# Supplementary material for: The Influence of Synaptic Size on AMPA Receptor Activation: A Monte Carlo Model
Source: PLoS One. 2015 Jun 24;10(6):e0130924. doi: 10.1371/journal.pone.0130924 (PMC4479604; doi:10.1371/journal.pone.0130924)
Supplement: S1 Dataset — This package contains the experimental data used as basis for the analysis presented in the paper. (ZIP) [file pone.0130924.s001.zip]

Archive with 605 entries (602 files):
- S1 Simulation data/
- S1 Simulation data/README.txt
- S1 Simulation data/SAS_feret_k.csv
- S1 Simulation data/test/
- S1 Simulation data/test/1005_10199_225_303.csv
- S1 Simulation data/test/1038_9520_104_176.csv
- S1 Simulation data/test/1105_11218_183_221.csv
- S1 Simulation data/test/1112_10512_137_202.csv
- S1 Simulation data/test/1126_10293_304_559.csv
- S1 Simulation data/test/1139_10667_107_195.csv
- S1 Simulation data/test/1151_9693_188_231.csv
- S1 Simulation data/test/1178_11994_157_295.csv
- S1 Simulation data/test/1191_10844_288_308.csv
- S1 Simulation data/test/1206_10709_205_358.csv
- S1 Simulation data/test/1241_8525_45_88.csv
- S1 Simulation data/test/1342_7082_218_222.csv
- S1 Simulation data/test/1380_11742_166_275.csv
- S1 Simulation data/test/1443_9801_122_187.csv
- S1 Simulation data/test/1444_11041_224_427.csv
- S1 Simulation data/test/1519_10923_151_294.csv
- S1 Simulation data/test/1532_8827_218_239.csv
- S1 Simulation data/test/1536_9363_166_288.csv
- S1 Simulation data/test/1546_9652_204_242.csv
- S1 Simulation data/test/1592_7692_264_488.csv
- S1 Simulation data/test/1644_8909_152_199.csv
- S1 Simulation data/test/1648_11310_207_227.csv
- S1 Simulation data/test/1688_10995_223_249.csv
- S1 Simulation data/test/1713_10798_278_478.csv
- S1 Simulation data/test/1743_7866_277_545.csv
- S1 Simulation data/test/1759_9680_183_318.csv
- S1 Simulation data/test/1774_10236_107_210.csv
- S1 Simulation data/test/1794_10417_465_627.csv
- S1 Simulation data/test/1820_10528_341_525.csv
- S1 Simulation data/test/1843_9378_317_339.csv
- S1 Simulation data/test/1990_10430_173_237.csv
- S1 Simulation data/test/2013_8782_310_607.csv
- S1 Simulation data/test/2016_8350_263_278.csv
- S1 Simulation data/test/2054_11400_386_652.csv
- S1 Simulation data/test/2056_9102_275_547.csv
- S1 Simulation data/test/2063_8644_143_151.csv
- S1 Simulation data/test/2098_11492_294_576.csv
- S1 Simulation data/test/2273_8388_193_341.csv
- S1 Simulation data/test/2277_11303_97_102.csv
- S1 Simulation data/test/2323_11351_183_252.csv
- S1 Simulation data/test/2326_8682_152_224.csv
- S1 Simulation data/test/2352_11668_199_216.csv
- S1 Simulation data/test/2355_10347_217_373.csv
- S1 Simulation data/test/2375_7225_293_556.csv
- S1 Simulation data/test/2389_9654_247_489.csv
- S1 Simulation data/test/2431_7611_156_198.csv
- S1 Simulation data/test/2489_11190_135_190.csv
- S1 Simulation data/test/2538_9837_157_188.csv
- S1 Simulation data/test/2591_7053_221_340.csv
- S1 Simulation data/test/2601_9217_288_434.csv
- S1 Simulation data/test/2607_10055_264_469.csv
- S1 Simulation data/test/2642_8600_225_308.csv
- S1 Simulation data/test/2675_7926_267_440.csv
- S1 Simulation data/test/2680_8969_568_1028.csv
- S1 Simulation data/test/2698_9679_77_119.csv
- S1 Simulation data/test/2715_11051_154_207.csv
- S1 Simulation data/test/2733_11104_210_388.csv
- S1 Simulation data/test/2737_8755_143_257.csv
- S1 Simulation data/test/2760_11491_140_275.csv
- S1 Simulation data/test/2762_11918_232_310.csv
- S1 Simulation data/test/2763_9642_108_194.csv
- S1 Simulation data/test/2782_10901_96_125.csv
- S1 Simulation data/test/2802_9472_136_206.csv
- S1 Simulation data/test/2809_8371_211_318.csv
- S1 Simulation data/test/2818_10364_266_449.csv
- S1 Simulation data/test/2825_9150_124_177.csv
- S1 Simulation data/test/2830_7712_121_157.csv
- S1 Simulation data/test/2863_10522_228_348.csv
- S1 Simulation data/test/2904_7717_186_223.csv
- S1 Simulation data/test/2936_8303_211_215.csv
- S1 Simulation data/test/2969_8561_128_190.csv
- S1 Simulation data/test/2973_7487_154_227.csv
- S1 Simulation data/test/515_10033_271_436.csv
- S1 Simulation data/test/517_8023_185_185.csv
- S1 Simulation data/test/522_8960_114_125.csv
- S1 Simulation data/test/531_8669_88_92.csv
- S1 Simulation data/test/550_7602_133_187.csv
- S1 Simulation data/test/557_9026_285_478.csv
- S1 Simulation data/test/581_8966_210_392.csv
- S1 Simulation data/test/618_10646_96_144.csv
- S1 Simulation data/test/618_7615_166_273.csv
- S1 Simulation data/test/653_8613_194_232.csv
- S1 Simulation data/test/654_9796_155_206.csv
- S1 Simulation data/test/692_7287_154_189.csv
- S1 Simulation data/test/701_8869_236_372.csv
- S1 Simulation data/test/723_11327_171_184.csv
- S1 Simulation data/test/723_11942_188_283.csv
- S1 Simulation data/test/760_9502_228_314.csv
- S1 Simulation data/test/774_10065_78_125.csv
- S1 Simulation data/test/799_10915_182_354.csv
- S1 Simulation data/test/820_7061_174_210.csv
- S1 Simulation data/test/830_11027_386_551.csv
- S1 Simulation data/test/832_9922_184_366.csv
- S1 Simulation data/test/835_9936_100_126.csv
- S1 Simulation data/test/860_9750_243_357.csv
- S1 Simulation data/test/870_8433_217_219.csv
- S1 Simulation data/test/904_10156_181_257.csv
- S1 Simulation data/test/964_7442_212_411.csv
- S1 Simulation data/test/976_7446_275_357.csv
- S1 Simulation data/test/989_9614_293_413.csv
- S1 Simulation data/training/
- S1 Simulation data/training/1009_11042_175_259.csv
- S1 Simulation data/training/1016_10196_205_407.csv
- S1 Simulation data/training/1016_10631_141_162.csv
- S1 Simulation data/training/1018_10344_385_515.csv
- S1 Simulation data/training/1019_8241_132_172.csv
- S1 Simulation data/training/1021_8296_266_500.csv
- S1 Simulation data/training/1023_7866_180_316.csv
- S1 Simulation data/training/1024_10880_471_730.csv
- S1 Simulation data/training/1025_9203_313_525.csv
- S1 Simulation data/training/1026_8861_235_427.csv
- S1 Simulation data/training/1030_8653_161_272.csv
- S1 Simulation data/training/1032_10085_92_155.csv
- S1 Simulation data/training/1033_11475_188_221.csv
- S1 Simulation data/training/1036_9036_189_209.csv
- S1 Simulation data/training/1042_9206_126_245.csv
- S1 Simulation data/training/1046_7869_300_399.csv
- S1 Simulation data/training/1048_10289_169_241.csv
- S1 Simulation data/training/1050_9660_273_491.csv
- S1 Simulation data/training/1054_10673_494_533.csv
- S1 Simulation data/training/1064_9209_225_301.csv
- S1 Simulation data/training/1065_9064_175_341.csv
- S1 Simulation data/training/1069_11057_258_436.csv
- S1 Simulation data/training/1083_8838_197_293.csv
- S1 Simulation data/training/1090_7465_237_255.csv
- S1 Simulation data/training/1103_11425_167_277.csv
- S1 Simulation data/training/1108_8349_185_368.csv
- S1 Simulation data/training/1118_11900_301_316.csv
- S1 Simulation data/training/1119_9006_107_196.csv
- S1 Simulation data/training/1124_7734_373_697.csv
- S1 Simulation data/training/1130_7192_195_349.csv
- S1 Simulation data/training/1136_10854_227_292.csv
- S1 Simulation data/training/1136_11442_113_221.csv
- S1 Simulation data/training/1147_7115_182_343.csv
- S1 Simulation data/training/1148_10006_220_308.csv
- S1 Simulation data/training/1165_9641_141_167.csv
- S1 Simulation data/training/1170_9294_423_482.csv
- S1 Simulation data/training/1171_10369_61_118.csv
- S1 Simulation data/training/1174_9484_157_271.csv
- S1 Simulation data/training/1185_8981_162_254.csv
- S1 Simulation data/training/1191_7106_75_82.csv
- S1 Simulation data/training/1193_8549_161_278.csv
- S1 Simulation data/training/1199_8080_215_301.csv
- S1 Simulation data/training/1200_10009_93_120.csv
- S1 Simulation data/training/1200_10313_293_424.csv
- S1 Simulation data/training/1202_7204_145_262.csv
- S1 Simulation data/training/1204_7476_312_424.csv
- S1 Simulation data/training/1215_11099_172_309.csv
- S1 Simulation data/training/1222_10937_303_406.csv
- S1 Simulation data/training/1229_9720_337_407.csv
- S1 Simulation data/training/1232_11001_317_380.csv
- S1 Simulation data/training/1236_8231_175_264.csv
- S1 Simulation data/training/1251_11023_132_238.csv
- S1 Simulation data/training/1251_11863_154_164.csv
- S1 Simulation data/training/1252_9223_198_304.csv
- S1 Simulation data/training/1272_11611_292_388.csv
- S1 Simulation data/training/1286_10607_192_253.csv
- S1 Simulation data/training/1286_10731_122_197.csv
- S1 Simulation data/training/1290_8808_122_122.csv
- S1 Simulation data/training/1294_8863_241_301.csv
- S1 Simulation data/training/1301_8932_244_470.csv
- S1 Simulation data/training/1310_7829_177_269.csv
- S1 Simulation data/training/1318_8767_163_244.csv
- S1 Simulation data/training/1321_11857_171_171.csv
- S1 Simulation data/training/1322_10432_194_386.csv
- S1 Simulation data/training/1324_10377_104_120.csv
- S1 Simulation data/training/1324_9794_155_215.csv
- S1 Simulation data/training/1326_9402_114_192.csv
- S1 Simulation data/training/1327_10923_173_295.csv
- S1 Simulation data/training/1330_10034_176_248.csv
- S1 Simulation data/training/1331_10420_174_316.csv
- S1 Simulation data/training/1332_11590_281_382.csv
- S1 Simulation data/training/1357_10164_188_344.csv
- S1 Simulation data/training/1359_8416_368_452.csv
- S1 Simulation data/training/1363_8017_166_275.csv
- S1 Simulation data/training/1372_11594_403_624.csv
- S1 Simulation data/training/1374_7526_301_484.csv
- S1 Simulation data/training/1375_8607_217_394.csv
- S1 Simulation data/training/1379_11483_206_323.csv
- S1 Simulation data/training/1383_11485_395_616.csv
- S1 Simulation data/training/1386_7166_385_500.csv
- S1 Simulation data/training/1391_10183_218_305.csv
- S1 Simulation data/training/1395_9555_164_177.csv
- S1 Simulation data/training/1396_8147_333_422.csv
- S1 Simulation data/training/1399_8318_276_303.csv
- S1 Simulation data/training/1400_9827_214_344.csv
- S1 Simulation data/training/1407_11367_239_458.csv
- S1 Simulation data/training/1426_7988_257_321.csv
- S1 Simulation data/training/1432_10359_206_251.csv
- S1 Simulation data/training/1439_10636_76_142.csv
- S1 Simulation data/training/1441_10643_292_365.csv
- S1 Simulation data/training/1443_11069_122_226.csv
- S1 Simulation data/training/1452_11507_213_315.csv
- S1 Simulation data/training/1455_11887_205_381.csv
- S1 Simulation data/training/1458_8790_351_652.csv
- S1 Simulation data/training/1461_10051_136_164.csv
- S1 Simulation data/training/1463_8761_232_341.csv
- S1 Simulation data/training/1466_9521_230_303.csv
- S1 Simulation data/training/1495_7376_143_204.csv
- S1 Simulation data/training/1495_8518_161_191.csv
- S1 Simulation data/training/1496_11839_92_132.csv
- S1 Simulation data/training/1496_7746_348_525.csv
- S1 Simulation data/training/1498_9747_246_295.csv
- S1 Simulation data/training/1505_10664_178_345.csv
- S1 Simulation data/training/1506_9763_87_133.csv
- S1 Simulation data/training/1507_7464_368_677.csv
- S1 Simulation data/training/1524_9462_390_432.csv
- S1 Simulation data/training/1531_8936_184_294.csv
- S1 Simulation data/training/1535_11303_225_247.csv
- S1 Simulation data/training/1539_8298_261_289.csv
- S1 Simulation data/training/1546_10976_210_331.csv
- S1 Simulation data/training/1547_9854_625_937.csv
- S1 Simulation data/training/1554_7884_341_402.csv
- S1 Simulation data/training/1560_11485_320_595.csv
- S1 Simulation data/training/1561_7772_119_202.csv
- S1 Simulation data/training/1586_11735_222_239.csv
- S1 Simulation data/training/1587_11875_255_413.csv
- S1 Simulation data/training/1597_8100_141_248.csv
- S1 Simulation data/training/1602_9848_147_286.csv
- S1 Simulation data/training/1604_7327_142_249.csv
- S1 Simulation data/training/1605_7941_293_521.csv
- S1 Simulation data/training/1606_7054_314_486.csv
- S1 Simulation data/training/1608_7204_193_287.csv
- S1 Simulation data/training/1610_10978_348_389.csv
- S1 Simulation data/training/1619_10630_190_359.csv
- S1 Simulation data/training/1619_7222_374_523.csv
- S1 Simulation data/training/1620_10818_281_477.csv
- S1 Simulation data/training/1630_10574_171_224.csv
- S1 Simulation data/training/1631_11355_242_360.csv
- S1 Simulation data/training/1637_10991_387_503.csv
- S1 Simulation data/training/1637_7035_149_245.csv
- S1 Simulation data/training/1647_7087_148_159.csv
- S1 Simulation data/training/1657_8810_140_238.csv
- S1 Simulation data/training/1666_8557_158_270.csv
- S1 Simulation data/training/1681_9766_174_339.csv
- S1 Simulation data/training/1682_9669_66_111.csv
- S1 Simulation data/training/1685_11246_272_462.csv
- S1 Simulation data/training/1687_10745_125_202.csv
- S1 Simulation data/training/1688_11101_192_372.csv
- S1 Simulation data/training/1690_8573_145_207.csv
- S1 Simulation data/training/1700_11316_193_299.csv
- S1 Simulation data/training/1703_7968_274_424.csv
- S1 Simulation data/training/1712_8217_155_306.csv
- S1 Simulation data/training/1714_7799_138_256.csv
- S1 Simulation data/training/1715_11122_128_206.csv
- S1 Simulation data/training/1729_7618_357_510.csv
- S1 Simulation data/training/1751_8367_175_322.csv
- S1 Simulation data/training/1752_9685_202_337.csv
- S1 Simulation data/training/1758_7843_188_323.csv
- S1 Simulation data/training/1764_10386_192_297.csv
- S1 Simulation data/training/1766_11634_255_306.csv
- S1 Simulation data/training/1766_9983_249_298.csv
- S1 Simulation data/training/1768_11429_210_270.csv
- S1 Simulation data/training/1779_8902_170_302.csv
- S1 Simulation data/training/1783_9948_190_210.csv
- S1 Simulation data/training/1785_7999_419_435.csv
- S1 Simulation data/training/1800_9939_160_316.csv
- S1 Simulation data/training/1802_7406_325_442.csv
- S1 Simulation data/training/1811_7219_422_768.csv
- S1 Simulation data/training/1815_9425_144_198.csv
- S1 Simulation data/training/1821_11413_242_341.csv
- S1 Simulation data/training/1829_7160_149_222.csv
- S1 Simulation data/training/1833_7029_96_96.csv
- S1 Simulation data/training/1843_10966_140_270.csv
- S1 Simulation data/training/1844_7295_175_288.csv
- S1 Simulation data/training/1857_11753_272_348.csv
- S1 Simulation data/training/1863_7952_186_212.csv
- S1 Simulation data/training/1865_11293_290_429.csv
- S1 Simulation data/training/1871_7356_276_438.csv
- S1 Simulation data/training/1873_8093_140_268.csv
- S1 Simulation data/training/1874_10585_141_164.csv
- S1 Simulation data/training/1875_10385_177_224.csv
- S1 Simulation data/training/1894_10103_145_250.csv
- S1 Simulation data/training/1896_7758_249_341.csv
- S1 Simulation data/training/1896_9471_175_330.csv
- S1 Simulation data/training/1902_10837_91_122.csv
- S1 Simulation data/training/1908_8212_107_115.csv
- S1 Simulation data/training/1915_9654_157_254.csv
- S1 Simulation data/training/1916_9639_134_225.csv
- S1 Simulation data/training/1918_8125_143_218.csv
- S1 Simulation data/training/1923_11246_224_414.csv
- S1 Simulation data/training/1923_11449_84_120.csv
- S1 Simulation data/training/1925_10651_254_269.csv
- S1 Simulation data/training/1926_9924_425_726.csv
- S1 Simulation data/training/1937_10848_183_256.csv
- S1 Simulation data/training/1941_8754_188_355.csv
- S1 Simulation data/training/1946_9273_336_514.csv
- S1 Simulation data/training/1948_8566_86_105.csv
- S1 Simulation data/training/1951_9122_203_251.csv
- S1 Simulation data/training/1953_11120_103_194.csv
- S1 Simulation data/training/1955_10615_173_181.csv
- S1 Simulation data/training/1965_8993_171_172.csv
- S1 Simulation data/training/1966_11503_126_146.csv
- S1 Simulation data/training/1967_11560_229_304.csv
- S1 Simulation data/training/1968_7778_297_442.csv
- S1 Simulation data/training/1976_7069_113_186.csv
[truncated: 305 more entries]
