# Supplementary material for: The Influence of Synaptic Size on AMPA Receptor Activation: A Monte Carlo Model
Source: PLoS One. 2015 Jun 24;10(6):e0130924. doi: 10.1371/journal.pone.0130924 (PMC4479604; doi:10.1371/journal.pone.0130924)
Supplement: S1 Dataset — This package contains the experimental data used as basis for the analysis presented in the paper. (ZIP) [file pone.0130924.s001.zip › S1 Simulation data/README.txt]

*******************************************************************************
*
*  The influence of synaptic size on AMPA receptor activation:
*  a Monte Carlo model
*  Copyright (C) 2015 J. Montes, J. M. Peña, J. DeFelipe, O. Herreras,
*                     A. Merchan-Perez
*
*******************************************************************************

This package contains the experimental data used as basis for the analysis
presented in the paper "The influence of synaptic size on AMPA receptor
activation:a Monte Carlo model", by J. Montes, J. M. Peña, J. DeFelipe,
O. Herreras and A. Merchan-Perez, publised in PLoS ONE. The information here
contained is divided in two folders and a separate csv file:

 - The 'training' folder contains the data used for the majority of the
   study. It is organized as a series of csv files containing the experimental
   data obtained for one synaptic configuration. These files follow a specific
   naming convention, represented by this expression:

      file name: [AMPAr]_[GluT]_Ls_La.csv

   Where [AMPAr], [GluT], Ls and La are the corresponding values of those
   parameters for that specific configuration. For example, the file
   named '1009_11042_175_259.csv' contains data for a synaptic configuration
   with [AMPAr] = 1009 molecules per square micron,
   [GluT] = 11042 molecules per square micron, Ls = 175 nm and La = 259 nm.
   Please refer to the paper for more details on these parameters.

   All data files contain a simple table in csv format (it can be opened with
   MS Excel or similar software) with three labeled columns:

    - time: the simulation time, in microseconds
    - AMPA.O.mean: the average number of open AMPA receptors
    - AMPA.O.stdev: the standard deviation of the number of open AMPA receptors

   This corpus of simulation data was used as a basis for the study presented
   in the paper.
   
 - The 'test' folder contains an additional corpus of simulation data,
   following the same structure of the previous case. This data set was used
   in those parts of the study where statistical validation was required.
   Please refer to the paper for details.

 - The file named 'SAS_feret_k.csv' contains the Feret's diameter (DF) and
   synaptic apposition surface (SAS) of the set of 250 synapses used to
   estimate the relationship between Ls (synaptic length) and DF. Please refer
   to the paper for details.

*******************************************************************************
