# Supplementary material for: The Influence of Synaptic Size on AMPA Receptor Activation: A Monte Carlo Model
Source: PLoS One. 2015 Jun 24;10(6):e0130924. doi: 10.1371/journal.pone.0130924 (PMC4479604; doi:10.1371/journal.pone.0130924)
Supplement: S1 Dataset — This package contains the experimental data used as basis for the analysis presented in the paper. (ZIP) [file pone.0130924.s001.zip › S1 Simulation data/SAS_feret_k.csv]

Feret Diameter	SAS Area	k
579.3184226714	60601.4227973083	0.4249365335
625.9961855658	103817.083719874	0.5147101418
236.293673304	20840.2089023811	0.6109405342
377.3428483819	54433.0647306959	0.6182943388
191.0770346794	9016.982185269	0.4969607769
236.5448826587	21739.3275003685	0.6233177517
515.5681462238	87782.7491110117	0.5746699812
553.4788411389	73560.03840261	0.4900269332
342.0413196812	76258.7369111205	0.807358144
389.6528539598	72697.538611829	0.6919615963
395.9533397085	78551.0575968949	0.7078349588
384.8189126147	49592.8210574644	0.5786993555
362.7360706252	47522.0525444545	0.6009756155
156.9482941967	12056.8434213533	0.6996167691
642.9538620762	111523.348761353	0.5194013708
207.5189331378	22435.1087423343	0.7217825254
288.0072344507	38797.6241695797	0.6839103385
336.9959916833	42475.2901161095	0.6115661533
378.5791826168	32138.3078657048	0.473537933
261.6242602624	31530.1272999676	0.6787109387
420.174996039	68526.3657522747	0.6230152041
188.3511697302	20654.3201772667	0.7630221244
435.3273146239	35150.492183555	0.430675124
356.1256124756	40520.2600888732	0.5652400199
597.61775711	118793.445846762	0.5767302708
339.500298067	56182.848977112	0.6981708611
208.1257986051	23818.446490554	0.7415335392
287.2357712446	30652.108442689	0.6095251814
139.7805504089	6785.3359484927	0.5893033788
203.9554364586	22203.527151439	0.7305933233
360.5409497647	52867.7001841278	0.6377355261
398.3681271023	55330.4342462443	0.5904694809
397.3622168804	50281.3207205347	0.5643087292
158.5984915187	7557.3176524966	0.5481315321
352.3431190445	33788.5359015904	0.5216976643
358.0222712841	48914.2407406576	0.61774269
338.1969772078	41482.1320232045	0.6022278189
300.4825270741	37191.3486466883	0.6418029967
263.7432976992	38025.0671837898	0.7393559342
336.8080066893	57689.0545442597	0.7131227699
237.3143975682	20820.2659448516	0.6080216578
188.6759274481	21411.7302983484	0.7755492617
252.1532768086	33846.73205892	0.7296150024
373.7978783485	62940.4846545045	0.6711633133
355.1523359386	70112.9755203575	0.7455633031
716.4668517262	157667.686131882	0.5542111323
326.7124135396	40703.7996400225	0.6175211547
336.7315801756	64733.4311457012	0.7555800199
572.5514878123	128792.600781152	0.6268027729
184.9516107273	19823.0998651902	0.7612506326
234.3910091039	22741.7696702415	0.6433853676
412.3077797398	69562.0846886982	0.6396829348
391.5564097652	49868.5274376315	0.5703204368
318.3148152789	40512.0758251406	0.6323177832
379.4466554945	55600.2301795397	0.6214233467
198.5648939634	20020.2619265059	0.7125779991
393.3584539454	50712.7852599784	0.5724930826
365.3814631568	46774.5330559696	0.5919134653
364.5860590618	36607.1714497056	0.524786952
568.261607964	131806.810769267	0.6388819377
233.7924600051	18874.230286496	0.5876302227
743.6739527023	134271.285681521	0.4927299977
580.3268775204	111373.01200725	0.5750654784
473.1797839172	93126.7155781097	0.6449275976
587.5532855313	90066.9641420827	0.5107819045
328.5692009033	35785.4972140491	0.5757403618
167.3302910668	16701.3871251031	0.7723278663
232.250248797	26152.4588682911	0.6963059014
305.0576666368	55274.9488509785	0.7706944484
521.7056657598	83866.7670411421	0.5550976614
311.5500417401	40422.5899803791	0.6453335654
300.0225230535	52408.8418385314	0.7630419629
475.1540849145	106641.639245082	0.6872724559
527.7163572534	83003.5480831025	0.5459435918
386.5925523714	56773.6000972441	0.6163391201
379.9929972534	67106.1855891562	0.6817194478
396.6692514734	78112.2301391219	0.7045810881
238.9690087269	27363.8064232924	0.692224032
733.8506158548	166184.810838177	0.5555050361
275.2111610086	32257.3466283574	0.6526018162
363.2213998634	56563.6590442916	0.6547828864
315.9838588952	55116.0189426842	0.7429746941
233.7800083573	24604.924663956	0.6709708456
402.612362739	43989.5801696707	0.5209401158
262.8005091522	14496.2062310312	0.4581429175
440.8568351441	101472.350903692	0.7225639375
554.2810146659	110477.308037312	0.5996620131
446.2220570297	81265.4704854629	0.6388545513
271.1760304101	40998.0037504898	0.7466723278
731.5810542267	225512.211721336	0.6491164006
408.2317504213	44963.6044609363	0.5194261144
784.9507747313	160036.96533499	0.5096449572
392.7651858341	62129.4995939718	0.6346231966
489.9432204572	80422.7983510121	0.5788204116
272.0552805307	40240.8467453708	0.7373546024
198.5863939778	19255.3535110101	0.6987571396
179.7284827351	16266.1642533905	0.7096197083
430.0183786731	85925.5341590425	0.6816698769
263.7090034986	22889.0525077674	0.5737054164
196.983007587	15255.1816850324	0.627017884
376.6022212636	89831.0482311618	0.7958484165
266.4036397953	32555.0776638939	0.6772815011
361.8811213886	49203.7033621285	0.6129611767
333.0917611961	36201.8540866048	0.5712175155
429.1853582279	48913.246055037	0.5153097327
171.1349007357	14233.5232110649	0.6971361757
338.9057837462	50404.1132195614	0.6624513793
360.6107841771	55080.6810961375	0.6508200751
631.8624950984	90582.6245968827	0.4763211567
341.8728907422	57420.3463582268	0.7009196569
621.3356823226	119312.857521141	0.5559264383
189.5988921737	13682.1136316615	0.616936977
76.4178893927	2346.0501580068	0.6338311921
424.9379314597	48899.7156704636	0.5203884723
532.2164105611	78701.363032535	0.527111954
273.4467719356	42744.4224975278	0.7560785653
523.6466452587	79596.6787973934	0.5387771243
413.4919145946	109787.574031373	0.8013266243
411.595483749	76335.2445867367	0.6712618259
404.678802074	76255.1778321806	0.6823767379
442.4789670778	88566.736995172	0.6725780514
466.2187789156	82444.2776590474	0.6158720515
404.9836282345	57488.1648578267	0.5920409622
244.9079001984	29980.4061042811	0.706994379
713.6439538929	197168.078658665	0.6222096057
347.5571825834	50252.5105588529	0.644989454
224.1484603591	28150.9743208668	0.7485330064
320.6192081773	50047.8544235105	0.6977553815
249.6030347478	27166.7556720093	0.6603421617
327.1650799621	38925.6864198572	0.6030470494
354.1062202531	53007.8591244928	0.6501844469
337.8450047008	51999.0646920451	0.6749634627
354.058801832	52039.2013306154	0.6443026476
341.2908262176	40399.6412140183	0.5889306259
385.1816225287	50930.0827672061	0.5858974836
494.3827219693	69291.5192485872	0.5324474574
282.1726064378	40024.4575053937	0.7090026808
691.3738988955	140462.070378768	0.5420839551
663.1254924143	131327.906845718	0.5464907148
240.1632657785	29000.8551065167	0.7090858536
332.7725764645	37425.4949087084	0.5813480858
240.8529593505	31279.0651708256	0.734302312
336.6825138799	67305.4139440425	0.7705564118
371.3791448307	53495.4279243394	0.6227888392
520.0165549836	104955.249010062	0.6229955031
385.2137051446	73207.9146330351	0.702388331
386.440186668	69639.4677774721	0.6828816432
500.6230662589	66389.7554110201	0.5146828278
423.6298123419	41001.6592349928	0.4779849259
287.1550628619	32464.5488770107	0.6274631254
226.1660705637	27070.8467153516	0.7274840355
530.8058749461	129982.215234738	0.6792134011
186.7841149752	20496.353924563	0.7664756579
525.8362765243	74768.8081744246	0.5200075928
274.8115637782	31028.5535050679	0.6409818933
321.4676992724	54974.1774989968	0.7293601451
301.0772859269	25451.1114490522	0.5298773845
467.0086967587	56560.3658849262	0.5092501164
215.3226163846	15018.0484878692	0.5691373702
255.5590600661	40240.2612797039	0.7849447947
354.6372771532	32740.6895250958	0.5102224066
190.3359323563	11402.6734260059	0.5610254455
388.7841331848	70825.2612814275	0.6845190835
289.311648301	40182.9320004113	0.692875
193.5573741556	23955.524161211	0.7996374347
290.250838265	43809.5483997382	0.721125587
395.4998195538	51410.8799066921	0.5732990588
573.1982207599	48394.7776532736	0.3837906727
185.9459819662	15777.6060976515	0.6755130701
339.9884359581	37530.5609316324	0.5698077897
412.5114391861	55879.7816847569	0.5730484657
476.7470167368	63234.8978230572	0.5274610882
436.4211899063	38695.2679486919	0.4507368861
188.901847794	20812.4207719684	0.7637040482
244.3587962051	25570.8624213876	0.6544021399
203.8829162531	17897.0804315325	0.6561607646
331.0506570859	32729.5934774394	0.5464819869
216.0874627104	25759.276702161	0.7427407675
280.4293634951	21511.8795034754	0.5230168636
261.0615603541	34376.6983044	0.7102138739
228.5907240068	25881.2033398133	0.7037746659
975.1729941125	110769.140939934	0.3412932729
591.690603351	122993.575082533	0.5927158492
344.3855393268	53855.1729267426	0.6738586462
298.1583291227	46983.1354297601	0.7269826599
731.5536026396	94996.5606927247	0.4213158403
200.520057684	12865.846042858	0.5656676652
225.5977930592	24121.356423628	0.6884398736
342.343326096	49781.6314097869	0.6517374794
324.5699069792	47027.2236469099	0.6681383788
139.1579420947	6598.8729915371	0.5837499913
367.5226296027	23001.2978082485	0.4126597258
391.9848000514	53184.822981485	0.5883349282
180.7109667774	15989.9233780001	0.6997431924
224.0248666377	25673.6247748778	0.7152327089
185.2928554041	18720.9086174224	0.7384222729
166.8301936745	14003.9109433856	0.7093327572
245.9812377244	17602.1242367969	0.5393622645
222.8086110265	23754.8095666423	0.6917414586
176.7967675327	13315.028954543	0.6526746385
143.6180673008	11134.5531462055	0.7347292306
514.1641364603	78051.3467492032	0.5433609452
164.1948537752	8631.4300562798	0.565824615
134.8749254621	8306.0674812637	0.67571959
189.8601141201	19293.7404768614	0.7316013171
361.3897	35222.8485231638	0.5193216963
275.5410450129	32622.2443997839	0.6554968626
215.0788561325	13563.5396745125	0.5414879581
305.1579846345	33302.4695268858	0.5980169336
235.7483655958	22205.048426791	0.6320874562
429.8911138764	43982.5391897171	0.4878448011
352.8362421689	37213.8160539756	0.5467375663
253.3120689358	27862.3387204033	0.6589506668
464.2725175435	30198.7174577431	0.3743012461
200.0376095718	14689.5315804226	0.6058879531
135.7264271955	9423.0515672506	0.7152063584
313.0605233505	24207.1686709428	0.4969854694
188.205023456	15614.0743895869	0.6639370598
243.4346984051	20216.5729440968	0.5840785904
296.196028355	21243.3458677498	0.4920760515
307.4527464287	29047.8567400206	0.5543431306
179.651176584	15313.770157507	0.6888283237
250.6157320973	31008.1158373428	0.7026343201
185.9766595077	14799.8707132359	0.654139716
209.3014531976	19481.9862567108	0.6668749015
431.685076226	38985.1402525199	0.4573856296
185.9766595077	15030.2062760186	0.6592103657
139.5854930401	8663.6985422909	0.666824244
716.2450589912	153871.189797701	0.5476675598
446.4115473157	78966.9009277867	0.6294875242
694.637118238	108447.472694247	0.4740801062
937.4552132217	257626.705538302	0.5414332359
164.9793549866	4847.6781368118	0.4220241338
127.1806647862	7245.9741625302	0.6693099785
192.8703007786	20377.5917367209	0.7401352195
257.7016647752	27872.0448603622	0.6478391536
217.7487808321	13214.659436172	0.5279250327
164.7072198554	14466.47591579	0.7302452446
138.6410874061	7724.7033594584	0.6339411588
96.777833534	3193.3311128332	0.5839102251
115.2071492485	3966.3899300184	0.5466612286
220.437533682	12479.069237066	0.5067637647
207.8034686319	12165.9469773442	0.5307868651
118.5600196999	6079.2661739463	0.6576386311
62.7350078187	2352.5463464957	0.7731417706
131.8637140427	10006.4955253481	0.7586049967
222.0752617993	13886.9414144289	0.53064383
173.3359440555	7919.4806604891	0.5134045593
324.4717625472	36881.3438927427	0.5918701818
