# Supplementary material for: The Influence of Synaptic Size on AMPA Receptor Activation: A Monte Carlo Model
Source: PLoS One. 2015 Jun 24;10(6):e0130924. doi: 10.1371/journal.pone.0130924 (PMC4479604; doi:10.1371/journal.pone.0130924)
Supplement: S1 Dataset — This package contains the experimental data used as basis for the analysis presented in the paper. (ZIP) [file pone.0130924.s001.zip › S1 Simulation data/test/1005_10199_225_303.csv]

time	AMPA.O.mean	AMPA.O.stdev
0.0	0.0	0.0
1e-06	0.0	0.0
2e-06	0.042	0.210323560259
3e-06	0.146	0.369707992881
4e-06	0.374	0.595083187462
5e-06	0.642	0.788565786729
6e-06	0.944	0.947029038626
7e-06	1.312	1.15527312788
8e-06	1.744	1.27218866525
9e-06	2.284	1.44476434065
1e-05	2.814	1.61845729014
1.1e-05	3.336	1.74215498736
1.2e-05	3.852	1.82595071127
1.3e-05	4.434	1.99038790189
1.4e-05	5.11	2.10283142453
1.5e-05	5.694	2.30225194104
1.6e-05	6.314	2.4164858783
1.7e-05	6.896	2.51260502268
1.8e-05	7.46	2.57767336953
1.9e-05	8.046	2.66155668735
2e-05	8.676	2.79982570886
2.1e-05	9.292	2.89322242491
2.2e-05	9.854	2.98942870796
2.3e-05	10.38	3.1874127439
2.4e-05	10.938	3.23576204317
2.5e-05	11.474	3.31983794785
2.6e-05	11.966	3.40482657414
2.7e-05	12.404	3.47976780835
2.8e-05	12.852	3.56624396249
2.9e-05	13.288	3.68741860927
3e-05	13.766	3.76075045702
3.1e-05	14.1	3.75792495934
3.2e-05	14.5	3.84005208298
3.3e-05	14.852	3.92149155297
3.4e-05	15.174	3.97085935284
3.5e-05	15.584	3.92975113716
3.6e-05	15.948	3.9770964283
3.7e-05	16.278	4.07685123594
3.8e-05	16.572	4.04237751824
3.9e-05	16.81	4.1029135989
4e-05	17.056	4.12418040343
4.1e-05	17.302	4.12344467648
4.2e-05	17.464	4.16709779103
4.3e-05	17.696	4.14964865983
4.4e-05	17.952	4.1657767583
4.5e-05	18.148	4.16198222005
4.6e-05	18.308	4.18678110247
4.7e-05	18.474	4.16140889604
4.8e-05	18.674	4.24449337377
4.9e-05	18.884	4.28281963197
5e-05	18.998	4.2944145119
5.1e-05	19.13	4.36040135767
5.2e-05	19.252	4.36079075398
5.3e-05	19.342	4.32354437933
5.4e-05	19.434	4.28178047079
5.5e-05	19.506	4.35223666636
5.6e-05	19.652	4.33761409072
5.7e-05	19.776	4.40611211841
5.8e-05	19.83	4.41736346705
5.9e-05	19.886	4.38006894923
6e-05	19.866	4.36440648886
6.1e-05	19.956	4.38976810321
6.2e-05	20.016	4.39542307406
6.3e-05	19.994	4.42334307962
6.4e-05	20.04	4.42067868093
6.5e-05	20.1	4.38246505976
6.6e-05	20.106	4.36700858712
6.7e-05	20.178	4.37244965666
6.8e-05	20.212	4.35833179095
6.9e-05	20.246	4.31572519978
7e-05	20.248	4.33618449792
7.1e-05	20.286	4.33960873812
7.2e-05	20.318	4.33045909806
7.3e-05	20.332	4.33194829147
7.4e-05	20.33	4.36223566534
7.5e-05	20.338	4.39542443912
7.6e-05	20.3	4.43463639998
7.7e-05	20.334	4.43152840451
7.8e-05	20.364	4.47029126568
7.9e-05	20.39	4.47279554641
8e-05	20.358	4.51063587535
8.1e-05	20.328	4.51889544026
8.2e-05	20.332	4.5243536555
8.3e-05	20.322	4.50047953001
8.4e-05	20.292	4.4929651679
8.5e-05	20.244	4.50205108812
8.6e-05	20.182	4.4896409656
8.7e-05	20.168	4.55365523508
8.8e-05	20.13	4.55950655225
8.9e-05	20.08	4.55868402064
9e-05	20.018	4.54859055093
9.1e-05	20.016	4.52191817706
9.2e-05	19.982	4.51327774461
9.3e-05	19.922	4.5059866844
9.4e-05	19.92	4.49417400642
9.5e-05	19.904	4.50053152416
9.6e-05	19.894	4.50807763908
9.7e-05	19.836	4.49500878753
9.8e-05	19.76	4.42881473986
9.9e-05	19.72	4.44405220491
0.0001	19.73	4.43769084097
0.000101	19.662	4.44384473176
0.000102	19.558	4.40120847041
0.000103	19.526	4.40560143454
0.000104	19.52	4.40472473601
0.000105	19.44	4.41388717572
0.000106	19.396	4.44288014693
0.000107	19.402	4.48200803212
0.000108	19.392	4.50137045798
0.000109	19.352	4.4957864718
0.00011	19.312	4.47958212337
0.000111	19.232	4.42878945085
0.000112	19.222	4.37957943186
0.000113	19.214	4.37769391347
0.000114	19.18	4.35977063617
0.000115	19.14	4.38410766291
0.000116	19.074	4.36537787597
0.000117	19.014	4.34991999926
0.000118	18.99	4.38017122953
0.000119	18.918	4.33627443781
0.00012	18.92	4.28504375707
0.000121	18.866	4.27036813401
0.000122	18.826	4.28855733318
0.000123	18.784	4.28081113809
0.000124	18.716	4.30015627623
0.000125	18.684	4.30954104285
0.000126	18.65	4.27872644604
0.000127	18.58	4.27172096467
0.000128	18.516	4.26259826866
0.000129	18.454	4.27409452399
0.00013	18.466	4.27186657095
0.000131	18.416	4.23732745961
0.000132	18.398	4.22132633185
0.000133	18.338	4.23317327781
0.000134	18.246	4.21016436734
0.000135	18.198	4.23211483776
0.000136	18.132	4.19077272111
0.000137	18.068	4.19182251533
0.000138	18.022	4.15710428063
0.000139	17.968	4.16689044732
0.00014	17.918	4.17651481501
0.000141	17.866	4.1361871331
0.000142	17.832	4.14774348291
0.000143	17.784	4.17724119486
0.000144	17.686	4.15348094976
0.000145	17.648	4.13764377394
0.000146	17.62	4.09580272962
0.000147	17.62	4.06934884226
0.000148	17.576	4.03338864976
0.000149	17.578	4.03087037747
0.00015	17.47	3.99713647503
0.000151	17.45	4.05160462039
0.000152	17.398	4.08259672268
0.000153	17.36	4.0995609521
0.000154	17.292	4.08445051384
0.000155	17.244	4.07092913227
0.000156	17.224	4.10972310503
0.000157	17.2	4.03385671535
0.000158	17.134	4.04079744605
0.000159	17.112	4.03081331743
0.00016	17.11	4.07405203698
0.000161	17.062	4.10927682202
0.000162	17.012	4.14196281973
0.000163	16.986	4.13107782546
0.000164	16.932	4.09675188412
0.000165	16.864	4.07203929254
0.000166	16.816	4.07702636734
0.000167	16.75	4.05900234048
0.000168	16.73	4.08522949172
0.000169	16.672	4.04875487033
0.00017	16.58	4.03678089571
0.000171	16.544	4.0045054626
0.000172	16.52	3.97512263962
0.000173	16.482	3.99370454591
0.000174	16.438	3.97519257395
0.000175	16.4	3.92734006676
0.000176	16.356	3.9549037915
0.000177	16.278	3.95230515016
0.000178	16.24	3.89851253685
0.000179	16.224	3.88404737355
0.00018	16.2	3.87969070932
0.000181	16.17	3.89218447661
0.000182	16.098	3.87355082579
0.000183	16.052	3.86280934036
0.000184	15.982	3.86544641665
0.000185	15.902	3.89414894425
0.000186	15.844	3.89713535818
0.000187	15.8	3.89769162454
0.000188	15.742	3.86101489249
0.000189	15.77	3.88549868099
0.00019	15.75	3.86464746128
0.000191	15.714	3.81945074585
0.000192	15.69	3.84055985502
0.000193	15.598	3.80478593353
0.000194	15.604	3.81617400023
0.000195	15.536	3.81375195837
0.000196	15.532	3.85603112021
0.000197	15.432	3.86747669676
0.000198	15.404	3.87721343235
0.000199	15.372	3.83531172136
0.0002	15.288	3.84669416512
0.000201	15.248	3.83334005797
0.000202	15.224	3.86132412522
0.000203	15.22	3.86103613037
0.000204	15.186	3.83554481137
0.000205	15.154	3.81553194194
0.000206	15.148	3.88408238842
0.000207	15.148	3.87325392919
0.000208	15.08	3.87060718751
0.000209	15.048	3.88609006586
0.00021	14.998	3.89692134896
0.000211	14.982	3.90047125358
0.000212	14.914	3.92206629215
0.000213	14.882	3.95930246382
0.000214	14.842	3.95740268358
0.000215	14.824	4.03100781443
0.000216	14.742	4.02236696486
0.000217	14.654	4.02520608168
0.000218	14.602	4.02288404009
0.000219	14.54	4.00304883807
0.00022	14.508	3.97466174661
0.000221	14.444	3.98382529737
0.000222	14.364	3.94658130538
0.000223	14.322	3.93272373807
0.000224	14.33	3.92340413417
0.000225	14.26	3.9395938877
0.000226	14.178	3.89336820761
0.000227	14.122	3.85059943385
0.000228	14.068	3.87083660208
0.000229	14.072	3.82345602826
0.00023	14.014	3.87063353987
0.000231	13.99	3.86133396639
0.000232	13.898	3.81308221784
0.000233	13.864	3.81175864923
0.000234	13.86	3.79531289883
0.000235	13.832	3.78414798865
0.000236	13.756	3.73958072516
0.000237	13.702	3.70960860469
0.000238	13.7	3.73014745017
0.000239	13.634	3.68456836007
0.00024	13.604	3.6855371386
0.000241	13.636	3.64081089869
0.000242	13.564	3.6422388719
0.000243	13.544	3.62768025052
0.000244	13.48	3.66464186518
0.000245	13.466	3.6656300959
0.000246	13.43	3.6366330582
0.000247	13.396	3.63086546157
0.000248	13.35	3.63916199145
0.000249	13.322	3.63294866465
0.00025	13.296	3.60837692044
0.000251	13.218	3.57749577218
0.000252	13.186	3.566427344
0.000253	13.126	3.55051038585
0.000254	13.116	3.56069431432
0.000255	13.096	3.54157930873
0.000256	13.074	3.54408295614
0.000257	13.048	3.56057523442
0.000258	12.998	3.58413113599
0.000259	12.988	3.57768863933
0.00026	12.934	3.56449772058
0.000261	12.902	3.55251966919
0.000262	12.862	3.54103883063
0.000263	12.826	3.50709623478
0.000264	12.798	3.50445373775
0.000265	12.77	3.52322295633
0.000266	12.714	3.52650024812
0.000267	12.698	3.51948803095
0.000268	12.718	3.48517947888
0.000269	12.658	3.47865433753
0.00027	12.628	3.46202484104
0.000271	12.598	3.46242631691
0.000272	12.58	3.43505458472
0.000273	12.566	3.37603969171
0.000274	12.538	3.38238909648
0.000275	12.526	3.40078285105
0.000276	12.482	3.39906987277
0.000277	12.46	3.4041739086
0.000278	12.468	3.41423139228
0.000279	12.404	3.4223944834
0.00028	12.384	3.40301983538
0.000281	12.368	3.43286702335
0.000282	12.396	3.40869241792
0.000283	12.36	3.38974925326
0.000284	12.29	3.40439421924
0.000285	12.246	3.3972759676
0.000286	12.2	3.39293383372
0.000287	12.196	3.41256267342
0.000288	12.168	3.37517051421
0.000289	12.14	3.36814489
0.00029	12.142	3.35288472811
0.000291	12.124	3.33296024579
0.000292	12.09	3.37370715979
0.000293	12.068	3.38576077123
0.000294	12.016	3.39407483712
0.000295	11.974	3.35995892832
0.000296	11.974	3.35698138213
0.000297	11.948	3.40019058289
0.000298	11.912	3.38589072476
0.000299	11.838	3.37220343396
0.0003	11.844	3.40758917712
0.000301	11.798	3.41191969425
0.000302	11.756	3.40183244737
0.000303	11.706	3.39934758446
0.000304	11.704	3.39887981547
0.000305	11.666	3.35953032432
0.000306	11.624	3.32123832328
0.000307	11.57	3.32221311779
0.000308	11.518	3.31627441567
0.000309	11.512	3.31449181625
0.00031	11.462	3.31972227754
0.000311	11.446	3.27461203809
0.000312	11.382	3.2668143504
0.000313	11.336	3.24208328086
0.000314	11.326	3.24772597366
0.000315	11.308	3.24979014707
0.000316	11.278	3.25464529557
0.000317	11.208	3.22253564759
0.000318	11.152	3.16747470392
0.000319	11.136	3.15428343685
0.00032	11.136	3.16504407552
0.000321	11.13	3.16434827413
0.000322	11.106	3.18853634133
0.000323	11.066	3.20400436954
0.000324	11.0	3.20437201336
0.000325	10.982	3.22578300572
0.000326	10.914	3.24015493457
0.000327	10.878	3.23405565815
0.000328	10.874	3.24193213994
0.000329	10.8	3.22676308396
0.00033	10.784	3.19144857392
0.000331	10.75	3.17293239764
0.000332	10.704	3.14775856762
0.000333	10.668	3.10189877333
0.000334	10.622	3.0950147011
0.000335	10.61	3.09481824991
0.000336	10.576	3.09390109732
0.000337	10.558	3.10397100502
0.000338	10.522	3.09798579726
0.000339	10.486	3.11926337458
0.00034	10.476	3.09344856107
0.000341	10.49	3.12824231798
0.000342	10.482	3.13586925748
0.000343	10.472	3.14216740483
0.000344	10.478	3.1275415265
0.000345	10.456	3.11641845714
0.000346	10.442	3.1123361001
0.000347	10.426	3.07969543949
0.000348	10.402	3.07317360395
0.000349	10.34	3.04571830608
0.00035	10.322	3.07413662676
0.000351	10.27	3.0706839629
0.000352	10.18	3.06130691046
0.000353	10.166	3.06699266383
0.000354	10.15	3.05867618423
0.000355	10.124	3.04575507879
0.000356	10.114	3.0333156776
0.000357	10.062	3.03745880631
0.000358	10.036	3.06638288542
0.000359	10.036	3.07029379702
0.00036	10.006	3.04531837416
0.000361	9.968	3.03298137152
0.000362	9.986	3.04988589951
0.000363	9.996	3.04565001272
0.000364	9.948	3.036
0.000365	9.924	3.03878659994
0.000366	9.874	3.04468783293
0.000367	9.86	3.04440470371
0.000368	9.806	3.01336423288
0.000369	9.79	3.01627253411
0.00037	9.766	3.03038677399
0.000371	9.736	2.99704921548
0.000372	9.706	2.983884046
0.000373	9.674	3.00128705725
0.000374	9.642	2.98024092986
0.000375	9.64	2.98368899184
0.000376	9.634	2.98932166218
0.000377	9.61	2.97084163159
0.000378	9.576	2.93397750503
0.000379	9.56	2.95675497801
0.00038	9.546	2.94208837393
0.000381	9.52	2.91917796648
0.000382	9.46	2.93264385836
0.000383	9.438	2.93498824529
0.000384	9.378	2.89950271598
0.000385	9.384	2.92036710021
0.000386	9.374	2.91858253267
0.000387	9.346	2.92818783551
0.000388	9.304	2.93863641848
0.000389	9.302	2.94054348718
0.00039	9.272	2.95127362337
0.000391	9.244	2.92309151413
0.000392	9.212	2.90844563298
0.000393	9.146	2.90597384709
0.000394	9.122	2.88706009636
0.000395	9.07	2.83144839261
0.000396	9.074	2.81363181671
0.000397	9.022	2.81948860611
0.000398	9.01	2.84075694138
0.000399	8.988	2.82344753803
0.0004	8.998	2.80035640589
0.000401	9.008	2.84111527397
0.000402	8.966	2.84619816598
0.000403	8.962	2.85036067893
0.000404	8.972	2.87179665018
0.000405	8.97	2.88948092224
0.000406	8.982	2.88403814122
0.000407	8.944	2.84760671442
0.000408	8.948	2.84838480546
0.000409	8.932	2.88016943946
0.00041	8.872	2.87047313173
0.000411	8.812	2.89493626873
0.000412	8.782	2.86329809835
0.000413	8.756	2.84331918715
0.000414	8.738	2.83008056422
0.000415	8.724	2.80781480871
0.000416	8.696	2.80420826616
0.000417	8.67	2.82366782749
0.000418	8.674	2.83261787045
0.000419	8.644	2.8123413733
0.00042	8.582	2.81980070218
0.000421	8.558	2.77536231869
0.000422	8.514	2.77953305431
0.000423	8.492	2.74771468679
0.000424	8.446	2.7399058378
0.000425	8.458	2.73353909795
0.000426	8.464	2.69531148478
0.000427	8.438	2.67771469727
0.000428	8.402	2.68186427695
0.000429	8.374	2.68814508537
0.00043	8.352	2.67134722565
0.000431	8.338	2.65927734545
0.000432	8.354	2.63906877516
0.000433	8.318	2.65723088948
0.000434	8.28	2.65962403358
0.000435	8.266	2.65918107695
0.000436	8.258	2.61828875413
0.000437	8.266	2.62130578148
0.000438	8.232	2.63176290725
0.000439	8.19	2.59574652075
0.00044	8.16	2.60199923136
0.000441	8.124	2.60011999723
0.000442	8.122	2.60751145731
0.000443	8.126	2.60117742571
0.000444	8.092	2.61754388693
0.000445	8.082	2.62664729265
0.000446	8.022	2.60029152212
0.000447	8.014	2.62788964761
0.000448	7.988	2.63587860115
0.000449	7.958	2.62225780578
0.00045	7.94	2.60392012166
0.000451	7.93	2.62623304373
0.000452	7.878	2.65162516205
0.000453	7.876	2.65190950072
0.000454	7.866	2.65481524781
0.000455	7.854	2.65267487642
0.000456	7.83	2.65727303829
0.000457	7.826	2.63053682734
0.000458	7.812	2.62004885451
0.000459	7.796	2.60276468395
0.00046	7.776	2.5988120363
0.000461	7.774	2.57738704893
0.000462	7.748	2.57147739636
0.000463	7.75	2.56661255354
0.000464	7.72	2.57713018686
0.000465	7.668	2.57561177199
0.000466	7.632	2.55275850797
0.000467	7.598	2.5628882145
0.000468	7.556	2.56960386052
0.000469	7.544	2.55109074711
0.00047	7.52	2.55921863075
0.000471	7.518	2.553757232
0.000472	7.508	2.55537394524
0.000473	7.494	2.55928974522
0.000474	7.454	2.55575507434
0.000475	7.418	2.53914867623
0.000476	7.41	2.5309879494
0.000477	7.4	2.53850349616
0.000478	7.366	2.50679955322
0.000479	7.306	2.53699901458
0.00048	7.296	2.54408804879
0.000481	7.268	2.52748412458
0.000482	7.26	2.52831960005
0.000483	7.234	2.48580852038
0.000484	7.236	2.46987934928
0.000485	7.228	2.485963797
0.000486	7.198	2.46795380832
0.000487	7.192	2.44440913106
0.000488	7.178	2.44996244869
0.000489	7.17	2.46923064941
0.00049	7.116	2.46465900278
0.000491	7.088	2.45443598409
0.000492	7.08	2.4571528239
0.000493	7.06	2.45446531856
0.000494	7.04	2.49046180457
0.000495	7.028	2.50663439696
0.000496	6.998	2.49839868716
0.000497	6.952	2.49993919926
0.000498	6.92	2.50710988989
0.000499	6.924	2.49283453121
0.0005	6.92	2.49351158008
0.000501	6.912	2.46824958219
0.000502	6.9	2.45071418162
0.000503	6.892	2.44547255147
0.000504	6.864	2.46769203913
0.000505	6.824	2.45133106699
0.000506	6.818	2.4570054945
0.000507	6.79	2.44497443749
0.000508	6.748	2.45692816338
0.000509	6.73	2.47812429067
0.00051	6.702	2.47733647291
0.000511	6.7	2.47265039987
0.000512	6.688	2.45411002198
0.000513	6.68	2.43425553301
0.000514	6.686	2.44446394942
0.000515	6.658	2.43660337355
0.000516	6.65	2.41981404244
0.000517	6.606	2.41718100274
0.000518	6.59	2.43020575261
0.000519	6.602	2.4272610078
0.00052	6.58	2.41735392527
0.000521	6.538	2.39093203584
0.000522	6.538	2.40843434621
0.000523	6.514	2.41615479637
0.000524	6.48	2.42684980994
0.000525	6.492	2.41535421833
0.000526	6.47	2.38937230251
0.000527	6.444	2.40226226711
0.000528	6.416	2.36958730584
0.000529	6.388	2.36927330631
0.00053	6.358	2.35750630964
0.000531	6.354	2.34364758443
0.000532	6.336	2.3645515431
0.000533	6.296	2.35974235882
0.000534	6.29	2.37526840589
0.000535	6.266	2.36119545993
0.000536	6.262	2.39778147461
0.000537	6.228	2.36220574887
0.000538	6.216	2.37346666292
0.000539	6.196	2.37688535693
0.00054	6.2	2.38997907941
0.000541	6.194	2.39674028631
0.000542	6.16	2.36524840133
0.000543	6.164	2.3565024931
0.000544	6.162	2.3425959959
0.000545	6.122	2.29676206865
0.000546	6.116	2.30532947754
0.000547	6.082	2.30027737458
0.000548	6.074	2.28221909553
0.000549	6.054	2.27663875044
0.00055	6.042	2.25393788734
0.000551	6.04	2.24908870434
0.000552	6.008	2.270668624
0.000553	6.002	2.26936026228
0.000554	6.0	2.27068271672
0.000555	5.986	2.27899188239
0.000556	5.956	2.28955541536
0.000557	5.922	2.29606533008
0.000558	5.91	2.32505913903
0.000559	5.89	2.30084766988
0.00056	5.894	2.3166277215
0.000561	5.888	2.28723763523
0.000562	5.872	2.296
0.000563	5.844	2.27764439718
0.000564	5.834	2.2808866697
0.000565	5.784	2.27361914137
0.000566	5.806	2.27428318377
0.000567	5.788	2.28189745607
0.000568	5.768	2.29568638973
0.000569	5.742	2.30031215273
0.00057	5.714	2.27512724919
0.000571	5.68	2.30425693012
0.000572	5.672	2.31266426444
0.000573	5.666	2.29748645263
0.000574	5.68	2.27543402453
0.000575	5.664	2.27576448694
0.000576	5.66	2.26371376282
0.000577	5.66	2.26988986517
0.000578	5.644	2.292
0.000579	5.61	2.30345392834
0.00058	5.58	2.30555850067
0.000581	5.548	2.29165791513
0.000582	5.546	2.27681444128
0.000583	5.524	2.27627414869
0.000584	5.498	2.26671480341
0.000585	5.516	2.2955922983
0.000586	5.504	2.31904808057
0.000587	5.458	2.28653362101
0.000588	5.444	2.26602383041
0.000589	5.43	2.2788374229
0.00059	5.412	2.25615956882
0.000591	5.398	2.24668555877
0.000592	5.358	2.23558404002
0.000593	5.348	2.22595956837
0.000594	5.32	2.23015694515
0.000595	5.304	2.23776316888
0.000596	5.286	2.21544668182
0.000597	5.302	2.24917673828
0.000598	5.284	2.25196447574
0.000599	5.266	2.26257463965
0.0006	5.25	2.28024121531
0.000601	5.254	2.29727751915
0.000602	5.228	2.28210779763
0.000603	5.22	2.28464439246
0.000604	5.194	2.26635478246
0.000605	5.192	2.25369385676
0.000606	5.166	2.25620123216
0.000607	5.138	2.26516136291
0.000608	5.122	2.27136875034
0.000609	5.136	2.26748847847
0.00061	5.098	2.27868295294
0.000611	5.106	2.2835857768
0.000612	5.112	2.27759873551
0.000613	5.106	2.29145455988
0.000614	5.072	2.29669675839
0.000615	5.052	2.28414010078
0.000616	5.048	2.25159854326
0.000617	5.056	2.22729971041
0.000618	5.052	2.19483393449
0.000619	5.028	2.20527005149
0.00062	5.034	2.22009999775
0.000621	5.008	2.21628878985
0.000622	4.992	2.23336875594
0.000623	4.98	2.21621298615
0.000624	4.98	2.2017265952
0.000625	4.962	2.19739755165
0.000626	4.972	2.19344842656
0.000627	4.972	2.20527005149
0.000628	4.944	2.20473671898
0.000629	4.932	2.1953077233
0.00063	4.898	2.18256637929
0.000631	4.884	2.20057810586
0.000632	4.888	2.19350313426
0.000633	4.876	2.19011963144
0.000634	4.848	2.19747491453
0.000635	4.836	2.18016146191
0.000636	4.822	2.16663702544
0.000637	4.822	2.16201665118
0.000638	4.802	2.16305247278
0.000639	4.802	2.16027683411
0.00064	4.776	2.14238745329
0.000641	4.754	2.13950555036
0.000642	4.76	2.14718420262
0.000643	4.722	2.11582513455
0.000644	4.74	2.11291268158
0.000645	4.722	2.10159843928
0.000646	4.72	2.09418241803
0.000647	4.696	2.10987772158
0.000648	4.676	2.10499976247
0.000649	4.65	2.10130911577
0.00065	4.642	2.10661719351
0.000651	4.626	2.10193339571
0.000652	4.616	2.09774736324
0.000653	4.614	2.08734376661
0.000654	4.592	2.08842907469
0.000655	4.578	2.07555197478
0.000656	4.564	2.05667304159
0.000657	4.538	2.0708829035
0.000658	4.546	2.09568222782
0.000659	4.532	2.08637868087
0.00066	4.504	2.08374278643
0.000661	4.476	2.05752861462
0.000662	4.464	2.06995265646
0.000663	4.45	2.07545175805
0.000664	4.454	2.08419864696
0.000665	4.448	2.08885040154
0.000666	4.454	2.08035670018
0.000667	4.426	2.07184072747
0.000668	4.414	2.07812511654
0.000669	4.404	2.06416665994
0.00067	4.386	2.06615681883
0.000671	4.396	2.03744545939
0.000672	4.378	2.04624436468
0.000673	4.344	2.04491173404
0.000674	4.33	2.03496928724
0.000675	4.322	2.03231788852
0.000676	4.32	2.01633330578
0.000677	4.302	2.0056909034
0.000678	4.3	2.00947754404
0.000679	4.31	2.00347198633
0.00068	4.284	2.00383232831
0.000681	4.26	2.02987684355
0.000682	4.23	2.01024874083
0.000683	4.218	1.99260532971
0.000684	4.22	2.0038962049
0.000685	4.196	2.00139551314
0.000686	4.154	1.98249438839
0.000687	4.152	1.97202839736
0.000688	4.152	1.96287951744
0.000689	4.164	1.97815671776
0.00069	4.156	1.99189959586
0.000691	4.146	1.99917082812
0.000692	4.146	1.99917082812
0.000693	4.146	1.97602732775
0.000694	4.154	1.96628685598
0.000695	4.126	1.96013366891
0.000696	4.112	1.94819300892
0.000697	4.11	1.94984614778
0.000698	4.106	1.951093027
0.000699	4.102	1.94102962368
0.0007	4.078	1.94831106346
0.000701	4.058	1.93355527462
0.000702	4.046	1.94316340023
0.000703	4.01	1.94984614778
0.000704	3.998	1.94061742752
0.000705	3.998	1.95089620431
0.000706	3.984	1.94724009819
0.000707	3.98	1.95540277181
0.000708	3.946	1.96139848068
0.000709	3.942	1.97145530003
0.00071	3.924	1.96830485444
0.000711	3.916	1.96899568308
0.000712	3.912	1.97389361415
0.000713	3.916	1.97508075784
0.000714	3.872	1.95131135394
0.000715	3.85	1.96862896453
0.000716	3.846	1.9733940306
0.000717	3.85	1.97471516933
0.000718	3.848	1.98113502821
0.000719	3.822	1.98048377928
0.00072	3.79	1.96923843148
0.000721	3.798	1.95989693607
0.000722	3.792	1.97401519751
0.000723	3.812	1.99013969359
0.000724	3.778	1.97603542478
0.000725	3.784	1.97619432243
0.000726	3.766	1.97566292672
0.000727	3.77	1.95783043188
0.000728	3.762	1.94354212715
0.000729	3.736	1.9303636963
0.00073	3.732	1.91420375091
0.000731	3.722	1.92164408775
0.000732	3.696	1.92654717046
0.000733	3.69	1.93233019953
0.000734	3.678	1.94790040813
0.000735	3.664	1.91705607638
0.000736	3.658	1.92068633566
0.000737	3.652	1.89707564425
0.000738	3.658	1.89974629885
0.000739	3.628	1.88085512467
0.00074	3.662	1.90361655803
0.000741	3.65	1.9119361914
0.000742	3.64	1.9293522229
0.000743	3.636	1.9358471014
0.000744	3.636	1.92756426611
0.000745	3.622	1.93057400791
0.000746	3.604	1.92748125802
0.000747	3.608	1.93761090005
0.000748	3.61	1.93646585304
0.000749	3.586	1.92421516468
0.00075	3.564	1.91674307094
0.000751	3.548	1.90570092092
0.000752	3.54	1.88690222322
0.000753	3.53	1.90711824489
0.000754	3.534	1.89231181363
0.000755	3.52	1.86911743879
0.000756	3.514	1.8745143371
0.000757	3.524	1.87441297477
0.000758	3.53	1.8785898967
0.000759	3.514	1.8862141978
0.00076	3.502	1.89367262218
0.000761	3.478	1.89354588009
0.000762	3.476	1.87654576283
0.000763	3.458	1.87302856358
0.000764	3.434	1.86698794854
0.000765	3.454	1.86007634252
0.000766	3.448	1.87917428675
0.000767	3.43	1.87219122955
0.000768	3.42	1.86965237411
0.000769	3.42	1.87072178584
0.00077	3.418	1.86635366423
0.000771	3.42	1.86322301403
0.000772	3.392	1.85858440755
0.000773	3.384	1.85271260588
0.000774	3.378	1.84366916772
0.000775	3.366	1.84283585813
0.000776	3.344	1.84652755192
0.000777	3.342	1.86253483189
0.000778	3.34	1.86986630538
0.000779	3.332	1.86595176787
0.00078	3.306	1.8494226126
0.000781	3.304	1.83073318646
0.000782	3.264	1.82491205268
0.000783	3.244	1.81010054969
0.000784	3.22	1.81758080976
0.000785	3.218	1.80844574151
0.000786	3.21	1.78938536934
0.000787	3.198	1.77166475384
0.000788	3.184	1.75788054202
0.000789	3.174	1.76627404442
0.00079	3.15	1.76053968998
0.000791	3.152	1.76773753708
0.000792	3.142	1.74866692083
0.000793	3.15	1.73075128196
0.000794	3.156	1.75147480713
0.000795	3.162	1.75264257623
0.000796	3.156	1.73886859768
0.000797	3.14	1.72174330259
0.000798	3.136	1.72090208902
0.000799	3.128	1.71569694294
0.0008	3.092	1.68746436999
0.000801	3.086	1.6907406661
0.000802	3.068	1.68385747615
0.000803	3.052	1.68323973337
0.000804	3.058	1.69311429029
0.000805	3.028	1.67308577186
0.000806	3.024	1.66596038368
0.000807	3.032	1.66462488267
0.000808	3.036	1.66814387869
0.000809	3.024	1.66115140791
0.00081	3.0	1.65891530827
0.000811	2.992	1.66491321095
0.000812	2.986	1.66186762409
0.000813	2.984	1.65883814762
0.000814	2.986	1.66186762409
0.000815	2.992	1.65768995895
0.000816	3.002	1.66793165328
0.000817	2.992	1.66371151345
0.000818	2.974	1.66532999733
0.000819	2.954	1.6672984136
0.00082	2.96	1.68356764046
0.000821	2.942	1.6966543549
0.000822	2.938	1.68586950859
0.000823	2.934	1.69163944149
0.000824	2.91	1.67985118389
0.000825	2.906	1.67127615911
0.000826	2.886	1.6628301176
0.000827	2.888	1.6707650942
0.000828	2.872	1.66361534016
0.000829	2.874	1.6751489486
0.00083	2.868	1.67647725902
0.000831	2.864	1.6880473927
0.000832	2.856	1.67787484635
0.000833	2.84	1.68831276723
0.000834	2.826	1.66003734898
0.000835	2.828	1.6536069666
0.000836	2.832	1.6660660251
0.000837	2.82	1.67320052594
0.000838	2.812	1.67948087217
0.000839	2.826	1.68870482915
0.00084	2.842	1.68553730306
0.000841	2.816	1.68586594959
0.000842	2.824	1.69735794693
0.000843	2.802	1.67654287151
0.000844	2.798	1.6748719354
0.000845	2.776	1.66066974441
0.000846	2.778	1.6687468352
0.000847	2.77	1.67245328784
0.000848	2.744	1.66687252062
0.000849	2.726	1.65012847985
0.00085	2.708	1.6366844534
0.000851	2.698	1.63425701773
0.000852	2.704	1.64206699011
0.000853	2.7	1.66312958004
0.000854	2.694	1.65902501488
0.000855	2.694	1.67462353978
0.000856	2.676	1.66823979092
0.000857	2.676	1.67422340206
0.000858	2.662	1.65763566564
0.000859	2.662	1.65884176461
0.00086	2.658	1.65560744139
0.000861	2.646	1.66032647392
0.000862	2.65	1.66237781506
0.000863	2.636	1.64058038511
0.000864	2.632	1.63235290302
0.000865	2.636	1.64301673759
0.000866	2.638	1.62202219467
0.000867	2.64	1.62677595261
0.000868	2.644	1.64476867674
0.000869	2.62	1.62468458477
0.00087	2.602	1.63205269523
0.000871	2.596	1.63486513205
0.000872	2.586	1.62191368451
0.000873	2.58	1.61356747612
0.000874	2.568	1.60666611342
0.000875	2.562	1.61683518022
0.000876	2.552	1.60601867984
0.000877	2.558	1.60082353806
0.000878	2.548	1.59238688766
0.000879	2.548	1.5986544342
0.00088	2.528	1.58657366674
0.000881	2.538	1.59140064094
0.000882	2.532	1.58397474727
0.000883	2.524	1.58789924114
0.000884	2.498	1.58176989477
0.000885	2.476	1.57779086067
0.000886	2.494	1.59058605552
0.000887	2.478	1.58288218134
0.000888	2.482	1.58166873902
0.000889	2.472	1.57137392113
0.00089	2.458	1.57487650309
0.000891	2.448	1.57584770838
0.000892	2.438	1.57928971376
0.000893	2.43	1.58527600121
0.000894	2.44	1.57429349233
0.000895	2.436	1.57286490202
0.000896	2.434	1.57786057686
0.000897	2.418	1.56309820549
0.000898	2.42	1.55807573628
0.000899	2.42	1.54647987378
0.0009	2.426	1.55323018256
0.000901	2.418	1.52816098628
0.000902	2.416	1.53458267943
0.000903	2.41	1.52901929353
0.000904	2.414	1.52924948913
0.000905	2.404	1.52603538622
0.000906	2.38	1.53218797802
0.000907	2.382	1.54663376402
0.000908	2.382	1.55179766722
0.000909	2.374	1.53301141548
0.00091	2.384	1.51807246204
0.000911	2.366	1.52185544649
0.000912	2.364	1.51377144906
0.000913	2.362	1.49898498992
0.000914	2.334	1.48136558621
0.000915	2.332	1.48787633895
0.000916	2.31	1.47712558708
0.000917	2.328	1.47932957788
0.000918	2.306	1.50345069756
0.000919	2.294	1.4991877801
0.00092	2.292	1.51483860526
0.000921	2.284	1.5070978734
0.000922	2.29	1.52640099581
0.000923	2.288	1.54177041092
0.000924	2.284	1.53471300249
0.000925	2.274	1.5228013659
0.000926	2.27	1.51429851747
0.000927	2.268	1.51531382888
0.000928	2.262	1.49845120041
0.000929	2.26	1.51802503273
0.00093	2.25	1.50714962761
0.000931	2.244	1.51276700123
0.000932	2.232	1.50803713482
0.000933	2.21	1.5105959089
0.000934	2.21	1.51191931002
0.000935	2.204	1.4961229896
0.000936	2.208	1.50490398365
0.000937	2.194	1.51273394885
0.000938	2.206	1.50451453964
0.000939	2.198	1.50026530987
0.00094	2.196	1.51181480347
0.000941	2.194	1.51537586097
0.000942	2.176	1.5129520812
0.000943	2.17	1.51957230825
0.000944	2.17	1.52875766556
0.000945	2.168	1.52045256421
0.000946	2.172	1.50944228111
0.000947	2.172	1.51076669278
0.000948	2.172	1.50811670636
0.000949	2.162	1.51121011114
0.00095	2.158	1.50367416683
0.000951	2.15	1.50183221433
0.000952	2.15	1.49248115566
0.000953	2.138	1.48018782592
0.000954	2.124	1.47804736054
0.000955	2.114	1.46458321716
0.000956	2.104	1.47009659547
0.000957	2.106	1.45971367055
0.000958	2.098	1.45890232709
0.000959	2.104	1.46054236501
0.00096	2.108	1.46844679849
0.000961	2.102	1.46546784339
0.000962	2.084	1.44254774618
0.000963	2.064	1.43384239022
0.000964	2.064	1.42825207859
0.000965	2.07	1.44537192445
0.000966	2.044	1.44984964738
0.000967	2.026	1.45922033977
0.000968	2.018	1.45934094714
0.000969	2.02	1.46410382146
0.00097	2.012	1.44078312039
0.000971	2.0	1.4254823745
0.000972	1.982	1.43724597756
0.000973	1.968	1.43212289975
0.000974	1.958	1.44368833202
0.000975	1.972	1.45849785739
0.000976	1.962	1.45758567501
0.000977	1.978	1.44274599289
0.000978	1.97	1.43425939077
0.000979	1.944	1.42718744389
0.00098	1.936	1.43104996419
0.000981	1.928	1.42646976834
0.000982	1.936	1.42825207859
0.000983	1.934	1.42886108492
0.000984	1.918	1.42101231522
0.000985	1.904	1.42785993711
0.000986	1.9	1.43457310723
0.000987	1.906	1.44400969526
0.000988	1.898	1.42954398323
0.000989	1.886	1.42021266013
0.00099	1.884	1.42216173482
0.000991	1.882	1.41706598294
0.000992	1.872	1.41407779135
0.000993	1.874	1.40503523088
0.000994	1.868	1.40377206127
0.000995	1.864	1.38039994205
0.000996	1.872	1.39413629176
0.000997	1.86	1.39728307798
0.000998	1.852	1.38206222725
0.000999	1.842	1.38601442994
0.001	1.85	1.38834433769
0.001001	1.844	1.38551939719
0.001002	1.832	1.36958971959
0.001003	1.82	1.36806432597
0.001004	1.808	1.36203377344
0.001005	1.794	1.35777906892
0.001006	1.784	1.33766363485
0.001007	1.772	1.32816264064
0.001008	1.78	1.33401649165
0.001009	1.764	1.33278055208
0.00101	1.754	1.31813656349
0.001011	1.762	1.32263222401
0.001012	1.756	1.32229497466
0.001013	1.748	1.31320067012
0.001014	1.74	1.32075735849
0.001015	1.726	1.30802293558
0.001016	1.724	1.31750673623
0.001017	1.712	1.28103707987
0.001018	1.714	1.28693589584
0.001019	1.708	1.28480971354
0.00102	1.718	1.29401545586
0.001021	1.708	1.29102130114
0.001022	1.712	1.288819615
0.001023	1.714	1.28226518318
0.001024	1.702	1.28265194032
0.001025	1.696	1.28669499105
0.001026	1.688	1.28477858015
0.001027	1.692	1.27794209571
0.001028	1.696	1.27889952694
0.001029	1.678	1.25949037313
0.00103	1.678	1.2531225
0.001031	1.672	1.25555406096
0.001032	1.672	1.268233417
0.001033	1.668	1.27191823637
0.001034	1.674	1.26480196078
0.001035	1.678	1.2658262124
0.001036	1.672	1.26190966396
0.001037	1.67	1.26376421852
0.001038	1.68	1.2592060991
0.001039	1.668	1.25768676545
0.00104	1.652	1.26763401658
0.001041	1.656	1.27030075179
0.001042	1.646	1.26043008533
0.001043	1.65	1.25996031684
0.001044	1.636	1.25040153551
0.001045	1.636	1.25040153551
0.001046	1.646	1.24767143111
0.001047	1.66	1.25713961039
0.001048	1.66	1.26348723777
0.001049	1.664	1.2613897098
0.00105	1.658	1.27005354218
0.001051	1.652	1.26763401658
0.001052	1.64	1.25793481548
0.001053	1.64	1.24835892275
0.001054	1.628	1.24161829883
0.001055	1.612	1.24316370603
0.001056	1.612	1.24477146497
0.001057	1.602	1.24241538947
0.001058	1.596	1.22995284462
0.001059	1.604	1.23741019876
0.00106	1.598	1.23466432685
0.001061	1.588	1.24187600025
0.001062	1.57	1.24302051471
0.001063	1.564	1.23850878075
0.001064	1.564	1.24495140467
0.001065	1.572	1.24932621841
0.001066	1.562	1.25146154555
0.001067	1.56	1.25315601583
0.001068	1.57	1.27165246825
0.001069	1.558	1.26120418648
0.00107	1.546	1.26011269337
0.001071	1.542	1.26025235568
0.001072	1.53	1.23170613378
0.001073	1.534	1.22672083214
0.001074	1.532	1.23813407998
0.001075	1.528	1.23499635627
0.001076	1.522	1.22862362015
0.001077	1.528	1.2236077803
0.001078	1.526	1.22037862977
0.001079	1.524	1.21549331549
0.00108	1.51	1.20743529847
0.001081	1.514	1.20573794831
0.001082	1.514	1.21400329489
0.001083	1.52	1.21720992438
0.001084	1.512	1.22876197858
0.001085	1.508	1.21734793712
0.001086	1.498	1.2074750515
0.001087	1.486	1.20407807056
0.001088	1.482	1.21065106451
0.001089	1.478	1.20395847104
0.00109	1.472	1.20217136882
0.001091	1.468	1.19204697894
0.001092	1.464	1.1868883688
0.001093	1.448	1.18460795202
0.001094	1.456	1.18830299167
0.001095	1.442	1.18938471488
0.001096	1.438	1.18749989474
0.001097	1.438	1.20089799733
0.001098	1.436	1.19912634864
0.001099	1.432	1.20223791323
0.0011	1.434	1.19567721397
0.001101	1.426	1.17665797919
0.001102	1.426	1.18174616564
0.001103	1.428	1.1919798656
0.001104	1.428	1.1919798656
0.001105	1.404	1.1699504263
0.001106	1.402	1.16978459556
0.001107	1.388	1.17194539122
0.001108	1.37	1.15805872045
0.001109	1.356	1.1424815097
0.00111	1.356	1.16501673808
0.001111	1.358	1.16526220225
0.001112	1.354	1.17161597804
0.001113	1.34	1.15082579047
0.001114	1.34	1.14560027933
0.001115	1.336	1.14677983938
0.001116	1.332	1.15489220276
0.001117	1.338	1.13479337326
0.001118	1.35	1.13820033386
0.001119	1.352	1.13846212058
0.00112	1.354	1.1526855599
0.001121	1.352	1.16107536362
0.001122	1.35	1.17622276802
0.001123	1.332	1.16351880088
0.001124	1.332	1.15835055143
0.001125	1.33	1.14764977236
0.001126	1.324	1.14499956332
0.001127	1.316	1.1419912434
0.001128	1.32	1.14960862906
0.001129	1.312	1.14309054759
0.00113	1.308	1.14592146328
0.001131	1.302	1.14664554244
0.001132	1.296	1.13507004189
0.001133	1.298	1.12658599317
0.001134	1.278	1.12103345178
0.001135	1.278	1.13521627895
0.001136	1.288	1.13183744416
0.001137	1.3	1.13225438838
0.001138	1.298	1.11767437118
0.001139	1.306	1.12265934281
0.00114	1.302	1.13613203458
0.001141	1.296	1.13858859998
0.001142	1.286	1.12969199342
0.001143	1.28	1.13030969208
0.001144	1.29	1.13044239128
0.001145	1.284	1.12576374076
0.001146	1.276	1.12775174573
0.001147	1.27	1.13008849211
0.001148	1.272	1.12339485489
0.001149	1.26	1.12800709218
0.00115	1.262	1.1302017519
0.001151	1.26	1.12623265802
0.001152	1.262	1.12488043809
0.001153	1.256	1.11465869216
0.001154	1.262	1.11236504799
0.001155	1.252	1.11197841706
0.001156	1.242	1.11150168691
0.001157	1.236	1.0974078549
0.001158	1.24	1.08921990434
0.001159	1.226	1.07653332508
0.00116	1.228	1.08444271402
0.001161	1.224	1.07043168862
0.001162	1.218	1.05946967866
0.001163	1.22	1.05621967412
0.001164	1.212	1.05596212053
0.001165	1.202	1.06639392346
0.001166	1.192	1.0635487765
0.001167	1.192	1.05410435916
0.001168	1.186	1.06742868614
0.001169	1.174	1.06194350132
0.00117	1.174	1.0694503261
0.001171	1.178	1.07996111041
0.001172	1.166	1.07816696295
0.001173	1.16	1.07070070515
0.001174	1.154	1.07251293698
0.001175	1.136	1.0533299578
0.001176	1.148	1.0668158229
0.001177	1.144	1.05036374652
0.001178	1.118	1.04118970414
0.001179	1.118	1.04118970414
0.00118	1.112	1.04664033937
0.001181	1.12	1.0476640683
0.001182	1.112	1.05425613586
0.001183	1.108	1.04323343505
0.001184	1.09	1.03435970532
0.001185	1.09	1.02854265833
0.001186	1.098	1.03556554597
0.001187	1.1	1.03440804328
0.001188	1.106	1.02311485181
0.001189	1.104	1.02234240839
0.00119	1.096	1.02507755804
0.001191	1.104	1.03207751647
0.001192	1.106	1.04247973601
0.001193	1.104	1.03401353956
0.001194	1.11	1.04398275848
0.001195	1.12	1.04383906806
0.001196	1.13	1.05692951515
0.001197	1.122	1.05599053026
0.001198	1.108	1.05656802904
0.001199	1.1	1.05924501415
0.0012	1.104	1.05696925215
0.001201	1.094	1.0607374793
0.001202	1.104	1.06074690667
0.001203	1.1	1.05735519103
0.001204	1.104	1.05317804763
0.001205	1.106	1.05582384894
0.001206	1.096	1.05583332018
0.001207	1.094	1.05506587472
0.001208	1.084	1.05496161068
0.001209	1.08	1.04383906806
0.00121	1.08	1.03807514179
0.001211	1.066	1.03230034389
0.001212	1.06	1.03556747728
0.001213	1.066	1.04577435425
0.001214	1.06	1.03749698795
0.001215	1.056	1.02803890977
0.001216	1.06	1.02586548826
0.001217	1.044	1.00899157578
0.001218	1.046	1.02561396246
0.001219	1.052	1.01651168218
0.00122	1.05	1.01562788461
0.001221	1.048	1.02259278308
0.001222	1.044	1.02667619043
0.001223	1.038	1.0259415188
0.001224	1.034	1.01825537072
0.001225	1.028	1.00956228139
0.001226	1.022	1.00075771294
0.001227	1.022	1.00474673426
0.001228	1.012	0.98785424026
0.001229	1.01	0.9828021164
0.00123	0.996	0.975696674177
0.001231	0.998	0.976727188113
0.001232	0.996	0.975696674177
0.001233	0.99	0.962236977049
0.001234	0.986	0.974578883416
0.001235	0.976	0.9651031033
0.001236	0.978	0.964114101131
0.001237	0.984	0.983739802997
0.001238	0.978	0.974431116088
0.001239	0.974	0.972277738098
0.00124	0.978	0.976481438636
0.001241	0.972	0.96084129803
0.001242	0.966	0.957519712591
0.001243	0.958	0.955110464815
0.001244	0.954	0.946511489629
0.001245	0.962	0.961538350769
0.001246	0.958	0.950913245254
0.001247	0.964	0.958490479869
0.001248	0.964	0.958490479869
0.001249	0.96	0.95414883535
0.00125	0.952	0.953779848812
0.001251	0.958	0.955110464815
0.001252	0.96	0.956242647031
0.001253	0.95	0.944192776926
0.001254	0.95	0.946308617735
0.001255	0.95	0.950526170076
0.001256	0.938	0.947710926391
0.001257	0.95	0.948419738302
0.001258	0.942	0.93948709411
0.001259	0.94	0.940425435641
0.00126	0.94	0.948894093142
0.001261	0.938	0.941358592673
0.001262	0.932	0.920530281957
0.001263	0.934	0.930399914015
0.001264	0.934	0.92824781174
0.001265	0.934	0.934689253175
0.001266	0.922	0.907698187725
0.001267	0.922	0.918649008055
0.001268	0.912	0.912280658569
0.001269	0.908	0.900852929173
0.00127	0.916	0.910463618164
0.001271	0.91	0.902164064902
0.001272	0.914	0.9025541535
0.001273	0.92	0.90642153549
0.001274	0.92	0.910823802939
0.001275	0.91	0.908790404879
0.001276	0.908	0.916261971272
0.001277	0.906	0.910584427717
0.001278	0.894	0.900424344407
0.001279	0.894	0.902642786489
0.00128	0.898	0.905315414648
0.001281	0.896	0.906192032629
0.001282	0.89	0.904378239455
0.001283	0.896	0.914977595354
0.001284	0.898	0.918474822736
0.001285	0.886	0.906092710488
0.001286	0.886	0.901667344424
0.001287	0.89	0.89994444273
0.001288	0.89	0.888763185556
0.001289	0.898	0.898663452022
0.00129	0.888	0.898585555192
0.001291	0.886	0.903882735757
0.001292	0.878	0.905050274847
0.001293	0.88	0.908625335328
0.001294	0.878	0.907257405591
0.001295	0.872	0.896446317411
0.001296	0.87	0.897273648337
0.001297	0.87	0.892804569881
0.001298	0.872	0.896446317411
0.001299	0.868	0.895866061418
0.0013	0.866	0.896685006008
0.001301	0.868	0.902538641832
0.001302	0.878	0.898396349058
0.001303	0.874	0.900068886253
0.001304	0.876	0.905882994652
0.001305	0.866	0.903351537332
0.001306	0.87	0.903935838431
0.001307	0.862	0.90496187765
0.001308	0.862	0.902749134588
0.001309	0.858	0.904342855338
0.00131	0.852	0.908898234127
0.001311	0.844	0.916331817629
0.001312	0.832	0.896535554231
0.001313	0.834	0.900246632873
0.001314	0.834	0.902465511806
0.001315	0.824	0.897231296824
0.001316	0.824	0.89276200636
0.001317	0.81	0.875157128749
0.001318	0.792	0.86760359612
0.001319	0.788	0.866634871212
0.00132	0.792	0.86990574202
0.001321	0.796	0.875433606849
0.001322	0.802	0.882494192615
0.001323	0.796	0.877715215773
0.001324	0.794	0.876107299365
0.001325	0.784	0.867953915827
0.001326	0.778	0.869894246446
0.001327	0.782	0.870905276135
0.001328	0.778	0.862969292617
0.001329	0.778	0.860648592632
0.00133	0.774	0.859606886897
0.001331	0.774	0.859606886897
0.001332	0.772	0.850891297405
0.001333	0.766	0.84097800209
0.001334	0.768	0.845089344389
0.001335	0.766	0.848082543152
0.001336	0.766	0.848082543152
0.001337	0.776	0.863611023552
0.001338	0.766	0.857463701856
0.001339	0.76	0.854634424769
0.00134	0.756	0.85350102519
0.001341	0.76	0.854634424769
0.001342	0.758	0.855240317104
0.001343	0.76	0.852291030107
0.001344	0.76	0.842852300228
0.001345	0.76	0.845221864365
0.001346	0.748	0.832163445484
0.001347	0.756	0.839323537142
0.001348	0.744	0.833345066584
0.001349	0.748	0.841722044383
0.00135	0.746	0.839930949543
0.001351	0.742	0.848195732128
0.001352	0.742	0.848195732128
0.001353	0.75	0.852936105462
0.001354	0.746	0.847044272751
0.001355	0.742	0.852898587172
0.001356	0.742	0.848195732128
0.001357	0.742	0.855240317104
0.001358	0.744	0.854671866859
0.001359	0.74	0.855803715813
0.00136	0.742	0.859904645877
0.001361	0.754	0.872630505999
0.001362	0.754	0.870335567468
0.001363	0.754	0.870335567468
0.001364	0.756	0.874336319731
0.001365	0.76	0.87544274513
0.001366	0.752	0.873210169432
0.001367	0.746	0.868034561524
0.001368	0.742	0.8668540823
0.001369	0.732	0.855672834675
0.00137	0.73	0.853873526935
0.001371	0.726	0.854940933632
0.001372	0.716	0.845780113268
0.001373	0.714	0.848648337063
0.001374	0.716	0.859851149909
0.001375	0.716	0.859851149909
0.001376	0.718	0.857015752481
0.001377	0.724	0.850778467052
0.001378	0.72	0.847112743382
0.001379	0.722	0.851302531419
0.00138	0.714	0.848648337063
0.001381	0.712	0.837290869412
0.001382	0.7	0.825832912883
0.001383	0.694	0.82241352129
0.001384	0.688	0.821374457845
0.001385	0.682	0.817848396709
0.001386	0.672	0.82000975604
0.001387	0.67	0.820426718239
0.001388	0.666	0.813906628551
0.001389	0.66	0.807712820252
0.00139	0.66	0.802745289616
0.001391	0.654	0.796419487456
0.001392	0.656	0.801039324877
0.001393	0.656	0.803532202217
0.001394	0.662	0.812253654963
0.001395	0.662	0.812253654963
0.001396	0.654	0.806401884918
0.001397	0.658	0.800647238177
0.001398	0.66	0.802745289616
0.001399	0.658	0.788058373472
0.0014	0.658	0.790592183113
0.001401	0.656	0.790989254036
0.001402	0.662	0.797343088012
0.001403	0.656	0.803532202217
0.001404	0.656	0.798538665313
0.001405	0.654	0.793904276346
0.001406	0.66	0.802745289616
0.001407	0.65	0.799687438941
0.001408	0.656	0.796030150183
0.001409	0.658	0.798145350171
0.00141	0.652	0.791767642683
0.001411	0.656	0.788456720436
0.001412	0.644	0.775412148473
0.001413	0.646	0.782741336586
0.001414	0.644	0.7728285709
0.001415	0.644	0.7728285709
0.001416	0.644	0.780553649662
0.001417	0.648	0.782365643417
0.001418	0.652	0.786699434346
0.001419	0.648	0.78999746835
0.00142	0.646	0.787835008108
0.001421	0.636	0.781987212172
0.001422	0.634	0.787428726933
0.001423	0.624	0.781424340547
0.001424	0.624	0.786526541192
0.001425	0.616	0.790280962696
0.001426	0.622	0.79442809618
0.001427	0.626	0.796319031545
0.001428	0.628	0.796
0.001429	0.626	0.791279975736
0.00143	0.632	0.795346465385
0.001431	0.62	0.787146746166
0.001432	0.624	0.791595856482
0.001433	0.624	0.786526541192
0.001434	0.618	0.784905089804
0.001435	0.61	0.783517708798
0.001436	0.616	0.777524276148
0.001437	0.616	0.782651902189
0.001438	0.614	0.782945719702
0.001439	0.61	0.778395786217
0.00144	0.612	0.778110531994
0.001441	0.602	0.77433584445
0.001442	0.602	0.77174866375
0.001443	0.596	0.767322617939
0.001444	0.588	0.760431456477
0.001445	0.588	0.749837315689
0.001446	0.574	0.751348121712
0.001447	0.588	0.755152964637
0.001448	0.59	0.754917214004
0.001449	0.592	0.752021276295
0.00145	0.592	0.754676089458
0.001451	0.584	0.747625574736
0.001452	0.582	0.75317726997
0.001453	0.582	0.758469511582
0.001454	0.582	0.758469511582
0.001455	0.574	0.756653157001
0.001456	0.572	0.759484035382
0.001457	0.568	0.757215953345
0.001458	0.56	0.752595508889
0.001459	0.57	0.757033684852
0.00146	0.566	0.744072577105
0.001461	0.568	0.749250291959
0.001462	0.562	0.741725016431
0.001463	0.564	0.744247270737
0.001464	0.564	0.73341938889
0.001465	0.562	0.730859767671
0.001466	0.562	0.733591166795
0.001467	0.548	0.723668432364
0.001468	0.54	0.715821206727
0.001469	0.546	0.721029819078
0.00147	0.54	0.721387551875
0.001471	0.54	0.721387551875
0.001472	0.546	0.732040982459
0.001473	0.536	0.727120347673
0.001474	0.528	0.727472336244
0.001475	0.52	0.724982758416
0.001476	0.522	0.724924823689
0.001477	0.516	0.713963584506
0.001478	0.51	0.705620294493
0.001479	0.514	0.708381253281
0.00148	0.518	0.70829090069
0.001481	0.518	0.70829090069
0.001482	0.512	0.705589115562
0.001483	0.506	0.699974285242
0.001484	0.518	0.70829090069
0.001485	0.52	0.708237248385
0.001486	0.526	0.710861449229
0.001487	0.522	0.70817794374
0.001488	0.526	0.716466328588
0.001489	0.522	0.716600307005
0.00149	0.522	0.713803894638
0.001491	0.518	0.711108993052
0.001492	0.52	0.716658914687
0.001493	0.516	0.702669196706
0.001494	0.522	0.70817794374
0.001495	0.524	0.708112985335
0.001496	0.514	0.708381253281
0.001497	0.514	0.714005602219
0.001498	0.512	0.714042015571
0.001499	0.51	0.711266476083
0.0015	0.506	0.708494177817
0.001501	0.508	0.708474417322
0.001502	0.508	0.708474417322
0.001503	0.504	0.708508292118
0.001504	0.496	0.708508292118
0.001505	0.498	0.708516760564
0.001506	0.504	0.70567981408
0.001507	0.512	0.716837499019
0.001508	0.518	0.722271417128
0.001509	0.5	0.694262198308
0.00151	0.498	0.697134133435
0.001511	0.486	0.682498351646
0.001512	0.49	0.682568677863
0.001513	0.492	0.682595048327
0.001514	0.486	0.685422497442
0.001515	0.48	0.67052218457
0.001516	0.482	0.673554749074
0.001517	0.482	0.676517553357
0.001518	0.48	0.673498329619
0.001519	0.486	0.679561623401
0.00152	0.494	0.679679336158
0.001521	0.476	0.667400928977
0.001522	0.486	0.676612148871
0.001523	0.488	0.685460429201
0.001524	0.486	0.682498351646
0.001525	0.484	0.682454394081
0.001526	0.484	0.673605225633
0.001527	0.482	0.667589694348
0.001528	0.48	0.667532770731
0.001529	0.476	0.664397471398
0.00153	0.47	0.651996932508
0.001531	0.472	0.658191461506
0.001532	0.468	0.654962594352
0.001533	0.468	0.658009118478
0.001534	0.468	0.654962594352
0.001535	0.47	0.658103335351
0.001536	0.464	0.648616990218
0.001537	0.462	0.648502891281
0.001538	0.456	0.651201965599
0.001539	0.452	0.650919349843
0.00154	0.45	0.644592894779
0.001541	0.448	0.644434635941
0.001542	0.45	0.644592894779
0.001543	0.444	0.637858918571
0.001544	0.442	0.631376274499
0.001545	0.444	0.625191170763
0.001546	0.442	0.625008799938
0.001547	0.444	0.621983922622
0.001548	0.44	0.61838499335
0.001549	0.438	0.618187673769
0.00155	0.436	0.617983818558
0.001551	0.438	0.618187673769
0.001552	0.44	0.621610810717
0.001553	0.438	0.62141451544
0.001554	0.436	0.614738968994
0.001555	0.434	0.607983552409
0.001556	0.432	0.611045006526
0.001557	0.43	0.604235053601
0.001558	0.438	0.608404470727
0.001559	0.438	0.61494389988
0.00156	0.442	0.618575783554
0.001561	0.444	0.618760050423
0.001562	0.442	0.621800611129
0.001563	0.446	0.625367092195
0.001564	0.444	0.625191170763
0.001565	0.44	0.624819974073
0.001566	0.436	0.617983818558
0.001567	0.438	0.618187673769
0.001568	0.438	0.61494389988
0.001569	0.434	0.614527460737
0.00157	0.432	0.61755647515
0.001571	0.44	0.621610810717
0.001572	0.44	0.61838499335
0.001573	0.44	0.611882341631
0.001574	0.44	0.605309838017
0.001575	0.438	0.608404470727
0.001576	0.434	0.607983552409
0.001577	0.432	0.611045006526
0.001578	0.428	0.610586603194
0.001579	0.42	0.602992537267
0.00158	0.418	0.602723817349
0.001581	0.418	0.602723817349
0.001582	0.416	0.602448338034
0.001583	0.41	0.601581249708
0.001584	0.408	0.59794314111
0.001585	0.402	0.596989112129
0.001586	0.406	0.597631993789
0.001587	0.408	0.607894727728
0.001588	0.41	0.604896685393
0.001589	0.408	0.604595732701
0.00159	0.408	0.604595732701
0.001591	0.404	0.597313987782
0.001592	0.394	0.592253324178
0.001593	0.394	0.592253324178
0.001594	0.39	0.591523456847
0.001595	0.394	0.595620684664
0.001596	0.378	0.58576104343
0.001597	0.382	0.583160355305
0.001598	0.376	0.571510279873
0.001599	0.368	0.562650868657
0.0016	0.37	0.563116329012
0.001601	0.366	0.565724314485
0.001602	0.366	0.565724314485
0.001603	0.372	0.567111981887
0.001604	0.37	0.563116329012
0.001605	0.364	0.561697427446
0.001606	0.356	0.5596999196
0.001607	0.356	0.5596999196
0.001608	0.352	0.555063960278
0.001609	0.354	0.55918154476
0.00161	0.354	0.562746834731
0.001611	0.36	0.564269439187
0.001612	0.356	0.566801552574
0.001613	0.352	0.558655528926
0.001614	0.354	0.55918154476
0.001615	0.356	0.5596999196
0.001616	0.352	0.555063960278
0.001617	0.356	0.556115096001
0.001618	0.356	0.55250701353
0.001619	0.358	0.560210674657
0.00162	0.354	0.55918154476
0.001621	0.352	0.558655528926
0.001622	0.358	0.563769456427
0.001623	0.362	0.568292178373
0.001624	0.358	0.567305913948
0.001625	0.356	0.566801552574
0.001626	0.354	0.566289678522
0.001627	0.354	0.562746834731
0.001628	0.348	0.561155949804
0.001629	0.35	0.565243310443
0.00163	0.354	0.562746834731
0.001631	0.352	0.551449000362
0.001632	0.352	0.551449000362
0.001633	0.35	0.55452682532
0.001634	0.35	0.558121850495
0.001635	0.35	0.561693866799
0.001636	0.346	0.549803601298
0.001637	0.344	0.545585923572
0.001638	0.344	0.545585923572
0.001639	0.342	0.552300642766
0.00164	0.344	0.552868881381
0.001641	0.34	0.551724568965
0.001642	0.338	0.554757604725
0.001643	0.338	0.558351143995
0.001644	0.338	0.561921702731
0.001645	0.338	0.565469716254
0.001646	0.334	0.560753065083
0.001647	0.33	0.555967624957
0.001648	0.326	0.55472876255
0.001649	0.322	0.549832701828
0.00165	0.322	0.549832701828
0.001651	0.324	0.550476157522
0.001652	0.326	0.551111603942
0.001653	0.324	0.543161117901
0.001654	0.32	0.541848687366
0.001655	0.326	0.551111603942
0.001656	0.328	0.555352140538
0.001657	0.334	0.560753065083
0.001658	0.332	0.560157120815
0.001659	0.334	0.560753065083
0.00166	0.338	0.56899560631
0.001661	0.332	0.563716240674
0.001662	0.328	0.5625086666
0.001663	0.324	0.557695257287
0.001664	0.322	0.560638921232
0.001665	0.322	0.560638921232
0.001666	0.32	0.55641710973
0.001667	0.322	0.549832701828
0.001668	0.318	0.541180191803
0.001669	0.312	0.539125217366
0.00167	0.31	0.538423625039
0.001671	0.312	0.539125217366
0.001672	0.31	0.538423625039
0.001673	0.308	0.537713678457
0.001674	0.308	0.541420354254
0.001675	0.31	0.542125446737
0.001676	0.31	0.542125446737
0.001677	0.314	0.54351080946
0.001678	0.316	0.547853995148
0.001679	0.318	0.544863285605
0.00168	0.318	0.544863285605
0.001681	0.314	0.54351080946
0.001682	0.312	0.542822254518
0.001683	0.31	0.542125446737
0.001684	0.31	0.542125446737
0.001685	0.31	0.542125446737
0.001686	0.31	0.542125446737
0.001687	0.31	0.542125446737
0.001688	0.308	0.541420354254
0.001689	0.306	0.533257911334
0.00169	0.306	0.533257911334
0.001691	0.314	0.536100736802
0.001692	0.308	0.530222594766
0.001693	0.304	0.52875703305
0.001694	0.306	0.525703338395
0.001695	0.308	0.526437080761
0.001696	0.31	0.527162214124
0.001697	0.31	0.523354564325
0.001698	0.31	0.530942558098
0.001699	0.3	0.527257053059
0.0017	0.3	0.523450093132
0.001701	0.302	0.524209881631
0.001702	0.302	0.524209881631
0.001703	0.298	0.526494064544
0.001704	0.298	0.526494064544
0.001705	0.296	0.525722360186
0.001706	0.3	0.531036721894
0.001707	0.302	0.531785671112
0.001708	0.304	0.532526055701
0.001709	0.302	0.531785671112
0.00171	0.304	0.532526055701
0.001711	0.306	0.533257911334
0.001712	0.308	0.537713678457
0.001713	0.304	0.532526055701
0.001714	0.302	0.531785671112
0.001715	0.298	0.526494064544
0.001716	0.296	0.525722360186
0.001717	0.3	0.527257053059
0.001718	0.3	0.527257053059
0.001719	0.3	0.527257053059
0.00172	0.296	0.525722360186
0.001721	0.296	0.52190420577
0.001722	0.296	0.52190420577
0.001723	0.292	0.520322976621
0.001724	0.286	0.514007782042
0.001725	0.286	0.514007782042
0.001726	0.286	0.514007782042
0.001727	0.278	0.502708663144
0.001728	0.272	0.500015999744
0.001729	0.272	0.500015999744
0.00173	0.27	0.499099188539
0.001731	0.27	0.499099188539
0.001732	0.266	0.497236362307
0.001733	0.264	0.496290237663
0.001734	0.264	0.496290237663
0.001735	0.262	0.491279960918
0.001736	0.258	0.489321979886
0.001737	0.254	0.483201821189
0.001738	0.252	0.482178390225
0.001739	0.258	0.485217477014
0.00174	0.254	0.479044883075
0.001741	0.254	0.479044883075
0.001742	0.26	0.482078831728
0.001743	0.26	0.482078831728
0.001744	0.256	0.480066662038
0.001745	0.258	0.481077956261
0.001746	0.254	0.479044883075
0.001747	0.258	0.481077956261
0.001748	0.252	0.469570016079
0.001749	0.254	0.470620866516
0.00175	0.252	0.460972884235
0.001751	0.248	0.463137128721
0.001752	0.25	0.472757866143
0.001753	0.25	0.472757866143
0.001754	0.248	0.471694816592
0.001755	0.246	0.466351798538
0.001756	0.24	0.463033476112
0.001757	0.242	0.464150837552
0.001758	0.246	0.470620866516
0.001759	0.244	0.469535941116
0.00176	0.248	0.475915958968
0.001761	0.248	0.471694816592
0.001762	0.246	0.470620866516
0.001763	0.248	0.471694816592
0.001764	0.248	0.475915958968
0.001765	0.25	0.476969600708
0.001766	0.252	0.482178390225
0.001767	0.252	0.482178390225
0.001768	0.252	0.482178390225
0.001769	0.246	0.474851555752
0.00177	0.236	0.469365529199
0.001771	0.236	0.465084938479
0.001772	0.23	0.461627555503
0.001773	0.226	0.459264629598
0.001774	0.222	0.452455522676
0.001775	0.22	0.446766158074
0.001776	0.22	0.451220566907
0.001777	0.22	0.451220566907
0.001778	0.22	0.451220566907
0.001779	0.22	0.451220566907
0.00178	0.224	0.45367830012
0.001781	0.224	0.45367830012
0.001782	0.226	0.454888997449
0.001783	0.222	0.452455522676
0.001784	0.224	0.4580654975
0.001785	0.226	0.459264629598
0.001786	0.224	0.4580654975
0.001787	0.218	0.454396302802
0.001788	0.216	0.453148982124
0.001789	0.216	0.453148982124
0.00179	0.22	0.451220566907
0.001791	0.218	0.449973332543
0.001792	0.216	0.448713717196
0.001793	0.218	0.449973332543
0.001794	0.218	0.449973332543
0.001795	0.212	0.446156923066
0.001796	0.214	0.447441616303
0.001797	0.214	0.447441616303
0.001798	0.214	0.447441616303
0.001799	0.212	0.446156923066
0.0018	0.2	0.438178046004
0.001801	0.206	0.44222618647
0.001802	0.202	0.439540669336
0.001803	0.2	0.433589667774
0.001804	0.204	0.43633015023
0.001805	0.204	0.43633015023
0.001806	0.206	0.437680248583
0.001807	0.208	0.43901708395
0.001808	0.21	0.440340777126
0.001809	0.212	0.441651446279
0.00181	0.212	0.441651446279
0.001811	0.21	0.440340777126
0.001812	0.208	0.434437567436
0.001813	0.208	0.434437567436
0.001814	0.202	0.430344048408
0.001815	0.206	0.433086596422
0.001816	0.208	0.434437567436
0.001817	0.212	0.441651446279
0.001818	0.212	0.437099531
0.001819	0.21	0.43577517139
0.00182	0.206	0.433086596422
0.001821	0.2	0.428952211791
0.001822	0.204	0.431722132859
0.001823	0.206	0.433086596422
0.001824	0.208	0.434437567436
0.001825	0.206	0.433086596422
0.001826	0.208	0.434437567436
0.001827	0.208	0.434437567436
0.001828	0.206	0.433086596422
0.001829	0.204	0.431722132859
0.00183	0.202	0.420946552427
0.001831	0.202	0.420946552427
0.001832	0.202	0.420946552427
0.001833	0.198	0.418086115531
0.001834	0.196	0.416634132063
0.001835	0.196	0.416634132063
0.001836	0.196	0.416634132063
0.001837	0.194	0.415167436103
0.001838	0.196	0.416634132063
0.001839	0.198	0.418086115531
0.00184	0.2	0.419523539268
0.001841	0.194	0.415167436103
0.001842	0.19	0.41218927691
0.001843	0.194	0.415167436103
0.001844	0.188	0.410677489035
0.001845	0.186	0.409150339118
0.001846	0.184	0.407607654491
0.001847	0.184	0.407607654491
0.001848	0.182	0.406049258096
0.001849	0.182	0.406049258096
0.00185	0.182	0.406049258096
0.001851	0.182	0.406049258096
0.001852	0.18	0.399499687109
0.001853	0.176	0.396262539234
0.001854	0.174	0.389517650434
0.001855	0.176	0.396262539234
0.001856	0.174	0.394618803404
0.001857	0.174	0.394618803404
0.001858	0.168	0.389584393938
0.001859	0.17	0.39127995093
0.00186	0.17	0.396358423652
0.001861	0.172	0.398015075091
0.001862	0.172	0.398015075091
0.001863	0.168	0.394684684273
0.001864	0.166	0.392993638625
0.001865	0.164	0.391285062327
0.001866	0.166	0.392993638625
0.001867	0.172	0.398015075091
0.001868	0.172	0.398015075091
0.001869	0.17	0.396358423652
0.00187	0.178	0.402884598862
0.001871	0.18	0.404474968323
0.001872	0.178	0.402884598862
0.001873	0.178	0.402884598862
0.001874	0.18	0.404474968323
0.001875	0.176	0.396262539234
0.001876	0.174	0.394618803404
0.001877	0.174	0.394618803404
0.001878	0.172	0.392958013024
0.001879	0.172	0.392958013024
0.00188	0.17	0.386134691526
0.001881	0.174	0.389517650434
0.001882	0.17	0.386134691526
0.001883	0.172	0.38783501647
0.001884	0.168	0.379178058437
0.001885	0.17	0.386134691526
0.001886	0.174	0.389517650434
0.001887	0.176	0.396262539234
0.001888	0.17	0.39127995093
0.001889	0.164	0.386139871031
0.00189	0.164	0.386139871031
0.001891	0.168	0.389584393938
0.001892	0.164	0.386139871031
0.001893	0.164	0.380925189506
0.001894	0.162	0.379151684686
0.001895	0.16	0.377359245282
0.001896	0.16	0.382622529394
0.001897	0.156	0.379030341793
0.001898	0.156	0.379030341793
0.001899	0.156	0.379030341793
0.0019	0.152	0.369994594555
0.001901	0.15	0.368103246386
0.001902	0.15	0.368103246386
0.001903	0.152	0.369994594555
0.001904	0.152	0.369994594555
0.001905	0.15	0.368103246386
0.001906	0.152	0.369994594555
0.001907	0.152	0.369994594555
0.001908	0.15	0.368103246386
0.001909	0.15	0.368103246386
0.00191	0.148	0.366191206885
0.001911	0.142	0.360327628694
0.001912	0.144	0.362303739975
0.001913	0.148	0.366191206885
0.001914	0.146	0.364258150218
0.001915	0.148	0.371612701613
0.001916	0.148	0.371612701613
0.001917	0.146	0.369707992881
0.001918	0.15	0.37349698794
0.001919	0.15	0.37349698794
0.00192	0.148	0.371612701613
0.001921	0.148	0.371612701613
0.001922	0.148	0.371612701613
0.001923	0.15	0.37349698794
0.001924	0.148	0.366191206885
0.001925	0.152	0.369994594555
0.001926	0.154	0.371865567107
0.001927	0.156	0.373716470068
0.001928	0.156	0.373716470068
0.001929	0.152	0.369994594555
0.00193	0.15	0.368103246386
0.001931	0.15	0.368103246386
0.001932	0.148	0.366191206885
0.001933	0.15	0.368103246386
0.001934	0.146	0.364258150218
0.001935	0.148	0.366191206885
0.001936	0.148	0.366191206885
0.001937	0.146	0.364258150218
0.001938	0.146	0.364258150218
0.001939	0.146	0.364258150218
0.00194	0.148	0.366191206885
0.001941	0.15	0.368103246386
0.001942	0.15	0.368103246386
0.001943	0.15	0.368103246386
0.001944	0.15	0.368103246386
0.001945	0.15	0.368103246386
0.001946	0.152	0.369994594555
0.001947	0.15	0.368103246386
0.001948	0.148	0.366191206885
0.001949	0.144	0.356740802264
0.00195	0.148	0.360688231025
0.001951	0.146	0.358725521813
0.001952	0.148	0.360688231025
0.001953	0.146	0.358725521813
0.001954	0.144	0.356740802264
0.001955	0.144	0.356740802264
0.001956	0.142	0.354733702938
0.001957	0.142	0.354733702938
0.001958	0.14	0.352703841771
0.001959	0.134	0.346473664223
0.00196	0.136	0.348574238865
0.001961	0.138	0.35065082347
0.001962	0.136	0.348574238865
0.001963	0.138	0.35065082347
0.001964	0.14	0.352703841771
0.001965	0.138	0.35065082347
0.001966	0.14	0.352703841771
0.001967	0.138	0.35065082347
0.001968	0.138	0.35065082347
0.001969	0.136	0.348574238865
0.00197	0.134	0.346473664223
0.001971	0.136	0.354265437208
0.001972	0.134	0.352198807494
0.001973	0.134	0.352198807494
0.001974	0.132	0.350108554594
0.001975	0.13	0.347994252826
0.001976	0.13	0.347994252826
0.001977	0.132	0.350108554594
0.001978	0.134	0.352198807494
0.001979	0.134	0.352198807494
0.00198	0.132	0.344348660517
0.001981	0.13	0.342198772645
0.001982	0.132	0.344348660517
0.001983	0.13	0.342198772645
0.001984	0.132	0.344348660517
0.001985	0.13	0.342198772645
0.001986	0.13	0.342198772645
0.001987	0.128	0.340023528598
0.001988	0.13	0.342198772645
0.001989	0.132	0.344348660517
0.00199	0.132	0.344348660517
0.001991	0.13	0.342198772645
0.001992	0.132	0.344348660517
0.001993	0.13	0.342198772645
0.001994	0.128	0.340023528598
0.001995	0.128	0.340023528598
0.001996	0.126	0.337822438568
0.001997	0.126	0.337822438568
0.001998	0.126	0.337822438568
[truncated: 8,002 more rows]
