# Supplementary material for: The Influence of Synaptic Size on AMPA Receptor Activation: A Monte Carlo Model
Source: PLoS One. 2015 Jun 24;10(6):e0130924. doi: 10.1371/journal.pone.0130924 (PMC4479604; doi:10.1371/journal.pone.0130924)
Supplement: S1 Dataset — This package contains the experimental data used as basis for the analysis presented in the paper. (ZIP) [file pone.0130924.s001.zip › S1 Simulation data/test/1038_9520_104_176.csv]

time	AMPA.O.mean	AMPA.O.stdev
0.0	0.0	0.0
1e-06	0.0	0.0
2e-06	0.028	0.164972725018
3e-06	0.144	0.394035531393
4e-06	0.308	0.556
5e-06	0.568	0.738495768437
6e-06	0.82	0.836420946653
7e-06	1.092	0.971357812549
8e-06	1.384	1.12629658616
9e-06	1.642	1.21730686353
1e-05	1.928	1.35011703196
1.1e-05	2.228	1.46151154631
1.2e-05	2.514	1.57537424125
1.3e-05	2.78	1.66601320523
1.4e-05	3.054	1.73524753277
1.5e-05	3.306	1.82766627151
1.6e-05	3.528	1.89557801211
1.7e-05	3.726	1.97760562297
1.8e-05	3.928	2.01166995305
1.9e-05	4.13	2.07197972963
2e-05	4.33	2.13192401366
2.1e-05	4.498	2.15174254966
2.2e-05	4.63	2.14408488638
2.3e-05	4.756	2.20101431163
2.4e-05	4.856	2.2332183055
2.5e-05	4.986	2.27372029942
2.6e-05	5.088	2.26897686194
2.7e-05	5.17	2.2937087871
2.8e-05	5.228	2.30824955323
2.9e-05	5.34	2.33160888658
3e-05	5.412	2.3728160485
3.1e-05	5.486	2.39870881934
3.2e-05	5.552	2.39651747334
3.3e-05	5.594	2.39105917953
3.4e-05	5.65	2.38736256149
3.5e-05	5.734	2.40234135793
3.6e-05	5.768	2.41043066691
3.7e-05	5.824	2.44397708664
3.8e-05	5.83	2.43004115191
3.9e-05	5.896	2.41519854256
4e-05	5.928	2.40890348499
4.1e-05	5.948	2.42348839486
4.2e-05	5.952	2.40201915063
4.3e-05	5.992	2.40747502583
4.4e-05	5.998	2.39624623109
4.5e-05	6.024	2.39236786469
4.6e-05	6.062	2.42861194924
4.7e-05	6.094	2.44400572831
4.8e-05	6.076	2.41955037145
4.9e-05	6.09	2.42196201457
5e-05	6.084	2.4184590135
5.1e-05	6.07	2.40106226492
5.2e-05	6.07	2.40355985987
5.3e-05	6.1	2.43269397993
5.4e-05	6.114	2.47002105254
5.5e-05	6.098	2.47959593482
5.6e-05	6.108	2.49726570473
5.7e-05	6.106	2.4993527162
5.8e-05	6.118	2.49561134795
5.9e-05	6.116	2.51367141846
6e-05	6.09	2.52386608203
6.1e-05	6.068	2.53995590513
6.2e-05	6.072	2.52325504062
6.3e-05	6.04	2.51602861669
6.4e-05	6.05	2.53367322281
6.5e-05	6.046	2.53216982053
6.6e-05	6.036	2.54061095015
6.7e-05	6.02	2.54314765596
6.8e-05	6.004	2.54322315183
6.9e-05	5.99	2.52861622236
7e-05	5.986	2.52543144829
7.1e-05	5.972	2.5106206404
7.2e-05	5.966	2.51253736291
7.3e-05	5.948	2.50864425537
7.4e-05	5.946	2.50181614033
7.5e-05	5.938	2.49041281719
7.6e-05	5.92	2.50790749431
7.7e-05	5.904	2.49214445809
7.8e-05	5.858	2.47585056092
7.9e-05	5.876	2.46183346309
8e-05	5.85	2.45997967471
8.1e-05	5.83	2.43250899279
8.2e-05	5.814	2.40736453409
8.3e-05	5.78	2.40823586885
8.4e-05	5.774	2.39560514276
8.5e-05	5.762	2.3692522027
8.6e-05	5.77	2.42427308693
8.7e-05	5.78	2.44204832057
8.8e-05	5.748	2.43320693736
8.9e-05	5.738	2.4201975126
9e-05	5.742	2.42887545996
9.1e-05	5.732	2.43724762796
9.2e-05	5.712	2.42838547187
9.3e-05	5.694	2.40423875686
9.4e-05	5.69	2.40372627393
9.5e-05	5.688	2.40970039631
9.6e-05	5.676	2.41060656267
9.7e-05	5.64	2.43030862238
9.8e-05	5.616	2.43321680086
9.9e-05	5.588	2.41542046029
0.0001	5.574	2.42250366357
0.000101	5.574	2.4495967015
0.000102	5.542	2.4503542601
0.000103	5.552	2.47614539153
0.000104	5.526	2.44485664201
0.000105	5.508	2.43350282515
0.000106	5.502	2.43680036113
0.000107	5.478	2.44734876959
0.000108	5.428	2.42915952543
0.000109	5.42	2.40574312843
0.00011	5.418	2.41314649369
0.000111	5.42	2.42066106673
0.000112	5.396	2.39899645685
0.000113	5.384	2.38758120281
0.000114	5.366	2.3698194024
0.000115	5.346	2.34484199894
0.000116	5.314	2.3331103703
0.000117	5.284	2.33652391385
0.000118	5.248	2.31743306268
0.000119	5.228	2.30738293311
0.00012	5.204	2.28087351688
0.000121	5.176	2.29543547067
0.000122	5.174	2.29515228253
0.000123	5.146	2.28750606557
0.000124	5.13	2.26210079351
0.000125	5.136	2.25776526681
0.000126	5.118	2.26364219787
0.000127	5.114	2.26649597397
0.000128	5.114	2.26826012618
0.000129	5.096	2.25184013642
0.00013	5.098	2.27429021895
0.000131	5.102	2.27147441104
0.000132	5.094	2.28148285113
0.000133	5.058	2.27214348138
0.000134	5.06	2.28919199719
0.000135	5.054	2.29849603002
0.000136	5.038	2.29271803761
0.000137	5.04	2.30182536262
0.000138	5.028	2.28543562587
0.000139	5.018	2.29992956414
0.00014	5.004	2.28472843025
0.000141	4.974	2.26656656642
0.000142	4.972	2.27403078255
0.000143	4.996	2.26362187655
0.000144	4.986	2.25428569618
0.000145	4.978	2.26042385406
0.000146	4.99	2.26581111305
0.000147	4.96	2.24463805546
0.000148	4.94	2.24864403586
0.000149	4.93	2.23631393145
0.00015	4.912	2.25127874773
0.000151	4.91	2.24006696328
0.000152	4.898	2.25645651409
0.000153	4.864	2.27013303575
0.000154	4.844	2.26884640291
0.000155	4.826	2.29079112972
0.000156	4.814	2.28635167899
0.000157	4.798	2.29111239358
0.000158	4.774	2.28099188951
0.000159	4.778	2.27260115286
0.00016	4.77	2.28234528501
0.000161	4.734	2.271396927
0.000162	4.714	2.25659123458
0.000163	4.686	2.25464054785
0.000164	4.696	2.26176568194
0.000165	4.656	2.24447410321
0.000166	4.65	2.2287889088
0.000167	4.628	2.21395934922
0.000168	4.62	2.21079171339
0.000169	4.628	2.226570457
0.00017	4.61	2.24095961588
0.000171	4.618	2.23965979559
0.000172	4.584	2.23851379268
0.000173	4.574	2.21190506125
0.000174	4.556	2.21243395382
0.000175	4.55	2.21709269089
0.000176	4.542	2.22086379591
0.000177	4.508	2.21583753917
0.000178	4.506	2.2257502106
0.000179	4.496	2.20589754975
0.00018	4.488	2.20042177775
0.000181	4.484	2.19493598996
0.000182	4.476	2.20304879655
0.000183	4.476	2.20758329401
0.000184	4.448	2.20800724636
0.000185	4.442	2.20332385273
0.000186	4.43	2.21113093235
0.000187	4.398	2.20263387788
0.000188	4.38	2.18805850013
0.000189	4.386	2.1847205771
0.00019	4.38	2.16693331693
0.000191	4.384	2.16438074285
0.000192	4.38	2.19262399877
0.000193	4.374	2.19957359504
0.000194	4.37	2.1966110261
0.000195	4.36	2.16018517725
0.000196	4.346	2.16847504021
0.000197	4.298	2.16083224708
0.000198	4.28	2.14420148307
0.000199	4.28	2.14046723871
0.0002	4.27	2.14221847625
0.000201	4.276	2.15030788493
0.000202	4.272	2.1349510533
0.000203	4.25	2.14371173435
0.000204	4.216	2.13853781823
0.000205	4.184	2.12370996136
0.000206	4.172	2.12753754373
0.000207	4.182	2.11491749248
0.000208	4.176	2.11589791814
0.000209	4.174	2.11748057842
0.00021	4.16	2.10580151011
0.000211	4.156	2.105151776
0.000212	4.164	2.10359311655
0.000213	4.162	2.11654340848
0.000214	4.15	2.10321182956
0.000215	4.128	2.09179731332
0.000216	4.13	2.09119583014
0.000217	4.126	2.09907693999
0.000218	4.096	2.09064200666
0.000219	4.09	2.09234318409
0.00022	4.072	2.07528696811
0.000221	4.044	2.0828019589
0.000222	4.038	2.11200284091
0.000223	4.024	2.1060446339
0.000224	4.02	2.10038091783
0.000225	4.006	2.06929069973
0.000226	4.002	2.06446022001
0.000227	3.982	2.04491466815
0.000228	3.966	2.00819421372
0.000229	3.95	1.9958707373
0.00023	3.958	1.99705683444
0.000231	3.986	2.02331510151
0.000232	3.966	2.01614582806
0.000233	3.954	2.00795517878
0.000234	3.946	2.01967423116
0.000235	3.944	2.03097612
0.000236	3.916	2.0250787639
0.000237	3.902	2.00907839568
0.000238	3.894	2.01562992635
0.000239	3.876	2.0190651302
0.00024	3.88	2.01831612985
0.000241	3.87	2.0201732599
0.000242	3.894	2.03144382152
0.000243	3.888	2.02964430381
0.000244	3.886	2.02904016717
0.000245	3.856	2.01277519858
0.000246	3.848	2.01913248699
0.000247	3.84	2.00658914579
0.000248	3.842	1.98520427161
0.000249	3.82	1.97372743812
0.00025	3.808	1.97968078235
0.000251	3.798	1.97311834414
0.000252	3.79	1.98844160085
0.000253	3.79	1.98542186953
0.000254	3.782	1.99661613737
0.000255	3.772	1.96469234233
0.000256	3.748	1.96786584909
0.000257	3.742	1.9604683114
0.000258	3.728	1.95090133015
0.000259	3.71	1.9641537618
0.00026	3.708	1.98764584371
0.000261	3.7	1.98242276016
0.000262	3.676	1.98469745805
0.000263	3.68	1.95591410854
0.000264	3.692	1.96192150709
0.000265	3.654	1.95711113634
0.000266	3.644	1.96500992364
0.000267	3.632	1.94745372217
0.000268	3.614	1.9413922839
0.000269	3.604	1.94092349154
0.00027	3.614	1.94345156873
0.000271	3.582	1.93578821156
0.000272	3.574	1.94023812972
0.000273	3.576	1.94016081808
0.000274	3.57	1.95169157399
0.000275	3.546	1.92350825317
0.000276	3.548	1.92761406926
0.000277	3.532	1.92483142119
0.000278	3.51	1.89153376919
0.000279	3.508	1.88518858473
0.00028	3.466	1.8763912172
0.000281	3.474	1.89560649925
0.000282	3.466	1.91228763527
0.000283	3.478	1.92393243125
0.000284	3.464	1.91643001438
0.000285	3.46	1.91217154042
0.000286	3.448	1.92647242389
0.000287	3.412	1.93552473505
0.000288	3.408	1.91664707236
0.000289	3.4	1.90262975904
0.00029	3.366	1.88574759711
0.000291	3.372	1.89989894468
0.000292	3.344	1.91145598955
0.000293	3.35	1.89301347063
0.000294	3.328	1.88053609378
0.000295	3.31	1.86812740465
0.000296	3.306	1.86557337031
0.000297	3.3	1.86601178989
0.000298	3.28	1.84759302878
0.000299	3.264	1.84886559814
0.0003	3.264	1.86180127833
0.000301	3.256	1.86613611508
0.000302	3.246	1.8518866056
0.000303	3.232	1.836893029
0.000304	3.226	1.84470160189
0.000305	3.242	1.85780408009
0.000306	3.234	1.83827201469
0.000307	3.238	1.85185204593
0.000308	3.22	1.85461586319
0.000309	3.234	1.86527317034
0.00031	3.212	1.84690443716
0.000311	3.194	1.83857662337
0.000312	3.19	1.82480135905
0.000313	3.18	1.82417104461
0.000314	3.174	1.81100082827
0.000315	3.162	1.78094244713
0.000316	3.164	1.77569817255
0.000317	3.17	1.79027930782
0.000318	3.158	1.79806451497
0.000319	3.156	1.80877417054
0.00032	3.152	1.78910480408
0.000321	3.158	1.78354590633
0.000322	3.15	1.78199326598
0.000323	3.144	1.78304907392
0.000324	3.118	1.75729223523
0.000325	3.106	1.77278425083
0.000326	3.106	1.78178674369
0.000327	3.082	1.79868729912
0.000328	3.078	1.79218191041
0.000329	3.07	1.78468484613
0.00033	3.044	1.79501086348
0.000331	3.038	1.79681829911
0.000332	3.026	1.79145862358
0.000333	3.024	1.80649494879
0.000334	3.038	1.83318193314
0.000335	3.034	1.82451198955
0.000336	3.024	1.82850321301
0.000337	3.01	1.80607308822
0.000338	2.994	1.78716647238
0.000339	2.976	1.77747686342
0.00034	2.98	1.79543866506
0.000341	2.956	1.78607502642
0.000342	2.96	1.76249822695
0.000343	2.968	1.75470111415
0.000344	2.982	1.74976455559
0.000345	2.97	1.73813118032
0.000346	2.966	1.74609392645
0.000347	2.944	1.73806328999
0.000348	2.952	1.74633788254
0.000349	2.946	1.73063109876
0.00035	2.928	1.71079396772
0.000351	2.932	1.72608690395
0.000352	2.914	1.73971376956
0.000353	2.914	1.73626150104
0.000354	2.91	1.72797569427
0.000355	2.91	1.7116950663
0.000356	2.906	1.7067993438
0.000357	2.9	1.70117606379
0.000358	2.894	1.68010832984
0.000359	2.88	1.67020956769
0.00036	2.848	1.67239229848
0.000361	2.858	1.67506298389
0.000362	2.838	1.67802145397
0.000363	2.84	1.66685332288
0.000364	2.838	1.65642868847
0.000365	2.81	1.64496200564
0.000366	2.804	1.64729596612
0.000367	2.81	1.64374572243
0.000368	2.796	1.63779852241
0.000369	2.798	1.64231422085
0.00037	2.796	1.64753877041
0.000371	2.788	1.65016847625
0.000372	2.782	1.65845590837
0.000373	2.766	1.65143695005
0.000374	2.748	1.66508137939
0.000375	2.748	1.66026985758
0.000376	2.74	1.66024094637
0.000377	2.75	1.68151717208
0.000378	2.734	1.69801177852
0.000379	2.724	1.69700441956
0.00038	2.724	1.68280242453
0.000381	2.718	1.68951945831
0.000382	2.692	1.66647412221
0.000383	2.688	1.67052566577
0.000384	2.67	1.64471882095
0.000385	2.682	1.62261394053
0.000386	2.67	1.63251339964
0.000387	2.662	1.62103547154
0.000388	2.642	1.61549868462
0.000389	2.646	1.61514209901
0.00039	2.634	1.61122437916
0.000391	2.628	1.61543059275
0.000392	2.62	1.60611332103
0.000393	2.584	1.59340641394
0.000394	2.554	1.58464002221
0.000395	2.566	1.59425343029
0.000396	2.578	1.60745637577
0.000397	2.59	1.61922821122
0.000398	2.596	1.61641083886
0.000399	2.59	1.60807338141
0.0004	2.598	1.61999876543
0.000401	2.578	1.62231809458
0.000402	2.574	1.62496892278
0.000403	2.588	1.63409179669
0.000404	2.586	1.63542165817
0.000405	2.56	1.62185079462
0.000406	2.55	1.6147755262
0.000407	2.546	1.61117472671
0.000408	2.526	1.58660770199
0.000409	2.512	1.59180903377
0.00041	2.508	1.60060488566
0.000411	2.51	1.59182285447
0.000412	2.506	1.59058605552
0.000413	2.502	1.59687068982
0.000414	2.51	1.59558766603
0.000415	2.494	1.58302368902
0.000416	2.48	1.57149610245
0.000417	2.476	1.56378515148
0.000418	2.472	1.56755095611
0.000419	2.474	1.5573451769
0.00042	2.46	1.5634577065
0.000421	2.458	1.55571077003
0.000422	2.43	1.53528498983
0.000423	2.43	1.544376897
0.000424	2.418	1.5385954634
0.000425	2.412	1.53956357452
0.000426	2.394	1.53060902911
0.000427	2.404	1.53518207389
0.000428	2.402	1.53505569932
0.000429	2.42	1.54389118788
0.00043	2.406	1.54698545565
0.000431	2.424	1.55313360662
0.000432	2.408	1.54581240776
0.000433	2.4	1.53101273672
0.000434	2.394	1.52274883024
0.000435	2.412	1.53566142102
0.000436	2.416	1.53588541239
0.000437	2.406	1.52090893876
0.000438	2.4	1.53492670835
0.000439	2.372	1.53154040103
0.00044	2.348	1.53977141161
0.000441	2.338	1.52438708995
0.000442	2.336	1.52548484096
0.000443	2.32	1.53022874107
0.000444	2.314	1.52427162934
0.000445	2.306	1.53634761691
0.000446	2.31	1.54593014072
0.000447	2.308	1.52876943978
0.000448	2.308	1.50636516157
0.000449	2.308	1.5103430074
0.00045	2.292	1.52273963631
0.000451	2.286	1.53107935784
0.000452	2.294	1.55420848022
0.000453	2.292	1.54749345718
0.000454	2.274	1.55142644041
0.000455	2.288	1.54177041092
0.000456	2.29	1.54851541807
0.000457	2.268	1.54148499831
0.000458	2.262	1.55478487258
0.000459	2.25	1.56060885554
0.00046	2.218	1.5331262179
0.000461	2.208	1.5364686785
0.000462	2.204	1.53440020855
0.000463	2.196	1.52498655732
0.000464	2.2	1.52708873351
0.000465	2.192	1.5176086452
0.000466	2.212	1.53982336649
0.000467	2.2	1.52184099038
0.000468	2.186	1.52558316719
0.000469	2.168	1.5230810878
0.00047	2.15	1.53346013968
0.000471	2.164	1.54178597737
0.000472	2.15	1.5190457531
0.000473	2.138	1.51226849468
0.000474	2.136	1.49582886722
0.000475	2.128	1.47770633077
0.000476	2.114	1.47275388304
0.000477	2.092	1.46817437656
0.000478	2.092	1.45723573934
0.000479	2.086	1.45965886426
0.00048	2.074	1.45482782486
0.000481	2.074	1.46578443163
0.000482	2.068	1.45580767961
0.000483	2.068	1.44615905073
0.000484	2.074	1.44793784397
0.000485	2.068	1.44339045307
0.000486	2.07	1.43843665137
0.000487	2.05	1.43927064863
0.000488	2.024	1.41824680504
0.000489	2.028	1.41535013336
0.00049	2.03	1.41601553664
0.000491	2.014	1.40634419685
0.000492	2.01	1.40353126078
0.000493	2.002	1.41491907896
0.000494	2.0	1.42126704036
0.000495	1.986	1.41485122893
0.000496	1.988	1.41698835563
0.000497	1.984	1.41270803778
0.000498	1.974	1.41185126695
0.000499	1.972	1.40968648997
0.0005	1.96	1.40797727254
0.000501	1.962	1.40447712691
0.000502	1.952	1.37901994184
0.000503	1.952	1.37320646663
0.000504	1.956	1.37770243522
0.000505	1.962	1.38584126075
0.000506	1.948	1.3774236821
0.000507	1.948	1.39903395241
0.000508	1.932	1.39977712512
0.000509	1.932	1.41257778547
0.00051	1.934	1.38911626583
0.000511	1.928	1.37652315636
0.000512	1.924	1.37194168972
0.000513	1.918	1.37378164204
0.000514	1.902	1.36689282682
0.000515	1.898	1.35779085282
0.000516	1.908	1.35038364919
0.000517	1.916	1.35975880214
0.000518	1.912	1.36244486127
0.000519	1.912	1.36537760345
0.00052	1.904	1.36337228958
0.000521	1.896	1.35984705022
0.000522	1.874	1.3483782852
0.000523	1.878	1.34429014725
0.000524	1.872	1.34596285238
0.000525	1.87	1.34948138186
0.000526	1.838	1.3430398356
0.000527	1.818	1.33748869154
0.000528	1.828	1.34551700101
0.000529	1.822	1.3439925595
0.00053	1.824	1.3435118161
0.000531	1.82	1.35631854665
0.000532	1.81	1.3348782716
0.000533	1.818	1.33149389785
0.000534	1.822	1.34250363128
0.000535	1.814	1.33843341261
0.000536	1.814	1.33544150003
0.000537	1.812	1.3253889995
0.000538	1.796	1.32905379876
0.000539	1.81	1.34977775948
0.00054	1.812	1.34931686419
0.000541	1.798	1.3346145511
0.000542	1.778	1.3314338136
0.000543	1.782	1.33659118656
0.000544	1.77	1.33607634512
0.000545	1.756	1.33133917542
0.000546	1.754	1.33771596387
0.000547	1.744	1.33508951011
0.000548	1.746	1.3421937267
0.000549	1.748	1.35073905696
0.00055	1.744	1.35737393521
0.000551	1.722	1.36114510615
0.000552	1.704	1.36102314455
0.000553	1.696	1.35631264832
0.000554	1.698	1.35159017457
0.000555	1.682	1.32698002999
0.000556	1.674	1.33556130522
0.000557	1.67	1.34055958465
0.000558	1.678	1.34844947996
0.000559	1.68	1.34818396371
0.00056	1.678	1.33653133147
0.000561	1.678	1.34547984006
0.000562	1.68	1.3496666255
0.000563	1.672	1.34328552438
0.000564	1.668	1.34824923512
0.000565	1.662	1.34452817003
0.000566	1.668	1.35416985641
0.000567	1.664	1.33383057395
0.000568	1.664	1.32329286252
0.000569	1.672	1.32378850275
0.00057	1.664	1.32932464056
0.000571	1.64	1.31240237732
0.000572	1.622	1.30503486543
0.000573	1.61	1.30149913561
0.000574	1.602	1.3067501674
0.000575	1.598	1.30858549587
0.000576	1.594	1.30734999139
0.000577	1.596	1.30720465115
0.000578	1.582	1.30968545842
0.000579	1.568	1.31201219507
0.00058	1.56	1.30935098427
0.000581	1.552	1.31121927991
0.000582	1.552	1.30203532978
0.000583	1.55	1.30211366631
0.000584	1.542	1.28227766104
0.000585	1.538	1.29017673208
0.000586	1.55	1.28821582043
0.000587	1.564	1.28914855622
0.000588	1.576	1.29469069665
0.000589	1.58	1.29599382715
0.00059	1.572	1.29027748953
0.000591	1.572	1.28717364796
0.000592	1.58	1.28825463322
0.000593	1.576	1.29777656012
0.000594	1.566	1.28438467758
0.000595	1.554	1.28805434668
0.000596	1.56	1.30015383705
0.000597	1.542	1.30085971573
0.000598	1.528	1.29043248564
0.000599	1.518	1.28595334286
0.0006	1.508	1.29226003575
0.000601	1.518	1.29833585794
0.000602	1.516	1.30297505732
0.000603	1.52	1.2936769303
0.000604	1.52	1.29213002442
0.000605	1.516	1.28442360614
0.000606	1.512	1.28446720472
0.000607	1.51	1.27353837791
0.000608	1.51	1.25455171276
0.000609	1.504	1.24498353403
0.00061	1.512	1.25771856947
0.000611	1.51	1.2561448961
0.000612	1.514	1.26878051687
0.000613	1.488	1.26564449985
0.000614	1.47	1.27165246825
0.000615	1.452	1.25844984008
0.000616	1.454	1.26486521021
0.000617	1.458	1.27445517771
0.000618	1.45	1.26944869924
0.000619	1.434	1.24805608848
0.00062	1.434	1.24001774181
0.000621	1.426	1.22495877482
0.000622	1.426	1.21676784967
0.000623	1.42	1.21803119829
0.000624	1.418	1.21789818951
0.000625	1.424	1.22320235448
0.000626	1.412	1.21912099482
0.000627	1.408	1.22537178032
0.000628	1.418	1.23258914485
0.000629	1.412	1.22239764398
0.00063	1.432	1.2318181684
0.000631	1.434	1.23192694589
0.000632	1.424	1.23783035994
0.000633	1.408	1.23188311134
0.000634	1.414	1.23717581612
0.000635	1.412	1.24187600025
0.000636	1.42	1.25203833807
0.000637	1.424	1.25388356716
0.000638	1.428	1.25730505447
0.000639	1.426	1.25559706913
0.00064	1.426	1.252407282
0.000641	1.418	1.25031036147
0.000642	1.406	1.2349753034
0.000643	1.398	1.22130913368
0.000644	1.4	1.22311078811
0.000645	1.394	1.21932932385
0.000646	1.392	1.22243036611
0.000647	1.376	1.2060779411
0.000648	1.37	1.20212312181
0.000649	1.348	1.1911742106
0.00065	1.352	1.19167780881
0.000651	1.348	1.20950237701
0.000652	1.348	1.21445296327
0.000653	1.358	1.21236793095
0.000654	1.362	1.21117959032
0.000655	1.356	1.20882753112
0.000656	1.356	1.19885945798
0.000657	1.334	1.19433831053
0.000658	1.328	1.18508058798
0.000659	1.33	1.1802965729
0.00066	1.32	1.18050836507
0.000661	1.318	1.18696082496
0.000662	1.328	1.19516358713
0.000663	1.332	1.19573241154
0.000664	1.322	1.18588195028
0.000665	1.316	1.17649649383
0.000666	1.302	1.16567405393
0.000667	1.304	1.1522083145
0.000668	1.302	1.14315178345
0.000669	1.3	1.14280357017
0.00067	1.302	1.14664554244
0.000671	1.286	1.14725934296
0.000672	1.284	1.14339144653
0.000673	1.264	1.14118534866
0.000674	1.264	1.13062106826
0.000675	1.244	1.12448388161
0.000676	1.236	1.10828877103
0.000677	1.23	1.10864782506
0.000678	1.232	1.10732831626
0.000679	1.238	1.11416156818
0.00068	1.238	1.11236504799
0.000681	1.244	1.11016395186
0.000682	1.246	1.11242258158
0.000683	1.252	1.11914967721
0.000684	1.254	1.12493733159
0.000685	1.248	1.12538704453
0.000686	1.252	1.12627527719
0.000687	1.232	1.10189654687
0.000688	1.222	1.10123385346
0.000689	1.238	1.11056562165
0.00069	1.224	1.11077630511
0.000691	1.232	1.10732831626
0.000692	1.238	1.11056562165
0.000693	1.236	1.11189208109
0.000694	1.234	1.12571932559
0.000695	1.236	1.12441273561
0.000696	1.226	1.12023390415
0.000697	1.22	1.12053558623
0.000698	1.212	1.10952963007
0.000699	1.202	1.10688572129
0.0007	1.196	1.10706097393
0.000701	1.198	1.12017677176
0.000702	1.192	1.11675243452
0.000703	1.192	1.11675243452
0.000704	1.18	1.10977475192
0.000705	1.172	1.10381882571
0.000706	1.168	1.09898862596
0.000707	1.166	1.09290621739
0.000708	1.166	1.10020179967
0.000709	1.172	1.10924118207
0.00071	1.17	1.10864782506
0.000711	1.164	1.11584228276
0.000712	1.164	1.12120649302
0.000713	1.16	1.12178429299
0.000714	1.164	1.12298886905
0.000715	1.158	1.12117616814
0.000716	1.152	1.11932837005
0.000717	1.142	1.11437695597
0.000718	1.124	1.11203597064
0.000719	1.124	1.11023601095
0.00072	1.114	1.09954717952
0.000721	1.118	1.09912510662
0.000722	1.122	1.10413586121
0.000723	1.116	1.10387680472
0.000724	1.11	1.10177130113
0.000725	1.122	1.10413586121
0.000726	1.11	1.09082537558
0.000727	1.122	1.09138260935
0.000728	1.13	1.10684235553
0.000729	1.126	1.10549717322
0.00073	1.12	1.09068785635
0.000731	1.12	1.09981816679
0.000732	1.112	1.09336910511
0.000733	1.116	1.0984279676
0.000734	1.108	1.10830320761
0.000735	1.102	1.11874751396
0.000736	1.104	1.10688030066
0.000737	1.102	1.09890672944
0.000738	1.104	1.10326062197
0.000739	1.104	1.1086857084
0.00074	1.108	1.10649717578
0.000741	1.116	1.1111003555
0.000742	1.114	1.10136460811
0.000743	1.09	1.09448618082
0.000744	1.088	1.09556195626
0.000745	1.072	1.09124516036
0.000746	1.072	1.08573293217
0.000747	1.068	1.08414759143
0.000748	1.07	1.07382493918
0.000749	1.07	1.07009345386
0.00075	1.074	1.0828314735
0.000751	1.066	1.07964994327
0.000752	1.062	1.0668439436
0.000753	1.066	1.06096371286
0.000754	1.068	1.06366160032
0.000755	1.068	1.06554023856
0.000756	1.054	1.06352432976
0.000757	1.052	1.0570222325
0.000758	1.06	1.05280577506
0.000759	1.044	1.04406130088
0.00076	1.036	1.03860675908
0.000761	1.042	1.05272788507
0.000762	1.044	1.0535957479
0.000763	1.036	1.05389942594
0.000764	1.022	1.04188099128
0.000765	1.01	1.03821962994
0.000766	1.006	1.04592733973
0.000767	1.012	1.05823248863
0.000768	1.006	1.05922802078
0.000769	1.012	1.05634085408
0.00077	1.004	1.04498038259
0.000771	1.004	1.05450651966
0.000772	0.994	1.03632234367
0.000773	1.002	1.03633778277
0.000774	1.002	1.05166344426
0.000775	1.004	1.06206591133
0.000776	1.002	1.05166344426
0.000777	0.996	1.05260818921
0.000778	0.998	1.05735329952
0.000779	0.996	1.05070642903
0.00078	0.996	1.04306471515
0.000781	0.984	1.03718079427
0.000782	0.982	1.0438754715
0.000783	0.964	1.02112878718
0.000784	0.962	1.02788909908
0.000785	0.966	1.02413085101
0.000786	0.974	1.02631574089
0.000787	0.982	1.03618338145
0.000788	0.984	1.03137965852
0.000789	0.99	1.03242433137
0.00079	0.986	1.02459943393
0.000791	0.976	1.01755786076
0.000792	0.962	1.01022571735
0.000793	0.96	1.01705457081
0.000794	0.958	1.02383397092
0.000795	0.954	1.02366205361
0.000796	0.952	1.02844348411
0.000797	0.954	1.02561396246
0.000798	0.958	1.04318550603
0.000799	0.952	1.02844348411
0.0008	0.952	1.02844348411
0.000801	0.952	1.04004615282
0.000802	0.944	1.03964609363
0.000803	0.954	1.05445910305
0.000804	0.96	1.05185550338
0.000805	0.96	1.04995237987
0.000806	0.95	1.03898989408
0.000807	0.944	1.02998252412
0.000808	0.95	1.03513284172
0.000809	0.946	1.02717281896
0.00081	0.936	1.01779369226
0.000811	0.932	1.0116204822
0.000812	0.934	1.01274083555
0.000813	0.922	1.01583266339
0.000814	0.922	1.01583266339
0.000815	0.912	1.01402958537
0.000816	0.908	1.00575146035
0.000817	0.912	1.01007722477
0.000818	0.918	1.01944887071
0.000819	0.912	1.00610933799
0.00082	0.908	1.017612893
0.000821	0.91	1.02269252466
0.000822	0.91	1.02269252466
0.000823	0.898	1.01172921278
0.000824	0.9	1.01882285016
0.000825	0.894	1.01526548252
0.000826	0.9	1.01882285016
0.000827	0.9	1.02274141404
0.000828	0.904	1.02702677667
0.000829	0.892	1.01603936932
0.00083	0.886	1.01242481202
0.000831	0.882	1.00800595236
0.000832	0.884	1.009229409
0.000833	0.876	0.998310572918
0.000834	0.88	0.99075728612
0.000835	0.866	0.987949391416
0.000836	0.862	0.981303215118
0.000837	0.856	0.969156334138
0.000838	0.852	0.974728680198
0.000839	0.848	0.961715134538
0.00084	0.846	0.960356183923
0.000841	0.854	0.961604908473
0.000842	0.846	0.970713139913
0.000843	0.846	0.976874608125
0.000844	0.85	0.985646995633
0.000845	0.844	0.979624417826
0.000846	0.842	0.980324436092
0.000847	0.834	0.966666436782
0.000848	0.824	0.957613700821
0.000849	0.818	0.957536422284
0.00085	0.818	0.955445445852
0.000851	0.81	0.953886785735
0.000852	0.814	0.958855567852
0.000853	0.802	0.933164508541
0.000854	0.796	0.919991304307
0.000855	0.786	0.920979912919
0.000856	0.782	0.92437871027
0.000857	0.786	0.940321221711
0.000858	0.782	0.928695859795
0.000859	0.784	0.934528758252
0.00086	0.788	0.946073992878
0.000861	0.788	0.946073992878
0.000862	0.796	0.949938945406
0.000863	0.794	0.961022372268
0.000864	0.794	0.956851085593
0.000865	0.792	0.957463315224
0.000866	0.79	0.955981171363
0.000867	0.782	0.949987368337
0.000868	0.77	0.949262871917
0.000869	0.774	0.950223131691
0.00087	0.78	0.952680429105
0.000871	0.774	0.948116026655
0.000872	0.772	0.935957263982
0.000873	0.778	0.936331138006
0.000874	0.778	0.942717348944
0.000875	0.786	0.944565508581
0.000876	0.788	0.946073992878
0.000877	0.782	0.939401937405
0.000878	0.78	0.924986486388
0.000879	0.778	0.921257835788
0.00088	0.774	0.933233089855
0.000881	0.77	0.930107520666
0.000882	0.774	0.931087536164
0.000883	0.772	0.923047127724
0.000884	0.762	0.915071581899
0.000885	0.758	0.898574426522
0.000886	0.754	0.881750531613
0.000887	0.758	0.882856726768
0.000888	0.756	0.872045870353
0.000889	0.756	0.876620784604
0.00089	0.758	0.880588439624
0.000891	0.752	0.886846097133
0.000892	0.75	0.887411967465
0.000893	0.748	0.896937010051
0.000894	0.754	0.908561500395
0.000895	0.74	0.905759349938
0.000896	0.734	0.909529548723
0.000897	0.742	0.911831124716
0.000898	0.746	0.904148217938
0.000899	0.74	0.905759349938
0.0009	0.738	0.904077430312
0.000901	0.728	0.90444236964
0.000902	0.726	0.900513187022
0.000903	0.722	0.901507626146
0.000904	0.716	0.894060400644
0.000905	0.714	0.887808537918
0.000906	0.708	0.889233377691
0.000907	0.704	0.881126551637
0.000908	0.714	0.892302639243
0.000909	0.712	0.883773726697
0.00091	0.718	0.891333831962
0.000911	0.712	0.897249129284
0.000912	0.71	0.895488693396
0.000913	0.718	0.898040088192
0.000914	0.724	0.90322976036
0.000915	0.718	0.900264405605
0.000916	0.716	0.894060400644
0.000917	0.714	0.88329157134
0.000918	0.714	0.887808537918
0.000919	0.706	0.876107299365
0.00092	0.71	0.886510011224
0.000921	0.704	0.896874573171
0.000922	0.696	0.894194609691
0.000923	0.694	0.883382137017
0.000924	0.692	0.879281524883
0.000925	0.688	0.882414868415
0.000926	0.696	0.882940541599
0.000927	0.688	0.8733017806
0.000928	0.682	0.872282064472
0.000929	0.678	0.859253164091
0.00093	0.678	0.85224174974
0.000931	0.664	0.855046197582
0.000932	0.658	0.853836049836
0.000933	0.65	0.852936105462
0.000934	0.646	0.858302976809
0.000935	0.646	0.846571910708
0.000936	0.638	0.840806755444
0.000937	0.626	0.837928397896
0.000938	0.626	0.835538149937
0.000939	0.624	0.831037905273
0.00094	0.622	0.828924604533
0.000941	0.63	0.827707677867
0.000942	0.624	0.826210626898
0.000943	0.624	0.823786380077
0.000944	0.626	0.823482847423
0.000945	0.622	0.821654428577
0.000946	0.624	0.82135497807
0.000947	0.618	0.822238408249
0.000948	0.618	0.81980241522
0.000949	0.612	0.808366253625
0.00095	0.606	0.814103187563
0.000951	0.606	0.816556183003
0.000952	0.616	0.82495090763
0.000953	0.608	0.816294064661
0.000954	0.604	0.811901471855
0.000955	0.604	0.809434370409
0.000956	0.602	0.81461401903
0.000957	0.6	0.797496081495
0.000958	0.594	0.783047891256
0.000959	0.59	0.780960946527
0.00096	0.586	0.776275724211
0.000961	0.584	0.766122705577
0.000962	0.596	0.785355970245
0.000963	0.596	0.792959015334
0.000964	0.594	0.790673130946
0.000965	0.598	0.795233299102
0.000966	0.604	0.796984316031
0.000967	0.6	0.789936706325
0.000968	0.598	0.782557346141
0.000969	0.59	0.778395786217
0.00097	0.592	0.778161936874
0.000971	0.584	0.776494687683
0.000972	0.574	0.769755805434
0.000973	0.584	0.784183651959
0.000974	0.586	0.791583223673
0.000975	0.582	0.792007575721
0.000976	0.582	0.789478308758
0.000977	0.586	0.791583223673
0.000978	0.588	0.791363380502
0.000979	0.586	0.794105786404
0.00098	0.582	0.792007575721
0.000981	0.582	0.799547371955
0.000982	0.578	0.792411509255
0.000983	0.57	0.78555712714
0.000984	0.57	0.788098978555
0.000985	0.572	0.782825651087
0.000986	0.582	0.789478308758
0.000987	0.58	0.794732659452
0.000988	0.578	0.789883535719
0.000989	0.574	0.792795055484
0.00099	0.57	0.790632658066
0.000991	0.572	0.792979192665
0.000992	0.566	0.796017587745
0.000993	0.564	0.791140948251
0.000994	0.56	0.783836717691
0.000995	0.562	0.781124829973
0.000996	0.562	0.778560209618
0.000997	0.56	0.791454357496
0.000998	0.554	0.791886355483
0.000999	0.554	0.791886355483
0.001	0.554	0.79440795565
0.001001	0.554	0.79692157707
0.001002	0.552	0.799559878933
0.001003	0.546	0.794911315808
0.001004	0.54	0.790189850606
0.001005	0.528	0.78052290165
0.001006	0.534	0.790470745822
0.001007	0.53	0.78555712714
0.001008	0.524	0.77293207981
0.001009	0.522	0.767799452982
0.00101	0.522	0.770399896158
0.001011	0.514	0.76276077508
0.001012	0.51	0.757561878661
0.001013	0.51	0.762823701782
0.001014	0.51	0.762823701782
0.001015	0.504	0.760252589604
0.001016	0.502	0.746991298477
0.001017	0.5	0.746993975879
0.001018	0.506	0.749642581501
0.001019	0.5	0.736206492772
0.00102	0.492	0.730709244502
0.001021	0.494	0.72523375542
0.001022	0.49	0.722426466846
0.001023	0.496	0.738907301358
0.001024	0.494	0.736182042704
0.001025	0.49	0.738850458483
0.001026	0.49	0.749599893276
0.001027	0.486	0.744180085732
0.001028	0.484	0.744139771817
0.001029	0.49	0.746927037936
0.00103	0.486	0.746862771866
0.001031	0.49	0.738850458483
0.001032	0.488	0.736108687627
0.001033	0.494	0.738893767737
0.001034	0.486	0.738785489841
0.001035	0.486	0.738785489841
0.001036	0.49	0.749599893276
0.001037	0.494	0.752305788892
0.001038	0.486	0.746862771866
0.001039	0.486	0.752199441638
0.00104	0.488	0.752234006144
0.001041	0.484	0.741447233456
0.001042	0.48	0.73047929471
0.001043	0.476	0.727615282962
0.001044	0.478	0.727678500438
0.001045	0.478	0.727678500438
0.001046	0.472	0.724717876142
0.001047	0.47	0.716309988762
0.001048	0.47	0.713512438574
0.001049	0.468	0.710616633636
0.00105	0.462	0.704667297382
0.001051	0.456	0.701472736462
0.001052	0.458	0.698738863954
0.001053	0.456	0.684152029888
0.001054	0.454	0.68402046753
0.001055	0.456	0.68997391255
0.001056	0.454	0.69273660218
0.001057	0.452	0.692600895177
0.001058	0.456	0.698615774228
0.001059	0.458	0.701595324956
0.00106	0.458	0.701595324956
0.001061	0.462	0.707499823322
0.001062	0.462	0.701823339595
0.001063	0.464	0.704772303656
0.001064	0.464	0.699073672799
0.001065	0.464	0.699073672799
0.001066	0.46	0.695988505652
0.001067	0.454	0.689843460504
0.001068	0.454	0.689843460504
0.001069	0.452	0.689707184246
0.00107	0.456	0.69286650951
0.001071	0.458	0.684277721397
0.001072	0.452	0.6780088495
0.001073	0.448	0.677713803903
0.001074	0.448	0.677713803903
0.001075	0.446	0.674599140231
0.001076	0.44	0.671118469423
0.001077	0.438	0.667949099857
0.001078	0.438	0.670936658709
0.001079	0.434	0.664563014318
0.00108	0.43	0.673127031102
0.001081	0.434	0.676493902412
0.001082	0.434	0.679443890251
0.001083	0.436	0.679635196263
0.001084	0.44	0.68
0.001085	0.436	0.682571607965
0.001086	0.436	0.682571607965
0.001087	0.432	0.682184725716
0.001088	0.428	0.67883429495
0.001089	0.422	0.666270215453
0.00109	0.42	0.666033032214
0.001091	0.414	0.6562042365
0.001092	0.416	0.659502843057
0.001093	0.414	0.653149293807
0.001094	0.414	0.646996136001
0.001095	0.41	0.646451854356
0.001096	0.41	0.649538297562
0.001097	0.414	0.6562042365
0.001098	0.42	0.650845603811
0.001099	0.414	0.650079995078
0.0011	0.408	0.649258038071
0.001101	0.408	0.649258038071
0.001102	0.404	0.654816004691
0.001103	0.396	0.64744420609
0.001104	0.394	0.653271765807
0.001105	0.396	0.653593145619
0.001106	0.398	0.656959663906
0.001107	0.396	0.653593145619
0.001108	0.392	0.652944101742
0.001109	0.394	0.65632613844
0.00111	0.388	0.646108350047
0.001111	0.392	0.643689366077
0.001112	0.402	0.64528753281
0.001113	0.404	0.642482684592
0.001114	0.402	0.648379518492
0.001115	0.402	0.648379518492
0.001116	0.404	0.642482684592
0.001117	0.4	0.644980619864
0.001118	0.4	0.644980619864
0.001119	0.4	0.648074069841
0.00112	0.39	0.6402343321
0.001121	0.39	0.6402343321
0.001122	0.392	0.640574741931
0.001123	0.39	0.637102817448
0.001124	0.392	0.643689366077
0.001125	0.394	0.644021738764
0.001126	0.398	0.650842530878
0.001127	0.402	0.651456828961
0.001128	0.402	0.648379518492
0.001129	0.4	0.635609943283
0.00113	0.398	0.63529205882
0.001131	0.4	0.638748776907
0.001132	0.402	0.642180659939
0.001133	0.402	0.642180659939
0.001134	0.392	0.640574741931
0.001135	0.39	0.630793151516
0.001136	0.384	0.626533319146
0.001137	0.382	0.626159724032
0.001138	0.378	0.628582532369
0.001139	0.38	0.625779513886
0.00114	0.372	0.617750758802
0.001141	0.378	0.618963649983
0.001142	0.38	0.619354502688
0.001143	0.378	0.612467141976
0.001144	0.372	0.611241359857
0.001145	0.37	0.614084684714
0.001146	0.37	0.614084684714
0.001147	0.37	0.614084684714
0.001148	0.37	0.620564259364
0.001149	0.362	0.609061573242
0.00115	0.364	0.612783811797
0.001151	0.364	0.609511279633
0.001152	0.362	0.612336508792
0.001153	0.36	0.605309838017
0.001154	0.36	0.611882341631
0.001155	0.362	0.618834388185
0.001156	0.354	0.61047850085
0.001157	0.352	0.609996721303
0.001158	0.352	0.609996721303
0.001159	0.35	0.609507998307
0.00116	0.346	0.605214011735
0.001161	0.346	0.605214011735
0.001162	0.346	0.601900323974
0.001163	0.348	0.609012315146
0.001164	0.354	0.61374587575
0.001165	0.354	0.61374587575
0.001166	0.354	0.61047850085
0.001167	0.354	0.61047850085
0.001168	0.354	0.61047850085
0.001169	0.352	0.609996721303
0.00117	0.346	0.601900323974
0.001171	0.344	0.604701579293
0.001172	0.344	0.604701579293
0.001173	0.342	0.594168326318
0.001174	0.342	0.597524894879
0.001175	0.344	0.59805016512
0.001176	0.34	0.583438085833
0.001177	0.34	0.576541412216
0.001178	0.342	0.587397650659
0.001179	0.34	0.576541412216
0.00118	0.336	0.571930065655
0.001181	0.336	0.578881680484
0.001182	0.334	0.574842587149
0.001183	0.328	0.573075911202
0.001184	0.334	0.574842587149
0.001185	0.334	0.571352780688
0.001186	0.336	0.571930065655
0.001187	0.332	0.567253029961
0.001188	0.336	0.578881680484
0.001189	0.334	0.578311334836
0.00119	0.328	0.5625086666
0.001191	0.332	0.570767903793
0.001192	0.328	0.569575280362
0.001193	0.328	0.576555287895
0.001194	0.326	0.572471833368
0.001195	0.324	0.568352003603
0.001196	0.322	0.56419500175
0.001197	0.32	0.563560112144
0.001198	0.32	0.563560112144
0.001199	0.316	0.562266840566
0.0012	0.318	0.56291740069
0.001201	0.316	0.558698487558
0.001202	0.318	0.56291740069
0.001203	0.312	0.557365230347
0.001204	0.31	0.556686626389
0.001205	0.306	0.555305321422
0.001206	0.31	0.56382621436
0.001207	0.308	0.563148293081
0.001208	0.316	0.572838546189
0.001209	0.32	0.574108003776
0.00121	0.322	0.574731241538
0.001211	0.322	0.571240754849
0.001212	0.322	0.581649378922
0.001213	0.318	0.576954070962
0.001214	0.314	0.572192275376
0.001215	0.308	0.566688627025
0.001216	0.304	0.572349543548
0.001217	0.3	0.563914887195
0.001218	0.3	0.556776436283
0.001219	0.298	0.556053954217
0.00122	0.298	0.559639169465
0.001221	0.3	0.567450438364
0.001222	0.296	0.566024734442
0.001223	0.296	0.566024734442
0.001224	0.292	0.564567090787
0.001225	0.296	0.566024734442
0.001226	0.292	0.564567090787
0.001227	0.292	0.564567090787
0.001228	0.292	0.564567090787
0.001229	0.292	0.557436991955
0.00123	0.29	0.556686626389
0.001231	0.29	0.560267793113
0.001232	0.284	0.54712338645
0.001233	0.284	0.539762910916
0.001234	0.28	0.530659966457
0.001235	0.28	0.534415568635
0.001236	0.28	0.534415568635
0.001237	0.282	0.538958254413
0.001238	0.284	0.539762910916
0.001239	0.278	0.533587855934
0.00124	0.278	0.52603802144
0.001241	0.278	0.52603802144
0.001242	0.276	0.525189489613
0.001243	0.278	0.52603802144
0.001244	0.278	0.52603802144
0.001245	0.28	0.534415568635
0.001246	0.286	0.540558969956
0.001247	0.278	0.533587855934
0.001248	0.276	0.536492311222
0.001249	0.274	0.53565287267
0.00125	0.27	0.537680202351
0.001251	0.268	0.533081607261
0.001252	0.27	0.533947562968
0.001253	0.27	0.533947562968
0.001254	0.278	0.537322994111
0.001255	0.278	0.529826386659
0.001256	0.276	0.528983931703
0.001257	0.274	0.528132559118
0.001258	0.276	0.528983931703
0.001259	0.276	0.528983931703
0.00126	0.272	0.527272225705
0.001261	0.274	0.531906006734
0.001262	0.276	0.53275134913
0.001263	0.274	0.531906006734
0.001264	0.268	0.529316540456
0.001265	0.266	0.528435426519
0.001266	0.264	0.527545258722
0.001267	0.266	0.528435426519
0.001268	0.262	0.522834581871
0.001269	0.258	0.517142146803
0.00127	0.256	0.523893118871
0.001271	0.254	0.522956977198
0.001272	0.254	0.522956977198
0.001273	0.244	0.510356737978
0.001274	0.244	0.510356737978
0.001275	0.244	0.510356737978
0.001276	0.248	0.520092299501
0.001277	0.252	0.522011494126
0.001278	0.246	0.515251394952
0.001279	0.248	0.516232505757
0.00128	0.244	0.514260634309
0.001281	0.246	0.519118483585
0.001282	0.244	0.510356737978
0.001283	0.242	0.509348603611
0.001284	0.24	0.512249938995
0.001285	0.242	0.505406766872
0.001286	0.238	0.503344812231
0.001287	0.24	0.512249938995
0.001288	0.234	0.509160092702
0.001289	0.238	0.518995183022
0.00129	0.238	0.518995183022
0.001291	0.24	0.52
0.001292	0.242	0.520995201513
0.001293	0.238	0.522834581871
0.001294	0.242	0.524819969132
0.001295	0.238	0.518995183022
0.001296	0.24	0.52
0.001297	0.24	0.52
0.001298	0.234	0.516956477859
0.001299	0.238	0.518995183022
0.0013	0.234	0.513073094208
0.001301	0.232	0.515922474796
0.001302	0.232	0.515922474796
0.001303	0.23	0.514878626474
0.001304	0.232	0.515922474796
0.001305	0.23	0.510979451642
0.001306	0.23	0.510979451642
0.001307	0.232	0.512031249046
0.001308	0.232	0.515922474796
0.001309	0.234	0.516956477859
0.00131	0.232	0.515922474796
0.001311	0.232	0.515922474796
0.001312	0.234	0.516956477859
0.001313	0.234	0.516956477859
0.001314	0.232	0.512031249046
0.001315	0.228	0.509917640409
0.001316	0.226	0.504899990097
0.001317	0.226	0.504899990097
0.001318	0.23	0.507050293363
0.001319	0.224	0.495806413835
0.00132	0.222	0.498714347097
0.001321	0.222	0.498714347097
0.001322	0.22	0.497594212185
0.001323	0.22	0.497594212185
0.001324	0.214	0.49010611096
0.001325	0.216	0.495322117415
0.001326	0.218	0.496463493119
0.001327	0.216	0.495322117415
0.001328	0.214	0.486008230383
0.001329	0.218	0.492418521179
0.00133	0.214	0.49010611096
0.001331	0.216	0.499343569098
0.001332	0.218	0.500475773639
0.001333	0.222	0.502708663144
0.001334	0.222	0.502708663144
0.001335	0.224	0.503809487803
0.001336	0.224	0.503809487803
0.001337	0.228	0.505980236768
0.001338	0.228	0.505980236768
0.001339	0.228	0.505980236768
0.00134	0.228	0.509917640409
0.001341	0.226	0.50884575266
0.001342	0.224	0.499823969013
0.001343	0.226	0.504899990097
0.001344	0.228	0.505980236768
0.001345	0.228	0.505980236768
0.001346	0.23	0.507050293363
0.001347	0.226	0.504899990097
0.001348	0.222	0.502708663144
0.001349	0.22	0.501597448159
0.00135	0.218	0.496463493119
0.001351	0.216	0.495322117415
0.001352	0.22	0.497594212185
0.001353	0.22	0.497594212185
0.001354	0.216	0.487179638327
0.001355	0.214	0.481875502594
0.001356	0.21	0.479478883789
0.001357	0.206	0.468576567916
0.001358	0.206	0.468576567916
0.001359	0.204	0.467315739089
0.00136	0.202	0.461731523723
0.001361	0.202	0.461731523723
0.001362	0.2	0.45607017004
0.001363	0.196	0.453413718363
0.001364	0.196	0.462151490315
0.001365	0.2	0.469041575982
0.001366	0.202	0.466042916479
0.001367	0.198	0.463460893712
0.001368	0.198	0.463460893712
0.001369	0.198	0.46775634683
0.00137	0.198	0.46775634683
0.001371	0.196	0.466459001414
0.001372	0.196	0.466459001414
0.001373	0.198	0.46775634683
0.001374	0.198	0.46775634683
0.001375	0.204	0.479983333044
0.001376	0.202	0.478744190565
0.001377	0.2	0.477493455453
0.001378	0.198	0.472012711693
0.001379	0.202	0.478744190565
0.00138	0.2	0.473286382648
0.001381	0.2	0.477493455453
0.001382	0.202	0.478744190565
0.001383	0.202	0.478744190565
0.001384	0.204	0.484132213347
0.001385	0.202	0.482903717111
0.001386	0.2	0.481663783152
0.001387	0.196	0.47914924606
0.001388	0.194	0.477874460502
0.001389	0.192	0.472372734184
0.00139	0.19	0.462493243194
0.001391	0.194	0.465149438353
0.001392	0.19	0.462493243194
0.001393	0.186	0.45100332593
0.001394	0.184	0.449604270442
0.001395	0.188	0.452389212957
0.001396	0.194	0.460829686544
0.001397	0.194	0.460829686544
0.001398	0.194	0.465149438353
0.001399	0.192	0.459495375385
0.0014	0.19	0.458148447558
0.001401	0.188	0.456788791456
0.001402	0.188	0.452389212957
0.001403	0.186	0.455416293077
0.001404	0.184	0.449604270442
0.001405	0.18	0.437721372565
0.001406	0.18	0.433128156554
0.001407	0.184	0.440617748167
0.001408	0.188	0.443459130022
0.001409	0.182	0.439176502104
0.00141	0.182	0.443707110603
0.001411	0.184	0.445133687784
0.001412	0.184	0.445133687784
0.001413	0.182	0.448191923176
0.001414	0.18	0.446766158074
0.001415	0.182	0.452632301101
0.001416	0.18	0.451220566907
0.001417	0.18	0.451220566907
0.001418	0.18	0.451220566907
0.001419	0.18	0.451220566907
0.00142	0.178	0.449795509093
0.001421	0.182	0.452632301101
0.001422	0.188	0.469740353813
0.001423	0.186	0.468405806967
0.001424	0.184	0.467058882797
0.001425	0.182	0.46569947391
0.001426	0.184	0.462756955647
0.001427	0.18	0.451220566907
0.001428	0.178	0.449795509093
0.001429	0.176	0.448357000614
0.00143	0.174	0.442407052385
0.001431	0.178	0.449795509093
0.001432	0.178	0.449795509093
0.001433	0.178	0.454220210911
0.001434	0.18	0.455631429996
0.001435	0.178	0.454220210911
0.001436	0.174	0.442407052385
0.001437	0.176	0.448357000614
0.001438	0.174	0.446904911586
0.001439	0.172	0.43636681817
0.00144	0.17	0.434856298103
0.001441	0.17	0.430232495286
0.001442	0.172	0.43636681817
0.001443	0.17	0.434856298103
0.001444	0.168	0.433331282046
0.001445	0.168	0.433331282046
0.001446	0.172	0.43636681817
0.001447	0.178	0.449795509093
0.001448	0.176	0.448357000614
0.001449	0.176	0.448357000614
0.00145	0.174	0.446904911586
0.001451	0.172	0.445439109195
0.001452	0.172	0.445439109195
0.001453	0.172	0.43636681817
0.001454	0.174	0.442407052385
0.001455	0.176	0.443873855955
0.001456	0.174	0.433271277608
0.001457	0.17	0.425558456619
0.001458	0.17	0.425558456619
0.001459	0.168	0.424
0.00146	0.17	0.434856298103
0.001461	0.168	0.433331282046
0.001462	0.168	0.42869103093
0.001463	0.166	0.427134639195
0.001464	0.166	0.431791616408
0.001465	0.164	0.4255631563
0.001466	0.164	0.4255631563
0.001467	0.158	0.415975960844
0.001468	0.158	0.415975960844
0.001469	0.16	0.417612260356
0.00147	0.16	0.417612260356
0.001471	0.166	0.427134639195
0.001472	0.166	0.427134639195
0.001473	0.168	0.42869103093
0.001474	0.166	0.422426324937
0.001475	0.164	0.420837260708
0.001476	0.164	0.411222567474
0.001477	0.162	0.409580272962
0.001478	0.158	0.401292910478
0.001479	0.158	0.401292910478
0.00148	0.158	0.411139878873
0.001481	0.162	0.414434554544
0.001482	0.16	0.402988833592
0.001483	0.162	0.409580272962
0.001484	0.164	0.411222567474
0.001485	0.164	0.411222567474
0.001486	0.164	0.411222567474
0.001487	0.16	0.407921561087
0.001488	0.158	0.401292910478
0.001489	0.158	0.401292910478
0.00149	0.156	0.399579779268
0.001491	0.154	0.397849217669
0.001492	0.158	0.396277680421
0.001493	0.156	0.394542773347
0.001494	0.152	0.391019181115
0.001495	0.154	0.39279002024
0.001496	0.154	0.387664803664
0.001497	0.152	0.380652072108
0.001498	0.152	0.380652072108
0.001499	0.15	0.378813938498
0.0015	0.15	0.378813938498
0.001501	0.152	0.38587044458
0.001502	0.15	0.378813938498
0.001503	0.148	0.376956230881
0.001504	0.144	0.367782544447
0.001505	0.142	0.365836028844
0.001506	0.14	0.363868107973
0.001507	0.14	0.363868107973
0.001508	0.14	0.363868107973
0.001509	0.142	0.37126271022
0.00151	0.142	0.37126271022
0.001511	0.14	0.369323706252
0.001512	0.14	0.363868107973
0.001513	0.138	0.361878432626
0.001514	0.14	0.363868107973
0.001515	0.14	0.363868107973
0.001516	0.138	0.361878432626
0.001517	0.136	0.359866641966
0.001518	0.138	0.367363580122
0.001519	0.138	0.367363580122
0.00152	0.136	0.365381991893
0.001521	0.136	0.365381991893
0.001522	0.136	0.365381991893
0.001523	0.136	0.365381991893
0.001524	0.136	0.365381991893
0.001525	0.136	0.365381991893
0.001526	0.136	0.365381991893
0.001527	0.136	0.365381991893
0.001528	0.134	0.357832362986
0.001529	0.134	0.357832362986
0.00153	0.134	0.357832362986
0.001531	0.134	0.357832362986
0.001532	0.128	0.351590671094
0.001533	0.128	0.351590671094
0.001534	0.128	0.351590671094
0.001535	0.128	0.351590671094
0.001536	0.126	0.343691722333
0.001537	0.128	0.351590671094
0.001538	0.13	0.353694783677
0.001539	0.13	0.353694783677
0.00154	0.128	0.351590671094
0.001541	0.124	0.347309660102
0.001542	0.122	0.339287488717
0.001543	0.124	0.341502562216
0.001544	0.122	0.339287488717
0.001545	0.12	0.337045990927
0.001546	0.118	0.334777538076
0.001547	0.116	0.332481578437
0.001548	0.114	0.330157538154
0.001549	0.118	0.334777538076
0.00155	0.118	0.334777538076
0.001551	0.118	0.334777538076
0.001552	0.118	0.334777538076
0.001553	0.116	0.332481578437
0.001554	0.118	0.334777538076
0.001555	0.12	0.337045990927
0.001556	0.122	0.339287488717
0.001557	0.12	0.337045990927
0.001558	0.12	0.337045990927
0.001559	0.12	0.337045990927
0.00156	0.12	0.337045990927
0.001561	0.12	0.337045990927
0.001562	0.12	0.337045990927
0.001563	0.12	0.337045990927
0.001564	0.124	0.341502562216
0.001565	0.124	0.341502562216
0.001566	0.122	0.333340666586
0.001567	0.12	0.331058907145
0.001568	0.118	0.328749144486
0.001569	0.118	0.334777538076
0.00157	0.118	0.334777538076
0.001571	0.118	0.334777538076
0.001572	0.118	0.334777538076
0.001573	0.122	0.339287488717
0.001574	0.12	0.337045990927
0.001575	0.12	0.337045990927
0.001576	0.116	0.326410784136
0.001577	0.114	0.324043206996
0.001578	0.112	0.321645767888
0.001579	0.114	0.324043206996
0.00158	0.116	0.326410784136
0.001581	0.114	0.324043206996
0.001582	0.118	0.334777538076
0.001583	0.12	0.337045990927
0.001584	0.12	0.337045990927
0.001585	0.118	0.334777538076
0.001586	0.116	0.326410784136
0.001587	0.116	0.326410784136
0.001588	0.116	0.326410784136
0.001589	0.114	0.324043206996
0.00159	0.112	0.321645767888
0.001591	0.11	0.31921779399
0.001592	0.108	0.316758583151
0.001593	0.108	0.316758583151
0.001594	0.108	0.316758583151
0.001595	0.108	0.323010835732
0.001596	0.104	0.311743484294
0.001597	0.102	0.309186028145
0.001598	0.102	0.309186028145
0.001599	0.102	0.309186028145
0.0016	0.102	0.309186028145
0.001601	0.098	0.303967103483
0.001602	0.1	0.306594194335
0.001603	0.106	0.314267402064
0.001604	0.104	0.311743484294
0.001605	0.106	0.320568245464
0.001606	0.108	0.323010835732
0.001607	0.108	0.323010835732
0.001608	0.108	0.323010835732
0.001609	0.108	0.323010835732
0.00161	0.108	0.323010835732
0.001611	0.108	0.323010835732
0.001612	0.108	0.323010835732
0.001613	0.108	0.323010835732
0.001614	0.108	0.323010835732
0.001615	0.108	0.323010835732
0.001616	0.106	0.320568245464
0.001617	0.104	0.318094325633
0.001618	0.102	0.315588339455
0.001619	0.102	0.315588339455
0.00162	0.1	0.31304951685
0.001621	0.098	0.310477052292
0.001622	0.1	0.31304951685
0.001623	0.096	0.307870102478
0.001624	0.098	0.310477052292
0.001625	0.094	0.305227783794
0.001626	0.094	0.305227783794
0.001627	0.1	0.31304951685
0.001628	0.1	0.31304951685
0.001629	0.102	0.315588339455
0.00163	0.098	0.310477052292
0.001631	0.1	0.31304951685
0.001632	0.098	0.310477052292
0.001633	0.094	0.305227783794
0.001634	0.096	0.307870102478
0.001635	0.096	0.307870102478
0.001636	0.096	0.307870102478
0.001637	0.098	0.310477052292
0.001638	0.096	0.307870102478
0.001639	0.092	0.302549169558
0.00164	0.094	0.305227783794
0.001641	0.094	0.305227783794
0.001642	0.094	0.305227783794
0.001643	0.096	0.307870102478
0.001644	0.094	0.305227783794
0.001645	0.094	0.305227783794
0.001646	0.096	0.307870102478
0.001647	0.098	0.310477052292
0.001648	0.098	0.310477052292
0.001649	0.096	0.307870102478
0.00165	0.094	0.305227783794
0.001651	0.094	0.305227783794
0.001652	0.09	0.299833287011
0.001653	0.09	0.299833287011
0.001654	0.086	0.28740911607
0.001655	0.086	0.28740911607
0.001656	0.088	0.290268840904
0.001657	0.086	0.28740911607
0.001658	0.086	0.28740911607
0.001659	0.084	0.284506590433
0.00166	0.086	0.294285575589
0.001661	0.088	0.290268840904
0.001662	0.088	0.290268840904
0.001663	0.088	0.290268840904
0.001664	0.09	0.293087017795
0.001665	0.09	0.293087017795
0.001666	0.09	0.293087017795
0.001667	0.09	0.293087017795
0.001668	0.09	0.293087017795
0.001669	0.09	0.299833287011
0.00167	0.088	0.297079114042
0.001671	0.086	0.294285575589
0.001672	0.084	0.291451539711
0.001673	0.08	0.285657137142
0.001674	0.078	0.282694181051
0.001675	0.076	0.279685537703
0.001676	0.082	0.288575813262
0.001677	0.082	0.288575813262
0.001678	0.082	0.288575813262
0.001679	0.084	0.291451539711
0.00168	0.084	0.291451539711
0.001681	0.086	0.294285575589
0.001682	0.09	0.299833287011
0.001683	0.092	0.302549169558
0.001684	0.092	0.302549169558
0.001685	0.092	0.302549169558
0.001686	0.092	0.302549169558
0.001687	0.09	0.299833287011
0.001688	0.09	0.299833287011
0.001689	0.09	0.299833287011
0.00169	0.092	0.302549169558
0.001691	0.094	0.305227783794
0.001692	0.096	0.307870102478
0.001693	0.096	0.307870102478
0.001694	0.094	0.305227783794
0.001695	0.094	0.305227783794
0.001696	0.094	0.305227783794
0.001697	0.094	0.305227783794
0.001698	0.092	0.302549169558
0.001699	0.092	0.302549169558
0.0017	0.092	0.302549169558
0.001701	0.092	0.302549169558
0.001702	0.09	0.299833287011
0.001703	0.09	0.299833287011
0.001704	0.09	0.299833287011
0.001705	0.086	0.294285575589
0.001706	0.086	0.294285575589
0.001707	0.09	0.299833287011
0.001708	0.086	0.294285575589
0.001709	0.086	0.294285575589
0.00171	0.084	0.291451539711
0.001711	0.088	0.297079114042
0.001712	0.088	0.297079114042
0.001713	0.088	0.297079114042
0.001714	0.088	0.297079114042
0.001715	0.09	0.299833287011
0.001716	0.088	0.297079114042
0.001717	0.09	0.299833287011
0.001718	0.09	0.299833287011
0.001719	0.092	0.302549169558
0.00172	0.092	0.302549169558
0.001721	0.092	0.302549169558
0.001722	0.094	0.305227783794
0.001723	0.094	0.305227783794
0.001724	0.092	0.295864834004
0.001725	0.092	0.295864834004
0.001726	0.09	0.293087017795
0.001727	0.086	0.28740911607
0.001728	0.086	0.28740911607
0.001729	0.084	0.284506590433
0.00173	0.084	0.284506590433
0.001731	0.088	0.290268840904
0.001732	0.088	0.290268840904
0.001733	0.088	0.290268840904
0.001734	0.088	0.290268840904
0.001735	0.088	0.290268840904
0.001736	0.09	0.293087017795
0.001737	0.088	0.283294899354
0.001738	0.09	0.293087017795
0.001739	0.088	0.290268840904
0.00174	0.082	0.281559940332
0.001741	0.082	0.281559940332
0.001742	0.082	0.281559940332
0.001743	0.082	0.281559940332
0.001744	0.086	0.28740911607
0.001745	0.084	0.284506590433
0.001746	0.084	0.284506590433
0.001747	0.084	0.284506590433
0.001748	0.084	0.284506590433
0.001749	0.086	0.28740911607
0.00175	0.086	0.28740911607
0.001751	0.086	0.28740911607
0.001752	0.084	0.284506590433
0.001753	0.082	0.274364720764
0.001754	0.082	0.274364720764
0.001755	0.082	0.274364720764
0.001756	0.08	0.271293199325
0.001757	0.076	0.264998113201
0.001758	0.076	0.264998113201
0.001759	0.076	0.264998113201
0.00176	0.076	0.264998113201
0.001761	0.076	0.264998113201
0.001762	0.074	0.261770892194
0.001763	0.07	0.255147016443
0.001764	0.066	0.248282097623
0.001765	0.068	0.251745903641
0.001766	0.066	0.248282097623
0.001767	0.066	0.248282097623
0.001768	0.066	0.248282097623
0.001769	0.068	0.251745903641
0.00177	0.07	0.255147016443
0.001771	0.07	0.255147016443
0.001772	0.07	0.255147016443
0.001773	0.072	0.258487910742
0.001774	0.074	0.261770892194
0.001775	0.074	0.261770892194
0.001776	0.074	0.261770892194
0.001777	0.074	0.261770892194
0.001778	0.076	0.264998113201
0.001779	0.076	0.264998113201
0.00178	0.076	0.264998113201
0.001781	0.074	0.261770892194
0.001782	0.074	0.261770892194
0.001783	0.072	0.258487910742
0.001784	0.07	0.255147016443
0.001785	0.07	0.255147016443
0.001786	0.07	0.255147016443
0.001787	0.072	0.258487910742
0.001788	0.072	0.258487910742
0.001789	0.072	0.258487910742
0.00179	0.072	0.258487910742
0.001791	0.074	0.261770892194
0.001792	0.074	0.261770892194
0.001793	0.072	0.258487910742
0.001794	0.07	0.255147016443
0.001795	0.07	0.255147016443
0.001796	0.07	0.255147016443
0.001797	0.068	0.251745903641
0.001798	0.066	0.248282097623
0.001799	0.066	0.248282097623
0.0018	0.068	0.251745903641
0.001801	0.07	0.255147016443
0.001802	0.07	0.255147016443
0.001803	0.07	0.255147016443
0.001804	0.07	0.255147016443
0.001805	0.068	0.251745903641
0.001806	0.068	0.251745903641
0.001807	0.066	0.248282097623
0.001808	0.066	0.248282097623
0.001809	0.066	0.248282097623
0.00181	0.066	0.248282097623
0.001811	0.066	0.248282097623
0.001812	0.068	0.251745903641
0.001813	0.066	0.248282097623
0.001814	0.066	0.248282097623
0.001815	0.064	0.244752936652
0.001816	0.064	0.244752936652
0.001817	0.064	0.244752936652
0.001818	0.064	0.244752936652
0.001819	0.064	0.244752936652
0.00182	0.062	0.24115555146
0.001821	0.062	0.24115555146
0.001822	0.06	0.237486841741
0.001823	0.06	0.237486841741
0.001824	0.06	0.237486841741
0.001825	0.058	0.233743449106
0.001826	0.058	0.233743449106
0.001827	0.058	0.233743449106
0.001828	0.058	0.233743449106
0.001829	0.058	0.233743449106
0.00183	0.056	0.229921725811
0.001831	0.056	0.229921725811
0.001832	0.056	0.229921725811
0.001833	0.06	0.237486841741
0.001834	0.058	0.233743449106
0.001835	0.056	0.229921725811
0.001836	0.056	0.229921725811
0.001837	0.056	0.229921725811
0.001838	0.058	0.233743449106
0.001839	0.058	0.233743449106
0.00184	0.06	0.237486841741
0.001841	0.06	0.237486841741
0.001842	0.06	0.237486841741
0.001843	0.06	0.237486841741
0.001844	0.06	0.237486841741
0.001845	0.06	0.237486841741
0.001846	0.06	0.237486841741
0.001847	0.06	0.237486841741
0.001848	0.062	0.24115555146
0.001849	0.062	0.24115555146
0.00185	0.062	0.24115555146
0.001851	0.062	0.24115555146
0.001852	0.06	0.237486841741
0.001853	0.06	0.237486841741
0.001854	0.06	0.237486841741
0.001855	0.06	0.237486841741
0.001856	0.06	0.237486841741
0.001857	0.058	0.233743449106
0.001858	0.06	0.237486841741
0.001859	0.06	0.237486841741
0.00186	0.06	0.237486841741
0.001861	0.06	0.237486841741
0.001862	0.06	0.237486841741
0.001863	0.06	0.237486841741
0.001864	0.058	0.233743449106
0.001865	0.056	0.229921725811
0.001866	0.058	0.233743449106
0.001867	0.058	0.233743449106
0.001868	0.06	0.237486841741
0.001869	0.06	0.237486841741
0.00187	0.06	0.237486841741
0.001871	0.06	0.237486841741
0.001872	0.06	0.237486841741
0.001873	0.06	0.237486841741
0.001874	0.058	0.233743449106
0.001875	0.058	0.233743449106
0.001876	0.058	0.233743449106
0.001877	0.06	0.237486841741
0.001878	0.06	0.237486841741
0.001879	0.058	0.233743449106
0.00188	0.058	0.233743449106
0.001881	0.058	0.233743449106
0.001882	0.056	0.229921725811
0.001883	0.056	0.229921725811
0.001884	0.056	0.229921725811
0.001885	0.056	0.229921725811
0.001886	0.056	0.229921725811
0.001887	0.056	0.229921725811
0.001888	0.058	0.233743449106
0.001889	0.06	0.237486841741
0.00189	0.058	0.233743449106
0.001891	0.056	0.229921725811
0.001892	0.054	0.226017698422
0.001893	0.05	0.217944947177
0.001894	0.046	0.209485083001
0.001895	0.048	0.213766227454
0.001896	0.048	0.213766227454
0.001897	0.046	0.209485083001
0.001898	0.046	0.209485083001
0.001899	0.048	0.213766227454
0.0019	0.046	0.209485083001
0.001901	0.046	0.209485083001
0.001902	0.046	0.209485083001
0.001903	0.048	0.213766227454
0.001904	0.046	0.209485083001
0.001905	0.05	0.217944947177
0.001906	0.048	0.213766227454
0.001907	0.048	0.213766227454
0.001908	0.048	0.213766227454
0.001909	0.046	0.209485083001
0.00191	0.048	0.213766227454
0.001911	0.048	0.213766227454
0.001912	0.046	0.209485083001
0.001913	0.048	0.213766227454
0.001914	0.048	0.213766227454
0.001915	0.048	0.213766227454
0.001916	0.05	0.217944947177
0.001917	0.046	0.209485083001
0.001918	0.046	0.209485083001
0.001919	0.044	0.205095099893
0.00192	0.046	0.209485083001
0.001921	0.046	0.209485083001
0.001922	0.046	0.209485083001
0.001923	0.046	0.209485083001
0.001924	0.046	0.209485083001
0.001925	0.046	0.209485083001
0.001926	0.046	0.209485083001
0.001927	0.046	0.209485083001
0.001928	0.048	0.213766227454
0.001929	0.046	0.209485083001
0.00193	0.046	0.209485083001
0.001931	0.046	0.209485083001
0.001932	0.046	0.209485083001
0.001933	0.046	0.209485083001
0.001934	0.046	0.209485083001
0.001935	0.046	0.209485083001
0.001936	0.046	0.209485083001
0.001937	0.046	0.209485083001
0.001938	0.046	0.209485083001
0.001939	0.046	0.209485083001
0.00194	0.046	0.209485083001
0.001941	0.046	0.209485083001
0.001942	0.046	0.209485083001
0.001943	0.044	0.205095099893
0.001944	0.044	0.205095099893
0.001945	0.044	0.205095099893
0.001946	0.046	0.209485083001
0.001947	0.046	0.209485083001
0.001948	0.042	0.200589132308
0.001949	0.042	0.200589132308
0.00195	0.042	0.200589132308
0.001951	0.042	0.200589132308
0.001952	0.044	0.205095099893
0.001953	0.044	0.205095099893
0.001954	0.044	0.205095099893
0.001955	0.044	0.205095099893
0.001956	0.044	0.205095099893
0.001957	0.044	0.205095099893
0.001958	0.044	0.205095099893
0.001959	0.044	0.205095099893
0.00196	0.044	0.205095099893
0.001961	0.046	0.209485083001
0.001962	0.046	0.209485083001
0.001963	0.044	0.205095099893
0.001964	0.044	0.205095099893
0.001965	0.044	0.205095099893
0.001966	0.044	0.205095099893
0.001967	0.044	0.205095099893
0.001968	0.044	0.205095099893
0.001969	0.042	0.200589132308
0.00197	0.042	0.200589132308
0.001971	0.042	0.200589132308
0.001972	0.04	0.195959179423
0.001973	0.04	0.195959179423
0.001974	0.04	0.195959179423
0.001975	0.04	0.195959179423
0.001976	0.04	0.195959179423
0.001977	0.042	0.200589132308
0.001978	0.042	0.200589132308
0.001979	0.04	0.195959179423
0.00198	0.04	0.195959179423
0.001981	0.04	0.195959179423
0.001982	0.038	0.191196234273
0.001983	0.038	0.191196234273
0.001984	0.042	0.200589132308
0.001985	0.042	0.200589132308
0.001986	0.04	0.195959179423
0.001987	0.044	0.205095099893
0.001988	0.044	0.205095099893
0.001989	0.042	0.200589132308
0.00199	0.042	0.200589132308
0.001991	0.042	0.200589132308
0.001992	0.04	0.195959179423
0.001993	0.04	0.195959179423
0.001994	0.04	0.195959179423
0.001995	0.04	0.195959179423
0.001996	0.038	0.191196234273
0.001997	0.038	0.191196234273
0.001998	0.038	0.191196234273
[truncated: 8,002 more rows]
