# Supplementary material for: The Influence of Synaptic Size on AMPA Receptor Activation: A Monte Carlo Model
Source: PLoS One. 2015 Jun 24;10(6):e0130924. doi: 10.1371/journal.pone.0130924 (PMC4479604; doi:10.1371/journal.pone.0130924)
Supplement: S1 Dataset — This package contains the experimental data used as basis for the analysis presented in the paper. (ZIP) [file pone.0130924.s001.zip › S1 Simulation data/test/1105_11218_183_221.csv]

time	AMPA.O.mean	AMPA.O.stdev
0.0	0.0	0.0
1e-06	0.0	0.0
2e-06	0.03	0.170587221092
3e-06	0.184	0.412485151248
4e-06	0.414	0.628175134815
5e-06	0.686	0.82182966605
6e-06	0.988	1.02949307914
7e-06	1.426	1.20852141065
8e-06	1.87	1.3903596657
9e-06	2.322	1.54994064402
1e-05	2.794	1.675578706
1.1e-05	3.34	1.84835061609
1.2e-05	3.87	2.0002749811
1.3e-05	4.408	2.13764730487
1.4e-05	4.988	2.24763342207
1.5e-05	5.51	2.37105461768
1.6e-05	6.038	2.46344393076
1.7e-05	6.594	2.57782156093
1.8e-05	7.072	2.65156859236
1.9e-05	7.542	2.69967331357
2e-05	7.932	2.75234009526
2.1e-05	8.39	2.85059642882
2.2e-05	8.792	2.94223316547
2.3e-05	9.218	3.07286120741
2.4e-05	9.608	3.10971638578
2.5e-05	9.954	3.19810631468
2.6e-05	10.284	3.19927241728
2.7e-05	10.652	3.21852388526
2.8e-05	10.97	3.34142185304
2.9e-05	11.27	3.46887589862
3e-05	11.564	3.53919538879
3.1e-05	11.81	3.54540547752
3.2e-05	11.994	3.64663735515
3.3e-05	12.234	3.64187369358
3.4e-05	12.482	3.61077221658
3.5e-05	12.66	3.59949996527
3.6e-05	12.83	3.61567421099
3.7e-05	13.042	3.61444822898
3.8e-05	13.224	3.66194265384
3.9e-05	13.376	3.68111722171
4e-05	13.524	3.7236304865
4.1e-05	13.644	3.73915284523
4.2e-05	13.748	3.77100729249
4.3e-05	13.856	3.81828024116
4.4e-05	14.002	3.78338419936
4.5e-05	14.152	3.79010501174
4.6e-05	14.246	3.78384513425
4.7e-05	14.32	3.77592372804
4.8e-05	14.4	3.81051177665
4.9e-05	14.458	3.7783906627
5e-05	14.518	3.76532548394
5.1e-05	14.574	3.75559902013
5.2e-05	14.604	3.75595314135
5.3e-05	14.642	3.77595497855
5.4e-05	14.666	3.78238601943
5.5e-05	14.686	3.80728302074
5.6e-05	14.722	3.8263188576
5.7e-05	14.788	3.80776259764
5.8e-05	14.776	3.81022624
5.9e-05	14.802	3.83702958029
6e-05	14.834	3.8707162128
6.1e-05	14.888	3.86360660523
6.2e-05	14.834	3.87639574863
6.3e-05	14.82	3.88890730154
6.4e-05	14.82	3.88993573212
6.5e-05	14.828	3.84635099802
6.6e-05	14.796	3.84062286615
6.7e-05	14.796	3.86864110509
6.8e-05	14.816	3.87996701017
6.9e-05	14.804	3.86388198578
7e-05	14.782	3.91949945784
7.1e-05	14.808	3.88730446454
7.2e-05	14.752	3.85155760699
7.3e-05	14.756	3.83933119176
7.4e-05	14.738	3.8196015499
7.5e-05	14.684	3.82101347812
7.6e-05	14.66	3.82941248758
7.7e-05	14.668	3.85509740474
7.8e-05	14.62	3.85533396738
7.9e-05	14.566	3.87887148537
8e-05	14.572	3.89266181423
8.1e-05	14.544	3.89975178697
8.2e-05	14.502	3.87685387911
8.3e-05	14.476	3.8555705155
8.4e-05	14.452	3.85793934634
8.5e-05	14.458	3.835653269
8.6e-05	14.388	3.80650180612
8.7e-05	14.348	3.81508794132
8.8e-05	14.338	3.83506923014
8.9e-05	14.304	3.84390218398
9e-05	14.308	3.86899676919
9.1e-05	14.288	3.8674353259
9.2e-05	14.246	3.81857093688
9.3e-05	14.196	3.81648843834
9.4e-05	14.19	3.86185188737
9.5e-05	14.152	3.82006492091
9.6e-05	14.082	3.7575625078
9.7e-05	14.004	3.80473179081
9.8e-05	13.97	3.83159235828
9.9e-05	13.952	3.86855218396
0.0001	13.928	3.84119981256
0.000101	13.892	3.80320075726
0.000102	13.854	3.83623304819
0.000103	13.84	3.82967361534
0.000104	13.774	3.82869742863
0.000105	13.764	3.8068758845
0.000106	13.68	3.75520971452
0.000107	13.684	3.75235179587
0.000108	13.7	3.74085551712
0.000109	13.678	3.73072593472
0.00011	13.61	3.74244572439
0.000111	13.572	3.73855801078
0.000112	13.522	3.71665387143
0.000113	13.496	3.73871421748
0.000114	13.464	3.73104596595
0.000115	13.452	3.694820158
0.000116	13.38	3.68939019351
0.000117	13.348	3.67626114415
0.000118	13.322	3.65490300829
0.000119	13.276	3.62764717138
0.00012	13.248	3.63847440557
0.000121	13.216	3.6596917903
0.000122	13.232	3.62797133396
0.000123	13.204	3.63900865621
0.000124	13.158	3.61566536062
0.000125	13.116	3.6014641467
0.000126	13.082	3.61099376903
0.000127	13.066	3.63010247789
0.000128	13.028	3.61153928402
0.000129	12.944	3.61232113744
0.00013	12.92	3.62403090495
0.000131	12.892	3.63762779844
0.000132	12.87	3.60903034069
0.000133	12.842	3.61787727818
0.000134	12.822	3.61528920005
0.000135	12.788	3.60708414096
0.000136	12.738	3.61736865691
0.000137	12.688	3.60702869409
0.000138	12.696	3.63312317435
0.000139	12.66	3.63543670004
0.00014	12.61	3.61412506701
0.000141	12.594	3.61180896505
0.000142	12.578	3.57490083779
0.000143	12.546	3.57489636213
0.000144	12.536	3.54072083057
0.000145	12.506	3.51482062131
0.000146	12.498	3.50285540666
0.000147	12.406	3.46600115407
0.000148	12.392	3.46039535314
0.000149	12.336	3.43963719017
0.00015	12.288	3.46078834949
0.000151	12.24	3.43255007247
0.000152	12.208	3.42764292189
0.000153	12.17	3.41249175823
0.000154	12.138	3.43728904807
0.000155	12.108	3.42174458427
0.000156	12.052	3.43704757023
0.000157	12.016	3.41405096623
0.000158	11.99	3.43829899805
0.000159	11.988	3.45598842591
0.00016	11.92	3.44116259424
0.000161	11.884	3.43955578527
0.000162	11.848	3.4526650576
0.000163	11.802	3.42502496341
0.000164	11.75	3.43154484161
0.000165	11.732	3.39884921701
0.000166	11.676	3.35485081636
0.000167	11.654	3.38500871491
0.000168	11.624	3.3482269935
0.000169	11.62	3.34299267125
0.00017	11.604	3.38218627518
0.000171	11.556	3.3512481257
0.000172	11.516	3.35406380381
0.000173	11.49	3.3511042956
0.000174	11.452	3.36209696469
0.000175	11.354	3.33836546831
0.000176	11.318	3.32939574097
0.000177	11.276	3.31539198286
0.000178	11.242	3.2898990866
0.000179	11.262	3.32826621531
0.00018	11.252	3.31066398174
0.000181	11.236	3.30761303662
0.000182	11.254	3.31262494104
0.000183	11.228	3.29909320875
0.000184	11.186	3.30324143835
0.000185	11.148	3.29758942259
0.000186	11.092	3.27223715522
0.000187	11.044	3.29090625816
0.000188	11.02	3.28931603833
0.000189	10.986	3.29086675513
0.00019	10.974	3.27800610128
0.000191	10.912	3.26316656026
0.000192	10.908	3.25569286021
0.000193	10.878	3.24023394217
0.000194	10.856	3.19675835809
0.000195	10.862	3.20919865387
0.000196	10.808	3.19673833774
0.000197	10.73	3.18136763044
0.000198	10.71	3.17834862783
0.000199	10.668	3.20839149731
0.0002	10.622	3.19548368796
0.000201	10.628	3.18396231133
0.000202	10.6	3.15594676761
0.000203	10.61	3.14672845985
0.000204	10.602	3.14381869706
0.000205	10.61	3.15244349672
0.000206	10.572	3.1471917641
0.000207	10.508	3.18212759015
0.000208	10.502	3.19781112638
0.000209	10.452	3.17737249941
0.00021	10.432	3.16249521739
0.000211	10.386	3.12490063842
0.000212	10.354	3.12036600417
0.000213	10.306	3.10424934566
0.000214	10.282	3.10458950588
0.000215	10.238	3.11598395375
0.000216	10.228	3.1151269637
0.000217	10.214	3.11964805707
0.000218	10.216	3.12879273842
0.000219	10.172	3.09102183752
0.00022	10.182	3.07910311617
0.000221	10.156	3.10606889814
0.000222	10.128	3.12211723034
0.000223	10.118	3.10291411418
0.000224	10.058	3.0858768608
0.000225	9.988	3.07438709339
0.000226	9.962	3.08942648399
0.000227	9.928	3.08136593088
0.000228	9.86	3.10489935425
0.000229	9.83	3.11401669873
0.00023	9.798	3.12365106886
0.000231	9.762	3.14346242223
0.000232	9.734	3.11628689308
0.000233	9.728	3.08577640149
0.000234	9.73	3.05501227493
0.000235	9.684	3.03383321888
0.000236	9.682	3.04842188681
0.000237	9.652	3.04547139208
0.000238	9.652	3.07683213712
0.000239	9.634	3.08221413922
0.00024	9.62	3.0554214112
0.000241	9.61	3.03280398312
0.000242	9.57	3.04254827406
0.000243	9.57	3.08173652346
0.000244	9.536	3.05560206833
0.000245	9.49	3.06037579392
0.000246	9.496	3.05515695178
0.000247	9.454	3.06461808387
0.000248	9.44	3.02826683104
0.000249	9.404	3.02072574061
0.00025	9.378	3.04747698925
0.000251	9.366	3.05287471083
0.000252	9.366	3.03711112737
0.000253	9.362	3.00781581883
0.000254	9.326	2.98659069844
0.000255	9.296	2.97058647408
0.000256	9.25	2.97917773891
0.000257	9.218	2.96554817867
0.000258	9.226	2.97236000511
0.000259	9.194	2.97797985218
0.00026	9.152	2.98276650109
0.000261	9.094	3.02938343562
0.000262	9.074	3.0167074767
0.000263	9.062	3.0453498978
0.000264	9.066	2.99025818283
0.000265	9.034	2.98811713291
0.000266	8.98	2.96910761004
0.000267	8.97	2.95315085968
0.000268	8.946	2.96160159373
0.000269	8.942	2.96422603727
0.00027	8.932	2.9784855212
0.000271	8.918	2.99587649946
0.000272	8.882	2.97658797955
0.000273	8.84	2.96283647878
0.000274	8.814	2.97513092149
0.000275	8.776	2.97352047244
0.000276	8.8	2.988645178
0.000277	8.76	2.99172191221
0.000278	8.72	2.98221394269
0.000279	8.678	3.00171884093
0.00028	8.66	3.0020659553
0.000281	8.618	2.9946746067
0.000282	8.628	3.00759305758
0.000283	8.568	2.96738538111
0.000284	8.522	2.96066141259
0.000285	8.524	2.94370922477
0.000286	8.494	2.92061021021
0.000287	8.47	2.92388440264
0.000288	8.466	2.93203751681
0.000289	8.438	2.93226124348
0.00029	8.396	2.94400815216
0.000291	8.402	2.95844486175
0.000292	8.384	2.9169408633
0.000293	8.364	2.89818977985
0.000294	8.352	2.88515094926
0.000295	8.342	2.85605252053
0.000296	8.314	2.82124157066
0.000297	8.316	2.79287378877
0.000298	8.298	2.78589231666
0.000299	8.294	2.79634833309
0.0003	8.266	2.77258796073
0.000301	8.252	2.75327005577
0.000302	8.244	2.77280796306
0.000303	8.238	2.77441092847
0.000304	8.192	2.76823698407
0.000305	8.18	2.76253506765
0.000306	8.136	2.79812508655
0.000307	8.098	2.78933612173
0.000308	8.084	2.77433667748
0.000309	8.054	2.76316557593
0.00031	8.002	2.78028703554
0.000311	7.998	2.79033976426
0.000312	7.966	2.81439940307
0.000313	7.948	2.81874014411
0.000314	7.928	2.82255487103
0.000315	7.92	2.81666469428
0.000316	7.9	2.81104962603
0.000317	7.856	2.7912835757
0.000318	7.822	2.78824604366
0.000319	7.802	2.74422958223
0.00032	7.81	2.74479507432
0.000321	7.768	2.71701601026
0.000322	7.778	2.71969042356
0.000323	7.782	2.74052476727
0.000324	7.754	2.71762469815
0.000325	7.71	2.71990808668
0.000326	7.674	2.70623797919
0.000327	7.668	2.69625221372
0.000328	7.672	2.684849344
0.000329	7.652	2.68307584686
0.00033	7.636	2.67721945309
0.000331	7.6	2.66232980677
0.000332	7.586	2.66131621571
0.000333	7.548	2.62062893215
0.000334	7.512	2.58956675913
0.000335	7.498	2.58804868579
0.000336	7.47	2.59250843779
0.000337	7.448	2.58984478299
0.000338	7.41	2.60957851003
0.000339	7.4	2.6449952741
0.00034	7.348	2.6212394015
0.000341	7.342	2.59942993751
0.000342	7.344	2.57714260374
0.000343	7.292	2.56490467659
0.000344	7.25	2.54862708139
0.000345	7.184	2.53734979851
0.000346	7.188	2.52916112575
0.000347	7.164	2.49982079358
0.000348	7.168	2.52977785586
0.000349	7.13	2.54108244652
0.00035	7.11	2.53256786681
0.000351	7.106	2.57114060292
0.000352	7.054	2.5781939415
0.000353	7.07	2.59559241793
0.000354	7.06	2.60007692194
0.000355	7.026	2.58946403721
0.000356	7.016	2.64343413007
0.000357	7.028	2.64257752961
0.000358	6.976	2.60219599569
0.000359	6.946	2.57275805314
0.00036	6.924	2.55777715996
0.000361	6.918	2.58055730415
0.000362	6.9	2.58650343128
0.000363	6.894	2.59282934263
0.000364	6.87	2.58400851392
0.000365	6.892	2.58076267797
0.000366	6.868	2.56253312174
0.000367	6.82	2.58062008052
0.000368	6.776	2.59187654027
0.000369	6.786	2.59079215685
0.00037	6.75	2.56972761202
0.000371	6.72	2.57013618316
0.000372	6.694	2.57611412791
0.000373	6.67	2.58942078465
0.000374	6.598	2.60391935359
0.000375	6.572	2.59168207927
0.000376	6.532	2.55909671564
0.000377	6.496	2.55146702899
0.000378	6.48	2.55452539623
0.000379	6.482	2.54591358848
0.00038	6.48	2.55765517613
0.000381	6.494	2.5420393388
0.000382	6.488	2.51989206118
0.000383	6.454	2.50676763981
0.000384	6.462	2.49971118332
0.000385	6.46	2.51005976024
0.000386	6.434	2.50871361458
0.000387	6.436	2.5063726778
0.000388	6.436	2.49357253755
0.000389	6.43	2.49501503001
0.00039	6.432	2.48864943293
0.000391	6.392	2.46218114687
0.000392	6.39	2.43513859975
0.000393	6.346	2.42451727154
0.000394	6.314	2.42062058159
0.000395	6.3	2.42445870247
0.000396	6.254	2.42847359467
0.000397	6.254	2.42847359467
0.000398	6.248	2.42373595922
0.000399	6.222	2.41510165418
0.0004	6.234	2.41893447617
0.000401	6.208	2.42502288649
0.000402	6.194	2.45038037864
0.000403	6.162	2.43962210188
0.000404	6.152	2.46188870585
0.000405	6.148	2.46537948397
0.000406	6.128	2.46162872911
0.000407	6.124	2.46426946578
0.000408	6.096	2.45413610055
0.000409	6.074	2.47316073072
0.00041	6.06	2.48523640727
0.000411	6.03	2.46842054764
0.000412	5.99	2.47909257592
0.000413	5.964	2.48328492123
0.000414	5.952	2.49673707066
0.000415	5.95	2.50269854357
0.000416	5.958	2.50923016083
0.000417	5.946	2.5097976014
0.000418	5.942	2.53981022913
0.000419	5.934	2.51905617246
0.00042	5.93	2.51497514898
0.000421	5.898	2.50111894959
0.000422	5.892	2.46339927742
0.000423	5.862	2.45661474391
0.000424	5.83	2.43168665745
0.000425	5.83	2.41435291538
0.000426	5.836	2.41352522257
0.000427	5.832	2.3941127793
0.000428	5.82	2.36972572253
0.000429	5.816	2.36434853607
0.00043	5.826	2.37059570572
0.000431	5.826	2.39577210936
0.000432	5.82	2.40657432879
0.000433	5.806	2.41916597198
0.000434	5.762	2.4201975126
0.000435	5.766	2.43705642118
0.000436	5.752	2.43854382778
0.000437	5.726	2.42464925298
0.000438	5.71	2.41037341505
0.000439	5.684	2.39418963326
0.00044	5.652	2.39392898809
0.000441	5.634	2.39500396659
0.000442	5.63	2.39689382326
0.000443	5.588	2.40961739702
0.000444	5.58	2.4280856657
0.000445	5.592	2.42518782778
0.000446	5.58	2.39824936151
0.000447	5.57	2.3851834311
0.000448	5.554	2.39062418627
0.000449	5.526	2.39527117463
0.00045	5.516	2.39034390831
0.000451	5.514	2.37861388208
0.000452	5.488	2.37020167918
0.000453	5.47	2.35140383601
0.000454	5.452	2.34599573742
0.000455	5.434	2.33530383462
0.000456	5.414	2.32176743021
0.000457	5.428	2.31879623943
0.000458	5.384	2.30749734561
0.000459	5.388	2.32324256159
0.00046	5.37	2.31540493219
0.000461	5.374	2.32080244743
0.000462	5.332	2.29995130383
0.000463	5.292	2.32351802231
0.000464	5.28	2.32499462365
0.000465	5.244	2.28395796809
0.000466	5.246	2.26571931183
0.000467	5.266	2.26787213043
0.000468	5.248	2.2615251491
0.000469	5.212	2.24656537853
0.00047	5.218	2.23930257
0.000471	5.2	2.22530896731
0.000472	5.178	2.19506628602
0.000473	5.172	2.19326605773
0.000474	5.14	2.18641258686
0.000475	5.126	2.1767232254
0.000476	5.122	2.20070806787
0.000477	5.098	2.17264723322
0.000478	5.108	2.16987004219
0.000479	5.076	2.15643780342
0.00048	5.082	2.14925010178
0.000481	5.086	2.19968270439
0.000482	5.054	2.19888244342
0.000483	5.042	2.20096251672
0.000484	5.048	2.18853741115
0.000485	5.042	2.18911763046
0.000486	5.038	2.20648045539
0.000487	4.994	2.20770559631
0.000488	5.004	2.2181036946
0.000489	4.982	2.2112611786
0.00049	4.964	2.21691316925
0.000491	4.966	2.21559111751
0.000492	4.948	2.19574497608
0.000493	4.932	2.21254966046
0.000494	4.9	2.18769284864
0.000495	4.886	2.18380493634
0.000496	4.88	2.18942914934
0.000497	4.858	2.17665706991
0.000498	4.846	2.1712401986
0.000499	4.844	2.14468272712
0.0005	4.816	2.14991720771
0.000501	4.786	2.14946598019
0.000502	4.77	2.14315188449
0.000503	4.742	2.13153372012
0.000504	4.748	2.13833954273
0.000505	4.726	2.12200942505
0.000506	4.722	2.13745549661
0.000507	4.712	2.12721790139
0.000508	4.72	2.12169743366
0.000509	4.694	2.09579674587
0.00051	4.668	2.10185061315
0.000511	4.65	2.07255880496
0.000512	4.63	2.05550480418
0.000513	4.636	2.05219492252
0.000514	4.64	2.06067949958
0.000515	4.648	2.05526056742
0.000516	4.64	2.06842935582
0.000517	4.624	2.05392891795
0.000518	4.6	2.03960780544
0.000519	4.564	2.01243732822
0.00052	4.542	2.01797819612
0.000521	4.528	2.02909240795
0.000522	4.476	2.02914366175
0.000523	4.45	2.03359287961
0.000524	4.44	2.03725305252
0.000525	4.448	2.06089689213
0.000526	4.412	2.057730789
0.000527	4.38	2.08221036401
0.000528	4.384	2.08723357581
0.000529	4.368	2.06992173765
0.00053	4.376	2.05587548261
0.000531	4.384	2.06313935545
0.000532	4.344	2.0566146941
0.000533	4.334	2.06069017565
0.000534	4.326	2.06197090183
0.000535	4.326	2.05127375062
0.000536	4.304	2.02573048553
0.000537	4.316	2.05137612348
0.000538	4.296	2.04264142717
0.000539	4.296	2.04459873814
0.00054	4.276	2.01490049382
0.000541	4.252	2.00810756684
0.000542	4.242	2.0187709132
0.000543	4.24	2.0274121436
0.000544	4.212	2.01470990468
0.000545	4.212	2.01867679434
0.000546	4.182	2.02011781835
0.000547	4.168	2.04053326363
0.000548	4.17	2.03004926049
0.000549	4.136	2.02225220979
0.00055	4.136	2.03997647045
0.000551	4.112	2.03456530984
0.000552	4.098	2.01305638272
0.000553	4.086	2.00863237054
0.000554	4.068	2.01677366107
0.000555	4.068	2.01677366107
0.000556	4.072	2.00270217456
0.000557	4.07	2.01124339651
0.000558	4.066	2.04197061683
0.000559	4.058	2.03731097283
0.00056	4.076	2.04798046866
0.000561	4.066	2.04979120888
0.000562	4.042	2.0386848702
0.000563	4.022	2.04975998595
0.000564	4.04	2.04704665311
0.000565	4.026	2.03698895431
0.000566	3.996	2.02681622255
0.000567	3.99	2.02827512927
0.000568	3.974	2.02319648082
0.000569	3.964	2.01462254529
0.00057	3.942	2.0056510165
0.000571	3.94	2.02593188434
0.000572	3.96	2.02148460296
0.000573	3.962	2.0505014021
0.000574	3.942	2.03141231659
0.000575	3.918	2.00081883238
0.000576	3.898	2.01086946369
0.000577	3.878	2.00077884835
0.000578	3.876	1.9729733906
0.000579	3.842	1.95883536827
0.00058	3.826	1.95645700183
0.000581	3.834	1.9683607393
0.000582	3.84	1.97544931598
0.000583	3.834	1.9744477709
0.000584	3.832	1.95749227329
0.000585	3.834	1.94176311635
0.000586	3.818	1.91960308397
0.000587	3.826	1.93383660116
0.000588	3.798	1.91655837375
0.000589	3.804	1.95181556506
0.00059	3.792	1.93926171519
0.000591	3.782	1.95306835518
0.000592	3.768	1.96218653548
0.000593	3.778	1.95364172765
0.000594	3.768	1.93447047018
0.000595	3.748	1.93507002457
0.000596	3.73	1.93832401832
0.000597	3.714	1.94118623527
0.000598	3.718	1.95613803194
0.000599	3.702	1.94658572891
0.0006	3.672	1.94535755068
0.000601	3.636	1.90249940867
0.000602	3.628	1.89357228539
0.000603	3.624	1.88855076712
0.000604	3.62	1.89303988336
0.000605	3.594	1.89767331224
0.000606	3.578	1.9015562048
0.000607	3.588	1.90322253034
0.000608	3.574	1.88693508102
0.000609	3.554	1.88018190609
0.00061	3.534	1.8560290946
0.000611	3.53	1.85286265006
0.000612	3.538	1.86240597078
0.000613	3.516	1.8508765491
0.000614	3.492	1.85092841569
0.000615	3.494	1.84660878369
0.000616	3.48	1.83782480123
0.000617	3.494	1.8346563711
0.000618	3.484	1.81486748828
0.000619	3.488	1.80051548174
0.00062	3.458	1.78107720214
0.000621	3.436	1.78154539656
0.000622	3.436	1.77254167793
0.000623	3.444	1.78069200032
0.000624	3.438	1.80059878929
0.000625	3.442	1.80516924414
0.000626	3.402	1.81449607329
0.000627	3.4	1.80111076839
0.000628	3.388	1.79818130343
0.000629	3.37	1.78692473261
0.00063	3.354	1.78344722378
0.000631	3.344	1.77247397724
0.000632	3.332	1.78711387438
0.000633	3.324	1.77736434081
0.000634	3.338	1.78094244713
0.000635	3.332	1.79270075584
0.000636	3.324	1.7829817722
0.000637	3.328	1.78000449438
0.000638	3.294	1.75258780094
0.000639	3.298	1.76215663322
0.00064	3.284	1.73877658139
0.000641	3.264	1.73847749482
0.000642	3.26	1.74367428151
0.000643	3.256	1.73852351149
0.000644	3.26	1.74939989711
0.000645	3.248	1.740831985
0.000646	3.234	1.73298701669
0.000647	3.204	1.73619814537
0.000648	3.216	1.73474609093
0.000649	3.202	1.75419383194
0.00065	3.178	1.76133926317
0.000651	3.168	1.75150677989
0.000652	3.152	1.75866312863
0.000653	3.154	1.77039091728
0.000654	3.166	1.77269399503
0.000655	3.164	1.7969707844
0.000656	3.144	1.77743185523
0.000657	3.14	1.78
0.000658	3.128	1.77302453452
0.000659	3.124	1.78230861525
0.00066	3.084	1.75298146026
0.000661	3.064	1.74353204731
0.000662	3.056	1.74724468807
0.000663	3.052	1.7587768477
0.000664	3.046	1.75609908604
0.000665	3.032	1.73636862446
0.000666	3.022	1.72206736221
0.000667	3.01	1.71636243259
0.000668	3.01	1.71403033812
0.000669	3.002	1.68225919525
0.00067	2.986	1.67385901437
0.000671	2.988	1.68043327746
0.000672	2.964	1.66454318058
0.000673	2.942	1.66932201807
0.000674	2.94	1.66144515408
0.000675	2.948	1.67609546268
0.000676	2.936	1.6661044385
0.000677	2.92	1.66541286173
0.000678	2.894	1.6207294654
0.000679	2.886	1.62880446954
0.00068	2.876	1.60144434808
0.000681	2.866	1.58998238984
0.000682	2.844	1.59488682984
0.000683	2.824	1.58903240999
0.000684	2.822	1.57807350906
0.000685	2.822	1.5957180202
0.000686	2.822	1.57426681347
0.000687	2.808	1.56305342199
0.000688	2.808	1.56305342199
0.000689	2.818	1.57888441629
0.00069	2.796	1.57809505417
0.000691	2.78	1.58354033735
0.000692	2.788	1.58336856101
0.000693	2.786	1.60131321109
0.000694	2.792	1.61019750341
0.000695	2.778	1.60022373436
0.000696	2.766	1.59976373256
0.000697	2.758	1.59230524712
0.000698	2.736	1.57172007686
0.000699	2.74	1.59386323127
0.0007	2.73	1.60533485603
0.000701	2.734	1.61345715778
0.000702	2.698	1.57441925801
0.000703	2.7	1.57670542588
0.000704	2.712	1.58778336054
0.000705	2.714	1.57993797347
0.000706	2.71	1.58804911763
0.000707	2.686	1.57588197528
0.000708	2.668	1.55749028889
0.000709	2.656	1.55102030934
0.00071	2.64	1.55769059829
0.000711	2.628	1.57658364827
0.000712	2.632	1.57117026448
0.000713	2.622	1.58843193118
0.000714	2.63	1.60408852624
0.000715	2.63	1.58779721627
0.000716	2.648	1.59251248033
0.000717	2.644	1.5966414751
0.000718	2.66	1.59260792413
0.000719	2.64	1.58063278468
0.00072	2.632	1.57878940964
0.000721	2.612	1.59293942132
0.000722	2.588	1.57932137325
0.000723	2.568	1.56632563664
0.000724	2.548	1.57343446003
0.000725	2.54	1.57873366975
0.000726	2.54	1.57111425428
0.000727	2.538	1.58384216385
0.000728	2.534	1.56103939732
0.000729	2.53	1.5482570846
0.00073	2.516	1.54458538126
0.000731	2.514	1.54977546761
0.000732	2.524	1.55609254224
0.000733	2.528	1.56243911881
0.000734	2.514	1.56901370294
0.000735	2.524	1.56634095905
0.000736	2.508	1.54594178416
0.000737	2.496	1.54725046453
0.000738	2.496	1.5459573086
0.000739	2.496	1.55112346382
0.00074	2.482	1.54326796118
0.000741	2.466	1.54429401346
0.000742	2.462	1.54160825115
0.000743	2.44	1.51076139744
0.000744	2.432	1.50112491152
0.000745	2.42	1.51115849599
0.000746	2.41	1.5158825812
0.000747	2.406	1.5169587997
0.000748	2.4	1.50332963784
0.000749	2.406	1.48632567091
0.00075	2.4	1.5046594299
0.000751	2.382	1.50866696126
0.000752	2.368	1.4928415857
0.000753	2.358	1.50260972977
0.000754	2.344	1.50654040769
0.000755	2.328	1.49278799566
0.000756	2.326	1.50987549156
0.000757	2.336	1.512317427
0.000758	2.34	1.51142317039
0.000759	2.338	1.5178129002
0.00076	2.33	1.4943560486
0.000761	2.32	1.48781719307
0.000762	2.316	1.48328823901
0.000763	2.32	1.47702403501
0.000764	2.318	1.46726820997
0.000765	2.32	1.45244621243
0.000766	2.316	1.46292310119
0.000767	2.304	1.45175204494
0.000768	2.312	1.46787465405
0.000769	2.304	1.47227171405
0.00077	2.302	1.46928417946
0.000771	2.308	1.47551211449
0.000772	2.302	1.47064475656
0.000773	2.292	1.46790190408
0.000774	2.28	1.47295621116
0.000775	2.272	1.47581028591
0.000776	2.278	1.49154818896
0.000777	2.28	1.50917195839
0.000778	2.276	1.51255545353
0.000779	2.262	1.50244999917
0.00078	2.254	1.50515248397
0.000781	2.258	1.49647452367
0.000782	2.248	1.48138313748
0.000783	2.242	1.47357931582
0.000784	2.23	1.46734454032
0.000785	2.214	1.45883652271
0.000786	2.208	1.45077082959
0.000787	2.2	1.44775688567
0.000788	2.188	1.45074325778
0.000789	2.206	1.45449785149
0.00079	2.184	1.43183239243
0.000791	2.17	1.43843665137
0.000792	2.154	1.44023748042
0.000793	2.14	1.44512975196
0.000794	2.134	1.4669846625
0.000795	2.13	1.45227407882
0.000796	2.12	1.44416065588
0.000797	2.112	1.44618670994
0.000798	2.094	1.44815883107
0.000799	2.084	1.46592769262
0.0008	2.074	1.44793784397
0.000801	2.072	1.45424069535
0.000802	2.066	1.44832454926
0.000803	2.046	1.43243987657
0.000804	2.032	1.42231360818
0.000805	2.028	1.42941106754
0.000806	2.022	1.43719031447
0.000807	2.024	1.41965629643
0.000808	2.018	1.3891277839
0.000809	2.022	1.39050925923
0.00081	2.012	1.40849423144
0.000811	2.008	1.41135962816
0.000812	1.986	1.4120212463
0.000813	1.982	1.41197592047
0.000814	1.978	1.41191926115
0.000815	1.978	1.41333506289
0.000816	1.968	1.42231360818
0.000817	1.976	1.41683591146
0.000818	1.958	1.42275647951
0.000819	1.964	1.42923196158
0.00082	1.964	1.4222179861
0.000821	1.974	1.43154601742
0.000822	1.962	1.42848031138
0.000823	1.944	1.42718744389
0.000824	1.936	1.43244685765
0.000825	1.934	1.43305408132
0.000826	1.91	1.41488515435
0.000827	1.908	1.40411395549
0.000828	1.912	1.40579372598
0.000829	1.894	1.39383069273
0.00083	1.904	1.39240224073
0.000831	1.892	1.37852674983
0.000832	1.87	1.39179739905
0.000833	1.854	1.38010289471
0.000834	1.864	1.38473968673
0.000835	1.874	1.39072786698
0.000836	1.864	1.3774991833
0.000837	1.862	1.38526387378
0.000838	1.856	1.39113766393
0.000839	1.854	1.36699817118
0.00084	1.836	1.37299089582
0.000841	1.838	1.35194526516
0.000842	1.84	1.37200583089
0.000843	1.83	1.37735253294
0.000844	1.828	1.36176943717
0.000845	1.826	1.3607806583
0.000846	1.822	1.34993185013
0.000847	1.822	1.34250363128
0.000848	1.802	1.33671088871
0.000849	1.812	1.34783381765
0.00085	1.796	1.33805231587
0.000851	1.782	1.32607541264
0.000852	1.758	1.31584041586
0.000853	1.744	1.31850824798
0.000854	1.744	1.30937542363
0.000855	1.728	1.3107310937
0.000856	1.724	1.30070134927
0.000857	1.73	1.29502895721
0.000858	1.71	1.28448433233
0.000859	1.69	1.26408069363
0.00086	1.684	1.26812617669
0.000861	1.662	1.24890191769
0.000862	1.658	1.25739254014
0.000863	1.656	1.26714797873
0.000864	1.654	1.26423257354
0.000865	1.644	1.28579314044
0.000866	1.644	1.27955617305
0.000867	1.636	1.28976897156
0.000868	1.64	1.28156154749
0.000869	1.646	1.28867528881
0.00087	1.646	1.30256823238
0.000871	1.642	1.28445941937
0.000872	1.62	1.27263506159
0.000873	1.618	1.29463353888
0.000874	1.618	1.29463353888
0.000875	1.608	1.2924147941
0.000876	1.6	1.29614813968
0.000877	1.6	1.2976902558
0.000878	1.596	1.29181422813
0.000879	1.6	1.2976902558
0.00088	1.602	1.2929021618
0.000881	1.602	1.30827978659
0.000882	1.622	1.31267513117
0.000883	1.61	1.29069748586
0.000884	1.626	1.30158518738
0.000885	1.616	1.30097809359
0.000886	1.61	1.28604043482
0.000887	1.59	1.2719669807
0.000888	1.586	1.26593996698
0.000889	1.59	1.27667536986
0.00089	1.572	1.2699669287
0.000891	1.584	1.28333316017
0.000892	1.59	1.2719669807
0.000893	1.592	1.2670974706
0.000894	1.604	1.27561122604
0.000895	1.584	1.26291092322
0.000896	1.58	1.25363471554
0.000897	1.58	1.25043992259
0.000898	1.562	1.25465373709
0.000899	1.554	1.24863285236
0.0009	1.558	1.26278897683
0.000901	1.554	1.24703007181
0.000902	1.554	1.25820666029
0.000903	1.558	1.25165330663
0.000904	1.562	1.26259890702
0.000905	1.554	1.25979522145
0.000906	1.538	1.24119136317
0.000907	1.538	1.2476201345
0.000908	1.522	1.24479556554
0.000909	1.516	1.24327953414
0.00091	1.502	1.23369201991
0.000911	1.504	1.23854107724
0.000912	1.508	1.25933950943
0.000913	1.492	1.25456606044
0.000914	1.494	1.24658092397
0.000915	1.478	1.24800480768
0.000916	1.466	1.25731618935
0.000917	1.458	1.24428131867
0.000918	1.448	1.22934779456
0.000919	1.458	1.24267292559
0.00092	1.456	1.22640287019
0.000921	1.462	1.21678099919
0.000922	1.456	1.21822165471
0.000923	1.446	1.20294804543
0.000924	1.444	1.20451816093
0.000925	1.448	1.21626312943
0.000926	1.446	1.2276334958
0.000927	1.44	1.22572427568
0.000928	1.442	1.24202898517
0.000929	1.438	1.23699474534
0.00093	1.452	1.24887789635
0.000931	1.452	1.26320861302
0.000932	1.46	1.26980313435
0.000933	1.46	1.25235777636
0.000934	1.46	1.24915971757
0.000935	1.454	1.24574636263
0.000936	1.454	1.24413986352
0.000937	1.436	1.23689288138
0.000938	1.422	1.21157583337
0.000939	1.426	1.20686536117
0.00094	1.42	1.1948221625
0.000941	1.406	1.18708213701
0.000942	1.414	1.18768851135
0.000943	1.412	1.18922495769
0.000944	1.416	1.20786754241
0.000945	1.412	1.21747936327
0.000946	1.428	1.22180849563
0.000947	1.434	1.23516962398
0.000948	1.434	1.24323931727
0.000949	1.424	1.23621357378
0.00095	1.41	1.22061459929
0.000951	1.406	1.22031307458
0.000952	1.406	1.23659370854
0.000953	1.392	1.2175122176
0.000954	1.38	1.20149906367
0.000955	1.372	1.19566550506
0.000956	1.374	1.21248670096
0.000957	1.36	1.20266371027
0.000958	1.358	1.19072918835
0.000959	1.35	1.17111058402
0.00096	1.344	1.1788401079
0.000961	1.342	1.18365366556
0.000962	1.356	1.19048897517
0.000963	1.334	1.18762115171
0.000964	1.326	1.18478858874
0.000965	1.306	1.16977091774
0.000966	1.31	1.19075606234
0.000967	1.306	1.19346721782
0.000968	1.308	1.1937906014
0.000969	1.298	1.19381573117
0.00097	1.29	1.17724254086
0.000971	1.282	1.19267598282
0.000972	1.27	1.19544970618
0.000973	1.26	1.19180535324
0.000974	1.266	1.18120447002
0.000975	1.268	1.17651009345
0.000976	1.268	1.1866659176
0.000977	1.264	1.17911152992
0.000978	1.268	1.18835011676
0.000979	1.248	1.16897219813
0.00098	1.248	1.17409369302
0.000981	1.246	1.16682646525
0.000982	1.254	1.18721691363
0.000983	1.268	1.19171137445
0.000984	1.26	1.19012604374
0.000985	1.252	1.19853911075
0.000986	1.236	1.1951167307
0.000987	1.23	1.19209898918
0.000988	1.212	1.18956126366
0.000989	1.212	1.17773341636
0.00099	1.216	1.17360299931
0.000991	1.216	1.17189760645
0.000992	1.21	1.16528966356
0.000993	1.212	1.16749989293
0.000994	1.204	1.1551554008
0.000995	1.202	1.15810016838
0.000996	1.2	1.1610340219
0.000997	1.2	1.1541230437
0.000998	1.204	1.14472005311
0.000999	1.208	1.16135093749
0.001	1.212	1.16406872649
0.001001	1.216	1.15988964992
0.001002	1.224	1.17551010204
0.001003	1.218	1.16037752477
0.001004	1.198	1.14489999563
0.001005	1.19	1.14799825784
0.001006	1.192	1.1467937914
0.001007	1.184	1.13936122455
0.001008	1.18	1.1347246362
0.001009	1.168	1.12773046425
0.00101	1.168	1.12239743407
0.001011	1.168	1.11703894292
0.001012	1.166	1.11105535416
0.001013	1.16	1.09471457467
0.001014	1.154	1.08916665391
0.001015	1.146	1.08290535136
0.001016	1.14	1.08092552935
0.001017	1.134	1.07146815165
0.001018	1.13	1.07939798036
0.001019	1.124	1.08102913929
0.00102	1.13	1.08862298341
0.001021	1.108	1.07904402134
0.001022	1.106	1.08201848413
0.001023	1.098	1.07907182337
0.001024	1.094	1.07571557579
0.001025	1.096	1.07832462645
0.001026	1.1	1.07796103826
0.001027	1.092	1.07123106751
0.001028	1.088	1.06969902309
0.001029	1.084	1.07375229918
0.00103	1.092	1.08052579793
0.001031	1.094	1.08497188904
0.001032	1.088	1.07529344832
0.001033	1.088	1.08455336429
0.001034	1.09	1.08531101533
0.001035	1.092	1.08237516601
0.001036	1.108	1.09194139037
0.001037	1.094	1.08681369149
0.001038	1.08	1.08148046677
0.001039	1.068	1.07115638447
0.00104	1.068	1.06928761332
0.001041	1.072	1.06902572467
0.001042	1.06	1.0660206377
0.001043	1.06	1.0660206377
0.001044	1.058	1.0670688825
0.001045	1.048	1.0609882186
0.001046	1.058	1.07267702502
0.001047	1.048	1.07596282464
0.001048	1.048	1.07596282464
0.001049	1.048	1.09439298243
0.00105	1.048	1.09073186439
0.001051	1.038	1.09020915425
0.001052	1.038	1.09204212373
0.001053	1.032	1.09131846864
0.001054	1.028	1.08775732588
0.001055	1.026	1.08872586081
0.001056	1.012	1.08252297897
0.001057	1.012	1.08805146937
0.001058	1.01	1.07976849371
0.001059	1.016	1.08247124673
0.00106	1.01	1.08161915664
0.001061	1.016	1.07876966958
0.001062	1.016	1.08431729674
0.001063	1.014	1.07228914011
0.001064	1.014	1.07042234655
0.001065	1.008	1.05448375995
0.001066	1.016	1.05249418051
0.001067	1.016	1.05249418051
0.001068	1.01	1.05541461047
0.001069	1.002	1.04975997257
0.00107	1.008	1.0449574154
0.001071	1.006	1.04974473088
0.001072	1.008	1.06015847872
0.001073	0.994	1.04401340988
0.001074	0.994	1.04017498528
0.001075	0.996	1.04306471515
0.001076	0.996	1.03149600096
0.001077	0.998	1.01291460647
0.001078	0.99	1.00294566154
0.001079	0.978	0.996752727611
0.00108	0.97	1.00054984883
0.001081	0.964	0.997348484733
0.001082	0.958	0.98195519246
0.001083	0.956	0.974712265235
0.001084	0.952	0.970410222535
0.001085	0.956	0.978807437651
0.001086	0.932	0.971275450117
0.001087	0.938	0.984964973997
0.001088	0.94	0.9759098319
0.001089	0.94	0.98
0.00109	0.938	0.980895509216
0.001091	0.938	0.974759457507
0.001092	0.93	0.961821189203
0.001093	0.922	0.952846262521
0.001094	0.916	0.94918069934
0.001095	0.9	0.94127573006
0.001096	0.906	0.947187415457
0.001097	0.912	0.961382338094
0.001098	0.916	0.953385546356
0.001099	0.918	0.960872520161
0.0011	0.91	0.960156237286
0.001101	0.892	0.938262223475
0.001102	0.89	0.936963179639
0.001103	0.898	0.9335930591
0.001104	0.888	0.937793154166
0.001105	0.884	0.937306780089
0.001106	0.882	0.929556883682
0.001107	0.886	0.923582156605
0.001108	0.9	0.930591209931
0.001109	0.904	0.960616468732
0.00111	0.896	0.959783308878
0.001111	0.894	0.956432956354
0.001112	0.9	0.960208310733
0.001113	0.904	0.960616468732
0.001114	0.898	0.956867806962
0.001115	0.89	0.941222609163
0.001116	0.882	0.94449775013
0.001117	0.886	0.951316981873
0.001118	0.88	0.947417542586
0.001119	0.886	0.947102951109
0.00112	0.878	0.94398940672
0.001121	0.88	0.945304183848
0.001122	0.876	0.955313561089
0.001123	0.884	0.964647085726
0.001124	0.88	0.957914401186
0.001125	0.864	0.949475644764
0.001126	0.864	0.951579739171
0.001127	0.866	0.952913427337
0.001128	0.876	0.951117237779
0.001129	0.884	0.950023157612
0.00113	0.874	0.947694043455
0.001131	0.874	0.949802084647
0.001132	0.872	0.944254203062
0.001133	0.854	0.934175572363
0.001134	0.84	0.917823512447
0.001135	0.846	0.926436182368
0.001136	0.84	0.909065454189
0.001137	0.844	0.903141184976
0.001138	0.846	0.902376861405
0.001139	0.84	0.900222194794
0.00114	0.83	0.906145683651
0.001141	0.828	0.909074254393
0.001142	0.842	0.910514140472
0.001143	0.83	0.903935838431
0.001144	0.826	0.911989035022
0.001145	0.822	0.904608202483
0.001146	0.828	0.911271638975
0.001147	0.818	0.903811927339
0.001148	0.818	0.906022074786
0.001149	0.808	0.905061323889
0.00115	0.8	0.896660470858
0.001151	0.804	0.899768859208
0.001152	0.796	0.893523362873
0.001153	0.794	0.900868469867
0.001154	0.794	0.903085820949
0.001155	0.792	0.8926006946
0.001156	0.794	0.889698825446
0.001157	0.786	0.876472475324
0.001158	0.78	0.873842090998
0.001159	0.786	0.878751386912
0.00116	0.784	0.877122568402
0.001161	0.78	0.87840765024
0.001162	0.78	0.882949602186
0.001163	0.778	0.881314926686
0.001164	0.784	0.890698602222
0.001165	0.788	0.896133918564
0.001166	0.786	0.894541223198
0.001167	0.794	0.891943944427
0.001168	0.79	0.888763185556
0.001169	0.794	0.887448026647
0.00117	0.78	0.876127844552
0.001171	0.786	0.890058425049
0.001172	0.782	0.882312869678
0.001173	0.782	0.877767623007
0.001174	0.782	0.875486150661
0.001175	0.782	0.880043180759
0.001176	0.776	0.879672666394
0.001177	0.776	0.879672666394
0.001178	0.778	0.890346000159
0.001179	0.778	0.885841972363
0.00118	0.772	0.88544677988
0.001181	0.76	0.8777243303
0.001182	0.754	0.879479391458
0.001183	0.752	0.880054543764
0.001184	0.752	0.893586033911
0.001185	0.75	0.891908067011
0.001186	0.748	0.890222444112
0.001187	0.738	0.890705338482
0.001188	0.734	0.896238807461
0.001189	0.738	0.895184897102
0.00119	0.736	0.895714240146
0.001191	0.73	0.892804569881
0.001192	0.718	0.886834821148
0.001193	0.714	0.887808537918
0.001194	0.712	0.883773726697
0.001195	0.722	0.892589491312
0.001196	0.722	0.894827357651
0.001197	0.718	0.893574842976
0.001198	0.714	0.885552934612
0.001199	0.72	0.872696969171
0.0012	0.708	0.87105453331
0.001201	0.712	0.867787992542
0.001202	0.718	0.868605779396
0.001203	0.712	0.872385236005
0.001204	0.718	0.877767623007
0.001205	0.716	0.873695599165
0.001206	0.716	0.873695599165
0.001207	0.722	0.874480417162
0.001208	0.72	0.877268487978
0.001209	0.71	0.870574522944
0.00121	0.716	0.87826191993
0.001211	0.71	0.877439456601
0.001212	0.708	0.873347582581
0.001213	0.708	0.877915713494
0.001214	0.706	0.878387158376
0.001215	0.706	0.878387158376
0.001216	0.708	0.880190888387
0.001217	0.708	0.884723685678
0.001218	0.708	0.877915713494
0.001219	0.712	0.876958379856
0.00122	0.706	0.873821492068
0.001221	0.7	0.875214259482
0.001222	0.702	0.874754822793
0.001223	0.698	0.864173593672
0.001224	0.688	0.854784183288
0.001225	0.68	0.847112743382
0.001226	0.682	0.849044168462
0.001227	0.686	0.850531598472
0.001228	0.688	0.847735807902
0.001229	0.694	0.860444071396
0.00123	0.688	0.85945098755
0.001231	0.69	0.8590110593
0.001232	0.678	0.859253164091
0.001233	0.678	0.866207827256
0.001234	0.672	0.869721794599
0.001235	0.67	0.867813343986
0.001236	0.668	0.865896067666
0.001237	0.66	0.851116913238
0.001238	0.66	0.860464990572
0.001239	0.658	0.856175215712
0.00124	0.652	0.843146487866
0.001241	0.65	0.829156197589
0.001242	0.646	0.829869869317
0.001243	0.644	0.835023352967
0.001244	0.644	0.832624765426
0.001245	0.632	0.817664968065
0.001246	0.642	0.830563664026
0.001247	0.636	0.826743007228
0.001248	0.646	0.829869869317
0.001249	0.642	0.832968186667
0.00125	0.634	0.824647803611
0.001251	0.618	0.81490858383
0.001252	0.618	0.81980241522
0.001253	0.602	0.804733496258
0.001254	0.596	0.790432792842
0.001255	0.594	0.788139581546
0.001256	0.604	0.796984316031
0.001257	0.604	0.789420040283
0.001258	0.602	0.78714420534
0.001259	0.596	0.787898470617
0.00126	0.6	0.789936706325
0.001261	0.604	0.796984316031
0.001262	0.6	0.797496081495
0.001263	0.604	0.801987531075
0.001264	0.6	0.8049844719
0.001265	0.596	0.805471290612
0.001266	0.596	0.802984433224
0.001267	0.594	0.805707142825
0.001268	0.6	0.809938269253
0.001269	0.6	0.809938269253
0.00127	0.596	0.805471290612
0.001271	0.6	0.809938269253
0.001272	0.598	0.802742798161
0.001273	0.598	0.795233299102
0.001274	0.594	0.785597861504
0.001275	0.59	0.786066154977
0.001276	0.586	0.783966836033
0.001277	0.582	0.786940912648
0.001278	0.6	0.792464510246
0.001279	0.61	0.796178371975
0.00128	0.612	0.800909483025
0.001281	0.61	0.801186619958
0.001282	0.61	0.801186619958
0.001283	0.606	0.799227126667
0.001284	0.604	0.794470893111
0.001285	0.6	0.787400787401
0.001286	0.6	0.794984276574
0.001287	0.602	0.784599260769
0.001288	0.602	0.784599260769
0.001289	0.6	0.774596669241
0.00129	0.592	0.77041287632
0.001291	0.586	0.765900776863
0.001292	0.588	0.765673559685
0.001293	0.59	0.76544104933
0.001294	0.588	0.755152964637
0.001295	0.588	0.755152964637
0.001296	0.584	0.747625574736
0.001297	0.582	0.74247962935
0.001298	0.58	0.742697785105
0.001299	0.58	0.742697785105
0.0013	0.58	0.74
0.001301	0.584	0.739556623931
0.001302	0.58	0.748064168371
0.001303	0.582	0.755828022767
0.001304	0.582	0.75317726997
0.001305	0.568	0.743892465347
0.001306	0.568	0.741199028602
0.001307	0.568	0.749250291959
0.001308	0.568	0.743892465347
0.001309	0.562	0.733591166795
0.00131	0.562	0.730859767671
0.001311	0.562	0.730859767671
0.001312	0.554	0.731494360881
0.001313	0.552	0.734367755283
0.001314	0.546	0.7374849151
0.001315	0.544	0.732163916073
0.001316	0.546	0.732040982459
0.001317	0.544	0.734890468029
0.001318	0.544	0.732163916073
0.001319	0.534	0.727216611471
0.00132	0.538	0.721495668733
0.001321	0.538	0.735225135588
0.001322	0.53	0.727392603757
0.001323	0.534	0.724461179084
0.001324	0.534	0.721695226533
0.001325	0.54	0.724154679609
0.001326	0.534	0.727216611471
0.001327	0.528	0.724717876142
0.001328	0.526	0.719252389638
0.001329	0.522	0.716600307005
0.00133	0.524	0.7220969464
0.001331	0.518	0.727788430796
0.001332	0.51	0.719652694013
0.001333	0.506	0.716912825942
0.001334	0.506	0.719697158533
0.001335	0.506	0.716912825942
0.001336	0.506	0.716912825942
0.001337	0.498	0.699997142851
0.001338	0.498	0.694259317546
0.001339	0.496	0.688464959166
0.00134	0.506	0.691349405149
0.001341	0.506	0.69423627102
0.001342	0.506	0.69423627102
0.001343	0.5	0.708519583357
0.001344	0.496	0.70567981408
0.001345	0.498	0.699997142851
0.001346	0.51	0.705620294493
0.001347	0.51	0.705620294493
0.001348	0.502	0.705688316468
0.001349	0.506	0.708494177817
0.00135	0.496	0.697125526717
0.001351	0.494	0.69423627102
0.001352	0.498	0.697134133435
0.001353	0.494	0.69423627102
0.001354	0.492	0.6913291546
0.001355	0.494	0.691349405149
0.001356	0.49	0.697065276714
0.001357	0.488	0.69703371511
0.001358	0.484	0.694077805437
0.001359	0.482	0.688241236777
0.00136	0.48	0.682348884369
0.001361	0.476	0.685145240077
0.001362	0.478	0.685212375837
0.001363	0.478	0.685212375837
0.001364	0.466	0.678854918226
0.001365	0.472	0.676177491492
0.001366	0.474	0.676257347465
0.001367	0.472	0.676177491492
0.001368	0.476	0.679281973852
0.001369	0.474	0.685072258963
0.00137	0.47	0.684908753047
0.001371	0.462	0.681583450503
0.001372	0.456	0.687069137715
0.001373	0.456	0.684152029888
0.001374	0.452	0.680952274392
0.001375	0.45	0.686658576004
0.001376	0.456	0.687069137715
0.001377	0.458	0.690098543688
0.001378	0.454	0.686938134041
0.001379	0.45	0.686658576004
0.00138	0.44	0.674091981854
0.001381	0.434	0.667565727101
0.001382	0.438	0.679820564561
0.001383	0.438	0.685679225294
0.001384	0.438	0.685679225294
0.001385	0.436	0.679635196263
0.001386	0.438	0.685679225294
0.001387	0.434	0.688217988722
0.001388	0.436	0.688406856445
0.001389	0.434	0.685305771171
0.00139	0.442	0.686029153899
0.001391	0.448	0.686510014494
0.001392	0.458	0.695870677641
0.001393	0.454	0.69273660218
0.001394	0.448	0.686510014494
0.001395	0.444	0.686195307474
0.001396	0.444	0.689103765771
0.001397	0.45	0.686658576004
0.001398	0.45	0.689565080322
0.001399	0.448	0.683590520707
0.0014	0.446	0.689263374916
0.001401	0.444	0.683274469009
0.001402	0.438	0.679820564561
0.001403	0.44	0.68
0.001404	0.434	0.67353099409
0.001405	0.438	0.676872218369
0.001406	0.436	0.66174315259
0.001407	0.428	0.657887528382
0.001408	0.422	0.657203164935
0.001409	0.426	0.651555062907
0.00141	0.424	0.657437449496
0.001411	0.416	0.650341448779
0.001412	0.42	0.647765389628
0.001413	0.414	0.646996136001
0.001414	0.418	0.647515250786
0.001415	0.416	0.653409519367
0.001416	0.41	0.6402343321
0.001417	0.414	0.646996136001
0.001418	0.408	0.636817085198
0.001419	0.406	0.639659284307
0.00142	0.41	0.6402343321
0.001421	0.408	0.643067648074
0.001422	0.408	0.646170256202
0.001423	0.416	0.650341448779
0.001424	0.414	0.646996136001
0.001425	0.418	0.653663522005
0.001426	0.424	0.657437449496
0.001427	0.42	0.650845603811
0.001428	0.412	0.649812280586
0.001429	0.41	0.65261014396
0.00143	0.41	0.667757440992
0.001431	0.41	0.664755594185
0.001432	0.406	0.661183786855
0.001433	0.412	0.668023951666
0.001434	0.41	0.664755594185
0.001435	0.406	0.652046010646
0.001436	0.412	0.655939021556
0.001437	0.41	0.655667598711
0.001438	0.406	0.664201776571
0.001439	0.394	0.662392632809
0.00144	0.392	0.662069482758
0.001441	0.394	0.662392632809
0.001442	0.39	0.655667598711
0.001443	0.39	0.65261014396
0.001444	0.39	0.649538297562
0.001445	0.392	0.649873833909
0.001446	0.394	0.65020304521
0.001447	0.392	0.649873833909
0.001448	0.39	0.649538297562
0.001449	0.394	0.65632613844
0.00145	0.394	0.659366362503
0.001451	0.386	0.651923308373
0.001452	0.382	0.648132702461
0.001453	0.38	0.647765389628
0.001454	0.378	0.647391689783
0.001455	0.382	0.654275171468
0.001456	0.38	0.653911308971
0.001457	0.378	0.644294963507
0.001458	0.376	0.643913037607
0.001459	0.382	0.645039533672
0.00146	0.386	0.658030394435
0.001461	0.382	0.657324881622
0.001462	0.38	0.653911308971
0.001463	0.38	0.653911308971
0.001464	0.382	0.657324881622
0.001465	0.382	0.657324881622
0.001466	0.376	0.653164604062
0.001467	0.378	0.653541123419
0.001468	0.374	0.649710704853
0.001469	0.372	0.652392519884
0.00147	0.37	0.651996932508
0.001471	0.366	0.651186609199
0.001472	0.368	0.64851831123
0.001473	0.364	0.644595997505
0.001474	0.362	0.644170784808
0.001475	0.362	0.650350674636
0.001476	0.368	0.654657162185
0.001477	0.372	0.652392519884
0.001478	0.368	0.642320792128
0.001479	0.366	0.645014728514
0.00148	0.358	0.630742419693
0.001481	0.352	0.626175694195
0.001482	0.352	0.629361581287
0.001483	0.356	0.627107646262
0.001484	0.358	0.624368480947
0.001485	0.356	0.620696383105
0.001486	0.348	0.618785908049
0.001487	0.35	0.625699608438
0.001488	0.338	0.619480427455
0.001489	0.328	0.610258961425
0.00149	0.336	0.60589107932
0.001491	0.338	0.609717967588
0.001492	0.338	0.599796632201
0.001493	0.344	0.604701579293
0.001494	0.346	0.608509654812
0.001495	0.346	0.608509654812
0.001496	0.342	0.604182091757
0.001497	0.344	0.604701579293
0.001498	0.346	0.608509654812
0.001499	0.34	0.600333240792
0.0015	0.344	0.59805016512
0.001501	0.344	0.601385067989
0.001502	0.346	0.608509654812
0.001503	0.342	0.610766731249
0.001504	0.34	0.60695963622
0.001505	0.34	0.610245852096
0.001506	0.34	0.610245852096
0.001507	0.338	0.609717967588
0.001508	0.338	0.609717967588
0.001509	0.336	0.609183059515
0.00151	0.336	0.60589107932
0.001511	0.338	0.609717967588
0.001512	0.334	0.608641109358
0.001513	0.334	0.608641109358
0.001514	0.334	0.608641109358
0.001515	0.334	0.605346181949
0.001516	0.33	0.600915967503
0.001517	0.318	0.587261440927
0.001518	0.322	0.5918749868
0.001519	0.318	0.590657261024
0.00152	0.316	0.586637878082
0.001521	0.312	0.581941577824
0.001522	0.314	0.592793387278
0.001523	0.312	0.592162139958
0.001524	0.31	0.591523456847
0.001525	0.308	0.584068489135
0.001526	0.31	0.584722156242
0.001527	0.308	0.580634136096
0.001528	0.312	0.581941577824
0.001529	0.314	0.582583899537
0.00153	0.312	0.581941577824
0.001531	0.312	0.585368260158
0.001532	0.31	0.581291665173
0.001533	0.308	0.580634136096
0.001534	0.306	0.579968964687
0.001535	0.306	0.579968964687
0.001536	0.304	0.57929612462
0.001537	0.306	0.579968964687
0.001538	0.308	0.573703756306
0.001539	0.3	0.567450438364
0.00154	0.3	0.567450438364
0.001541	0.302	0.568151388276
0.001542	0.304	0.568844442708
0.001543	0.298	0.563201562498
0.001544	0.296	0.562480221875
0.001545	0.3	0.563914887195
0.001546	0.302	0.568151388276
0.001547	0.294	0.561750834445
0.001548	0.292	0.561013368825
0.001549	0.288	0.55951407489
0.00155	0.286	0.558752181204
0.001551	0.278	0.544716439994
0.001552	0.276	0.543897049082
0.001553	0.274	0.543069056382
0.001554	0.272	0.542232422491
0.001555	0.274	0.543069056382
0.001556	0.278	0.544716439994
0.001557	0.282	0.549978181385
0.001558	0.278	0.541032346538
0.001559	0.28	0.54918120871
0.00156	0.28	0.54918120871
0.001561	0.28	0.54918120871
0.001562	0.282	0.557203732938
0.001563	0.284	0.557982078565
0.001564	0.284	0.557982078565
0.001565	0.28	0.55641710973
0.001566	0.282	0.557203732938
0.001567	0.28	0.55641710973
0.001568	0.28	0.55641710973
0.001569	0.284	0.554386147013
0.00157	0.288	0.55951407489
0.001571	0.29	0.560267793113
0.001572	0.284	0.554386147013
0.001573	0.286	0.558752181204
0.001574	0.282	0.549978181385
0.001575	0.284	0.550766738284
0.001576	0.282	0.549978181385
0.001577	0.28	0.545527267879
0.001578	0.274	0.528132559118
0.001579	0.266	0.516956477859
0.00158	0.266	0.516956477859
0.001581	0.264	0.516046509532
0.001582	0.264	0.516046509532
0.001583	0.264	0.516046509532
0.001584	0.264	0.519907684113
0.001585	0.264	0.516046509532
0.001586	0.266	0.520810906184
0.001587	0.26	0.502394267483
0.001588	0.264	0.504285633347
0.001589	0.264	0.50030390764
0.00159	0.262	0.503344812231
0.001591	0.26	0.502394267483
0.001592	0.264	0.504285633347
0.001593	0.262	0.503344812231
0.001594	0.26	0.498397431775
0.001595	0.264	0.512156226165
0.001596	0.262	0.51122988958
0.001597	0.26	0.510294032887
0.001598	0.262	0.51122988958
0.001599	0.264	0.519907684113
0.0016	0.264	0.512156226165
0.001601	0.264	0.512156226165
0.001602	0.26	0.506359556047
0.001603	0.254	0.503471945594
0.001604	0.25	0.501497756725
0.001605	0.252	0.514291745996
0.001606	0.248	0.504475965731
0.001607	0.244	0.50245795844
0.001608	0.242	0.501433943805
0.001609	0.244	0.50245795844
0.00161	0.248	0.504475965731
0.001611	0.24	0.500399840128
0.001612	0.236	0.498301113786
0.001613	0.242	0.501433943805
0.001614	0.246	0.503471945594
0.001615	0.242	0.489321979886
0.001616	0.246	0.499483733469
0.001617	0.244	0.494433008607
0.001618	0.238	0.478911265267
0.001619	0.236	0.477811678384
0.00162	0.23	0.465939910289
0.001621	0.236	0.473607432374
0.001622	0.232	0.471355492171
0.001623	0.234	0.485019587233
0.001624	0.232	0.483917348315
0.001625	0.228	0.481680391961
0.001626	0.23	0.482804308183
0.001627	0.226	0.484689591388
0.001628	0.228	0.481680391961
0.001629	0.22	0.468614980554
0.00163	0.22	0.46432747065
0.001631	0.22	0.46432747065
0.001632	0.218	0.463115536341
0.001633	0.22	0.468614980554
0.001634	0.216	0.466201673099
0.001635	0.214	0.464977418807
0.001636	0.216	0.466201673099
0.001637	0.22	0.472863616701
0.001638	0.218	0.463115536341
0.001639	0.222	0.474042192215
0.00164	0.22	0.472863616701
0.001641	0.224	0.475209427516
0.001642	0.226	0.476365405965
0.001643	0.228	0.477510209315
0.001644	0.226	0.472148281793
0.001645	0.222	0.46980421454
0.001646	0.22	0.477074417675
0.001647	0.212	0.468034186786
0.001648	0.212	0.468034186786
0.001649	0.21	0.466797600679
0.00165	0.21	0.466797600679
0.001651	0.21	0.466797600679
0.001652	0.21	0.471062628533
0.001653	0.212	0.4722880477
0.001654	0.212	0.4722880477
0.001655	0.216	0.474704118373
0.001656	0.216	0.474704118373
0.001657	0.212	0.468034186786
0.001658	0.214	0.469258990324
0.001659	0.208	0.465549138115
0.00166	0.202	0.452985650987
0.001661	0.204	0.467315739089
0.001662	0.208	0.469825499521
0.001663	0.21	0.466797600679
0.001664	0.21	0.466797600679
0.001665	0.21	0.466797600679
0.001666	0.212	0.468034186786
0.001667	0.212	0.468034186786
0.001668	0.216	0.466201673099
0.001669	0.216	0.466201673099
0.00167	0.22	0.477074417675
0.001671	0.22	0.472863616701
0.001672	0.22	0.472863616701
0.001673	0.22	0.472863616701
0.001674	0.218	0.467414163243
0.001675	0.214	0.464977418807
0.001676	0.208	0.461233129773
0.001677	0.204	0.458676356487
0.001678	0.206	0.459960867901
0.001679	0.2	0.45607017004
0.00168	0.2	0.45607017004
0.001681	0.198	0.45474828202
0.001682	0.196	0.448981068643
0.001683	0.196	0.453413718363
0.001684	0.196	0.453413718363
0.001685	0.196	0.453413718363
0.001686	0.194	0.452066366809
0.001687	0.192	0.450706112672
0.001688	0.19	0.444859528391
0.001689	0.19	0.444859528391
0.00169	0.19	0.444859528391
0.001691	0.188	0.443459130022
0.001692	0.186	0.442045246553
0.001693	0.19	0.449332838773
0.001694	0.194	0.452066366809
0.001695	0.184	0.436055042397
0.001696	0.184	0.43144408676
0.001697	0.188	0.434345484609
0.001698	0.186	0.428256932226
0.001699	0.188	0.425036469024
0.0017	0.192	0.43719103376
0.001701	0.188	0.425036469024
0.001702	0.188	0.425036469024
0.001703	0.192	0.42794392156
0.001704	0.19	0.421781934179
0.001705	0.19	0.426497362243
0.001706	0.192	0.42794392156
0.001707	0.19	0.426497362243
0.001708	0.19	0.426497362243
0.001709	0.19	0.426497362243
0.00171	0.188	0.425036469024
0.001711	0.184	0.42207108406
0.001712	0.182	0.420566284906
0.001713	0.182	0.420566284906
0.001714	0.184	0.426783317387
0.001715	0.186	0.428256932226
0.001716	0.188	0.429716185406
0.001717	0.186	0.423561093586
0.001718	0.19	0.426497362243
0.001719	0.194	0.429376291847
0.00172	0.192	0.423244610125
0.001721	0.194	0.424692830173
0.001722	0.194	0.424692830173
0.001723	0.194	0.429376291847
0.001724	0.19	0.426497362243
0.001725	0.186	0.41881260726
0.001726	0.186	0.41881260726
0.001727	0.182	0.41578359756
0.001728	0.18	0.414246303544
0.001729	0.176	0.411125285041
0.00173	0.174	0.409541206718
0.001731	0.176	0.411125285041
0.001732	0.18	0.423792402008
0.001733	0.176	0.420742201354
0.001734	0.176	0.420742201354
0.001735	0.174	0.419194465612
0.001736	0.176	0.425469152818
0.001737	0.172	0.422393181763
0.001738	0.17	0.42083250825
0.001739	0.168	0.419256484744
0.00174	0.174	0.42393867481
0.001741	0.17	0.411217703899
0.001742	0.178	0.422274792049
0.001743	0.18	0.423792402008
0.001744	0.182	0.425295191602
0.001745	0.18	0.419046536795
0.001746	0.182	0.420566284906
0.001747	0.186	0.41881260726
0.001748	0.192	0.42794392156
0.001749	0.194	0.429376291847
0.00175	0.196	0.439981817806
0.001751	0.19	0.43577517139
0.001752	0.188	0.434345484609
0.001753	0.176	0.420742201354
0.001754	0.178	0.426984777246
0.001755	0.176	0.420742201354
0.001756	0.174	0.419194465612
0.001757	0.174	0.419194465612
0.001758	0.172	0.417631416443
0.001759	0.168	0.414458683104
0.00176	0.17	0.42083250825
0.001761	0.17	0.42083250825
0.001762	0.17	0.42083250825
0.001763	0.168	0.409604687473
0.001764	0.164	0.406329915217
0.001765	0.172	0.422393181763
0.001766	0.172	0.422393181763
0.001767	0.172	0.422393181763
0.001768	0.172	0.422393181763
0.001769	0.168	0.414458683104
0.00177	0.168	0.409604687473
0.001771	0.164	0.401377627677
0.001772	0.164	0.401377627677
0.001773	0.166	0.403043421978
0.001774	0.166	0.403043421978
0.001775	0.168	0.404692475838
0.001776	0.164	0.401377627677
0.001777	0.164	0.401377627677
0.001778	0.164	0.396363469558
0.001779	0.164	0.396363469558
0.00178	0.162	0.394659346779
0.001781	0.16	0.392937654088
0.001782	0.16	0.397994974843
0.001783	0.162	0.39969488363
0.001784	0.16	0.392937654088
0.001785	0.162	0.394659346779
0.001786	0.162	0.394659346779
0.001787	0.158	0.396277680421
0.001788	0.158	0.396277680421
0.001789	0.156	0.389440624486
0.00179	0.156	0.389440624486
0.001791	0.156	0.389440624486
0.001792	0.154	0.387664803664
0.001793	0.152	0.38587044458
0.001794	0.158	0.396277680421
0.001795	0.16	0.397994974843
0.001796	0.158	0.396277680421
0.001797	0.154	0.39279002024
0.001798	0.156	0.394542773347
0.001799	0.15	0.384057287393
0.0018	0.158	0.401292910478
0.001801	0.158	0.401292910478
0.001802	0.154	0.39279002024
0.001803	0.154	0.39279002024
0.001804	0.154	0.39279002024
0.001805	0.148	0.387422250264
0.001806	0.15	0.394334883063
0.001807	0.15	0.394334883063
0.001808	0.15	0.394334883063
0.001809	0.15	0.394334883063
0.00181	0.148	0.392550633677
0.001811	0.148	0.392550633677
0.001812	0.146	0.390748000635
0.001813	0.146	0.390748000635
0.001814	0.146	0.390748000635
0.001815	0.144	0.37850231175
0.001816	0.142	0.376611205356
0.001817	0.144	0.37850231175
0.001818	0.144	0.37850231175
0.001819	0.15	0.394334883063
0.00182	0.148	0.392550633677
0.001821	0.148	0.392550633677
0.001822	0.148	0.387422250264
0.001823	0.148	0.387422250264
0.001824	0.146	0.385595643129
0.001825	0.146	0.385595643129
0.001826	0.15	0.389230009121
0.001827	0.146	0.385595643129
0.001828	0.142	0.37126271022
0.001829	0.144	0.37318092127
0.00183	0.15	0.384057287393
0.001831	0.148	0.382225064589
0.001832	0.146	0.380373500654
0.001833	0.148	0.382225064589
0.001834	0.146	0.380373500654
0.001835	0.148	0.382225064589
0.001836	0.146	0.380373500654
0.001837	0.146	0.380373500654
0.001838	0.146	0.380373500654
0.001839	0.146	0.380373500654
0.00184	0.148	0.382225064589
0.001841	0.15	0.384057287393
0.001842	0.15	0.384057287393
0.001843	0.15	0.384057287393
0.001844	0.15	0.389230009121
0.001845	0.146	0.385595643129
0.001846	0.15	0.389230009121
0.001847	0.148	0.387422250264
0.001848	0.148	0.387422250264
0.001849	0.146	0.385595643129
0.00185	0.148	0.387422250264
0.001851	0.146	0.380373500654
0.001852	0.148	0.382225064589
0.001853	0.144	0.37850231175
0.001854	0.142	0.376611205356
0.001855	0.142	0.376611205356
0.001856	0.14	0.374699879904
0.001857	0.144	0.37850231175
0.001858	0.146	0.380373500654
0.001859	0.15	0.389230009121
0.00186	0.148	0.387422250264
0.001861	0.144	0.383749918567
0.001862	0.144	0.383749918567
0.001863	0.136	0.376170174256
0.001864	0.136	0.376170174256
0.001865	0.136	0.376170174256
0.001866	0.132	0.372257975066
0.001867	0.132	0.372257975066
0.001868	0.134	0.374224531532
0.001869	0.13	0.370270171631
0.00187	0.132	0.372257975066
0.001871	0.132	0.366846016743
0.001872	0.128	0.362789194988
0.001873	0.13	0.364828726939
0.001874	0.132	0.366846016743
0.001875	0.128	0.357233816988
0.001876	0.13	0.359304884464
0.001877	0.128	0.357233816988
0.001878	0.134	0.363378590454
0.001879	0.136	0.365381991893
0.00188	0.134	0.363378590454
0.001881	0.136	0.365381991893
0.001882	0.134	0.363378590454
0.001883	0.132	0.361353012994
0.001884	0.134	0.363378590454
0.001885	0.138	0.367363580122
0.001886	0.14	0.369323706252
0.001887	0.14	0.369323706252
0.001888	0.138	0.367363580122
0.001889	0.14	0.369323706252
0.00189	0.14	0.369323706252
0.001891	0.138	0.367363580122
0.001892	0.138	0.367363580122
0.001893	0.138	0.367363580122
0.001894	0.138	0.367363580122
0.001895	0.138	0.367363580122
0.001896	0.138	0.367363580122
0.001897	0.134	0.363378590454
0.001898	0.136	0.365381991893
0.001899	0.134	0.363378590454
0.0019	0.134	0.363378590454
0.001901	0.136	0.365381991893
0.001902	0.14	0.369323706252
0.001903	0.14	0.369323706252
0.001904	0.14	0.369323706252
0.001905	0.138	0.367363580122
0.001906	0.136	0.365381991893
0.001907	0.136	0.365381991893
0.001908	0.138	0.367363580122
0.001909	0.144	0.37318092127
0.00191	0.14	0.369323706252
0.001911	0.136	0.365381991893
0.001912	0.136	0.365381991893
0.001913	0.136	0.365381991893
0.001914	0.136	0.370815317914
0.001915	0.136	0.370815317914
0.001916	0.136	0.370815317914
0.001917	0.134	0.368841429343
0.001918	0.132	0.366846016743
0.001919	0.134	0.368841429343
0.00192	0.134	0.368841429343
0.001921	0.128	0.362789194988
0.001922	0.126	0.360727043622
0.001923	0.128	0.362789194988
0.001924	0.126	0.360727043622
0.001925	0.126	0.360727043622
0.001926	0.128	0.362789194988
0.001927	0.128	0.362789194988
0.001928	0.128	0.362789194988
0.001929	0.128	0.362789194988
0.00193	0.126	0.360727043622
0.001931	0.124	0.358641882663
0.001932	0.12	0.348711915483
0.001933	0.12	0.348711915483
0.001934	0.118	0.346519840702
0.001935	0.118	0.346519840702
0.001936	0.118	0.346519840702
0.001937	0.116	0.344302192848
0.001938	0.114	0.342058474533
0.001939	0.114	0.342058474533
0.00194	0.11	0.337490740614
0.001941	0.108	0.329144345235
0.001942	0.106	0.32674760902
0.001943	0.108	0.329144345235
0.001944	0.106	0.32674760902
0.001945	0.106	0.32674760902
0.001946	0.11	0.331511689085
0.001947	0.108	0.329144345235
0.001948	0.108	0.329144345235
0.001949	0.112	0.333850265838
0.00195	0.11	0.331511689085
0.001951	0.106	0.32674760902
0.001952	0.106	0.32674760902
0.001953	0.108	0.329144345235
0.001954	0.112	0.333850265838
0.001955	0.112	0.333850265838
0.001956	0.112	0.333850265838
0.001957	0.112	0.333850265838
0.001958	0.112	0.333850265838
0.001959	0.11	0.331511689085
0.00196	0.112	0.339788169306
0.001961	0.116	0.344302192848
0.001962	0.118	0.346519840702
0.001963	0.116	0.344302192848
0.001964	0.114	0.336160675868
0.001965	0.11	0.331511689085
0.001966	0.108	0.329144345235
0.001967	0.108	0.323010835732
0.001968	0.104	0.318094325633
0.001969	0.104	0.318094325633
0.00197	0.104	0.318094325633
0.001971	0.102	0.315588339455
0.001972	0.1	0.31304951685
0.001973	0.098	0.303967103483
0.001974	0.102	0.315588339455
0.001975	0.1	0.31304951685
0.001976	0.102	0.315588339455
0.001977	0.098	0.310477052292
0.001978	0.096	0.307870102478
0.001979	0.096	0.307870102478
0.00198	0.098	0.310477052292
0.001981	0.096	0.307870102478
0.001982	0.096	0.301303833364
0.001983	0.102	0.315588339455
0.001984	0.1	0.31304951685
0.001985	0.102	0.315588339455
0.001986	0.1	0.31304951685
0.001987	0.098	0.310477052292
0.001988	0.098	0.310477052292
0.001989	0.098	0.310477052292
0.00199	0.098	0.310477052292
0.001991	0.102	0.315588339455
0.001992	0.104	0.318094325633
0.001993	0.104	0.318094325633
0.001994	0.104	0.318094325633
0.001995	0.098	0.303967103483
0.001996	0.098	0.303967103483
0.001997	0.098	0.303967103483
0.001998	0.098	0.303967103483
[truncated: 8,002 more rows]
