# Supplementary material for: The Influence of Synaptic Size on AMPA Receptor Activation: A Monte Carlo Model
Source: PLoS One. 2015 Jun 24;10(6):e0130924. doi: 10.1371/journal.pone.0130924 (PMC4479604; doi:10.1371/journal.pone.0130924)
Supplement: S1 Dataset — This package contains the experimental data used as basis for the analysis presented in the paper. (ZIP) [file pone.0130924.s001.zip › S1 Simulation data/test/1112_10512_137_202.csv]

time	AMPA.O.mean	AMPA.O.stdev
0.0	0.0	0.0
1e-06	0.0	0.0
2e-06	0.036	0.186290096355
3e-06	0.182	0.425295191602
4e-06	0.358	0.601528054209
5e-06	0.64	0.816333265278
6e-06	0.95	0.96721248958
7e-06	1.32	1.13030969208
8e-06	1.684	1.26970232732
9e-06	2.134	1.41705469196
1e-05	2.568	1.61906639765
1.1e-05	2.972	1.74562768081
1.2e-05	3.412	1.83582569979
1.3e-05	3.836	1.94347729598
1.4e-05	4.234	2.07442618572
1.5e-05	4.608	2.18227770918
1.6e-05	4.954	2.22348465252
1.7e-05	5.316	2.30654373468
1.8e-05	5.704	2.33332038092
1.9e-05	6.038	2.36147326896
2e-05	6.372	2.46040972198
2.1e-05	6.632	2.50770333174
2.2e-05	6.94	2.62533807347
2.3e-05	7.216	2.6588238001
2.4e-05	7.458	2.72621275765
2.5e-05	7.698	2.74641511793
2.6e-05	7.912	2.80075989689
2.7e-05	8.11	2.83158965954
2.8e-05	8.334	2.88486464154
2.9e-05	8.504	2.88755675269
3e-05	8.638	2.9323976538
3.1e-05	8.76	2.96148611342
3.2e-05	8.904	2.97838614018
3.3e-05	9.04	2.99506260369
3.4e-05	9.158	2.97674923364
3.5e-05	9.28	2.99426117765
3.6e-05	9.332	2.9748573075
3.7e-05	9.432	3.03205804694
3.8e-05	9.506	3.07017328501
3.9e-05	9.52	3.09929024133
4e-05	9.606	3.10012322336
4.1e-05	9.64	3.10972667609
4.2e-05	9.712	3.12938588225
4.3e-05	9.728	3.08642446854
4.4e-05	9.774	3.06576646208
4.5e-05	9.86	3.0673115264
4.6e-05	9.89	3.07341829239
4.7e-05	9.922	3.04760824254
4.8e-05	9.976	3.03964208419
4.9e-05	10.008	3.05089101739
5e-05	10.004	3.03710124955
5.1e-05	10.056	3.06086000987
5.2e-05	10.058	3.07353802644
5.3e-05	10.076	3.03219788272
5.4e-05	10.098	3.01668626145
5.5e-05	10.078	3.03115753467
5.6e-05	10.086	3.04739298418
5.7e-05	10.082	3.02775098051
5.8e-05	10.108	3.00072257965
5.9e-05	10.13	3.01282259684
6e-05	10.13	3.01746582416
6.1e-05	10.144	3.03500642503
6.2e-05	10.15	3.04819618791
6.3e-05	10.116	3.02101704729
6.4e-05	10.13	3.02607005867
6.5e-05	10.106	3.03821724042
6.6e-05	10.094	3.04058612771
6.7e-05	10.094	3.02277422247
6.8e-05	10.05	3.04753999153
6.9e-05	10.056	3.07324974579
7e-05	10.022	3.06944881045
7.1e-05	9.992	3.06788787279
7.2e-05	10.034	3.090120386
7.3e-05	10.028	3.07688413822
7.4e-05	9.988	3.08801813466
7.5e-05	9.972	3.08532267356
7.6e-05	9.904	3.06509118951
7.7e-05	9.922	3.05547312212
7.8e-05	9.894	3.01840421415
7.9e-05	9.866	2.98999063544
8e-05	9.866	2.99065945905
8.1e-05	9.846	2.99571093399
8.2e-05	9.818	2.99614352126
8.3e-05	9.8	3.00665927567
8.4e-05	9.76	3.00039997334
8.5e-05	9.714	2.99202339563
8.6e-05	9.67	2.95991553934
8.7e-05	9.668	2.97888838327
8.8e-05	9.616	2.9462762939
8.9e-05	9.594	2.99485625698
9e-05	9.564	2.98427612663
9.1e-05	9.544	2.96918574697
9.2e-05	9.51	2.96477655145
9.3e-05	9.454	2.9352826099
9.4e-05	9.442	2.8876696487
9.5e-05	9.412	2.88205759831
9.6e-05	9.392	2.89177039199
9.7e-05	9.344	2.90063165535
9.8e-05	9.298	2.92321672135
9.9e-05	9.276	2.9127004652
0.0001	9.246	2.91847288834
0.000101	9.234	2.91877440033
0.000102	9.202	2.88672755902
0.000103	9.176	2.89361780476
0.000104	9.176	2.90947142966
0.000105	9.16	2.93025596152
0.000106	9.164	2.95044132292
0.000107	9.13	2.95315085968
0.000108	9.158	2.96395614003
0.000109	9.148	2.99100250752
0.00011	9.156	2.99260154381
0.000111	9.156	2.99326978403
0.000112	9.112	3.01122167899
0.000113	9.052	3.0287449546
0.000114	8.994	2.96141250082
0.000115	8.984	2.98190274825
0.000116	8.956	2.98027918155
0.000117	8.94	3.00273208928
0.000118	8.942	2.98372853993
0.000119	8.888	2.9521951155
0.00012	8.876	2.97130005217
0.000121	8.848	2.93068183193
0.000122	8.818	2.91699777168
0.000123	8.794	2.90440424184
0.000124	8.78	2.91197527462
0.000125	8.788	2.89465991094
0.000126	8.726	2.89325491445
0.000127	8.704	2.88727968856
0.000128	8.664	2.85431322738
0.000129	8.604	2.83393436762
0.00013	8.578	2.85235271311
0.000131	8.566	2.86175540534
0.000132	8.534	2.89151240703
0.000133	8.514	2.90478983749
0.000134	8.51	2.88615661391
0.000135	8.506	2.90688217855
0.000136	8.464	2.90115563181
0.000137	8.43	2.89086492248
0.000138	8.398	2.89129659496
0.000139	8.438	2.91035324316
0.00014	8.416	2.91666659048
0.000141	8.372	2.93762080603
0.000142	8.34	2.91005154594
0.000143	8.334	2.87653333024
0.000144	8.296	2.88797229904
0.000145	8.294	2.92225324022
0.000146	8.26	2.89627346775
0.000147	8.232	2.90554229018
0.000148	8.216	2.88952314405
0.000149	8.21	2.8624989083
0.00015	8.188	2.86018460943
0.000151	8.172	2.86189028441
0.000152	8.144	2.83394848224
0.000153	8.098	2.82849712745
0.000154	8.096	2.78545938761
0.000155	8.092	2.77264061862
0.000156	8.08	2.76362081335
0.000157	8.05	2.79419040153
0.000158	7.996	2.76405209792
0.000159	7.992	2.74297940204
0.00016	7.988	2.74150615538
0.000161	7.958	2.75902808974
0.000162	7.92	2.75056357861
0.000163	7.898	2.75092638942
0.000164	7.884	2.73469267012
0.000165	7.826	2.73198169833
0.000166	7.79	2.7162290036
0.000167	7.766	2.71500349908
0.000168	7.766	2.70541013527
0.000169	7.75	2.70841281935
0.00017	7.728	2.72653919832
0.000171	7.73	2.7358910797
0.000172	7.698	2.72668223304
0.000173	7.662	2.73783783304
0.000174	7.652	2.72449922004
0.000175	7.658	2.72342358072
0.000176	7.642	2.72943877015
0.000177	7.624	2.71341555977
0.000178	7.596	2.71160174067
0.000179	7.588	2.71039775679
0.00018	7.564	2.71917340381
0.000181	7.558	2.72224833548
0.000182	7.562	2.72362919649
0.000183	7.532	2.7101616188
0.000184	7.51	2.70516173269
0.000185	7.488	2.70958594623
0.000186	7.514	2.7308980208
0.000187	7.508	2.74042624422
0.000188	7.508	2.75135166782
0.000189	7.456	2.76695934195
0.00019	7.38	2.73926997574
0.000191	7.346	2.72805498478
0.000192	7.32	2.69696125297
0.000193	7.316	2.69075156787
0.000194	7.286	2.68257413691
0.000195	7.264	2.63634292155
0.000196	7.248	2.60815950432
0.000197	7.236	2.59235491397
0.000198	7.194	2.60006999906
0.000199	7.212	2.59211419502
0.0002	7.196	2.59414417487
0.000201	7.168	2.58839255137
0.000202	7.15	2.5673916725
0.000203	7.114	2.54185050701
0.000204	7.108	2.53699349625
0.000205	7.082	2.55563612433
0.000206	7.078	2.54478211248
0.000207	7.074	2.54096910646
0.000208	7.016	2.56977508743
0.000209	6.986	2.57017586947
0.00021	6.992	2.58765067194
0.000211	6.988	2.55026586849
0.000212	6.984	2.5400283463
0.000213	6.956	2.54363204886
0.000214	6.924	2.54994588178
0.000215	6.892	2.55897166846
0.000216	6.882	2.54481354916
0.000217	6.876	2.54492121686
0.000218	6.864	2.56154328482
0.000219	6.844	2.57753060118
0.00022	6.828	2.59738637865
0.000221	6.802	2.59822939711
0.000222	6.782	2.59970690656
0.000223	6.75	2.58447286695
0.000224	6.744	2.59354275076
0.000225	6.748	2.59239194567
0.000226	6.734	2.57123394502
0.000227	6.72	2.53092868331
0.000228	6.738	2.54820642806
0.000229	6.72	2.52855690068
0.00023	6.726	2.54694405121
0.000231	6.682	2.52049122196
0.000232	6.634	2.50040876658
0.000233	6.612	2.47658151491
0.000234	6.572	2.46024714206
0.000235	6.552	2.47614539153
0.000236	6.548	2.50433544079
0.000237	6.53	2.51815408583
0.000238	6.504	2.52071101081
0.000239	6.498	2.54283227917
0.00024	6.494	2.56241370586
0.000241	6.472	2.56070615261
0.000242	6.486	2.57484057759
0.000243	6.456	2.55735488347
0.000244	6.474	2.55133768835
0.000245	6.452	2.54237998733
0.000246	6.444	2.53433699417
0.000247	6.446	2.53516942235
0.000248	6.42	2.53527118865
0.000249	6.378	2.51855434724
0.00025	6.386	2.51177307892
0.000251	6.378	2.50182253567
0.000252	6.366	2.5028072239
0.000253	6.36	2.49126473904
0.000254	6.342	2.50220622651
0.000255	6.336	2.48014193142
0.000256	6.332	2.48309806492
0.000257	6.274	2.48091192911
0.000258	6.262	2.46766205142
0.000259	6.236	2.43645315982
0.00026	6.22	2.46649548956
0.000261	6.204	2.45323949096
0.000262	6.174	2.43879560439
0.000263	6.162	2.44780636489
0.000264	6.154	2.41625412571
0.000265	6.118	2.43312062997
0.000266	6.102	2.43712863838
0.000267	6.09	2.43020575261
0.000268	6.104	2.41685415365
0.000269	6.086	2.42375823877
0.00027	6.078	2.38493521925
0.000271	6.054	2.40563588267
0.000272	6.014	2.38951961699
0.000273	6.01	2.40206161453
0.000274	5.976	2.39320371051
0.000275	5.96	2.40798671093
0.000276	5.95	2.4123639858
0.000277	5.892	2.40672723839
0.000278	5.9	2.39958329716
0.000279	5.886	2.40686601206
0.00028	5.888	2.42228322043
0.000281	5.864	2.41443658024
0.000282	5.854	2.41757812697
0.000283	5.846	2.39880887109
0.000284	5.81	2.38199496221
0.000285	5.8	2.39165214862
0.000286	5.796	2.38964097722
0.000287	5.776	2.36428086318
0.000288	5.766	2.35950079466
0.000289	5.756	2.34360064857
0.00029	5.764	2.3495327195
0.000291	5.718	2.33548196311
0.000292	5.712	2.33517793755
0.000293	5.698	2.35261471559
0.000294	5.68	2.33615068007
0.000295	5.66	2.32301528191
0.000296	5.644	2.33265170996
0.000297	5.63	2.32832557861
0.000298	5.602	2.33057846896
0.000299	5.596	2.27173590014
0.0003	5.56	2.27560980838
0.000301	5.576	2.26367488832
0.000302	5.56	2.27560980838
0.000303	5.538	2.26727942698
0.000304	5.492	2.27989824334
0.000305	5.488	2.26138364724
0.000306	5.464	2.22905899428
0.000307	5.454	2.24763965083
0.000308	5.446	2.24122377285
0.000309	5.388	2.24264486712
0.00031	5.37	2.24167348202
0.000311	5.392	2.24016427969
0.000312	5.374	2.23833062795
0.000313	5.39	2.26933911084
0.000314	5.38	2.28464439246
0.000315	5.368	2.28310665541
0.000316	5.358	2.27284755318
0.000317	5.33	2.22555611028
0.000318	5.314	2.2519777974
0.000319	5.318	2.25674012682
0.00032	5.306	2.25928395736
0.000321	5.294	2.24043834997
0.000322	5.272	2.22486314186
0.000323	5.248	2.22856366299
0.000324	5.242	2.20259755743
0.000325	5.258	2.21888170032
0.000326	5.26	2.20463148848
0.000327	5.258	2.21617598579
0.000328	5.232	2.22310053754
0.000329	5.226	2.21335130515
0.00033	5.22	2.22791382239
0.000331	5.202	2.23990981961
0.000332	5.18	2.20898166584
0.000333	5.14	2.18091723823
0.000334	5.138	2.15846148912
0.000335	5.136	2.15162822067
0.000336	5.126	2.17304486838
0.000337	5.118	2.17808998896
0.000338	5.094	2.15526425294
0.000339	5.078	2.1400738305
0.00034	5.062	2.13779231919
0.000341	5.05	2.12591156919
0.000342	5.044	2.12745481738
0.000343	5.044	2.12274916088
0.000344	5.03	2.11307832321
0.000345	4.99	2.08276258849
0.000346	4.958	2.06597095817
0.000347	4.94	2.07663188842
0.000348	4.936	2.06201454893
0.000349	4.93	2.10264119621
0.00035	4.904	2.10589268483
0.000351	4.882	2.09954185479
0.000352	4.876	2.0929940277
0.000353	4.836	2.06714876097
0.000354	4.816	2.08089980537
0.000355	4.79	2.1075815524
0.000356	4.782	2.10201712648
0.000357	4.774	2.094498508
0.000358	4.766	2.09552952735
0.000359	4.744	2.06554205961
0.00036	4.742	2.09652951327
0.000361	4.704	2.06019028247
0.000362	4.672	2.05825557208
0.000363	4.65	2.08410652319
0.000364	4.662	2.07840227098
0.000365	4.66	2.07374058165
0.000366	4.642	2.06925977103
0.000367	4.594	2.07681583199
0.000368	4.6	2.0832666656
0.000369	4.62	2.08988037935
0.00037	4.608	2.11620792929
0.000371	4.612	2.1055773555
0.000372	4.608	2.1237551648
0.000373	4.574	2.11294202476
0.000374	4.562	2.09717810402
0.000375	4.536	2.07574179512
0.000376	4.516	2.0932615699
0.000377	4.498	2.09523172943
0.000378	4.472	2.096
0.000379	4.464	2.07959226773
0.00038	4.472	2.07682835112
0.000381	4.44	2.06939604716
0.000382	4.42	2.04929256086
0.000383	4.376	2.04807812351
0.000384	4.362	2.0704965588
0.000385	4.322	2.06453772065
0.000386	4.33	2.07004830862
0.000387	4.318	2.06612584321
0.000388	4.302	2.04909638622
0.000389	4.334	2.05485863261
0.00039	4.316	2.06691654403
0.000391	4.324	2.04132897888
0.000392	4.286	1.99704882264
0.000393	4.264	1.9814903482
0.000394	4.276	1.97479720478
0.000395	4.274	1.98164678992
0.000396	4.24	1.96936538001
0.000397	4.236	1.97086377003
0.000398	4.228	1.98091292085
0.000399	4.212	1.97865004485
0.0004	4.216	1.97821737936
0.000401	4.224	1.96921913458
0.000402	4.228	1.98796780658
0.000403	4.236	1.98098561327
0.000404	4.198	1.98262351444
0.000405	4.166	1.98152567483
0.000406	4.134	1.97282639885
0.000407	4.126	1.97335349089
0.000408	4.118	1.96470761183
0.000409	4.082	1.93991649305
0.00041	4.086	1.95207684275
0.000411	4.072	1.97048623441
0.000412	4.07	1.9639501012
0.000413	4.04	1.95304889852
0.000414	4.046	1.94522081009
0.000415	4.03	1.93625928016
0.000416	4.036	1.95210245633
0.000417	4.04	1.94997435881
0.000418	4.016	1.96564086242
0.000419	4.006	1.94883657601
0.00042	3.996	1.92457371903
0.000421	3.984	1.92866378615
0.000422	3.984	1.9410677474
0.000423	3.962	1.9330173305
0.000424	3.946	1.90028524175
0.000425	3.9	1.8978935692
0.000426	3.874	1.89687216227
0.000427	3.844	1.88246221742
0.000428	3.846	1.87677489327
0.000429	3.838	1.85789020128
0.00043	3.808	1.85341198874
0.000431	3.792	1.8731620325
0.000432	3.784	1.8679785866
0.000433	3.778	1.86781048289
0.000434	3.768	1.86820127395
0.000435	3.752	1.87149565856
0.000436	3.752	1.87683137229
0.000437	3.74	1.86021504133
0.000438	3.726	1.84253195359
0.000439	3.73	1.83333030303
0.00044	3.71	1.83136561069
0.000441	3.708	1.84790043022
0.000442	3.688	1.82500849313
0.000443	3.672	1.80898203418
0.000444	3.67	1.79027930782
0.000445	3.664	1.79530053194
0.000446	3.646	1.79796662928
0.000447	3.656	1.81264006355
0.000448	3.646	1.80795022055
0.000449	3.65	1.80762274825
0.00045	3.632	1.80348995007
0.000451	3.614	1.77679599279
0.000452	3.596	1.76317440998
0.000453	3.598	1.768727226
0.000454	3.594	1.77233292584
0.000455	3.574	1.76196594746
0.000456	3.542	1.76755084792
0.000457	3.522	1.76224742871
0.000458	3.514	1.76119391323
0.000459	3.504	1.75099514562
0.00046	3.514	1.72215098061
0.000461	3.464	1.69608490354
0.000462	3.448	1.69330918618
0.000463	3.444	1.68251716187
0.000464	3.432	1.70334259619
0.000465	3.428	1.70786884742
0.000466	3.418	1.69448399225
0.000467	3.418	1.68501513346
0.000468	3.398	1.68273467903
0.000469	3.388	1.69983999247
0.00047	3.356	1.68204161661
0.000471	3.364	1.68508278728
0.000472	3.362	1.66821941003
0.000473	3.364	1.67794636386
0.000474	3.37	1.68674242254
0.000475	3.364	1.6671844529
0.000476	3.364	1.65635261946
0.000477	3.36	1.66925132919
0.000478	3.35	1.66718325327
0.000479	3.336	1.67065974992
0.00048	3.322	1.68235430276
0.000481	3.298	1.70211515474
0.000482	3.278	1.68068914437
0.000483	3.286	1.69003076895
0.000484	3.296	1.70774236933
0.000485	3.292	1.71893455373
0.000486	3.288	1.70676770534
0.000487	3.27	1.71146136386
0.000488	3.258	1.72494521652
0.000489	3.252	1.72293238405
0.00049	3.238	1.72897541914
0.000491	3.244	1.73679705205
0.000492	3.244	1.74024825815
0.000493	3.208	1.72995260051
0.000494	3.198	1.73401153399
0.000495	3.178	1.72346047242
0.000496	3.178	1.71881238069
0.000497	3.172	1.72464952961
0.000498	3.158	1.7230890865
0.000499	3.158	1.70558963411
0.0005	3.132	1.71189251999
0.000501	3.112	1.69099260791
0.000502	3.114	1.69735205541
0.000503	3.106	1.70140059951
0.000504	3.094	1.70210575465
0.000505	3.102	1.68866692986
0.000506	3.096	1.71078461532
0.000507	3.07	1.70091152033
0.000508	3.062	1.6917907672
0.000509	3.056	1.68429926082
0.00051	3.046	1.67686731735
0.000511	3.044	1.68465545439
0.000512	3.054	1.70149463708
0.000513	3.034	1.69140296795
0.000514	3.02	1.69103518591
0.000515	3.024	1.68268357097
0.000516	3.01	1.67269244035
0.000517	2.998	1.6798797576
0.000518	2.986	1.65100090854
0.000519	2.984	1.65158832643
0.00052	2.978	1.65212469263
0.000521	2.976	1.64906761535
0.000522	2.98	1.64304595188
0.000523	2.978	1.65091368642
0.000524	2.954	1.64556494858
0.000525	2.95	1.65755844543
0.000526	2.944	1.66158478568
0.000527	2.938	1.66437856271
0.000528	2.916	1.66040476993
0.000529	2.912	1.66140181774
0.00053	2.902	1.64328816706
0.000531	2.894	1.63057167889
0.000532	2.884	1.61942705918
0.000533	2.91	1.63275840221
0.000534	2.894	1.62196300821
0.000535	2.894	1.64157363527
0.000536	2.896	1.62885972386
0.000537	2.894	1.6207294654
0.000538	2.882	1.60999254657
0.000539	2.85	1.59483541471
0.00054	2.844	1.5835605451
0.000541	2.816	1.55632387375
0.000542	2.828	1.55641125671
0.000543	2.812	1.55969740655
0.000544	2.788	1.5437149996
0.000545	2.778	1.55714996067
0.000546	2.788	1.56686183182
0.000547	2.786	1.56467376791
0.000548	2.772	1.56716814669
0.000549	2.772	1.5658914394
0.00055	2.772	1.56461369034
0.000551	2.764	1.57489809194
0.000552	2.744	1.57049801019
0.000553	2.744	1.55514115115
0.000554	2.746	1.56508274542
0.000555	2.734	1.55796148861
0.000556	2.74	1.56089717791
0.000557	2.732	1.55954352296
0.000558	2.724	1.55429212184
0.000559	2.72	1.56767343538
0.00056	2.72	1.59298462014
0.000561	2.714	1.5912900427
0.000562	2.72	1.59549365401
0.000563	2.722	1.59521659971
0.000564	2.712	1.60282750164
0.000565	2.686	1.57968477868
0.000566	2.686	1.56697287788
0.000567	2.69	1.55238526146
0.000568	2.668	1.55620564194
0.000569	2.658	1.54565067205
0.00057	2.66	1.54544491976
0.000571	2.656	1.56130202075
0.000572	2.634	1.56972736486
0.000573	2.64	1.58189759466
0.000574	2.63	1.58653710956
0.000575	2.63	1.58653710956
0.000576	2.612	1.57017706008
0.000577	2.612	1.57399364675
0.000578	2.598	1.56217668655
0.000579	2.58	1.54777259312
0.00058	2.566	1.541961089
0.000581	2.554	1.54242795618
0.000582	2.542	1.5323955103
0.000583	2.534	1.53259387967
0.000584	2.538	1.52596068101
0.000585	2.524	1.49980798771
0.000586	2.518	1.50654439032
0.000587	2.522	1.53150775382
0.000588	2.496	1.52904676187
0.000589	2.49	1.5158825812
0.00059	2.466	1.49427039053
0.000591	2.47	1.51297719745
0.000592	2.452	1.51647485967
0.000593	2.444	1.509590673
0.000594	2.434	1.48379378621
0.000595	2.424	1.46840866246
0.000596	2.396	1.46259495418
0.000597	2.384	1.45208264228
0.000598	2.394	1.46108315985
0.000599	2.382	1.45742100987
0.0006	2.362	1.46661378693
0.000601	2.356	1.46467197693
0.000602	2.37	1.46598090028
0.000603	2.366	1.4642554422
0.000604	2.35	1.46952373237
0.000605	2.348	1.48825266672
0.000606	2.344	1.48380052568
0.000607	2.334	1.47595528388
0.000608	2.324	1.46527267087
0.000609	2.326	1.47231925886
0.00061	2.334	1.48406334097
0.000611	2.322	1.46912082553
0.000612	2.338	1.47233012602
0.000613	2.344	1.44971169548
0.000614	2.336	1.44744740837
0.000615	2.318	1.44113705108
0.000616	2.31	1.4594176921
0.000617	2.308	1.45228647312
0.000618	2.31	1.4594176921
0.000619	2.308	1.46052593267
0.00062	2.31	1.45254948281
0.000621	2.294	1.4517451567
0.000622	2.298	1.44402077547
0.000623	2.282	1.4472304585
0.000624	2.286	1.45609203006
0.000625	2.272	1.45534050998
0.000626	2.252	1.45344280933
0.000627	2.224	1.43868829147
0.000628	2.222	1.43133364384
0.000629	2.216	1.42314581122
0.00063	2.22	1.42112631388
0.000631	2.218	1.4150886898
0.000632	2.212	1.41529360911
0.000633	2.204	1.39656149166
0.000634	2.208	1.40169040804
0.000635	2.206	1.40554758013
0.000636	2.196	1.39913687679
0.000637	2.188	1.41585875002
0.000638	2.184	1.42623420237
0.000639	2.184	1.43183239243
0.00064	2.178	1.42909621789
0.000641	2.168	1.41130294409
0.000642	2.158	1.40749280638
0.000643	2.152	1.39459528179
0.000644	2.118	1.38566806992
0.000645	2.114	1.39032514183
0.000646	2.098	1.38144706739
0.000647	2.082	1.37086687902
0.000648	2.09	1.37764291455
0.000649	2.098	1.37127531882
0.00065	2.082	1.36355271259
0.000651	2.076	1.37048312649
0.000652	2.062	1.36460836873
0.000653	2.06	1.36835667865
0.000654	2.052	1.35251469493
0.000655	2.06	1.36689428999
0.000656	2.054	1.36933706588
0.000657	2.052	1.35694362447
0.000658	2.05	1.35332922824
0.000659	2.046	1.3578969033
0.00066	2.048	1.36590482831
0.000661	2.028	1.3561769796
0.000662	2.034	1.36705669231
0.000663	2.056	1.3801681057
0.000664	2.042	1.37849047875
0.000665	2.042	1.38716833874
0.000666	2.028	1.37812045918
0.000667	2.022	1.37459666812
0.000668	2.02	1.37971011448
0.000669	2.016	1.37249553733
0.00067	1.996	1.36527799367
0.000671	1.984	1.35784535202
0.000672	1.99	1.36597950204
0.000673	1.994	1.37184693024
0.000674	1.996	1.37839907139
0.000675	1.972	1.3723031735
0.000676	1.95	1.35775550082
0.000677	1.97	1.36422138966
0.000678	1.968	1.36197503648
0.000679	1.968	1.36637330185
0.00068	1.95	1.36069835011
0.000681	1.944	1.34939393803
0.000682	1.934	1.34968292573
0.000683	1.92	1.33775932066
0.000684	1.912	1.34322596759
0.000685	1.906	1.34207451358
0.000686	1.91	1.32887170186
0.000687	1.894	1.30948997705
0.000688	1.884	1.28939675818
0.000689	1.874	1.28145386183
0.00069	1.88	1.28747815515
0.000691	1.874	1.27048179837
0.000692	1.876	1.27774175795
0.000693	1.88	1.28124939024
0.000694	1.89	1.2798046726
0.000695	1.888	1.29130012003
0.000696	1.888	1.29284801891
0.000697	1.88	1.29984614474
0.000698	1.876	1.28086845538
0.000699	1.86	1.28856509343
0.0007	1.854	1.28401090338
0.000701	1.852	1.27361532654
0.000702	1.844	1.26161166767
0.000703	1.826	1.27111132479
0.000704	1.816	1.27520351317
0.000705	1.814	1.2974605967
0.000706	1.814	1.3097343242
0.000707	1.802	1.3140761013
0.000708	1.798	1.30736222984
0.000709	1.796	1.29860848603
0.00071	1.788	1.28493423956
0.000711	1.774	1.27707634854
0.000712	1.772	1.2696519208
0.000713	1.768	1.28147415112
0.000714	1.768	1.28925404789
0.000715	1.782	1.29246895514
0.000716	1.776	1.28911752761
0.000717	1.786	1.27914189987
0.000718	1.788	1.29114522808
0.000719	1.788	1.28493423956
0.00072	1.778	1.28402336427
0.000721	1.764	1.27918098798
0.000722	1.764	1.28074353405
0.000723	1.754	1.27964213747
0.000724	1.752	1.28003749945
0.000725	1.742	1.27257062672
0.000726	1.746	1.27337504295
0.000727	1.738	1.25114187845
0.000728	1.736	1.23867025475
0.000729	1.718	1.2142800336
0.00073	1.704	1.21506543034
0.000731	1.688	1.20443181625
0.000732	1.688	1.216
0.000733	1.696	1.21802463029
0.000734	1.696	1.22457502833
0.000735	1.69	1.20909056733
0.000736	1.688	1.22256124591
0.000737	1.69	1.22552029767
0.000738	1.708	1.25009439644
0.000739	1.692	1.24142498767
0.00074	1.676	1.24218517138
0.000741	1.684	1.24745500921
0.000742	1.676	1.25180829203
0.000743	1.664	1.24382635444
0.000744	1.658	1.25420731939
0.000745	1.646	1.24124292546
0.000746	1.62	1.23757828035
0.000747	1.616	1.22985527604
0.000748	1.616	1.23795961162
0.000749	1.622	1.23090048339
0.00075	1.604	1.23741019876
0.000751	1.59	1.23040643691
0.000752	1.586	1.21597861823
0.000753	1.582	1.22933966014
0.000754	1.588	1.23703516522
0.000755	1.586	1.22090294455
0.000756	1.584	1.20952221972
0.000757	1.576	1.21005123858
0.000758	1.568	1.20223791323
0.000759	1.566	1.20567159708
0.00076	1.552	1.21790640034
0.000761	1.55	1.21963109177
0.000762	1.546	1.20660018233
0.000763	1.54	1.19348229983
0.000764	1.544	1.18324300125
0.000765	1.522	1.18385641021
0.000766	1.518	1.18054055415
0.000767	1.514	1.17038626103
0.000768	1.516	1.18732640836
0.000769	1.504	1.17046315619
0.00077	1.492	1.17215016103
0.000771	1.488	1.17552371307
0.000772	1.48	1.18558002682
0.000773	1.48	1.18894911582
0.000774	1.47	1.17690271476
0.000775	1.464	1.17333030303
0.000776	1.472	1.16842458036
0.000777	1.468	1.17174058562
0.000778	1.464	1.16820546138
0.000779	1.458	1.16800513698
0.00078	1.456	1.15761133374
0.000781	1.442	1.15005912891
0.000782	1.446	1.15025388502
0.000783	1.452	1.14703792439
0.000784	1.442	1.14308179935
0.000785	1.44	1.1447270417
0.000786	1.444	1.14143068121
0.000787	1.43	1.12831733125
0.000788	1.42	1.12231902773
0.000789	1.426	1.13336843083
0.00079	1.424	1.13499955947
0.000791	1.422	1.14538901688
0.000792	1.424	1.14901000866
0.000793	1.42	1.15221525767
0.000794	1.41	1.14275981728
0.000795	1.402	1.13859386965
0.000796	1.408	1.11782646238
0.000797	1.408	1.12673688144
0.000798	1.394	1.12372772503
0.000799	1.394	1.12194652279
0.0008	1.396	1.13454131701
0.000801	1.38	1.13296072306
0.000802	1.374	1.14110648057
0.000803	1.374	1.13935244766
0.000804	1.372	1.14088386788
0.000805	1.376	1.1325299113
0.000806	1.374	1.13759571026
0.000807	1.356	1.1283900035
0.000808	1.346	1.13061222353
0.000809	1.348	1.12734023258
0.00081	1.348	1.13969118624
0.000811	1.354	1.13343901468
0.000812	1.36	1.12534439173
0.000813	1.358	1.13922605307
0.000814	1.342	1.12828897008
0.000815	1.332	1.13744274581
0.000816	1.322	1.1235283708
0.000817	1.33	1.12476664246
0.000818	1.322	1.12174685201
0.000819	1.318	1.12466706185
0.00082	1.318	1.12466706185
0.000821	1.324	1.12384340546
0.000822	1.316	1.120778301
0.000823	1.304	1.11516097493
0.000824	1.304	1.12231189961
0.000825	1.306	1.11011891255
0.000826	1.316	1.13143448772
0.000827	1.314	1.12401245545
0.000828	1.318	1.14406118717
0.000829	1.334	1.15171350604
0.00083	1.332	1.14270556138
0.000831	1.328	1.12801418431
0.000832	1.308	1.10866406093
0.000833	1.298	1.10145176926
0.000834	1.292	1.09486802858
0.000835	1.284	1.09879206404
0.000836	1.286	1.08637194367
0.000837	1.28	1.09981816679
0.000838	1.288	1.10862798088
0.000839	1.28	1.10887330205
0.00084	1.27	1.10864782506
0.000841	1.264	1.11279108551
0.000842	1.25	1.09886304879
0.000843	1.256	1.10565093949
0.000844	1.24	1.09836241742
0.000845	1.242	1.09152920254
0.000846	1.238	1.0869020195
0.000847	1.238	1.0869020195
0.000848	1.242	1.08417526258
0.000849	1.242	1.08232897032
0.00085	1.238	1.07951655846
0.000851	1.238	1.08321558334
0.000852	1.236	1.0734542375
0.000853	1.234	1.07482277609
0.000854	1.226	1.08024256535
0.000855	1.208	1.07922935468
0.000856	1.21	1.07791465339
0.000857	1.21	1.0685972113
0.000858	1.204	1.05942625982
0.000859	1.206	1.06186816508
0.00086	1.206	1.05240866587
0.000861	1.196	1.03999230766
0.000862	1.19	1.03821962994
0.000863	1.198	1.04632499731
0.000864	1.194	1.05278867775
0.000865	1.186	1.05233264703
0.000866	1.18	1.05811152531
0.000867	1.166	1.04997333299
0.000868	1.172	1.06132747067
0.000869	1.158	1.06067714221
0.00087	1.154	1.06314815524
0.000871	1.142	1.05348754145
0.000872	1.152	1.05872376001
0.000873	1.146	1.06051119749
0.000874	1.144	1.04463582171
0.000875	1.144	1.04271952125
0.000876	1.148	1.04215929684
0.000877	1.148	1.04215929684
0.000878	1.148	1.04407662554
0.000879	1.148	1.04023843421
0.00088	1.13	1.03397292034
0.000881	1.124	1.01618108622
0.000882	1.126	1.01888370288
0.000883	1.132	1.0269255085
0.000884	1.128	1.02743174956
0.000885	1.124	1.02402343723
0.000886	1.136	1.03995384513
0.000887	1.12	1.03614670776
0.000888	1.122	1.0464779023
0.000889	1.118	1.04693648327
0.00089	1.12	1.04957134107
0.000891	1.12	1.05147515425
0.000892	1.124	1.05291215208
0.000893	1.128	1.06377441218
0.000894	1.124	1.05480993549
0.000895	1.12	1.06282642045
0.000896	1.124	1.068
0.000897	1.11	1.06108435103
0.000898	1.106	1.05202851672
0.000899	1.102	1.04861623104
0.0009	1.092	1.03515023064
0.000901	1.088	1.03742758783
0.000902	1.09	1.04206525707
0.000903	1.1	1.0459445492
0.000904	1.1	1.04211323761
0.000905	1.09	1.03629146479
0.000906	1.068	1.0135955801
0.000907	1.07	1.02620660688
0.000908	1.058	1.02109549015
0.000909	1.062	1.0129935834
0.00091	1.06	1.02586548826
0.000911	1.056	1.03192247771
0.000912	1.056	1.03772057896
0.000913	1.052	1.03406769604
0.000914	1.042	1.02578555264
0.000915	1.036	1.017204011
0.000916	1.034	1.0103682497
0.000917	1.046	1.01581691264
0.000918	1.048	1.01276650814
0.000919	1.04	1.01508620324
0.00092	1.026	1.01060575894
0.000921	1.024	1.01559046864
0.000922	1.022	1.01070074701
0.000923	1.024	1.02148127736
0.000924	1.02	1.01567711405
0.000925	1.008	1.01189722798
0.000926	1.012	1.00789682012
0.000927	1.002	1.00498557204
0.000928	1.01	1.01680873324
0.000929	1.016	1.01180235224
0.00093	1.012	1.0098792007
0.000931	1.006	1.00695779455
0.000932	0.998	0.994985427029
0.000933	1.004	0.995983935613
0.000934	1.0	0.993981891183
0.000935	0.992	0.987894731234
0.000936	0.974	0.98657184229
0.000937	0.972	0.973250224762
0.000938	0.978	0.986669144141
0.000939	0.978	0.992731585072
0.00094	0.98	0.999799979996
0.000941	0.974	1.00066178102
0.000942	0.974	0.996656410204
0.000943	0.97	0.986458311334
0.000944	0.97	0.992522040058
0.000945	0.97	0.990504921744
0.000946	0.966	0.986328545668
0.000947	0.954	0.991909270044
0.000948	0.952	0.990805732725
0.000949	0.96	0.98914104151
0.00095	0.95	0.981580358402
0.000951	0.948	0.982494783701
0.000952	0.94	0.984073168011
0.000953	0.94	0.98
0.000954	0.944	0.974096504459
0.000955	0.944	0.963775907564
0.000956	0.946	0.966997414681
0.000957	0.946	0.966997414681
0.000958	0.936	0.965351749364
0.000959	0.928	0.962712833611
0.00096	0.922	0.96328396644
0.000961	0.912	0.967603224468
0.000962	0.908	0.969296652217
0.000963	0.914	0.970877953195
0.000964	0.932	0.983552743883
0.000965	0.93	0.986458311334
0.000966	0.928	0.97714686716
0.000967	0.93	0.978314877736
0.000968	0.922	0.979753030105
0.000969	0.918	0.977382217968
0.00097	0.916	0.974137567287
0.000971	0.914	0.970877953195
0.000972	0.908	0.969296652217
0.000973	0.904	0.968908664426
0.000974	0.906	0.968072311349
0.000975	0.896	0.978357807757
0.000976	0.902	0.975907782529
0.000977	0.908	0.973414608479
0.000978	0.904	0.970970648372
0.000979	0.908	0.969296652217
0.00098	0.904	0.962696213766
0.000981	0.892	0.965575476076
0.000982	0.892	0.973825446371
0.000983	0.884	0.972904928552
0.000984	0.878	0.960789258891
0.000985	0.88	0.964157663456
0.000986	0.886	0.961771282582
0.000987	0.884	0.95840701166
0.000988	0.872	0.954785839861
0.000989	0.878	0.956616955735
0.00099	0.878	0.960789258891
0.000991	0.874	0.95190545749
0.000992	0.874	0.95190545749
0.000993	0.878	0.94610570234
0.000994	0.862	0.946021141413
0.000995	0.856	0.935555449987
0.000996	0.86	0.929731143934
0.000997	0.852	0.924173143951
0.000998	0.856	0.929120013776
0.000999	0.856	0.924804844278
0.001	0.862	0.933250234396
0.001001	0.866	0.933832961509
0.001002	0.868	0.930900639166
0.001003	0.856	0.929120013776
0.001004	0.854	0.929883863716
0.001005	0.864	0.932471983493
0.001006	0.856	0.931270100454
0.001007	0.854	0.934175572363
0.001008	0.856	0.935555449987
0.001009	0.856	0.939821259602
0.00101	0.848	0.934289034507
0.001011	0.834	0.932975883933
0.001012	0.828	0.924346255469
0.001013	0.83	0.914931691439
0.001014	0.828	0.909074254393
0.001015	0.828	0.904663473342
0.001016	0.834	0.906886983036
0.001017	0.838	0.905403777328
0.001018	0.832	0.898763595168
0.001019	0.82	0.894203556244
0.00102	0.812	0.890312304756
0.001021	0.804	0.886331766327
0.001022	0.8	0.87863530546
0.001023	0.792	0.874491852449
0.001024	0.798	0.879315642986
0.001025	0.806	0.892392290419
0.001026	0.814	0.902997231446
0.001027	0.81	0.908790404879
0.001028	0.812	0.905900656805
0.001029	0.808	0.893944069839
0.00103	0.81	0.895488693396
0.001031	0.8	0.903327183251
0.001032	0.796	0.900213308055
0.001033	0.796	0.900213308055
0.001034	0.782	0.884576734942
0.001035	0.784	0.881671140505
0.001036	0.78	0.885211839053
0.001037	0.784	0.881671140505
0.001038	0.776	0.881943308836
0.001039	0.774	0.88256671136
0.00104	0.766	0.873638369121
0.001041	0.756	0.862823272751
0.001042	0.758	0.859904645877
0.001043	0.758	0.8668540823
0.001044	0.752	0.866311722188
0.001045	0.754	0.877202371178
0.001046	0.748	0.87663903632
0.001047	0.742	0.864543810342
0.001048	0.738	0.861020324963
0.001049	0.736	0.856915398391
0.00105	0.726	0.857277084728
0.001051	0.722	0.855988317677
0.001052	0.724	0.857801841919
0.001053	0.722	0.860648592632
0.001054	0.726	0.868863625663
0.001055	0.742	0.869158213446
0.001056	0.746	0.874919424862
0.001057	0.736	0.856915398391
0.001058	0.732	0.853332291666
0.001059	0.728	0.854409737772
0.00106	0.73	0.84917607126
0.001061	0.732	0.848631840081
0.001062	0.73	0.846817571854
0.001063	0.724	0.838942191095
0.001064	0.73	0.844452485342
0.001065	0.728	0.840247582561
0.001066	0.738	0.844604049244
0.001067	0.734	0.845720994182
0.001068	0.726	0.845531785328
0.001069	0.722	0.837087809014
0.00107	0.72	0.837615663655
0.001071	0.716	0.843412117532
0.001072	0.718	0.847629636103
0.001073	0.712	0.846791591834
0.001074	0.702	0.837374468204
0.001075	0.7	0.837854402626
0.001076	0.698	0.835940189248
0.001077	0.692	0.830142156501
0.001078	0.69	0.833006602615
0.001079	0.686	0.82909830539
0.00108	0.684	0.8295444533
0.001081	0.678	0.82844191106
0.001082	0.68	0.830421579681
0.001083	0.68	0.830421579681
0.001084	0.684	0.834352443515
0.001085	0.68	0.835224520713
0.001086	0.686	0.83869183852
0.001087	0.676	0.826452660471
0.001088	0.674	0.831699464951
0.001089	0.676	0.831278533345
0.00109	0.68	0.837615663655
0.001091	0.672	0.844047392034
0.001092	0.664	0.833728972748
0.001093	0.668	0.830527543192
0.001094	0.668	0.828115933913
0.001095	0.666	0.821245395725
0.001096	0.666	0.821245395725
0.001097	0.662	0.819607223004
0.001098	0.662	0.819607223004
0.001099	0.658	0.813041204368
0.0011	0.66	0.82
0.001101	0.664	0.811852203298
0.001102	0.656	0.80601736954
0.001103	0.656	0.815882344459
0.001104	0.66	0.822435407798
0.001105	0.652	0.821520541435
0.001106	0.652	0.819082413436
0.001107	0.656	0.823203498535
0.001108	0.658	0.825249053317
0.001109	0.662	0.831718702447
0.00111	0.652	0.833604222638
0.001111	0.66	0.84403791384
0.001112	0.65	0.838749068554
0.001113	0.648	0.831923073367
0.001114	0.65	0.829156197589
0.001115	0.648	0.829515521253
0.001116	0.644	0.815637174239
0.001117	0.642	0.813533035592
0.001118	0.634	0.800027499527
0.001119	0.634	0.79752366736
0.00112	0.628	0.796
0.001121	0.618	0.787449045971
0.001122	0.624	0.786526541192
0.001123	0.622	0.784293312479
0.001124	0.616	0.780092302231
0.001125	0.614	0.78038708344
0.001126	0.606	0.784068874526
0.001127	0.612	0.798408416789
0.001128	0.616	0.800339927781
0.001129	0.606	0.784068874526
0.00113	0.596	0.780246115018
0.001131	0.602	0.7769144097
0.001132	0.606	0.773798423364
0.001133	0.596	0.759462968156
0.001134	0.602	0.761312025388
0.001135	0.606	0.778950576096
0.001136	0.606	0.791684280506
0.001137	0.608	0.801458670176
0.001138	0.616	0.81519568203
0.001139	0.614	0.817926647078
0.00114	0.608	0.806434126262
0.001141	0.606	0.799227126667
0.001142	0.604	0.801987531075
0.001143	0.608	0.801458670176
0.001144	0.612	0.800909483025
0.001145	0.606	0.799227126667
0.001146	0.612	0.803402763251
0.001147	0.612	0.800909483025
0.001148	0.616	0.800339927781
0.001149	0.618	0.802543456767
0.00115	0.608	0.791413924568
0.001151	0.606	0.80669944837
0.001152	0.596	0.797987468573
0.001153	0.59	0.796178371975
0.001154	0.584	0.794319834827
0.001155	0.58	0.789683480896
0.001156	0.58	0.792212092814
0.001157	0.578	0.79744341492
0.001158	0.58	0.804735981549
0.001159	0.582	0.811958126999
0.00116	0.578	0.8024437675
0.001161	0.582	0.804534648104
0.001162	0.578	0.804932295289
0.001163	0.568	0.803352973481
0.001164	0.56	0.798999374218
0.001165	0.562	0.796339123741
0.001166	0.562	0.796339123741
0.001167	0.56	0.791454357496
0.001168	0.544	0.761619327486
0.001169	0.552	0.774142105818
0.00117	0.552	0.774142105818
0.001171	0.548	0.771813448963
0.001172	0.548	0.766613331478
0.001173	0.548	0.771813448963
0.001174	0.544	0.772051811733
0.001175	0.538	0.772370377474
0.001176	0.532	0.770049349068
0.001177	0.534	0.772556794029
0.001178	0.536	0.764659401302
0.001179	0.534	0.764750939849
0.00118	0.536	0.764659401302
0.001181	0.542	0.766965449026
0.001182	0.54	0.767072356431
0.001183	0.538	0.767174035014
0.001184	0.536	0.75412465813
0.001185	0.538	0.751369416466
0.001186	0.53	0.754387168502
0.001187	0.526	0.746541358533
0.001188	0.53	0.751731334986
0.001189	0.536	0.759410297534
0.00119	0.53	0.757033684852
0.001191	0.52	0.746726188104
0.001192	0.52	0.738647412505
0.001193	0.514	0.730618915715
0.001194	0.508	0.7168932975
0.001195	0.506	0.719697158533
0.001196	0.5	0.716937933157
0.001197	0.502	0.711333958138
0.001198	0.506	0.727986263607
0.001199	0.508	0.727967032221
0.0012	0.498	0.733482106121
0.001201	0.494	0.73346029204
0.001202	0.492	0.730709244502
0.001203	0.496	0.736195626176
0.001204	0.496	0.736195626176
0.001205	0.494	0.73346029204
0.001206	0.492	0.73887482025
0.001207	0.492	0.733441204187
0.001208	0.49	0.722426466846
0.001209	0.48	0.716658914687
0.00121	0.48	0.719444229944
0.001211	0.48	0.716658914687
0.001212	0.476	0.713739448258
0.001213	0.478	0.724924823689
0.001214	0.476	0.7220969464
0.001215	0.47	0.719096655534
0.001216	0.456	0.712786082917
0.001217	0.462	0.718718303649
0.001218	0.46	0.713021738799
0.001219	0.466	0.721695226533
0.00122	0.46	0.718609768929
0.001221	0.468	0.721786672085
0.001222	0.464	0.710425224777
0.001223	0.462	0.701823339595
0.001224	0.456	0.69286650951
0.001225	0.46	0.695988505652
0.001226	0.46	0.695988505652
0.001227	0.462	0.687427087043
0.001228	0.464	0.693328205109
0.001229	0.468	0.70496524737
0.00123	0.468	0.70496524737
0.001231	0.46	0.701712191714
0.001232	0.458	0.690098543688
0.001233	0.456	0.68997391255
0.001234	0.46	0.693108938047
0.001235	0.456	0.69286650951
0.001236	0.458	0.692990620427
0.001237	0.454	0.689843460504
0.001238	0.456	0.695747080483
0.001239	0.456	0.69286650951
0.00124	0.452	0.69548256628
0.001241	0.45	0.692459385091
0.001242	0.446	0.686355592969
0.001243	0.448	0.683590520707
0.001244	0.452	0.692600895177
0.001245	0.45	0.698212002188
0.001246	0.452	0.698352346599
0.001247	0.452	0.69548256628
0.001248	0.448	0.686510014494
0.001249	0.446	0.686355592969
0.00125	0.442	0.688938313639
0.001251	0.444	0.689103765771
0.001252	0.44	0.685857127979
0.001253	0.438	0.673910973349
0.001254	0.434	0.667565727101
0.001255	0.428	0.65484043858
0.001256	0.422	0.648009259193
0.001257	0.422	0.651088319662
0.001258	0.42	0.650845603811
0.001259	0.416	0.647258835397
0.00126	0.418	0.656716072591
0.001261	0.418	0.656716072591
0.001262	0.408	0.652331204221
0.001263	0.414	0.662271847507
0.001264	0.41	0.65261014396
0.001265	0.408	0.649258038071
0.001266	0.398	0.638432455315
0.001267	0.398	0.638432455315
0.001268	0.396	0.634967715715
0.001269	0.396	0.638109708436
0.00127	0.4	0.638748776907
0.001271	0.404	0.639362182178
0.001272	0.402	0.635921378788
0.001273	0.398	0.625776317864
0.001274	0.406	0.636524940595
0.001275	0.406	0.636524940595
0.001276	0.406	0.642778344377
0.001277	0.402	0.639058682751
0.001278	0.404	0.64558810398
0.001279	0.41	0.646451854356
0.00128	0.406	0.645882342227
0.001281	0.402	0.64528753281
0.001282	0.402	0.642180659939
0.001283	0.398	0.63529205882
0.001284	0.39	0.627614531381
0.001285	0.396	0.634967715715
0.001286	0.384	0.632885455671
0.001287	0.384	0.632885455671
0.001288	0.382	0.629345691969
0.001289	0.378	0.628582532369
0.00129	0.372	0.624192278068
0.001291	0.368	0.629742804643
0.001292	0.37	0.630158710168
0.001293	0.362	0.612336508792
0.001294	0.358	0.611421295017
0.001295	0.362	0.612336508792
0.001296	0.362	0.618834388185
0.001297	0.36	0.615142259969
0.001298	0.366	0.619712836724
0.001299	0.36	0.611882341631
0.0013	0.36	0.611882341631
0.001301	0.352	0.606709156021
0.001302	0.354	0.600569729507
0.001303	0.358	0.611421295017
0.001304	0.354	0.61047850085
0.001305	0.356	0.61421820227
0.001306	0.358	0.614683658478
0.001307	0.352	0.619754790219
0.001308	0.36	0.621610810717
0.001309	0.36	0.61838499335
0.00131	0.36	0.61838499335
0.001311	0.36	0.61838499335
0.001312	0.356	0.617465788526
0.001313	0.354	0.616995948123
0.001314	0.346	0.608509654812
0.001315	0.348	0.609012315146
0.001316	0.346	0.608509654812
0.001317	0.342	0.607483333105
0.001318	0.336	0.595906032861
0.001319	0.334	0.605346181949
0.00132	0.336	0.609183059515
0.001321	0.332	0.604794179866
0.001322	0.336	0.60589107932
0.001323	0.338	0.606428891132
0.001324	0.336	0.60589107932
0.001325	0.334	0.605346181949
0.001326	0.334	0.605346181949
0.001327	0.332	0.604794179866
0.001328	0.33	0.600915967503
0.001329	0.332	0.601478179155
0.00133	0.326	0.593063234403
0.001331	0.328	0.593646359376
0.001332	0.324	0.585682507849
0.001333	0.326	0.58968126984
0.001334	0.326	0.596426022236
0.001335	0.326	0.593063234403
0.001336	0.33	0.597578446733
0.001337	0.33	0.597578446733
0.001338	0.33	0.597578446733
0.001339	0.326	0.593063234403
0.00134	0.33	0.590846849869
0.001341	0.326	0.58968126984
0.001342	0.326	0.58968126984
0.001343	0.328	0.58686966185
0.001344	0.328	0.58686966185
0.001345	0.33	0.587452125709
0.001346	0.326	0.582858473388
0.001347	0.324	0.571860122757
0.001348	0.32	0.56709787515
0.001349	0.32	0.570613704707
0.00135	0.322	0.581649378922
0.001351	0.312	0.585368260158
0.001352	0.318	0.587261440927
0.001353	0.31	0.584722156242
0.001354	0.304	0.572349543548
0.001355	0.3	0.567450438364
0.001356	0.302	0.568151388276
0.001357	0.3	0.567450438364
0.001358	0.306	0.573030540198
0.001359	0.31	0.584722156242
0.00136	0.31	0.581291665173
0.001361	0.306	0.579968964687
0.001362	0.298	0.566741563678
0.001363	0.294	0.561750834445
0.001364	0.292	0.557436991955
0.001365	0.29	0.553082272361
0.001366	0.288	0.55231874855
0.001367	0.282	0.546329570864
0.001368	0.284	0.54712338645
0.001369	0.286	0.558752181204
0.00137	0.288	0.563077259353
0.001371	0.284	0.561554983951
0.001372	0.288	0.55951407489
0.001373	0.288	0.555928052899
0.001374	0.288	0.555928052899
0.001375	0.292	0.564567090787
0.001376	0.294	0.561750834445
0.001377	0.296	0.562480221875
0.001378	0.294	0.5581791827
0.001379	0.29	0.556686626389
0.00138	0.286	0.558752181204
0.001381	0.286	0.562320193484
0.001382	0.282	0.560781597416
0.001383	0.282	0.560781597416
0.001384	0.288	0.570136825683
0.001385	0.284	0.565105299922
0.001386	0.282	0.564336778883
0.001387	0.284	0.565105299922
0.001388	0.286	0.56586570845
0.001389	0.286	0.56586570845
0.00139	0.282	0.564336778883
0.001391	0.286	0.562320193484
0.001392	0.278	0.552010869458
0.001393	0.278	0.552010869458
0.001394	0.278	0.552010869458
0.001395	0.278	0.555622173784
0.001396	0.282	0.557203732938
0.001397	0.28	0.552810998443
0.001398	0.278	0.552010869458
0.001399	0.284	0.554386147013
0.0014	0.286	0.558752181204
0.001401	0.288	0.55951407489
0.001402	0.286	0.558752181204
0.001403	0.284	0.557982078565
0.001404	0.284	0.557982078565
0.001405	0.286	0.558752181204
0.001406	0.288	0.566618037129
0.001407	0.29	0.56382621436
0.001408	0.29	0.560267793113
0.001409	0.29	0.560267793113
0.00141	0.29	0.549454274713
0.001411	0.29	0.549454274713
0.001412	0.284	0.543455609963
0.001413	0.286	0.547908751527
0.001414	0.284	0.557982078565
0.001415	0.282	0.557203732938
0.001416	0.28	0.55641710973
0.001417	0.278	0.555622173784
0.001418	0.276	0.554818889368
0.001419	0.274	0.550385319572
0.00142	0.272	0.545908417228
0.001421	0.27	0.545068802996
0.001422	0.268	0.54422054353
0.001423	0.268	0.54422054353
0.001424	0.262	0.537918209396
0.001425	0.26	0.533291665039
0.001426	0.26	0.533291665039
0.001427	0.258	0.528617063667
0.001428	0.256	0.520061534821
0.001429	0.252	0.510388087635
0.00143	0.254	0.526767500896
0.001431	0.26	0.529528091795
0.001432	0.256	0.523893118871
0.001433	0.256	0.531473423606
0.001434	0.256	0.535223317878
0.001435	0.25	0.536190264738
0.001436	0.248	0.535253211107
0.001437	0.252	0.540828993306
0.001438	0.25	0.536190264738
0.001439	0.256	0.53894712171
0.00144	0.254	0.534307027841
0.001441	0.256	0.53894712171
0.001442	0.254	0.538037173437
0.001443	0.254	0.541741635838
0.001444	0.252	0.537118236518
0.001445	0.25	0.536190264738
0.001446	0.252	0.533381664477
0.001447	0.258	0.539848126791
0.001448	0.254	0.538037173437
0.001449	0.256	0.53894712171
0.00145	0.25	0.532447180479
0.001451	0.246	0.519118483585
0.001452	0.248	0.520092299501
0.001453	0.248	0.520092299501
0.001454	0.25	0.521056618805
0.001455	0.244	0.518135117513
0.001456	0.244	0.518135117513
0.001457	0.242	0.509348603611
0.001458	0.244	0.510356737978
0.001459	0.25	0.517204021639
0.00146	0.252	0.518165996569
0.001461	0.252	0.518165996569
0.001462	0.254	0.522956977198
0.001463	0.254	0.522956977198
0.001464	0.252	0.514291745996
0.001465	0.248	0.512343634683
0.001466	0.248	0.512343634683
0.001467	0.244	0.506422748304
0.001468	0.244	0.506422748304
0.001469	0.244	0.510356737978
0.00147	0.242	0.517142146803
0.001471	0.24	0.516139516023
0.001472	0.234	0.501242456302
0.001473	0.23	0.503090449124
0.001474	0.234	0.505216785153
0.001475	0.232	0.504158705171
0.001476	0.224	0.495806413835
0.001477	0.23	0.499099188539
0.001478	0.23	0.499099188539
0.001479	0.232	0.500175969035
0.00148	0.238	0.507302670996
0.001481	0.228	0.48581477952
0.001482	0.226	0.488798527003
0.001483	0.226	0.488798527003
0.001484	0.22	0.481248376621
0.001485	0.226	0.484689591388
0.001486	0.226	0.480545523338
0.001487	0.228	0.489914278216
0.001488	0.23	0.495075751779
0.001489	0.232	0.500175969035
0.00149	0.238	0.51122988958
0.001491	0.236	0.5101999608
0.001492	0.236	0.5101999608
0.001493	0.238	0.51122988958
0.001494	0.238	0.515127168765
0.001495	0.232	0.504158705171
0.001496	0.224	0.487672020932
0.001497	0.222	0.482406467618
0.001498	0.222	0.482406467618
0.001499	0.226	0.484689591388
0.0015	0.226	0.484689591388
0.001501	0.228	0.489914278216
0.001502	0.23	0.491019347888
0.001503	0.23	0.491019347888
0.001504	0.232	0.492113807975
0.001505	0.232	0.492113807975
0.001506	0.224	0.487672020932
0.001507	0.226	0.492873208848
0.001508	0.226	0.492873208848
0.001509	0.226	0.492873208848
0.00151	0.224	0.499823969013
0.001511	0.23	0.503090449124
0.001512	0.228	0.502011952049
0.001513	0.23	0.503090449124
0.001514	0.228	0.502011952049
0.001515	0.23	0.503090449124
0.001516	0.228	0.489914278216
0.001517	0.226	0.488798527003
0.001518	0.222	0.4865346853
0.001519	0.222	0.4865346853
0.00152	0.222	0.482406467618
0.001521	0.222	0.4865346853
0.001522	0.216	0.483056932462
0.001523	0.222	0.49062816878
0.001524	0.22	0.489489530021
0.001525	0.22	0.489489530021
0.001526	0.222	0.49062816878
0.001527	0.222	0.49062816878
0.001528	0.222	0.4865346853
0.001529	0.224	0.487672020932
0.00153	0.22	0.48538644398
0.001531	0.218	0.484227219392
0.001532	0.22	0.48538644398
0.001533	0.222	0.4865346853
0.001534	0.224	0.487672020932
0.001535	0.218	0.484227219392
0.001536	0.216	0.483056932462
0.001537	0.218	0.484227219392
0.001538	0.216	0.478898736687
0.001539	0.216	0.478898736687
0.00154	0.216	0.478898736687
0.001541	0.212	0.4722880477
0.001542	0.218	0.480079160139
0.001543	0.214	0.473501847937
0.001544	0.212	0.4722880477
0.001545	0.21	0.471062628533
0.001546	0.208	0.469825499521
0.001547	0.208	0.469825499521
0.001548	0.204	0.458676356487
0.001549	0.202	0.457379492326
0.00155	0.2	0.451663591625
0.001551	0.194	0.447620374871
0.001552	0.2	0.45607017004
0.001553	0.202	0.461731523723
0.001554	0.196	0.457803451276
0.001555	0.188	0.452389212957
0.001556	0.186	0.45100332593
0.001557	0.19	0.453762052182
0.001558	0.198	0.463460893712
0.001559	0.196	0.462151490315
0.00156	0.192	0.459495375385
0.001561	0.192	0.459495375385
0.001562	0.188	0.456788791456
0.001563	0.188	0.452389212957
0.001564	0.194	0.460829686544
0.001565	0.194	0.460829686544
0.001566	0.196	0.462151490315
0.001567	0.2	0.464758001545
0.001568	0.202	0.466042916479
0.001569	0.198	0.463460893712
0.00157	0.198	0.463460893712
0.001571	0.196	0.462151490315
0.001572	0.194	0.460829686544
0.001573	0.194	0.460829686544
0.001574	0.192	0.463827554162
0.001575	0.194	0.465149438353
0.001576	0.19	0.458148447558
0.001577	0.19	0.458148447558
0.001578	0.186	0.455416293077
0.001579	0.186	0.455416293077
0.00158	0.19	0.458148447558
0.001581	0.19	0.458148447558
0.001582	0.194	0.460829686544
0.001583	0.192	0.459495375385
0.001584	0.192	0.459495375385
0.001585	0.188	0.452389212957
0.001586	0.19	0.453762052182
0.001587	0.186	0.446546750072
0.001588	0.182	0.434598665437
0.001589	0.186	0.437497428564
0.00159	0.186	0.437497428564
0.001591	0.186	0.437497428564
0.001592	0.186	0.437497428564
0.001593	0.182	0.434598665437
0.001594	0.174	0.42393867481
0.001595	0.17	0.416052881254
0.001596	0.164	0.416057688308
0.001597	0.164	0.416057688308
0.001598	0.164	0.411222567474
0.001599	0.16	0.402988833592
0.0016	0.162	0.409580272962
0.001601	0.162	0.409580272962
0.001602	0.168	0.414458683104
0.001603	0.164	0.411222567474
0.001604	0.164	0.416057688308
0.001605	0.162	0.414434554544
0.001606	0.162	0.414434554544
0.001607	0.166	0.41766493748
0.001608	0.166	0.41766493748
0.001609	0.166	0.427134639195
0.00161	0.166	0.427134639195
0.001611	0.166	0.427134639195
0.001612	0.164	0.4255631563
0.001613	0.166	0.427134639195
0.001614	0.166	0.427134639195
0.001615	0.168	0.42869103093
0.001616	0.166	0.422426324937
0.001617	0.168	0.424
0.001618	0.17	0.425558456619
0.001619	0.17	0.425558456619
0.00162	0.17	0.425558456619
0.001621	0.174	0.428630376898
0.001622	0.174	0.428630376898
0.001623	0.17	0.425558456619
0.001624	0.17	0.425558456619
0.001625	0.168	0.424
0.001626	0.17	0.425558456619
0.001627	0.17	0.425558456619
0.001628	0.174	0.428630376898
0.001629	0.164	0.420837260708
0.00163	0.166	0.422426324937
0.001631	0.166	0.422426324937
0.001632	0.164	0.420837260708
0.001633	0.16	0.417612260356
0.001634	0.158	0.415975960844
0.001635	0.15	0.409267638594
0.001636	0.152	0.410969585249
0.001637	0.148	0.407548770088
0.001638	0.146	0.405812764708
0.001639	0.146	0.405812764708
0.00164	0.144	0.404059401574
0.001641	0.14	0.40049968789
0.001642	0.14	0.40049968789
0.001643	0.138	0.398692864245
0.001644	0.14	0.40049968789
0.001645	0.144	0.39907893956
0.001646	0.144	0.39907893956
0.001647	0.144	0.39907893956
0.001648	0.142	0.397285791339
0.001649	0.146	0.400854088167
0.00165	0.148	0.402611475246
0.001651	0.148	0.402611475246
0.001652	0.148	0.402611475246
0.001653	0.15	0.404351332383
0.001654	0.152	0.406073884903
0.001655	0.152	0.406073884903
0.001656	0.152	0.406073884903
0.001657	0.152	0.406073884903
0.001658	0.152	0.406073884903
0.001659	0.152	0.406073884903
0.00166	0.15	0.404351332383
0.001661	0.15	0.404351332383
0.001662	0.148	0.397612877055
0.001663	0.146	0.395833298246
0.001664	0.15	0.404351332383
0.001665	0.152	0.406073884903
0.001666	0.154	0.407779352101
0.001667	0.152	0.401118436375
0.001668	0.148	0.397612877055
0.001669	0.15	0.399374510954
0.00167	0.144	0.388926728318
0.001671	0.146	0.395833298246
0.001672	0.146	0.395833298246
0.001673	0.14	0.385227205685
0.001674	0.142	0.392219326398
0.001675	0.142	0.392219326398
0.001676	0.142	0.392219326398
0.001677	0.142	0.387086553629
0.001678	0.14	0.390384425919
0.001679	0.14	0.390384425919
0.00168	0.142	0.392219326398
0.001681	0.14	0.390384425919
0.001682	0.14	0.390384425919
0.001683	0.138	0.388530565078
0.001684	0.134	0.384764863261
0.001685	0.136	0.381449865644
0.001686	0.136	0.386657471155
0.001687	0.132	0.377592372804
0.001688	0.13	0.37563279942
0.001689	0.134	0.384764863261
0.00169	0.134	0.384764863261
0.001691	0.138	0.388530565078
0.001692	0.138	0.383348405501
0.001693	0.14	0.390384425919
0.001694	0.138	0.388530565078
0.001695	0.138	0.388530565078
0.001696	0.14	0.390384425919
0.001697	0.134	0.379531289883
0.001698	0.128	0.373652244741
0.001699	0.128	0.378967017034
0.0017	0.124	0.374998666664
0.001701	0.126	0.376993368642
0.001702	0.128	0.378967017034
0.001703	0.126	0.376993368642
0.001704	0.122	0.372982573319
0.001705	0.122	0.372982573319
0.001706	0.122	0.372982573319
0.001707	0.124	0.374998666664
0.001708	0.122	0.367581283528
0.001709	0.124	0.369626838852
0.00171	0.126	0.371650373335
0.001711	0.126	0.366229436283
0.001712	0.126	0.366229436283
0.001713	0.128	0.368260777167
0.001714	0.128	0.368260777167
0.001715	0.126	0.366229436283
0.001716	0.126	0.366229436283
0.001717	0.126	0.366229436283
0.001718	0.124	0.364175781732
0.001719	0.124	0.364175781732
0.00172	0.124	0.364175781732
0.001721	0.126	0.366229436283
0.001722	0.124	0.364175781732
0.001723	0.128	0.368260777167
0.001724	0.13	0.370270171631
0.001725	0.13	0.370270171631
0.001726	0.128	0.368260777167
0.001727	0.128	0.368260777167
0.001728	0.126	0.371650373335
0.001729	0.124	0.364175781732
0.00173	0.126	0.366229436283
0.001731	0.13	0.370270171631
0.001732	0.128	0.368260777167
0.001733	0.13	0.370270171631
0.001734	0.128	0.368260777167
0.001735	0.128	0.368260777167
0.001736	0.126	0.366229436283
0.001737	0.122	0.356533308402
0.001738	0.12	0.354400902933
0.001739	0.118	0.352244233452
0.00174	0.118	0.352244233452
0.001741	0.122	0.362099433858
0.001742	0.12	0.36
0.001743	0.122	0.367581283528
0.001744	0.118	0.357877073868
0.001745	0.118	0.357877073868
0.001746	0.118	0.357877073868
0.001747	0.114	0.353559047402
0.001748	0.114	0.353559047402
0.001749	0.112	0.351363060096
0.00175	0.116	0.36130873225
0.001751	0.11	0.349141805002
0.001752	0.108	0.335165630696
0.001753	0.108	0.335165630696
0.001754	0.114	0.342058474533
0.001755	0.112	0.333850265838
0.001756	0.108	0.329144345235
0.001757	0.11	0.331511689085
0.001758	0.112	0.333850265838
0.001759	0.11	0.331511689085
0.00176	0.108	0.329144345235
0.001761	0.108	0.329144345235
0.001762	0.108	0.329144345235
0.001763	0.108	0.329144345235
0.001764	0.102	0.321863325031
0.001765	0.104	0.32432082881
0.001766	0.104	0.32432082881
0.001767	0.104	0.32432082881
0.001768	0.104	0.32432082881
0.001769	0.1	0.319374388453
0.00177	0.098	0.316853278348
0.001771	0.1	0.319374388453
0.001772	0.098	0.316853278348
0.001773	0.096	0.314299220489
0.001774	0.096	0.314299220489
0.001775	0.096	0.314299220489
0.001776	0.1	0.319374388453
0.001777	0.1	0.319374388453
0.001778	0.1	0.319374388453
0.001779	0.102	0.328018292173
0.00178	0.102	0.328018292173
0.001781	0.1	0.325576411922
0.001782	0.102	0.328018292173
0.001783	0.096	0.320599438552
0.001784	0.098	0.323103698524
0.001785	0.1	0.325576411922
0.001786	0.1	0.325576411922
0.001787	0.102	0.328018292173
0.001788	0.098	0.316853278348
0.001789	0.096	0.307870102478
0.00179	0.096	0.307870102478
0.001791	0.096	0.307870102478
0.001792	0.096	0.307870102478
0.001793	0.098	0.310477052292
0.001794	0.098	0.310477052292
0.001795	0.098	0.316853278348
0.001796	0.1	0.319374388453
0.001797	0.1	0.319374388453
0.001798	0.102	0.321863325031
0.001799	0.102	0.321863325031
0.0018	0.102	0.321863325031
0.001801	0.098	0.310477052292
0.001802	0.096	0.307870102478
0.001803	0.094	0.305227783794
0.001804	0.098	0.310477052292
0.001805	0.098	0.310477052292
0.001806	0.094	0.305227783794
0.001807	0.092	0.302549169558
0.001808	0.09	0.299833287011
0.001809	0.094	0.305227783794
0.00181	0.094	0.305227783794
0.001811	0.09	0.293087017795
0.001812	0.09	0.293087017795
0.001813	0.09	0.293087017795
0.001814	0.09	0.293087017795
0.001815	0.09	0.293087017795
0.001816	0.09	0.293087017795
0.001817	0.092	0.295864834004
0.001818	0.09	0.293087017795
0.001819	0.09	0.293087017795
0.00182	0.09	0.293087017795
0.001821	0.09	0.293087017795
0.001822	0.088	0.283294899354
0.001823	0.088	0.283294899354
0.001824	0.084	0.277387815161
0.001825	0.084	0.277387815161
0.001826	0.086	0.280364049051
0.001827	0.086	0.280364049051
0.001828	0.086	0.280364049051
0.001829	0.086	0.280364049051
0.00183	0.086	0.280364049051
0.001831	0.086	0.280364049051
0.001832	0.088	0.283294899354
0.001833	0.09	0.286181760425
0.001834	0.09	0.286181760425
0.001835	0.088	0.290268840904
0.001836	0.092	0.302549169558
0.001837	0.094	0.305227783794
0.001838	0.092	0.302549169558
0.001839	0.092	0.302549169558
0.00184	0.09	0.299833287011
0.001841	0.09	0.299833287011
0.001842	0.088	0.297079114042
0.001843	0.088	0.297079114042
0.001844	0.088	0.297079114042
0.001845	0.088	0.297079114042
0.001846	0.086	0.294285575589
0.001847	0.084	0.284506590433
0.001848	0.084	0.284506590433
0.001849	0.086	0.28740911607
0.00185	0.086	0.28740911607
0.001851	0.086	0.28740911607
0.001852	0.086	0.28740911607
0.001853	0.084	0.284506590433
0.001854	0.086	0.294285575589
0.001855	0.088	0.297079114042
0.001856	0.082	0.288575813262
0.001857	0.082	0.288575813262
0.001858	0.082	0.288575813262
0.001859	0.08	0.278567765544
0.00186	0.082	0.281559940332
0.001861	0.076	0.272440819262
0.001862	0.078	0.275528582909
0.001863	0.082	0.281559940332
0.001864	0.08	0.278567765544
0.001865	0.082	0.281559940332
0.001866	0.082	0.281559940332
0.001867	0.078	0.275528582909
0.001868	0.078	0.275528582909
0.001869	0.078	0.275528582909
0.00187	0.076	0.279685537703
0.001871	0.074	0.276629716408
0.001872	0.074	0.276629716408
0.001873	0.074	0.276629716408
0.001874	0.074	0.276629716408
0.001875	0.074	0.26930280355
0.001876	0.074	0.26930280355
0.001877	0.074	0.26930280355
0.001878	0.072	0.266112758056
0.001879	0.074	0.26930280355
0.00188	0.072	0.266112758056
0.001881	0.072	0.266112758056
0.001882	0.072	0.266112758056
0.001883	0.072	0.266112758056
0.001884	0.072	0.266112758056
0.001885	0.072	0.266112758056
0.001886	0.07	0.262868788562
0.001887	0.072	0.266112758056
0.001888	0.07	0.262868788562
0.001889	0.07	0.262868788562
0.00189	0.07	0.262868788562
0.001891	0.07	0.262868788562
0.001892	0.064	0.244752936652
0.001893	0.066	0.248282097623
0.001894	0.068	0.251745903641
0.001895	0.066	0.248282097623
0.001896	0.068	0.251745903641
0.001897	0.07	0.255147016443
0.001898	0.066	0.248282097623
0.001899	0.068	0.251745903641
0.0019	0.066	0.248282097623
0.001901	0.066	0.248282097623
0.001902	0.064	0.244752936652
0.001903	0.066	0.248282097623
0.001904	0.066	0.248282097623
0.001905	0.068	0.251745903641
0.001906	0.066	0.248282097623
0.001907	0.066	0.248282097623
0.001908	0.064	0.244752936652
0.001909	0.062	0.24115555146
0.00191	0.062	0.24115555146
0.001911	0.066	0.248282097623
0.001912	0.068	0.251745903641
0.001913	0.068	0.251745903641
0.001914	0.068	0.251745903641
0.001915	0.068	0.251745903641
0.001916	0.07	0.255147016443
0.001917	0.068	0.251745903641
0.001918	0.068	0.251745903641
0.001919	0.068	0.251745903641
0.00192	0.07	0.255147016443
0.001921	0.07	0.255147016443
0.001922	0.07	0.255147016443
0.001923	0.068	0.251745903641
0.001924	0.066	0.248282097623
0.001925	0.066	0.248282097623
0.001926	0.066	0.248282097623
0.001927	0.07	0.255147016443
0.001928	0.07	0.255147016443
0.001929	0.066	0.248282097623
0.00193	0.064	0.244752936652
0.001931	0.064	0.244752936652
0.001932	0.06	0.237486841741
0.001933	0.06	0.237486841741
0.001934	0.06	0.237486841741
0.001935	0.064	0.244752936652
0.001936	0.064	0.244752936652
0.001937	0.062	0.24115555146
0.001938	0.062	0.24115555146
0.001939	0.062	0.24115555146
0.00194	0.062	0.249311050698
0.001941	0.064	0.252792404949
0.001942	0.066	0.256210850668
0.001943	0.066	0.256210850668
0.001944	0.068	0.259568873327
0.001945	0.068	0.259568873327
0.001946	0.07	0.262868788562
0.001947	0.072	0.266112758056
0.001948	0.072	0.266112758056
0.001949	0.072	0.266112758056
0.00195	0.068	0.259568873327
0.001951	0.066	0.256210850668
0.001952	0.066	0.256210850668
0.001953	0.064	0.252792404949
0.001954	0.062	0.249311050698
0.001955	0.064	0.252792404949
0.001956	0.062	0.249311050698
0.001957	0.06	0.245764114549
0.001958	0.06	0.245764114549
0.001959	0.056	0.238461736973
0.00196	0.056	0.238461736973
0.001961	0.056	0.238461736973
0.001962	0.056	0.238461736973
0.001963	0.056	0.238461736973
0.001964	0.056	0.238461736973
0.001965	0.056	0.238461736973
0.001966	0.058	0.242148714636
0.001967	0.058	0.242148714636
0.001968	0.058	0.242148714636
0.001969	0.058	0.242148714636
0.00197	0.058	0.242148714636
0.001971	0.056	0.238461736973
0.001972	0.056	0.238461736973
0.001973	0.054	0.234699808266
0.001974	0.056	0.238461736973
0.001975	0.056	0.238461736973
0.001976	0.056	0.238461736973
0.001977	0.056	0.238461736973
0.001978	0.056	0.238461736973
0.001979	0.054	0.234699808266
0.00198	0.054	0.234699808266
0.001981	0.054	0.234699808266
0.001982	0.056	0.238461736973
0.001983	0.056	0.238461736973
0.001984	0.056	0.238461736973
0.001985	0.056	0.238461736973
0.001986	0.056	0.238461736973
0.001987	0.058	0.242148714636
0.001988	0.06	0.245764114549
0.001989	0.06	0.245764114549
0.00199	0.06	0.245764114549
0.001991	0.06	0.245764114549
0.001992	0.06	0.245764114549
0.001993	0.06	0.245764114549
0.001994	0.06	0.245764114549
0.001995	0.06	0.245764114549
0.001996	0.06	0.245764114549
0.001997	0.062	0.249311050698
0.001998	0.064	0.252792404949
[truncated: 8,002 more rows]
