# Supplementary material for: The Influence of Synaptic Size on AMPA Receptor Activation: A Monte Carlo Model
Source: PLoS One. 2015 Jun 24;10(6):e0130924. doi: 10.1371/journal.pone.0130924 (PMC4479604; doi:10.1371/journal.pone.0130924)
Supplement: S1 Dataset — This package contains the experimental data used as basis for the analysis presented in the paper. (ZIP) [file pone.0130924.s001.zip › S1 Simulation data/test/1126_10293_304_559.csv]

time	AMPA.O.mean	AMPA.O.stdev
0.0	0.0	0.0
1e-06	0.0	0.0
2e-06	0.022	0.146683332386
3e-06	0.174	0.394618803404
4e-06	0.37	0.590846849869
5e-06	0.646	0.807888606183
6e-06	1.026	1.00265846628
7e-06	1.384	1.1560899619
8e-06	1.942	1.41514522223
9e-06	2.446	1.5833774029
1e-05	3.028	1.74562768081
1.1e-05	3.61	1.89575842343
1.2e-05	4.276	2.08610258616
1.3e-05	4.972	2.18247932407
1.4e-05	5.708	2.34579112455
1.5e-05	6.434	2.52539977033
1.6e-05	7.202	2.69169017534
1.7e-05	8.01	2.84568093784
1.8e-05	8.878	2.99718467899
1.9e-05	9.564	3.10771684682
2e-05	10.32	3.2810973774
2.1e-05	11.082	3.46861297928
2.2e-05	11.886	3.64211531943
2.3e-05	12.648	3.77995978815
2.4e-05	13.414	3.91951578642
2.5e-05	14.202	3.99864927194
2.6e-05	14.926	4.10225840239
2.7e-05	15.626	4.11899550862
2.8e-05	16.372	4.12960240217
2.9e-05	17.032	4.09474980921
3e-05	17.774	4.1534231665
3.1e-05	18.446	4.21462738567
3.2e-05	19.024	4.25246093456
3.3e-05	19.672	4.28863801224
3.4e-05	20.296	4.33224930031
3.5e-05	20.838	4.35841209617
3.6e-05	21.442	4.39893578039
3.7e-05	21.986	4.5061961786
3.8e-05	22.566	4.59147514422
3.9e-05	23.054	4.6740864348
4e-05	23.56	4.73184953269
4.1e-05	24.024	4.78992943581
4.2e-05	24.556	4.84549935507
4.3e-05	25.056	4.87902285299
4.4e-05	25.468	4.93041337009
4.5e-05	25.886	4.94823241168
4.6e-05	26.264	5.01221547821
4.7e-05	26.682	5.05300662972
4.8e-05	27.088	5.09590580761
4.9e-05	27.476	5.22545921427
5e-05	27.796	5.29588368452
5.1e-05	28.156	5.2763305431
5.2e-05	28.46	5.35055137346
5.3e-05	28.87	5.44289445057
5.4e-05	29.204	5.43896901995
5.5e-05	29.538	5.44798641702
5.6e-05	29.894	5.48732758271
5.7e-05	30.234	5.49683945554
5.8e-05	30.446	5.60098955543
5.9e-05	30.746	5.60976684007
6e-05	31.036	5.5870120816
6.1e-05	31.24	5.58698487558
6.2e-05	31.482	5.57545298608
6.3e-05	31.654	5.59019534542
6.4e-05	31.786	5.61428570702
6.5e-05	31.934	5.6279342569
6.6e-05	32.036	5.67227502859
6.7e-05	32.224	5.67043419854
6.8e-05	32.404	5.8172832147
6.9e-05	32.584	5.81712506312
7e-05	32.66	5.82412225146
7.1e-05	32.754	5.71747181891
7.2e-05	32.792	5.67668353883
7.3e-05	32.992	5.67308875305
7.4e-05	33.07	5.71848756228
7.5e-05	33.226	5.75976770365
7.6e-05	33.318	5.78142508384
7.7e-05	33.396	5.77123764889
7.8e-05	33.388	5.77801488402
7.9e-05	33.476	5.83587388486
8e-05	33.564	5.87349163616
8.1e-05	33.638	5.8803874022
8.2e-05	33.714	5.93331307113
8.3e-05	33.754	5.941841802
8.4e-05	33.858	5.92636785898
8.5e-05	33.94	5.9716329425
8.6e-05	34.038	5.95319712424
8.7e-05	34.0	5.96657355607
8.8e-05	33.996	5.93329453171
8.9e-05	34.042	5.93769618623
9e-05	34.126	5.92301646123
9.1e-05	34.194	5.95788250975
9.2e-05	34.12	5.90708049717
9.3e-05	34.104	5.89959185029
9.4e-05	34.164	5.82521278581
9.5e-05	34.212	5.80095302515
9.6e-05	34.178	5.75519904087
9.7e-05	34.176	5.76272713218
9.8e-05	34.178	5.75902040281
9.9e-05	34.192	5.78680706435
0.0001	34.184	5.76351836988
0.000101	34.174	5.83298585632
0.000102	34.188	5.85120978944
0.000103	34.198	5.83975992657
0.000104	34.188	5.83409427418
0.000105	34.17	5.81180694793
0.000106	34.126	5.82770314961
0.000107	34.092	5.84393155333
0.000108	34.104	5.81491048942
0.000109	34.102	5.77785392685
0.00011	34.052	5.73491900553
0.000111	34.002	5.7994823907
0.000112	33.956	5.76142898941
0.000113	33.918	5.70361955253
0.000114	33.888	5.67657079582
0.000115	33.84	5.71685228076
0.000116	33.732	5.69562779683
0.000117	33.666	5.71720596096
0.000118	33.642	5.69998561402
0.000119	33.632	5.68195177734
0.00012	33.574	5.69109163518
0.000121	33.562	5.63259762454
0.000122	33.492	5.68277537828
0.000123	33.436	5.73427449639
0.000124	33.394	5.77847419307
0.000125	33.294	5.80823243337
0.000126	33.18	5.82336672381
0.000127	33.168	5.78167588161
0.000128	33.082	5.79510793687
0.000129	33.034	5.82141254336
0.00013	33.032	5.80370364509
0.000131	32.988	5.79136046193
0.000132	32.93	5.78213628342
0.000133	32.898	5.72953715408
0.000134	32.902	5.74390076516
0.000135	32.878	5.73403139161
0.000136	32.81	5.70069294034
0.000137	32.712	5.66472029318
0.000138	32.702	5.68904174708
0.000139	32.718	5.71090850916
0.00014	32.658	5.71708282256
0.000141	32.572	5.73243543357
0.000142	32.55	5.70188565301
0.000143	32.526	5.70590255788
0.000144	32.522	5.74817501473
0.000145	32.426	5.70092308315
0.000146	32.366	5.67556552248
0.000147	32.318	5.65233367734
0.000148	32.276	5.59140626319
0.000149	32.206	5.61422870927
0.00015	32.13	5.6353438227
0.000151	32.052	5.63713544276
0.000152	31.918	5.60100669523
0.000153	31.832	5.66919535737
0.000154	31.764	5.69599016853
0.000155	31.7	5.7555190904
0.000156	31.64	5.70284139706
0.000157	31.586	5.69127437399
0.000158	31.478	5.71852393542
0.000159	31.4	5.70473487552
0.00016	31.308	5.66719824958
0.000161	31.24	5.61804236367
0.000162	31.244	5.60753635744
0.000163	31.144	5.6486515205
0.000164	31.038	5.67067509209
0.000165	30.94	5.62817910163
0.000166	30.938	5.60911365547
0.000167	30.786	5.59179792196
0.000168	30.712	5.54950952788
0.000169	30.662	5.49361047036
0.00017	30.576	5.45785892086
0.000171	30.588	5.42127807809
0.000172	30.5	5.36749476013
0.000173	30.43	5.34874751694
0.000174	30.324	5.39435111946
0.000175	30.232	5.39871984826
0.000176	30.126	5.40204813011
0.000177	30.018	5.30487285427
0.000178	29.942	5.33953518576
0.000179	29.836	5.33676906002
0.00018	29.76	5.33951308642
0.000181	29.744	5.3372712129
0.000182	29.712	5.29840126831
0.000183	29.636	5.34897223773
0.000184	29.54	5.39447865878
0.000185	29.448	5.3817558473
0.000186	29.376	5.33391263521
0.000187	29.384	5.35243346526
0.000188	29.368	5.34869853329
0.000189	29.3	5.33197899471
0.00019	29.206	5.32687187757
0.000191	29.128	5.25886071312
0.000192	29.082	5.26528973562
0.000193	28.95	5.30240511466
0.000194	28.892	5.28434820957
0.000195	28.858	5.2564090404
0.000196	28.8	5.28469488239
0.000197	28.742	5.30541572358
0.000198	28.692	5.27457448521
0.000199	28.644	5.25749598193
0.0002	28.604	5.24930319185
0.000201	28.554	5.19298411321
0.000202	28.418	5.17371008078
0.000203	28.41	5.2001826891
0.000204	28.29	5.21631095699
0.000205	28.282	5.20754030229
0.000206	28.176	5.17194586205
0.000207	28.18	5.25467410978
0.000208	28.104	5.20780030339
0.000209	28.028	5.20530652316
0.00021	27.922	5.20767856151
0.000211	27.878	5.21144087561
0.000212	27.782	5.27773398344
0.000213	27.72	5.32443424225
0.000214	27.672	5.31454758187
0.000215	27.62	5.25315143509
0.000216	27.506	5.24041639567
0.000217	27.502	5.21670355685
0.000218	27.394	5.19372351979
0.000219	27.282	5.14611270767
0.00022	27.26	5.16995164387
0.000221	27.158	5.21162508245
0.000222	27.132	5.24695873816
0.000223	27.012	5.19613856628
0.000224	26.932	5.19185670064
0.000225	26.874	5.18016640659
0.000226	26.804	5.20899068918
0.000227	26.74	5.14241188549
0.000228	26.67	5.11048921337
0.000229	26.578	5.12131975178
0.00023	26.542	5.18731491236
0.000231	26.46	5.1540663558
0.000232	26.406	5.2143229666
0.000233	26.362	5.16671617181
0.000234	26.266	5.14035446249
0.000235	26.24	5.14960192636
0.000236	26.21	5.12034178547
0.000237	26.11	5.15033008651
0.000238	26.014	5.21054738007
0.000239	25.926	5.15640611279
0.00024	25.834	5.05553597554
0.000241	25.808	5.02743831389
0.000242	25.764	5.04978256958
0.000243	25.668	5.06140059667
0.000244	25.602	5.08483982049
0.000245	25.63	5.12494878023
0.000246	25.562	5.12934264794
0.000247	25.46	5.15910845011
0.000248	25.464	5.12881116829
0.000249	25.4	5.08999017681
0.00025	25.402	5.10493839336
0.000251	25.314	5.05088150722
0.000252	25.294	5.07026271509
0.000253	25.248	5.06542160141
0.000254	25.15	5.02707668531
0.000255	25.106	4.99547435185
0.000256	25.034	4.99247874307
0.000257	24.908	4.95495065566
0.000258	24.876	4.93321639501
0.000259	24.768	4.91346883576
0.00026	24.674	4.9014002081
0.000261	24.574	4.92346666486
0.000262	24.522	4.91502960317
0.000263	24.406	4.91621439728
0.000264	24.338	4.9274492387
0.000265	24.298	4.88929401857
0.000266	24.206	4.8534074628
0.000267	24.18	4.84309818195
0.000268	24.15	4.83316666379
0.000269	24.112	4.85133548623
0.00027	24.048	4.85445115332
0.000271	23.98	4.83317700897
0.000272	23.938	4.77264664521
0.000273	23.872	4.71164684585
0.000274	23.806	4.73036615919
0.000275	23.778	4.72490380854
0.000276	23.694	4.69982595422
0.000277	23.648	4.65189165824
0.000278	23.584	4.68475655718
0.000279	23.528	4.74312302181
0.00028	23.508	4.70467172075
0.000281	23.442	4.64441987766
0.000282	23.38	4.6711454698
0.000283	23.314	4.6518172793
0.000284	23.236	4.69598807494
0.000285	23.178	4.6821272943
0.000286	23.088	4.6917220719
0.000287	23.05	4.69249400639
0.000288	22.992	4.68571616725
0.000289	22.92	4.70803568381
0.00029	22.878	4.73446047613
0.000291	22.794	4.70059187763
0.000292	22.76	4.70131896387
0.000293	22.746	4.72117400654
0.000294	22.634	4.65704240908
0.000295	22.528	4.65587972353
0.000296	22.498	4.6495156737
0.000297	22.43	4.61054226746
0.000298	22.37	4.60098902411
0.000299	22.338	4.56724818682
0.0003	22.274	4.54300825445
0.000301	22.192	4.58422687048
0.000302	22.118	4.61259970082
0.000303	22.064	4.59389856222
0.000304	21.962	4.58089030648
0.000305	21.912	4.62301373565
0.000306	21.836	4.60185875489
0.000307	21.78	4.60169533976
0.000308	21.768	4.58412216242
0.000309	21.742	4.58513205917
0.00031	21.688	4.5763146745
0.000311	21.656	4.55956840063
0.000312	21.572	4.57480229081
0.000313	21.538	4.61004945744
0.000314	21.45	4.55318569795
0.000315	21.36	4.52839927568
0.000316	21.29	4.51507475021
0.000317	21.234	4.5152235825
0.000318	21.204	4.50404085239
0.000319	21.13	4.50922388
0.00032	21.072	4.48317030683
0.000321	20.994	4.48441345105
0.000322	20.934	4.50395870319
0.000323	20.932	4.5249724861
0.000324	20.886	4.48698161351
0.000325	20.838	4.45238767405
0.000326	20.728	4.46654407792
0.000327	20.654	4.46074926442
0.000328	20.546	4.43845513664
0.000329	20.44	4.43513246702
0.00033	20.436	4.43507654951
0.000331	20.42	4.42533614542
0.000332	20.328	4.43265338144
0.000333	20.322	4.45536934496
0.000334	20.274	4.45364165599
0.000335	20.218	4.44460076947
0.000336	20.116	4.40165241699
0.000337	20.046	4.44025719976
0.000338	19.936	4.40362396215
0.000339	19.886	4.41146279594
0.00034	19.834	4.39936859106
0.000341	19.802	4.36197157258
0.000342	19.778	4.35255281415
0.000343	19.726	4.36840062265
0.000344	19.688	4.27722526879
0.000345	19.592	4.20636850502
0.000346	19.488	4.18829989375
0.000347	19.438	4.21024417344
0.000348	19.394	4.14231384615
0.000349	19.386	4.16905312991
0.00035	19.32	4.15615206652
0.000351	19.248	4.17019136252
0.000352	19.252	4.18048992344
0.000353	19.226	4.20558248047
0.000354	19.158	4.2058335678
0.000355	19.152	4.18484121563
0.000356	19.106	4.15532958982
0.000357	19.096	4.12925949778
0.000358	19.03	4.11158120435
0.000359	19.004	4.0948728918
0.00036	18.946	4.07517901447
0.000361	18.894	4.11567297049
0.000362	18.838	4.12695480954
0.000363	18.798	4.07003636347
0.000364	18.72	4.07401521843
0.000365	18.718	4.03862303267
0.000366	18.672	4.04282277623
0.000367	18.652	4.02329417269
0.000368	18.596	4.0334580697
0.000369	18.544	4.06743948941
0.00037	18.498	4.11752304183
0.000371	18.474	4.14841222638
0.000372	18.416	4.14330109937
0.000373	18.378	4.09281272477
0.000374	18.362	4.09865294945
0.000375	18.32	4.16192263263
0.000376	18.264	4.16632979972
0.000377	18.228	4.1751665835
0.000378	18.14	4.1560076997
0.000379	18.092	4.13080331171
0.00038	18.012	4.10607549858
0.000381	17.946	4.06141403947
0.000382	17.906	4.07494343519
0.000383	17.824	4.07001523339
0.000384	17.754	4.09554440826
0.000385	17.726	4.09669671809
0.000386	17.696	4.09091481212
0.000387	17.61	4.04201682332
0.000388	17.584	4.01832601963
0.000389	17.508	3.98320674834
0.00039	17.492	4.00523856967
0.000391	17.434	3.99870529047
0.000392	17.434	3.99770484153
0.000393	17.376	3.96870558243
0.000394	17.368	3.94570348607
0.000395	17.318	3.95283139028
0.000396	17.242	3.91502694754
0.000397	17.192	3.87028887811
0.000398	17.13	3.88652801354
0.000399	17.082	3.91296256052
0.0004	17.016	3.8853241821
0.000401	16.936	3.88122454903
0.000402	16.856	3.89759720854
0.000403	16.782	3.88258625146
0.000404	16.74	3.86062171159
0.000405	16.7	3.90666097838
0.000406	16.652	3.89754999968
0.000407	16.648	3.85436064737
0.000408	16.658	3.84513146719
0.000409	16.616	3.82368199515
0.00041	16.602	3.84286299522
0.000411	16.546	3.8590003887
0.000412	16.464	3.88750614147
0.000413	16.434	3.89430918136
0.000414	16.372	3.87886787607
0.000415	16.326	3.89149380059
0.000416	16.286	3.90284562851
0.000417	16.23	3.89167059243
0.000418	16.15	3.85791394409
0.000419	16.126	3.84319190257
0.00042	16.094	3.81748136865
0.000421	16.028	3.81460561526
0.000422	15.976	3.80886124714
0.000423	15.89	3.79551050585
0.000424	15.884	3.79928203744
0.000425	15.9	3.80972439948
0.000426	15.854	3.835711668
0.000427	15.774	3.78720530207
0.000428	15.748	3.80216990678
0.000429	15.708	3.80877093037
0.00043	15.668	3.80864490337
0.000431	15.594	3.76100571656
0.000432	15.568	3.76422316023
0.000433	15.552	3.76288400034
0.000434	15.5	3.72263347645
0.000435	15.472	3.7268238488
0.000436	15.45	3.70290426557
0.000437	15.4	3.73202357978
0.000438	15.358	3.74617618379
0.000439	15.31	3.72047040037
0.00044	15.302	3.70442924079
0.000441	15.276	3.72395273869
0.000442	15.258	3.7018152304
0.000443	15.186	3.70882784718
0.000444	15.12	3.66409606861
0.000445	15.124	3.64590510025
0.000446	15.042	3.60946478027
0.000447	14.976	3.61820729091
0.000448	14.972	3.61928390707
0.000449	14.958	3.60669322233
0.00045	14.902	3.59727619179
0.000451	14.902	3.61447036231
0.000452	14.884	3.61587389161
0.000453	14.866	3.65623358116
0.000454	14.826	3.62266807754
0.000455	14.792	3.62335976685
0.000456	14.762	3.63556818118
0.000457	14.73	3.6101385015
0.000458	14.684	3.63264972162
0.000459	14.664	3.65883916017
0.00046	14.608	3.63240085894
0.000461	14.586	3.63023470316
0.000462	14.556	3.62365340506
0.000463	14.502	3.63620626478
0.000464	14.448	3.61210409595
0.000465	14.412	3.61638714742
0.000466	14.352	3.5866552664
0.000467	14.328	3.63928784242
0.000468	14.288	3.61788004223
0.000469	14.25	3.64739633163
0.00047	14.208	3.65960872225
0.000471	14.168	3.61493789712
0.000472	14.124	3.57555925696
0.000473	14.118	3.55022196489
0.000474	14.102	3.51391462617
0.000475	14.052	3.49360787725
0.000476	13.99	3.46610732667
0.000477	13.952	3.50167045851
0.000478	13.906	3.50387842255
0.000479	13.9	3.53468527595
0.00048	13.864	3.56335572179
0.000481	13.822	3.52623255047
0.000482	13.778	3.54918525862
0.000483	13.756	3.55927857859
0.000484	13.658	3.59958830979
0.000485	13.62	3.58379686924
0.000486	13.576	3.54291179681
0.000487	13.564	3.59192204815
0.000488	13.524	3.53799717354
0.000489	13.496	3.52391600354
0.00049	13.444	3.53367570668
0.000491	13.4	3.54852081859
0.000492	13.364	3.53942142165
0.000493	13.348	3.54667393483
0.000494	13.312	3.54099646992
0.000495	13.316	3.53215854684
0.000496	13.256	3.53022152279
0.000497	13.242	3.51332264388
0.000498	13.208	3.48148474074
0.000499	13.188	3.46477358568
0.0005	13.156	3.43739203467
0.000501	13.158	3.45789473524
0.000502	13.09	3.44004360437
0.000503	13.014	3.42078996724
0.000504	12.946	3.47319507082
0.000505	12.89	3.4516517785
0.000506	12.826	3.45075701839
0.000507	12.786	3.43281284081
0.000508	12.754	3.40198236327
0.000509	12.752	3.43198135193
0.00051	12.752	3.44071155432
0.000511	12.684	3.41996257289
0.000512	12.668	3.43012769442
0.000513	12.64	3.42263056727
0.000514	12.604	3.42040699333
0.000515	12.574	3.42644480475
0.000516	12.546	3.39762917341
0.000517	12.526	3.40900630683
0.000518	12.51	3.39085534932
0.000519	12.458	3.39768097384
0.00052	12.394	3.39805297192
0.000521	12.386	3.36645273248
0.000522	12.33	3.34620680772
0.000523	12.3	3.31209903234
0.000524	12.286	3.3190667363
0.000525	12.278	3.30948878227
0.000526	12.266	3.30624318525
0.000527	12.282	3.30370640342
0.000528	12.296	3.31487314991
0.000529	12.274	3.27764000464
0.00053	12.214	3.3033625293
0.000531	12.232	3.31936379446
0.000532	12.142	3.31328175681
0.000533	12.114	3.27795729075
0.000534	12.102	3.27530090221
0.000535	12.068	3.2550539166
0.000536	12.062	3.26958040121
0.000537	12.036	3.32906953968
0.000538	12.026	3.33246515361
0.000539	12.0	3.34424879457
0.00054	11.952	3.34510029745
0.000541	11.926	3.36459863877
0.000542	11.892	3.34609264666
0.000543	11.872	3.31656689967
0.000544	11.846	3.32178927688
0.000545	11.792	3.36997566757
0.000546	11.772	3.37757546178
0.000547	11.698	3.36493625497
0.000548	11.624	3.36312711624
0.000549	11.634	3.38231340949
0.00055	11.654	3.34638371978
0.000551	11.608	3.31818263512
0.000552	11.556	3.29163545977
0.000553	11.516	3.26462003915
0.000554	11.478	3.29446748352
0.000555	11.476	3.30112465684
0.000556	11.44	3.28
0.000557	11.394	3.29162026972
0.000558	11.338	3.288123477
0.000559	11.308	3.27614651687
0.00056	11.274	3.25006523011
0.000561	11.27	3.24855352426
0.000562	11.244	3.25153256173
0.000563	11.224	3.2542009772
0.000564	11.196	3.2486280181
0.000565	11.164	3.26452201708
0.000566	11.096	3.24696535245
0.000567	11.068	3.24767239727
0.000568	11.044	3.24192288619
0.000569	11.042	3.29002066863
0.00057	11.01	3.28723287888
0.000571	10.986	3.27563795313
0.000572	10.938	3.2750810677
0.000573	10.938	3.23946847492
0.000574	10.902	3.25336687141
0.000575	10.856	3.23593325024
0.000576	10.784	3.21952543087
0.000577	10.748	3.20632125652
0.000578	10.726	3.18102562077
0.000579	10.722	3.16112574884
0.00058	10.67	3.17192370652
0.000581	10.63	3.18011006099
0.000582	10.568	3.15616476123
0.000583	10.52	3.14286493506
0.000584	10.51	3.137817713
0.000585	10.486	3.15876621484
0.000586	10.474	3.13389916877
0.000587	10.432	3.13135370088
0.000588	10.41	3.14291266185
0.000589	10.394	3.17344670666
0.00059	10.326	3.1330055857
0.000591	10.3	3.10386855392
0.000592	10.252	3.15095160229
0.000593	10.204	3.15125118009
0.000594	10.142	3.14353877024
0.000595	10.108	3.1610656431
0.000596	10.124	3.16047844479
0.000597	10.06	3.12672352471
0.000598	10.058	3.1245217234
0.000599	10.018	3.12436809611
0.0006	9.996	3.13368537029
0.000601	9.996	3.15911126743
0.000602	9.978	3.13648146814
0.000603	9.96	3.12768284837
0.000604	9.926	3.15856359759
0.000605	9.92	3.16126556936
0.000606	9.882	3.16797664133
0.000607	9.894	3.19229760517
0.000608	9.898	3.17861542185
0.000609	9.916	3.17505023582
0.00061	9.892	3.18564530355
0.000611	9.888	3.19616269924
0.000612	9.904	3.16777271912
0.000613	9.87	3.14469394377
0.000614	9.84	3.16265711072
0.000615	9.814	3.16408027711
0.000616	9.79	3.14672845985
0.000617	9.764	3.12030511329
0.000618	9.696	3.11890750103
0.000619	9.682	3.14084001503
0.00062	9.666	3.12449099855
0.000621	9.628	3.12755751346
0.000622	9.612	3.1345583421
0.000623	9.6	3.12601983359
0.000624	9.558	3.12003782028
0.000625	9.532	3.09983483431
0.000626	9.496	3.06822163476
0.000627	9.476	3.07724292184
0.000628	9.458	3.05617996852
0.000629	9.408	3.01090285463
0.00063	9.372	3.0129082296
0.000631	9.356	3.04520344148
0.000632	9.344	3.02946595954
0.000633	9.306	3.009379338
0.000634	9.284	3.00521945954
0.000635	9.272	2.98362464127
0.000636	9.26	3.0020659553
0.000637	9.234	2.97308661159
0.000638	9.22	2.99392718682
0.000639	9.194	2.99205013327
0.00064	9.182	2.96999595959
0.000641	9.124	2.98070864058
0.000642	9.074	2.9746468698
0.000643	9.074	3.01073479403
0.000644	9.052	3.02279605663
0.000645	9.082	2.97107320677
0.000646	9.022	2.94440418421
0.000647	8.984	2.96576195943
0.000648	8.954	2.97789925955
0.000649	8.936	2.98058786148
0.00065	8.89	3.00098317223
0.000651	8.866	3.00666659276
0.000652	8.838	3.0066186988
0.000653	8.806	3.00538915949
0.000654	8.792	3.05298804452
0.000655	8.774	3.08268130043
0.000656	8.744	3.09620154383
0.000657	8.71	3.06298873651
0.000658	8.662	3.03838048967
0.000659	8.62	3.00126639937
0.00066	8.584	2.99448559856
0.000661	8.54	2.97395359749
0.000662	8.526	2.95521978878
0.000663	8.496	2.98093676552
0.000664	8.46	2.99205614921
0.000665	8.42	2.98254924519
0.000666	8.412	2.95740697233
0.000667	8.42	2.94747349437
0.000668	8.424	2.93193178638
0.000669	8.384	2.92242091424
0.00067	8.358	2.91990342306
0.000671	8.36	2.9560784834
0.000672	8.338	2.95833669483
0.000673	8.348	2.95886735086
0.000674	8.316	2.95027863091
0.000675	8.292	2.9378114303
0.000676	8.302	2.94530066377
0.000677	8.262	2.93893790339
0.000678	8.256	2.9635222287
0.000679	8.254	2.9788393713
0.00068	8.232	2.97492453686
0.000681	8.234	2.95960200027
0.000682	8.18	2.94271983036
0.000683	8.134	2.93394682978
0.000684	8.126	2.91721168241
0.000685	8.084	2.92248934985
0.000686	8.062	2.92338091942
0.000687	8.046	2.9243604429
0.000688	8.068	2.91056283217
0.000689	8.048	2.90477124745
0.00069	8.026	2.88882744379
0.000691	7.974	2.88882744379
0.000692	7.964	2.88629589613
0.000693	7.94	2.89627346775
0.000694	7.93	2.90191316204
0.000695	7.916	2.90739471005
0.000696	7.904	2.90702321972
0.000697	7.852	2.89380303407
0.000698	7.806	2.87617176121
0.000699	7.79	2.85970278176
0.0007	7.744	2.84296746376
0.000701	7.726	2.83459415084
0.000702	7.706	2.82268737199
0.000703	7.672	2.81645450878
0.000704	7.648	2.78713042393
0.000705	7.614	2.80374820553
0.000706	7.596	2.78581837168
0.000707	7.574	2.75472757274
0.000708	7.56	2.76304180207
0.000709	7.546	2.7806265481
0.00071	7.508	2.78746049299
0.000711	7.492	2.76512856844
0.000712	7.468	2.73952112604
0.000713	7.462	2.74382142276
0.000714	7.438	2.77455509947
0.000715	7.418	2.78698331534
0.000716	7.392	2.77314550646
0.000717	7.388	2.75852424314
0.000718	7.376	2.78614859618
0.000719	7.368	2.78936838729
0.00072	7.38	2.79134376242
0.000721	7.372	2.80028855656
0.000722	7.368	2.77282815912
0.000723	7.326	2.7632813827
0.000724	7.278	2.76128882951
0.000725	7.248	2.75435945367
0.000726	7.206	2.70916297037
0.000727	7.182	2.7108810376
0.000728	7.174	2.72024337147
0.000729	7.172	2.71926754844
0.00073	7.172	2.74852978881
0.000731	7.162	2.73564544486
0.000732	7.12	2.70436683902
0.000733	7.104	2.68499236498
0.000734	7.082	2.6861265793
0.000735	7.076	2.69781837787
0.000736	7.04	2.70599334811
0.000737	7.032	2.71274326098
0.000738	7.038	2.71082201555
0.000739	7.034	2.7226538524
0.00074	7.024	2.70026369083
0.000741	7.012	2.67877882626
0.000742	7.01	2.65667084901
0.000743	6.996	2.66758017686
0.000744	6.978	2.6820730788
0.000745	6.968	2.65235291769
0.000746	6.956	2.66946886103
0.000747	6.95	2.66598949735
0.000748	6.93	2.65124499057
0.000749	6.91	2.61952285732
0.00075	6.886	2.63457852417
0.000751	6.852	2.62337492555
0.000752	6.802	2.61051642401
0.000753	6.794	2.59837718586
0.000754	6.792	2.60935547597
0.000755	6.746	2.58021006897
0.000756	6.712	2.61094925267
0.000757	6.68	2.5817823301
0.000758	6.672	2.58077817722
0.000759	6.628	2.56702473693
0.00076	6.6	2.58998069491
0.000761	6.622	2.59675104698
0.000762	6.588	2.58887156885
0.000763	6.588	2.60504433743
0.000764	6.55	2.61982823864
0.000765	6.534	2.62922878426
0.000766	6.51	2.60957851003
0.000767	6.504	2.56787538638
0.000768	6.488	2.58492862571
0.000769	6.484	2.55611893307
0.00077	6.482	2.54748424922
0.000771	6.436	2.55615023033
0.000772	6.422	2.56747268729
0.000773	6.416	2.56026248654
0.000774	6.386	2.57002023338
0.000775	6.364	2.56115286541
0.000776	6.35	2.56972761202
0.000777	6.302	2.5390541546
0.000778	6.29	2.54595758017
0.000779	6.262	2.51661598183
0.00078	6.24	2.5295058806
0.000781	6.234	2.54543591552
0.000782	6.218	2.55313062729
0.000783	6.18	2.54393396141
0.000784	6.156	2.53449482146
0.000785	6.154	2.52077051712
0.000786	6.156	2.51309848593
0.000787	6.146	2.51648246567
0.000788	6.13	2.51894819319
0.000789	6.1	2.50878456628
0.00079	6.062	2.48639417631
0.000791	6.058	2.51845905267
0.000792	6.052	2.51183120452
0.000793	6.05	2.53761699238
0.000794	6.04	2.52475741409
0.000795	5.986	2.51511510671
0.000796	5.992	2.52822783783
0.000797	5.948	2.50305733055
0.000798	5.932	2.49867484879
0.000799	5.908	2.48506257466
0.0008	5.918	2.5010549774
0.000801	5.908	2.477001413
0.000802	5.898	2.43712863838
0.000803	5.882	2.40584205633
0.000804	5.856	2.41811165995
0.000805	5.878	2.41890801809
0.000806	5.858	2.41450533236
0.000807	5.848	2.39685126781
0.000808	5.842	2.40853399395
0.000809	5.832	2.39578296179
0.00081	5.812	2.36572525877
0.000811	5.82	2.38738350501
0.000812	5.812	2.39095294809
0.000813	5.792	2.38929613066
0.000814	5.752	2.38295950448
0.000815	5.708	2.3888775607
0.000816	5.676	2.372977876
0.000817	5.668	2.38951375807
0.000818	5.676	2.40811627626
0.000819	5.658	2.38349239562
0.00082	5.652	2.34923306634
0.000821	5.648	2.36814188764
0.000822	5.62	2.37394186955
0.000823	5.614	2.3573298454
0.000824	5.584	2.33558215441
0.000825	5.574	2.35722803309
0.000826	5.566	2.36424279633
0.000827	5.55	2.36886048555
0.000828	5.508	2.36599577345
0.000829	5.456	2.35713045884
0.00083	5.454	2.36048384871
0.000831	5.424	2.35716439817
0.000832	5.402	2.3622861808
0.000833	5.386	2.35138342258
0.000834	5.394	2.35260791463
0.000835	5.402	2.37495178898
0.000836	5.392	2.38124673228
0.000837	5.382	2.3799319318
0.000838	5.378	2.35353266389
0.000839	5.358	2.34218615827
0.00084	5.362	2.3312992086
0.000841	5.354	2.32565775642
0.000842	5.338	2.33661207735
0.000843	5.322	2.35166239074
0.000844	5.3	2.33623628942
0.000845	5.292	2.31230101847
0.000846	5.3	2.26318359839
0.000847	5.28	2.23463643575
0.000848	5.246	2.2674840683
0.000849	5.252	2.25931316997
0.00085	5.244	2.26461122491
0.000851	5.21	2.26581111305
0.000852	5.208	2.25582268807
0.000853	5.164	2.24880056919
0.000854	5.142	2.23826629336
0.000855	5.114	2.25765453513
0.000856	5.118	2.25212699464
0.000857	5.078	2.2324685888
0.000858	5.094	2.22826479575
0.000859	5.062	2.21408129932
0.00086	5.042	2.20550130356
0.000861	5.026	2.1948403131
0.000862	5.042	2.20277915371
0.000863	5.0	2.22351073755
0.000864	4.98	2.23866031367
0.000865	4.968	2.22328045914
0.000866	4.964	2.23667252856
0.000867	4.928	2.25362286108
0.000868	4.912	2.26544830001
0.000869	4.912	2.29003406088
0.00087	4.906	2.29633708327
0.000871	4.906	2.2788514651
0.000872	4.886	2.25499534368
0.000873	4.896	2.25592198447
0.000874	4.884	2.25267485448
0.000875	4.864	2.24443845984
0.000876	4.814	2.24842255815
0.000877	4.812	2.22365824712
0.000878	4.794	2.20806793374
0.000879	4.794	2.21891054349
0.00088	4.8	2.22710574513
0.000881	4.806	2.24240139137
0.000882	4.792	2.24515834631
0.000883	4.808	2.26343455836
0.000884	4.794	2.24578805768
0.000885	4.792	2.2540488016
0.000886	4.804	2.24534718919
0.000887	4.802	2.25184280091
0.000888	4.784	2.26480551041
0.000889	4.776	2.25429013217
0.00089	4.75	2.25466183717
0.000891	4.72	2.25157722497
0.000892	4.69	2.24719825561
0.000893	4.668	2.25605319086
0.000894	4.668	2.24628048115
0.000895	4.64	2.23033629751
0.000896	4.606	2.21331516057
0.000897	4.574	2.19920985811
0.000898	4.568	2.20031270505
0.000899	4.548	2.19264589024
0.0009	4.548	2.16972256291
0.000901	4.534	2.16814298421
0.000902	4.512	2.17758030851
0.000903	4.502	2.17025251987
0.000904	4.49	2.20497165515
0.000905	4.494	2.18677022113
0.000906	4.48	2.18210907152
0.000907	4.464	2.17731577866
0.000908	4.466	2.18285226252
0.000909	4.476	2.17748111358
0.00091	4.482	2.1976523838
0.000911	4.482	2.18578955986
0.000912	4.47	2.19934081033
0.000913	4.476	2.20486371461
0.000914	4.458	2.20096251672
0.000915	4.418	2.19892610153
0.000916	4.424	2.20095979064
0.000917	4.396	2.19708534199
0.000918	4.384	2.18827420585
0.000919	4.372	2.19399544211
0.00092	4.366	2.18907377674
0.000921	4.328	2.17265183589
0.000922	4.324	2.16680040613
0.000923	4.31	2.13586048233
0.000924	4.292	2.13230767011
0.000925	4.296	2.13550556075
0.000926	4.282	2.13412183345
0.000927	4.268	2.13170729698
0.000928	4.246	2.11600661625
0.000929	4.216	2.1055507593
0.00093	4.212	2.0992989306
0.000931	4.192	2.08976936526
0.000932	4.178	2.08190201499
0.000933	4.16	2.07615028358
0.000934	4.158	2.0863930598
0.000935	4.158	2.08447499385
0.000936	4.138	2.05984368339
0.000937	4.112	2.05705031538
0.000938	4.112	2.06190591444
0.000939	4.114	2.05548145212
0.00094	4.108	2.02690305639
0.000941	4.092	2.0296640116
0.000942	4.102	2.05221733742
0.000943	4.102	2.06387887241
0.000944	4.098	2.07566760345
0.000945	4.088	2.05529949156
0.000946	4.09	2.0615285591
0.000947	4.074	2.06990917675
0.000948	4.052	2.07781038596
0.000949	4.058	2.0810180201
0.00095	4.032	2.06372866434
0.000951	4.04	2.06164982478
0.000952	4.036	2.07140145795
0.000953	4.014	2.05956403154
0.000954	3.96	2.0313542281
0.000955	3.94	2.02790532323
0.000956	3.932	2.02765283024
0.000957	3.904	2.00269418534
0.000958	3.886	2.01618550734
0.000959	3.876	1.99515011967
0.00096	3.902	1.98705712047
0.000961	3.868	1.99664117958
0.000962	3.886	1.99022712272
0.000963	3.866	1.98898064345
0.000964	3.874	2.01646324043
0.000965	3.862	2.04131232299
0.000966	3.86	2.04655808615
0.000967	3.856	2.0686381994
0.000968	3.84	2.05873747719
0.000969	3.838	2.06294837551
0.00097	3.82	2.04342849153
0.000971	3.794	2.03557461175
0.000972	3.78	2.02178139273
0.000973	3.756	2.029892608
0.000974	3.752	2.02249746601
0.000975	3.754	2.03211318582
0.000976	3.732	2.01697198791
0.000977	3.712	1.98420160266
0.000978	3.69	1.99647188811
0.000979	3.684	1.98497959687
0.00098	3.672	1.98706215303
0.000981	3.676	1.99975598511
0.000982	3.664	1.9786621743
0.000983	3.644	1.96093447111
0.000984	3.632	1.98206357113
0.000985	3.632	1.98508841113
0.000986	3.614	1.9922359298
0.000987	3.612	1.98933556747
0.000988	3.606	1.99368101762
0.000989	3.598	1.99809809569
0.00099	3.588	1.99956395247
0.000991	3.59	2.00447000476
0.000992	3.562	2.01448653508
0.000993	3.554	2.0127304837
0.000994	3.554	2.01074215155
0.000995	3.546	1.9899457279
0.000996	3.546	1.98390624778
0.000997	3.542	1.99103892478
0.000998	3.518	1.97627832048
0.000999	3.508	1.97937767998
0.001	3.478	1.98431751492
0.001001	3.466	1.98616313529
0.001002	3.482	2.00840135431
0.001003	3.482	2.00441412887
0.001004	3.454	1.99596693359
0.001005	3.436	1.96007754949
0.001006	3.43	1.95680862631
0.001007	3.424	1.94119138675
0.001008	3.416	1.92949319771
0.001009	3.416	1.92222371227
0.00101	3.408	1.90723255006
0.001011	3.398	1.90567468368
0.001012	3.416	1.91074435757
0.001013	3.402	1.9142612152
0.001014	3.372	1.9177111357
0.001015	3.368	1.92056658307
0.001016	3.366	1.90788993393
0.001017	3.358	1.89890389436
0.001018	3.372	1.90305438703
0.001019	3.364	1.90984397268
0.00102	3.348	1.90023577484
0.001021	3.336	1.92018332458
0.001022	3.308	1.91027118494
0.001023	3.306	1.91738467711
0.001024	3.306	1.91320777753
0.001025	3.296	1.90902697728
0.001026	3.258	1.87708177765
0.001027	3.244	1.87735558699
0.001028	3.2	1.88573593061
0.001029	3.198	1.88647714007
0.00103	3.192	1.90555398769
0.001031	3.184	1.89582277653
0.001032	3.174	1.88354028361
0.001033	3.17	1.86577061827
0.001034	3.164	1.84637590972
0.001035	3.166	1.8586134617
0.001036	3.158	1.83440344526
0.001037	3.152	1.81573566358
0.001038	3.136	1.80596345478
0.001039	3.112	1.82193743032
0.00104	3.108	1.83312192721
0.001041	3.09	1.81160150143
0.001042	3.094	1.82459968212
0.001043	3.082	1.82298546346
0.001044	3.094	1.8387941701
0.001045	3.074	1.81232557781
0.001046	3.08	1.79710878914
0.001047	3.058	1.78175082433
0.001048	3.062	1.77374068003
0.001049	3.042	1.75961245733
0.00105	3.016	1.78093907813
0.001051	3.008	1.76859718421
0.001052	3.016	1.76627970605
0.001053	2.992	1.75383465583
0.001054	2.994	1.75782934325
0.001055	2.996	1.76067714247
0.001056	3.0	1.76068168617
0.001057	2.992	1.76633405674
0.001058	2.986	1.77025534881
0.001059	2.988	1.76970506017
0.00106	2.982	1.73714593515
0.001061	2.996	1.73089109998
0.001062	2.998	1.72452776145
0.001063	2.98	1.71918585383
0.001064	2.984	1.72966586369
0.001065	2.978	1.71508483755
0.001066	2.964	1.71192990511
0.001067	2.956	1.74070790198
0.001068	2.944	1.73460773664
0.001069	2.948	1.73127005404
0.00107	2.942	1.74202066578
0.001071	2.928	1.75009028339
0.001072	2.928	1.74780319258
0.001073	2.916	1.73808630396
0.001074	2.902	1.71825376473
0.001075	2.896	1.7196464753
0.001076	2.892	1.70772831563
0.001077	2.876	1.70194712021
0.001078	2.868	1.68954905226
0.001079	2.856	1.67906640726
0.00108	2.856	1.68263602719
0.001081	2.838	1.68278222002
0.001082	2.838	1.68278222002
0.001083	2.83	1.67603699243
0.001084	2.82	1.66841241904
0.001085	2.804	1.65818696171
0.001086	2.788	1.65016847625
0.001087	2.766	1.64415449396
0.001088	2.764	1.63716340052
0.001089	2.764	1.63716340052
0.00109	2.76	1.64875710764
0.001091	2.764	1.6517578515
0.001092	2.76	1.65963851486
0.001093	2.746	1.66177134408
0.001094	2.73	1.67364870866
0.001095	2.724	1.66006746851
0.001096	2.738	1.65570407984
0.001097	2.738	1.64358023838
0.001098	2.718	1.64148591221
0.001099	2.708	1.6366844534
0.0011	2.716	1.63931205083
0.001101	2.718	1.63904728425
0.001102	2.708	1.64278300454
0.001103	2.71	1.63030671961
0.001104	2.692	1.62638740772
0.001105	2.686	1.61102576019
0.001106	2.678	1.61316955092
0.001107	2.678	1.61192927885
0.001108	2.662	1.60242191697
0.001109	2.648	1.59877953452
0.00111	2.618	1.58873408725
0.001111	2.608	1.59195979849
0.001112	2.598	1.60137316076
0.001113	2.6	1.61987653851
0.001114	2.602	1.61480525142
0.001115	2.588	1.61066942605
0.001116	2.574	1.60515544419
0.001117	2.55	1.58981130956
0.001118	2.544	1.58873031066
0.001119	2.554	1.60844148168
0.00112	2.566	1.62161771081
0.001121	2.564	1.62293068244
0.001122	2.546	1.6086901504
0.001123	2.552	1.61471235829
0.001124	2.546	1.61984073291
0.001125	2.554	1.63189583001
0.001126	2.546	1.6284606228
0.001127	2.556	1.63672355638
0.001128	2.548	1.63575548295
0.001129	2.558	1.62315618472
0.00113	2.562	1.63038523055
0.001131	2.566	1.62531350822
0.001132	2.544	1.6124713951
0.001133	2.534	1.61395291133
0.001134	2.536	1.62748394769
0.001135	2.526	1.60913765726
0.001136	2.524	1.62031601856
0.001137	2.512	1.60805970038
0.001138	2.49	1.60433786965
0.001139	2.508	1.60932780999
0.00114	2.492	1.60434908919
0.001141	2.486	1.60181272314
0.001142	2.458	1.58500347003
0.001143	2.458	1.58500347003
0.001144	2.456	1.58621057871
0.001145	2.452	1.58483311424
0.001146	2.442	1.57690709936
0.001147	2.428	1.55461120541
0.001148	2.4	1.56204993518
0.001149	2.39	1.55367306728
0.00115	2.382	1.57228368941
0.001151	2.368	1.55582004101
0.001152	2.362	1.5693807696
0.001153	2.344	1.58671484521
0.001154	2.346	1.5869102054
0.001155	2.326	1.58736385243
0.001156	2.314	1.60355978997
0.001157	2.286	1.57613578095
0.001158	2.282	1.57304672531
0.001159	2.278	1.57121481663
0.00116	2.28	1.56639713994
0.001161	2.256	1.54222696125
0.001162	2.264	1.54217508734
0.001163	2.264	1.54606080087
0.001164	2.26	1.5415576538
0.001165	2.258	1.52821333589
0.001166	2.242	1.52165567721
0.001167	2.22	1.52302330908
0.001168	2.232	1.53041693665
0.001169	2.242	1.53604557224
0.00117	2.228	1.54402590652
0.001171	2.214	1.52584533948
0.001172	2.208	1.52601965911
0.001173	2.198	1.5108924515
0.001174	2.17	1.50502491674
0.001175	2.158	1.50765911266
0.001176	2.14	1.50479234448
0.001177	2.122	1.50834876604
0.001178	2.126	1.52385169882
0.001179	2.124	1.5022063773
0.00118	2.124	1.50752247081
0.001181	2.11	1.4919450392
0.001182	2.106	1.48282298337
0.001183	2.084	1.47001496591
0.001184	2.088	1.47249991511
0.001185	2.088	1.47114105374
0.001186	2.094	1.47144962537
0.001187	2.074	1.46851081031
0.001188	2.07	1.46188234821
0.001189	2.072	1.46383605639
0.00119	2.062	1.45813442453
0.001191	2.044	1.45673058594
0.001192	2.046	1.4642008059
0.001193	2.03	1.44951716099
0.001194	2.03	1.43982637842
0.001195	2.032	1.43908860047
0.001196	2.006	1.43595403826
0.001197	1.988	1.43382565188
0.001198	1.986	1.44975998013
0.001199	1.988	1.46145680744
0.0012	1.98	1.45175755552
0.001201	1.972	1.45437821766
0.001202	1.974	1.44959442604
0.001203	1.966	1.43556400066
0.001204	1.976	1.42948382292
0.001205	1.976	1.42247108934
0.001206	1.98	1.42393820091
0.001207	1.986	1.43310990507
0.001208	1.986	1.4190856211
0.001209	1.97	1.42024645749
0.00121	1.934	1.40201426526
0.001211	1.932	1.38829967946
0.001212	1.93	1.38314858204
0.001213	1.936	1.37546501228
0.001214	1.92	1.3731715115
0.001215	1.916	1.36562952516
0.001216	1.916	1.37147511826
0.001217	1.902	1.37127531882
0.001218	1.906	1.36863581716
0.001219	1.89	1.3703649149
0.00122	1.886	1.38021882323
0.001221	1.864	1.36876002279
0.001222	1.858	1.35861547172
0.001223	1.854	1.35966319359
0.001224	1.84	1.34253491575
0.001225	1.828	1.35440614293
0.001226	1.818	1.36413928908
0.001227	1.796	1.37054149882
0.001228	1.808	1.38532884183
0.001229	1.806	1.39440453241
0.00123	1.804	1.39913687679
0.001231	1.808	1.39109165766
0.001232	1.798	1.37593459147
0.001233	1.812	1.36845021831
0.001234	1.812	1.37428381348
0.001235	1.812	1.37719134473
0.001236	1.784	1.38468191293
0.001237	1.788	1.37370156876
0.001238	1.78	1.37244307714
0.001239	1.774	1.37801451371
0.00124	1.758	1.35330558264
0.001241	1.762	1.35991029116
0.001242	1.75	1.35332922824
0.001243	1.758	1.35034662217
0.001244	1.756	1.36691770052
0.001245	1.746	1.3628954472
0.001246	1.732	1.34765574239
0.001247	1.718	1.33659118656
0.001248	1.714	1.34618126565
0.001249	1.71	1.34977775948
0.00125	1.712	1.35832838445
0.001251	1.704	1.36102314455
0.001252	1.688	1.35597050115
0.001253	1.676	1.35610619053
0.001254	1.668	1.35269213053
0.001255	1.668	1.35564597148
0.001256	1.66	1.34178984942
0.001257	1.654	1.3424917132
0.001258	1.668	1.34973182522
0.001259	1.662	1.32504943304
0.00126	1.656	1.33028718704
0.001261	1.65	1.32796837312
0.001262	1.638	1.34274197074
0.001263	1.63	1.32555648691
0.001264	1.614	1.32853453098
0.001265	1.59	1.32585821263
0.001266	1.588	1.31082264247
0.001267	1.588	1.29855920158
0.001268	1.586	1.27851632762
0.001269	1.576	1.26341758734
0.00127	1.566	1.26397943021
0.001271	1.546	1.23930787135
0.001272	1.526	1.23504008032
0.001273	1.534	1.24291753548
0.001274	1.54	1.25395374715
0.001275	1.536	1.24607543913
0.001276	1.546	1.24895316165
0.001277	1.556	1.25493585493
0.001278	1.564	1.26566346238
0.001279	1.572	1.26523357527
0.00128	1.562	1.26259890702
0.001281	1.564	1.27510940707
0.001282	1.554	1.27085955164
0.001283	1.542	1.25548237742
0.001284	1.542	1.26342233635
0.001285	1.52	1.24803846095
0.001286	1.524	1.26705327433
0.001287	1.52	1.27027556066
0.001288	1.514	1.26720321969
0.001289	1.522	1.27965464091
0.00129	1.508	1.26883253426
0.001291	1.51	1.27510783858
0.001292	1.508	1.26092664339
0.001293	1.5	1.25299640861
0.001294	1.512	1.24171494313
0.001295	1.504	1.24498353403
0.001296	1.492	1.2465696932
0.001297	1.48	1.23838604643
0.001298	1.482	1.23356232108
0.001299	1.482	1.23356232108
0.0013	1.48	1.23515181253
0.001301	1.478	1.22862362015
0.001302	1.47	1.22682517092
0.001303	1.466	1.21689933848
0.001304	1.454	1.23283575548
0.001305	1.456	1.23614885835
0.001306	1.448	1.22608971939
0.001307	1.456	1.24581860638
0.001308	1.442	1.23395137668
0.001309	1.43	1.2397983707
0.00131	1.424	1.22646809987
0.001311	1.43	1.23170613378
0.001312	1.422	1.21816090891
0.001313	1.424	1.21828732243
0.001314	1.414	1.20938166019
0.001315	1.404	1.20862897533
0.001316	1.39	1.20743529847
0.001317	1.392	1.20761583295
0.001318	1.378	1.21947365695
0.001319	1.38	1.19983332176
0.00132	1.374	1.2025489595
0.001321	1.372	1.20067314453
0.001322	1.372	1.20897311798
0.001323	1.364	1.20644270481
0.001324	1.356	1.20385381172
0.001325	1.356	1.20385381172
0.001326	1.372	1.2073176881
0.001327	1.374	1.20421094498
0.001328	1.368	1.20688690439
0.001329	1.364	1.21305564588
0.00133	1.352	1.21165011451
0.001331	1.36	1.2126005113
0.001332	1.358	1.20906410086
0.001333	1.356	1.20052655114
0.001334	1.348	1.18443910776
0.001335	1.332	1.1703742991
0.001336	1.324	1.16919801574
0.001337	1.322	1.16203098065
0.001338	1.312	1.16217726703
0.001339	1.296	1.16119937995
0.00134	1.3	1.14804181109
0.001341	1.286	1.138509552
0.001342	1.276	1.12063553397
0.001343	1.276	1.10445642739
0.001344	1.27	1.11941949242
0.001345	1.274	1.10766601465
0.001346	1.26	1.10652609549
0.001347	1.246	1.10339657422
0.001348	1.24	1.10199818512
0.001349	1.236	1.10286173204
0.00135	1.228	1.08812499282
0.001351	1.23	1.09229116997
0.001352	1.228	1.10454334455
0.001353	1.222	1.09941620872
0.001354	1.214	1.09918333321
0.001355	1.218	1.10746376916
0.001356	1.216	1.11056021899
0.001357	1.208	1.10848364895
0.001358	1.206	1.10975853229
0.001359	1.214	1.11184711179
0.00136	1.204	1.11462280615
0.001361	1.204	1.11282703058
0.001362	1.202	1.11049358395
0.001363	1.2	1.10453610172
0.001364	1.196	1.10525291223
0.001365	1.194	1.10288893366
0.001366	1.196	1.09981089284
0.001367	1.192	1.10414491802
0.001368	1.178	1.10196007187
0.001369	1.17	1.09777046781
0.00137	1.176	1.09042377083
0.001371	1.172	1.08185766162
0.001372	1.158	1.07379513875
0.001373	1.158	1.06631890164
0.001374	1.162	1.06007358235
0.001375	1.172	1.07257447294
0.001376	1.164	1.07009532286
0.001377	1.156	1.06755046719
0.001378	1.148	1.06305973492
0.001379	1.15	1.06747365307
0.00138	1.16	1.07256701422
0.001381	1.156	1.07315609303
0.001382	1.148	1.0649394349
0.001383	1.162	1.06759355562
0.001384	1.162	1.07506092851
0.001385	1.156	1.07129081019
0.001386	1.154	1.08179665372
0.001387	1.15	1.07494185889
0.001388	1.15	1.07680081724
0.001389	1.14	1.06976632963
0.00139	1.136	1.07214924334
0.001391	1.136	1.06841190559
0.001392	1.136	1.0552269898
0.001393	1.132	1.06516477599
0.001394	1.132	1.06328547437
0.001395	1.128	1.05433201602
0.001396	1.13	1.04933312156
0.001397	1.118	1.04693648327
0.001398	1.114	1.04928737722
0.001399	1.096	1.05203802213
0.0014	1.094	1.04936361667
0.001401	1.088	1.04511052047
0.001402	1.092	1.05429407662
0.001403	1.086	1.05004952264
0.001404	1.082	1.05984715879
0.001405	1.072	1.0539525606
0.001406	1.08	1.05716602291
0.001407	1.084	1.06251776456
0.001408	1.082	1.052271828
0.001409	1.078	1.05067406935
0.00141	1.07	1.0397595876
0.001411	1.062	1.03448344598
0.001412	1.064	1.04876308097
0.001413	1.066	1.04768506718
0.001414	1.056	1.03579148481
0.001415	1.052	1.03406769604
0.001416	1.056	1.03385879113
0.001417	1.044	1.02862237969
0.001418	1.042	1.02578555264
0.001419	1.03	1.02034307956
0.00142	1.034	1.02217611007
0.001421	1.026	1.02045284065
0.001422	1.018	1.00879928628
0.001423	1.016	1.00784125734
0.001424	1.012	1.00789682012
0.001425	1.01	1.00692601516
0.001426	1.008	0.997965931282
0.001427	1.014	1.00687834419
0.001428	1.008	1.00595029698
0.001429	1.004	0.993973842714
0.00143	1.004	0.999991999968
0.001431	1.01	0.99894944817
0.001432	1.01	1.00493780902
0.001433	1.012	1.0098792007
0.001434	1.0	1.01587400794
0.001435	0.986	1.00090159356
0.001436	0.986	0.996897186273
0.001437	0.982	1.00283398427
0.001438	0.99	1.01089069637
0.001439	0.994	1.01289881035
0.00144	0.992	1.01189722798
0.001441	0.996	1.01389545812
0.001442	0.986	1.01479258965
0.001443	0.986	0.998901396535
0.001444	0.986	0.994888938525
0.001445	0.988	1.00789682012
0.001446	0.992	1.00793650594
0.001447	0.984	1.00585486031
0.001448	0.978	1.00673531775
0.001449	0.97	1.00453969558
0.00145	0.972	1.00956228139
0.001451	0.978	1.00871998097
0.001452	0.986	1.00489004374
0.001453	0.982	0.994824607657
0.001454	0.97	0.978314877736
0.001455	0.972	0.975303029832
0.001456	0.974	0.976383121526
0.001457	0.98	0.979591751701
0.001458	0.974	0.966086952608
0.001459	0.97	0.972162537851
0.00146	0.96	0.964572444143
0.001461	0.956	0.962322191368
0.001462	0.95	0.960989073819
0.001463	0.956	0.962322191368
0.001464	0.948	0.95357013376
0.001465	0.936	0.948632700259
0.001466	0.928	0.943830493256
0.001467	0.912	0.944593034063
0.001468	0.906	0.959772889803
0.001469	0.906	0.955596149009
0.00147	0.908	0.950545106768
0.001471	0.898	0.935732867863
0.001472	0.898	0.950576667082
0.001473	0.896	0.949307115743
0.001474	0.902	0.950997371185
0.001475	0.9	0.953939201417
0.001476	0.89	0.947575854483
0.001477	0.91	0.951787791475
0.001478	0.914	0.952157549988
0.001479	0.912	0.961382338094
0.00148	0.914	0.960522774327
0.001481	0.916	0.961740089629
0.001482	0.91	0.949684158023
0.001483	0.904	0.937434797733
0.001484	0.91	0.943345111823
0.001485	0.902	0.94254761153
0.001486	0.894	0.939555213918
0.001487	0.892	0.933989293301
0.001488	0.888	0.935658057198
0.001489	0.898	0.937867794521
0.00149	0.892	0.933989293301
0.001491	0.904	0.945930229985
0.001492	0.902	0.94254761153
0.001493	0.898	0.946359339786
0.001494	0.894	0.950138937209
0.001495	0.89	0.949684158023
0.001496	0.896	0.947197972971
0.001497	0.898	0.946359339786
0.001498	0.898	0.958955681979
0.001499	0.892	0.95306662936
0.0015	0.892	0.950965824833
0.001501	0.886	0.944988888824
0.001502	0.894	0.964761110327
0.001503	0.874	0.949802084647
0.001504	0.872	0.948480890688
0.001505	0.866	0.944480809757
0.001506	0.864	0.943135197095
0.001507	0.858	0.943311189375
0.001508	0.858	0.947542083498
0.001509	0.854	0.936314049879
0.00151	0.852	0.926334712725
0.001511	0.856	0.929120013776
0.001512	0.848	0.932145911325
0.001513	0.852	0.919834767771
0.001514	0.854	0.936314049879
0.001515	0.854	0.927730564334
0.001516	0.846	0.926436182368
0.001517	0.84	0.922171350672
0.001518	0.84	0.911262859992
0.001519	0.844	0.90976040802
0.00152	0.832	0.900986126419
0.001521	0.82	0.896437393241
0.001522	0.814	0.891854248182
0.001523	0.812	0.894793831002
0.001524	0.804	0.897543313718
0.001525	0.808	0.907268427754
0.001526	0.804	0.908616530776
0.001527	0.798	0.903988937985
0.001528	0.802	0.918039214849
0.001529	0.798	0.919345419307
0.00153	0.792	0.916916571996
0.001531	0.794	0.896417313532
0.001532	0.796	0.904645787035
0.001533	0.788	0.889413289759
0.001534	0.784	0.892941207471
0.001535	0.79	0.89994444273
0.001536	0.788	0.887161766534
0.001537	0.784	0.877122568402
0.001538	0.774	0.873455207781
0.001539	0.776	0.881943308836
0.00154	0.79	0.891010662114
0.001541	0.788	0.889413289759
0.001542	0.798	0.890615517493
0.001543	0.796	0.891282222419
0.001544	0.794	0.894183426373
0.001545	0.79	0.884251095561
0.001546	0.78	0.880681554252
0.001547	0.78	0.873842090998
0.001548	0.78	0.87155034278
0.001549	0.776	0.865923784175
0.00155	0.772	0.878644410441
0.001551	0.77	0.881532756056
0.001552	0.768	0.877596718317
0.001553	0.75	0.873784870549
0.001554	0.75	0.871492971859
0.001555	0.754	0.877202371178
0.001556	0.736	0.861570658739
0.001557	0.732	0.862656362638
0.001558	0.73	0.870114934937
0.001559	0.728	0.868340946864
0.00156	0.728	0.872935278242
0.001561	0.732	0.881008513012
0.001562	0.732	0.883275721392
0.001563	0.73	0.881532756056
0.001564	0.73	0.879261053385
0.001565	0.726	0.866558711225
0.001566	0.718	0.859346263156
0.001567	0.712	0.853847761606
0.001568	0.704	0.853454158113
0.001569	0.692	0.839723764103
0.00157	0.688	0.833460257001
0.001571	0.69	0.833006602615
0.001572	0.694	0.844016587515
0.001573	0.688	0.835856447005
0.001574	0.69	0.844926032266
0.001575	0.676	0.838465264635
0.001576	0.676	0.836076551519
0.001577	0.686	0.843447686582
0.001578	0.68	0.842377587546
0.001579	0.674	0.834100713343
0.00158	0.676	0.831278533345
0.001581	0.676	0.821598442063
0.001582	0.676	0.826452660471
0.001583	0.674	0.824453758558
0.001584	0.658	0.810577571858
0.001585	0.658	0.813041204368
0.001586	0.658	0.803141332519
0.001587	0.656	0.785916026049
0.001588	0.652	0.799309702181
0.001589	0.648	0.805044098171
0.00159	0.642	0.808601261439
0.001591	0.642	0.811070897024
0.001592	0.644	0.805769197724
0.001593	0.646	0.800427385838
0.001594	0.65	0.804673846972
0.001595	0.64	0.798999374218
0.001596	0.648	0.814920855053
0.001597	0.648	0.80999753086
0.001598	0.65	0.812096053432
0.001599	0.648	0.814920855053
0.0016	0.65	0.817006731918
0.001601	0.65	0.819451035755
0.001602	0.652	0.831201539941
0.001603	0.652	0.840771074669
0.001604	0.65	0.838749068554
0.001605	0.648	0.834323678197
0.001606	0.642	0.835365788143
0.001607	0.646	0.841833712796
0.001608	0.648	0.83671739554
0.001609	0.654	0.835633891127
0.00161	0.66	0.8416650165
0.001611	0.648	0.839104284341
0.001612	0.64	0.840476055578
0.001613	0.634	0.84145350436
0.001614	0.632	0.841769564667
0.001615	0.636	0.836363557312
0.001616	0.638	0.833640210163
0.001617	0.628	0.830431213286
0.001618	0.62	0.814616474177
0.001619	0.628	0.825600387597
0.00162	0.628	0.830431213286
0.001621	0.626	0.82590798519
0.001622	0.62	0.824378553821
0.001623	0.62	0.821948903521
0.001624	0.62	0.826801064344
0.001625	0.62	0.821948903521
0.001626	0.62	0.829216497665
0.001627	0.628	0.835234098921
0.001628	0.628	0.832836118333
0.001629	0.628	0.832836118333
0.00163	0.62	0.819512049942
0.001631	0.618	0.822238408249
0.001632	0.62	0.821948903521
0.001633	0.61	0.808640834982
0.001634	0.602	0.804733496258
0.001635	0.608	0.808910378225
0.001636	0.602	0.794730142879
0.001637	0.602	0.807214965173
0.001638	0.604	0.809434370409
0.001639	0.598	0.802742798161
0.00164	0.596	0.800489850029
0.001641	0.586	0.794105786404
0.001642	0.592	0.80095942469
0.001643	0.596	0.805471290612
0.001644	0.588	0.783744856442
0.001645	0.586	0.789052596473
0.001646	0.58	0.787146746166
0.001647	0.58	0.787146746166
0.001648	0.576	0.784999363057
0.001649	0.572	0.772538672171
0.00165	0.576	0.772155424769
0.001651	0.568	0.765098686445
0.001652	0.566	0.760028946817
0.001653	0.566	0.762655885705
0.001654	0.566	0.760028946817
0.001655	0.562	0.757730822918
0.001656	0.558	0.758047491916
0.001657	0.56	0.773563184233
0.001658	0.56	0.768374908492
0.001659	0.56	0.763151361134
0.00166	0.564	0.762826323615
0.001661	0.562	0.762991480949
0.001662	0.562	0.762991480949
0.001663	0.564	0.760199973691
0.001664	0.566	0.762655885705
0.001665	0.56	0.763151361134
0.001666	0.552	0.763738175031
0.001667	0.548	0.766613331478
0.001668	0.542	0.761732236419
0.001669	0.538	0.754026524732
0.00167	0.536	0.7488017094
0.001671	0.538	0.751369416466
0.001672	0.53	0.749066085202
0.001673	0.526	0.757181616259
0.001674	0.52	0.752063827079
0.001675	0.514	0.74953585638
0.001676	0.508	0.752287179208
0.001677	0.514	0.746862771866
0.001678	0.512	0.736108687627
0.001679	0.52	0.752063827079
0.00168	0.518	0.752114353008
0.001681	0.51	0.749599893276
0.001682	0.514	0.752199441638
0.001683	0.51	0.749599893276
0.001684	0.516	0.746822602765
0.001685	0.51	0.741552425658
0.001686	0.5	0.730753036258
0.001687	0.496	0.730742088565
0.001688	0.498	0.728008241712
0.001689	0.498	0.728008241712
0.00169	0.504	0.730742088565
0.001691	0.506	0.738893767737
0.001692	0.508	0.741576698663
0.001693	0.5	0.730753036258
0.001694	0.498	0.73075029935
0.001695	0.506	0.73346029204
0.001696	0.498	0.719719389762
0.001697	0.504	0.719711053132
0.001698	0.504	0.714131640526
0.001699	0.502	0.714140042289
0.0017	0.506	0.714117637368
0.001701	0.5	0.708519583357
0.001702	0.494	0.702825725198
0.001703	0.492	0.702805805326
0.001704	0.484	0.699817118968
0.001705	0.476	0.696723761616
0.001706	0.482	0.694028817845
0.001707	0.48	0.699714227381
0.001708	0.482	0.705461551043
0.001709	0.472	0.693697340344
0.00171	0.474	0.696651993466
0.001711	0.474	0.696651993466
0.001712	0.47	0.696491205975
0.001713	0.468	0.69640218265
0.001714	0.474	0.702370272719
0.001715	0.478	0.702506939468
0.001716	0.484	0.705509744794
0.001717	0.478	0.702506939468
0.001718	0.476	0.702441456635
0.001719	0.48	0.705407683542
0.00172	0.478	0.702506939468
0.001721	0.472	0.696574475559
0.001722	0.47	0.699356847396
0.001723	0.47	0.713512438574
0.001724	0.482	0.725035171561
0.001725	0.478	0.724924823689
0.001726	0.482	0.730531313497
0.001727	0.48	0.722218803411
0.001728	0.476	0.719321902906
0.001729	0.466	0.696307403379
0.00173	0.468	0.693524332666
0.001731	0.468	0.687732506139
0.001732	0.47	0.693613725354
0.001733	0.46	0.687313611098
0.001734	0.452	0.675052590544
0.001735	0.45	0.677864293203
0.001736	0.446	0.677557377644
0.001737	0.436	0.664758602803
0.001738	0.424	0.648246866556
0.001739	0.428	0.65484043858
0.00174	0.418	0.650596649238
0.001741	0.426	0.660699629181
0.001742	0.426	0.669719344203
0.001743	0.428	0.675881646444
0.001744	0.432	0.676295793274
0.001745	0.43	0.676091709755
0.001746	0.434	0.679443890251
0.001747	0.44	0.685857127979
0.001748	0.442	0.677226697643
0.001749	0.44	0.671118469423
0.00175	0.436	0.664758602803
0.001751	0.44	0.671118469423
0.001752	0.444	0.67443606072
0.001753	0.442	0.674267009426
0.001754	0.44	0.674091981854
0.001755	0.426	0.663719820406
0.001756	0.424	0.660472558098
0.001757	0.418	0.659754499795
0.001758	0.41	0.65261014396
0.001759	0.408	0.658434506994
0.00176	0.408	0.658434506994
0.001761	0.408	0.661465040648
0.001762	0.404	0.663915657294
0.001763	0.406	0.66720611508
0.001764	0.404	0.666921284711
0.001765	0.412	0.676946083525
0.001766	0.408	0.676414074366
0.001767	0.41	0.676683086829
0.001768	0.408	0.673450814834
0.001769	0.406	0.66720611508
0.00177	0.414	0.665284901377
0.001771	0.42	0.669029147347
0.001772	0.426	0.669719344203
0.001773	0.428	0.675881646444
0.001774	0.428	0.67883429495
0.001775	0.426	0.672699041177
0.001776	0.43	0.676091709755
0.001777	0.42	0.666033032214
0.001778	0.42	0.66302337817
0.001779	0.418	0.662778997857
0.00178	0.414	0.659245022734
0.001781	0.416	0.665540381945
0.001782	0.414	0.665284901377
0.001783	0.412	0.662009063382
0.001784	0.412	0.668023951666
0.001785	0.414	0.668284370609
0.001786	0.416	0.671523640686
0.001787	0.416	0.671523640686
0.001788	0.416	0.668538704938
0.001789	0.416	0.668538704938
0.00179	0.412	0.662009063382
0.001791	0.41	0.658710862215
0.001792	0.408	0.658434506994
0.001793	0.412	0.658981031593
0.001794	0.416	0.668538704938
0.001795	0.414	0.665284901377
0.001796	0.414	0.662271847507
0.001797	0.422	0.666270215453
0.001798	0.42	0.656962708226
0.001799	0.416	0.656463251066
0.0018	0.422	0.666270215453
0.001801	0.42	0.666033032214
0.001802	0.422	0.672246978424
0.001803	0.414	0.662271847507
0.001804	0.414	0.662271847507
0.001805	0.412	0.658981031593
0.001806	0.402	0.657568247409
0.001807	0.4	0.648074069841
0.001808	0.394	0.644021738764
0.001809	0.394	0.640908729852
0.00181	0.392	0.63744489958
0.001811	0.392	0.63744489958
0.001812	0.386	0.633248766284
0.001813	0.392	0.63744489958
0.001814	0.392	0.63744489958
0.001815	0.386	0.626900311054
0.001816	0.376	0.621790961658
0.001817	0.374	0.618161791119
0.001818	0.374	0.618161791119
0.001819	0.374	0.618161791119
0.00182	0.374	0.621388767198
0.001821	0.376	0.624999199999
0.001822	0.376	0.624999199999
0.001823	0.378	0.625392676644
0.001824	0.368	0.623358644762
0.001825	0.366	0.626134170925
0.001826	0.36	0.624819974073
0.001827	0.358	0.624368480947
0.001828	0.358	0.630742419693
0.001829	0.366	0.638783218314
0.00183	0.36	0.63749509802
0.001831	0.356	0.630288822684
0.001832	0.352	0.626175694195
0.001833	0.35	0.625699608438
0.001834	0.348	0.612287514163
0.001835	0.346	0.605214011735
0.001836	0.344	0.601385067989
0.001837	0.338	0.586307086773
0.001838	0.344	0.59805016512
0.001839	0.348	0.599079293583
0.00184	0.352	0.596737798367
0.001841	0.348	0.595731483136
0.001842	0.35	0.589491306128
0.001843	0.342	0.580548016963
0.001844	0.332	0.574261264583
0.001845	0.336	0.578881680484
0.001846	0.336	0.578881680484
0.001847	0.336	0.578881680484
0.001848	0.332	0.574261264583
0.001849	0.334	0.578311334836
0.00185	0.334	0.58175940044
0.001851	0.328	0.576555287895
0.001852	0.328	0.580013792939
0.001853	0.33	0.58060313468
0.001854	0.326	0.57941694832
0.001855	0.322	0.578200657212
0.001856	0.324	0.582257674917
0.001857	0.326	0.582858473388
0.001858	0.328	0.593646359376
0.001859	0.332	0.594790719497
0.00186	0.326	0.586279796684
0.001861	0.328	0.590267735862
0.001862	0.328	0.590267735862
0.001863	0.328	0.590267735862
0.001864	0.326	0.58968126984
0.001865	0.324	0.585682507849
0.001866	0.326	0.586279796684
0.001867	0.322	0.588486193551
0.001868	0.322	0.5918749868
0.001869	0.318	0.590657261024
0.00187	0.314	0.579140742825
0.001871	0.322	0.588486193551
0.001872	0.32	0.581033561853
0.001873	0.316	0.576319355913
0.001874	0.31	0.574369219231
0.001875	0.31	0.5673623181
0.001876	0.306	0.566007067094
0.001877	0.312	0.571538275184
0.001878	0.306	0.566007067094
0.001879	0.302	0.561066840938
0.00188	0.308	0.563148293081
0.001881	0.306	0.566007067094
0.001882	0.306	0.566007067094
0.001883	0.304	0.565317609844
0.001884	0.306	0.566007067094
0.001885	0.308	0.570206979964
0.001886	0.306	0.555305321422
0.001887	0.306	0.555305321422
0.001888	0.308	0.559585560929
0.001889	0.31	0.56382621436
0.00189	0.308	0.559585560929
0.001891	0.306	0.558895339039
0.001892	0.302	0.557490807099
0.001893	0.306	0.562462443191
0.001894	0.304	0.56176863565
0.001895	0.304	0.56176863565
0.001896	0.298	0.563201562498
0.001897	0.294	0.5581791827
0.001898	0.298	0.559639169465
0.001899	0.29	0.54580216196
0.0019	0.29	0.549454274713
0.001901	0.29	0.553082272361
0.001902	0.286	0.551546915502
0.001903	0.286	0.547908751527
0.001904	0.286	0.551546915502
0.001905	0.284	0.54712338645
0.001906	0.288	0.55231874855
0.001907	0.288	0.548685702383
0.001908	0.288	0.548685702383
0.001909	0.29	0.549454274713
0.00191	0.286	0.547908751527
0.001911	0.288	0.55231874855
0.001912	0.284	0.54712338645
0.001913	0.292	0.5538375213
0.001914	0.298	0.563201562498
0.001915	0.298	0.559639169465
0.001916	0.296	0.558913231191
0.001917	0.3	0.560357029045
0.001918	0.3	0.560357029045
0.001919	0.298	0.556053954217
0.00192	0.298	0.556053954217
0.001921	0.296	0.555323329242
0.001922	0.292	0.5538375213
0.001923	0.294	0.561750834445
0.001924	0.294	0.554584529175
0.001925	0.286	0.551546915502
0.001926	0.284	0.550766738284
0.001927	0.28	0.545527267879
0.001928	0.28	0.545527267879
0.001929	0.286	0.551546915502
0.00193	0.284	0.550766738284
0.001931	0.284	0.550766738284
0.001932	0.278	0.548375783565
0.001933	0.274	0.543069056382
0.001934	0.278	0.544716439994
0.001935	0.28	0.545527267879
0.001936	0.276	0.540207367591
0.001937	0.274	0.53565287267
0.001938	0.27	0.52640288753
0.001939	0.272	0.527272225705
0.00194	0.27	0.52640288753
0.001941	0.262	0.522834581871
0.001942	0.264	0.527545258722
0.001943	0.266	0.528435426519
0.001944	0.264	0.527545258722
0.001945	0.262	0.526645991155
0.001946	0.26	0.529528091795
0.001947	0.256	0.523893118871
0.001948	0.258	0.524819969132
0.001949	0.264	0.535073826682
0.00195	0.264	0.535073826682
0.001951	0.26	0.533291665039
0.001952	0.262	0.534187233093
0.001953	0.264	0.538798663695
0.001954	0.262	0.537918209396
0.001955	0.268	0.540533070219
0.001956	0.27	0.541387107346
0.001957	0.266	0.535951490342
0.001958	0.262	0.526645991155
0.001959	0.258	0.520995201513
0.00196	0.262	0.522834581871
0.001961	0.26	0.525737577124
0.001962	0.258	0.520995201513
0.001963	0.26	0.525737577124
0.001964	0.258	0.524819969132
0.001965	0.256	0.520061534821
0.001966	0.26	0.521919534028
0.001967	0.26	0.525737577124
0.001968	0.26	0.525737577124
0.001969	0.26	0.525737577124
0.00197	0.26	0.529528091795
0.001971	0.262	0.530430014234
0.001972	0.26	0.529528091795
0.001973	0.258	0.528617063667
0.001974	0.262	0.530430014234
0.001975	0.26	0.521919534028
0.001976	0.26	0.521919534028
0.001977	0.264	0.527545258722
0.001978	0.258	0.520995201513
0.001979	0.258	0.520995201513
0.00198	0.258	0.520995201513
0.001981	0.256	0.520061534821
0.001982	0.254	0.515251394952
0.001983	0.254	0.515251394952
0.001984	0.252	0.514291745996
0.001985	0.254	0.515251394952
0.001986	0.254	0.515251394952
0.001987	0.254	0.511355062554
0.001988	0.254	0.511355062554
0.001989	0.258	0.513260167946
0.00199	0.258	0.513260167946
0.001991	0.258	0.509348603611
0.001992	0.254	0.507428812741
0.001993	0.25	0.501497756725
0.001994	0.246	0.503471945594
0.001995	0.246	0.503471945594
0.001996	0.244	0.50245795844
0.001997	0.244	0.50245795844
0.001998	0.24	0.500399840128
[truncated: 8,002 more rows]
