# Supplementary material for: The Influence of Synaptic Size on AMPA Receptor Activation: A Monte Carlo Model
Source: PLoS One. 2015 Jun 24;10(6):e0130924. doi: 10.1371/journal.pone.0130924 (PMC4479604; doi:10.1371/journal.pone.0130924)
Supplement: S1 Dataset — This package contains the experimental data used as basis for the analysis presented in the paper. (ZIP) [file pone.0130924.s001.zip › S1 Simulation data/test/1139_10667_107_195.csv]

time	AMPA.O.mean	AMPA.O.stdev
0.0	0.0	0.0
1e-06	0.0	0.0
2e-06	0.032	0.176
3e-06	0.166	0.387871112613
4e-06	0.372	0.577595013829
5e-06	0.652	0.791767642683
6e-06	0.976	0.997709376522
7e-06	1.326	1.1522690658
8e-06	1.662	1.25210063493
9e-06	2.034	1.36266063273
1e-05	2.404	1.48350396022
1.1e-05	2.674	1.58988175661
1.2e-05	3.024	1.66475944208
1.3e-05	3.32	1.70692706347
1.4e-05	3.574	1.77778626387
1.5e-05	3.842	1.83875936435
1.6e-05	4.096	1.88965181978
1.7e-05	4.326	1.92554511762
1.8e-05	4.554	1.94295753942
1.9e-05	4.76	2.0125605581
2e-05	4.958	2.09290133547
2.1e-05	5.148	2.11047293278
2.2e-05	5.338	2.18260303308
2.3e-05	5.554	2.22150489534
2.4e-05	5.69	2.3069243594
2.5e-05	5.874	2.36349825471
2.6e-05	6.022	2.42683250349
2.7e-05	6.168	2.45026039433
2.8e-05	6.292	2.47441629481
2.9e-05	6.416	2.47364993481
3e-05	6.488	2.50316919125
3.1e-05	6.578	2.49557929147
3.2e-05	6.626	2.53892181841
3.3e-05	6.714	2.51797617145
3.4e-05	6.78	2.53842470836
3.5e-05	6.862	2.53829785486
3.6e-05	6.886	2.55675653905
3.7e-05	6.916	2.56143397338
3.8e-05	6.962	2.57615139307
3.9e-05	6.948	2.53402762416
4e-05	6.986	2.57716976546
4.1e-05	7.056	2.60016614854
4.2e-05	7.08	2.5810075552
4.3e-05	7.1	2.5670995306
4.4e-05	7.144	2.55954370934
4.5e-05	7.16	2.59507225333
4.6e-05	7.18	2.6014611279
4.7e-05	7.198	2.61816653405
4.8e-05	7.238	2.63692169015
4.9e-05	7.266	2.66143645425
5e-05	7.276	2.62903480388
5.1e-05	7.326	2.59840797413
5.2e-05	7.286	2.56830761397
5.3e-05	7.296	2.5877372355
5.4e-05	7.28	2.5810075552
5.5e-05	7.284	2.55955933707
5.6e-05	7.29	2.5678590304
5.7e-05	7.308	2.58942773601
5.8e-05	7.33	2.590193043
5.9e-05	7.312	2.64549730675
6e-05	7.326	2.63812888237
6.1e-05	7.328	2.65789691297
6.2e-05	7.326	2.66378002095
6.3e-05	7.308	2.64445381884
6.4e-05	7.278	2.64815331882
6.5e-05	7.284	2.67868325862
6.6e-05	7.28	2.66713329251
6.7e-05	7.264	2.67774233264
6.8e-05	7.248	2.67777818349
6.9e-05	7.228	2.68179342978
7e-05	7.198	2.67708722308
7.1e-05	7.18	2.69955551897
7.2e-05	7.164	2.69761079476
7.3e-05	7.148	2.67620925938
7.4e-05	7.146	2.68787722934
7.5e-05	7.136	2.67908641145
7.6e-05	7.1	2.67095488543
7.7e-05	7.058	2.65153464997
7.8e-05	7.04	2.6401515108
7.9e-05	7.03	2.6315584736
8e-05	7.002	2.62640362473
8.1e-05	6.956	2.59885821083
8.2e-05	6.94	2.59930760011
8.3e-05	6.938	2.63631485221
8.4e-05	6.904	2.6280761024
8.5e-05	6.896	2.61020765457
8.6e-05	6.874	2.60194619468
8.7e-05	6.866	2.61228712051
8.8e-05	6.89	2.59728704613
8.9e-05	6.854	2.59859269606
9e-05	6.822	2.60198308988
9.1e-05	6.804	2.61564217736
9.2e-05	6.778	2.61165005313
9.3e-05	6.746	2.62249575786
9.4e-05	6.73	2.63763151331
9.5e-05	6.708	2.63110927177
9.6e-05	6.666	2.62115318133
9.7e-05	6.658	2.61553742088
9.8e-05	6.64	2.60123047806
9.9e-05	6.63	2.59250843779
0.0001	6.644	2.60792331176
0.000101	6.654	2.62874190441
0.000102	6.62	2.62061061587
0.000103	6.602	2.59761352014
0.000104	6.604	2.62510647403
0.000105	6.604	2.59830406227
0.000106	6.554	2.57120283136
0.000107	6.52	2.60261407051
0.000108	6.498	2.59113797394
0.000109	6.484	2.60954861997
0.00011	6.442	2.57267098557
0.000111	6.438	2.58034028764
0.000112	6.432	2.54585466985
0.000113	6.408	2.53880601858
0.000114	6.41	2.55927724172
0.000115	6.392	2.55779905387
0.000116	6.366	2.57760431409
0.000117	6.368	2.58545469889
0.000118	6.362	2.59055129268
0.000119	6.318	2.57466036595
0.00012	6.302	2.56257604765
0.000121	6.28	2.52697447553
0.000122	6.23	2.53872015
0.000123	6.202	2.49823857948
0.000124	6.194	2.47474523941
0.000125	6.168	2.4794709113
0.000126	6.148	2.48396779367
0.000127	6.12	2.48225703746
0.000128	6.094	2.46600162206
0.000129	6.066	2.45960240689
0.00013	6.046	2.45924459947
0.000131	6.07	2.47327717816
0.000132	6.046	2.5059696726
0.000133	6.046	2.468174224
0.000134	6.004	2.46657333157
0.000135	5.996	2.48997670672
0.000136	5.998	2.51276660277
0.000137	6.008	2.48916371499
0.000138	5.992	2.46980485059
0.000139	5.986	2.46694223686
0.00014	5.978	2.45306257564
0.000141	5.942	2.44348848984
0.000142	5.928	2.45577197639
0.000143	5.908	2.44449094905
0.000144	5.9	2.42445870247
0.000145	5.892	2.41833331036
0.000146	5.854	2.42253668703
0.000147	5.854	2.42253668703
0.000148	5.85	2.41484989182
0.000149	5.834	2.39299895529
0.00015	5.828	2.39382873239
0.000151	5.802	2.38386157316
0.000152	5.776	2.40620531127
0.000153	5.75	2.41153478101
0.000154	5.726	2.42959338162
0.000155	5.712	2.41765506225
0.000156	5.714	2.4331469335
0.000157	5.71	2.42361300541
0.000158	5.676	2.41475133295
0.000159	5.664	2.41807857606
0.00016	5.642	2.40454486338
0.000161	5.642	2.40288077107
0.000162	5.616	2.39677783701
0.000163	5.604	2.38394295234
0.000164	5.61	2.40705213903
0.000165	5.59	2.40622110372
0.000166	5.542	2.3757600889
0.000167	5.51	2.36429693567
0.000168	5.506	2.37443972339
0.000169	5.502	2.39624623109
0.00017	5.494	2.40706543326
0.000171	5.468	2.41515548154
0.000172	5.448	2.42059827315
0.000173	5.398	2.41238388322
0.000174	5.396	2.39398913949
0.000175	5.376	2.3947074978
0.000176	5.35	2.36378933071
0.000177	5.346	2.35844949066
0.000178	5.324	2.34073150959
0.000179	5.302	2.35516368858
0.00018	5.294	2.35277793257
0.000181	5.274	2.32011292829
0.000182	5.274	2.32269756964
0.000183	5.264	2.35760556497
0.000184	5.208	2.3325385313
0.000185	5.21	2.32505913903
0.000186	5.172	2.32860816798
0.000187	5.136	2.33784173972
0.000188	5.168	2.32890016961
0.000189	5.124	2.31184428541
0.00019	5.114	2.3058629621
0.000191	5.122	2.30284953916
0.000192	5.132	2.27916124923
0.000193	5.122	2.27576712341
0.000194	5.1	2.26936114358
0.000195	5.094	2.26388250579
0.000196	5.08	2.23105356278
0.000197	5.046	2.21356816023
0.000198	5.018	2.22478673135
0.000199	5.016	2.25027642746
0.0002	4.988	2.26536001554
0.000201	4.988	2.27417149749
0.000202	4.968	2.28187992673
0.000203	4.946	2.2678368548
0.000204	4.922	2.25741356424
0.000205	4.93	2.26563456895
0.000206	4.934	2.24980976974
0.000207	4.91	2.24541755582
0.000208	4.896	2.24347587462
0.000209	4.894	2.23847358707
0.00021	4.888	2.24130676169
0.000211	4.856	2.22334522735
0.000212	4.838	2.20720547299
0.000213	4.842	2.17187384532
0.000214	4.842	2.155234558
0.000215	4.804	2.13016055733
0.000216	4.796	2.12753002329
0.000217	4.768	2.14060178455
0.000218	4.756	2.14859582053
0.000219	4.748	2.1708284133
0.00022	4.744	2.18322330512
0.000221	4.73	2.16820202011
0.000222	4.724	2.16975205957
0.000223	4.712	2.1755587788
0.000224	4.692	2.18200274977
0.000225	4.692	2.19388604991
0.000226	4.688	2.18143439049
0.000227	4.688	2.20786231455
0.000228	4.692	2.23005291417
0.000229	4.664	2.20886939406
0.00023	4.646	2.19560561122
0.000231	4.636	2.19351407563
0.000232	4.622	2.18245641423
0.000233	4.632	2.18736736741
0.000234	4.612	2.19304719511
0.000235	4.608	2.16664164088
0.000236	4.598	2.15786839265
0.000237	4.576	2.15226020732
0.000238	4.558	2.13134605355
0.000239	4.542	2.13640726454
0.00024	4.522	2.16368112253
0.000241	4.494	2.16286014342
0.000242	4.476	2.15346790085
0.000243	4.468	2.1281390932
0.000244	4.472	2.13757245491
0.000245	4.454	2.13163880618
0.000246	4.452	2.13628088041
0.000247	4.436	2.14986139088
0.000248	4.428	2.14681531576
0.000249	4.398	2.08604793809
0.00025	4.384	2.09774736324
0.000251	4.394	2.10683744034
0.000252	4.39	2.09997619034
0.000253	4.37	2.06521185354
0.000254	4.338	2.05420446889
0.000255	4.344	2.06437981002
0.000256	4.342	2.06422770062
0.000257	4.342	2.04671346309
0.000258	4.314	2.03946169368
0.000259	4.302	2.04323175386
0.00026	4.264	2.0352650933
0.000261	4.258	2.01678853626
0.000262	4.236	2.03870154755
0.000263	4.234	2.02663366201
0.000264	4.21	2.02037125301
0.000265	4.19	2.00347198633
0.000266	4.154	1.98853815654
0.000267	4.174	1.9979299287
0.000268	4.15	1.97471516933
0.000269	4.132	1.98155898222
0.00027	4.112	1.97267736845
0.000271	4.126	1.96624616974
0.000272	4.132	1.97953934035
0.000273	4.118	1.97688542915
0.000274	4.108	1.96782519549
0.000275	4.084	1.95267611242
0.000276	4.09	1.95292088933
0.000277	4.084	1.95370007934
0.000278	4.086	1.97246140647
0.000279	4.074	1.9780101112
0.00028	4.054	1.97966764887
0.000281	4.042	1.98500277078
0.000282	4.04	1.97240969375
0.000283	4.036	1.975526259
0.000284	4.03	1.98118651318
0.000285	4.024	1.97368285193
0.000286	4.01	1.98944715939
0.000287	4.004	1.99799499499
0.000288	3.986	1.98942303194
0.000289	3.966	1.96082737639
0.00029	3.946	1.97460983488
0.000291	3.918	1.97668308031
0.000292	3.924	1.9965530296
0.000293	3.91	1.98743553355
0.000294	3.904	1.98765791825
0.000295	3.892	2.00208291537
0.000296	3.88	2.00139951034
0.000297	3.864	1.97319639164
0.000298	3.874	1.97639166159
0.000299	3.842	1.97915032274
0.0003	3.844	1.98586605792
0.000301	3.808	1.97158210582
0.000302	3.788	1.9613913429
0.000303	3.784	1.95072909447
0.000304	3.764	1.93811867542
0.000305	3.766	1.94299871333
0.000306	3.754	1.92807779926
0.000307	3.75	1.91402716804
0.000308	3.728	1.90421007244
0.000309	3.746	1.92184390625
0.00031	3.75	1.91298196541
0.000311	3.732	1.90687597919
0.000312	3.732	1.92877577753
0.000313	3.732	1.91629225328
0.000314	3.71	1.9156983061
0.000315	3.708	1.91278226675
0.000316	3.71	1.91986978725
0.000317	3.7	1.91885382455
0.000318	3.7	1.8978935692
0.000319	3.696	1.88774574559
0.00032	3.684	1.87193589634
0.000321	3.67	1.84962158292
0.000322	3.656	1.86806423872
0.000323	3.638	1.84579413803
0.000324	3.624	1.84245054208
0.000325	3.634	1.83522314719
0.000326	3.618	1.84067270312
0.000327	3.594	1.82569548392
0.000328	3.58	1.82526710374
0.000329	3.578	1.84062924023
0.00033	3.582	1.84588081955
0.000331	3.556	1.8140738684
0.000332	3.546	1.80994033051
0.000333	3.54	1.79788764944
0.000334	3.522	1.81039111796
0.000335	3.514	1.81818700908
0.000336	3.5	1.80055546985
0.000337	3.476	1.8059413058
0.000338	3.45	1.7842365314
0.000339	3.436	1.79273645581
0.00034	3.42	1.79097738679
0.000341	3.418	1.77518337081
0.000342	3.414	1.78398542595
0.000343	3.422	1.79218191041
0.000344	3.404	1.78683631035
0.000345	3.4	1.78997206682
0.000346	3.38	1.78314329205
0.000347	3.352	1.77879060038
0.000348	3.322	1.78278321733
0.000349	3.338	1.78990390804
0.00035	3.338	1.78654862794
0.000351	3.338	1.76854629569
0.000352	3.34	1.75624599644
0.000353	3.344	1.74288955473
0.000354	3.33	1.7643979143
0.000355	3.312	1.76710384528
0.000356	3.31	1.76575762776
0.000357	3.28	1.77358394219
0.000358	3.254	1.76903476506
0.000359	3.256	1.78170255655
0.00036	3.25	1.78087057362
0.000361	3.246	1.78703217654
0.000362	3.222	1.77784026279
0.000363	3.228	1.77651794249
0.000364	3.234	1.77404734999
0.000365	3.22	1.78202132423
0.000366	3.22	1.78089864956
0.000367	3.212	1.77737334289
0.000368	3.222	1.77446217204
0.000369	3.204	1.7715484752
0.00037	3.208	1.78121756111
0.000371	3.206	1.77188148588
0.000372	3.186	1.78308833208
0.000373	3.176	1.7700350279
0.000374	3.172	1.75681985417
0.000375	3.16	1.76249822695
0.000376	3.148	1.74645240416
0.000377	3.13	1.73813118032
0.000378	3.13	1.74043098111
0.000379	3.114	1.7461397424
0.00038	3.1	1.7475697411
0.000381	3.09	1.76802149308
0.000382	3.06	1.75965905789
0.000383	3.072	1.75123270869
0.000384	3.074	1.75628129865
0.000385	3.072	1.75579497664
0.000386	3.048	1.75319593885
0.000387	3.044	1.74185648088
0.000388	3.028	1.75134691024
0.000389	3.026	1.74508567125
0.00039	3.02	1.74114904589
0.000391	3.0	1.72858323491
0.000392	2.972	1.71207943741
0.000393	2.97	1.70443539039
0.000394	2.938	1.70474514224
0.000395	2.936	1.6923073007
0.000396	2.912	1.69241129753
0.000397	2.912	1.68293077695
0.000398	2.924	1.68707557626
0.000399	2.904	1.67653929271
0.0004	2.892	1.68176573874
0.000401	2.894	1.69433290708
0.000402	2.888	1.67673969357
0.000403	2.87	1.67842187784
0.000404	2.858	1.66668413324
0.000405	2.844	1.660019277
0.000406	2.836	1.65078890231
0.000407	2.818	1.65071984298
0.000408	2.82	1.646693657
0.000409	2.808	1.64776697382
0.00041	2.802	1.62812653071
0.000411	2.81	1.63030671961
0.000412	2.814	1.63076791727
0.000413	2.788	1.61587623288
0.000414	2.784	1.62275814587
0.000415	2.792	1.61391945276
0.000416	2.798	1.62271254386
0.000417	2.802	1.62812653071
0.000418	2.794	1.62344202237
0.000419	2.77	1.60658021897
0.00042	2.764	1.59759318977
0.000421	2.76	1.59574434043
0.000422	2.742	1.5834885538
0.000423	2.738	1.5752320464
0.000424	2.734	1.56819769162
0.000425	2.724	1.57474569376
0.000426	2.714	1.55570048531
0.000427	2.688	1.56417901789
0.000428	2.684	1.54277153202
0.000429	2.68	1.5445387661
0.00043	2.662	1.54134876002
0.000431	2.658	1.54435617653
0.000432	2.672	1.55833757575
0.000433	2.68	1.55357651888
0.000434	2.676	1.55789088193
0.000435	2.668	1.55234532241
0.000436	2.65	1.55675945476
0.000437	2.652	1.55270602498
0.000438	2.63	1.54954832129
0.000439	2.626	1.55374515285
0.00044	2.622	1.55019869694
0.000441	2.616	1.55065921466
0.000442	2.6	1.54142790944
0.000443	2.592	1.53802990868
0.000444	2.598	1.5219710904
0.000445	2.594	1.5274698033
0.000446	2.576	1.523228151
0.000447	2.58	1.53479640344
0.000448	2.578	1.53359577464
0.000449	2.574	1.54289468208
0.00045	2.572	1.54298930651
0.000451	2.562	1.57039994906
0.000452	2.546	1.57349420082
0.000453	2.544	1.56462902951
0.000454	2.536	1.56611110717
0.000455	2.518	1.56258631762
0.000456	2.526	1.57775917047
0.000457	2.536	1.56738763553
0.000458	2.536	1.55457518313
0.000459	2.53	1.53398174696
0.00046	2.526	1.5573451769
0.000461	2.508	1.54075825489
0.000462	2.512	1.53292400333
0.000463	2.51	1.53814823733
0.000464	2.48	1.52892118829
0.000465	2.478	1.54451157328
0.000466	2.48	1.53935051239
0.000467	2.472	1.52879560439
0.000468	2.452	1.52829840018
0.000469	2.454	1.52705075227
0.00047	2.466	1.54170165726
0.000471	2.464	1.54424868464
0.000472	2.466	1.54946571437
0.000473	2.458	1.54539185969
0.000474	2.456	1.54662988462
0.000475	2.452	1.54521713685
0.000476	2.44	1.53831076184
0.000477	2.428	1.52473473103
0.000478	2.412	1.52651760553
0.000479	2.406	1.53269827429
0.00048	2.418	1.54249019446
0.000481	2.41	1.55109638643
0.000482	2.4	1.5517731793
0.000483	2.392	1.54088805564
0.000484	2.374	1.51199338623
0.000485	2.376	1.50951117916
0.000486	2.372	1.5144688838
0.000487	2.348	1.50827583684
0.000488	2.354	1.51283971392
0.000489	2.352	1.51264536492
0.00049	2.34	1.53114336363
0.000491	2.344	1.55873795104
0.000492	2.348	1.54883698303
0.000493	2.342	1.53916730735
0.000494	2.344	1.53937130024
0.000495	2.334	1.53702439798
0.000496	2.328	1.53375878156
0.000497	2.312	1.52664861707
0.000498	2.302	1.49893161952
0.000499	2.292	1.50423934266
0.0005	2.28	1.48647233408
0.000501	2.264	1.49208042679
0.000502	2.27	1.48899294827
0.000503	2.264	1.47996756721
0.000504	2.264	1.49073941385
0.000505	2.262	1.49042141692
0.000506	2.256	1.47731648607
0.000507	2.258	1.48574425794
0.000508	2.248	1.47461723847
0.000509	2.246	1.46474707714
0.00051	2.24	1.46232691283
0.000511	2.228	1.45602747227
0.000512	2.222	1.45901199447
0.000513	2.22	1.46546920814
0.000514	2.204	1.46778200016
0.000515	2.19	1.48118196046
0.000516	2.19	1.4648890743
0.000517	2.184	1.45950128469
0.000518	2.18	1.46
0.000519	2.184	1.46223937849
0.00052	2.174	1.444895844
0.000521	2.156	1.44902173897
0.000522	2.138	1.43351177184
0.000523	2.136	1.44551167411
0.000524	2.134	1.4615211254
0.000525	2.128	1.48849454147
0.000526	2.146	1.4875093277
0.000527	2.13	1.47956074563
0.000528	2.12	1.46478667389
0.000529	2.128	1.46956320041
0.00053	2.126	1.46086412784
0.000531	2.108	1.45888176354
0.000532	2.11	1.46215594244
0.000533	2.098	1.4602725773
0.000534	2.09	1.44979308869
0.000535	2.086	1.43756878096
0.000536	2.07	1.41883755236
0.000537	2.06	1.42982516414
0.000538	2.046	1.43104297629
0.000539	2.046	1.42964471111
0.00054	2.034	1.42015632942
0.000541	2.03	1.42024645749
0.000542	2.02	1.40698258696
0.000543	2.024	1.40407407212
0.000544	2.008	1.39281585287
0.000545	2.01	1.38776799214
0.000546	1.986	1.39635382336
0.000547	1.982	1.3891277839
0.000548	1.978	1.37459666812
0.000549	1.976	1.37819592221
0.00055	1.978	1.371683637
0.000551	1.976	1.36946120792
0.000552	1.98	1.36073509545
0.000553	1.982	1.34969478031
0.000554	1.958	1.32975035251
0.000555	1.942	1.32914859967
0.000556	1.94	1.33731073427
0.000557	1.942	1.3231160191
0.000558	1.934	1.31971360529
0.000559	1.924	1.31993333165
0.00056	1.918	1.32637702031
0.000561	1.926	1.31625377492
0.000562	1.914	1.32913656183
0.000563	1.9	1.30919822792
0.000564	1.89	1.32585821263
0.000565	1.866	1.31759022461
0.000566	1.874	1.32745018739
0.000567	1.864	1.31206097419
0.000568	1.85	1.3189010577
0.000569	1.842	1.31948323218
0.00057	1.848	1.30877652791
0.000571	1.842	1.31644825193
0.000572	1.844	1.32199243568
0.000573	1.838	1.32504943304
0.000574	1.834	1.33807473633
0.000575	1.824	1.3255278194
0.000576	1.802	1.33521384055
0.000577	1.798	1.34357582592
0.000578	1.782	1.33659118656
0.000579	1.806	1.33430281421
0.00058	1.786	1.33873223611
0.000581	1.778	1.3314338136
0.000582	1.782	1.33509400418
0.000583	1.794	1.32044083548
0.000584	1.784	1.33466999667
0.000585	1.77	1.33457858517
0.000586	1.762	1.33167413431
0.000587	1.762	1.32866700117
0.000588	1.748	1.31624313863
0.000589	1.736	1.31084095145
0.00059	1.732	1.31002900731
0.000591	1.732	1.30390797221
0.000592	1.732	1.29929827215
0.000593	1.71	1.27824097885
0.000594	1.7	1.26253712817
0.000595	1.686	1.26625589831
0.000596	1.688	1.27226412352
0.000597	1.678	1.2626622668
0.000598	1.674	1.26638224877
0.000599	1.674	1.27111132479
0.0006	1.67	1.27007873772
0.000601	1.684	1.26654806462
0.000602	1.686	1.278829152
0.000603	1.692	1.26693961971
0.000604	1.684	1.27441908335
0.000605	1.68	1.27655787178
0.000606	1.68	1.27968746184
0.000607	1.676	1.2849217875
0.000608	1.676	1.27397959167
0.000609	1.67	1.27479410102
0.00061	1.66	1.27451951731
0.000611	1.644	1.26224561794
0.000612	1.636	1.27259734402
0.000613	1.618	1.27752729912
0.000614	1.612	1.25914891891
0.000615	1.612	1.25755954133
0.000616	1.598	1.24595184498
0.000617	1.59	1.24012096184
0.000618	1.576	1.23621357378
0.000619	1.584	1.23407617269
0.00062	1.59	1.24173266044
0.000621	1.58	1.22947143114
0.000622	1.572	1.2250779567
0.000623	1.566	1.23192694589
0.000624	1.56	1.23223374406
0.000625	1.56	1.22898331966
0.000626	1.548	1.21971144128
0.000627	1.552	1.21296990894
0.000628	1.554	1.20128431273
0.000629	1.55	1.19310519234
0.00063	1.548	1.19987332665
0.000631	1.546	1.20328051592
0.000632	1.528	1.19382410765
0.000633	1.522	1.19394974769
0.000634	1.516	1.20571306703
0.000635	1.52	1.21720992438
0.000636	1.516	1.21891098937
0.000637	1.516	1.20571306703
0.000638	1.51	1.20411793442
0.000639	1.496	1.20912530368
0.00064	1.484	1.18395270176
0.000641	1.494	1.18404560723
0.000642	1.488	1.17211603521
0.000643	1.48	1.17541482039
0.000644	1.478	1.18723039045
0.000645	1.48	1.18389188696
0.000646	1.476	1.19558521235
0.000647	1.478	1.19729528522
0.000648	1.476	1.20392026314
0.000649	1.474	1.20055153992
0.00065	1.474	1.20719675281
0.000651	1.478	1.21223595063
0.000652	1.468	1.19204697894
0.000653	1.474	1.20055153992
0.000654	1.478	1.20893175986
0.000655	1.482	1.21065106451
0.000656	1.468	1.21201320125
0.000657	1.482	1.2139505756
0.000658	1.496	1.21572365281
0.000659	1.5	1.20747670785
0.00066	1.484	1.2023909514
0.000661	1.484	1.21397858301
0.000662	1.484	1.21067914825
0.000663	1.494	1.21571542723
0.000664	1.482	1.20568486762
0.000665	1.468	1.19539784172
0.000666	1.456	1.17816127928
0.000667	1.448	1.17613604655
0.000668	1.428	1.16138537962
0.000669	1.432	1.1787179476
0.00067	1.428	1.17508127378
0.000671	1.426	1.18174616564
0.000672	1.43	1.1802965729
0.000673	1.422	1.17299445864
0.000674	1.412	1.17739373194
0.000675	1.4	1.17473401245
0.000676	1.382	1.16106675088
0.000677	1.392	1.15686472848
0.000678	1.382	1.15934291735
0.000679	1.372	1.15308976233
0.00068	1.366	1.14194745939
0.000681	1.36	1.14647285184
0.000682	1.362	1.14671530905
0.000683	1.366	1.15932911634
0.000684	1.358	1.16182442736
0.000685	1.356	1.15293711884
0.000686	1.356	1.15293711884
0.000687	1.358	1.15491817892
0.000688	1.34	1.15948264325
0.000689	1.334	1.16723776498
0.00069	1.338	1.16092893839
0.000691	1.33	1.15286599395
0.000692	1.326	1.1574644703
0.000693	1.326	1.1557352638
0.000694	1.33	1.1649463507
0.000695	1.33	1.16322826651
0.000696	1.308	1.1528816071
0.000697	1.302	1.14489999563
0.000698	1.292	1.14487379217
0.000699	1.272	1.14455930384
0.0007	1.26	1.14385313743
0.000701	1.252	1.11377556087
0.000702	1.25	1.11153047642
0.000703	1.246	1.10882099547
0.000704	1.248	1.10927724217
0.000705	1.238	1.10695799378
0.000706	1.232	1.1055206918
0.000707	1.228	1.10635256587
0.000708	1.238	1.11595519623
0.000709	1.242	1.12757970893
0.00071	1.242	1.12580460116
0.000711	1.238	1.13196996427
0.000712	1.232	1.13056446079
0.000713	1.228	1.12783686764
0.000714	1.22	1.12231902773
0.000715	1.22	1.11337325278
0.000716	1.21	1.1179892665
0.000717	1.214	1.1208050678
0.000718	1.214	1.12436826707
0.000719	1.212	1.12918377601
0.00072	1.212	1.1380052724
0.000721	1.2	1.12605506082
0.000722	1.2	1.12071405809
0.000723	1.202	1.11588350646
0.000724	1.188	1.10844756304
0.000725	1.182	1.10854679649
0.000726	1.176	1.09955627414
0.000727	1.168	1.08248602762
0.000728	1.168	1.0713430823
0.000729	1.172	1.07070817686
0.00073	1.164	1.07382680168
0.000731	1.158	1.07006354951
0.000732	1.158	1.07379513875
0.000733	1.158	1.06819286648
0.000734	1.146	1.05862363473
0.000735	1.136	1.04952560712
0.000736	1.132	1.03854513624
0.000737	1.138	1.05401897516
0.000738	1.138	1.05401897516
0.000739	1.13	1.05123736615
0.00074	1.13	1.05313816757
0.000741	1.118	1.05265188928
0.000742	1.112	1.04472771572
0.000743	1.112	1.05045513945
0.000744	1.122	1.05788279124
0.000745	1.132	1.06328547437
0.000746	1.134	1.06585364849
0.000747	1.14	1.06976632963
0.000748	1.146	1.08105689027
0.000749	1.142	1.08158957096
0.00075	1.14	1.07907367682
0.000751	1.144	1.07669122779
0.000752	1.14	1.07349895203
0.000753	1.148	1.07985925009
0.000754	1.128	1.06565285154
0.000755	1.128	1.05811908593
0.000756	1.122	1.05599053026
0.000757	1.114	1.05119170469
0.000758	1.114	1.05309258852
0.000759	1.112	1.04854947427
0.00076	1.108	1.05656802904
0.000761	1.096	1.04822898262
0.000762	1.084	1.03389748041
0.000763	1.084	1.03968456755
0.000764	1.084	1.03196123958
0.000765	1.082	1.0253175118
0.000766	1.072	1.0250931665
0.000767	1.074	1.02592592325
0.000768	1.07	1.02034307956
0.000769	1.07	1.01049492824
0.00077	1.064	0.997949898542
0.000771	1.058	1.00331251363
0.000772	1.044	0.995019597797
0.000773	1.036	0.999351789912
0.000774	1.032	0.987408729959
0.000775	1.026	0.984542533363
0.000776	1.02	0.981631295345
0.000777	1.02	0.979591751701
0.000778	1.018	0.972458739485
0.000779	1.03	0.978314877736
0.00078	1.032	0.966941570106
0.000781	1.046	0.97153692673
0.000782	1.044	0.970599814548
0.000783	1.04	0.970772887961
0.000784	1.034	0.974086238482
0.000785	1.044	0.976761997623
0.000786	1.044	0.980848612172
0.000787	1.04	0.98711701434
0.000788	1.034	0.990375686293
0.000789	1.03	0.994535067255
0.00079	1.008	0.987894731234
0.000791	1.008	0.987894731234
0.000792	1.0	0.981835016691
0.000793	0.99	0.9828021164
0.000794	0.98	0.983666610189
0.000795	0.984	0.997869730977
0.000796	0.99	1.01089069637
0.000797	0.982	1.00879928628
0.000798	0.984	1.00784125734
0.000799	0.98	1.00578327685
0.0008	0.978	0.996752727611
0.000801	0.984	0.997869730977
0.000802	0.974	0.982509033037
0.000803	0.972	0.969131570015
0.000804	0.976	0.97130015958
0.000805	0.98	0.977547952788
0.000806	0.976	0.97130015958
0.000807	0.962	0.948976290536
0.000808	0.962	0.940508373168
0.000809	0.96	0.937229961109
0.00081	0.954	0.938021321719
0.000811	0.948	0.945143375367
0.000812	0.946	0.946088790759
0.000813	0.942	0.93948709411
0.000814	0.946	0.946088790759
0.000815	0.944	0.953343589688
0.000816	0.942	0.950071576251
0.000817	0.946	0.946088790759
0.000818	0.922	0.92299295772
0.000819	0.922	0.942292948079
0.00082	0.916	0.953385546356
0.000821	0.922	0.961205493118
0.000822	0.922	0.954942930232
0.000823	0.922	0.961205493118
0.000824	0.912	0.938219590501
0.000825	0.904	0.920208671987
0.000826	0.896	0.912789132275
0.000827	0.896	0.895088822408
0.000828	0.896	0.901767153982
0.000829	0.91	0.908790404879
0.00083	0.906	0.899535435656
0.000831	0.912	0.90788545533
0.000832	0.904	0.909276635574
0.000833	0.902	0.910162622832
0.000834	0.896	0.912789132275
0.000835	0.882	0.907786318469
0.000836	0.872	0.911929821861
0.000837	0.874	0.911111409214
0.000838	0.87	0.906145683651
0.000839	0.868	0.909162251746
0.00084	0.864	0.912964402373
0.000841	0.852	0.906695097593
0.000842	0.84	0.893532316148
0.000843	0.828	0.889053429216
0.000844	0.836	0.89280681001
0.000845	0.84	0.897997772826
0.000846	0.828	0.893541269332
0.000847	0.834	0.902465511806
0.000848	0.832	0.898763595168
0.000849	0.846	0.909001650164
0.00085	0.852	0.91328856338
0.000851	0.86	0.923255111007
0.000852	0.862	0.920302124305
0.000853	0.864	0.915152446317
0.000854	0.858	0.913146209541
0.000855	0.854	0.912515205353
0.000856	0.85	0.911866218258
0.000857	0.848	0.910437257586
0.000858	0.844	0.90755936445
0.000859	0.842	0.908314923361
0.00086	0.832	0.898763595168
0.000861	0.826	0.887538168193
0.000862	0.816	0.886647618843
0.000863	0.818	0.888186917265
0.000864	0.82	0.891964124839
0.000865	0.826	0.900957268687
0.000866	0.824	0.894999441341
0.000867	0.82	0.891964124839
0.000868	0.818	0.888186917265
0.000869	0.812	0.890312304756
0.00087	0.808	0.893944069839
0.000871	0.812	0.897026198057
0.000872	0.806	0.892392290419
0.000873	0.812	0.892555880604
0.000874	0.812	0.894793831002
0.000875	0.82	0.894203556244
0.000876	0.82	0.891964124839
0.000877	0.82	0.885211839053
0.000878	0.814	0.878296077641
0.000879	0.816	0.884389054659
0.00088	0.816	0.882124707737
0.000881	0.818	0.881405695466
0.000882	0.816	0.882124707737
0.000883	0.806	0.876563745543
0.000884	0.796	0.884524731141
0.000885	0.788	0.878097944423
0.000886	0.784	0.874839413835
0.000887	0.79	0.868274150254
0.000888	0.786	0.871896782882
0.000889	0.786	0.869599908004
0.00089	0.786	0.869599908004
0.000891	0.788	0.873530766487
0.000892	0.79	0.872868833216
0.000893	0.792	0.874491852449
0.000894	0.798	0.881587204989
0.000895	0.79	0.879715863219
0.000896	0.784	0.874839413835
0.000897	0.79	0.875157128749
0.000898	0.792	0.876775912078
0.000899	0.788	0.875817332553
0.0009	0.77	0.858545281275
0.000901	0.772	0.860241826465
0.000902	0.77	0.860871651293
0.000903	0.774	0.864247649693
0.000904	0.764	0.858081581203
0.000905	0.77	0.867813343986
0.000906	0.77	0.870114934937
0.000907	0.754	0.863414153231
0.000908	0.75	0.8599418585
0.000909	0.742	0.852898587172
0.00091	0.736	0.842795348824
0.000911	0.738	0.846968712527
0.000912	0.738	0.84932679223
0.000913	0.74	0.848763806957
0.000914	0.74	0.851116913238
0.000915	0.742	0.859904645877
0.000916	0.738	0.851678343038
0.000917	0.728	0.854409737772
0.000918	0.724	0.857801841919
0.000919	0.724	0.867077851176
0.00092	0.722	0.867592070042
0.000921	0.726	0.868863625663
0.000922	0.726	0.864247649693
0.000923	0.722	0.858321618043
0.000924	0.724	0.855467123857
0.000925	0.72	0.851821577562
0.000926	0.72	0.858836422143
0.000927	0.724	0.862452317523
0.000928	0.724	0.864768177028
0.000929	0.714	0.8672969503
0.00093	0.718	0.87319871736
0.000931	0.724	0.876255670452
0.000932	0.72	0.877268487978
0.000933	0.718	0.866300178922
0.000934	0.718	0.861670470656
0.000935	0.714	0.848648337063
0.000936	0.712	0.863166264401
0.000937	0.714	0.853348697778
0.000938	0.706	0.841168235254
0.000939	0.704	0.84402843554
0.00094	0.692	0.842102131573
0.000941	0.698	0.843087184104
0.000942	0.69	0.833006602615
0.000943	0.694	0.839263963244
0.000944	0.684	0.831951921688
0.000945	0.678	0.82844191106
0.000946	0.68	0.820731381147
0.000947	0.682	0.817848396709
0.000948	0.68	0.820731381147
0.000949	0.68	0.820731381147
0.00095	0.678	0.833256263103
0.000951	0.672	0.817567122627
0.000952	0.668	0.808564159483
0.000953	0.66	0.810185164021
0.000954	0.662	0.81471221913
0.000955	0.66	0.807712820252
0.000956	0.654	0.80142622867
0.000957	0.644	0.788203019532
0.000958	0.644	0.798288168521
0.000959	0.636	0.799689939914
0.00096	0.636	0.802187010615
0.000961	0.642	0.796138178961
0.000962	0.638	0.791805531681
0.000963	0.638	0.784191303191
0.000964	0.63	0.775306391048
0.000965	0.636	0.776855198863
0.000966	0.63	0.764918296291
0.000967	0.634	0.769443955074
0.000968	0.632	0.767187069755
0.000969	0.624	0.755396584583
0.00097	0.618	0.748382255268
0.000971	0.614	0.756970276827
0.000972	0.614	0.754323538013
0.000973	0.606	0.750175979354
0.000974	0.61	0.749599893276
0.000975	0.604	0.75045586146
0.000976	0.61	0.757561878661
0.000977	0.61	0.757561878661
0.000978	0.606	0.758131914643
0.000979	0.602	0.756039681498
0.00098	0.604	0.758408860708
0.000981	0.61	0.76544104933
0.000982	0.608	0.765725799487
0.000983	0.604	0.753116192895
0.000984	0.6	0.753657747257
0.000985	0.606	0.755489245456
0.000986	0.602	0.761312025388
0.000987	0.6	0.761577310586
0.000988	0.59	0.754917214004
0.000989	0.582	0.747847578053
0.00099	0.584	0.755608364168
0.000991	0.594	0.762341130991
0.000992	0.592	0.762585077221
0.000993	0.598	0.764457977916
0.000994	0.612	0.772952779929
0.000995	0.61	0.773239936889
0.000996	0.594	0.754429585846
0.000997	0.588	0.747165309687
0.000998	0.594	0.751773902181
0.000999	0.594	0.754429585846
0.001	0.596	0.746179603045
0.001001	0.598	0.751262936661
0.001002	0.594	0.757075953917
0.001003	0.596	0.76209185798
0.001004	0.596	0.772517960956
0.001005	0.582	0.768944731434
0.001006	0.574	0.761921255774
0.001007	0.57	0.751731334986
0.001008	0.564	0.741555122698
0.001009	0.55	0.717983286714
0.00101	0.552	0.728900541912
0.001011	0.552	0.726151499344
0.001012	0.552	0.723392009909
0.001013	0.542	0.710095768189
0.001014	0.542	0.712906726017
0.001015	0.534	0.704871619517
0.001016	0.53	0.702210794562
0.001017	0.532	0.707796580947
0.001018	0.536	0.707604409257
0.001019	0.536	0.710425224777
0.00102	0.532	0.713425539212
0.001021	0.534	0.716131272882
0.001022	0.542	0.718495650648
0.001023	0.538	0.713131123988
0.001024	0.532	0.713425539212
0.001025	0.532	0.713425539212
0.001026	0.526	0.708042371613
0.001027	0.528	0.707966100883
0.001028	0.528	0.707966100883
0.001029	0.536	0.716033518769
0.00103	0.532	0.716223428827
0.001031	0.52	0.708237248385
0.001032	0.516	0.702669196706
0.001033	0.512	0.702748888295
0.001034	0.518	0.70829090069
0.001035	0.514	0.694121026911
0.001036	0.514	0.699859985997
0.001037	0.508	0.694216104682
0.001038	0.5	0.694262198308
0.001039	0.498	0.694259317546
0.00104	0.5	0.697137002317
0.001041	0.498	0.697134133435
0.001042	0.5	0.697137002317
0.001043	0.492	0.685518781654
0.001044	0.492	0.679658737897
0.001045	0.492	0.679658737897
0.001046	0.49	0.685492523665
0.001047	0.492	0.685518781654
0.001048	0.488	0.679599882284
0.001049	0.494	0.685539203839
0.00105	0.492	0.685518781654
0.001051	0.492	0.688430098122
0.001052	0.494	0.688450433946
0.001053	0.492	0.682595048327
0.001054	0.492	0.682595048327
0.001055	0.494	0.691349405149
0.001056	0.494	0.688450433946
0.001057	0.494	0.685539203839
0.001058	0.492	0.673747727269
0.001059	0.488	0.67368835525
0.00106	0.484	0.676567808871
0.001061	0.484	0.676567808871
0.001062	0.484	0.676567808871
0.001063	0.48	0.682348884369
0.001064	0.478	0.679349689041
0.001065	0.474	0.679208362728
0.001066	0.474	0.676257347465
0.001067	0.466	0.681794690504
0.001068	0.464	0.681692012569
0.001069	0.47	0.684908753047
0.00107	0.462	0.675689277701
0.001071	0.462	0.678642763168
0.001072	0.46	0.678527818147
0.001073	0.45	0.674907401056
0.001074	0.446	0.671627873156
0.001075	0.446	0.671627873156
0.001076	0.45	0.677864293203
0.001077	0.446	0.671627873156
0.001078	0.45	0.668954408013
0.001079	0.446	0.665645551326
0.00108	0.438	0.658905152507
0.001081	0.438	0.655862790529
0.001082	0.436	0.65261320857
0.001083	0.442	0.656228618699
0.001084	0.438	0.65280624997
0.001085	0.44	0.656048778674
0.001086	0.438	0.65280624997
0.001087	0.432	0.649134808803
0.001088	0.432	0.652208555602
0.001089	0.434	0.649341204607
0.00109	0.422	0.638683019972
0.001091	0.416	0.63792162528
0.001092	0.412	0.640512294964
0.001093	0.408	0.636817085198
0.001094	0.404	0.642482684592
0.001095	0.404	0.636226374807
0.001096	0.408	0.639949998047
0.001097	0.404	0.633075035047
0.001098	0.406	0.633375086343
0.001099	0.41	0.637102817448
0.0011	0.408	0.636817085198
0.001101	0.408	0.639949998047
0.001102	0.416	0.650341448779
0.001103	0.414	0.662271847507
0.001104	0.42	0.674981481227
0.001105	0.42	0.677938050267
0.001106	0.414	0.665284901377
0.001107	0.412	0.649812280586
0.001108	0.416	0.653409519367
0.001109	0.418	0.653663522005
0.00111	0.416	0.653409519367
0.001111	0.416	0.653409519367
0.001112	0.41	0.643350604259
0.001113	0.41	0.637102817448
0.001114	0.414	0.637655079177
0.001115	0.414	0.634510835211
0.001116	0.414	0.637655079177
0.001117	0.414	0.643897507372
0.001118	0.416	0.653409519367
0.001119	0.416	0.662528489953
0.00112	0.422	0.669265268784
0.001121	0.424	0.666501312827
0.001122	0.418	0.662778997857
0.001123	0.422	0.672246978424
0.001124	0.424	0.672476021877
0.001125	0.43	0.673127031102
0.001126	0.434	0.676493902412
0.001127	0.426	0.672699041177
0.001128	0.416	0.665540381945
0.001129	0.416	0.659502843057
0.00113	0.414	0.6562042365
0.001131	0.414	0.6562042365
0.001132	0.408	0.649258038071
0.001133	0.406	0.658151958137
0.001134	0.396	0.653593145619
0.001135	0.392	0.649873833909
0.001136	0.394	0.65020304521
0.001137	0.388	0.639887490111
0.001138	0.384	0.632885455671
0.001139	0.386	0.630082534276
0.00114	0.386	0.630082534276
0.001141	0.392	0.643689366077
0.001142	0.386	0.642653872625
0.001143	0.376	0.634526595187
0.001144	0.372	0.633731804473
0.001145	0.374	0.634132478272
0.001146	0.37	0.642728558569
0.001147	0.366	0.638783218314
0.001148	0.368	0.639199499374
0.001149	0.37	0.642728558569
0.00115	0.368	0.639199499374
0.001151	0.37	0.639609255718
0.001152	0.372	0.643129846921
0.001153	0.37	0.642728558569
0.001154	0.366	0.635644554763
0.001155	0.362	0.628455249003
0.001156	0.362	0.631629638317
0.001157	0.356	0.623910249956
0.001158	0.36	0.631189353522
0.001159	0.362	0.622057875121
0.00116	0.356	0.61421820227
0.001161	0.36	0.615142259969
0.001162	0.36	0.61838499335
0.001163	0.364	0.625702804852
0.001164	0.368	0.626558855974
0.001165	0.362	0.625264743929
0.001166	0.354	0.620228989971
0.001167	0.358	0.627563542599
0.001168	0.356	0.623910249956
0.001169	0.358	0.630742419693
0.00117	0.36	0.628012738724
0.001171	0.358	0.627563542599
0.001172	0.356	0.627107646262
0.001173	0.364	0.635219647051
0.001174	0.354	0.623445266242
0.001175	0.354	0.629828548099
0.001176	0.352	0.626175694195
0.001177	0.354	0.629828548099
0.001178	0.356	0.633454023588
0.001179	0.356	0.633454023588
0.00118	0.352	0.632531422144
0.001181	0.344	0.624230726575
0.001182	0.35	0.628887907341
0.001183	0.348	0.618785908049
0.001184	0.352	0.619754790219
0.001185	0.356	0.630288822684
0.001186	0.36	0.640624695122
0.001187	0.358	0.630742419693
0.001188	0.358	0.630742419693
0.001189	0.356	0.639737446145
0.00119	0.356	0.633454023588
0.001191	0.352	0.638823919402
0.001192	0.346	0.631097456816
0.001193	0.354	0.639283974459
0.001194	0.354	0.639283974459
0.001195	0.35	0.63835726674
0.001196	0.348	0.634740892018
0.001197	0.35	0.628887907341
0.001198	0.348	0.628407511095
0.001199	0.35	0.625699608438
0.0012	0.34	0.613514466007
0.001201	0.338	0.619480427455
0.001202	0.334	0.618420568869
0.001203	0.336	0.615714219423
0.001204	0.336	0.618953956284
0.001205	0.336	0.618953956284
0.001206	0.338	0.619480427455
0.001207	0.348	0.628407511095
0.001208	0.342	0.620512691248
0.001209	0.338	0.616243458383
0.00121	0.342	0.617281135302
0.001211	0.338	0.616243458383
0.001212	0.34	0.616765757804
0.001213	0.344	0.621018518242
0.001214	0.342	0.617281135302
0.001215	0.342	0.614032572426
0.001216	0.344	0.6177896082
0.001217	0.344	0.6177896082
0.001218	0.346	0.608509654812
0.001219	0.348	0.612287514163
0.00122	0.354	0.616995948123
0.001221	0.348	0.618785908049
0.001222	0.346	0.618291193533
0.001223	0.35	0.622494979899
0.001224	0.342	0.607483333105
0.001225	0.338	0.606428891132
0.001226	0.334	0.598701929177
0.001227	0.33	0.587452125709
0.001228	0.33	0.590846849869
0.001229	0.326	0.582858473388
0.00123	0.328	0.590267735862
0.001231	0.328	0.590267735862
0.001232	0.326	0.58968126984
0.001233	0.324	0.589087429844
0.001234	0.328	0.593646359376
0.001235	0.326	0.586279796684
0.001236	0.326	0.586279796684
0.001237	0.326	0.586279796684
0.001238	0.316	0.572838546189
0.001239	0.312	0.571538275184
0.00124	0.31	0.581291665173
0.001241	0.312	0.581941577824
0.001242	0.314	0.589409874366
0.001243	0.312	0.588774999469
0.001244	0.31	0.584722156242
0.001245	0.306	0.583407233414
0.001246	0.302	0.575148676431
0.001247	0.298	0.570259590011
0.001248	0.296	0.566024734442
0.001249	0.3	0.570964096945
0.00125	0.298	0.559639169465
0.001251	0.296	0.558913231191
0.001252	0.296	0.566024734442
0.001253	0.29	0.56382621436
0.001254	0.288	0.563077259353
0.001255	0.284	0.561554983951
0.001256	0.282	0.557203732938
0.001257	0.284	0.557982078565
0.001258	0.284	0.557982078565
0.001259	0.298	0.570259590011
0.00126	0.304	0.57929612462
0.001261	0.302	0.578615589144
0.001262	0.3	0.570964096945
0.001263	0.302	0.568151388276
0.001264	0.304	0.568844442708
0.001265	0.302	0.561066840938
0.001266	0.296	0.555323329242
0.001267	0.296	0.555323329242
0.001268	0.298	0.556053954217
0.001269	0.296	0.555323329242
0.00127	0.298	0.559639169465
0.001271	0.3	0.560357029045
0.001272	0.292	0.557436991955
0.001273	0.292	0.557436991955
0.001274	0.29	0.556686626389
0.001275	0.284	0.54712338645
0.001276	0.284	0.54712338645
0.001277	0.28	0.545527267879
0.001278	0.282	0.538958254413
0.001279	0.282	0.538958254413
0.00128	0.284	0.543455609963
0.001281	0.276	0.536492311222
0.001282	0.278	0.552010869458
0.001283	0.282	0.553602745658
0.001284	0.286	0.55516123784
0.001285	0.284	0.550766738284
0.001286	0.284	0.550766738284
0.001287	0.28	0.545527267879
0.001288	0.284	0.54712338645
0.001289	0.284	0.550766738284
0.00129	0.28	0.54918120871
0.001291	0.282	0.553602745658
0.001292	0.278	0.552010869458
0.001293	0.28	0.552810998443
0.001294	0.274	0.550385319572
0.001295	0.27	0.548725796733
0.001296	0.268	0.547883199231
0.001297	0.268	0.547883199231
0.001298	0.268	0.54422054353
0.001299	0.27	0.545068802996
0.0013	0.266	0.539670269702
0.001301	0.264	0.535073826682
0.001302	0.262	0.530430014234
0.001303	0.26	0.525737577124
0.001304	0.258	0.524819969132
0.001305	0.254	0.522956977198
0.001306	0.254	0.522956977198
0.001307	0.256	0.523893118871
0.001308	0.254	0.522956977198
0.001309	0.248	0.516232505757
0.00131	0.246	0.515251394952
0.001311	0.248	0.520092299501
0.001312	0.25	0.521056618805
0.001313	0.248	0.520092299501
0.001314	0.25	0.521056618805
0.001315	0.252	0.522011494126
0.001316	0.244	0.490371287903
0.001317	0.244	0.490371287903
0.001318	0.244	0.486275641997
0.001319	0.246	0.503471945594
0.00132	0.244	0.50245795844
0.001321	0.242	0.501433943805
0.001322	0.244	0.50245795844
0.001323	0.242	0.501433943805
0.001324	0.244	0.510356737978
0.001325	0.238	0.499355584729
0.001326	0.244	0.510356737978
0.001327	0.242	0.505406766872
0.001328	0.242	0.501433943805
0.001329	0.242	0.501433943805
0.00133	0.24	0.500399840128
0.001331	0.244	0.506422748304
0.001332	0.246	0.507428812741
0.001333	0.238	0.503344812231
0.001334	0.228	0.49397975667
0.001335	0.23	0.486929152958
0.001336	0.222	0.474042192215
0.001337	0.22	0.472863616701
0.001338	0.224	0.475209427516
0.001339	0.228	0.477510209315
0.00134	0.226	0.480545523338
0.001341	0.226	0.484689591388
0.001342	0.226	0.484689591388
0.001343	0.226	0.484689591388
0.001344	0.224	0.483553513068
0.001345	0.222	0.478242616252
0.001346	0.216	0.466201673099
0.001347	0.202	0.457379492326
0.001348	0.2	0.451663591625
0.001349	0.202	0.452985650987
0.00135	0.202	0.448548771038
0.001351	0.198	0.445865450557
0.001352	0.2	0.451663591625
0.001353	0.206	0.455591922668
0.001354	0.21	0.471062628533
0.001355	0.212	0.4722880477
0.001356	0.218	0.480079160139
0.001357	0.218	0.480079160139
0.001358	0.22	0.481248376621
0.001359	0.222	0.498714347097
0.00136	0.228	0.505980236768
0.001361	0.228	0.505980236768
0.001362	0.226	0.504899990097
0.001363	0.222	0.494687780322
0.001364	0.22	0.489489530021
0.001365	0.222	0.494687780322
0.001366	0.218	0.48834004546
0.001367	0.22	0.489489530021
0.001368	0.214	0.481875502594
0.001369	0.208	0.478263525684
0.00137	0.212	0.484825741891
0.001371	0.21	0.479478883789
0.001372	0.21	0.479478883789
0.001373	0.208	0.478263525684
0.001374	0.214	0.486008230383
0.001375	0.214	0.486008230383
0.001376	0.214	0.481875502594
0.001377	0.218	0.48834004546
0.001378	0.21	0.483632091574
0.001379	0.206	0.481210972443
0.00138	0.208	0.48242719658
0.001381	0.212	0.484825741891
0.001382	0.21	0.483632091574
0.001383	0.206	0.47703668622
0.001384	0.206	0.464288703287
0.001385	0.206	0.464288703287
0.001386	0.2	0.460434577329
0.001387	0.196	0.453413718363
0.001388	0.2	0.469041575982
0.001389	0.206	0.472825549225
0.00139	0.204	0.471576080818
0.001391	0.204	0.475798276584
0.001392	0.204	0.471576080818
0.001393	0.204	0.467315739089
0.001394	0.204	0.467315739089
0.001395	0.202	0.466042916479
0.001396	0.2	0.464758001545
0.001397	0.2	0.464758001545
0.001398	0.196	0.466459001414
0.001399	0.198	0.472012711693
0.0014	0.196	0.470727097159
0.001401	0.192	0.468119642826
0.001402	0.19	0.462493243194
0.001403	0.196	0.466459001414
0.001404	0.196	0.466459001414
0.001405	0.196	0.466459001414
0.001406	0.196	0.466459001414
0.001407	0.198	0.46775634683
0.001408	0.196	0.466459001414
0.001409	0.192	0.459495375385
0.00141	0.188	0.456788791456
0.001411	0.192	0.459495375385
0.001412	0.19	0.458148447558
0.001413	0.198	0.463460893712
0.001414	0.2	0.464758001545
0.001415	0.2	0.469041575982
0.001416	0.198	0.46775634683
0.001417	0.192	0.459495375385
0.001418	0.19	0.453762052182
0.001419	0.19	0.449332838773
0.00142	0.188	0.452389212957
0.001421	0.184	0.449604270442
0.001422	0.18	0.44226688775
0.001423	0.18	0.44226688775
0.001424	0.182	0.452632301101
0.001425	0.184	0.454030835957
0.001426	0.186	0.455416293077
0.001427	0.182	0.448191923176
0.001428	0.182	0.448191923176
0.001429	0.186	0.45100332593
0.00143	0.19	0.458148447558
0.001431	0.19	0.466797600679
0.001432	0.188	0.465463210147
0.001433	0.19	0.466797600679
0.001434	0.192	0.468119642826
0.001435	0.186	0.446546750072
0.001436	0.188	0.447946425368
0.001437	0.188	0.447946425368
0.001438	0.188	0.447946425368
0.001439	0.186	0.446546750072
0.00144	0.186	0.446546750072
0.001441	0.186	0.446546750072
0.001442	0.184	0.445133687784
0.001443	0.182	0.429972092118
0.001444	0.18	0.428485705713
0.001445	0.182	0.434598665437
0.001446	0.18	0.433128156554
0.001447	0.174	0.428630376898
0.001448	0.178	0.431643371315
0.001449	0.178	0.431643371315
0.00145	0.178	0.431643371315
0.001451	0.174	0.419194465612
0.001452	0.172	0.417631416443
0.001453	0.174	0.419194465612
0.001454	0.178	0.426984777246
0.001455	0.176	0.425469152818
0.001456	0.172	0.422393181763
0.001457	0.174	0.42393867481
0.001458	0.174	0.42393867481
0.001459	0.176	0.425469152818
0.00146	0.176	0.425469152818
0.001461	0.176	0.425469152818
0.001462	0.174	0.419194465612
0.001463	0.176	0.430144161881
0.001464	0.178	0.431643371315
0.001465	0.178	0.431643371315
0.001466	0.178	0.431643371315
0.001467	0.178	0.431643371315
0.001468	0.178	0.431643371315
0.001469	0.182	0.434598665437
0.00147	0.18	0.433128156554
0.001471	0.178	0.431643371315
0.001472	0.18	0.433128156554
0.001473	0.178	0.431643371315
0.001474	0.178	0.431643371315
0.001475	0.176	0.425469152818
0.001476	0.178	0.426984777246
0.001477	0.178	0.426984777246
0.001478	0.18	0.428485705713
0.001479	0.178	0.417511676483
0.00148	0.182	0.420566284906
0.001481	0.18	0.419046536795
0.001482	0.178	0.412693590936
0.001483	0.18	0.419046536795
0.001484	0.176	0.411125285041
0.001485	0.18	0.414246303544
0.001486	0.18	0.419046536795
0.001487	0.178	0.417511676483
0.001488	0.176	0.411125285041
0.001489	0.176	0.411125285041
0.00149	0.178	0.412693590936
0.001491	0.172	0.40300868477
0.001492	0.166	0.392993638625
0.001493	0.164	0.391285062327
0.001494	0.166	0.392993638625
0.001495	0.164	0.386139871031
0.001496	0.16	0.382622529394
0.001497	0.16	0.382622529394
0.001498	0.16	0.387814388593
0.001499	0.158	0.386051809994
0.0015	0.16	0.387814388593
0.001501	0.16	0.387814388593
0.001502	0.156	0.384270737892
0.001503	0.156	0.384270737892
0.001504	0.16	0.387814388593
0.001505	0.162	0.389558724713
0.001506	0.162	0.389558724713
0.001507	0.162	0.389558724713
0.001508	0.154	0.377205514276
0.001509	0.154	0.377205514276
0.00151	0.154	0.377205514276
0.001511	0.148	0.371612701613
0.001512	0.144	0.367782544447
0.001513	0.14	0.363868107973
0.001514	0.138	0.361878432626
0.001515	0.138	0.367363580122
0.001516	0.138	0.37276802438
0.001517	0.144	0.37850231175
0.001518	0.146	0.380373500654
0.001519	0.148	0.382225064589
0.00152	0.14	0.374699879904
0.001521	0.146	0.380373500654
0.001522	0.146	0.380373500654
0.001523	0.15	0.384057287393
0.001524	0.15	0.384057287393
0.001525	0.15	0.384057287393
0.001526	0.152	0.38587044458
0.001527	0.156	0.389440624486
0.001528	0.158	0.391198159505
0.001529	0.158	0.391198159505
0.00153	0.154	0.387664803664
0.001531	0.154	0.387664803664
0.001532	0.152	0.38587044458
0.001533	0.152	0.38587044458
0.001534	0.152	0.38587044458
0.001535	0.152	0.38587044458
0.001536	0.15	0.384057287393
0.001537	0.148	0.382225064589
0.001538	0.148	0.382225064589
0.001539	0.15	0.384057287393
0.00154	0.15	0.384057287393
0.001541	0.148	0.382225064589
0.001542	0.148	0.376956230881
0.001543	0.146	0.375078658417
0.001544	0.144	0.37318092127
0.001545	0.144	0.37318092127
0.001546	0.142	0.37126271022
0.001547	0.142	0.37126271022
0.001548	0.14	0.369323706252
0.001549	0.138	0.361878432626
0.00155	0.14	0.363868107973
0.001551	0.14	0.363868107973
0.001552	0.138	0.361878432626
0.001553	0.136	0.359866641966
0.001554	0.134	0.363378590454
0.001555	0.134	0.363378590454
0.001556	0.132	0.361353012994
0.001557	0.128	0.357233816988
0.001558	0.134	0.363378590454
0.001559	0.136	0.365381991893
0.00156	0.134	0.357832362986
0.001561	0.132	0.350108554594
0.001562	0.13	0.347994252826
0.001563	0.134	0.352198807494
0.001564	0.13	0.342198772645
0.001565	0.13	0.347994252826
0.001566	0.13	0.347994252826
0.001567	0.13	0.347994252826
0.001568	0.13	0.347994252826
0.001569	0.128	0.345855461139
0.00157	0.126	0.343691722333
0.001571	0.124	0.341502562216
0.001572	0.126	0.349462444334
0.001573	0.126	0.349462444334
0.001574	0.124	0.347309660102
0.001575	0.126	0.349462444334
0.001576	0.124	0.347309660102
0.001577	0.126	0.343691722333
0.001578	0.128	0.345855461139
0.001579	0.126	0.343691722333
0.00158	0.126	0.343691722333
0.001581	0.118	0.328749144486
0.001582	0.12	0.331058907145
0.001583	0.12	0.331058907145
0.001584	0.12	0.331058907145
0.001585	0.118	0.328749144486
0.001586	0.116	0.326410784136
0.001587	0.118	0.328749144486
0.001588	0.116	0.326410784136
0.001589	0.116	0.320224920954
0.00159	0.114	0.317811264747
0.001591	0.114	0.317811264747
0.001592	0.114	0.317811264747
0.001593	0.116	0.320224920954
0.001594	0.116	0.320224920954
0.001595	0.116	0.320224920954
0.001596	0.116	0.320224920954
0.001597	0.112	0.315366453511
0.001598	0.112	0.315366453511
0.001599	0.116	0.320224920954
0.0016	0.118	0.32260812141
0.001601	0.116	0.320224920954
0.001602	0.116	0.320224920954
0.001603	0.114	0.317811264747
0.001604	0.112	0.315366453511
0.001605	0.112	0.315366453511
0.001606	0.112	0.315366453511
0.001607	0.108	0.310380411753
0.001608	0.11	0.312889756943
0.001609	0.112	0.315366453511
0.00161	0.108	0.310380411753
0.001611	0.108	0.310380411753
0.001612	0.104	0.305260544453
0.001613	0.1	0.3
0.001614	0.106	0.307837619533
0.001615	0.104	0.305260544453
0.001616	0.104	0.305260544453
0.001617	0.106	0.307837619533
0.001618	0.106	0.307837619533
0.001619	0.106	0.307837619533
0.00162	0.106	0.307837619533
0.001621	0.106	0.307837619533
0.001622	0.11	0.312889756943
0.001623	0.11	0.312889756943
0.001624	0.108	0.310380411753
0.001625	0.11	0.312889756943
0.001626	0.11	0.312889756943
0.001627	0.108	0.310380411753
0.001628	0.106	0.307837619533
0.001629	0.106	0.307837619533
0.00163	0.106	0.307837619533
0.001631	0.104	0.305260544453
0.001632	0.102	0.30264831075
0.001633	0.102	0.30264831075
0.001634	0.102	0.30264831075
0.001635	0.104	0.305260544453
0.001636	0.1	0.3
0.001637	0.098	0.297314648142
0.001638	0.098	0.297314648142
0.001639	0.1	0.3
0.00164	0.096	0.294591242232
0.001641	0.098	0.297314648142
0.001642	0.098	0.297314648142
0.001643	0.098	0.297314648142
0.001644	0.098	0.297314648142
0.001645	0.096	0.294591242232
0.001646	0.098	0.297314648142
0.001647	0.096	0.294591242232
0.001648	0.096	0.294591242232
0.001649	0.094	0.291828716887
0.00165	0.086	0.280364049051
0.001651	0.084	0.277387815161
0.001652	0.086	0.280364049051
0.001653	0.086	0.280364049051
0.001654	0.088	0.283294899354
0.001655	0.09	0.286181760425
0.001656	0.088	0.283294899354
0.001657	0.086	0.280364049051
0.001658	0.084	0.277387815161
0.001659	0.086	0.280364049051
0.00166	0.084	0.277387815161
0.001661	0.084	0.277387815161
0.001662	0.088	0.283294899354
0.001663	0.092	0.289025950392
0.001664	0.09	0.286181760425
0.001665	0.092	0.289025950392
0.001666	0.092	0.289025950392
0.001667	0.09	0.286181760425
0.001668	0.09	0.286181760425
0.001669	0.09	0.286181760425
0.00167	0.092	0.289025950392
0.001671	0.096	0.294591242232
0.001672	0.098	0.297314648142
0.001673	0.096	0.294591242232
0.001674	0.096	0.294591242232
0.001675	0.092	0.289025950392
0.001676	0.092	0.289025950392
0.001677	0.09	0.286181760425
0.001678	0.09	0.286181760425
0.001679	0.09	0.286181760425
0.00168	0.088	0.283294899354
0.001681	0.086	0.280364049051
0.001682	0.088	0.283294899354
0.001683	0.086	0.280364049051
0.001684	0.088	0.283294899354
0.001685	0.086	0.280364049051
0.001686	0.082	0.274364720764
0.001687	0.08	0.271293199325
0.001688	0.078	0.268171586862
0.001689	0.08	0.271293199325
0.00169	0.08	0.271293199325
0.001691	0.08	0.271293199325
0.001692	0.08	0.271293199325
0.001693	0.08	0.271293199325
0.001694	0.08	0.271293199325
0.001695	0.082	0.274364720764
0.001696	0.08	0.271293199325
0.001697	0.078	0.268171586862
0.001698	0.076	0.264998113201
0.001699	0.078	0.268171586862
0.0017	0.078	0.268171586862
0.001701	0.078	0.268171586862
0.001702	0.076	0.264998113201
0.001703	0.078	0.268171586862
0.001704	0.074	0.261770892194
0.001705	0.072	0.258487910742
0.001706	0.072	0.258487910742
0.001707	0.07	0.255147016443
0.001708	0.07	0.255147016443
0.001709	0.072	0.258487910742
0.00171	0.074	0.261770892194
0.001711	0.074	0.261770892194
0.001712	0.074	0.261770892194
0.001713	0.07	0.255147016443
0.001714	0.068	0.251745903641
0.001715	0.066	0.248282097623
0.001716	0.068	0.251745903641
0.001717	0.064	0.244752936652
0.001718	0.064	0.244752936652
0.001719	0.066	0.248282097623
0.00172	0.068	0.251745903641
0.001721	0.068	0.251745903641
0.001722	0.066	0.248282097623
0.001723	0.064	0.244752936652
0.001724	0.064	0.244752936652
0.001725	0.062	0.24115555146
0.001726	0.066	0.248282097623
0.001727	0.066	0.248282097623
0.001728	0.066	0.248282097623
0.001729	0.066	0.248282097623
0.00173	0.066	0.248282097623
0.001731	0.068	0.251745903641
0.001732	0.072	0.258487910742
0.001733	0.068	0.251745903641
0.001734	0.068	0.251745903641
0.001735	0.068	0.251745903641
0.001736	0.07	0.255147016443
0.001737	0.07	0.255147016443
0.001738	0.07	0.255147016443
0.001739	0.07	0.255147016443
0.00174	0.07	0.255147016443
0.001741	0.072	0.258487910742
0.001742	0.07	0.255147016443
0.001743	0.07	0.255147016443
0.001744	0.072	0.258487910742
0.001745	0.072	0.258487910742
0.001746	0.072	0.258487910742
0.001747	0.072	0.258487910742
0.001748	0.076	0.264998113201
0.001749	0.076	0.264998113201
0.00175	0.076	0.264998113201
0.001751	0.076	0.264998113201
0.001752	0.078	0.268171586862
0.001753	0.08	0.271293199325
0.001754	0.078	0.268171586862
0.001755	0.078	0.268171586862
0.001756	0.078	0.268171586862
0.001757	0.078	0.268171586862
0.001758	0.078	0.268171586862
0.001759	0.076	0.264998113201
0.00176	0.076	0.264998113201
0.001761	0.076	0.264998113201
0.001762	0.074	0.261770892194
0.001763	0.074	0.261770892194
0.001764	0.076	0.264998113201
0.001765	0.074	0.261770892194
0.001766	0.074	0.261770892194
0.001767	0.078	0.268171586862
0.001768	0.078	0.268171586862
0.001769	0.078	0.268171586862
0.00177	0.076	0.264998113201
0.001771	0.078	0.268171586862
0.001772	0.078	0.268171586862
0.001773	0.08	0.271293199325
0.001774	0.082	0.274364720764
0.001775	0.08	0.271293199325
0.001776	0.08	0.271293199325
0.001777	0.08	0.271293199325
0.001778	0.08	0.271293199325
0.001779	0.08	0.271293199325
0.00178	0.08	0.271293199325
0.001781	0.08	0.271293199325
0.001782	0.08	0.271293199325
0.001783	0.078	0.268171586862
0.001784	0.076	0.264998113201
0.001785	0.076	0.264998113201
0.001786	0.076	0.264998113201
0.001787	0.076	0.264998113201
0.001788	0.076	0.264998113201
0.001789	0.076	0.264998113201
0.00179	0.074	0.261770892194
0.001791	0.074	0.261770892194
0.001792	0.074	0.261770892194
0.001793	0.072	0.258487910742
0.001794	0.072	0.258487910742
0.001795	0.07	0.255147016443
0.001796	0.068	0.251745903641
0.001797	0.068	0.251745903641
0.001798	0.066	0.248282097623
0.001799	0.068	0.251745903641
0.0018	0.068	0.251745903641
0.001801	0.066	0.248282097623
0.001802	0.066	0.248282097623
0.001803	0.066	0.248282097623
0.001804	0.062	0.24115555146
0.001805	0.064	0.244752936652
0.001806	0.066	0.248282097623
0.001807	0.062	0.24115555146
0.001808	0.062	0.24115555146
0.001809	0.064	0.244752936652
0.00181	0.062	0.24115555146
0.001811	0.062	0.24115555146
0.001812	0.058	0.233743449106
0.001813	0.062	0.24115555146
0.001814	0.06	0.237486841741
0.001815	0.058	0.233743449106
0.001816	0.058	0.233743449106
0.001817	0.06	0.237486841741
0.001818	0.062	0.24115555146
0.001819	0.064	0.244752936652
0.00182	0.064	0.244752936652
0.001821	0.062	0.24115555146
0.001822	0.062	0.24115555146
0.001823	0.062	0.24115555146
0.001824	0.06	0.237486841741
0.001825	0.06	0.237486841741
0.001826	0.06	0.237486841741
0.001827	0.056	0.229921725811
0.001828	0.056	0.229921725811
0.001829	0.056	0.229921725811
0.00183	0.054	0.226017698422
0.001831	0.054	0.226017698422
0.001832	0.056	0.229921725811
0.001833	0.052	0.222027025382
0.001834	0.052	0.222027025382
0.001835	0.05	0.217944947177
0.001836	0.052	0.222027025382
0.001837	0.054	0.226017698422
0.001838	0.054	0.226017698422
0.001839	0.054	0.226017698422
0.00184	0.054	0.226017698422
0.001841	0.054	0.226017698422
0.001842	0.052	0.222027025382
0.001843	0.052	0.222027025382
0.001844	0.052	0.222027025382
0.001845	0.054	0.226017698422
0.001846	0.048	0.213766227454
0.001847	0.05	0.217944947177
0.001848	0.05	0.217944947177
0.001849	0.046	0.209485083001
0.00185	0.044	0.205095099893
0.001851	0.044	0.205095099893
0.001852	0.046	0.209485083001
0.001853	0.046	0.209485083001
0.001854	0.048	0.213766227454
0.001855	0.048	0.213766227454
0.001856	0.05	0.217944947177
0.001857	0.052	0.222027025382
0.001858	0.052	0.222027025382
0.001859	0.052	0.222027025382
0.00186	0.052	0.222027025382
0.001861	0.052	0.222027025382
0.001862	0.052	0.222027025382
0.001863	0.052	0.222027025382
0.001864	0.054	0.226017698422
0.001865	0.054	0.226017698422
0.001866	0.052	0.222027025382
0.001867	0.05	0.217944947177
0.001868	0.05	0.217944947177
0.001869	0.048	0.213766227454
0.00187	0.05	0.217944947177
0.001871	0.05	0.217944947177
0.001872	0.05	0.217944947177
0.001873	0.05	0.217944947177
0.001874	0.048	0.213766227454
0.001875	0.048	0.213766227454
0.001876	0.05	0.217944947177
0.001877	0.05	0.217944947177
0.001878	0.05	0.217944947177
0.001879	0.054	0.226017698422
0.00188	0.054	0.226017698422
0.001881	0.054	0.226017698422
0.001882	0.054	0.226017698422
0.001883	0.05	0.217944947177
0.001884	0.05	0.217944947177
0.001885	0.05	0.217944947177
0.001886	0.05	0.217944947177
0.001887	0.054	0.226017698422
0.001888	0.054	0.226017698422
0.001889	0.054	0.226017698422
0.00189	0.054	0.226017698422
0.001891	0.054	0.226017698422
0.001892	0.054	0.226017698422
0.001893	0.052	0.222027025382
0.001894	0.052	0.222027025382
0.001895	0.054	0.226017698422
0.001896	0.054	0.226017698422
0.001897	0.054	0.226017698422
0.001898	0.052	0.222027025382
0.001899	0.052	0.222027025382
0.0019	0.048	0.213766227454
0.001901	0.048	0.213766227454
0.001902	0.046	0.209485083001
0.001903	0.046	0.209485083001
0.001904	0.044	0.205095099893
0.001905	0.044	0.205095099893
0.001906	0.044	0.205095099893
0.001907	0.042	0.200589132308
0.001908	0.044	0.205095099893
0.001909	0.044	0.205095099893
0.00191	0.046	0.209485083001
0.001911	0.046	0.209485083001
0.001912	0.046	0.209485083001
0.001913	0.044	0.205095099893
0.001914	0.042	0.200589132308
0.001915	0.044	0.205095099893
0.001916	0.04	0.195959179423
0.001917	0.04	0.195959179423
0.001918	0.038	0.191196234273
0.001919	0.038	0.191196234273
0.00192	0.036	0.186290096355
0.001921	0.038	0.191196234273
0.001922	0.04	0.195959179423
0.001923	0.038	0.191196234273
0.001924	0.04	0.195959179423
0.001925	0.04	0.195959179423
0.001926	0.042	0.200589132308
0.001927	0.042	0.200589132308
0.001928	0.044	0.205095099893
0.001929	0.044	0.205095099893
0.00193	0.044	0.205095099893
0.001931	0.044	0.205095099893
0.001932	0.042	0.200589132308
0.001933	0.042	0.200589132308
0.001934	0.042	0.200589132308
0.001935	0.042	0.200589132308
0.001936	0.044	0.205095099893
0.001937	0.042	0.200589132308
0.001938	0.04	0.195959179423
0.001939	0.04	0.195959179423
0.00194	0.04	0.195959179423
0.001941	0.036	0.186290096355
0.001942	0.038	0.191196234273
0.001943	0.038	0.191196234273
0.001944	0.038	0.191196234273
0.001945	0.034	0.18122913673
0.001946	0.036	0.186290096355
0.001947	0.032	0.176
0.001948	0.032	0.176
0.001949	0.03	0.170587221092
0.00195	0.034	0.18122913673
0.001951	0.034	0.18122913673
0.001952	0.034	0.18122913673
0.001953	0.034	0.18122913673
0.001954	0.036	0.186290096355
0.001955	0.036	0.186290096355
0.001956	0.036	0.186290096355
0.001957	0.036	0.186290096355
0.001958	0.036	0.186290096355
0.001959	0.034	0.18122913673
0.00196	0.034	0.18122913673
0.001961	0.034	0.18122913673
0.001962	0.034	0.18122913673
0.001963	0.034	0.18122913673
0.001964	0.034	0.18122913673
0.001965	0.034	0.18122913673
0.001966	0.032	0.176
0.001967	0.032	0.176
0.001968	0.032	0.176
0.001969	0.032	0.176
0.00197	0.034	0.18122913673
0.001971	0.034	0.18122913673
0.001972	0.036	0.186290096355
0.001973	0.036	0.186290096355
0.001974	0.038	0.191196234273
0.001975	0.038	0.191196234273
0.001976	0.038	0.191196234273
0.001977	0.038	0.191196234273
0.001978	0.038	0.191196234273
0.001979	0.038	0.191196234273
0.00198	0.04	0.195959179423
0.001981	0.038	0.191196234273
0.001982	0.038	0.191196234273
0.001983	0.038	0.191196234273
0.001984	0.036	0.186290096355
0.001985	0.038	0.191196234273
0.001986	0.038	0.191196234273
0.001987	0.038	0.191196234273
0.001988	0.038	0.191196234273
0.001989	0.038	0.191196234273
0.00199	0.038	0.191196234273
0.001991	0.04	0.195959179423
0.001992	0.04	0.195959179423
0.001993	0.04	0.195959179423
0.001994	0.038	0.191196234273
0.001995	0.038	0.191196234273
0.001996	0.038	0.191196234273
0.001997	0.038	0.191196234273
0.001998	0.038	0.191196234273
[truncated: 8,002 more rows]
