# Supplementary material for: The Influence of Synaptic Size on AMPA Receptor Activation: A Monte Carlo Model
Source: PLoS One. 2015 Jun 24;10(6):e0130924. doi: 10.1371/journal.pone.0130924 (PMC4479604; doi:10.1371/journal.pone.0130924)
Supplement: S1 Dataset — This package contains the experimental data used as basis for the analysis presented in the paper. (ZIP) [file pone.0130924.s001.zip › S1 Simulation data/test/1151_9693_188_231.csv]

time	AMPA.O.mean	AMPA.O.stdev
0.0	0.0	0.0
1e-06	0.0	0.0
2e-06	0.034	0.18122913673
3e-06	0.18	0.399499687109
4e-06	0.394	0.585460502511
5e-06	0.692	0.805689766598
6e-06	1.088	1.0080952336
7e-06	1.524	1.24475861114
8e-06	1.968	1.39247118462
9e-06	2.492	1.50530262738
1e-05	2.976	1.70276950877
1.1e-05	3.518	1.8345778806
1.2e-05	4.116	1.95819917271
1.3e-05	4.646	2.0920525806
1.4e-05	5.202	2.21927826106
1.5e-05	5.868	2.37961677587
1.6e-05	6.444	2.48975179486
1.7e-05	6.988	2.59458204727
1.8e-05	7.474	2.75124044751
1.9e-05	7.988	2.81564486397
2e-05	8.546	2.93800680734
2.1e-05	9.074	2.96656771371
2.2e-05	9.584	3.1181635621
2.3e-05	9.98	3.19618522617
2.4e-05	10.446	3.23095713373
2.5e-05	10.844	3.29782716345
2.6e-05	11.194	3.33711911684
2.7e-05	11.536	3.42238279566
2.8e-05	11.838	3.47041150298
2.9e-05	12.28	3.6107616925
3e-05	12.526	3.56164624858
3.1e-05	12.82	3.62044196197
3.2e-05	13.102	3.65234116698
3.3e-05	13.384	3.69493491147
3.4e-05	13.638	3.7033708969
3.5e-05	13.86	3.73743227363
3.6e-05	14.054	3.79092126006
3.7e-05	14.264	3.80082938317
3.8e-05	14.48	3.89687053929
3.9e-05	14.674	3.88840892911
4e-05	14.782	3.92408919369
4.1e-05	14.926	3.92791598688
4.2e-05	15.07	3.93053431482
4.3e-05	15.25	3.97334871362
4.4e-05	15.366	3.93039997965
4.5e-05	15.478	3.90198872372
4.6e-05	15.576	3.8859006678
4.7e-05	15.682	3.93457443696
4.8e-05	15.708	3.91391568637
4.9e-05	15.772	3.93598983739
5e-05	15.89	3.94384330318
5.1e-05	15.958	3.96134270166
5.2e-05	15.966	3.98306967049
5.3e-05	16.032	3.95309701373
5.4e-05	16.048	3.98969873549
5.5e-05	16.104	4.02556629557
5.6e-05	16.166	4.04851133134
5.7e-05	16.14	4.01502179322
5.8e-05	16.182	4.04782361276
5.9e-05	16.222	4.1134797921
6e-05	16.264	4.10491217933
6.1e-05	16.278	4.03444122525
6.2e-05	16.294	4.0387577298
6.3e-05	16.306	4.03984702681
6.4e-05	16.32	4.06713658487
6.5e-05	16.276	4.07134179356
6.6e-05	16.272	4.10536429565
6.7e-05	16.286	4.08903460489
6.8e-05	16.256	4.09908087259
6.9e-05	16.262	4.09357496572
7e-05	16.246	4.18873298266
7.1e-05	16.24	4.15239689818
7.2e-05	16.266	4.13173619681
7.3e-05	16.26	4.08416454125
7.4e-05	16.22	4.07033168182
7.5e-05	16.212	4.04759879435
7.6e-05	16.244	4.05271069779
7.7e-05	16.194	4.04430018668
7.8e-05	16.152	4.03495923152
7.9e-05	16.118	4.04525351492
8e-05	16.146	4.02798758687
8.1e-05	16.094	4.06363925564
8.2e-05	16.104	4.02158973542
8.3e-05	16.086	3.9923181236
8.4e-05	16.044	3.9781985873
8.5e-05	15.972	3.98386947577
8.6e-05	15.956	3.98221847718
8.7e-05	15.93	3.96397527742
8.8e-05	15.89	3.93216225504
8.9e-05	15.824	3.91829350611
9e-05	15.794	3.93288240353
9.1e-05	15.718	3.89749611931
9.2e-05	15.702	3.89373804974
9.3e-05	15.654	3.96008636269
9.4e-05	15.592	3.94227548505
9.5e-05	15.538	3.95582557755
9.6e-05	15.494	3.91943414283
9.7e-05	15.432	3.92190973889
9.8e-05	15.4	3.89666524095
9.9e-05	15.274	3.85991243424
0.0001	15.242	3.89042876814
0.000101	15.232	3.84163715101
0.000102	15.14	3.77576482318
0.000103	15.11	3.78548543783
0.000104	15.072	3.76282021893
0.000105	15.068	3.72657698163
0.000106	15.072	3.72703850262
0.000107	15.064	3.74538435945
0.000108	14.982	3.70427806732
0.000109	14.972	3.76234182392
0.00011	14.938	3.74942075526
0.000111	14.912	3.72401074112
0.000112	14.89	3.68970188498
0.000113	14.87	3.65856529257
0.000114	14.838	3.67365703353
0.000115	14.848	3.70687145717
0.000116	14.768	3.67725114726
0.000117	14.742	3.689910026
0.000118	14.704	3.68569993353
0.000119	14.706	3.71477644011
0.00012	14.658	3.69283576672
0.000121	14.616	3.68029129282
0.000122	14.556	3.74631338785
0.000123	14.54	3.77311542363
0.000124	14.498	3.76058452903
0.000125	14.442	3.72325610185
0.000126	14.378	3.69906961275
0.000127	14.298	3.69231580448
0.000128	14.282	3.65218783745
0.000129	14.222	3.63272845118
0.00013	14.23	3.63883223026
0.000131	14.182	3.6112153079
0.000132	14.118	3.62216454623
0.000133	14.088	3.61279061115
0.000134	14.056	3.58731989095
0.000135	14.024	3.64793420993
0.000136	13.986	3.65811481504
0.000137	13.958	3.66063327855
0.000138	13.916	3.67545153689
0.000139	13.87	3.65583095889
0.00014	13.836	3.62616932864
0.000141	13.84	3.64340500082
0.000142	13.824	3.64047029929
0.000143	13.78	3.6490546721
0.000144	13.798	3.66676915008
0.000145	13.764	3.65408045888
0.000146	13.728	3.69025961146
0.000147	13.694	3.66938196431
0.000148	13.674	3.66329414598
0.000149	13.646	3.62555981884
0.00015	13.61	3.61854943313
0.000151	13.584	3.61924633038
0.000152	13.556	3.64511508735
0.000153	13.512	3.64991177976
0.000154	13.462	3.64040602131
0.000155	13.416	3.63248454918
0.000156	13.366	3.63758766217
0.000157	13.314	3.60879536688
0.000158	13.25	3.61600608407
0.000159	13.176	3.64211806508
0.00016	13.132	3.66149914652
0.000161	13.126	3.63402311495
0.000162	13.094	3.62010552332
0.000163	13.062	3.56344720741
0.000164	13.058	3.54438090504
0.000165	12.99	3.50227069199
0.000166	12.93	3.49472459573
0.000167	12.95	3.50021427915
0.000168	12.884	3.52683200621
0.000169	12.848	3.5480834263
0.00017	12.78	3.55128145885
0.000171	12.744	3.54774068951
0.000172	12.73	3.51811028821
0.000173	12.676	3.54104843231
0.000174	12.62	3.50764878516
0.000175	12.56	3.51260587029
0.000176	12.546	3.5190743101
0.000177	12.548	3.5269953218
0.000178	12.496	3.51823592159
0.000179	12.46	3.46589093885
0.00018	12.44	3.46040460062
0.000181	12.426	3.48547328207
0.000182	12.368	3.45261871628
0.000183	12.316	3.44211330435
0.000184	12.308	3.48096768155
0.000185	12.304	3.51789482503
0.000186	12.26	3.475111509
0.000187	12.212	3.4297311848
0.000188	12.156	3.46000924854
0.000189	12.136	3.42950492054
0.00019	12.164	3.42944660259
0.000191	12.152	3.43174824251
0.000192	12.182	3.46191796552
0.000193	12.12	3.41842068798
0.000194	12.092	3.44899057697
0.000195	12.08	3.46086694341
0.000196	12.052	3.47351349501
0.000197	11.998	3.44238231462
0.000198	11.938	3.44937037733
0.000199	11.926	3.45839905158
0.0002	11.906	3.45444119938
0.000201	11.852	3.44007209227
0.000202	11.844	3.45248664009
0.000203	11.826	3.4374007622
0.000204	11.792	3.43638414616
0.000205	11.74	3.44679561332
0.000206	11.724	3.43916036265
0.000207	11.694	3.46876981075
0.000208	11.684	3.4606565851
0.000209	11.66	3.44215049061
0.00021	11.616	3.43693817227
0.000211	11.604	3.46051788032
0.000212	11.602	3.46115529845
0.000213	11.578	3.4577327832
0.000214	11.53	3.44863741208
0.000215	11.498	3.43540332421
0.000216	11.478	3.43300393242
0.000217	11.42	3.40405640376
0.000218	11.372	3.40728865816
0.000219	11.338	3.34540819632
0.00022	11.31	3.34154156042
0.000221	11.304	3.3786956063
0.000222	11.272	3.37075896498
0.000223	11.238	3.36531662701
0.000224	11.224	3.37725095307
0.000225	11.204	3.39269568338
0.000226	11.132	3.38859498908
0.000227	11.088	3.35979999405
0.000228	11.062	3.3749305178
0.000229	11.01	3.35885397122
0.00023	10.974	3.32585688207
0.000231	10.924	3.28484763726
0.000232	10.904	3.32787980552
0.000233	10.858	3.29815645475
0.000234	10.838	3.32321470868
0.000235	10.812	3.29737107405
0.000236	10.814	3.27160572197
0.000237	10.756	3.25399200982
0.000238	10.702	3.23128395533
0.000239	10.654	3.22277582218
0.00024	10.642	3.23447615542
0.000241	10.63	3.28711119374
0.000242	10.604	3.29411353781
0.000243	10.582	3.29352030508
0.000244	10.562	3.26529569871
0.000245	10.56	3.26778212248
0.000246	10.558	3.2678182324
0.000247	10.504	3.23944192725
0.000248	10.44	3.19224059244
0.000249	10.398	3.19054791533
0.00025	10.372	3.20649590675
0.000251	10.33	3.24732197357
0.000252	10.334	3.22031737566
0.000253	10.29	3.2307739011
0.000254	10.266	3.21173535647
0.000255	10.24	3.17968551904
0.000256	10.204	3.14426207559
0.000257	10.206	3.13553249066
0.000258	10.17	3.13577741557
0.000259	10.16	3.14362847678
0.00026	10.16	3.1225630498
0.000261	10.114	3.12362033544
0.000262	10.09	3.16637016156
0.000263	10.068	3.16091379193
0.000264	10.056	3.14592816193
0.000265	10.074	3.13759844467
0.000266	10.022	3.14221514222
0.000267	9.986	3.11798075684
0.000268	9.954	3.08607906574
0.000269	9.922	3.07049116592
0.00027	9.858	3.05316819058
0.000271	9.838	3.05086151767
0.000272	9.8	3.05941170816
0.000273	9.76	3.05653398476
0.000274	9.748	3.04113399902
0.000275	9.732	3.03054054584
0.000276	9.714	3.04305833004
0.000277	9.682	3.02801519151
0.000278	9.648	3.02524313073
0.000279	9.63	3.08238543988
0.00028	9.616	3.09847446334
0.000281	9.602	3.08927111144
0.000282	9.6	3.08155804748
0.000283	9.554	3.10275426033
0.000284	9.514	3.13652737912
0.000285	9.52	3.13776990871
0.000286	9.498	3.11737004541
0.000287	9.442	3.09558330529
0.000288	9.404	3.11332362597
0.000289	9.378	3.12395838641
0.00029	9.344	3.11282251341
0.000291	9.314	3.12976101324
0.000292	9.298	3.11338979249
0.000293	9.252	3.09975740986
0.000294	9.206	3.08797085478
0.000295	9.188	3.08620414101
0.000296	9.15	3.10024192604
0.000297	9.12	3.10831143871
0.000298	9.082	3.1021405513
0.000299	9.048	3.08183322067
0.0003	9.008	3.07895047053
0.000301	8.962	3.07580168411
0.000302	8.95	3.06259693724
0.000303	8.902	3.05555166868
0.000304	8.876	3.02731300001
0.000305	8.882	3.0119887118
0.000306	8.878	2.99384635544
0.000307	8.86	3.03387540944
0.000308	8.848	3.05235908766
0.000309	8.82	3.00193271077
0.00031	8.796	2.96215867232
0.000311	8.786	2.94825439879
0.000312	8.812	2.93541411048
0.000313	8.788	2.95483603606
0.000314	8.718	2.97833443387
0.000315	8.72	2.96405128161
0.000316	8.696	2.93182264129
0.000317	8.676	2.92694789841
0.000318	8.638	2.95684899851
0.000319	8.616	2.94966845595
0.00032	8.602	2.93046003215
0.000321	8.576	2.9292019391
0.000322	8.542	2.92236821773
0.000323	8.52	2.8964806231
0.000324	8.498	2.92745555047
0.000325	8.478	2.96066141259
0.000326	8.468	2.98813922032
0.000327	8.47	2.99083600353
0.000328	8.47	2.9955133116
0.000329	8.424	2.9846648053
0.00033	8.384	2.91762643256
0.000331	8.358	2.89030033042
0.000332	8.33	2.92525212589
0.000333	8.278	2.93065112219
0.000334	8.274	2.9146052906
0.000335	8.262	2.9150224699
0.000336	8.232	2.89588950065
0.000337	8.234	2.92493487107
0.000338	8.2	2.91135707188
0.000339	8.186	2.91674544656
0.00034	8.194	2.89557662651
0.000341	8.164	2.91977807376
0.000342	8.182	2.93136077616
0.000343	8.11	2.93426311022
0.000344	8.108	2.93331484843
0.000345	8.094	2.90605643441
0.000346	8.078	2.90721791409
0.000347	8.092	2.95153112808
0.000348	8.062	2.93226124348
0.000349	8.062	2.9377127157
0.00035	8.028	2.93721228378
0.000351	8.026	2.93348325374
0.000352	8.024	2.94947859799
0.000353	7.98	2.93659666962
0.000354	7.954	2.95362218302
0.000355	7.942	2.9405162812
0.000356	7.898	2.92636224689
0.000357	7.88	2.91163184486
0.000358	7.888	2.89265552737
0.000359	7.878	2.87595479798
0.00036	7.85	2.88157942802
0.000361	7.832	2.85513152061
0.000362	7.822	2.85697672374
0.000363	7.788	2.81621306012
0.000364	7.764	2.81856417348
0.000365	7.756	2.80008285592
0.000366	7.76	2.79470928721
0.000367	7.754	2.79597639475
0.000368	7.744	2.80258166696
0.000369	7.752	2.79257873658
0.00037	7.714	2.79073538695
0.000371	7.68	2.81382302215
0.000372	7.654	2.79468853363
0.000373	7.63	2.7930449334
0.000374	7.6	2.77632851082
0.000375	7.566	2.76362877391
0.000376	7.55	2.77551796968
0.000377	7.5	2.75426941311
0.000378	7.474	2.72861210142
0.000379	7.458	2.73646414192
0.00038	7.44	2.71852901401
0.000381	7.41	2.74333738355
0.000382	7.374	2.73827025693
0.000383	7.36	2.76014492373
0.000384	7.336	2.74501438976
0.000385	7.324	2.71864377953
0.000386	7.308	2.71682461709
0.000387	7.298	2.71536295916
0.000388	7.252	2.73065852863
0.000389	7.24	2.71779322245
0.00039	7.216	2.7234801266
0.000391	7.184	2.6784592586
0.000392	7.18	2.66675833176
0.000393	7.168	2.67502822415
0.000394	7.164	2.66554009537
0.000395	7.126	2.64841915112
0.000396	7.112	2.65395101688
0.000397	7.092	2.64112400315
0.000398	7.088	2.65861919048
0.000399	7.082	2.69504656732
0.0004	7.038	2.67442629362
0.000401	7.028	2.67567113076
0.000402	7.0	2.68477187113
0.000403	6.99	2.69775832869
0.000404	6.956	2.69852997019
0.000405	6.974	2.73081013621
0.000406	6.954	2.69218944356
0.000407	6.958	2.6855606491
0.000408	6.944	2.68269715026
0.000409	6.922	2.67580193587
0.00041	6.896	2.6535229413
0.000411	6.878	2.61287504485
0.000412	6.862	2.60287456478
0.000413	6.806	2.57844216534
0.000414	6.806	2.59313786753
0.000415	6.78	2.60683716407
0.000416	6.746	2.62173301463
0.000417	6.718	2.62039615326
0.000418	6.7	2.60806441638
0.000419	6.69	2.61799541634
0.00042	6.692	2.64369741082
0.000421	6.646	2.63906877516
0.000422	6.618	2.66384609165
0.000423	6.624	2.67406507026
0.000424	6.576	2.66837478627
0.000425	6.596	2.67297287678
0.000426	6.58	2.6630058205
0.000427	6.512	2.652141776
0.000428	6.482	2.64228613136
0.000429	6.444	2.63189361487
0.00043	6.432	2.62018625292
0.000431	6.414	2.64019014467
0.000432	6.372	2.63469466922
0.000433	6.36	2.6446927988
0.000434	6.334	2.61427695549
0.000435	6.31	2.61570258248
0.000436	6.258	2.58678101122
0.000437	6.244	2.58543303916
0.000438	6.212	2.58283874835
0.000439	6.184	2.55541464346
0.00044	6.192	2.51935229771
0.000441	6.178	2.51362606606
0.000442	6.168	2.52344526392
0.000443	6.164	2.54187017764
0.000444	6.152	2.5512538094
0.000445	6.15	2.52972330503
0.000446	6.15	2.5186305803
0.000447	6.134	2.49400160385
0.000448	6.098	2.49246785335
0.000449	6.038	2.47882149418
0.00045	6.03	2.42509793617
0.000451	6.026	2.43419884151
0.000452	5.994	2.42692480312
0.000453	6.0	2.46008129947
0.000454	5.988	2.48512695853
0.000455	6.018	2.49673306543
0.000456	5.964	2.4638798672
0.000457	5.948	2.46927033757
0.000458	5.932	2.45914131355
0.000459	5.898	2.42066024051
0.00046	5.892	2.41667871261
0.000461	5.868	2.39302653558
0.000462	5.834	2.38210914947
0.000463	5.814	2.39403508746
0.000464	5.794	2.42478122725
0.000465	5.768	2.40544715178
0.000466	5.736	2.40796677718
0.000467	5.696	2.37393849962
0.000468	5.66	2.38168007927
0.000469	5.63	2.41020745995
0.00047	5.644	2.39525864992
0.000471	5.634	2.3731927861
0.000472	5.594	2.35481719036
0.000473	5.59	2.34816949984
0.000474	5.588	2.32599570077
0.000475	5.568	2.33096031712
0.000476	5.574	2.33934264271
0.000477	5.568	2.33353294384
0.000478	5.572	2.32912344027
0.000479	5.556	2.32612639381
0.00048	5.514	2.2868764724
0.000481	5.526	2.28589676057
0.000482	5.518	2.26311201667
0.000483	5.496	2.26494679849
0.000484	5.478	2.26660892083
0.000485	5.48	2.26927301134
0.000486	5.478	2.26749112457
0.000487	5.458	2.27337546393
0.000488	5.464	2.27435793137
0.000489	5.44	2.28962879087
0.00049	5.414	2.29316462558
0.000491	5.396	2.29590592142
0.000492	5.378	2.31065272164
0.000493	5.344	2.27808340497
0.000494	5.32	2.28333090024
0.000495	5.302	2.28971526614
0.000496	5.294	2.27234768466
0.000497	5.284	2.25462724192
0.000498	5.262	2.26480815965
0.000499	5.246	2.26571931183
0.0005	5.238	2.277137677
0.000501	5.232	2.25081674065
0.000502	5.2	2.2627416998
0.000503	5.2	2.26980175346
0.000504	5.174	2.26091220528
0.000505	5.182	2.25496696206
0.000506	5.176	2.26385158524
0.000507	5.172	2.27561332392
0.000508	5.152	2.2840525388
0.000509	5.122	2.25812222876
0.00051	5.098	2.24686359177
0.000511	5.11	2.25341962359
0.000512	5.09	2.27198151401
0.000513	5.082	2.25638560534
0.000514	5.098	2.23615652404
0.000515	5.112	2.23594633209
0.000516	5.09	2.24095961588
0.000517	5.058	2.25269527455
0.000518	5.034	2.23983124364
0.000519	5.024	2.25375775096
0.00052	5.012	2.21446517245
0.000521	5.0	2.21359436212
0.000522	4.976	2.19805004493
0.000523	4.972	2.18705646932
0.000524	4.962	2.19284199157
0.000525	4.95	2.1880356487
0.000526	4.93	2.1966110261
0.000527	4.902	2.19827113887
0.000528	4.904	2.199723619
0.000529	4.878	2.20252491473
0.00053	4.882	2.21992702583
0.000531	4.886	2.20295347205
0.000532	4.88	2.18851547858
0.000533	4.862	2.20339646909
0.000534	4.838	2.18535031517
0.000535	4.83	2.18199450045
0.000536	4.8	2.18723569832
0.000537	4.788	2.17417938542
0.000538	4.778	2.17915488206
0.000539	4.762	2.17010506658
0.00054	4.76	2.19052505121
0.000541	4.756	2.18642722266
0.000542	4.736	2.17216573953
0.000543	4.728	2.18586733358
0.000544	4.72	2.19581419979
0.000545	4.708	2.20425406884
0.000546	4.692	2.20207538472
0.000547	4.668	2.19494327945
0.000548	4.632	2.19102167949
0.000549	4.636	2.17520205958
0.00055	4.62	2.16970044015
0.000551	4.604	2.14643518421
0.000552	4.618	2.15222582458
0.000553	4.602	2.13063276986
0.000554	4.584	2.14917286415
0.000555	4.596	2.14214471967
0.000556	4.564	2.13960370162
0.000557	4.536	2.11014312311
0.000558	4.51	2.09902358253
0.000559	4.504	2.09522886578
0.00056	4.482	2.05369812777
0.000561	4.436	2.05861701149
0.000562	4.43	2.0729447653
0.000563	4.426	2.07954898956
0.000564	4.408	2.04781249142
0.000565	4.384	2.05342250889
0.000566	4.378	2.04722153174
0.000567	4.368	2.024
0.000568	4.346	2.03820607398
0.000569	4.336	2.03054278458
0.00057	4.3	2.01742410018
0.000571	4.298	2.00529199869
0.000572	4.292	2.03537121921
0.000573	4.288	2.03397541775
0.000574	4.276	2.03858382217
0.000575	4.27	2.04085766285
0.000576	4.27	2.06521185354
0.000577	4.23	2.06133451919
0.000578	4.23	2.05355788815
0.000579	4.22	2.05902889732
0.00058	4.202	2.06426645567
0.000581	4.208	2.08056146268
0.000582	4.164	2.06230550598
0.000583	4.162	2.05225631927
0.000584	4.16	2.05387438759
0.000585	4.164	2.07294573011
0.000586	4.152	2.07867650201
0.000587	4.136	2.06724551033
0.000588	4.12	2.04098015669
0.000589	4.122	2.04917446793
0.00059	4.092	2.03753184024
0.000591	4.09	2.02432704868
0.000592	4.088	2.02392094707
0.000593	4.06	2.01206361728
0.000594	4.054	1.9977697565
0.000595	4.028	1.98272943187
0.000596	4.054	1.98572002055
0.000597	4.034	1.99420259753
0.000598	4.03	2.00825795156
0.000599	4.016	1.993926779
0.0006	4.008	2.00796812724
0.000601	3.982	1.99641578836
0.000602	3.978	1.99537364922
0.000603	3.952	1.99341315336
0.000604	3.964	1.9866313196
0.000605	3.97	1.99226002319
0.000606	3.962	2.00911821454
0.000607	3.936	1.99396690043
0.000608	3.94	1.98
0.000609	3.958	1.98701685952
0.00061	3.924	1.96015917721
0.000611	3.906	1.94143349101
0.000612	3.918	1.95429680448
0.000613	3.926	1.94846708979
0.000614	3.91	1.9641537618
0.000615	3.91	1.95905589507
0.000616	3.918	1.96857207132
0.000617	3.896	1.96193373996
0.000618	3.884	1.95206147444
0.000619	3.87	1.94450507842
0.00062	3.86	1.91530676394
0.000621	3.854	1.91851088087
0.000622	3.852	1.90737935398
0.000623	3.83	1.91861929522
0.000624	3.816	1.90739193665
0.000625	3.81	1.91047114608
0.000626	3.79	1.9156983061
0.000627	3.786	1.9026833683
0.000628	3.778	1.89016295594
0.000629	3.772	1.87723626643
0.00063	3.768	1.87994042459
0.000631	3.756	1.88373671196
0.000632	3.722	1.86459539847
0.000633	3.724	1.87718512673
0.000634	3.708	1.87476291834
0.000635	3.694	1.87519705631
0.000636	3.678	1.86823874277
0.000637	3.67	1.86684225365
0.000638	3.658	1.88388853173
0.000639	3.64	1.88212645696
0.00064	3.62	1.88031912185
0.000641	3.622	1.88444050052
0.000642	3.624	1.86832117153
0.000643	3.63	1.87965422352
0.000644	3.612	1.88293812963
0.000645	3.6	1.88361354848
0.000646	3.582	1.87170403643
0.000647	3.574	1.88481404918
0.000648	3.55	1.88241865694
0.000649	3.548	1.87501893324
0.00065	3.544	1.87831413773
0.000651	3.536	1.88380041406
0.000652	3.544	1.88469201728
0.000653	3.534	1.88913842796
0.000654	3.54	1.8995789007
0.000655	3.53	1.90711824489
0.000656	3.508	1.89365677988
0.000657	3.498	1.88414330665
0.000658	3.484	1.88831776987
0.000659	3.47	1.89554741434
0.00066	3.464	1.90491574617
0.000661	3.452	1.90254986794
0.000662	3.45	1.89512532567
0.000663	3.452	1.90779873152
0.000664	3.45	1.90459969547
0.000665	3.434	1.9009587055
0.000666	3.418	1.90243948655
0.000667	3.426	1.90696722573
0.000668	3.424	1.90268862403
0.000669	3.414	1.88642625088
0.00067	3.408	1.87764107326
0.000671	3.41	1.8595429546
0.000672	3.394	1.84357370344
0.000673	3.376	1.81400771773
0.000674	3.37	1.7913961036
0.000675	3.348	1.78518794529
0.000676	3.334	1.78169694393
0.000677	3.302	1.76147551785
0.000678	3.304	1.78201683494
0.000679	3.29	1.76462460597
0.00068	3.282	1.76478780594
0.000681	3.292	1.78961895386
0.000682	3.298	1.79476906592
0.000683	3.278	1.78233442429
0.000684	3.272	1.76579047455
0.000685	3.254	1.754275919
0.000686	3.236	1.73905261565
0.000687	3.226	1.73865580262
0.000688	3.2	1.7378147197
0.000689	3.212	1.75130123051
0.00069	3.2	1.74011493873
0.000691	3.178	1.74422360952
0.000692	3.172	1.74080900733
0.000693	3.15	1.73306087602
0.000694	3.156	1.71804074457
0.000695	3.154	1.70595545077
0.000696	3.14	1.70188131196
0.000697	3.13	1.69973527351
0.000698	3.126	1.7152620791
0.000699	3.112	1.70512638828
0.0007	3.096	1.70492932405
0.000701	3.102	1.70046934697
0.000702	3.098	1.71708939779
0.000703	3.094	1.71614801226
0.000704	3.08	1.72325273828
0.000705	3.064	1.70877265896
0.000706	3.052	1.71735144918
0.000707	3.04	1.71300904843
0.000708	3.036	1.72241226192
0.000709	3.01	1.70818617252
0.00071	3.006	1.69645630654
0.000711	3.0	1.68997041394
0.000712	3.002	1.70235014025
0.000713	3.0	1.69469761315
0.000714	2.992	1.72044645369
0.000715	2.98	1.72034880184
0.000716	2.966	1.70670559851
0.000717	2.964	1.70842149366
0.000718	2.96	1.71417618698
0.000719	2.94	1.67940465642
0.00072	2.95	1.67436555149
0.000721	2.924	1.67278928739
0.000722	2.9	1.65469030335
0.000723	2.902	1.63474646352
0.000724	2.888	1.62340875937
0.000725	2.89	1.63520640899
0.000726	2.878	1.62576628087
0.000727	2.862	1.62325475511
0.000728	2.84	1.61443488565
0.000729	2.83	1.61650858334
0.00073	2.816	1.60066985978
0.000731	2.828	1.59825404739
0.000732	2.826	1.59615913994
0.000733	2.81	1.60309076474
0.000734	2.81	1.60682917574
0.000735	2.79	1.59684063075
0.000736	2.8	1.58745078664
0.000737	2.8	1.58996855315
0.000738	2.796	1.59573932708
0.000739	2.772	1.59374276469
0.00074	2.768	1.59692704905
0.000741	2.766	1.59851305906
0.000742	2.758	1.59857311375
0.000743	2.738	1.59667028531
0.000744	2.718	1.60202247175
0.000745	2.708	1.59584961698
0.000746	2.696	1.60236824731
0.000747	2.692	1.60409974752
0.000748	2.684	1.60877095946
0.000749	2.686	1.59605889616
0.00075	2.676	1.60219349643
0.000751	2.666	1.61939618377
0.000752	2.66	1.60511681818
0.000753	2.65	1.62834271577
0.000754	2.648	1.61867105985
0.000755	2.648	1.61248131772
0.000756	2.654	1.60196254638
0.000757	2.62	1.60237323992
0.000758	2.61	1.60931662515
0.000759	2.598	1.59135036997
0.00076	2.602	1.59109899126
0.000761	2.588	1.57805449843
0.000762	2.584	1.58080485829
0.000763	2.588	1.57424775687
0.000764	2.598	1.57873240291
0.000765	2.596	1.60149430221
0.000766	2.592	1.59672665162
0.000767	2.586	1.6058032258
0.000768	2.584	1.59591478469
0.000769	2.572	1.60025497968
0.00077	2.568	1.60542081711
0.000771	2.554	1.59345034438
0.000772	2.522	1.60172282246
0.000773	2.512	1.60182895466
0.000774	2.522	1.6116811099
0.000775	2.522	1.60421818965
0.000776	2.522	1.59797246534
0.000777	2.51	1.59056593702
0.000778	2.488	1.58551442756
0.000779	2.478	1.5803531251
0.00078	2.476	1.57905794701
0.000781	2.476	1.59167333332
0.000782	2.47	1.58022150346
0.000783	2.476	1.58537818832
0.000784	2.458	1.59004276672
0.000785	2.468	1.59529809127
0.000786	2.476	1.59167333332
0.000787	2.468	1.5789160839
0.000788	2.476	1.58915826776
0.000789	2.472	1.58405050425
0.00079	2.478	1.58414519537
0.000791	2.46	1.5634577065
0.000792	2.442	1.56033201595
0.000793	2.432	1.56376980403
0.000794	2.414	1.5718155108
0.000795	2.42	1.5593588426
0.000796	2.436	1.56904556977
0.000797	2.436	1.56265927188
0.000798	2.442	1.54746114652
0.000799	2.432	1.54446625085
0.0008	2.396	1.52551106191
0.000801	2.392	1.52392125781
0.000802	2.372	1.52499704918
0.000803	2.362	1.52018288373
0.000804	2.356	1.51038538129
0.000805	2.358	1.51981446236
0.000806	2.348	1.5122486568
0.000807	2.338	1.51121011114
0.000808	2.332	1.49859133856
0.000809	2.32	1.48243043682
0.00081	2.306	1.49410976839
0.000811	2.312	1.49621388845
0.000812	2.322	1.48805779458
0.000813	2.32	1.48647233408
0.000814	2.308	1.47686695406
0.000815	2.314	1.48707901606
0.000816	2.296	1.49009529897
0.000817	2.28	1.47023807596
0.000818	2.258	1.47493593081
0.000819	2.254	1.46201367983
0.00082	2.266	1.47215624171
0.000821	2.248	1.4555054105
0.000822	2.248	1.4555054105
0.000823	2.262	1.46060124606
0.000824	2.262	1.46743177013
0.000825	2.264	1.44717103343
0.000826	2.26	1.46982992213
0.000827	2.244	1.48609017223
0.000828	2.246	1.50116088412
0.000829	2.242	1.50580078364
0.00083	2.22	1.50718280245
0.000831	2.21	1.51191931002
0.000832	2.206	1.50982250612
0.000833	2.176	1.5089811132
0.000834	2.182	1.49962528653
0.000835	2.176	1.48493232169
0.000836	2.178	1.47455620442
0.000837	2.178	1.47591192149
0.000838	2.176	1.46731864297
0.000839	2.166	1.46507474212
0.00084	2.154	1.45954924549
0.000841	2.144	1.47216303445
0.000842	2.146	1.46310765154
0.000843	2.14	1.45203305747
0.000844	2.118	1.45192148548
0.000845	2.098	1.44097050629
0.000846	2.082	1.44888784935
0.000847	2.066	1.45932998325
0.000848	2.048	1.44142152058
0.000849	2.036	1.4222179861
0.00085	2.032	1.42090675275
0.000851	2.038	1.42286893283
0.000852	2.03	1.43146777819
0.000853	2.034	1.42437495064
0.000854	2.034	1.42156392751
0.000855	2.026	1.41043397577
0.000856	2.036	1.41233990243
0.000857	2.046	1.41134120609
0.000858	2.034	1.40600284495
0.000859	2.03	1.40467077993
0.00086	2.028	1.39685933436
0.000861	2.002	1.3747712537
0.000862	1.998	1.36454974259
0.000863	2.002	1.35720153257
0.000864	2.0	1.37258879494
0.000865	1.982	1.37028318241
0.000866	1.966	1.34790355738
0.000867	1.962	1.34035666895
0.000868	1.952	1.33779520107
0.000869	1.938	1.32896802068
0.00087	1.922	1.31450218714
0.000871	1.928	1.30645168299
0.000872	1.922	1.30380826811
0.000873	1.922	1.30534133467
0.000874	1.916	1.29959378269
0.000875	1.914	1.29406491336
0.000876	1.906	1.28419780408
0.000877	1.908	1.29133109619
0.000878	1.904	1.3003015035
0.000879	1.9	1.29846062705
0.00088	1.912	1.30086740293
0.000881	1.904	1.30337408291
0.000882	1.886	1.30422544064
0.000883	1.888	1.30363184987
0.000884	1.892	1.30089815128
0.000885	1.884	1.29712913775
0.000886	1.888	1.3112802904
0.000887	1.884	1.3124572374
0.000888	1.878	1.31115063971
0.000889	1.872	1.29908275333
0.00089	1.87	1.30272790712
0.000891	1.852	1.30157443122
0.000892	1.838	1.28676182722
0.000893	1.838	1.27740205104
0.000894	1.842	1.30270334305
0.000895	1.842	1.30116716835
0.000896	1.838	1.30681138654
0.000897	1.828	1.33056980275
0.000898	1.832	1.33408245622
0.000899	1.828	1.33656874122
0.0009	1.816	1.34392856953
0.000901	1.808	1.33833329182
0.000902	1.79	1.3482952199
0.000903	1.77	1.32706442948
0.000904	1.776	1.31370620764
0.000905	1.768	1.30006769055
0.000906	1.74	1.28078101173
0.000907	1.746	1.28276420281
0.000908	1.75	1.28199063959
0.000909	1.75	1.28976742089
0.00091	1.742	1.2835248342
0.000911	1.728	1.28452948584
0.000912	1.742	1.28974260998
0.000913	1.736	1.28464158426
0.000914	1.74	1.28390030766
0.000915	1.732	1.27913095498
0.000916	1.728	1.26570770717
0.000917	1.734	1.26777127275
0.000918	1.728	1.2625434646
0.000919	1.732	1.25864053645
0.00092	1.73	1.26534580254
0.000921	1.734	1.25349272036
0.000922	1.724	1.24089645015
0.000923	1.714	1.24266005005
0.000924	1.706	1.24240251127
0.000925	1.7	1.2417729261
0.000926	1.694	1.24593900332
0.000927	1.686	1.24233811823
0.000928	1.678	1.24832527812
0.000929	1.672	1.23629122783
0.00093	1.668	1.24650551543
0.000931	1.664	1.24543325795
0.000932	1.648	1.2410060435
0.000933	1.654	1.24510401172
0.000934	1.646	1.23478095223
0.000935	1.636	1.23753949432
0.000936	1.634	1.24098509258
0.000937	1.62	1.22947143114
0.000938	1.622	1.22111260742
0.000939	1.622	1.23090048339
0.00094	1.6	1.21490740388
0.000941	1.598	1.22163660718
0.000942	1.584	1.21776188149
0.000943	1.588	1.21912099482
0.000944	1.58	1.21803119829
0.000945	1.576	1.21664456601
0.000946	1.566	1.22541584778
0.000947	1.554	1.22109950454
0.000948	1.55	1.21799014774
0.000949	1.522	1.19562368662
0.00095	1.518	1.19234055538
0.000951	1.516	1.17887403907
0.000952	1.516	1.19571903054
0.000953	1.514	1.2007514314
0.000954	1.522	1.18891378998
0.000955	1.51	1.18232821162
0.000956	1.51	1.19411054765
0.000957	1.502	1.1874325244
0.000958	1.5	1.17558496077
0.000959	1.486	1.17038626103
0.00096	1.488	1.16011033958
0.000961	1.466	1.15448863139
0.000962	1.464	1.15095786196
0.000963	1.46	1.15948264325
0.000964	1.452	1.15745237483
0.000965	1.446	1.15025388502
0.000966	1.444	1.1605446997
0.000967	1.442	1.14831877107
0.000968	1.434	1.15829357246
0.000969	1.432	1.1512497557
0.00097	1.432	1.14777001181
0.000971	1.43	1.14764977236
0.000972	1.426	1.13513171042
0.000973	1.424	1.13676030895
0.000974	1.434	1.13738471943
0.000975	1.422	1.13310017209
0.000976	1.422	1.14713381957
0.000977	1.418	1.14859740553
0.000978	1.416	1.1467100767
0.000979	1.416	1.15366546278
0.00098	1.42	1.15394973894
0.000981	1.426	1.15953611414
0.000982	1.418	1.14859740553
0.000983	1.404	1.14925367087
0.000984	1.396	1.14506943021
0.000985	1.392	1.15513462419
0.000986	1.392	1.15686472848
0.000987	1.402	1.16978459556
0.000988	1.412	1.17399148208
0.000989	1.404	1.16309242969
0.00099	1.396	1.1520347217
0.000991	1.392	1.1464449398
0.000992	1.388	1.15821241575
0.000993	1.39	1.14799825784
0.000994	1.396	1.1520347217
0.000995	1.394	1.16737483269
0.000996	1.38	1.15568161706
0.000997	1.368	1.14742145701
0.000998	1.38	1.15394973894
0.000999	1.364	1.1452091512
0.001	1.354	1.14572422511
0.001001	1.346	1.13061222353
0.001002	1.338	1.12416902644
0.001003	1.344	1.1250173332
0.001004	1.35	1.14170924495
0.001005	1.342	1.14587782944
0.001006	1.334	1.13421514714
0.001007	1.33	1.13538539712
0.001008	1.316	1.127893612
0.001009	1.3	1.11445053726
0.00101	1.302	1.11660019703
0.001011	1.304	1.11874215081
0.001012	1.308	1.11764752941
0.001013	1.31	1.1144056712
0.001014	1.3	1.1
0.001015	1.296	1.10108310313
0.001016	1.28	1.09434912162
0.001017	1.278	1.09028253219
0.001018	1.274	1.08393911268
0.001019	1.27	1.07939798036
0.00102	1.274	1.08024256535
0.001021	1.28	1.07405772657
0.001022	1.282	1.07260244266
0.001023	1.266	1.07296039069
0.001024	1.268	1.0881985113
0.001025	1.25	1.08050913925
0.001026	1.246	1.08142683525
0.001027	1.244	1.06979624228
0.001028	1.232	1.05932808893
0.001029	1.226	1.06344910551
0.00103	1.216	1.05325400545
0.001031	1.206	1.04477940255
0.001032	1.2	1.04690018626
0.001033	1.206	1.04477940255
0.001034	1.208	1.04342512908
0.001035	1.196	1.03806743519
0.001036	1.182	1.04731848069
0.001037	1.186	1.06179282348
0.001038	1.192	1.06166661434
0.001039	1.188	1.06801498117
0.00104	1.178	1.05561167102
0.001041	1.174	1.04867726208
0.001042	1.18	1.04861813831
0.001043	1.182	1.06060171601
0.001044	1.184	1.06308231102
0.001045	1.174	1.0562783724
0.001046	1.164	1.04933502753
0.001047	1.154	1.04032879418
0.001048	1.15	1.04474877363
0.001049	1.15	1.04283268073
0.00105	1.132	1.03275166424
0.001051	1.124	1.03567562489
0.001052	1.12	1.03421467791
0.001053	1.126	1.03832750132
0.001054	1.128	1.03518887166
0.001055	1.122	1.03301306865
0.001056	1.124	1.03760493445
0.001057	1.13	1.04168133323
0.001058	1.118	1.04310881503
0.001059	1.112	1.03124003025
0.00106	1.104	1.03207751647
0.001061	1.098	1.02975531074
0.001062	1.088	1.02579530122
0.001063	1.08	1.02254584249
0.001064	1.076	1.0208937261
0.001065	1.072	1.01529109126
0.001066	1.078	1.01386192354
0.001067	1.084	0.998470830821
0.001068	1.09	1.00294566154
0.001069	1.092	1.00176643985
0.00107	1.09	1.00294566154
0.001071	1.084	0.994456635555
0.001072	1.084	0.996465754555
0.001073	1.066	0.990779491108
0.001074	1.076	1.00310717274
0.001075	1.078	1.00395019797
0.001076	1.076	0.997107817641
0.001077	1.076	0.978889166351
0.001078	1.064	0.969486461999
0.001079	1.062	0.970647206765
0.00108	1.064	0.96742131463
0.001081	1.068	0.973332420091
0.001082	1.066	0.968320194977
0.001083	1.05	0.956817641978
0.001084	1.04	0.958331884057
0.001085	1.046	0.963267356449
0.001086	1.054	0.962852013551
0.001087	1.046	0.950728142005
0.001088	1.04	0.95414883535
0.001089	1.04	0.966643677888
0.00109	1.024	0.960949530412
0.001091	1.006	0.962270232315
0.001092	1.012	0.959091236536
0.001093	1.016	0.959032846153
0.001094	1.014	0.951737358729
0.001095	1.02	0.956869897112
0.001096	1.03	0.957653381971
0.001097	1.034	0.957519712591
0.001098	1.016	0.946437530955
0.001099	1.012	0.963252822472
0.0011	1.018	0.964197075291
0.001101	1.018	0.966269113653
0.001102	1.02	0.973447481891
0.001103	1.024	0.97950191424
0.001104	1.03	0.980357077804
0.001105	1.012	0.957003657255
0.001106	1.014	0.966335345519
0.001107	1.016	0.961116017971
0.001108	1.008	0.963294347539
0.001109	0.998	0.962286859517
0.00111	0.984	0.963194684371
0.001111	0.984	0.954852868247
0.001112	0.992	0.957045453466
0.001113	0.986	0.947525197554
0.001114	0.986	0.945412079466
0.001115	0.994	0.947609624265
0.001116	0.978	0.943141558834
0.001117	0.972	0.933389522118
0.001118	0.968	0.928965015488
0.001119	0.964	0.933115212608
0.00112	0.966	0.942785235353
0.001121	0.962	0.946866410852
0.001122	0.966	0.953333100233
0.001123	0.956	0.941309725861
0.001124	0.952	0.941114233236
0.001125	0.952	0.947468205271
0.001126	0.956	0.949770498594
0.001127	0.948	0.932360445321
0.001128	0.938	0.92420560483
0.001129	0.932	0.92270038474
0.00113	0.928	0.915868986264
0.001131	0.928	0.918050107565
0.001132	0.928	0.911491086078
0.001133	0.924	0.911166285592
0.001134	0.928	0.913682658257
0.001135	0.932	0.913989059015
0.001136	0.926	0.91680095986
0.001137	0.932	0.913989059015
0.001138	0.93	0.92146622293
0.001139	0.918	0.91174338495
0.00114	0.914	0.915753241873
0.001141	0.92	0.917387595294
0.001142	0.922	0.925157283925
0.001143	0.92	0.926066952223
0.001144	0.918	0.920475963836
0.001145	0.922	0.916469312089
0.001146	0.918	0.920475963836
0.001147	0.914	0.92228195255
0.001148	0.922	0.92299295772
0.001149	0.914	0.915753241873
0.00115	0.916	0.919208355053
0.001151	0.91	0.913181252545
0.001152	0.91	0.913181252545
0.001153	0.9	0.915423399308
0.001154	0.896	0.917160836495
0.001155	0.888	0.911842091593
0.001156	0.898	0.907521900562
0.001157	0.896	0.908396389249
0.001158	0.892	0.905724019776
0.001159	0.894	0.909265637754
0.00116	0.89	0.908790404879
0.001161	0.898	0.920649770543
0.001162	0.89	0.924067097131
0.001163	0.878	0.926885106149
0.001164	0.866	0.914354417062
0.001165	0.868	0.915737953784
0.001166	0.858	0.904342855338
0.001167	0.856	0.88953021309
0.001168	0.854	0.897041805046
0.001169	0.852	0.895598124161
0.00117	0.852	0.893362188589
0.001171	0.848	0.888198176085
0.001172	0.846	0.877658247839
0.001173	0.838	0.880770117568
0.001174	0.828	0.870870828539
0.001175	0.822	0.879952271433
0.001176	0.816	0.877578486518
0.001177	0.822	0.87767647798
0.001178	0.83	0.879261053385
0.001179	0.83	0.879261053385
0.00118	0.82	0.87155034278
0.001181	0.824	0.867769554663
0.001182	0.822	0.868513672892
0.001183	0.818	0.869986206787
0.001184	0.806	0.858116542202
0.001185	0.804	0.863472060926
0.001186	0.796	0.866247077917
0.001187	0.8	0.874070935336
0.001188	0.794	0.873821492068
0.001189	0.786	0.874187622882
0.00119	0.782	0.87319871736
0.001191	0.784	0.890698602222
0.001192	0.776	0.884208120297
0.001193	0.77	0.874699948554
0.001194	0.772	0.874080087864
0.001195	0.774	0.864247649693
0.001196	0.764	0.855747626348
0.001197	0.772	0.862563620842
0.001198	0.778	0.862969292617
0.001199	0.764	0.860409204972
0.0012	0.766	0.864432761989
0.001201	0.762	0.863340025714
0.001202	0.756	0.855841106748
0.001203	0.758	0.859904645877
0.001204	0.752	0.852347347036
0.001205	0.748	0.8535197713
0.001206	0.756	0.85350102519
0.001207	0.758	0.852898587172
0.001208	0.754	0.861094652172
0.001209	0.758	0.864543810342
0.00121	0.754	0.858768886255
0.001211	0.746	0.854098354992
0.001212	0.744	0.84762255751
0.001213	0.742	0.845834499178
0.001214	0.74	0.853463531734
0.001215	0.738	0.851678343038
0.001216	0.732	0.841531936411
0.001217	0.738	0.839854749347
0.001218	0.736	0.838035798758
0.001219	0.728	0.833076227004
0.00122	0.722	0.827475679401
0.001221	0.714	0.824744809017
0.001222	0.716	0.826646236307
0.001223	0.716	0.824223270722
0.001224	0.716	0.829062120712
0.001225	0.714	0.831987980682
0.001226	0.71	0.833006602615
0.001227	0.708	0.826278403445
0.001228	0.71	0.844926032266
0.001229	0.708	0.840675918532
0.00123	0.702	0.837374468204
0.001231	0.71	0.837794724261
0.001232	0.708	0.838293504687
0.001233	0.702	0.832583929703
0.001234	0.696	0.836411382036
0.001235	0.684	0.827129977694
0.001236	0.682	0.820290192554
0.001237	0.676	0.819160545925
0.001238	0.674	0.824453758558
0.001239	0.674	0.82929126367
0.00124	0.68	0.832826512546
0.001241	0.676	0.838465264635
0.001242	0.672	0.829708382506
0.001243	0.668	0.82569728109
0.001244	0.668	0.818398435971
0.001245	0.676	0.819160545925
0.001246	0.674	0.826876048752
0.001247	0.682	0.844319844609
0.001248	0.682	0.844319844609
0.001249	0.678	0.838042958326
0.00125	0.678	0.82844191106
0.001251	0.672	0.824873323608
0.001252	0.678	0.82844191106
0.001253	0.666	0.821245395725
0.001254	0.664	0.811852203298
0.001255	0.67	0.817985329942
0.001256	0.67	0.822860863087
0.001257	0.674	0.826876048752
0.001258	0.67	0.820426718239
0.001259	0.662	0.81471221913
0.00126	0.644	0.805769197724
0.001261	0.646	0.812824704349
0.001262	0.65	0.819451035755
0.001263	0.648	0.822250570082
0.001264	0.644	0.822960509381
0.001265	0.628	0.80846521261
0.001266	0.626	0.808779327134
0.001267	0.626	0.801326400414
0.001268	0.616	0.800339927781
0.001269	0.618	0.802543456767
0.00127	0.616	0.800339927781
0.001271	0.62	0.807217442824
0.001272	0.626	0.803818387448
0.001273	0.628	0.798508609847
0.001274	0.626	0.801326400414
0.001275	0.622	0.806917591827
0.001276	0.618	0.80751222901
0.001277	0.618	0.802543456767
0.001278	0.618	0.805031676395
0.001279	0.614	0.800627254095
0.00128	0.614	0.793097724117
0.001281	0.608	0.778675799033
0.001282	0.616	0.787746152006
0.001283	0.612	0.783234319983
0.001284	0.612	0.783234319983
0.001285	0.61	0.783517708798
0.001286	0.602	0.78714420534
0.001287	0.592	0.783285388604
0.001288	0.59	0.780960946527
0.001289	0.584	0.779066107593
0.00129	0.584	0.776494687683
0.001291	0.578	0.777120325304
0.001292	0.58	0.782048591841
0.001293	0.584	0.786729940958
0.001294	0.58	0.784601809837
0.001295	0.57	0.759670981412
0.001296	0.56	0.74993333037
0.001297	0.562	0.747098387095
0.001298	0.566	0.752093079346
0.001299	0.568	0.746576184994
0.0013	0.568	0.749250291959
0.001301	0.558	0.736638310163
0.001302	0.558	0.739348361735
0.001303	0.564	0.749602561362
0.001304	0.562	0.755086749983
0.001305	0.562	0.749770631593
0.001306	0.572	0.759484035382
0.001307	0.57	0.759670981412
0.001308	0.57	0.759670981412
0.001309	0.56	0.74188947964
0.00131	0.554	0.73965126918
0.001311	0.554	0.742350321614
0.001312	0.542	0.729545063721
0.001313	0.544	0.737606941399
0.001314	0.542	0.735007482955
0.001315	0.55	0.739932429347
0.001316	0.554	0.73965126918
0.001317	0.55	0.731778655059
0.001318	0.556	0.728604144924
0.001319	0.556	0.728604144924
0.00132	0.554	0.723245463173
0.001321	0.55	0.717983286714
0.001322	0.542	0.7072736387
0.001323	0.536	0.704772303656
0.001324	0.524	0.696723761616
0.001325	0.524	0.699588450448
0.001326	0.522	0.70817794374
0.001327	0.528	0.713593721945
0.001328	0.52	0.699714227381
0.001329	0.516	0.699817118968
0.00133	0.516	0.708338901939
0.001331	0.516	0.708338901939
0.001332	0.52	0.716658914687
0.001333	0.518	0.713915961441
0.001334	0.514	0.702711889753
0.001335	0.51	0.699928567784
0.001336	0.508	0.694216104682
0.001337	0.514	0.688334221146
0.001338	0.518	0.691141085452
0.001339	0.52	0.693974062916
0.00134	0.518	0.691141085452
0.001341	0.516	0.68537872742
0.001342	0.514	0.685422497442
0.001343	0.516	0.694077805437
0.001344	0.52	0.699714227381
0.001345	0.516	0.696953370033
0.001346	0.516	0.705509744794
0.001347	0.514	0.699859985997
0.001348	0.514	0.702711889753
0.001349	0.512	0.699897135299
0.00135	0.51	0.699928567784
0.001351	0.508	0.702805805326
0.001352	0.506	0.699974285242
0.001353	0.51	0.702780193233
0.001354	0.506	0.699974285242
0.001355	0.51	0.705620294493
0.001356	0.506	0.702825725198
0.001357	0.502	0.694259317546
0.001358	0.498	0.691372547907
0.001359	0.498	0.694259317546
0.00136	0.496	0.697125526717
0.001361	0.494	0.69711118195
0.001362	0.476	0.696723761616
0.001363	0.486	0.702711889753
0.001364	0.48	0.693974062916
0.001365	0.472	0.684993430625
0.001366	0.468	0.684818224057
0.001367	0.464	0.678751795578
0.001368	0.456	0.666381272246
0.001369	0.46	0.669626761711
0.00137	0.456	0.660351421593
0.001371	0.456	0.663373198132
0.001372	0.462	0.657689896532
0.001373	0.466	0.654861817485
0.001374	0.46	0.648382603098
0.001375	0.462	0.65157961908
0.001376	0.466	0.666966266014
0.001377	0.464	0.663855405943
0.001378	0.456	0.654266000951
0.001379	0.454	0.657178818892
0.00138	0.452	0.653984709301
0.001381	0.444	0.653348299148
0.001382	0.452	0.653984709301
0.001383	0.452	0.657035767672
0.001384	0.458	0.663502825917
0.001385	0.46	0.657571288911
0.001386	0.462	0.657689896532
0.001387	0.452	0.638510767333
0.001388	0.45	0.63835726674
0.001389	0.45	0.635216498526
0.00139	0.448	0.631898726063
0.001391	0.448	0.635055903051
0.001392	0.438	0.618187673769
0.001393	0.44	0.61838499335
0.001394	0.442	0.621800611129
0.001395	0.456	0.64503023185
0.001396	0.456	0.648123445032
0.001397	0.456	0.64503023185
0.001398	0.454	0.644890688412
0.001399	0.454	0.644890688412
0.0014	0.456	0.651201965599
0.001401	0.456	0.651201965599
0.001402	0.456	0.648123445032
0.001403	0.452	0.644744910798
0.001404	0.46	0.654522726878
0.001405	0.458	0.648256122223
0.001406	0.454	0.63865796793
0.001407	0.448	0.638197461606
0.001408	0.45	0.63835726674
0.001409	0.444	0.637858918571
0.00141	0.446	0.638031347192
0.001411	0.444	0.637858918571
0.001412	0.446	0.634888966671
0.001413	0.446	0.634888966671
0.001414	0.44	0.624819974073
0.001415	0.436	0.624422933595
0.001416	0.438	0.630996038022
0.001417	0.44	0.631189353522
0.001418	0.436	0.627617718042
0.001419	0.43	0.614084684714
0.00142	0.418	0.609324215833
0.001421	0.42	0.612862137842
0.001422	0.424	0.619858048266
0.001423	0.426	0.616866274001
0.001424	0.426	0.616866274001
0.001425	0.42	0.609590026165
0.001426	0.416	0.605759027997
0.001427	0.412	0.598544902242
0.001428	0.412	0.598544902242
0.001429	0.414	0.598835536688
0.00143	0.416	0.602448338034
0.001431	0.412	0.60519087898
0.001432	0.396	0.592607796101
0.001433	0.398	0.599663238827
0.001434	0.4	0.6
0.001435	0.392	0.591891882019
0.001436	0.388	0.584342365399
0.001437	0.388	0.58775505102
0.001438	0.394	0.595620684664
0.001439	0.398	0.599663238827
0.00144	0.398	0.596318706733
0.001441	0.39	0.588132638101
0.001442	0.39	0.591523456847
0.001443	0.388	0.591148035605
0.001444	0.388	0.59452165646
0.001445	0.392	0.595261287167
0.001446	0.392	0.591891882019
0.001447	0.39	0.591523456847
0.001448	0.39	0.594894948709
0.001449	0.398	0.606296956944
0.00145	0.402	0.603652217755
0.001451	0.4	0.596657355607
0.001452	0.398	0.596318706733
0.001453	0.392	0.591891882019
0.001454	0.394	0.592253324178
0.001455	0.396	0.592607796101
0.001456	0.388	0.591148035605
0.001457	0.388	0.59452165646
0.001458	0.384	0.59037615128
0.001459	0.38	0.582752091373
0.00146	0.374	0.581484307613
0.001461	0.376	0.585340926299
0.001462	0.382	0.593359924498
0.001463	0.386	0.594141397312
0.001464	0.384	0.59375415788
0.001465	0.382	0.589979660666
0.001466	0.38	0.58617403559
0.001467	0.376	0.585340926299
0.001468	0.37	0.584037670018
0.001469	0.366	0.583132917953
0.00147	0.358	0.584667426833
0.001471	0.356	0.580744349951
0.001472	0.362	0.585624453041
0.001473	0.364	0.589494698874
0.001474	0.364	0.589494698874
0.001475	0.364	0.589494698874
0.001476	0.368	0.597139849616
0.001477	0.364	0.592877727698
0.001478	0.36	0.588557558782
0.001479	0.358	0.584667426833
0.00148	0.354	0.583681419954
0.001481	0.354	0.583681419954
0.001482	0.348	0.575235603905
0.001483	0.346	0.574703401765
0.001484	0.346	0.574703401765
0.001485	0.346	0.574703401765
0.001486	0.348	0.575235603905
0.001487	0.352	0.57627771083
0.001488	0.354	0.576787655901
0.001489	0.358	0.584667426833
0.00149	0.354	0.576787655901
0.001491	0.36	0.585149553533
0.001492	0.35	0.575760366819
0.001493	0.35	0.575760366819
0.001494	0.348	0.571748196324
0.001495	0.35	0.575760366819
0.001496	0.344	0.581088633515
0.001497	0.346	0.578172984495
0.001498	0.338	0.56899560631
0.001499	0.338	0.56899560631
0.0015	0.34	0.569561234636
0.001501	0.336	0.568422378166
0.001502	0.338	0.565469716254
0.001503	0.336	0.568422378166
0.001504	0.328	0.566053001052
0.001505	0.328	0.5625086666
0.001506	0.334	0.567841527189
0.001507	0.33	0.56665686266
0.001508	0.332	0.567253029961
0.001509	0.334	0.567841527189
0.00151	0.332	0.563716240674
0.001511	0.33	0.563116329012
0.001512	0.328	0.558941857441
0.001513	0.332	0.560157120815
0.001514	0.324	0.546830869648
0.001515	0.324	0.550476157522
0.001516	0.326	0.558322487457
0.001517	0.328	0.5625086666
0.001518	0.334	0.567841527189
0.001519	0.338	0.56899560631
0.00152	0.338	0.572499781659
0.001521	0.344	0.574163739712
0.001522	0.344	0.57763656394
0.001523	0.34	0.573061951276
0.001524	0.336	0.571930065655
0.001525	0.336	0.571930065655
0.001526	0.336	0.571930065655
0.001527	0.328	0.5625086666
0.001528	0.324	0.557695257287
0.001529	0.322	0.553458218839
0.00153	0.318	0.548521649527
0.001531	0.316	0.54419114289
0.001532	0.308	0.537713678457
0.001533	0.306	0.533257911334
0.001534	0.304	0.52875703305
0.001535	0.306	0.529494098173
0.001536	0.316	0.540503468999
0.001537	0.308	0.537713678457
0.001538	0.31	0.542125446737
0.001539	0.31	0.542125446737
0.00154	0.312	0.546494281763
0.001541	0.312	0.546494281763
0.001542	0.316	0.547853995148
0.001543	0.32	0.54918120871
0.001544	0.316	0.54419114289
0.001545	0.316	0.547853995148
0.001546	0.312	0.546494281763
0.001547	0.302	0.54295119486
0.001548	0.302	0.539255041701
0.001549	0.3	0.538516480713
0.00155	0.3	0.538516480713
0.001551	0.296	0.537013966299
0.001552	0.296	0.533276663656
0.001553	0.294	0.532507276946
0.001554	0.292	0.531729254414
0.001555	0.286	0.521731731832
0.001556	0.29	0.527162214124
0.001557	0.292	0.527954543498
0.001558	0.292	0.527954543498
0.001559	0.294	0.528738120434
0.00156	0.29	0.527162214124
0.001561	0.292	0.527954543498
0.001562	0.298	0.537769467337
0.001563	0.3	0.538516480713
0.001564	0.302	0.539255041701
0.001565	0.302	0.539255041701
0.001566	0.302	0.54295119486
0.001567	0.306	0.540706944657
0.001568	0.306	0.544393240223
0.001569	0.312	0.550141799903
0.00157	0.31	0.549454274713
0.001571	0.31	0.549454274713
0.001572	0.312	0.553765293243
0.001573	0.312	0.553765293243
0.001574	0.306	0.548054741791
0.001575	0.304	0.547342671459
0.001576	0.3	0.542217668469
0.001577	0.3	0.542217668469
0.001578	0.298	0.537769467337
0.001579	0.296	0.533276663656
0.00158	0.292	0.531729254414
0.001581	0.29	0.527162214124
0.001582	0.29	0.530942558098
0.001583	0.292	0.535477357131
0.001584	0.292	0.531729254414
0.001585	0.296	0.537013966299
0.001586	0.298	0.54147576123
0.001587	0.294	0.539966665638
0.001588	0.286	0.53310786901
0.001589	0.282	0.531484712856
0.00159	0.28	0.530659966457
0.001591	0.28	0.530659966457
0.001592	0.276	0.525189489613
0.001593	0.276	0.521367432815
0.001594	0.272	0.51963063805
0.001595	0.268	0.517857123153
0.001596	0.274	0.524331955921
0.001597	0.264	0.516046509532
0.001598	0.262	0.51122988958
0.001599	0.254	0.507428812741
0.0016	0.254	0.507428812741
0.001601	0.256	0.504444248654
0.001602	0.254	0.503471945594
0.001603	0.252	0.498493731154
0.001604	0.246	0.483201821189
0.001605	0.25	0.485283422342
0.001606	0.248	0.480099989586
0.001607	0.256	0.488327758785
0.001608	0.256	0.488327758785
0.001609	0.258	0.497429391974
0.00161	0.256	0.492406336271
0.001611	0.256	0.492406336271
0.001612	0.25	0.485283422342
0.001613	0.252	0.490403915156
0.001614	0.252	0.494465367847
0.001615	0.254	0.495463419437
0.001616	0.254	0.495463419437
0.001617	0.252	0.494465367847
0.001618	0.25	0.493457191659
0.001619	0.248	0.492438828688
0.00162	0.242	0.489321979886
0.001621	0.246	0.495463419437
0.001622	0.244	0.494433008607
0.001623	0.244	0.494433008607
0.001624	0.242	0.489321979886
0.001625	0.238	0.483069353199
0.001626	0.24	0.484148737476
0.001627	0.246	0.491410215604
0.001628	0.242	0.485217477014
0.001629	0.24	0.484148737476
0.00163	0.236	0.486111098413
0.001631	0.24	0.488262224629
0.001632	0.244	0.494433008607
0.001633	0.25	0.497493718553
0.001634	0.252	0.498493731154
0.001635	0.25	0.493457191659
0.001636	0.248	0.492438828688
0.001637	0.244	0.486275641997
0.001638	0.244	0.486275641997
0.001639	0.244	0.486275641997
0.00164	0.238	0.483069353199
0.001641	0.236	0.486111098413
0.001642	0.234	0.485019587233
0.001643	0.23	0.482804308183
0.001644	0.226	0.480545523338
0.001645	0.224	0.470981952945
0.001646	0.22	0.468614980554
0.001647	0.224	0.479399624531
0.001648	0.226	0.484689591388
0.001649	0.23	0.486929152958
0.00165	0.228	0.481680391961
0.001651	0.222	0.482406467618
0.001652	0.22	0.477074417675
0.001653	0.218	0.47589494639
0.001654	0.22	0.477074417675
0.001655	0.222	0.478242616252
0.001656	0.218	0.47589494639
0.001657	0.218	0.47589494639
0.001658	0.22	0.477074417675
0.001659	0.214	0.464977418807
0.00166	0.21	0.462493243194
0.001661	0.206	0.459960867901
0.001662	0.202	0.457379492326
0.001663	0.2	0.45607017004
0.001664	0.202	0.457379492326
0.001665	0.198	0.45474828202
0.001666	0.202	0.457379492326
0.001667	0.204	0.454295058305
0.001668	0.204	0.454295058305
0.001669	0.208	0.461233129773
0.00167	0.212	0.468034186786
0.001671	0.214	0.469258990324
0.001672	0.214	0.469258990324
0.001673	0.216	0.466201673099
0.001674	0.214	0.464977418807
0.001675	0.21	0.458148447558
0.001676	0.214	0.464977418807
0.001677	0.218	0.471673615968
0.001678	0.216	0.470472103318
0.001679	0.212	0.459408315118
0.00168	0.216	0.470472103318
0.001681	0.212	0.468034186786
0.001682	0.212	0.459408315118
0.001683	0.212	0.459408315118
0.001684	0.208	0.461233129773
0.001685	0.206	0.459960867901
0.001686	0.202	0.457379492326
0.001687	0.2	0.45607017004
0.001688	0.198	0.45474828202
0.001689	0.198	0.45032876879
0.00169	0.198	0.45032876879
0.001691	0.198	0.45032876879
0.001692	0.198	0.45032876879
0.001693	0.19	0.43577517139
0.001694	0.194	0.44312977783
0.001695	0.194	0.44312977783
0.001696	0.192	0.441742006153
0.001697	0.192	0.441742006153
0.001698	0.19	0.440340777126
0.001699	0.192	0.43719103376
0.0017	0.192	0.43719103376
0.001701	0.192	0.43719103376
0.001702	0.192	0.43719103376
0.001703	0.194	0.44312977783
0.001704	0.192	0.441742006153
0.001705	0.188	0.434345484609
0.001706	0.184	0.426783317387
0.001707	0.188	0.429716185406
0.001708	0.186	0.423561093586
0.001709	0.188	0.429716185406
0.00171	0.182	0.420566284906
0.001711	0.18	0.419046536795
0.001712	0.182	0.420566284906
0.001713	0.18	0.419046536795
0.001714	0.18	0.419046536795
0.001715	0.178	0.417511676483
0.001716	0.174	0.414395945926
0.001717	0.18	0.419046536795
0.001718	0.18	0.419046536795
0.001719	0.176	0.415961536683
0.00172	0.174	0.409541206718
0.001721	0.172	0.40794117223
0.001722	0.174	0.414395945926
0.001723	0.174	0.414395945926
0.001724	0.17	0.411217703899
0.001725	0.174	0.419194465612
0.001726	0.174	0.419194465612
0.001727	0.174	0.414395945926
0.001728	0.178	0.422274792049
0.001729	0.176	0.420742201354
0.00173	0.178	0.422274792049
0.001731	0.178	0.422274792049
0.001732	0.18	0.423792402008
0.001733	0.182	0.425295191602
0.001734	0.182	0.425295191602
0.001735	0.182	0.425295191602
0.001736	0.182	0.425295191602
0.001737	0.188	0.434345484609
0.001738	0.19	0.43577517139
0.001739	0.188	0.434345484609
0.00174	0.186	0.432901836448
0.001741	0.186	0.432901836448
0.001742	0.186	0.432901836448
0.001743	0.184	0.426783317387
0.001744	0.186	0.437497428564
0.001745	0.184	0.436055042397
0.001746	0.182	0.439176502104
0.001747	0.18	0.437721372565
0.001748	0.18	0.437721372565
0.001749	0.176	0.430144161881
0.00175	0.176	0.430144161881
0.001751	0.178	0.431643371315
0.001752	0.18	0.433128156554
0.001753	0.178	0.431643371315
0.001754	0.178	0.431643371315
0.001755	0.174	0.428630376898
0.001756	0.176	0.430144161881
0.001757	0.176	0.430144161881
0.001758	0.176	0.430144161881
0.001759	0.178	0.431643371315
0.00176	0.17	0.411217703899
0.001761	0.17	0.411217703899
0.001762	0.17	0.411217703899
0.001763	0.174	0.419194465612
0.001764	0.172	0.422393181763
0.001765	0.168	0.414458683104
0.001766	0.168	0.414458683104
0.001767	0.168	0.414458683104
0.001768	0.164	0.411222567474
0.001769	0.162	0.409580272962
0.00177	0.162	0.409580272962
0.001771	0.158	0.406246230752
0.001772	0.156	0.404554075495
0.001773	0.156	0.404554075495
0.001774	0.156	0.404554075495
0.001775	0.158	0.406246230752
0.001776	0.154	0.397849217669
0.001777	0.154	0.397849217669
0.001778	0.15	0.394334883063
0.001779	0.148	0.392550633677
0.00178	0.138	0.383348405501
0.001781	0.144	0.388926728318
0.001782	0.144	0.388926728318
0.001783	0.148	0.397612877055
0.001784	0.148	0.397612877055
0.001785	0.148	0.397612877055
0.001786	0.152	0.401118436375
0.001787	0.152	0.401118436375
0.001788	0.148	0.387422250264
0.001789	0.148	0.387422250264
0.00179	0.148	0.387422250264
0.001791	0.148	0.387422250264
0.001792	0.146	0.380373500654
0.001793	0.146	0.380373500654
0.001794	0.146	0.380373500654
0.001795	0.148	0.382225064589
0.001796	0.148	0.382225064589
0.001797	0.148	0.382225064589
0.001798	0.146	0.380373500654
0.001799	0.146	0.380373500654
0.0018	0.146	0.385595643129
0.001801	0.148	0.387422250264
0.001802	0.15	0.389230009121
0.001803	0.154	0.39279002024
0.001804	0.156	0.399579779268
0.001805	0.156	0.399579779268
0.001806	0.154	0.397849217669
0.001807	0.154	0.397849217669
0.001808	0.15	0.394334883063
0.001809	0.152	0.396100997222
0.00181	0.154	0.397849217669
0.001811	0.152	0.396100997222
0.001812	0.154	0.397849217669
0.001813	0.152	0.396100997222
0.001814	0.154	0.397849217669
0.001815	0.152	0.391019181115
0.001816	0.15	0.389230009121
0.001817	0.148	0.387422250264
0.001818	0.148	0.387422250264
0.001819	0.148	0.387422250264
0.00182	0.15	0.389230009121
0.001821	0.148	0.387422250264
0.001822	0.148	0.387422250264
0.001823	0.146	0.385595643129
0.001824	0.144	0.383749918567
0.001825	0.144	0.383749918567
0.001826	0.142	0.381884799383
0.001827	0.14	0.38
0.001828	0.14	0.38
0.001829	0.14	0.38
0.00183	0.14	0.38
0.001831	0.142	0.381884799383
0.001832	0.142	0.381884799383
0.001833	0.142	0.381884799383
0.001834	0.14	0.38
0.001835	0.136	0.376170174256
0.001836	0.134	0.374224531532
0.001837	0.128	0.368260777167
0.001838	0.128	0.368260777167
0.001839	0.128	0.362789194988
0.00184	0.13	0.364828726939
0.001841	0.132	0.366846016743
0.001842	0.134	0.368841429343
0.001843	0.134	0.368841429343
0.001844	0.134	0.368841429343
0.001845	0.13	0.364828726939
0.001846	0.128	0.362789194988
0.001847	0.13	0.364828726939
0.001848	0.132	0.372257975066
0.001849	0.132	0.366846016743
0.00185	0.132	0.366846016743
0.001851	0.13	0.364828726939
0.001852	0.122	0.350878896487
0.001853	0.122	0.350878896487
0.001854	0.124	0.35302124582
0.001855	0.124	0.35302124582
0.001856	0.12	0.348711915483
0.001857	0.12	0.348711915483
0.001858	0.12	0.348711915483
0.001859	0.124	0.35302124582
0.00186	0.124	0.35302124582
0.001861	0.128	0.362789194988
0.001862	0.13	0.364828726939
0.001863	0.132	0.366846016743
0.001864	0.132	0.366846016743
0.001865	0.13	0.359304884464
0.001866	0.132	0.361353012994
0.001867	0.128	0.357233816988
0.001868	0.126	0.355139409247
0.001869	0.124	0.35302124582
0.00187	0.122	0.356533308402
0.001871	0.124	0.358641882663
0.001872	0.124	0.358641882663
0.001873	0.126	0.360727043622
0.001874	0.122	0.350878896487
0.001875	0.122	0.350878896487
0.001876	0.12	0.348711915483
0.001877	0.122	0.350878896487
0.001878	0.12	0.34292856399
0.001879	0.118	0.340699280892
0.00188	0.12	0.348711915483
0.001881	0.122	0.350878896487
0.001882	0.124	0.35302124582
0.001883	0.128	0.357233816988
0.001884	0.128	0.357233816988
0.001885	0.128	0.357233816988
0.001886	0.128	0.362789194988
0.001887	0.126	0.360727043622
0.001888	0.126	0.360727043622
0.001889	0.126	0.360727043622
0.00189	0.128	0.362789194988
0.001891	0.128	0.362789194988
0.001892	0.126	0.360727043622
0.001893	0.128	0.368260777167
0.001894	0.13	0.370270171631
0.001895	0.128	0.368260777167
0.001896	0.128	0.368260777167
0.001897	0.122	0.362099433858
0.001898	0.122	0.362099433858
0.001899	0.116	0.3500628515
0.0019	0.114	0.347856292167
0.001901	0.112	0.345624073236
0.001902	0.112	0.345624073236
0.001903	0.112	0.345624073236
0.001904	0.114	0.347856292167
0.001905	0.112	0.345624073236
0.001906	0.112	0.345624073236
0.001907	0.112	0.345624073236
0.001908	0.108	0.341080635627
0.001909	0.112	0.345624073236
0.00191	0.112	0.345624073236
0.001911	0.114	0.347856292167
0.001912	0.112	0.345624073236
0.001913	0.11	0.343365694268
0.001914	0.11	0.343365694268
0.001915	0.104	0.336428298453
0.001916	0.104	0.336428298453
0.001917	0.1	0.331662479036
0.001918	0.1	0.331662479036
0.001919	0.098	0.323103698524
0.00192	0.098	0.323103698524
0.001921	0.096	0.320599438552
0.001922	0.098	0.323103698524
0.001923	0.098	0.323103698524
0.001924	0.1	0.325576411922
0.001925	0.104	0.330430022849
0.001926	0.1	0.325576411922
0.001927	0.102	0.328018292173
0.001928	0.102	0.328018292173
0.001929	0.1	0.325576411922
0.00193	0.1	0.325576411922
0.001931	0.102	0.328018292173
0.001932	0.104	0.330430022849
0.001933	0.106	0.33281225939
0.001934	0.106	0.33281225939
0.001935	0.108	0.335165630696
0.001936	0.11	0.337490740614
0.001937	0.11	0.337490740614
0.001938	0.11	0.337490740614
0.001939	0.11	0.337490740614
0.00194	0.108	0.335165630696
0.001941	0.108	0.335165630696
0.001942	0.108	0.335165630696
0.001943	0.106	0.33281225939
0.001944	0.102	0.328018292173
0.001945	0.102	0.328018292173
0.001946	0.1	0.325576411922
0.001947	0.098	0.323103698524
0.001948	0.098	0.323103698524
0.001949	0.096	0.314299220489
0.00195	0.096	0.314299220489
0.001951	0.094	0.311711404989
0.001952	0.094	0.311711404989
0.001953	0.094	0.311711404989
0.001954	0.094	0.311711404989
0.001955	0.094	0.311711404989
0.001956	0.094	0.311711404989
0.001957	0.094	0.311711404989
0.001958	0.096	0.320599438552
0.001959	0.094	0.318062886864
0.00196	0.094	0.318062886864
0.001961	0.092	0.315493264587
0.001962	0.094	0.318062886864
0.001963	0.09	0.299833287011
0.001964	0.09	0.299833287011
0.001965	0.09	0.299833287011
0.001966	0.09	0.299833287011
0.001967	0.088	0.297079114042
0.001968	0.088	0.297079114042
0.001969	0.088	0.297079114042
0.00197	0.088	0.297079114042
0.001971	0.086	0.294285575589
0.001972	0.084	0.291451539711
0.001973	0.084	0.291451539711
0.001974	0.084	0.291451539711
0.001975	0.084	0.291451539711
0.001976	0.084	0.291451539711
0.001977	0.084	0.291451539711
0.001978	0.084	0.291451539711
0.001979	0.082	0.288575813262
0.00198	0.086	0.294285575589
0.001981	0.084	0.284506590433
0.001982	0.086	0.294285575589
0.001983	0.088	0.297079114042
0.001984	0.088	0.303736728105
0.001985	0.086	0.294285575589
0.001986	0.086	0.294285575589
0.001987	0.084	0.291451539711
0.001988	0.086	0.301004983347
0.001989	0.086	0.301004983347
0.00199	0.088	0.303736728105
0.001991	0.088	0.303736728105
0.001992	0.09	0.306431068921
0.001993	0.092	0.309088983951
0.001994	0.092	0.309088983951
0.001995	0.09	0.306431068921
0.001996	0.088	0.303736728105
0.001997	0.088	0.303736728105
0.001998	0.084	0.298234806822
[truncated: 8,002 more rows]
