# Supplementary material for: The Influence of Synaptic Size on AMPA Receptor Activation: A Monte Carlo Model
Source: PLoS One. 2015 Jun 24;10(6):e0130924. doi: 10.1371/journal.pone.0130924 (PMC4479604; doi:10.1371/journal.pone.0130924)
Supplement: S1 Dataset — This package contains the experimental data used as basis for the analysis presented in the paper. (ZIP) [file pone.0130924.s001.zip › S1 Simulation data/test/1178_11994_157_295.csv]

time	AMPA.O.mean	AMPA.O.stdev
0.0	0.0	0.0
1e-06	0.0	0.0
2e-06	0.032	0.176
3e-06	0.184	0.412485151248
4e-06	0.424	0.629463263424
5e-06	0.744	0.830941634533
6e-06	1.122	1.048387333
7e-06	1.592	1.28434263341
8e-06	2.056	1.43696346509
9e-06	2.54	1.62
1e-05	2.988	1.71693214776
1.1e-05	3.498	1.8756321601
1.2e-05	4.096	1.96641399507
1.3e-05	4.588	2.04407827639
1.4e-05	5.126	2.11142700561
1.5e-05	5.612	2.22922766895
1.6e-05	6.03	2.32574719176
1.7e-05	6.506	2.46372969297
1.8e-05	6.956	2.53417915704
1.9e-05	7.42	2.66975654321
2e-05	7.804	2.73451714202
2.1e-05	8.224	2.84777527203
2.2e-05	8.59	2.90411776621
2.3e-05	8.91	2.89307794572
2.4e-05	9.304	2.92499299144
2.5e-05	9.662	2.92775613739
2.6e-05	9.964	2.99444552463
2.7e-05	10.228	3.05679832505
2.8e-05	10.508	3.15371780602
2.9e-05	10.754	3.15554812988
3e-05	10.996	3.17615868621
3.1e-05	11.24	3.18596924028
3.2e-05	11.444	3.29467206259
3.3e-05	11.698	3.29951450974
3.4e-05	11.908	3.31293465073
3.5e-05	12.112	3.3111109918
3.6e-05	12.322	3.41618442125
3.7e-05	12.496	3.45455988514
3.8e-05	12.652	3.4898275029
3.9e-05	12.812	3.51007920139
4e-05	12.934	3.53123830972
4.1e-05	13.076	3.58193020591
4.2e-05	13.24	3.60976453526
4.3e-05	13.398	3.64137281805
4.4e-05	13.498	3.68808839373
4.5e-05	13.592	3.70587857329
4.6e-05	13.692	3.74768408487
4.7e-05	13.79	3.72476844918
4.8e-05	13.862	3.73188370666
4.9e-05	13.94	3.71327348845
5e-05	14.0	3.71806401236
5.1e-05	14.022	3.73169076961
5.2e-05	14.1	3.73764631821
5.3e-05	14.134	3.7336368329
5.4e-05	14.156	3.73572804149
5.5e-05	14.186	3.74157774208
5.6e-05	14.182	3.71118256086
5.7e-05	14.244	3.7390458676
5.8e-05	14.292	3.78242461921
5.9e-05	14.31	3.79023745958
6e-05	14.34	3.78264457754
6.1e-05	14.388	3.79228901852
6.2e-05	14.436	3.79023798725
6.3e-05	14.43	3.81065611149
6.4e-05	14.42	3.78359617296
6.5e-05	14.436	3.72423200137
6.6e-05	14.444	3.70983341944
6.7e-05	14.442	3.71249727273
6.8e-05	14.43	3.69338598037
6.9e-05	14.454	3.73950317556
7e-05	14.404	3.70415766403
7.1e-05	14.386	3.62946332121
7.2e-05	14.344	3.6295542426
7.3e-05	14.354	3.61672282598
7.4e-05	14.35	3.61268598137
7.5e-05	14.358	3.63453380779
7.6e-05	14.322	3.64284449298
7.7e-05	14.332	3.59468719084
7.8e-05	14.34	3.60671595777
7.9e-05	14.284	3.62206350027
8e-05	14.238	3.61238923706
8.1e-05	14.182	3.65306391951
8.2e-05	14.156	3.65180284243
8.3e-05	14.122	3.60265402169
8.4e-05	14.06	3.54575802897
8.5e-05	14.044	3.5199522724
8.6e-05	14.008	3.52021817506
8.7e-05	13.952	3.46550082961
8.8e-05	13.912	3.46875424324
8.9e-05	13.894	3.48751544799
9e-05	13.86	3.4934796407
9.1e-05	13.808	3.49730410459
9.2e-05	13.774	3.49155037197
9.3e-05	13.77	3.46483765853
9.4e-05	13.738	3.51530311638
9.5e-05	13.73	3.50729240298
9.6e-05	13.654	3.52282329957
9.7e-05	13.652	3.49612585586
9.8e-05	13.642	3.48623521869
9.9e-05	13.598	3.49462387103
0.0001	13.55	3.49335082693
0.000101	13.49	3.50740644922
0.000102	13.464	3.52997223785
0.000103	13.45	3.55858117794
0.000104	13.424	3.5412178696
0.000105	13.42	3.53547733694
0.000106	13.348	3.52120661138
0.000107	13.336	3.53257752923
0.000108	13.29	3.5380644426
0.000109	13.25	3.52583323485
0.00011	13.202	3.51471136795
0.000111	13.172	3.52794784542
0.000112	13.136	3.52668456202
0.000113	13.106	3.50980968145
0.000114	13.068	3.48817660103
0.000115	13.02	3.48820870935
0.000116	13.018	3.46607501361
0.000117	13.034	3.50040626214
0.000118	13.0	3.49971427405
0.000119	12.958	3.48600573723
0.00012	12.958	3.48715299349
0.000121	12.916	3.47979079831
0.000122	12.836	3.41131997913
0.000123	12.82	3.42222150072
0.000124	12.822	3.42320259406
0.000125	12.8	3.43918595019
0.000126	12.772	3.42403504655
0.000127	12.762	3.43763814268
0.000128	12.708	3.45756214695
0.000129	12.664	3.40809389542
0.00013	12.67	3.38719648087
0.000131	12.634	3.40177071538
0.000132	12.634	3.44326066396
0.000133	12.578	3.45483950423
0.000134	12.548	3.46521225901
0.000135	12.484	3.44989043304
0.000136	12.43	3.44341400357
0.000137	12.422	3.43859215377
0.000138	12.422	3.41231827355
0.000139	12.374	3.39854733673
0.00014	12.352	3.41117223253
0.000141	12.31	3.3630194766
0.000142	12.256	3.35476735408
0.000143	12.212	3.36853914925
0.000144	12.142	3.3612253718
0.000145	12.11	3.35766287766
0.000146	12.082	3.34414054729
0.000147	12.082	3.37035250382
0.000148	12.052	3.3587640584
0.000149	11.974	3.35161513304
0.00015	11.978	3.35998749998
0.000151	11.942	3.36610100859
0.000152	11.904	3.34586072633
0.000153	11.924	3.36187804657
0.000154	11.892	3.35623837056
0.000155	11.846	3.36069695153
0.000156	11.808	3.37803729997
0.000157	11.766	3.39517952397
0.000158	11.748	3.35626220668
0.000159	11.698	3.40217518655
0.00016	11.662	3.37220343396
0.000161	11.596	3.33838044567
0.000162	11.586	3.33505682111
0.000163	11.576	3.30397094418
0.000164	11.552	3.29595145595
0.000165	11.484	3.32110583993
0.000166	11.47	3.2937972008
0.000167	11.424	3.318467116
0.000168	11.414	3.32243946521
0.000169	11.352	3.31422630489
0.00017	11.354	3.31190036082
0.000171	11.326	3.32200602046
0.000172	11.312	3.35300700864
0.000173	11.27	3.36052079297
0.000174	11.258	3.311711944
0.000175	11.242	3.32136056459
0.000176	11.218	3.33443788366
0.000177	11.198	3.3440687792
0.000178	11.158	3.32521217368
0.000179	11.13	3.32702569873
0.00018	11.106	3.29950966054
0.000181	11.064	3.28022926028
0.000182	11.048	3.26216124678
0.000183	10.988	3.24158232967
0.000184	10.968	3.18982381959
0.000185	10.938	3.18467517967
0.000186	10.908	3.19241851893
0.000187	10.884	3.21349404854
0.000188	10.848	3.2188345717
0.000189	10.818	3.25774093507
0.00019	10.79	3.25912564962
0.000191	10.774	3.23278888887
0.000192	10.738	3.21081858721
0.000193	10.732	3.19940244421
0.000194	10.726	3.2197707993
0.000195	10.758	3.21051958412
0.000196	10.76	3.21284920281
0.000197	10.728	3.17962513514
0.000198	10.666	3.19036737696
0.000199	10.664	3.21979875148
0.0002	10.622	3.22414577834
0.000201	10.596	3.21633082876
0.000202	10.556	3.17094055447
0.000203	10.518	3.17453555658
0.000204	10.474	3.15362077619
0.000205	10.458	3.13691504507
0.000206	10.448	3.10149899242
0.000207	10.44	3.12896148906
0.000208	10.39	3.1128604209
0.000209	10.394	3.11813469882
0.00021	10.368	3.09912503781
0.000211	10.332	3.1154094434
0.000212	10.32	3.12243494728
0.000213	10.302	3.15004698378
0.000214	10.28	3.1307507087
0.000215	10.27	3.12683546097
0.000216	10.238	3.12175527548
0.000217	10.204	3.1103671809
0.000218	10.216	3.10762674721
0.000219	10.188	3.11201799481
0.00022	10.174	3.10092308837
0.000221	10.112	3.06193664206
0.000222	10.062	3.04666309263
0.000223	10.02	3.01589124472
0.000224	9.992	3.02455550453
0.000225	9.966	3.01078793674
0.000226	9.926	3.02663575608
0.000227	9.916	3.02670513926
0.000228	9.894	3.00977806491
0.000229	9.868	3.03884451725
0.00023	9.808	3.03300774809
0.000231	9.81	3.00697522437
0.000232	9.748	3.00607651267
0.000233	9.722	3.0187275465
0.000234	9.698	3.02502826433
0.000235	9.64	2.98770815174
0.000236	9.612	3.01885011221
0.000237	9.578	3.02983761941
0.000238	9.584	3.03561262351
0.000239	9.552	3.04290913436
0.00024	9.512	3.03806780701
0.000241	9.502	3.051228605
0.000242	9.44	3.0407893712
0.000243	9.416	3.02967721053
0.000244	9.39	3.01759838282
0.000245	9.388	3.02480677069
0.000246	9.334	2.99907385704
0.000247	9.336	3.00118376645
0.000248	9.27	2.9477279386
0.000249	9.244	2.93333666666
0.00025	9.202	2.89433861184
0.000251	9.148	2.90277384582
0.000252	9.12	2.92533758736
0.000253	9.118	2.91205700494
0.000254	9.076	2.87162393081
0.000255	9.058	2.90286685881
0.000256	9.036	2.92073689332
0.000257	9.006	2.94787448851
0.000258	8.98	2.96978113672
0.000259	8.966	2.96392375071
0.00026	8.942	2.9574712171
0.000261	8.928	2.9770482025
0.000262	8.888	2.98386594873
0.000263	8.878	2.99451431788
0.000264	8.828	3.00439944082
0.000265	8.8	3.01131200642
0.000266	8.814	3.01187715553
0.000267	8.764	3.02659941188
0.000268	8.768	3.01366487852
0.000269	8.756	3.01006046451
0.00027	8.722	3.00877317191
0.000271	8.716	3.00455387703
0.000272	8.676	2.99048892324
0.000273	8.642	2.98761376352
0.000274	8.626	2.97155245621
0.000275	8.6	2.97590322423
0.000276	8.57	2.91429236694
0.000277	8.55	2.90025860916
0.000278	8.544	2.87751003473
0.000279	8.482	2.8645551138
0.00028	8.486	2.88821813581
0.000281	8.454	2.86424230819
0.000282	8.442	2.86681635268
0.000283	8.42	2.85580111352
0.000284	8.364	2.86557219417
0.000285	8.364	2.82196810754
0.000286	8.35	2.82267603525
0.000287	8.316	2.85028840646
0.000288	8.286	2.84959716451
0.000289	8.294	2.86558266326
0.00029	8.272	2.86740579619
0.000291	8.284	2.87460327698
0.000292	8.262	2.87773452563
0.000293	8.228	2.88998546709
0.000294	8.21	2.89307794572
0.000295	8.17	2.88046871186
0.000296	8.14	2.83978872454
0.000297	8.092	2.82834509917
0.000298	8.078	2.8220411053
0.000299	8.086	2.81044551628
0.0003	8.082	2.83888640139
0.000301	8.048	2.82093885081
0.000302	8.052	2.82865621807
0.000303	8.0	2.83830935594
0.000304	8.014	2.83157270788
0.000305	7.968	2.82258321401
0.000306	7.944	2.81653404027
0.000307	7.904	2.8317457513
0.000308	7.884	2.83452712106
0.000309	7.846	2.79826446213
0.00031	7.822	2.78465725
0.000311	7.772	2.73861570871
0.000312	7.802	2.7354699779
0.000313	7.788	2.69574776268
0.000314	7.784	2.67382572357
0.000315	7.772	2.67880869044
0.000316	7.746	2.71099317594
0.000317	7.738	2.72568450118
0.000318	7.706	2.70990110521
0.000319	7.686	2.72752708511
0.00032	7.682	2.72633013408
0.000321	7.692	2.71535191089
0.000322	7.66	2.72036762222
0.000323	7.626	2.74046054524
0.000324	7.63	2.7175540473
0.000325	7.618	2.74300492161
0.000326	7.604	2.71793745329
0.000327	7.56	2.68223787163
0.000328	7.528	2.65503596962
0.000329	7.49	2.65365785285
0.00033	7.486	2.66266858621
0.000331	7.426	2.59856190998
0.000332	7.416	2.61054477073
0.000333	7.398	2.61984656039
0.000334	7.394	2.61357303322
0.000335	7.368	2.62917781825
0.000336	7.33	2.62318508687
0.000337	7.312	2.62957334942
0.000338	7.264	2.62798477926
0.000339	7.238	2.61483383793
0.00034	7.23	2.60021152986
0.000341	7.18	2.56896866466
0.000342	7.138	2.58514138878
0.000343	7.1	2.5911387458
0.000344	7.084	2.58242986352
0.000345	7.07	2.56926059402
0.000346	7.06	2.5838730619
0.000347	7.04	2.56795638592
0.000348	7.04	2.58271175318
0.000349	7.022	2.57478465119
0.00035	7.03	2.55755742849
0.000351	7.046	2.5424169603
0.000352	7.028	2.55562438555
0.000353	7.008	2.58610440625
0.000354	6.994	2.56397425884
0.000355	6.976	2.54153969082
0.000356	6.968	2.52487148188
0.000357	6.98	2.50990039643
0.000358	6.96	2.48965861114
0.000359	6.946	2.52489286901
0.00036	6.942	2.54610211893
0.000361	6.926	2.56992684721
0.000362	6.916	2.61475505545
0.000363	6.894	2.63035434875
0.000364	6.878	2.60751145731
0.000365	6.858	2.59727472555
0.000366	6.87	2.61095767871
0.000367	6.84	2.57184758491
0.000368	6.792	2.56763237244
0.000369	6.75	2.56894920152
0.00037	6.746	2.57477843707
0.000371	6.736	2.57493766915
0.000372	6.724	2.54319169549
0.000373	6.712	2.5308212106
0.000374	6.704	2.51562795341
0.000375	6.686	2.53838610144
0.000376	6.666	2.51444705651
0.000377	6.644	2.52849045875
0.000378	6.596	2.49975678817
0.000379	6.55	2.50828626755
0.00038	6.506	2.49839228305
0.000381	6.488	2.49837066906
0.000382	6.474	2.47170467492
0.000383	6.466	2.46836869207
0.000384	6.456	2.48355873697
0.000385	6.466	2.47968627048
0.000386	6.48	2.48064507739
0.000387	6.43	2.47165936164
0.000388	6.404	2.47806053195
0.000389	6.388	2.48705769937
0.00039	6.378	2.50581643382
0.000391	6.354	2.51409705461
0.000392	6.336	2.50980158578
0.000393	6.324	2.48415458456
0.000394	6.284	2.46157348052
0.000395	6.294	2.46080555916
0.000396	6.274	2.4679797406
0.000397	6.286	2.43232481384
0.000398	6.256	2.41794623596
0.000399	6.258	2.42475483297
0.0004	6.246	2.43751594867
0.000401	6.196	2.43671582258
0.000402	6.19	2.45232542702
0.000403	6.212	2.47851891258
0.000404	6.198	2.47281135552
0.000405	6.178	2.47756251182
0.000406	6.154	2.46866036546
0.000407	6.136	2.49509599014
0.000408	6.106	2.4647036333
0.000409	6.086	2.4500212244
0.00041	6.092	2.45836042923
0.000411	6.066	2.44000901638
0.000412	6.048	2.42357091912
0.000413	6.054	2.44685185494
0.000414	6.046	2.45843120709
0.000415	6.038	2.4658783425
0.000416	6.0	2.41909073827
0.000417	6.024	2.42640145071
0.000418	6.014	2.44168056879
0.000419	6.002	2.44908064383
0.00042	5.994	2.43925480424
0.000421	5.982	2.4391957691
0.000422	5.968	2.43700143619
0.000423	5.924	2.43356199839
0.000424	5.898	2.41404142467
0.000425	5.894	2.41386909339
0.000426	5.864	2.4227059252
0.000427	5.83	2.42757080226
0.000428	5.826	2.4082616137
0.000429	5.79	2.42030989751
0.00043	5.784	2.4168872543
0.000431	5.784	2.40277839178
0.000432	5.77	2.40106226492
0.000433	5.758	2.37979747037
0.000434	5.744	2.33719147697
0.000435	5.738	2.32666198662
0.000436	5.728	2.33023947267
0.000437	5.682	2.34027263369
0.000438	5.686	2.34081267939
0.000439	5.674	2.34429605639
0.00044	5.658	2.33859701531
0.000441	5.656	2.32586843996
0.000442	5.638	2.32528621894
0.000443	5.62	2.30642580631
0.000444	5.588	2.29570381365
0.000445	5.57	2.27356548179
0.000446	5.58	2.29338178243
0.000447	5.556	2.27395338563
0.000448	5.544	2.28474593774
0.000449	5.534	2.2936529816
0.00045	5.526	2.30072249522
0.000451	5.5	2.33023603955
0.000452	5.47	2.34458951631
0.000453	5.436	2.32505999923
0.000454	5.432	2.32150296145
0.000455	5.404	2.30841590707
0.000456	5.392	2.3148079834
0.000457	5.37	2.29632314799
0.000458	5.368	2.28573314278
0.000459	5.346	2.28260465258
0.00046	5.346	2.27909718968
0.000461	5.32	2.26397879849
0.000462	5.288	2.26738968861
0.000463	5.276	2.26711799428
0.000464	5.252	2.25488270205
0.000465	5.238	2.25152304008
0.000466	5.214	2.25924854764
0.000467	5.206	2.25822142404
0.000468	5.198	2.28184048522
0.000469	5.198	2.2748177949
0.00047	5.18	2.26442045566
0.000471	5.168	2.26710740813
0.000472	5.15	2.24577380873
0.000473	5.154	2.22042428378
0.000474	5.18	2.23955352693
0.000475	5.174	2.24315046308
0.000476	5.154	2.25527914015
0.000477	5.148	2.25435046078
0.000478	5.126	2.23385854521
0.000479	5.11	2.22842994056
0.00048	5.082	2.22604492318
0.000481	5.086	2.22499528089
0.000482	5.056	2.18560380673
0.000483	5.058	2.17775939902
0.000484	5.036	2.20333928391
0.000485	5.014	2.18307214723
0.000486	4.992	2.16977786882
0.000487	4.986	2.16651886675
0.000488	4.988	2.16422180009
0.000489	4.97	2.17648799675
0.00049	4.964	2.18785374283
0.000491	4.944	2.19837758358
0.000492	4.978	2.19032326381
0.000493	4.948	2.18935972375
0.000494	4.928	2.1750439076
0.000495	4.922	2.17805325922
0.000496	4.902	2.16434655266
0.000497	4.898	2.16693239396
0.000498	4.884	2.15651199858
0.000499	4.878	2.14548735722
0.0005	4.872	2.14187207835
0.000501	4.85	2.12214514112
0.000502	4.838	2.12408945198
0.000503	4.812	2.1243012969
0.000504	4.802	2.12856665388
0.000505	4.784	2.12916509459
0.000506	4.766	2.12867188641
0.000507	4.744	2.11056011523
0.000508	4.74	2.09485083001
0.000509	4.712	2.07100362144
0.00051	4.726	2.07338467246
0.000511	4.728	2.06349606251
0.000512	4.712	2.05452086872
0.000513	4.706	2.05999126212
0.000514	4.694	2.08143316011
0.000515	4.662	2.08416793949
0.000516	4.65	2.09272549562
0.000517	4.652	2.11160981244
0.000518	4.632	2.12239864305
0.000519	4.638	2.10593352222
0.00052	4.626	2.12276329345
0.000521	4.586	2.09823830868
0.000522	4.564	2.08851717733
0.000523	4.56	2.09628242372
0.000524	4.546	2.086116967
0.000525	4.516	2.07406460844
0.000526	4.506	2.05863158433
0.000527	4.482	2.06535130184
0.000528	4.468	2.06033395351
0.000529	4.446	2.07052746903
0.00053	4.414	2.07427192046
0.000531	4.4	2.08710325571
0.000532	4.356	2.06331383943
0.000533	4.358	2.047885739
0.000534	4.378	2.07632271095
0.000535	4.374	2.07415621398
0.000536	4.356	2.06040384391
0.000537	4.348	2.06564662999
0.000538	4.346	2.06743415856
0.000539	4.344	2.06437981002
0.00054	4.308	2.04966729007
0.000541	4.31	2.04399119372
0.000542	4.302	2.03243597685
0.000543	4.276	2.02973495807
0.000544	4.268	2.03179132787
0.000545	4.262	2.04385811641
0.000546	4.258	2.03946953888
0.000547	4.258	2.04240936151
0.000548	4.256	2.03825022998
0.000549	4.234	2.03057725783
0.00055	4.238	2.01924639408
0.000551	4.236	2.02886766449
0.000552	4.19	2.02333882481
0.000553	4.184	2.0005359282
0.000554	4.156	2.00191508311
0.000555	4.136	2.00137552698
0.000556	4.136	2.00736244859
0.000557	4.142	2.02431124089
0.000558	4.156	2.00590727602
0.000559	4.154	1.992557151
0.00056	4.134	1.97485290591
0.000561	4.124	1.99113635897
0.000562	4.09	1.97431000605
0.000563	4.07	1.99125588511
0.000564	4.06	1.97595546509
0.000565	4.054	1.96649027458
0.000566	4.034	1.933091824
0.000567	4.048	1.95491585497
0.000568	4.038	1.97092770035
0.000569	4.032	1.96747960599
0.00057	4.028	1.96143212985
0.000571	4.006	1.95805107186
0.000572	4.0	1.94935886896
0.000573	4.0	1.94833262047
0.000574	4.004	1.94935476504
0.000575	3.976	1.93892341262
0.000576	3.968	1.92431182504
0.000577	3.95	1.91715935697
0.000578	3.922	1.91622441275
0.000579	3.922	1.92351657128
0.00058	3.916	1.88598621416
0.000581	3.926	1.90801572321
0.000582	3.9	1.88944436277
0.000583	3.898	1.89620568505
0.000584	3.904	1.88329073698
0.000585	3.908	1.87390928276
0.000586	3.892	1.86984919178
0.000587	3.88	1.86161220452
0.000588	3.852	1.86174541761
0.000589	3.836	1.85932891119
0.00059	3.824	1.89869007476
0.000591	3.834	1.91166001161
0.000592	3.834	1.90747057644
0.000593	3.808	1.90765195987
0.000594	3.79	1.9115177216
0.000595	3.812	1.94130265544
0.000596	3.792	1.93306388927
0.000597	3.808	1.92331380695
0.000598	3.788	1.9326292971
0.000599	3.764	1.94430038831
0.0006	3.754	1.93118719963
0.000601	3.738	1.92181060461
0.000602	3.73	1.90186750327
0.000603	3.732	1.91420375091
0.000604	3.708	1.90754711606
0.000605	3.718	1.90957482179
0.000606	3.72	1.90934543758
0.000607	3.698	1.8875370195
0.000608	3.692	1.90082508401
0.000609	3.676	1.87803727333
0.00061	3.666	1.88213814583
0.000611	3.65	1.87283208003
0.000612	3.634	1.87617802993
0.000613	3.606	1.86942878976
0.000614	3.588	1.88421230226
0.000615	3.59	1.89575842343
0.000616	3.576	1.88791525234
0.000617	3.556	1.88861430684
0.000618	3.542	1.89848255193
0.000619	3.542	1.89742878654
0.00062	3.524	1.90090083908
0.000621	3.522	1.90512886703
0.000622	3.502	1.89261617873
0.000623	3.492	1.87454954589
0.000624	3.494	1.87881984235
0.000625	3.486	1.87984148268
0.000626	3.466	1.87532503849
0.000627	3.454	1.89205813864
0.000628	3.446	1.90658962548
0.000629	3.45	1.89618037117
0.00063	3.472	1.90084612739
0.000631	3.458	1.90689171166
0.000632	3.452	1.90360079849
0.000633	3.444	1.88331197628
0.000634	3.43	1.87645943202
0.000635	3.388	1.86907891754
0.000636	3.372	1.86054185656
0.000637	3.362	1.86733928358
0.000638	3.348	1.87906785402
0.000639	3.354	1.8699422451
0.00064	3.336	1.83823393506
0.000641	3.314	1.8208250877
0.000642	3.304	1.82197255742
0.000643	3.314	1.80980772459
0.000644	3.3	1.79944435868
0.000645	3.28	1.80155488398
0.000646	3.27	1.79362760906
0.000647	3.268	1.79448488431
0.000648	3.238	1.78139159086
0.000649	3.24	1.78392824968
0.00065	3.254	1.76677219811
0.000651	3.244	1.74483924761
0.000652	3.228	1.75727516343
0.000653	3.222	1.75405701162
0.000654	3.212	1.75700199203
0.000655	3.202	1.75988522353
0.000656	3.18	1.74
0.000657	3.162	1.75606264125
0.000658	3.172	1.77831830672
0.000659	3.184	1.76922129763
0.00066	3.152	1.77338546289
0.000661	3.138	1.77734521126
0.000662	3.132	1.77611260904
0.000663	3.114	1.75983067367
0.000664	3.088	1.77094776885
0.000665	3.088	1.76755650546
0.000666	3.098	1.76192962402
0.000667	3.1	1.75556258789
0.000668	3.094	1.7484747639
0.000669	3.1	1.7589769754
0.00067	3.096	1.7591998181
0.000671	3.094	1.76554920634
0.000672	3.086	1.76028520416
0.000673	3.06	1.7912007146
0.000674	3.074	1.78228056153
0.000675	3.056	1.74495386759
0.000676	3.038	1.72758675614
0.000677	3.03	1.7300578025
0.000678	3.016	1.72735173025
0.000679	3.016	1.74806864854
0.00068	3.008	1.74239375573
0.000681	3.0	1.7378147197
0.000682	2.974	1.72665109388
0.000683	2.958	1.73903306467
0.000684	2.952	1.73715169171
0.000685	2.942	1.72239252205
0.000686	2.924	1.70593786522
0.000687	2.942	1.71774154051
0.000688	2.932	1.70978829099
0.000689	2.932	1.70040465772
0.00069	2.928	1.69198581554
0.000691	2.902	1.66625208177
0.000692	2.9	1.67988094816
0.000693	2.888	1.66836926368
0.000694	2.876	1.66271585065
0.000695	2.876	1.66030840509
0.000696	2.886	1.67122829081
0.000697	2.888	1.6779320606
0.000698	2.892	1.69479674298
0.000699	2.86	1.69952934661
0.0007	2.85	1.69572993133
0.000701	2.852	1.68466495185
0.000702	2.844	1.67202392327
0.000703	2.834	1.65603260837
0.000704	2.834	1.65361543292
0.000705	2.826	1.65641902911
0.000706	2.808	1.65986023508
0.000707	2.802	1.66457081556
0.000708	2.792	1.64582380588
0.000709	2.788	1.65259069343
0.00071	2.75	1.65030300248
0.000711	2.758	1.66235856541
0.000712	2.756	1.64330885715
0.000713	2.766	1.64658555806
0.000714	2.75	1.65876460054
0.000715	2.74	1.65782990684
0.000716	2.726	1.6694082784
0.000717	2.722	1.66033611055
0.000718	2.708	1.65370372195
0.000719	2.698	1.67176433746
0.00072	2.706	1.67796424277
0.000721	2.692	1.67126778225
0.000722	2.702	1.64839194368
0.000723	2.692	1.66046258615
0.000724	2.688	1.66812949138
0.000725	2.692	1.66166663323
0.000726	2.684	1.65654580377
0.000727	2.674	1.64551633234
0.000728	2.67	1.63618458616
0.000729	2.678	1.64630373868
0.00073	2.678	1.64021827816
0.000731	2.652	1.62815724056
0.000732	2.648	1.62114033939
0.000733	2.658	1.62019628441
0.000734	2.652	1.62323627362
0.000735	2.638	1.63552927213
0.000736	2.606	1.63057167889
0.000737	2.612	1.62402463036
0.000738	2.612	1.61414249681
0.000739	2.608	1.61936283766
0.00074	2.606	1.59585838971
0.000741	2.61	1.61675601128
0.000742	2.61	1.6229294501
0.000743	2.594	1.61529068591
0.000744	2.596	1.63119097594
0.000745	2.576	1.6359168683
0.000746	2.564	1.62416255344
0.000747	2.548	1.61978270148
0.000748	2.536	1.61638609249
0.000749	2.514	1.6030608223
0.00075	2.53	1.59659011647
0.000751	2.522	1.59044522069
0.000752	2.518	1.58923755304
0.000753	2.502	1.57923905727
0.000754	2.484	1.56771936264
0.000755	2.482	1.57660267664
0.000756	2.472	1.56882631288
0.000757	2.45	1.56060885554
0.000758	2.442	1.58197218686
0.000759	2.442	1.58449865888
0.00076	2.43	1.58527600121
0.000761	2.422	1.57604441562
0.000762	2.426	1.5838320618
0.000763	2.42	1.57467456955
0.000764	2.418	1.57837764809
0.000765	2.406	1.56753436964
0.000766	2.392	1.54736421052
0.000767	2.392	1.57045725825
0.000768	2.386	1.57003312067
0.000769	2.382	1.55822848132
0.00077	2.368	1.54291153343
0.000771	2.36	1.52262930485
0.000772	2.376	1.53578123442
0.000773	2.356	1.54054016501
0.000774	2.368	1.53641661017
0.000775	2.356	1.52094181348
0.000776	2.346	1.5160092348
0.000777	2.342	1.52218132954
0.000778	2.334	1.53962462958
0.000779	2.326	1.55683139742
0.00078	2.326	1.56068062075
0.000781	2.324	1.54499967638
0.000782	2.312	1.5487595036
0.000783	2.3	1.54077902374
0.000784	2.294	1.53608723711
0.000785	2.294	1.52694597154
0.000786	2.282	1.51607255763
0.000787	2.284	1.53601562492
0.000788	2.288	1.53135756765
0.000789	2.278	1.52338964156
0.00079	2.278	1.52863206822
0.000791	2.28	1.52367975638
0.000792	2.272	1.51855720999
0.000793	2.26	1.51538773916
0.000794	2.254	1.52232847967
0.000795	2.238	1.52884139138
0.000796	2.238	1.53536835971
0.000797	2.232	1.54472521828
0.000798	2.228	1.53362837741
0.000799	2.206	1.52825521429
0.0008	2.186	1.50711777907
0.000801	2.196	1.50385637612
0.000802	2.17	1.48899294827
0.000803	2.16	1.48404851673
0.000804	2.156	1.47636851768
0.000805	2.144	1.45988492697
0.000806	2.156	1.47093983562
0.000807	2.152	1.45770230157
0.000808	2.15	1.44481832768
0.000809	2.158	1.472764747
0.00081	2.148	1.46904594891
0.000811	2.138	1.46251700845
0.000812	2.138	1.47341643808
0.000813	2.118	1.46699556918
0.000814	2.11	1.45667429441
0.000815	2.1	1.46082168659
0.000816	2.1	1.46628782986
0.000817	2.106	1.47470810671
0.000818	2.1	1.47444904965
0.000819	2.088	1.47385752364
0.00082	2.076	1.47045027118
0.000821	2.074	1.46441933885
0.000822	2.074	1.46851081031
0.000823	2.064	1.45461472562
0.000824	2.05	1.4517231141
0.000825	2.05	1.44758419444
0.000826	2.036	1.42923196158
0.000827	2.036	1.42783192288
0.000828	2.042	1.42556515109
0.000829	2.032	1.42231360818
0.00083	2.018	1.42466697863
0.000831	2.014	1.42611500238
0.000832	1.988	1.4127476774
0.000833	1.968	1.40533839341
0.000834	1.96	1.39656722001
0.000835	1.96	1.40085688063
0.000836	1.952	1.38769449087
0.000837	1.946	1.379523106
0.000838	1.94	1.36835667865
0.000839	1.934	1.3629541445
0.00084	1.938	1.36314195886
0.000841	1.944	1.36706400728
0.000842	1.926	1.35960435421
0.000843	1.93	1.35096261976
0.000844	1.944	1.35678443387
0.000845	1.932	1.36212187414
0.000846	1.928	1.37506945279
0.000847	1.934	1.36442075622
0.000848	1.932	1.35032440547
0.000849	1.926	1.3581325414
0.00085	1.916	1.35533907197
0.000851	1.91	1.37764291455
0.000852	1.9	1.37622672551
0.000853	1.884	1.37497054514
0.000854	1.886	1.36565149288
0.000855	1.888	1.36215123977
0.000856	1.872	1.34893142895
0.000857	1.882	1.36237880195
0.000858	1.87	1.35981616405
0.000859	1.862	1.35755515542
0.00086	1.862	1.35312822748
0.000861	1.842	1.33455460735
0.000862	1.846	1.34695359979
0.000863	1.846	1.36318890841
0.000864	1.84	1.36029408585
0.000865	1.834	1.37638802668
0.000866	1.854	1.38299819233
0.000867	1.846	1.3879063369
0.000868	1.828	1.38073024158
0.000869	1.834	1.37056338781
0.00087	1.85	1.36510072888
0.000871	1.836	1.35981763483
0.000872	1.826	1.34600297176
0.000873	1.826	1.34600297176
0.000874	1.812	1.34931686419
0.000875	1.806	1.34028504431
0.000876	1.802	1.34119200713
0.000877	1.8	1.34461890512
0.000878	1.806	1.34475425264
0.000879	1.808	1.34578452956
0.00088	1.796	1.33356064729
0.000881	1.79	1.33936552143
0.000882	1.774	1.34123972503
0.000883	1.754	1.31965298469
0.000884	1.75	1.32344248081
0.000885	1.734	1.31576745666
0.000886	1.732	1.32671624698
0.000887	1.722	1.31632670717
0.000888	1.722	1.31784521094
0.000889	1.71	1.30763144655
0.00089	1.71	1.31981059247
0.000891	1.708	1.3291862172
0.000892	1.724	1.33709535935
0.000893	1.716	1.32489395802
0.000894	1.708	1.33369261826
0.000895	1.704	1.32980600089
0.000896	1.704	1.3387994622
0.000897	1.696	1.32347421584
0.000898	1.696	1.33251041272
0.000899	1.686	1.32340621126
0.0009	1.69	1.32132509247
0.000901	1.692	1.33008871885
0.000902	1.702	1.33611227073
0.000903	1.684	1.33721501637
0.000904	1.68	1.33925352342
0.000905	1.678	1.33653133147
0.000906	1.686	1.3429087832
0.000907	1.688	1.33516141346
0.000908	1.688	1.33964771489
0.000909	1.682	1.33299512377
0.00091	1.67	1.32404682697
0.000911	1.654	1.31843998726
0.000912	1.646	1.31631455207
0.000913	1.626	1.31382038346
0.000914	1.62	1.31133519742
0.000915	1.614	1.29807703932
0.000916	1.62	1.28670120852
0.000917	1.616	1.27143383627
0.000918	1.608	1.27370954303
0.000919	1.604	1.27561122604
0.00092	1.596	1.26837849241
0.000921	1.592	1.27339546096
0.000922	1.586	1.26593996698
0.000923	1.586	1.28475834304
0.000924	1.578	1.28059205058
0.000925	1.576	1.28227298186
0.000926	1.572	1.28250380116
0.000927	1.56	1.2721635115
0.000928	1.552	1.26621325218
0.000929	1.54	1.268227109
0.00093	1.534	1.26049355413
0.000931	1.536	1.26834695569
0.000932	1.53	1.26059509756
0.000933	1.53	1.24623432789
0.000934	1.532	1.25895829955
0.000935	1.528	1.26222660406
0.000936	1.506	1.26252287108
0.000937	1.508	1.26409493314
0.000938	1.5	1.26095202129
0.000939	1.488	1.25134167996
0.00094	1.466	1.2493374244
0.000941	1.464	1.24125098187
0.000942	1.46	1.23466594672
0.000943	1.474	1.24471844206
0.000944	1.46	1.22816936943
0.000945	1.466	1.22997723556
0.000946	1.456	1.224770999
0.000947	1.456	1.224770999
0.000948	1.442	1.21104748049
0.000949	1.442	1.20442351355
0.00095	1.44	1.20764233116
0.000951	1.442	1.21434591447
0.000952	1.432	1.2187600256
0.000953	1.434	1.21228874448
0.000954	1.43	1.20710397232
0.000955	1.42	1.20648249055
0.000956	1.428	1.20366772824
0.000957	1.422	1.20329381283
0.000958	1.414	1.20108450993
0.000959	1.416	1.22267902575
0.00096	1.422	1.22144013361
0.000961	1.418	1.21789818951
0.000962	1.422	1.21980162322
0.000963	1.414	1.2225399789
0.000964	1.428	1.23159084115
0.000965	1.418	1.22444926396
0.000966	1.408	1.21553938645
0.000967	1.404	1.20032662222
0.000968	1.392	1.17742770479
0.000969	1.392	1.17232077521
0.00097	1.392	1.17402555338
0.000971	1.384	1.16813697827
0.000972	1.376	1.15698919615
0.000973	1.372	1.1634500419
0.000974	1.36	1.16206712371
0.000975	1.348	1.15017216103
0.000976	1.344	1.1461518224
0.000977	1.346	1.15337938251
0.000978	1.356	1.16157823671
0.000979	1.362	1.16058433558
0.00098	1.352	1.16279662882
0.000981	1.35	1.15043470045
0.000982	1.342	1.14762188895
0.000983	1.344	1.15484371237
0.000984	1.324	1.14674495857
0.000985	1.326	1.16091515625
0.000986	1.324	1.1554323866
0.000987	1.332	1.16695158426
0.000988	1.326	1.1557352638
0.000989	1.328	1.15776336097
0.00099	1.312	1.14133956385
0.000991	1.32	1.14262854857
0.000992	1.318	1.14580801184
0.000993	1.31	1.13397530837
0.000994	1.312	1.14658449318
0.000995	1.308	1.15114551643
0.000996	1.3	1.13929802949
0.000997	1.288	1.12474708268
0.000998	1.292	1.11657332943
0.000999	1.302	1.12906864273
0.001	1.304	1.13295366189
0.001001	1.292	1.13434386321
0.001002	1.272	1.12517376436
0.001003	1.262	1.12488043809
0.001004	1.262	1.11774594609
0.001005	1.256	1.11465869216
0.001006	1.256	1.1038405682
0.001007	1.248	1.1020417415
0.001008	1.256	1.10745835136
0.001009	1.254	1.11421900899
0.00101	1.252	1.12449811027
0.001011	1.236	1.11368936423
0.001012	1.224	1.11437157178
0.001013	1.228	1.10815883338
0.001014	1.228	1.10635256587
0.001015	1.214	1.10824365552
0.001016	1.22	1.10072703247
0.001017	1.22	1.10797111876
0.001018	1.214	1.11004684586
0.001019	1.21	1.10720368496
0.00102	1.206	1.10433871616
0.001021	1.204	1.09653271725
0.001022	1.206	1.0897541007
0.001023	1.212	1.09683909485
0.001024	1.212	1.09683909485
0.001025	1.202	1.0905026364
0.001026	1.2	1.08627804912
0.001027	1.196	1.08516542518
0.001028	1.184	1.07802782895
0.001029	1.19	1.07791465339
0.00103	1.18	1.07498837203
0.001031	1.18	1.07126093927
0.001032	1.182	1.07185633366
0.001033	1.18	1.07312627402
0.001034	1.164	1.05693140742
0.001035	1.17	1.06070731118
0.001036	1.17	1.06070731118
0.001037	1.164	1.06259305475
0.001038	1.162	1.07319895639
0.001039	1.152	1.06999813084
0.00104	1.138	1.05969618288
0.001041	1.12	1.03421467791
0.001042	1.13	1.04168133323
0.001043	1.14	1.04326410846
0.001044	1.132	1.04812976296
0.001045	1.13	1.0397595876
0.001046	1.132	1.04046912496
0.001047	1.128	1.0371190867
0.001048	1.116	1.04237421303
0.001049	1.114	1.03585906377
0.00105	1.108	1.04896901765
0.001051	1.094	1.04554483405
0.001052	1.088	1.04319509201
0.001053	1.094	1.0569597911
0.001054	1.088	1.05273738416
0.001055	1.098	1.0432621914
0.001056	1.088	1.04127614013
0.001057	1.086	1.04814312
0.001058	1.082	1.0484636379
0.001059	1.052	1.036
0.00106	1.036	1.02112878718
0.001061	1.042	1.02773342847
0.001062	1.042	1.02578555264
0.001063	1.03	1.01641526946
0.001064	1.032	1.01339824354
0.001065	1.024	1.00966529107
0.001066	1.03	1.02034307956
0.001067	1.028	1.02528825215
0.001068	1.02	1.01764433866
0.001069	1.018	1.01077989691
0.00107	1.01	1.01680873324
0.001071	1.018	1.01669857873
0.001072	1.014	1.02459943393
0.001073	1.016	1.01771508783
0.001074	1.016	1.02163790063
0.001075	1.006	1.02662748843
0.001076	1.002	1.0305319015
0.001077	1.004	1.02955524378
0.001078	0.994	1.02467751024
0.001079	0.998	1.02664307332
0.00108	0.988	1.0216927131
0.001081	0.996	1.02955524378
0.001082	0.99	1.03242433137
0.001083	0.99	1.02269252466
0.001084	0.992	1.02173186306
0.001085	1.004	1.02955524378
0.001086	0.998	1.02858932524
0.001087	0.992	1.02563931282
0.001088	1.002	1.02664307332
0.001089	0.996	1.02175535232
0.00109	0.992	1.01584250748
0.001091	1.006	1.03825045148
0.001092	1.0	1.03344085462
0.001093	0.996	1.02566271259
0.001094	1.002	1.02273945851
0.001095	0.996	1.01586613291
0.001096	0.988	1.01777011157
0.001097	0.976	1.01361925791
0.001098	0.976	1.01164420623
0.001099	0.968	1.01536988334
0.0011	0.954	1.0039342608
0.001101	0.954	1.00791071033
0.001102	0.952	0.99282223988
0.001103	0.954	0.999941998318
0.001104	0.952	1.00084764075
0.001105	0.954	0.995933732735
0.001106	0.95	0.981580358402
0.001107	0.958	0.988046557607
0.001108	0.958	0.979916322958
0.001109	0.954	0.975645427397
0.00111	0.948	0.974318223169
0.001111	0.936	0.965351749364
0.001112	0.936	0.969486461999
0.001113	0.922	0.96328396644
0.001114	0.926	0.967741701075
0.001115	0.916	0.961740089629
0.001116	0.916	0.953385546356
0.001117	0.918	0.956700580119
0.001118	0.914	0.954255730923
0.001119	0.908	0.94843871705
0.00112	0.906	0.953500917671
0.001121	0.904	0.958532211248
0.001122	0.892	0.950965824833
0.001123	0.884	0.943686388585
0.001124	0.884	0.950023157612
0.001125	0.884	0.954224292292
0.001126	0.876	0.951117237779
0.001127	0.89	0.958070978581
0.001128	0.884	0.947915608058
0.001129	0.888	0.948396541537
0.00113	0.886	0.940746512085
0.001131	0.88	0.941063228481
0.001132	0.872	0.924995135122
0.001133	0.874	0.932804373918
0.001134	0.88	0.934665715644
0.001135	0.878	0.933335952377
0.001136	0.88	0.93680307429
0.001137	0.874	0.928506327388
0.001138	0.868	0.922266772686
0.001139	0.856	0.918294070546
0.00114	0.862	0.922472763826
0.001141	0.852	0.917657888322
0.001142	0.844	0.911956139296
0.001143	0.836	0.908352354541
0.001144	0.838	0.914196915331
0.001145	0.836	0.917117222606
0.001146	0.822	0.902394592182
0.001147	0.818	0.906022074786
0.001148	0.818	0.914809269739
0.001149	0.814	0.914004376357
0.00115	0.816	0.904513128705
0.001151	0.816	0.900079996445
0.001152	0.818	0.899375338777
0.001153	0.83	0.901720577563
0.001154	0.834	0.911287001992
0.001155	0.83	0.910549284773
0.001156	0.828	0.911271638975
0.001157	0.836	0.908352354541
0.001158	0.84	0.904654630232
0.001159	0.84	0.9068627239
0.00116	0.84	0.904654630232
0.001161	0.844	0.90755936445
0.001162	0.84	0.909065454189
0.001163	0.84	0.904654630232
0.001164	0.836	0.906147890799
0.001165	0.844	0.903141184976
0.001166	0.844	0.900923970155
0.001167	0.838	0.905403777328
0.001168	0.832	0.903203188657
0.001169	0.832	0.900986126419
0.00117	0.836	0.906147890799
0.001171	0.822	0.895720938686
0.001172	0.816	0.888900444369
0.001173	0.812	0.890312304756
0.001174	0.818	0.890435848335
0.001175	0.806	0.874279131628
0.001176	0.802	0.864173593672
0.001177	0.798	0.863247357366
0.001178	0.79	0.8590110593
0.001179	0.796	0.87085245593
0.00118	0.798	0.877038197572
0.001181	0.798	0.874754822793
0.001182	0.798	0.872465472096
0.001183	0.792	0.86990574202
0.001184	0.79	0.868274150254
0.001185	0.79	0.877439456601
0.001186	0.792	0.872201811509
0.001187	0.792	0.86760359612
0.001188	0.786	0.864987861187
0.001189	0.784	0.851671298096
0.00119	0.788	0.85968366275
0.001191	0.782	0.859346263156
0.001192	0.784	0.861013356459
0.001193	0.782	0.861670470656
0.001194	0.778	0.862969292617
0.001195	0.764	0.851060514887
0.001196	0.758	0.845834499178
0.001197	0.756	0.841703035518
0.001198	0.752	0.842909247784
0.001199	0.746	0.83515507542
0.0012	0.746	0.837546416624
0.001201	0.746	0.832756867279
0.001202	0.748	0.832163445484
0.001203	0.748	0.832163445484
0.001204	0.738	0.825442911412
0.001205	0.728	0.818545050684
0.001206	0.73	0.825287828579
0.001207	0.738	0.832680010568
0.001208	0.734	0.829001809407
0.001209	0.738	0.839854749347
0.00121	0.732	0.836765200041
0.001211	0.734	0.843352832449
0.001212	0.732	0.846271823943
0.001213	0.738	0.844604049244
0.001214	0.736	0.842795348824
0.001215	0.73	0.832526275862
0.001216	0.718	0.830948855225
0.001217	0.712	0.825261170782
0.001218	0.702	0.825345988056
0.001219	0.702	0.825345988056
0.00122	0.7	0.833066623986
0.001221	0.704	0.836889478964
0.001222	0.69	0.833006602615
0.001223	0.678	0.82844191106
0.001224	0.682	0.837183372983
0.001225	0.682	0.839568937015
0.001226	0.678	0.833256263103
0.001227	0.674	0.838882590116
0.001228	0.67	0.825287828579
0.001229	0.676	0.828869109088
0.00123	0.668	0.828115933913
0.001231	0.662	0.822043794454
0.001232	0.668	0.820838595584
0.001233	0.666	0.808977131939
0.001234	0.664	0.804427746911
0.001235	0.666	0.804017412747
0.001236	0.664	0.799439803863
0.001237	0.666	0.806501084934
0.001238	0.658	0.810577571858
0.001239	0.666	0.811445623563
0.00124	0.672	0.82000975604
0.001241	0.662	0.819607223004
0.001242	0.662	0.817163386356
0.001243	0.656	0.820770369836
0.001244	0.656	0.820770369836
0.001245	0.664	0.821647126204
0.001246	0.664	0.819209374946
0.001247	0.668	0.820838595584
0.001248	0.662	0.812253654963
0.001249	0.656	0.818330006782
0.00125	0.646	0.815281546461
0.001251	0.65	0.821888070238
0.001252	0.65	0.824317899842
0.001253	0.648	0.81981461319
0.001254	0.648	0.81981461319
0.001255	0.648	0.814920855053
0.001256	0.646	0.82017315245
0.001257	0.644	0.825387181873
0.001258	0.634	0.819782898089
0.001259	0.632	0.817664968065
0.00126	0.622	0.816771693927
0.001261	0.616	0.81519568203
0.001262	0.598	0.807710344121
0.001263	0.6	0.8049844719
0.001264	0.592	0.790908338558
0.001265	0.592	0.793433046955
0.001266	0.596	0.795477215261
0.001267	0.606	0.799227126667
0.001268	0.604	0.791949493339
0.001269	0.606	0.789153977371
0.00127	0.6	0.779743547585
0.001271	0.6	0.792464510246
0.001272	0.604	0.796984316031
0.001273	0.596	0.795477215261
0.001274	0.596	0.797987468573
0.001275	0.586	0.789052596473
0.001276	0.584	0.776494687683
0.001277	0.588	0.786292566415
0.001278	0.586	0.791583223673
0.001279	0.588	0.788832048031
0.00128	0.586	0.791583223673
0.001281	0.584	0.794319834827
0.001282	0.582	0.792007575721
0.001283	0.586	0.791583223673
0.001284	0.582	0.784395308502
0.001285	0.584	0.786729940958
0.001286	0.572	0.782825651087
0.001287	0.562	0.775987113295
0.001288	0.554	0.771416878218
0.001289	0.55	0.776852624376
0.00129	0.546	0.774521787944
0.001291	0.54	0.764460594145
0.001292	0.542	0.769568710383
0.001293	0.542	0.766965449026
0.001294	0.546	0.756230123706
0.001295	0.538	0.74602680917
0.001296	0.534	0.7435348008
0.001297	0.536	0.740745570355
0.001298	0.54	0.753923072999
0.001299	0.54	0.759210115844
0.0013	0.546	0.761501149047
0.001301	0.544	0.756349125735
0.001302	0.542	0.756462821294
0.001303	0.54	0.75126559884
0.001304	0.536	0.7488017094
0.001305	0.532	0.738224897982
0.001306	0.528	0.738387432179
0.001307	0.526	0.743857513238
0.001308	0.524	0.749282323293
0.001309	0.526	0.751880309624
0.00131	0.528	0.751808486252
0.001311	0.536	0.756772092509
0.001312	0.532	0.754304978109
0.001313	0.528	0.754464048183
0.001314	0.524	0.746608331055
0.001315	0.518	0.741401375774
0.001316	0.52	0.74404300951
0.001317	0.514	0.744180085732
0.001318	0.506	0.738893767737
0.001319	0.5	0.730753036258
0.00132	0.504	0.730742088565
0.001321	0.502	0.733482106121
0.001322	0.496	0.730742088565
0.001323	0.5	0.733484832836
0.001324	0.496	0.728
0.001325	0.484	0.725082064321
0.001326	0.496	0.728
0.001327	0.494	0.730728403718
0.001328	0.494	0.73346029204
0.001329	0.49	0.733416661932
0.00133	0.486	0.727876363128
0.001331	0.484	0.722318489311
0.001332	0.488	0.730654501115
0.001333	0.492	0.733441204187
0.001334	0.492	0.727967032221
0.001335	0.49	0.719652694013
0.001336	0.5	0.728010988928
0.001337	0.498	0.728008241712
0.001338	0.496	0.722484601912
0.001339	0.492	0.719677705643
0.00134	0.486	0.716801227678
0.001341	0.486	0.714005602219
0.001342	0.486	0.708381253281
0.001343	0.492	0.7168932975
0.001344	0.49	0.716868188721
0.001345	0.49	0.716868188721
0.001346	0.488	0.716837499019
0.001347	0.496	0.716926774504
0.001348	0.496	0.716926774504
0.001349	0.498	0.71693514351
0.00135	0.496	0.711325523231
0.001351	0.494	0.708494177817
0.001352	0.494	0.708494177817
0.001353	0.494	0.708494177817
0.001354	0.486	0.705552265959
0.001355	0.482	0.696904584574
0.001356	0.474	0.690886387187
0.001357	0.472	0.687906970455
0.001358	0.466	0.693429160044
0.001359	0.466	0.693429160044
0.00136	0.468	0.690634490885
0.001361	0.46	0.687313611098
0.001362	0.46	0.690217357069
0.001363	0.452	0.692600895177
0.001364	0.454	0.69273660218
0.001365	0.45	0.689565080322
0.001366	0.452	0.686801281303
0.001367	0.448	0.686510014494
0.001368	0.446	0.692158941284
0.001369	0.446	0.686355592969
0.00137	0.444	0.680341090924
0.001371	0.452	0.675052590544
0.001372	0.456	0.678280178098
0.001373	0.454	0.681090302383
0.001374	0.45	0.683739716559
0.001375	0.446	0.683435439526
0.001376	0.45	0.686658576004
0.001377	0.44	0.68
0.001378	0.438	0.676872218369
0.001379	0.442	0.683107604994
0.00138	0.438	0.679820564561
0.001381	0.438	0.679820564561
0.001382	0.436	0.670748835258
0.001383	0.43	0.667158152165
0.001384	0.434	0.670554994016
0.001385	0.426	0.666726330663
0.001386	0.43	0.670149237111
0.001387	0.426	0.669719344203
0.001388	0.42	0.669029147347
0.001389	0.422	0.669265268784
0.00139	0.416	0.659502843057
0.001391	0.418	0.659754499795
0.001392	0.412	0.652882837881
0.001393	0.414	0.6562042365
0.001394	0.41	0.65261014396
0.001395	0.412	0.649812280586
0.001396	0.418	0.653663522005
0.001397	0.412	0.646727144938
0.001398	0.416	0.647258835397
0.001399	0.418	0.647515250786
0.0014	0.418	0.650596649238
0.001401	0.422	0.651088319662
0.001402	0.422	0.651088319662
0.001403	0.428	0.651779103685
0.001404	0.422	0.648009259193
0.001405	0.42	0.647765389628
0.001406	0.42	0.644670458451
0.001407	0.418	0.641308038309
0.001408	0.418	0.641308038309
0.001409	0.414	0.643897507372
0.00141	0.42	0.653911308971
0.001411	0.422	0.657203164935
0.001412	0.43	0.670149237111
0.001413	0.426	0.666726330663
0.001414	0.428	0.675881646444
0.001415	0.424	0.672476021877
0.001416	0.414	0.662271847507
0.001417	0.412	0.662009063382
0.001418	0.418	0.665789756605
0.001419	0.418	0.668786961595
0.00142	0.416	0.662528489953
0.001421	0.42	0.666033032214
0.001422	0.418	0.662778997857
0.001423	0.414	0.659245022734
0.001424	0.41	0.65261014396
0.001425	0.404	0.64558810398
0.001426	0.41	0.646451854356
0.001427	0.406	0.642778344377
0.001428	0.41	0.646451854356
0.001429	0.412	0.649812280586
0.00143	0.408	0.649258038071
0.001431	0.41	0.649538297562
0.001432	0.412	0.649812280586
0.001433	0.406	0.648971493981
0.001434	0.402	0.64528753281
0.001435	0.404	0.64558810398
0.001436	0.412	0.652882837881
0.001437	0.412	0.662009063382
0.001438	0.41	0.658710862215
0.001439	0.408	0.652331204221
0.00144	0.402	0.651456828961
0.001441	0.4	0.648074069841
0.001442	0.4	0.648074069841
0.001443	0.4	0.651152823844
0.001444	0.4	0.648074069841
0.001445	0.402	0.635921378788
0.001446	0.404	0.642482684592
0.001447	0.402	0.635921378788
0.001448	0.4	0.632455532034
0.001449	0.386	0.623701851849
0.00145	0.378	0.612467141976
0.001451	0.374	0.611656766496
0.001452	0.37	0.610819122163
0.001453	0.366	0.600036665546
0.001454	0.364	0.602912929037
0.001455	0.368	0.603801291817
0.001456	0.368	0.603801291817
0.001457	0.374	0.618161791119
0.001458	0.366	0.609954096634
0.001459	0.364	0.609511279633
0.00146	0.362	0.609061573242
0.001461	0.36	0.608604962188
0.001462	0.358	0.604843781484
0.001463	0.362	0.618834388185
0.001464	0.36	0.628012738724
0.001465	0.358	0.621156984988
0.001466	0.36	0.621610810717
0.001467	0.362	0.625264743929
0.001468	0.36	0.615142259969
0.001469	0.364	0.616038959807
0.00147	0.364	0.616038959807
0.001471	0.364	0.616038959807
0.001472	0.362	0.618834388185
0.001473	0.362	0.622057875121
0.001474	0.366	0.622931777966
0.001475	0.364	0.619276997797
0.001476	0.36	0.608604962188
0.001477	0.35	0.596238207431
0.001478	0.348	0.595731483136
0.001479	0.344	0.594696561281
0.00148	0.35	0.602909611799
0.001481	0.352	0.60340367914
0.001482	0.356	0.604370747141
0.001483	0.35	0.589491306128
0.001484	0.356	0.59771565146
0.001485	0.356	0.59771565146
0.001486	0.352	0.596737798367
0.001487	0.352	0.600079994667
0.001488	0.356	0.60105241036
0.001489	0.35	0.596238207431
0.00149	0.35	0.599583188557
0.001491	0.352	0.596737798367
0.001492	0.348	0.592364752496
0.001493	0.352	0.593376777436
0.001494	0.346	0.588459004519
0.001495	0.342	0.583982876461
0.001496	0.344	0.591323938294
0.001497	0.35	0.599583188557
0.001498	0.352	0.600079994667
0.001499	0.346	0.595217607266
0.0015	0.342	0.600862713105
0.001501	0.342	0.600862713105
0.001502	0.344	0.601385067989
0.001503	0.336	0.589155327567
0.001504	0.338	0.593090212362
0.001505	0.34	0.593632883186
0.001506	0.34	0.593632883186
0.001507	0.34	0.590254182535
0.001508	0.338	0.586307086773
0.001509	0.342	0.587397650659
0.00151	0.334	0.574842587149
0.001511	0.328	0.573075911202
0.001512	0.32	0.56709787515
0.001513	0.32	0.56709787515
0.001514	0.324	0.575346851908
0.001515	0.332	0.577733502577
0.001516	0.334	0.578311334836
0.001517	0.33	0.57714816122
0.001518	0.33	0.58060313468
0.001519	0.326	0.57941694832
0.00152	0.324	0.57881257761
0.001521	0.33	0.584037670018
0.001522	0.33	0.584037670018
0.001523	0.332	0.588027210255
0.001524	0.326	0.57941694832
0.001525	0.322	0.571240754849
0.001526	0.32	0.570613704707
0.001527	0.318	0.56997894698
0.001528	0.316	0.572838546189
0.001529	0.312	0.571538275184
0.00153	0.31	0.570876519048
0.001531	0.31	0.570876519048
0.001532	0.306	0.573030540198
0.001533	0.306	0.569529630485
0.001534	0.308	0.573703756306
0.001535	0.3	0.567450438364
0.001536	0.302	0.568151388276
0.001537	0.304	0.568844442708
0.001538	0.306	0.566007067094
0.001539	0.306	0.566007067094
0.00154	0.302	0.564620226347
0.001541	0.304	0.565317609844
0.001542	0.304	0.558197097807
0.001543	0.3	0.549545266561
0.001544	0.294	0.539966665638
0.001545	0.296	0.540725438647
0.001546	0.296	0.540725438647
0.001547	0.296	0.540725438647
0.001548	0.294	0.539966665638
0.001549	0.294	0.536249941725
0.00155	0.292	0.531729254414
0.001551	0.29	0.527162214124
0.001552	0.288	0.530147149384
0.001553	0.284	0.524732312708
0.001554	0.282	0.523904571463
0.001555	0.282	0.523904571463
0.001556	0.282	0.523904571463
0.001557	0.286	0.529342988997
0.001558	0.286	0.529342988997
0.001559	0.282	0.527708252731
0.00156	0.282	0.523904571463
0.001561	0.284	0.524732312708
0.001562	0.284	0.532300666917
0.001563	0.286	0.529342988997
0.001564	0.28	0.515363949069
0.001565	0.278	0.514505587919
0.001566	0.274	0.512761152975
0.001567	0.274	0.512761152975
0.001568	0.27	0.503090449124
0.001569	0.274	0.50884575266
0.00157	0.276	0.513638004824
0.001571	0.284	0.524732312708
0.001572	0.28	0.523067873225
0.001573	0.278	0.514505587919
0.001574	0.276	0.513638004824
0.001575	0.272	0.507952753708
0.001576	0.272	0.507952753708
0.001577	0.266	0.505216785153
0.001578	0.27	0.507050293363
0.001579	0.27	0.507050293363
0.00158	0.266	0.505216785153
0.001581	0.268	0.502171285519
0.001582	0.268	0.498172660832
0.001583	0.27	0.499099188539
0.001584	0.272	0.496
0.001585	0.27	0.491019347888
0.001586	0.27	0.491019347888
0.001587	0.268	0.490077544884
0.001588	0.262	0.487191953957
0.001589	0.264	0.4881639069
0.00159	0.266	0.489125750702
0.001591	0.266	0.489125750702
0.001592	0.258	0.47690250576
0.001593	0.254	0.470620866516
0.001594	0.254	0.470620866516
0.001595	0.256	0.471660895135
0.001596	0.254	0.470620866516
0.001597	0.256	0.471660895135
0.001598	0.262	0.478911265267
0.001599	0.268	0.490077544884
0.0016	0.264	0.4881639069
0.001601	0.264	0.4881639069
0.001602	0.262	0.487191953957
0.001603	0.262	0.491279960918
0.001604	0.26	0.494368283772
0.001605	0.26	0.494368283772
0.001606	0.258	0.493392338814
0.001607	0.258	0.493392338814
0.001608	0.254	0.48732330131
0.001609	0.254	0.491410215604
0.00161	0.246	0.48732330131
0.001611	0.242	0.485217477014
0.001612	0.238	0.483069353199
0.001613	0.234	0.476701164253
0.001614	0.23	0.474447046571
0.001615	0.23	0.47021271782
0.001616	0.23	0.465939910289
0.001617	0.228	0.464775214485
0.001618	0.226	0.463598964624
0.001619	0.222	0.461211448253
0.00162	0.22	0.46
0.001621	0.224	0.462411072532
0.001622	0.228	0.464775214485
0.001623	0.23	0.465939910289
0.001624	0.232	0.467093138464
0.001625	0.234	0.472487036859
0.001626	0.236	0.473607432374
0.001627	0.236	0.477811678384
0.001628	0.242	0.481077956261
0.001629	0.24	0.475815090135
0.00163	0.244	0.482145206343
0.001631	0.244	0.482145206343
0.001632	0.244	0.482145206343
0.001633	0.244	0.47797907904
0.001634	0.246	0.479044883075
0.001635	0.244	0.47797907904
0.001636	0.238	0.470484856292
0.001637	0.238	0.470484856292
0.001638	0.238	0.470484856292
0.001639	0.236	0.469365529199
0.00164	0.232	0.462791529741
0.001641	0.234	0.468234983742
0.001642	0.232	0.462791529741
0.001643	0.23	0.461627555503
0.001644	0.234	0.463943962133
0.001645	0.23	0.457274534607
0.001646	0.23	0.465939910289
0.001647	0.228	0.460451951891
0.001648	0.226	0.463598964624
0.001649	0.226	0.463598964624
0.00165	0.222	0.461211448253
0.001651	0.22	0.46
0.001652	0.22	0.46
0.001653	0.218	0.458776634104
0.001654	0.218	0.454396302802
0.001655	0.22	0.46
0.001656	0.218	0.458776634104
0.001657	0.218	0.458776634104
0.001658	0.218	0.454396302802
0.001659	0.214	0.451889366992
0.00166	0.214	0.451889366992
0.001661	0.206	0.446725866724
0.001662	0.208	0.452477623756
0.001663	0.212	0.455034064659
0.001664	0.212	0.455034064659
0.001665	0.21	0.453762052182
0.001666	0.206	0.455591922668
0.001667	0.202	0.448548771038
0.001668	0.204	0.454295058305
0.001669	0.202	0.452985650987
0.00167	0.2	0.451663591625
0.001671	0.196	0.448981068643
0.001672	0.196	0.448981068643
0.001673	0.196	0.448981068643
0.001674	0.194	0.447620374871
0.001675	0.196	0.448981068643
0.001676	0.196	0.448981068643
0.001677	0.198	0.45032876879
0.001678	0.2	0.451663591625
0.001679	0.2	0.451663591625
0.00168	0.2	0.451663591625
0.001681	0.202	0.452985650987
0.001682	0.202	0.452985650987
0.001683	0.2	0.451663591625
0.001684	0.206	0.455591922668
0.001685	0.208	0.456876350887
0.001686	0.208	0.461233129773
0.001687	0.21	0.462493243194
0.001688	0.21	0.466797600679
0.001689	0.206	0.464288703287
0.00169	0.204	0.463016198421
0.001691	0.2	0.460434577329
0.001692	0.2	0.45607017004
0.001693	0.2	0.45607017004
0.001694	0.198	0.45032876879
0.001695	0.196	0.444504218203
0.001696	0.196	0.444504218203
0.001697	0.196	0.444504218203
0.001698	0.198	0.45032876879
0.001699	0.194	0.44312977783
0.0017	0.194	0.44312977783
0.001701	0.192	0.441742006153
0.001702	0.194	0.44312977783
0.001703	0.194	0.44312977783
0.001704	0.194	0.438593205602
0.001705	0.19	0.43577517139
0.001706	0.188	0.438925961866
0.001707	0.19	0.440340777126
0.001708	0.194	0.447620374871
0.001709	0.194	0.44312977783
0.00171	0.192	0.441742006153
0.001711	0.192	0.441742006153
0.001712	0.192	0.441742006153
0.001713	0.186	0.428256932226
0.001714	0.188	0.425036469024
0.001715	0.188	0.425036469024
0.001716	0.19	0.426497362243
0.001717	0.192	0.42794392156
0.001718	0.192	0.42794392156
0.001719	0.19	0.426497362243
0.00172	0.184	0.417305643384
0.001721	0.182	0.41578359756
0.001722	0.188	0.425036469024
0.001723	0.196	0.435412448145
0.001724	0.194	0.438593205602
0.001725	0.198	0.445865450557
0.001726	0.2	0.4472135955
0.001727	0.196	0.444504218203
0.001728	0.192	0.441742006153
0.001729	0.188	0.434345484609
0.00173	0.184	0.43144408676
0.001731	0.186	0.432901836448
0.001732	0.186	0.432901836448
0.001733	0.186	0.428256932226
0.001734	0.186	0.428256932226
0.001735	0.184	0.426783317387
0.001736	0.182	0.420566284906
0.001737	0.182	0.41578359756
0.001738	0.182	0.41578359756
0.001739	0.18	0.414246303544
0.00174	0.18	0.414246303544
0.001741	0.172	0.40794117223
0.001742	0.172	0.40794117223
0.001743	0.172	0.40794117223
0.001744	0.174	0.409541206718
0.001745	0.178	0.417511676483
0.001746	0.176	0.415961536683
0.001747	0.174	0.409541206718
0.001748	0.164	0.401377627677
0.001749	0.164	0.401377627677
0.00175	0.16	0.397994974843
0.001751	0.164	0.401377627677
0.001752	0.164	0.406329915217
0.001753	0.16	0.402988833592
0.001754	0.164	0.406329915217
0.001755	0.162	0.39969488363
0.001756	0.16	0.397994974843
0.001757	0.158	0.396277680421
0.001758	0.16	0.397994974843
0.001759	0.16	0.397994974843
0.00176	0.158	0.396277680421
0.001761	0.16	0.397994974843
0.001762	0.162	0.404667764963
0.001763	0.166	0.40797548946
0.001764	0.164	0.406329915217
0.001765	0.158	0.396277680421
0.001766	0.16	0.402988833592
0.001767	0.162	0.404667764963
0.001768	0.162	0.404667764963
0.001769	0.168	0.414458683104
0.00177	0.168	0.414458683104
0.001771	0.168	0.414458683104
0.001772	0.168	0.414458683104
0.001773	0.17	0.416052881254
0.001774	0.168	0.414458683104
0.001775	0.166	0.412848640545
0.001776	0.166	0.412848640545
0.001777	0.164	0.411222567474
0.001778	0.16	0.402988833592
0.001779	0.15	0.389230009121
0.00178	0.148	0.382225064589
0.001781	0.152	0.396100997222
0.001782	0.152	0.396100997222
0.001783	0.152	0.396100997222
0.001784	0.156	0.399579779268
0.001785	0.152	0.391019181115
0.001786	0.158	0.401292910478
0.001787	0.16	0.402988833592
0.001788	0.16	0.402988833592
0.001789	0.152	0.396100997222
0.00179	0.152	0.396100997222
0.001791	0.148	0.387422250264
0.001792	0.15	0.389230009121
0.001793	0.148	0.387422250264
0.001794	0.144	0.383749918567
0.001795	0.144	0.383749918567
0.001796	0.148	0.392550633677
0.001797	0.148	0.392550633677
0.001798	0.146	0.390748000635
0.001799	0.144	0.388926728318
0.0018	0.142	0.387086553629
0.001801	0.14	0.385227205685
0.001802	0.138	0.378095226101
0.001803	0.14	0.38
0.001804	0.138	0.378095226101
0.001805	0.132	0.372257975066
0.001806	0.132	0.372257975066
0.001807	0.13	0.370270171631
0.001808	0.128	0.362789194988
0.001809	0.128	0.362789194988
0.00181	0.134	0.374224531532
0.001811	0.132	0.372257975066
0.001812	0.132	0.366846016743
0.001813	0.132	0.366846016743
0.001814	0.132	0.366846016743
0.001815	0.13	0.364828726939
0.001816	0.132	0.366846016743
0.001817	0.132	0.366846016743
0.001818	0.128	0.362789194988
0.001819	0.13	0.364828726939
0.00182	0.132	0.361353012994
0.001821	0.132	0.361353012994
0.001822	0.132	0.361353012994
0.001823	0.134	0.363378590454
0.001824	0.134	0.363378590454
0.001825	0.128	0.357233816988
0.001826	0.13	0.359304884464
0.001827	0.134	0.368841429343
0.001828	0.134	0.368841429343
0.001829	0.132	0.366846016743
0.00183	0.134	0.368841429343
0.001831	0.132	0.366846016743
0.001832	0.132	0.366846016743
0.001833	0.128	0.362789194988
0.001834	0.132	0.366846016743
0.001835	0.134	0.374224531532
0.001836	0.134	0.374224531532
0.001837	0.138	0.383348405501
0.001838	0.14	0.385227205685
0.001839	0.138	0.383348405501
0.00184	0.136	0.381449865644
0.001841	0.136	0.381449865644
0.001842	0.136	0.381449865644
0.001843	0.138	0.383348405501
0.001844	0.138	0.383348405501
0.001845	0.132	0.372257975066
0.001846	0.128	0.368260777167
0.001847	0.128	0.368260777167
0.001848	0.13	0.370270171631
0.001849	0.13	0.370270171631
0.00185	0.13	0.370270171631
0.001851	0.13	0.364828726939
0.001852	0.128	0.362789194988
0.001853	0.128	0.362789194988
0.001854	0.126	0.360727043622
0.001855	0.128	0.362789194988
0.001856	0.13	0.364828726939
0.001857	0.13	0.364828726939
0.001858	0.13	0.364828726939
0.001859	0.13	0.364828726939
0.00186	0.124	0.35302124582
0.001861	0.124	0.358641882663
0.001862	0.126	0.360727043622
0.001863	0.122	0.356533308402
0.001864	0.124	0.358641882663
0.001865	0.124	0.358641882663
0.001866	0.124	0.358641882663
0.001867	0.12	0.34292856399
0.001868	0.118	0.340699280892
0.001869	0.124	0.35302124582
0.00187	0.124	0.35302124582
0.001871	0.124	0.347309660102
0.001872	0.122	0.34513185886
0.001873	0.122	0.34513185886
0.001874	0.12	0.34292856399
0.001875	0.12	0.34292856399
0.001876	0.118	0.340699280892
0.001877	0.118	0.340699280892
0.001878	0.116	0.338443496023
0.001879	0.114	0.336160675868
0.00188	0.116	0.338443496023
0.001881	0.114	0.330157538154
0.001882	0.118	0.334777538076
0.001883	0.12	0.337045990927
0.001884	0.12	0.337045990927
0.001885	0.12	0.337045990927
0.001886	0.122	0.339287488717
0.001887	0.114	0.330157538154
0.001888	0.112	0.327804819977
0.001889	0.112	0.327804819977
0.00189	0.116	0.338443496023
0.001891	0.114	0.336160675868
0.001892	0.116	0.338443496023
0.001893	0.118	0.340699280892
0.001894	0.122	0.350878896487
0.001895	0.118	0.346519840702
0.001896	0.118	0.346519840702
0.001897	0.118	0.346519840702
0.001898	0.118	0.346519840702
0.001899	0.118	0.346519840702
0.0019	0.118	0.346519840702
0.001901	0.114	0.342058474533
0.001902	0.114	0.342058474533
0.001903	0.114	0.342058474533
0.001904	0.114	0.336160675868
0.001905	0.112	0.333850265838
0.001906	0.112	0.339788169306
0.001907	0.11	0.337490740614
0.001908	0.11	0.337490740614
0.001909	0.108	0.335165630696
0.00191	0.108	0.335165630696
0.001911	0.112	0.339788169306
0.001912	0.11	0.337490740614
0.001913	0.11	0.337490740614
0.001914	0.104	0.32432082881
0.001915	0.102	0.321863325031
0.001916	0.102	0.321863325031
0.001917	0.102	0.321863325031
0.001918	0.104	0.32432082881
0.001919	0.106	0.33281225939
0.00192	0.1	0.325576411922
0.001921	0.102	0.328018292173
0.001922	0.098	0.316853278348
0.001923	0.096	0.314299220489
0.001924	0.098	0.316853278348
0.001925	0.094	0.305227783794
0.001926	0.092	0.302549169558
0.001927	0.092	0.302549169558
0.001928	0.096	0.307870102478
0.001929	0.1	0.319374388453
0.00193	0.102	0.321863325031
0.001931	0.104	0.32432082881
0.001932	0.1	0.319374388453
0.001933	0.1	0.319374388453
0.001934	0.1	0.319374388453
0.001935	0.098	0.316853278348
0.001936	0.096	0.314299220489
0.001937	0.1	0.325576411922
0.001938	0.098	0.323103698524
0.001939	0.098	0.323103698524
0.00194	0.094	0.318062886864
0.001941	0.094	0.318062886864
0.001942	0.092	0.315493264587
0.001943	0.09	0.306431068921
0.001944	0.09	0.306431068921
0.001945	0.09	0.306431068921
0.001946	0.088	0.303736728105
0.001947	0.086	0.301004983347
0.001948	0.086	0.301004983347
0.001949	0.082	0.295425117416
0.00195	0.082	0.288575813262
0.001951	0.082	0.281559940332
0.001952	0.082	0.281559940332
0.001953	0.082	0.281559940332
0.001954	0.08	0.278567765544
0.001955	0.08	0.278567765544
0.001956	0.082	0.288575813262
0.001957	0.082	0.288575813262
0.001958	0.082	0.288575813262
0.001959	0.086	0.294285575589
0.00196	0.088	0.297079114042
0.001961	0.09	0.299833287011
0.001962	0.094	0.311711404989
0.001963	0.094	0.311711404989
0.001964	0.09	0.306431068921
0.001965	0.088	0.303736728105
0.001966	0.094	0.311711404989
0.001967	0.092	0.309088983951
0.001968	0.09	0.306431068921
0.001969	0.084	0.298234806822
0.00197	0.082	0.295425117416
0.001971	0.082	0.295425117416
0.001972	0.084	0.298234806822
0.001973	0.086	0.301004983347
0.001974	0.086	0.301004983347
0.001975	0.084	0.298234806822
0.001976	0.086	0.301004983347
0.001977	0.088	0.303736728105
0.001978	0.086	0.301004983347
0.001979	0.086	0.301004983347
0.00198	0.086	0.301004983347
0.001981	0.088	0.303736728105
0.001982	0.088	0.303736728105
0.001983	0.088	0.303736728105
0.001984	0.086	0.301004983347
0.001985	0.086	0.301004983347
0.001986	0.086	0.301004983347
0.001987	0.086	0.301004983347
0.001988	0.084	0.298234806822
0.001989	0.084	0.298234806822
0.00199	0.084	0.298234806822
0.001991	0.084	0.298234806822
0.001992	0.082	0.295425117416
0.001993	0.08	0.285657137142
0.001994	0.082	0.295425117416
0.001995	0.084	0.298234806822
0.001996	0.08	0.292574776767
0.001997	0.08	0.292574776767
0.001998	0.08	0.292574776767
[truncated: 8,002 more rows]
