# Supplementary material for: The Influence of Synaptic Size on AMPA Receptor Activation: A Monte Carlo Model
Source: PLoS One. 2015 Jun 24;10(6):e0130924. doi: 10.1371/journal.pone.0130924 (PMC4479604; doi:10.1371/journal.pone.0130924)
Supplement: S1 Dataset — This package contains the experimental data used as basis for the analysis presented in the paper. (ZIP) [file pone.0130924.s001.zip › S1 Simulation data/test/1191_10844_288_308.csv]

time	AMPA.O.mean	AMPA.O.stdev
0.0	0.0	0.0
1e-06	0.0	0.0
2e-06	0.03	0.170587221092
3e-06	0.162	0.409580272962
4e-06	0.388	0.59452165646
5e-06	0.708	0.814085990544
6e-06	1.072	0.995397408074
7e-06	1.574	1.18849652923
8e-06	2.046	1.38704145576
9e-06	2.618	1.59124982325
1e-05	3.242	1.73534895626
1.1e-05	3.858	1.94057620309
1.2e-05	4.542	2.11382023834
1.3e-05	5.358	2.32418501845
1.4e-05	6.072	2.48893872966
1.5e-05	6.792	2.60475257942
1.6e-05	7.616	2.72700275027
1.7e-05	8.428	2.85951324529
1.8e-05	9.276	3.0397078807
1.9e-05	10.156	3.20244656474
2e-05	11.024	3.30687526224
2.1e-05	11.814	3.45418644546
2.2e-05	12.576	3.59168818246
2.3e-05	13.44	3.7344879167
2.4e-05	14.25	3.78939309125
2.5e-05	15.042	3.83147960976
2.6e-05	15.78	3.88427599431
2.7e-05	16.5	4.03757352874
2.8e-05	17.172	4.12679245904
2.9e-05	17.858	4.13059753547
3e-05	18.558	4.18026745556
3.1e-05	19.206	4.33999585253
3.2e-05	19.784	4.45974707803
3.3e-05	20.28	4.48838501022
3.4e-05	20.834	4.46480055546
3.5e-05	21.472	4.58881422592
3.6e-05	22.03	4.62742909184
3.7e-05	22.45	4.65741344525
3.8e-05	22.922	4.6151832033
3.9e-05	23.376	4.68130580074
4e-05	23.876	4.74601137799
4.1e-05	24.28	4.83503877958
4.2e-05	24.704	4.88266156927
4.3e-05	25.046	4.92867974208
4.4e-05	25.458	4.91774704514
4.5e-05	25.902	4.99563769703
4.6e-05	26.27	5.06883615833
4.7e-05	26.57	5.08852630926
4.8e-05	26.808	5.1895217506
4.9e-05	27.05	5.23979961449
5e-05	27.406	5.28707518388
5.1e-05	27.62	5.28200719424
5.2e-05	27.922	5.36208131233
5.3e-05	28.116	5.47782292521
5.4e-05	28.312	5.419839112
5.5e-05	28.502	5.38794914601
5.6e-05	28.702	5.38490445598
5.7e-05	28.826	5.4365176354
5.8e-05	28.956	5.45985933885
5.9e-05	29.08	5.48758599021
6e-05	29.222	5.4428591751
6.1e-05	29.396	5.48554318186
6.2e-05	29.54	5.54656650551
6.3e-05	29.646	5.5263626374
6.4e-05	29.744	5.49931486642
6.5e-05	29.852	5.55140486724
6.6e-05	30.014	5.52284383266
6.7e-05	30.096	5.54389610292
6.8e-05	30.138	5.52294812577
6.9e-05	30.168	5.54362480693
7e-05	30.23	5.53688540607
7.1e-05	30.326	5.52193118392
7.2e-05	30.434	5.56575637268
7.3e-05	30.468	5.48059996716
7.4e-05	30.514	5.52754954749
7.5e-05	30.582	5.55943126588
7.6e-05	30.582	5.58956849855
7.7e-05	30.618	5.56094200653
7.8e-05	30.632	5.59111580993
7.9e-05	30.646	5.59827509149
8e-05	30.676	5.58525057629
8.1e-05	30.64	5.63190909018
8.2e-05	30.678	5.60413383138
8.3e-05	30.59	5.53695764838
8.4e-05	30.55	5.49795416496
8.5e-05	30.54	5.47141663557
8.6e-05	30.506	5.4267821036
8.7e-05	30.496	5.44113811624
8.8e-05	30.49	5.39165095309
8.9e-05	30.502	5.43083750447
9e-05	30.4	5.48197044866
9.1e-05	30.378	5.45225788092
9.2e-05	30.308	5.43296751325
9.3e-05	30.282	5.40171046984
9.4e-05	30.224	5.4075709889
9.5e-05	30.174	5.45341397658
9.6e-05	30.098	5.44943997123
9.7e-05	30.042	5.40483450255
9.8e-05	30.03	5.43627629909
9.9e-05	30.018	5.42159349269
0.0001	29.994	5.43193924856
0.000101	29.902	5.43731514628
0.000102	29.848	5.479862772
0.000103	29.83	5.41083172904
0.000104	29.778	5.38857272383
0.000105	29.722	5.43256072216
0.000106	29.696	5.54937690196
0.000107	29.616	5.51040325203
0.000108	29.56	5.53013562221
0.000109	29.456	5.60357600109
0.00011	29.41	5.60159798629
0.000111	29.37	5.55311624226
0.000112	29.338	5.50779048258
0.000113	29.272	5.48908152608
0.000114	29.192	5.55329955972
0.000115	29.08	5.55892075856
0.000116	29.04	5.58089598541
0.000117	29.026	5.56608695584
0.000118	29.008	5.54291764326
0.000119	28.952	5.53657800451
0.00012	28.918	5.59457558712
0.000121	28.848	5.54625062542
0.000122	28.816	5.53878542643
0.000123	28.798	5.52097781195
0.000124	28.74	5.53826687692
0.000125	28.712	5.52603438281
0.000126	28.626	5.50655282368
0.000127	28.522	5.49850125034
0.000128	28.476	5.49812913635
0.000129	28.42	5.45780175529
0.00013	28.388	5.46236725239
0.000131	28.304	5.4058842015
0.000132	28.23	5.43774769551
0.000133	28.134	5.42807921829
0.000134	28.036	5.4250072811
0.000135	27.946	5.435722951
0.000136	27.91	5.39980555205
0.000137	27.78	5.36727118748
0.000138	27.764	5.35539951824
0.000139	27.708	5.3503958732
0.00014	27.658	5.34013445524
0.000141	27.602	5.32612391895
0.000142	27.534	5.33149547501
0.000143	27.484	5.39089454543
0.000144	27.346	5.36975641906
0.000145	27.348	5.37465310509
0.000146	27.306	5.35839192296
0.000147	27.21	5.25222809863
0.000148	27.108	5.18925196921
0.000149	27.088	5.20694305711
0.00015	26.952	5.12851791456
0.000151	26.876	5.11279023626
0.000152	26.832	5.09232520564
0.000153	26.748	5.07035462271
0.000154	26.722	5.075895586
0.000155	26.612	5.09994666639
0.000156	26.498	5.14217813772
0.000157	26.402	5.14085557082
0.000158	26.356	5.12574521411
0.000159	26.342	5.13429995228
0.00016	26.266	5.13957624712
0.000161	26.226	5.15586307033
0.000162	26.188	5.1295863381
0.000163	26.02	5.13532861655
0.000164	25.962	5.08139311607
0.000165	25.91	5.09214100355
0.000166	25.88	5.09250429553
0.000167	25.802	5.11534905945
0.000168	25.756	5.11942027968
0.000169	25.67	5.10265617105
0.00017	25.644	5.08932844293
0.000171	25.59	5.15382382314
0.000172	25.54	5.1470768403
0.000173	25.492	5.131270408
0.000174	25.392	5.1274102625
0.000175	25.322	5.15192352428
0.000176	25.276	5.1365186654
0.000177	25.25	5.16522022764
0.000178	25.162	5.17220997254
0.000179	25.072	5.18216325486
0.00018	25.002	5.17087961569
0.000181	24.922	5.09390969688
0.000182	24.834	5.06423182724
0.000183	24.76	5.04682078144
0.000184	24.722	5.0490311942
0.000185	24.634	5.01358594222
0.000186	24.606	4.95567997353
0.000187	24.54	5.00163973113
0.000188	24.498	5.01258376489
0.000189	24.452	4.99316492818
0.00019	24.346	4.9406764719
0.000191	24.27	4.94298492816
0.000192	24.254	4.93249267612
0.000193	24.174	4.93028640142
0.000194	24.132	4.94192027455
0.000195	24.072	4.96938788987
0.000196	24.064	4.96305389856
0.000197	24.018	4.99496506494
0.000198	23.924	4.90369493342
0.000199	23.868	4.93098124109
0.0002	23.768	4.94875499495
0.000201	23.758	4.94807396873
0.000202	23.664	4.88089172181
0.000203	23.576	4.905937627
0.000204	23.544	4.86662757975
0.000205	23.438	4.91753556164
0.000206	23.392	4.94351453927
0.000207	23.34	4.97919672236
0.000208	23.308	4.99210737064
0.000209	23.262	4.95634502431
0.00021	23.208	4.94213880825
0.000211	23.182	4.92431477467
0.000212	23.13	4.9567227076
0.000213	23.1	4.95842716998
0.000214	23.032	4.90866336185
0.000215	22.966	4.8847562887
0.000216	22.848	4.8782062277
0.000217	22.758	4.85050883929
0.000218	22.708	4.88249280593
0.000219	22.66	4.88061471538
0.00022	22.608	4.89063758625
0.000221	22.562	4.84129693367
0.000222	22.53	4.8741255626
0.000223	22.478	4.91380870609
0.000224	22.404	4.92511766357
0.000225	22.306	4.92141890109
0.000226	22.228	4.8534540278
0.000227	22.162	4.87439801411
0.000228	22.092	4.87273393487
0.000229	22.03	4.90480376774
0.00023	22.004	4.87401107918
0.000231	21.92	4.82178390225
0.000232	21.878	4.8049054101
0.000233	21.838	4.83402068676
0.000234	21.758	4.78951312766
0.000235	21.732	4.79626688165
0.000236	21.654	4.78354303838
0.000237	21.594	4.85109925687
0.000238	21.596	4.87860471856
0.000239	21.516	4.81723406116
0.00024	21.45	4.82073645826
0.000241	21.398	4.81368839872
0.000242	21.29	4.77848302288
0.000243	21.2	4.71593044902
0.000244	21.176	4.69734222726
0.000245	21.114	4.71264299518
0.000246	21.016	4.66730586099
0.000247	20.98	4.66814738413
0.000248	20.842	4.5983731906
0.000249	20.782	4.62065752897
0.00025	20.74	4.56600481822
0.000251	20.716	4.51744883756
0.000252	20.696	4.52941320703
0.000253	20.672	4.56425415594
0.000254	20.576	4.54755142907
0.000255	20.574	4.56514227599
0.000256	20.582	4.56631974351
0.000257	20.488	4.55915079812
0.000258	20.43	4.54104613498
0.000259	20.314	4.53821594903
0.00026	20.284	4.53997180608
0.000261	20.254	4.53712287689
0.000262	20.18	4.53955944999
0.000263	20.134	4.51354007404
0.000264	20.112	4.49170969676
0.000265	20.08	4.49328387708
0.000266	19.984	4.48728693087
0.000267	19.85	4.46850086718
0.000268	19.774	4.4351915404
0.000269	19.732	4.44659150361
0.00027	19.658	4.43001534986
0.000271	19.6	4.41134900002
0.000272	19.538	4.42770324209
0.000273	19.482	4.42647444362
0.000274	19.448	4.46847804068
0.000275	19.42	4.50461985078
0.000276	19.324	4.49878027914
0.000277	19.312	4.53945547395
0.000278	19.28	4.5212387683
0.000279	19.196	4.52167933405
0.00028	19.122	4.51875159751
0.000281	19.114	4.49633228309
0.000282	19.098	4.4547049285
0.000283	19.082	4.42349138125
0.000284	18.99	4.45217924167
0.000285	18.916	4.48742063997
0.000286	18.916	4.49365597259
0.000287	18.882	4.53961187768
0.000288	18.826	4.51926144409
0.000289	18.784	4.50214882029
0.00029	18.736	4.47507586528
0.000291	18.712	4.48787878624
0.000292	18.648	4.45736424359
0.000293	18.542	4.40910829987
0.000294	18.436	4.42424049979
0.000295	18.388	4.46155309281
0.000296	18.326	4.40678159205
0.000297	18.306	4.43670643609
0.000298	18.232	4.39979272239
0.000299	18.172	4.4351342708
0.0003	18.138	4.40169921735
0.000301	18.122	4.35696178546
0.000302	18.11	4.41065754735
0.000303	18.074	4.4032401706
0.000304	18.018	4.38516544728
0.000305	18.008	4.40226487163
0.000306	17.948	4.33742965361
0.000307	17.89	4.35268882416
0.000308	17.834	4.36926126479
0.000309	17.748	4.35849698864
0.00031	17.648	4.33959629459
0.000311	17.608	4.32508219575
0.000312	17.562	4.2976919387
0.000313	17.502	4.27901811167
0.000314	17.47	4.27751095849
0.000315	17.44	4.27953268477
0.000316	17.39	4.24474969816
0.000317	17.328	4.21525989709
0.000318	17.282	4.20124695775
0.000319	17.176	4.18915552349
0.00032	17.164	4.20726799717
0.000321	17.122	4.24112202135
0.000322	17.054	4.16978224851
0.000323	16.976	4.1760536395
0.000324	16.936	4.1434169474
0.000325	16.892	4.1357388699
0.000326	16.88	4.18110033364
0.000327	16.848	4.18818528721
0.000328	16.822	4.20313168959
0.000329	16.76	4.16634132063
0.00033	16.724	4.15930571129
0.000331	16.718	4.13115915936
0.000332	16.674	4.1182185469
0.000333	16.65	4.10895363809
0.000334	16.636	4.0634350001
0.000335	16.554	4.00787774265
0.000336	16.496	4.00574387599
0.000337	16.44	3.99279350831
0.000338	16.42	3.97034003582
0.000339	16.356	3.95237447619
0.00034	16.294	3.94456131908
0.000341	16.264	3.91590398248
0.000342	16.226	3.91291758155
0.000343	16.232	3.93168869571
0.000344	16.21	3.96659803862
0.000345	16.13	3.99162874025
0.000346	16.092	4.03776373752
0.000347	16.018	4.02115356583
0.000348	15.978	3.99318369224
0.000349	15.936	3.98947415081
0.00035	15.934	3.99169688228
0.000351	15.91	4.0017371228
0.000352	15.934	3.99670414217
0.000353	15.878	3.93028192373
0.000354	15.862	3.93839510461
0.000355	15.858	3.97464916691
0.000356	15.76	3.94339954861
0.000357	15.756	3.91720104156
0.000358	15.754	3.91171113453
0.000359	15.708	3.92106312114
0.00036	15.646	3.87203873948
0.000361	15.598	3.8492071911
0.000362	15.588	3.85204569028
0.000363	15.512	3.84939683587
0.000364	15.422	3.86211289322
0.000365	15.384	3.83412884499
0.000366	15.368	3.8766707366
0.000367	15.33	3.87776997771
0.000368	15.276	3.88533447724
0.000369	15.24	3.86812616133
0.00037	15.218	3.86451497604
0.000371	15.184	3.86861008632
0.000372	15.116	3.8302146154
0.000373	15.09	3.8191491199
0.000374	15.058	3.7728816573
0.000375	14.978	3.7525346101
0.000376	14.948	3.75836347364
0.000377	14.914	3.74894705217
0.000378	14.864	3.74613187168
0.000379	14.79	3.77278411786
0.00038	14.748	3.71544021618
0.000381	14.684	3.6894639177
0.000382	14.662	3.68018423452
0.000383	14.614	3.68795390427
0.000384	14.536	3.65522967815
0.000385	14.514	3.72475556245
0.000386	14.514	3.75150689723
0.000387	14.518	3.74508691488
0.000388	14.518	3.74882328204
0.000389	14.468	3.74872991825
0.00039	14.434	3.74668440091
0.000391	14.396	3.71902998106
0.000392	14.35	3.73302826134
0.000393	14.282	3.70492591019
0.000394	14.24	3.70923172638
0.000395	14.166	3.70600107933
0.000396	14.132	3.7114115913
0.000397	14.102	3.69047368233
0.000398	14.02	3.72123635369
0.000399	14.004	3.7443269088
0.0004	14.02	3.71370435011
0.000401	14.004	3.68510298364
0.000402	13.968	3.70121277421
0.000403	13.916	3.70309924253
0.000404	13.898	3.68505033887
0.000405	13.838	3.66275251689
0.000406	13.794	3.66054149
0.000407	13.736	3.59197772822
0.000408	13.686	3.6010281865
0.000409	13.67	3.61235380327
0.00041	13.608	3.61473871808
0.000411	13.566	3.58184924306
0.000412	13.556	3.61425843016
0.000413	13.542	3.64694886172
0.000414	13.472	3.60960053191
0.000415	13.43	3.60625844886
0.000416	13.386	3.57840802592
0.000417	13.326	3.58994763193
0.000418	13.318	3.57783118663
0.000419	13.282	3.61254425578
0.00042	13.236	3.59893095238
0.000421	13.154	3.62467708907
0.000422	13.104	3.60682464226
0.000423	13.078	3.58160801875
0.000424	13.028	3.57480293163
0.000425	12.966	3.57447114969
0.000426	12.918	3.5523620311
0.000427	12.88	3.52726522961
0.000428	12.844	3.53209059906
0.000429	12.83	3.52719435246
0.00043	12.79	3.52163314387
0.000431	12.786	3.53273321948
0.000432	12.776	3.57068956926
0.000433	12.768	3.57185889979
0.000434	12.738	3.56557933582
0.000435	12.712	3.53228764401
0.000436	12.698	3.53932140389
0.000437	12.662	3.53549939895
0.000438	12.632	3.50664740172
0.000439	12.604	3.52805668889
0.00044	12.53	3.52492553113
0.000441	12.478	3.5016447564
0.000442	12.468	3.50556357809
0.000443	12.436	3.49598398166
0.000444	12.4	3.48482424234
0.000445	12.378	3.49958797575
0.000446	12.344	3.52330299577
0.000447	12.288	3.49700672004
0.000448	12.242	3.53319062605
0.000449	12.214	3.52309579773
0.00045	12.2	3.49227719404
0.000451	12.154	3.48744663042
0.000452	12.096	3.46854205683
0.000453	12.03	3.46137256013
0.000454	11.996	3.45716415578
0.000455	11.954	3.46350747076
0.000456	11.948	3.44982550283
0.000457	11.948	3.40782863419
0.000458	11.906	3.39428401876
0.000459	11.844	3.39288431869
0.00046	11.844	3.37693115121
0.000461	11.854	3.37352693779
0.000462	11.826	3.3976056275
0.000463	11.79	3.39085534932
0.000464	11.778	3.38536792683
0.000465	11.756	3.36221117719
0.000466	11.712	3.36289399179
0.000467	11.692	3.3330370535
0.000468	11.646	3.31008821635
0.000469	11.586	3.32845369504
0.00047	11.584	3.3434927845
0.000471	11.568	3.34086455876
0.000472	11.53	3.3360305754
0.000473	11.494	3.3487257278
0.000474	11.402	3.33412597243
0.000475	11.342	3.34978148541
0.000476	11.32	3.29751421528
0.000477	11.308	3.30834339209
0.000478	11.272	3.34275574938
0.000479	11.228	3.37520606778
0.00048	11.234	3.3685670544
0.000481	11.218	3.33983173229
0.000482	11.192	3.34471762635
0.000483	11.178	3.35653333069
0.000484	11.138	3.36258174622
0.000485	11.11	3.38317897842
0.000486	11.048	3.34091245021
0.000487	11.028	3.35070380667
0.000488	10.984	3.31718917157
0.000489	10.972	3.30442370165
0.00049	10.944	3.26754709224
0.000491	10.944	3.28464061961
0.000492	10.92	3.3174689147
0.000493	10.884	3.3374457299
0.000494	10.84	3.31758948636
0.000495	10.776	3.2805219097
0.000496	10.77	3.28406759979
0.000497	10.716	3.28258191063
0.000498	10.696	3.25999754601
0.000499	10.668	3.26891052187
0.0005	10.648	3.27293385207
0.000501	10.598	3.23054113114
0.000502	10.572	3.25834559247
0.000503	10.552	3.25135294916
0.000504	10.538	3.21505147704
0.000505	10.5	3.20093736271
0.000506	10.454	3.19121982947
0.000507	10.444	3.16399494311
0.000508	10.376	3.14811435625
0.000509	10.358	3.12951050486
0.00051	10.304	3.09831954453
0.000511	10.25	3.11440202928
0.000512	10.228	3.09128064077
0.000513	10.226	3.07683668725
0.000514	10.22	3.06978826631
0.000515	10.188	3.08555602769
0.000516	10.136	3.07660592212
0.000517	10.126	3.08579390109
0.000518	10.084	3.10756238875
0.000519	10.072	3.13349900271
0.00052	10.054	3.13098770358
0.000521	10.032	3.10338138165
0.000522	10.028	3.1008411762
0.000523	10.02	3.12147401078
0.000524	10.012	3.13174967071
0.000525	10.0	3.11255522039
0.000526	9.934	3.13586415522
0.000527	9.89	3.14990476046
0.000528	9.876	3.11971537163
0.000529	9.868	3.1251521563
0.00053	9.842	3.16875937868
0.000531	9.85	3.1374352583
0.000532	9.856	3.1558301602
0.000533	9.838	3.11893507467
0.000534	9.842	3.11207904784
0.000535	9.814	3.08081223057
0.000536	9.772	3.05876053329
0.000537	9.72	3.07141661127
0.000538	9.698	3.05398035357
0.000539	9.658	3.05631084807
0.00054	9.656	3.04461229059
0.000541	9.608	3.07413987971
0.000542	9.608	3.08647630803
0.000543	9.546	3.12664100913
0.000544	9.498	3.11351826717
0.000545	9.448	3.10407731862
0.000546	9.364	3.11440267146
0.000547	9.342	3.11721606566
0.000548	9.306	3.08615683334
0.000549	9.274	3.08851485345
0.00055	9.254	3.11921208
0.000551	9.238	3.11598395375
0.000552	9.258	3.11439175442
0.000553	9.226	3.10079409184
0.000554	9.186	3.07301220303
0.000555	9.16	3.04604661816
0.000556	9.134	3.04303204058
0.000557	9.116	3.03554673823
0.000558	9.062	3.05518510078
0.000559	9.046	3.04169097707
0.00056	8.988	3.03971314436
0.000561	8.95	3.04294265473
0.000562	8.926	3.01803313434
0.000563	8.914	3.01041591811
0.000564	8.888	2.97715568958
0.000565	8.874	2.98498308203
0.000566	8.878	2.97844187454
0.000567	8.888	2.96975689241
0.000568	8.868	2.94254583652
0.000569	8.812	2.93745740395
0.00057	8.758	2.91812199882
0.000571	8.724	2.89962480332
0.000572	8.722	2.90735549942
0.000573	8.7	2.91032644217
0.000574	8.654	2.90349513518
0.000575	8.65	2.92087315712
0.000576	8.646	2.8970129444
0.000577	8.6	2.86984320129
0.000578	8.582	2.86483437567
0.000579	8.54	2.85313862264
0.00058	8.53	2.85045610385
0.000581	8.516	2.84284083269
0.000582	8.506	2.86181131453
0.000583	8.468	2.84200211119
0.000584	8.44	2.84154887341
0.000585	8.398	2.87046964798
0.000586	8.34	2.83061830701
0.000587	8.316	2.84818257842
0.000588	8.29	2.84357169771
0.000589	8.298	2.82793139945
0.00059	8.292	2.80548320259
0.000591	8.27	2.81160096742
0.000592	8.266	2.80129327276
0.000593	8.256	2.82320102012
0.000594	8.25	2.80490641555
0.000595	8.256	2.77893216902
0.000596	8.27	2.76425396807
0.000597	8.224	2.74259439218
0.000598	8.224	2.75205813892
0.000599	8.18	2.73049446072
0.0006	8.16	2.72147019091
0.000601	8.142	2.73383174318
0.000602	8.09	2.74625199135
0.000603	8.054	2.75664361135
0.000604	8.04	2.75869534382
0.000605	7.988	2.77414058764
0.000606	7.966	2.79013333015
0.000607	7.95	2.79848173122
0.000608	7.908	2.78918195893
0.000609	7.912	2.79217764478
0.00061	7.89	2.78888866755
0.000611	7.868	2.77174602011
0.000612	7.856	2.7769162753
0.000613	7.836	2.75918538703
0.000614	7.81	2.75279857599
0.000615	7.764	2.76700271052
0.000616	7.714	2.77924522128
0.000617	7.716	2.77260599437
0.000618	7.696	2.77697389257
0.000619	7.65	2.7479992722
0.00062	7.628	2.75129351397
0.000621	7.646	2.75112413388
0.000622	7.602	2.78345037678
0.000623	7.574	2.79222563558
0.000624	7.55	2.7726341266
0.000625	7.566	2.77518359753
0.000626	7.52	2.74765354439
0.000627	7.478	2.72938014941
0.000628	7.478	2.70952320529
0.000629	7.45	2.69434593176
0.00063	7.452	2.69809117711
0.000631	7.462	2.67965594806
0.000632	7.436	2.67766764181
0.000633	7.458	2.68407078893
0.000634	7.43	2.65877791476
0.000635	7.404	2.63605462766
0.000636	7.388	2.63314564732
0.000637	7.364	2.6228808589
0.000638	7.322	2.61501739956
0.000639	7.314	2.61139885885
0.00064	7.302	2.61740252923
0.000641	7.314	2.61369546811
0.000642	7.316	2.60002769216
0.000643	7.32	2.59568873327
0.000644	7.288	2.62241415493
0.000645	7.262	2.58560553836
0.000646	7.248	2.57730401777
0.000647	7.232	2.58653745382
0.000648	7.222	2.58238571867
0.000649	7.23	2.59636284059
0.00065	7.176	2.60864409224
0.000651	7.13	2.56458573653
0.000652	7.1	2.56085923081
0.000653	7.12	2.55687309032
0.000654	7.11	2.56941627612
0.000655	7.076	2.56246443878
0.000656	7.052	2.58636733663
0.000657	7.054	2.57741808793
0.000658	7.05	2.57749878758
0.000659	7.05	2.55802658313
0.00066	6.996	2.55812118556
0.000661	6.972	2.55249211556
0.000662	6.97	2.55990234189
0.000663	6.946	2.53122183935
0.000664	6.912	2.5464202324
0.000665	6.896	2.52372423216
0.000666	6.864	2.5253720518
0.000667	6.852	2.53812844435
0.000668	6.806	2.53463291228
0.000669	6.77	2.53082990341
0.00067	6.758	2.52258518191
0.000671	6.742	2.52258518191
0.000672	6.718	2.52873011609
0.000673	6.698	2.5319549759
0.000674	6.692	2.48860121353
0.000675	6.67	2.49180657355
0.000676	6.674	2.49954475855
0.000677	6.652	2.4993791229
0.000678	6.644	2.49905262049
0.000679	6.644	2.49264197188
0.00068	6.648	2.49401202884
0.000681	6.622	2.52093554063
0.000682	6.586	2.49371289446
0.000683	6.56	2.51841219819
0.000684	6.516	2.49193579372
0.000685	6.478	2.50629527391
0.000686	6.48	2.52222124327
0.000687	6.454	2.48834965389
0.000688	6.434	2.47176940672
0.000689	6.404	2.47321329448
0.00069	6.392	2.45404482437
0.000691	6.396	2.43868489149
0.000692	6.382	2.42571144203
0.000693	6.366	2.44704801751
0.000694	6.346	2.43193009768
0.000695	6.322	2.45892578172
0.000696	6.288	2.41268646948
0.000697	6.256	2.41049040654
0.000698	6.262	2.43091669952
0.000699	6.25	2.43710894299
0.0007	6.258	2.42475483297
0.000701	6.236	2.44546600876
0.000702	6.222	2.44800245098
0.000703	6.224	2.46207717182
0.000704	6.172	2.45161497793
0.000705	6.17	2.4611176323
0.000706	6.146	2.45370821411
0.000707	6.108	2.42081308655
0.000708	6.1	2.42280828792
0.000709	6.086	2.46061049335
0.00071	6.07	2.4700404855
0.000711	6.07	2.47812429067
0.000712	6.024	2.42557704475
0.000713	6.038	2.43404108429
0.000714	6.01	2.43595976978
0.000715	5.984	2.4502538644
0.000716	5.962	2.44551753214
0.000717	5.964	2.45737746388
0.000718	5.952	2.43427525149
0.000719	5.928	2.4703878238
0.00072	5.918	2.48340008859
0.000721	5.9	2.47426756839
0.000722	5.88	2.46365582012
0.000723	5.844	2.43303596356
0.000724	5.808	2.43457100944
0.000725	5.808	2.41311748574
0.000726	5.788	2.39730181663
0.000727	5.804	2.4019958368
0.000728	5.76	2.37873916183
0.000729	5.762	2.3607956286
0.00073	5.772	2.37739689577
0.000731	5.762	2.39026274706
0.000732	5.724	2.39412280387
0.000733	5.698	2.38470040047
0.000734	5.674	2.35451141429
0.000735	5.652	2.34838157036
0.000736	5.636	2.33141673666
0.000737	5.62	2.30382290986
0.000738	5.572	2.32224374259
0.000739	5.524	2.32237464678
0.00074	5.512	2.32246765317
0.000741	5.488	2.34048200164
0.000742	5.456	2.34607416763
0.000743	5.462	2.3367832591
0.000744	5.466	2.35474924355
0.000745	5.45	2.36040250805
0.000746	5.45	2.34510127713
0.000747	5.446	2.32531374227
0.000748	5.444	2.32009999784
0.000749	5.454	2.33492697959
0.00075	5.44	2.30182536262
0.000751	5.416	2.26868772642
0.000752	5.38	2.25734357155
0.000753	5.378	2.27224910606
0.000754	5.372	2.27015770377
0.000755	5.364	2.26969249018
0.000756	5.362	2.25542811901
0.000757	5.362	2.27748896814
0.000758	5.34	2.26459709441
0.000759	5.328	2.26989338957
0.00076	5.306	2.28393607616
0.000761	5.296	2.28569114274
0.000762	5.28	2.27367543858
0.000763	5.272	2.28254594696
0.000764	5.258	2.26791446047
0.000765	5.216	2.23726261311
0.000766	5.226	2.23582736364
0.000767	5.22	2.23060529902
0.000768	5.218	2.22766155419
0.000769	5.21	2.23291289575
0.00077	5.2	2.22351073755
0.000771	5.182	2.21198462924
0.000772	5.192	2.20434480062
0.000773	5.18	2.20354260227
0.000774	5.164	2.23094240177
0.000775	5.16	2.23033629751
0.000776	5.152	2.21289312892
0.000777	5.116	2.2078369505
0.000778	5.084	2.20656837646
0.000779	5.084	2.19930534488
0.00078	5.066	2.18852553104
0.000781	5.044	2.16195837148
0.000782	5.06	2.17816436478
0.000783	5.062	2.18223646748
0.000784	5.052	2.20483468768
0.000785	5.04	2.22405035914
0.000786	5.038	2.21823262982
0.000787	5.034	2.20473218328
0.000788	5.004	2.17347279716
0.000789	4.972	2.18431133312
0.00079	4.944	2.17367522873
0.000791	4.928	2.17412419148
0.000792	4.896	2.16729877959
0.000793	4.89	2.16006944333
0.000794	4.89	2.17575274331
0.000795	4.848	2.19656459045
0.000796	4.836	2.16266132346
0.000797	4.836	2.1580324372
0.000798	4.842	2.16079522399
0.000799	4.818	2.14682928991
0.0008	4.78	2.16416265562
0.000801	4.742	2.15857267656
0.000802	4.726	2.15938046671
0.000803	4.728	2.14336557778
0.000804	4.708	2.12761274672
0.000805	4.708	2.13418274756
0.000806	4.668	2.13208255
0.000807	4.65	2.1126996947
0.000808	4.632	2.11673711169
0.000809	4.638	2.12201696506
0.00081	4.6	2.11754574921
0.000811	4.6	2.09475535564
0.000812	4.61	2.1075815524
0.000813	4.584	2.09545794518
0.000814	4.574	2.06216488187
0.000815	4.55	2.06094638455
0.000816	4.544	2.05914156871
0.000817	4.542	2.05334751077
0.000818	4.532	2.04865223989
0.000819	4.516	2.0750286745
0.00082	4.492	2.06928393412
0.000821	4.46	2.05630737002
0.000822	4.464	2.06026794374
0.000823	4.476	2.04485305096
0.000824	4.466	2.03392330239
0.000825	4.448	2.04824217318
0.000826	4.436	2.0439921722
0.000827	4.426	2.03875550275
0.000828	4.402	2.024943456
0.000829	4.384	2.01507915477
0.00083	4.37	2.01024874083
0.000831	4.356	2.01922361317
0.000832	4.352	2.03472258551
0.000833	4.326	2.01785133248
0.000834	4.308	2.01919191757
0.000835	4.286	2.00604187394
0.000836	4.27	2.0201732599
0.000837	4.23	2.01720103113
0.000838	4.196	2.00837845039
0.000839	4.176	2.02312233936
0.00084	4.16	2.01653167592
0.000841	4.178	2.01948409253
0.000842	4.17	2.01521710989
0.000843	4.182	2.02011781835
0.000844	4.182	2.00521220822
0.000845	4.162	2.01488361947
0.000846	4.13	2.02116303152
0.000847	4.144	2.01178130024
0.000848	4.12	2.00738636042
0.000849	4.108	1.97998383832
0.00085	4.094	1.98725036168
0.000851	4.084	1.9669631415
0.000852	4.07	1.9639501012
0.000853	4.07	1.96496819313
0.000854	4.034	1.9485492039
0.000855	4.038	1.94950147474
0.000856	4.022	1.95486981664
0.000857	3.988	1.9798626215
0.000858	3.96	1.96224361383
0.000859	3.962	1.97092770035
0.00086	3.946	1.95629343402
0.000861	3.966	1.96490305104
0.000862	3.986	1.95698850278
0.000863	3.96	1.93865933057
0.000864	3.96	1.93452836629
0.000865	3.976	1.92130788787
0.000866	3.968	1.92535087711
0.000867	3.956	1.94988820192
0.000868	3.96	1.95816240389
0.000869	3.944	1.96490814035
0.00087	3.942	1.95413305586
0.000871	3.922	1.939050283
0.000872	3.902	1.92675789865
0.000873	3.902	1.93711021886
0.000874	3.89	1.9570130301
0.000875	3.87	1.95066655275
0.000876	3.874	1.94682408039
0.000877	3.87	1.9227844393
0.000878	3.868	1.89804531031
0.000879	3.846	1.88528088093
0.00088	3.83	1.88284359414
0.000881	3.824	1.90499973753
0.000882	3.83	1.90921449816
0.000883	3.83	1.8839055178
0.000884	3.816	1.89054066341
0.000885	3.794	1.89303037482
0.000886	3.792	1.92060823699
0.000887	3.778	1.89016295594
0.000888	3.752	1.8863976251
0.000889	3.744	1.88532861857
0.00089	3.742	1.8760159914
0.000891	3.734	1.86420063298
0.000892	3.718	1.87149031523
0.000893	3.704	1.87520238908
0.000894	3.676	1.88335445416
0.000895	3.688	1.89701238794
0.000896	3.69	1.90102603875
0.000897	3.658	1.8955305326
0.000898	3.658	1.89024760283
0.000899	3.64	1.86933143129
0.0009	3.642	1.87025025063
0.000901	3.632	1.87098262953
0.000902	3.634	1.8622685091
0.000903	3.618	1.86763915144
0.000904	3.61	1.86169277809
0.000905	3.604	1.85665936563
0.000906	3.596	1.85816683858
0.000907	3.584	1.8565947323
0.000908	3.574	1.84405097543
0.000909	3.548	1.85571980644
0.00091	3.554	1.85878562508
0.000911	3.54	1.84943234534
0.000912	3.54	1.87840357751
0.000913	3.54	1.89852574383
0.000914	3.524	1.87547967198
0.000915	3.512	1.86811562811
0.000916	3.512	1.87452820731
0.000917	3.498	1.8617185609
0.000918	3.478	1.86695366841
0.000919	3.496	1.87456234892
0.00092	3.488	1.87985531358
0.000921	3.48	1.88722017793
0.000922	3.488	1.9062675573
0.000923	3.45	1.90249835742
0.000924	3.452	1.88671566485
0.000925	3.436	1.89470419855
0.000926	3.412	1.88527345497
0.000927	3.402	1.86986523579
0.000928	3.392	1.86717326459
0.000929	3.37	1.84420714672
0.00093	3.354	1.82117654279
0.000931	3.366	1.80334245223
0.000932	3.36	1.81614977356
0.000933	3.348	1.80745567027
0.000934	3.338	1.81652305243
0.000935	3.318	1.8179317919
0.000936	3.312	1.81842129332
0.000937	3.306	1.80121181431
0.000938	3.308	1.7947523506
0.000939	3.292	1.7705185681
0.00094	3.276	1.76969601909
0.000941	3.272	1.77144460822
0.000942	3.254	1.75769280592
0.000943	3.242	1.74454463973
0.000944	3.238	1.75765639418
0.000945	3.212	1.75130123051
0.000946	3.202	1.76329124083
0.000947	3.198	1.77730019974
0.000948	3.194	1.79676487054
0.000949	3.162	1.78766775437
0.00095	3.164	1.7564464125
0.000951	3.152	1.74496303686
0.000952	3.144	1.75478317749
0.000953	3.144	1.75364306516
0.000954	3.14	1.75054277297
0.000955	3.124	1.76766060091
0.000956	3.112	1.74798626997
0.000957	3.094	1.75418471091
0.000958	3.066	1.74517735488
0.000959	3.084	1.76548690168
0.00096	3.098	1.76759610771
0.000961	3.094	1.75418471091
0.000962	3.086	1.73626150104
0.000963	3.074	1.71945456468
0.000964	3.066	1.69989529089
0.000965	3.068	1.70978829099
0.000966	3.07	1.69855821213
0.000967	3.056	1.69848874003
0.000968	3.044	1.7094045747
0.000969	3.026	1.68562273359
0.00097	3.008	1.69821553402
0.000971	3.016	1.70403755827
0.000972	3.012	1.69229311882
0.000973	2.998	1.67391636589
0.000974	2.994	1.67151548004
0.000975	2.98	1.66481230173
0.000976	2.97	1.67125701195
0.000977	2.946	1.66705848728
0.000978	2.928	1.68962007564
0.000979	2.916	1.71375144055
0.00098	2.922	1.69820964548
0.000981	2.912	1.6971316979
0.000982	2.894	1.70257569582
0.000983	2.9	1.69528758622
0.000984	2.88	1.68214149227
0.000985	2.878	1.67783074236
0.000986	2.864	1.65333118279
0.000987	2.864	1.63997073145
0.000988	2.876	1.64214006711
0.000989	2.866	1.64074495276
0.00099	2.85	1.64423234368
0.000991	2.838	1.6696574499
0.000992	2.824	1.65922391497
0.000993	2.798	1.65686330154
0.000994	2.786	1.63101318204
0.000995	2.778	1.62502799976
0.000996	2.77	1.63984755389
0.000997	2.764	1.6469074048
0.000998	2.752	1.63905338534
0.000999	2.752	1.63905338534
0.001	2.748	1.63232839833
0.001001	2.744	1.62556574767
0.001002	2.728	1.61555439401
0.001003	2.736	1.61564352504
0.001004	2.722	1.62379678532
0.001005	2.722	1.59270712939
0.001006	2.728	1.60810944901
0.001007	2.716	1.61967404128
0.001008	2.718	1.64026705143
0.001009	2.716	1.62214179405
0.00101	2.71	1.63520640899
0.001011	2.712	1.62513260997
0.001012	2.698	1.62566786276
0.001013	2.696	1.63694349322
0.001014	2.7	1.63523698588
0.001015	2.67	1.61527087512
0.001016	2.674	1.61112507274
0.001017	2.674	1.59239567947
0.001018	2.668	1.58422725643
0.001019	2.654	1.5869102054
0.00102	2.64	1.6007498243
0.001021	2.632	1.60017998988
0.001022	2.618	1.59877327974
0.001023	2.618	1.5862143613
0.001024	2.594	1.56625796087
0.001025	2.59	1.57540470991
0.001026	2.592	1.56765302283
0.001027	2.594	1.55857755662
0.001028	2.592	1.56254151945
0.001029	2.596	1.55588688535
0.00103	2.598	1.56089589659
0.001031	2.598	1.57746505508
0.001032	2.59	1.58173954872
0.001033	2.584	1.5795391733
0.001034	2.59	1.59182285447
0.001035	2.572	1.59148232789
0.001036	2.56	1.58189759466
0.001037	2.554	1.56814667681
0.001038	2.544	1.55565548885
0.001039	2.54	1.55833244207
0.00104	2.538	1.53901137098
0.001041	2.512	1.54073229342
0.001042	2.49	1.5158825812
0.001043	2.49	1.51851901536
0.001044	2.502	1.53817944337
0.001045	2.498	1.52905068588
0.001046	2.478	1.52365219128
0.001047	2.476	1.51967891346
0.001048	2.462	1.51279740878
0.001049	2.442	1.50553512081
0.00105	2.454	1.50727701502
0.001051	2.454	1.50727701502
0.001052	2.46	1.51538773916
0.001053	2.462	1.51939329997
0.001054	2.466	1.51421398752
0.001055	2.454	1.53228065314
0.001056	2.44	1.52787434038
0.001057	2.442	1.51612532464
0.001058	2.434	1.51711700274
0.001059	2.426	1.52069852371
0.00106	2.428	1.51816204669
0.001061	2.43	1.50900629555
0.001062	2.412	1.5225820175
0.001063	2.392	1.52785339611
0.001064	2.396	1.52025787286
0.001065	2.382	1.51263875397
0.001066	2.376	1.50287191736
0.001067	2.366	1.50998145684
0.001068	2.36	1.48404851673
0.001069	2.36	1.48808601902
0.00107	2.348	1.47881574241
0.001071	2.344	1.47297793602
0.001072	2.346	1.481311581
0.001073	2.32	1.48647233408
0.001074	2.326	1.47774287344
0.001075	2.32	1.47159777113
0.001076	2.322	1.46503105769
0.001077	2.298	1.442635089
0.001078	2.306	1.44511729628
0.001079	2.298	1.44402077547
0.00108	2.282	1.44030413455
0.001081	2.276	1.43799304588
0.001082	2.256	1.4277478769
0.001083	2.276	1.43241893313
0.001084	2.268	1.44366755176
0.001085	2.252	1.42845930989
0.001086	2.24	1.42772546381
0.001087	2.238	1.42174399946
0.001088	2.244	1.41720287891
0.001089	2.224	1.38629866912
0.00109	2.218	1.38941570453
0.001091	2.224	1.39636098485
0.001092	2.204	1.39942273813
0.001093	2.194	1.4044087724
0.001094	2.174	1.3999014251
0.001095	2.168	1.39705976966
0.001096	2.16	1.40228385144
0.001097	2.168	1.4127193635
0.001098	2.164	1.4089371881
0.001099	2.156	1.40984538159
0.0011	2.148	1.41636718403
0.001101	2.144	1.4054408561
0.001102	2.136	1.39194252755
0.001103	2.12	1.37608139294
0.001104	2.132	1.37206996906
0.001105	2.136	1.36583454342
0.001106	2.14	1.37127677731
0.001107	2.154	1.35878033545
0.001108	2.14	1.3654303351
0.001109	2.12	1.37025545064
0.00111	2.116	1.36475052665
0.001111	2.12	1.36146979401
0.001112	2.126	1.36898648642
0.001113	2.106	1.36483112508
0.001114	2.108	1.36394134771
0.001115	2.1	1.35572858641
0.001116	2.084	1.34942358064
0.001117	2.062	1.35283258388
0.001118	2.06	1.35218341951
0.001119	2.068	1.34884246671
0.00112	2.034	1.34046409874
0.001121	2.024	1.32492414877
0.001122	2.018	1.32426432407
0.001123	2.002	1.30307175551
0.001124	2.006	1.29072227842
0.001125	1.996	1.30229950472
0.001126	2.0	1.28996123973
0.001127	1.994	1.30152372241
0.001128	1.99	1.28914700481
0.001129	1.986	1.30299808135
0.00113	1.986	1.31522013367
0.001131	1.982	1.32275318937
0.001132	1.98	1.3189389675
0.001133	1.962	1.32685944998
0.001134	1.964	1.32314171577
0.001135	1.958	1.31766308289
0.001136	1.938	1.31687357024
0.001137	1.93	1.32706442948
0.001138	1.906	1.33460256256
0.001139	1.9	1.33041346957
0.00114	1.908	1.34146785276
0.001141	1.896	1.33909820402
0.001142	1.908	1.32798192759
0.001143	1.886	1.30115487164
0.001144	1.88	1.2967652062
0.001145	1.882	1.29771953827
0.001146	1.878	1.28027965695
0.001147	1.878	1.28027965695
0.001148	1.878	1.26929744347
0.001149	1.862	1.26449831949
0.00115	1.858	1.26563659871
0.001151	1.854	1.27148889103
0.001152	1.846	1.27211791906
0.001153	1.84	1.26269552941
0.001154	1.844	1.25206389613
0.001155	1.846	1.24831246088
0.001156	1.838	1.26006190324
0.001157	1.852	1.26257514628
0.001158	1.84	1.25952371951
0.001159	1.824	1.2557961618
0.00116	1.832	1.26640277953
0.001161	1.83	1.26059509756
0.001162	1.824	1.26689541794
0.001163	1.822	1.26740522328
0.001164	1.81	1.26408069363
0.001165	1.812	1.27304988119
0.001166	1.814	1.278829152
0.001167	1.806	1.28076695772
0.001168	1.792	1.28403115227
0.001169	1.784	1.2764575982
0.00117	1.768	1.27207546946
0.001171	1.758	1.2694234912
0.001172	1.762	1.27959212251
0.001173	1.756	1.29169036537
0.001174	1.738	1.29512779292
0.001175	1.724	1.30070134927
0.001176	1.714	1.30084741611
0.001177	1.706	1.28513189985
0.001178	1.698	1.28949447459
0.001179	1.71	1.29996153789
0.00118	1.712	1.28259736473
0.001181	1.704	1.28700582749
0.001182	1.708	1.28636542242
0.001183	1.712	1.27477684322
0.001184	1.714	1.27601097174
0.001185	1.72	1.28592379245
0.001186	1.732	1.27913095498
0.001187	1.746	1.27807824487
0.001188	1.75	1.27259577243
0.001189	1.754	1.2623327612
0.00119	1.746	1.25916003749
0.001191	1.756	1.25875494041
0.001192	1.746	1.24959353391
0.001193	1.748	1.23632358224
0.001194	1.724	1.2328114211
0.001195	1.726	1.24053375609
0.001196	1.718	1.22738583991
0.001197	1.71	1.21239432529
0.001198	1.718	1.21921122042
0.001199	1.716	1.21463739445
0.0012	1.72	1.20896650078
0.001201	1.718	1.20601658363
0.001202	1.718	1.18763462395
0.001203	1.702	1.17353994393
0.001204	1.694	1.17998474566
0.001205	1.696	1.18978317352
0.001206	1.676	1.17261417355
0.001207	1.686	1.17106959657
0.001208	1.676	1.17771983086
0.001209	1.668	1.17718987423
0.00121	1.674	1.16778593929
0.001211	1.666	1.17065964311
0.001212	1.664	1.1743525876
0.001213	1.646	1.18181386013
0.001214	1.632	1.18176816677
0.001215	1.638	1.18783668911
0.001216	1.632	1.19187918851
0.001217	1.618	1.19166941725
0.001218	1.608	1.18925859257
0.001219	1.604	1.18456067806
0.00122	1.584	1.18445937035
0.001221	1.58	1.1745637488
0.001222	1.574	1.17495702049
0.001223	1.572	1.16825339717
0.001224	1.552	1.15727956864
0.001225	1.556	1.16226675079
0.001226	1.548	1.16606003276
0.001227	1.536	1.16649217743
0.001228	1.546	1.17638599108
0.001229	1.548	1.1830874862
0.00123	1.55	1.18974787245
0.001231	1.542	1.19173654807
0.001232	1.522	1.19059480933
0.001233	1.532	1.18868667024
0.001234	1.538	1.17497063793
0.001235	1.524	1.18043381856
0.001236	1.518	1.18729777225
0.001237	1.508	1.18572172115
0.001238	1.492	1.1789554699
0.001239	1.478	1.18047278664
0.00124	1.48	1.18558002682
0.001241	1.474	1.18039146049
0.001242	1.476	1.18887509857
0.001243	1.47	1.18536914082
0.001244	1.47	1.17349904133
0.001245	1.464	1.15961372879
0.001246	1.468	1.14759574764
0.001247	1.46	1.13683771929
0.001248	1.462	1.14566836388
0.001249	1.466	1.14927977447
0.00125	1.452	1.13123649163
0.001251	1.458	1.1350048458
0.001252	1.456	1.12963002793
0.001253	1.454	1.11708728397
0.001254	1.454	1.11529547654
0.001255	1.454	1.11708728397
0.001256	1.446	1.10773823623
0.001257	1.442	1.10934034453
0.001258	1.446	1.11851866323
0.001259	1.45	1.1133283433
0.00126	1.454	1.1117031978
0.001261	1.44	1.11103555299
0.001262	1.434	1.11787476937
0.001263	1.446	1.11314150044
0.001264	1.436	1.11261134274
0.001265	1.438	1.11272458407
0.001266	1.432	1.10696702751
0.001267	1.426	1.11199100716
0.001268	1.418	1.10782489591
0.001269	1.406	1.09597627712
0.00127	1.39	1.09631199939
0.001271	1.386	1.09954717952
0.001272	1.392	1.10378258729
0.001273	1.374	1.08909320079
0.001274	1.366	1.09363796569
0.001275	1.362	1.0949684927
0.001276	1.352	1.0936617393
0.001277	1.35	1.09886304879
0.001278	1.348	1.10222320788
0.001279	1.336	1.09686097569
0.00128	1.32	1.10706820025
0.001281	1.306	1.10107402113
0.001282	1.302	1.10217784409
0.001283	1.28	1.07777548682
0.001284	1.28	1.07219401229
0.001285	1.282	1.06511783386
0.001286	1.294	1.08423429202
0.001287	1.29	1.07046718773
0.001288	1.286	1.07898285436
0.001289	1.276	1.06949707807
0.00129	1.278	1.06616884216
0.001291	1.28	1.07032705282
0.001292	1.27	1.07196082018
0.001293	1.27	1.07939798036
0.001294	1.266	1.08039067008
0.001295	1.252	1.08096993483
0.001296	1.242	1.07677109917
0.001297	1.244	1.07166412649
0.001298	1.246	1.0702728624
0.001299	1.234	1.06735373705
0.0013	1.228	1.0620809762
0.001301	1.24	1.06883113727
0.001302	1.232	1.07804267077
0.001303	1.23	1.07568582774
0.001304	1.224	1.07043168862
0.001305	1.222	1.0642913135
0.001306	1.216	1.06646331395
0.001307	1.214	1.06592870306
0.001308	1.21	1.06296754419
0.001309	1.21	1.05730790217
0.00131	1.212	1.05406641157
0.001311	1.208	1.05864819463
0.001312	1.196	1.05146754586
0.001313	1.188	1.05482510399
0.001314	1.188	1.05482510399
0.001315	1.19	1.04780723418
0.001316	1.188	1.06426312536
0.001317	1.182	1.05871431463
0.001318	1.178	1.05750460992
0.001319	1.18	1.06
0.00132	1.182	1.06248576461
0.001321	1.174	1.06005848895
0.001322	1.18	1.06752049161
0.001323	1.184	1.07058115059
0.001324	1.186	1.06555337736
0.001325	1.188	1.06988597523
0.001326	1.18	1.06939235082
0.001327	1.174	1.0562783724
0.001328	1.174	1.05248467922
0.001329	1.166	1.05756512802
0.00133	1.17	1.066348911
0.001331	1.16	1.06131993291
0.001332	1.168	1.06760292244
0.001333	1.166	1.06697891263
0.001334	1.162	1.06384021357
0.001335	1.16	1.05565145763
0.001336	1.172	1.04614339361
0.001337	1.162	1.04678364527
0.001338	1.166	1.04232624451
0.001339	1.158	1.03200581394
0.00134	1.146	1.02795136072
0.001341	1.146	1.03377173496
0.001342	1.142	1.0265651465
0.001343	1.144	1.02920551883
0.001344	1.142	1.02266123423
0.001345	1.138	1.0251614507
0.001346	1.128	1.02548330069
0.001347	1.122	1.0154388214
0.001348	1.12	1.02254584249
0.001349	1.122	1.02328686105
0.00135	1.116	1.02496048704
0.001351	1.118	1.03347762433
0.001352	1.112	1.02929879044
0.001353	1.1	1.02274141404
0.001354	1.088	1.01992940932
0.001355	1.07	1.00851375796
0.001356	1.064	0.999951998848
0.001357	1.074	0.998260487047
0.001358	1.084	1.00843641346
0.001359	1.092	1.01564560748
0.00136	1.086	1.01715485547
0.001361	1.08	1.01271911209
0.001362	1.078	1.01188734551
0.001363	1.076	1.01105093838
0.001364	1.084	1.00446204508
0.001365	1.076	1.01105093838
0.001366	1.07	1.00054984883
0.001367	1.074	0.998260487047
0.001368	1.066	0.992796051563
0.001369	1.066	0.998821305339
0.00137	1.058	0.999317767279
0.001371	1.06	0.992169340385
0.001372	1.058	0.989260329741
0.001373	1.056	0.978194254737
0.001374	1.048	0.982698326039
0.001375	1.046	0.981775941852
0.001376	1.032	0.973126918752
0.001377	1.044	0.988971182593
0.001378	1.036	0.991314279126
0.001379	1.028	0.989553434636
0.00138	1.026	0.988596985632
0.001381	1.03	0.986458311334
0.001382	1.032	0.987408729959
0.001383	1.026	0.98657184229
0.001384	1.02	0.991766101457
0.001385	1.02	0.997797574661
0.001386	1.01	0.986863719062
0.001387	1.014	0.982753275243
0.001388	1.014	0.986815078928
0.001389	1.006	0.994969346261
0.00139	1.002	0.98285095513
0.001391	1.0	0.987927122818
0.001392	0.984	0.985770764428
0.001393	0.982	0.988774999684
0.001394	0.984	0.991838696563
0.001395	0.978	0.984640035749
0.001396	0.99	0.976678043165
0.001397	0.988	0.969461706309
0.001398	0.98	0.961041102139
0.001399	0.99	0.968452373635
0.0014	0.978	0.97031747382
0.001401	0.976	0.963028556171
0.001402	0.974	0.964014522712
0.001403	0.976	0.9651031033
0.001404	0.984	0.967338617031
0.001405	0.976	0.969238876645
0.001406	0.976	0.97130015958
0.001407	0.966	0.953333100233
0.001408	0.962	0.953182039277
0.001409	0.956	0.94766238714
0.00141	0.96	0.949947366963
0.001411	0.954	0.942275968069
0.001412	0.954	0.946511489629
0.001413	0.938	0.943480789418
0.001414	0.934	0.949549366805
0.001415	0.926	0.953165253248
0.001416	0.92	0.95163018027
0.001417	0.916	0.953385546356
0.001418	0.91	0.941222609163
0.001419	0.9	0.934879671402
0.00142	0.9	0.919782583005
0.001421	0.894	0.915840597484
0.001422	0.884	0.920078257541
0.001423	0.884	0.913533797952
0.001424	0.886	0.917062702327
0.001425	0.884	0.91572048137
0.001426	0.884	0.911341867797
0.001427	0.896	0.908396389249
0.001428	0.894	0.915840597484
0.001429	0.88	0.908625335328
0.00143	0.868	0.906959756549
0.001431	0.87	0.906145683651
0.001432	0.874	0.911111409214
0.001433	0.874	0.904502072966
0.001434	0.874	0.902288202295
0.001435	0.864	0.901944565924
0.001436	0.858	0.886473913886
0.001437	0.852	0.88887344431
0.001438	0.852	0.908898234127
0.001439	0.858	0.915333818888
0.00144	0.866	0.925226458766
0.001441	0.864	0.921685412709
0.001442	0.864	0.926015118667
0.001443	0.856	0.926964940006
0.001444	0.856	0.931270100454
0.001445	0.86	0.929731143934
0.001446	0.86	0.927577490024
0.001447	0.864	0.923852802128
0.001448	0.86	0.929731143934
0.001449	0.856	0.929120013776
0.00145	0.856	0.916113530082
0.001451	0.852	0.91328856338
0.001452	0.854	0.925572255418
0.001453	0.86	0.929731143934
0.001454	0.858	0.921865499951
0.001455	0.838	0.905403777328
0.001456	0.842	0.908314923361
0.001457	0.844	0.903141184976
0.001458	0.846	0.902376861405
0.001459	0.844	0.905352969841
0.00146	0.832	0.887567462225
0.001461	0.828	0.877733444731
0.001462	0.82	0.880681554252
0.001463	0.812	0.879008532382
0.001464	0.812	0.879008532382
0.001465	0.81	0.881986394453
0.001466	0.814	0.891854248182
0.001467	0.816	0.888900444369
0.001468	0.82	0.887468309293
0.001469	0.822	0.879952271433
0.00147	0.832	0.883049262499
0.001471	0.822	0.886744608103
0.001472	0.814	0.894093954794
0.001473	0.818	0.901596362016
0.001474	0.818	0.906022074786
0.001475	0.812	0.908105720718
0.001476	0.812	0.908105720718
0.001477	0.81	0.893252483904
0.001478	0.814	0.896328064941
0.001479	0.81	0.893252483904
0.00148	0.804	0.886331766327
0.001481	0.8	0.880908621822
0.001482	0.79	0.875157128749
0.001483	0.782	0.861670470656
0.001484	0.78	0.862322445492
0.001485	0.778	0.865283768483
0.001486	0.786	0.881024403748
0.001487	0.776	0.879672666394
0.001488	0.768	0.868433071687
0.001489	0.768	0.868433071687
0.00149	0.764	0.860409204972
0.001491	0.766	0.855128060585
0.001492	0.75	0.845872330792
0.001493	0.734	0.836208108069
0.001494	0.734	0.83381292866
0.001495	0.732	0.834371619843
0.001496	0.736	0.833249062406
0.001497	0.736	0.838035798758
0.001498	0.74	0.832105762509
0.001499	0.738	0.830274653353
0.0015	0.738	0.832680010568
0.001501	0.74	0.824863625092
0.001502	0.738	0.825442911412
0.001503	0.738	0.835078439429
0.001504	0.75	0.845872330792
0.001505	0.736	0.842795348824
0.001506	0.738	0.846968712527
0.001507	0.742	0.850550410029
0.001508	0.744	0.840514128376
0.001509	0.74	0.834505841801
0.00151	0.736	0.833249062406
0.001511	0.738	0.827862307392
0.001512	0.726	0.819099505555
0.001513	0.722	0.812844388552
0.001514	0.72	0.810925397309
0.001515	0.712	0.805640118167
0.001516	0.698	0.806719282031
0.001517	0.696	0.809681418831
0.001518	0.692	0.808168299304
0.001519	0.696	0.809681418831
0.00152	0.696	0.812147769805
0.001521	0.684	0.797586358961
0.001522	0.674	0.797323021115
0.001523	0.67	0.798185442112
0.001524	0.668	0.793584274038
0.001525	0.662	0.792310545178
0.001526	0.658	0.790592183113
0.001527	0.666	0.801526044493
0.001528	0.67	0.803181175078
0.001529	0.668	0.801109231004
0.00153	0.67	0.805667425182
0.001531	0.668	0.803601891486
0.001532	0.67	0.803181175078
0.001533	0.668	0.796100496169
0.001534	0.66	0.80024996095
0.001535	0.654	0.80142622867
0.001536	0.656	0.803532202217
0.001537	0.656	0.790989254036
0.001538	0.65	0.784538080656
0.001539	0.654	0.786310371291
0.00154	0.65	0.787083223046
0.001541	0.648	0.784917830094
0.001542	0.654	0.80142622867
0.001543	0.654	0.798926780124
0.001544	0.65	0.792148975888
0.001545	0.658	0.805627705581
0.001546	0.646	0.792895957866
0.001547	0.644	0.788203019532
0.001548	0.644	0.790736365674
0.001549	0.646	0.782741336586
0.00155	0.638	0.773922476738
0.001551	0.63	0.77012985918
0.001552	0.62	0.758683069536
0.001553	0.62	0.753392328073
0.001554	0.614	0.751667479674
0.001555	0.62	0.753392328073
0.001556	0.616	0.754018567411
0.001557	0.612	0.743946234616
0.001558	0.606	0.744824811617
0.001559	0.612	0.749303676756
0.00156	0.612	0.762532622253
0.001561	0.614	0.76223618387
0.001562	0.61	0.76544104933
0.001563	0.606	0.76076540405
0.001564	0.596	0.756824946735
0.001565	0.602	0.766548106775
0.001566	0.598	0.76706974911
0.001567	0.598	0.764457977916
0.001568	0.596	0.759462968156
0.001569	0.6	0.753657747257
0.00157	0.598	0.753920420204
0.001571	0.594	0.751773902181
0.001572	0.592	0.74935705775
0.001573	0.59	0.746927037936
0.001574	0.594	0.746434189999
0.001575	0.596	0.746179603045
0.001576	0.596	0.748855126176
0.001577	0.588	0.755152964637
0.001578	0.588	0.752499833887
0.001579	0.586	0.758026384765
0.00158	0.59	0.757561878661
0.001581	0.588	0.757796806539
0.001582	0.592	0.757321596153
0.001583	0.59	0.757561878661
0.001584	0.584	0.763507694788
0.001585	0.586	0.760660239529
0.001586	0.594	0.76757019223
0.001587	0.592	0.767812477106
0.001588	0.594	0.76757019223
0.001589	0.592	0.767812477106
0.00159	0.592	0.767812477106
0.001591	0.594	0.76496012968
0.001592	0.592	0.75995789357
0.001593	0.586	0.765900776863
0.001594	0.586	0.768507644725
0.001595	0.592	0.7730045278
0.001596	0.594	0.775347663955
0.001597	0.586	0.776275724211
0.001598	0.582	0.771541314513
0.001599	0.578	0.771955957293
0.0016	0.576	0.774741247127
0.001601	0.572	0.775123216011
0.001602	0.572	0.775123216011
0.001603	0.576	0.777318467554
0.001604	0.572	0.775123216011
0.001605	0.572	0.76734346938
0.001606	0.574	0.767153178968
0.001607	0.564	0.765443662199
0.001608	0.562	0.768216115426
0.001609	0.56	0.768374908492
0.00161	0.556	0.76607049284
0.001611	0.56	0.765767588763
0.001612	0.566	0.767882803558
0.001613	0.562	0.770815152939
0.001614	0.562	0.768216115426
0.001615	0.556	0.744891938472
0.001616	0.554	0.745039596263
0.001617	0.548	0.740064862022
0.001618	0.546	0.740191867018
0.001619	0.554	0.75304979915
0.00162	0.554	0.760975689493
0.001621	0.55	0.758617163001
0.001622	0.55	0.755976190101
0.001623	0.552	0.755841253174
0.001624	0.55	0.753325958666
0.001625	0.546	0.748253967581
0.001626	0.546	0.748253967581
0.001627	0.546	0.748253967581
0.001628	0.542	0.748489144878
0.001629	0.54	0.748598690889
0.00163	0.536	0.743440649951
0.001631	0.538	0.74602680917
0.001632	0.53	0.730136973451
0.001633	0.522	0.724924823689
0.001634	0.524	0.724861366056
0.001635	0.522	0.727678500438
0.001636	0.518	0.722271417128
0.001637	0.508	0.711291782604
0.001638	0.506	0.711311464831
0.001639	0.502	0.705688316468
0.00164	0.498	0.702848490074
0.001641	0.504	0.699988571335
0.001642	0.5	0.708519583357
0.001643	0.496	0.708508292118
0.001644	0.496	0.699988571335
0.001645	0.5	0.702851335632
0.001646	0.496	0.702839953332
0.001647	0.496	0.70567981408
0.001648	0.488	0.702748888295
0.001649	0.494	0.708494177817
0.00165	0.498	0.714140042289
0.001651	0.498	0.711333958138
0.001652	0.496	0.702839953332
0.001653	0.486	0.69699641319
0.001654	0.488	0.69703371511
0.001655	0.488	0.702748888295
0.001656	0.488	0.694158483345
0.001657	0.48	0.693974062916
0.001658	0.494	0.699974285242
0.001659	0.496	0.697125526717
0.00166	0.494	0.69711118195
0.001661	0.494	0.679679336158
0.001662	0.49	0.68840395118
0.001663	0.498	0.691372547907
0.001664	0.498	0.697134133435
0.001665	0.492	0.694216104682
0.001666	0.492	0.699954284221
0.001667	0.486	0.694121026911
0.001668	0.488	0.69703371511
0.001669	0.494	0.699974285242
0.00167	0.488	0.69703371511
0.001671	0.484	0.694077805437
0.001672	0.482	0.696904584574
0.001673	0.472	0.693697340344
0.001674	0.468	0.681891486968
0.001675	0.468	0.673034917371
0.001676	0.462	0.672722825538
0.001677	0.462	0.675689277701
0.001678	0.46	0.675573830162
0.001679	0.454	0.678147476586
0.00168	0.456	0.678280178098
0.001681	0.452	0.6780088495
0.001682	0.45	0.680808343075
0.001683	0.454	0.686938134041
0.001684	0.458	0.690098543688
0.001685	0.464	0.693328205109
0.001686	0.464	0.690437542432
0.001687	0.466	0.690538919975
0.001688	0.468	0.693524332666
0.001689	0.466	0.693429160044
0.00169	0.47	0.699356847396
0.001691	0.47	0.696491205975
0.001692	0.476	0.699588450448
0.001693	0.476	0.693847245437
0.001694	0.484	0.702669196706
0.001695	0.478	0.688124988647
0.001696	0.474	0.685072258963
0.001697	0.466	0.678854918226
0.001698	0.468	0.681891486968
0.001699	0.468	0.681891486968
0.0017	0.466	0.681794690504
0.001701	0.47	0.681982404465
0.001702	0.466	0.675902359812
0.001703	0.466	0.675902359812
0.001704	0.466	0.672936846963
0.001705	0.462	0.666750328084
0.001706	0.46	0.663626400921
0.001707	0.452	0.653984709301
0.001708	0.446	0.647366974752
0.001709	0.444	0.644099371215
0.00171	0.444	0.637858918571
0.001711	0.444	0.640986739332
0.001712	0.444	0.637858918571
0.001713	0.44	0.63749509802
0.001714	0.438	0.634157709091
0.001715	0.432	0.630377664579
0.001716	0.434	0.633753895452
0.001717	0.43	0.630158710168
0.001718	0.424	0.629463263424
0.001719	0.422	0.629218562981
0.00172	0.422	0.632389120716
0.001721	0.416	0.628445701712
0.001722	0.414	0.631350932525
0.001723	0.412	0.627898080902
0.001724	0.41	0.627614531381
0.001725	0.41	0.627614531381
0.001726	0.408	0.624128191961
0.001727	0.41	0.627614531381
0.001728	0.404	0.623525460587
0.001729	0.402	0.623214248874
0.00173	0.406	0.627027910065
0.001731	0.402	0.623214248874
0.001732	0.398	0.62257208418
0.001733	0.394	0.618679238378
0.001734	0.394	0.618679238378
0.001735	0.394	0.618679238378
0.001736	0.39	0.611473629848
0.001737	0.394	0.612179712176
0.001738	0.392	0.615090237282
0.001739	0.39	0.611473629848
0.00174	0.394	0.612179712176
0.001741	0.392	0.61183004176
0.001742	0.384	0.607078248663
0.001743	0.386	0.604155609094
0.001744	0.386	0.604155609094
0.001745	0.384	0.600453162203
0.001746	0.386	0.600836084136
0.001747	0.39	0.601581249708
0.001748	0.384	0.59037615128
0.001749	0.384	0.59375415788
0.00175	0.384	0.603774792452
0.001751	0.38	0.602992537267
0.001752	0.374	0.60508181265
0.001753	0.37	0.604235053601
0.001754	0.372	0.607960525034
0.001755	0.376	0.608788961792
0.001756	0.376	0.608788961792
0.001757	0.378	0.605900982009
0.001758	0.38	0.609590026165
0.001759	0.378	0.605900982009
0.00176	0.378	0.609192908691
0.001761	0.382	0.609980327552
0.001762	0.382	0.616503041355
0.001763	0.376	0.615324304737
0.001764	0.382	0.616503041355
0.001765	0.376	0.615324304737
0.001766	0.38	0.612862137842
0.001767	0.384	0.613631811431
0.001768	0.38	0.609590026165
0.001769	0.382	0.613250356706
0.00177	0.386	0.614006514623
0.001771	0.38	0.609590026165
0.001772	0.378	0.602591071955
0.001773	0.376	0.60218269653
0.001774	0.376	0.605494838954
0.001775	0.38	0.606300255649
0.001776	0.38	0.602992537267
0.001777	0.378	0.599262880546
0.001778	0.378	0.599262880546
0.001779	0.374	0.591712768157
0.00178	0.378	0.595916101477
0.001781	0.38	0.596322060635
0.001782	0.376	0.595503148606
0.001783	0.372	0.591283350011
0.001784	0.372	0.587891146387
0.001785	0.364	0.579227071191
0.001786	0.362	0.578753833681
0.001787	0.354	0.573309689435
0.001788	0.352	0.569294299989
0.001789	0.352	0.5657702714
0.00179	0.344	0.563616891159
0.001791	0.35	0.572276157113
0.001792	0.348	0.575235603905
0.001793	0.346	0.578172984495
0.001794	0.35	0.579223618303
0.001795	0.348	0.575235603905
0.001796	0.348	0.575235603905
0.001797	0.35	0.575760366819
0.001798	0.352	0.57627771083
0.001799	0.352	0.572796648035
0.0018	0.352	0.569294299989
0.001801	0.35	0.565243310443
0.001802	0.344	0.563616891159
0.001803	0.348	0.561155949804
0.001804	0.354	0.569810494814
0.001805	0.356	0.573815301295
0.001806	0.356	0.573815301295
0.001807	0.354	0.569810494814
0.001808	0.356	0.573815301295
0.001809	0.358	0.574313503237
0.00181	0.36	0.578273291792
0.001811	0.36	0.574804314528
0.001812	0.364	0.575763840476
0.001813	0.366	0.579693022211
0.001814	0.354	0.569810494814
0.001815	0.346	0.56770062533
0.001816	0.342	0.56305949952
0.001817	0.34	0.562494444417
0.001818	0.33	0.559553393342
0.001819	0.334	0.560753065083
0.00182	0.324	0.557695257287
0.001821	0.316	0.551492520348
0.001822	0.32	0.552810998443
0.001823	0.316	0.54419114289
0.001824	0.312	0.542822254518
0.001825	0.31	0.542125446737
0.001826	0.31	0.538423625039
0.001827	0.302	0.528011363514
0.001828	0.302	0.528011363514
0.001829	0.306	0.533257911334
0.00183	0.304	0.532526055701
0.001831	0.306	0.529494098173
0.001832	0.306	0.529494098173
0.001833	0.306	0.529494098173
0.001834	0.304	0.524960950929
0.001835	0.306	0.525703338395
0.001836	0.304	0.521137218015
0.001837	0.304	0.521137218015
0.001838	0.308	0.526437080761
0.001839	0.304	0.51728522113
0.00184	0.298	0.507144949694
0.001841	0.3	0.511859355683
0.001842	0.306	0.525703338395
0.001843	0.304	0.524960950929
0.001844	0.308	0.530222594766
0.001845	0.308	0.530222594766
0.001846	0.306	0.525703338395
0.001847	0.308	0.526437080761
0.001848	0.308	0.526437080761
0.001849	0.306	0.525703338395
0.00185	0.304	0.524960950929
0.001851	0.298	0.518841016112
0.001852	0.298	0.518841016112
0.001853	0.298	0.518841016112
0.001854	0.298	0.526494064544
0.001855	0.298	0.526494064544
0.001856	0.302	0.531785671112
0.001857	0.298	0.526494064544
0.001858	0.298	0.526494064544
0.001859	0.298	0.526494064544
0.00186	0.3	0.531036721894
0.001861	0.298	0.530279171758
0.001862	0.302	0.531785671112
0.001863	0.294	0.524941901547
0.001864	0.294	0.524941901547
0.001865	0.29	0.523354564325
0.001866	0.292	0.524152649521
0.001867	0.288	0.522547605487
0.001868	0.286	0.514007782042
0.001869	0.286	0.514007782042
0.00187	0.29	0.519519008314
0.001871	0.292	0.520322976621
0.001872	0.288	0.514835896184
0.001873	0.288	0.514835896184
0.001874	0.282	0.512324116161
0.001875	0.282	0.50840535009
0.001876	0.278	0.506671491205
0.001877	0.274	0.504899990097
0.001878	0.266	0.501242456302
0.001879	0.262	0.495334230596
0.00188	0.262	0.495334230596
0.001881	0.264	0.496290237663
0.001882	0.264	0.496290237663
0.001883	0.26	0.486209831246
0.001884	0.262	0.491279960918
0.001885	0.264	0.492243842013
0.001886	0.262	0.491279960918
0.001887	0.266	0.493197729111
0.001888	0.266	0.493197729111
0.001889	0.26	0.486209831246
0.00189	0.26	0.490306026885
0.001891	0.258	0.485217477014
0.001892	0.262	0.487191953957
0.001893	0.262	0.491279960918
0.001894	0.262	0.491279960918
0.001895	0.26	0.490306026885
0.001896	0.266	0.493197729111
0.001897	0.268	0.498172660832
0.001898	0.26	0.486209831246
0.001899	0.262	0.491279960918
0.0019	0.258	0.489321979886
0.001901	0.26	0.490306026885
0.001902	0.258	0.485217477014
0.001903	0.262	0.487191953957
0.001904	0.262	0.487191953957
0.001905	0.26	0.482078831728
0.001906	0.262	0.483069353199
0.001907	0.256	0.475882338399
0.001908	0.254	0.474851555752
0.001909	0.258	0.481077956261
0.00191	0.254	0.479044883075
0.001911	0.254	0.479044883075
0.001912	0.254	0.474851555752
0.001913	0.25	0.468508271005
0.001914	0.248	0.467435557056
0.001915	0.242	0.464150837552
0.001916	0.242	0.464150837552
0.001917	0.242	0.468439964136
0.001918	0.24	0.467332857822
0.001919	0.238	0.466214542888
0.00192	0.238	0.466214542888
0.001921	0.234	0.463943962133
0.001922	0.238	0.466214542888
0.001923	0.242	0.468439964136
0.001924	0.242	0.468439964136
0.001925	0.238	0.466214542888
0.001926	0.238	0.466214542888
0.001927	0.238	0.466214542888
0.001928	0.234	0.463943962133
0.001929	0.238	0.466214542888
0.00193	0.236	0.465084938479
0.001931	0.238	0.466214542888
0.001932	0.246	0.474851555752
0.001933	0.248	0.475915958968
0.001934	0.242	0.472690173369
0.001935	0.24	0.475815090135
0.001936	0.24	0.475815090135
0.001937	0.242	0.472690173369
0.001938	0.244	0.47377631853
0.001939	0.24	0.471593044902
0.00194	0.236	0.465084938479
0.001941	0.234	0.463943962133
0.001942	0.234	0.455240595729
0.001943	0.234	0.455240595729
0.001944	0.232	0.454066074487
0.001945	0.232	0.454066074487
0.001946	0.234	0.455240595729
0.001947	0.234	0.455240595729
0.001948	0.228	0.451681303576
0.001949	0.226	0.450470864763
0.00195	0.226	0.44600896852
0.001951	0.222	0.438994305202
0.001952	0.222	0.438994305202
0.001953	0.222	0.438994305202
0.001954	0.224	0.440254471868
0.001955	0.224	0.440254471868
0.001956	0.228	0.447231483686
0.001957	0.222	0.44352677484
0.001958	0.218	0.445506453376
0.001959	0.22	0.446766158074
0.00196	0.222	0.452455522676
0.001961	0.22	0.451220566907
0.001962	0.224	0.45367830012
0.001963	0.224	0.45367830012
0.001964	0.226	0.454888997449
0.001965	0.228	0.456087710863
0.001966	0.23	0.461627555503
0.001967	0.224	0.449248260987
0.001968	0.226	0.454888997449
0.001969	0.228	0.451681303576
0.00197	0.224	0.449248260987
0.001971	0.224	0.449248260987
0.001972	0.216	0.448713717196
0.001973	0.212	0.446156923066
0.001974	0.21	0.440340777126
0.001975	0.214	0.44294920702
0.001976	0.216	0.448713717196
0.001977	0.218	0.449973332543
0.001978	0.218	0.449973332543
0.001979	0.216	0.448713717196
0.00198	0.216	0.448713717196
0.001981	0.218	0.449973332543
0.001982	0.218	0.449973332543
0.001983	0.22	0.451220566907
0.001984	0.22	0.451220566907
0.001985	0.22	0.451220566907
0.001986	0.218	0.449973332543
0.001987	0.212	0.432499710983
0.001988	0.212	0.432499710983
0.001989	0.21	0.431161222746
0.00199	0.212	0.437099531
0.001991	0.208	0.434437567436
0.001992	0.208	0.434437567436
0.001993	0.21	0.43577517139
0.001994	0.21	0.43577517139
0.001995	0.21	0.431161222746
0.001996	0.21	0.43577517139
0.001997	0.206	0.433086596422
0.001998	0.21	0.43577517139
[truncated: 8,002 more rows]
