# Supplementary material for: The Influence of Synaptic Size on AMPA Receptor Activation: A Monte Carlo Model
Source: PLoS One. 2015 Jun 24;10(6):e0130924. doi: 10.1371/journal.pone.0130924 (PMC4479604; doi:10.1371/journal.pone.0130924)
Supplement: S1 Dataset — This package contains the experimental data used as basis for the analysis presented in the paper. (ZIP) [file pone.0130924.s001.zip › S1 Simulation data/test/1206_10709_205_358.csv]

time	AMPA.O.mean	AMPA.O.stdev
0.0	0.0	0.0
1e-06	0.0	0.0
2e-06	0.04	0.20591260282
3e-06	0.182	0.434598665437
4e-06	0.4	0.60332412516
5e-06	0.668	0.840104755373
6e-06	1.028	0.993587439534
7e-06	1.426	1.15953611414
8e-06	1.912	1.40721569065
9e-06	2.478	1.57655193381
1e-05	3.08	1.72441294358
1.1e-05	3.716	1.87172220161
1.2e-05	4.344	1.9803191662
1.3e-05	5.0	2.16055548413
1.4e-05	5.62	2.31248783781
1.5e-05	6.274	2.43945157771
1.6e-05	6.848	2.58860889282
1.7e-05	7.624	2.78543066688
1.8e-05	8.316	2.94077268758
1.9e-05	8.904	3.1117172108
2e-05	9.524	3.19897233499
2.1e-05	10.156	3.39052562297
2.2e-05	10.76	3.42555105056
2.3e-05	11.304	3.44319386617
2.4e-05	11.88	3.49822812292
2.5e-05	12.41	3.55554496526
2.6e-05	12.948	3.61680743198
2.7e-05	13.472	3.70097500667
2.8e-05	13.966	3.78851474855
2.9e-05	14.348	3.84537332388
3e-05	14.734	3.9358917668
3.1e-05	15.2	3.96232255123
3.2e-05	15.588	3.98726171702
3.3e-05	15.936	4.01645415759
3.4e-05	16.276	4.03433067559
3.5e-05	16.574	4.06356050773
3.6e-05	16.912	4.07434117374
3.7e-05	17.248	4.15481600074
3.8e-05	17.54	4.16321990772
3.9e-05	17.854	4.18338188551
4e-05	18.108	4.19575213758
4.1e-05	18.276	4.13180638462
4.2e-05	18.518	4.20448284573
4.3e-05	18.81	4.21875574074
4.4e-05	19.052	4.29107166102
4.5e-05	19.28	4.36550111671
4.6e-05	19.51	4.31947913527
4.7e-05	19.65	4.36251074497
4.8e-05	19.822	4.42112157716
4.9e-05	19.988	4.47569614697
5e-05	20.132	4.52311574028
5.1e-05	20.29	4.52215656518
5.2e-05	20.408	4.53139448735
5.3e-05	20.556	4.57764830453
5.4e-05	20.688	4.59289189945
5.5e-05	20.79	4.59324504027
5.6e-05	20.858	4.54684901883
5.7e-05	20.962	4.50871999574
5.8e-05	21.038	4.518025675
5.9e-05	21.126	4.41883740366
6e-05	21.194	4.42768156037
6.1e-05	21.214	4.4013865997
6.2e-05	21.274	4.41892792428
6.3e-05	21.336	4.39261926417
6.4e-05	21.342	4.37778893964
6.5e-05	21.402	4.3667374549
6.6e-05	21.478	4.38058397933
6.7e-05	21.506	4.40249520159
6.8e-05	21.536	4.45563732815
6.9e-05	21.546	4.43710310901
7e-05	21.572	4.46013632079
7.1e-05	21.626	4.43149229944
7.2e-05	21.624	4.42025157655
7.3e-05	21.634	4.40136842357
7.4e-05	21.648	4.38589739962
7.5e-05	21.64	4.37200182983
7.6e-05	21.64	4.34170473432
7.7e-05	21.614	4.31335182891
7.8e-05	21.642	4.30462960079
7.9e-05	21.632	4.29331759831
8e-05	21.664	4.28335195845
8.1e-05	21.658	4.29849229382
8.2e-05	21.648	4.24971716706
8.3e-05	21.558	4.19745589614
8.4e-05	21.636	4.2013693006
8.5e-05	21.626	4.20929020145
8.6e-05	21.642	4.21210588661
8.7e-05	21.58	4.15879790324
8.8e-05	21.584	4.18317391463
8.9e-05	21.572	4.18817573652
9e-05	21.526	4.27004964842
9.1e-05	21.546	4.26050278723
9.2e-05	21.574	4.28071536078
9.3e-05	21.578	4.25721928023
9.4e-05	21.56	4.25704122602
9.5e-05	21.544	4.31277915039
9.6e-05	21.494	4.32041248031
9.7e-05	21.45	4.33260891381
9.8e-05	21.43	4.36956519576
9.9e-05	21.42	4.44067562427
0.0001	21.38	4.4393242729
0.000101	21.368	4.44258663393
0.000102	21.344	4.44270908343
0.000103	21.266	4.44738619866
0.000104	21.248	4.44415301267
0.000105	21.242	4.46356763139
0.000106	21.19	4.47994419608
0.000107	21.142	4.45711072333
0.000108	21.098	4.47396870798
0.000109	21.092	4.39403413733
0.00011	21.044	4.3920455371
0.000111	21.002	4.32735438808
0.000112	20.924	4.33153829488
0.000113	20.882	4.33959399023
0.000114	20.804	4.31434630043
0.000115	20.758	4.30899477837
0.000116	20.648	4.27224718386
0.000117	20.616	4.28725366639
0.000118	20.534	4.27888349923
0.000119	20.508	4.30742800288
0.00012	20.452	4.28528832169
0.000121	20.448	4.29083861267
0.000122	20.418	4.27729774507
0.000123	20.404	4.30032370875
0.000124	20.354	4.26575714264
0.000125	20.306	4.26712596486
0.000126	20.242	4.24775658436
0.000127	20.216	4.22200710563
0.000128	20.152	4.27374496197
0.000129	20.106	4.24438028456
0.00013	20.058	4.30193398369
0.000131	20.034	4.24509646534
0.000132	20.044	4.24335527619
0.000133	20.058	4.27113989469
0.000134	19.984	4.21090774062
0.000135	19.932	4.23171076516
0.000136	19.86	4.26103273867
0.000137	19.808	4.28335569385
0.000138	19.754	4.25223282523
0.000139	19.692	4.30408364231
0.00014	19.64	4.31304996493
0.000141	19.57	4.36544384914
0.000142	19.528	4.34248960851
0.000143	19.442	4.34495523567
0.000144	19.388	4.34113533537
0.000145	19.376	4.34403314904
0.000146	19.336	4.33117813072
0.000147	19.324	4.27492970702
0.000148	19.238	4.25832784083
0.000149	19.15	4.27358163605
0.00015	19.082	4.24161242925
0.000151	19.034	4.18196652306
0.000152	18.998	4.20832460725
0.000153	18.97	4.20013095034
0.000154	18.958	4.1909707706
0.000155	18.946	4.18223433107
0.000156	18.936	4.12939511309
0.000157	18.89	4.09315281904
0.000158	18.818	4.1144715335
0.000159	18.79	4.1194538473
0.00016	18.776	4.10874968817
0.000161	18.706	4.07278332348
0.000162	18.642	4.11361592762
0.000163	18.592	4.07547984905
0.000164	18.512	4.05386926282
0.000165	18.412	4.03264875733
0.000166	18.332	4.05287256153
0.000167	18.272	4.06915421187
0.000168	18.202	4.05625393682
0.000169	18.218	4.02920289884
0.00017	18.17	3.98008793873
0.000171	18.14	3.9537829986
0.000172	18.082	3.93131988014
0.000173	18.064	3.94561832924
0.000174	18.008	3.91611235794
0.000175	17.938	3.91945863609
0.000176	17.9	3.95499683944
0.000177	17.81	3.96104784117
0.000178	17.746	3.97158457042
0.000179	17.706	3.93135650889
0.00018	17.712	3.92135894812
0.000181	17.712	3.8435733374
0.000182	17.708	3.8531462469
0.000183	17.654	3.78817687021
0.000184	17.608	3.81553875619
0.000185	17.526	3.84152625918
0.000186	17.46	3.78845614994
0.000187	17.418	3.820899894
0.000188	17.406	3.84514811158
0.000189	17.374	3.82022564779
0.00019	17.286	3.82625195198
0.000191	17.256	3.83854972613
0.000192	17.242	3.86981084809
0.000193	17.202	3.85917037717
0.000194	17.13	3.86381935396
0.000195	17.018	3.86441146878
0.000196	16.96	3.86139871031
0.000197	16.928	3.86041655783
0.000198	16.892	3.83723025111
0.000199	16.89	3.7743741203
0.0002	16.898	3.81360669183
0.000201	16.82	3.77777712418
0.000202	16.714	3.76353610319
0.000203	16.69	3.77278411786
0.000204	16.666	3.78397198721
0.000205	16.636	3.76450581086
0.000206	16.6	3.71052556924
0.000207	16.542	3.69218580248
0.000208	16.516	3.71183835855
0.000209	16.496	3.71348677122
0.00021	16.432	3.72630862919
0.000211	16.408	3.74880460947
0.000212	16.356	3.72360900203
0.000213	16.316	3.76777706347
0.000214	16.25	3.76344257296
0.000215	16.224	3.72583198762
0.000216	16.132	3.72163619931
0.000217	16.086	3.7221773198
0.000218	16.05	3.73463518968
0.000219	16.044	3.71834156581
0.00022	15.968	3.70769146505
0.000221	15.952	3.72205534618
0.000222	15.87	3.7337782473
0.000223	15.826	3.72340220766
0.000224	15.782	3.73021125407
0.000225	15.756	3.72833260319
0.000226	15.756	3.72833260319
0.000227	15.752	3.71355570848
0.000228	15.718	3.72216012552
0.000229	15.698	3.72005322543
0.00023	15.662	3.69753377267
0.000231	15.626	3.75687689444
0.000232	15.542	3.73526920047
0.000233	15.476	3.74505327065
0.000234	15.452	3.70886721251
0.000235	15.392	3.71568782327
0.000236	15.322	3.72750801475
0.000237	15.31	3.73549193548
0.000238	15.268	3.74168090569
0.000239	15.24	3.74891984444
0.00024	15.198	3.75483634797
0.000241	15.116	3.73771909057
0.000242	15.044	3.74834149992
0.000243	14.994	3.74191982811
0.000244	14.966	3.68304819409
0.000245	14.946	3.6958198008
0.000246	14.914	3.68708611237
0.000247	14.856	3.67903030702
0.000248	14.788	3.67954562412
0.000249	14.73	3.65145176608
0.00025	14.682	3.62834342366
0.000251	14.662	3.6720234204
0.000252	14.62	3.66273122137
0.000253	14.562	3.67833603685
0.000254	14.5	3.64938350958
0.000255	14.46	3.64861617603
0.000256	14.48	3.6630042315
0.000257	14.418	3.65284491869
0.000258	14.398	3.61048417806
0.000259	14.382	3.61331924967
0.00026	14.33	3.63333180428
0.000261	14.306	3.61667858677
0.000262	14.27	3.6101385015
0.000263	14.186	3.63254786617
0.000264	14.116	3.63683158807
0.000265	14.096	3.6500389039
0.000266	14.044	3.67179302249
0.000267	13.996	3.69918693769
0.000268	13.944	3.67652879766
0.000269	13.92	3.633400611
0.00027	13.876	3.5609863802
0.000271	13.832	3.52076355355
0.000272	13.808	3.51726257194
0.000273	13.748	3.50492453556
0.000274	13.714	3.50145741085
0.000275	13.682	3.48207926389
0.000276	13.652	3.47547061561
0.000277	13.626	3.43425741609
0.000278	13.626	3.42726188086
0.000279	13.604	3.44777957532
0.00028	13.552	3.4645773191
0.000281	13.508	3.4551318354
0.000282	13.488	3.4394557709
0.000283	13.468	3.41832941654
0.000284	13.414	3.38328302097
0.000285	13.404	3.42648274474
0.000286	13.368	3.49064120184
0.000287	13.304	3.46635024197
0.000288	13.276	3.47675480873
0.000289	13.242	3.45361202222
0.00029	13.194	3.44330713123
0.000291	13.124	3.43520363297
0.000292	13.106	3.41507891563
0.000293	13.046	3.40527296997
0.000294	13.038	3.37469346756
0.000295	13.002	3.37312851816
0.000296	12.956	3.38792916101
0.000297	12.914	3.39213855849
0.000298	12.894	3.41683537795
0.000299	12.858	3.40379729126
0.0003	12.828	3.37615402492
0.000301	12.82	3.38165639887
0.000302	12.776	3.39261315213
0.000303	12.746	3.4306681565
0.000304	12.736	3.42553703819
0.000305	12.726	3.44716173105
0.000306	12.664	3.44892794938
0.000307	12.598	3.43866194907
0.000308	12.62	3.46057798641
0.000309	12.594	3.45096566196
0.00031	12.592	3.43184148818
0.000311	12.546	3.41231358465
0.000312	12.508	3.39969645704
0.000313	12.486	3.41024984422
0.000314	12.442	3.37973904318
0.000315	12.414	3.37203262143
0.000316	12.364	3.37335204211
0.000317	12.34	3.34610221003
0.000318	12.296	3.3610093722
0.000319	12.286	3.39473180089
0.00032	12.256	3.40976010886
0.000321	12.25	3.39521722427
0.000322	12.198	3.37324710035
0.000323	12.184	3.33318826351
0.000324	12.146	3.3461446472
0.000325	12.102	3.3531471784
0.000326	12.068	3.31773657785
0.000327	12.052	3.2901817579
0.000328	12.024	3.26610226417
0.000329	11.934	3.24925283719
0.00033	11.926	3.27238811879
0.000331	11.902	3.27481236104
0.000332	11.894	3.31342179627
0.000333	11.856	3.32494571384
0.000334	11.856	3.32013011793
0.000335	11.832	3.27043972579
0.000336	11.872	3.2771353344
0.000337	11.844	3.27836300614
0.000338	11.788	3.275218466
0.000339	11.736	3.23640294154
0.00034	11.656	3.21584576745
0.000341	11.604	3.23715677717
0.000342	11.568	3.24859600443
0.000343	11.532	3.25407068147
0.000344	11.52	3.24185132293
0.000345	11.486	3.21897561345
0.000346	11.452	3.17863115193
0.000347	11.384	3.15983290697
0.000348	11.35	3.17545272363
0.000349	11.302	3.1328574816
0.00035	11.3	3.09224837295
0.000351	11.264	3.08322947573
0.000352	11.242	3.08859774008
0.000353	11.232	3.09680092999
0.000354	11.224	3.06101682452
0.000355	11.174	3.06328647044
0.000356	11.15	3.04688365383
0.000357	11.106	3.04544972048
0.000358	11.054	3.04155946843
0.000359	11.016	3.03640313529
0.00036	11.002	3.07668587932
0.000361	10.964	3.04872169934
0.000362	10.928	3.09367354451
0.000363	10.878	3.0885459362
0.000364	10.854	3.08685665362
0.000365	10.832	3.07111966553
0.000366	10.796	3.0460439918
0.000367	10.794	3.05214088797
0.000368	10.768	3.01896936056
0.000369	10.746	2.97749626364
0.00037	10.724	3.01128278313
0.000371	10.692	2.98816599271
0.000372	10.692	3.01282857129
0.000373	10.64	3.02826683104
0.000374	10.582	3.0356673072
0.000375	10.568	3.0419362255
0.000376	10.574	3.03916501691
0.000377	10.554	3.02970031521
0.000378	10.54	3.02264784585
0.000379	10.484	3.02154662383
0.00038	10.446	3.06905262255
0.000381	10.4	3.08090895679
0.000382	10.38	3.08927175885
0.000383	10.394	3.0618236396
0.000384	10.36	3.04407621455
0.000385	10.324	3.0487741799
0.000386	10.312	3.02169753615
0.000387	10.29	3.04793372631
0.000388	10.252	3.03916041038
0.000389	10.234	3.00985780395
0.00039	10.218	2.98905938382
0.000391	10.224	2.99496644389
0.000392	10.146	3.00344535492
0.000393	10.086	2.99376084549
0.000394	10.06	2.94489388603
0.000395	10.064	2.92367987304
0.000396	10.05	2.92702921065
0.000397	10.016	2.93389570367
0.000398	9.972	2.95621650087
0.000399	9.934	2.94849860098
0.0004	9.942	2.96961883076
0.000401	9.92	2.99759903923
0.000402	9.922	3.00198534307
0.000403	9.9	3.03413908712
0.000404	9.884	3.06178771309
0.000405	9.888	3.03108165512
0.000406	9.864	3.02943955213
0.000407	9.81	3.01295535978
0.000408	9.76	3.02099321416
0.000409	9.736	3.03089161799
0.00041	9.718	3.03289894326
0.000411	9.716	3.02974322344
0.000412	9.644	3.04191781612
0.000413	9.632	3.0378571395
0.000414	9.616	3.02267166593
0.000415	9.588	3.01566841679
0.000416	9.544	3.008
0.000417	9.502	3.01164340519
0.000418	9.494	3.01893424904
0.000419	9.516	3.02022250836
0.00042	9.47	2.9955133116
0.000421	9.45	2.98320297667
0.000422	9.4	2.97388634618
0.000423	9.388	2.95253382707
0.000424	9.372	2.90613420199
0.000425	9.352	2.9366811199
0.000426	9.35	2.92361078121
0.000427	9.324	2.93581743302
0.000428	9.294	2.93454664301
0.000429	9.29	2.95125397077
0.00043	9.298	2.96060737012
0.000431	9.278	2.98005301966
0.000432	9.246	2.95592354434
0.000433	9.202	2.91018831006
0.000434	9.186	2.88503102236
0.000435	9.148	2.89311181948
0.000436	9.124	2.87969165016
0.000437	9.12	2.85965032827
0.000438	9.092	2.83681793565
0.000439	9.024	2.80916784831
0.00044	9.024	2.83961687557
0.000441	8.978	2.8638289055
0.000442	8.936	2.88511767524
0.000443	8.902	2.87965206232
0.000444	8.88	2.87360400891
0.000445	8.85	2.8191310718
0.000446	8.814	2.79202507152
0.000447	8.814	2.78054023528
0.000448	8.758	2.75525606795
0.000449	8.736	2.75287195489
0.00045	8.754	2.76504683505
0.000451	8.716	2.74942612194
0.000452	8.69	2.74916350914
0.000453	8.648	2.75247088995
0.000454	8.64	2.71852901401
0.000455	8.596	2.75550068046
0.000456	8.568	2.74324187778
0.000457	8.536	2.7460342314
0.000458	8.528	2.72712595969
0.000459	8.504	2.72433184469
0.00046	8.46	2.71816114313
0.000461	8.464	2.74093122862
0.000462	8.408	2.73231330561
0.000463	8.39	2.69998148142
0.000464	8.366	2.68924599098
0.000465	8.364	2.70915189681
0.000466	8.334	2.68075437144
0.000467	8.314	2.68838315722
0.000468	8.278	2.67669871297
0.000469	8.264	2.65975637982
0.00047	8.27	2.67452799574
0.000471	8.272	2.6769415384
0.000472	8.24	2.69117074895
0.000473	8.214	2.69224887408
0.000474	8.202	2.71462630946
0.000475	8.18	2.69436448908
0.000476	8.132	2.68748506973
0.000477	8.146	2.66546131092
0.000478	8.118	2.69371045215
0.000479	8.096	2.6688544359
0.00048	8.088	2.64655549725
0.000481	8.1	2.65443025902
0.000482	8.066	2.64757322845
0.000483	8.034	2.59014362536
0.000484	8.004	2.600766041
0.000485	8.006	2.61571481626
0.000486	7.958	2.62225780578
0.000487	7.994	2.65291613135
0.000488	7.972	2.67342776226
0.000489	7.97	2.66628955667
0.00049	7.962	2.64131709569
0.000491	7.95	2.65018867253
0.000492	7.944	2.64742591964
0.000493	7.892	2.61234300964
0.000494	7.85	2.59836487045
0.000495	7.82	2.59915370842
0.000496	7.778	2.58548177329
0.000497	7.756	2.5846593586
0.000498	7.708	2.57346769943
0.000499	7.694	2.5683387627
0.0005	7.652	2.56259555919
0.000501	7.634	2.56047729925
0.000502	7.606	2.57968292625
0.000503	7.584	2.575061941
0.000504	7.564	2.55693253724
0.000505	7.574	2.56681203052
0.000506	7.546	2.56824531539
0.000507	7.544	2.55891852156
0.000508	7.53	2.56614496863
0.000509	7.516	2.54120916101
0.00051	7.49	2.53966533228
0.000511	7.45	2.54627178439
0.000512	7.418	2.50425158481
0.000513	7.422	2.52426543771
0.000514	7.372	2.55687621914
0.000515	7.366	2.52508296893
0.000516	7.352	2.51954281567
0.000517	7.33	2.52212212234
0.000518	7.316	2.52034600799
0.000519	7.308	2.51816123392
0.00052	7.25	2.52814160996
0.000521	7.206	2.50989322482
0.000522	7.208	2.50054714013
0.000523	7.184	2.46863200984
0.000524	7.152	2.48694511399
0.000525	7.142	2.51193869352
0.000526	7.148	2.50081906583
0.000527	7.104	2.51260502268
0.000528	7.054	2.51218709494
0.000529	7.05	2.51226988996
0.00053	7.034	2.50056873531
0.000531	7.032	2.52090777301
0.000532	7.012	2.51552300725
0.000533	7.016	2.54474831761
0.000534	6.964	2.53272659401
0.000535	6.966	2.53393843651
0.000536	6.948	2.52216097821
0.000537	6.932	2.49787429628
0.000538	6.908	2.48425763559
0.000539	6.868	2.47842207866
0.00054	6.828	2.48080954529
0.000541	6.826	2.46002520312
0.000542	6.834	2.45732456139
0.000543	6.798	2.43335077619
0.000544	6.806	2.44220474162
0.000545	6.808	2.42221716615
0.000546	6.798	2.41022737517
0.000547	6.764	2.37997983185
0.000548	6.756	2.37917296555
0.000549	6.742	2.38818675987
0.00055	6.72	2.42437620843
0.000551	6.674	2.43551308763
0.000552	6.648	2.43887187035
0.000553	6.616	2.42745628179
0.000554	6.588	2.43685370919
0.000555	6.58	2.43959012951
0.000556	6.584	2.41639069689
0.000557	6.546	2.4502824327
0.000558	6.508	2.43103599315
0.000559	6.5	2.45153013443
0.00056	6.47	2.43825757458
0.000561	6.442	2.4328246957
0.000562	6.434	2.41280832227
0.000563	6.424	2.39002594128
0.000564	6.408	2.41527141332
0.000565	6.38	2.42478865058
0.000566	6.338	2.4256454811
0.000567	6.308	2.40273510816
0.000568	6.316	2.41498322976
0.000569	6.308	2.42510535854
0.00057	6.278	2.40014916203
0.000571	6.27	2.41103712124
0.000572	6.248	2.42043301911
0.000573	6.236	2.41501635605
0.000574	6.23	2.41103712124
0.000575	6.246	2.41194610222
0.000576	6.21	2.41451858556
0.000577	6.206	2.43301541302
0.000578	6.196	2.42849418365
0.000579	6.192	2.4279901153
0.00058	6.194	2.43317981251
0.000581	6.18	2.43959012951
0.000582	6.176	2.43577995722
0.000583	6.164	2.41849209219
0.000584	6.136	2.40946135059
0.000585	6.13	2.38853511592
0.000586	6.104	2.37259014581
0.000587	6.078	2.37905779669
0.000588	6.07	2.3860217937
0.000589	6.054	2.37130428246
0.00059	6.056	2.3691483702
0.000591	6.04	2.36609382739
0.000592	6.018	2.3726938277
0.000593	6.002	2.38537124993
0.000594	5.99	2.3490210727
0.000595	5.978	2.3642157262
0.000596	5.944	2.35135365269
0.000597	5.92	2.34384299815
0.000598	5.91	2.33107271444
0.000599	5.9	2.34563424259
0.0006	5.896	2.35736802388
0.000601	5.882	2.34948419871
0.000602	5.886	2.34712675414
0.000603	5.834	2.33889803112
0.000604	5.82	2.33057932712
0.000605	5.778	2.32394406129
0.000606	5.756	2.332480225
0.000607	5.766	2.33821384822
0.000608	5.706	2.3340017138
0.000609	5.682	2.33428275922
0.00061	5.646	2.34108607274
0.000611	5.608	2.3550660288
0.000612	5.576	2.33499978587
0.000613	5.564	2.30519066457
0.000614	5.544	2.30565912485
0.000615	5.556	2.32526643635
0.000616	5.54	2.30919899532
0.000617	5.522	2.31808455411
0.000618	5.506	2.33194425319
0.000619	5.48	2.33186620542
0.00062	5.454	2.31254924272
0.000621	5.432	2.29899456285
0.000622	5.408	2.29118659214
0.000623	5.406	2.29110541006
0.000624	5.384	2.27608084215
0.000625	5.376	2.26420493772
0.000626	5.376	2.26066892755
0.000627	5.354	2.25492438898
0.000628	5.35	2.23774440006
0.000629	5.314	2.20440558882
0.00063	5.316	2.21181916078
0.000631	5.316	2.20819926637
0.000632	5.296	2.18091357004
0.000633	5.302	2.21873747884
0.000634	5.286	2.21634925046
0.000635	5.278	2.22007117003
0.000636	5.236	2.21546925052
0.000637	5.252	2.217317298
0.000638	5.262	2.21931430852
0.000639	5.232	2.20321946251
0.00064	5.218	2.19783438867
0.000641	5.184	2.21317509475
0.000642	5.15	2.17979356821
0.000643	5.122	2.18520388065
0.000644	5.152	2.15705725469
0.000645	5.118	2.16981012994
0.000646	5.138	2.18791133276
0.000647	5.12	2.15814735363
0.000648	5.134	2.18998721457
0.000649	5.114	2.23181630068
0.00065	5.116	2.24734154058
0.000651	5.12	2.24
0.000652	5.112	2.24487327037
0.000653	5.06	2.22988788956
0.000654	5.024	2.23772741861
0.000655	5.02	2.2582293949
0.000656	5.014	2.24806672499
0.000657	4.986	2.2346820803
0.000658	4.97	2.23094150528
0.000659	4.96	2.2177466041
0.00066	4.962	2.23261192329
0.000661	4.968	2.23046542228
0.000662	4.936	2.22168944725
0.000663	4.91	2.21853555302
0.000664	4.866	2.20000999998
0.000665	4.874	2.17947791914
0.000666	4.85	2.18254438672
0.000667	4.858	2.1757380357
0.000668	4.866	2.1854162075
0.000669	4.866	2.20636443046
0.00067	4.84	2.23481542862
0.000671	4.814	2.22966454876
0.000672	4.788	2.2223987041
0.000673	4.78	2.20898166584
0.000674	4.766	2.1970989964
0.000675	4.764	2.1818120909
0.000676	4.754	2.17289760458
0.000677	4.7	2.16379296607
0.000678	4.7	2.18036694159
0.000679	4.682	2.17459789386
0.00068	4.65	2.16967739537
0.000681	4.628	2.16092942967
0.000682	4.62	2.13813002411
0.000683	4.628	2.13392033591
0.000684	4.64	2.12094318641
0.000685	4.62	2.12311092503
0.000686	4.618	2.10904622993
0.000687	4.588	2.09529377415
0.000688	4.57	2.1083405797
0.000689	4.562	2.13310946742
0.00069	4.538	2.12521904753
0.000691	4.544	2.12227802137
0.000692	4.536	2.11393093548
0.000693	4.556	2.1144417703
0.000694	4.546	2.12411958232
0.000695	4.532	2.12343495309
0.000696	4.534	2.14495780844
0.000697	4.524	2.132
0.000698	4.51	2.13211162935
0.000699	4.484	2.13113678585
0.0007	4.474	2.11123755177
0.000701	4.468	2.11777619214
0.000702	4.436	2.12459502023
0.000703	4.432	2.09317366695
0.000704	4.412	2.08764364775
0.000705	4.41	2.04790136481
0.000706	4.392	2.03821883025
0.000707	4.37	2.03398623398
0.000708	4.348	2.0304915661
0.000709	4.356	2.04285682318
0.00071	4.356	2.04579177826
0.000711	4.344	2.04001568621
0.000712	4.336	2.03054278458
0.000713	4.322	2.0095561699
0.000714	4.304	1.99589178063
0.000715	4.278	1.98914956703
0.000716	4.258	1.97975655069
0.000717	4.238	1.97315888869
0.000718	4.216	1.97112759607
0.000719	4.214	1.96677502526
0.00072	4.188	1.95567277426
0.000721	4.186	1.97367778525
0.000722	4.192	1.96039179758
0.000723	4.16	1.96631635298
0.000724	4.16	1.97139544486
0.000725	4.162	1.97781596717
0.000726	4.146	1.97298859601
0.000727	4.134	1.96571717192
0.000728	4.152	1.97304232088
0.000729	4.156	1.9979149131
0.00073	4.132	2.00663300083
0.000731	4.144	1.98374998425
0.000732	4.116	1.97750954486
0.000733	4.102	1.98584893685
0.000734	4.088	1.99405516473
0.000735	4.072	2.00868514208
0.000736	4.052	2.01427306987
0.000737	4.048	2.00541666494
0.000738	4.018	2.01039200158
0.000739	4.008	1.99497769411
0.00074	4.0	2.00798406368
0.000741	4.004	2.01096593706
0.000742	3.992	2.00697184833
0.000743	3.974	2.01626486355
0.000744	3.966	2.00819421372
0.000745	3.96	1.99859950966
0.000746	3.958	1.99905877853
0.000747	3.946	1.98370461511
0.000748	3.924	1.98852307002
0.000749	3.924	1.97135080592
0.00075	3.924	1.98147016127
0.000751	3.91	1.98441427126
0.000752	3.888	1.9502451128
0.000753	3.894	1.95723376223
0.000754	3.884	1.97244619698
0.000755	3.87	1.96191233239
0.000756	3.882	1.9677591316
0.000757	3.884	1.97649791298
0.000758	3.862	1.96442256147
0.000759	3.856	1.97769158364
0.00076	3.848	1.94856254711
0.000761	3.814	1.93478784367
0.000762	3.824	1.95781102255
0.000763	3.806	1.94328690625
0.000764	3.786	1.94324573845
0.000765	3.778	1.93925655858
0.000766	3.752	1.91376487584
0.000767	3.742	1.91296523753
0.000768	3.722	1.91643314519
0.000769	3.706	1.91926131624
0.00077	3.7	1.90420587122
0.000771	3.686	1.91086472572
0.000772	3.662	1.91931133483
0.000773	3.66	1.92364237841
0.000774	3.642	1.91881109023
0.000775	3.612	1.90196109319
0.000776	3.624	1.89066760696
0.000777	3.606	1.88328542712
0.000778	3.614	1.88388003864
0.000779	3.574	1.86561625207
0.00078	3.572	1.85278601031
0.000781	3.564	1.84550914384
0.000782	3.568	1.84319722222
0.000783	3.562	1.85961178744
0.000784	3.55	1.8610480918
0.000785	3.53	1.85394174666
0.000786	3.514	1.83461276568
0.000787	3.496	1.84661419901
0.000788	3.51	1.86061817684
0.000789	3.498	1.85526170661
0.00079	3.48	1.8626862323
0.000791	3.486	1.85628769322
0.000792	3.47	1.83333030303
0.000793	3.458	1.82653661338
0.000794	3.464	1.83322229967
0.000795	3.46	1.84618525614
0.000796	3.454	1.82862899463
0.000797	3.452	1.81650653729
0.000798	3.442	1.81511321961
0.000799	3.43	1.8234856731
0.0008	3.414	1.82499424657
0.000801	3.396	1.81416206553
0.000802	3.378	1.79641754612
0.000803	3.384	1.79124091065
0.000804	3.39	1.80274790251
0.000805	3.39	1.79830475726
0.000806	3.382	1.80888805624
0.000807	3.406	1.80476148009
0.000808	3.384	1.80791150226
0.000809	3.36	1.79955550067
0.00081	3.34	1.7754999296
0.000811	3.324	1.77059989834
0.000812	3.304	1.77977077176
0.000813	3.292	1.78738244369
0.000814	3.28	1.76453960001
0.000815	3.27	1.7643979143
0.000816	3.27	1.77682300751
0.000817	3.25	1.76053968998
0.000818	3.242	1.76165717437
0.000819	3.242	1.73880303657
0.00082	3.234	1.72952132106
0.000821	3.224	1.732577271
0.000822	3.23	1.72310765769
0.000823	3.226	1.73058487223
0.000824	3.224	1.7022996211
0.000825	3.2	1.69469761315
0.000826	3.184	1.68467919795
0.000827	3.178	1.69656004904
0.000828	3.168	1.71457749898
0.000829	3.154	1.69419125249
0.00083	3.136	1.67735029138
0.000831	3.124	1.68304010647
0.000832	3.11	1.68223066195
0.000833	3.102	1.67558825491
0.000834	3.08	1.66661333248
0.000835	3.072	1.67654883615
0.000836	3.052	1.68205112883
0.000837	3.058	1.68482521349
0.000838	3.072	1.67654883615
0.000839	3.07	1.67961305068
0.00084	3.058	1.68244940489
0.000841	3.028	1.68380996552
0.000842	3.026	1.67132402603
0.000843	3.012	1.684
0.000844	3.002	1.67032811148
0.000845	3.006	1.6703185325
0.000846	2.994	1.65830154073
0.000847	2.99	1.66790287487
0.000848	2.97	1.6616558007
0.000849	2.966	1.65434095639
0.00085	2.98	1.66
0.000851	2.966	1.65675707332
0.000852	2.942	1.65729780064
0.000853	2.922	1.66129949136
0.000854	2.928	1.6645768231
0.000855	2.93	1.68080337934
0.000856	2.93	1.67842187784
0.000857	2.918	1.67549276334
0.000858	2.914	1.68125072491
0.000859	2.918	1.6707112258
0.00086	2.908	1.68033806122
0.000861	2.91	1.67029937436
0.000862	2.89	1.67508208754
0.000863	2.876	1.67589498478
0.000864	2.828	1.66565782801
0.000865	2.816	1.65473381545
0.000866	2.808	1.68378620971
0.000867	2.808	1.69562259952
0.000868	2.826	1.69225411803
0.000869	2.814	1.70979647912
0.00087	2.802	1.69197990532
0.000871	2.78	1.68273586757
0.000872	2.768	1.6571590147
0.000873	2.758	1.64664385949
0.000874	2.756	1.64695597998
0.000875	2.752	1.65363115597
0.000876	2.754	1.65815680803
0.000877	2.746	1.64726561307
0.000878	2.75	1.64057916603
0.000879	2.736	1.65840405209
0.00088	2.746	1.6521150081
0.000881	2.738	1.64358023838
0.000882	2.728	1.62788697396
0.000883	2.724	1.61735092049
0.000884	2.72	1.61046577114
0.000885	2.71	1.60931662515
0.000886	2.702	1.60536475606
0.000887	2.698	1.61455752452
0.000888	2.684	1.60129447635
0.000889	2.68	1.59423963067
0.00089	2.674	1.5974116564
0.000891	2.676	1.58966159921
0.000892	2.682	1.58520534947
0.000893	2.666	1.57811406432
0.000894	2.63	1.55855702494
0.000895	2.618	1.55308596027
0.000896	2.592	1.55097904564
0.000897	2.598	1.55833115864
0.000898	2.596	1.54944635273
0.000899	2.578	1.5439935233
0.0009	2.56	1.55640611667
0.000901	2.548	1.5374316245
0.000902	2.538	1.55324048363
0.000903	2.534	1.55847489553
0.000904	2.52	1.55614909311
0.000905	2.526	1.56886073314
0.000906	2.514	1.56518497309
0.000907	2.494	1.53946873953
0.000908	2.496	1.5433677462
0.000909	2.49	1.54204409794
0.00091	2.482	1.53937519793
0.000911	2.482	1.53547256569
0.000912	2.462	1.54549538983
0.000913	2.446	1.53593098803
0.000914	2.45	1.5308494374
0.000915	2.446	1.52154000933
0.000916	2.456	1.54015064198
0.000917	2.454	1.54009220503
0.000918	2.456	1.54921399426
0.000919	2.448	1.54638158292
0.00092	2.442	1.53448232313
0.000921	2.45	1.52823427523
0.000922	2.446	1.52154000933
0.000923	2.452	1.52305482501
0.000924	2.418	1.51501683159
0.000925	2.416	1.54367872305
0.000926	2.4	1.54272486205
0.000927	2.398	1.54777130094
0.000928	2.38	1.5503547981
0.000929	2.38	1.54518607294
0.00093	2.368	1.52989411398
0.000931	2.376	1.52663813656
0.000932	2.362	1.52674686834
0.000933	2.372	1.52499704918
0.000934	2.364	1.52430443154
0.000935	2.35	1.51244834623
0.000936	2.358	1.51718027933
0.000937	2.356	1.51435266698
0.000938	2.348	1.51752957138
0.000939	2.356	1.51567278791
0.00094	2.35	1.50847605218
0.000941	2.346	1.50541821432
0.000942	2.344	1.51184126151
0.000943	2.34	1.50213181845
0.000944	2.33	1.50900629555
0.000945	2.32	1.51578362572
0.000946	2.312	1.49888491886
0.000947	2.302	1.5108924515
0.000948	2.29	1.4919450392
0.000949	2.296	1.49277727743
0.00095	2.294	1.49116196303
0.000951	2.284	1.49510668516
0.000952	2.272	1.48391913526
0.000953	2.258	1.48843407647
0.000954	2.256	1.48541711314
0.000955	2.25	1.48037157498
0.000956	2.248	1.47461723847
0.000957	2.266	1.47079706282
0.000958	2.266	1.4571355462
0.000959	2.256	1.43891069911
0.00096	2.246	1.43020418123
0.000961	2.236	1.43118971489
0.000962	2.224	1.4442382075
0.000963	2.218	1.44030413455
0.000964	2.204	1.43888290003
0.000965	2.212	1.45019171146
0.000966	2.202	1.44678816694
0.000967	2.19	1.46352314638
0.000968	2.176	1.47276067302
0.000969	2.166	1.46643922479
0.00097	2.166	1.46780243902
0.000971	2.178	1.45956020773
0.000972	2.16	1.44720420121
0.000973	2.15	1.43788038445
0.000974	2.14	1.43819331107
0.000975	2.136	1.45378953085
0.000976	2.13	1.44537192445
0.000977	2.112	1.43368615813
0.000978	2.112	1.42529154912
0.000979	2.108	1.4367797326
0.00098	2.098	1.42702347563
0.000981	2.106	1.4362325717
0.000982	2.112	1.4308934272
0.000983	2.106	1.42364461858
0.000984	2.092	1.42391572784
0.000985	2.086	1.41795768625
0.000986	2.084	1.43420500627
0.000987	2.07	1.43704558035
0.000988	2.056	1.43417711598
0.000989	2.058	1.44866697346
0.00099	2.046	1.43104297629
0.000991	2.046	1.41981829823
0.000992	2.046	1.43801390814
0.000993	2.052	1.42733878249
0.000994	2.042	1.41994225235
0.000995	2.036	1.42362354575
0.000996	2.022	1.42461082405
0.000997	2.01	1.41063815346
0.000998	2.006	1.40497829165
0.000999	2.006	1.39927266821
0.001	2.006	1.38490577297
0.001001	1.998	1.39355516575
0.001002	1.994	1.40924234963
0.001003	1.998	1.41491907896
0.001004	1.992	1.41419093478
0.001005	1.992	1.41277599074
0.001006	1.998	1.41208923231
0.001007	1.98	1.39556440195
0.001008	1.978	1.38907019261
0.001009	1.976	1.38975681326
0.00101	1.966	1.38738747291
0.001011	1.966	1.37435221104
0.001012	1.96	1.39370011121
0.001013	1.962	1.38295191529
0.001014	1.95	1.39696098729
0.001015	1.946	1.38675304218
0.001016	1.95	1.38546021235
0.001017	1.934	1.38189869383
0.001018	1.93	1.36275456338
0.001019	1.936	1.33562869092
0.00102	1.934	1.33328316572
0.001021	1.938	1.3454203804
0.001022	1.946	1.35760229817
0.001023	1.934	1.37027150594
0.001024	1.938	1.37918671687
0.001025	1.922	1.38849414835
0.001026	1.92	1.3919770113
0.001027	1.916	1.39030356397
0.001028	1.918	1.38393496957
0.001029	1.928	1.38521334097
0.00103	1.93	1.39466841937
0.001031	1.93	1.38747972958
0.001032	1.918	1.38104163587
0.001033	1.9	1.37767920794
0.001034	1.896	1.3657173939
0.001035	1.882	1.366775768
0.001036	1.878	1.37226673792
0.001037	1.876	1.3669762251
0.001038	1.872	1.38550207506
0.001039	1.876	1.37863120522
0.00104	1.864	1.35996470542
0.001041	1.868	1.3691515621
0.001042	1.876	1.35964112912
0.001043	1.874	1.3557743175
0.001044	1.864	1.3629027845
0.001045	1.868	1.35741519072
0.001046	1.856	1.35028293331
0.001047	1.852	1.34985036208
0.001048	1.856	1.36208076119
0.001049	1.858	1.36595607543
0.00105	1.838	1.35490073437
0.001051	1.814	1.32943747502
0.001052	1.81	1.33787144375
0.001053	1.808	1.33982685449
0.001054	1.81	1.3348782716
0.001055	1.792	1.33893091681
0.001056	1.788	1.35020591022
0.001057	1.78	1.33551488198
0.001058	1.762	1.32263222401
0.001059	1.766	1.33088091128
0.00106	1.764	1.34175407583
0.001061	1.75	1.34145443456
0.001062	1.756	1.34776259037
0.001063	1.76	1.35440023627
0.001064	1.744	1.3499866666
0.001065	1.736	1.34547538067
0.001066	1.748	1.34480333135
0.001067	1.74	1.34327956882
0.001068	1.726	1.32775148277
0.001069	1.722	1.32390180905
0.00107	1.72	1.32875881935
0.001071	1.734	1.33088091128
0.001072	1.73	1.33007518584
0.001073	1.73	1.32253544376
0.001074	1.724	1.30989465225
0.001075	1.722	1.30258051575
0.001076	1.722	1.30258051575
0.001077	1.718	1.29556011053
0.001078	1.71	1.29996153789
0.001079	1.698	1.2972262717
0.00108	1.678	1.28308846149
0.001081	1.686	1.28817855905
0.001082	1.668	1.27034483507
0.001083	1.652	1.26605529105
0.001084	1.666	1.29090820743
0.001085	1.662	1.30374690795
0.001086	1.654	1.3062480622
0.001087	1.654	1.29702891255
0.001088	1.66	1.29630243385
0.001089	1.656	1.29678988275
0.00109	1.652	1.28953324889
0.001091	1.652	1.30188171506
0.001092	1.64	1.30782261794
0.001093	1.638	1.30190475842
0.001094	1.64	1.31544669219
0.001095	1.632	1.30252677516
0.001096	1.634	1.30078591628
0.001097	1.634	1.30539036307
0.001098	1.638	1.30344006383
0.001099	1.632	1.28708041707
0.0011	1.624	1.28942778006
0.001101	1.604	1.27874313292
0.001102	1.598	1.26664754372
0.001103	1.594	1.28107923252
0.001104	1.596	1.28093091149
0.001105	1.59	1.28292634239
0.001106	1.586	1.28007968502
0.001107	1.576	1.2681577189
0.001108	1.568	1.27018738775
0.001109	1.562	1.26576301099
0.00111	1.56	1.27530388535
0.001111	1.554	1.27400313971
0.001112	1.544	1.27752260254
0.001113	1.532	1.27631344113
0.001114	1.528	1.27483959775
0.001115	1.528	1.27326980644
0.001116	1.522	1.26866701699
0.001117	1.52	1.25761679378
0.001118	1.508	1.24013547647
0.001119	1.5	1.2417729261
0.00112	1.508	1.23690581695
0.001121	1.494	1.22880592446
0.001122	1.494	1.23205681687
0.001123	1.498	1.23369201991
0.001124	1.488	1.23525543917
0.001125	1.49	1.2336531117
0.001126	1.48	1.22702893201
0.001127	1.472	1.22687244651
0.001128	1.478	1.23673602681
0.001129	1.488	1.23525543917
0.00113	1.496	1.24176648368
0.001131	1.508	1.24496425652
0.001132	1.506	1.23853300319
0.001133	1.512	1.24814101767
0.001134	1.506	1.24336800667
0.001135	1.49	1.22388724971
0.001136	1.474	1.21545217923
0.001137	1.474	1.2088523483
0.001138	1.468	1.21859591334
0.001139	1.456	1.20998512388
0.00114	1.444	1.20451816093
0.001141	1.442	1.19943153202
0.001142	1.432	1.20721829012
0.001143	1.428	1.20864221339
0.001144	1.41	1.19745563592
0.001145	1.408	1.20063982942
0.001146	1.412	1.21089058135
0.001147	1.42	1.22131077126
0.001148	1.424	1.2133523808
0.001149	1.43	1.20544597556
0.00115	1.422	1.19160228264
0.001151	1.408	1.17538759565
0.001152	1.416	1.18445937035
0.001153	1.406	1.18876574648
0.001154	1.402	1.18338328533
0.001155	1.398	1.18473456943
0.001156	1.392	1.17912509939
0.001157	1.394	1.18607082419
0.001158	1.39	1.18739210036
0.001159	1.39	1.18401858094
0.00116	1.384	1.18175462766
0.001161	1.368	1.1901999832
0.001162	1.354	1.17161597804
0.001163	1.358	1.17891305871
0.001164	1.36	1.18253963993
0.001165	1.352	1.18663220924
0.001166	1.362	1.19956492113
0.001167	1.348	1.18443910776
0.001168	1.35	1.19478031453
0.001169	1.336	1.1946145822
0.00117	1.336	1.20129263712
0.001171	1.336	1.1946145822
0.001172	1.342	1.19374871728
0.001173	1.34	1.19849906133
0.001174	1.342	1.20209650195
0.001175	1.334	1.21096820768
0.001176	1.334	1.20600331675
0.001177	1.318	1.1835860763
0.001178	1.304	1.1660120068
0.001179	1.296	1.16463899986
0.00118	1.288	1.16320935347
0.001181	1.27	1.14764977236
0.001182	1.258	1.1469245834
0.001183	1.256	1.13774513842
0.001184	1.244	1.12626107098
0.001185	1.234	1.13632917766
0.001186	1.24	1.13066352201
0.001187	1.236	1.12973625241
0.001188	1.24	1.1447270417
0.001189	1.238	1.15124106946
0.00119	1.236	1.14555837913
0.001191	1.236	1.13855346822
0.001192	1.244	1.15259012663
0.001193	1.234	1.15032343278
0.001194	1.234	1.15725710194
0.001195	1.23	1.14939114317
0.001196	1.242	1.15040688454
0.001197	1.244	1.14213134096
0.001198	1.236	1.13679549612
0.001199	1.226	1.12201782517
0.0012	1.234	1.12749456761
0.001201	1.224	1.12508844097
0.001202	1.218	1.12003392806
0.001203	1.214	1.1208050678
0.001204	1.214	1.1010013624
0.001205	1.212	1.10229578608
0.001206	1.212	1.10952963007
0.001207	1.208	1.10848364895
0.001208	1.202	1.11229312683
0.001209	1.196	1.0888452599
0.00121	1.194	1.0827575906
0.001211	1.188	1.09025501604
0.001212	1.18	1.09343495463
0.001213	1.176	1.1068080231
0.001214	1.178	1.10739152968
0.001215	1.174	1.09531913158
0.001216	1.186	1.09699772106
0.001217	1.186	1.10426627224
0.001218	1.184	1.10188202635
0.001219	1.174	1.10078335743
0.00122	1.17	1.09594707901
0.001221	1.156	1.10619347313
0.001222	1.152	1.09585400487
0.001223	1.146	1.08475066259
0.001224	1.128	1.08056281631
0.001225	1.128	1.0787103411
0.001226	1.124	1.07546455079
0.001227	1.138	1.08579740283
0.001228	1.14	1.08830142883
0.001229	1.138	1.09314043014
0.00123	1.126	1.08725525982
0.001231	1.134	1.08997431162
0.001232	1.13	1.0775435026
0.001233	1.11	1.06484740691
0.001234	1.102	1.0768453928
0.001235	1.092	1.06561531521
0.001236	1.092	1.06373680955
0.001237	1.088	1.05842146615
0.001238	1.096	1.05583332018
0.001239	1.094	1.05316855251
0.00124	1.1	1.05924501415
0.001241	1.102	1.05621778057
0.001242	1.092	1.03900721845
0.001243	1.088	1.04127614013
0.001244	1.082	1.04080545733
0.001245	1.086	1.05764077077
0.001246	1.072	1.04633455453
0.001247	1.08	1.04957134107
0.001248	1.078	1.04876880198
0.001249	1.066	1.03423594987
0.00125	1.048	1.01867364745
0.001251	1.04	1.0229369482
0.001252	1.016	0.995863444454
0.001253	1.016	0.997869730977
0.001254	1.02	1.00179838291
0.001255	1.026	1.0066399555
0.001256	1.014	1.01084321237
0.001257	1.024	1.02148127736
0.001258	1.022	1.03417406659
0.001259	1.016	1.03525069428
0.00126	1.012	1.02364837713
0.001261	1.01	1.02073502928
0.001262	1.0	1.01587400794
0.001263	1.0	1.01192885125
0.001264	0.98	0.999799979996
0.001265	0.98	1.00578327685
0.001266	0.976	1.00569577905
0.001267	0.976	1.00370513598
0.001268	0.984	1.00585486031
0.001269	0.984	1.00386453269
0.00127	0.972	1.01351665009
0.001271	0.972	1.00360151455
0.001272	0.974	0.996656410204
0.001273	0.964	0.993329753909
0.001274	0.958	1.00211576178
0.001275	0.958	0.996110435645
0.001276	0.952	0.986760355912
0.001277	0.95	0.975448614741
0.001278	0.964	0.97298715305
0.001279	0.962	0.961538350769
0.00128	0.966	0.965838495816
0.001281	0.974	0.957770327375
0.001282	0.964	0.948
0.001283	0.956	0.941309725861
0.001284	0.958	0.950913245254
0.001285	0.95	0.956817641978
0.001286	0.944	0.949138556798
0.001287	0.95	0.946308617735
0.001288	0.95	0.950526170076
0.001289	0.952	0.94957674782
0.00129	0.938	0.951922265734
0.001291	0.938	0.949818930112
0.001292	0.936	0.952839965577
0.001293	0.93	0.951367436903
0.001294	0.926	0.942615510163
0.001295	0.934	0.962103944488
0.001296	0.936	0.950738660201
0.001297	0.942	0.960539431778
0.001298	0.94	0.963535157636
0.001299	0.932	0.963003634469
0.0013	0.93	0.963898334888
0.001301	0.936	0.965351749364
0.001302	0.934	0.955847268134
0.001303	0.932	0.950460940807
0.001304	0.93	0.949262871917
0.001305	0.93	0.955562661472
0.001306	0.924	0.949854725734
0.001307	0.922	0.94441304523
0.001308	0.918	0.939827643773
0.001309	0.912	0.942473341798
0.00131	0.904	0.935298882711
0.001311	0.892	0.936128196349
0.001312	0.884	0.937306780089
0.001313	0.876	0.932
0.001314	0.884	0.920078257541
0.001315	0.886	0.930055912298
0.001316	0.892	0.940391407872
0.001317	0.886	0.936484917124
0.001318	0.878	0.926885106149
0.001319	0.878	0.922559483177
0.00132	0.88	0.92822411087
0.001321	0.878	0.929040365108
0.001322	0.878	0.929040365108
0.001323	0.876	0.927698226796
0.001324	0.878	0.931190635692
0.001325	0.88	0.930376267969
0.001326	0.872	0.931459070491
0.001327	0.874	0.934945987745
0.001328	0.864	0.912964402373
0.001329	0.868	0.909162251746
0.00133	0.874	0.915491125025
0.001331	0.87	0.912743118298
0.001332	0.854	0.901489877924
0.001333	0.852	0.895598124161
0.001334	0.846	0.8912261217
0.001335	0.838	0.889806720586
0.001336	0.834	0.889069176161
0.001337	0.832	0.885311244704
0.001338	0.84	0.889044430836
0.001339	0.84	0.886791971096
0.00134	0.838	0.88303793803
0.001341	0.834	0.882294735335
0.001342	0.822	0.87539476809
0.001343	0.822	0.868513672892
0.001344	0.818	0.867684274376
0.001345	0.816	0.866108538233
0.001346	0.83	0.874699948554
0.001347	0.83	0.879261053385
0.001348	0.828	0.873164360244
0.001349	0.832	0.867050171559
0.00135	0.836	0.865507943349
0.001351	0.838	0.867038638124
0.001352	0.84	0.8777243303
0.001353	0.832	0.876228280758
0.001354	0.838	0.873931347418
0.001355	0.834	0.873180393733
0.001356	0.832	0.871651306429
0.001357	0.82	0.866948672068
0.001358	0.816	0.87071464901
0.001359	0.814	0.871437892222
0.00136	0.814	0.869139804634
0.001361	0.804	0.854156894253
0.001362	0.796	0.866247077917
0.001363	0.794	0.852973622101
0.001364	0.792	0.856
0.001365	0.79	0.856679636737
0.001366	0.79	0.854341851954
0.001367	0.788	0.847971697641
0.001368	0.776	0.840133322753
0.001369	0.78	0.841189633793
0.00137	0.77	0.837317144217
0.001371	0.77	0.832526275862
0.001372	0.76	0.828492607088
0.001373	0.75	0.824317899842
0.001374	0.748	0.832163445484
0.001375	0.748	0.827342734301
0.001376	0.75	0.831564790019
0.001377	0.748	0.83695639074
0.001378	0.746	0.837546416624
0.001379	0.742	0.836322904146
0.00138	0.742	0.850550410029
0.001381	0.742	0.850550410029
0.001382	0.74	0.84640415878
0.001383	0.736	0.838035798758
0.001384	0.734	0.84097800209
0.001385	0.724	0.841322768027
0.001386	0.728	0.840247582561
0.001387	0.738	0.837469999463
0.001388	0.734	0.831410849099
0.001389	0.732	0.824727833894
0.00139	0.73	0.830120473184
0.001391	0.73	0.830120473184
0.001392	0.736	0.835645858004
0.001393	0.734	0.836208108069
0.001394	0.718	0.833352266452
0.001395	0.712	0.83249984985
0.001396	0.708	0.83350824831
0.001397	0.712	0.83249984985
0.001398	0.714	0.836781930971
0.001399	0.72	0.835224520713
0.0014	0.724	0.843696627942
0.001401	0.714	0.839168636211
0.001402	0.702	0.822919194089
0.001403	0.698	0.826314710023
0.001404	0.698	0.823890769459
0.001405	0.684	0.814950305233
0.001406	0.686	0.814496163281
0.001407	0.684	0.814950305233
0.001408	0.682	0.822724741332
0.001409	0.69	0.813572369246
0.00141	0.7	0.813633824272
0.001411	0.696	0.824368849484
0.001412	0.692	0.822882737697
0.001413	0.688	0.823805802359
0.001414	0.674	0.82202433054
0.001415	0.672	0.817567122627
0.001416	0.672	0.824873323608
0.001417	0.668	0.820838595584
0.001418	0.662	0.822043794454
0.001419	0.656	0.813427316974
0.00142	0.652	0.794289619723
0.001421	0.656	0.803532202217
0.001422	0.656	0.810964857438
0.001423	0.662	0.817163386356
0.001424	0.654	0.808878235583
0.001425	0.656	0.815882344459
0.001426	0.652	0.816637006264
0.001427	0.658	0.825249053317
0.001428	0.658	0.827669015972
0.001429	0.658	0.830081923668
0.00143	0.656	0.835262832886
0.001431	0.648	0.829515521253
0.001432	0.652	0.831201539941
0.001433	0.65	0.833966426183
0.001434	0.644	0.832624765426
0.001435	0.636	0.829158609676
0.001436	0.638	0.828828088327
0.001437	0.638	0.823987863988
0.001438	0.638	0.828828088327
0.001439	0.64	0.828492607088
0.00144	0.638	0.826411519765
0.001441	0.634	0.817339586708
0.001442	0.632	0.815215308983
0.001443	0.64	0.821218606706
0.001444	0.638	0.819119038968
0.001445	0.632	0.810293773887
0.001446	0.632	0.802854905945
0.001447	0.632	0.805342163307
0.001448	0.634	0.802523519905
0.001449	0.628	0.798508609847
0.00145	0.624	0.796632914208
0.001451	0.628	0.801009363241
0.001452	0.62	0.799749960925
0.001453	0.618	0.79251246047
0.001454	0.624	0.796632914208
0.001455	0.622	0.79442809618
0.001456	0.618	0.80004749859
0.001457	0.61	0.775822144567
0.001458	0.608	0.783795891798
0.001459	0.61	0.783517708798
0.00146	0.602	0.769152780662
0.001461	0.596	0.777678596851
0.001462	0.592	0.778161936874
0.001463	0.586	0.758026384765
0.001464	0.598	0.769672657693
0.001465	0.596	0.76209185798
0.001466	0.59	0.762823701782
0.001467	0.588	0.760431456477
0.001468	0.584	0.755608364168
0.001469	0.58	0.756042326857
0.00147	0.578	0.750943406656
0.001471	0.578	0.748275350389
0.001472	0.572	0.738116521967
0.001473	0.572	0.738116521967
0.001474	0.578	0.748275350389
0.001475	0.576	0.743117756483
0.001476	0.562	0.736312433686
0.001477	0.552	0.731639255371
0.001478	0.552	0.728900541912
0.001479	0.546	0.72379831445
0.00148	0.548	0.71811976717
0.001481	0.542	0.712906726017
0.001482	0.54	0.707389567353
0.001483	0.538	0.718718303649
0.001484	0.532	0.716223428827
0.001485	0.532	0.719010431079
0.001486	0.534	0.724461179084
0.001487	0.532	0.724552275547
0.001488	0.534	0.729961642828
0.001489	0.542	0.735007482955
0.00149	0.536	0.729865741078
0.001491	0.538	0.732499829352
0.001492	0.538	0.724262383394
0.001493	0.54	0.721387551875
0.001494	0.54	0.726911273815
0.001495	0.536	0.729865741078
0.001496	0.53	0.72463784058
0.001497	0.522	0.71938584918
0.001498	0.524	0.724861366056
0.001499	0.522	0.716600307005
0.0015	0.522	0.722160646948
0.001501	0.53	0.721872564931
0.001502	0.532	0.716223428827
0.001503	0.536	0.721598226162
0.001504	0.536	0.721598226162
0.001505	0.526	0.7220277003
0.001506	0.524	0.7220969464
0.001507	0.514	0.705552265959
0.001508	0.51	0.708449010162
0.001509	0.5	0.7
0.00151	0.498	0.697134133435
0.001511	0.494	0.691349405149
0.001512	0.494	0.691349405149
0.001513	0.482	0.688241236777
0.001514	0.476	0.688058137079
0.001515	0.47	0.690724257573
0.001516	0.468	0.684818224057
0.001517	0.464	0.681692012569
0.001518	0.454	0.669241361543
0.001519	0.454	0.66624620074
0.00152	0.456	0.660351421593
0.001521	0.452	0.657035767672
0.001522	0.448	0.659769656774
0.001523	0.458	0.66048164244
0.001524	0.464	0.66686130492
0.001525	0.468	0.678952133806
0.001526	0.468	0.681891486968
0.001527	0.464	0.669853715374
0.001528	0.466	0.672936846963
0.001529	0.46	0.654522726878
0.00153	0.458	0.648256122223
0.001531	0.458	0.648256122223
0.001532	0.456	0.648123445032
0.001533	0.458	0.651334015694
0.001534	0.458	0.648256122223
0.001535	0.464	0.65475491598
0.001536	0.462	0.654641886836
0.001537	0.462	0.660723845491
0.001538	0.464	0.660835834379
0.001539	0.46	0.669626761711
0.00154	0.46	0.669626761711
0.001541	0.45	0.662947961759
0.001542	0.452	0.660072723266
0.001543	0.456	0.660351421593
0.001544	0.45	0.659924238076
0.001545	0.452	0.663095769855
0.001546	0.446	0.659608975075
0.001547	0.444	0.656402315657
0.001548	0.448	0.656731299696
0.001549	0.452	0.660072723266
0.00155	0.448	0.656731299696
0.001551	0.448	0.659769656774
0.001552	0.442	0.656228618699
0.001553	0.45	0.665957956631
0.001554	0.454	0.657178818892
0.001555	0.448	0.650612019563
0.001556	0.446	0.653516640951
0.001557	0.438	0.65280624997
0.001558	0.442	0.659269292475
0.001559	0.448	0.671785680109
0.00156	0.454	0.681090302383
0.001561	0.456	0.684152029888
0.001562	0.458	0.692990620427
0.001563	0.458	0.684277721397
0.001564	0.454	0.68402046753
0.001565	0.452	0.683883030934
0.001566	0.456	0.684152029888
0.001567	0.454	0.681090302383
0.001568	0.454	0.681090302383
0.001569	0.45	0.665957956631
0.00157	0.448	0.659769656774
0.001571	0.444	0.656402315657
0.001572	0.448	0.656731299696
0.001573	0.446	0.656569874423
0.001574	0.442	0.656228618699
0.001575	0.446	0.650449075639
0.001576	0.446	0.650449075639
0.001577	0.448	0.653678820217
0.001578	0.45	0.653834841531
0.001579	0.45	0.653834841531
0.00158	0.446	0.653516640951
0.001581	0.446	0.653516640951
0.001582	0.444	0.650279939718
0.001583	0.448	0.650612019563
0.001584	0.442	0.643922355568
0.001585	0.432	0.630377664579
0.001586	0.436	0.63395898921
0.001587	0.434	0.627410551394
0.001588	0.438	0.630996038022
0.001589	0.426	0.629701516593
0.00159	0.42	0.628967407741
0.001591	0.424	0.635786127562
0.001592	0.416	0.62525514792
0.001593	0.414	0.631350932525
0.001594	0.414	0.631350932525
0.001595	0.408	0.627324477444
0.001596	0.402	0.632768520077
0.001597	0.402	0.635921378788
0.001598	0.406	0.63020948898
0.001599	0.398	0.619351273511
0.0016	0.396	0.615779181201
0.001601	0.398	0.612858874456
0.001602	0.396	0.615779181201
0.001603	0.4	0.61318838867
0.001604	0.394	0.602298929104
0.001605	0.39	0.598247440446
0.001606	0.382	0.589979660666
0.001607	0.386	0.597498117152
0.001608	0.388	0.597876241374
0.001609	0.39	0.598247440446
0.00161	0.396	0.612522652642
0.001611	0.394	0.612179712176
0.001612	0.39	0.608194047981
0.001613	0.388	0.611110464646
0.001614	0.382	0.609980327552
0.001615	0.368	0.597139849616
0.001616	0.37	0.600915967503
0.001617	0.376	0.60218269653
0.001618	0.376	0.60218269653
0.001619	0.38	0.61611687203
0.00162	0.382	0.619738654596
0.001621	0.384	0.620116118159
0.001622	0.376	0.612065355987
0.001623	0.374	0.611656766496
0.001624	0.374	0.60508181265
0.001625	0.376	0.605494838954
0.001626	0.372	0.60134515879
0.001627	0.372	0.60134515879
0.001628	0.374	0.598434624667
0.001629	0.374	0.60508181265
0.00163	0.37	0.604235053601
0.001631	0.364	0.599586524198
0.001632	0.364	0.602912929037
0.001633	0.368	0.603801291817
0.001634	0.374	0.608378171864
0.001635	0.38	0.612862137842
0.001636	0.384	0.616882484757
0.001637	0.378	0.609192908691
0.001638	0.374	0.601767396923
0.001639	0.368	0.590403252024
0.00164	0.374	0.598434624667
0.001641	0.374	0.598434624667
0.001642	0.376	0.605494838954
0.001643	0.376	0.605494838954
0.001644	0.372	0.598010033361
0.001645	0.374	0.598434624667
0.001646	0.372	0.594656203196
0.001647	0.366	0.589952540464
0.001648	0.364	0.589494698874
0.001649	0.368	0.593781104448
0.00165	0.368	0.593781104448
0.001651	0.368	0.590403252024
0.001652	0.364	0.589494698874
0.001653	0.362	0.592415394803
0.001654	0.356	0.590985617422
0.001655	0.362	0.592415394803
0.001656	0.358	0.591469356772
0.001657	0.358	0.581236612749
0.001658	0.352	0.579737871801
0.001659	0.352	0.583177502995
0.00166	0.35	0.589491306128
0.001661	0.352	0.586596965556
0.001662	0.348	0.582147747569
0.001663	0.348	0.582147747569
0.001664	0.348	0.575235603905
0.001665	0.344	0.563616891159
0.001666	0.346	0.564166642048
0.001667	0.356	0.577290221639
0.001668	0.362	0.582199278598
0.001669	0.36	0.574804314528
0.00167	0.358	0.570820462142
0.001671	0.36	0.578273291792
0.001672	0.358	0.563769456427
0.001673	0.352	0.562224154586
0.001674	0.346	0.564166642048
0.001675	0.342	0.570119285764
0.001676	0.342	0.570119285764
0.001677	0.34	0.576541412216
0.001678	0.34	0.573061951276
0.001679	0.34	0.576541412216
0.00168	0.336	0.564892910205
0.001681	0.326	0.55472876255
0.001682	0.326	0.55472876255
0.001683	0.326	0.55472876255
0.001684	0.326	0.547470547153
0.001685	0.324	0.546830869648
0.001686	0.324	0.546830869648
0.001687	0.322	0.549832701828
0.001688	0.322	0.549832701828
0.001689	0.32	0.545527267879
0.00169	0.316	0.54419114289
0.001691	0.326	0.551111603942
0.001692	0.322	0.546183119476
0.001693	0.32	0.538144961883
0.001694	0.322	0.538809799465
0.001695	0.324	0.546830869648
0.001696	0.328	0.555352140538
0.001697	0.328	0.555352140538
0.001698	0.328	0.555352140538
0.001699	0.32	0.541848687366
0.0017	0.314	0.54351080946
0.001701	0.308	0.53398127308
0.001702	0.304	0.52875703305
0.001703	0.302	0.531785671112
0.001704	0.296	0.533276663656
0.001705	0.298	0.537769467337
0.001706	0.296	0.537013966299
0.001707	0.29	0.538423625039
0.001708	0.29	0.538423625039
0.001709	0.292	0.542895938463
0.00171	0.294	0.543657980719
0.001711	0.292	0.542895938463
0.001712	0.288	0.541346469463
0.001713	0.286	0.536846346732
0.001714	0.284	0.532300666917
0.001715	0.284	0.536044774249
0.001716	0.284	0.536044774249
0.001717	0.288	0.530147149384
0.001718	0.292	0.535477357131
0.001719	0.288	0.530147149384
0.00172	0.29	0.534696175412
0.001721	0.292	0.539199406528
0.001722	0.296	0.540725438647
0.001723	0.294	0.539966665638
0.001724	0.294	0.539966665638
0.001725	0.292	0.539199406528
0.001726	0.288	0.537639284279
0.001727	0.29	0.538423625039
0.001728	0.288	0.533906358831
0.001729	0.286	0.540558969956
0.00173	0.288	0.545028439625
0.001731	0.288	0.545028439625
0.001732	0.286	0.540558969956
0.001733	0.282	0.538958254413
0.001734	0.284	0.536044774249
0.001735	0.286	0.536846346732
0.001736	0.288	0.541346469463
0.001737	0.29	0.542125446737
0.001738	0.288	0.541346469463
0.001739	0.284	0.539762910916
0.00174	0.282	0.538958254413
0.001741	0.284	0.536044774249
0.001742	0.282	0.535234528034
0.001743	0.278	0.533587855934
0.001744	0.28	0.534415568635
0.001745	0.278	0.533587855934
0.001746	0.274	0.528132559118
0.001747	0.272	0.527272225705
0.001748	0.272	0.527272225705
0.001749	0.268	0.517857123153
0.00175	0.264	0.516046509532
0.001751	0.26	0.514198405287
0.001752	0.266	0.516956477859
0.001753	0.266	0.516956477859
0.001754	0.264	0.516046509532
0.001755	0.262	0.51122988958
0.001756	0.266	0.513073094208
0.001757	0.274	0.524331955921
0.001758	0.274	0.524331955921
0.001759	0.274	0.524331955921
0.00176	0.274	0.524331955921
0.001761	0.268	0.513980544379
0.001762	0.262	0.51122988958
0.001763	0.266	0.513073094208
0.001764	0.266	0.513073094208
0.001765	0.266	0.513073094208
0.001766	0.266	0.513073094208
0.001767	0.26	0.502394267483
0.001768	0.264	0.504285633347
0.001769	0.26	0.498397431775
0.00177	0.262	0.507302670996
0.001771	0.26	0.502394267483
0.001772	0.26	0.502394267483
0.001773	0.262	0.503344812231
0.001774	0.254	0.495463419437
0.001775	0.25	0.493457191659
0.001776	0.252	0.494465367847
0.001777	0.248	0.492438828688
0.001778	0.246	0.495463419437
0.001779	0.244	0.494433008607
0.00178	0.242	0.485217477014
0.001781	0.242	0.485217477014
0.001782	0.244	0.494433008607
0.001783	0.246	0.495463419437
0.001784	0.246	0.495463419437
0.001785	0.248	0.492438828688
0.001786	0.254	0.495463419437
0.001787	0.256	0.496451407491
0.001788	0.26	0.502394267483
0.001789	0.26	0.506359556047
0.00179	0.262	0.51122988958
0.001791	0.262	0.51122988958
0.001792	0.262	0.51122988958
0.001793	0.258	0.509348603611
0.001794	0.26	0.510294032887
0.001795	0.26	0.510294032887
0.001796	0.256	0.508393548346
0.001797	0.256	0.508393548346
0.001798	0.246	0.495463419437
0.001799	0.248	0.492438828688
0.0018	0.246	0.491410215604
0.001801	0.24	0.488262224629
0.001802	0.238	0.483069353199
0.001803	0.24	0.488262224629
0.001804	0.238	0.487191953957
0.001805	0.234	0.485019587233
0.001806	0.236	0.486111098413
0.001807	0.24	0.488262224629
0.001808	0.24	0.492341345004
0.001809	0.234	0.489125750702
0.00181	0.234	0.493197729111
0.001811	0.23	0.491019347888
0.001812	0.226	0.476365405965
0.001813	0.226	0.476365405965
0.001814	0.22	0.472863616701
0.001815	0.22	0.472863616701
0.001816	0.22	0.46432747065
0.001817	0.218	0.463115536341
0.001818	0.214	0.460656053906
0.001819	0.212	0.459408315118
0.00182	0.218	0.467414163243
0.001821	0.22	0.468614980554
0.001822	0.218	0.463115536341
0.001823	0.216	0.461891762213
0.001824	0.216	0.461891762213
0.001825	0.214	0.460656053906
0.001826	0.21	0.449332838773
0.001827	0.214	0.456293765024
0.001828	0.212	0.455034064659
0.001829	0.216	0.457541254971
0.00183	0.22	0.46
0.001831	0.218	0.458776634104
0.001832	0.216	0.453148982124
0.001833	0.216	0.453148982124
0.001834	0.218	0.458776634104
0.001835	0.22	0.46
0.001836	0.222	0.461211448253
0.001837	0.224	0.470981952945
0.001838	0.222	0.46980421454
0.001839	0.222	0.46980421454
0.00184	0.222	0.474042192215
0.001841	0.222	0.474042192215
0.001842	0.222	0.46980421454
0.001843	0.22	0.46432747065
0.001844	0.22	0.46432747065
0.001845	0.218	0.463115536341
0.001846	0.216	0.461891762213
0.001847	0.214	0.451889366992
0.001848	0.214	0.451889366992
0.001849	0.21	0.449332838773
0.00185	0.212	0.450617354304
0.001851	0.21	0.449332838773
0.001852	0.214	0.451889366992
0.001853	0.216	0.448713717196
0.001854	0.214	0.447441616303
0.001855	0.218	0.454396302802
0.001856	0.218	0.454396302802
0.001857	0.212	0.450617354304
0.001858	0.208	0.448035712862
0.001859	0.216	0.453148982124
0.00186	0.212	0.446156923066
0.001861	0.212	0.446156923066
0.001862	0.212	0.446156923066
0.001863	0.212	0.450617354304
0.001864	0.212	0.450617354304
0.001865	0.21	0.449332838773
0.001866	0.206	0.446725866724
0.001867	0.206	0.446725866724
0.001868	0.204	0.445403188134
0.001869	0.202	0.444067562427
0.00187	0.206	0.455591922668
0.001871	0.21	0.458148447558
0.001872	0.208	0.456876350887
0.001873	0.208	0.456876350887
0.001874	0.202	0.439540669336
0.001875	0.206	0.446725866724
0.001876	0.204	0.445403188134
0.001877	0.206	0.446725866724
0.001878	0.204	0.445403188134
0.001879	0.206	0.446725866724
0.00188	0.2	0.4472135955
0.001881	0.198	0.441356998358
0.001882	0.196	0.439981817806
0.001883	0.198	0.445865450557
0.001884	0.202	0.448548771038
0.001885	0.2	0.4472135955
0.001886	0.196	0.448981068643
0.001887	0.198	0.45032876879
0.001888	0.194	0.447620374871
0.001889	0.196	0.448981068643
0.00189	0.194	0.447620374871
0.001891	0.196	0.448981068643
0.001892	0.2	0.451663591625
0.001893	0.198	0.45032876879
0.001894	0.2	0.451663591625
0.001895	0.198	0.45032876879
0.001896	0.2	0.451663591625
0.001897	0.196	0.448981068643
0.001898	0.192	0.446246568614
0.001899	0.186	0.442045246553
0.0019	0.19	0.444859528391
0.001901	0.188	0.443459130022
0.001902	0.188	0.443459130022
0.001903	0.184	0.436055042397
0.001904	0.182	0.434598665437
0.001905	0.178	0.417511676483
0.001906	0.18	0.419046536795
0.001907	0.182	0.420566284906
0.001908	0.18	0.419046536795
0.001909	0.184	0.42207108406
0.00191	0.18	0.414246303544
0.001911	0.18	0.423792402008
0.001912	0.18	0.423792402008
0.001913	0.182	0.429972092118
0.001914	0.182	0.434598665437
0.001915	0.182	0.434598665437
0.001916	0.182	0.434598665437
0.001917	0.182	0.434598665437
0.001918	0.18	0.433128156554
0.001919	0.182	0.434598665437
0.00192	0.178	0.431643371315
0.001921	0.18	0.433128156554
0.001922	0.176	0.430144161881
0.001923	0.176	0.430144161881
0.001924	0.172	0.427101861387
0.001925	0.17	0.42083250825
0.001926	0.17	0.42083250825
0.001927	0.17	0.42083250825
0.001928	0.17	0.42083250825
0.001929	0.164	0.411222567474
0.00193	0.164	0.411222567474
0.001931	0.164	0.411222567474
0.001932	0.166	0.412848640545
0.001933	0.168	0.414458683104
0.001934	0.172	0.422393181763
0.001935	0.17	0.42083250825
0.001936	0.172	0.422393181763
0.001937	0.174	0.42393867481
0.001938	0.17	0.42083250825
0.001939	0.164	0.416057688308
0.00194	0.162	0.409580272962
0.001941	0.162	0.409580272962
0.001942	0.166	0.40797548946
0.001943	0.168	0.409604687473
0.001944	0.162	0.39969488363
0.001945	0.162	0.39969488363
0.001946	0.158	0.396277680421
0.001947	0.16	0.397994974843
0.001948	0.16	0.397994974843
0.001949	0.162	0.39969488363
0.00195	0.162	0.39969488363
0.001951	0.164	0.401377627677
0.001952	0.164	0.401377627677
0.001953	0.16	0.382622529394
0.001954	0.158	0.380835922675
0.001955	0.16	0.387814388593
0.001956	0.16	0.387814388593
0.001957	0.162	0.394659346779
0.001958	0.16	0.392937654088
0.001959	0.16	0.392937654088
0.00196	0.16	0.392937654088
0.001961	0.16	0.392937654088
0.001962	0.16	0.397994974843
0.001963	0.162	0.404667764963
0.001964	0.158	0.396277680421
0.001965	0.162	0.39969488363
0.001966	0.158	0.391198159505
0.001967	0.156	0.389440624486
0.001968	0.152	0.380652072108
0.001969	0.15	0.378813938498
0.00197	0.154	0.387664803664
0.001971	0.152	0.38587044458
0.001972	0.152	0.38587044458
0.001973	0.15	0.384057287393
0.001974	0.152	0.391019181115
0.001975	0.152	0.391019181115
0.001976	0.156	0.394542773347
0.001977	0.154	0.39279002024
0.001978	0.15	0.389230009121
0.001979	0.148	0.387422250264
0.00198	0.148	0.387422250264
0.001981	0.15	0.399374510954
0.001982	0.15	0.399374510954
0.001983	0.148	0.397612877055
0.001984	0.144	0.388926728318
0.001985	0.142	0.376611205356
0.001986	0.142	0.376611205356
0.001987	0.14	0.374699879904
0.001988	0.142	0.376611205356
0.001989	0.142	0.376611205356
0.00199	0.142	0.376611205356
0.001991	0.144	0.37850231175
0.001992	0.142	0.376611205356
0.001993	0.142	0.376611205356
0.001994	0.142	0.376611205356
0.001995	0.146	0.380373500654
0.001996	0.144	0.37850231175
0.001997	0.152	0.401118436375
0.001998	0.15	0.394334883063
[truncated: 8,002 more rows]
