# Supplementary material for: The Influence of Synaptic Size on AMPA Receptor Activation: A Monte Carlo Model
Source: PLoS One. 2015 Jun 24;10(6):e0130924. doi: 10.1371/journal.pone.0130924 (PMC4479604; doi:10.1371/journal.pone.0130924)
Supplement: S1 Dataset — This package contains the experimental data used as basis for the analysis presented in the paper. (ZIP) [file pone.0130924.s001.zip › S1 Simulation data/test/1241_8525_45_88.csv]

time	AMPA.O.mean	AMPA.O.stdev
0.0	0.0	0.0
1e-06	0.0	0.0
2e-06	0.036	0.186290096355
3e-06	0.13	0.353694783677
4e-06	0.21	0.471062628533
5e-06	0.308	0.573703756306
6e-06	0.41	0.661740130263
7e-06	0.506	0.749642581501
8e-06	0.596	0.810422112235
9e-06	0.654	0.845153240543
1e-05	0.728	0.868340946864
1.1e-05	0.814	0.927040452192
1.2e-05	0.88	0.95163018027
1.3e-05	0.942	0.970894432984
1.4e-05	0.996	0.98386177891
1.5e-05	1.066	1.0166828414
1.6e-05	1.106	1.01723350318
1.7e-05	1.146	1.03570459109
1.8e-05	1.174	1.05438323204
1.9e-05	1.196	1.0646990185
2e-05	1.228	1.05830808369
2.1e-05	1.246	1.07772167093
2.2e-05	1.272	1.09636490276
2.3e-05	1.292	1.09669321143
2.4e-05	1.326	1.10622059283
2.5e-05	1.334	1.10744932164
2.6e-05	1.35	1.12760808795
2.7e-05	1.344	1.1338712449
2.8e-05	1.352	1.13846212058
2.9e-05	1.384	1.14740751261
3e-05	1.392	1.13768888542
3.1e-05	1.404	1.1457678648
3.2e-05	1.412	1.1533672442
3.3e-05	1.416	1.155397767
3.4e-05	1.414	1.15698055299
3.5e-05	1.42	1.15913761047
3.6e-05	1.428	1.15793609496
3.7e-05	1.426	1.14215760734
3.8e-05	1.438	1.14636643356
3.9e-05	1.434	1.15310190356
4e-05	1.45	1.15043470045
4.1e-05	1.45	1.15043470045
4.2e-05	1.452	1.15572315024
4.3e-05	1.442	1.15179685709
4.4e-05	1.454	1.14362756175
4.5e-05	1.466	1.15275496095
4.6e-05	1.458	1.14727328915
4.7e-05	1.466	1.14927977447
4.8e-05	1.47	1.14415907985
4.9e-05	1.466	1.15621970231
5e-05	1.462	1.16642873764
5.1e-05	1.448	1.15727956864
5.2e-05	1.464	1.15269423526
5.3e-05	1.466	1.14927977447
5.4e-05	1.46	1.14560027933
5.5e-05	1.468	1.1441048903
5.6e-05	1.476	1.14430065979
5.7e-05	1.488	1.13219079664
5.8e-05	1.484	1.12860267588
5.9e-05	1.494	1.13752538433
6e-05	1.482	1.13739878671
6.1e-05	1.486	1.14096625717
6.2e-05	1.472	1.12659486951
6.3e-05	1.472	1.13367367439
6.4e-05	1.466	1.12465283532
6.5e-05	1.47	1.12654338576
6.6e-05	1.46	1.12267537605
6.7e-05	1.452	1.1223617955
6.8e-05	1.446	1.12564825767
6.9e-05	1.446	1.13977366174
7e-05	1.44	1.13771701227
7.1e-05	1.45	1.13644181549
7.2e-05	1.452	1.13300308914
7.3e-05	1.428	1.12286063249
7.4e-05	1.426	1.11737370651
7.5e-05	1.43	1.13008849211
7.6e-05	1.424	1.12081398992
7.7e-05	1.42	1.12231902773
7.8e-05	1.416	1.13971224438
7.9e-05	1.402	1.14034906936
8e-05	1.398	1.13295895777
8.1e-05	1.404	1.13700659629
8.2e-05	1.406	1.12834569171
8.3e-05	1.398	1.10616273667
8.4e-05	1.408	1.10884444355
8.5e-05	1.398	1.10977294975
8.6e-05	1.392	1.09468534292
8.7e-05	1.39	1.09265731133
8.8e-05	1.394	1.10034721793
8.9e-05	1.39	1.10900856624
9e-05	1.378	1.11135772819
9.1e-05	1.358	1.11078170673
9.2e-05	1.36	1.11103555299
9.3e-05	1.362	1.11128574183
9.4e-05	1.348	1.10403623129
9.5e-05	1.348	1.0985881849
9.6e-05	1.352	1.10638872012
9.7e-05	1.362	1.11846144323
9.8e-05	1.364	1.1187063958
9.9e-05	1.358	1.12331473773
0.0001	1.34	1.10652609549
0.000101	1.34	1.10109036868
0.000102	1.326	1.10259874841
0.000103	1.318	1.0903559052
0.000104	1.316	1.07524136825
0.000105	1.316	1.07524136825
0.000106	1.294	1.06750362997
0.000107	1.286	1.0565055608
0.000108	1.286	1.062169478
0.000109	1.286	1.05839690098
0.00011	1.286	1.05839690098
0.000111	1.284	1.06176456901
0.000112	1.284	1.06176456901
0.000113	1.278	1.05674784126
0.000114	1.256	1.05568177023
0.000115	1.26	1.06789512594
0.000116	1.258	1.07118439122
0.000117	1.246	1.05521751312
0.000118	1.252	1.05285136653
0.000119	1.256	1.04425284295
0.00012	1.258	1.04853993725
0.000121	1.264	1.04990666252
0.000122	1.262	1.05515686038
0.000123	1.254	1.04951607896
0.000124	1.26	1.04899952336
0.000125	1.262	1.06082797851
0.000126	1.252	1.06230692363
0.000127	1.236	1.05276018162
0.000128	1.232	1.04793892952
0.000129	1.238	1.07208022088
0.00013	1.254	1.06465205584
0.000131	1.254	1.05521751312
0.000132	1.26	1.05848948979
0.000133	1.248	1.0594791173
0.000134	1.24	1.05754432531
0.000135	1.238	1.0494550967
0.000136	1.242	1.0561420359
0.000137	1.234	1.0388666902
0.000138	1.224	1.03238752414
0.000139	1.226	1.04255647329
0.00014	1.232	1.03061923134
0.000141	1.226	1.03485457916
0.000142	1.214	1.02381834326
0.000143	1.204	1.01704670493
0.000144	1.202	1.01842820071
0.000145	1.198	1.0309199775
0.000146	1.192	1.03302274902
0.000147	1.192	1.03495700394
0.000148	1.192	1.03881470918
0.000149	1.18	1.04479663093
0.00015	1.18	1.03324730825
0.000151	1.17	1.03590540109
0.000152	1.176	1.03972304004
0.000153	1.18	1.04288062596
0.000154	1.18	1.04096109437
0.000155	1.176	1.04547788116
0.000156	1.166	1.03074924206
0.000157	1.164	1.02230328181
0.000158	1.152	1.01039398256
0.000159	1.162	1.0294445104
0.00016	1.156	1.02159874706
0.000161	1.148	1.01296396777
0.000162	1.142	1.01677726174
0.000163	1.142	1.02851154588
0.000164	1.154	1.03840454544
0.000165	1.158	1.0397288108
0.000166	1.166	1.0404056901
0.000167	1.168	1.0467931983
0.000168	1.166	1.04615677601
0.000169	1.162	1.04678364527
0.00017	1.15	1.03319891599
0.000171	1.146	1.02795136072
0.000172	1.144	1.03114693424
0.000173	1.144	1.02335917448
0.000174	1.138	1.02905587798
0.000175	1.122	1.0134673157
0.000176	1.12	1.01074230148
0.000177	1.122	1.0134673157
0.000178	1.11	1.00094954918
0.000179	1.108	1.00216565497
0.00018	1.11	0.99894944817
0.000181	1.116	0.999271734815
0.000182	1.114	1.00050187406
0.000183	1.11	1.00294566154
0.000184	1.106	0.993359954901
0.000185	1.1	0.992975326985
0.000186	1.096	0.987311500997
0.000187	1.096	0.991354628778
0.000188	1.098	0.990149483664
0.000189	1.098	0.988127522135
0.00019	1.092	0.983634078304
0.000191	1.082	0.97122397005
0.000192	1.08	0.968297474953
0.000193	1.082	0.979426362725
0.000194	1.086	0.983160210749
0.000195	1.088	0.984
0.000196	1.088	0.986030425494
0.000197	1.08	0.980612053771
0.000198	1.074	0.971866245941
0.000199	1.068	0.958840967001
0.0002	1.068	0.956752841647
0.000201	1.076	0.960324945006
0.000202	1.076	0.964481207697
0.000203	1.062	0.949818930112
0.000204	1.062	0.951922265734
0.000205	1.064	0.954936647113
0.000206	1.068	0.960924554791
0.000207	1.066	0.966252554977
0.000208	1.054	0.950307318713
0.000209	1.058	0.960539431778
0.00021	1.056	0.959616590103
0.000211	1.058	0.960539431778
0.000212	1.052	0.96607246105
0.000213	1.048	0.970410222535
0.000214	1.044	0.964398257983
0.000215	1.04	0.966643677888
0.000216	1.036	0.964730014045
0.000217	1.042	0.961371936349
0.000218	1.034	0.95542869959
0.000219	1.036	0.956401589292
0.00022	1.026	0.947271872273
0.000221	1.016	0.950654511376
0.000222	1.02	0.954777460982
0.000223	1.008	0.946538958522
0.000224	0.998	0.943395993208
0.000225	1.004	0.952881944419
0.000226	0.998	0.947626508705
0.000227	0.996	0.94444904574
0.000228	0.988	0.93587178609
0.000229	0.984	0.942201676925
0.00023	0.972	0.933389522118
0.000231	0.966	0.938532897665
0.000232	0.964	0.933115212608
0.000233	0.962	0.931963518599
0.000234	0.96	0.92
0.000235	0.962	0.91244506684
0.000236	0.956	0.911078481801
0.000237	0.958	0.910074722207
0.000238	0.96	0.92
0.000239	0.96	0.924337600663
0.00024	0.958	0.923166290546
0.000241	0.948	0.908458034254
0.000242	0.946	0.913829305724
0.000243	0.946	0.920371664058
0.000244	0.936	0.916462765201
0.000245	0.932	0.920530281957
0.000246	0.938	0.922039044726
0.000247	0.944	0.92998064496
0.000248	0.936	0.929464361877
0.000249	0.934	0.930399914015
0.00025	0.932	0.929180283906
0.000251	0.93	0.934398202053
0.000252	0.928	0.926723259663
0.000253	0.93	0.927954740276
0.000254	0.924	0.939267799938
0.000255	0.918	0.941953289712
0.000256	0.914	0.939470063387
0.000257	0.918	0.94407414963
0.000258	0.908	0.944211840637
0.000259	0.898	0.935732867863
0.00026	0.896	0.938714013957
0.000261	0.888	0.931373179773
0.000262	0.892	0.936128196349
0.000263	0.896	0.93658101625
0.000264	0.898	0.937867794521
0.000265	0.904	0.943813540907
0.000266	0.904	0.941692094052
0.000267	0.902	0.938294196934
0.000268	0.9	0.93914855055
0.000269	0.908	0.952646839075
0.00027	0.9	0.93914855055
0.000271	0.898	0.9335930591
0.000272	0.896	0.93015267564
0.000273	0.888	0.918398606271
0.000274	0.892	0.925384244517
0.000275	0.886	0.921414130562
0.000276	0.892	0.931845480753
0.000277	0.888	0.929223331605
0.000278	0.888	0.929223331605
0.000279	0.894	0.928850902998
0.00028	0.894	0.931001611169
0.000281	0.896	0.928
0.000282	0.894	0.928850902998
0.000283	0.882	0.914371915579
0.000284	0.874	0.91984998777
0.000285	0.882	0.916556599453
0.000286	0.884	0.920078257541
0.000287	0.886	0.917062702327
0.000288	0.882	0.903369248979
0.000289	0.88	0.901997782702
0.00029	0.876	0.899235230627
0.000291	0.88	0.897552226893
0.000292	0.882	0.903369248979
0.000293	0.878	0.902837748435
0.000294	0.882	0.901152595291
0.000295	0.878	0.896167395078
0.000296	0.878	0.893932883387
0.000297	0.874	0.888889194444
0.000298	0.872	0.882958662679
0.000299	0.862	0.871180807869
0.0003	0.868	0.877824583843
0.000301	0.862	0.882584840115
0.000302	0.87	0.895041898461
0.000303	0.86	0.887918915217
0.000304	0.856	0.885022033624
0.000305	0.852	0.884361916864
0.000306	0.846	0.877658247839
0.000307	0.848	0.883683201153
0.000308	0.842	0.879224658435
0.000309	0.84	0.87544274513
0.00031	0.836	0.872412746353
0.000311	0.852	0.891120642786
0.000312	0.84	0.891291198206
0.000313	0.842	0.892768727051
0.000314	0.838	0.887556195404
0.000315	0.838	0.892051568016
0.000316	0.83	0.901720577563
0.000317	0.83	0.903935838431
0.000318	0.83	0.901720577563
0.000319	0.822	0.89795100089
0.00032	0.814	0.887357875944
0.000321	0.812	0.88580810563
0.000322	0.812	0.883547395446
0.000323	0.81	0.884251095561
0.000324	0.818	0.890435848335
0.000325	0.81	0.891010662114
0.000326	0.81	0.895488693396
0.000327	0.806	0.892392290419
0.000328	0.798	0.881587204989
0.000329	0.79	0.877439456601
0.00033	0.782	0.87319871736
0.000331	0.78	0.869252552484
0.000332	0.786	0.878751386912
0.000333	0.778	0.862969292617
0.000334	0.778	0.872190346197
0.000335	0.77	0.863191751582
0.000336	0.76	0.854634424769
0.000337	0.772	0.862563620842
0.000338	0.762	0.863340025714
0.000339	0.764	0.867354598766
0.00034	0.744	0.866293252888
0.000341	0.742	0.869158213446
0.000342	0.744	0.861663507409
0.000343	0.748	0.862841816326
0.000344	0.75	0.862264460592
0.000345	0.742	0.852898587172
0.000346	0.73	0.842080756222
0.000347	0.728	0.83786395077
0.000348	0.74	0.84640415878
0.000349	0.73	0.839702328209
0.00035	0.73	0.844452485342
0.000351	0.722	0.84185271871
0.000352	0.712	0.83967612804
0.000353	0.722	0.84185271871
0.000354	0.72	0.849470423264
0.000355	0.708	0.843051599844
0.000356	0.702	0.842137755952
0.000357	0.714	0.848648337063
0.000358	0.716	0.848141497629
0.000359	0.704	0.836889478964
0.00036	0.704	0.841655511477
0.000361	0.71	0.840178552452
0.000362	0.708	0.82869536019
0.000363	0.708	0.823854356061
0.000364	0.712	0.825261170782
0.000365	0.696	0.812147769805
0.000366	0.702	0.813139594412
0.000367	0.708	0.816539037646
0.000368	0.704	0.817547552134
0.000369	0.7	0.820975030071
0.00037	0.692	0.815558704202
0.000371	0.69	0.801186619958
0.000372	0.688	0.801658281314
0.000373	0.688	0.80414923988
0.000374	0.686	0.807096028983
0.000375	0.692	0.81310269954
0.000376	0.698	0.819021367243
0.000377	0.686	0.812036944972
0.000378	0.682	0.803041717472
0.000379	0.68	0.793473376995
0.00038	0.69	0.803679040414
0.000381	0.684	0.800089994938
0.000382	0.688	0.80414923988
0.000383	0.69	0.803679040414
0.000384	0.696	0.807207532175
0.000385	0.694	0.812627836097
0.000386	0.686	0.81694797876
0.000387	0.688	0.816490048929
0.000388	0.68	0.815843122175
0.000389	0.676	0.806860582753
0.00039	0.68	0.805977667184
0.000391	0.69	0.813572369246
0.000392	0.68	0.805977667184
0.000393	0.682	0.810478870792
0.000394	0.676	0.811802931751
0.000395	0.686	0.81694797876
0.000396	0.688	0.814036854203
0.000397	0.688	0.816490048929
0.000398	0.688	0.816490048929
0.000399	0.688	0.814036854203
0.0004	0.684	0.810027160038
0.000401	0.686	0.809570256371
0.000402	0.686	0.814496163281
0.000403	0.688	0.818935894927
0.000404	0.698	0.828731560881
0.000405	0.694	0.834484271871
0.000406	0.692	0.834946704886
0.000407	0.694	0.834484271871
0.000408	0.696	0.834016786402
0.000409	0.684	0.831951921688
0.00041	0.676	0.824029125699
0.000411	0.672	0.82000975604
0.000412	0.662	0.817163386356
0.000413	0.662	0.817163386356
0.000414	0.656	0.810964857438
0.000415	0.658	0.813041204368
0.000416	0.654	0.816262212772
0.000417	0.654	0.818708739418
0.000418	0.646	0.815281546461
0.000419	0.646	0.82017315245
0.00042	0.654	0.826004842601
0.000421	0.65	0.821888070238
0.000422	0.642	0.825733613219
0.000423	0.64	0.823650411279
0.000424	0.638	0.826411519765
0.000425	0.636	0.83156719512
0.000426	0.634	0.814888949489
0.000427	0.636	0.814557548612
0.000428	0.628	0.803502333537
0.000429	0.632	0.805342163307
0.00043	0.634	0.81243092014
0.000431	0.636	0.81945347641
0.000432	0.638	0.823987863988
0.000433	0.638	0.823987863988
0.000434	0.632	0.822542400123
0.000435	0.626	0.818611018738
0.000436	0.628	0.818300678235
0.000437	0.632	0.822542400123
0.000438	0.632	0.820107310052
0.000439	0.632	0.820107310052
0.00044	0.628	0.815852927923
0.000441	0.628	0.813397811652
0.000442	0.62	0.81215762017
0.000443	0.616	0.802834976817
0.000444	0.618	0.79251246047
0.000445	0.61	0.783517708798
0.000446	0.606	0.781513915423
0.000447	0.606	0.773798423364
0.000448	0.6	0.774596669241
0.000449	0.6	0.769415362467
0.00045	0.598	0.769672657693
0.000451	0.598	0.782557346141
0.000452	0.584	0.776494687683
0.000453	0.582	0.774129188185
0.000454	0.578	0.766756806295
0.000455	0.572	0.762112852536
0.000456	0.572	0.764732633016
0.000457	0.576	0.761724359595
0.000458	0.574	0.756653157001
0.000459	0.574	0.761921255774
0.00046	0.56	0.763151361134
0.000461	0.552	0.758482695913
0.000462	0.556	0.768676785131
0.000463	0.544	0.756349125735
0.000464	0.55	0.755976190101
0.000465	0.558	0.760681273596
0.000466	0.554	0.755700999073
0.000467	0.552	0.75319054694
0.000468	0.548	0.750796909956
0.000469	0.546	0.742888955363
0.00047	0.55	0.742630459919
0.000471	0.554	0.745039596263
0.000472	0.552	0.742493097611
0.000473	0.548	0.753456037205
0.000474	0.548	0.753456037205
0.000475	0.554	0.758342930342
0.000476	0.55	0.753325958666
0.000477	0.54	0.745922247959
0.000478	0.548	0.756105812701
0.000479	0.54	0.748598690889
0.00048	0.536	0.743440649951
0.000481	0.542	0.75381430074
0.000482	0.534	0.746219806759
0.000483	0.528	0.732950202947
0.000484	0.516	0.708338901939
0.000485	0.516	0.705509744794
0.000486	0.514	0.702711889753
0.000487	0.518	0.702620808118
0.000488	0.514	0.711198987626
0.000489	0.508	0.708474417322
0.00049	0.504	0.714131640526
0.000491	0.51	0.727942305406
0.000492	0.508	0.722451382447
0.000493	0.498	0.697134133435
0.000494	0.492	0.688430098122
0.000495	0.492	0.679658737897
0.000496	0.494	0.679679336158
0.000497	0.496	0.685553790741
0.000498	0.494	0.688450433946
0.000499	0.496	0.685553790741
0.0005	0.496	0.685553790741
0.000501	0.494	0.685539203839
0.000502	0.492	0.6913291546
0.000503	0.494	0.691349405149
0.000504	0.496	0.691363869464
0.000505	0.484	0.68537872742
0.000506	0.478	0.688124988647
0.000507	0.486	0.705552265959
0.000508	0.494	0.705665643205
0.000509	0.484	0.702669196706
0.00051	0.49	0.702780193233
0.000511	0.486	0.69699641319
0.000512	0.486	0.691233679735
0.000513	0.484	0.691190277709
0.000514	0.482	0.694028817845
0.000515	0.48	0.693974062916
0.000516	0.478	0.685212375837
0.000517	0.478	0.679349689041
0.000518	0.478	0.679349689041
0.000519	0.48	0.682348884369
0.00052	0.474	0.676257347465
0.000521	0.472	0.676177491492
0.000522	0.468	0.673034917371
0.000523	0.462	0.669743234382
0.000524	0.462	0.672722825538
0.000525	0.468	0.681891486968
0.000526	0.468	0.681891486968
0.000527	0.47	0.679043444855
0.000528	0.474	0.676257347465
0.000529	0.478	0.685212375837
0.00053	0.476	0.682219905895
0.000531	0.474	0.682146611807
0.000532	0.468	0.673034917371
0.000533	0.468	0.658009118478
0.000534	0.458	0.651334015694
0.000535	0.456	0.654266000951
0.000536	0.462	0.660723845491
0.000537	0.46	0.660605782597
0.000538	0.462	0.657689896532
0.000539	0.466	0.663960842219
0.00054	0.466	0.666966266014
0.000541	0.464	0.66686130492
0.000542	0.456	0.657315753653
0.000543	0.454	0.657178818892
0.000544	0.452	0.650919349843
0.000545	0.458	0.663502825917
0.000546	0.454	0.654128427757
0.000547	0.452	0.647839486293
0.000548	0.452	0.647839486293
0.000549	0.444	0.637858918571
0.00055	0.446	0.641158326781
0.000551	0.45	0.650768776141
0.000552	0.454	0.657178818892
0.000553	0.45	0.650768776141
0.000554	0.44	0.640624695122
0.000555	0.44	0.643739077577
0.000556	0.434	0.636901876273
0.000557	0.436	0.640237455949
0.000558	0.438	0.643549531893
0.000559	0.438	0.643549531893
0.00056	0.44	0.63749509802
0.000561	0.432	0.627196938768
0.000562	0.44	0.631189353522
0.000563	0.444	0.634715684382
0.000564	0.442	0.637680170618
0.000565	0.442	0.634536050985
0.000566	0.44	0.634350061086
0.000567	0.438	0.634157709091
0.000568	0.424	0.632632594797
0.000569	0.418	0.631882900544
0.00057	0.418	0.631882900544
0.000571	0.416	0.631620139008
0.000572	0.418	0.628709789967
0.000573	0.414	0.628175134815
0.000574	0.418	0.631882900544
0.000575	0.416	0.622048229641
0.000576	0.414	0.621774878875
0.000577	0.414	0.621774878875
0.000578	0.402	0.6003299093
0.000579	0.404	0.607275884586
0.00058	0.404	0.607275884586
0.000581	0.406	0.604288010803
0.000582	0.4	0.606630035524
0.000583	0.398	0.606296956944
0.000584	0.4	0.609918027279
0.000585	0.392	0.598611727249
0.000586	0.392	0.595261287167
0.000587	0.39	0.588132638101
0.000588	0.39	0.584722156242
0.000589	0.394	0.585460502511
0.00059	0.394	0.585460502511
0.000591	0.392	0.588503186058
0.000592	0.392	0.588503186058
0.000593	0.39	0.584722156242
0.000594	0.392	0.585094864103
0.000595	0.398	0.592955310289
0.000596	0.398	0.592955310289
0.000597	0.396	0.592607796101
0.000598	0.398	0.596318706733
0.000599	0.398	0.599663238827
0.0006	0.396	0.599319614229
0.000601	0.388	0.59452165646
0.000602	0.39	0.594894948709
0.000603	0.394	0.595620684664
0.000604	0.398	0.599663238827
0.000605	0.396	0.599319614229
0.000606	0.396	0.595973153758
0.000607	0.392	0.598611727249
0.000608	0.388	0.59452165646
0.000609	0.384	0.59375415788
0.00061	0.382	0.593359924498
0.000611	0.38	0.592958683215
0.000612	0.38	0.596322060635
0.000613	0.382	0.600063329991
0.000614	0.38	0.599666574023
0.000615	0.38	0.596322060635
0.000616	0.376	0.592135119715
0.000617	0.376	0.595503148606
0.000618	0.374	0.595083187462
0.000619	0.37	0.587452125709
0.00062	0.37	0.590846849869
0.000621	0.37	0.590846849869
0.000622	0.366	0.579693022211
0.000623	0.37	0.584037670018
0.000624	0.36	0.58172158289
0.000625	0.356	0.577290221639
0.000626	0.354	0.583681419954
0.000627	0.358	0.588078226089
0.000628	0.36	0.585149553533
0.000629	0.36	0.585149553533
0.00063	0.362	0.592415394803
0.000631	0.362	0.592415394803
0.000632	0.366	0.593332958801
0.000633	0.366	0.596694226552
0.000634	0.364	0.596241561785
0.000635	0.362	0.592415394803
0.000636	0.362	0.592415394803
0.000637	0.372	0.594656203196
0.000638	0.374	0.591712768157
0.000639	0.372	0.591283350011
0.00064	0.37	0.59422218067
0.000641	0.366	0.589952540464
0.000642	0.364	0.592877727698
0.000643	0.362	0.595781839267
0.000644	0.364	0.596241561785
0.000645	0.366	0.596694226552
0.000646	0.372	0.60134515879
0.000647	0.372	0.60134515879
0.000648	0.374	0.601767396923
0.000649	0.376	0.60218269653
0.00065	0.378	0.599262880546
0.000651	0.38	0.599666574023
0.000652	0.38	0.602992537267
0.000653	0.38	0.596322060635
0.000654	0.378	0.592550419796
0.000655	0.374	0.591712768157
0.000656	0.37	0.584037670018
0.000657	0.37	0.58060313468
0.000658	0.368	0.580151704298
0.000659	0.36	0.571314274283
0.00066	0.36	0.574804314528
0.000661	0.356	0.570319208865
0.000662	0.352	0.569294299989
0.000663	0.35	0.565243310443
0.000664	0.352	0.5657702714
0.000665	0.348	0.557580487463
0.000666	0.346	0.564166642048
0.000667	0.344	0.563616891159
0.000668	0.348	0.564708774502
0.000669	0.346	0.564166642048
0.00067	0.346	0.564166642048
0.000671	0.348	0.568239386175
0.000672	0.344	0.567154299993
0.000673	0.346	0.56770062533
0.000674	0.35	0.572276157113
0.000675	0.346	0.564166642048
0.000676	0.34	0.555337735077
0.000677	0.34	0.558927544499
0.000678	0.334	0.557175017387
0.000679	0.338	0.561921702731
0.00068	0.336	0.561341250934
0.000681	0.34	0.569561234636
0.000682	0.346	0.574703401765
0.000683	0.346	0.56770062533
0.000684	0.342	0.56305949952
0.000685	0.342	0.56305949952
0.000686	0.342	0.56305949952
0.000687	0.34	0.562494444417
0.000688	0.338	0.558351143995
0.000689	0.336	0.554169649115
0.00069	0.332	0.549341423889
0.000691	0.328	0.544440997722
0.000692	0.324	0.543161117901
0.000693	0.326	0.540114802611
0.000694	0.326	0.536399105145
0.000695	0.322	0.531334169803
0.000696	0.322	0.523751849639
0.000697	0.322	0.527556632031
0.000698	0.326	0.532657488448
0.000699	0.33	0.533947562968
0.0007	0.33	0.541387107346
0.000701	0.334	0.546300283727
0.000702	0.328	0.544440997722
0.000703	0.326	0.54380511215
0.000704	0.322	0.542508986101
0.000705	0.32	0.538144961883
0.000706	0.32	0.538144961883
0.000707	0.314	0.536100736802
0.000708	0.312	0.535402652216
0.000709	0.306	0.533257911334
0.00071	0.304	0.532526055701
0.000711	0.306	0.536995344486
0.000712	0.304	0.536268589421
0.000713	0.304	0.536268589421
0.000714	0.306	0.536995344486
0.000715	0.302	0.531785671112
0.000716	0.304	0.532526055701
0.000717	0.304	0.532526055701
0.000718	0.304	0.532526055701
0.000719	0.314	0.547178215941
0.00072	0.314	0.54351080946
0.000721	0.308	0.53398127308
0.000722	0.306	0.533257911334
0.000723	0.304	0.532526055701
0.000724	0.3	0.531036721894
0.000725	0.292	0.520322976621
0.000726	0.292	0.520322976621
0.000727	0.29	0.519519008314
0.000728	0.298	0.526494064544
0.000729	0.296	0.52190420577
0.00073	0.3	0.527257053059
0.000731	0.302	0.528011363514
0.000732	0.296	0.525722360186
0.000733	0.294	0.524941901547
0.000734	0.296	0.525722360186
0.000735	0.294	0.521118028857
0.000736	0.294	0.524941901547
0.000737	0.296	0.525722360186
0.000738	0.298	0.526494064544
0.000739	0.3	0.527257053059
0.00074	0.302	0.531785671112
0.000741	0.304	0.532526055701
0.000742	0.304	0.536268589421
0.000743	0.3	0.527257053059
0.000744	0.302	0.524209881631
0.000745	0.302	0.524209881631
0.000746	0.3	0.523450093132
0.000747	0.298	0.518841016112
0.000748	0.298	0.522681547407
0.000749	0.302	0.535533378978
0.00075	0.3	0.534789678285
0.000751	0.302	0.535533378978
0.000752	0.298	0.537769467337
0.000753	0.3	0.538516480713
0.000754	0.294	0.528738120434
0.000755	0.29	0.523354564325
0.000756	0.288	0.526361092787
0.000757	0.286	0.525551139281
0.000758	0.28	0.511468474102
0.000759	0.278	0.510603564422
0.00076	0.272	0.507952753708
0.000761	0.27	0.503090449124
0.000762	0.278	0.518378240284
0.000763	0.28	0.51923019943
0.000764	0.286	0.525551139281
0.000765	0.286	0.525551139281
0.000766	0.288	0.526361092787
0.000767	0.286	0.525551139281
0.000768	0.284	0.524732312708
0.000769	0.28	0.51923019943
0.00077	0.28	0.51923019943
0.000771	0.276	0.513638004824
0.000772	0.272	0.507952753708
0.000773	0.274	0.50884575266
0.000774	0.274	0.50884575266
0.000775	0.264	0.496290237663
0.000776	0.264	0.496290237663
0.000777	0.268	0.506138321015
0.000778	0.264	0.496290237663
0.000779	0.258	0.497429391974
0.00078	0.26	0.498397431775
0.000781	0.256	0.496451407491
0.000782	0.264	0.50030390764
0.000783	0.266	0.501242456302
0.000784	0.268	0.502171285519
0.000785	0.264	0.496290237663
0.000786	0.262	0.487191953957
0.000787	0.264	0.4881639069
0.000788	0.264	0.496290237663
0.000789	0.266	0.497236362307
0.00079	0.262	0.491279960918
0.000791	0.266	0.501242456302
0.000792	0.266	0.497236362307
0.000793	0.266	0.497236362307
0.000794	0.266	0.497236362307
0.000795	0.26	0.490306026885
0.000796	0.264	0.50030390764
0.000797	0.26	0.498397431775
0.000798	0.262	0.507302670996
0.000799	0.258	0.505406766872
0.0008	0.262	0.507302670996
0.000801	0.266	0.513073094208
0.000802	0.26	0.506359556047
0.000803	0.26	0.506359556047
0.000804	0.256	0.500463784904
0.000805	0.26	0.502394267483
0.000806	0.258	0.501433943805
0.000807	0.26	0.502394267483
0.000808	0.258	0.493392338814
0.000809	0.256	0.492406336271
0.00081	0.254	0.491410215604
0.000811	0.25	0.485283422342
0.000812	0.254	0.491410215604
0.000813	0.252	0.490403915156
0.000814	0.256	0.492406336271
0.000815	0.256	0.492406336271
0.000816	0.252	0.490403915156
0.000817	0.254	0.495463419437
0.000818	0.252	0.494465367847
0.000819	0.252	0.494465367847
0.00082	0.25	0.493457191659
0.000821	0.248	0.488360522565
0.000822	0.246	0.48732330131
0.000823	0.252	0.490403915156
0.000824	0.254	0.491410215604
0.000825	0.252	0.490403915156
0.000826	0.254	0.491410215604
0.000827	0.254	0.491410215604
0.000828	0.254	0.499483733469
0.000829	0.258	0.501433943805
0.00083	0.254	0.499483733469
0.000831	0.254	0.499483733469
0.000832	0.256	0.504444248654
0.000833	0.254	0.495463419437
0.000834	0.254	0.495463419437
0.000835	0.252	0.494465367847
0.000836	0.25	0.493457191659
0.000837	0.25	0.493457191659
0.000838	0.25	0.493457191659
0.000839	0.246	0.48732330131
0.00084	0.242	0.47690250576
0.000841	0.246	0.48732330131
0.000842	0.25	0.48938737213
0.000843	0.246	0.48732330131
0.000844	0.244	0.486275641997
0.000845	0.246	0.48732330131
0.000846	0.24	0.48
0.000847	0.234	0.472487036859
0.000848	0.23	0.465939910289
0.000849	0.232	0.471355492171
0.00085	0.23	0.465939910289
0.000851	0.23	0.47021271782
0.000852	0.228	0.46905863173
0.000853	0.23	0.465939910289
0.000854	0.23	0.465939910289
0.000855	0.232	0.471355492171
0.000856	0.23	0.47021271782
0.000857	0.228	0.460451951891
0.000858	0.226	0.454888997449
0.000859	0.228	0.456087710863
0.00086	0.228	0.456087710863
0.000861	0.224	0.45367830012
0.000862	0.228	0.460451951891
0.000863	0.228	0.464775214485
0.000864	0.23	0.47021271782
0.000865	0.232	0.471355492171
0.000866	0.236	0.473607432374
0.000867	0.236	0.473607432374
0.000868	0.238	0.478911265267
0.000869	0.236	0.477811678384
0.00087	0.232	0.475579646326
0.000871	0.236	0.477811678384
0.000872	0.228	0.464775214485
0.000873	0.23	0.47021271782
0.000874	0.234	0.480878362998
0.000875	0.232	0.479766609926
0.000876	0.226	0.467893150196
0.000877	0.228	0.473303285431
0.000878	0.226	0.476365405965
0.000879	0.226	0.472148281793
0.00088	0.228	0.473303285431
0.000881	0.224	0.466716187849
0.000882	0.222	0.46552765761
0.000883	0.222	0.46980421454
0.000884	0.226	0.472148281793
0.000885	0.22	0.46432747065
0.000886	0.224	0.475209427516
0.000887	0.22	0.468614980554
0.000888	0.218	0.467414163243
0.000889	0.22	0.468614980554
0.00089	0.212	0.463741307196
0.000891	0.212	0.468034186786
0.000892	0.214	0.469258990324
0.000893	0.21	0.462493243194
0.000894	0.212	0.468034186786
0.000895	0.21	0.466797600679
0.000896	0.214	0.469258990324
0.000897	0.214	0.473501847937
0.000898	0.216	0.474704118373
0.000899	0.214	0.473501847937
0.0009	0.212	0.468034186786
0.000901	0.21	0.462493243194
0.000902	0.206	0.459960867901
0.000903	0.206	0.459960867901
0.000904	0.206	0.455591922668
0.000905	0.21	0.462493243194
0.000906	0.214	0.464977418807
0.000907	0.216	0.461891762213
0.000908	0.216	0.461891762213
0.000909	0.214	0.460656053906
0.00091	0.212	0.459408315118
0.000911	0.212	0.459408315118
0.000912	0.212	0.459408315118
0.000913	0.212	0.459408315118
0.000914	0.212	0.463741307196
0.000915	0.214	0.469258990324
0.000916	0.214	0.464977418807
0.000917	0.216	0.466201673099
0.000918	0.216	0.466201673099
0.000919	0.216	0.470472103318
0.00092	0.216	0.470472103318
0.000921	0.218	0.471673615968
0.000922	0.224	0.475209427516
0.000923	0.224	0.475209427516
0.000924	0.222	0.474042192215
0.000925	0.222	0.478242616252
0.000926	0.22	0.472863616701
0.000927	0.222	0.474042192215
0.000928	0.228	0.481680391961
0.000929	0.228	0.477510209315
0.00093	0.224	0.475209427516
0.000931	0.222	0.474042192215
0.000932	0.226	0.476365405965
0.000933	0.224	0.475209427516
0.000934	0.228	0.481680391961
0.000935	0.226	0.480545523338
0.000936	0.226	0.480545523338
0.000937	0.22	0.477074417675
0.000938	0.224	0.479399624531
0.000939	0.218	0.467414163243
0.00094	0.212	0.463741307196
0.000941	0.21	0.458148447558
0.000942	0.212	0.459408315118
0.000943	0.21	0.458148447558
0.000944	0.214	0.460656053906
0.000945	0.212	0.463741307196
0.000946	0.21	0.462493243194
0.000947	0.212	0.463741307196
0.000948	0.208	0.456876350887
0.000949	0.208	0.456876350887
0.00095	0.212	0.463741307196
0.000951	0.21	0.462493243194
0.000952	0.206	0.459960867901
0.000953	0.206	0.459960867901
0.000954	0.202	0.448548771038
0.000955	0.2	0.4472135955
0.000956	0.198	0.441356998358
0.000957	0.192	0.423244610125
0.000958	0.196	0.430794614637
0.000959	0.188	0.420304651414
0.00096	0.19	0.421781934179
0.000961	0.196	0.439981817806
0.000962	0.196	0.439981817806
0.000963	0.194	0.438593205602
0.000964	0.192	0.43719103376
0.000965	0.194	0.438593205602
0.000966	0.196	0.439981817806
0.000967	0.196	0.439981817806
0.000968	0.196	0.439981817806
0.000969	0.192	0.432592186707
0.00097	0.186	0.423561093586
0.000971	0.192	0.42794392156
0.000972	0.196	0.430794614637
0.000973	0.194	0.429376291847
0.000974	0.194	0.429376291847
0.000975	0.186	0.423561093586
0.000976	0.19	0.431161222746
0.000977	0.184	0.42207108406
0.000978	0.184	0.42207108406
0.000979	0.186	0.428256932226
0.00098	0.186	0.428256932226
0.000981	0.188	0.429716185406
0.000982	0.188	0.429716185406
0.000983	0.188	0.429716185406
0.000984	0.19	0.431161222746
0.000985	0.19	0.431161222746
0.000986	0.188	0.429716185406
0.000987	0.188	0.429716185406
0.000988	0.186	0.428256932226
0.000989	0.19	0.431161222746
0.00099	0.186	0.428256932226
0.000991	0.188	0.434345484609
0.000992	0.186	0.432901836448
0.000993	0.19	0.426497362243
0.000994	0.188	0.425036469024
0.000995	0.19	0.426497362243
0.000996	0.19	0.426497362243
0.000997	0.19	0.426497362243
0.000998	0.182	0.420566284906
0.000999	0.184	0.42207108406
0.001	0.186	0.423561093586
0.001001	0.188	0.429716185406
0.001002	0.192	0.432592186707
0.001003	0.192	0.432592186707
0.001004	0.188	0.429716185406
0.001005	0.186	0.428256932226
0.001006	0.184	0.426783317387
0.001007	0.186	0.428256932226
0.001008	0.186	0.432901836448
0.001009	0.186	0.432901836448
0.00101	0.186	0.437497428564
0.001011	0.182	0.434598665437
0.001012	0.174	0.419194465612
0.001013	0.176	0.425469152818
0.001014	0.178	0.426984777246
0.001015	0.18	0.428485705713
0.001016	0.18	0.428485705713
0.001017	0.18	0.428485705713
0.001018	0.182	0.429972092118
0.001019	0.182	0.429972092118
0.00102	0.176	0.425469152818
0.001021	0.176	0.425469152818
0.001022	0.176	0.425469152818
0.001023	0.178	0.426984777246
0.001024	0.176	0.425469152818
0.001025	0.176	0.420742201354
0.001026	0.172	0.417631416443
0.001027	0.172	0.417631416443
0.001028	0.176	0.420742201354
0.001029	0.172	0.417631416443
0.00103	0.17	0.416052881254
0.001031	0.176	0.425469152818
0.001032	0.174	0.42393867481
0.001033	0.174	0.42393867481
0.001034	0.176	0.425469152818
0.001035	0.176	0.425469152818
0.001036	0.172	0.422393181763
0.001037	0.172	0.422393181763
0.001038	0.174	0.42393867481
0.001039	0.172	0.422393181763
0.00104	0.17	0.42083250825
0.001041	0.166	0.41766493748
0.001042	0.166	0.41766493748
0.001043	0.166	0.41766493748
0.001044	0.166	0.40797548946
0.001045	0.166	0.40797548946
0.001046	0.168	0.409604687473
0.001047	0.17	0.411217703899
0.001048	0.17	0.411217703899
0.001049	0.172	0.412814728419
0.00105	0.172	0.412814728419
0.001051	0.172	0.40794117223
0.001052	0.17	0.406324993078
0.001053	0.172	0.40794117223
0.001054	0.172	0.40794117223
0.001055	0.168	0.404692475838
0.001056	0.166	0.403043421978
0.001057	0.166	0.403043421978
0.001058	0.164	0.401377627677
0.001059	0.16	0.397994974843
0.00106	0.158	0.396277680421
0.001061	0.158	0.396277680421
0.001062	0.158	0.406246230752
0.001063	0.158	0.406246230752
0.001064	0.162	0.409580272962
0.001065	0.164	0.411222567474
0.001066	0.164	0.411222567474
0.001067	0.164	0.411222567474
0.001068	0.164	0.411222567474
0.001069	0.164	0.411222567474
0.00107	0.162	0.409580272962
0.001071	0.158	0.406246230752
0.001072	0.158	0.411139878873
0.001073	0.162	0.414434554544
0.001074	0.162	0.414434554544
0.001075	0.164	0.416057688308
0.001076	0.162	0.409580272962
0.001077	0.164	0.406329915217
0.001078	0.166	0.41766493748
0.001079	0.162	0.409580272962
0.00108	0.16	0.407921561087
0.001081	0.16	0.407921561087
0.001082	0.164	0.416057688308
0.001083	0.164	0.416057688308
0.001084	0.162	0.414434554544
0.001085	0.16	0.412795348811
0.001086	0.16	0.412795348811
0.001087	0.158	0.406246230752
0.001088	0.16	0.407921561087
0.001089	0.158	0.406246230752
0.00109	0.162	0.414434554544
0.001091	0.162	0.414434554544
0.001092	0.16	0.412795348811
0.001093	0.16	0.412795348811
0.001094	0.16	0.412795348811
0.001095	0.162	0.414434554544
0.001096	0.166	0.41766493748
0.001097	0.168	0.419256484744
0.001098	0.164	0.416057688308
0.001099	0.162	0.409580272962
0.0011	0.164	0.411222567474
0.001101	0.162	0.409580272962
0.001102	0.164	0.411222567474
0.001103	0.166	0.412848640545
0.001104	0.166	0.412848640545
0.001105	0.166	0.412848640545
0.001106	0.168	0.414458683104
0.001107	0.172	0.422393181763
0.001108	0.172	0.422393181763
0.001109	0.172	0.422393181763
0.00111	0.172	0.422393181763
0.001111	0.172	0.422393181763
0.001112	0.166	0.41766493748
0.001113	0.162	0.409580272962
0.001114	0.16	0.407921561087
0.001115	0.158	0.406246230752
0.001116	0.158	0.406246230752
0.001117	0.162	0.414434554544
0.001118	0.164	0.416057688308
0.001119	0.162	0.414434554544
0.00112	0.162	0.414434554544
0.001121	0.16	0.412795348811
0.001122	0.16	0.412795348811
0.001123	0.164	0.420837260708
0.001124	0.166	0.422426324937
0.001125	0.166	0.422426324937
0.001126	0.166	0.422426324937
0.001127	0.166	0.422426324937
0.001128	0.162	0.414434554544
0.001129	0.164	0.420837260708
0.00113	0.166	0.422426324937
0.001131	0.162	0.414434554544
0.001132	0.162	0.414434554544
0.001133	0.162	0.414434554544
0.001134	0.162	0.414434554544
0.001135	0.162	0.414434554544
0.001136	0.162	0.414434554544
0.001137	0.162	0.414434554544
0.001138	0.16	0.412795348811
0.001139	0.164	0.416057688308
0.00114	0.164	0.416057688308
0.001141	0.158	0.406246230752
0.001142	0.158	0.406246230752
0.001143	0.158	0.406246230752
0.001144	0.16	0.412795348811
0.001145	0.162	0.414434554544
0.001146	0.162	0.414434554544
0.001147	0.164	0.416057688308
0.001148	0.162	0.414434554544
0.001149	0.162	0.409580272962
0.00115	0.16	0.397994974843
0.001151	0.16	0.397994974843
0.001152	0.16	0.397994974843
0.001153	0.158	0.396277680421
0.001154	0.16	0.397994974843
0.001155	0.158	0.396277680421
0.001156	0.15	0.389230009121
0.001157	0.154	0.39279002024
0.001158	0.158	0.401292910478
0.001159	0.158	0.401292910478
0.00116	0.158	0.401292910478
0.001161	0.164	0.406329915217
0.001162	0.164	0.411222567474
0.001163	0.162	0.409580272962
0.001164	0.162	0.409580272962
0.001165	0.166	0.412848640545
0.001166	0.166	0.412848640545
0.001167	0.166	0.412848640545
0.001168	0.168	0.414458683104
0.001169	0.164	0.411222567474
0.00117	0.164	0.411222567474
0.001171	0.164	0.411222567474
0.001172	0.164	0.411222567474
0.001173	0.166	0.412848640545
0.001174	0.168	0.414458683104
0.001175	0.17	0.416052881254
0.001176	0.164	0.411222567474
0.001177	0.166	0.412848640545
0.001178	0.164	0.411222567474
0.001179	0.158	0.396277680421
0.00118	0.16	0.397994974843
0.001181	0.162	0.39969488363
0.001182	0.16	0.397994974843
0.001183	0.15	0.384057287393
0.001184	0.152	0.38587044458
0.001185	0.15	0.384057287393
0.001186	0.146	0.380373500654
0.001187	0.148	0.382225064589
0.001188	0.148	0.382225064589
0.001189	0.152	0.38587044458
0.00119	0.152	0.38587044458
0.001191	0.152	0.380652072108
0.001192	0.152	0.380652072108
0.001193	0.152	0.38587044458
0.001194	0.15	0.384057287393
0.001195	0.142	0.365836028844
0.001196	0.146	0.369707992881
0.001197	0.152	0.380652072108
0.001198	0.148	0.376956230881
0.001199	0.15	0.378813938498
0.0012	0.152	0.380652072108
0.001201	0.154	0.382470913927
0.001202	0.152	0.380652072108
0.001203	0.148	0.376956230881
0.001204	0.148	0.376956230881
0.001205	0.148	0.376956230881
0.001206	0.144	0.37318092127
0.001207	0.144	0.37318092127
0.001208	0.144	0.37318092127
0.001209	0.146	0.375078658417
0.00121	0.146	0.369707992881
0.001211	0.148	0.376956230881
0.001212	0.148	0.376956230881
0.001213	0.146	0.375078658417
0.001214	0.144	0.37318092127
0.001215	0.146	0.375078658417
0.001216	0.144	0.37318092127
0.001217	0.146	0.380373500654
0.001218	0.146	0.380373500654
0.001219	0.144	0.37318092127
0.00122	0.142	0.365836028844
0.001221	0.138	0.361878432626
0.001222	0.14	0.363868107973
0.001223	0.14	0.363868107973
0.001224	0.14	0.363868107973
0.001225	0.14	0.363868107973
0.001226	0.136	0.354265437208
0.001227	0.136	0.354265437208
0.001228	0.138	0.356308854788
0.001229	0.136	0.354265437208
0.00123	0.136	0.354265437208
0.001231	0.136	0.354265437208
0.001232	0.136	0.354265437208
0.001233	0.134	0.346473664223
0.001234	0.134	0.346473664223
0.001235	0.134	0.346473664223
0.001236	0.132	0.344348660517
0.001237	0.136	0.348574238865
0.001238	0.136	0.348574238865
0.001239	0.13	0.342198772645
0.00124	0.132	0.344348660517
0.001241	0.132	0.344348660517
0.001242	0.13	0.342198772645
0.001243	0.134	0.346473664223
0.001244	0.132	0.344348660517
0.001245	0.13	0.342198772645
0.001246	0.128	0.340023528598
0.001247	0.128	0.340023528598
0.001248	0.132	0.344348660517
0.001249	0.134	0.346473664223
0.00125	0.13	0.342198772645
0.001251	0.134	0.346473664223
0.001252	0.132	0.344348660517
0.001253	0.128	0.340023528598
0.001254	0.126	0.337822438568
0.001255	0.124	0.335594994003
0.001256	0.124	0.335594994003
0.001257	0.122	0.333340666586
0.001258	0.126	0.337822438568
0.001259	0.128	0.340023528598
0.00126	0.126	0.337822438568
0.001261	0.128	0.340023528598
0.001262	0.122	0.333340666586
0.001263	0.12	0.331058907145
0.001264	0.12	0.331058907145
0.001265	0.12	0.331058907145
0.001266	0.12	0.331058907145
0.001267	0.114	0.324043206996
0.001268	0.116	0.326410784136
0.001269	0.116	0.326410784136
0.00127	0.118	0.328749144486
0.001271	0.116	0.326410784136
0.001272	0.116	0.326410784136
0.001273	0.114	0.324043206996
0.001274	0.114	0.324043206996
0.001275	0.114	0.324043206996
0.001276	0.114	0.324043206996
0.001277	0.11	0.31921779399
0.001278	0.11	0.31921779399
0.001279	0.108	0.316758583151
0.00128	0.11	0.31921779399
0.001281	0.11	0.31921779399
0.001282	0.108	0.316758583151
0.001283	0.106	0.314267402064
0.001284	0.104	0.311743484294
0.001285	0.11	0.31921779399
0.001286	0.114	0.324043206996
0.001287	0.114	0.324043206996
0.001288	0.114	0.324043206996
0.001289	0.11	0.312889756943
0.00129	0.114	0.317811264747
0.001291	0.116	0.320224920954
0.001292	0.114	0.317811264747
0.001293	0.114	0.317811264747
0.001294	0.116	0.320224920954
0.001295	0.116	0.320224920954
0.001296	0.116	0.320224920954
0.001297	0.116	0.320224920954
0.001298	0.116	0.320224920954
0.001299	0.116	0.320224920954
0.0013	0.114	0.317811264747
0.001301	0.112	0.315366453511
0.001302	0.114	0.317811264747
0.001303	0.114	0.317811264747
0.001304	0.118	0.32260812141
0.001305	0.118	0.32260812141
0.001306	0.118	0.32260812141
0.001307	0.118	0.32260812141
0.001308	0.12	0.324961536185
0.001309	0.12	0.324961536185
0.00131	0.12	0.324961536185
0.001311	0.116	0.320224920954
0.001312	0.114	0.317811264747
0.001313	0.116	0.320224920954
0.001314	0.114	0.317811264747
0.001315	0.114	0.317811264747
0.001316	0.11	0.312889756943
0.001317	0.11	0.312889756943
0.001318	0.11	0.312889756943
0.001319	0.114	0.317811264747
0.00132	0.112	0.315366453511
0.001321	0.11	0.312889756943
0.001322	0.112	0.315366453511
0.001323	0.112	0.315366453511
0.001324	0.116	0.320224920954
0.001325	0.112	0.315366453511
0.001326	0.114	0.324043206996
0.001327	0.11	0.312889756943
0.001328	0.11	0.31921779399
0.001329	0.112	0.321645767888
0.00133	0.114	0.324043206996
0.001331	0.112	0.321645767888
0.001332	0.112	0.321645767888
0.001333	0.114	0.324043206996
0.001334	0.114	0.324043206996
0.001335	0.114	0.324043206996
0.001336	0.114	0.324043206996
0.001337	0.112	0.321645767888
0.001338	0.112	0.321645767888
0.001339	0.112	0.321645767888
0.00134	0.108	0.316758583151
0.001341	0.108	0.316758583151
0.001342	0.11	0.31921779399
0.001343	0.108	0.316758583151
0.001344	0.108	0.316758583151
0.001345	0.108	0.316758583151
0.001346	0.106	0.314267402064
0.001347	0.108	0.316758583151
0.001348	0.108	0.316758583151
0.001349	0.108	0.316758583151
0.00135	0.108	0.316758583151
0.001351	0.106	0.307837619533
0.001352	0.108	0.310380411753
0.001353	0.108	0.310380411753
0.001354	0.11	0.312889756943
0.001355	0.112	0.315366453511
0.001356	0.112	0.315366453511
0.001357	0.11	0.312889756943
0.001358	0.102	0.30264831075
0.001359	0.104	0.305260544453
0.00136	0.104	0.305260544453
0.001361	0.1	0.3
0.001362	0.098	0.297314648142
0.001363	0.094	0.291828716887
0.001364	0.094	0.291828716887
0.001365	0.094	0.291828716887
0.001366	0.096	0.294591242232
0.001367	0.092	0.289025950392
0.001368	0.096	0.294591242232
0.001369	0.1	0.306594194335
0.00137	0.098	0.303967103483
0.001371	0.1	0.306594194335
0.001372	0.1	0.306594194335
0.001373	0.1	0.306594194335
0.001374	0.102	0.309186028145
0.001375	0.1	0.306594194335
0.001376	0.1	0.306594194335
0.001377	0.1	0.306594194335
0.001378	0.102	0.309186028145
0.001379	0.106	0.314267402064
0.00138	0.104	0.311743484294
0.001381	0.104	0.311743484294
0.001382	0.104	0.311743484294
0.001383	0.106	0.314267402064
0.001384	0.106	0.314267402064
0.001385	0.106	0.314267402064
0.001386	0.11	0.325422801905
0.001387	0.11	0.325422801905
0.001388	0.108	0.323010835732
0.001389	0.102	0.315588339455
0.00139	0.102	0.315588339455
0.001391	0.102	0.315588339455
0.001392	0.096	0.307870102478
0.001393	0.098	0.310477052292
0.001394	0.098	0.310477052292
0.001395	0.096	0.307870102478
0.001396	0.096	0.301303833364
0.001397	0.096	0.301303833364
0.001398	0.096	0.301303833364
0.001399	0.096	0.301303833364
0.0014	0.096	0.301303833364
0.001401	0.094	0.298603415922
0.001402	0.098	0.303967103483
0.001403	0.1	0.306594194335
0.001404	0.098	0.303967103483
0.001405	0.094	0.298603415922
0.001406	0.098	0.303967103483
0.001407	0.098	0.297314648142
0.001408	0.098	0.297314648142
0.001409	0.094	0.291828716887
0.00141	0.096	0.294591242232
0.001411	0.096	0.294591242232
0.001412	0.096	0.294591242232
0.001413	0.096	0.294591242232
0.001414	0.096	0.294591242232
0.001415	0.098	0.297314648142
0.001416	0.098	0.297314648142
0.001417	0.098	0.297314648142
0.001418	0.1	0.3
0.001419	0.1	0.3
0.00142	0.098	0.297314648142
0.001421	0.096	0.294591242232
0.001422	0.098	0.297314648142
0.001423	0.098	0.297314648142
0.001424	0.098	0.297314648142
0.001425	0.1	0.3
0.001426	0.098	0.297314648142
0.001427	0.098	0.297314648142
0.001428	0.1	0.3
0.001429	0.098	0.297314648142
0.00143	0.096	0.294591242232
0.001431	0.096	0.294591242232
0.001432	0.096	0.294591242232
0.001433	0.096	0.294591242232
0.001434	0.096	0.294591242232
0.001435	0.094	0.291828716887
0.001436	0.094	0.291828716887
0.001437	0.094	0.291828716887
0.001438	0.096	0.294591242232
0.001439	0.094	0.291828716887
0.00144	0.094	0.291828716887
0.001441	0.094	0.291828716887
0.001442	0.094	0.291828716887
0.001443	0.096	0.294591242232
0.001444	0.096	0.294591242232
0.001445	0.094	0.291828716887
0.001446	0.094	0.291828716887
0.001447	0.09	0.286181760425
0.001448	0.09	0.286181760425
0.001449	0.09	0.286181760425
0.00145	0.092	0.289025950392
0.001451	0.094	0.291828716887
0.001452	0.092	0.289025950392
0.001453	0.092	0.289025950392
0.001454	0.092	0.289025950392
0.001455	0.094	0.291828716887
0.001456	0.09	0.286181760425
0.001457	0.094	0.291828716887
0.001458	0.094	0.291828716887
0.001459	0.094	0.291828716887
0.00146	0.09	0.286181760425
0.001461	0.09	0.286181760425
0.001462	0.088	0.283294899354
0.001463	0.088	0.283294899354
0.001464	0.09	0.286181760425
0.001465	0.09	0.286181760425
0.001466	0.09	0.286181760425
0.001467	0.092	0.289025950392
0.001468	0.094	0.291828716887
0.001469	0.092	0.289025950392
0.00147	0.088	0.283294899354
0.001471	0.084	0.277387815161
0.001472	0.09	0.293087017795
0.001473	0.09	0.293087017795
0.001474	0.092	0.295864834004
0.001475	0.094	0.298603415922
0.001476	0.094	0.298603415922
0.001477	0.092	0.295864834004
0.001478	0.088	0.290268840904
0.001479	0.092	0.295864834004
0.00148	0.092	0.295864834004
0.001481	0.092	0.295864834004
0.001482	0.096	0.301303833364
0.001483	0.094	0.298603415922
0.001484	0.092	0.289025950392
0.001485	0.092	0.289025950392
0.001486	0.096	0.301303833364
0.001487	0.092	0.295864834004
0.001488	0.096	0.301303833364
0.001489	0.094	0.298603415922
0.00149	0.094	0.291828716887
0.001491	0.094	0.291828716887
0.001492	0.094	0.291828716887
0.001493	0.096	0.294591242232
0.001494	0.1	0.306594194335
0.001495	0.098	0.303967103483
0.001496	0.098	0.303967103483
0.001497	0.098	0.303967103483
0.001498	0.098	0.303967103483
0.001499	0.094	0.298603415922
0.0015	0.094	0.298603415922
0.001501	0.092	0.295864834004
0.001502	0.09	0.293087017795
0.001503	0.092	0.295864834004
0.001504	0.092	0.295864834004
0.001505	0.094	0.298603415922
0.001506	0.094	0.298603415922
0.001507	0.094	0.298603415922
0.001508	0.094	0.298603415922
0.001509	0.094	0.298603415922
0.00151	0.096	0.301303833364
0.001511	0.094	0.298603415922
0.001512	0.092	0.295864834004
0.001513	0.092	0.295864834004
0.001514	0.092	0.295864834004
0.001515	0.094	0.298603415922
0.001516	0.094	0.298603415922
0.001517	0.094	0.298603415922
0.001518	0.094	0.298603415922
0.001519	0.094	0.298603415922
0.00152	0.094	0.298603415922
0.001521	0.094	0.298603415922
0.001522	0.094	0.298603415922
0.001523	0.096	0.301303833364
0.001524	0.1	0.306594194335
0.001525	0.098	0.303967103483
0.001526	0.096	0.301303833364
0.001527	0.096	0.301303833364
0.001528	0.096	0.301303833364
0.001529	0.096	0.301303833364
0.00153	0.094	0.298603415922
0.001531	0.092	0.289025950392
0.001532	0.092	0.289025950392
0.001533	0.092	0.289025950392
0.001534	0.092	0.289025950392
0.001535	0.09	0.286181760425
0.001536	0.09	0.286181760425
0.001537	0.09	0.286181760425
0.001538	0.084	0.277387815161
0.001539	0.086	0.280364049051
0.00154	0.086	0.280364049051
0.001541	0.088	0.290268840904
0.001542	0.086	0.28740911607
0.001543	0.086	0.28740911607
0.001544	0.086	0.28740911607
0.001545	0.086	0.28740911607
0.001546	0.086	0.28740911607
0.001547	0.088	0.290268840904
0.001548	0.088	0.290268840904
0.001549	0.086	0.28740911607
0.00155	0.084	0.284506590433
0.001551	0.084	0.284506590433
0.001552	0.084	0.284506590433
0.001553	0.086	0.28740911607
0.001554	0.084	0.284506590433
0.001555	0.086	0.28740911607
0.001556	0.09	0.293087017795
0.001557	0.09	0.293087017795
0.001558	0.09	0.293087017795
0.001559	0.09	0.293087017795
0.00156	0.09	0.293087017795
0.001561	0.09	0.293087017795
0.001562	0.088	0.290268840904
0.001563	0.09	0.293087017795
0.001564	0.092	0.289025950392
0.001565	0.092	0.289025950392
0.001566	0.092	0.289025950392
0.001567	0.092	0.289025950392
0.001568	0.094	0.291828716887
0.001569	0.092	0.289025950392
0.00157	0.092	0.289025950392
0.001571	0.092	0.289025950392
0.001572	0.092	0.289025950392
0.001573	0.092	0.289025950392
0.001574	0.092	0.289025950392
0.001575	0.092	0.289025950392
0.001576	0.098	0.303967103483
0.001577	0.096	0.301303833364
0.001578	0.096	0.301303833364
0.001579	0.096	0.301303833364
0.00158	0.098	0.303967103483
0.001581	0.098	0.303967103483
0.001582	0.1	0.306594194335
0.001583	0.1	0.306594194335
0.001584	0.1	0.306594194335
0.001585	0.098	0.303967103483
0.001586	0.096	0.301303833364
0.001587	0.094	0.298603415922
0.001588	0.092	0.295864834004
0.001589	0.096	0.301303833364
0.00159	0.094	0.298603415922
0.001591	0.09	0.293087017795
0.001592	0.094	0.298603415922
0.001593	0.09	0.293087017795
0.001594	0.09	0.293087017795
0.001595	0.094	0.298603415922
0.001596	0.09	0.293087017795
0.001597	0.094	0.298603415922
0.001598	0.094	0.298603415922
0.001599	0.094	0.298603415922
0.0016	0.096	0.301303833364
0.001601	0.098	0.303967103483
0.001602	0.098	0.303967103483
0.001603	0.096	0.301303833364
0.001604	0.096	0.301303833364
0.001605	0.1	0.306594194335
0.001606	0.098	0.303967103483
0.001607	0.098	0.303967103483
0.001608	0.098	0.303967103483
0.001609	0.096	0.301303833364
0.00161	0.096	0.301303833364
0.001611	0.096	0.301303833364
0.001612	0.096	0.301303833364
0.001613	0.092	0.295864834004
0.001614	0.092	0.295864834004
0.001615	0.092	0.295864834004
0.001616	0.09	0.293087017795
0.001617	0.092	0.295864834004
0.001618	0.094	0.298603415922
0.001619	0.096	0.301303833364
0.00162	0.098	0.303967103483
0.001621	0.098	0.303967103483
0.001622	0.098	0.303967103483
0.001623	0.096	0.301303833364
0.001624	0.096	0.301303833364
0.001625	0.098	0.303967103483
0.001626	0.098	0.303967103483
0.001627	0.098	0.303967103483
0.001628	0.094	0.298603415922
0.001629	0.096	0.301303833364
0.00163	0.094	0.298603415922
0.001631	0.094	0.298603415922
0.001632	0.094	0.298603415922
0.001633	0.094	0.298603415922
0.001634	0.094	0.298603415922
0.001635	0.092	0.295864834004
0.001636	0.09	0.293087017795
0.001637	0.092	0.295864834004
0.001638	0.092	0.295864834004
0.001639	0.09	0.293087017795
0.00164	0.086	0.28740911607
0.001641	0.086	0.294285575589
0.001642	0.088	0.297079114042
0.001643	0.09	0.299833287011
0.001644	0.088	0.297079114042
0.001645	0.09	0.299833287011
0.001646	0.09	0.299833287011
0.001647	0.092	0.302549169558
0.001648	0.09	0.299833287011
0.001649	0.092	0.302549169558
0.00165	0.094	0.305227783794
0.001651	0.096	0.307870102478
0.001652	0.094	0.298603415922
0.001653	0.094	0.298603415922
0.001654	0.096	0.301303833364
0.001655	0.096	0.301303833364
0.001656	0.094	0.298603415922
0.001657	0.094	0.298603415922
0.001658	0.096	0.307870102478
0.001659	0.098	0.310477052292
0.00166	0.098	0.310477052292
0.001661	0.1	0.31304951685
0.001662	0.098	0.310477052292
0.001663	0.098	0.310477052292
0.001664	0.098	0.310477052292
0.001665	0.096	0.307870102478
0.001666	0.096	0.307870102478
0.001667	0.1	0.31304951685
0.001668	0.096	0.307870102478
0.001669	0.096	0.307870102478
0.00167	0.094	0.305227783794
0.001671	0.094	0.305227783794
0.001672	0.092	0.302549169558
0.001673	0.092	0.302549169558
0.001674	0.09	0.293087017795
0.001675	0.092	0.295864834004
0.001676	0.094	0.298603415922
0.001677	0.092	0.295864834004
0.001678	0.094	0.305227783794
0.001679	0.094	0.305227783794
0.00168	0.098	0.310477052292
0.001681	0.098	0.310477052292
0.001682	0.096	0.307870102478
0.001683	0.098	0.310477052292
0.001684	0.096	0.307870102478
0.001685	0.096	0.307870102478
0.001686	0.096	0.307870102478
0.001687	0.096	0.307870102478
0.001688	0.096	0.307870102478
0.001689	0.098	0.310477052292
0.00169	0.098	0.310477052292
0.001691	0.098	0.310477052292
0.001692	0.098	0.310477052292
0.001693	0.1	0.31304951685
0.001694	0.1	0.31304951685
0.001695	0.098	0.310477052292
0.001696	0.1	0.319374388453
0.001697	0.094	0.305227783794
0.001698	0.098	0.310477052292
0.001699	0.098	0.310477052292
0.0017	0.098	0.303967103483
0.001701	0.096	0.301303833364
0.001702	0.096	0.301303833364
0.001703	0.096	0.301303833364
0.001704	0.094	0.298603415922
0.001705	0.096	0.301303833364
0.001706	0.094	0.298603415922
0.001707	0.096	0.301303833364
0.001708	0.098	0.310477052292
0.001709	0.1	0.31304951685
0.00171	0.1	0.31304951685
0.001711	0.1	0.306594194335
0.001712	0.096	0.301303833364
0.001713	0.092	0.295864834004
0.001714	0.094	0.298603415922
0.001715	0.094	0.298603415922
0.001716	0.088	0.290268840904
0.001717	0.088	0.290268840904
0.001718	0.088	0.290268840904
0.001719	0.088	0.290268840904
0.00172	0.088	0.290268840904
0.001721	0.088	0.290268840904
0.001722	0.086	0.28740911607
0.001723	0.086	0.28740911607
0.001724	0.09	0.293087017795
0.001725	0.094	0.298603415922
0.001726	0.096	0.301303833364
0.001727	0.092	0.295864834004
0.001728	0.09	0.293087017795
0.001729	0.094	0.298603415922
0.00173	0.096	0.301303833364
0.001731	0.094	0.298603415922
0.001732	0.094	0.298603415922
0.001733	0.094	0.298603415922
0.001734	0.09	0.293087017795
0.001735	0.09	0.293087017795
0.001736	0.088	0.290268840904
0.001737	0.09	0.293087017795
0.001738	0.088	0.290268840904
0.001739	0.088	0.290268840904
0.00174	0.088	0.290268840904
0.001741	0.088	0.290268840904
0.001742	0.09	0.293087017795
0.001743	0.088	0.297079114042
0.001744	0.088	0.297079114042
0.001745	0.086	0.294285575589
0.001746	0.086	0.294285575589
0.001747	0.088	0.297079114042
0.001748	0.09	0.299833287011
0.001749	0.09	0.299833287011
0.00175	0.088	0.297079114042
0.001751	0.09	0.306431068921
0.001752	0.088	0.303736728105
0.001753	0.088	0.303736728105
0.001754	0.09	0.306431068921
0.001755	0.092	0.309088983951
0.001756	0.092	0.309088983951
0.001757	0.092	0.309088983951
0.001758	0.09	0.306431068921
0.001759	0.09	0.306431068921
0.00176	0.09	0.306431068921
0.001761	0.09	0.306431068921
0.001762	0.09	0.306431068921
0.001763	0.092	0.309088983951
0.001764	0.092	0.309088983951
0.001765	0.092	0.309088983951
0.001766	0.094	0.311711404989
0.001767	0.092	0.309088983951
0.001768	0.092	0.309088983951
0.001769	0.088	0.297079114042
0.00177	0.088	0.297079114042
0.001771	0.09	0.299833287011
0.001772	0.09	0.299833287011
0.001773	0.092	0.302549169558
0.001774	0.094	0.305227783794
0.001775	0.094	0.305227783794
0.001776	0.094	0.305227783794
0.001777	0.092	0.295864834004
0.001778	0.092	0.295864834004
0.001779	0.092	0.295864834004
0.00178	0.092	0.295864834004
0.001781	0.088	0.290268840904
0.001782	0.086	0.28740911607
0.001783	0.088	0.290268840904
0.001784	0.086	0.28740911607
0.001785	0.086	0.28740911607
0.001786	0.088	0.290268840904
0.001787	0.088	0.290268840904
0.001788	0.086	0.28740911607
0.001789	0.086	0.28740911607
0.00179	0.088	0.290268840904
0.001791	0.088	0.290268840904
0.001792	0.09	0.293087017795
0.001793	0.092	0.295864834004
0.001794	0.092	0.295864834004
0.001795	0.09	0.293087017795
0.001796	0.09	0.293087017795
0.001797	0.088	0.290268840904
0.001798	0.088	0.290268840904
0.001799	0.086	0.28740911607
0.0018	0.086	0.280364049051
0.001801	0.09	0.286181760425
0.001802	0.088	0.283294899354
0.001803	0.084	0.277387815161
0.001804	0.084	0.277387815161
0.001805	0.082	0.274364720764
0.001806	0.082	0.274364720764
0.001807	0.084	0.277387815161
0.001808	0.08	0.271293199325
0.001809	0.078	0.268171586862
0.00181	0.076	0.264998113201
0.001811	0.076	0.264998113201
0.001812	0.076	0.264998113201
0.001813	0.082	0.274364720764
0.001814	0.084	0.277387815161
0.001815	0.086	0.280364049051
0.001816	0.086	0.280364049051
0.001817	0.086	0.280364049051
0.001818	0.086	0.280364049051
0.001819	0.088	0.283294899354
0.00182	0.09	0.286181760425
0.001821	0.09	0.286181760425
0.001822	0.09	0.286181760425
0.001823	0.09	0.286181760425
0.001824	0.09	0.286181760425
0.001825	0.092	0.289025950392
0.001826	0.092	0.289025950392
0.001827	0.092	0.289025950392
0.001828	0.092	0.289025950392
0.001829	0.09	0.286181760425
0.00183	0.094	0.291828716887
0.001831	0.094	0.291828716887
0.001832	0.094	0.291828716887
0.001833	0.092	0.289025950392
0.001834	0.092	0.289025950392
0.001835	0.092	0.289025950392
0.001836	0.094	0.298603415922
0.001837	0.092	0.295864834004
0.001838	0.092	0.295864834004
0.001839	0.09	0.293087017795
0.00184	0.094	0.298603415922
0.001841	0.094	0.298603415922
0.001842	0.092	0.295864834004
0.001843	0.094	0.298603415922
0.001844	0.092	0.295864834004
0.001845	0.092	0.295864834004
0.001846	0.092	0.295864834004
0.001847	0.094	0.298603415922
0.001848	0.092	0.295864834004
0.001849	0.088	0.290268840904
0.00185	0.088	0.290268840904
0.001851	0.092	0.295864834004
0.001852	0.09	0.286181760425
0.001853	0.088	0.283294899354
0.001854	0.088	0.283294899354
0.001855	0.086	0.280364049051
0.001856	0.086	0.280364049051
0.001857	0.086	0.280364049051
0.001858	0.086	0.280364049051
0.001859	0.09	0.293087017795
0.00186	0.088	0.290268840904
0.001861	0.092	0.295864834004
0.001862	0.092	0.295864834004
0.001863	0.088	0.290268840904
0.001864	0.084	0.277387815161
0.001865	0.086	0.280364049051
0.001866	0.084	0.277387815161
0.001867	0.082	0.274364720764
0.001868	0.082	0.274364720764
0.001869	0.082	0.274364720764
0.00187	0.082	0.274364720764
0.001871	0.08	0.271293199325
0.001872	0.084	0.284506590433
0.001873	0.082	0.281559940332
0.001874	0.082	0.281559940332
0.001875	0.082	0.281559940332
0.001876	0.086	0.28740911607
0.001877	0.086	0.28740911607
0.001878	0.086	0.28740911607
0.001879	0.088	0.290268840904
0.00188	0.09	0.293087017795
0.001881	0.092	0.289025950392
0.001882	0.092	0.289025950392
0.001883	0.092	0.289025950392
0.001884	0.088	0.283294899354
0.001885	0.088	0.283294899354
0.001886	0.088	0.283294899354
0.001887	0.084	0.277387815161
0.001888	0.082	0.274364720764
0.001889	0.082	0.274364720764
0.00189	0.084	0.277387815161
0.001891	0.086	0.280364049051
0.001892	0.084	0.277387815161
0.001893	0.088	0.283294899354
0.001894	0.088	0.283294899354
0.001895	0.088	0.283294899354
0.001896	0.088	0.283294899354
0.001897	0.086	0.280364049051
0.001898	0.086	0.280364049051
0.001899	0.088	0.283294899354
0.0019	0.088	0.283294899354
0.001901	0.09	0.286181760425
0.001902	0.088	0.283294899354
0.001903	0.086	0.280364049051
0.001904	0.086	0.280364049051
0.001905	0.084	0.277387815161
0.001906	0.084	0.277387815161
0.001907	0.086	0.280364049051
0.001908	0.084	0.277387815161
0.001909	0.084	0.277387815161
0.00191	0.082	0.274364720764
0.001911	0.078	0.268171586862
0.001912	0.08	0.271293199325
0.001913	0.08	0.271293199325
0.001914	0.08	0.271293199325
0.001915	0.082	0.274364720764
0.001916	0.084	0.277387815161
0.001917	0.086	0.280364049051
0.001918	0.086	0.280364049051
0.001919	0.082	0.274364720764
0.00192	0.076	0.264998113201
0.001921	0.082	0.281559940332
0.001922	0.084	0.284506590433
0.001923	0.084	0.284506590433
0.001924	0.082	0.281559940332
0.001925	0.082	0.281559940332
0.001926	0.084	0.284506590433
0.001927	0.08	0.278567765544
0.001928	0.082	0.281559940332
0.001929	0.082	0.281559940332
0.00193	0.082	0.281559940332
0.001931	0.082	0.281559940332
0.001932	0.086	0.28740911607
0.001933	0.09	0.293087017795
0.001934	0.09	0.293087017795
0.001935	0.09	0.293087017795
0.001936	0.09	0.293087017795
0.001937	0.088	0.290268840904
0.001938	0.086	0.28740911607
0.001939	0.086	0.28740911607
0.00194	0.086	0.28740911607
0.001941	0.082	0.281559940332
0.001942	0.082	0.281559940332
0.001943	0.082	0.281559940332
0.001944	0.082	0.281559940332
0.001945	0.08	0.278567765544
0.001946	0.08	0.278567765544
0.001947	0.08	0.278567765544
0.001948	0.076	0.272440819262
0.001949	0.074	0.26930280355
0.00195	0.07	0.262868788562
0.001951	0.076	0.272440819262
0.001952	0.078	0.275528582909
0.001953	0.078	0.275528582909
0.001954	0.08	0.278567765544
0.001955	0.082	0.281559940332
0.001956	0.082	0.281559940332
0.001957	0.082	0.281559940332
0.001958	0.082	0.281559940332
0.001959	0.078	0.275528582909
0.00196	0.08	0.278567765544
0.001961	0.08	0.278567765544
0.001962	0.08	0.278567765544
0.001963	0.082	0.281559940332
0.001964	0.082	0.281559940332
0.001965	0.082	0.281559940332
0.001966	0.086	0.28740911607
0.001967	0.086	0.28740911607
0.001968	0.082	0.281559940332
0.001969	0.082	0.281559940332
0.00197	0.082	0.281559940332
0.001971	0.082	0.281559940332
0.001972	0.082	0.281559940332
0.001973	0.08	0.278567765544
0.001974	0.08	0.278567765544
0.001975	0.082	0.281559940332
0.001976	0.082	0.281559940332
0.001977	0.082	0.281559940332
0.001978	0.08	0.278567765544
0.001979	0.082	0.281559940332
0.00198	0.084	0.284506590433
0.001981	0.086	0.28740911607
0.001982	0.084	0.284506590433
0.001983	0.082	0.281559940332
0.001984	0.082	0.281559940332
0.001985	0.084	0.284506590433
0.001986	0.082	0.281559940332
0.001987	0.082	0.281559940332
0.001988	0.082	0.281559940332
0.001989	0.08	0.278567765544
0.00199	0.082	0.281559940332
0.001991	0.084	0.284506590433
0.001992	0.084	0.284506590433
0.001993	0.086	0.28740911607
0.001994	0.086	0.28740911607
0.001995	0.08	0.278567765544
0.001996	0.082	0.281559940332
0.001997	0.08	0.278567765544
0.001998	0.082	0.281559940332
[truncated: 8,002 more rows]
