# Supplementary material for: The Influence of Synaptic Size on AMPA Receptor Activation: A Monte Carlo Model
Source: PLoS One. 2015 Jun 24;10(6):e0130924. doi: 10.1371/journal.pone.0130924 (PMC4479604; doi:10.1371/journal.pone.0130924)
Supplement: S1 Dataset — This package contains the experimental data used as basis for the analysis presented in the paper. (ZIP) [file pone.0130924.s001.zip › S1 Simulation data/test/1342_7082_218_222.csv]

time	AMPA.O.mean	AMPA.O.stdev
0.0	0.0	0.0
1e-06	0.0	0.0
2e-06	0.05	0.217944947177
3e-06	0.22	0.46
4e-06	0.486	0.714005602219
5e-06	0.846	0.945665902949
6e-06	1.262	1.16677161433
7e-06	1.8	1.34461890512
8e-06	2.362	1.46251700845
9e-06	3.002	1.64255776154
1e-05	3.694	1.83748850337
1.1e-05	4.36	2.00059991003
1.2e-05	5.186	2.29508256932
1.3e-05	5.892	2.47554761619
1.4e-05	6.614	2.58862975336
1.5e-05	7.328	2.634466929
1.6e-05	8.058	2.76091216811
1.7e-05	8.752	2.87654236889
1.8e-05	9.478	2.96403711178
1.9e-05	10.096	3.04807873914
2e-05	10.774	3.09498368332
2.1e-05	11.442	3.16522289894
2.2e-05	12.1	3.28785644455
2.3e-05	12.712	3.40015529057
2.4e-05	13.274	3.5092626006
2.5e-05	13.824	3.56777577771
2.6e-05	14.378	3.66921190448
2.7e-05	14.848	3.71979784397
2.8e-05	15.354	3.81270035539
2.9e-05	15.836	3.80803151247
3e-05	16.222	3.82318139774
3.1e-05	16.606	3.88365343459
3.2e-05	16.954	3.873484736
3.3e-05	17.282	3.89390241275
3.4e-05	17.646	3.97299433677
3.5e-05	18.042	4.07139239082
3.6e-05	18.356	4.11889111291
3.7e-05	18.622	4.13655847293
3.8e-05	18.88	4.15615206652
3.9e-05	19.048	4.19305330279
4e-05	19.308	4.20774714069
4.1e-05	19.45	4.221314961
4.2e-05	19.604	4.20846575369
4.3e-05	19.86	4.25539657376
4.4e-05	20.05	4.19755881436
4.5e-05	20.208	4.24461258538
4.6e-05	20.342	4.27937331861
4.7e-05	20.52	4.32083325297
4.8e-05	20.626	4.33660281787
4.9e-05	20.718	4.3287961375
5e-05	20.78	4.32522831767
5.1e-05	20.83	4.32262651637
5.2e-05	20.926	4.40732617354
5.3e-05	20.99	4.39157147272
5.4e-05	21.062	4.40614979319
5.5e-05	21.18	4.4667213927
5.6e-05	21.24	4.45896849058
5.7e-05	21.27	4.49233792139
5.8e-05	21.288	4.47672380207
5.9e-05	21.258	4.46491164526
6e-05	21.268	4.41816432469
6.1e-05	21.286	4.43984279001
6.2e-05	21.3	4.44409720866
6.3e-05	21.302	4.38392472563
6.4e-05	21.362	4.33669874444
6.5e-05	21.384	4.35069465718
6.6e-05	21.412	4.35181065765
6.7e-05	21.406	4.36453479766
6.8e-05	21.362	4.30893908056
6.9e-05	21.346	4.32183803491
7e-05	21.37	4.31150785689
7.1e-05	21.378	4.31034986979
7.2e-05	21.316	4.35662070876
7.3e-05	21.312	4.4062065317
7.4e-05	21.246	4.41921757781
7.5e-05	21.198	4.38164307081
7.6e-05	21.216	4.40106169009
7.7e-05	21.208	4.38232084631
7.8e-05	21.152	4.36221228278
7.9e-05	21.158	4.35810004474
8e-05	21.082	4.30711922287
8.1e-05	21.058	4.3802552437
8.2e-05	21.008	4.34326328928
8.3e-05	20.998	4.30464818539
8.4e-05	21.028	4.28989696846
8.5e-05	20.984	4.27173781967
8.6e-05	20.906	4.21155125815
8.7e-05	20.856	4.2103757552
8.8e-05	20.822	4.22259588405
8.9e-05	20.792	4.2436701097
9e-05	20.696	4.21326286861
9.1e-05	20.694	4.20242358646
9.2e-05	20.672	4.20480867579
9.3e-05	20.666	4.24952279674
9.4e-05	20.632	4.22807000888
9.5e-05	20.536	4.21244632013
9.6e-05	20.542	4.19907561256
9.7e-05	20.482	4.23009172477
9.8e-05	20.46	4.22615664641
9.9e-05	20.436	4.27105420242
0.0001	20.38	4.24542106275
0.000101	20.392	4.23631160327
0.000102	20.366	4.23320729471
0.000103	20.326	4.2350589134
0.000104	20.298	4.18774354516
0.000105	20.208	4.19389270249
0.000106	20.122	4.15392777982
0.000107	20.066	4.13105846001
0.000108	20.016	4.1225894775
0.000109	19.952	4.16097296314
0.00011	19.962	4.13866596864
0.000111	19.936	4.16364071457
0.000112	19.872	4.15928070705
0.000113	19.822	4.19121891578
0.000114	19.806	4.18907674792
0.000115	19.694	4.16369595432
0.000116	19.654	4.20645741688
0.000117	19.598	4.13139153313
0.000118	19.552	4.13561313471
0.000119	19.506	4.15282602573
0.00012	19.434	4.10239491029
0.000121	19.356	4.08573910082
0.000122	19.314	4.05159277322
0.000123	19.242	4.01988009771
0.000124	19.252	3.99105199164
0.000125	19.186	3.97534954438
0.000126	19.15	3.98992481132
0.000127	19.068	4.01240277141
0.000128	19.0	3.99799949975
0.000129	18.984	4.01294704675
0.00013	18.924	4.02420476616
0.000131	18.864	4.02063477575
0.000132	18.842	4.02356011512
0.000133	18.802	4.0143238534
0.000134	18.734	3.98688399631
0.000135	18.65	3.98139422816
0.000136	18.616	3.99256108281
0.000137	18.556	3.9863346573
0.000138	18.512	3.91942036531
0.000139	18.436	3.93419674139
0.00014	18.446	3.95462817468
0.000141	18.368	3.93301106024
0.000142	18.346	3.93373664599
0.000143	18.274	3.90165657125
0.000144	18.244	3.92332308127
0.000145	18.222	3.94369319293
0.000146	18.184	3.9464090006
0.000147	18.096	3.98682630673
0.000148	18.076	3.97721309462
0.000149	18.018	3.94888288001
0.00015	17.948	3.95996161598
0.000151	17.842	3.94271936612
0.000152	17.806	3.99153654624
0.000153	17.752	3.96818547954
0.000154	17.71	3.9565009794
0.000155	17.688	3.94748730207
0.000156	17.612	3.97007002457
0.000157	17.576	3.95477230697
0.000158	17.558	3.98178804057
0.000159	17.452	3.93493278215
0.00016	17.414	3.91594228762
0.000161	17.386	3.90806908844
0.000162	17.358	3.85354849457
0.000163	17.34	3.83358839731
0.000164	17.216	3.86333327581
0.000165	17.18	3.84078117054
0.000166	17.112	3.83555159006
0.000167	17.06	3.83358839731
0.000168	17.02	3.78993403637
0.000169	17.03	3.80855615687
0.00017	17.012	3.8272517555
0.000171	17.014	3.80917366367
0.000172	16.97	3.8451397894
0.000173	16.906	3.8498264896
0.000174	16.872	3.85741053039
0.000175	16.86	3.87613209269
0.000176	16.82	3.89764031178
0.000177	16.756	3.88335731037
0.000178	16.678	3.9020912342
0.000179	16.64	3.89389265389
0.00018	16.616	3.8967350436
0.000181	16.546	3.8455017878
0.000182	16.48	3.87628688309
0.000183	16.458	3.86577754145
0.000184	16.416	3.88161615825
0.000185	16.39	3.85251865667
0.000186	16.326	3.86933120836
0.000187	16.276	3.86210098263
0.000188	16.264	3.83018328543
0.000189	16.242	3.82458311454
0.00019	16.216	3.81383586432
0.000191	16.174	3.78783896173
0.000192	16.096	3.75856142693
0.000193	16.0	3.81575680567
0.000194	15.964	3.80193424457
0.000195	15.918	3.77296647215
0.000196	15.886	3.74125700801
0.000197	15.836	3.73592077004
0.000198	15.806	3.73260820339
0.000199	15.716	3.66869786164
0.0002	15.664	3.68335499239
0.000201	15.612	3.66025354313
0.000202	15.55	3.68829228777
0.000203	15.512	3.66685914646
0.000204	15.504	3.66960270329
0.000205	15.486	3.65373835954
0.000206	15.422	3.67313435638
0.000207	15.366	3.64966354614
0.000208	15.34	3.67320023957
0.000209	15.348	3.70336279616
0.00021	15.28	3.688034707
0.000211	15.25	3.64245796132
0.000212	15.236	3.67699660049
0.000213	15.154	3.65051831936
0.000214	15.106	3.67896235371
0.000215	15.058	3.6908855306
0.000216	15.002	3.66687823632
0.000217	14.972	3.64132063955
0.000218	14.92	3.63670180246
0.000219	14.886	3.61067916049
0.00022	14.842	3.63277249494
0.000221	14.788	3.63745185535
0.000222	14.732	3.64364872072
0.000223	14.7	3.61579866696
0.000224	14.648	3.58553984778
0.000225	14.66	3.59949996527
0.000226	14.616	3.59840853712
0.000227	14.552	3.60101319076
0.000228	14.498	3.58413113599
0.000229	14.458	3.58276931995
0.00023	14.42	3.5810054454
0.000231	14.368	3.56097964049
0.000232	14.336	3.55515175485
0.000233	14.31	3.57517831723
0.000234	14.288	3.5683407909
0.000235	14.27	3.57618511825
0.000236	14.244	3.58335931774
0.000237	14.222	3.58451056631
0.000238	14.186	3.56418349696
0.000239	14.166	3.58976935192
0.00024	14.162	3.53097097128
0.000241	14.074	3.54126022766
0.000242	14.0	3.51454122184
0.000243	13.938	3.48685474317
0.000244	13.882	3.45138754706
0.000245	13.84	3.39917637083
0.000246	13.792	3.3983431257
0.000247	13.726	3.41158672761
0.000248	13.726	3.42212273304
0.000249	13.648	3.38468550976
0.00025	13.61	3.3540870591
0.000251	13.596	3.32156348728
0.000252	13.602	3.30750600906
0.000253	13.534	3.28585513984
0.000254	13.54	3.29490515797
0.000255	13.534	3.24789839743
0.000256	13.474	3.26333020088
0.000257	13.434	3.26460472339
0.000258	13.426	3.26565827973
0.000259	13.352	3.27293385207
0.00026	13.326	3.2759310127
0.000261	13.29	3.24313120302
0.000262	13.228	3.27780658368
0.000263	13.164	3.27614163308
0.000264	13.116	3.2940163934
0.000265	13.09	3.32834793854
0.000266	13.016	3.33102746912
0.000267	12.956	3.29151393739
0.000268	12.92	3.2987270272
0.000269	12.906	3.29805457808
0.00027	12.898	3.34299207298
0.000271	12.876	3.29493914967
0.000272	12.84	3.293387314
0.000273	12.83	3.31437776966
0.000274	12.782	3.33443788366
0.000275	12.744	3.33923104921
0.000276	12.702	3.28042619182
0.000277	12.666	3.28122599039
0.000278	12.634	3.27903095441
0.000279	12.636	3.26795104002
0.00028	12.564	3.22643828393
0.000281	12.502	3.22335167179
0.000282	12.436	3.23881212793
0.000283	12.396	3.22539671979
0.000284	12.39	3.22519766836
0.000285	12.356	3.23129447745
0.000286	12.316	3.21871775712
0.000287	12.282	3.25368652454
0.000288	12.26	3.26012269708
0.000289	12.232	3.2407060959
0.00029	12.228	3.25638081311
0.000291	12.226	3.24575476584
0.000292	12.17	3.22631368593
0.000293	12.15	3.26978592571
0.000294	12.1	3.26098144736
0.000295	12.052	3.25350518672
0.000296	12.016	3.23971356759
0.000297	11.956	3.23389300998
0.000298	11.93	3.28041155955
0.000299	11.89	3.27320943418
0.0003	11.906	3.30774303718
0.000301	11.888	3.26120468539
0.000302	11.856	3.25872122158
0.000303	11.868	3.238915868
0.000304	11.856	3.24827092466
0.000305	11.808	3.25808778273
0.000306	11.772	3.28085598587
0.000307	11.77	3.29561830314
0.000308	11.734	3.29655031814
0.000309	11.684	3.28148502968
0.00031	11.694	3.27907974895
0.000311	11.676	3.2928747319
0.000312	11.676	3.25745667661
0.000313	11.628	3.23815008917
0.000314	11.562	3.24871605407
0.000315	11.508	3.2171316417
0.000316	11.45	3.17671213679
0.000317	11.436	3.15624840594
0.000318	11.378	3.18294140694
0.000319	11.322	3.14488727938
0.00032	11.296	3.12672096612
0.000321	11.276	3.15211421113
0.000322	11.228	3.16859842833
0.000323	11.216	3.16754542193
0.000324	11.2	3.15531297972
0.000325	11.18	3.1527131173
0.000326	11.142	3.13589476864
0.000327	11.092	3.15714047834
0.000328	11.068	3.13295004748
0.000329	11.026	3.14600127146
0.00033	11.002	3.13528244342
0.000331	10.978	3.151113454
0.000332	10.928	3.17723401719
0.000333	10.93	3.18513735968
0.000334	10.91	3.19216227658
0.000335	10.896	3.15740146323
0.000336	10.896	3.1826378996
0.000337	10.86	3.17181336147
0.000338	10.84	3.1759093186
0.000339	10.814	3.17732654916
0.00034	10.816	3.16451323271
0.000341	10.792	3.15416169528
0.000342	10.754	3.11728792382
0.000343	10.728	3.09548316099
0.000344	10.7	3.04926220585
0.000345	10.658	3.05238202065
0.000346	10.612	3.04326403718
0.000347	10.618	3.03184366352
0.000348	10.582	3.06386618507
0.000349	10.556	3.03625822354
0.00035	10.51	3.04202235363
0.000351	10.476	3.04260151844
0.000352	10.458	3.08548796789
0.000353	10.402	3.0738243281
0.000354	10.392	3.08258592743
0.000355	10.378	3.1233181074
0.000356	10.342	3.0901514526
0.000357	10.324	3.09758357434
0.000358	10.282	3.11937109046
0.000359	10.286	3.12477263173
0.00036	10.26	3.0952221245
0.000361	10.218	3.05327299795
0.000362	10.212	3.02903549005
0.000363	10.234	3.03829623309
0.000364	10.216	3.02544938811
0.000365	10.214	3.00403129145
0.000366	10.166	2.96891293237
0.000367	10.152	2.93545499029
0.000368	10.112	2.95828599023
0.000369	10.076	2.97022288726
0.00037	10.044	2.95263678769
0.000371	9.988	2.96038105655
0.000372	9.93	2.96194193056
0.000373	9.914	2.96016958974
0.000374	9.89	2.98494556064
0.000375	9.882	2.99667749349
0.000376	9.87	2.97608803633
0.000377	9.82	2.96101334006
0.000378	9.806	2.96654074639
0.000379	9.76	2.94251593029
0.00038	9.762	2.92050612052
0.000381	9.738	2.9191361736
0.000382	9.734	2.94605566818
0.000383	9.716	2.90643148896
0.000384	9.682	2.90669503044
0.000385	9.62	2.92089027524
0.000386	9.554	2.89742713455
0.000387	9.522	2.90542871191
0.000388	9.488	2.89652481432
0.000389	9.478	2.88470379762
0.00039	9.436	2.88823544747
0.000391	9.404	2.89564915002
0.000392	9.39	2.87713399062
0.000393	9.348	2.87800208478
0.000394	9.264	2.875813624
0.000395	9.262	2.90264637874
0.000396	9.244	2.936743775
0.000397	9.214	2.89762040302
0.000398	9.168	2.91269222542
0.000399	9.204	2.92205133425
0.0004	9.168	2.91680921556
0.000401	9.13	2.89915504932
0.000402	9.11	2.86599023027
0.000403	9.07	2.86166035721
0.000404	9.042	2.83905547674
0.000405	9.03	2.85816374618
0.000406	9.0	2.85376943708
0.000407	8.98	2.81985815246
0.000408	8.944	2.83634694634
0.000409	8.926	2.84192258867
0.00041	8.918	2.85574438632
0.000411	8.866	2.82348083046
0.000412	8.846	2.80896493392
0.000413	8.822	2.76736625693
0.000414	8.796	2.78825823768
0.000415	8.784	2.77801079912
0.000416	8.776	2.80032569534
0.000417	8.774	2.80409058342
0.000418	8.726	2.81831935735
0.000419	8.668	2.83791754637
0.00042	8.652	2.83247171213
0.000421	8.62	2.81985815246
0.000422	8.568	2.80024570351
0.000423	8.558	2.80261235279
0.000424	8.556	2.79836809587
0.000425	8.528	2.77366472379
0.000426	8.482	2.76291078394
0.000427	8.466	2.72632426538
0.000428	8.464	2.73362469992
0.000429	8.41	2.71549258883
0.00043	8.392	2.68744041794
0.000431	8.392	2.69487216765
0.000432	8.332	2.6701640399
0.000433	8.342	2.65876587913
0.000434	8.316	2.61918766033
0.000435	8.262	2.60102979606
0.000436	8.256	2.592
0.000437	8.248	2.61505181593
0.000438	8.258	2.6060383727
0.000439	8.264	2.62265209283
0.00044	8.256	2.59816550666
0.000441	8.222	2.57773466439
0.000442	8.228	2.5596906063
0.000443	8.194	2.56053978684
0.000444	8.132	2.58119662172
0.000445	8.106	2.59128616714
0.000446	8.092	2.57672971031
0.000447	8.066	2.60415898132
0.000448	8.028	2.59522946962
0.000449	8.034	2.63378890574
0.00045	8.018	2.66939618641
0.000451	8.004	2.67730909684
0.000452	7.98	2.69362209673
0.000453	7.972	2.69132235156
0.000454	7.96	2.67701326108
0.000455	7.96	2.65977442653
0.000456	7.926	2.63600531107
0.000457	7.908	2.64944069569
0.000458	7.872	2.61526595206
0.000459	7.87	2.66178511529
0.00046	7.832	2.64268348464
0.000461	7.816	2.65746947301
0.000462	7.792	2.62920824584
0.000463	7.776	2.58646940829
0.000464	7.748	2.59239194567
0.000465	7.736	2.59813471552
0.000466	7.704	2.57999689922
0.000467	7.654	2.57958988989
0.000468	7.628	2.58565581623
0.000469	7.6	2.59460979725
0.00047	7.606	2.57114060292
0.000471	7.606	2.56491013488
0.000472	7.602	2.56195159986
0.000473	7.608	2.59737097851
0.000474	7.6	2.6
0.000475	7.582	2.62588575532
0.000476	7.548	2.60762267209
0.000477	7.518	2.579472039
0.000478	7.488	2.54987372236
0.000479	7.472	2.56616757052
0.00048	7.428	2.57852981367
0.000481	7.382	2.59385350396
0.000482	7.344	2.55453792299
0.000483	7.346	2.54524733572
0.000484	7.34	2.54644850724
0.000485	7.312	2.5358738139
0.000486	7.308	2.55051681037
0.000487	7.286	2.54876519122
0.000488	7.272	2.54755098084
0.000489	7.224	2.53728673981
0.00049	7.168	2.49073804323
0.000491	7.15	2.48505533138
0.000492	7.134	2.49239723961
0.000493	7.116	2.5017082164
0.000494	7.084	2.49658646956
0.000495	7.046	2.48271706
0.000496	7.032	2.510572843
0.000497	6.984	2.50354628477
0.000498	6.976	2.51543713895
0.000499	6.966	2.51094484209
0.0005	6.962	2.51725167594
0.000501	6.966	2.54810596326
0.000502	6.954	2.51234631371
0.000503	6.92	2.4862823653
0.000504	6.9	2.47426756839
0.000505	6.87	2.46923064941
0.000506	6.874	2.47024776085
0.000507	6.886	2.4349546197
0.000508	6.854	2.44308902826
0.000509	6.854	2.43817226627
0.00051	6.822	2.4458773477
0.000511	6.804	2.46121595964
0.000512	6.778	2.44555024483
0.000513	6.752	2.42208505218
0.000514	6.734	2.41396851678
0.000515	6.758	2.41400828499
0.000516	6.74	2.41172137694
0.000517	6.708	2.42213459576
0.000518	6.674	2.4239892739
0.000519	6.674	2.42316404727
0.00052	6.672	2.42907719103
0.000521	6.658	2.44234231835
0.000522	6.656	2.42191329325
0.000523	6.636	2.44448440371
0.000524	6.626	2.44174609655
0.000525	6.592	2.44735285564
0.000526	6.564	2.42443890416
0.000527	6.556	2.4345151468
0.000528	6.54	2.41006223986
0.000529	6.516	2.40618868753
0.00053	6.486	2.40370630486
0.000531	6.478	2.43423827922
0.000532	6.46	2.42577822564
0.000533	6.434	2.42438528291
0.000534	6.46	2.43811402523
0.000535	6.43	2.43004115191
0.000536	6.394	2.41221143352
0.000537	6.392	2.41957351614
0.000538	6.374	2.43682662494
0.000539	6.362	2.42959996707
0.00054	6.358	2.4128481096
0.000541	6.36	2.42041318787
0.000542	6.362	2.42218000983
0.000543	6.338	2.40660673979
0.000544	6.304	2.40740191908
0.000545	6.288	2.38601257331
0.000546	6.276	2.4049582117
0.000547	6.264	2.39464068286
0.000548	6.25	2.40572234474
0.000549	6.232	2.41208955058
0.00055	6.242	2.39153423559
0.000551	6.212	2.38643164578
0.000552	6.19	2.36091084118
0.000553	6.166	2.37369838017
0.000554	6.168	2.36891874069
0.000555	6.146	2.3564133763
0.000556	6.144	2.37976133257
0.000557	6.124	2.36064059103
0.000558	6.12	2.36761483354
0.000559	6.08	2.37688872268
0.00056	6.05	2.3663262666
0.000561	6.046	2.36894153579
0.000562	6.068	2.38314414168
0.000563	6.048	2.35747661706
0.000564	6.028	2.36880054036
0.000565	6.004	2.33151967609
0.000566	5.964	2.33210291368
0.000567	5.952	2.32243320679
0.000568	5.908	2.31938267649
0.000569	5.896	2.31887558959
0.00057	5.856	2.31846155888
0.000571	5.848	2.32398278823
0.000572	5.836	2.35904726532
0.000573	5.814	2.32452231652
0.000574	5.806	2.31783605978
0.000575	5.812	2.31617270513
0.000576	5.784	2.27889095834
0.000577	5.774	2.27572493944
0.000578	5.748	2.26902974859
0.000579	5.738	2.26480815965
0.00058	5.73	2.27268563598
0.000581	5.722	2.26466686292
0.000582	5.728	2.27024580167
0.000583	5.708	2.24025355708
0.000584	5.702	2.23901674849
0.000585	5.714	2.24503986602
0.000586	5.72	2.26221130755
0.000587	5.702	2.2665383297
0.000588	5.67	2.2629847547
0.000589	5.634	2.255669302
0.00059	5.622	2.2403383673
0.000591	5.614	2.23360784383
0.000592	5.578	2.2449757237
0.000593	5.546	2.24674965228
0.000594	5.512	2.26580140348
0.000595	5.494	2.25343382419
0.000596	5.468	2.22732485282
0.000597	5.46	2.22539884066
0.000598	5.44	2.23839228019
0.000599	5.432	2.26127751503
0.0006	5.424	2.26367488832
0.000601	5.398	2.21981891153
0.000602	5.376	2.21328353358
0.000603	5.352	2.20818839776
0.000604	5.354	2.22366454305
0.000605	5.336	2.22240950322
0.000606	5.326	2.21624096163
0.000607	5.324	2.17048934575
0.000608	5.306	2.17356021311
0.000609	5.282	2.20691549453
0.00061	5.272	2.21585559096
0.000611	5.296	2.22449634749
0.000612	5.302	2.22503842663
0.000613	5.268	2.24503363004
0.000614	5.228	2.24588868825
0.000615	5.216	2.25329625216
0.000616	5.194	2.25574023327
0.000617	5.216	2.26215472504
0.000618	5.21	2.24897754546
0.000619	5.188	2.27170772768
0.00062	5.17	2.25944683496
0.000621	5.162	2.251167697
0.000622	5.162	2.25826393497
0.000623	5.146	2.24603739951
0.000624	5.126	2.25080518926
0.000625	5.144	2.26522934821
0.000626	5.128	2.26795414416
0.000627	5.128	2.2670721206
0.000628	5.116	2.25710965618
0.000629	5.13	2.22375808037
0.00063	5.11	2.22753226688
0.000631	5.074	2.25222645398
0.000632	5.056	2.2708729599
0.000633	5.044	2.24812455171
0.000634	5.018	2.24001696422
0.000635	5.01	2.22033781214
0.000636	4.99	2.22573583338
0.000637	4.98	2.21801713249
0.000638	4.99	2.22303846121
0.000639	4.964	2.20787318476
0.00064	4.938	2.19594080066
0.000641	4.922	2.21538168269
0.000642	4.942	2.20059900936
0.000643	4.894	2.18054213442
0.000644	4.878	2.15386071973
0.000645	4.842	2.14313695316
0.000646	4.832	2.12691701766
0.000647	4.816	2.12653332915
0.000648	4.784	2.12352160337
0.000649	4.794	2.12121757488
0.00065	4.774	2.12859672085
0.000651	4.738	2.09794089526
0.000652	4.718	2.08577947061
0.000653	4.718	2.08386083988
0.000654	4.68	2.06339526024
0.000655	4.65	2.08410652319
0.000656	4.648	2.07752160037
0.000657	4.634	2.06689235327
0.000658	4.62	2.06775240297
0.000659	4.648	2.04452830746
0.00066	4.636	2.06676171824
0.000661	4.62	2.07161772535
0.000662	4.61	2.04985365331
0.000663	4.626	2.07029563106
0.000664	4.58	2.08221036401
0.000665	4.586	2.09059895724
0.000666	4.548	2.08223341631
0.000667	4.544	2.05135662429
0.000668	4.546	2.05326179529
0.000669	4.536	2.05540847522
0.00067	4.522	2.04975998595
0.000671	4.494	2.05181968019
0.000672	4.48	2.04391780657
0.000673	4.468	2.03886635168
0.000674	4.452	2.04540851665
0.000675	4.428	2.04372600903
0.000676	4.416	2.02951816942
0.000677	4.408	2.01135178425
0.000678	4.408	1.99036077132
0.000679	4.412	2.0005639205
0.00068	4.402	1.99609518811
0.000681	4.394	1.98261544431
0.000682	4.342	1.97712822042
0.000683	4.328	1.98806840929
0.000684	4.326	1.96258095374
0.000685	4.296	1.97392603711
0.000686	4.27	1.96191233239
0.000687	4.242	1.94304812087
0.000688	4.26	1.95356085137
0.000689	4.272	1.96010611958
0.00069	4.268	1.96880065014
0.000691	4.28	1.97828208302
0.000692	4.258	1.97874606759
0.000693	4.236	1.99306397288
0.000694	4.236	1.96578330444
0.000695	4.23	1.98824042812
0.000696	4.236	2.004071855
0.000697	4.236	2.00007599856
0.000698	4.244	1.99210039908
0.000699	4.232	1.97741649634
0.0007	4.228	1.97990302793
0.000701	4.226	2.00173025156
0.000702	4.22	2.00987561804
0.000703	4.204	2.0115625767
0.000704	4.166	1.9905888576
0.000705	4.15	2.00187412192
0.000706	4.152	2.00122362569
0.000707	4.126	1.98849792557
0.000708	4.124	1.97601214571
0.000709	4.126	1.95911306463
0.00071	4.116	1.95513273207
0.000711	4.09	1.92714815206
0.000712	4.078	1.93078118905
0.000713	4.074	1.94023812972
0.000714	4.062	1.9344653008
0.000715	4.048	1.92189906082
0.000716	4.028	1.91708528762
0.000717	3.988	1.91933738566
0.000718	3.964	1.92839415058
0.000719	3.942	1.92837651925
0.00072	3.93	1.92486363153
0.000721	3.924	1.91891219184
0.000722	3.898	1.92135264853
0.000723	3.898	1.93069831926
0.000724	3.912	1.94325911808
0.000725	3.938	1.93962779935
0.000726	3.914	1.92525426892
0.000727	3.9	1.94267856322
0.000728	3.864	1.94358020159
0.000729	3.856	1.92853934365
0.00073	3.852	1.92616094862
0.000731	3.844	1.9502984387
0.000732	3.822	1.94173015633
0.000733	3.816	1.93652885339
0.000734	3.816	1.96523382833
0.000735	3.816	1.96930038338
0.000736	3.798	1.96499262085
0.000737	3.792	1.97705235136
0.000738	3.788	1.97865004485
0.000739	3.766	1.94608427361
0.00074	3.756	1.9371277707
0.000741	3.75	1.9502563934
0.000742	3.728	1.93546273537
0.000743	3.72	1.92187408537
0.000744	3.728	1.91677228694
0.000745	3.724	1.90153201393
0.000746	3.722	1.89966207521
0.000747	3.718	1.90433085361
0.000748	3.698	1.89282751459
0.000749	3.69	1.88623964543
0.00075	3.698	1.89493957687
0.000751	3.698	1.87584540941
0.000752	3.716	1.8631543146
0.000753	3.7	1.84986485993
0.000754	3.678	1.84778678424
0.000755	3.676	1.84472870634
0.000756	3.656	1.85409384876
0.000757	3.648	1.85151181471
0.000758	3.652	1.85873505374
0.000759	3.64	1.83913022921
0.00076	3.624	1.83156326672
0.000761	3.616	1.82771551397
0.000762	3.618	1.82977484954
0.000763	3.594	1.82897895012
0.000764	3.586	1.82389802347
0.000765	3.584	1.81850048117
0.000766	3.568	1.82246426577
0.000767	3.554	1.83059662405
0.000768	3.542	1.8254413165
0.000769	3.532	1.82673917131
0.00077	3.508	1.81712300079
0.000771	3.522	1.83016829827
0.000772	3.498	1.82592332807
0.000773	3.458	1.80782631909
0.000774	3.452	1.81650653729
0.000775	3.446	1.81192825465
0.000776	3.43	1.7980823118
0.000777	3.428	1.79911533816
0.000778	3.414	1.7806189935
0.000779	3.402	1.79119959803
0.00078	3.38	1.77865117435
0.000781	3.342	1.75870293114
0.000782	3.338	1.75947605838
0.000783	3.33	1.77005649627
0.000784	3.314	1.76618345593
0.000785	3.292	1.79073616147
0.000786	3.268	1.76979546841
0.000787	3.258	1.77410146271
0.000788	3.242	1.75140971791
0.000789	3.242	1.72842008783
0.00079	3.238	1.72434219342
0.000791	3.236	1.73790218367
0.000792	3.232	1.73498587891
0.000793	3.222	1.74491145907
0.000794	3.212	1.76947901937
0.000795	3.226	1.76604756448
0.000796	3.224	1.77139041434
0.000797	3.212	1.75015884993
0.000798	3.204	1.74309609603
0.000799	3.178	1.70830793477
0.0008	3.168	1.71690885023
0.000801	3.16	1.72232401133
0.000802	3.156	1.71454483756
0.000803	3.146	1.71600815849
0.000804	3.158	1.7032427895
0.000805	3.134	1.71465565056
0.000806	3.116	1.70720356138
0.000807	3.12	1.71860408472
0.000808	3.13	1.71845861166
0.000809	3.132	1.73855572243
0.00081	3.112	1.69571695751
0.000811	3.1	1.67868996542
0.000812	3.08	1.67379807623
0.000813	3.07	1.66526274203
0.000814	3.094	1.67127615911
0.000815	3.082	1.66951370165
0.000816	3.064	1.65042539971
0.000817	3.052	1.65447756104
0.000818	3.044	1.64501185406
0.000819	3.044	1.67393667742
0.00082	3.038	1.65908287918
0.000821	3.036	1.65973009854
0.000822	3.036	1.67532205859
0.000823	3.024	1.67553692887
0.000824	3.028	1.70270843071
0.000825	3.022	1.70338369136
0.000826	3.012	1.68992780911
0.000827	3.016	1.6922600273
0.000828	3.006	1.67271157107
0.000829	3.018	1.67023231917
0.00083	3.01	1.67388769038
0.000831	2.988	1.66729001676
0.000832	2.986	1.66427281417
0.000833	2.976	1.68268357097
0.000834	2.98	1.7028211885
0.000835	2.976	1.69570752195
0.000836	2.974	1.69154485604
0.000837	2.962	1.67706767902
0.000838	2.954	1.66249330826
0.000839	2.94	1.66385095486
0.00084	2.942	1.67887938816
0.000841	2.938	1.7012219138
0.000842	2.926	1.69603183932
0.000843	2.916	1.67837540497
0.000844	2.908	1.67078903516
0.000845	2.898	1.65879353748
0.000846	2.904	1.65734245103
0.000847	2.876	1.67231097587
0.000848	2.85	1.64544826719
0.000849	2.858	1.63763121612
0.00085	2.862	1.64284996272
0.000851	2.846	1.62551038139
0.000852	2.828	1.60325169577
0.000853	2.832	1.59867945505
0.000854	2.832	1.59742793265
0.000855	2.826	1.60365956487
0.000856	2.802	1.60586300786
0.000857	2.8	1.6
0.000858	2.792	1.58768258792
0.000859	2.76	1.58694675399
0.00086	2.746	1.5625248798
0.000861	2.748	1.57241724743
0.000862	2.744	1.5653957966
0.000863	2.738	1.56759561112
0.000864	2.736	1.57680182648
0.000865	2.738	1.5752320464
0.000866	2.712	1.57259530713
0.000867	2.696	1.55807060174
0.000868	2.696	1.5555012054
0.000869	2.67	1.54178468017
0.00087	2.668	1.56517602844
0.000871	2.672	1.56346282335
0.000872	2.668	1.55491993363
0.000873	2.662	1.55940886236
0.000874	2.652	1.56041532933
0.000875	2.648	1.55951787422
0.000876	2.63	1.56112139182
0.000877	2.628	1.57150119313
0.000878	2.622	1.58591172516
0.000879	2.616	1.56094330454
0.00088	2.598	1.55447611754
0.000881	2.58	1.55679157243
0.000882	2.564	1.54593143444
0.000883	2.534	1.53389830171
0.000884	2.532	1.52216162085
0.000885	2.53	1.51297719745
0.000886	2.516	1.52372700967
0.000887	2.508	1.52247692922
0.000888	2.504	1.51854667363
0.000889	2.51	1.53032676249
0.00089	2.502	1.53427376957
0.000891	2.508	1.55110799108
0.000892	2.504	1.54207133428
0.000893	2.498	1.53427376957
0.000894	2.478	1.52758502218
0.000895	2.474	1.53535793872
0.000896	2.474	1.54315391326
0.000897	2.482	1.53416948216
0.000898	2.486	1.52898790054
0.000899	2.48	1.53935051239
0.0009	2.476	1.53278308968
0.000901	2.478	1.53672248633
0.000902	2.47	1.54308133292
0.000903	2.472	1.54700226244
0.000904	2.47	1.54308133292
0.000905	2.436	1.53684872385
0.000906	2.432	1.55221647975
0.000907	2.428	1.536494712
0.000908	2.426	1.53770088119
0.000909	2.42	1.52826699238
0.00091	2.428	1.536494712
0.000911	2.42	1.53218797802
0.000912	2.414	1.54745080697
0.000913	2.4	1.53492670835
0.000914	2.386	1.51954072009
0.000915	2.374	1.50669306762
0.000916	2.364	1.51641155364
0.000917	2.342	1.51427738542
0.000918	2.346	1.52783637867
0.000919	2.342	1.52611795088
0.00092	2.332	1.53159263514
0.000921	2.32	1.50651916682
0.000922	2.332	1.51055486494
0.000923	2.334	1.51606200401
0.000924	2.328	1.51803030273
0.000925	2.33	1.52482785914
0.000926	2.316	1.52057357599
0.000927	2.318	1.52212877248
0.000928	2.304	1.51247611551
0.000929	2.306	1.52720790988
0.00093	2.29	1.52246510633
0.000931	2.292	1.52929264694
0.000932	2.29	1.53424248409
0.000933	2.29	1.53293835492
0.000934	2.28	1.52761251631
0.000935	2.278	1.52863206822
0.000936	2.264	1.53176499503
0.000937	2.278	1.53255211983
0.000938	2.266	1.52553072732
0.000939	2.27	1.52088789856
0.00094	2.278	1.53255211983
0.000941	2.252	1.50748001645
0.000942	2.234	1.49239538997
0.000943	2.232	1.50139135471
0.000944	2.228	1.50333495935
0.000945	2.226	1.49496622035
0.000946	2.21	1.49863271017
0.000947	2.198	1.47878193119
0.000948	2.204	1.48808064298
0.000949	2.21	1.48926156198
0.00095	2.21	1.47847894811
0.000951	2.208	1.47808524788
0.000952	2.196	1.4579382703
0.000953	2.172	1.44997103419
0.000954	2.17	1.44813673388
0.000955	2.15	1.43230583326
0.000956	2.138	1.43351177184
0.000957	2.132	1.43337922407
0.000958	2.124	1.42429772169
0.000959	2.122	1.42376823957
0.00096	2.134	1.42549780779
0.000961	2.134	1.42690013666
0.000962	2.132	1.40377206127
0.000963	2.122	1.40681057716
0.000964	2.106	1.40668546591
0.000965	2.108	1.41574573988
0.000966	2.094	1.41462503866
0.000967	2.086	1.42499263156
0.000968	2.084	1.43141328763
0.000969	2.078	1.41842024802
0.00097	2.088	1.41005531806
0.000971	2.076	1.41075299043
0.000972	2.05	1.38112273169
0.000973	2.054	1.36787572535
0.000974	2.046	1.35051249531
0.000975	2.046	1.34754740176
0.000976	2.034	1.34046409874
0.000977	2.028	1.32635440211
0.000978	2.032	1.33827351464
0.000979	2.04	1.36469776874
0.00098	2.04	1.35440023627
0.000981	2.042	1.35655298459
0.000982	2.042	1.35064280992
0.000983	2.018	1.33479436619
0.000984	2.016	1.33106874353
0.000985	2.008	1.34608172114
0.000986	2.0	1.35203550249
0.000987	1.998	1.34536091812
0.000988	1.996	1.32211345958
0.000989	1.982	1.33029169734
0.00099	1.98	1.32800602408
0.000991	1.962	1.31930133025
0.000992	1.954	1.32961799025
0.000993	1.934	1.32274109334
0.000994	1.932	1.32641471644
0.000995	1.906	1.31193140065
0.000996	1.91	1.31677636674
0.000997	1.914	1.3306404473
0.000998	1.898	1.32800451806
0.000999	1.902	1.33131363698
0.001	1.91	1.31525662895
0.001001	1.914	1.32007727047
0.001002	1.908	1.32496641467
0.001003	1.9	1.33041346957
0.001004	1.914	1.33813452239
0.001005	1.916	1.33601796395
0.001006	1.91	1.32887170186
0.001007	1.896	1.33311064807
0.001008	1.88	1.32121156519
0.001009	1.872	1.30369321545
0.00101	1.864	1.29826961761
0.001011	1.86	1.29321305283
0.001012	1.852	1.29541344751
0.001013	1.848	1.28565003014
0.001014	1.848	1.28565003014
0.001015	1.846	1.28774376333
0.001016	1.826	1.27895426032
0.001017	1.806	1.27607366559
0.001018	1.8	1.27906215643
0.001019	1.8	1.29305839002
0.00102	1.8	1.28062484749
0.001021	1.808	1.28496536918
0.001022	1.798	1.29042473628
0.001023	1.786	1.28848903759
0.001024	1.78	1.28358871918
0.001025	1.774	1.28488287404
0.001026	1.78	1.28825463322
0.001027	1.774	1.27707634854
0.001028	1.754	1.27494470468
0.001029	1.74	1.28390030766
0.00103	1.728	1.2704392941
0.001031	1.706	1.28045460677
0.001032	1.708	1.28013124327
0.001033	1.71	1.2798046726
0.001034	1.708	1.27543561186
0.001035	1.714	1.26972595468
0.001036	1.716	1.2803686969
0.001037	1.714	1.28226518318
0.001038	1.692	1.27794209571
0.001039	1.676	1.28336432863
0.00104	1.696	1.30060908808
0.001041	1.672	1.29785053069
0.001042	1.668	1.2983743682
0.001043	1.662	1.30528004658
0.001044	1.672	1.3009288989
0.001045	1.664	1.29888567626
0.001046	1.646	1.29486833307
0.001047	1.648	1.28844712736
0.001048	1.644	1.2654106053
0.001049	1.636	1.26629538418
0.00105	1.622	1.26139446645
0.001051	1.62	1.25841169734
0.001052	1.618	1.24421702287
0.001053	1.604	1.24707016643
0.001054	1.592	1.23997419328
0.001055	1.582	1.23744737262
0.001056	1.58	1.2229472597
0.001057	1.572	1.21194719357
0.001058	1.564	1.20411959539
0.001059	1.574	1.20354642619
0.00106	1.562	1.2025622645
0.001061	1.55	1.18300464919
0.001062	1.554	1.17093296136
0.001063	1.538	1.17326723299
0.001064	1.534	1.18188155075
0.001065	1.53	1.17860086543
0.001066	1.528	1.18034571207
0.001067	1.524	1.1736370819
0.001068	1.528	1.17525146245
0.001069	1.522	1.17026321825
0.00107	1.526	1.18377531652
0.001071	1.532	1.1970697557
0.001072	1.514	1.19071575113
0.001073	1.51	1.19411054765
0.001074	1.51	1.2057777573
0.001075	1.49	1.19411054765
0.001076	1.492	1.20080639572
0.001077	1.498	1.19916470929
0.001078	1.494	1.20081805449
0.001079	1.502	1.19749572024
0.00108	1.5	1.2058192236
0.001081	1.486	1.19407034969
0.001082	1.48	1.18894911582
0.001083	1.476	1.18212689674
0.001084	1.48	1.19565881421
0.001085	1.48	1.18389188696
0.001086	1.48	1.19063008529
0.001087	1.486	1.19574411978
0.001088	1.488	1.21072540239
0.001089	1.478	1.20893175986
0.00109	1.474	1.20387873143
0.001091	1.464	1.19695613955
0.001092	1.472	1.20383387558
0.001093	1.482	1.19234055538
0.001094	1.482	1.1940167503
0.001095	1.472	1.19046881522
0.001096	1.47	1.19377552329
0.001097	1.462	1.18850999154
0.001098	1.444	1.18611297944
0.001099	1.434	1.18896761941
0.0011	1.422	1.19160228264
0.001101	1.42	1.19983332176
0.001102	1.41	1.19745563592
0.001103	1.412	1.20260384167
0.001104	1.404	1.19364316276
0.001105	1.408	1.19730363735
0.001106	1.408	1.19730363735
0.001107	1.4	1.1882760622
0.001108	1.406	1.19044697488
0.001109	1.4	1.18995798245
0.00111	1.4	1.18490505949
0.001111	1.392	1.17912509939
0.001112	1.388	1.18044737282
0.001113	1.392	1.17912509939
0.001114	1.382	1.17816637195
0.001115	1.38	1.18135515405
0.001116	1.388	1.18383106903
0.001117	1.382	1.17306265817
0.001118	1.378	1.18284233945
0.001119	1.382	1.17986270388
0.00112	1.362	1.16574268173
0.001121	1.35	1.15736770302
0.001122	1.372	1.17030594291
0.001123	1.372	1.17542162648
0.001124	1.358	1.1755152062
0.001125	1.356	1.17015554522
0.001126	1.346	1.15164404223
0.001127	1.346	1.14990608312
0.001128	1.336	1.14328649078
0.001129	1.32	1.13912246927
0.00113	1.318	1.12288734965
0.001131	1.312	1.12367966966
0.001132	1.316	1.1225613569
0.001133	1.324	1.12206238686
0.001134	1.326	1.13654036444
0.001135	1.332	1.13215546636
0.001136	1.324	1.12027853679
0.001137	1.324	1.12206238686
0.001138	1.318	1.11931943609
0.001139	1.318	1.11574011311
0.00114	1.318	1.11574011311
0.001141	1.312	1.10934935886
0.001142	1.312	1.11832732239
0.001143	1.302	1.12374196326
0.001144	1.3	1.11445053726
0.001145	1.288	1.11043054713
0.001146	1.286	1.11184711179
0.001147	1.284	1.1132582809
0.001148	1.286	1.13322724994
0.001149	1.278	1.13168723594
0.00115	1.276	1.12419927059
0.001151	1.268	1.11003423371
0.001152	1.266	1.10238105934
0.001153	1.264	1.09831871513
0.001154	1.258	1.10065253373
0.001155	1.254	1.10339657422
0.001156	1.258	1.10970086059
0.001157	1.252	1.08834553337
0.001158	1.25	1.07680081724
0.001159	1.246	1.06652894944
0.00116	1.24	1.05943381105
0.001161	1.242	1.07118439122
0.001162	1.242	1.07304985905
0.001163	1.236	1.07531576758
0.001164	1.238	1.07951655846
0.001165	1.228	1.07518184508
0.001166	1.218	1.07632522966
0.001167	1.214	1.06405075067
0.001168	1.234	1.06547829635
0.001169	1.226	1.06720382308
0.00117	1.22	1.06939235082
0.001171	1.22	1.08425089347
0.001172	1.216	1.08505483732
0.001173	1.214	1.0752692686
0.001174	1.214	1.09371111359
0.001175	1.204	1.09104720338
0.001176	1.198	1.08388006717
0.001177	1.2	1.0881176407
0.001178	1.206	1.08607734531
0.001179	1.206	1.07868623798
0.00118	1.192	1.07104435016
0.001181	1.184	1.06871137357
0.001182	1.174	1.08061278912
0.001183	1.184	1.10188202635
0.001184	1.168	1.10080697672
0.001185	1.164	1.09412247943
0.001186	1.17	1.10140818955
0.001187	1.174	1.08799080878
0.001188	1.17	1.07382493918
0.001189	1.16	1.07443008149
0.00119	1.156	1.06755046719
0.001191	1.146	1.0529406441
0.001192	1.14	1.04517941044
0.001193	1.12	1.04
0.001194	1.114	1.04546831611
0.001195	1.094	1.03206782723
0.001196	1.09	1.03048532255
0.001197	1.09	1.03242433137
0.001198	1.09	1.03435970532
0.001199	1.082	1.03115275299
0.0012	1.088	1.03356470528
0.001201	1.084	1.03389748041
0.001202	1.076	1.0345163121
0.001203	1.068	1.02536627602
0.001204	1.066	1.02841820287
0.001205	1.076	1.03837565457
0.001206	1.072	1.04633455453
0.001207	1.064	1.04110710304
0.001208	1.066	1.04386014389
0.001209	1.062	1.03254830395
0.00121	1.058	1.03278071245
0.001211	1.052	1.03406769604
0.001212	1.04	1.02683981224
0.001213	1.048	1.03232553005
0.001214	1.042	1.02967761945
0.001215	1.048	1.04196736993
0.001216	1.048	1.03232553005
0.001217	1.046	1.04109749784
0.001218	1.048	1.04388505114
0.001219	1.042	1.04510095206
0.00122	1.036	1.03667931396
0.001221	1.024	1.04471240062
0.001222	1.022	1.04188099128
0.001223	1.018	1.02453696859
0.001224	1.024	1.01164420623
0.001225	1.008	0.995959838548
0.001226	1.006	0.982834675823
0.001227	0.992	0.989917168252
0.001228	0.982	0.988774999684
0.001229	0.98	0.983666610189
0.00123	0.99	0.992924971989
0.001231	0.988	1.00392031556
0.001232	0.966	0.996415575952
0.001233	0.964	1.01128828729
0.001234	0.956	1.0050194028
0.001235	0.964	0.997348484733
0.001236	0.966	1.000421911
0.001237	0.964	0.997348484733
0.001238	0.966	0.996415575952
0.001239	0.972	0.989553434636
0.00124	0.97	0.980357077804
0.001241	0.964	0.987270986103
0.001242	0.974	0.98657184229
0.001243	0.974	0.98657184229
0.001244	0.966	0.982264730101
0.001245	0.968	0.985381144532
0.001246	0.964	0.983211065845
0.001247	0.958	0.988046557607
0.001248	0.958	0.988046557607
0.001249	0.956	0.986946807077
0.00125	0.958	0.988046557607
0.001251	0.956	0.980848612172
0.001252	0.95	0.975448614741
0.001253	0.948	0.972263338813
0.001254	0.948	0.974318223169
0.001255	0.946	0.975235356209
0.001256	0.956	0.978807437651
0.001257	0.946	0.971125120672
0.001258	0.942	0.964694770381
0.001259	0.944	0.955439166038
0.00126	0.95	0.958905626222
0.001261	0.944	0.959616590103
0.001262	0.938	0.95820457106
0.001263	0.938	0.95820457106
0.001264	0.934	0.962103944488
0.001265	0.936	0.957028735201
0.001266	0.938	0.949818930112
0.001267	0.944	0.957530156183
0.001268	0.942	0.95427249777
0.001269	0.94	0.955196314901
0.00127	0.934	0.943209414711
0.001271	0.924	0.937136062693
0.001272	0.926	0.940491360939
0.001273	0.92	0.93252345815
0.001274	0.91	0.930537479095
0.001275	0.912	0.933946465275
0.001276	0.908	0.935700806882
0.001277	0.896	0.928
0.001278	0.904	0.937434797733
0.001279	0.898	0.944243612634
0.00128	0.878	0.931190635692
0.001281	0.874	0.924188292503
0.001282	0.876	0.940544523135
0.001283	0.872	0.935743554613
0.001284	0.868	0.943703343218
0.001285	0.86	0.940425435641
0.001286	0.854	0.938447654374
0.001287	0.844	0.931484836162
0.001288	0.838	0.927230284234
0.001289	0.828	0.917832228678
0.00129	0.824	0.906103746819
0.001291	0.818	0.906022074786
0.001292	0.814	0.905209368047
0.001293	0.816	0.90229928516
0.001294	0.812	0.897026198057
0.001295	0.814	0.907416111825
0.001296	0.818	0.906022074786
0.001297	0.81	0.904378239455
0.001298	0.808	0.909470175432
0.001299	0.794	0.891943944427
0.0013	0.786	0.885552934612
0.001301	0.786	0.885552934612
0.001302	0.786	0.881024403748
0.001303	0.786	0.869599908004
0.001304	0.786	0.874187622882
0.001305	0.784	0.867953915827
0.001306	0.786	0.860351091125
0.001307	0.792	0.86990574202
0.001308	0.78	0.862322445492
0.001309	0.782	0.870905276135
0.00131	0.772	0.878644410441
0.001311	0.772	0.871788965289
0.001312	0.778	0.874480417162
0.001313	0.784	0.883936649314
0.001314	0.796	0.895758896132
0.001315	0.798	0.903988937985
0.001316	0.792	0.897070788734
0.001317	0.792	0.888108101528
0.001318	0.79	0.888763185556
0.001319	0.782	0.884576734942
0.00132	0.77	0.867813343986
0.001321	0.778	0.865283768483
0.001322	0.776	0.868230384172
0.001323	0.776	0.868230384172
0.001324	0.772	0.869491805597
0.001325	0.77	0.870114934937
0.001326	0.77	0.874699948554
0.001327	0.77	0.876983466207
0.001328	0.766	0.871346085089
0.001329	0.76	0.873155198118
0.00133	0.754	0.861094652172
0.001331	0.758	0.859904645877
0.001332	0.764	0.855747626348
0.001333	0.758	0.848195732128
0.001334	0.752	0.847641433626
0.001335	0.756	0.869749389192
0.001336	0.746	0.85643680444
0.001337	0.74	0.853463531734
0.001338	0.744	0.854671866859
0.001339	0.748	0.855859801603
0.00134	0.744	0.849978823266
0.001341	0.736	0.845165072634
0.001342	0.734	0.84097800209
0.001343	0.734	0.843352832449
0.001344	0.728	0.835473518431
0.001345	0.732	0.839151952867
0.001346	0.732	0.839151952867
0.001347	0.728	0.842624471517
0.001348	0.73	0.842080756222
0.001349	0.722	0.834695153933
0.00135	0.722	0.84185271871
0.001351	0.716	0.841037454576
0.001352	0.712	0.834898796262
0.001353	0.71	0.828190799273
0.001354	0.714	0.824744809017
0.001355	0.708	0.811625529416
0.001356	0.708	0.809157586629
0.001357	0.7	0.80622577483
0.001358	0.708	0.799209609552
0.001359	0.702	0.798245576248
0.00136	0.704	0.805222950493
0.001361	0.704	0.805222950493
0.001362	0.704	0.800239964011
0.001363	0.702	0.793218759234
0.001364	0.698	0.806719282031
0.001365	0.702	0.805727000913
0.001366	0.698	0.791704490325
0.001367	0.696	0.792201994443
0.001368	0.688	0.791616068558
0.001369	0.694	0.790167070941
0.00137	0.696	0.78967335019
0.001371	0.68	0.783326241103
0.001372	0.676	0.779117449426
0.001373	0.672	0.782570124653
0.001374	0.666	0.778745144447
0.001375	0.666	0.786412105705
0.001376	0.666	0.783864784258
0.001377	0.666	0.778745144447
0.001378	0.672	0.782570124653
0.001379	0.662	0.777017374323
0.00138	0.658	0.775265115944
0.001381	0.65	0.774273853362
0.001382	0.642	0.770607552519
0.001383	0.642	0.770607552519
0.001384	0.652	0.771295014894
0.001385	0.65	0.769090371803
0.001386	0.656	0.770495944181
0.001387	0.656	0.765286874316
0.001388	0.66	0.769675256196
0.001389	0.662	0.769256784175
0.00139	0.654	0.760449866855
0.001391	0.644	0.757141994609
0.001392	0.652	0.766091378362
0.001393	0.646	0.756758878375
0.001394	0.636	0.755978835683
0.001395	0.636	0.758619799373
0.001396	0.638	0.7687366259
0.001397	0.634	0.7668402702
0.001398	0.634	0.772038859126
0.001399	0.628	0.757374412031
0.0014	0.63	0.754387168502
0.001401	0.62	0.750732975165
0.001402	0.608	0.752552988168
0.001403	0.608	0.749890658696
0.001404	0.616	0.756666372981
0.001405	0.612	0.754623084725
0.001406	0.618	0.758996706185
0.001407	0.606	0.744824811617
0.001408	0.602	0.739997297292
0.001409	0.602	0.745383122964
0.00141	0.6	0.748331477355
0.001411	0.604	0.747786065663
0.001412	0.604	0.747786065663
0.001413	0.608	0.747218843445
0.001414	0.604	0.747786065663
0.001415	0.602	0.748061494798
0.001416	0.6	0.745654075292
0.001417	0.592	0.733168466316
0.001418	0.584	0.728659042351
0.001419	0.584	0.725909085217
0.00142	0.578	0.72105200922
0.001421	0.574	0.710298528789
0.001422	0.576	0.718487299818
0.001423	0.57	0.716309988762
0.001424	0.566	0.711086492629
0.001425	0.56	0.711617874986
0.001426	0.55	0.709577338984
0.001427	0.562	0.71425205635
0.001428	0.562	0.71425205635
0.001429	0.562	0.708629663506
0.00143	0.56	0.711617874986
0.001431	0.552	0.717841208068
0.001432	0.546	0.707024752042
0.001433	0.546	0.707024752042
0.001434	0.544	0.704318109947
0.001435	0.552	0.706608802662
0.001436	0.546	0.707024752042
0.001437	0.548	0.720899438202
0.001438	0.548	0.72642687175
0.001439	0.536	0.710425224777
0.00144	0.538	0.710321054172
0.001441	0.54	0.707389567353
0.001442	0.542	0.7072736387
0.001443	0.544	0.704318109947
0.001444	0.54	0.698856208386
0.001445	0.538	0.696100567447
0.001446	0.536	0.696206865809
0.001447	0.528	0.696574475559
0.001448	0.53	0.699356847396
0.001449	0.534	0.70202848945
0.00145	0.532	0.702122496435
0.001451	0.524	0.690958754196
0.001452	0.52	0.691086101727
0.001453	0.52	0.688186021363
0.001454	0.516	0.688290636287
0.001455	0.522	0.696789781785
0.001456	0.514	0.688334221146
0.001457	0.516	0.688290636287
0.001458	0.512	0.682536445913
0.001459	0.514	0.685422497442
0.00146	0.512	0.682536445913
0.001461	0.514	0.685422497442
0.001462	0.512	0.688371992458
0.001463	0.512	0.685460429201
0.001464	0.516	0.696953370033
0.001465	0.512	0.688371992458
0.001466	0.516	0.694077805437
0.001467	0.514	0.694121026911
0.001468	0.5	0.697137002317
0.001469	0.5	0.7
0.00147	0.496	0.691363869464
0.001471	0.494	0.69423627102
0.001472	0.492	0.694216104682
0.001473	0.486	0.685422497442
0.001474	0.486	0.682498351646
0.001475	0.486	0.682498351646
0.001476	0.49	0.682568677863
0.001477	0.49	0.682568677863
0.001478	0.488	0.685460429201
0.001479	0.494	0.702825725198
0.00148	0.494	0.699974285242
0.001481	0.484	0.691190277709
0.001482	0.478	0.688124988647
0.001483	0.476	0.682219905895
0.001484	0.47	0.676091709755
0.001485	0.472	0.676177491492
0.001486	0.472	0.670235779409
0.001487	0.474	0.676257347465
0.001488	0.472	0.676177491492
0.001489	0.472	0.673213190602
0.00149	0.472	0.670235779409
0.001491	0.474	0.673293398156
0.001492	0.472	0.673213190602
0.001493	0.472	0.673213190602
0.001494	0.472	0.676177491492
0.001495	0.472	0.682067445345
0.001496	0.474	0.682146611807
0.001497	0.47	0.676091709755
0.001498	0.464	0.675798786622
0.001499	0.46	0.672606868832
0.0015	0.46	0.672606868832
0.001501	0.456	0.672357048004
0.001502	0.452	0.669100889254
0.001503	0.446	0.665645551326
0.001504	0.442	0.662296006329
0.001505	0.438	0.655862790529
0.001506	0.436	0.65567064903
0.001507	0.438	0.649735330731
0.001508	0.438	0.649735330731
0.001509	0.436	0.649541376665
0.00151	0.434	0.649341204607
0.001511	0.432	0.646046437959
0.001512	0.434	0.643151615096
0.001513	0.43	0.636474665639
0.001514	0.428	0.636251522591
0.001515	0.438	0.640434227692
0.001516	0.432	0.639824976068
0.001517	0.436	0.643353712976
0.001518	0.432	0.633542421626
0.001519	0.426	0.629701516593
0.00152	0.43	0.633324561343
0.001521	0.432	0.627196938768
0.001522	0.434	0.627410551394
0.001523	0.434	0.627410551394
0.001524	0.434	0.627410551394
0.001525	0.434	0.630590199734
0.001526	0.434	0.633753895452
0.001527	0.428	0.620335393154
0.001528	0.422	0.62282902951
0.001529	0.418	0.609324215833
0.00153	0.404	0.600652978016
0.001531	0.412	0.611764660633
0.001532	0.406	0.607588676656
0.001533	0.406	0.607588676656
0.001534	0.402	0.603652217755
0.001535	0.404	0.607275884586
0.001536	0.402	0.606956341099
0.001537	0.398	0.602989220467
0.001538	0.396	0.599319614229
0.001539	0.388	0.597876241374
0.00154	0.388	0.601212108993
0.001541	0.386	0.600836084136
0.001542	0.388	0.6078289233
0.001543	0.388	0.6078289233
0.001544	0.386	0.607456994363
0.001545	0.382	0.603387106259
0.001546	0.382	0.600063329991
0.001547	0.386	0.607456994363
0.001548	0.378	0.612467141976
0.001549	0.372	0.604661888993
0.00155	0.376	0.605494838954
0.001551	0.364	0.596241561785
0.001552	0.356	0.594360160172
0.001553	0.36	0.598665181884
0.001554	0.356	0.594360160172
0.001555	0.356	0.587591694972
0.001556	0.358	0.588078226089
0.001557	0.348	0.578701995849
0.001558	0.352	0.57627771083
0.001559	0.362	0.578753833681
0.00156	0.362	0.575287754085
0.001561	0.358	0.567305913948
0.001562	0.356	0.566801552574
0.001563	0.358	0.567305913948
0.001564	0.36	0.564269439187
0.001565	0.364	0.572279651919
0.001566	0.366	0.576232591928
0.001567	0.36	0.578273291792
0.001568	0.366	0.586552640434
0.001569	0.364	0.586092142926
0.00157	0.358	0.588078226089
0.001571	0.356	0.587591694972
0.001572	0.354	0.580244775935
0.001573	0.352	0.579737871801
0.001574	0.352	0.572796648035
0.001575	0.352	0.569294299989
0.001576	0.34	0.562494444417
0.001577	0.342	0.570119285764
0.001578	0.346	0.571212744956
0.001579	0.34	0.569561234636
0.00158	0.344	0.567154299993
0.001581	0.344	0.567154299993
0.001582	0.338	0.554757604725
0.001583	0.338	0.554757604725
0.001584	0.342	0.559496201953
0.001585	0.338	0.55114063541
0.001586	0.34	0.548087584242
0.001587	0.342	0.56305949952
0.001588	0.34	0.562494444417
0.001589	0.342	0.56305949952
0.00159	0.34	0.558927544499
0.001591	0.34	0.558927544499
0.001592	0.346	0.560610381638
0.001593	0.338	0.547499771689
0.001594	0.344	0.560057139942
0.001595	0.34	0.558927544499
0.001596	0.336	0.557766976434
0.001597	0.332	0.556575241993
0.001598	0.334	0.557175017387
0.001599	0.328	0.555352140538
0.0016	0.324	0.550476157522
0.001601	0.32	0.54918120871
0.001602	0.32	0.54918120871
0.001603	0.318	0.544863285605
0.001604	0.318	0.544863285605
0.001605	0.314	0.539818488012
0.001606	0.316	0.540503468999
0.001607	0.312	0.539125217366
0.001608	0.314	0.54351080946
0.001609	0.31	0.534696175412
0.00161	0.308	0.530222594766
0.001611	0.306	0.525703338395
0.001612	0.306	0.525703338395
0.001613	0.308	0.526437080761
0.001614	0.306	0.525703338395
0.001615	0.31	0.527162214124
0.001616	0.314	0.532357023059
0.001617	0.314	0.524789481602
0.001618	0.316	0.525494053249
0.001619	0.314	0.528586795143
0.00162	0.306	0.525703338395
0.001621	0.306	0.521885044814
0.001622	0.306	0.521885044814
0.001623	0.306	0.5180386086
0.001624	0.306	0.5180386086
0.001625	0.302	0.512636323333
0.001626	0.302	0.512636323333
0.001627	0.308	0.518783191709
0.001628	0.308	0.514913584983
0.001629	0.304	0.51728522113
0.00163	0.306	0.5180386086
0.001631	0.306	0.5180386086
0.001632	0.308	0.518783191709
0.001633	0.308	0.518783191709
0.001634	0.306	0.5180386086
0.001635	0.314	0.520964490153
0.001636	0.314	0.524789481602
0.001637	0.31	0.523354564325
0.001638	0.308	0.52262414793
0.001639	0.308	0.52262414793
0.00164	0.31	0.523354564325
0.001641	0.308	0.518783191709
0.001642	0.306	0.5180386086
0.001643	0.308	0.52262414793
0.001644	0.302	0.520380629924
0.001645	0.302	0.524209881631
0.001646	0.304	0.524960950929
0.001647	0.306	0.529494098173
0.001648	0.3	0.523450093132
0.001649	0.294	0.521118028857
0.00165	0.286	0.514007782042
0.001651	0.29	0.515654923374
0.001652	0.294	0.517265889074
0.001653	0.292	0.512577798973
0.001654	0.294	0.5133848459
0.001655	0.286	0.502199163679
0.001656	0.284	0.501342198503
0.001657	0.282	0.500475773639
0.001658	0.282	0.492418521179
0.001659	0.282	0.492418521179
0.00166	0.284	0.497336907941
0.001661	0.282	0.496463493119
0.001662	0.278	0.498714347097
0.001663	0.276	0.497819244305
0.001664	0.274	0.492873208848
0.001665	0.272	0.491951217094
0.001666	0.266	0.485019587233
0.001667	0.258	0.481077956261
0.001668	0.258	0.481077956261
0.001669	0.262	0.483069353199
0.00167	0.256	0.475882338399
0.001671	0.26	0.477912125814
0.001672	0.26	0.477912125814
0.001673	0.262	0.478911265267
0.001674	0.262	0.478911265267
0.001675	0.258	0.47690250576
0.001676	0.26	0.477912125814
0.001677	0.262	0.478911265267
0.001678	0.266	0.476701164253
0.001679	0.262	0.478911265267
0.00168	0.26	0.473708771293
0.001681	0.268	0.47767771562
0.001682	0.27	0.478643917751
0.001683	0.264	0.471491251244
0.001684	0.264	0.471491251244
0.001685	0.266	0.472487036859
0.001686	0.26	0.469467783772
0.001687	0.254	0.466351798538
0.001688	0.252	0.465291306603
0.001689	0.252	0.465291306603
0.00169	0.254	0.466351798538
0.001691	0.256	0.467401326485
0.001692	0.256	0.463102580429
0.001693	0.254	0.462043288015
0.001694	0.256	0.463102580429
0.001695	0.254	0.462043288015
0.001696	0.254	0.462043288015
0.001697	0.252	0.460972884235
0.001698	0.25	0.459891291503
0.001699	0.252	0.460972884235
0.0017	0.252	0.460972884235
0.001701	0.252	0.460972884235
0.001702	0.246	0.457694221069
0.001703	0.244	0.452176956511
0.001704	0.238	0.448727088552
0.001705	0.24	0.449888875168
0.001706	0.236	0.447553348775
0.001707	0.24	0.449888875168
0.001708	0.238	0.448727088552
0.001709	0.23	0.443959457608
0.00171	0.228	0.442736942213
0.001711	0.226	0.441501981876
0.001712	0.224	0.440254471868
0.001713	0.222	0.438994305202
0.001714	0.222	0.438994305202
0.001715	0.216	0.430515969506
0.001716	0.214	0.429189934644
0.001717	0.214	0.429189934644
0.001718	0.212	0.427850441159
0.001719	0.216	0.430515969506
0.00172	0.22	0.433128156554
0.001721	0.216	0.430515969506
0.001722	0.218	0.431828669729
0.001723	0.216	0.430515969506
0.001724	0.216	0.430515969506
0.001725	0.22	0.437721372565
0.001726	0.22	0.437721372565
0.001727	0.22	0.44226688775
0.001728	0.218	0.440994331029
0.001729	0.22	0.44226688775
0.00173	0.224	0.444774099965
0.001731	0.222	0.44352677484
0.001732	0.214	0.438410766291
0.001733	0.212	0.437099531
0.001734	0.21	0.431161222746
0.001735	0.21	0.431161222746
0.001736	0.214	0.43382484945
0.001737	0.212	0.432499710983
0.001738	0.21	0.431161222746
0.001739	0.22	0.437721372565
0.00174	0.22	0.437721372565
0.001741	0.216	0.435136760111
0.001742	0.222	0.438994305202
0.001743	0.222	0.438994305202
0.001744	0.222	0.438994305202
0.001745	0.222	0.438994305202
0.001746	0.22	0.437721372565
0.001747	0.22	0.437721372565
0.001748	0.22	0.437721372565
0.001749	0.216	0.435136760111
0.00175	0.212	0.432499710983
0.001751	0.216	0.435136760111
0.001752	0.22	0.437721372565
0.001753	0.218	0.436435562254
0.001754	0.216	0.435136760111
0.001755	0.214	0.429189934644
0.001756	0.212	0.427850441159
0.001757	0.218	0.431828669729
0.001758	0.218	0.431828669729
0.001759	0.214	0.429189934644
0.00176	0.214	0.429189934644
0.001761	0.216	0.430515969506
0.001762	0.216	0.430515969506
0.001763	0.218	0.431828669729
0.001764	0.214	0.429189934644
0.001765	0.216	0.430515969506
0.001766	0.216	0.430515969506
0.001767	0.216	0.430515969506
0.001768	0.212	0.427850441159
0.001769	0.208	0.425130568179
0.00177	0.208	0.425130568179
0.001771	0.21	0.426497362243
0.001772	0.21	0.426497362243
0.001773	0.208	0.425130568179
0.001774	0.21	0.426497362243
0.001775	0.208	0.425130568179
0.001776	0.212	0.427850441159
0.001777	0.212	0.427850441159
0.001778	0.212	0.427850441159
0.001779	0.214	0.429189934644
0.00178	0.214	0.429189934644
0.001781	0.214	0.429189934644
0.001782	0.212	0.427850441159
0.001783	0.21	0.426497362243
0.001784	0.208	0.425130568179
0.001785	0.206	0.419003579937
0.001786	0.204	0.417593103391
0.001787	0.2	0.414728827067
0.001788	0.196	0.411805779464
0.001789	0.196	0.411805779464
0.00179	0.198	0.413274727028
0.001791	0.198	0.413274727028
0.001792	0.196	0.411805779464
0.001793	0.196	0.411805779464
0.001794	0.194	0.410321824913
0.001795	0.198	0.413274727028
0.001796	0.198	0.413274727028
0.001797	0.196	0.411805779464
0.001798	0.196	0.406920139585
0.001799	0.2	0.409878030638
0.0018	0.202	0.411334413829
0.001801	0.198	0.408406660083
0.001802	0.194	0.405418302498
0.001803	0.192	0.403900977964
0.001804	0.188	0.400819161219
0.001805	0.186	0.399254304924
0.001806	0.182	0.396075750331
0.001807	0.178	0.39283075236
0.001808	0.176	0.391182821709
0.001809	0.18	0.394461658466
0.00181	0.184	0.397673232692
0.001811	0.186	0.404232606305
0.001812	0.188	0.405778264573
0.001813	0.184	0.397673232692
0.001814	0.184	0.397673232692
0.001815	0.184	0.397673232692
0.001816	0.184	0.397673232692
0.001817	0.182	0.396075750331
0.001818	0.182	0.396075750331
0.001819	0.19	0.407308237088
0.00182	0.192	0.408822699957
0.001821	0.192	0.408822699957
0.001822	0.19	0.407308237088
0.001823	0.186	0.404232606305
0.001824	0.188	0.405778264573
0.001825	0.186	0.404232606305
0.001826	0.186	0.404232606305
0.001827	0.186	0.404232606305
0.001828	0.186	0.404232606305
0.001829	0.186	0.404232606305
0.00183	0.186	0.404232606305
0.001831	0.182	0.401093505308
0.001832	0.18	0.399499687109
0.001833	0.178	0.397889431878
0.001834	0.176	0.396262539234
0.001835	0.176	0.396262539234
0.001836	0.174	0.394618803404
0.001837	0.172	0.392958013024
0.001838	0.172	0.392958013024
0.001839	0.174	0.394618803404
0.00184	0.176	0.396262539234
0.001841	0.178	0.397889431878
0.001842	0.18	0.399499687109
0.001843	0.178	0.397889431878
0.001844	0.18	0.399499687109
0.001845	0.178	0.397889431878
0.001846	0.18	0.399499687109
0.001847	0.18	0.394461658466
0.001848	0.178	0.382512744886
0.001849	0.18	0.384187454246
0.00185	0.178	0.382512744886
0.001851	0.174	0.379109482867
0.001852	0.172	0.377380444644
0.001853	0.17	0.37563279942
0.001854	0.174	0.379109482867
0.001855	0.172	0.377380444644
0.001856	0.172	0.377380444644
0.001857	0.17	0.37563279942
0.001858	0.17	0.380919939095
0.001859	0.168	0.379178058437
0.00186	0.17	0.380919939095
0.001861	0.168	0.379178058437
0.001862	0.178	0.39283075236
0.001863	0.176	0.391182821709
0.001864	0.178	0.39283075236
0.001865	0.182	0.396075750331
0.001866	0.182	0.396075750331
0.001867	0.178	0.39283075236
0.001868	0.174	0.389517650434
0.001869	0.178	0.39283075236
0.00187	0.182	0.396075750331
0.001871	0.18	0.394461658466
0.001872	0.18	0.394461658466
0.001873	0.176	0.391182821709
0.001874	0.174	0.389517650434
0.001875	0.172	0.38783501647
0.001876	0.172	0.38783501647
0.001877	0.166	0.382680022996
0.001878	0.164	0.380925189506
0.001879	0.156	0.373716470068
0.00188	0.152	0.369994594555
0.001881	0.158	0.375547600179
0.001882	0.156	0.368325942611
0.001883	0.16	0.372021504755
0.001884	0.162	0.37383953777
0.001885	0.16	0.372021504755
0.001886	0.16	0.372021504755
0.001887	0.16	0.372021504755
0.001888	0.158	0.370183738163
0.001889	0.16	0.372021504755
0.00189	0.158	0.370183738163
0.001891	0.154	0.366447813474
0.001892	0.156	0.368325942611
0.001893	0.158	0.370183738163
0.001894	0.158	0.370183738163
0.001895	0.156	0.368325942611
0.001896	0.15	0.362629287289
0.001897	0.154	0.366447813474
0.001898	0.154	0.366447813474
0.001899	0.154	0.366447813474
0.0019	0.15	0.362629287289
0.001901	0.152	0.364549036482
0.001902	0.152	0.364549036482
0.001903	0.152	0.364549036482
0.001904	0.154	0.366447813474
0.001905	0.156	0.368325942611
0.001906	0.15	0.362629287289
0.001907	0.152	0.364549036482
0.001908	0.154	0.366447813474
0.001909	0.152	0.364549036482
0.00191	0.152	0.364549036482
0.001911	0.154	0.366447813474
0.001912	0.156	0.368325942611
0.001913	0.156	0.368325942611
0.001914	0.156	0.368325942611
0.001915	0.154	0.366447813474
0.001916	0.152	0.364549036482
0.001917	0.152	0.364549036482
0.001918	0.15	0.362629287289
0.001919	0.144	0.356740802264
0.00192	0.142	0.349050139665
0.001921	0.14	0.346987031458
0.001922	0.144	0.35108973212
0.001923	0.144	0.35108973212
0.001924	0.142	0.349050139665
0.001925	0.138	0.344899985503
0.001926	0.144	0.35108973212
0.001927	0.144	0.356740802264
0.001928	0.146	0.358725521813
0.001929	0.146	0.358725521813
0.00193	0.142	0.354733702938
0.001931	0.146	0.358725521813
0.001932	0.148	0.360688231025
0.001933	0.144	0.356740802264
0.001934	0.146	0.358725521813
0.001935	0.146	0.358725521813
0.001936	0.146	0.358725521813
0.001937	0.144	0.356740802264
0.001938	0.14	0.352703841771
0.001939	0.142	0.354733702938
0.00194	0.146	0.358725521813
0.001941	0.144	0.356740802264
0.001942	0.144	0.356740802264
0.001943	0.144	0.356740802264
0.001944	0.144	0.356740802264
0.001945	0.146	0.358725521813
0.001946	0.144	0.356740802264
0.001947	0.144	0.356740802264
0.001948	0.144	0.356740802264
0.001949	0.14	0.352703841771
0.00195	0.132	0.344348660517
0.001951	0.128	0.340023528598
0.001952	0.13	0.342198772645
0.001953	0.13	0.342198772645
0.001954	0.128	0.340023528598
0.001955	0.128	0.340023528598
0.001956	0.13	0.342198772645
0.001957	0.128	0.340023528598
0.001958	0.126	0.337822438568
0.001959	0.128	0.340023528598
0.00196	0.126	0.337822438568
0.001961	0.126	0.337822438568
0.001962	0.124	0.335594994003
0.001963	0.126	0.337822438568
0.001964	0.124	0.335594994003
0.001965	0.118	0.328749144486
0.001966	0.12	0.331058907145
0.001967	0.122	0.333340666586
0.001968	0.126	0.337822438568
0.001969	0.126	0.337822438568
0.00197	0.126	0.337822438568
0.001971	0.126	0.337822438568
0.001972	0.124	0.335594994003
0.001973	0.124	0.335594994003
0.001974	0.124	0.335594994003
0.001975	0.13	0.342198772645
0.001976	0.134	0.346473664223
0.001977	0.13	0.342198772645
0.001978	0.13	0.342198772645
0.001979	0.13	0.342198772645
0.00198	0.126	0.337822438568
0.001981	0.124	0.329581552882
0.001982	0.12	0.324961536185
0.001983	0.118	0.32260812141
0.001984	0.122	0.327285807819
0.001985	0.124	0.329581552882
0.001986	0.124	0.329581552882
0.001987	0.126	0.331849363417
0.001988	0.126	0.331849363417
0.001989	0.124	0.329581552882
0.00199	0.126	0.331849363417
0.001991	0.126	0.331849363417
0.001992	0.128	0.334089808285
0.001993	0.128	0.334089808285
0.001994	0.128	0.334089808285
0.001995	0.12	0.324961536185
0.001996	0.116	0.320224920954
0.001997	0.116	0.320224920954
0.001998	0.114	0.317811264747
[truncated: 8,002 more rows]
