# Supplementary material for: The Influence of Synaptic Size on AMPA Receptor Activation: A Monte Carlo Model
Source: PLoS One. 2015 Jun 24;10(6):e0130924. doi: 10.1371/journal.pone.0130924 (PMC4479604; doi:10.1371/journal.pone.0130924)
Supplement: S1 Dataset — This package contains the experimental data used as basis for the analysis presented in the paper. (ZIP) [file pone.0130924.s001.zip › S1 Simulation data/test/1380_11742_166_275.csv]

time	AMPA.O.mean	AMPA.O.stdev
0.0	0.0	0.0
1e-06	0.0	0.0
2e-06	0.05	0.217944947177
3e-06	0.206	0.455591922668
4e-06	0.47	0.687822651561
5e-06	0.816	0.926360620925
6e-06	1.254	1.12848748332
7e-06	1.732	1.36973574094
8e-06	2.336	1.56815305375
9e-06	2.894	1.75691889397
1e-05	3.464	1.86566449288
1.1e-05	4.0	1.95140974682
1.2e-05	4.662	2.08224782387
1.3e-05	5.27	2.26828128767
1.4e-05	5.8	2.43063777639
1.5e-05	6.366	2.55735097318
1.6e-05	6.938	2.67547304229
1.7e-05	7.508	2.80105979943
1.8e-05	8.022	2.91847837066
1.9e-05	8.612	3.00690139512
2e-05	9.198	3.01642105814
2.1e-05	9.73	3.10565613035
2.2e-05	10.222	3.18758780271
2.3e-05	10.726	3.19482769488
2.4e-05	11.218	3.26350670292
2.5e-05	11.674	3.29904895387
2.6e-05	12.132	3.41094942795
2.7e-05	12.566	3.46549332707
2.8e-05	12.868	3.51888846086
2.9e-05	13.18	3.55915720361
3e-05	13.576	3.66336238994
3.1e-05	13.948	3.67930645639
3.2e-05	14.26	3.6414832143
3.3e-05	14.542	3.73473372545
3.4e-05	14.77	3.78960420097
3.5e-05	15.048	3.83792860799
3.6e-05	15.336	3.81354218542
3.7e-05	15.558	3.90366955569
3.8e-05	15.756	3.95682498981
3.9e-05	15.886	3.94930424252
4e-05	16.034	3.97452437406
4.1e-05	16.186	4.02832521031
4.2e-05	16.324	4.01982885208
4.3e-05	16.45	4.06048026716
4.4e-05	16.528	4.03846703589
4.5e-05	16.64	4.07214930964
4.6e-05	16.708	4.07022554658
4.7e-05	16.766	4.13560684785
4.8e-05	16.878	4.14573467554
4.9e-05	16.986	4.18016793921
5e-05	17.08	4.15326377684
5.1e-05	17.22	4.13516626026
5.2e-05	17.288	4.0959804687
5.3e-05	17.348	4.07122782462
5.4e-05	17.404	4.07440596897
5.5e-05	17.474	4.1038182221
5.6e-05	17.516	4.11165951898
5.7e-05	17.58	4.18277419902
5.8e-05	17.618	4.14054054442
5.9e-05	17.654	4.20740822835
6e-05	17.724	4.18614667684
6.1e-05	17.692	4.16426896346
6.2e-05	17.724	4.20093132531
6.3e-05	17.694	4.17233316024
6.4e-05	17.682	4.15750838845
6.5e-05	17.724	4.15641961308
6.6e-05	17.778	4.07586996849
6.7e-05	17.78	4.07278774306
6.8e-05	17.786	4.05514537347
6.9e-05	17.794	4.08748871558
7e-05	17.802	4.0971692667
7.1e-05	17.838	4.10021414075
7.2e-05	17.836	4.15272248049
7.3e-05	17.764	4.16368874917
7.4e-05	17.768	4.14899698722
7.5e-05	17.8	4.18760074506
7.6e-05	17.804	4.23386159434
7.7e-05	17.776	4.22206395025
7.8e-05	17.726	4.22598201605
7.9e-05	17.684	4.20382492499
8e-05	17.63	4.18343160575
8.1e-05	17.606	4.21364023144
8.2e-05	17.588	4.18309167961
8.3e-05	17.61	4.16484093334
8.4e-05	17.556	4.13652801272
8.5e-05	17.5	4.16821304638
8.6e-05	17.494	4.24475723687
8.7e-05	17.462	4.23043212923
8.8e-05	17.446	4.23781594692
8.9e-05	17.416	4.2363833632
9e-05	17.34	4.24174492397
9.1e-05	17.316	4.25113443683
9.2e-05	17.296	4.25727424534
9.3e-05	17.17	4.22907791368
9.4e-05	17.154	4.243381199
9.5e-05	17.106	4.24485146972
9.6e-05	17.094	4.21772023728
9.7e-05	17.07	4.19107384807
9.8e-05	17.002	4.22397869313
9.9e-05	17.014	4.21921841103
0.0001	16.976	4.24210136607
0.000101	16.952	4.25225775324
0.000102	16.944	4.23755401146
0.000103	16.854	4.25636981476
0.000104	16.772	4.21710991083
0.000105	16.744	4.24622938617
0.000106	16.67	4.23380443573
0.000107	16.598	4.21478303119
0.000108	16.588	4.16536384965
0.000109	16.536	4.17045609017
0.00011	16.488	4.11070018367
0.000111	16.458	4.06893548732
0.000112	16.4	4.071363408
0.000113	16.372	4.08969632124
0.000114	16.312	4.04853751372
0.000115	16.254	4.06810570167
0.000116	16.252	4.06011034333
0.000117	16.244	4.06355312504
0.000118	16.238	4.05380759287
0.000119	16.232	4.03809063791
0.00012	16.182	4.02254595996
0.000121	16.12	3.98165794613
0.000122	16.044	4.00375623634
0.000123	16.032	4.03174602375
0.000124	15.996	4.01696203617
0.000125	16.0	4.00948874546
0.000126	15.948	3.9971609925
0.000127	15.938	3.9756956624
0.000128	15.834	3.9342653698
0.000129	15.792	3.93353988158
0.00013	15.78	3.97034003582
0.000131	15.776	3.99622621982
0.000132	15.758	3.99992949938
0.000133	15.71	3.97717236237
0.000134	15.676	4.03621406766
0.000135	15.648	3.99601001
0.000136	15.63	3.99963748357
0.000137	15.584	3.98483926903
0.000138	15.542	3.97545418789
0.000139	15.486	3.93570883069
0.00014	15.426	3.95834864558
0.000141	15.404	3.96746568983
0.000142	15.312	3.93784915912
0.000143	15.232	3.94742650343
0.000144	15.166	3.96061156894
0.000145	15.142	3.96608572777
0.000146	15.128	3.92270518902
0.000147	15.074	3.88388001874
0.000148	15.032	3.82974881683
0.000149	14.986	3.83168422499
0.00015	14.944	3.81114995769
0.000151	14.946	3.80251022352
0.000152	14.908	3.83138826015
0.000153	14.89	3.85822498048
0.000154	14.848	3.84303213622
0.000155	14.81	3.77702263695
0.000156	14.774	3.78456391147
0.000157	14.72	3.80336692945
0.000158	14.682	3.82058581895
0.000159	14.664	3.8407165998
0.00016	14.602	3.825126926
0.000161	14.548	3.83818915636
0.000162	14.53	3.79856551872
0.000163	14.504	3.79657529887
0.000164	14.42	3.77512913686
0.000165	14.35	3.78411152056
0.000166	14.334	3.75904828381
0.000167	14.298	3.80594219609
0.000168	14.26	3.80057890327
0.000169	14.204	3.82444558073
0.00017	14.164	3.87415848927
0.000171	14.162	3.88686969167
0.000172	14.11	3.8623697389
0.000173	14.052	3.83839758233
0.000174	13.996	3.81470627965
0.000175	13.958	3.76194577313
0.000176	13.898	3.76186070981
0.000177	13.88	3.76478419036
0.000178	13.856	3.74316229945
0.000179	13.802	3.7739629039
0.00018	13.766	3.76553369391
0.000181	13.734	3.72011343913
0.000182	13.65	3.72927606916
0.000183	13.614	3.73858315408
0.000184	13.576	3.71378836231
0.000185	13.514	3.71561623422
0.000186	13.542	3.71378997791
0.000187	13.476	3.6918049786
0.000188	13.44	3.69951348153
0.000189	13.398	3.70345730366
0.00019	13.344	3.72312556866
0.000191	13.318	3.69118896834
0.000192	13.306	3.6970750601
0.000193	13.22	3.67145747626
0.000194	13.176	3.68252956539
0.000195	13.138	3.67844478007
0.000196	13.088	3.68622516947
0.000197	13.08	3.67880415353
0.000198	13.078	3.69105892665
0.000199	13.04	3.69085355982
0.0002	13.026	3.68908172856
0.000201	12.97	3.68036682954
0.000202	12.95	3.71207489149
0.000203	12.936	3.70295881695
0.000204	12.898	3.71908537143
0.000205	12.876	3.69548697738
0.000206	12.836	3.68091075686
0.000207	12.808	3.69420302636
0.000208	12.784	3.65038956825
0.000209	12.734	3.65338801662
0.00021	12.716	3.63253960749
0.000211	12.642	3.60857811333
0.000212	12.604	3.6198320403
0.000213	12.594	3.58178223794
0.000214	12.546	3.56312840072
0.000215	12.496	3.53864154726
0.000216	12.458	3.54460660723
0.000217	12.432	3.56221504123
0.000218	12.43	3.51697313041
0.000219	12.406	3.51072129341
0.00022	12.374	3.55557646522
0.000221	12.284	3.52637831209
0.000222	12.228	3.56202414366
0.000223	12.15	3.54732293427
0.000224	12.082	3.50417978991
0.000225	12.046	3.50768926788
0.000226	12.016	3.51279717604
0.000227	12.012	3.51565868651
0.000228	11.928	3.46508528034
0.000229	11.902	3.47971205705
0.00023	11.906	3.50673124148
0.000231	11.838	3.47789534058
0.000232	11.834	3.49148163392
0.000233	11.818	3.50954071069
0.000234	11.774	3.51154154183
0.000235	11.78	3.52301007662
0.000236	11.698	3.5069639291
0.000237	11.704	3.50148311434
0.000238	11.734	3.51386453922
0.000239	11.71	3.50626581993
0.00024	11.714	3.50602395885
0.000241	11.668	3.50396575326
0.000242	11.656	3.50566170644
0.000243	11.636	3.4847530759
0.000244	11.622	3.49672932896
0.000245	11.582	3.48816226687
0.000246	11.532	3.43641906641
0.000247	11.484	3.45162918055
0.000248	11.468	3.46077679142
0.000249	11.474	3.46544715729
0.00025	11.458	3.48829987243
0.000251	11.414	3.50921700668
0.000252	11.38	3.49107433321
0.000253	11.328	3.4745382427
0.000254	11.3	3.51027064484
0.000255	11.274	3.47662537527
0.000256	11.242	3.48703828485
0.000257	11.206	3.44609402077
0.000258	11.144	3.45706002262
0.000259	11.11	3.42197311503
0.00026	11.074	3.43460681884
0.000261	11.056	3.39777338856
0.000262	11.032	3.4145242714
0.000263	11.016	3.39171696932
0.000264	11.002	3.47303843918
0.000265	10.936	3.4565740264
0.000266	10.902	3.42409053619
0.000267	10.848	3.38539451172
0.000268	10.84	3.36071420981
0.000269	10.8	3.33406658602
0.00027	10.782	3.31035889293
0.000271	10.73	3.31859910203
0.000272	10.656	3.29509696367
0.000273	10.644	3.28956896873
0.000274	10.65	3.29598240287
0.000275	10.644	3.30473357474
0.000276	10.644	3.29442923736
0.000277	10.596	3.31553675896
0.000278	10.55	3.33938617114
0.000279	10.538	3.37469346756
0.00028	10.494	3.377863822
0.000281	10.44	3.35177564882
0.000282	10.42	3.36861989545
0.000283	10.41	3.34214003297
0.000284	10.41	3.3319513802
0.000285	10.354	3.32395607673
0.000286	10.324	3.34350474802
0.000287	10.306	3.32691508758
0.000288	10.27	3.31075520086
0.000289	10.242	3.27588705544
0.00029	10.198	3.25312096301
0.000291	10.15	3.27894800203
0.000292	10.142	3.28478857767
0.000293	10.134	3.30333831147
0.000294	10.11	3.28358036296
0.000295	10.092	3.27590231845
0.000296	10.082	3.28257155291
0.000297	10.062	3.28727181718
0.000298	10.066	3.31264909098
0.000299	10.02	3.32018071797
0.0003	9.992	3.33825343556
0.000301	9.998	3.31571952976
0.000302	9.994	3.29635617008
0.000303	9.954	3.27229032942
0.000304	9.894	3.25373078173
0.000305	9.888	3.25752298534
0.000306	9.872	3.24277905507
0.000307	9.836	3.26268355805
0.000308	9.824	3.27857042017
0.000309	9.79	3.28662440811
0.00031	9.762	3.25781460492
0.000311	9.732	3.24533141605
0.000312	9.656	3.21895386733
0.000313	9.644	3.18076468793
0.000314	9.624	3.17531478754
0.000315	9.598	3.15410779778
0.000316	9.576	3.10809008878
0.000317	9.546	3.14894966616
0.000318	9.49	3.14736397641
0.000319	9.434	3.10123265815
0.00032	9.414	3.08846304818
0.000321	9.406	3.07199674479
0.000322	9.35	3.06586040126
0.000323	9.326	3.08670115172
0.000324	9.3	3.074735761
0.000325	9.258	3.06650224197
0.000326	9.224	3.057094045
0.000327	9.196	3.06880823774
0.000328	9.148	3.0348139976
0.000329	9.172	3.0243042175
0.00033	9.14	3.02793659115
0.000331	9.12	3.03539124332
0.000332	9.046	3.02586913134
0.000333	8.98	3.00925239885
0.000334	8.914	3.01174434506
0.000335	8.898	2.99192179042
0.000336	8.856	2.9992105628
0.000337	8.862	2.98109979705
0.000338	8.846	3.01898724741
0.000339	8.848	3.00813829469
0.00034	8.856	3.0018767463
0.000341	8.81	2.98092267595
0.000342	8.79	2.99564684167
0.000343	8.748	3.00541111996
0.000344	8.75	3.021175268
0.000345	8.782	3.0427743919
0.000346	8.776	3.01957347981
0.000347	8.76	3.03156725144
0.000348	8.742	3.02645601323
0.000349	8.716	3.06257146855
0.00035	8.698	3.05528983895
0.000351	8.688	3.06507030914
0.000352	8.64	3.08129842761
0.000353	8.62	3.08538490306
0.000354	8.568	3.05309285807
0.000355	8.54	3.05686113522
0.000356	8.514	3.03410678784
0.000357	8.498	3.0136350144
0.000358	8.454	2.98393766691
0.000359	8.424	2.94757934584
0.00036	8.386	2.8963777378
0.000361	8.358	2.90066130391
0.000362	8.344	2.85686261483
0.000363	8.334	2.87026897694
0.000364	8.33	2.89086492248
0.000365	8.324	2.87802432234
0.000366	8.292	2.8682287217
0.000367	8.264	2.87998333329
0.000368	8.23	2.88601801796
0.000369	8.208	2.89011003251
0.00037	8.174	2.89960755965
0.000371	8.176	2.9032781472
0.000372	8.17	2.88185704017
0.000373	8.158	2.87698383729
0.000374	8.116	2.88765371885
0.000375	8.066	2.87708950156
0.000376	8.012	2.86493560137
0.000377	8.0	2.8642625578
0.000378	7.958	2.85661267938
0.000379	7.94	2.87617801953
0.00038	7.902	2.85804058754
0.000381	7.89	2.8386440425
0.000382	7.864	2.85052696883
0.000383	7.812	2.82995689013
0.000384	7.77	2.82154213153
0.000385	7.764	2.81856417348
0.000386	7.78	2.80991103062
0.000387	7.77	2.82508406955
0.000388	7.758	2.81272750191
0.000389	7.714	2.77780560875
0.00039	7.682	2.77936611478
0.000391	7.664	2.78623473527
0.000392	7.652	2.77829012164
0.000393	7.638	2.77830091963
0.000394	7.634	2.80856618224
0.000395	7.616	2.79866825472
0.000396	7.608	2.77242420996
0.000397	7.586	2.75800725162
0.000398	7.588	2.77024475453
0.000399	7.566	2.74547700773
0.0004	7.546	2.73347471179
0.000401	7.536	2.73508756715
0.000402	7.534	2.70348737744
0.000403	7.494	2.6933183993
0.000404	7.454	2.70256988809
0.000405	7.444	2.71934992232
0.000406	7.434	2.71765413546
0.000407	7.406	2.71977278463
0.000408	7.362	2.7208373711
0.000409	7.35	2.71210250544
0.00041	7.342	2.71459683931
0.000411	7.354	2.7292277296
0.000412	7.318	2.69905094431
0.000413	7.284	2.71281108815
0.000414	7.264	2.70819201683
0.000415	7.252	2.70933497375
0.000416	7.262	2.66633756303
0.000417	7.252	2.65414694394
0.000418	7.256	2.68448579806
0.000419	7.216	2.66408408276
0.00042	7.204	2.63939083881
0.000421	7.17	2.63914758966
0.000422	7.128	2.67350257153
0.000423	7.122	2.69872488409
0.000424	7.124	2.67219460369
0.000425	7.096	2.65683721744
0.000426	7.094	2.6550261769
0.000427	7.082	2.69875452756
0.000428	7.024	2.70026369083
0.000429	7.004	2.67880271763
0.00043	7.006	2.68364751784
0.000431	6.992	2.68028655184
0.000432	6.984	2.66453448092
0.000433	6.98	2.66750820055
0.000434	6.966	2.67821657078
0.000435	6.94	2.66540803631
0.000436	6.92	2.65586144217
0.000437	6.924	2.63025169898
0.000438	6.878	2.61593501448
0.000439	6.826	2.60839490875
0.00044	6.806	2.62685439261
0.000441	6.81	2.64308531834
0.000442	6.802	2.63871104898
0.000443	6.772	2.62678815286
0.000444	6.774	2.62200762775
0.000445	6.77	2.61019156385
0.000446	6.764	2.6008275606
0.000447	6.74	2.58464697783
0.000448	6.708	2.5920524686
0.000449	6.69	2.5934340169
0.00045	6.652	2.59053971211
0.000451	6.604	2.58053947848
0.000452	6.566	2.56547149663
0.000453	6.534	2.56141445299
0.000454	6.488	2.55065795433
0.000455	6.506	2.55694427002
0.000456	6.478	2.53880207972
0.000457	6.466	2.51810325444
0.000458	6.446	2.52885033167
0.000459	6.432	2.52851260626
0.00046	6.416	2.53987086286
0.000461	6.412	2.54524183527
0.000462	6.406	2.56303804108
0.000463	6.39	2.58106567138
0.000464	6.37	2.59867273815
0.000465	6.338	2.58142518776
0.000466	6.338	2.57444285235
0.000467	6.322	2.5444677243
0.000468	6.292	2.53352244908
0.000469	6.27	2.56614496863
0.00047	6.268	2.55581219967
0.000471	6.238	2.54427907274
0.000472	6.258	2.53602760237
0.000473	6.266	2.53125344444
0.000474	6.23	2.54815619615
0.000475	6.212	2.50819775935
0.000476	6.202	2.49182583661
0.000477	6.18	2.4882925873
0.000478	6.154	2.48239481147
0.000479	6.108	2.50765547873
0.00048	6.1	2.51197133742
0.000481	6.08	2.49831943514
0.000482	6.068	2.49386767893
0.000483	6.056	2.49657044763
0.000484	6.04	2.48161237908
0.000485	5.998	2.49519458159
0.000486	6.006	2.51673677607
0.000487	6.018	2.54748424922
0.000488	6.014	2.54436711188
0.000489	5.976	2.53760201765
0.00049	5.962	2.50769934402
0.000491	5.92	2.48064507739
0.000492	5.87	2.47731709718
0.000493	5.836	2.45623777351
0.000494	5.83	2.45460791166
0.000495	5.838	2.4738140593
0.000496	5.844	2.46163847874
0.000497	5.826	2.44943340387
0.000498	5.8	2.42734422775
0.000499	5.794	2.41154805053
0.0005	5.784	2.38523457966
0.000501	5.762	2.36756330433
0.000502	5.78	2.39073210544
0.000503	5.766	2.37639306513
0.000504	5.754	2.40030914676
0.000505	5.73	2.3860217937
0.000506	5.724	2.38994225872
0.000507	5.72	2.37267781209
0.000508	5.702	2.35991440523
0.000509	5.672	2.35125838648
0.00051	5.678	2.35506178263
0.000511	5.678	2.3422886244
0.000512	5.672	2.33931955919
0.000513	5.632	2.31960686324
0.000514	5.614	2.32142283955
0.000515	5.56	2.32602665505
0.000516	5.518	2.30340530519
0.000517	5.5	2.31905153026
0.000518	5.5	2.32851884253
0.000519	5.492	2.32936386166
0.00052	5.464	2.3083985791
0.000521	5.432	2.33438985604
0.000522	5.414	2.29839161154
0.000523	5.4	2.28560714035
0.000524	5.404	2.29276775972
0.000525	5.388	2.30856145684
0.000526	5.372	2.29643549877
0.000527	5.372	2.29207678754
0.000528	5.342	2.29979042523
0.000529	5.336	2.28978252242
0.00053	5.32	2.3077261536
0.000531	5.322	2.30701452098
0.000532	5.302	2.28359278331
0.000533	5.29	2.29213873926
0.000534	5.266	2.27579524562
0.000535	5.244	2.27518438813
0.000536	5.234	2.28193864948
0.000537	5.212	2.2704748402
0.000538	5.212	2.25101221676
0.000539	5.194	2.24240139137
0.00054	5.188	2.24335819699
0.000541	5.186	2.25552743277
0.000542	5.15	2.24577380873
0.000543	5.112	2.25465207959
0.000544	5.106	2.25715839054
0.000545	5.058	2.25180727417
0.000546	5.024	2.27407651586
0.000547	5.026	2.2692121981
0.000548	5.036	2.25980176122
0.000549	5.004	2.26273816426
0.00055	4.978	2.26749112457
0.000551	4.966	2.25407275836
0.000552	4.964	2.28707323888
0.000553	4.93	2.25146618895
0.000554	4.952	2.25071011017
0.000555	4.916	2.25231969312
0.000556	4.924	2.25615247712
0.000557	4.908	2.26440632396
0.000558	4.878	2.24479754098
0.000559	4.88	2.23821357337
0.00056	4.88	2.25157722497
0.000561	4.86	2.24062491283
0.000562	4.846	2.26059372732
0.000563	4.85	2.2519991119
0.000564	4.852	2.25701041203
0.000565	4.84	2.23928560036
0.000566	4.836	2.22914871644
0.000567	4.844	2.25469820597
0.000568	4.842	2.27267155568
0.000569	4.816	2.25347376288
0.00057	4.842	2.22464289269
0.000571	4.814	2.23324965017
0.000572	4.798	2.22916935202
0.000573	4.752	2.20510680013
0.000574	4.774	2.18698971191
0.000575	4.78	2.18622963112
0.000576	4.774	2.16308206039
0.000577	4.752	2.15835492911
0.000578	4.714	2.16799538745
0.000579	4.71	2.16192044257
0.00058	4.684	2.16058880864
0.000581	4.64	2.15369450016
0.000582	4.604	2.16406654241
0.000583	4.594	2.16821677883
0.000584	4.582	2.16131348952
0.000585	4.582	2.18798446064
0.000586	4.57	2.18291090061
0.000587	4.566	2.17385464095
0.000588	4.574	2.18002844018
0.000589	4.594	2.18658729531
0.00059	4.592	2.16922474631
0.000591	4.56	2.17310837282
0.000592	4.57	2.17004608246
0.000593	4.574	2.15789805135
0.000594	4.562	2.15363785256
0.000595	4.582	2.16223865473
0.000596	4.56	2.14532048888
0.000597	4.544	2.13449385101
0.000598	4.544	2.14010840847
0.000599	4.522	2.14231556966
0.0006	4.508	2.14707615142
0.000601	4.512	2.14519369755
0.000602	4.468	2.14032147118
0.000603	4.45	2.15209200547
0.000604	4.432	2.14787709146
0.000605	4.422	2.13913907916
0.000606	4.408	2.12639036868
0.000607	4.382	2.1269875411
0.000608	4.372	2.11792728865
0.000609	4.37	2.12063669684
0.00061	4.358	2.14612115222
0.000611	4.37	2.16543298211
0.000612	4.332	2.14983162131
0.000613	4.312	2.15746517933
0.000614	4.282	2.1219038621
0.000615	4.256	2.12378529988
0.000616	4.246	2.1112754439
0.000617	4.242	2.12401412425
0.000618	4.194	2.13830867744
0.000619	4.196	2.14046350121
0.00062	4.176	2.12626997345
0.000621	4.17	2.13286192708
0.000622	4.154	2.11051747209
0.000623	4.14	2.10437639219
0.000624	4.136	2.09988190144
0.000625	4.134	2.09667450979
0.000626	4.12	2.08940182828
0.000627	4.138	2.09355105025
0.000628	4.13	2.09597232806
0.000629	4.136	2.0922485512
0.00063	4.14	2.06891275795
0.000631	4.14	2.05338744517
0.000632	4.132	2.02942750548
0.000633	4.11	2.04790136481
0.000634	4.088	2.05529949156
0.000635	4.058	2.04025390577
0.000636	4.044	2.04696458201
0.000637	4.05	2.02965514312
0.000638	4.046	2.03073484237
0.000639	4.032	2.00074386167
0.00064	4.022	1.96405600735
0.000641	4.026	1.97720105199
0.000642	4.016	1.96665807908
0.000643	4.012	1.95649073599
0.000644	3.996	1.96264719193
0.000645	3.974	1.93941331335
0.000646	3.942	1.9179770593
0.000647	3.934	1.91249679738
0.000648	3.92	1.914575671
0.000649	3.896	1.90714026752
0.00065	3.878	1.90554873986
0.000651	3.884	1.92211966329
0.000652	3.886	1.93520128152
0.000653	3.87	1.94244691047
0.000654	3.848	1.94136446861
0.000655	3.842	1.94243043633
0.000656	3.812	1.9515778232
0.000657	3.814	1.96555437472
0.000658	3.808	1.98573311399
0.000659	3.81	1.98944715939
0.00066	3.784	1.97922813238
0.000661	3.804	1.97220282933
0.000662	3.818	1.97303725256
0.000663	3.818	1.98516397308
0.000664	3.796	1.99258224422
0.000665	3.784	1.97112759607
0.000666	3.762	1.96808434779
0.000667	3.748	1.94845990464
0.000668	3.748	1.95256139468
0.000669	3.76	1.94894843441
0.00067	3.758	1.96352641948
0.000671	3.742	1.92962068811
0.000672	3.712	1.92796680469
0.000673	3.698	1.92841800448
0.000674	3.696	1.94205664181
0.000675	3.686	1.92546202248
0.000676	3.674	1.9182606705
0.000677	3.67	1.91444508931
0.000678	3.67	1.91340011498
0.000679	3.662	1.90990994552
0.00068	3.664	1.9243450834
0.000681	3.652	1.91177822982
0.000682	3.622	1.91601565756
0.000683	3.614	1.89657691645
0.000684	3.6	1.90997382181
0.000685	3.602	1.93069831926
0.000686	3.592	1.92081649306
0.000687	3.578	1.90575864159
0.000688	3.566	1.89357967881
0.000689	3.556	1.88649516299
0.00069	3.558	1.87793397115
0.000691	3.534	1.8549512123
0.000692	3.518	1.83675692458
0.000693	3.506	1.8324748293
0.000694	3.502	1.8390203914
0.000695	3.49	1.83245736649
0.000696	3.462	1.82443306263
0.000697	3.478	1.85405393665
0.000698	3.458	1.86232005842
0.000699	3.438	1.85422652338
0.0007	3.42	1.8589244202
0.000701	3.4	1.84065205837
0.000702	3.384	1.81122720828
0.000703	3.384	1.81343431091
0.000704	3.376	1.81841249446
0.000705	3.384	1.81673993736
0.000706	3.378	1.82403837679
0.000707	3.368	1.81784927868
0.000708	3.354	1.81677846751
0.000709	3.354	1.82117654279
0.00071	3.36	1.81945046649
0.000711	3.378	1.83932487614
0.000712	3.37	1.83442088955
0.000713	3.348	1.82945237708
0.000714	3.326	1.82530107106
0.000715	3.3	1.81493801547
0.000716	3.286	1.81002872905
0.000717	3.284	1.82080861158
0.000718	3.29	1.81160150143
0.000719	3.28	1.8137254478
0.00072	3.258	1.81423151775
0.000721	3.244	1.81010054969
0.000722	3.23	1.81027622202
0.000723	3.218	1.81065623463
0.000724	3.202	1.81361407141
0.000725	3.194	1.80564780619
0.000726	3.192	1.81745316308
0.000727	3.19	1.78378810401
0.000728	3.184	1.76356003584
0.000729	3.186	1.77296474866
0.00073	3.172	1.76477080665
0.000731	3.168	1.76402267559
0.000732	3.144	1.75478317749
0.000733	3.144	1.7502182721
0.000734	3.154	1.75336362458
0.000735	3.146	1.75746522014
0.000736	3.134	1.76975817557
0.000737	3.116	1.75115504739
0.000738	3.092	1.73537776867
0.000739	3.092	1.74915293785
0.00074	3.082	1.76274672032
0.000741	3.086	1.76935129355
0.000742	3.064	1.77761188115
0.000743	3.048	1.78709149178
0.000744	3.026	1.7813826091
0.000745	3.016	1.79770520386
0.000746	3.004	1.76747956141
0.000747	2.998	1.7759493236
0.000748	2.99	1.76235637713
0.000749	3.0	1.76521953309
0.00075	2.998	1.79721896273
0.000751	2.988	1.79550995542
0.000752	2.972	1.80532988675
0.000753	2.97	1.80474374912
0.000754	2.956	1.78495490139
0.000755	2.96	1.78280677585
0.000756	2.948	1.75991363424
0.000757	2.944	1.76546424489
0.000758	2.926	1.77666091306
0.000759	2.93	1.78131973548
0.00076	2.908	1.77412964577
0.000761	2.9	1.77144009213
0.000762	2.876	1.77781438851
0.000763	2.882	1.77089694788
0.000764	2.86	1.75054277297
0.000765	2.856	1.7352993978
0.000766	2.85	1.73882143994
0.000767	2.834	1.7431133067
0.000768	2.828	1.75226025464
0.000769	2.828	1.73274810633
0.00077	2.818	1.72999306357
0.000771	2.81	1.70701493842
0.000772	2.81	1.70349640446
0.000773	2.798	1.685584765
0.000774	2.78	1.6767826335
0.000775	2.788	1.65500936553
0.000776	2.788	1.67662041023
0.000777	2.776	1.6702766238
0.000778	2.78	1.66361053134
0.000779	2.766	1.65989276762
0.00078	2.734	1.65385730944
0.000781	2.738	1.65328642407
0.000782	2.738	1.66773978786
0.000783	2.708	1.65853429268
0.000784	2.714	1.65897679309
0.000785	2.702	1.65323803489
0.000786	2.708	1.65853429268
0.000787	2.696	1.65032845216
0.000788	2.686	1.6539056805
0.000789	2.688	1.66812949138
0.00079	2.698	1.67773537842
0.000791	2.678	1.67520625596
0.000792	2.662	1.68159329209
0.000793	2.652	1.66700209958
0.000794	2.636	1.6539359117
0.000795	2.626	1.65834978216
0.000796	2.62	1.63694838037
0.000797	2.598	1.63474646352
0.000798	2.602	1.63572491575
0.000799	2.606	1.64035483966
0.0008	2.598	1.63229776695
0.000801	2.594	1.627625264
0.000802	2.582	1.61965304927
0.000803	2.562	1.6081529778
0.000804	2.548	1.60987452927
0.000805	2.544	1.60251801862
0.000806	2.538	1.60017374057
0.000807	2.534	1.58266989609
0.000808	2.532	1.5915325947
0.000809	2.54	1.59009433682
0.00081	2.518	1.57279242114
0.000811	2.49	1.55753009602
0.000812	2.494	1.58428659024
0.000813	2.482	1.57660267664
0.000814	2.48	1.57022291411
0.000815	2.476	1.57652275594
0.000816	2.462	1.57878307566
0.000817	2.466	1.58645642865
0.000818	2.458	1.59255643542
0.000819	2.442	1.57817489525
0.00082	2.442	1.59079728438
0.000821	2.444	1.58961127324
0.000822	2.422	1.57858037489
0.000823	2.42	1.59361224895
0.000824	2.414	1.59204396924
0.000825	2.412	1.57424775687
0.000826	2.394	1.58074792424
0.000827	2.386	1.57385005639
0.000828	2.388	1.57780100139
0.000829	2.388	1.57145028556
0.00083	2.396	1.56817856126
0.000831	2.378	1.55406434873
0.000832	2.376	1.54227883342
0.000833	2.378	1.55019869694
0.000834	2.362	1.53067174796
0.000835	2.356	1.54572442563
0.000836	2.336	1.54761235456
0.000837	2.33	1.5547025439
0.000838	2.328	1.53766576342
0.000839	2.334	1.53441976004
0.00084	2.33	1.54178468017
0.000841	2.316	1.54277153202
0.000842	2.298	1.5379193737
0.000843	2.298	1.53531625407
0.000844	2.292	1.53321100961
0.000845	2.296	1.52721445776
0.000846	2.276	1.52178316458
0.000847	2.272	1.52118900864
0.000848	2.274	1.51885614855
0.000849	2.256	1.49347380292
0.00085	2.246	1.50249259566
0.000851	2.256	1.49079307753
0.000852	2.248	1.48408086033
0.000853	2.25	1.49382060503
0.000854	2.242	1.48574425794
0.000855	2.242	1.48843407647
0.000856	2.226	1.48557194373
0.000857	2.228	1.49666829992
0.000858	2.216	1.48907488059
0.000859	2.224	1.49994133219
0.00086	2.224	1.48923604576
0.000861	2.2	1.48189068423
0.000862	2.19	1.47169969763
0.000863	2.196	1.48242504026
0.000864	2.194	1.47389416174
0.000865	2.176	1.48627857416
0.000866	2.178	1.4840202155
0.000867	2.172	1.47865344148
0.000868	2.182	1.48757386371
0.000869	2.18	1.48848916691
0.00087	2.182	1.47406784104
0.000871	2.158	1.47412211163
0.000872	2.158	1.48897145708
0.000873	2.164	1.48630548677
0.000874	2.164	1.47956209738
0.000875	2.148	1.47989729373
0.000876	2.144	1.48837629651
0.000877	2.138	1.48692837756
0.000878	2.136	1.47834502062
0.000879	2.134	1.45741003153
0.00088	2.126	1.46086412784
0.000881	2.118	1.46153207286
0.000882	2.114	1.4943239274
0.000883	2.112	1.50846146785
0.000884	2.098	1.48741251844
0.000885	2.112	1.48170712356
0.000886	2.12	1.48243043682
0.000887	2.122	1.49101173704
0.000888	2.096	1.4597205212
0.000889	2.084	1.46046020144
0.00089	2.08	1.46342065039
0.000891	2.084	1.47273351289
0.000892	2.068	1.47762512161
0.000893	2.05	1.47901994577
0.000894	2.066	1.47025303945
0.000895	2.06	1.47526268847
0.000896	2.046	1.48992751502
0.000897	2.04	1.47458468729
0.000898	2.034	1.46589358413
0.000899	2.034	1.47134088504
0.0009	2.044	1.48258692831
0.000901	2.036	1.47468776356
0.000902	2.028	1.45986848723
0.000903	2.018	1.44833559647
0.000904	2.018	1.43446017721
0.000905	2.028	1.44194868147
0.000906	2.016	1.4545597272
0.000907	2.0	1.44775688567
0.000908	2.0	1.43944433724
0.000909	1.996	1.45876111821
0.00091	1.988	1.45322262575
0.000911	1.982	1.45659740491
0.000912	1.972	1.44610373072
0.000913	1.97	1.44813673388
0.000914	1.968	1.44186545836
0.000915	1.964	1.44592669247
0.000916	1.934	1.44140348272
0.000917	1.916	1.43838242481
0.000918	1.896	1.44954613586
0.000919	1.902	1.4520316801
0.00092	1.894	1.46381829473
0.000921	1.878	1.45296799689
0.000922	1.894	1.46791144147
0.000923	1.894	1.45971367055
0.000924	1.904	1.46791825385
0.000925	1.908	1.44897757056
0.000926	1.9	1.43874945699
0.000927	1.884	1.43336806159
0.000928	1.88	1.43303872941
0.000929	1.882	1.42691134973
0.00093	1.88	1.42182980697
0.000931	1.874	1.4135501406
0.000932	1.854	1.40736775578
0.000933	1.856	1.42100809287
0.000934	1.846	1.41077425551
0.000935	1.842	1.4017974176
0.000936	1.842	1.40607112196
0.000937	1.838	1.41129585842
0.000938	1.83	1.39179739905
0.000939	1.826	1.38265107674
0.00094	1.822	1.37634152738
0.000941	1.824	1.37587208708
0.000942	1.838	1.37831636426
0.000943	1.834	1.37929112228
0.000944	1.818	1.37436385284
0.000945	1.814	1.36945390576
0.000946	1.812	1.36405864977
0.000947	1.81	1.37328074333
0.000948	1.81	1.37909390543
0.000949	1.812	1.38443345813
0.00095	1.814	1.39406025695
0.000951	1.826	1.38842500698
0.000952	1.818	1.37581830196
0.000953	1.822	1.38214181617
0.000954	1.822	1.37488763177
0.000955	1.822	1.37779388879
0.000956	1.822	1.38358808899
0.000957	1.81	1.38343774706
0.000958	1.802	1.37506218041
0.000959	1.798	1.35690677646
0.00096	1.786	1.35506605005
0.000961	1.78	1.36220409631
0.000962	1.77	1.36128615654
0.000963	1.754	1.33771596387
0.000964	1.734	1.34433775518
0.000965	1.74	1.35955875195
0.000966	1.732	1.35210058797
0.000967	1.706	1.3399865671
0.000968	1.696	1.33850065372
0.000969	1.7	1.33641310978
0.00097	1.69	1.33787144375
0.000971	1.69	1.33637569568
0.000972	1.68	1.31514257782
0.000973	1.68	1.33176574517
0.000974	1.668	1.31672928121
0.000975	1.666	1.31241914037
0.000976	1.68	1.32121156519
0.000977	1.68	1.31209755735
0.000978	1.672	1.304
0.000979	1.662	1.28831517883
0.00098	1.658	1.30730103649
0.000981	1.652	1.29880560516
0.000982	1.65	1.29903810568
0.000983	1.662	1.30067520927
0.000984	1.656	1.31516690956
0.000985	1.654	1.30164664944
0.000986	1.646	1.29795377422
0.000987	1.642	1.29993692155
0.000988	1.64	1.29398608957
0.000989	1.648	1.30387729484
0.00099	1.636	1.3204181156
0.000991	1.638	1.32776353316
0.000992	1.638	1.32021058926
0.000993	1.638	1.32323694023
0.000994	1.634	1.31910727388
0.000995	1.626	1.32745018739
0.000996	1.616	1.30864204426
0.000997	1.606	1.30183101822
0.000998	1.61	1.31829435256
0.000999	1.6	1.32363136862
0.001	1.596	1.31635253637
0.001001	1.602	1.32498905656
0.001002	1.582	1.32033177649
0.001003	1.58	1.32951118837
0.001004	1.58	1.33251641641
0.001005	1.562	1.33047209666
0.001006	1.548	1.32804216801
0.001007	1.544	1.32214371382
0.001008	1.554	1.30808409516
0.001009	1.55	1.3189010577
0.00101	1.54	1.3177253128
0.001011	1.534	1.31333316413
0.001012	1.514	1.31369859557
0.001013	1.516	1.30757179535
0.001014	1.496	1.29845446589
0.001015	1.488	1.29840517559
0.001016	1.482	1.28595334286
0.001017	1.484	1.27504666581
0.001018	1.482	1.27658763898
0.001019	1.478	1.2843348473
0.00102	1.478	1.28277667581
0.001021	1.494	1.28606531716
0.001022	1.478	1.2780907636
0.001023	1.466	1.28095433174
0.001024	1.458	1.28383643818
0.001025	1.458	1.28071698669
0.001026	1.458	1.28850145518
0.001027	1.45	1.27416639416
0.001028	1.442	1.25961740223
0.001029	1.442	1.25484501035
0.00103	1.434	1.25125696801
0.001031	1.424	1.24908926823
0.001032	1.416	1.24857678979
0.001033	1.426	1.24760731001
0.001034	1.424	1.25068940989
0.001035	1.43	1.25263721803
0.001036	1.434	1.24162957439
0.001037	1.438	1.23537686558
0.001038	1.438	1.24665793223
0.001039	1.434	1.23678777484
0.00104	1.426	1.22984714497
0.001041	1.424	1.21664456601
0.001042	1.412	1.21254113332
0.001043	1.412	1.2240326793
0.001044	1.412	1.22729621526
0.001045	1.408	1.22046548497
0.001046	1.408	1.22537178032
0.001047	1.408	1.22537178032
0.001048	1.42	1.23434192994
0.001049	1.41	1.23040643691
0.00105	1.414	1.21926371225
0.001051	1.404	1.20862897533
0.001052	1.4	1.20995867698
0.001053	1.404	1.22343124041
0.001054	1.398	1.21144376675
0.001055	1.398	1.21802955629
0.001056	1.392	1.2191538049
0.001057	1.396	1.21127370978
0.001058	1.378	1.19963161012
0.001059	1.358	1.18230114607
0.00106	1.358	1.17891305871
0.001061	1.36	1.18928549979
0.001062	1.338	1.18142117807
0.001063	1.326	1.17461653317
0.001064	1.322	1.16546814628
0.001065	1.32	1.16344316578
0.001066	1.318	1.15968788905
0.001067	1.314	1.15905306177
0.001068	1.308	1.17010085035
0.001069	1.296	1.15602076106
0.00107	1.296	1.15081883891
0.001071	1.292	1.14487379217
0.001072	1.284	1.14688447544
0.001073	1.274	1.14844416495
0.001074	1.27	1.14590575529
0.001075	1.28	1.14612390255
0.001076	1.268	1.14898912092
0.001077	1.256	1.15345741144
0.001078	1.252	1.15779790983
0.001079	1.24	1.15342966842
0.00108	1.254	1.14607329609
0.001081	1.256	1.14998434772
0.001082	1.256	1.14650076319
0.001083	1.25	1.1452074048
0.001084	1.256	1.14650076319
0.001085	1.256	1.14125544906
0.001086	1.254	1.13202650146
0.001087	1.246	1.12315804765
0.001088	1.246	1.12671380572
0.001089	1.234	1.12216041634
0.00109	1.238	1.13196996427
0.001091	1.236	1.13503480123
0.001092	1.226	1.13970347021
0.001093	1.23	1.14764977236
0.001094	1.238	1.16333829989
0.001095	1.226	1.15018433305
0.001096	1.224	1.15491298374
0.001097	1.216	1.14426570341
0.001098	1.212	1.15371400269
0.001099	1.19	1.14450862819
0.0011	1.188	1.14396503443
0.001101	1.192	1.1502764885
0.001102	1.186	1.13991403185
0.001103	1.184	1.14286657139
0.001104	1.174	1.13301544561
0.001105	1.156	1.13827237514
0.001106	1.158	1.14413111137
0.001107	1.158	1.13006017539
0.001108	1.154	1.12173258845
0.001109	1.14	1.12623265802
0.00111	1.138	1.11667184078
0.001111	1.132	1.1218627367
0.001112	1.126	1.11271020486
0.001113	1.12	1.09981816679
0.001114	1.12	1.09434912162
0.001115	1.116	1.08376381191
0.001116	1.116	1.08560766394
0.001117	1.122	1.07847855797
0.001118	1.108	1.0659906191
0.001119	1.114	1.07191604149
0.00112	1.102	1.0693904806
0.001121	1.104	1.07013270205
0.001122	1.1	1.06677082825
0.001123	1.098	1.06789325309
0.001124	1.098	1.08092367908
0.001125	1.1	1.08351280565
0.001126	1.098	1.07907182337
0.001127	1.102	1.09708522914
0.001128	1.104	1.10688030066
0.001129	1.106	1.10578659786
0.00113	1.104	1.10688030066
0.001131	1.1	1.10363037291
0.001132	1.086	1.1002745112
0.001133	1.098	1.10471534795
0.001134	1.1	1.11265448366
0.001135	1.092	1.08790440757
0.001136	1.086	1.09297941426
0.001137	1.084	1.09404935903
0.001138	1.094	1.09414989832
0.001139	1.09	1.09448618082
0.00114	1.078	1.08255069165
0.001141	1.066	1.07779589905
0.001142	1.064	1.07140281874
0.001143	1.058	1.06331368843
0.001144	1.05	1.05806427026
0.001145	1.05	1.06371988794
0.001146	1.044	1.06304468392
0.001147	1.05	1.05617233442
0.001148	1.04	1.05185550338
0.001149	1.036	1.04436775132
0.00115	1.036	1.04436775132
0.001151	1.042	1.04510095206
0.001152	1.04	1.04804580053
0.001153	1.036	1.03474827857
0.001154	1.036	1.03860675908
0.001155	1.04	1.04230513766
0.001156	1.03	1.0378342835
0.001157	1.028	1.03885321389
0.001158	1.022	1.0283559695
0.001159	1.024	1.04087655368
0.00116	1.02	1.03518114357
0.001161	1.014	1.03043874151
0.001162	1.012	1.027548539
0.001163	1.01	1.02073502928
0.001164	1.01	1.01680873324
0.001165	1.002	1.01291460647
0.001166	1.008	1.01977252365
0.001167	1.012	1.01777011157
0.001168	1.018	1.02062529853
0.001169	1.014	1.01084321237
0.00117	1.01	1.01089069637
0.001171	1.004	1.00796031668
0.001172	1.002	1.00299351942
0.001173	1.006	1.01092235112
0.001174	1.008	1.00991880862
0.001175	1.008	1.01584250748
0.001176	1.0	1.01587400794
0.001177	0.992	1.00396015857
0.001178	1.002	1.01291460647
0.001179	1.002	1.01488718585
0.00118	0.992	1.01584250748
0.001181	0.982	1.02062529853
0.001182	0.976	1.01755786076
0.001183	0.986	1.02654956042
0.001184	0.982	1.02062529853
0.001185	0.968	1.00348193805
0.001186	0.964	1.00135108728
0.001187	0.944	0.980236706107
0.001188	0.94	0.982038695775
0.001189	0.938	0.982932347621
0.00119	0.932	0.969214114631
0.001191	0.93	0.963898334888
0.001192	0.928	0.962712833611
0.001193	0.93	0.961821189203
0.001194	0.926	0.9698061662
0.001195	0.928	0.970987126588
0.001196	0.93	0.961821189203
0.001197	0.938	0.974759457507
0.001198	0.942	0.985208607352
0.001199	0.94	0.982038695775
0.0012	0.942	0.977054757933
0.001201	0.946	0.979328341263
0.001202	0.94	0.98
0.001203	0.934	0.980634488482
0.001204	0.924	0.972740458704
0.001205	0.922	0.94863902513
0.001206	0.922	0.950744971062
0.001207	0.916	0.955481030686
0.001208	0.914	0.956349308569
0.001209	0.906	0.94083154709
0.00121	0.912	0.944593034063
0.001211	0.906	0.947187415457
0.001212	0.892	0.931845480753
0.001213	0.886	0.927903012173
0.001214	0.882	0.927402825098
0.001215	0.88	0.930376267969
0.001216	0.874	0.92634982593
0.001217	0.864	0.92817239778
0.001218	0.868	0.935187681698
0.001219	0.864	0.92817239778
0.00122	0.864	0.923852802128
0.001221	0.858	0.917516212391
0.001222	0.854	0.925572255418
0.001223	0.84	0.913454979734
0.001224	0.834	0.909089654545
0.001225	0.836	0.910551481246
0.001226	0.83	0.903935838431
0.001227	0.828	0.911271638975
0.001228	0.826	0.911989035022
0.001229	0.82	0.916296895116
0.00123	0.82	0.918477000256
0.001231	0.826	0.925053511966
0.001232	0.816	0.915502048059
0.001233	0.818	0.908226843911
0.001234	0.814	0.900779662293
0.001235	0.812	0.897026198057
0.001236	0.816	0.893389052989
0.001237	0.808	0.882686807424
0.001238	0.808	0.873576556462
0.001239	0.806	0.874279131628
0.00124	0.814	0.889608902833
0.001241	0.8	0.876356092008
0.001242	0.798	0.872465472096
0.001243	0.804	0.879536241436
0.001244	0.816	0.886647618843
0.001245	0.808	0.882686807424
0.001246	0.808	0.884949716086
0.001247	0.806	0.885643269042
0.001248	0.802	0.884757593921
0.001249	0.792	0.885853260986
0.00125	0.79	0.872868833216
0.001251	0.78	0.864638652849
0.001252	0.78	0.862322445492
0.001253	0.774	0.845531785328
0.001254	0.78	0.852994724485
0.001255	0.778	0.853648639664
0.001256	0.784	0.856355066547
0.001257	0.784	0.849319727782
0.001258	0.782	0.85233561465
0.001259	0.786	0.853348697778
0.00126	0.79	0.854341851954
0.001261	0.778	0.84659081025
0.001262	0.762	0.837469999463
0.001263	0.762	0.846968712527
0.001264	0.766	0.845720994182
0.001265	0.77	0.856212590424
0.001266	0.778	0.858321618043
0.001267	0.764	0.858081581203
0.001268	0.768	0.85684070865
0.001269	0.766	0.843352832449
0.00127	0.776	0.85195305035
0.001271	0.774	0.845531785328
0.001272	0.774	0.843163092171
0.001273	0.768	0.842719407632
0.001274	0.776	0.858966821245
0.001275	0.772	0.843810405245
0.001276	0.768	0.837959426225
0.001277	0.768	0.845089344389
0.001278	0.76	0.847584804017
0.001279	0.758	0.843466656128
0.00128	0.748	0.841722044383
0.001281	0.744	0.838131254637
0.001282	0.744	0.840514128376
0.001283	0.75	0.838749068554
0.001284	0.746	0.839930949543
0.001285	0.742	0.833928054451
0.001286	0.74	0.836899038116
0.001287	0.74	0.84403791384
0.001288	0.738	0.846968712527
0.001289	0.734	0.838596446451
0.00129	0.732	0.839151952867
0.001291	0.728	0.840247582561
0.001292	0.726	0.836016746244
0.001293	0.724	0.834160655989
0.001294	0.722	0.829889149224
0.001295	0.716	0.821793161325
0.001296	0.706	0.814594377589
0.001297	0.708	0.806682093516
0.001298	0.706	0.8096690682
0.001299	0.712	0.815509656595
0.0013	0.714	0.814987116463
0.001301	0.714	0.824744809017
0.001302	0.714	0.819880479094
0.001303	0.714	0.824744809017
0.001304	0.712	0.825261170782
0.001305	0.702	0.813139594412
0.001306	0.706	0.814594377589
0.001307	0.71	0.82091412462
0.001308	0.71	0.823346828499
0.001309	0.7	0.811171991627
0.00131	0.706	0.819490085358
0.001311	0.702	0.813139594412
0.001312	0.702	0.810676260908
0.001313	0.702	0.803240935212
0.001314	0.702	0.805727000913
0.001315	0.7	0.803741251896
0.001316	0.702	0.808205419432
0.001317	0.694	0.800227467662
0.001318	0.696	0.804726040339
0.001319	0.698	0.799247145757
0.00132	0.694	0.790167070941
0.001321	0.684	0.784948405948
0.001322	0.684	0.795074839245
0.001323	0.686	0.807096028983
0.001324	0.688	0.801658281314
0.001325	0.684	0.807554332537
0.001326	0.684	0.805073909651
0.001327	0.678	0.793924429653
0.001328	0.676	0.789318693558
0.001329	0.68	0.788416133777
0.00133	0.67	0.780448588954
0.001331	0.654	0.778642408298
0.001332	0.656	0.785916026049
0.001333	0.652	0.779035300869
0.001334	0.658	0.785516390663
0.001335	0.658	0.785516390663
0.001336	0.654	0.788849795588
0.001337	0.654	0.791381071292
0.001338	0.646	0.77245323483
0.001339	0.642	0.76800781246
0.00134	0.65	0.776852624376
0.001341	0.646	0.77245323483
0.001342	0.636	0.769092972273
0.001343	0.634	0.7668402702
0.001344	0.632	0.769789581639
0.001345	0.626	0.770794395413
0.001346	0.622	0.763620324507
0.001347	0.62	0.763937170191
0.001348	0.618	0.777223262647
0.001349	0.614	0.777820030598
0.00135	0.614	0.770067529506
0.001351	0.622	0.781739086908
0.001352	0.614	0.775244477568
0.001353	0.602	0.769152780662
0.001354	0.612	0.767760379285
0.001355	0.606	0.766005221914
0.001356	0.602	0.769152780662
0.001357	0.608	0.765725799487
0.001358	0.612	0.772952779929
0.001359	0.614	0.775244477568
0.00136	0.608	0.778675799033
0.001361	0.614	0.777820030598
0.001362	0.612	0.778110531994
0.001363	0.612	0.772952779929
0.001364	0.61	0.775822144567
0.001365	0.606	0.778950576096
0.001366	0.604	0.781782578471
0.001367	0.604	0.776649212966
0.001368	0.606	0.778950576096
0.001369	0.604	0.781782578471
0.00137	0.608	0.781240039937
0.001371	0.608	0.781240039937
0.001372	0.602	0.779484445002
0.001373	0.6	0.779743547585
0.001374	0.588	0.770880016604
0.001375	0.582	0.763725081427
0.001376	0.59	0.768049477573
0.001377	0.592	0.762585077221
0.001378	0.586	0.755383346388
0.001379	0.586	0.760660239529
0.00138	0.578	0.756251280991
0.001381	0.578	0.745597746778
0.001382	0.58	0.745385806143
0.001383	0.586	0.747398153597
0.001384	0.582	0.750517155034
0.001385	0.574	0.754005305021
0.001386	0.572	0.759484035382
0.001387	0.568	0.754570076269
0.001388	0.566	0.754747639943
0.001389	0.568	0.751914888801
0.00139	0.566	0.754747639943
0.001391	0.566	0.74675564946
0.001392	0.57	0.749066085202
0.001393	0.572	0.746201045295
0.001394	0.574	0.754005305021
0.001395	0.57	0.754387168502
0.001396	0.576	0.7564548896
0.001397	0.578	0.761522159888
0.001398	0.576	0.759094197053
0.001399	0.568	0.759852617288
0.0014	0.566	0.760028946817
0.001401	0.556	0.758197863358
0.001402	0.55	0.758617163001
0.001403	0.548	0.758746334423
0.001404	0.546	0.748253967581
0.001405	0.546	0.745576287177
0.001406	0.548	0.748128331237
0.001407	0.542	0.740429605027
0.001408	0.546	0.7374849151
0.001409	0.548	0.748128331237
0.00141	0.546	0.745576287177
0.001411	0.548	0.748128331237
0.001412	0.544	0.748374237932
0.001413	0.544	0.748374237932
0.001414	0.538	0.740645664269
0.001415	0.526	0.730290353216
0.001416	0.52	0.722218803411
0.001417	0.516	0.72783514617
0.001418	0.52	0.727736215946
0.001419	0.51	0.716868188721
0.00142	0.508	0.7168932975
0.001421	0.502	0.714140042289
0.001422	0.504	0.716926774504
0.001423	0.498	0.71693514351
0.001424	0.498	0.719719389762
0.001425	0.488	0.705589115562
0.001426	0.488	0.705589115562
0.001427	0.484	0.705509744794
0.001428	0.488	0.711235544669
0.001429	0.494	0.714117637368
0.00143	0.502	0.71693514351
0.001431	0.492	0.711291782604
0.001432	0.498	0.714140042289
0.001433	0.498	0.719719389762
0.001434	0.496	0.714131640526
0.001435	0.498	0.711333958138
0.001436	0.492	0.702805805326
0.001437	0.492	0.705645803502
0.001438	0.502	0.71693514351
0.001439	0.502	0.711333958138
0.00144	0.504	0.711325523231
0.001441	0.496	0.708508292118
0.001442	0.494	0.708494177817
0.001443	0.488	0.69127129262
0.001444	0.488	0.69703371511
0.001445	0.484	0.696953370033
0.001446	0.484	0.694077805437
0.001447	0.488	0.694158483345
0.001448	0.49	0.694190175672
0.001449	0.484	0.688290636287
0.00145	0.488	0.694158483345
0.001451	0.49	0.697065276714
0.001452	0.484	0.699817118968
0.001453	0.482	0.694028817845
0.001454	0.486	0.694121026911
0.001455	0.484	0.694077805437
0.001456	0.482	0.694028817845
0.001457	0.484	0.696953370033
0.001458	0.482	0.702620808118
0.001459	0.486	0.702711889753
0.00146	0.482	0.696904584574
0.001461	0.484	0.696953370033
0.001462	0.474	0.685072258963
0.001463	0.472	0.687906970455
0.001464	0.476	0.693847245437
0.001465	0.47	0.681982404465
0.001466	0.474	0.685072258963
0.001467	0.48	0.691086101727
0.001468	0.474	0.685072258963
0.001469	0.474	0.685072258963
0.00147	0.472	0.684993430625
0.001471	0.466	0.681794690504
0.001472	0.466	0.678854918226
0.001473	0.462	0.681583450503
0.001474	0.452	0.672083328167
0.001475	0.45	0.671937497093
0.001476	0.444	0.668478870272
0.001477	0.444	0.67443606072
0.001478	0.444	0.677395010315
0.001479	0.438	0.673910973349
0.00148	0.44	0.677052435192
0.001481	0.434	0.664563014318
0.001482	0.43	0.661135387043
0.001483	0.428	0.663939756303
0.001484	0.426	0.657665568507
0.001485	0.422	0.660239350539
0.001486	0.428	0.6699373105
0.001487	0.42	0.666033032214
0.001488	0.414	0.662271847507
0.001489	0.418	0.662778997857
0.00149	0.414	0.653149293807
0.001491	0.412	0.652882837881
0.001492	0.412	0.655939021556
0.001493	0.41	0.643350604259
0.001494	0.41	0.643350604259
0.001495	0.408	0.639949998047
0.001496	0.41	0.649538297562
0.001497	0.41	0.655667598711
0.001498	0.412	0.655939021556
0.001499	0.41	0.643350604259
0.0015	0.402	0.635921378788
0.001501	0.4	0.6260990337
0.001502	0.394	0.618679238378
0.001503	0.398	0.62257208418
0.001504	0.396	0.622241110824
0.001505	0.396	0.622241110824
0.001506	0.394	0.618679238378
0.001507	0.394	0.615438055372
0.001508	0.392	0.615090237282
0.001509	0.39	0.611473629848
0.00151	0.39	0.614735715572
0.001511	0.39	0.617980582219
0.001512	0.392	0.618333243486
0.001513	0.39	0.62120849962
0.001514	0.396	0.628636619996
0.001515	0.404	0.64558810398
0.001516	0.404	0.64558810398
0.001517	0.404	0.642482684592
0.001518	0.4	0.641872261435
0.001519	0.394	0.634636904064
0.00152	0.39	0.630793151516
0.001521	0.388	0.633605555531
0.001522	0.384	0.632885455671
0.001523	0.388	0.639887490111
0.001524	0.39	0.649538297562
0.001525	0.388	0.649196426361
0.001526	0.39	0.649538297562
0.001527	0.39	0.649538297562
0.001528	0.39	0.649538297562
0.001529	0.388	0.649196426361
0.00153	0.382	0.641931460516
0.001531	0.382	0.641931460516
0.001532	0.384	0.642295881973
0.001533	0.384	0.642295881973
0.001534	0.382	0.638808265444
0.001535	0.38	0.628967407741
0.001536	0.388	0.636754269715
0.001537	0.384	0.632885455671
0.001538	0.376	0.628191053741
0.001539	0.38	0.628967407741
0.00154	0.388	0.633605555531
0.001541	0.38	0.625779513886
0.001542	0.382	0.622957462432
0.001543	0.38	0.619354502688
0.001544	0.384	0.620116118159
0.001545	0.384	0.620116118159
0.001546	0.376	0.612065355987
0.001547	0.376	0.612065355987
0.001548	0.374	0.611656766496
0.001549	0.366	0.606666300366
0.00155	0.364	0.606221081785
0.001551	0.37	0.610819122163
0.001552	0.37	0.617332973362
0.001553	0.368	0.620141919241
0.001554	0.37	0.62377880695
0.001555	0.372	0.627388237059
0.001556	0.364	0.619276997797
0.001557	0.36	0.61838499335
0.001558	0.358	0.617928798487
0.001559	0.36	0.611882341631
0.00156	0.364	0.612783811797
0.001561	0.362	0.609061573242
0.001562	0.36	0.605309838017
0.001563	0.356	0.60105241036
0.001564	0.354	0.597230273848
0.001565	0.346	0.595217607266
0.001566	0.344	0.587931968854
0.001567	0.344	0.584520316157
0.001568	0.338	0.582885923659
0.001569	0.338	0.582885923659
0.00157	0.34	0.586856030045
0.001571	0.34	0.583438085833
0.001572	0.338	0.582885923659
0.001573	0.338	0.582885923659
0.001574	0.338	0.586307086773
0.001575	0.336	0.582326368972
0.001576	0.332	0.577733502577
0.001577	0.326	0.565441420485
0.001578	0.322	0.560638921232
0.001579	0.324	0.568352003603
0.00158	0.324	0.568352003603
0.001581	0.324	0.568352003603
0.001582	0.324	0.571860122757
0.001583	0.326	0.57941694832
0.001584	0.32	0.577581163128
0.001585	0.318	0.580410199773
0.001586	0.308	0.573703756306
0.001587	0.31	0.581291665173
0.001588	0.31	0.584722156242
0.001589	0.308	0.57717934821
0.00159	0.31	0.577840808528
0.001591	0.304	0.568844442708
0.001592	0.3	0.556776436283
0.001593	0.304	0.56176863565
0.001594	0.302	0.557490807099
0.001595	0.304	0.565317609844
0.001596	0.306	0.566007067094
0.001597	0.308	0.566688627025
0.001598	0.31	0.56382621436
0.001599	0.308	0.563148293081
0.0016	0.308	0.566688627025
0.001601	0.306	0.566007067094
0.001602	0.306	0.573030540198
0.001603	0.304	0.572349543548
0.001604	0.306	0.573030540198
0.001605	0.308	0.573703756306
0.001606	0.302	0.57166073855
0.001607	0.296	0.566024734442
0.001608	0.294	0.561750834445
0.001609	0.292	0.568098582994
0.00161	0.294	0.579278862035
0.001611	0.292	0.578563738926
0.001612	0.296	0.579986206733
0.001613	0.296	0.569547188563
0.001614	0.3	0.570964096945
0.001615	0.298	0.570259590011
0.001616	0.292	0.561013368825
0.001617	0.292	0.561013368825
0.001618	0.292	0.561013368825
0.001619	0.286	0.547908751527
0.00162	0.284	0.54712338645
0.001621	0.286	0.55516123784
0.001622	0.284	0.554386147013
0.001623	0.29	0.560267793113
0.001624	0.288	0.55231874855
0.001625	0.288	0.541346469463
0.001626	0.284	0.536044774249
0.001627	0.278	0.533587855934
0.001628	0.276	0.53275134913
0.001629	0.27	0.52640288753
0.00163	0.266	0.524637017375
0.001631	0.264	0.523740393707
0.001632	0.264	0.523740393707
0.001633	0.266	0.524637017375
0.001634	0.268	0.529316540456
0.001635	0.264	0.527545258722
0.001636	0.266	0.528435426519
0.001637	0.264	0.527545258722
0.001638	0.266	0.528435426519
0.001639	0.264	0.523740393707
0.00164	0.26	0.51807335388
0.001641	0.26	0.514198405287
0.001642	0.27	0.52640288753
0.001643	0.27	0.530188645672
0.001644	0.268	0.529316540456
0.001645	0.266	0.528435426519
0.001646	0.26	0.51807335388
0.001647	0.264	0.523740393707
0.001648	0.26	0.521919534028
0.001649	0.262	0.522834581871
0.00165	0.264	0.523740393707
0.001651	0.264	0.519907684113
0.001652	0.258	0.513260167946
0.001653	0.26	0.514198405287
0.001654	0.262	0.515127168765
0.001655	0.258	0.509348603611
0.001656	0.258	0.509348603611
0.001657	0.254	0.507428812741
0.001658	0.25	0.501497756725
0.001659	0.248	0.496483635178
0.00166	0.246	0.495463419437
0.001661	0.244	0.494433008607
0.001662	0.244	0.494433008607
0.001663	0.238	0.491279960918
0.001664	0.244	0.494433008607
0.001665	0.24	0.492341345004
0.001666	0.24	0.484148737476
0.001667	0.24	0.488262224629
0.001668	0.24	0.500399840128
0.001669	0.246	0.503471945594
0.00167	0.246	0.503471945594
0.001671	0.252	0.506454341476
0.001672	0.256	0.508393548346
0.001673	0.258	0.505406766872
0.001674	0.254	0.503471945594
0.001675	0.26	0.510294032887
0.001676	0.26	0.51807335388
0.001677	0.262	0.522834581871
0.001678	0.26	0.525737577124
0.001679	0.262	0.526645991155
0.00168	0.26	0.521919534028
0.001681	0.26	0.521919534028
0.001682	0.26	0.521919534028
0.001683	0.26	0.525737577124
0.001684	0.254	0.515251394952
0.001685	0.256	0.512312404691
0.001686	0.254	0.511355062554
0.001687	0.252	0.518165996569
0.001688	0.254	0.519118483585
0.001689	0.254	0.519118483585
0.00169	0.25	0.517204021639
0.001691	0.246	0.515251394952
0.001692	0.242	0.513260167946
0.001693	0.24	0.508330601086
0.001694	0.242	0.509348603611
0.001695	0.238	0.507302670996
0.001696	0.238	0.507302670996
0.001697	0.246	0.511355062554
0.001698	0.246	0.511355062554
0.001699	0.25	0.505470078244
0.0017	0.25	0.505470078244
0.001701	0.246	0.503471945594
0.001702	0.244	0.50245795844
0.001703	0.242	0.497429391974
0.001704	0.234	0.493197729111
0.001705	0.238	0.499355584729
0.001706	0.236	0.490208119068
0.001707	0.242	0.493392338814
0.001708	0.24	0.49638694584
0.001709	0.244	0.498461633428
0.00171	0.242	0.497429391974
0.001711	0.236	0.494271180629
0.001712	0.238	0.495334230596
0.001713	0.24	0.504380808517
0.001714	0.242	0.505406766872
0.001715	0.244	0.506422748304
0.001716	0.244	0.510356737978
0.001717	0.236	0.506264752871
0.001718	0.234	0.501242456302
0.001719	0.234	0.501242456302
0.00172	0.234	0.497236362307
0.001721	0.236	0.502298715905
0.001722	0.236	0.502298715905
0.001723	0.236	0.502298715905
0.001724	0.238	0.503344812231
0.001725	0.236	0.502298715905
0.001726	0.234	0.501242456302
0.001727	0.234	0.501242456302
0.001728	0.238	0.507302670996
0.001729	0.232	0.500175969035
0.00173	0.23	0.499099188539
0.001731	0.228	0.489914278216
0.001732	0.222	0.4865346853
0.001733	0.216	0.478898736687
0.001734	0.216	0.478898736687
0.001735	0.214	0.477707023185
0.001736	0.214	0.477707023185
0.001737	0.214	0.477707023185
0.001738	0.21	0.471062628533
0.001739	0.214	0.477707023185
0.00174	0.212	0.476503934926
0.001741	0.21	0.471062628533
0.001742	0.212	0.4722880477
0.001743	0.212	0.4722880477
0.001744	0.214	0.473501847937
0.001745	0.21	0.466797600679
0.001746	0.204	0.454295058305
0.001747	0.204	0.454295058305
0.001748	0.202	0.444067562427
0.001749	0.202	0.444067562427
0.00175	0.21	0.453762052182
0.001751	0.214	0.460656053906
0.001752	0.214	0.460656053906
0.001753	0.214	0.464977418807
0.001754	0.21	0.462493243194
0.001755	0.206	0.459960867901
0.001756	0.206	0.451180673345
0.001757	0.206	0.451180673345
0.001758	0.206	0.446725866724
0.001759	0.208	0.456876350887
0.00176	0.206	0.455591922668
0.001761	0.208	0.456876350887
0.001762	0.208	0.448035712862
0.001763	0.212	0.459408315118
0.001764	0.212	0.459408315118
0.001765	0.208	0.456876350887
0.001766	0.208	0.456876350887
0.001767	0.21	0.458148447558
0.001768	0.212	0.468034186786
0.001769	0.208	0.461233129773
0.00177	0.204	0.458676356487
0.001771	0.206	0.459960867901
0.001772	0.21	0.462493243194
0.001773	0.202	0.444067562427
0.001774	0.2	0.442718872424
0.001775	0.198	0.441356998358
0.001776	0.196	0.439981817806
0.001777	0.198	0.445865450557
0.001778	0.194	0.44312977783
0.001779	0.196	0.448981068643
0.00178	0.198	0.45474828202
0.001781	0.196	0.453413718363
0.001782	0.198	0.45474828202
0.001783	0.196	0.453413718363
0.001784	0.194	0.452066366809
0.001785	0.186	0.446546750072
0.001786	0.18	0.44226688775
0.001787	0.184	0.445133687784
0.001788	0.186	0.446546750072
0.001789	0.184	0.445133687784
0.00179	0.186	0.45100332593
0.001791	0.184	0.454030835957
0.001792	0.184	0.454030835957
0.001793	0.186	0.45100332593
0.001794	0.186	0.45100332593
0.001795	0.182	0.457029539527
0.001796	0.182	0.457029539527
0.001797	0.176	0.448357000614
0.001798	0.176	0.448357000614
0.001799	0.178	0.449795509093
0.0018	0.176	0.452795759697
0.001801	0.174	0.446904911586
0.001802	0.174	0.446904911586
0.001803	0.17	0.443959457608
0.001804	0.176	0.448357000614
0.001805	0.176	0.448357000614
0.001806	0.176	0.448357000614
0.001807	0.176	0.448357000614
0.001808	0.178	0.449795509093
0.001809	0.176	0.448357000614
0.00181	0.176	0.448357000614
0.001811	0.178	0.449795509093
0.001812	0.176	0.443873855955
0.001813	0.174	0.442407052385
0.001814	0.172	0.431759192143
0.001815	0.176	0.434768904132
0.001816	0.176	0.434768904132
0.001817	0.176	0.434768904132
0.001818	0.176	0.425469152818
0.001819	0.182	0.429972092118
0.00182	0.176	0.430144161881
0.001821	0.178	0.431643371315
0.001822	0.174	0.42393867481
0.001823	0.174	0.42393867481
0.001824	0.176	0.420742201354
0.001825	0.18	0.433128156554
0.001826	0.174	0.428630376898
0.001827	0.178	0.436252220625
0.001828	0.178	0.436252220625
0.001829	0.18	0.437721372565
0.00183	0.178	0.436252220625
0.001831	0.182	0.439176502104
0.001832	0.182	0.439176502104
0.001833	0.18	0.428485705713
0.001834	0.178	0.426984777246
0.001835	0.18	0.428485705713
0.001836	0.178	0.426984777246
0.001837	0.178	0.426984777246
0.001838	0.174	0.42393867481
0.001839	0.172	0.417631416443
0.00184	0.176	0.430144161881
0.001841	0.178	0.431643371315
0.001842	0.176	0.430144161881
0.001843	0.176	0.430144161881
0.001844	0.176	0.430144161881
0.001845	0.176	0.430144161881
0.001846	0.178	0.431643371315
0.001847	0.178	0.431643371315
0.001848	0.18	0.433128156554
0.001849	0.18	0.433128156554
0.00185	0.184	0.436055042397
0.001851	0.186	0.437497428564
0.001852	0.186	0.437497428564
0.001853	0.184	0.436055042397
0.001854	0.184	0.436055042397
0.001855	0.182	0.429972092118
0.001856	0.182	0.429972092118
0.001857	0.182	0.429972092118
0.001858	0.18	0.423792402008
0.001859	0.178	0.422274792049
0.00186	0.178	0.422274792049
0.001861	0.176	0.420742201354
0.001862	0.172	0.417631416443
0.001863	0.17	0.416052881254
0.001864	0.172	0.417631416443
0.001865	0.168	0.414458683104
0.001866	0.17	0.42083250825
0.001867	0.17	0.42083250825
0.001868	0.168	0.409604687473
0.001869	0.168	0.409604687473
0.00187	0.166	0.403043421978
0.001871	0.166	0.403043421978
0.001872	0.168	0.404692475838
0.001873	0.166	0.403043421978
0.001874	0.166	0.403043421978
0.001875	0.168	0.404692475838
0.001876	0.17	0.411217703899
0.001877	0.17	0.411217703899
0.001878	0.176	0.415961536683
0.001879	0.174	0.414395945926
0.00188	0.17	0.411217703899
0.001881	0.17	0.411217703899
0.001882	0.164	0.396363469558
0.001883	0.164	0.406329915217
0.001884	0.164	0.406329915217
0.001885	0.162	0.404667764963
0.001886	0.156	0.399579779268
0.001887	0.154	0.397849217669
0.001888	0.15	0.394334883063
0.001889	0.152	0.401118436375
0.00189	0.154	0.402844883299
0.001891	0.154	0.402844883299
0.001892	0.156	0.404554075495
0.001893	0.154	0.402844883299
0.001894	0.154	0.402844883299
0.001895	0.154	0.402844883299
0.001896	0.156	0.404554075495
0.001897	0.152	0.396100997222
0.001898	0.154	0.397849217669
0.001899	0.156	0.399579779268
0.0019	0.152	0.396100997222
0.001901	0.152	0.396100997222
0.001902	0.154	0.397849217669
0.001903	0.158	0.406246230752
0.001904	0.154	0.397849217669
0.001905	0.152	0.396100997222
0.001906	0.15	0.394334883063
0.001907	0.15	0.394334883063
0.001908	0.152	0.396100997222
0.001909	0.15	0.394334883063
0.00191	0.15	0.394334883063
0.001911	0.15	0.394334883063
0.001912	0.148	0.392550633677
0.001913	0.144	0.388926728318
0.001914	0.142	0.387086553629
0.001915	0.142	0.387086553629
0.001916	0.14	0.385227205685
0.001917	0.14	0.385227205685
0.001918	0.138	0.383348405501
0.001919	0.138	0.383348405501
0.00192	0.142	0.387086553629
0.001921	0.144	0.394035531393
0.001922	0.148	0.397612877055
0.001923	0.15	0.399374510954
0.001924	0.146	0.390748000635
0.001925	0.144	0.383749918567
0.001926	0.142	0.381884799383
0.001927	0.136	0.365381991893
0.001928	0.138	0.367363580122
0.001929	0.138	0.367363580122
0.00193	0.14	0.369323706252
0.001931	0.14	0.374699879904
0.001932	0.14	0.374699879904
0.001933	0.142	0.376611205356
0.001934	0.142	0.376611205356
0.001935	0.14	0.374699879904
0.001936	0.134	0.368841429343
0.001937	0.134	0.368841429343
0.001938	0.132	0.366846016743
0.001939	0.134	0.368841429343
0.00194	0.136	0.370815317914
0.001941	0.134	0.363378590454
0.001942	0.134	0.363378590454
0.001943	0.132	0.361353012994
0.001944	0.136	0.370815317914
0.001945	0.134	0.363378590454
0.001946	0.136	0.370815317914
0.001947	0.136	0.370815317914
0.001948	0.136	0.370815317914
0.001949	0.136	0.370815317914
0.00195	0.136	0.376170174256
0.001951	0.136	0.376170174256
0.001952	0.132	0.372257975066
0.001953	0.132	0.372257975066
0.001954	0.13	0.370270171631
0.001955	0.13	0.370270171631
0.001956	0.13	0.370270171631
0.001957	0.13	0.370270171631
0.001958	0.128	0.357233816988
0.001959	0.128	0.357233816988
0.00196	0.128	0.357233816988
0.001961	0.13	0.370270171631
0.001962	0.13	0.370270171631
0.001963	0.134	0.374224531532
0.001964	0.134	0.374224531532
0.001965	0.128	0.368260777167
0.001966	0.128	0.368260777167
0.001967	0.128	0.368260777167
0.001968	0.13	0.370270171631
0.001969	0.132	0.372257975066
0.00197	0.132	0.372257975066
0.001971	0.132	0.372257975066
0.001972	0.132	0.372257975066
0.001973	0.132	0.372257975066
0.001974	0.13	0.370270171631
0.001975	0.13	0.370270171631
0.001976	0.126	0.366229436283
0.001977	0.124	0.35302124582
0.001978	0.126	0.355139409247
0.001979	0.128	0.357233816988
0.00198	0.128	0.357233816988
0.001981	0.128	0.357233816988
0.001982	0.126	0.349462444334
0.001983	0.128	0.351590671094
0.001984	0.126	0.349462444334
0.001985	0.126	0.349462444334
0.001986	0.128	0.351590671094
0.001987	0.128	0.351590671094
0.001988	0.126	0.349462444334
0.001989	0.126	0.349462444334
0.00199	0.126	0.349462444334
0.001991	0.128	0.357233816988
0.001992	0.13	0.359304884464
0.001993	0.126	0.355139409247
0.001994	0.124	0.35302124582
0.001995	0.122	0.350878896487
0.001996	0.12	0.348711915483
0.001997	0.116	0.344302192848
0.001998	0.116	0.344302192848
[truncated: 8,002 more rows]
