# Supplementary material for: The Influence of Synaptic Size on AMPA Receptor Activation: A Monte Carlo Model
Source: PLoS One. 2015 Jun 24;10(6):e0130924. doi: 10.1371/journal.pone.0130924 (PMC4479604; doi:10.1371/journal.pone.0130924)
Supplement: S1 Dataset — This package contains the experimental data used as basis for the analysis presented in the paper. (ZIP) [file pone.0130924.s001.zip › S1 Simulation data/test/1443_9801_122_187.csv]

time	AMPA.O.mean	AMPA.O.stdev
0.0	0.0	0.0
1e-06	0.0	0.0
2e-06	0.042	0.200589132308
3e-06	0.228	0.456087710863
4e-06	0.536	0.699073672799
5e-06	0.862	0.913759268079
6e-06	1.296	1.09926520913
7e-06	1.688	1.2355792164
8e-06	2.1	1.38202749611
9e-06	2.558	1.54228272376
1e-05	3.024	1.69570752195
1.1e-05	3.498	1.79276211473
1.2e-05	3.974	1.94969843822
1.3e-05	4.456	2.06205334558
1.4e-05	4.882	2.06399515503
1.5e-05	5.27	2.11023695352
1.6e-05	5.676	2.1750917222
1.7e-05	6.076	2.23388092789
1.8e-05	6.43	2.32144351644
1.9e-05	6.79	2.4003958007
2e-05	7.138	2.42712916838
2.1e-05	7.472	2.46195369575
2.2e-05	7.794	2.54235402727
2.3e-05	8.008	2.53139013192
2.4e-05	8.258	2.51623448828
2.5e-05	8.472	2.55053249342
2.6e-05	8.7	2.58108504316
2.7e-05	8.834	2.57418802732
2.8e-05	9.014	2.59495741776
2.9e-05	9.212	2.66740623078
3e-05	9.452	2.68322492535
3.1e-05	9.602	2.69955477811
3.2e-05	9.716	2.70320994375
3.3e-05	9.822	2.75069373068
3.4e-05	9.904	2.79763900459
3.5e-05	10.026	2.82087291454
3.6e-05	10.118	2.85588445144
3.7e-05	10.252	2.87688998747
3.8e-05	10.326	2.84951294084
3.9e-05	10.37	2.88255095358
4e-05	10.408	2.85473921751
4.1e-05	10.442	2.85493187309
4.2e-05	10.456	2.86706539863
4.3e-05	10.51	2.92538886304
4.4e-05	10.582	2.93177011377
4.5e-05	10.632	2.96117814392
4.6e-05	10.682	3.002145233
4.7e-05	10.67	3.01945359295
4.8e-05	10.7	3.03940783706
4.9e-05	10.702	3.0504419352
5e-05	10.746	3.06618394752
5.1e-05	10.734	3.08078626328
5.2e-05	10.714	3.04240102551
5.3e-05	10.68	3.00958468896
5.4e-05	10.722	3.06997003243
5.5e-05	10.748	3.06602283097
5.6e-05	10.764	3.06990293006
5.7e-05	10.774	3.08397859915
5.8e-05	10.734	3.08208435965
5.9e-05	10.756	3.08552491482
6e-05	10.766	3.12717828081
6.1e-05	10.738	3.08566945735
6.2e-05	10.75	3.06455543269
6.3e-05	10.716	3.05013835752
6.4e-05	10.728	3.04532691184
6.5e-05	10.7	3.03150127824
6.6e-05	10.694	3.01999403973
6.7e-05	10.688	3.04608863955
6.8e-05	10.668	3.04397371868
6.9e-05	10.672	3.05228045894
7e-05	10.652	3.07032506422
7.1e-05	10.634	3.06268574947
7.2e-05	10.636	3.04031314177
7.3e-05	10.63	3.05501227493
7.4e-05	10.62	3.0554214112
7.5e-05	10.624	3.04608338691
7.6e-05	10.586	3.0506727127
7.7e-05	10.538	3.0200258277
7.8e-05	10.504	3.00632400117
7.9e-05	10.456	3.02126860772
8e-05	10.422	3.01991986649
8.1e-05	10.422	3.04957636402
8.2e-05	10.432	3.04259363044
8.3e-05	10.404	3.01077797255
8.4e-05	10.376	3.01108352591
8.5e-05	10.374	3.00634728533
8.6e-05	10.368	3.00874990652
8.7e-05	10.36	3.01900645909
8.8e-05	10.342	3.0385911209
8.9e-05	10.304	3.03901036523
9e-05	10.316	3.02723372074
9.1e-05	10.3	2.98093944923
9.2e-05	10.278	3.00611310499
9.3e-05	10.23	3.01348635305
9.4e-05	10.194	3.0180066269
9.5e-05	10.172	2.99038726589
9.6e-05	10.108	2.97394283738
9.7e-05	10.086	2.97902735805
9.8e-05	10.058	2.98171695504
9.9e-05	10.036	2.98306956003
0.0001	10.042	2.96112073378
0.000101	9.994	2.96276289973
0.000102	9.95	2.96302210589
0.000103	9.93	2.9632920882
0.000104	9.874	2.9512919205
0.000105	9.846	2.95538220878
0.000106	9.84	2.93911551321
0.000107	9.836	2.95653581071
0.000108	9.814	3.00190006496
0.000109	9.81	2.99497913181
0.00011	9.74	2.98
0.000111	9.74	2.95709316728
0.000112	9.72	2.92123261655
0.000113	9.718	2.92206707657
0.000114	9.656	2.87361514473
0.000115	9.622	2.83462801792
0.000116	9.622	2.84659726691
0.000117	9.58	2.85930061379
0.000118	9.558	2.83242581545
0.000119	9.566	2.83013144571
0.00012	9.572	2.82290913775
0.000121	9.534	2.82220552051
0.000122	9.506	2.83935978699
0.000123	9.466	2.85321643063
0.000124	9.424	2.88031664926
0.000125	9.4	2.86356421266
0.000126	9.4	2.87541301381
0.000127	9.39	2.87296014591
0.000128	9.354	2.85599089634
0.000129	9.302	2.86544865597
0.00013	9.23	2.86724606548
0.000131	9.182	2.87834605286
0.000132	9.178	2.8667605411
0.000133	9.182	2.82999575971
0.000134	9.166	2.83239192203
0.000135	9.156	2.84809831291
0.000136	9.118	2.84113991208
0.000137	9.096	2.82254920241
0.000138	9.084	2.80445074836
0.000139	9.062	2.7803158094
0.00014	9.034	2.77503945918
0.000141	8.994	2.77884220495
0.000142	8.99	2.75279857599
0.000143	8.96	2.75434202669
0.000144	8.95	2.78343313194
0.000145	8.916	2.79587982574
0.000146	8.914	2.78111560349
0.000147	8.924	2.7767290109
0.000148	8.908	2.77768536735
0.000149	8.886	2.79803573959
0.00015	8.846	2.76519149427
0.000151	8.802	2.75659137342
0.000152	8.794	2.77624998874
0.000153	8.78	2.77913655656
0.000154	8.738	2.77585230155
0.000155	8.708	2.78903854401
0.000156	8.664	2.73771875838
0.000157	8.644	2.727868032
0.000158	8.61	2.74114939396
0.000159	8.578	2.72688760311
0.00016	8.564	2.70959480366
0.000161	8.534	2.73438183142
0.000162	8.51	2.72651792585
0.000163	8.482	2.71397789232
0.000164	8.452	2.70918733202
0.000165	8.434	2.70215543594
0.000166	8.396	2.68685392234
0.000167	8.396	2.69651330425
0.000168	8.394	2.71270418586
0.000169	8.402	2.72404038149
0.00017	8.408	2.73670166441
0.000171	8.376	2.73324422619
0.000172	8.346	2.69634641691
0.000173	8.314	2.72238939169
0.000174	8.272	2.70444375057
0.000175	8.228	2.69963256759
0.000176	8.206	2.68841291471
0.000177	8.202	2.67977536372
0.000178	8.18	2.66675833176
0.000179	8.144	2.69133126909
0.00018	8.1	2.66120273561
0.000181	8.068	2.64638923819
0.000182	8.074	2.66242821499
0.000183	8.04	2.6446927988
0.000184	8.064	2.6690642555
0.000185	8.064	2.668314824
0.000186	8.006	2.63324210812
0.000187	7.982	2.64606802634
0.000188	7.954	2.65704422244
0.000189	7.932	2.6350286526
0.00019	7.88	2.61717404847
0.000191	7.866	2.60538749517
0.000192	7.848	2.60094136804
0.000193	7.828	2.61885776628
0.000194	7.81	2.6392991494
0.000195	7.796	2.634081244
0.000196	7.806	2.6306584727
0.000197	7.778	2.6345238659
0.000198	7.748	2.64508903442
0.000199	7.734	2.65315736435
0.0002	7.71	2.61875924819
0.000201	7.672	2.6321884431
0.000202	7.638	2.66438660858
0.000203	7.61	2.66943814313
0.000204	7.604	2.70687716751
0.000205	7.62	2.71064567954
0.000206	7.618	2.70630301334
0.000207	7.604	2.66892937336
0.000208	7.62	2.68096997372
0.000209	7.596	2.66623029763
0.00021	7.598	2.6639061545
0.000211	7.6	2.6449952741
0.000212	7.574	2.62383764742
0.000213	7.512	2.61722295573
0.000214	7.494	2.64309742537
0.000215	7.456	2.64803021131
0.000216	7.45	2.65018867253
0.000217	7.42	2.62823134446
0.000218	7.416	2.60671133807
0.000219	7.404	2.60091983729
0.00022	7.398	2.60453373946
0.000221	7.382	2.61382401856
0.000222	7.354	2.60934551181
0.000223	7.352	2.608466216
0.000224	7.332	2.59803310218
0.000225	7.27	2.58632944537
0.000226	7.254	2.59797690521
0.000227	7.23	2.61784262323
0.000228	7.198	2.62427056532
0.000229	7.204	2.67027788816
0.00023	7.18	2.64718718643
0.000231	7.15	2.63581107062
0.000232	7.136	2.6346734143
0.000233	7.11	2.64005681757
0.000234	7.104	2.66705530501
0.000235	7.09	2.6506414318
0.000236	7.038	2.63373423109
0.000237	7.036	2.6272997545
0.000238	7.024	2.57126894743
0.000239	7.012	2.56979687913
0.00024	7.002	2.59961458682
0.000241	6.958	2.59773670721
0.000242	6.912	2.60466043852
0.000243	6.918	2.58520328021
0.000244	6.914	2.624996
0.000245	6.894	2.61892420662
0.000246	6.884	2.61123419095
0.000247	6.868	2.62575246358
0.000248	6.844	2.63432420176
0.000249	6.822	2.59967613368
0.00025	6.806	2.60775075496
0.000251	6.804	2.60261099667
0.000252	6.788	2.59365687785
0.000253	6.764	2.57687873211
0.000254	6.742	2.55331862485
0.000255	6.734	2.56422385918
0.000256	6.714	2.55660008605
0.000257	6.702	2.56460445293
0.000258	6.704	2.60314886244
0.000259	6.712	2.62470112584
0.00026	6.7	2.62259413558
0.000261	6.684	2.58537115324
0.000262	6.686	2.58909327758
0.000263	6.642	2.56472922547
0.000264	6.588	2.53579494439
0.000265	6.578	2.52268032061
0.000266	6.572	2.53945190937
0.000267	6.56	2.51364277494
0.000268	6.538	2.49089461841
0.000269	6.522	2.49028432112
0.00027	6.484	2.50793620334
0.000271	6.46	2.5084656665
0.000272	6.448	2.51382099601
0.000273	6.424	2.49403769017
0.000274	6.424	2.5060375097
0.000275	6.396	2.48740507357
0.000276	6.404	2.48128676295
0.000277	6.398	2.51069631776
0.000278	6.376	2.50412140281
0.000279	6.344	2.49833224372
0.00028	6.336	2.50421724297
0.000281	6.328	2.52039996826
0.000282	6.316	2.49722726239
0.000283	6.302	2.48893471188
0.000284	6.28	2.48064507739
0.000285	6.286	2.47066873538
0.000286	6.232	2.46214865514
0.000287	6.238	2.49025219606
0.000288	6.224	2.45556999493
0.000289	6.174	2.42893474593
0.00029	6.172	2.46625546122
0.000291	6.148	2.45969428995
0.000292	6.12	2.46933189345
0.000293	6.09	2.46128015472
0.000294	6.064	2.47465229881
0.000295	6.054	2.4696323613
0.000296	6.054	2.45256681866
0.000297	6.05	2.45183604672
0.000298	6.052	2.41687732415
0.000299	6.048	2.42522081469
0.0003	6.028	2.41313406175
0.000301	6.02	2.40241545117
0.000302	6.034	2.39266462339
0.000303	5.992	2.40165276424
0.000304	5.988	2.38492264025
0.000305	5.956	2.38454691713
0.000306	5.914	2.37794112627
0.000307	5.91	2.39789491012
0.000308	5.878	2.39230349245
0.000309	5.832	2.36976285733
0.00031	5.824	2.37171330477
0.000311	5.826	2.37059570572
0.000312	5.824	2.35223808319
0.000313	5.826	2.35451141429
0.000314	5.834	2.36187298558
0.000315	5.83	2.33261655657
0.000316	5.83	2.35140383601
0.000317	5.82	2.35957623314
0.000318	5.754	2.34637678134
0.000319	5.742	2.3442346299
0.00032	5.694	2.36397208105
0.000321	5.682	2.36238777511
0.000322	5.686	2.42062058159
0.000323	5.664	2.41145267422
0.000324	5.65	2.40405906749
0.000325	5.644	2.38773197826
0.000326	5.634	2.41164756961
0.000327	5.616	2.40427619046
0.000328	5.614	2.41018754457
0.000329	5.616	2.42250779153
0.00033	5.614	2.40270763931
0.000331	5.606	2.4188352569
0.000332	5.546	2.40164193834
0.000333	5.52	2.38361070647
0.000334	5.492	2.38200251889
0.000335	5.494	2.37359726997
0.000336	5.484	2.36510972261
0.000337	5.462	2.36908336704
0.000338	5.458	2.38248525704
0.000339	5.466	2.36914414927
0.00034	5.446	2.36031438584
0.000341	5.418	2.31760134622
0.000342	5.416	2.31234599487
0.000343	5.428	2.31188581033
0.000344	5.41	2.30518979696
0.000345	5.412	2.30092503137
0.000346	5.392	2.29746294856
0.000347	5.37	2.29632314799
0.000348	5.378	2.29763269475
0.000349	5.368	2.28573314278
0.00035	5.346	2.30353727992
0.000351	5.318	2.30062513244
0.000352	5.288	2.30760828565
0.000353	5.278	2.32308329597
0.000354	5.25	2.29510348351
0.000355	5.23	2.2902183302
0.000356	5.218	2.27738358649
0.000357	5.198	2.27657549842
0.000358	5.192	2.25458111409
0.000359	5.16	2.23928560036
0.00036	5.162	2.251167697
0.000361	5.152	2.25408429301
0.000362	5.15	2.2679285703
0.000363	5.12	2.25512749085
0.000364	5.1	2.27200352112
0.000365	5.11	2.2964973329
0.000366	5.088	2.28303657439
0.000367	5.08	2.26221130755
0.000368	5.074	2.25311428916
0.000369	5.042	2.24949683263
0.00037	5.022	2.26572637359
0.000371	5.004	2.26008495416
0.000372	4.988	2.25740027465
0.000373	4.96	2.24730950249
0.000374	4.938	2.24458370305
0.000375	4.934	2.25425020794
0.000376	4.918	2.23948118992
0.000377	4.898	2.25290834257
0.000378	4.884	2.23126511199
0.000379	4.866	2.21541057143
0.00038	4.876	2.22005044988
0.000381	4.852	2.23564218962
0.000382	4.856	2.23590339684
0.000383	4.848	2.24608459324
0.000384	4.832	2.24583525665
0.000385	4.798	2.238123321
0.000386	4.788	2.23137984216
0.000387	4.744	2.21866266025
0.000388	4.74	2.19098151521
0.000389	4.72	2.17108267922
0.00039	4.706	2.1418599394
0.000391	4.694	2.16156517366
0.000392	4.7	2.16748702418
0.000393	4.676	2.17141060143
0.000394	4.666	2.17311849654
0.000395	4.642	2.1591285279
0.000396	4.628	2.14979440877
0.000397	4.636	2.1807118104
0.000398	4.632	2.15141255923
0.000399	4.612	2.12543077987
0.0004	4.596	2.13278784693
0.000401	4.588	2.17491517076
0.000402	4.588	2.16015184651
0.000403	4.572	2.18284584889
0.000404	4.56	2.1859551688
0.000405	4.59	2.17115176807
0.000406	4.556	2.17781174577
0.000407	4.538	2.15512319833
0.000408	4.546	2.13351447148
0.000409	4.532	2.12155037649
0.00041	4.518	2.12171534377
0.000411	4.53	2.1403504386
0.000412	4.496	2.14055693687
0.000413	4.456	2.11661616738
0.000414	4.458	2.12231854348
0.000415	4.452	2.09849851084
0.000416	4.472	2.12537431997
0.000417	4.474	2.1282208532
0.000418	4.45	2.12120248916
0.000419	4.424	2.08332042663
0.00042	4.422	2.06686138868
0.000421	4.432	2.06237145054
0.000422	4.416	2.05984077055
0.000423	4.408	2.05463768095
0.000424	4.378	2.04819823259
0.000425	4.334	2.02347325161
0.000426	4.33	2.02807790777
0.000427	4.314	2.04142205337
0.000428	4.314	2.03749944785
0.000429	4.298	2.0516325207
0.00043	4.274	2.05886473572
0.000431	4.272	2.07990769026
0.000432	4.278	2.07959515291
0.000433	4.264	2.07130490271
0.000434	4.244	2.0660261373
0.000435	4.248	2.05584435209
0.000436	4.23	2.06133451919
0.000437	4.19	2.05472625914
0.000438	4.162	2.05906677891
0.000439	4.142	2.0653900358
0.00044	4.138	2.0733923893
0.000441	4.128	2.08509376288
0.000442	4.124	2.07861107473
0.000443	4.128	2.06194471313
0.000444	4.098	2.08432147233
0.000445	4.088	2.05529949156
0.000446	4.102	2.07354671999
0.000447	4.106	2.04028527417
0.000448	4.096	2.04224973987
0.000449	4.066	2.05174169914
0.00045	4.05	2.03260916066
0.000451	4.058	2.0441712257
0.000452	4.074	2.03679257658
0.000453	4.066	2.02722569044
0.000454	4.072	2.02751473484
0.000455	4.066	2.00141050262
0.000456	4.04	2.00059991003
0.000457	4.042	2.01301664176
0.000458	4.038	2.01607440339
0.000459	4.01	2.02531479035
0.00046	4.012	2.0317125781
0.000461	4.01	2.02333882481
0.000462	4.0	1.99599599198
0.000463	3.958	1.98298663636
0.000464	3.932	1.97265709134
0.000465	3.93	1.99927486855
0.000466	3.942	1.98762068816
0.000467	3.934	1.99239654688
0.000468	3.912	1.96169722434
0.000469	3.892	1.97593927032
0.00047	3.884	1.96126081896
0.000471	3.888	1.95127035544
0.000472	3.9	1.93339080374
0.000473	3.896	1.91864118584
0.000474	3.908	1.90670815806
0.000475	3.886	1.91546443454
0.000476	3.874	1.93238815977
0.000477	3.86	1.92675893666
0.000478	3.874	1.93755619273
0.000479	3.866	1.93495322941
0.00048	3.842	1.93003523284
0.000481	3.842	1.91860261649
0.000482	3.824	1.91859948921
0.000483	3.812	1.89648516999
0.000484	3.792	1.91748168179
0.000485	3.79	1.9167420275
0.000486	3.792	1.91539447634
0.000487	3.776	1.90310903524
0.000488	3.766	1.89188900309
0.000489	3.728	1.88096145628
0.00049	3.72	1.87765811585
0.000491	3.7	1.87563322641
0.000492	3.682	1.86678225833
0.000493	3.664	1.85556029274
0.000494	3.638	1.86841001924
0.000495	3.624	1.84136471129
0.000496	3.62	1.85677139142
0.000497	3.614	1.85067663302
0.000498	3.618	1.82868149222
0.000499	3.602	1.82416994822
0.0005	3.582	1.81639092709
0.000501	3.55	1.81314643645
0.000502	3.538	1.83645201407
0.000503	3.494	1.84009891038
0.000504	3.466	1.81572134426
0.000505	3.468	1.81465589024
0.000506	3.478	1.8225026749
0.000507	3.468	1.83765502747
0.000508	3.452	1.84274143601
0.000509	3.47	1.84203691603
0.00051	3.49	1.83027320365
0.000511	3.5	1.83793362231
0.000512	3.506	1.84985512946
0.000513	3.496	1.84119091894
0.000514	3.49	1.8563135511
0.000515	3.47	1.84420714672
0.000516	3.45	1.8241436347
0.000517	3.448	1.82408771719
0.000518	3.44	1.81725067066
0.000519	3.414	1.79404682213
0.00052	3.406	1.79141396668
0.000521	3.4	1.76635217327
0.000522	3.394	1.79186048564
0.000523	3.4	1.788854382
0.000524	3.404	1.78123103499
0.000525	3.378	1.77401127392
0.000526	3.346	1.79284243591
0.000527	3.328	1.78449320537
0.000528	3.338	1.78990390804
0.000529	3.34	1.82109856955
0.00053	3.316	1.81992966897
0.000531	3.304	1.78426007073
0.000532	3.308	1.79809232244
0.000533	3.298	1.78807046841
0.000534	3.298	1.81030273711
0.000535	3.286	1.81113334683
0.000536	3.28	1.78482492139
0.000537	3.266	1.79087799696
0.000538	3.258	1.78533918346
0.000539	3.256	1.79400780377
0.00054	3.252	1.79902640336
0.000541	3.278	1.81237854765
0.000542	3.27	1.80695877097
0.000543	3.286	1.80116739922
0.000544	3.268	1.78554641497
0.000545	3.256	1.77269963615
0.000546	3.252	1.78002696609
0.000547	3.246	1.77467856244
0.000548	3.24	1.75111393119
0.000549	3.224	1.74866348964
0.00055	3.21	1.74295725708
0.000551	3.204	1.74424310232
0.000552	3.194	1.74938960783
0.000553	3.196	1.74057002157
0.000554	3.19	1.73375315429
0.000555	3.158	1.73465731486
0.000556	3.144	1.74105255521
0.000557	3.13	1.74043098111
0.000558	3.126	1.74416856983
0.000559	3.118	1.72628966283
0.00056	3.106	1.70609612859
0.000561	3.092	1.70397652566
0.000562	3.06	1.69835214252
0.000563	3.056	1.69377212163
0.000564	3.048	1.69165481112
0.000565	3.04	1.6918628786
0.000566	3.034	1.67476684945
0.000567	3.008	1.6733009293
0.000568	2.984	1.67682557232
0.000569	2.966	1.66878518689
0.00057	2.96	1.68831276723
0.000571	2.962	1.67945110081
0.000572	2.936	1.66730441132
0.000573	2.94	1.67940465642
0.000574	2.926	1.68419832561
0.000575	2.93	1.69738033452
0.000576	2.93	1.70443539039
0.000577	2.94	1.68890497068
0.000578	2.932	1.68385747615
0.000579	2.938	1.69060817459
0.00058	2.92	1.683330033
0.000581	2.912	1.69830974796
0.000582	2.894	1.69315209004
0.000583	2.872	1.68867285168
0.000584	2.87	1.6902958321
0.000585	2.866	1.69234866384
0.000586	2.868	1.68954905226
0.000587	2.862	1.66941786261
0.000588	2.85	1.65030300248
0.000589	2.806	1.64449505928
0.00059	2.802	1.66216605669
0.000591	2.808	1.66947177275
0.000592	2.818	1.65435062789
0.000593	2.814	1.65752948692
0.000594	2.812	1.656700335
0.000595	2.798	1.6520278448
0.000596	2.792	1.66755389718
0.000597	2.79	1.67269244035
0.000598	2.78	1.65396493312
0.000599	2.758	1.62093676619
0.0006	2.758	1.62832306377
0.000601	2.712	1.61525725505
0.000602	2.712	1.62513260997
0.000603	2.696	1.63204901887
0.000604	2.686	1.62585485207
0.000605	2.662	1.60616188474
0.000606	2.65	1.59734154144
0.000607	2.644	1.59036599561
0.000608	2.658	1.58903618587
0.000609	2.658	1.59657007363
0.00061	2.648	1.58495930547
0.000611	2.646	1.59144085658
0.000612	2.648	1.57990379454
0.000613	2.648	1.60252800288
0.000614	2.644	1.59914477143
0.000615	2.65	1.59483541471
0.000616	2.658	1.60406857709
0.000617	2.638	1.59466485507
0.000618	2.634	1.59123976823
0.000619	2.61	1.58678921095
0.00062	2.616	1.59641598589
0.000621	2.63	1.60408852624
0.000622	2.612	1.59419446743
0.000623	2.604	1.59724262402
0.000624	2.604	1.59348172252
0.000625	2.602	1.5810110689
0.000626	2.59	1.58047461226
0.000627	2.578	1.56330291371
0.000628	2.56	1.5499677416
0.000629	2.552	1.55412226031
0.00063	2.56	1.55897402159
0.000631	2.568	1.55350442548
0.000632	2.556	1.55783952961
0.000633	2.522	1.54321612226
0.000634	2.528	1.55731050212
0.000635	2.52	1.55614909311
0.000636	2.518	1.53547256569
0.000637	2.504	1.53296575304
0.000638	2.498	1.51986709945
0.000639	2.482	1.50919713755
0.00064	2.476	1.51704449506
0.000641	2.498	1.51986709945
0.000642	2.484	1.50789389547
0.000643	2.476	1.49178550737
0.000644	2.498	1.49197721162
0.000645	2.498	1.5132732734
0.000646	2.494	1.50796684314
0.000647	2.478	1.50516311408
0.000648	2.462	1.50484417798
0.000649	2.442	1.50686296656
0.00065	2.418	1.50308881973
0.000651	2.432	1.52884793227
0.000652	2.42	1.52695775973
0.000653	2.41	1.5105959089
0.000654	2.406	1.50637445544
0.000655	2.418	1.5176547697
0.000656	2.398	1.51248008251
0.000657	2.42	1.50983442801
0.000658	2.43	1.50369544789
0.000659	2.424	1.50340413728
0.00066	2.408	1.4904818013
0.000661	2.406	1.49972130744
0.000662	2.394	1.50291849413
0.000663	2.388	1.51177246965
0.000664	2.384	1.51014701271
0.000665	2.378	1.51364328691
0.000666	2.394	1.52406167854
0.000667	2.39	1.53032676249
0.000668	2.376	1.52663813656
0.000669	2.366	1.52185544649
0.00067	2.364	1.52299179249
0.000671	2.348	1.5162110671
0.000672	2.334	1.52001447362
0.000673	2.326	1.49924114138
0.000674	2.31	1.5026310259
0.000675	2.314	1.50579015802
0.000676	2.308	1.50104496935
0.000677	2.308	1.50104496935
0.000678	2.31	1.49060390446
0.000679	2.29	1.48522725534
0.00068	2.302	1.47064475656
0.000681	2.29	1.46897923743
0.000682	2.27	1.46188234821
0.000683	2.27	1.45502577297
0.000684	2.272	1.46082716295
0.000685	2.26	1.46437700064
0.000686	2.242	1.45994383454
0.000687	2.224	1.47167387692
0.000688	2.224	1.4838544403
0.000689	2.228	1.47784166946
0.00069	2.228	1.44914319513
0.000691	2.212	1.44743082736
0.000692	2.214	1.44506193639
0.000693	2.216	1.44545632933
0.000694	2.216	1.45098035824
0.000695	2.204	1.45409215664
0.000696	2.212	1.4611830823
0.000697	2.194	1.45751981119
0.000698	2.202	1.46191518222
0.000699	2.188	1.46582945802
0.0007	2.184	1.46497235469
0.000701	2.174	1.45455285225
0.000702	2.174	1.45455285225
0.000703	2.172	1.44582709893
0.000704	2.158	1.43004755166
0.000705	2.154	1.4234760272
0.000706	2.158	1.41740467052
0.000707	2.142	1.40777697097
0.000708	2.138	1.41242911327
0.000709	2.128	1.40556607813
0.00071	2.114	1.41315391943
0.000711	2.112	1.42388763602
0.000712	2.114	1.4258344925
0.000713	2.096	1.42925994836
0.000714	2.088	1.42557216583
0.000715	2.068	1.39691660453
0.000716	2.064	1.40282001697
0.000717	2.076	1.40079406052
0.000718	2.088	1.41571748594
0.000719	2.068	1.41822988264
0.00072	2.056	1.43138534295
0.000721	2.044	1.41917722642
0.000722	2.022	1.42601402518
0.000723	2.032	1.42371907341
0.000724	2.028	1.43080956105
0.000725	2.034	1.43834766312
0.000726	2.026	1.43573117261
0.000727	2.01	1.42193530092
0.000728	2.012	1.41416264977
0.000729	1.994	1.41490777085
0.00073	1.994	1.41207790153
0.000731	1.986	1.4106041259
0.000732	1.974	1.38611832107
0.000733	1.978	1.39194683807
0.000734	1.972	1.3795709478
0.000735	1.964	1.36627376466
0.000736	1.956	1.35869937808
0.000737	1.956	1.34983850886
0.000738	1.948	1.3495540004
0.000739	1.942	1.34708425869
0.00074	1.942	1.35300997779
0.000741	1.938	1.35726047611
0.000742	1.932	1.3399164153
0.000743	1.94	1.34922199804
0.000744	1.936	1.34755482263
0.000745	1.936	1.34903817589
0.000746	1.916	1.34050139873
0.000747	1.894	1.33669891898
0.000748	1.888	1.33396251821
0.000749	1.898	1.34149021614
0.00075	1.894	1.34415921676
0.000751	1.904	1.33520934688
0.000752	1.896	1.34208196471
0.000753	1.88	1.34074606097
0.000754	1.868	1.32762042768
0.000755	1.868	1.3170330292
0.000756	1.866	1.31455087387
0.000757	1.868	1.30635982792
0.000758	1.854	1.31934983988
0.000759	1.854	1.32237816074
0.00076	1.834	1.29863158748
0.000761	1.822	1.29704124838
0.000762	1.83	1.30426224357
0.000763	1.83	1.3119070089
0.000764	1.822	1.31084552866
0.000765	1.8	1.29923054151
0.000766	1.81	1.29996153789
0.000767	1.802	1.29413909608
0.000768	1.796	1.30014768392
0.000769	1.772	1.29306457689
0.00077	1.768	1.28459176395
0.000771	1.768	1.26892710587
0.000772	1.758	1.27414127945
0.000773	1.746	1.27180344393
0.000774	1.752	1.27534152289
0.000775	1.746	1.27494470468
0.000776	1.732	1.28536998565
0.000777	1.734	1.29585647353
0.000778	1.742	1.30208909065
0.000779	1.724	1.31294478178
0.00078	1.74	1.31468627436
0.000781	1.736	1.3077859152
0.000782	1.718	1.30172040009
0.000783	1.722	1.29333522337
0.000784	1.718	1.28626435852
0.000785	1.724	1.28678824987
0.000786	1.72	1.2952219887
0.000787	1.716	1.29743747441
0.000788	1.722	1.3041150256
0.000789	1.71	1.30456889431
0.00079	1.718	1.30172040009
0.000791	1.71	1.30763144655
0.000792	1.702	1.30122865016
0.000793	1.706	1.30060139935
0.000794	1.708	1.30488926733
0.000795	1.7	1.30153755228
0.000796	1.688	1.29253858743
0.000797	1.692	1.30120559482
0.000798	1.688	1.30332497866
0.000799	1.68	1.30291979799
0.0008	1.664	1.2911638161
0.000801	1.668	1.2983743682
0.000802	1.658	1.31340625855
0.000803	1.646	1.30563547746
0.000804	1.646	1.3238897235
0.000805	1.64	1.29553077926
0.000806	1.64	1.27530388535
0.000807	1.638	1.27395290337
0.000808	1.638	1.27552185399
0.000809	1.636	1.27102478339
0.00081	1.626	1.27362631882
0.000811	1.628	1.28281565316
0.000812	1.626	1.27519567126
0.000813	1.626	1.26890661595
0.000814	1.626	1.27048179837
0.000815	1.618	1.26494110535
0.000816	1.606	1.26915877651
0.000817	1.608	1.27213835726
0.000818	1.608	1.26899014969
0.000819	1.602	1.25522746943
0.00082	1.592	1.24319588159
0.000821	1.566	1.23678777484
0.000822	1.562	1.23051046318
0.000823	1.56	1.23385574521
0.000824	1.564	1.2320324671
0.000825	1.562	1.23375686422
0.000826	1.566	1.23192694589
0.000827	1.572	1.24772432853
0.000828	1.556	1.25811923123
0.000829	1.542	1.25069420723
0.00083	1.548	1.24245563301
0.000831	1.548	1.23923202024
0.000832	1.54	1.23790145004
0.000833	1.53	1.22682517092
0.000834	1.532	1.24618457702
0.000835	1.524	1.24475861114
0.000836	1.514	1.23685245684
0.000837	1.508	1.24977437964
0.000838	1.502	1.2417713155
0.000839	1.504	1.24819229288
0.00084	1.492	1.23042106614
0.000841	1.498	1.23206980322
0.000842	1.488	1.21895693115
0.000843	1.476	1.21713762574
0.000844	1.48	1.21227059686
0.000845	1.474	1.2088523483
0.000846	1.452	1.2015390131
0.000847	1.452	1.2015390131
0.000848	1.454	1.19326610611
0.000849	1.46	1.19348229983
0.00085	1.444	1.1911607784
0.000851	1.43	1.19712154771
0.000852	1.428	1.17848037744
0.000853	1.426	1.15261615467
0.000854	1.414	1.14830483758
0.000855	1.42	1.1574109037
0.000856	1.418	1.153809343
0.000857	1.416	1.14321651493
0.000858	1.414	1.13956307416
0.000859	1.408	1.14958079316
0.00086	1.394	1.15011477688
0.000861	1.402	1.14210157167
0.000862	1.406	1.15289375053
0.000863	1.398	1.14873669742
0.000864	1.394	1.14138687569
0.000865	1.39	1.13044239128
0.000866	1.386	1.12827478922
0.000867	1.38	1.11874930168
0.000868	1.378	1.12743780316
0.000869	1.37	1.13185688141
0.00087	1.37	1.12831733125
0.000871	1.37	1.14939114317
0.000872	1.36	1.16550418275
0.000873	1.366	1.176453994
0.000874	1.366	1.16963413083
0.000875	1.36	1.17575507654
0.000876	1.358	1.17039993165
0.000877	1.354	1.17161597804
0.000878	1.346	1.16029479013
0.000879	1.358	1.17039993165
0.00088	1.356	1.17186347328
0.000881	1.352	1.17817485969
0.000882	1.354	1.18181386013
0.000883	1.336	1.16408934365
0.000884	1.34	1.17320075008
0.000885	1.33	1.16666190475
0.000886	1.338	1.15920489992
0.000887	1.326	1.1557352638
0.000888	1.32	1.15654658358
0.000889	1.324	1.1571620457
0.00089	1.318	1.15276884066
0.000891	1.314	1.15905306177
0.000892	1.324	1.14848770128
0.000893	1.318	1.15623354042
0.000894	1.32	1.17541482039
0.000895	1.324	1.18111134107
0.000896	1.32	1.17371206009
0.000897	1.306	1.16119076813
0.000898	1.298	1.15290762856
0.000899	1.296	1.15081883891
0.0009	1.302	1.14664554244
0.000901	1.29	1.13221022783
0.000902	1.29	1.13397530837
0.000903	1.292	1.13610562889
0.000904	1.292	1.13081209757
0.000905	1.28	1.11964280018
0.000906	1.284	1.13284773911
0.000907	1.278	1.12103345178
0.000908	1.274	1.13970347021
0.000909	1.282	1.1465059965
0.00091	1.276	1.13658435675
0.000911	1.264	1.13591548981
0.000912	1.254	1.12493733159
0.000913	1.244	1.12448388161
0.000914	1.22	1.11516814876
0.000915	1.218	1.1235995728
0.000916	1.212	1.12207664622
0.000917	1.212	1.12207664622
0.000918	1.196	1.11426388257
0.000919	1.196	1.11426388257
0.00092	1.194	1.11011891255
0.000921	1.206	1.10975853229
0.000922	1.2	1.09726933795
0.000923	1.192	1.09505068376
0.000924	1.182	1.086681186
0.000925	1.184	1.0891023827
0.000926	1.178	1.08918134395
0.000927	1.162	1.08062759543
0.000928	1.168	1.08063684927
0.000929	1.178	1.08734355197
0.00093	1.17	1.09229116997
0.000931	1.182	1.0921886284
0.000932	1.18	1.10435501538
0.000933	1.172	1.10381882571
0.000934	1.166	1.08556160581
0.000935	1.152	1.06812733323
0.000936	1.126	1.05741382628
0.000937	1.12	1.04957134107
0.000938	1.118	1.06210922226
0.000939	1.112	1.05045513945
0.00094	1.118	1.04884507912
0.000941	1.116	1.05192395162
0.000942	1.12	1.05716602291
0.000943	1.132	1.05951687103
0.000944	1.128	1.06377441218
0.000945	1.12	1.05905618359
0.000946	1.13	1.05313816757
0.000947	1.126	1.0325328082
0.000948	1.134	1.04692120047
0.000949	1.134	1.03539557658
0.00095	1.134	1.04692120047
0.000951	1.136	1.0552269898
0.000952	1.134	1.06772842989
0.000953	1.126	1.06682894599
0.000954	1.12	1.05527247666
0.000955	1.102	1.03903609177
0.000956	1.098	1.02975531074
0.000957	1.102	1.03710944456
0.000958	1.108	1.04514879323
0.000959	1.11	1.04971424683
0.00096	1.1	1.05166534601
0.000961	1.098	1.05280387537
0.000962	1.092	1.04858762152
0.000963	1.092	1.05239536297
0.000964	1.086	1.04431987437
0.000965	1.074	1.05286466367
0.000966	1.072	1.06339832612
0.000967	1.054	1.07102007451
0.000968	1.052	1.07391619785
0.000969	1.056	1.0774339887
0.00097	1.038	1.07357160916
0.000971	1.042	1.06781833661
0.000972	1.042	1.07155774459
0.000973	1.036	1.06897333924
0.000974	1.034	1.06622886849
0.000975	1.044	1.0668008249
0.000976	1.042	1.06781833661
0.000977	1.048	1.0685017548
0.000978	1.046	1.0601339538
0.000979	1.048	1.04004615282
0.00098	1.046	1.03917467252
0.000981	1.044	1.03637059009
0.000982	1.034	1.03191278701
0.000983	1.024	1.02148127736
0.000984	1.01	1.01680873324
0.000985	1.006	1.01092235112
0.000986	1.006	1.01487142043
0.000987	1.004	1.01586613291
0.000988	1.0	1.00995049384
0.000989	1.004	1.00398406362
0.00099	0.992	1.00196606729
0.000991	0.998	0.998997497494
0.000992	1.006	0.996977432041
0.000993	0.998	0.992973312834
0.000994	0.994	0.996977432041
0.000995	0.984	0.991838696563
0.000996	0.98	0.983666610189
0.000997	0.964	0.979134311522
0.000998	0.97	0.980357077804
0.000999	0.974	0.980471315236
0.001	0.968	0.975179983388
0.001001	0.962	0.971882708973
0.001002	0.958	0.969657671552
0.001003	0.946	0.966997414681
0.001004	0.952	0.974523473293
0.001005	0.952	0.974523473293
0.001006	0.948	0.978415044856
0.001007	0.936	0.96742131463
0.001008	0.934	0.968320194977
0.001009	0.928	0.973044706064
0.00101	0.924	0.966552636953
0.001011	0.918	0.956700580119
0.001012	0.924	0.95615061575
0.001013	0.922	0.959122515636
0.001014	0.938	0.96028953967
0.001015	0.938	0.96236999122
0.001016	0.934	0.943209414711
0.001017	0.932	0.942006369405
0.001018	0.924	0.941394709992
0.001019	0.934	0.949549366805
0.00102	0.93	0.945039681707
0.001021	0.924	0.939267799938
0.001022	0.92	0.947417542586
0.001023	0.918	0.94619025571
0.001024	0.916	0.95128544612
0.001025	0.918	0.939827643773
0.001026	0.918	0.941953289712
0.001027	0.92	0.941063228481
0.001028	0.91	0.939095309327
0.001029	0.906	0.942954929994
0.00103	0.906	0.94083154709
0.001031	0.91	0.941222609163
0.001032	0.9	0.93914855055
0.001033	0.894	0.94168147481
0.001034	0.898	0.944243612634
0.001035	0.896	0.940842175925
0.001036	0.884	0.933029474347
0.001037	0.874	0.92634982593
0.001038	0.876	0.940544523135
0.001039	0.874	0.934945987745
0.00104	0.878	0.939742517927
0.001041	0.872	0.9400085106
0.001042	0.874	0.941341595809
0.001043	0.878	0.94610570234
0.001044	0.862	0.937526532958
0.001045	0.862	0.939657384369
0.001046	0.864	0.936751834799
0.001047	0.858	0.930503089732
0.001048	0.864	0.934614358974
0.001049	0.854	0.934175572363
0.00105	0.852	0.930642788614
0.001051	0.858	0.93906123336
0.001052	0.862	0.941783414592
0.001053	0.862	0.946021141413
0.001054	0.86	0.948894093142
0.001055	0.86	0.950999474237
0.001056	0.856	0.944067794176
0.001057	0.85	0.939946807006
0.001058	0.854	0.934175572363
0.001059	0.85	0.93139680051
0.00106	0.844	0.933629476827
0.001061	0.836	0.940799659864
0.001062	0.838	0.935818358444
0.001063	0.828	0.922180025808
0.001064	0.836	0.923636292054
0.001065	0.84	0.926498785752
0.001066	0.808	0.916043667081
0.001067	0.804	0.908616530776
0.001068	0.802	0.909283234202
0.001069	0.804	0.91300821464
0.00107	0.806	0.916713695763
0.001071	0.812	0.921225271039
0.001072	0.812	0.925557129517
0.001073	0.806	0.921066772824
0.001074	0.792	0.914732747856
0.001075	0.792	0.912543697584
0.001076	0.79	0.902164064902
0.001077	0.788	0.898362955603
0.001078	0.782	0.906904625636
0.001079	0.776	0.902121942977
0.00108	0.774	0.902731410775
0.001081	0.78	0.911921049214
0.001082	0.784	0.912876771531
0.001083	0.788	0.913813985448
0.001084	0.786	0.907856816905
0.001085	0.784	0.912876771531
0.001086	0.776	0.910946760245
0.001087	0.774	0.891585105304
0.001088	0.776	0.893209941727
0.001089	0.778	0.885841972363
0.00109	0.77	0.886058688801
0.001091	0.774	0.887087368865
0.001092	0.76	0.873155198118
0.001093	0.748	0.855859801603
0.001094	0.74	0.851116913238
0.001095	0.754	0.865727439787
0.001096	0.758	0.869158213446
0.001097	0.754	0.863414153231
0.001098	0.754	0.863414153231
0.001099	0.752	0.861682075942
0.0011	0.754	0.863414153231
0.001101	0.754	0.865727439787
0.001102	0.758	0.8668540823
0.001103	0.762	0.867960828609
0.001104	0.766	0.87820498746
0.001105	0.756	0.869749389192
0.001106	0.752	0.870916758364
0.001107	0.748	0.865156633217
0.001108	0.752	0.870916758364
0.001109	0.742	0.8668540823
0.00111	0.738	0.877129408924
0.001111	0.738	0.877129408924
0.001112	0.738	0.87484627221
0.001113	0.748	0.881190104348
0.001114	0.748	0.878917516039
0.001115	0.748	0.872064217819
0.001116	0.752	0.875497572812
0.001117	0.746	0.870335567468
0.001118	0.734	0.866743329943
0.001119	0.73	0.865505632564
0.00112	0.732	0.867280808043
0.001121	0.73	0.867813343986
0.001122	0.722	0.858321618043
0.001123	0.71	0.854341851954
0.001124	0.714	0.853348697778
0.001125	0.718	0.85233561465
0.001126	0.716	0.850496325683
0.001127	0.716	0.848141497629
0.001128	0.71	0.837794724261
0.001129	0.712	0.834898796262
0.00113	0.72	0.847112743382
0.001131	0.714	0.85100176263
0.001132	0.718	0.842897384027
0.001133	0.708	0.838293504687
0.001134	0.708	0.840675918532
0.001135	0.698	0.831141383881
0.001136	0.704	0.836889478964
0.001137	0.7	0.837854402626
0.001138	0.7	0.835463942968
0.001139	0.698	0.835940189248
0.00114	0.7	0.837854402626
0.001141	0.696	0.836411382036
0.001142	0.698	0.833544239978
0.001143	0.696	0.83879914163
0.001144	0.694	0.836877529869
0.001145	0.698	0.831141383881
0.001146	0.694	0.832084130362
0.001147	0.682	0.82515210719
0.001148	0.678	0.82602421272
0.001149	0.684	0.824708433327
0.00115	0.684	0.824708433327
0.001151	0.68	0.828009661779
0.001152	0.678	0.830852574167
0.001153	0.672	0.817567122627
0.001154	0.674	0.819587701225
0.001155	0.674	0.819587701225
0.001156	0.672	0.82000975604
0.001157	0.672	0.822445134948
0.001158	0.672	0.812659830433
0.001159	0.67	0.815536633144
0.00116	0.67	0.817985329942
0.001161	0.662	0.81471221913
0.001162	0.66	0.812649986156
0.001163	0.656	0.808494897943
0.001164	0.652	0.809256448847
0.001165	0.652	0.811724091056
0.001166	0.65	0.812096053432
0.001167	0.646	0.812824704349
0.001168	0.65	0.817006731918
0.001169	0.646	0.817731007117
0.00117	0.644	0.818085570096
0.001171	0.636	0.809632015177
0.001172	0.64	0.813879597975
0.001173	0.642	0.813533035592
0.001174	0.648	0.814920855053
0.001175	0.65	0.814555093287
0.001176	0.65	0.817006731918
0.001177	0.648	0.812462922231
0.001178	0.644	0.813181406575
0.001179	0.642	0.808601261439
0.00118	0.644	0.80824748685
0.001181	0.648	0.805044098171
0.001182	0.65	0.812096053432
0.001183	0.642	0.818435092112
0.001184	0.64	0.808949936646
0.001185	0.632	0.805342163307
0.001186	0.63	0.805667425182
0.001187	0.634	0.802523519905
0.001188	0.63	0.805667425182
0.001189	0.628	0.805987592957
0.00119	0.618	0.797543729209
0.001191	0.62	0.799749960925
0.001192	0.612	0.79085776218
0.001193	0.612	0.785783685247
0.001194	0.61	0.783517708798
0.001195	0.612	0.780676629598
0.001196	0.608	0.778675799033
0.001197	0.608	0.776103085936
0.001198	0.604	0.774069764298
0.001199	0.598	0.772266793278
0.0012	0.598	0.772266793278
0.001201	0.602	0.766548106775
0.001202	0.602	0.763934552171
0.001203	0.604	0.763664847954
0.001204	0.606	0.755489245456
0.001205	0.604	0.753116192895
0.001206	0.6	0.748331477355
0.001207	0.592	0.741306953967
0.001208	0.592	0.744
0.001209	0.586	0.742026953688
0.00121	0.594	0.749108803846
0.001211	0.588	0.749837315689
0.001212	0.582	0.745168437335
0.001213	0.58	0.742697785105
0.001214	0.572	0.735401930919
0.001215	0.572	0.738116521967
0.001216	0.57	0.738308878451
0.001217	0.568	0.741199028602
0.001218	0.56	0.736478105581
0.001219	0.562	0.744416550058
0.00122	0.566	0.741379794707
0.001221	0.566	0.741379794707
0.001222	0.566	0.754747639943
0.001223	0.564	0.754919863297
0.001224	0.57	0.757033684852
0.001225	0.56	0.752595508889
0.001226	0.55	0.745318723769
0.001227	0.544	0.734890468029
0.001228	0.548	0.740064862022
0.001229	0.552	0.745181856999
0.00123	0.554	0.74771919863
0.001231	0.556	0.747572070104
0.001232	0.556	0.750242627421
0.001233	0.558	0.747419560889
0.001234	0.554	0.745039596263
0.001235	0.556	0.747572070104
0.001236	0.552	0.747860949642
0.001237	0.55	0.745318723769
0.001238	0.542	0.737723525448
0.001239	0.536	0.735325778142
0.00124	0.528	0.732950202947
0.001241	0.528	0.741091087519
0.001242	0.534	0.740840063711
0.001243	0.534	0.738135488918
0.001244	0.534	0.729961642828
0.001245	0.53	0.727392603757
0.001246	0.532	0.727307362812
0.001247	0.54	0.737834669828
0.001248	0.534	0.740840063711
0.001249	0.534	0.740840063711
0.00125	0.534	0.740840063711
0.001251	0.534	0.738135488918
0.001252	0.526	0.741163949474
0.001253	0.528	0.743784915147
0.001254	0.528	0.74646902146
0.001255	0.526	0.738460560897
0.001256	0.524	0.741231407861
0.001257	0.524	0.735815194189
0.001258	0.51	0.730684610485
0.001259	0.508	0.727967032221
0.00126	0.51	0.738850458483
0.001261	0.514	0.738785489841
0.001262	0.508	0.73887482025
0.001263	0.504	0.736195626176
0.001264	0.506	0.736182042704
0.001265	0.502	0.736203776138
0.001266	0.506	0.736182042704
0.001267	0.508	0.736163025423
0.001268	0.506	0.730728403718
0.001269	0.504	0.728
0.00127	0.504	0.730742088565
0.001271	0.502	0.725255816936
0.001272	0.498	0.728008241712
0.001273	0.494	0.722470760654
0.001274	0.49	0.722426466846
0.001275	0.5	0.730753036258
0.001276	0.504	0.736195626176
0.001277	0.5	0.725258574579
0.001278	0.498	0.719719389762
0.001279	0.494	0.72523375542
0.00128	0.496	0.730742088565
0.001281	0.492	0.730709244502
0.001282	0.496	0.730742088565
0.001283	0.49	0.733416661932
0.001284	0.49	0.733416661932
0.001285	0.484	0.72783514617
0.001286	0.488	0.736108687627
0.001287	0.484	0.733310302669
0.001288	0.478	0.730421795951
0.001289	0.478	0.727678500438
0.00129	0.482	0.730531313497
0.001291	0.484	0.736032607973
0.001292	0.484	0.736032607973
0.001293	0.482	0.73326393611
0.001294	0.478	0.730421795951
0.001295	0.476	0.7220969464
0.001296	0.478	0.722160646948
0.001297	0.478	0.722160646948
0.001298	0.476	0.7220969464
0.001299	0.47	0.719096655534
0.0013	0.466	0.707703327673
0.001301	0.466	0.707703327673
0.001302	0.468	0.713425539212
0.001303	0.464	0.707604409257
0.001304	0.462	0.701823339595
0.001305	0.46	0.698856208386
0.001306	0.464	0.699073672799
0.001307	0.462	0.693221465334
0.001308	0.46	0.690217357069
0.001309	0.456	0.684152029888
0.00131	0.46	0.687313611098
0.001311	0.466	0.696307403379
0.001312	0.468	0.69640218265
0.001313	0.466	0.693429160044
0.001314	0.462	0.693221465334
0.001315	0.458	0.690098543688
0.001316	0.46	0.695988505652
0.001317	0.45	0.692459385091
0.001318	0.448	0.677713803903
0.001319	0.456	0.687069137715
0.00132	0.46	0.687313611098
0.001321	0.45	0.677864293203
0.001322	0.448	0.680658504685
0.001323	0.448	0.677713803903
0.001324	0.45	0.683739716559
0.001325	0.456	0.68997391255
0.001326	0.454	0.686938134041
0.001327	0.45	0.680808343075
0.001328	0.448	0.680658504685
0.001329	0.45	0.683739716559
0.00133	0.45	0.686658576004
0.001331	0.448	0.686510014494
0.001332	0.444	0.683274469009
0.001333	0.438	0.682756179027
0.001334	0.436	0.679635196263
0.001335	0.43	0.676091709755
0.001336	0.428	0.675881646444
0.001337	0.422	0.666270215453
0.001338	0.424	0.669495332321
0.001339	0.42	0.669029147347
0.00134	0.418	0.668786961595
0.001341	0.42	0.672011904656
0.001342	0.42	0.672011904656
0.001343	0.42	0.672011904656
0.001344	0.422	0.675215521149
0.001345	0.422	0.672246978424
0.001346	0.42	0.674981481227
0.001347	0.424	0.675443557968
0.001348	0.422	0.669265268784
0.001349	0.422	0.669265268784
0.00135	0.418	0.668786961595
0.001351	0.42	0.669029147347
0.001352	0.416	0.662528489953
0.001353	0.408	0.658434506994
0.001354	0.4	0.651152823844
0.001355	0.402	0.657568247409
0.001356	0.402	0.651456828961
0.001357	0.398	0.650842530878
0.001358	0.398	0.644667356084
0.001359	0.398	0.650842530878
0.00136	0.398	0.647762302083
0.001361	0.404	0.651754555028
0.001362	0.402	0.651456828961
0.001363	0.402	0.648379518492
0.001364	0.396	0.634967715715
0.001365	0.396	0.631810098052
0.001366	0.402	0.632768520077
0.001367	0.408	0.627324477444
0.001368	0.412	0.640512294964
0.001369	0.414	0.643897507372
0.00137	0.414	0.646996136001
0.001371	0.408	0.643067648074
0.001372	0.406	0.642778344377
0.001373	0.398	0.628964227918
0.001374	0.398	0.632136061303
0.001375	0.398	0.632136061303
0.001376	0.394	0.628302474927
0.001377	0.392	0.618333243486
0.001378	0.39	0.617980582219
0.001379	0.39	0.62441973063
0.00138	0.386	0.620486905583
0.001381	0.386	0.620486905583
0.001382	0.384	0.613631811431
0.001383	0.378	0.605900982009
0.001384	0.374	0.598434624667
0.001385	0.378	0.605900982009
0.001386	0.376	0.60218269653
0.001387	0.372	0.594656203196
0.001388	0.374	0.601767396923
0.001389	0.384	0.613631811431
0.00139	0.378	0.615723964127
0.001391	0.374	0.611656766496
0.001392	0.366	0.606666300366
0.001393	0.366	0.609954096634
0.001394	0.36	0.601996677732
0.001395	0.362	0.612336508792
0.001396	0.36	0.608604962188
0.001397	0.36	0.611882341631
0.001398	0.354	0.607193544103
0.001399	0.35	0.602909611799
0.0014	0.362	0.612336508792
0.001401	0.366	0.622931777966
0.001402	0.364	0.625702804852
0.001403	0.366	0.626134170925
0.001404	0.362	0.622057875121
0.001405	0.362	0.622057875121
0.001406	0.358	0.614683658478
0.001407	0.354	0.61374587575
0.001408	0.35	0.61603571325
0.001409	0.354	0.623445266242
0.00141	0.356	0.623910249956
0.001411	0.354	0.623445266242
0.001412	0.352	0.622973514686
0.001413	0.346	0.621517497742
0.001414	0.34	0.616765757804
0.001415	0.344	0.6177896082
0.001416	0.342	0.614032572426
0.001417	0.336	0.609183059515
0.001418	0.34	0.610245852096
0.001419	0.338	0.609717967588
0.00142	0.338	0.609717967588
0.001421	0.342	0.617281135302
0.001422	0.336	0.612457345454
0.001423	0.338	0.616243458383
0.001424	0.338	0.616243458383
0.001425	0.334	0.608641109358
0.001426	0.336	0.609183059515
0.001427	0.334	0.608641109358
0.001428	0.336	0.609183059515
0.001429	0.34	0.610245852096
0.00143	0.332	0.601478179155
0.001431	0.336	0.599252868162
0.001432	0.334	0.598701929177
0.001433	0.326	0.582858473388
0.001434	0.33	0.584037670018
0.001435	0.33	0.584037670018
0.001436	0.334	0.585187149551
0.001437	0.336	0.578881680484
0.001438	0.34	0.586856030045
0.001439	0.344	0.587931968854
0.00144	0.346	0.598568291843
0.001441	0.338	0.589708402518
0.001442	0.334	0.588594937117
0.001443	0.334	0.588594937117
0.001444	0.334	0.588594937117
0.001445	0.336	0.589155327567
0.001446	0.338	0.589708402518
0.001447	0.338	0.589708402518
0.001448	0.336	0.592540293989
0.001449	0.334	0.588594937117
0.00145	0.34	0.596992462264
0.001451	0.34	0.593632883186
0.001452	0.338	0.593090212362
0.001453	0.332	0.588027210255
0.001454	0.332	0.588027210255
0.001455	0.326	0.582858473388
0.001456	0.322	0.581649378922
0.001457	0.32	0.581033561853
0.001458	0.318	0.580410199773
0.001459	0.318	0.580410199773
0.00146	0.316	0.576319355913
0.001461	0.312	0.57502695589
0.001462	0.312	0.57502695589
0.001463	0.314	0.572192275376
0.001464	0.308	0.563148293081
0.001465	0.31	0.56382621436
0.001466	0.312	0.564496235594
0.001467	0.31	0.570876519048
0.001468	0.308	0.573703756306
0.001469	0.298	0.559639169465
0.00147	0.3	0.560357029045
0.001471	0.292	0.5538375213
0.001472	0.29	0.553082272361
0.001473	0.292	0.5538375213
0.001474	0.286	0.547908751527
0.001475	0.284	0.543455609963
0.001476	0.286	0.544246267787
0.001477	0.29	0.549454274713
0.001478	0.288	0.548685702383
0.001479	0.296	0.558913231191
0.00148	0.296	0.558913231191
0.001481	0.296	0.558913231191
0.001482	0.296	0.558913231191
0.001483	0.296	0.558913231191
0.001484	0.294	0.5581791827
0.001485	0.292	0.5538375213
0.001486	0.298	0.559639169465
0.001487	0.296	0.558913231191
0.001488	0.296	0.558913231191
0.001489	0.294	0.5581791827
0.00149	0.296	0.558913231191
0.001491	0.294	0.5581791827
0.001492	0.288	0.555928052899
0.001493	0.284	0.554386147013
0.001494	0.284	0.554386147013
0.001495	0.284	0.554386147013
0.001496	0.28	0.552810998443
0.001497	0.278	0.544716439994
0.001498	0.28	0.54918120871
0.001499	0.284	0.565105299922
0.0015	0.284	0.565105299922
0.001501	0.286	0.56586570845
0.001502	0.282	0.557203732938
0.001503	0.282	0.557203732938
0.001504	0.286	0.558752181204
0.001505	0.286	0.55516123784
0.001506	0.278	0.552010869458
0.001507	0.278	0.555622173784
0.001508	0.278	0.555622173784
0.001509	0.278	0.548375783565
0.00151	0.28	0.54918120871
0.001511	0.28	0.55641710973
0.001512	0.274	0.546739426052
0.001513	0.27	0.533947562968
0.001514	0.268	0.533081607261
0.001515	0.268	0.536820267874
0.001516	0.26	0.521919534028
0.001517	0.262	0.526645991155
0.001518	0.26	0.525737577124
0.001519	0.26	0.525737577124
0.00152	0.25	0.505470078244
0.001521	0.246	0.503471945594
0.001522	0.246	0.503471945594
0.001523	0.244	0.510356737978
0.001524	0.24	0.508330601086
0.001525	0.234	0.505216785153
0.001526	0.232	0.504158705171
0.001527	0.23	0.503090449124
0.001528	0.228	0.505980236768
0.001529	0.226	0.504899990097
0.00153	0.226	0.500923147798
0.001531	0.23	0.503090449124
0.001532	0.228	0.502011952049
0.001533	0.23	0.510979451642
0.001534	0.226	0.496914479564
0.001535	0.23	0.503090449124
0.001536	0.234	0.509160092702
0.001537	0.23	0.507050293363
0.001538	0.23	0.510979451642
0.001539	0.228	0.505980236768
0.00154	0.23	0.507050293363
0.001541	0.23	0.507050293363
0.001542	0.226	0.504899990097
0.001543	0.228	0.505980236768
0.001544	0.228	0.502011952049
0.001545	0.226	0.488798527003
0.001546	0.224	0.499823969013
0.001547	0.226	0.496914479564
0.001548	0.226	0.496914479564
0.001549	0.23	0.499099188539
0.00155	0.232	0.500175969035
0.001551	0.228	0.498012048047
0.001552	0.226	0.496914479564
0.001553	0.224	0.495806413835
0.001554	0.226	0.496914479564
0.001555	0.232	0.504158705171
0.001556	0.234	0.509160092702
0.001557	0.232	0.508110224262
0.001558	0.234	0.509160092702
0.001559	0.23	0.503090449124
0.00156	0.23	0.503090449124
0.001561	0.228	0.502011952049
0.001562	0.226	0.500923147798
0.001563	0.22	0.489489530021
0.001564	0.218	0.48834004546
0.001565	0.21	0.479478883789
0.001566	0.212	0.484825741891
0.001567	0.21	0.471062628533
0.001568	0.21	0.471062628533
0.001569	0.21	0.471062628533
0.00157	0.206	0.464288703287
0.001571	0.21	0.479478883789
0.001572	0.21	0.479478883789
0.001573	0.212	0.484825741891
0.001574	0.212	0.484825741891
0.001575	0.214	0.486008230383
0.001576	0.212	0.476503934926
0.001577	0.212	0.4722880477
0.001578	0.212	0.4722880477
0.001579	0.212	0.4722880477
0.00158	0.21	0.471062628533
0.001581	0.206	0.468576567916
0.001582	0.208	0.474063286914
0.001583	0.214	0.477707023185
0.001584	0.216	0.478898736687
0.001585	0.216	0.483056932462
0.001586	0.214	0.481875502594
0.001587	0.212	0.480682847624
0.001588	0.214	0.481875502594
0.001589	0.214	0.481875502594
0.00159	0.212	0.480682847624
0.001591	0.214	0.486008230383
0.001592	0.214	0.486008230383
0.001593	0.212	0.476503934926
0.001594	0.21	0.475289385533
0.001595	0.208	0.469825499521
0.001596	0.208	0.469825499521
0.001597	0.206	0.468576567916
0.001598	0.208	0.474063286914
0.001599	0.202	0.4703147882
0.0016	0.2	0.460434577329
0.001601	0.204	0.463016198421
0.001602	0.2	0.45607017004
0.001603	0.2	0.45607017004
0.001604	0.204	0.458676356487
0.001605	0.202	0.457379492326
0.001606	0.206	0.472825549225
0.001607	0.206	0.472825549225
0.001608	0.206	0.472825549225
0.001609	0.204	0.467315739089
0.00161	0.204	0.467315739089
0.001611	0.204	0.467315739089
0.001612	0.202	0.466042916479
0.001613	0.2	0.464758001545
0.001614	0.2	0.464758001545
0.001615	0.202	0.4703147882
0.001616	0.208	0.474063286914
0.001617	0.204	0.467315739089
0.001618	0.2	0.464758001545
0.001619	0.196	0.462151490315
0.00162	0.196	0.462151490315
0.001621	0.196	0.462151490315
0.001622	0.196	0.466459001414
0.001623	0.194	0.460829686544
0.001624	0.19	0.453762052182
0.001625	0.186	0.442045246553
0.001626	0.18	0.437721372565
0.001627	0.182	0.448191923176
0.001628	0.182	0.448191923176
0.001629	0.18	0.446766158074
0.00163	0.18	0.446766158074
0.001631	0.18	0.446766158074
0.001632	0.176	0.439344966968
0.001633	0.172	0.427101861387
0.001634	0.17	0.434856298103
0.001635	0.172	0.431759192143
0.001636	0.174	0.433271277608
0.001637	0.178	0.436252220625
0.001638	0.176	0.434768904132
0.001639	0.182	0.443707110603
0.00164	0.182	0.443707110603
0.001641	0.182	0.434598665437
0.001642	0.182	0.434598665437
0.001643	0.186	0.446546750072
0.001644	0.18	0.437721372565
0.001645	0.18	0.437721372565
0.001646	0.18	0.437721372565
0.001647	0.178	0.436252220625
0.001648	0.176	0.430144161881
0.001649	0.176	0.430144161881
0.00165	0.176	0.430144161881
0.001651	0.176	0.434768904132
0.001652	0.174	0.433271277608
0.001653	0.172	0.431759192143
0.001654	0.174	0.433271277608
0.001655	0.17	0.430232495286
0.001656	0.17	0.430232495286
0.001657	0.17	0.430232495286
0.001658	0.168	0.42869103093
0.001659	0.166	0.422426324937
0.00166	0.158	0.406246230752
0.001661	0.156	0.404554075495
0.001662	0.154	0.397849217669
0.001663	0.15	0.394334883063
0.001664	0.15	0.394334883063
0.001665	0.146	0.380373500654
0.001666	0.144	0.37850231175
0.001667	0.144	0.37850231175
0.001668	0.14	0.369323706252
0.001669	0.14	0.369323706252
0.00167	0.144	0.37850231175
0.001671	0.144	0.37850231175
0.001672	0.148	0.392550633677
0.001673	0.148	0.397612877055
0.001674	0.156	0.404554075495
0.001675	0.156	0.399579779268
0.001676	0.156	0.399579779268
0.001677	0.156	0.399579779268
0.001678	0.158	0.401292910478
0.001679	0.158	0.401292910478
0.00168	0.156	0.404554075495
0.001681	0.156	0.404554075495
0.001682	0.156	0.404554075495
0.001683	0.156	0.404554075495
0.001684	0.156	0.404554075495
0.001685	0.154	0.402844883299
0.001686	0.156	0.409467947464
0.001687	0.156	0.399579779268
0.001688	0.156	0.399579779268
0.001689	0.154	0.397849217669
0.00169	0.156	0.399579779268
0.001691	0.156	0.404554075495
0.001692	0.156	0.404554075495
0.001693	0.154	0.402844883299
0.001694	0.152	0.401118436375
0.001695	0.154	0.412654819431
0.001696	0.154	0.412654819431
0.001697	0.154	0.412654819431
0.001698	0.154	0.412654819431
0.001699	0.154	0.412654819431
0.0017	0.154	0.412654819431
0.001701	0.154	0.412654819431
0.001702	0.15	0.409267638594
0.001703	0.148	0.407548770088
0.001704	0.146	0.405812764708
0.001705	0.142	0.397285791339
0.001706	0.14	0.395474398666
0.001707	0.14	0.395474398666
0.001708	0.14	0.395474398666
0.001709	0.14	0.395474398666
0.00171	0.142	0.397285791339
0.001711	0.142	0.397285791339
0.001712	0.142	0.397285791339
0.001713	0.144	0.39907893956
0.001714	0.142	0.392219326398
0.001715	0.146	0.400854088167
0.001716	0.142	0.397285791339
0.001717	0.14	0.395474398666
0.001718	0.14	0.395474398666
0.001719	0.142	0.397285791339
0.00172	0.14	0.395474398666
0.001721	0.134	0.389928198519
0.001722	0.136	0.391795865216
0.001723	0.14	0.395474398666
0.001724	0.138	0.393644509678
0.001725	0.136	0.386657471155
0.001726	0.136	0.386657471155
0.001727	0.138	0.388530565078
0.001728	0.134	0.379531289883
0.001729	0.136	0.381449865644
0.00173	0.136	0.381449865644
0.001731	0.14	0.390384425919
0.001732	0.142	0.392219326398
0.001733	0.144	0.404059401574
0.001734	0.148	0.407548770088
0.001735	0.148	0.407548770088
0.001736	0.146	0.405812764708
0.001737	0.144	0.404059401574
0.001738	0.144	0.39907893956
0.001739	0.146	0.400854088167
0.00174	0.148	0.402611475246
0.001741	0.148	0.402611475246
0.001742	0.148	0.402611475246
0.001743	0.15	0.404351332383
0.001744	0.148	0.397612877055
0.001745	0.146	0.395833298246
0.001746	0.144	0.394035531393
0.001747	0.142	0.392219326398
0.001748	0.136	0.386657471155
0.001749	0.138	0.388530565078
0.00175	0.136	0.386657471155
0.001751	0.138	0.388530565078
0.001752	0.138	0.388530565078
0.001753	0.138	0.388530565078
0.001754	0.138	0.388530565078
0.001755	0.134	0.374224531532
0.001756	0.132	0.372257975066
0.001757	0.132	0.372257975066
0.001758	0.132	0.372257975066
0.001759	0.13	0.370270171631
0.00176	0.13	0.370270171631
0.001761	0.128	0.368260777167
0.001762	0.132	0.372257975066
0.001763	0.132	0.372257975066
0.001764	0.132	0.372257975066
0.001765	0.128	0.368260777167
0.001766	0.13	0.370270171631
0.001767	0.13	0.370270171631
0.001768	0.126	0.366229436283
0.001769	0.128	0.368260777167
0.00177	0.126	0.366229436283
0.001771	0.124	0.364175781732
0.001772	0.126	0.366229436283
0.001773	0.128	0.368260777167
0.001774	0.126	0.366229436283
0.001775	0.124	0.364175781732
0.001776	0.126	0.366229436283
0.001777	0.128	0.357233816988
0.001778	0.128	0.357233816988
0.001779	0.128	0.357233816988
0.00178	0.126	0.355139409247
0.001781	0.124	0.347309660102
0.001782	0.124	0.347309660102
0.001783	0.122	0.34513185886
0.001784	0.118	0.340699280892
0.001785	0.118	0.340699280892
0.001786	0.116	0.338443496023
0.001787	0.116	0.338443496023
0.001788	0.12	0.348711915483
0.001789	0.12	0.348711915483
0.00179	0.118	0.346519840702
0.001791	0.118	0.346519840702
0.001792	0.12	0.348711915483
0.001793	0.12	0.348711915483
0.001794	0.116	0.344302192848
0.001795	0.118	0.346519840702
0.001796	0.114	0.342058474533
0.001797	0.114	0.342058474533
0.001798	0.116	0.344302192848
0.001799	0.11	0.337490740614
0.0018	0.112	0.339788169306
0.001801	0.112	0.339788169306
0.001802	0.112	0.339788169306
0.001803	0.114	0.342058474533
0.001804	0.116	0.344302192848
0.001805	0.112	0.339788169306
0.001806	0.108	0.335165630696
0.001807	0.104	0.330430022849
0.001808	0.106	0.33281225939
0.001809	0.106	0.33281225939
0.00181	0.108	0.335165630696
0.001811	0.108	0.335165630696
0.001812	0.11	0.337490740614
0.001813	0.106	0.33281225939
0.001814	0.104	0.330430022849
0.001815	0.108	0.335165630696
0.001816	0.108	0.335165630696
0.001817	0.11	0.337490740614
0.001818	0.11	0.331511689085
0.001819	0.11	0.331511689085
0.00182	0.108	0.329144345235
0.001821	0.108	0.329144345235
0.001822	0.11	0.331511689085
0.001823	0.11	0.325422801905
0.001824	0.108	0.323010835732
0.001825	0.108	0.323010835732
0.001826	0.112	0.327804819977
0.001827	0.11	0.325422801905
0.001828	0.11	0.325422801905
0.001829	0.11	0.325422801905
0.00183	0.112	0.327804819977
0.001831	0.11	0.325422801905
0.001832	0.11	0.325422801905
0.001833	0.112	0.327804819977
0.001834	0.11	0.325422801905
0.001835	0.11	0.325422801905
0.001836	0.108	0.329144345235
0.001837	0.108	0.329144345235
0.001838	0.104	0.32432082881
0.001839	0.106	0.32674760902
0.00184	0.11	0.331511689085
0.001841	0.106	0.32674760902
0.001842	0.106	0.32674760902
0.001843	0.106	0.32674760902
0.001844	0.104	0.32432082881
0.001845	0.102	0.321863325031
0.001846	0.102	0.321863325031
0.001847	0.1	0.31304951685
0.001848	0.1	0.31304951685
0.001849	0.098	0.310477052292
0.00185	0.096	0.307870102478
0.001851	0.098	0.310477052292
0.001852	0.098	0.310477052292
0.001853	0.094	0.305227783794
0.001854	0.094	0.305227783794
0.001855	0.09	0.293087017795
0.001856	0.09	0.293087017795
0.001857	0.088	0.290268840904
0.001858	0.09	0.293087017795
0.001859	0.09	0.293087017795
0.00186	0.09	0.293087017795
0.001861	0.088	0.290268840904
0.001862	0.088	0.290268840904
0.001863	0.088	0.290268840904
0.001864	0.086	0.28740911607
0.001865	0.086	0.28740911607
0.001866	0.084	0.284506590433
0.001867	0.084	0.284506590433
0.001868	0.08	0.271293199325
0.001869	0.08	0.271293199325
0.00187	0.082	0.274364720764
0.001871	0.082	0.274364720764
0.001872	0.082	0.274364720764
0.001873	0.084	0.277387815161
0.001874	0.082	0.274364720764
0.001875	0.08	0.271293199325
0.001876	0.08	0.271293199325
0.001877	0.08	0.271293199325
0.001878	0.08	0.271293199325
0.001879	0.08	0.271293199325
0.00188	0.08	0.271293199325
0.001881	0.08	0.271293199325
0.001882	0.078	0.268171586862
0.001883	0.08	0.271293199325
0.001884	0.082	0.281559940332
0.001885	0.084	0.284506590433
0.001886	0.084	0.284506590433
0.001887	0.084	0.284506590433
0.001888	0.084	0.284506590433
0.001889	0.082	0.281559940332
0.00189	0.076	0.272440819262
0.001891	0.078	0.275528582909
0.001892	0.08	0.278567765544
0.001893	0.078	0.268171586862
0.001894	0.08	0.271293199325
0.001895	0.078	0.268171586862
0.001896	0.082	0.281559940332
0.001897	0.082	0.281559940332
0.001898	0.084	0.284506590433
0.001899	0.082	0.281559940332
0.0019	0.082	0.281559940332
0.001901	0.082	0.281559940332
0.001902	0.082	0.281559940332
0.001903	0.08	0.278567765544
0.001904	0.08	0.278567765544
0.001905	0.082	0.281559940332
0.001906	0.076	0.272440819262
0.001907	0.076	0.272440819262
0.001908	0.074	0.26930280355
0.001909	0.074	0.26930280355
0.00191	0.076	0.272440819262
0.001911	0.076	0.272440819262
0.001912	0.074	0.26930280355
0.001913	0.076	0.272440819262
0.001914	0.076	0.272440819262
0.001915	0.074	0.26930280355
0.001916	0.074	0.26930280355
0.001917	0.074	0.26930280355
0.001918	0.072	0.266112758056
0.001919	0.07	0.262868788562
0.00192	0.07	0.262868788562
0.001921	0.07	0.262868788562
0.001922	0.07	0.262868788562
0.001923	0.07	0.262868788562
0.001924	0.07	0.262868788562
0.001925	0.07	0.262868788562
0.001926	0.07	0.262868788562
0.001927	0.07	0.262868788562
0.001928	0.068	0.251745903641
0.001929	0.068	0.251745903641
0.00193	0.066	0.248282097623
0.001931	0.066	0.248282097623
0.001932	0.066	0.248282097623
0.001933	0.068	0.251745903641
0.001934	0.068	0.251745903641
0.001935	0.068	0.251745903641
0.001936	0.066	0.248282097623
0.001937	0.068	0.251745903641
0.001938	0.066	0.248282097623
0.001939	0.068	0.259568873327
0.00194	0.068	0.259568873327
0.001941	0.068	0.259568873327
0.001942	0.068	0.259568873327
0.001943	0.068	0.259568873327
0.001944	0.068	0.259568873327
0.001945	0.068	0.259568873327
0.001946	0.066	0.256210850668
0.001947	0.066	0.256210850668
0.001948	0.066	0.256210850668
0.001949	0.066	0.256210850668
0.00195	0.064	0.252792404949
0.001951	0.066	0.256210850668
0.001952	0.066	0.256210850668
0.001953	0.064	0.252792404949
0.001954	0.062	0.249311050698
0.001955	0.062	0.249311050698
0.001956	0.062	0.249311050698
0.001957	0.064	0.252792404949
0.001958	0.064	0.252792404949
0.001959	0.064	0.252792404949
0.00196	0.06	0.245764114549
0.001961	0.058	0.242148714636
0.001962	0.058	0.242148714636
0.001963	0.058	0.242148714636
0.001964	0.058	0.242148714636
0.001965	0.06	0.245764114549
0.001966	0.058	0.242148714636
0.001967	0.054	0.234699808266
0.001968	0.056	0.238461736973
0.001969	0.054	0.234699808266
0.00197	0.054	0.234699808266
0.001971	0.054	0.234699808266
0.001972	0.056	0.238461736973
0.001973	0.054	0.234699808266
0.001974	0.054	0.234699808266
0.001975	0.054	0.234699808266
0.001976	0.05	0.226936114358
0.001977	0.05	0.226936114358
0.001978	0.052	0.230859264488
0.001979	0.052	0.230859264488
0.00198	0.052	0.230859264488
0.001981	0.052	0.230859264488
0.001982	0.052	0.230859264488
0.001983	0.054	0.234699808266
0.001984	0.054	0.234699808266
0.001985	0.054	0.234699808266
0.001986	0.056	0.238461736973
0.001987	0.054	0.234699808266
0.001988	0.052	0.230859264488
0.001989	0.052	0.230859264488
0.00199	0.05	0.226936114358
0.001991	0.052	0.230859264488
0.001992	0.052	0.230859264488
0.001993	0.052	0.230859264488
0.001994	0.054	0.234699808266
0.001995	0.054	0.234699808266
0.001996	0.054	0.234699808266
0.001997	0.054	0.234699808266
0.001998	0.054	0.234699808266
[truncated: 8,002 more rows]
