# Supplementary material for: The Influence of Synaptic Size on AMPA Receptor Activation: A Monte Carlo Model
Source: PLoS One. 2015 Jun 24;10(6):e0130924. doi: 10.1371/journal.pone.0130924 (PMC4479604; doi:10.1371/journal.pone.0130924)
Supplement: S1 Dataset — This package contains the experimental data used as basis for the analysis presented in the paper. (ZIP) [file pone.0130924.s001.zip › S1 Simulation data/test/1444_11041_224_427.csv]

time	AMPA.O.mean	AMPA.O.stdev
0.0	0.0	0.0
1e-06	0.0	0.0
2e-06	0.036	0.196733322038
3e-06	0.22	0.477074417675
4e-06	0.486	0.699859985997
5e-06	0.876	0.976024589854
6e-06	1.344	1.18560701752
7e-06	1.894	1.36629572202
8e-06	2.508	1.56905576701
9e-06	3.232	1.8193889084
1e-05	3.954	1.99596693359
1.1e-05	4.664	2.21339196709
1.2e-05	5.438	2.39711409824
1.3e-05	6.278	2.57851042271
1.4e-05	7.048	2.73892241584
1.5e-05	7.89	2.85900332284
1.6e-05	8.69	3.02950491005
1.7e-05	9.5	3.14038214235
1.8e-05	10.33	3.28650270044
1.9e-05	11.14	3.34131710557
2e-05	11.904	3.46103799459
2.1e-05	12.588	3.45922765946
2.2e-05	13.364	3.55689527538
2.3e-05	14.138	3.67898844793
2.4e-05	14.826	3.73412961746
2.5e-05	15.578	3.83978072291
2.6e-05	16.192	3.87906380458
2.7e-05	16.876	4.10227059078
2.8e-05	17.562	4.17877446149
2.9e-05	18.17	4.18343160575
3e-05	18.738	4.18824020324
3.1e-05	19.3	4.28649040591
3.2e-05	19.864	4.39061544661
3.3e-05	20.424	4.4054765917
3.4e-05	20.952	4.4517070883
3.5e-05	21.434	4.4937338595
3.6e-05	21.832	4.50597114949
3.7e-05	22.33	4.53399382443
3.8e-05	22.756	4.61177449579
3.9e-05	23.142	4.67266904456
4e-05	23.464	4.65797209094
4.1e-05	23.896	4.62181609327
4.2e-05	24.236	4.61652510012
4.3e-05	24.608	4.59416325352
4.4e-05	24.876	4.62348613062
4.5e-05	25.178	4.60372848895
4.6e-05	25.438	4.64436820246
4.7e-05	25.672	4.66051670955
4.8e-05	25.976	4.7395594732
4.9e-05	26.228	4.71465969079
5e-05	26.418	4.73743348238
5.1e-05	26.548	4.75769860332
5.2e-05	26.664	4.82318401059
5.3e-05	26.882	4.85675570726
5.4e-05	27.122	4.85500937177
5.5e-05	27.28	4.81804939784
5.6e-05	27.43	4.77588735211
5.7e-05	27.634	4.78832371504
5.8e-05	27.828	4.79858479137
5.9e-05	27.934	4.83711112132
6e-05	28.06	4.83615549791
6.1e-05	28.204	4.9183720884
6.2e-05	28.358	4.919536157
6.3e-05	28.37	4.8790470381
6.4e-05	28.424	4.88428336606
6.5e-05	28.498	4.87380713611
6.6e-05	28.564	4.8848647883
6.7e-05	28.66	4.96149171117
6.8e-05	28.698	4.94679653918
6.9e-05	28.784	4.96803220601
7e-05	28.864	4.98372390889
7.1e-05	29.018	4.99856739476
7.2e-05	29.082	4.9674214639
7.3e-05	29.184	5.01857987881
7.4e-05	29.2	5.07148893324
7.5e-05	29.184	5.03409813174
7.6e-05	29.186	5.05206927902
7.7e-05	29.272	5.09568601858
7.8e-05	29.324	5.19297833618
7.9e-05	29.296	5.23682957523
8e-05	29.292	5.21869102362
8.1e-05	29.238	5.21050439017
8.2e-05	29.276	5.17221654612
8.3e-05	29.288	5.15955967113
8.4e-05	29.226	5.19951190017
8.5e-05	29.26	5.2150167785
8.6e-05	29.258	5.22718241503
8.7e-05	29.258	5.21492435228
8.8e-05	29.27	5.16769774658
8.9e-05	29.244	5.15446059254
9e-05	29.246	5.11991054609
9.1e-05	29.218	5.12508302372
9.2e-05	29.184	5.1043260084
9.3e-05	29.112	5.12010312396
9.4e-05	29.038	5.08611403726
9.5e-05	28.93	5.04708826949
9.6e-05	28.88	5.07716456302
9.7e-05	28.888	5.08364593574
9.8e-05	28.864	5.12459793545
9.9e-05	28.854	5.17809656148
0.0001	28.766	5.13879791391
0.000101	28.704	5.12409835971
0.000102	28.684	5.11313445941
0.000103	28.606	5.10986927426
0.000104	28.562	5.11294005441
0.000105	28.49	5.08781878608
0.000106	28.478	5.10974715617
0.000107	28.49	5.07325339403
0.000108	28.51	5.08270597222
0.000109	28.426	5.03393722647
0.00011	28.378	5.01947367759
0.000111	28.368	5.06760061568
0.000112	28.314	5.03501777554
0.000113	28.178	5.06619344281
0.000114	28.172	5.03571405066
0.000115	28.072	5.02462098073
0.000116	28.042	5.03033159941
0.000117	27.994	5.05034295865
0.000118	27.988	5.10175028789
0.000119	27.976	5.1462048152
0.00012	27.906	5.09403219464
0.000121	27.844	5.0394110767
0.000122	27.79	5.04359990483
0.000123	27.752	5.07212933589
0.000124	27.724	5.0390300654
0.000125	27.63	5.00450796782
0.000126	27.544	4.99560446793
0.000127	27.496	4.94671446518
0.000128	27.44	4.9041207163
0.000129	27.42	4.94768632797
0.00013	27.392	4.93298449217
0.000131	27.33	4.98889767384
0.000132	27.348	5.03417282182
0.000133	27.282	4.99624619089
0.000134	27.184	5.00860699197
0.000135	27.118	5.00680297196
0.000136	27.05	5.05009900893
0.000137	26.992	5.01158018992
0.000138	26.956	4.9970055033
0.000139	26.896	4.9442071154
0.00014	26.848	4.94781729655
0.000141	26.808	4.90786470881
0.000142	26.814	4.97427421842
0.000143	26.702	4.90236636738
0.000144	26.642	4.89385696563
0.000145	26.508	4.80727948012
0.000146	26.426	4.80796464213
0.000147	26.338	4.82988157205
0.000148	26.284	4.79284299764
0.000149	26.21	4.8222297747
0.00015	26.096	4.82605263129
0.000151	26.052	4.80180132867
0.000152	26.018	4.84248655135
0.000153	26.018	4.86103651498
0.000154	25.904	4.81194181178
0.000155	25.834	4.796920262
0.000156	25.786	4.72484962724
0.000157	25.75	4.79285927188
0.000158	25.718	4.80733564462
0.000159	25.644	4.76080497395
0.00016	25.608	4.74534888075
0.000161	25.554	4.76183620046
0.000162	25.462	4.78085306195
0.000163	25.384	4.80838268028
0.000164	25.334	4.80400291424
0.000165	25.31	4.80394629445
0.000166	25.22	4.82530828031
0.000167	25.166	4.80650018205
0.000168	25.108	4.75692505722
0.000169	25.1	4.76172237746
0.00017	24.998	4.74952587107
0.000171	24.958	4.74091088294
0.000172	24.866	4.76655473062
0.000173	24.798	4.80304028715
0.000174	24.678	4.81438635757
0.000175	24.556	4.78360366251
0.000176	24.518	4.77175816655
0.000177	24.504	4.74025147012
0.000178	24.458	4.76237713752
0.000179	24.35	4.71121003565
0.00018	24.292	4.68814846181
0.000181	24.196	4.65634878419
0.000182	24.108	4.69173059755
0.000183	24.08	4.65849761189
0.000184	24.066	4.6507681086
0.000185	23.992	4.67973674473
0.000186	23.974	4.62312924327
0.000187	23.912	4.58347640989
0.000188	23.852	4.60587624671
0.000189	23.77	4.53090498687
0.00019	23.73	4.56783318434
0.000191	23.63	4.55467891294
0.000192	23.628	4.55912447735
0.000193	23.524	4.59145118672
0.000194	23.504	4.56924326339
0.000195	23.462	4.57389943046
0.000196	23.442	4.62110765943
0.000197	23.382	4.6882913732
0.000198	23.312	4.70389795808
0.000199	23.242	4.65225063813
0.0002	23.202	4.67045993452
0.000201	23.13	4.7228275429
0.000202	23.068	4.74461547441
0.000203	23.026	4.75071826148
0.000204	22.994	4.76003823514
0.000205	22.96	4.7797907904
0.000206	22.902	4.78334569104
0.000207	22.858	4.80269049596
0.000208	22.824	4.7435244281
0.000209	22.82	4.72690173369
0.00021	22.756	4.71088781441
0.000211	22.702	4.69523119772
0.000212	22.626	4.64651740554
0.000213	22.58	4.6268347712
0.000214	22.534	4.57305630842
0.000215	22.468	4.58006288166
0.000216	22.418	4.5824966994
0.000217	22.338	4.64195605322
0.000218	22.276	4.58953418116
0.000219	22.222	4.60659483784
0.00022	22.122	4.54567002762
0.000221	22.03	4.58225926809
0.000222	21.96	4.60373761198
0.000223	21.944	4.53793609475
0.000224	21.818	4.54674344999
0.000225	21.77	4.48877488854
0.000226	21.736	4.54514070189
0.000227	21.654	4.54029558509
0.000228	21.566	4.53537694134
0.000229	21.51	4.50798181008
0.00023	21.478	4.45976636159
0.000231	21.422	4.43620513502
0.000232	21.414	4.42657926621
0.000233	21.332	4.40882932307
0.000234	21.28	4.40290812986
0.000235	21.198	4.38027350744
0.000236	21.134	4.37081731487
0.000237	21.11	4.3902050066
0.000238	21.034	4.39418297298
0.000239	20.976	4.37531987402
0.00024	20.904	4.37935885718
0.000241	20.874	4.41385591065
0.000242	20.786	4.40320383357
0.000243	20.782	4.41932981344
0.000244	20.716	4.41082123873
0.000245	20.666	4.42384945494
0.000246	20.604	4.47919457046
0.000247	20.556	4.50897593695
0.000248	20.5	4.50533017658
0.000249	20.484	4.4745663477
0.00025	20.436	4.46966486439
0.000251	20.378	4.48364985252
0.000252	20.306	4.49448150513
0.000253	20.166	4.4697252712
0.000254	20.094	4.40921353531
0.000255	20.084	4.44217784426
0.000256	19.978	4.43142369899
0.000257	19.942	4.46706122635
0.000258	19.85	4.46671019879
0.000259	19.84	4.37565995022
0.00026	19.786	4.31047607579
0.000261	19.766	4.29967952294
0.000262	19.728	4.33382233138
0.000263	19.62	4.29506693778
0.000264	19.528	4.264412738
0.000265	19.462	4.24553365315
0.000266	19.474	4.28454478329
0.000267	19.462	4.27323718041
0.000268	19.438	4.292103913
0.000269	19.382	4.25018540772
0.00027	19.282	4.24999717647
0.000271	19.236	4.28209107797
0.000272	19.182	4.29288667449
0.000273	19.136	4.32914587419
0.000274	19.05	4.34275258333
0.000275	19.022	4.32128638255
0.000276	18.954	4.33034455904
0.000277	18.94	4.31420908163
0.000278	18.872	4.27733748961
0.000279	18.828	4.2415110515
0.00028	18.792	4.23706691002
0.000281	18.722	4.22997825054
0.000282	18.692	4.25689276351
0.000283	18.56	4.2640825508
0.000284	18.51	4.25416266732
0.000285	18.492	4.28974777813
0.000286	18.412	4.27624321104
0.000287	18.356	4.2625419646
0.000288	18.292	4.23258030048
0.000289	18.242	4.24351693764
0.00029	18.234	4.24726311876
0.000291	18.18	4.24353626119
0.000292	18.14	4.18525984856
0.000293	18.092	4.20137310888
0.000294	18.014	4.16050525778
0.000295	17.974	4.19539318777
0.000296	17.914	4.20459320268
0.000297	17.842	4.1867691601
0.000298	17.834	4.16298498676
0.000299	17.742	4.16070138318
0.0003	17.716	4.19801667457
0.000301	17.646	4.21434265337
0.000302	17.64	4.27859790118
0.000303	17.596	4.2634239761
0.000304	17.544	4.2487720579
0.000305	17.508	4.23343076003
0.000306	17.438	4.22967563768
0.000307	17.384	4.18240887528
0.000308	17.354	4.1299738498
0.000309	17.33	4.13631478493
0.00031	17.292	4.12683122989
0.000311	17.258	4.13224345846
0.000312	17.192	4.08890400963
0.000313	17.086	4.05248121526
0.000314	17.058	4.06185130205
0.000315	17.038	4.06307223662
0.000316	17.02	4.0816173265
0.000317	16.996	4.04870152024
0.000318	16.936	4.06151498828
0.000319	16.892	4.07238701501
0.00032	16.894	4.08836935709
0.000321	16.844	4.05754408479
0.000322	16.8	4.05215991787
0.000323	16.77	4.05919942846
0.000324	16.746	4.08037792367
0.000325	16.72	4.05482428719
0.000326	16.702	4.03945491372
0.000327	16.664	4.04018613433
0.000328	16.654	4.04255909048
0.000329	16.55	4.02535712701
0.00033	16.518	4.01169241094
0.000331	16.442	3.96618658159
0.000332	16.4	3.92632143361
0.000333	16.328	3.89723183811
0.000334	16.282	3.93528601248
0.000335	16.23	3.95842140253
0.000336	16.154	3.94541303288
0.000337	16.098	3.95175859587
0.000338	16.062	3.93880134051
0.000339	16.03	3.93002544521
0.00034	16.0	3.92428337407
0.000341	15.97	3.9680095766
0.000342	15.932	3.9571929445
0.000343	15.888	3.9551809061
0.000344	15.81	3.97012594259
0.000345	15.77	3.93561939217
0.000346	15.706	3.93593241812
0.000347	15.674	3.91404190064
0.000348	15.62	3.92372272211
0.000349	15.58	3.90788945596
0.00035	15.538	3.92435421439
0.000351	15.482	3.92347753912
0.000352	15.382	3.91510868304
0.000353	15.334	3.84115138988
0.000354	15.302	3.83337918813
0.000355	15.25	3.88529278176
0.000356	15.206	3.87086088616
0.000357	15.18	3.85118163685
0.000358	15.16	3.87432574779
0.000359	15.15	3.88529278176
0.00036	15.098	3.88643744321
0.000361	15.05	3.86826834643
0.000362	15.022	3.85350697417
0.000363	15.0	3.85953365059
0.000364	14.962	3.82734320384
0.000365	14.94	3.85854895006
0.000366	14.906	3.86020258536
0.000367	14.866	3.86057560475
0.000368	14.816	3.85255032414
0.000369	14.782	3.77126981268
0.00037	14.722	3.72353541678
0.000371	14.74	3.72510402539
0.000372	14.748	3.71328641502
0.000373	14.724	3.69700202867
0.000374	14.684	3.71915904473
0.000375	14.652	3.732947361
0.000376	14.612	3.71556940455
0.000377	14.562	3.72533971605
0.000378	14.528	3.76473319108
0.000379	14.488	3.72046448713
0.00038	14.428	3.74176642777
0.000381	14.38	3.73679006635
0.000382	14.322	3.74303566641
0.000383	14.264	3.71891166875
0.000384	14.254	3.66898950666
0.000385	14.174	3.67310822057
0.000386	14.152	3.65032820442
0.000387	14.112	3.68394571078
0.000388	14.028	3.65393158119
0.000389	14.014	3.67502435366
0.00039	13.978	3.66080810751
0.000391	13.952	3.63891412375
0.000392	13.942	3.60480734575
0.000393	13.882	3.60722552663
0.000394	13.886	3.6470541537
0.000395	13.84	3.69735040265
0.000396	13.794	3.66600109111
0.000397	13.776	3.67230499823
0.000398	13.696	3.62871657752
0.000399	13.674	3.63479352921
0.0004	13.66	3.65354622251
0.000401	13.63	3.60403940045
0.000402	13.582	3.56865184629
0.000403	13.552	3.55911449661
0.000404	13.502	3.565108133
0.000405	13.482	3.59745409978
0.000406	13.458	3.6133413899
0.000407	13.404	3.64098667946
0.000408	13.396	3.58597044048
0.000409	13.378	3.59542987694
0.00041	13.328	3.61557962158
0.000411	13.29	3.63894215398
0.000412	13.3	3.59193541145
0.000413	13.26	3.59783268093
0.000414	13.248	3.61254702392
0.000415	13.21	3.62241632063
0.000416	13.16	3.65436725029
0.000417	13.118	3.6320897566
0.000418	13.062	3.61858480625
0.000419	13.018	3.57961953286
0.00042	12.98	3.59048743209
0.000421	12.952	3.59856860432
0.000422	12.908	3.56588502338
0.000423	12.86	3.56320080826
0.000424	12.842	3.59013035975
0.000425	12.824	3.55654663965
0.000426	12.792	3.53167608934
0.000427	12.758	3.55632338237
0.000428	12.72	3.54254146059
0.000429	12.672	3.53898516527
0.00043	12.648	3.52648493546
0.000431	12.6	3.52022726539
0.000432	12.59	3.52276879741
0.000433	12.558	3.47543321041
0.000434	12.538	3.47167913264
0.000435	12.494	3.48395809389
0.000436	12.458	3.46240321164
0.000437	12.458	3.47105689956
0.000438	12.432	3.49361932672
0.000439	12.384	3.51973635376
0.00044	12.362	3.51894245477
0.000441	12.33	3.53964687504
0.000442	12.272	3.52902479447
0.000443	12.204	3.58808918507
0.000444	12.146	3.5733295398
0.000445	12.148	3.57128772294
0.000446	12.164	3.56217686254
0.000447	12.128	3.54959377958
0.000448	12.092	3.54168547446
0.000449	12.062	3.52223735714
0.00045	12.07	3.51526670396
0.000451	12.024	3.50705346409
0.000452	12.0	3.48711915483
0.000453	11.932	3.46574321034
0.000454	11.842	3.46194107402
0.000455	11.82	3.41461564455
0.000456	11.776	3.36538615912
0.000457	11.738	3.37006765511
0.000458	11.69	3.321129326
0.000459	11.658	3.32521217368
0.00046	11.656	3.33431612179
0.000461	11.648	3.32386762673
0.000462	11.626	3.35292767593
0.000463	11.598	3.36695648918
0.000464	11.582	3.37687370211
0.000465	11.56	3.3932874915
0.000466	11.528	3.39134427624
0.000467	11.484	3.3872915434
0.000468	11.432	3.35639330234
0.000469	11.414	3.36014940144
0.00047	11.382	3.34246555704
0.000471	11.374	3.36661907557
0.000472	11.366	3.37876367922
0.000473	11.372	3.36773158075
0.000474	11.326	3.35435895515
0.000475	11.296	3.34609981919
0.000476	11.284	3.36858189748
0.000477	11.24	3.36130926872
0.000478	11.186	3.34056941254
0.000479	11.138	3.35245521969
0.00048	11.134	3.38349582533
0.000481	11.078	3.35259839527
0.000482	11.02	3.35016417508
0.000483	11.004	3.33646279763
0.000484	10.998	3.32174592647
0.000485	10.972	3.30986646256
0.000486	10.926	3.30945977465
0.000487	10.902	3.33292604178
0.000488	10.87	3.35038803723
0.000489	10.844	3.31838273862
0.00049	10.812	3.30343094373
0.000491	10.83	3.29440434677
0.000492	10.82	3.28323011682
0.000493	10.772	3.3009113893
0.000494	10.738	3.25351440753
0.000495	10.72	3.2517072439
0.000496	10.704	3.26747364182
0.000497	10.68	3.27010703189
0.000498	10.672	3.27481541465
0.000499	10.612	3.24676084737
0.0005	10.574	3.25830078415
0.000501	10.524	3.24367445962
0.000502	10.498	3.26159408879
0.000503	10.462	3.22250771915
0.000504	10.418	3.22230910994
0.000505	10.406	3.21203424639
0.000506	10.376	3.19164910352
0.000507	10.328	3.16550406729
0.000508	10.282	3.15887258369
0.000509	10.226	3.15197144657
0.00051	10.192	3.14756032508
0.000511	10.164	3.16055438175
0.000512	10.114	3.14912749821
0.000513	10.072	3.16335518082
0.000514	10.06	3.12608381206
0.000515	10.022	3.13966813533
0.000516	10.012	3.14195098625
0.000517	9.986	3.13269915568
0.000518	9.934	3.1198788438
0.000519	9.934	3.13203512113
0.00052	9.888	3.14888170626
0.000521	9.866	3.19437693455
0.000522	9.834	3.19350027399
0.000523	9.798	3.17445995407
0.000524	9.744	3.14172946003
0.000525	9.708	3.13795092377
0.000526	9.692	3.14406361259
0.000527	9.712	3.14405089017
0.000528	9.7	3.16385840391
0.000529	9.634	3.13752195211
0.00053	9.61	3.12184240473
0.000531	9.562	3.09356687337
0.000532	9.534	3.09335481314
0.000533	9.49	3.10385244495
0.000534	9.476	3.09280196586
0.000535	9.416	3.09304768796
0.000536	9.408	3.02680293379
0.000537	9.404	3.05037440325
0.000538	9.39	3.03346336718
0.000539	9.378	3.01315714824
0.00054	9.338	2.96980740116
0.000541	9.358	2.96274129819
0.000542	9.338	2.99862568521
0.000543	9.286	3.02327702998
0.000544	9.28	3.02152279488
0.000545	9.246	2.99490968144
0.000546	9.22	2.97986576879
0.000547	9.204	2.9411535152
0.000548	9.19	2.91991438231
0.000549	9.178	2.92751020494
0.00055	9.15	2.92224228975
0.000551	9.116	2.91522623479
0.000552	9.092	2.91402402186
0.000553	9.058	2.91455588384
0.000554	9.04	2.90970788912
0.000555	9.028	2.91534148943
0.000556	9.054	2.89328256484
0.000557	9.032	2.90911945441
0.000558	9.014	2.89651583804
0.000559	9.014	2.88891052129
0.00056	8.974	2.88813503839
0.000561	8.906	2.83145969422
0.000562	8.896	2.8476629014
0.000563	8.878	2.84729977347
0.000564	8.832	2.84671319244
0.000565	8.826	2.84740653929
0.000566	8.81	2.84708622981
0.000567	8.764	2.87337849926
0.000568	8.746	2.8491198641
0.000569	8.716	2.85645654614
0.00057	8.698	2.86125776539
0.000571	8.672	2.87548535034
0.000572	8.672	2.86433517592
0.000573	8.654	2.89106969823
0.000574	8.64	2.89108975993
0.000575	8.612	2.90266360435
0.000576	8.636	2.85578430558
0.000577	8.624	2.87656461773
0.000578	8.59	2.87365620769
0.000579	8.568	2.84418283519
0.00058	8.536	2.84265791118
0.000581	8.518	2.82306145877
0.000582	8.512	2.82734080012
0.000583	8.486	2.83580746878
0.000584	8.452	2.81206258821
0.000585	8.4	2.81567043526
0.000586	8.368	2.80509821575
0.000587	8.32	2.79957139577
0.000588	8.272	2.77380893358
0.000589	8.242	2.77910705083
0.00059	8.238	2.77080421539
0.000591	8.216	2.7772907662
0.000592	8.188	2.76706631652
0.000593	8.196	2.78739735237
0.000594	8.172	2.80114547998
0.000595	8.19	2.81813768294
0.000596	8.18	2.82694181051
0.000597	8.142	2.80104194899
0.000598	8.104	2.75557326159
0.000599	8.096	2.77898974449
0.0006	8.06	2.75034543285
0.000601	8.024	2.74944067039
0.000602	8.004	2.75390341152
0.000603	7.972	2.73115653158
0.000604	7.956	2.73314178191
0.000605	7.968	2.72818181212
0.000606	7.926	2.7306636556
0.000607	7.91	2.71401915984
0.000608	7.902	2.70192449932
0.000609	7.854	2.6722058304
0.00061	7.854	2.72996043927
0.000611	7.822	2.72292416347
0.000612	7.804	2.71469777323
0.000613	7.776	2.69848550117
0.000614	7.726	2.70091169793
0.000615	7.72	2.71175220107
0.000616	7.7	2.68290886912
0.000617	7.652	2.71788447142
0.000618	7.638	2.73549922318
0.000619	7.606	2.73692601288
0.00062	7.586	2.74200729394
0.000621	7.552	2.71574962027
0.000622	7.558	2.713417771
0.000623	7.578	2.7040554728
0.000624	7.538	2.67517401303
0.000625	7.498	2.67095413663
0.000626	7.474	2.66182719199
0.000627	7.444	2.65986165054
0.000628	7.414	2.65077422652
0.000629	7.406	2.63005018964
0.00063	7.43	2.64822582119
0.000631	7.418	2.65090097891
0.000632	7.398	2.63962042726
0.000633	7.384	2.64660990703
0.000634	7.382	2.63667897174
0.000635	7.388	2.62553918272
0.000636	7.374	2.60040842946
0.000637	7.38	2.59299055147
0.000638	7.378	2.59135408619
0.000639	7.35	2.57439313237
0.00064	7.356	2.58636115034
0.000641	7.314	2.59449494122
0.000642	7.28	2.59106155851
0.000643	7.25	2.58292469886
0.000644	7.26	2.59468687899
0.000645	7.222	2.58006123958
0.000646	7.23	2.60021152986
0.000647	7.2	2.60537905112
0.000648	7.192	2.60137194572
0.000649	7.146	2.60474259765
0.00065	7.146	2.61623469895
0.000651	7.112	2.62668155664
0.000652	7.064	2.60075066087
0.000653	7.046	2.57912465771
0.000654	7.062	2.57490893043
0.000655	7.024	2.55331627496
0.000656	6.976	2.51782128039
0.000657	6.966	2.53156947367
0.000658	6.902	2.54251764989
0.000659	6.904	2.5633540528
0.00066	6.872	2.55021881414
0.000661	6.852	2.53339613957
0.000662	6.83	2.5770331779
0.000663	6.812	2.56293893802
0.000664	6.814	2.60219215278
0.000665	6.794	2.61372607593
0.000666	6.74	2.59237342989
0.000667	6.726	2.58900057937
0.000668	6.764	2.59851957853
0.000669	6.748	2.58853163009
0.00067	6.734	2.59908522369
0.000671	6.708	2.59282394312
0.000672	6.674	2.55102410808
0.000673	6.654	2.55152581802
0.000674	6.63	2.56458573653
0.000675	6.618	2.59847570703
0.000676	6.588	2.57958446266
0.000677	6.57	2.58632944537
0.000678	6.562	2.59810623339
0.000679	6.558	2.58275744119
0.00068	6.552	2.56813083779
0.000681	6.524	2.55996562477
0.000682	6.524	2.53484200691
0.000683	6.496	2.53100454365
0.000684	6.482	2.51508966043
0.000685	6.49	2.51035854013
0.000686	6.454	2.48352249839
0.000687	6.442	2.48809887263
0.000688	6.438	2.47106373855
0.000689	6.422	2.4722289538
0.00069	6.41	2.47828569782
0.000691	6.416	2.50817543246
0.000692	6.392	2.48723460896
0.000693	6.362	2.51056885984
0.000694	6.35	2.51306585668
0.000695	6.312	2.50811801955
0.000696	6.298	2.50862432421
0.000697	6.244	2.50768100045
0.000698	6.24	2.49847953764
0.000699	6.21	2.48875470868
0.0007	6.16	2.47192232888
0.000701	6.136	2.47174108676
0.000702	6.166	2.46545006033
0.000703	6.15	2.42806507326
0.000704	6.118	2.43476405428
0.000705	6.108	2.42494041164
0.000706	6.09	2.42030989751
0.000707	6.084	2.41928584504
0.000708	6.058	2.42211395273
0.000709	6.046	2.41078493441
0.00071	6.018	2.43015966554
0.000711	6.004	2.43310172414
0.000712	6.004	2.43720823895
0.000713	5.962	2.43075214697
0.000714	5.95	2.41567795867
0.000715	5.918	2.41231755787
0.000716	5.892	2.40672723839
0.000717	5.896	2.38520103974
0.000718	5.888	2.38567726233
0.000719	5.882	2.37825061758
0.00072	5.872	2.38738685596
0.000721	5.876	2.37247212839
0.000722	5.848	2.40518107426
0.000723	5.83	2.38853511592
0.000724	5.782	2.39884889061
0.000725	5.758	2.41649249947
0.000726	5.742	2.38063772969
0.000727	5.74	2.36228702744
0.000728	5.716	2.40319454061
0.000729	5.696	2.38066881359
0.00073	5.676	2.36707076362
0.000731	5.69	2.34390699474
0.000732	5.652	2.32183031249
0.000733	5.656	2.33702032511
0.000734	5.634	2.35287993744
0.000735	5.602	2.33828911814
0.000736	5.566	2.30773568677
0.000737	5.572	2.29887276725
0.000738	5.522	2.33356294108
0.000739	5.506	2.3181811836
0.00074	5.498	2.30607805592
0.000741	5.484	2.30602341705
0.000742	5.456	2.30392360984
0.000743	5.454	2.29082605189
0.000744	5.452	2.29688832989
0.000745	5.448	2.31933093801
0.000746	5.452	2.31250859458
0.000747	5.452	2.32286374977
0.000748	5.454	2.34262331586
0.000749	5.418	2.3407853383
0.00075	5.41	2.29910852288
0.000751	5.392	2.30007304232
0.000752	5.372	2.29469300779
0.000753	5.376	2.28267912769
0.000754	5.384	2.29881360706
0.000755	5.368	2.28660796815
0.000756	5.344	2.27632686581
0.000757	5.358	2.30864375771
0.000758	5.302	2.28534373782
0.000759	5.312	2.30448605984
0.00076	5.284	2.29245370728
0.000761	5.288	2.29195462433
0.000762	5.272	2.30000347826
0.000763	5.266	2.28369087225
0.000764	5.266	2.2880655585
0.000765	5.244	2.27078488633
0.000766	5.224	2.27284491332
0.000767	5.198	2.24917673828
0.000768	5.204	2.24552532829
0.000769	5.184	2.22848468696
0.00077	5.168	2.22525863665
0.000771	5.138	2.2241753528
0.000772	5.12	2.22656686403
0.000773	5.124	2.20830794954
0.000774	5.118	2.21632037395
0.000775	5.11	2.20859683962
0.000776	5.066	2.18761148287
0.000777	5.048	2.19401367361
0.000778	5.03	2.2056971687
0.000779	5.016	2.19812283551
0.00078	5.022	2.20850990489
0.000781	5.008	2.19178831095
0.000782	4.978	2.18758222703
0.000783	4.95	2.1678330194
0.000784	4.93	2.17188857909
0.000785	4.928	2.16305709587
0.000786	4.916	2.17277334299
0.000787	4.9	2.17853161556
0.000788	4.88	2.17476435505
0.000789	4.842	2.16634161664
0.00079	4.804	2.15257613106
0.000791	4.796	2.1237664655
0.000792	4.786	2.14853531505
0.000793	4.754	2.14697088942
0.000794	4.744	2.13599250935
0.000795	4.772	2.15128240824
0.000796	4.748	2.13740403293
0.000797	4.724	2.15309637499
0.000798	4.738	2.15809082293
0.000799	4.732	2.13732917446
0.0008	4.702	2.13194652841
0.000801	4.672	2.13176358914
0.000802	4.644	2.10268019442
0.000803	4.614	2.09308480478
0.000804	4.61	2.09329883199
0.000805	4.626	2.13028730457
0.000806	4.63	2.13286192708
0.000807	4.634	2.14663550702
0.000808	4.628	2.16462837457
0.000809	4.62	2.15211523855
0.00081	4.606	2.14913098717
0.000811	4.588	2.1452869272
0.000812	4.586	2.14816293609
0.000813	4.562	2.1359204105
0.000814	4.56	2.13222888077
0.000815	4.548	2.1353444687
0.000816	4.536	2.13558048315
0.000817	4.536	2.14492517352
0.000818	4.512	2.13210131091
0.000819	4.492	2.11800283286
0.00082	4.478	2.07208011428
0.000821	4.456	2.06786459905
0.000822	4.444	2.05301339499
0.000823	4.398	2.0483154054
0.000824	4.388	2.05267045577
0.000825	4.374	2.04990829063
0.000826	4.374	2.03030145545
0.000827	4.348	2.02061772733
0.000828	4.35	2.01977721544
0.000829	4.344	2.03707240912
0.00083	4.33	2.04672909785
0.000831	4.32	2.02721483815
0.000832	4.336	2.03546161841
0.000833	4.338	2.04150826596
0.000834	4.308	2.04673789235
0.000835	4.29	2.04203330041
0.000836	4.27	1.99226002319
0.000837	4.248	1.99261034826
0.000838	4.24	1.99559514932
0.000839	4.244	1.99511002203
0.00084	4.242	1.99685652965
0.000841	4.246	2.00536380739
0.000842	4.218	1.98858643262
0.000843	4.236	1.98501989914
0.000844	4.2	1.9606121493
0.000845	4.184	1.96319739201
0.000846	4.164	1.95783145342
0.000847	4.16	1.9417517864
0.000848	4.138	1.93880272333
0.000849	4.136	1.96099566547
0.00085	4.134	1.96164318876
0.000851	4.114	1.96799491869
0.000852	4.134	1.96469946811
0.000853	4.116	1.9704172147
0.000854	4.11	1.95496803043
0.000855	4.106	1.94493290373
0.000856	4.096	1.92530101543
0.000857	4.074	1.94332807318
0.000858	4.062	1.92513791714
0.000859	4.056	1.9320621108
0.00086	4.042	1.93706891979
0.000861	4.022	1.9145537339
0.000862	4.0	1.92976682529
0.000863	4.018	1.94156534786
0.000864	3.986	1.93644106546
0.000865	3.98	1.92135368946
0.000866	3.952	1.92397920987
0.000867	3.956	1.9334073549
0.000868	3.938	1.94888583555
0.000869	3.914	1.93768005615
0.00087	3.878	1.93367939432
0.000871	3.886	1.93520128152
0.000872	3.846	1.91684219486
0.000873	3.826	1.90570826729
0.000874	3.798	1.90504488136
0.000875	3.774	1.88226565606
0.000876	3.768	1.87461356018
0.000877	3.75	1.88135589403
0.000878	3.726	1.88013935654
0.000879	3.728	1.87883368077
0.00088	3.732	1.86766592302
0.000881	3.714	1.85154097983
0.000882	3.704	1.84075636628
0.000883	3.694	1.82985354605
0.000884	3.666	1.82385416084
0.000885	3.658	1.82894395759
0.000886	3.646	1.84409435767
0.000887	3.656	1.84001739122
0.000888	3.662	1.83841127064
0.000889	3.65	1.85027025053
0.00089	3.65	1.86855559189
0.000891	3.638	1.83710533177
0.000892	3.62	1.81978020651
0.000893	3.61	1.82260802149
0.000894	3.612	1.82905877434
0.000895	3.578	1.82206366519
0.000896	3.582	1.8317412481
0.000897	3.568	1.83776385861
0.000898	3.558	1.84570745244
0.000899	3.548	1.83403816754
0.0009	3.534	1.85063340508
0.000901	3.524	1.86371242417
0.000902	3.512	1.85306664748
0.000903	3.506	1.86600214362
0.000904	3.506	1.85633078949
0.000905	3.514	1.86488712795
0.000906	3.5	1.85849401398
0.000907	3.496	1.84119091894
0.000908	3.506	1.85633078949
0.000909	3.484	1.85195680295
0.00091	3.472	1.86580170436
0.000911	3.476	1.87761124837
0.000912	3.482	1.8935881284
0.000913	3.47	1.89026453175
0.000914	3.454	1.87186644823
0.000915	3.462	1.87204593961
0.000916	3.448	1.86635902227
0.000917	3.426	1.84730181616
0.000918	3.404	1.8430366247
0.000919	3.394	1.84574212717
0.00092	3.402	1.8298622899
0.000921	3.39	1.82589703981
0.000922	3.364	1.83071133716
0.000923	3.356	1.81252972389
0.000924	3.342	1.80028775478
0.000925	3.344	1.81264006355
0.000926	3.338	1.8065868371
0.000927	3.334	1.81946255801
0.000928	3.334	1.82385416084
0.000929	3.322	1.81722755867
0.00093	3.31	1.81160150143
0.000931	3.29	1.8127051608
0.000932	3.306	1.81117751753
0.000933	3.294	1.79542863963
0.000934	3.284	1.80757959714
0.000935	3.268	1.79782535303
0.000936	3.272	1.81714501348
0.000937	3.246	1.81369346914
0.000938	3.242	1.80095419153
0.000939	3.234	1.77967525127
0.00094	3.222	1.77671494619
0.000941	3.206	1.77300987025
0.000942	3.184	1.77035137755
0.000943	3.166	1.7884194139
0.000944	3.168	1.7910265213
0.000945	3.154	1.79618595919
0.000946	3.138	1.78856255132
0.000947	3.122	1.75588040595
0.000948	3.08	1.74401834853
0.000949	3.086	1.75459510999
0.00095	3.066	1.76681747784
0.000951	3.084	1.78127594718
0.000952	3.076	1.78387891966
0.000953	3.074	1.7845234658
0.000954	3.062	1.76129384261
0.000955	3.072	1.78740482264
0.000956	3.06	1.7822457743
0.000957	3.032	1.78184623355
0.000958	3.01	1.79161937922
0.000959	3.006	1.77931559876
0.00096	3.016	1.7854254395
0.000961	3.01	1.80052770043
0.000962	2.994	1.79832255171
0.000963	2.97	1.78804362363
0.000964	2.97	1.78131973548
0.000965	2.974	1.78025953164
0.000966	2.976	1.76051810556
0.000967	2.99	1.78714856685
0.000968	2.982	1.79712993409
0.000969	2.96	1.77380945989
0.00097	2.966	1.78012471473
0.000971	2.962	1.77554386034
0.000972	2.954	1.75381983111
0.000973	2.97	1.74959995428
0.000974	2.964	1.72241226192
0.000975	2.94	1.73792980296
0.000976	2.934	1.72210452644
0.000977	2.92	1.72209175133
0.000978	2.91	1.70467005605
0.000979	2.89	1.70701493842
0.00098	2.888	1.703953051
0.000981	2.878	1.70619928496
0.000982	2.874	1.69414403166
0.000983	2.87	1.69266062753
0.000984	2.856	1.6885686246
0.000985	2.868	1.6836199096
0.000986	2.866	1.68642936407
0.000987	2.852	1.67633409558
0.000988	2.854	1.65791555877
0.000989	2.858	1.67625654361
0.00099	2.832	1.66486515971
0.000991	2.828	1.67045383055
0.000992	2.822	1.6811650722
0.000993	2.798	1.68439781524
0.000994	2.778	1.67114212442
0.000995	2.772	1.66493723605
0.000996	2.754	1.65453437559
0.000997	2.762	1.66052883143
0.000998	2.762	1.64844047512
0.000999	2.754	1.65332513439
0.001	2.752	1.65121046508
0.001001	2.75	1.65030300248
0.001002	2.746	1.66897693214
0.001003	2.704	1.67820856868
0.001004	2.706	1.68628704555
0.001005	2.692	1.66767382902
0.001006	2.684	1.66377402312
0.001007	2.688	1.66452876214
0.001008	2.69	1.67029937436
0.001009	2.688	1.65730383455
0.00101	2.668	1.64856786333
0.001011	2.652	1.63673333198
0.001012	2.648	1.63954139929
0.001013	2.626	1.62423027924
0.001014	2.61	1.6105589092
0.001015	2.604	1.61591583939
0.001016	2.61	1.59307878022
0.001017	2.598	1.57746505508
0.001018	2.6	1.57607106439
0.001019	2.592	1.58793450747
0.00102	2.594	1.58024175366
0.001021	2.594	1.57008407418
0.001022	2.536	1.54035839985
0.001023	2.528	1.54182229845
0.001024	2.512	1.53553117845
0.001025	2.514	1.54848442033
0.001026	2.51	1.53684742249
0.001027	2.516	1.52896827959
0.001028	2.524	1.53799349804
0.001029	2.512	1.53031238641
0.00103	2.512	1.52245065601
0.001031	2.502	1.54207522514
0.001032	2.518	1.53937519793
0.001033	2.512	1.5420298311
0.001034	2.494	1.52511114349
0.001035	2.48	1.52892118829
0.001036	2.468	1.53784784683
0.001037	2.478	1.53542046359
0.001038	2.46	1.52065775242
0.001039	2.46	1.52197240448
0.00104	2.438	1.53302185242
0.001041	2.44	1.54867685461
0.001042	2.456	1.54792247868
0.001043	2.446	1.55276656327
0.001044	2.438	1.5277944888
0.001045	2.45	1.5373678805
0.001046	2.438	1.52254917819
0.001047	2.422	1.51918267499
0.001048	2.402	1.5219710904
0.001049	2.394	1.50823207763
0.00105	2.382	1.49401338682
0.001051	2.404	1.52209855134
0.001052	2.398	1.5151224373
0.001053	2.394	1.51748607901
0.001054	2.39	1.51983551742
0.001055	2.394	1.5108818617
0.001056	2.386	1.48492558736
0.001057	2.368	1.47938365545
0.001058	2.368	1.47803112281
0.001059	2.348	1.47067875486
0.00106	2.334	1.47188450634
0.001061	2.316	1.46838142184
0.001062	2.292	1.48550866709
0.001063	2.28	1.48108068653
0.001064	2.27	1.47685476605
0.001065	2.274	1.48152759002
0.001066	2.278	1.49556544491
0.001067	2.282	1.51078655011
0.001068	2.278	1.50090506029
0.001069	2.264	1.48805376247
0.00107	2.262	1.47694143418
0.001071	2.286	1.47925792207
0.001072	2.274	1.47340557892
0.001073	2.262	1.46470338294
0.001074	2.252	1.4520661142
0.001075	2.25	1.45585026703
0.001076	2.226	1.45839775096
0.001077	2.22	1.44899965493
0.001078	2.226	1.46387294531
0.001079	2.23	1.46461599063
0.00108	2.23	1.46324980779
0.001081	2.222	1.46584992411
0.001082	2.212	1.45432321029
0.001083	2.204	1.45958350224
0.001084	2.192	1.45435071424
0.001085	2.196	1.45930942572
0.001086	2.192	1.43636207135
0.001087	2.204	1.46095311355
0.001088	2.196	1.45106305859
0.001089	2.182	1.44667757292
0.00109	2.178	1.43189245406
0.001091	2.164	1.41742865782
0.001092	2.158	1.40607112196
0.001093	2.144	1.39830754843
0.001094	2.122	1.39252145405
0.001095	2.118	1.39716713388
0.001096	2.116	1.4009082768
0.001097	2.108	1.40297398408
0.001098	2.108	1.41008368546
0.001099	2.104	1.39326379412
0.0011	2.092	1.38835730271
0.001101	2.076	1.39076381891
0.001102	2.074	1.39302692006
0.001103	2.068	1.39834759627
0.001104	2.068	1.39117791817
0.001105	2.056	1.3816164446
0.001106	2.048	1.39344752323
0.001107	2.034	1.3787109922
0.001108	2.028	1.36646112275
0.001109	2.04	1.37346277707
0.00111	2.032	1.36783624751
0.001111	2.036	1.37938537037
0.001112	2.034	1.38016086019
0.001113	2.022	1.35849769967
0.001114	2.016	1.34897887307
0.001115	2.01	1.34234868793
0.001116	2.01	1.33637569568
0.001117	2.006	1.34237252654
0.001118	2.008	1.34012536727
0.001119	1.994	1.34980146688
0.00112	1.992	1.35791605042
0.001121	1.99	1.34532523949
0.001122	1.976	1.33544898817
0.001123	1.978	1.33473443051
0.001124	1.982	1.34524198567
0.001125	1.982	1.3467278864
0.001126	1.972	1.34581425167
0.001127	1.966	1.34344482581
0.001128	1.956	1.34983850886
0.001129	1.954	1.33112133181
0.00113	1.944	1.32546746471
0.001131	1.93	1.32857066052
0.001132	1.916	1.33751411208
0.001133	1.916	1.33302063
0.001134	1.914	1.32913656183
0.001135	1.916	1.32096328488
0.001136	1.912	1.31767067206
0.001137	1.912	1.32372806875
0.001138	1.926	1.31777236274
0.001139	1.904	1.3171119922
0.00114	1.908	1.32043023292
0.001141	1.894	1.31862200801
0.001142	1.888	1.31280463131
0.001143	1.878	1.30503486543
0.001144	1.854	1.29641197156
0.001145	1.84	1.29707362937
0.001146	1.838	1.29605401122
0.001147	1.822	1.29395363132
0.001148	1.81	1.28136645812
0.001149	1.81	1.29224610659
0.00115	1.818	1.28564225195
0.001151	1.81	1.28759465671
0.001152	1.818	1.28874978177
0.001153	1.812	1.28711149478
0.001154	1.802	1.29259274329
0.001155	1.798	1.28887392712
0.001156	1.796	1.27529761232
0.001157	1.796	1.28311495978
0.001158	1.794	1.28824066075
0.001159	1.79	1.27824097885
0.00116	1.794	1.29597993812
0.001161	1.782	1.28937038899
0.001162	1.786	1.29776885461
0.001163	1.78	1.29599382715
0.001164	1.772	1.28375075462
0.001165	1.76	1.2721635115
0.001166	1.754	1.28432238943
0.001167	1.754	1.27807824487
0.001168	1.764	1.27761653089
0.001169	1.756	1.27454462456
0.00117	1.742	1.26784699392
0.001171	1.722	1.26992755699
0.001172	1.704	1.26822080096
0.001173	1.694	1.26030313814
0.001174	1.688	1.26121211539
0.001175	1.688	1.26437968981
0.001176	1.692	1.26851724466
0.001177	1.704	1.2760815021
0.001178	1.702	1.27326195262
0.001179	1.706	1.27262091763
0.00118	1.716	1.27724077605
0.001181	1.712	1.27163516781
0.001182	1.71	1.2561448961
0.001183	1.71	1.25932521614
0.001184	1.7	1.254591567
0.001185	1.698	1.25011839439
0.001186	1.692	1.23819869165
0.001187	1.696	1.24723053202
0.001188	1.692	1.24464292068
0.001189	1.688	1.23719683155
0.00119	1.676	1.22107493628
0.001191	1.688	1.2192850364
0.001192	1.688	1.2192850364
0.001193	1.682	1.21691248658
0.001194	1.678	1.22078499335
0.001195	1.672	1.22000655736
0.001196	1.674	1.22299795584
0.001197	1.676	1.2308631118
0.001198	1.666	1.22083741751
0.001199	1.656	1.20401993339
0.0012	1.652	1.20120606059
0.001201	1.644	1.20717190159
0.001202	1.628	1.20233772294
0.001203	1.616	1.19521713508
0.001204	1.614	1.20041826044
0.001205	1.606	1.2028150315
0.001206	1.586	1.20108450993
0.001207	1.582	1.19301131596
0.001208	1.58	1.1948221625
0.001209	1.568	1.18379727994
0.00121	1.578	1.18486961308
0.001211	1.568	1.19389111731
0.001212	1.56	1.17575507654
0.001213	1.558	1.17244871956
0.001214	1.548	1.1694853569
0.001215	1.542	1.16457545913
0.001216	1.55	1.17111058402
0.001217	1.544	1.16621781842
0.001218	1.538	1.16642873764
0.001219	1.522	1.15823831745
0.00122	1.508	1.14627047419
0.001221	1.51	1.15147731198
0.001222	1.518	1.14964168331
0.001223	1.522	1.15996379254
0.001224	1.514	1.17038626103
0.001225	1.51	1.18401858094
0.001226	1.51	1.18570654042
0.001227	1.508	1.18234343572
0.001228	1.51	1.18570654042
0.001229	1.508	1.19077117869
0.00123	1.51	1.19411054765
0.001231	1.502	1.19415074425
0.001232	1.494	1.18910218232
0.001233	1.492	1.18065066806
0.001234	1.482	1.17374443556
0.001235	1.48	1.18558002682
0.001236	1.486	1.19574411978
0.001237	1.478	1.18891378998
0.001238	1.456	1.19501631788
0.001239	1.472	1.18372969888
0.00124	1.478	1.18723039045
0.001241	1.474	1.18883304126
0.001242	1.466	1.17849225708
0.001243	1.464	1.19025375446
0.001244	1.454	1.196613555
0.001245	1.444	1.1894805589
0.001246	1.446	1.17604591747
0.001247	1.432	1.16678018495
0.001248	1.418	1.1761275441
0.001249	1.416	1.17768586643
0.00125	1.428	1.18186970517
0.001251	1.426	1.19353424752
0.001252	1.416	1.17768586643
0.001253	1.406	1.17862801596
0.001254	1.388	1.17365071465
0.001255	1.376	1.16216349968
0.001256	1.38	1.16430236623
0.001257	1.384	1.18175462766
0.001258	1.396	1.17097566157
0.001259	1.39	1.16357208629
0.00126	1.392	1.16547672649
0.001261	1.39	1.16357208629
0.001262	1.384	1.16470768865
0.001263	1.384	1.16298925188
0.001264	1.352	1.13670400721
0.001265	1.356	1.13016105047
0.001266	1.356	1.13192932642
0.001267	1.36	1.13066352201
0.001268	1.352	1.12253997702
0.001269	1.35	1.12760808795
0.00127	1.346	1.12173258845
0.001271	1.342	1.11760279169
0.001272	1.35	1.11153047642
0.001273	1.35	1.1133283433
0.001274	1.352	1.113595977
0.001275	1.342	1.11401795318
0.001276	1.338	1.11523809117
0.001277	1.34	1.11193524991
0.001278	1.344	1.1089021598
0.001279	1.33	1.10503393613
0.00128	1.328	1.10291250786
0.001281	1.326	1.0934916552
0.001282	1.322	1.09832417801
0.001283	1.314	1.09151454411
0.001284	1.31	1.08899035808
0.001285	1.298	1.0905026364
0.001286	1.296	1.09196336935
0.001287	1.284	1.09514565241
0.001288	1.278	1.09028253219
0.001289	1.264	1.08180589756
0.00129	1.274	1.10041991985
0.001291	1.276	1.10445642739
0.001292	1.264	1.07995555464
0.001293	1.25	1.06371988794
0.001294	1.24	1.06508215646
0.001295	1.232	1.06309736149
0.001296	1.236	1.06972145907
0.001297	1.236	1.06409773987
0.001298	1.236	1.07158947363
0.001299	1.232	1.06497699506
0.0013	1.216	1.07207462427
0.001301	1.21	1.0685972113
0.001302	1.206	1.06750362997
0.001303	1.2	1.06957935657
0.001304	1.208	1.06805243317
0.001305	1.208	1.06241987933
0.001306	1.202	1.05318374465
0.001307	1.192	1.04457455454
0.001308	1.202	1.06263634419
0.001309	1.2	1.0564090117
0.00131	1.194	1.04324685478
0.001311	1.182	1.03192829208
0.001312	1.17	1.03203682105
0.001313	1.178	1.02679890923
0.001314	1.18	1.0293687386
0.001315	1.18	1.02742396312
0.001316	1.176	1.03006019242
0.001317	1.172	1.03073565961
0.001318	1.162	1.01968426486
0.001319	1.166	1.02491170351
0.00132	1.174	1.03136996272
0.001321	1.186	1.03121481758
0.001322	1.184	1.0421823257
0.001323	1.176	1.0416448531
0.001324	1.168	1.04870205492
0.001325	1.164	1.05123926867
0.001326	1.166	1.04997333299
0.001327	1.168	1.0467931983
0.001328	1.17	1.04168133323
0.001329	1.164	1.03976151112
0.00133	1.15	1.03513284172
0.001331	1.152	1.05114033316
0.001332	1.15	1.04857045543
0.001333	1.15	1.04283268073
0.001334	1.148	1.05171098692
0.001335	1.15	1.05617233442
0.001336	1.142	1.05348754145
0.001337	1.142	1.04203454837
0.001338	1.154	1.04608030284
0.001339	1.148	1.04599043973
0.00134	1.136	1.03029316216
0.001341	1.136	1.03802890133
0.001342	1.134	1.03925165384
0.001343	1.124	1.04910628632
0.001344	1.124	1.0433714583
0.001345	1.12	1.04383906806
0.001346	1.116	1.05002095217
0.001347	1.116	1.05382351464
0.001348	1.112	1.04472771572
0.001349	1.106	1.04247973601
0.00135	1.09	1.01877377273
0.001351	1.088	1.02579530122
0.001352	1.088	1.01402958537
0.001353	1.078	1.01779958735
0.001354	1.088	1.01992940932
0.001355	1.09	1.00891030325
0.001356	1.082	1.00562219546
0.001357	1.084	1.00843641346
0.001358	1.084	1.01830447313
0.001359	1.08	1.03421467791
0.00136	1.078	1.02757773429
0.001361	1.066	1.04002115363
0.001362	1.06	1.03169763012
0.001363	1.066	1.02452135166
0.001364	1.068	1.0214577818
0.001365	1.052	1.01454226132
0.001366	1.052	1.01651168218
0.001367	1.062	1.0364149748
0.001368	1.056	1.03192247771
0.001369	1.044	1.00700744784
0.00137	1.044	1.02472630492
0.001371	1.038	1.02007646772
0.001372	1.034	1.01628932888
0.001373	1.034	1.02021762384
0.001374	1.018	1.01275663414
0.001375	1.018	1.01077989691
0.001376	1.018	0.998837324092
0.001377	1.02	1.00379280731
0.001378	1.022	1.00474673426
0.001379	1.026	1.00066178102
0.00138	1.028	0.997605132304
0.001381	1.026	0.996656410204
0.001382	1.024	0.989658526968
0.001383	1.032	1.00148689457
0.001384	1.028	1.00559236274
0.001385	1.028	1.01154139807
0.001386	1.032	1.01142276027
0.001387	1.028	1.00757927728
0.001388	1.026	1.00265846628
0.001389	1.024	1.00768248968
0.00139	1.02	1.00179838291
0.001391	1.016	0.999871991807
0.001392	1.01	0.990908673895
0.001393	1.008	0.989917168252
0.001394	1.002	0.992973312834
0.001395	1.0	0.987927122818
0.001396	1.0	0.989949493661
0.001397	1.002	0.992973312834
0.001398	0.992	0.975672076058
0.001399	0.988	0.977678883888
0.0014	0.988	0.977678883888
0.001401	0.98	0.977547952788
0.001402	0.978	0.988694088179
0.001403	0.97	0.988483687271
0.001404	0.962	0.982118119169
0.001405	0.96	0.978979060042
0.001406	0.95	0.965142476529
0.001407	0.952	0.953779848812
0.001408	0.952	0.955874468746
0.001409	0.95	0.965142476529
0.00141	0.948	0.959841653608
0.001411	0.932	0.950460940807
0.001412	0.918	0.929126471477
0.001413	0.924	0.951957982266
0.001414	0.926	0.951064666571
0.001415	0.926	0.951064666571
0.001416	0.906	0.938703361025
0.001417	0.908	0.952646839075
0.001418	0.9	0.953939201417
0.001419	0.89	0.955981171363
0.00142	0.888	0.94628536922
0.001421	0.89	0.945462849614
0.001422	0.89	0.941222609163
0.001423	0.896	0.938714013957
0.001424	0.886	0.934346830679
0.001425	0.89	0.949684158023
0.001426	0.874	0.943463830785
0.001427	0.88	0.95163018027
0.001428	0.882	0.961288718336
0.001429	0.878	0.950324155223
0.00143	0.88	0.949526197638
0.001431	0.868	0.93945516125
0.001432	0.862	0.941783414592
0.001433	0.866	0.93810660375
0.001434	0.854	0.940576419011
0.001435	0.85	0.924932429964
0.001436	0.864	0.926015118667
0.001437	0.868	0.933046622629
0.001438	0.858	0.934791955464
0.001439	0.848	0.927844814611
0.00144	0.85	0.93354164342
0.001441	0.85	0.937816613203
0.001442	0.842	0.930073115405
0.001443	0.836	0.925799114279
0.001444	0.836	0.919295382345
0.001445	0.83	0.92146622293
0.001446	0.832	0.920747522397
0.001447	0.838	0.922906279099
0.001448	0.838	0.925070808101
0.001449	0.83	0.914931691439
0.00145	0.828	0.911271638975
0.001451	0.824	0.894999441341
0.001452	0.82	0.891964124839
0.001453	0.812	0.890312304756
0.001454	0.826	0.911989035022
0.001455	0.836	0.923636292054
0.001456	0.844	0.927180672793
0.001457	0.85	0.924932429964
0.001458	0.846	0.915578505645
0.001459	0.846	0.922108453491
0.00146	0.84	0.924337600663
0.001461	0.84	0.924337600663
0.001462	0.842	0.923599480294
0.001463	0.844	0.920686700241
0.001464	0.852	0.924173143951
0.001465	0.858	0.932649987938
0.001466	0.846	0.928592483278
0.001467	0.848	0.932145911325
0.001468	0.846	0.93503155027
0.001469	0.846	0.937168074574
0.00147	0.844	0.942159222212
0.001471	0.844	0.940034041937
0.001472	0.838	0.935818358444
0.001473	0.832	0.937963751965
0.001474	0.822	0.930760978984
0.001475	0.824	0.934357533282
0.001476	0.816	0.932815094217
0.001477	0.812	0.929868807951
0.001478	0.806	0.927558084435
0.001479	0.812	0.923393740503
0.00148	0.804	0.917378874839
0.001481	0.802	0.918039214849
0.001482	0.798	0.919345419307
0.001483	0.804	0.917378874839
0.001484	0.802	0.918039214849
0.001485	0.804	0.91300821464
0.001486	0.8	0.901110426086
0.001487	0.794	0.887448026647
0.001488	0.79	0.881986394453
0.001489	0.788	0.891659127694
0.00149	0.792	0.8926006946
0.001491	0.786	0.88329157134
0.001492	0.788	0.882641490074
0.001493	0.786	0.885552934612
0.001494	0.786	0.881024403748
0.001495	0.778	0.872190346197
0.001496	0.782	0.870905276135
0.001497	0.78	0.864638652849
0.001498	0.778	0.858321618043
0.001499	0.776	0.85195305035
0.0015	0.766	0.843352832449
0.001501	0.754	0.830351732701
0.001502	0.746	0.820660709429
0.001503	0.742	0.82670188097
0.001504	0.728	0.818545050684
0.001505	0.728	0.816098033327
0.001506	0.726	0.811741338112
0.001507	0.726	0.814201449274
0.001508	0.73	0.820426718239
0.001509	0.734	0.821732316512
0.00151	0.734	0.824162605315
0.001511	0.738	0.830274653353
0.001512	0.738	0.835078439429
0.001513	0.734	0.831410849099
0.001514	0.728	0.830672017104
0.001515	0.722	0.827475679401
0.001516	0.714	0.817437459381
0.001517	0.71	0.813572369246
0.001518	0.714	0.827166246894
0.001519	0.714	0.814987116463
0.00152	0.718	0.826121056504
0.001521	0.714	0.824744809017
0.001522	0.716	0.821793161325
0.001523	0.72	0.818290901819
0.001524	0.712	0.815509656595
0.001525	0.722	0.825055149672
0.001526	0.716	0.824223270722
0.001527	0.714	0.822316240871
0.001528	0.71	0.82091412462
0.001529	0.712	0.817958434152
0.00153	0.7	0.80124902496
0.001531	0.7	0.791201617794
0.001532	0.704	0.792706755364
0.001533	0.698	0.80174559556
0.001534	0.694	0.800227467662
0.001535	0.692	0.788121817995
0.001536	0.688	0.786546883536
0.001537	0.684	0.79002784761
0.001538	0.68	0.783326241103
0.001539	0.676	0.78423465876
0.00154	0.68	0.785875308176
0.001541	0.676	0.786780782683
0.001542	0.67	0.790632658066
0.001543	0.678	0.80393780854
0.001544	0.674	0.80232412403
0.001545	0.676	0.806860582753
0.001546	0.674	0.807294246232
0.001547	0.672	0.805242820521
0.001548	0.672	0.810195038247
0.001549	0.672	0.812659830433
0.00155	0.672	0.802755255355
0.001551	0.672	0.805242820521
0.001552	0.666	0.804017412747
0.001553	0.668	0.798608790335
0.001554	0.664	0.796934125258
0.001555	0.67	0.803181175078
0.001556	0.66	0.795235814083
0.001557	0.658	0.800647238177
0.001558	0.666	0.804017412747
0.001559	0.668	0.801109231004
0.00156	0.668	0.806086843957
0.001561	0.662	0.797343088012
0.001562	0.656	0.790989254036
0.001563	0.658	0.795635594981
0.001564	0.652	0.799309702181
0.001565	0.648	0.795044652834
0.001566	0.646	0.787835008108
0.001567	0.642	0.786025444881
0.001568	0.648	0.784917830094
0.001569	0.646	0.785292302267
0.00157	0.644	0.790736365674
0.001571	0.638	0.779073809084
0.001572	0.638	0.786737567426
0.001573	0.642	0.788565786729
0.001574	0.64	0.786384130054
0.001575	0.638	0.784191303191
0.001576	0.634	0.777202676269
0.001577	0.63	0.775306391048
0.001578	0.624	0.776288606125
0.001579	0.624	0.778860706417
0.00158	0.62	0.776916983982
0.001581	0.62	0.774338427304
0.001582	0.616	0.769768796458
0.001583	0.616	0.767166214063
0.001584	0.616	0.7645547724
0.001585	0.624	0.773707955239
0.001586	0.618	0.761627205396
0.001587	0.61	0.752263251794
0.001588	0.608	0.747218843445
0.001589	0.604	0.75045586146
0.00159	0.604	0.742417672203
0.001591	0.602	0.742695092215
0.001592	0.598	0.745919566709
0.001593	0.596	0.740799568034
0.001594	0.586	0.73661658955
0.001595	0.578	0.729325715987
0.001596	0.584	0.736847338327
0.001597	0.574	0.732477986017
0.001598	0.576	0.732273173071
0.001599	0.574	0.735203373224
0.0016	0.564	0.727945052871
0.001601	0.564	0.722429235289
0.001602	0.566	0.72501310333
0.001603	0.564	0.725192388267
0.001604	0.566	0.719474808454
0.001605	0.57	0.719096655534
0.001606	0.574	0.721473492237
0.001607	0.574	0.726996561202
0.001608	0.566	0.719474808454
0.001609	0.564	0.722429235289
0.00161	0.568	0.72482825552
0.001611	0.562	0.725366114455
0.001612	0.552	0.723392009909
0.001613	0.548	0.71811976717
0.001614	0.546	0.718250652628
0.001615	0.546	0.721029819078
0.001616	0.542	0.712906726017
0.001617	0.54	0.724154679609
0.001618	0.53	0.72463784058
0.001619	0.524	0.724861366056
0.00162	0.524	0.7220969464
0.001621	0.52	0.716658914687
0.001622	0.514	0.722360021042
0.001623	0.518	0.725035171561
0.001624	0.512	0.722396013278
0.001625	0.518	0.716711936555
0.001626	0.514	0.719585992082
0.001627	0.512	0.719622123062
0.001628	0.514	0.716801227678
0.001629	0.518	0.716711936555
0.00163	0.516	0.716759373849
0.001631	0.516	0.713963584506
0.001632	0.52	0.722218803411
0.001633	0.522	0.722160646948
0.001634	0.526	0.7220277003
0.001635	0.528	0.721952907051
0.001636	0.536	0.724364549105
0.001637	0.528	0.719177307762
0.001638	0.528	0.719177307762
0.001639	0.536	0.718821257337
0.00164	0.53	0.719096655534
0.001641	0.532	0.716223428827
0.001642	0.53	0.713512438574
0.001643	0.53	0.713512438574
0.001644	0.524	0.710931782944
0.001645	0.516	0.708338901939
0.001646	0.51	0.705620294493
0.001647	0.504	0.691363869464
0.001648	0.504	0.688464959166
0.001649	0.508	0.697091098781
0.00165	0.498	0.694259317546
0.001651	0.502	0.691372547907
0.001652	0.5	0.694262198308
0.001653	0.498	0.691372547907
0.001654	0.492	0.6913291546
0.001655	0.494	0.69423627102
0.001656	0.484	0.688290636287
0.001657	0.494	0.702825725198
0.001658	0.496	0.697125526717
0.001659	0.498	0.699997142851
0.00166	0.498	0.699997142851
0.001661	0.498	0.697134133435
0.001662	0.498	0.702848490074
0.001663	0.496	0.699988571335
0.001664	0.498	0.699997142851
0.001665	0.492	0.685518781654
0.001666	0.492	0.694216104682
0.001667	0.49	0.691303117308
0.001668	0.492	0.6913291546
0.001669	0.488	0.682536445913
0.00167	0.486	0.682498351646
0.001671	0.476	0.679281973852
0.001672	0.476	0.679281973852
0.001673	0.474	0.685072258963
0.001674	0.476	0.688058137079
0.001675	0.472	0.687906970455
0.001676	0.478	0.691025325151
0.001677	0.484	0.696953370033
0.001678	0.484	0.699817118968
0.001679	0.494	0.705665643205
0.00168	0.492	0.705645803502
0.001681	0.486	0.699859985997
0.001682	0.484	0.699817118968
0.001683	0.48	0.70256672281
0.001684	0.478	0.702506939468
0.001685	0.474	0.702370272719
0.001686	0.464	0.687534726396
0.001687	0.466	0.684721841334
0.001688	0.46	0.684397545291
0.001689	0.464	0.690437542432
0.00169	0.466	0.699173798136
0.001691	0.468	0.702122496435
0.001692	0.462	0.696100567447
0.001693	0.456	0.68997391255
0.001694	0.454	0.686938134041
0.001695	0.45	0.680808343075
0.001696	0.446	0.677557377644
0.001697	0.442	0.668308312084
0.001698	0.446	0.671627873156
0.001699	0.448	0.674756252287
0.0017	0.436	0.667760436085
0.001701	0.428	0.660920570114
0.001702	0.424	0.648246866556
0.001703	0.428	0.645612887108
0.001704	0.432	0.649134808803
0.001705	0.428	0.639387206628
0.001706	0.43	0.642728558569
0.001707	0.43	0.648922183316
0.001708	0.424	0.648246866556
0.001709	0.422	0.651088319662
0.00171	0.422	0.654152887328
0.001711	0.42	0.644670458451
0.001712	0.414	0.640783894929
0.001713	0.422	0.644915498341
0.001714	0.412	0.643627221301
0.001715	0.416	0.647258835397
0.001716	0.424	0.654388263953
0.001717	0.422	0.654152887328
0.001718	0.424	0.654388263953
0.001719	0.426	0.660699629181
0.00172	0.432	0.664361347461
0.001721	0.428	0.663939756303
0.001722	0.422	0.654152887328
0.001723	0.42	0.653911308971
0.001724	0.414	0.646996136001
0.001725	0.414	0.637655079177
0.001726	0.412	0.637382145969
0.001727	0.416	0.63792162528
0.001728	0.418	0.647515250786
0.001729	0.416	0.647258835397
0.00173	0.416	0.64416147044
0.001731	0.414	0.640783894929
0.001732	0.414	0.637655079177
0.001733	0.414	0.634510835211
0.001734	0.412	0.634236548931
0.001735	0.416	0.641049140082
0.001736	0.412	0.634236548931
0.001737	0.414	0.631350932525
0.001738	0.412	0.631075272848
0.001739	0.404	0.626724819997
0.00174	0.4	0.619677335393
0.001741	0.398	0.619351273511
0.001742	0.402	0.623214248874
0.001743	0.402	0.623214248874
0.001744	0.4	0.619677335393
0.001745	0.394	0.618679238378
0.001746	0.386	0.614006514623
0.001747	0.382	0.603387106259
0.001748	0.374	0.591712768157
0.001749	0.378	0.595916101477
0.00175	0.374	0.591712768157
0.001751	0.374	0.591712768157
0.001752	0.368	0.590403252024
0.001753	0.366	0.589952540464
0.001754	0.366	0.589952540464
0.001755	0.362	0.589029710626
0.001756	0.37	0.590846849869
0.001757	0.368	0.593781104448
0.001758	0.362	0.585624453041
0.001759	0.36	0.58172158289
0.00176	0.362	0.578753833681
0.001761	0.362	0.582199278598
0.001762	0.362	0.589029710626
0.001763	0.366	0.586552640434
0.001764	0.368	0.593781104448
0.001765	0.368	0.597139849616
0.001766	0.362	0.595781839267
0.001767	0.366	0.596694226552
0.001768	0.366	0.593332958801
0.001769	0.368	0.590403252024
0.00177	0.368	0.593781104448
0.001771	0.372	0.594656203196
0.001772	0.37	0.59422218067
0.001773	0.368	0.590403252024
0.001774	0.368	0.593781104448
0.001775	0.37	0.59422218067
0.001776	0.372	0.594656203196
0.001777	0.37	0.590846849869
0.001778	0.366	0.589952540464
0.001779	0.362	0.585624453041
0.00178	0.36	0.58172158289
0.001781	0.354	0.576787655901
0.001782	0.352	0.57627771083
0.001783	0.348	0.564708774502
0.001784	0.352	0.572796648035
0.001785	0.352	0.572796648035
0.001786	0.356	0.577290221639
0.001787	0.356	0.577290221639
0.001788	0.348	0.564708774502
0.001789	0.356	0.580744349951
0.00179	0.356	0.584178055048
0.001791	0.356	0.584178055048
0.001792	0.358	0.591469356772
0.001793	0.36	0.598665181884
0.001794	0.36	0.591945943478
0.001795	0.348	0.585573223432
0.001796	0.35	0.582666285278
0.001797	0.348	0.582147747569
0.001798	0.342	0.580548016963
0.001799	0.338	0.572499781659
0.0018	0.342	0.577092713522
0.001801	0.346	0.578172984495
0.001802	0.346	0.58162187029
0.001803	0.334	0.567841527189
0.001804	0.332	0.567253029961
0.001805	0.334	0.567841527189
0.001806	0.344	0.57763656394
0.001807	0.34	0.576541412216
0.001808	0.342	0.580548016963
0.001809	0.338	0.579444561628
0.00181	0.336	0.575416370987
0.001811	0.328	0.5625086666
0.001812	0.318	0.559353197899
0.001813	0.31	0.553082272361
0.001814	0.316	0.555107196855
0.001815	0.312	0.546494281763
0.001816	0.312	0.539125217366
0.001817	0.312	0.539125217366
0.001818	0.32	0.54918120871
0.001819	0.322	0.553458218839
0.00182	0.322	0.549832701828
0.001821	0.324	0.550476157522
0.001822	0.32	0.552810998443
0.001823	0.322	0.553458218839
0.001824	0.324	0.557695257287
0.001825	0.322	0.55706014038
0.001826	0.322	0.560638921232
0.001827	0.324	0.564822095885
0.001828	0.326	0.565441420485
0.001829	0.328	0.566053001052
0.00183	0.326	0.565441420485
0.001831	0.324	0.557695257287
0.001832	0.322	0.560638921232
0.001833	0.324	0.561269988508
0.001834	0.32	0.552810998443
0.001835	0.316	0.551492520348
0.001836	0.32	0.552810998443
0.001837	0.32	0.54918120871
0.001838	0.316	0.536790461912
0.001839	0.31	0.530942558098
0.00184	0.314	0.528586795143
0.001841	0.31	0.527162214124
0.001842	0.306	0.529494098173
0.001843	0.304	0.52875703305
0.001844	0.308	0.53398127308
0.001845	0.31	0.534696175412
0.001846	0.314	0.536100736802
0.001847	0.314	0.536100736802
0.001848	0.31	0.538423625039
0.001849	0.31	0.542125446737
0.00185	0.308	0.541420354254
0.001851	0.312	0.542822254518
0.001852	0.31	0.542125446737
0.001853	0.308	0.541420354254
0.001854	0.306	0.536995344486
0.001855	0.306	0.533257911334
0.001856	0.302	0.531785671112
0.001857	0.306	0.533257911334
0.001858	0.306	0.533257911334
0.001859	0.31	0.542125446737
0.00186	0.304	0.536268589421
0.001861	0.306	0.536995344486
0.001862	0.308	0.537713678457
0.001863	0.308	0.537713678457
0.001864	0.3	0.531036721894
0.001865	0.298	0.526494064544
0.001866	0.3	0.523450093132
0.001867	0.296	0.52190420577
0.001868	0.294	0.521118028857
0.001869	0.296	0.52190420577
0.00187	0.296	0.52190420577
0.001871	0.292	0.516464906843
0.001872	0.292	0.527954543498
0.001873	0.292	0.527954543498
0.001874	0.29	0.527162214124
0.001875	0.284	0.520906901471
0.001876	0.284	0.520906901471
0.001877	0.282	0.520073071789
0.001878	0.278	0.518378240284
0.001879	0.28	0.523067873225
0.00188	0.276	0.521367432815
0.001881	0.27	0.518748493974
0.001882	0.264	0.504285633347
0.001883	0.266	0.505216785153
0.001884	0.258	0.501433943805
0.001885	0.258	0.501433943805
0.001886	0.262	0.51122988958
0.001887	0.254	0.503471945594
0.001888	0.254	0.503471945594
0.001889	0.254	0.503471945594
0.00189	0.258	0.509348603611
0.001891	0.262	0.51122988958
0.001892	0.262	0.51122988958
0.001893	0.264	0.512156226165
0.001894	0.268	0.513980544379
0.001895	0.268	0.513980544379
0.001896	0.27	0.514878626474
0.001897	0.272	0.51963063805
0.001898	0.268	0.513980544379
0.001899	0.264	0.512156226165
0.0019	0.26	0.510294032887
0.001901	0.264	0.512156226165
0.001902	0.26	0.510294032887
0.001903	0.26	0.510294032887
0.001904	0.254	0.503471945594
0.001905	0.256	0.504444248654
0.001906	0.262	0.507302670996
0.001907	0.266	0.513073094208
0.001908	0.264	0.516046509532
0.001909	0.264	0.516046509532
0.00191	0.262	0.515127168765
0.001911	0.262	0.503344812231
0.001912	0.26	0.502394267483
0.001913	0.26	0.502394267483
0.001914	0.262	0.503344812231
0.001915	0.26	0.498397431775
0.001916	0.258	0.497429391974
0.001917	0.262	0.499355584729
0.001918	0.256	0.492406336271
0.001919	0.258	0.493392338814
0.00192	0.258	0.493392338814
0.001921	0.256	0.492406336271
0.001922	0.26	0.502394267483
0.001923	0.258	0.493392338814
0.001924	0.262	0.499355584729
0.001925	0.258	0.497429391974
0.001926	0.258	0.501433943805
0.001927	0.25	0.48938737213
0.001928	0.25	0.481144468949
0.001929	0.248	0.480099989586
0.00193	0.248	0.480099989586
0.001931	0.248	0.484247870413
0.001932	0.244	0.47377631853
0.001933	0.246	0.474851555752
0.001934	0.252	0.478012552136
0.001935	0.256	0.484214828356
0.001936	0.252	0.482178390225
0.001937	0.252	0.482178390225
0.001938	0.254	0.483201821189
0.001939	0.252	0.478012552136
0.00194	0.254	0.483201821189
0.001941	0.246	0.479044883075
0.001942	0.24	0.475815090135
0.001943	0.234	0.463943962133
0.001944	0.238	0.466214542888
0.001945	0.238	0.466214542888
0.001946	0.244	0.47377631853
0.001947	0.246	0.479044883075
0.001948	0.248	0.488360522565
0.001949	0.246	0.48732330131
0.00195	0.246	0.483201821189
0.001951	0.244	0.47797907904
0.001952	0.242	0.481077956261
0.001953	0.244	0.486275641997
0.001954	0.244	0.486275641997
0.001955	0.244	0.486275641997
0.001956	0.24	0.48
0.001957	0.24	0.48
0.001958	0.238	0.478911265267
0.001959	0.238	0.478911265267
0.00196	0.236	0.477811678384
0.001961	0.236	0.481979252666
0.001962	0.236	0.473607432374
0.001963	0.244	0.486275641997
0.001964	0.238	0.483069353199
0.001965	0.236	0.469365529199
0.001966	0.238	0.466214542888
0.001967	0.234	0.463943962133
0.001968	0.236	0.465084938479
0.001969	0.232	0.462791529741
0.00197	0.228	0.460451951891
0.001971	0.222	0.452455522676
0.001972	0.222	0.452455522676
0.001973	0.222	0.452455522676
0.001974	0.218	0.445506453376
0.001975	0.218	0.445506453376
0.001976	0.222	0.452455522676
0.001977	0.22	0.451220566907
0.001978	0.22	0.46
0.001979	0.216	0.457541254971
0.00198	0.216	0.457541254971
0.001981	0.216	0.457541254971
0.001982	0.218	0.458776634104
0.001983	0.212	0.450617354304
0.001984	0.214	0.451889366992
0.001985	0.214	0.447441616303
0.001986	0.214	0.44294920702
0.001987	0.218	0.449973332543
0.001988	0.216	0.448713717196
0.001989	0.22	0.451220566907
0.00199	0.216	0.448713717196
0.001991	0.216	0.448713717196
0.001992	0.218	0.449973332543
0.001993	0.218	0.449973332543
0.001994	0.216	0.448713717196
0.001995	0.218	0.449973332543
0.001996	0.22	0.455631429996
0.001997	0.218	0.454396302802
0.001998	0.216	0.457541254971
[truncated: 8,002 more rows]
