# Supplementary material for: The Influence of Synaptic Size on AMPA Receptor Activation: A Monte Carlo Model
Source: PLoS One. 2015 Jun 24;10(6):e0130924. doi: 10.1371/journal.pone.0130924 (PMC4479604; doi:10.1371/journal.pone.0130924)
Supplement: S1 Dataset — This package contains the experimental data used as basis for the analysis presented in the paper. (ZIP) [file pone.0130924.s001.zip › S1 Simulation data/test/1519_10923_151_294.csv]

time	AMPA.O.mean	AMPA.O.stdev
0.0	0.0	0.0
1e-06	0.0	0.0
2e-06	0.038	0.191196234273
3e-06	0.22	0.446766158074
4e-06	0.548	0.72642687175
5e-06	0.988	0.97357896444
6e-06	1.452	1.20817879472
7e-06	1.904	1.39956564691
8e-06	2.466	1.61023103932
9e-06	3.08	1.75772580342
1e-05	3.698	1.91488798628
1.1e-05	4.262	2.016272799
1.2e-05	4.828	2.13317041045
1.3e-05	5.508	2.26581905721
1.4e-05	6.112	2.44774508477
1.5e-05	6.742	2.55957730885
1.6e-05	7.304	2.64491663385
1.7e-05	7.896	2.75121500432
1.8e-05	8.464	2.83420253334
1.9e-05	9.022	2.97817326561
2e-05	9.512	3.04727025385
2.1e-05	9.918	3.07494325151
2.2e-05	10.38	3.19430743668
2.3e-05	10.86	3.29247627174
2.4e-05	11.292	3.38448459887
2.5e-05	11.688	3.4459622749
2.6e-05	12.124	3.54183907031
2.7e-05	12.506	3.53976891901
2.8e-05	12.828	3.55899086821
2.9e-05	13.184	3.65159472012
3e-05	13.47	3.68362593106
3.1e-05	13.724	3.73467856716
3.2e-05	13.96	3.77655928062
3.3e-05	14.218	3.81503289632
3.4e-05	14.546	3.7794025983
3.5e-05	14.852	3.8107867954
3.6e-05	15.082	3.88577868644
3.7e-05	15.298	3.89168292645
3.8e-05	15.454	3.86417960245
3.9e-05	15.612	3.86696987317
4e-05	15.8	3.87143384291
4.1e-05	16.006	3.89743043556
4.2e-05	16.116	3.90314539827
4.3e-05	16.28	3.86647125943
4.4e-05	16.384	3.85078485507
4.5e-05	16.52	3.8860777141
4.6e-05	16.622	3.91038565873
4.7e-05	16.71	3.88868872501
4.8e-05	16.806	3.88282938075
4.9e-05	16.898	3.89610010138
5e-05	16.964	3.93379002998
5.1e-05	17.062	3.97368292645
5.2e-05	17.142	4.04991802386
5.3e-05	17.202	4.04489752651
5.4e-05	17.24	4.0272074692
5.5e-05	17.314	3.9652747698
5.6e-05	17.402	3.96792086615
5.7e-05	17.46	3.95732232703
5.8e-05	17.508	3.91228015357
5.9e-05	17.572	3.95231780099
6e-05	17.552	3.96122405324
6.1e-05	17.568	3.97358477952
6.2e-05	17.52	3.95949491728
6.3e-05	17.574	4.00506229664
6.4e-05	17.576	4.02097301657
6.5e-05	17.516	4.04694254963
6.6e-05	17.498	4.08631814718
6.7e-05	17.438	4.1378927004
6.8e-05	17.436	4.15570740067
6.9e-05	17.42	4.12451209236
7e-05	17.486	4.11847107553
7.1e-05	17.442	4.11274069204
7.2e-05	17.454	4.1438971995
7.3e-05	17.424	4.09685537943
7.4e-05	17.392	4.0573804357
7.5e-05	17.378	4.05846227037
7.6e-05	17.39	4.0681568308
7.7e-05	17.442	4.0736514333
7.8e-05	17.45	4.04023514167
7.9e-05	17.404	4.01058399737
8e-05	17.338	4.07231580308
8.1e-05	17.3	4.01522103999
8.2e-05	17.274	4.02727252616
8.3e-05	17.258	3.97233382283
8.4e-05	17.262	3.97408555519
8.5e-05	17.208	3.94065172275
8.6e-05	17.15	3.97385203549
8.7e-05	17.11	3.9721404809
8.8e-05	17.066	3.99470199139
8.9e-05	16.994	3.99173696528
9e-05	16.96	4.01178264616
9.1e-05	17.01	3.98771864604
9.2e-05	17.046	4.03632060174
9.3e-05	17.032	4.04709476044
9.4e-05	16.988	4.03483035579
9.5e-05	16.968	4.02727898214
9.6e-05	16.912	4.03041635566
9.7e-05	16.904	4.00434563943
9.8e-05	16.904	4.00034798486
9.9e-05	16.874	3.9479265444
0.0001	16.832	3.95471566614
0.000101	16.754	3.91937290903
0.000102	16.694	3.9064515868
0.000103	16.654	3.92406472933
0.000104	16.624	3.90929968153
0.000105	16.59	3.91431986429
0.000106	16.568	3.89170605262
0.000107	16.506	3.81129426836
0.000108	16.458	3.77627276557
0.000109	16.396	3.78671150208
0.00011	16.342	3.78748412538
0.000111	16.292	3.79878085706
0.000112	16.252	3.81215109879
0.000113	16.224	3.78177524451
0.000114	16.156	3.79310743323
0.000115	16.142	3.79497509873
0.000116	16.096	3.77024985909
0.000117	16.046	3.72019945702
0.000118	15.98	3.74694542261
0.000119	15.958	3.75023145952
0.00012	15.946	3.72975656042
0.000121	15.892	3.74864455504
0.000122	15.842	3.73965720354
0.000123	15.812	3.75881045013
0.000124	15.792	3.74869790727
0.000125	15.72	3.73598715201
0.000126	15.678	3.73072593472
0.000127	15.566	3.72688126991
0.000128	15.532	3.69011869728
0.000129	15.524	3.67061629703
0.00013	15.502	3.682118412
0.000131	15.446	3.68823589267
0.000132	15.416	3.7824521147
0.000133	15.352	3.76936281087
0.000134	15.3	3.76749253483
0.000135	15.278	3.78796990484
0.000136	15.234	3.79041475303
0.000137	15.232	3.73392233449
0.000138	15.196	3.75520758414
0.000139	15.16	3.7547836156
0.00014	15.122	3.77453520317
0.000141	15.056	3.745512515
0.000142	14.968	3.77928247158
0.000143	14.98	3.76876637642
0.000144	14.964	3.79087113999
0.000145	14.94	3.77947086244
0.000146	14.88	3.77327444006
0.000147	14.876	3.70467596424
0.000148	14.906	3.69934642876
0.000149	14.876	3.69386301858
0.00015	14.798	3.652560198
0.000151	14.712	3.64706128273
0.000152	14.652	3.63082580138
0.000153	14.6	3.64472221164
0.000154	14.588	3.65981638884
0.000155	14.55	3.69749915483
0.000156	14.526	3.67114750453
0.000157	14.486	3.64002802187
0.000158	14.406	3.62231472956
0.000159	14.362	3.6103955462
0.00016	14.316	3.60390676905
0.000161	14.286	3.57158284238
0.000162	14.25	3.55183051397
0.000163	14.234	3.57983854385
0.000164	14.24	3.58864877078
0.000165	14.21	3.62738197603
0.000166	14.158	3.63167124063
0.000167	14.148	3.61912917703
0.000168	14.146	3.58450610266
0.000169	14.082	3.59155620866
0.00017	14.044	3.57743818954
0.000171	14.01	3.59025068763
0.000172	13.952	3.57011148285
0.000173	13.898	3.58323820029
0.000174	13.914	3.54324766281
0.000175	13.852	3.53300099066
0.000176	13.83	3.53059485073
0.000177	13.762	3.53119753058
0.000178	13.728	3.51653465787
0.000179	13.686	3.51900610968
0.00018	13.65	3.5292350446
0.000181	13.61	3.51253469734
0.000182	13.58	3.51789709912
0.000183	13.586	3.50750680684
0.000184	13.57	3.48268574523
0.000185	13.506	3.42022864733
0.000186	13.482	3.42719652194
0.000187	13.438	3.39972881271
0.000188	13.458	3.45777905598
0.000189	13.424	3.45951210433
0.00019	13.378	3.46570570014
0.000191	13.348	3.48064591707
0.000192	13.308	3.48613482241
0.000193	13.272	3.46208261022
0.000194	13.196	3.43417879558
0.000195	13.124	3.43811343617
0.000196	13.102	3.49794168047
0.000197	13.048	3.47241932952
0.000198	13.018	3.47356819423
0.000199	12.996	3.48769035323
0.0002	12.948	3.4884518056
0.000201	12.914	3.47485309042
0.000202	12.868	3.43781558551
0.000203	12.826	3.38581216254
0.000204	12.802	3.40041115161
0.000205	12.756	3.38414893289
0.000206	12.776	3.35288293861
0.000207	12.716	3.35072290708
0.000208	12.646	3.34435105813
0.000209	12.602	3.34359028591
0.00021	12.574	3.30704157821
0.000211	12.562	3.3535288876
0.000212	12.538	3.37587855232
0.000213	12.48	3.43825537155
0.000214	12.418	3.42042044199
0.000215	12.382	3.42696308705
0.000216	12.344	3.42719477124
0.000217	12.31	3.39262435292
0.000218	12.322	3.40210464272
0.000219	12.288	3.40955363648
0.00022	12.254	3.39256304289
0.000221	12.236	3.41061636658
0.000222	12.2	3.39823483591
0.000223	12.164	3.3634958005
0.000224	12.134	3.37224613574
0.000225	12.106	3.39451970093
0.000226	12.124	3.38535433891
0.000227	12.108	3.3645707007
0.000228	12.054	3.33572840621
0.000229	12.006	3.30665450267
0.00023	11.98	3.28688302195
0.000231	11.986	3.29754514753
0.000232	11.962	3.31006888146
0.000233	11.896	3.29198784931
0.000234	11.872	3.2795755823
0.000235	11.858	3.27747402736
0.000236	11.846	3.26654006557
0.000237	11.798	3.27432374697
0.000238	11.754	3.26212875282
0.000239	11.714	3.22307368827
0.00024	11.668	3.22951637246
0.000241	11.604	3.25072053551
0.000242	11.586	3.24632161068
0.000243	11.574	3.2705540815
0.000244	11.53	3.23188799311
0.000245	11.474	3.21392657041
0.000246	11.456	3.19062125612
0.000247	11.428	3.19073909933
0.000248	11.402	3.16865839118
0.000249	11.398	3.17294752557
0.00025	11.364	3.20242158374
0.000251	11.298	3.20268574793
0.000252	11.294	3.21116240636
0.000253	11.258	3.18801442908
0.000254	11.2	3.19186465878
0.000255	11.176	3.16243956464
0.000256	11.148	3.18654923075
0.000257	11.128	3.16916645192
0.000258	11.112	3.15902769852
0.000259	11.088	3.16042022522
0.00026	11.06	3.19067391001
0.000261	11.038	3.24169029983
0.000262	11.014	3.23756142799
0.000263	11.014	3.1915206407
0.000264	11.022	3.2170663655
0.000265	10.978	3.19648494444
0.000266	10.986	3.1795917977
0.000267	10.964	3.15764215832
0.000268	10.92	3.11987179224
0.000269	10.924	3.11868946835
0.00027	10.894	3.12582213186
0.000271	10.862	3.14117111918
0.000272	10.852	3.12315481525
0.000273	10.822	3.14552316793
0.000274	10.792	3.15859715697
0.000275	10.798	3.1662589913
0.000276	10.766	3.16026011588
0.000277	10.756	3.17623424829
0.000278	10.702	3.13961717412
0.000279	10.644	3.09148249227
0.00028	10.606	3.09366514025
0.000281	10.588	3.10262082762
0.000282	10.586	3.10138743146
0.000283	10.518	3.09090213368
0.000284	10.496	3.08706721663
0.000285	10.426	3.06341704637
0.000286	10.404	3.04971867555
0.000287	10.338	3.03838048967
0.000288	10.296	3.0476850231
0.000289	10.284	3.02776220995
0.00029	10.264	3.04340335808
0.000291	10.214	3.04305833004
0.000292	10.17	3.03991776205
0.000293	10.084	3.01810271528
0.000294	10.066	2.9915955609
0.000295	10.07	3.01481342706
0.000296	10.014	3.03476588883
0.000297	9.998	3.02555713878
0.000298	9.944	3.01742671825
0.000299	9.928	3.00646237296
0.0003	9.892	3.00072257965
0.000301	9.87	2.98347113276
0.000302	9.87	2.97205316238
0.000303	9.862	2.98646212097
0.000304	9.834	2.99306598658
0.000305	9.792	2.97669884268
0.000306	9.76	2.94251593029
0.000307	9.766	2.93176465631
0.000308	9.75	2.96437177156
0.000309	9.738	2.97747476899
0.00031	9.682	2.9760504028
0.000311	9.634	2.94143570387
0.000312	9.598	2.9251317919
0.000313	9.538	2.91762848903
0.000314	9.536	2.93474087442
0.000315	9.488	2.96948749787
0.000316	9.496	2.95397765733
0.000317	9.484	2.95393703386
0.000318	9.488	2.95192411827
0.000319	9.474	2.93416495787
0.00032	9.444	2.90014896169
0.000321	9.406	2.90674457082
0.000322	9.386	2.90051788479
0.000323	9.382	2.87681699105
0.000324	9.352	2.89276615024
0.000325	9.304	2.90165194329
0.000326	9.27	2.8749086942
0.000327	9.248	2.8605062489
0.000328	9.194	2.8608327459
0.000329	9.17	2.85045610385
0.00033	9.126	2.83515854936
0.000331	9.09	2.81742790502
0.000332	9.052	2.80451350505
0.000333	9.048	2.7995885412
0.000334	9.05	2.79562157668
0.000335	9.026	2.75559866454
0.000336	9.002	2.7571717393
0.000337	9.004	2.75172382335
0.000338	9.0	2.75390631649
0.000339	8.992	2.74297940204
0.00034	8.958	2.74740532139
0.000341	8.914	2.7529264429
0.000342	8.896	2.72124677308
0.000343	8.892	2.72256055947
0.000344	8.858	2.7287059204
0.000345	8.83	2.75337974134
0.000346	8.8	2.74663430402
0.000347	8.784	2.76719063312
0.000348	8.734	2.72676438293
0.000349	8.71	2.72137832725
0.00035	8.664	2.73040363316
0.000351	8.662	2.74002846701
0.000352	8.614	2.74681706708
0.000353	8.586	2.75873231757
0.000354	8.564	2.73823008529
0.000355	8.544	2.72911414199
0.000356	8.556	2.73109208926
0.000357	8.55	2.75163587707
0.000358	8.512	2.74405830842
0.000359	8.494	2.71550437304
0.00036	8.448	2.69579227686
0.000361	8.458	2.68034251543
0.000362	8.482	2.66714753998
0.000363	8.456	2.67283819189
0.000364	8.442	2.67705733969
0.000365	8.44	2.66278050166
0.000366	8.428	2.68268820402
0.000367	8.404	2.68417287074
0.000368	8.38	2.69436448908
0.000369	8.35	2.71062723369
0.00037	8.304	2.71138046021
0.000371	8.262	2.69320552502
0.000372	8.246	2.68504823048
0.000373	8.236	2.69672097185
0.000374	8.208	2.68788690238
0.000375	8.19	2.68438074796
0.000376	8.16	2.69562608683
0.000377	8.144	2.69578634168
0.000378	8.112	2.65922093855
0.000379	8.084	2.68122061755
0.00038	8.076	2.6807133379
0.000381	8.07	2.68646608019
0.000382	8.072	2.67110763542
0.000383	8.058	2.67032507384
0.000384	8.008	2.62296320981
0.000385	8.002	2.61801375092
0.000386	7.996	2.61762946194
0.000387	7.98	2.65849581531
0.000388	7.948	2.67531231822
0.000389	7.958	2.68481582236
0.00039	7.922	2.69516530105
0.000391	7.888	2.71945876968
0.000392	7.844	2.72537410276
0.000393	7.814	2.70691780444
0.000394	7.776	2.69626111495
0.000395	7.764	2.69523728083
0.000396	7.732	2.68703851852
0.000397	7.69	2.65742356428
0.000398	7.678	2.63862009391
0.000399	7.672	2.66315902642
0.0004	7.652	2.65761095723
0.000401	7.642	2.64307321124
0.000402	7.614	2.66852093865
0.000403	7.594	2.68275306355
0.000404	7.572	2.69236253131
0.000405	7.568	2.70802067939
0.000406	7.53	2.71092235226
0.000407	7.496	2.70443783438
0.000408	7.502	2.70222056835
0.000409	7.48	2.74328270508
0.00041	7.472	2.69392204787
0.000411	7.46	2.66840776494
0.000412	7.398	2.64037800324
0.000413	7.396	2.68089238874
0.000414	7.394	2.6673514954
0.000415	7.364	2.65847775992
0.000416	7.32	2.66488273663
0.000417	7.306	2.69599035607
0.000418	7.284	2.68837199807
0.000419	7.27	2.67826436335
0.00042	7.25	2.66223590239
0.000421	7.22	2.65322445338
0.000422	7.182	2.624666836
0.000423	7.148	2.6264226621
0.000424	7.142	2.62027403147
0.000425	7.13	2.61401989281
0.000426	7.122	2.63952950353
0.000427	7.11	2.64232851856
0.000428	7.092	2.62669678494
0.000429	7.086	2.64548747871
0.00043	7.066	2.60185395439
0.000431	7.04	2.63408428111
0.000432	7.026	2.60025460292
0.000433	6.996	2.62068388021
0.000434	6.972	2.61901050017
0.000435	6.97	2.57936038583
0.000436	6.966	2.55985233949
0.000437	6.98	2.55569951285
0.000438	6.948	2.58017363757
0.000439	6.95	2.58215026674
0.00044	6.914	2.59665246038
0.000441	6.886	2.59634435312
0.000442	6.85	2.59297126864
0.000443	6.824	2.58244535276
0.000444	6.818	2.58860502974
0.000445	6.798	2.58789412457
0.000446	6.77	2.55755742849
0.000447	6.75	2.55567994866
0.000448	6.726	2.57971393763
0.000449	6.698	2.55710695905
0.00045	6.688	2.53271711804
0.000451	6.656	2.56079362698
0.000452	6.65	2.54862708139
0.000453	6.652	2.54536755696
0.000454	6.636	2.53998110229
0.000455	6.624	2.55237614783
0.000456	6.616	2.56057493544
0.000457	6.556	2.51929831501
0.000458	6.57	2.52291498073
0.000459	6.52	2.5238066487
0.00046	6.484	2.51589824913
0.000461	6.478	2.50948520617
0.000462	6.462	2.5346707873
0.000463	6.472	2.53006244982
0.000464	6.454	2.53453822224
0.000465	6.482	2.54119578152
0.000466	6.472	2.51897121857
0.000467	6.484	2.51430785705
0.000468	6.462	2.5188402093
0.000469	6.444	2.52167880588
0.00047	6.4	2.5043961348
0.000471	6.378	2.49622034284
0.000472	6.33	2.49581649966
0.000473	6.274	2.46148816776
0.000474	6.284	2.4704946873
0.000475	6.236	2.47392481697
0.000476	6.216	2.46765961996
0.000477	6.19	2.44251919133
0.000478	6.136	2.42353130782
0.000479	6.13	2.41683677562
0.00048	6.144	2.43623972548
0.000481	6.154	2.44095964735
0.000482	6.132	2.48003548362
0.000483	6.108	2.46421102992
0.000484	6.108	2.46907594051
0.000485	6.134	2.48516478327
0.000486	6.1	2.47991935353
0.000487	6.108	2.46502251511
0.000488	6.088	2.47633923363
0.000489	6.058	2.46224206771
0.00049	6.062	2.46214459364
0.000491	6.046	2.44456212848
0.000492	6.01	2.45477086507
0.000493	5.982	2.48227234606
0.000494	5.976	2.4793999274
0.000495	5.968	2.49218297884
0.000496	5.948	2.50225818012
0.000497	5.964	2.48086759018
0.000498	5.952	2.47016112835
0.000499	5.904	2.48812861404
0.0005	5.888	2.47375342344
0.000501	5.862	2.4590559164
0.000502	5.842	2.44643332221
0.000503	5.848	2.46513610172
0.000504	5.824	2.46272694386
0.000505	5.798	2.44891731179
0.000506	5.784	2.42762105774
0.000507	5.788	2.43208881417
0.000508	5.748	2.43073980508
0.000509	5.736	2.41791314981
0.00051	5.724	2.39077895256
0.000511	5.694	2.37157416076
0.000512	5.684	2.37994621788
0.000513	5.668	2.39536552534
0.000514	5.656	2.37858445299
0.000515	5.628	2.37689208842
0.000516	5.61	2.36598816565
0.000517	5.592	2.36421995593
0.000518	5.594	2.36836737015
0.000519	5.58	2.3536354858
0.00052	5.556	2.35942026778
0.000521	5.534	2.36407360292
0.000522	5.516	2.35069011144
0.000523	5.506	2.34562656874
0.000524	5.52	2.37267781209
0.000525	5.506	2.38284787597
0.000526	5.502	2.36600845307
0.000527	5.486	2.36004321994
0.000528	5.466	2.38429108961
0.000529	5.45	2.35021275633
0.00053	5.428	2.34879032696
0.000531	5.404	2.3368320436
0.000532	5.4	2.32980685895
0.000533	5.39	2.32333811573
0.000534	5.39	2.31212023909
0.000535	5.402	2.29878141632
0.000536	5.372	2.27455841868
0.000537	5.348	2.28273870603
0.000538	5.34	2.29704157559
0.000539	5.326	2.29079112972
0.00054	5.334	2.27210123014
0.000541	5.322	2.2747122895
0.000542	5.296	2.27340801441
0.000543	5.278	2.24693480101
0.000544	5.246	2.23639978537
0.000545	5.232	2.23834224372
0.000546	5.214	2.21544668182
0.000547	5.188	2.19742030572
0.000548	5.176	2.22014053609
0.000549	5.168	2.20448996369
0.00055	5.18	2.19899977262
0.000551	5.174	2.19629779402
0.000552	5.16	2.202362368
0.000553	5.13	2.21203526193
0.000554	5.116	2.20421051626
0.000555	5.106	2.20879243027
0.000556	5.12	2.20943431674
0.000557	5.12	2.21756623351
0.000558	5.11	2.20859683962
0.000559	5.098	2.19827113887
0.00056	5.076	2.20232241055
0.000561	5.054	2.20342551497
0.000562	5.044	2.21496365659
0.000563	5.054	2.20070079747
0.000564	5.044	2.19591985282
0.000565	5.004	2.19817742687
0.000566	4.99	2.20134050069
0.000567	4.99	2.22033781214
0.000568	4.974	2.21118158458
0.000569	4.946	2.21067501004
0.00057	4.948	2.18112264671
0.000571	4.908	2.19716544666
0.000572	4.898	2.17981558853
0.000573	4.884	2.19147073902
0.000574	4.848	2.17092054207
0.000575	4.848	2.17552200632
0.000576	4.824	2.17279175256
0.000577	4.794	2.17061373809
0.000578	4.786	2.1781193723
0.000579	4.77	2.18565779572
0.00058	4.78	2.18622963112
0.000581	4.792	2.18374357469
0.000582	4.776	2.1940428437
0.000583	4.77	2.18931496135
0.000584	4.74	2.18915508816
0.000585	4.732	2.17811294473
0.000586	4.724	2.17986788591
0.000587	4.704	2.15229737722
0.000588	4.674	2.14376397955
0.000589	4.664	2.14827931145
0.00059	4.626	2.1443236696
0.000591	4.62	2.14373505826
0.000592	4.628	2.16092942967
0.000593	4.64	2.15647861107
0.000594	4.62	2.14560014914
0.000595	4.622	2.14082133771
0.000596	4.608	2.13596254649
0.000597	4.602	2.12028205671
0.000598	4.588	2.13125690615
0.000599	4.55	2.11931592737
0.0006	4.538	2.12804041315
0.000601	4.53	2.12910779436
0.000602	4.524	2.12448205453
0.000603	4.5	2.12931914001
0.000604	4.48	2.10845915303
0.000605	4.474	2.09888637139
0.000606	4.442	2.0829392694
0.000607	4.444	2.06854151517
0.000608	4.428	2.07673204819
0.000609	4.434	2.08749706587
0.00061	4.45	2.09940467752
0.000611	4.43	2.10454270567
0.000612	4.434	2.1141532584
0.000613	4.438	2.1189988202
0.000614	4.422	2.12318534283
0.000615	4.422	2.12412711484
0.000616	4.428	2.12622106094
0.000617	4.398	2.14653115514
0.000618	4.388	2.13669277155
0.000619	4.364	2.12403013161
0.00062	4.358	2.12175304878
0.000621	4.356	2.1178441869
0.000622	4.346	2.10292272801
0.000623	4.322	2.08669978674
0.000624	4.298	2.07200289575
0.000625	4.296	2.08623680343
0.000626	4.288	2.06520120085
0.000627	4.262	2.04092038061
0.000628	4.262	2.04385811641
0.000629	4.236	2.0328069264
0.00063	4.22	2.03263375944
0.000631	4.214	2.03671402018
0.000632	4.22	2.02770806577
0.000633	4.196	2.02622407448
0.000634	4.188	2.01907305465
0.000635	4.19	2.04105364947
0.000636	4.176	2.03003054164
0.000637	4.132	2.0046386208
0.000638	4.12	1.99639675415
0.000639	4.112	1.99886367719
0.00064	4.114	1.9992508597
0.000641	4.116	1.98659105002
0.000642	4.106	1.9876528872
0.000643	4.106	2.01463743636
0.000644	4.094	1.98926217478
0.000645	4.108	1.98804828915
0.000646	4.12	1.99939990997
0.000647	4.114	1.98620341355
0.000648	4.094	1.96498447831
0.000649	4.072	1.97555460567
0.00065	4.048	1.97729512213
0.000651	4.046	1.99095052676
0.000652	4.024	1.98580562996
0.000653	4.026	1.9792230799
0.000654	4.002	1.97230727829
0.000655	3.972	1.96652383662
0.000656	3.962	1.97194218982
0.000657	3.964	1.96944256073
0.000658	3.962	1.95462426057
0.000659	3.958	1.96576600846
0.00066	3.932	1.96554725204
0.000661	3.912	1.95965711286
0.000662	3.89	1.96923843148
0.000663	3.878	1.97563053226
0.000664	3.874	1.96726307341
0.000665	3.836	1.94964201842
0.000666	3.828	1.94381480599
0.000667	3.826	1.94312222981
0.000668	3.814	1.94303988636
0.000669	3.812	1.94233261827
0.00067	3.8	1.94319324824
0.000671	3.798	1.94247162141
0.000672	3.784	1.94765089274
0.000673	3.786	1.94530306122
0.000674	3.8	1.94730583114
0.000675	3.788	1.96037139338
0.000676	3.78	1.9594897295
0.000677	3.75	1.94306458977
0.000678	3.744	1.96022039577
0.000679	3.752	1.97749740834
0.00068	3.734	1.97262363364
0.000681	3.738	1.99933889073
0.000682	3.756	2.00411177333
0.000683	3.74	1.97696737454
0.000684	3.722	1.96792174641
0.000685	3.718	1.96226297932
0.000686	3.702	1.93834878182
0.000687	3.682	1.94650353198
0.000688	3.666	1.92728928809
0.000689	3.646	1.94233982609
0.00069	3.662	1.94107083848
0.000691	3.636	1.93791227872
0.000692	3.626	1.9220104058
0.000693	3.616	1.92575803257
0.000694	3.596	1.92374218647
0.000695	3.57	1.91444508931
0.000696	3.554	1.90133742403
0.000697	3.548	1.90149835656
0.000698	3.556	1.90548261603
0.000699	3.546	1.89522663552
0.0007	3.524	1.87441297477
0.000701	3.516	1.85734864794
0.000702	3.506	1.86278393809
0.000703	3.514	1.87024169561
0.000704	3.506	1.86385729067
0.000705	3.498	1.86493860489
0.000706	3.492	1.84551781351
0.000707	3.47	1.84637482652
0.000708	3.468	1.85714189011
0.000709	3.468	1.87215811298
0.00071	3.45	1.8781639971
0.000711	3.44	1.86290096355
0.000712	3.434	1.85516683886
0.000713	3.418	1.85237037333
0.000714	3.408	1.87123916163
0.000715	3.39	1.84225405414
0.000716	3.386	1.83766264586
0.000717	3.37	1.82458214394
0.000718	3.362	1.80857844729
0.000719	3.348	1.79412820055
0.00072	3.34	1.8122913673
0.000721	3.318	1.80468168938
0.000722	3.302	1.81405512595
0.000723	3.286	1.81334056371
0.000724	3.264	1.80839818624
0.000725	3.242	1.78869673226
0.000726	3.264	1.81171300155
0.000727	3.258	1.80206437177
0.000728	3.256	1.79066021344
0.000729	3.256	1.78057968089
0.00073	3.234	1.77630065023
0.000731	3.226	1.81188410225
0.000732	3.214	1.81334056371
0.000733	3.202	1.80033219157
0.000734	3.192	1.81414883623
0.000735	3.176	1.8201714205
0.000736	3.176	1.82675230943
0.000737	3.178	1.83257087175
0.000738	3.162	1.83405452482
0.000739	3.15	1.82961744635
0.00074	3.15	1.82304690011
0.000741	3.124	1.80239396359
0.000742	3.096	1.79186606642
0.000743	3.084	1.78576146223
0.000744	3.096	1.80188345905
0.000745	3.084	1.79135256161
0.000746	3.074	1.77778626387
0.000747	3.062	1.76356343804
0.000748	3.066	1.75660012524
0.000749	3.062	1.75674585527
0.00075	3.066	1.76568513614
0.000751	3.054	1.74787985857
0.000752	3.042	1.74362725374
0.000753	3.038	1.75172943116
0.000754	3.034	1.74952679316
0.000755	3.016	1.73658976157
0.000756	3.01	1.72333978077
0.000757	2.99	1.71286310019
0.000758	2.984	1.70638330981
0.000759	2.974	1.7021527546
0.00076	2.95	1.69336942219
0.000761	2.94	1.7089177862
0.000762	2.916	1.71024676582
0.000763	2.912	1.70418778308
0.000764	2.886	1.67720124016
0.000765	2.878	1.67425087726
0.000766	2.876	1.67350649834
0.000767	2.888	1.67196172205
0.000768	2.862	1.65618718749
0.000769	2.85	1.65876460054
0.00077	2.858	1.67983213447
0.000771	2.848	1.66880076702
0.000772	2.842	1.65439898453
0.000773	2.836	1.65441953567
0.000774	2.826	1.65400241838
0.000775	2.824	1.65439535783
0.000776	2.82	1.66601320523
0.000777	2.826	1.68039400142
0.000778	2.828	1.68119481322
0.000779	2.808	1.67306186377
0.00078	2.796	1.67880433643
0.000781	2.786	1.69003076895
0.000782	2.768	1.68231269388
0.000783	2.76	1.65360212869
0.000784	2.746	1.63263100546
0.000785	2.742	1.60979377561
0.000786	2.732	1.60878090491
0.000787	2.734	1.62826410634
0.000788	2.714	1.62978648908
0.000789	2.706	1.63693738426
0.00079	2.694	1.63228796479
0.000791	2.694	1.62368839375
0.000792	2.696	1.64425788732
0.000793	2.696	1.62591020662
0.000794	2.696	1.6271398219
0.000795	2.692	1.61156321626
0.000796	2.682	1.62138089294
0.000797	2.676	1.60842282998
0.000798	2.654	1.59068664419
0.000799	2.644	1.59538835398
0.0008	2.64	1.58694675399
0.000801	2.626	1.58685979217
0.000802	2.622	1.60097345387
0.000803	2.594	1.61033040088
0.000804	2.596	1.62135252182
0.000805	2.584	1.61088298768
0.000806	2.588	1.60444881501
0.000807	2.588	1.59319050964
0.000808	2.562	1.59064640948
0.000809	2.538	1.56478624738
0.00081	2.55	1.58603278655
0.000811	2.53	1.56878934214
0.000812	2.542	1.58121345808
0.000813	2.558	1.58953955597
0.000814	2.54	1.58505520409
0.000815	2.54	1.58883605196
0.000816	2.532	1.58397474727
0.000817	2.51	1.57540470991
0.000818	2.52	1.59423963067
0.000819	2.506	1.58680937734
0.00082	2.51	1.59182285447
0.000821	2.502	1.58176989477
0.000822	2.496	1.58176610155
0.000823	2.494	1.58680937734
0.000824	2.482	1.57660267664
0.000825	2.466	1.56103939732
0.000826	2.464	1.56227526384
0.000827	2.44	1.56281796765
0.000828	2.432	1.55864556587
0.000829	2.426	1.55194200923
0.00083	2.402	1.53375226161
0.000831	2.4	1.53362316101
0.000832	2.386	1.51426681929
0.000833	2.404	1.51155019764
0.000834	2.402	1.51142184714
0.000835	2.41	1.49729756562
0.000836	2.412	1.48669297436
0.000837	2.408	1.4783558435
0.000838	2.392	1.45819614593
0.000839	2.394	1.46245136671
0.00084	2.38	1.44899965493
0.000841	2.372	1.43722510415
0.000842	2.37	1.43286426433
0.000843	2.364	1.46133637469
0.000844	2.362	1.45291293614
0.000845	2.354	1.44661121245
0.000846	2.358	1.44839083123
0.000847	2.338	1.43796940162
0.000848	2.346	1.44162547147
0.000849	2.34	1.4602739469
0.00085	2.344	1.4538445584
0.000851	2.326	1.444895844
0.000852	2.322	1.45956020773
0.000853	2.312	1.46241444194
0.000854	2.306	1.46845633234
0.000855	2.304	1.48579406379
0.000856	2.312	1.48008648396
0.000857	2.3	1.47444904965
0.000858	2.29	1.46625372975
0.000859	2.282	1.47325354233
0.00086	2.28	1.46751490623
0.000861	2.282	1.46371991856
0.000862	2.262	1.44822512062
0.000863	2.246	1.43717918159
0.000864	2.244	1.42704730125
0.000865	2.25	1.4337015031
0.000866	2.248	1.43613926901
0.000867	2.242	1.43367918308
0.000868	2.214	1.43255156975
0.000869	2.198	1.4194350989
0.00087	2.194	1.42561004486
0.000871	2.186	1.43506236798
0.000872	2.182	1.43418129956
0.000873	2.166	1.42914100074
0.000874	2.168	1.42960693899
0.000875	2.17	1.42867071084
0.000876	2.17	1.42306008306
0.000877	2.164	1.42727152287
0.000878	2.174	1.43098707192
0.000879	2.174	1.43934846372
0.00088	2.16	1.44720420121
0.000881	2.146	1.43690083165
0.000882	2.152	1.44114399003
0.000883	2.13	1.40467077993
0.000884	2.122	1.4053882026
0.000885	2.114	1.40321202959
0.000886	2.102	1.40698116547
0.000887	2.102	1.41123917179
0.000888	2.076	1.41075299043
0.000889	2.068	1.40974323903
0.00089	2.054	1.40822015324
0.000891	2.068	1.41116122396
0.000892	2.05	1.39696098729
0.000893	2.046	1.40423787159
0.000894	2.044	1.3993084006
0.000895	2.032	1.37948396149
0.000896	2.034	1.3787109922
0.000897	2.036	1.39953706632
0.000898	2.044	1.42199296763
0.000899	2.038	1.42567738286
0.0009	2.03	1.4272701216
0.000901	2.026	1.41891648803
0.000902	2.016	1.41553664735
0.000903	2.018	1.40629868805
0.000904	2.022	1.41616242006
0.000905	2.0	1.4
0.000906	1.992	1.40994184277
0.000907	1.996	1.40427347764
0.000908	1.984	1.40845447211
0.000909	1.976	1.40264892257
0.00091	1.972	1.38101991296
0.000911	1.958	1.38716833874
0.000912	1.964	1.37211661312
0.000913	1.966	1.36266063273
0.000914	1.964	1.36480914417
0.000915	1.968	1.37658127257
0.000916	1.972	1.38535771554
0.000917	1.968	1.38238055542
0.000918	1.958	1.3624375215
0.000919	1.948	1.34807121474
0.00092	1.956	1.36164018742
0.000921	1.956	1.35575218975
0.000922	1.954	1.35936897125
0.000923	1.946	1.34576520983
0.000924	1.95	1.34591975987
0.000925	1.944	1.33299062262
0.000926	1.938	1.31535394476
0.000927	1.936	1.31145110469
0.000928	1.93	1.31343062245
0.000929	1.918	1.31425872643
0.00093	1.896	1.30582694106
0.000931	1.888	1.31888437704
0.000932	1.878	1.32178515652
0.000933	1.886	1.31795447569
0.000934	1.88	1.31666244725
0.000935	1.872	1.31894503297
0.000936	1.856	1.30968087716
0.000937	1.85	1.3189010577
0.000938	1.844	1.31440632987
0.000939	1.826	1.30832870488
0.00094	1.81	1.28292634239
0.000941	1.802	1.29104453835
0.000942	1.808	1.29735731393
0.000943	1.798	1.29042473628
0.000944	1.798	1.28732124973
0.000945	1.792	1.28714257175
0.000946	1.788	1.28493423956
0.000947	1.78	1.2742056349
0.000948	1.778	1.26677385511
0.000949	1.778	1.26519405626
0.00095	1.774	1.26764506073
0.000951	1.75	1.24398553046
0.000952	1.754	1.25438590553
0.000953	1.744	1.24356905719
0.000954	1.736	1.24028383848
0.000955	1.744	1.23711923435
0.000956	1.74	1.22979673117
0.000957	1.732	1.22154656072
0.000958	1.726	1.22756832804
0.000959	1.726	1.23082248923
0.00096	1.736	1.23867025475
0.000961	1.746	1.25279048528
0.000962	1.746	1.26391613646
0.000963	1.736	1.26107255937
0.000964	1.73	1.26059509756
0.000965	1.732	1.26498063226
0.000966	1.728	1.25300279329
0.000967	1.722	1.28090436802
0.000968	1.726	1.28954410549
0.000969	1.724	1.29299033252
0.00097	1.728	1.29383770234
0.000971	1.732	1.29929827215
0.000972	1.74	1.3070577646
0.000973	1.734	1.30047837352
0.000974	1.734	1.29893956749
0.000975	1.724	1.30070134927
0.000976	1.718	1.30325592268
0.000977	1.722	1.30564773197
0.000978	1.71	1.30763144655
0.000979	1.712	1.29191950214
0.00098	1.698	1.3003061178
0.000981	1.708	1.30182026409
0.000982	1.694	1.30090891303
0.000983	1.676	1.31264008776
0.000984	1.67	1.3103816238
0.000985	1.666	1.31394216007
0.000986	1.658	1.30116716835
0.000987	1.654	1.29084623407
0.000988	1.648	1.27909968337
0.000989	1.646	1.27306087836
0.00099	1.64	1.26901536634
0.000991	1.636	1.24076750441
0.000992	1.628	1.24644133436
0.000993	1.622	1.24222220235
0.000994	1.628	1.24964634997
0.000995	1.602	1.23595954626
0.000996	1.594	1.23335477459
0.000997	1.592	1.24319588159
0.000998	1.574	1.24439704275
0.000999	1.576	1.24266809728
0.001	1.588	1.24348542412
0.001001	1.586	1.23069248799
0.001002	1.578	1.20992396455
0.001003	1.58	1.19983332176
0.001004	1.582	1.19635947775
0.001005	1.576	1.19173151339
0.001006	1.578	1.19662692599
0.001007	1.582	1.21625490749
0.001008	1.586	1.21597861823
0.001009	1.58	1.2229472597
0.00101	1.576	1.21828732243
0.001011	1.594	1.23010731239
0.001012	1.59	1.23040643691
0.001013	1.58	1.21144541767
0.001014	1.568	1.19890616814
0.001015	1.564	1.19578593402
0.001016	1.564	1.19243616181
0.001017	1.556	1.20451816093
0.001018	1.558	1.20608291589
0.001019	1.534	1.19701461979
0.00102	1.544	1.20335530913
0.001021	1.548	1.21642755641
0.001022	1.554	1.20792549439
0.001023	1.552	1.21131994122
0.001024	1.548	1.20652227497
0.001025	1.544	1.20833108046
0.001026	1.522	1.19896455327
0.001027	1.51	1.21074357318
0.001028	1.498	1.21243391572
0.001029	1.496	1.22392156611
0.00103	1.49	1.20909056733
0.001031	1.49	1.21074357318
0.001032	1.478	1.20395847104
0.001033	1.472	1.20217136882
0.001034	1.46	1.19180535324
0.001035	1.452	1.19150996639
0.001036	1.444	1.18273581158
0.001037	1.438	1.18412668241
0.001038	1.432	1.17701996585
0.001039	1.432	1.16506480506
0.00104	1.44	1.17064085013
0.001041	1.442	1.17925230549
0.001042	1.438	1.17394889156
0.001043	1.434	1.17543353704
0.001044	1.432	1.17701996585
0.001045	1.434	1.18391046959
0.001046	1.424	1.17312573921
0.001047	1.41	1.16185196992
0.001048	1.406	1.14593368045
0.001049	1.404	1.13700659629
0.00105	1.382	1.12074796453
0.001051	1.374	1.10549717322
0.001052	1.386	1.13004601676
0.001053	1.358	1.11974818598
0.001054	1.352	1.11897095583
0.001055	1.346	1.12173258845
0.001056	1.346	1.12529285077
0.001057	1.34	1.12089250154
0.001058	1.326	1.11163123382
0.001059	1.33	1.14590575529
0.00106	1.312	1.13254403888
0.001061	1.322	1.13415871905
0.001062	1.328	1.14035783858
0.001063	1.336	1.14153580759
0.001064	1.332	1.15315913906
0.001065	1.332	1.15315913906
0.001066	1.306	1.14732907224
0.001067	1.302	1.14664554244
0.001068	1.296	1.1473377881
0.001069	1.3	1.13401940019
0.00107	1.302	1.14315178345
0.001071	1.308	1.13716137817
0.001072	1.308	1.13716137817
0.001073	1.296	1.13858859998
0.001074	1.298	1.15117157713
0.001075	1.294	1.14872276899
0.001076	1.286	1.14900130548
0.001077	1.286	1.15939811972
0.001078	1.286	1.16284306766
0.001079	1.274	1.15884597769
0.00108	1.278	1.16306319691
0.001081	1.282	1.16037752477
0.001082	1.266	1.15552758513
0.001083	1.27	1.14764977236
0.001084	1.27	1.14764977236
0.001085	1.286	1.15421141911
0.001086	1.284	1.15036689799
0.001087	1.282	1.1551952216
0.001088	1.28	1.16
0.001089	1.272	1.16017929649
0.00109	1.262	1.15297701625
0.001091	1.27	1.15286599395
0.001092	1.26	1.15602768133
0.001093	1.252	1.14912836533
0.001094	1.256	1.15172218872
0.001095	1.256	1.14824387653
0.001096	1.262	1.14601745187
0.001097	1.258	1.12757970893
0.001098	1.252	1.13687994089
0.001099	1.26	1.1385956262
0.0011	1.246	1.13379186803
0.001101	1.238	1.13196996427
0.001102	1.234	1.12216041634
0.001103	1.252	1.1333560782
0.001104	1.244	1.1368658672
0.001105	1.25	1.13114985745
0.001106	1.25	1.12938036108
0.001107	1.238	1.12310106402
0.001108	1.232	1.12346606535
0.001109	1.244	1.13510528146
0.00111	1.234	1.1310366926
0.001111	1.23	1.13008849211
0.001112	1.232	1.12702085163
0.001113	1.23	1.13008849211
0.001114	1.218	1.12181816708
0.001115	1.208	1.11925689634
0.001116	1.194	1.11909070231
0.001117	1.188	1.11205035857
0.001118	1.192	1.10595479112
0.001119	1.178	1.10014362699
0.00112	1.168	1.08985136601
0.001121	1.142	1.07416758469
0.001122	1.128	1.06189264994
0.001123	1.126	1.06682894599
0.001124	1.124	1.068
0.001125	1.12	1.0796295661
0.001126	1.11	1.07419737479
0.001127	1.106	1.08570898495
0.001128	1.1	1.07610408419
0.001129	1.102	1.07312441031
0.00113	1.094	1.07012335738
0.001131	1.1	1.07796103826
0.001132	1.104	1.07943689023
0.001133	1.114	1.08674007932
0.001134	1.114	1.07749895592
0.001135	1.102	1.07870107073
0.001136	1.096	1.08017776315
0.001137	1.1	1.08351280565
0.001138	1.104	1.07758247944
0.001139	1.098	1.06789325309
0.00114	1.094	1.07012335738
0.001141	1.094	1.0719906716
0.001142	1.088	1.07529344832
0.001143	1.08	1.07219401229
0.001144	1.078	1.05826083741
0.001145	1.086	1.04814312
0.001146	1.08	1.04575331699
0.001147	1.082	1.0330905091
0.001148	1.078	1.03726370803
0.001149	1.074	1.0317577235
0.00115	1.07	1.02034307956
0.001151	1.058	1.0171705855
0.001152	1.056	1.02022742563
0.001153	1.05	1.02347447452
0.001154	1.054	1.02911806903
0.001155	1.06	1.02586548826
0.001156	1.066	1.0264716265
0.001157	1.062	1.02866709873
0.001158	1.06	1.02586548826
0.001159	1.046	1.02366205361
0.00116	1.048	1.02454672905
0.001161	1.036	1.01326403272
0.001162	1.022	1.01858529343
0.001163	1.022	1.01661988963
0.001164	1.016	1.01377709582
0.001165	1.022	1.01858529343
0.001166	1.032	1.01930172177
0.001167	1.032	1.02126196443
0.001168	1.022	1.01858529343
0.001169	1.016	1.02359366938
0.00117	1.018	1.01275663414
0.001171	1.014	1.00886272604
0.001172	1.006	1.00297756705
0.001173	1.0	1.0
0.001174	0.994	0.980797634581
0.001175	0.996	0.979787732113
0.001176	0.99	0.972573904647
0.001177	0.98	0.963119930227
0.001178	0.972	0.956669221832
0.001179	0.982	0.960039582517
0.00118	0.98	0.952680429105
0.001181	0.984	0.948548364608
0.001182	0.982	0.955864007064
0.001183	0.982	0.966269113653
0.001184	0.978	0.957870554929
0.001185	0.984	0.963194684371
0.001186	0.984	0.965268874459
0.001187	0.976	0.960949530412
0.001188	0.976	0.963028556171
0.001189	0.968	0.954450627324
0.00119	0.968	0.96071639936
0.001191	0.968	0.958632359145
0.001192	0.966	0.957519712591
0.001193	0.962	0.963616106134
0.001194	0.962	0.965689391057
0.001195	0.952	0.94957674782
0.001196	0.946	0.946088790759
0.001197	0.946	0.946088790759
0.001198	0.948	0.95357013376
0.001199	0.956	0.960241636256
0.0012	0.948	0.95775570998
0.001201	0.932	0.952562858818
0.001202	0.93	0.947153630622
0.001203	0.934	0.94744076332
0.001204	0.938	0.943480789418
0.001205	0.94	0.957287835502
0.001206	0.932	0.954660148954
0.001207	0.926	0.948959430113
0.001208	0.924	0.945634178739
0.001209	0.92	0.943186089804
0.00121	0.926	0.951064666571
0.001211	0.926	0.95735259962
0.001212	0.928	0.954366805793
0.001213	0.922	0.938038378746
0.001214	0.91	0.932684298142
0.001215	0.908	0.931416126122
0.001216	0.906	0.930141924655
0.001217	0.906	0.930141924655
0.001218	0.902	0.936160242694
0.001219	0.906	0.927989224075
0.00122	0.896	0.914977595354
0.001221	0.886	0.914879227002
0.001222	0.892	0.916698423692
0.001223	0.884	0.91572048137
0.001224	0.872	0.920660632372
0.001225	0.872	0.920660632372
0.001226	0.872	0.924995135122
0.001227	0.868	0.92659376212
0.001228	0.866	0.933832961509
0.001229	0.866	0.940236140552
0.00123	0.866	0.93810660375
0.001231	0.858	0.928351226638
0.001232	0.846	0.919936954362
0.001233	0.848	0.925686772078
0.001234	0.84	0.92
0.001235	0.84	0.92
0.001236	0.85	0.924932429964
0.001237	0.852	0.932789365291
0.001238	0.852	0.928491249286
0.001239	0.844	0.922856435205
0.00124	0.84	0.926498785752
0.001241	0.83	0.923634126697
0.001242	0.834	0.926522530757
0.001243	0.834	0.922195207101
0.001244	0.84	0.926498785752
0.001245	0.836	0.921468393381
0.001246	0.84	0.92
0.001247	0.84	0.913454979734
0.001248	0.838	0.907610048424
0.001249	0.834	0.900246632873
0.00125	0.832	0.894301962427
0.001251	0.828	0.884542819766
0.001252	0.824	0.865461726479
0.001253	0.822	0.866207827256
0.001254	0.818	0.872282064472
0.001255	0.812	0.869859758812
0.001256	0.812	0.862934528223
0.001257	0.812	0.874446110404
0.001258	0.816	0.875296521186
0.001259	0.806	0.887898642864
0.00126	0.796	0.879990909044
0.001261	0.796	0.884524731141
0.001262	0.796	0.879990909044
0.001263	0.798	0.877038197572
0.001264	0.794	0.876107299365
0.001265	0.786	0.878751386912
0.001266	0.792	0.883592666334
0.001267	0.796	0.879990909044
0.001268	0.798	0.883852928942
0.001269	0.79	0.879715863219
0.00127	0.784	0.867953915827
0.001271	0.774	0.859606886897
0.001272	0.778	0.853648639664
0.001273	0.788	0.862006960529
0.001274	0.782	0.861670470656
0.001275	0.78	0.857671265696
0.001276	0.77	0.856212590424
0.001277	0.768	0.852159609463
0.001278	0.764	0.848707252237
0.001279	0.758	0.850550410029
0.00128	0.762	0.856362072957
0.001281	0.756	0.846441964933
0.001282	0.756	0.84880150801
0.001283	0.758	0.857575652639
0.001284	0.756	0.865138139259
0.001285	0.752	0.857027420798
0.001286	0.752	0.857027420798
0.001287	0.744	0.857008751414
0.001288	0.74	0.853463531734
0.001289	0.736	0.859246181254
0.00129	0.736	0.849884698062
0.001291	0.73	0.846817571854
0.001292	0.734	0.8527860224
0.001293	0.736	0.852234709455
0.001294	0.72	0.854166260163
0.001295	0.718	0.85233561465
0.001296	0.72	0.847112743382
0.001297	0.714	0.839168636211
0.001298	0.71	0.837794724261
0.001299	0.712	0.842054630057
0.0013	0.722	0.848949939631
0.001301	0.722	0.844225088469
0.001302	0.714	0.831987980682
0.001303	0.714	0.831987980682
0.001304	0.706	0.826779293403
0.001305	0.698	0.828731560881
0.001306	0.7	0.825832912883
0.001307	0.698	0.831141383881
0.001308	0.7	0.828251169634
0.001309	0.686	0.82909830539
0.00131	0.688	0.831057158082
0.001311	0.69	0.825772365728
0.001312	0.698	0.826314710023
0.001313	0.694	0.82241352129
0.001314	0.686	0.819392457861
0.001315	0.682	0.812942802416
0.001316	0.672	0.802755255355
0.001317	0.672	0.805242820521
0.001318	0.676	0.809335529926
0.001319	0.67	0.805667425182
0.00132	0.666	0.799026908183
0.001321	0.658	0.790592183113
0.001322	0.658	0.793117897919
0.001323	0.66	0.797746827007
0.001324	0.662	0.804832901912
0.001325	0.656	0.801039324877
0.001326	0.656	0.793513704986
0.001327	0.648	0.78999746835
0.001328	0.652	0.789237606808
0.001329	0.658	0.793117897919
0.00133	0.656	0.796030150183
0.001331	0.664	0.796934125258
0.001332	0.662	0.794830799605
0.001333	0.668	0.796100496169
0.001334	0.662	0.792310545178
0.001335	0.656	0.788456720436
0.001336	0.652	0.784153046286
0.001337	0.644	0.780553649662
0.001338	0.646	0.77761430028
0.001339	0.65	0.774273853362
0.00134	0.654	0.773488202884
0.001341	0.652	0.766091378362
0.001342	0.644	0.765025489771
0.001343	0.642	0.765399242226
0.001344	0.636	0.750669034928
0.001345	0.638	0.755616304747
0.001346	0.636	0.755978835683
0.001347	0.622	0.753071045785
0.001348	0.63	0.77012985918
0.001349	0.634	0.772038859126
0.00135	0.626	0.768195287671
0.001351	0.622	0.768840685708
0.001352	0.61	0.752263251794
0.001353	0.618	0.751049931762
0.001354	0.62	0.753392328073
0.001355	0.626	0.76297051057
0.001356	0.618	0.758996706185
0.001357	0.62	0.766550715869
0.001358	0.618	0.758996706185
0.001359	0.62	0.761314652427
0.00136	0.616	0.748694864414
0.001361	0.624	0.747411533227
0.001362	0.622	0.745061071322
0.001363	0.614	0.746327006077
0.001364	0.614	0.749002002668
0.001365	0.612	0.754623084725
0.001366	0.61	0.744244583454
0.001367	0.608	0.749890658696
0.001368	0.61	0.752263251794
0.001369	0.614	0.756970276827
0.00137	0.606	0.755489245456
0.001371	0.604	0.758408860708
0.001372	0.604	0.763664847954
0.001373	0.598	0.759207481523
0.001374	0.602	0.756039681498
0.001375	0.598	0.753920420204
0.001376	0.592	0.752021276295
0.001377	0.582	0.750517155034
0.001378	0.584	0.7582506182
0.001379	0.59	0.76544104933
0.00138	0.592	0.765203240976
0.001381	0.584	0.763507694788
0.001382	0.588	0.765673559685
0.001383	0.584	0.760883696763
0.001384	0.586	0.760660239529
0.001385	0.586	0.760660239529
0.001386	0.576	0.751148454036
0.001387	0.582	0.755828022767
0.001388	0.576	0.7564548896
0.001389	0.566	0.744072577105
0.00139	0.564	0.754919863297
0.001391	0.558	0.750090661187
0.001392	0.56	0.74993333037
0.001393	0.552	0.745181856999
0.001394	0.542	0.748489144878
0.001395	0.538	0.754026524732
0.001396	0.54	0.753923072999
0.001397	0.538	0.751369416466
0.001398	0.536	0.751467896853
0.001399	0.534	0.748895186258
0.0014	0.532	0.743623560681
0.001401	0.53	0.738308878451
0.001402	0.524	0.735815194189
0.001403	0.522	0.724924823689
0.001404	0.526	0.727546562084
0.001405	0.522	0.71938584918
0.001406	0.524	0.7220969464
0.001407	0.528	0.721952907051
0.001408	0.526	0.719252389638
0.001409	0.524	0.7220969464
0.00141	0.53	0.730136973451
0.001411	0.532	0.727307362812
0.001412	0.53	0.72463784058
0.001413	0.526	0.7220277003
0.001414	0.52	0.711055553385
0.001415	0.512	0.702748888295
0.001416	0.512	0.69703371511
0.001417	0.514	0.699859985997
0.001418	0.502	0.697134133435
0.001419	0.508	0.705645803502
0.00142	0.51	0.708449010162
0.001421	0.504	0.699988571335
0.001422	0.508	0.694216104682
0.001423	0.504	0.68263020736
0.001424	0.5	0.679705818719
0.001425	0.496	0.679694048819
0.001426	0.484	0.673605225633
0.001427	0.482	0.670578854424
0.001428	0.484	0.676567808871
0.001429	0.486	0.682498351646
0.00143	0.488	0.685460429201
0.001431	0.484	0.68537872742
0.001432	0.482	0.685329118016
0.001433	0.48	0.679411510059
0.001434	0.472	0.66724508241
0.001435	0.47	0.667158152165
0.001436	0.472	0.670235779409
0.001437	0.476	0.664397471398
0.001438	0.476	0.661380374671
0.001439	0.47	0.661135387043
0.00144	0.47	0.658103335351
0.001441	0.472	0.661223109094
0.001442	0.468	0.664060238231
0.001443	0.468	0.661041602322
0.001444	0.456	0.648123445032
0.001445	0.462	0.65157961908
0.001446	0.464	0.657802401941
0.001447	0.46	0.657571288911
0.001448	0.464	0.657802401941
0.001449	0.468	0.667065214203
0.00145	0.464	0.669853715374
0.001451	0.456	0.660351421593
0.001452	0.452	0.650919349843
0.001453	0.458	0.66048164244
0.001454	0.456	0.657315753653
0.001455	0.458	0.663502825917
0.001456	0.46	0.6666333325
0.001457	0.462	0.669743234382
0.001458	0.456	0.663373198132
0.001459	0.452	0.650919349843
0.00146	0.448	0.644434635941
0.001461	0.45	0.644592894779
0.001462	0.448	0.644434635941
0.001463	0.452	0.644744910798
0.001464	0.458	0.648256122223
0.001465	0.452	0.641635410494
0.001466	0.45	0.641482657599
0.001467	0.45	0.641482657599
0.001468	0.446	0.641158326781
0.001469	0.45	0.644592894779
0.00147	0.452	0.647839486293
0.001471	0.452	0.647839486293
0.001472	0.446	0.647366974752
0.001473	0.438	0.634157709091
0.001474	0.446	0.641158326781
0.001475	0.434	0.633753895452
0.001476	0.442	0.640808863859
0.001477	0.442	0.640808863859
0.001478	0.44	0.646838465152
0.001479	0.44	0.646838465152
0.00148	0.44	0.649923072371
0.001481	0.436	0.643353712976
0.001482	0.44	0.646838465152
0.001483	0.422	0.62282902951
0.001484	0.424	0.62627789359
0.001485	0.424	0.62627789359
0.001486	0.414	0.61530805293
0.001487	0.412	0.611764660633
0.001488	0.408	0.611175915756
0.001489	0.412	0.611764660633
0.00149	0.414	0.624983199774
0.001491	0.41	0.608194047981
0.001492	0.404	0.603973509353
0.001493	0.412	0.618268550065
0.001494	0.408	0.611175915756
0.001495	0.412	0.618268550065
0.001496	0.412	0.618268550065
0.001497	0.408	0.607894727728
0.001498	0.406	0.610871508584
0.001499	0.4	0.606630035524
0.0015	0.404	0.617076980611
0.001501	0.404	0.617076980611
0.001502	0.4	0.619677335393
0.001503	0.396	0.615779181201
0.001504	0.392	0.615090237282
0.001505	0.388	0.611110464646
0.001506	0.39	0.614735715572
0.001507	0.39	0.604896685393
0.001508	0.39	0.611473629848
0.001509	0.39	0.611473629848
0.00151	0.39	0.611473629848
0.001511	0.386	0.610740534106
0.001512	0.38	0.609590026165
0.001513	0.378	0.609192908691
0.001514	0.38	0.61611687203
0.001515	0.372	0.60134515879
0.001516	0.372	0.60134515879
0.001517	0.37	0.604235053601
0.001518	0.366	0.603360588703
0.001519	0.364	0.602912929037
0.00152	0.36	0.598665181884
0.001521	0.356	0.594360160172
0.001522	0.36	0.598665181884
0.001523	0.36	0.601996677732
0.001524	0.364	0.609511279633
0.001525	0.364	0.606221081785
0.001526	0.366	0.613224265665
0.001527	0.364	0.612783811797
0.001528	0.36	0.601996677732
0.001529	0.356	0.60105241036
0.00153	0.36	0.608604962188
0.001531	0.364	0.616038959807
0.001532	0.358	0.611421295017
0.001533	0.362	0.612336508792
0.001534	0.354	0.61047850085
0.001535	0.352	0.60340367914
0.001536	0.348	0.602408499276
0.001537	0.346	0.601900323974
0.001538	0.344	0.601385067989
0.001539	0.346	0.605214011735
0.00154	0.348	0.605719406986
0.001541	0.352	0.606709156021
0.001542	0.358	0.608141430919
0.001543	0.368	0.620141919241
0.001544	0.372	0.620979870849
0.001545	0.37	0.617332973362
0.001546	0.37	0.617332973362
0.001547	0.364	0.609511279633
0.001548	0.366	0.609954096634
0.001549	0.366	0.609954096634
0.00155	0.36	0.605309838017
0.001551	0.36	0.605309838017
0.001552	0.354	0.597230273848
0.001553	0.354	0.593872040089
0.001554	0.354	0.593872040089
0.001555	0.354	0.593872040089
0.001556	0.348	0.588978777207
0.001557	0.344	0.587931968854
0.001558	0.34	0.583438085833
0.001559	0.336	0.571930065655
0.00156	0.334	0.571352780688
0.001561	0.34	0.573061951276
0.001562	0.342	0.577092713522
0.001563	0.344	0.57763656394
0.001564	0.342	0.577092713522
0.001565	0.344	0.57763656394
0.001566	0.344	0.581088633515
0.001567	0.342	0.577092713522
0.001568	0.34	0.576541412216
0.001569	0.344	0.581088633515
0.00157	0.346	0.58162187029
0.001571	0.348	0.582147747569
0.001572	0.346	0.578172984495
0.001573	0.344	0.570669781923
0.001574	0.342	0.570119285764
0.001575	0.338	0.56899560631
0.001576	0.346	0.56770062533
0.001577	0.342	0.56305949952
0.001578	0.34	0.562494444417
0.001579	0.342	0.56305949952
0.00158	0.34	0.558927544499
0.001581	0.34	0.562494444417
0.001582	0.34	0.566038867923
0.001583	0.346	0.571212744956
0.001584	0.346	0.571212744956
0.001585	0.336	0.564892910205
0.001586	0.334	0.564308426306
0.001587	0.34	0.566038867923
0.001588	0.334	0.553573843313
0.001589	0.332	0.552970161944
0.00159	0.338	0.56899560631
0.001591	0.338	0.56899560631
0.001592	0.338	0.558351143995
0.001593	0.326	0.540114802611
0.001594	0.322	0.53508503997
0.001595	0.324	0.535746208573
0.001596	0.322	0.53508503997
0.001597	0.324	0.539466403032
0.001598	0.324	0.539466403032
0.001599	0.32	0.541848687366
0.0016	0.318	0.544863285605
0.001601	0.32	0.545527267879
0.001602	0.32	0.545527267879
0.001603	0.32	0.545527267879
0.001604	0.32	0.54918120871
0.001605	0.316	0.54419114289
0.001606	0.314	0.539818488012
0.001607	0.316	0.540503468999
0.001608	0.312	0.546494281763
0.001609	0.31	0.54580216196
0.00161	0.304	0.539985184982
0.001611	0.31	0.538423625039
0.001612	0.314	0.539818488012
0.001613	0.32	0.54918120871
0.001614	0.32	0.552810998443
0.001615	0.32	0.552810998443
0.001616	0.318	0.544863285605
0.001617	0.316	0.54419114289
0.001618	0.312	0.542822254518
0.001619	0.306	0.540706944657
0.00162	0.306	0.536995344486
0.001621	0.31	0.542125446737
0.001622	0.314	0.550821205111
0.001623	0.316	0.555107196855
0.001624	0.322	0.56419500175
0.001625	0.32	0.563560112144
0.001626	0.322	0.56419500175
0.001627	0.322	0.56419500175
0.001628	0.316	0.555107196855
0.001629	0.312	0.550141799903
0.00163	0.304	0.547342671459
0.001631	0.306	0.548054741791
0.001632	0.304	0.547342671459
0.001633	0.3	0.538516480713
0.001634	0.3	0.542217668469
0.001635	0.296	0.537013966299
0.001636	0.292	0.535477357131
0.001637	0.296	0.537013966299
0.001638	0.298	0.537769467337
0.001639	0.298	0.537769467337
0.00164	0.298	0.537769467337
0.001641	0.296	0.537013966299
0.001642	0.292	0.527954543498
0.001643	0.294	0.524941901547
0.001644	0.288	0.518706082478
0.001645	0.294	0.524941901547
0.001646	0.292	0.524152649521
0.001647	0.288	0.522547605487
0.001648	0.276	0.513638004824
0.001649	0.284	0.517053188753
0.00165	0.284	0.517053188753
0.001651	0.278	0.514505587919
0.001652	0.278	0.506671491205
0.001653	0.282	0.516213134277
0.001654	0.286	0.517884156931
0.001655	0.288	0.518706082478
0.001656	0.282	0.512324116161
0.001657	0.28	0.503587132481
0.001658	0.284	0.505315742878
0.001659	0.28	0.503587132481
0.00166	0.278	0.502708663144
0.001661	0.284	0.509258284174
0.001662	0.286	0.510101950594
0.001663	0.286	0.510101950594
0.001664	0.282	0.504456142791
0.001665	0.276	0.505790470452
0.001666	0.276	0.505790470452
0.001667	0.278	0.506671491205
0.001668	0.276	0.509729339944
0.001669	0.272	0.504
0.00167	0.282	0.512324116161
0.001671	0.278	0.506671491205
0.001672	0.276	0.497819244305
0.001673	0.278	0.502708663144
0.001674	0.276	0.493785378479
0.001675	0.278	0.494687780322
0.001676	0.278	0.49062816878
0.001677	0.284	0.501342198503
0.001678	0.28	0.495580467735
0.001679	0.28	0.495580467735
0.00168	0.28	0.495580467735
0.001681	0.274	0.488798527003
0.001682	0.276	0.493785378479
0.001683	0.276	0.493785378479
0.001684	0.272	0.491951217094
0.001685	0.268	0.490077544884
0.001686	0.262	0.483069353199
0.001687	0.26	0.482078831728
0.001688	0.26	0.486209831246
0.001689	0.264	0.4881639069
0.00169	0.262	0.487191953957
0.001691	0.258	0.481077956261
0.001692	0.258	0.481077956261
0.001693	0.256	0.480066662038
0.001694	0.258	0.485217477014
0.001695	0.256	0.480066662038
0.001696	0.256	0.467401326485
0.001697	0.256	0.467401326485
0.001698	0.254	0.466351798538
0.001699	0.256	0.467401326485
0.0017	0.25	0.459891291503
0.001701	0.252	0.465291306603
0.001702	0.252	0.465291306603
0.001703	0.252	0.473810088538
0.001704	0.254	0.474851555752
0.001705	0.254	0.474851555752
0.001706	0.25	0.472757866143
0.001707	0.248	0.471694816592
0.001708	0.246	0.466351798538
0.001709	0.242	0.464150837552
0.00171	0.24	0.463033476112
0.001711	0.242	0.464150837552
0.001712	0.25	0.468508271005
0.001713	0.25	0.472757866143
0.001714	0.248	0.467435557056
0.001715	0.252	0.469570016079
0.001716	0.254	0.470620866516
0.001717	0.252	0.469570016079
0.001718	0.248	0.467435557056
0.001719	0.244	0.460938173728
0.00172	0.244	0.465256918272
0.001721	0.242	0.464150837552
0.001722	0.244	0.465256918272
0.001723	0.244	0.465256918272
0.001724	0.242	0.464150837552
0.001725	0.238	0.457554368354
0.001726	0.238	0.457554368354
0.001727	0.236	0.4564033304
0.001728	0.234	0.45082590875
0.001729	0.234	0.45082590875
0.00173	0.232	0.449639855885
0.001731	0.232	0.454066074487
0.001732	0.23	0.452879674969
0.001733	0.224	0.449248260987
0.001734	0.222	0.448013392657
0.001735	0.226	0.450470864763
0.001736	0.224	0.449248260987
0.001737	0.22	0.446766158074
0.001738	0.222	0.448013392657
0.001739	0.222	0.448013392657
0.00174	0.22	0.446766158074
0.001741	0.224	0.444774099965
0.001742	0.224	0.444774099965
0.001743	0.226	0.44600896852
0.001744	0.224	0.444774099965
0.001745	0.22	0.44226688775
0.001746	0.218	0.440994331029
0.001747	0.214	0.438410766291
0.001748	0.212	0.437099531
0.001749	0.21	0.43577517139
0.00175	0.214	0.44294920702
0.001751	0.214	0.44294920702
0.001752	0.21	0.43577517139
0.001753	0.212	0.437099531
0.001754	0.208	0.434437567436
0.001755	0.206	0.433086596422
0.001756	0.206	0.433086596422
0.001757	0.214	0.438410766291
0.001758	0.212	0.441651446279
0.001759	0.208	0.43901708395
0.00176	0.21	0.440340777126
0.001761	0.21	0.440340777126
0.001762	0.21	0.440340777126
0.001763	0.204	0.43633015023
0.001764	0.206	0.437680248583
0.001765	0.21	0.440340777126
0.001766	0.214	0.44294920702
0.001767	0.212	0.441651446279
0.001768	0.208	0.434437567436
0.001769	0.204	0.431722132859
0.00177	0.2	0.428952211791
0.001771	0.2	0.428952211791
0.001772	0.198	0.4275464887
0.001773	0.198	0.422842760373
0.001774	0.196	0.421407166527
0.001775	0.198	0.422842760373
0.001776	0.196	0.421407166527
0.001777	0.2	0.424264068712
0.001778	0.198	0.422842760373
0.001779	0.2	0.424264068712
0.00178	0.2	0.424264068712
0.001781	0.2	0.424264068712
0.001782	0.194	0.424692830173
0.001783	0.192	0.418492532789
0.001784	0.192	0.418492532789
0.001785	0.19	0.41701318924
0.001786	0.192	0.423244610125
0.001787	0.188	0.420304651414
0.001788	0.192	0.423244610125
0.001789	0.198	0.432199028227
0.00179	0.198	0.432199028227
0.001791	0.202	0.434966665389
0.001792	0.196	0.430794614637
0.001793	0.192	0.42794392156
0.001794	0.192	0.42794392156
0.001795	0.192	0.42794392156
0.001796	0.19	0.426497362243
0.001797	0.188	0.425036469024
0.001798	0.184	0.42207108406
0.001799	0.184	0.42207108406
0.0018	0.182	0.420566284906
0.001801	0.186	0.423561093586
0.001802	0.19	0.426497362243
0.001803	0.192	0.42794392156
0.001804	0.192	0.42794392156
0.001805	0.188	0.425036469024
0.001806	0.188	0.425036469024
0.001807	0.188	0.425036469024
0.001808	0.188	0.425036469024
0.001809	0.19	0.426497362243
0.00181	0.188	0.425036469024
0.001811	0.186	0.423561093586
0.001812	0.188	0.425036469024
0.001813	0.184	0.42207108406
0.001814	0.186	0.423561093586
0.001815	0.184	0.42207108406
0.001816	0.186	0.423561093586
0.001817	0.178	0.407818587119
0.001818	0.18	0.409389789809
0.001819	0.182	0.406049258096
0.00182	0.18	0.404474968323
0.001821	0.182	0.406049258096
0.001822	0.176	0.401277958528
0.001823	0.176	0.401277958528
0.001824	0.176	0.406231461115
0.001825	0.174	0.404628224423
0.001826	0.172	0.40300868477
0.001827	0.172	0.40300868477
0.001828	0.172	0.40794117223
0.001829	0.174	0.409541206718
0.00183	0.176	0.411125285041
0.001831	0.172	0.40300868477
0.001832	0.172	0.40300868477
0.001833	0.17	0.396358423652
0.001834	0.166	0.392993638625
0.001835	0.164	0.396363469558
0.001836	0.168	0.399719901931
0.001837	0.168	0.399719901931
0.001838	0.166	0.403043421978
0.001839	0.164	0.401377627677
0.00184	0.162	0.394659346779
0.001841	0.162	0.394659346779
0.001842	0.16	0.392937654088
0.001843	0.162	0.394659346779
0.001844	0.166	0.392993638625
0.001845	0.168	0.394684684273
0.001846	0.166	0.392993638625
0.001847	0.166	0.392993638625
0.001848	0.166	0.392993638625
0.001849	0.162	0.379151684686
0.00185	0.162	0.379151684686
0.001851	0.162	0.379151684686
0.001852	0.162	0.379151684686
0.001853	0.164	0.380925189506
0.001854	0.166	0.387871112613
0.001855	0.162	0.38439042652
0.001856	0.16	0.382622529394
0.001857	0.16	0.382622529394
0.001858	0.162	0.38439042652
0.001859	0.16	0.377359245282
0.00186	0.158	0.375547600179
0.001861	0.158	0.375547600179
0.001862	0.152	0.369994594555
0.001863	0.152	0.369994594555
0.001864	0.154	0.371865567107
0.001865	0.154	0.371865567107
0.001866	0.152	0.369994594555
0.001867	0.15	0.368103246386
0.001868	0.146	0.358725521813
0.001869	0.146	0.358725521813
0.00187	0.146	0.358725521813
0.001871	0.144	0.356740802264
0.001872	0.142	0.354733702938
0.001873	0.144	0.356740802264
0.001874	0.142	0.354733702938
0.001875	0.14	0.352703841771
0.001876	0.14	0.352703841771
0.001877	0.136	0.348574238865
0.001878	0.136	0.348574238865
0.001879	0.136	0.348574238865
0.00188	0.14	0.358329457343
0.001881	0.14	0.358329457343
0.001882	0.14	0.358329457343
0.001883	0.138	0.356308854788
0.001884	0.14	0.358329457343
0.001885	0.138	0.356308854788
0.001886	0.138	0.356308854788
0.001887	0.138	0.356308854788
0.001888	0.14	0.369323706252
0.001889	0.14	0.369323706252
0.00189	0.14	0.369323706252
0.001891	0.142	0.37126271022
0.001892	0.144	0.37318092127
0.001893	0.144	0.37318092127
0.001894	0.144	0.37318092127
0.001895	0.15	0.378813938498
0.001896	0.148	0.376956230881
0.001897	0.144	0.367782544447
0.001898	0.142	0.365836028844
0.001899	0.144	0.37318092127
0.0019	0.138	0.367363580122
0.001901	0.14	0.369323706252
0.001902	0.14	0.369323706252
0.001903	0.138	0.367363580122
0.001904	0.138	0.367363580122
0.001905	0.142	0.37126271022
0.001906	0.14	0.369323706252
0.001907	0.142	0.37126271022
0.001908	0.142	0.37126271022
0.001909	0.144	0.37318092127
0.00191	0.142	0.37126271022
0.001911	0.144	0.37318092127
0.001912	0.142	0.37126271022
0.001913	0.144	0.37318092127
0.001914	0.142	0.37126271022
0.001915	0.14	0.369323706252
0.001916	0.136	0.365381991893
0.001917	0.134	0.363378590454
0.001918	0.132	0.355775209929
0.001919	0.13	0.353694783677
0.00192	0.13	0.353694783677
0.001921	0.13	0.359304884464
0.001922	0.13	0.359304884464
0.001923	0.132	0.361353012994
0.001924	0.136	0.365381991893
0.001925	0.134	0.357832362986
0.001926	0.132	0.355775209929
0.001927	0.134	0.357832362986
0.001928	0.136	0.359866641966
0.001929	0.136	0.365381991893
0.00193	0.134	0.363378590454
0.001931	0.13	0.347994252826
0.001932	0.126	0.343691722333
0.001933	0.128	0.357233816988
0.001934	0.126	0.355139409247
0.001935	0.126	0.355139409247
0.001936	0.122	0.350878896487
0.001937	0.122	0.339287488717
0.001938	0.124	0.341502562216
0.001939	0.128	0.357233816988
0.00194	0.126	0.355139409247
0.001941	0.124	0.35302124582
0.001942	0.12	0.348711915483
0.001943	0.12	0.348711915483
0.001944	0.118	0.346519840702
0.001945	0.12	0.348711915483
0.001946	0.122	0.350878896487
0.001947	0.118	0.346519840702
0.001948	0.12	0.348711915483
0.001949	0.122	0.350878896487
0.00195	0.122	0.350878896487
0.001951	0.128	0.357233816988
0.001952	0.124	0.35302124582
0.001953	0.124	0.35302124582
0.001954	0.122	0.350878896487
0.001955	0.126	0.355139409247
0.001956	0.124	0.35302124582
0.001957	0.124	0.35302124582
0.001958	0.124	0.35302124582
0.001959	0.122	0.350878896487
0.00196	0.124	0.35302124582
0.001961	0.124	0.35302124582
0.001962	0.124	0.35302124582
0.001963	0.124	0.347309660102
0.001964	0.12	0.34292856399
0.001965	0.116	0.338443496023
0.001966	0.114	0.336160675868
0.001967	0.116	0.338443496023
0.001968	0.116	0.338443496023
0.001969	0.118	0.340699280892
0.00197	0.118	0.340699280892
0.001971	0.122	0.34513185886
0.001972	0.118	0.340699280892
0.001973	0.118	0.340699280892
0.001974	0.116	0.338443496023
0.001975	0.112	0.333850265838
0.001976	0.108	0.329144345235
0.001977	0.11	0.331511689085
0.001978	0.11	0.331511689085
0.001979	0.112	0.333850265838
0.00198	0.112	0.333850265838
0.001981	0.114	0.336160675868
0.001982	0.116	0.338443496023
0.001983	0.112	0.333850265838
0.001984	0.112	0.333850265838
0.001985	0.11	0.331511689085
0.001986	0.11	0.331511689085
0.001987	0.104	0.32432082881
0.001988	0.102	0.321863325031
0.001989	0.098	0.303967103483
0.00199	0.102	0.309186028145
0.001991	0.104	0.311743484294
0.001992	0.108	0.316758583151
0.001993	0.108	0.316758583151
0.001994	0.11	0.31921779399
0.001995	0.108	0.316758583151
0.001996	0.108	0.316758583151
0.001997	0.106	0.314267402064
0.001998	0.106	0.314267402064
[truncated: 8,002 more rows]
