# Supplementary material for: The Influence of Synaptic Size on AMPA Receptor Activation: A Monte Carlo Model
Source: PLoS One. 2015 Jun 24;10(6):e0130924. doi: 10.1371/journal.pone.0130924 (PMC4479604; doi:10.1371/journal.pone.0130924)
Supplement: S1 Dataset — This package contains the experimental data used as basis for the analysis presented in the paper. (ZIP) [file pone.0130924.s001.zip › S1 Simulation data/test/1532_8827_218_239.csv]

time	AMPA.O.mean	AMPA.O.stdev
0.0	0.0	0.0
1e-06	0.0	0.0
2e-06	0.04	0.20591260282
3e-06	0.214	0.460656053906
4e-06	0.502	0.73075029935
5e-06	0.886	0.951316981873
6e-06	1.438	1.16882676219
7e-06	1.992	1.39854781827
8e-06	2.638	1.5908978597
9e-06	3.378	1.76949597343
1e-05	4.076	1.90321412353
1.1e-05	4.924	2.08763598359
1.2e-05	5.848	2.26911789028
1.3e-05	6.676	2.46718949414
1.4e-05	7.508	2.52624939386
1.5e-05	8.264	2.63634292155
1.6e-05	9.058	2.84932202462
1.7e-05	9.848	3.01212483141
1.8e-05	10.698	3.14432759108
1.9e-05	11.518	3.23012012161
2e-05	12.302	3.27945056374
2.1e-05	13.052	3.44924571465
2.2e-05	13.772	3.54231788523
2.3e-05	14.446	3.61705460285
2.4e-05	15.144	3.62756998554
2.5e-05	15.8	3.6644235563
2.6e-05	16.462	3.79638722999
2.7e-05	17.132	3.93123085051
2.8e-05	17.688	4.03914050263
2.9e-05	18.256	4.0697007261
3e-05	18.77	4.11401263975
3.1e-05	19.232	4.17590421346
3.2e-05	19.74	4.1560076997
3.3e-05	20.256	4.28980931977
3.4e-05	20.694	4.33778330487
3.5e-05	21.098	4.41999954751
3.6e-05	21.472	4.44850716533
3.7e-05	21.764	4.51179609468
3.8e-05	22.166	4.56053110942
3.9e-05	22.464	4.53791846555
4e-05	22.762	4.62313270413
4.1e-05	22.992	4.65874832976
4.2e-05	23.276	4.60171967855
4.3e-05	23.428	4.52336335043
4.4e-05	23.638	4.61854479246
4.5e-05	23.816	4.65898529725
4.6e-05	23.996	4.68401366352
4.7e-05	24.108	4.75145619784
4.8e-05	24.308	4.73720761631
4.9e-05	24.506	4.75541417755
5e-05	24.668	4.72120493095
5.1e-05	24.782	4.72339665918
5.2e-05	24.866	4.68999402985
5.3e-05	24.984	4.65486240398
5.4e-05	25.046	4.66903458972
5.5e-05	25.236	4.69087454533
5.6e-05	25.322	4.68853026011
5.7e-05	25.428	4.71262304879
5.8e-05	25.468	4.69435575985
5.9e-05	25.536	4.73167031819
6e-05	25.632	4.7657712912
6.1e-05	25.678	4.80607074438
6.2e-05	25.686	4.81948171487
6.3e-05	25.746	4.82384535407
6.4e-05	25.768	4.81187863521
6.5e-05	25.838	4.80080784869
6.6e-05	25.896	4.8121911849
6.7e-05	25.932	4.85956541267
6.8e-05	25.902	4.84813324899
6.9e-05	25.872	4.85588467738
7e-05	25.882	4.88999754601
7.1e-05	25.878	4.92210483432
7.2e-05	25.918	4.88746109959
7.3e-05	25.932	4.88378705514
7.4e-05	25.836	4.87453628564
7.5e-05	25.772	4.88221425175
7.6e-05	25.71	4.90325402157
7.7e-05	25.71	4.90529305954
7.8e-05	25.756	4.99724564135
7.9e-05	25.65	5.00954089713
8e-05	25.644	4.94138280241
8.1e-05	25.636	4.88175214447
8.2e-05	25.6	4.91975609152
8.3e-05	25.622	4.9233236741
8.4e-05	25.616	4.90393148402
8.5e-05	25.598	4.92223485827
8.6e-05	25.522	4.84742364561
8.7e-05	25.436	4.873387323
8.8e-05	25.362	4.85499289392
8.9e-05	25.336	4.88007213061
9e-05	25.324	4.85046636933
9.1e-05	25.272	4.90244999975
9.2e-05	25.174	4.92866351053
9.3e-05	25.098	4.88798486086
9.4e-05	24.994	4.88814525152
9.5e-05	24.966	4.92471765688
9.6e-05	24.906	4.85810292192
9.7e-05	24.858	4.87173849873
9.8e-05	24.762	4.87456213418
9.9e-05	24.714	4.86458672448
0.0001	24.678	4.85080570627
0.000101	24.62	4.82986542256
0.000102	24.558	4.82645169871
0.000103	24.53	4.77672481937
0.000104	24.514	4.74444981004
0.000105	24.474	4.74650650479
0.000106	24.416	4.77817370969
0.000107	24.334	4.79024467016
0.000108	24.254	4.73766651422
0.000109	24.24	4.71915246628
0.00011	24.224	4.66409948436
0.000111	24.136	4.68332189797
0.000112	24.056	4.70668290838
0.000113	23.968	4.68561372714
0.000114	23.892	4.67208047876
0.000115	23.804	4.67905802486
0.000116	23.716	4.65095087052
0.000117	23.682	4.62783707578
0.000118	23.644	4.60317977055
0.000119	23.57	4.54632818877
0.00012	23.516	4.52435011908
0.000121	23.456	4.4891050333
0.000122	23.34	4.50426464587
0.000123	23.256	4.52089194739
0.000124	23.164	4.50345467391
0.000125	23.088	4.49535938497
0.000126	22.994	4.45128790352
0.000127	23.0	4.46810921979
0.000128	22.98	4.40177237031
0.000129	22.946	4.36200458505
0.00013	22.866	4.39318153506
0.000131	22.892	4.41048024596
0.000132	22.884	4.40573989246
0.000133	22.764	4.43218952663
0.000134	22.718	4.44415076252
0.000135	22.622	4.39353115387
0.000136	22.57	4.39739695729
0.000137	22.494	4.39203415287
0.000138	22.44	4.38889507735
0.000139	22.422	4.3460230096
0.00014	22.34	4.35435414269
0.000141	22.276	4.39179052324
0.000142	22.242	4.35332470647
0.000143	22.132	4.32325988115
0.000144	22.044	4.36555426034
0.000145	21.986	4.3819863076
0.000146	21.91	4.33473182562
0.000147	21.854	4.33459156092
0.000148	21.76	4.35458379182
0.000149	21.69	4.33842137188
0.00015	21.616	4.31793283876
0.000151	21.576	4.31233393883
0.000152	21.514	4.3125171304
0.000153	21.52	4.27616650752
0.000154	21.482	4.24896175554
0.000155	21.398	4.22416808378
0.000156	21.292	4.20746194279
0.000157	21.258	4.2548132744
0.000158	21.184	4.2480753289
0.000159	21.12	4.26633332031
0.00016	21.078	4.30440657931
0.000161	21.032	4.28520431252
0.000162	21.05	4.25152913668
0.000163	21.02	4.21611195297
0.000164	20.97	4.24324168532
0.000165	20.904	4.25191533312
0.000166	20.9	4.24429028225
0.000167	20.792	4.22288242792
0.000168	20.75	4.25058819459
0.000169	20.656	4.28971607452
0.00017	20.634	4.27177293404
0.000171	20.58	4.24117908134
0.000172	20.508	4.29021398068
0.000173	20.482	4.24048063314
0.000174	20.394	4.22170155269
0.000175	20.34	4.25022352353
0.000176	20.262	4.24939478044
0.000177	20.198	4.26459798809
0.000178	20.134	4.26896287171
0.000179	20.098	4.29609078116
0.00018	20.098	4.31884197442
0.000181	20.036	4.27161608762
0.000182	19.972	4.2950222351
0.000183	19.908	4.32337090706
0.000184	19.862	4.31728572138
0.000185	19.776	4.32271026094
0.000186	19.74	4.39276678188
0.000187	19.654	4.31813431936
0.000188	19.614	4.28870656492
0.000189	19.588	4.23299610205
0.00019	19.54	4.19766601816
0.000191	19.5	4.17396693806
0.000192	19.438	4.17638072977
0.000193	19.358	4.12235806305
0.000194	19.296	4.11975533254
0.000195	19.27	4.12178359451
0.000196	19.232	4.14176001236
0.000197	19.19	4.13496070114
0.000198	19.132	4.13794345056
0.000199	19.042	4.14007681088
0.0002	19.024	4.1375625675
0.000201	18.976	4.13852920734
0.000202	18.956	4.17445373672
0.000203	18.882	4.15693107953
0.000204	18.89	4.17491317275
0.000205	18.824	4.18055307346
0.000206	18.79	4.18209277755
0.000207	18.726	4.22172050235
0.000208	18.68	4.21540033686
0.000209	18.62	4.23173723192
0.00021	18.584	4.21698280765
0.000211	18.576	4.22471584843
0.000212	18.502	4.29115322495
0.000213	18.468	4.26860351872
0.000214	18.49	4.25698249938
0.000215	18.43	4.272832784
0.000216	18.392	4.23536728041
0.000217	18.322	4.17208772679
0.000218	18.338	4.21850162973
0.000219	18.282	4.20600475511
0.00022	18.238	4.24468561851
0.000221	18.232	4.1735088355
0.000222	18.198	4.17693619774
0.000223	18.108	4.11440591094
0.000224	18.022	4.17534621319
0.000225	17.958	4.14586975193
0.000226	17.968	4.16593038828
0.000227	17.882	4.15500613718
0.000228	17.814	4.12691216286
0.000229	17.778	4.12804021298
0.00023	17.67	4.12469392804
0.000231	17.608	4.1024792504
0.000232	17.614	4.12274229124
0.000233	17.56	4.10930651084
0.000234	17.514	4.12817199254
0.000235	17.47	4.125178784
0.000236	17.424	4.11439230021
0.000237	17.378	4.06830628149
0.000238	17.354	4.09349288506
0.000239	17.302	4.09912136927
0.00024	17.212	4.1166802159
0.000241	17.13	4.11838560604
0.000242	17.12	4.07597841015
0.000243	17.052	4.05873083611
0.000244	17.032	4.02330411478
0.000245	17.002	4.02218796179
0.000246	16.96	4.01825832918
0.000247	16.84	3.98527288903
0.000248	16.796	3.9927915047
0.000249	16.784	3.99115822788
0.00025	16.726	4.01284487614
0.000251	16.68	3.99419578889
0.000252	16.676	4.01285733611
0.000253	16.624	3.96971333978
0.000254	16.576	4.00801996003
0.000255	16.526	3.94529137074
0.000256	16.474	3.87728306937
0.000257	16.404	3.89471231287
0.000258	16.358	3.88353395762
0.000259	16.334	3.87484760991
0.00026	16.276	3.89047863379
0.000261	16.246	3.87110888506
0.000262	16.226	3.85680230243
0.000263	16.21	3.83899726491
0.000264	16.132	3.79559955738
0.000265	16.1	3.8275318418
0.000266	16.084	3.82687130696
0.000267	15.972	3.75329401992
0.000268	16.002	3.74085498249
0.000269	15.956	3.75899773876
0.00027	15.882	3.79790415887
0.000271	15.872	3.79151895683
0.000272	15.764	3.79266449874
0.000273	15.752	3.75692640332
0.000274	15.674	3.71533632394
0.000275	15.644	3.71392837842
0.000276	15.644	3.68038910986
0.000277	15.632	3.72781115402
0.000278	15.602	3.74534324195
0.000279	15.524	3.70802157491
0.00028	15.434	3.702653643
0.000281	15.394	3.68710780965
0.000282	15.384	3.72404940891
0.000283	15.374	3.72157547283
0.000284	15.286	3.7240037594
0.000285	15.266	3.75755824971
0.000286	15.258	3.80465977454
0.000287	15.206	3.80625327586
0.000288	15.15	3.818311145
0.000289	15.126	3.81079046918
0.00029	15.004	3.77994497314
0.000291	15.01	3.77596345321
0.000292	15.012	3.79682182885
0.000293	14.992	3.7952517703
0.000294	14.938	3.81079466778
0.000295	14.904	3.85107569388
0.000296	14.852	3.809211992
0.000297	14.854	3.81794237777
0.000298	14.786	3.82363753512
0.000299	14.768	3.77705917348
0.0003	14.696	3.77777500653
0.000301	14.644	3.75409962574
0.000302	14.578	3.75178837356
0.000303	14.558	3.72218161835
0.000304	14.53	3.73966576047
0.000305	14.47	3.74981332869
0.000306	14.428	3.71225214661
0.000307	14.382	3.7126912072
0.000308	14.346	3.69300473869
0.000309	14.344	3.69562768688
0.00031	14.332	3.67502054416
0.000311	14.304	3.6353244697
0.000312	14.242	3.63145094969
0.000313	14.168	3.64853066316
0.000314	14.1	3.64444783198
0.000315	14.084	3.64814254107
0.000316	14.048	3.6613789752
0.000317	14.038	3.67974944799
0.000318	13.996	3.62270396251
0.000319	14.006	3.61911094055
0.00032	13.964	3.54777451369
0.000321	13.952	3.53011274607
0.000322	13.924	3.5318867479
0.000323	13.894	3.56297123199
0.000324	13.876	3.58672887183
0.000325	13.888	3.56699537426
0.000326	13.828	3.53134761812
0.000327	13.752	3.53362363587
0.000328	13.724	3.52984758878
0.000329	13.674	3.52416287932
0.00033	13.576	3.50830785422
0.000331	13.52	3.5283990704
0.000332	13.506	3.51425155616
0.000333	13.466	3.52659098848
0.000334	13.456	3.54006553612
0.000335	13.428	3.5839665177
0.000336	13.404	3.61286368412
0.000337	13.344	3.61353898554
0.000338	13.302	3.58647403448
0.000339	13.29	3.56901947319
0.00034	13.23	3.55824394892
0.000341	13.206	3.55014985599
0.000342	13.162	3.50367749657
0.000343	13.092	3.52413620622
0.000344	13.1	3.52788888714
0.000345	13.098	3.51402845748
0.000346	13.072	3.56017078242
0.000347	13.048	3.52614463685
0.000348	13.018	3.57290861904
0.000349	12.988	3.59942439843
0.00035	12.97	3.54698463487
0.000351	12.934	3.57737948784
0.000352	12.92	3.59688754342
0.000353	12.87	3.63553297331
0.000354	12.87	3.64597037838
0.000355	12.83	3.64651888793
0.000356	12.776	3.56676660296
0.000357	12.788	3.55795671699
0.000358	12.758	3.53149203595
0.000359	12.74	3.51004273478
0.00036	12.696	3.43970696426
0.000361	12.668	3.43012769442
0.000362	12.614	3.40308742174
0.000363	12.594	3.36053031529
0.000364	12.524	3.34804778938
0.000365	12.466	3.33239313407
0.000366	12.448	3.34832734362
0.000367	12.396	3.34592050115
0.000368	12.326	3.32922273211
0.000369	12.276	3.32983843452
0.00037	12.226	3.34707693368
0.000371	12.214	3.3388926308
0.000372	12.176	3.36229445468
0.000373	12.17	3.42244064959
0.000374	12.13	3.41366372099
0.000375	12.098	3.40534814667
0.000376	12.052	3.39607067064
0.000377	12.002	3.39381731977
0.000378	11.966	3.36107780332
0.000379	11.94	3.36517458685
0.00038	11.886	3.33961135463
0.000381	11.876	3.34613568165
0.000382	11.864	3.37068301684
0.000383	11.862	3.38687998016
0.000384	11.8	3.36333168153
0.000385	11.766	3.34831957853
0.000386	11.718	3.34162774707
0.000387	11.676	3.3726879488
0.000388	11.63	3.35813936578
0.000389	11.576	3.38647663509
0.00039	11.584	3.33930292127
0.000391	11.546	3.31841588714
0.000392	11.498	3.30484432311
0.000393	11.46	3.29975756685
0.000394	11.458	3.30397276018
0.000395	11.432	3.2847185572
0.000396	11.402	3.27786454876
0.000397	11.372	3.28475508981
0.000398	11.292	3.29283100083
0.000399	11.308	3.30531934917
0.0004	11.302	3.28127962844
0.000401	11.284	3.26486508144
0.000402	11.246	3.22947116414
0.000403	11.176	3.22754147921
0.000404	11.156	3.23908382108
0.000405	11.106	3.24017962465
0.000406	11.084	3.23371983944
0.000407	11.066	3.18961502379
0.000408	11.006	3.197180633
0.000409	10.956	3.16955264982
0.00041	10.944	3.18133053926
0.000411	10.924	3.17525180104
0.000412	10.888	3.13870291681
0.000413	10.896	3.10115849321
0.000414	10.876	3.06343336797
0.000415	10.836	3.07914013971
0.000416	10.82	3.06130691046
0.000417	10.764	3.05749963205
0.000418	10.748	3.0444204703
0.000419	10.752	3.06439161988
0.00042	10.704	3.08745591062
0.000421	10.65	3.05998366009
0.000422	10.678	3.07543752985
0.000423	10.628	3.05640573223
0.000424	10.604	3.05076777222
0.000425	10.576	3.06402088766
0.000426	10.528	3.0583027973
0.000427	10.552	3.10020902521
0.000428	10.482	3.07533347785
0.000429	10.51	3.03478170549
0.00043	10.484	3.04462542852
0.000431	10.498	3.04006513088
0.000432	10.5	3.02754025572
0.000433	10.49	3.02488016292
0.000434	10.446	3.01978211135
0.000435	10.418	3.02709035214
0.000436	10.418	3.02775098051
0.000437	10.36	3.03486408262
0.000438	10.318	3.03329457851
0.000439	10.31	3.01826108877
0.00044	10.25	2.97380227991
0.000441	10.212	2.98446913202
0.000442	10.168	3.0066220248
0.000443	10.138	3.02373213099
0.000444	10.104	3.0048600633
0.000445	10.102	3.01124492528
0.000446	10.04	2.99305863624
0.000447	9.966	2.92862493331
0.000448	9.95	2.91813296476
0.000449	9.922	2.9731996233
0.00045	9.904	2.9159533604
0.000451	9.858	2.91098540017
0.000452	9.836	2.87769074085
0.000453	9.856	2.86901795045
0.000454	9.806	2.85593487321
0.000455	9.804	2.86453905542
0.000456	9.82	2.87881920238
0.000457	9.836	2.90398071619
0.000458	9.782	2.92138254941
0.000459	9.758	2.91606515702
0.00046	9.752	2.89732566344
0.000461	9.726	2.86826149436
0.000462	9.676	2.83813741739
0.000463	9.66	2.87200278551
0.000464	9.646	2.88178486359
0.000465	9.654	2.85767107974
0.000466	9.644	2.86308644648
0.000467	9.614	2.86792677731
0.000468	9.572	2.86719654018
0.000469	9.526	2.86519179114
0.00047	9.508	2.90274628585
0.000471	9.462	2.9422025763
0.000472	9.448	2.91878330816
0.000473	9.41	2.90618306375
0.000474	9.416	2.92966619259
0.000475	9.38	2.93863914083
0.000476	9.348	2.94327980321
0.000477	9.346	2.96551580674
0.000478	9.316	2.94077268758
0.000479	9.292	2.93304210676
0.00048	9.258	2.9501586398
0.000481	9.264	2.93365028591
0.000482	9.222	2.92108130664
0.000483	9.198	2.92349037967
0.000484	9.178	2.92682695081
0.000485	9.156	2.94001088433
0.000486	9.152	2.95514737365
0.000487	9.112	2.93248290703
0.000488	9.084	2.94498624785
0.000489	9.072	2.93441919296
0.00049	9.06	2.91760175487
0.000491	9.008	2.92436933372
0.000492	8.976	2.89126685036
0.000493	8.936	2.87678709675
0.000494	8.884	2.88765371885
0.000495	8.846	2.87859062737
0.000496	8.808	2.86620585444
0.000497	8.758	2.86206848276
0.000498	8.718	2.87862397683
0.000499	8.718	2.83451512608
0.0005	8.688	2.80261592089
0.000501	8.638	2.78692590501
0.000502	8.628	2.75927816648
0.000503	8.578	2.75679451537
0.000504	8.546	2.7863747056
0.000505	8.56	2.79470928721
0.000506	8.528	2.83429285713
0.000507	8.514	2.79388689821
0.000508	8.52	2.78740022243
0.000509	8.5	2.77956831181
0.00051	8.49	2.74041967589
0.000511	8.478	2.72791422153
0.000512	8.464	2.74821833194
0.000513	8.408	2.74618571841
0.000514	8.376	2.75074971599
0.000515	8.35	2.74217067303
0.000516	8.334	2.71411937836
0.000517	8.34	2.71816114313
0.000518	8.348	2.69645990143
0.000519	8.322	2.69189821501
0.00052	8.278	2.68192393628
0.000521	8.26	2.67065535028
0.000522	8.236	2.66539002774
0.000523	8.238	2.66258445875
0.000524	8.23	2.67975745171
0.000525	8.21	2.66943814313
0.000526	8.19	2.65591792042
0.000527	8.148	2.64841386494
0.000528	8.112	2.68094311764
0.000529	8.08	2.68506983149
0.00053	8.05	2.67572420103
0.000531	8.066	2.67687205522
0.000532	8.056	2.66699531308
0.000533	8.016	2.67277832975
0.000534	7.998	2.68812127703
0.000535	7.95	2.65697196071
0.000536	7.928	2.65156859236
0.000537	7.886	2.66477090948
0.000538	7.874	2.66197746046
0.000539	7.856	2.66068863267
0.00054	7.854	2.66396020991
0.000541	7.834	2.67103800048
0.000542	7.798	2.66405630571
0.000543	7.752	2.68374663484
0.000544	7.72	2.67162871672
0.000545	7.688	2.6620773843
0.000546	7.702	2.6587959681
0.000547	7.684	2.67957907142
0.000548	7.64	2.67626605553
0.000549	7.646	2.6751979366
0.00055	7.612	2.65055767717
0.000551	7.618	2.65632754004
0.000552	7.58	2.64113611917
0.000553	7.554	2.63345476513
0.000554	7.52	2.62632823539
0.000555	7.504	2.59113565836
0.000556	7.464	2.59397455654
0.000557	7.434	2.57636255213
0.000558	7.392	2.58192486335
0.000559	7.372	2.5763571181
0.00056	7.356	2.58326614966
0.000561	7.39	2.61646708368
0.000562	7.378	2.62585528923
0.000563	7.368	2.63829035551
0.000564	7.366	2.63667290349
0.000565	7.342	2.60019922314
0.000566	7.318	2.57931696385
0.000567	7.294	2.5759588506
0.000568	7.258	2.58600773394
0.000569	7.258	2.55410179907
0.00057	7.236	2.54249955752
0.000571	7.222	2.49092673517
0.000572	7.208	2.4949420835
0.000573	7.2	2.464142853
0.000574	7.18	2.47701433181
0.000575	7.166	2.49848834298
0.000576	7.156	2.49953275634
0.000577	7.132	2.5160635922
0.000578	7.142	2.53018497348
0.000579	7.112	2.53839634415
0.00058	7.068	2.52732585948
0.000581	7.064	2.5337529477
0.000582	7.06	2.54487720725
0.000583	7.016	2.54396226387
0.000584	7.026	2.53166427474
0.000585	7.034	2.51889737782
0.000586	7.008	2.51871713378
0.000587	6.99	2.54988235023
0.000588	6.978	2.5364376594
0.000589	6.922	2.50916639544
0.00059	6.888	2.51623846247
0.000591	6.868	2.49130006222
0.000592	6.862	2.52249003962
0.000593	6.838	2.48107960372
0.000594	6.832	2.49715357958
0.000595	6.826	2.51151826591
0.000596	6.806	2.50446880595
0.000597	6.8	2.51077677224
0.000598	6.808	2.53754527053
0.000599	6.796	2.54605263103
0.0006	6.79	2.51831292734
0.000601	6.766	2.50264739826
0.000602	6.782	2.49127999229
0.000603	6.748	2.46748779126
0.000604	6.736	2.47109368499
0.000605	6.728	2.48797427639
0.000606	6.71	2.43760127995
0.000607	6.698	2.43778506025
0.000608	6.674	2.43387016909
0.000609	6.618	2.41248336782
0.00061	6.616	2.37161210994
0.000611	6.572	2.36744926028
0.000612	6.542	2.35292073815
0.000613	6.544	2.37908890124
0.000614	6.542	2.38248525704
0.000615	6.508	2.38116274118
0.000616	6.472	2.39274235972
0.000617	6.458	2.39587896188
0.000618	6.45	2.40738447283
0.000619	6.438	2.40627429858
0.00062	6.458	2.4224442202
0.000621	6.47	2.39522441537
0.000622	6.448	2.39985332885
0.000623	6.434	2.41197927023
0.000624	6.408	2.40031997867
0.000625	6.414	2.39553835286
0.000626	6.408	2.3944803194
0.000627	6.388	2.40113639763
0.000628	6.326	2.40660009142
0.000629	6.3	2.41288209409
0.00063	6.302	2.43121286604
0.000631	6.262	2.41026056683
0.000632	6.232	2.38624726296
0.000633	6.198	2.35855803405
0.000634	6.172	2.35762931777
0.000635	6.172	2.34401706478
0.000636	6.17	2.33604366398
0.000637	6.168	2.33661635704
0.000638	6.124	2.36656375363
0.000639	6.108	2.37662281399
0.00064	6.08	2.35915239016
0.000641	6.072	2.37798570223
0.000642	6.064	2.3392101231
0.000643	6.052	2.3480408855
0.000644	6.022	2.3650615214
0.000645	5.988	2.38659925417
0.000646	5.962	2.38255241285
0.000647	5.982	2.36594082766
0.000648	5.964	2.33124516085
0.000649	5.964	2.32092740085
0.00065	5.924	2.31391961831
0.000651	5.902	2.32043013254
0.000652	5.884	2.30532947754
0.000653	5.884	2.30532947754
0.000654	5.864	2.29292476981
0.000655	5.852	2.2895624036
0.000656	5.84	2.29399215343
0.000657	5.844	2.28990480151
0.000658	5.83	2.2937087871
0.000659	5.814	2.30551599431
0.00066	5.756	2.28395796809
0.000661	5.716	2.25728686702
0.000662	5.716	2.24038925189
0.000663	5.7	2.25344181198
0.000664	5.69	2.24363544276
0.000665	5.642	2.24540330453
0.000666	5.612	2.24887883177
0.000667	5.584	2.2277665946
0.000668	5.576	2.21635376238
0.000669	5.592	2.21755180323
0.00067	5.554	2.18153248887
0.000671	5.522	2.19488405161
0.000672	5.51	2.18766999339
0.000673	5.482	2.22388758709
0.000674	5.472	2.23007085089
0.000675	5.468	2.20294711693
0.000676	5.454	2.21808115271
0.000677	5.444	2.22055488561
0.000678	5.458	2.21725866781
0.000679	5.468	2.21019818116
0.00068	5.436	2.19588342131
0.000681	5.428	2.1883363544
0.000682	5.402	2.19554002469
0.000683	5.396	2.1833881927
0.000684	5.402	2.20916183201
0.000685	5.392	2.18594052984
0.000686	5.358	2.18765536591
0.000687	5.328	2.19372195139
0.000688	5.326	2.178927259
0.000689	5.336	2.19797725193
0.00069	5.324	2.1979590533
0.000691	5.306	2.15322177214
0.000692	5.284	2.13807015788
0.000693	5.268	2.12418831557
0.000694	5.26	2.1280037594
0.000695	5.238	2.12634804301
0.000696	5.218	2.14440574519
0.000697	5.2	2.15499419953
0.000698	5.224	2.15634505588
0.000699	5.206	2.18805027365
0.0007	5.184	2.17304947021
0.000701	5.162	2.16604616756
0.000702	5.152	2.19018172762
0.000703	5.15	2.20805344138
0.000704	5.108	2.20733685694
0.000705	5.104	2.21295820114
0.000706	5.074	2.1973902703
0.000707	5.058	2.1960500905
0.000708	5.028	2.18064577591
0.000709	5.028	2.18064577591
0.00071	5.032	2.1906565226
0.000711	5.014	2.19130189613
0.000712	5.016	2.19812283551
0.000713	4.972	2.18888464749
0.000714	4.96	2.13878470165
0.000715	4.966	2.14589002514
0.000716	4.958	2.17168966475
0.000717	4.926	2.16067674584
0.000718	4.916	2.16077393542
0.000719	4.9	2.14615936035
0.00072	4.884	2.16484271946
0.000721	4.89	2.16561769479
0.000722	4.87	2.15060456616
0.000723	4.862	2.13984952742
0.000724	4.866	2.13636232882
0.000725	4.864	2.12920266767
0.000726	4.844	2.12783082034
0.000727	4.842	2.12156451705
0.000728	4.826	2.13815902121
0.000729	4.796	2.11054116283
0.00073	4.792	2.09110879679
0.000731	4.788	2.09357493298
0.000732	4.766	2.10029616959
0.000733	4.748	2.120494282
0.000734	4.73	2.12346415086
0.000735	4.722	2.12337373065
0.000736	4.718	2.11907432621
0.000737	4.698	2.11820584458
0.000738	4.686	2.1164602524
0.000739	4.648	2.1166237266
0.00074	4.646	2.09491861417
0.000741	4.652	2.09640072505
0.000742	4.646	2.10063895041
0.000743	4.63	2.11686088348
0.000744	4.642	2.12834113807
0.000745	4.64	2.13691366227
0.000746	4.634	2.13823385063
0.000747	4.626	2.13684908218
0.000748	4.618	2.14664296053
0.000749	4.6	2.15220816837
0.00075	4.558	2.15746054425
0.000751	4.548	2.17800275482
0.000752	4.524	2.16273530512
0.000753	4.496	2.14708732938
0.000754	4.464	2.14212604671
0.000755	4.448	2.13992897078
0.000756	4.446	2.13238927028
0.000757	4.45	2.11931592737
0.000758	4.43	2.12628784505
0.000759	4.412	2.13500725994
0.00076	4.418	2.12491788077
0.000761	4.4	2.1137644145
0.000762	4.388	2.10937336667
0.000763	4.388	2.11505460922
0.000764	4.376	2.09824307457
0.000765	4.362	2.10308249957
0.000766	4.33	2.06424320273
0.000767	4.33	2.06327409716
0.000768	4.33	2.04085766285
0.000769	4.292	2.04027841237
0.00077	4.284	2.04140735768
0.000771	4.272	2.03519433961
0.000772	4.282	2.04511026598
0.000773	4.258	2.03946953888
0.000774	4.244	2.03579566755
0.000775	4.234	2.02860641821
0.000776	4.234	2.03057725783
0.000777	4.228	2.0337197447
0.000778	4.22	2.04244950978
0.000779	4.22	2.06
0.00078	4.212	2.04622970363
0.000781	4.19	2.04203330041
0.000782	4.184	2.03817172976
0.000783	4.17	2.03595186584
0.000784	4.168	2.03955289218
0.000785	4.168	2.04249259485
0.000786	4.15	2.03948522917
0.000787	4.154	2.0499473164
0.000788	4.13	2.05453157678
0.000789	4.122	2.03939108559
0.00079	4.108	2.04360857309
0.000791	4.096	2.02355726383
0.000792	4.088	2.02490888684
0.000793	4.064	2.03958427137
0.000794	4.032	2.05109141678
0.000795	4.016	2.01983761724
0.000796	4.008	2.0258173659
0.000797	3.994	2.01543146745
0.000798	3.998	2.0024974407
0.000799	3.972	1.99279100761
0.0008	3.952	1.98234608482
0.000801	3.954	1.96771034454
0.000802	3.95	1.98280104902
0.000803	3.948	1.96806910448
0.000804	3.938	1.95810009959
0.000805	3.926	1.93507725944
0.000806	3.93	1.95169157399
0.000807	3.91	1.92403222426
0.000808	3.888	1.89405807725
0.000809	3.882	1.8931656029
0.00081	3.856	1.8918942888
0.000811	3.83	1.8839055178
0.000812	3.806	1.9016739994
0.000813	3.82	1.89936831605
0.000814	3.828	1.92728202399
0.000815	3.83	1.94861489269
0.000816	3.806	1.94739929136
0.000817	3.8	1.95959179423
0.000818	3.772	1.93597933873
0.000819	3.772	1.92562093881
0.00082	3.746	1.93118719963
0.000821	3.742	1.92650875939
0.000822	3.748	1.94434976277
0.000823	3.73	1.95578628689
0.000824	3.716	1.95533731105
0.000825	3.698	1.96743386166
0.000826	3.7	1.93442497916
0.000827	3.676	1.92743975263
0.000828	3.662	1.91722612125
0.000829	3.66	1.93090652285
0.00083	3.68	1.93018133863
0.000831	3.668	1.93849838793
0.000832	3.644	1.915532302
0.000833	3.624	1.93871710159
0.000834	3.606	1.93255375087
0.000835	3.61	1.91986978725
0.000836	3.572	1.9059947534
0.000837	3.574	1.90801572321
0.000838	3.552	1.91397387652
0.000839	3.55	1.91507180022
0.00084	3.556	1.90233120145
0.000841	3.55	1.89195665912
0.000842	3.542	1.89426397316
0.000843	3.558	1.86939455439
0.000844	3.54	1.86772588995
0.000845	3.544	1.87298264808
0.000846	3.538	1.85810548678
0.000847	3.542	1.86232005842
0.000848	3.506	1.84877364758
0.000849	3.518	1.85085817933
0.00085	3.506	1.82700957852
0.000851	3.488	1.816
0.000852	3.474	1.8059136192
0.000853	3.458	1.79672925061
0.000854	3.45	1.76167533899
0.000855	3.454	1.76291917001
0.000856	3.442	1.75460422888
0.000857	3.442	1.75574371706
0.000858	3.434	1.75773831955
0.000859	3.408	1.7701796519
0.00086	3.396	1.78078185076
0.000861	3.404	1.7801078619
0.000862	3.394	1.80741915449
0.000863	3.398	1.81977910747
0.000864	3.39	1.8160121145
0.000865	3.368	1.80348995007
0.000866	3.354	1.82117654279
0.000867	3.348	1.81297986751
0.000868	3.34	1.81890076695
0.000869	3.332	1.82367102296
0.00087	3.318	1.81573015616
0.000871	3.316	1.80115074327
0.000872	3.318	1.80800331858
0.000873	3.298	1.81361407141
0.000874	3.276	1.81874242266
0.000875	3.258	1.79984332651
0.000876	3.238	1.80702960684
0.000877	3.228	1.80111521009
0.000878	3.236	1.80341453915
0.000879	3.238	1.81145135182
0.00088	3.232	1.82597261754
0.000881	3.204	1.80509944324
0.000882	3.192	1.78525516384
0.000883	3.182	1.78013370284
0.000884	3.174	1.77418262871
0.000885	3.152	1.75979998864
0.000886	3.15	1.78199326598
0.000887	3.138	1.77734521126
0.000888	3.156	1.75489714798
0.000889	3.13	1.74845646214
0.00089	3.118	1.72860521809
0.000891	3.114	1.75413910509
0.000892	3.106	1.7477883167
0.000893	3.106	1.75007542695
0.000894	3.09	1.76235637713
0.000895	3.104	1.76101788747
0.000896	3.108	1.76191259715
0.000897	3.106	1.75235955215
0.000898	3.096	1.77166136719
0.000899	3.086	1.77837116486
0.0009	3.092	1.80209211751
0.000901	3.082	1.81528950859
0.000902	3.086	1.80848113067
0.000903	3.072	1.78964130484
0.000904	3.06	1.80122180755
0.000905	3.054	1.78971617862
0.000906	3.032	1.78408968384
0.000907	3.006	1.75782934325
0.000908	3.01	1.75894854956
0.000909	3.01	1.75439448244
0.00091	3.008	1.73549301353
0.000911	2.974	1.74966396774
0.000912	2.962	1.73567162793
0.000913	2.938	1.72225317535
0.000914	2.942	1.73396539758
0.000915	2.932	1.71679235786
0.000916	2.932	1.70744721734
0.000917	2.902	1.6900875717
0.000918	2.908	1.70514984679
0.000919	2.892	1.69951051777
0.00092	2.902	1.71359154993
0.000921	2.896	1.71498804661
0.000922	2.866	1.7274385662
0.000923	2.84	1.72348484182
0.000924	2.832	1.69463152337
0.000925	2.818	1.69377566401
0.000926	2.818	1.67238631901
0.000927	2.822	1.68828789014
0.000928	2.816	1.70121838692
0.000929	2.816	1.68586594959
0.00093	2.822	1.70947828299
0.000931	2.796	1.70011293743
0.000932	2.808	1.72137619363
0.000933	2.818	1.70554272887
0.000934	2.804	1.70222912676
0.000935	2.806	1.71124632943
0.000936	2.782	1.70952508025
0.000937	2.77	1.685556288
0.000938	2.742	1.67075910891
0.000939	2.714	1.66018191774
0.00094	2.708	1.64643129222
0.000941	2.694	1.63106223057
0.000942	2.698	1.63548035757
0.000943	2.684	1.62362064535
0.000944	2.692	1.63619558733
0.000945	2.68	1.64243721341
0.000946	2.662	1.61856603202
0.000947	2.676	1.63677243379
0.000948	2.668	1.62165841039
0.000949	2.66	1.63352379842
0.00095	2.652	1.64890751712
0.000951	2.64	1.64632925018
0.000952	2.634	1.63586185236
0.000953	2.616	1.62127850784
0.000954	2.612	1.61661869345
0.000955	2.6	1.58996855315
0.000956	2.6	1.59624559514
0.000957	2.598	1.60386907196
0.000958	2.598	1.61257433937
0.000959	2.588	1.59319050964
0.00096	2.59	1.58173954872
0.000961	2.604	1.58467157481
0.000962	2.602	1.58480156487
0.000963	2.608	1.60820894165
0.000964	2.584	1.5984192191
0.000965	2.576	1.58247401242
0.000966	2.546	1.57857023917
0.000967	2.532	1.58018226797
0.000968	2.512	1.577927755
0.000969	2.508	1.57032990164
0.00097	2.498	1.57034900579
0.000971	2.49	1.57031843904
0.000972	2.492	1.56394884827
0.000973	2.476	1.55866096378
0.000974	2.47	1.55598843183
0.000975	2.468	1.550798504
0.000976	2.47	1.54178468017
0.000977	2.488	1.53813393435
0.000978	2.492	1.54981805384
0.000979	2.496	1.55370009976
0.00098	2.49	1.54463587942
0.000981	2.486	1.55492893728
0.000982	2.482	1.56258631762
0.000983	2.486	1.58549802901
0.000984	2.484	1.58925894681
0.000985	2.476	1.58285312016
0.000986	2.448	1.57203562301
0.000987	2.432	1.55992820348
0.000988	2.428	1.56359073929
0.000989	2.414	1.54615781859
0.00099	2.408	1.52890025836
0.000991	2.394	1.54362041966
0.000992	2.4	1.54790180567
0.000993	2.404	1.54944635273
0.000994	2.394	1.54620955889
0.000995	2.384	1.54549150758
0.000996	2.38	1.54906423366
0.000997	2.386	1.5443458162
0.000998	2.38	1.53609895515
0.000999	2.372	1.52630796368
0.001	2.37	1.53006535808
0.001001	2.36	1.53570830564
0.001002	2.342	1.51823450099
0.001003	2.348	1.52541666439
0.001004	2.33	1.50635321223
0.001005	2.322	1.50808355206
0.001006	2.316	1.49671106096
0.001007	2.312	1.50421275091
0.001008	2.3	1.50532388541
0.001009	2.288	1.50501029897
0.00101	2.288	1.49300234427
0.001011	2.288	1.48628933926
0.001012	2.272	1.4690187201
0.001013	2.264	1.48670911748
0.001014	2.264	1.47319516698
0.001015	2.264	1.47047747348
0.001016	2.256	1.47189130033
0.001017	2.252	1.47529522469
0.001018	2.254	1.48643331502
0.001019	2.238	1.48773519149
0.00102	2.218	1.47732054748
0.001021	2.224	1.47980539261
0.001022	2.2	1.48054044187
0.001023	2.204	1.47186412416
0.001024	2.21	1.47169969763
0.001025	2.204	1.47322231859
0.001026	2.18	1.44623649518
0.001027	2.168	1.44214285007
0.001028	2.166	1.44168096332
0.001029	2.156	1.4393276208
0.00103	2.15	1.43090880213
0.001031	2.134	1.42970066797
0.001032	2.13	1.43843665137
0.001033	2.12	1.44277510375
0.001034	2.102	1.42534066104
0.001035	2.094	1.4286931091
0.001036	2.084	1.42019153638
0.001037	2.092	1.43928315491
0.001038	2.084	1.46319650082
0.001039	2.086	1.46512934583
0.00104	2.086	1.46512934583
0.001041	2.086	1.47736386852
0.001042	2.094	1.47280820204
0.001043	2.1	1.46219013811
0.001044	2.098	1.46982856143
0.001045	2.084	1.47137486726
0.001046	2.076	1.44990482446
0.001047	2.064	1.44495813088
0.001048	2.078	1.44910869158
0.001049	2.082	1.43919282933
0.00105	2.078	1.44219138813
0.001051	2.066	1.43723484511
0.001052	2.058	1.44866697346
0.001053	2.058	1.4431340894
0.001054	2.056	1.4411328877
0.001055	2.04	1.42772546381
0.001056	2.036	1.43760356149
0.001057	2.028	1.43220668899
0.001058	2.028	1.43638991921
0.001059	2.036	1.44038328232
0.00106	2.028	1.43778162459
0.001061	2.03	1.44537192445
0.001062	2.024	1.44063319412
0.001063	2.02	1.43513065607
0.001064	2.002	1.41774327718
0.001065	1.99	1.41205523971
0.001066	1.958	1.4072085844
0.001067	1.962	1.40162619839
0.001068	1.97	1.4131878856
0.001069	1.96	1.41081536708
0.00107	1.97	1.40893576859
0.001071	1.966	1.38882828312
0.001072	1.976	1.39836475928
0.001073	1.958	1.41288216069
0.001074	1.964	1.41516924783
0.001075	1.954	1.41275758713
0.001076	1.944	1.41027089596
0.001077	1.94	1.41294019689
0.001078	1.94	1.40868733224
0.001079	1.93	1.40893576859
0.00108	1.926	1.40588904256
0.001081	1.922	1.40282429406
0.001082	1.932	1.42806722531
0.001083	1.934	1.42465574789
0.001084	1.938	1.42623840924
0.001085	1.924	1.41923359599
0.001086	1.924	1.42626224798
0.001087	1.914	1.41936746475
0.001088	1.926	1.42145137096
0.001089	1.92	1.41477913471
0.00109	1.92	1.41619207737
0.001091	1.924	1.40933459476
0.001092	1.922	1.40282429406
0.001093	1.926	1.41581213443
0.001094	1.908	1.41263441838
0.001095	1.906	1.40326904049
0.001096	1.902	1.38578353288
0.001097	1.88	1.40199857347
0.001098	1.86	1.38722745071
0.001099	1.84	1.37782437197
0.0011	1.844	1.39415350661
0.001101	1.848	1.39746055401
0.001102	1.838	1.39991285443
0.001103	1.828	1.39943417137
0.001104	1.814	1.37528324355
0.001105	1.818	1.37436385284
0.001106	1.81	1.37328074333
0.001107	1.802	1.36043963482
0.001108	1.784	1.35843439297
0.001109	1.774	1.34867490523
0.00111	1.778	1.34339718624
0.001111	1.762	1.33017141752
0.001112	1.764	1.34473194355
0.001113	1.76	1.33805829469
0.001114	1.748	1.33285258
0.001115	1.746	1.33472244306
0.001116	1.736	1.33502958769
0.001117	1.742	1.34440916391
0.001118	1.738	1.33467449215
0.001119	1.74	1.33581435836
0.00112	1.748	1.34777446184
0.001121	1.74	1.33431630433
0.001122	1.746	1.33921021501
0.001123	1.746	1.34962365125
0.001124	1.728	1.36015293258
0.001125	1.728	1.3483382365
0.001126	1.722	1.35377841614
0.001127	1.726	1.35311640297
0.001128	1.724	1.35492582823
0.001129	1.71	1.34234868793
0.00113	1.7	1.33491572768
0.001131	1.702	1.34357582592
0.001132	1.684	1.34169445106
0.001133	1.674	1.31594984707
0.001134	1.668	1.31216462382
0.001135	1.668	1.30605359768
0.001136	1.668	1.30145149737
0.001137	1.668	1.31216462382
0.001138	1.676	1.3156838526
0.001139	1.664	1.30196159698
0.00114	1.668	1.30605359768
0.001141	1.666	1.3108943512
0.001142	1.66	1.31011449881
0.001143	1.652	1.30188171506
0.001144	1.652	1.28798136632
0.001145	1.644	1.29045108392
0.001146	1.644	1.29817718359
0.001147	1.632	1.29173371869
0.001148	1.628	1.28593001365
0.001149	1.628	1.28125563413
0.00115	1.63	1.29502895721
0.001151	1.618	1.29463353888
0.001152	1.602	1.28980463637
0.001153	1.608	1.28153657771
0.001154	1.61	1.2798046726
0.001155	1.594	1.27010393276
0.001156	1.584	1.27864928733
0.001157	1.578	1.26329568985
0.001158	1.562	1.25465373709
0.001159	1.57	1.26376421852
0.00116	1.568	1.26070456492
0.001161	1.56	1.25793481548
0.001162	1.558	1.25961740223
0.001163	1.564	1.25932680429
0.001164	1.552	1.25510796348
0.001165	1.56	1.24835892275
0.001166	1.556	1.24533690221
0.001167	1.556	1.2485447529
0.001168	1.544	1.26018411353
0.001169	1.54	1.24915971757
0.00117	1.534	1.25093724863
0.001171	1.534	1.25413077468
0.001172	1.54	1.25713961039
0.001173	1.54	1.2587295182
0.001174	1.534	1.24613161424
0.001175	1.53	1.23656783073
0.001176	1.508	1.22879453124
0.001177	1.512	1.23848940246
0.001178	1.504	1.22881406242
0.001179	1.508	1.22716584046
0.00118	1.502	1.23369201991
0.001181	1.502	1.24015966714
0.001182	1.492	1.24817306492
0.001183	1.502	1.25139761866
0.001184	1.496	1.24015482904
0.001185	1.478	1.22699470252
0.001186	1.486	1.23199188309
0.001187	1.486	1.24491124182
0.001188	1.476	1.23508056417
0.001189	1.48	1.2367699867
0.00119	1.472	1.23823099622
0.001191	1.47	1.22845431335
0.001192	1.472	1.22524120074
0.001193	1.478	1.23996612857
0.001194	1.48	1.24482930557
0.001195	1.456	1.23290875575
0.001196	1.452	1.22625282874
0.001197	1.446	1.21123243021
0.001198	1.452	1.20486347774
0.001199	1.454	1.21485966268
0.0012	1.452	1.22625282874
0.001201	1.454	1.23445696563
0.001202	1.444	1.22264631026
0.001203	1.44	1.20598507453
0.001204	1.45	1.21634698997
0.001205	1.434	1.207329284
0.001206	1.426	1.19855079158
0.001207	1.43	1.20544597556
0.001208	1.416	1.21117463646
0.001209	1.404	1.21523001938
0.00121	1.41	1.22061459929
0.001211	1.408	1.20562680793
0.001212	1.394	1.19948488944
0.001213	1.39	1.2007914057
0.001214	1.396	1.20298960927
0.001215	1.396	1.20796688696
0.001216	1.388	1.20060651339
0.001217	1.368	1.18176816677
0.001218	1.364	1.17622446837
0.001219	1.354	1.18012033285
0.00122	1.348	1.18612646881
0.001221	1.352	1.19167780881
0.001222	1.342	1.19039321235
0.001223	1.338	1.19153514426
0.001224	1.33	1.1887388275
0.001225	1.34	1.20183193501
0.001226	1.336	1.1946145822
0.001227	1.328	1.18339173565
0.001228	1.332	1.18565424977
0.001229	1.324	1.17941680504
0.00123	1.31	1.16871724553
0.001231	1.3	1.17898261226
0.001232	1.302	1.16738853858
0.001233	1.298	1.17524295361
0.001234	1.292	1.17929470447
0.001235	1.292	1.1944605477
0.001236	1.288	1.19710317016
0.001237	1.276	1.19324096477
0.001238	1.28	1.19230868486
0.001239	1.278	1.18857730081
0.00124	1.276	1.19491589662
0.001241	1.27	1.18368070019
0.001242	1.262	1.17360811176
0.001243	1.254	1.1651111535
0.001244	1.25	1.16597598603
0.001245	1.242	1.15387867646
0.001246	1.242	1.14517946192
0.001247	1.234	1.14858347542
0.001248	1.232	1.14985912181
0.001249	1.224	1.13570418684
0.00125	1.21	1.12867178577
0.001251	1.204	1.11282703058
0.001252	1.2	1.10090871556
0.001253	1.21	1.1053958567
0.001254	1.21	1.10358506695
0.001255	1.206	1.10071067952
0.001256	1.196	1.09981089284
0.001257	1.196	1.09799089249
0.001258	1.19	1.08531101533
0.001259	1.186	1.07675623982
0.00126	1.182	1.06998878499
0.001261	1.178	1.06879184129
0.001262	1.184	1.08173194461
0.001263	1.178	1.08365861783
0.001264	1.176	1.07936277497
0.001265	1.184	1.08726445725
0.001266	1.17	1.08124927746
0.001267	1.166	1.06697891263
0.001268	1.164	1.06070919672
0.001269	1.168	1.06196798445
0.00127	1.16	1.05375518979
0.001271	1.154	1.05937906341
0.001272	1.156	1.05624997041
0.001273	1.156	1.05624997041
0.001274	1.156	1.04099183474
0.001275	1.15	1.0466613588
0.001276	1.146	1.04340021085
0.001277	1.152	1.06437587346
0.001278	1.142	1.06856726508
0.001279	1.16	1.08554133961
0.00128	1.164	1.08862482059
0.001281	1.168	1.08985136601
0.001282	1.16	1.08369737473
0.001283	1.156	1.08612338157
0.001284	1.15	1.08050913925
0.001285	1.136	1.08512856381
0.001286	1.128	1.08610128441
0.001287	1.126	1.07987221466
0.001288	1.104	1.07572487189
0.001289	1.104	1.072
0.00129	1.106	1.0671288582
0.001291	1.102	1.06376501164
0.001292	1.098	1.05659642248
0.001293	1.098	1.05470185361
0.001294	1.102	1.06188323275
0.001295	1.096	1.05583332018
0.001296	1.1	1.06489436096
0.001297	1.096	1.07274600908
0.001298	1.092	1.04858762152
0.001299	1.084	1.03196123958
0.0013	1.078	1.02757773429
0.001301	1.064	1.00990296564
0.001302	1.06	1.01014850393
0.001303	1.058	1.00927498731
0.001304	1.044	1.00899157578
0.001305	1.036	1.00732517094
0.001306	1.03	1.00254675701
0.001307	1.032	1.00746017291
0.001308	1.024	1.00966529107
0.001309	1.016	0.995863444454
0.00131	1.01	0.996945334509
0.001311	1.008	0.995959838548
0.001312	1.01	1.00692601516
0.001313	1.008	1.01189722798
0.001314	1.0	1.0256705124
0.001315	0.994	1.03051637542
0.001316	0.99	1.02659631794
0.001317	0.988	1.01973329847
0.001318	0.99	1.01483988885
0.001319	0.988	1.0216927131
0.00132	0.984	1.02749403891
0.001321	0.974	1.01849104071
0.001322	0.972	1.00757927728
0.001323	0.976	1.01952145637
0.001324	0.978	1.01661988963
0.001325	0.986	1.01676152563
0.001326	0.98	1.00776981499
0.001327	0.98	1.0117311896
0.001328	0.972	0.997605132304
0.001329	0.972	0.999607923138
0.00133	0.96	0.985088828482
0.001331	0.954	0.973593344266
0.001332	0.966	0.976137285427
0.001333	0.968	0.985381144532
0.001334	0.966	0.984298735141
0.001335	0.96	0.98914104151
0.001336	0.952	0.976573601937
0.001337	0.942	0.966765742049
0.001338	0.94	0.965608616366
0.001339	0.938	0.96444595494
0.00134	0.946	0.977283991478
0.001341	0.936	0.965351749364
0.001342	0.938	0.976809090867
0.001343	0.936	0.971547219645
0.001344	0.936	0.963277737727
0.001345	0.928	0.960633124559
0.001346	0.934	0.957937367472
0.001347	0.928	0.94805906989
0.001348	0.922	0.938038378746
0.001349	0.924	0.945634178739
0.00135	0.922	0.94441304523
0.001351	0.922	0.952846262521
0.001352	0.93	0.963898334888
0.001353	0.928	0.96892517771
0.001354	0.926	0.963599501868
0.001355	0.926	0.95735259962
0.001356	0.934	0.96418048103
0.001357	0.93	0.961821189203
0.001358	0.926	0.951064666571
0.001359	0.924	0.949854725734
0.00136	0.934	0.960022916393
0.001361	0.922	0.967427516665
0.001362	0.918	0.960872520161
0.001363	0.918	0.956700580119
0.001364	0.916	0.95128544612
0.001365	0.904	0.948042193154
0.001366	0.9	0.943398113206
0.001367	0.892	0.936128196349
0.001368	0.888	0.935658057198
0.001369	0.876	0.936282008799
0.00137	0.868	0.937323850118
0.001371	0.876	0.944787806865
0.001372	0.874	0.937082707129
0.001373	0.868	0.945820278911
0.001374	0.864	0.943135197095
0.001375	0.864	0.949475644764
0.001376	0.862	0.946021141413
0.001377	0.862	0.948132902076
0.001378	0.866	0.948706487803
0.001379	0.866	0.952913427337
0.00138	0.854	0.946933999812
0.001381	0.854	0.946933999812
0.001382	0.86	0.948894093142
0.001383	0.858	0.953853238187
0.001384	0.852	0.937067767026
0.001385	0.854	0.944819559493
0.001386	0.856	0.948295312653
0.001387	0.848	0.938560600068
0.001388	0.842	0.930073115405
0.001389	0.838	0.920736661592
0.00139	0.846	0.928592483278
0.001391	0.84	0.930806102258
0.001392	0.832	0.929395502464
0.001393	0.824	0.927913789099
0.001394	0.816	0.930668576884
0.001395	0.822	0.935048661835
0.001396	0.818	0.929987096685
0.001397	0.81	0.919728220726
0.001398	0.81	0.919728220726
0.001399	0.804	0.926058313499
0.0014	0.794	0.9140918991
0.001401	0.796	0.915633114299
0.001402	0.798	0.919345419307
0.001403	0.792	0.923437057953
0.001404	0.796	0.915633114299
0.001405	0.804	0.917378874839
0.001406	0.798	0.912795705511
0.001407	0.796	0.902432268927
0.001408	0.794	0.903085820949
0.001409	0.788	0.907224338298
0.00141	0.786	0.892302639243
0.001411	0.782	0.889087172329
0.001412	0.786	0.894541223198
0.001413	0.784	0.88845033626
0.001414	0.792	0.897070788734
0.001415	0.788	0.902804519262
0.001416	0.782	0.889087172329
0.001417	0.782	0.886834821148
0.001418	0.78	0.894203556244
0.001419	0.778	0.901507626146
0.00142	0.778	0.910338398619
0.001421	0.774	0.900513187022
0.001422	0.778	0.897059641273
0.001423	0.776	0.89544625746
0.001424	0.776	0.897677002045
0.001425	0.778	0.899286383751
0.001426	0.78	0.905317623821
0.001427	0.776	0.89544625746
0.001428	0.77	0.886058688801
0.001429	0.766	0.891764542915
0.00143	0.764	0.887864854581
0.001431	0.762	0.886203136984
0.001432	0.768	0.88666566416
0.001433	0.768	0.891165528956
0.001434	0.766	0.887267716081
0.001435	0.754	0.879479391458
0.001436	0.748	0.874354619133
0.001437	0.746	0.872630505999
0.001438	0.746	0.868034561524
0.001439	0.742	0.873748247495
0.00144	0.736	0.86850676451
0.001441	0.736	0.866200900484
0.001442	0.734	0.864432761989
0.001443	0.732	0.862656362638
0.001444	0.722	0.851302531419
0.001445	0.722	0.853648639664
0.001446	0.726	0.854940933632
0.001447	0.736	0.863888881743
0.001448	0.734	0.864432761989
0.001449	0.73	0.860871651293
0.00145	0.716	0.857522011379
0.001451	0.722	0.867592070042
0.001452	0.722	0.876764506581
0.001453	0.716	0.875981734969
0.001454	0.718	0.870905276135
0.001455	0.716	0.869105287063
0.001456	0.72	0.874985714169
0.001457	0.714	0.871896782882
0.001458	0.714	0.869599908004
0.001459	0.712	0.87467479671
0.00146	0.708	0.868755431638
0.001461	0.702	0.860927406928
0.001462	0.692	0.863212604171
0.001463	0.678	0.85224174974
0.001464	0.674	0.848365487275
0.001465	0.67	0.837317144217
0.001466	0.666	0.828519160913
0.001467	0.67	0.825287828579
0.001468	0.672	0.824873323608
0.001469	0.668	0.820838595584
0.00147	0.672	0.822445134948
0.001471	0.674	0.814692580057
0.001472	0.674	0.807294246232
0.001473	0.664	0.801937653437
0.001474	0.654	0.796419487456
0.001475	0.654	0.808878235583
0.001476	0.648	0.802555917055
0.001477	0.648	0.805044098171
0.001478	0.658	0.815497394233
0.001479	0.664	0.8167643479
0.00148	0.664	0.819209374946
0.001481	0.656	0.815882344459
0.001482	0.652	0.816637006264
0.001483	0.642	0.811070897024
0.001484	0.634	0.805011801156
0.001485	0.632	0.797857130068
0.001486	0.638	0.814221100193
0.001487	0.624	0.801638322437
0.001488	0.626	0.803818387448
0.001489	0.626	0.798826639516
0.00149	0.612	0.795899491142
0.001491	0.608	0.79393702521
0.001492	0.62	0.802246844805
0.001493	0.616	0.790280962696
0.001494	0.614	0.793097724117
0.001495	0.616	0.795326348111
0.001496	0.616	0.795326348111
0.001497	0.608	0.796452132899
0.001498	0.612	0.79085776218
0.001499	0.608	0.783795891798
0.0015	0.608	0.783795891798
0.001501	0.604	0.779220122943
0.001502	0.6	0.779743547585
0.001503	0.594	0.783047891256
0.001504	0.594	0.790673130946
0.001505	0.588	0.786292566415
0.001506	0.584	0.784183651959
0.001507	0.592	0.788375545029
0.001508	0.596	0.782805212042
0.001509	0.59	0.788606365686
0.00151	0.59	0.788606365686
0.001511	0.592	0.788375545029
0.001512	0.588	0.783744856442
0.001513	0.59	0.783517708798
0.001514	0.59	0.780960946527
0.001515	0.59	0.768049477573
0.001516	0.592	0.77041287632
0.001517	0.59	0.770649077077
0.001518	0.586	0.768507644725
0.001519	0.592	0.77041287632
0.00152	0.59	0.773239936889
0.001521	0.59	0.778395786217
0.001522	0.588	0.77605154468
0.001523	0.588	0.77605154468
0.001524	0.574	0.767153178968
0.001525	0.564	0.765443662199
0.001526	0.574	0.77493483597
0.001527	0.574	0.777511414707
0.001528	0.574	0.77493483597
0.001529	0.574	0.777511414707
0.00153	0.57	0.775306391048
0.001531	0.572	0.772538672171
0.001532	0.572	0.772538672171
0.001533	0.574	0.777511414707
0.001534	0.57	0.777881739084
0.001535	0.57	0.77012985918
0.001536	0.566	0.765273807209
0.001537	0.566	0.767882803558
0.001538	0.564	0.768052081567
0.001539	0.556	0.768676785131
0.00154	0.552	0.771554275473
0.001541	0.556	0.768676785131
0.001542	0.554	0.763599371398
0.001543	0.55	0.753325958666
0.001544	0.554	0.75304979915
0.001545	0.548	0.748128331237
0.001546	0.55	0.747997326198
0.001547	0.55	0.747997326198
0.001548	0.55	0.747997326198
0.001549	0.554	0.750389232332
0.00155	0.552	0.75319054694
0.001551	0.546	0.748253967581
0.001552	0.546	0.748253967581
0.001553	0.544	0.740313447129
0.001554	0.54	0.740540343263
0.001555	0.534	0.738135488918
0.001556	0.53	0.735594997264
0.001557	0.536	0.743440649951
0.001558	0.544	0.756349125735
0.001559	0.538	0.754026524732
0.00156	0.53	0.749066085202
0.001561	0.534	0.751561042098
0.001562	0.534	0.756864584982
0.001563	0.538	0.754026524732
0.001564	0.536	0.75412465813
0.001565	0.522	0.724924823689
0.001566	0.518	0.725035171561
0.001567	0.52	0.724982758416
0.001568	0.524	0.727615282962
0.001569	0.518	0.719497046554
0.00157	0.522	0.724924823689
0.001571	0.52	0.724982758416
0.001572	0.516	0.719544300235
0.001573	0.514	0.722360021042
0.001574	0.516	0.72783514617
0.001575	0.516	0.72783514617
0.001576	0.518	0.725035171561
0.001577	0.518	0.719497046554
0.001578	0.514	0.719585992082
0.001579	0.512	0.727912082603
0.00158	0.512	0.722396013278
0.001581	0.52	0.727736215946
0.001582	0.516	0.730577853483
0.001583	0.512	0.722396013278
0.001584	0.512	0.725159292845
0.001585	0.516	0.733310302669
0.001586	0.512	0.730654501115
0.001587	0.514	0.738785489841
0.001588	0.508	0.733441204187
0.001589	0.506	0.72523375542
0.00159	0.5	0.725258574579
0.001591	0.5	0.733484832836
0.001592	0.492	0.730709244502
0.001593	0.488	0.730654501115
0.001594	0.488	0.727912082603
0.001595	0.492	0.727967032221
0.001596	0.486	0.716801227678
0.001597	0.49	0.722426466846
0.001598	0.494	0.722470760654
0.001599	0.494	0.72523375542
0.0016	0.49	0.719652694013
0.001601	0.494	0.730728403718
0.001602	0.49	0.730684610485
0.001603	0.494	0.727986263607
0.001604	0.492	0.725214451042
0.001605	0.492	0.719677705643
0.001606	0.494	0.714117637368
0.001607	0.49	0.702780193233
0.001608	0.486	0.69699641319
0.001609	0.492	0.702805805326
0.00161	0.48	0.691086101727
0.001611	0.484	0.694077805437
0.001612	0.476	0.685145240077
0.001613	0.468	0.676
0.001614	0.468	0.678952133806
0.001615	0.464	0.675798786622
0.001616	0.458	0.675452440961
0.001617	0.458	0.669504294236
0.001618	0.454	0.66624620074
0.001619	0.456	0.666381272246
0.00162	0.456	0.666381272246
0.001621	0.46	0.672606868832
0.001622	0.46	0.672606868832
0.001623	0.462	0.681583450503
0.001624	0.456	0.681222430635
0.001625	0.46	0.690217357069
0.001626	0.458	0.687194295669
0.001627	0.454	0.689843460504
0.001628	0.458	0.692990620427
0.001629	0.456	0.698615774228
0.00163	0.454	0.695617711103
0.001631	0.45	0.692459385091
0.001632	0.446	0.683435439526
0.001633	0.436	0.673723979089
0.001634	0.428	0.663939756303
0.001635	0.438	0.670936658709
0.001636	0.436	0.673723979089
0.001637	0.436	0.673723979089
0.001638	0.428	0.657887528382
0.001639	0.428	0.657887528382
0.00164	0.432	0.664361347461
0.001641	0.424	0.657437449496
0.001642	0.43	0.670149237111
0.001643	0.434	0.667565727101
0.001644	0.438	0.673910973349
0.001645	0.428	0.660920570114
0.001646	0.432	0.670355129763
0.001647	0.426	0.672699041177
0.001648	0.426	0.675665597763
0.001649	0.422	0.678171069864
0.00165	0.418	0.671770794245
0.001651	0.422	0.675215521149
0.001652	0.422	0.675215521149
0.001653	0.414	0.668284370609
0.001654	0.414	0.674243279536
0.001655	0.412	0.668023951666
0.001656	0.41	0.667757440992
0.001657	0.404	0.660896361013
0.001658	0.4	0.660302960769
0.001659	0.392	0.656
0.00166	0.396	0.656646023364
0.001661	0.402	0.657568247409
0.001662	0.4	0.657267069006
0.001663	0.394	0.653271765807
0.001664	0.398	0.656959663906
0.001665	0.402	0.657568247409
0.001666	0.4	0.654217089352
0.001667	0.396	0.653593145619
0.001668	0.398	0.653908250445
0.001669	0.396	0.656646023364
0.00167	0.394	0.65632613844
0.001671	0.392	0.668083827076
0.001672	0.384	0.666741329152
0.001673	0.386	0.667086201326
0.001674	0.396	0.671702315018
0.001675	0.396	0.66572066214
0.001676	0.4	0.660302960769
0.001677	0.398	0.65999696969
0.001678	0.396	0.656646023364
0.001679	0.394	0.65632613844
0.00168	0.396	0.659684773206
0.001681	0.386	0.651923308373
0.001682	0.382	0.648132702461
0.001683	0.388	0.649196426361
0.001684	0.386	0.648848210293
0.001685	0.388	0.649196426361
0.001686	0.386	0.648848210293
0.001687	0.38	0.641560597294
0.001688	0.378	0.638056423837
0.001689	0.374	0.634132478272
0.00169	0.372	0.633731804473
0.001691	0.376	0.631366771378
0.001692	0.376	0.628191053741
0.001693	0.38	0.628967407741
0.001694	0.378	0.628582532369
0.001695	0.376	0.624999199999
0.001696	0.376	0.624999199999
0.001697	0.372	0.620979870849
0.001698	0.378	0.625392676644
0.001699	0.38	0.632139225171
0.0017	0.382	0.632515612456
0.001701	0.382	0.632515612456
0.001702	0.384	0.63603773473
0.001703	0.378	0.628582532369
0.001704	0.374	0.618161791119
0.001705	0.374	0.618161791119
0.001706	0.368	0.613657885144
0.001707	0.366	0.613224265665
0.001708	0.364	0.612783811797
0.001709	0.36	0.611882341631
0.00171	0.358	0.611421295017
0.001711	0.356	0.610953353375
0.001712	0.36	0.621610810717
0.001713	0.364	0.625702804852
0.001714	0.36	0.624819974073
0.001715	0.364	0.635219647051
0.001716	0.366	0.635644554763
0.001717	0.37	0.636474665639
0.001718	0.372	0.636879894486
0.001719	0.372	0.633731804473
0.00172	0.37	0.62377880695
0.001721	0.37	0.62377880695
0.001722	0.374	0.624599071405
0.001723	0.37	0.620564259364
0.001724	0.366	0.616477087977
0.001725	0.358	0.611421295017
0.001726	0.358	0.611421295017
0.001727	0.358	0.604843781484
0.001728	0.36	0.605309838017
0.001729	0.358	0.604843781484
0.00173	0.346	0.588459004519
0.001731	0.35	0.592874354311
0.001732	0.346	0.591847953448
0.001733	0.342	0.590792687836
0.001734	0.346	0.598568291843
0.001735	0.348	0.599079293583
0.001736	0.344	0.601385067989
0.001737	0.344	0.604701579293
0.001738	0.34	0.596992462264
0.001739	0.344	0.59805016512
0.00174	0.338	0.593090212362
0.001741	0.334	0.588594937117
0.001742	0.338	0.596452848094
0.001743	0.336	0.595906032861
0.001744	0.334	0.598701929177
0.001745	0.336	0.599252868162
0.001746	0.34	0.603655530911
0.001747	0.348	0.612287514163
0.001748	0.344	0.611280622955
0.001749	0.344	0.608
0.00175	0.344	0.604701579293
0.001751	0.34	0.600333240792
0.001752	0.34	0.600333240792
0.001753	0.334	0.598701929177
0.001754	0.334	0.598701929177
0.001755	0.332	0.594790719497
0.001756	0.33	0.59422218067
0.001757	0.324	0.589087429844
0.001758	0.318	0.583845870072
0.001759	0.318	0.583845870072
0.00176	0.314	0.582583899537
0.001761	0.31	0.581291665173
0.001762	0.312	0.581941577824
0.001763	0.312	0.581941577824
0.001764	0.316	0.579779268343
0.001765	0.314	0.568686205213
0.001766	0.31	0.5673623181
0.001767	0.312	0.560942064745
0.001768	0.314	0.554440258279
0.001769	0.314	0.554440258279
0.00177	0.316	0.555107196855
0.001771	0.316	0.551492520348
0.001772	0.314	0.550821205111
0.001773	0.316	0.551492520348
0.001774	0.31	0.542125446737
0.001775	0.304	0.52875703305
0.001776	0.314	0.547178215941
0.001777	0.314	0.547178215941
0.001778	0.314	0.547178215941
0.001779	0.322	0.560638921232
0.00178	0.32	0.56
0.001781	0.312	0.542822254518
0.001782	0.308	0.526437080761
0.001783	0.31	0.527162214124
0.001784	0.312	0.527878773962
0.001785	0.314	0.528586795143
0.001786	0.308	0.526437080761
0.001787	0.306	0.525703338395
0.001788	0.302	0.520380629924
0.001789	0.3	0.519615242271
0.00179	0.302	0.524209881631
0.001791	0.306	0.529494098173
0.001792	0.304	0.536268589421
0.001793	0.302	0.535533378978
0.001794	0.306	0.544393240223
0.001795	0.312	0.546494281763
0.001796	0.312	0.550141799903
0.001797	0.314	0.554440258279
0.001798	0.312	0.550141799903
0.001799	0.312	0.550141799903
0.0018	0.302	0.54295119486
0.001801	0.298	0.537769467337
0.001802	0.296	0.537013966299
0.001803	0.3	0.545893762558
0.001804	0.298	0.54147576123
0.001805	0.298	0.548813265146
0.001806	0.294	0.547324401064
0.001807	0.286	0.544246267787
0.001808	0.288	0.545028439625
0.001809	0.292	0.546567470675
0.00181	0.284	0.532300666917
0.001811	0.286	0.536846346732
0.001812	0.292	0.542895938463
0.001813	0.298	0.545156858161
0.001814	0.292	0.535477357131
0.001815	0.29	0.538423625039
0.001816	0.288	0.537639284279
0.001817	0.292	0.539199406528
0.001818	0.29	0.538423625039
0.001819	0.288	0.533906358831
0.00182	0.282	0.527708252731
0.001821	0.28	0.526877594893
0.001822	0.278	0.52603802144
0.001823	0.272	0.515767389431
0.001824	0.272	0.515767389431
0.001825	0.274	0.520503602293
0.001826	0.278	0.522222174941
0.001827	0.278	0.522222174941
0.001828	0.284	0.528530036989
0.001829	0.282	0.523904571463
0.00183	0.276	0.517517149474
0.001831	0.272	0.511874984737
0.001832	0.27	0.510979451642
0.001833	0.266	0.505216785153
0.001834	0.26	0.502394267483
0.001835	0.256	0.500463784904
0.001836	0.258	0.501433943805
0.001837	0.252	0.494465367847
0.001838	0.252	0.494465367847
0.001839	0.244	0.486275641997
0.00184	0.246	0.491410215604
0.001841	0.25	0.493457191659
0.001842	0.248	0.492438828688
0.001843	0.25	0.501497756725
0.001844	0.244	0.498461633428
0.001845	0.244	0.498461633428
0.001846	0.242	0.497429391974
0.001847	0.242	0.497429391974
0.001848	0.246	0.507428812741
0.001849	0.246	0.507428812741
0.00185	0.24	0.500399840128
0.001851	0.236	0.498301113786
0.001852	0.236	0.498301113786
0.001853	0.234	0.497236362307
0.001854	0.234	0.497236362307
0.001855	0.236	0.502298715905
0.001856	0.244	0.506422748304
0.001857	0.246	0.507428812741
0.001858	0.252	0.510388087635
0.001859	0.248	0.508425019054
0.00186	0.248	0.508425019054
0.001861	0.254	0.511355062554
0.001862	0.254	0.511355062554
0.001863	0.254	0.511355062554
0.001864	0.252	0.510388087635
0.001865	0.254	0.515251394952
0.001866	0.252	0.506454341476
0.001867	0.25	0.501497756725
0.001868	0.25	0.501497756725
0.001869	0.254	0.511355062554
0.00187	0.25	0.501497756725
0.001871	0.246	0.499483733469
0.001872	0.246	0.495463419437
0.001873	0.246	0.495463419437
0.001874	0.244	0.486275641997
0.001875	0.242	0.489321979886
0.001876	0.238	0.483069353199
0.001877	0.24	0.492341345004
0.001878	0.236	0.490208119068
0.001879	0.24	0.492341345004
0.00188	0.242	0.497429391974
0.001881	0.244	0.498461633428
0.001882	0.246	0.499483733469
0.001883	0.246	0.499483733469
0.001884	0.25	0.505470078244
0.001885	0.25	0.509411425078
0.001886	0.25	0.509411425078
0.001887	0.244	0.498461633428
0.001888	0.244	0.50245795844
0.001889	0.242	0.501433943805
0.00189	0.24	0.500399840128
0.001891	0.238	0.499355584729
0.001892	0.24	0.500399840128
0.001893	0.242	0.501433943805
0.001894	0.236	0.494271180629
0.001895	0.238	0.495334230596
0.001896	0.238	0.495334230596
0.001897	0.238	0.495334230596
0.001898	0.236	0.490208119068
0.001899	0.234	0.489125750702
0.0019	0.232	0.492113807975
0.001901	0.236	0.494271180629
0.001902	0.232	0.488032785784
0.001903	0.234	0.489125750702
0.001904	0.234	0.489125750702
0.001905	0.232	0.488032785784
0.001906	0.23	0.491019347888
0.001907	0.224	0.479399624531
0.001908	0.224	0.475209427516
0.001909	0.228	0.477510209315
0.00191	0.226	0.476365405965
0.001911	0.226	0.476365405965
0.001912	0.226	0.476365405965
0.001913	0.228	0.477510209315
0.001914	0.234	0.480878362998
0.001915	0.238	0.483069353199
0.001916	0.236	0.481979252666
0.001917	0.232	0.479766609926
0.001918	0.224	0.470981952945
0.001919	0.222	0.46980421454
0.00192	0.222	0.46980421454
0.001921	0.22	0.46432747065
0.001922	0.228	0.473303285431
0.001923	0.228	0.473303285431
0.001924	0.226	0.467893150196
0.001925	0.226	0.467893150196
0.001926	0.226	0.467893150196
0.001927	0.224	0.466716187849
0.001928	0.226	0.467893150196
0.001929	0.222	0.46552765761
0.00193	0.22	0.46432747065
0.001931	0.218	0.463115536341
0.001932	0.218	0.463115536341
0.001933	0.222	0.46552765761
0.001934	0.228	0.46905863173
0.001935	0.224	0.462411072532
0.001936	0.22	0.46
0.001937	0.22	0.46
0.001938	0.218	0.458776634104
0.001939	0.22	0.46
0.00194	0.222	0.46552765761
0.001941	0.218	0.458776634104
0.001942	0.218	0.458776634104
0.001943	0.212	0.455034064659
0.001944	0.212	0.455034064659
0.001945	0.212	0.455034064659
0.001946	0.212	0.455034064659
0.001947	0.216	0.461891762213
0.001948	0.212	0.459408315118
0.001949	0.21	0.458148447558
0.00195	0.208	0.456876350887
0.001951	0.204	0.449871092648
0.001952	0.202	0.448548771038
0.001953	0.202	0.448548771038
0.001954	0.204	0.449871092648
0.001955	0.202	0.444067562427
0.001956	0.202	0.444067562427
0.001957	0.202	0.448548771038
0.001958	0.198	0.445865450557
0.001959	0.194	0.438593205602
0.00196	0.194	0.434009216492
0.001961	0.192	0.432592186707
0.001962	0.182	0.425295191602
0.001963	0.182	0.425295191602
0.001964	0.184	0.426783317387
0.001965	0.186	0.432901836448
0.001966	0.184	0.43144408676
0.001967	0.186	0.432901836448
0.001968	0.184	0.43144408676
0.001969	0.188	0.434345484609
0.00197	0.186	0.432901836448
0.001971	0.188	0.438925961866
0.001972	0.184	0.436055042397
0.001973	0.186	0.437497428564
0.001974	0.184	0.43144408676
0.001975	0.18	0.428485705713
0.001976	0.18	0.428485705713
0.001977	0.178	0.426984777246
0.001978	0.17	0.411217703899
0.001979	0.172	0.412814728419
0.00198	0.172	0.412814728419
0.001981	0.174	0.419194465612
0.001982	0.174	0.419194465612
0.001983	0.18	0.423792402008
0.001984	0.176	0.420742201354
0.001985	0.178	0.422274792049
0.001986	0.182	0.425295191602
0.001987	0.18	0.423792402008
0.001988	0.18	0.423792402008
0.001989	0.18	0.423792402008
0.00199	0.176	0.420742201354
0.001991	0.174	0.414395945926
0.001992	0.174	0.414395945926
0.001993	0.168	0.404692475838
0.001994	0.17	0.406324993078
0.001995	0.168	0.404692475838
0.001996	0.168	0.404692475838
0.001997	0.166	0.403043421978
0.001998	0.158	0.396277680421
[truncated: 8,002 more rows]
