# Supplementary material for: The Influence of Synaptic Size on AMPA Receptor Activation: A Monte Carlo Model
Source: PLoS One. 2015 Jun 24;10(6):e0130924. doi: 10.1371/journal.pone.0130924 (PMC4479604; doi:10.1371/journal.pone.0130924)
Supplement: S1 Dataset — This package contains the experimental data used as basis for the analysis presented in the paper. (ZIP) [file pone.0130924.s001.zip › S1 Simulation data/test/1536_9363_166_288.csv]

time	AMPA.O.mean	AMPA.O.stdev
0.0	0.0	0.0
1e-06	0.0	0.0
2e-06	0.046	0.209485083001
3e-06	0.216	0.457541254971
4e-06	0.516	0.699817118968
5e-06	0.882	0.952930217802
6e-06	1.376	1.14657053861
7e-06	1.882	1.33569307852
8e-06	2.456	1.50866298423
9e-06	3.078	1.67209927935
1e-05	3.752	1.86614468892
1.1e-05	4.542	2.08907539357
1.2e-05	5.202	2.27270675627
1.3e-05	5.882	2.43640637005
1.4e-05	6.568	2.54034958224
1.5e-05	7.26	2.62
1.6e-05	7.91	2.72358219997
1.7e-05	8.584	2.85848631272
1.8e-05	9.192	2.97104964617
1.9e-05	9.75	3.01521143537
2e-05	10.36	3.16265711072
2.1e-05	10.942	3.15129116395
2.2e-05	11.488	3.24559023908
2.3e-05	12.026	3.33246515361
2.4e-05	12.558	3.42850346361
2.5e-05	13.048	3.50224156791
2.6e-05	13.468	3.56215889595
2.7e-05	13.88	3.65808693172
2.8e-05	14.358	3.72637035196
2.9e-05	14.696	3.74694328753
3e-05	15.164	3.75674114094
3.1e-05	15.512	3.76641155478
3.2e-05	15.836	3.8700263565
3.3e-05	16.134	3.87918084136
3.4e-05	16.404	3.89265770393
3.5e-05	16.698	3.92311050061
3.6e-05	16.868	3.95557530582
3.7e-05	17.084	3.97252363114
3.8e-05	17.314	3.98087980225
3.9e-05	17.584	4.02727500923
4e-05	17.73	4.07787935084
4.1e-05	17.964	4.11906591353
4.2e-05	18.14	4.16129787446
4.3e-05	18.28	4.20970307742
4.4e-05	18.432	4.21442475315
4.5e-05	18.608	4.25421391094
4.6e-05	18.794	4.28247171619
4.7e-05	18.912	4.26805060888
4.8e-05	18.994	4.24522838019
4.9e-05	19.136	4.24046035237
5e-05	19.24	4.23773524421
5.1e-05	19.288	4.23663262509
5.2e-05	19.448	4.2027724183
5.3e-05	19.548	4.16553670011
5.4e-05	19.612	4.18395219858
5.5e-05	19.68	4.20257064188
5.6e-05	19.722	4.20008523723
5.7e-05	19.782	4.23538380787
5.8e-05	19.794	4.1899360377
5.9e-05	19.82	4.20471164291
6e-05	19.834	4.28234094859
6.1e-05	19.924	4.29257778031
6.2e-05	19.944	4.28869024295
6.3e-05	19.962	4.33688321263
6.4e-05	19.948	4.31431292328
6.5e-05	20.01	4.29626582045
6.6e-05	20.024	4.28852235624
6.7e-05	19.978	4.28829989623
6.8e-05	20.034	4.26952503213
6.9e-05	20.05	4.30853803511
7e-05	20.062	4.35133956386
7.1e-05	20.084	4.3253836824
7.2e-05	20.122	4.31637764798
7.3e-05	20.126	4.33706398385
7.4e-05	20.144	4.29782084317
7.5e-05	20.166	4.31722642445
7.6e-05	20.182	4.34383194887
7.7e-05	20.2	4.30023255185
7.8e-05	20.204	4.2813997711
7.9e-05	20.142	4.2527445256
8e-05	20.136	4.25223517694
8.1e-05	20.094	4.23192202197
8.2e-05	20.064	4.30068645683
8.3e-05	20.034	4.32537212272
8.4e-05	20.012	4.37399771376
8.5e-05	19.982	4.36825777628
8.6e-05	19.904	4.34635295391
8.7e-05	19.834	4.37109185445
8.8e-05	19.83	4.40466797841
8.9e-05	19.81	4.39157147272
9e-05	19.788	4.42210990365
9.1e-05	19.774	4.38485165085
9.2e-05	19.726	4.36106913497
9.3e-05	19.722	4.4018991356
9.4e-05	19.646	4.42003212658
9.5e-05	19.632	4.43222021114
9.6e-05	19.532	4.45477002773
9.7e-05	19.464	4.42003438901
9.8e-05	19.426	4.37544557731
9.9e-05	19.412	4.36649241383
0.0001	19.338	4.37490068459
0.000101	19.302	4.42976252185
0.000102	19.254	4.44673858013
0.000103	19.216	4.48122126211
0.000104	19.146	4.47802233134
0.000105	19.146	4.45743020136
0.000106	19.074	4.43176308031
0.000107	19.062	4.4287871929
0.000108	19.058	4.45181266452
0.000109	19.002	4.42922069895
0.00011	18.942	4.45450738017
0.000111	18.888	4.4662574937
0.000112	18.84	4.48044640633
0.000113	18.784	4.49814895262
0.000114	18.752	4.4152571839
0.000115	18.644	4.37735810735
0.000116	18.592	4.34804967773
0.000117	18.514	4.31576227334
0.000118	18.452	4.23977546575
0.000119	18.372	4.20732884382
0.00012	18.322	4.14949587299
0.000121	18.292	4.19556146421
0.000122	18.244	4.14493232755
0.000123	18.172	4.13647386067
0.000124	18.064	4.16604176647
0.000125	18.052	4.15178226789
0.000126	18.034	4.16327323149
0.000127	17.98	4.17607471198
0.000128	17.932	4.15444051588
0.000129	17.872	4.17463962517
0.00013	17.81	4.15763153731
0.000131	17.76	4.14613072635
0.000132	17.75	4.08650217178
0.000133	17.7	4.10195075543
0.000134	17.69	4.10193856609
0.000135	17.664	4.11085197982
0.000136	17.612	4.13297181215
0.000137	17.582	4.12883470243
0.000138	17.506	4.13351714645
0.000139	17.468	4.11156612497
0.00014	17.442	4.11128155202
0.000141	17.396	4.11669576238
0.000142	17.346	4.14177305028
0.000143	17.254	4.09065813776
0.000144	17.25	4.04765364131
0.000145	17.22	4.06196996542
0.000146	17.14	4.08024509068
0.000147	17.12	4.08773776067
0.000148	17.058	4.04507552463
0.000149	17.02	4.05802907826
0.00015	16.958	4.04428436191
0.000151	16.918	4.04762597086
0.000152	16.866	4.03683588965
0.000153	16.816	4.01324606771
0.000154	16.788	4.0228169235
0.000155	16.704	4.04578595578
0.000156	16.63	4.02803922523
0.000157	16.614	4.03298946193
0.000158	16.626	4.05883283716
0.000159	16.574	4.05518482933
0.00016	16.536	4.05125955722
0.000161	16.49	4.06471401208
0.000162	16.43	4.05821389284
0.000163	16.4	4.07921561087
0.000164	16.392	4.081952474
0.000165	16.386	4.10621528905
0.000166	16.302	4.12489951393
0.000167	16.252	4.11636927401
0.000168	16.206	4.10457841928
0.000169	16.212	4.074193908
0.00017	16.166	4.05048688431
0.000171	16.124	4.07831141528
0.000172	16.082	4.10210628824
0.000173	16.07	4.10184105007
0.000174	16.048	4.07795242738
0.000175	15.994	4.08876069243
0.000176	15.964	4.04755531154
0.000177	15.932	4.05504327967
0.000178	15.87	4.03845267398
0.000179	15.802	4.02377882096
0.00018	15.784	4.05676521381
0.000181	15.716	4.02633133262
0.000182	15.69	4.09559519484
0.000183	15.638	4.12152350472
0.000184	15.618	4.15163534044
0.000185	15.604	4.13850021143
0.000186	15.532	4.158001443
0.000187	15.514	4.15136170431
0.000188	15.444	4.14039418413
0.000189	15.394	4.13941590082
0.00019	15.384	4.13818124301
0.000191	15.346	4.11658644996
0.000192	15.312	4.09666400868
0.000193	15.262	4.08428157697
0.000194	15.214	4.06893155509
0.000195	15.176	4.059190067
0.000196	15.134	4.02542469809
0.000197	15.06	4.01502179322
0.000198	15.054	4.00787774265
0.000199	15.034	3.9548506925
0.0002	14.982	3.97664129637
0.000201	14.968	3.99086156112
0.000202	14.91	4.01421225149
0.000203	14.842	4.01908397524
0.000204	14.738	4.00316824528
0.000205	14.634	3.99149646123
0.000206	14.63	4.00013749764
0.000207	14.582	3.95566378753
0.000208	14.534	3.93965023828
0.000209	14.564	3.97415450127
0.00021	14.54	3.94162403078
0.000211	14.504	3.90204869267
0.000212	14.46	3.88489382094
0.000213	14.448	3.91296511612
0.000214	14.43	3.89629311012
0.000215	14.398	3.86051758188
0.000216	14.354	3.85236083461
0.000217	14.244	3.82157873136
0.000218	14.248	3.80348471799
0.000219	14.26	3.84036456603
0.00022	14.172	3.83228600185
0.000221	14.128	3.79889668193
0.000222	14.134	3.82832130313
0.000223	14.092	3.77882733133
0.000224	14.048	3.80232770813
0.000225	13.99	3.72691561482
0.000226	13.972	3.75861889529
0.000227	13.928	3.73507911563
0.000228	13.918	3.7319265802
0.000229	13.85	3.68395168264
0.00023	13.84	3.67020435398
0.000231	13.78	3.67526869766
0.000232	13.79	3.73013404585
0.000233	13.74	3.75291886403
0.000234	13.698	3.73721768164
0.000235	13.69	3.69998648646
0.000236	13.63	3.67166174913
0.000237	13.612	3.65478535621
0.000238	13.606	3.67406641203
0.000239	13.54	3.68732965708
0.00024	13.508	3.68482509761
0.000241	13.466	3.66672115111
0.000242	13.418	3.70125330125
0.000243	13.38	3.67907597095
0.000244	13.342	3.69391878633
0.000245	13.296	3.69761869316
0.000246	13.282	3.69303073369
0.000247	13.258	3.67361347994
0.000248	13.21	3.67177069001
0.000249	13.128	3.65508084726
0.00025	13.092	3.64630443052
0.000251	13.048	3.64605211153
0.000252	12.99	3.6124645327
0.000253	12.918	3.60545087333
0.000254	12.86	3.5665669768
0.000255	12.848	3.5806278779
0.000256	12.806	3.58222891508
0.000257	12.772	3.59777931508
0.000258	12.752	3.58364283935
0.000259	12.686	3.56306104354
0.00026	12.664	3.58484365071
0.000261	12.632	3.58504895364
0.000262	12.606	3.58200558347
0.000263	12.6	3.56370593624
0.000264	12.562	3.56456953923
0.000265	12.538	3.56883118121
0.000266	12.524	3.55885150013
0.000267	12.508	3.5650997181
0.000268	12.468	3.53962935913
0.000269	12.406	3.54699365661
0.00027	12.388	3.52157010437
0.000271	12.332	3.49024010635
0.000272	12.308	3.46772778632
0.000273	12.288	3.488990685
0.000274	12.284	3.47092840606
0.000275	12.222	3.48263061492
0.000276	12.21	3.49369431977
0.000277	12.158	3.50157621651
0.000278	12.1	3.49256352841
0.000279	12.106	3.46334578118
0.00028	12.088	3.45836030512
0.000281	12.068	3.50704662073
0.000282	12.026	3.53798304123
0.000283	11.982	3.53237540474
0.000284	11.964	3.49438177651
0.000285	11.904	3.47430338341
0.000286	11.918	3.45590451257
0.000287	11.882	3.47218605492
0.000288	11.856	3.49331704831
0.000289	11.834	3.5086242318
0.00029	11.802	3.50525262998
0.000291	11.78	3.52017045042
0.000292	11.75	3.53829054771
0.000293	11.732	3.53838607277
0.000294	11.706	3.49278742554
0.000295	11.704	3.50319625485
0.000296	11.668	3.5182063612
0.000297	11.586	3.49264999678
0.000298	11.554	3.4645467236
0.000299	11.524	3.427159757
0.0003	11.518	3.44756087691
0.000301	11.458	3.44212666821
0.000302	11.424	3.41353541068
0.000303	11.408	3.46085769716
0.000304	11.382	3.45775591967
0.000305	11.364	3.50135745105
0.000306	11.33	3.46426038282
0.000307	11.266	3.43558495747
0.000308	11.218	3.41620783911
0.000309	11.192	3.39516361903
0.00031	11.146	3.40773883976
0.000311	11.116	3.45174506591
0.000312	11.102	3.42222091631
0.000313	11.112	3.40755865687
0.000314	11.098	3.3941708855
0.000315	11.084	3.39719649123
0.000316	11.06	3.38886411649
0.000317	11.066	3.41667147967
0.000318	11.014	3.40966332649
0.000319	10.952	3.41901974256
0.00032	10.918	3.41046565736
0.000321	10.876	3.38594506748
0.000322	10.856	3.37094408141
0.000323	10.848	3.35155128262
0.000324	10.836	3.3390274033
0.000325	10.8	3.32986486212
0.000326	10.798	3.34203470957
0.000327	10.79	3.34393480798
0.000328	10.744	3.34282275929
0.000329	10.696	3.30992205346
0.00033	10.664	3.27705721647
0.000331	10.646	3.25955273005
0.000332	10.632	3.24231028743
0.000333	10.602	3.24154222555
0.000334	10.528	3.2195055521
0.000335	10.534	3.2237934177
0.000336	10.546	3.23541094762
0.000337	10.5	3.23882694814
0.000338	10.44	3.24074065608
0.000339	10.374	3.21280624999
0.00034	10.324	3.21978632831
0.000341	10.332	3.21586318117
0.000342	10.344	3.22578114571
0.000343	10.332	3.24372871862
0.000344	10.336	3.24639862001
0.000345	10.326	3.25018830224
0.000346	10.344	3.25970305396
0.000347	10.34	3.26808812611
0.000348	10.316	3.22306438037
0.000349	10.272	3.22769515289
0.00035	10.236	3.22308920137
0.000351	10.18	3.235367058
0.000352	10.126	3.22150958403
0.000353	10.09	3.23139288852
0.000354	10.068	3.22790582267
0.000355	10.034	3.23494111229
0.000356	9.984	3.26492633914
0.000357	9.96	3.28913362453
0.000358	9.934	3.28780230549
0.000359	9.938	3.27569168268
0.00036	9.902	3.2674754781
0.000361	9.9	3.23820938174
0.000362	9.864	3.23751509649
0.000363	9.846	3.23330852224
0.000364	9.82	3.23845642243
0.000365	9.806	3.24720864744
0.000366	9.822	3.22774162535
0.000367	9.794	3.22421525336
0.000368	9.768	3.24625568925
0.000369	9.728	3.20468656814
0.00037	9.674	3.19620462424
0.000371	9.65	3.17419281078
0.000372	9.642	3.1587712801
0.000373	9.628	3.16000253164
0.000374	9.6	3.1035463586
0.000375	9.57	3.08821955178
0.000376	9.534	3.1191094883
0.000377	9.484	3.10124878073
0.000378	9.448	3.10600965871
0.000379	9.422	3.06135852196
0.00038	9.38	3.07564627355
0.000381	9.328	3.04177842717
0.000382	9.34	3.00472960514
0.000383	9.318	2.97672235857
0.000384	9.308	3.00085587791
0.000385	9.294	3.01919923158
0.000386	9.29	3.01560939115
0.000387	9.254	3.02679434386
0.000388	9.232	3.01366487852
0.000389	9.176	3.00682955952
0.00039	9.19	3.02223427285
0.000391	9.168	3.02717293857
0.000392	9.144	3.00054395069
0.000393	9.12	2.99426117765
0.000394	9.072	2.9777199331
0.000395	9.046	2.95768220064
0.000396	9.032	2.96563247892
0.000397	8.986	2.97956439769
0.000398	8.994	2.96613620726
0.000399	8.976	2.95151215481
0.0004	8.948	2.97073997516
0.000401	8.906	2.96397773271
0.000402	8.892	2.93331484843
0.000403	8.854	2.91696486095
0.000404	8.84	2.93502981246
0.000405	8.794	2.92977200478
0.000406	8.766	2.93517358942
0.000407	8.716	2.94675143166
0.000408	8.702	2.96128283013
0.000409	8.664	2.98313660431
0.00041	8.622	3.00118576566
0.000411	8.586	2.98372317751
0.000412	8.594	2.9834818585
0.000413	8.554	2.94738596047
0.000414	8.536	2.91628256518
0.000415	8.522	2.92600683526
0.000416	8.532	2.94363312931
0.000417	8.49	2.91717328933
0.000418	8.488	2.92948050002
0.000419	8.454	2.95768220064
0.00042	8.44	2.94387499735
0.000421	8.426	2.92993583547
0.000422	8.418	2.92835721865
0.000423	8.406	2.93618187448
0.000424	8.36	2.95269368543
0.000425	8.334	2.93571865137
0.000426	8.322	2.90350064577
0.000427	8.298	2.87770672585
0.000428	8.274	2.87522590417
0.000429	8.244	2.83839109356
0.00043	8.194	2.83978238603
0.000431	8.18	2.8850649906
0.000432	8.178	2.8751201714
0.000433	8.174	2.88231226622
0.000434	8.18	2.9078514405
0.000435	8.146	2.89977309457
0.000436	8.146	2.8845595851
0.000437	8.096	2.86614444856
0.000438	8.082	2.85434335706
0.000439	8.072	2.85706422749
0.00044	8.052	2.84627756904
0.000441	8.052	2.85259460842
0.000442	8.026	2.8378379094
0.000443	8.012	2.83334713722
0.000444	8.006	2.83160096059
0.000445	7.936	2.82699557835
0.000446	7.892	2.82424078294
0.000447	7.898	2.84878851444
0.000448	7.876	2.83136433544
0.000449	7.846	2.82458563333
0.00045	7.82	2.81630964207
0.000451	7.782	2.82815770423
0.000452	7.754	2.83363441538
0.000453	7.726	2.8176096252
0.000454	7.7	2.85692141999
0.000455	7.648	2.85518755951
0.000456	7.586	2.85001824556
0.000457	7.588	2.83659232178
0.000458	7.564	2.80462189965
0.000459	7.538	2.82002765944
0.00046	7.482	2.82589384089
0.000461	7.454	2.81280713879
0.000462	7.434	2.80100767582
0.000463	7.424	2.78715338652
0.000464	7.414	2.77607708827
0.000465	7.374	2.76805419022
0.000466	7.348	2.75370586665
0.000467	7.318	2.78296173168
0.000468	7.292	2.75730593152
0.000469	7.304	2.77625359072
0.00047	7.28	2.78955193535
0.000471	7.25	2.75599346879
0.000472	7.276	2.75532647793
0.000473	7.252	2.74308147892
0.000474	7.222	2.75621407006
0.000475	7.17	2.74537793391
0.000476	7.142	2.75641723982
0.000477	7.138	2.75952097292
0.000478	7.146	2.78005107867
0.000479	7.094	2.77797840164
0.00048	7.1	2.79749888293
0.000481	7.074	2.77786320758
0.000482	7.082	2.78195542739
0.000483	7.066	2.77446283089
0.000484	7.05	2.7552676821
0.000485	6.984	2.73710504
0.000486	6.944	2.72118797587
0.000487	6.926	2.7335917764
0.000488	6.9	2.71698362159
0.000489	6.894	2.72080208762
0.00049	6.88	2.71691000955
0.000491	6.868	2.71929696797
0.000492	6.874	2.72729243023
0.000493	6.848	2.73439133995
0.000494	6.826	2.73344544486
0.000495	6.802	2.72594864222
0.000496	6.778	2.7248332059
0.000497	6.734	2.69281339866
0.000498	6.746	2.67908267883
0.000499	6.734	2.66819114758
0.0005	6.734	2.65089494322
0.000501	6.714	2.63366740497
0.000502	6.718	2.63181990265
0.000503	6.698	2.63264049957
0.000504	6.666	2.64847956383
0.000505	6.676	2.64858905835
0.000506	6.662	2.68174495432
0.000507	6.618	2.6668475772
0.000508	6.618	2.6818046163
0.000509	6.582	2.65918709383
0.00051	6.552	2.68761902062
0.000511	6.56	2.66953179415
0.000512	6.56	2.66127788853
0.000513	6.536	2.65493954733
0.000514	6.534	2.63378890574
0.000515	6.518	2.62100667683
0.000516	6.504	2.61877528627
0.000517	6.478	2.61562917861
0.000518	6.442	2.60127584081
0.000519	6.428	2.62389329051
0.00052	6.39	2.60804524501
0.000521	6.404	2.60476179333
0.000522	6.366	2.59461827636
0.000523	6.346	2.59350804896
0.000524	6.336	2.5998276866
0.000525	6.308	2.5917438145
0.000526	6.308	2.60252492783
0.000527	6.278	2.56684943072
0.000528	6.256	2.54685374531
0.000529	6.24	2.54605577315
0.00053	6.224	2.56862297739
0.000531	6.21	2.56318161666
0.000532	6.174	2.56275710905
0.000533	6.14	2.56522903461
0.000534	6.126	2.5593210037
0.000535	6.1	2.56164009962
0.000536	6.092	2.54863414401
0.000537	6.092	2.53998740154
0.000538	6.078	2.5361222368
0.000539	6.062	2.54050309978
0.00054	6.062	2.51915779577
0.000541	6.04	2.521586802
0.000542	6.02	2.53369295693
0.000543	6.004	2.51872666242
0.000544	5.992	2.51633384113
0.000545	5.982	2.52144323751
0.000546	5.966	2.53235937418
0.000547	5.984	2.54081561708
0.000548	5.99	2.52861622236
0.000549	5.966	2.51889737782
0.00055	5.94	2.51880924248
0.000551	5.906	2.51816679352
0.000552	5.894	2.52641326786
0.000553	5.874	2.53734585739
0.000554	5.858	2.55065403377
0.000555	5.826	2.50753344943
0.000556	5.804	2.50790430439
0.000557	5.806	2.5180079428
0.000558	5.774	2.50258346514
0.000559	5.772	2.50519779658
0.00056	5.77	2.49741866734
0.000561	5.774	2.51135899465
0.000562	5.782	2.52160187183
0.000563	5.78	2.47862865311
0.000564	5.772	2.48515914983
0.000565	5.752	2.47355937871
0.000566	5.728	2.47265363527
0.000567	5.708	2.44759800621
0.000568	5.68	2.4571528239
0.000569	5.656	2.45390790373
0.00057	5.65	2.42724123235
0.000571	5.642	2.4178163702
0.000572	5.628	2.41445977395
0.000573	5.62	2.40074988285
0.000574	5.602	2.37730856222
0.000575	5.61	2.3718979742
0.000576	5.588	2.37450121078
0.000577	5.606	2.37039321633
0.000578	5.598	2.35889719996
0.000579	5.576	2.37491557745
0.00058	5.556	2.38806700074
0.000581	5.54	2.38755104657
0.000582	5.514	2.38700733137
0.000583	5.48	2.40116638324
0.000584	5.45	2.39071119126
0.000585	5.394	2.38888342118
0.000586	5.372	2.39783569078
0.000587	5.37	2.39856206924
0.000588	5.362	2.38724862551
0.000589	5.324	2.40728560831
0.00059	5.306	2.40590190989
0.000591	5.304	2.41238139605
0.000592	5.302	2.42132112699
0.000593	5.296	2.44220883628
0.000594	5.268	2.43970817927
0.000595	5.256	2.42042640871
0.000596	5.234	2.39650662423
0.000597	5.23	2.3683538587
0.000598	5.232	2.35757841863
0.000599	5.206	2.34340862847
0.0006	5.208	2.37333857677
0.000601	5.21	2.37105461768
0.000602	5.202	2.38687997185
0.000603	5.18	2.37730940351
0.000604	5.148	2.34991404098
0.000605	5.134	2.33324752223
0.000606	5.11	2.32075418776
0.000607	5.094	2.29459451756
0.000608	5.06	2.27868383064
0.000609	5.056	2.28579614139
0.00061	5.034	2.28316534662
0.000611	5.032	2.28888094929
0.000612	5.002	2.31214099916
0.000613	4.994	2.29215269997
0.000614	4.972	2.27139076339
0.000615	4.964	2.2438146091
0.000616	4.934	2.26398851587
0.000617	4.894	2.24115238215
0.000618	4.892	2.24417824604
0.000619	4.894	2.22233300835
0.00062	4.902	2.24686359177
0.000621	4.89	2.23201702502
0.000622	4.876	2.24691432858
0.000623	4.87	2.26916284123
0.000624	4.862	2.23940974366
0.000625	4.846	2.22672045843
0.000626	4.832	2.22166064015
0.000627	4.814	2.19257930301
0.000628	4.808	2.19798453134
0.000629	4.806	2.22089261334
0.00063	4.78	2.21440736993
0.000631	4.77	2.22735268873
0.000632	4.768	2.22669620739
0.000633	4.762	2.23189515883
0.000634	4.762	2.22381563984
0.000635	4.758	2.22428325534
0.000636	4.742	2.2107546223
0.000637	4.726	2.19429350817
0.000638	4.702	2.15990647946
0.000639	4.706	2.17245575329
0.00064	4.708	2.17134428408
0.000641	4.672	2.17173110674
0.000642	4.648	2.17349856223
0.000643	4.634	2.16149115196
0.000644	4.636	2.15673456874
0.000645	4.62	2.16138844265
0.000646	4.628	2.16555212359
0.000647	4.598	2.16064712528
0.000648	4.584	2.16123668301
0.000649	4.534	2.13561326087
0.00065	4.512	2.12834583656
0.000651	4.5	2.0933227176
0.000652	4.504	2.11139385241
0.000653	4.506	2.13868277218
0.000654	4.49	2.12741627332
0.000655	4.478	2.10843923318
0.000656	4.46	2.10437639219
0.000657	4.438	2.08474362932
0.000658	4.45	2.08026440627
0.000659	4.448	2.07250958985
0.00066	4.428	2.05446246011
0.000661	4.428	2.06417441124
0.000662	4.426	2.06119479914
0.000663	4.428	2.06417441124
0.000664	4.404	2.04665190006
0.000665	4.376	2.00863734905
0.000666	4.36	2.0145470955
0.000667	4.362	2.02557547379
0.000668	4.34	2.02889132287
0.000669	4.302	2.02257163038
0.00067	4.264	2.0577424523
0.000671	4.278	2.07959515291
0.000672	4.272	2.05475448655
0.000673	4.258	2.02963937684
0.000674	4.246	2.02323602182
0.000675	4.262	1.99633564312
0.000676	4.264	2.00057591708
0.000677	4.25	1.9958707373
0.000678	4.222	2.00616948437
0.000679	4.226	2.02457995644
0.00068	4.218	2.0353073478
0.000681	4.228	2.01594047531
0.000682	4.202	2.01821604394
0.000683	4.21	1.99647188811
0.000684	4.224	1.99344525884
0.000685	4.242	2.01976137204
0.000686	4.232	2.03719807579
0.000687	4.218	2.03825317368
0.000688	4.196	2.04684733187
0.000689	4.184	2.03424285669
0.00069	4.174	2.04443733091
0.000691	4.156	2.03658144939
0.000692	4.154	2.04310645831
0.000693	4.138	2.03837091816
0.000694	4.12	2.05173097652
0.000695	4.11	2.02136092769
0.000696	4.082	2.02170126379
0.000697	4.08	2.00539272962
0.000698	4.074	2.01010546987
0.000699	4.062	1.99453152394
0.0007	4.056	1.99119662515
0.000701	4.038	1.98910934843
0.000702	4.036	1.97957167084
0.000703	4.028	1.9947972328
0.000704	3.992	1.96873969839
0.000705	3.982	1.9538874072
0.000706	3.976	1.94098531679
0.000707	3.97	1.93315803803
0.000708	3.928	1.93876661824
0.000709	3.93	1.93729192431
0.00071	3.934	1.95285534539
0.000711	3.932	1.96045300887
0.000712	3.9	1.95192212959
0.000713	3.874	1.93858814605
0.000714	3.878	1.94090597402
0.000715	3.848	1.94958867457
0.000716	3.84	1.96529895945
0.000717	3.816	1.94168586543
0.000718	3.816	1.93549580211
0.000719	3.826	1.91721777584
0.00072	3.826	1.94415122869
0.000721	3.822	1.9560971346
0.000722	3.8	1.94113368937
0.000723	3.798	1.92904017584
0.000724	3.796	1.91686827925
0.000725	3.792	1.91643836321
0.000726	3.77	1.90291881067
0.000727	3.77	1.90606925373
0.000728	3.754	1.90301970563
0.000729	3.754	1.91350045728
0.00073	3.744	1.90012210134
0.000731	3.738	1.90718536068
0.000732	3.716	1.91294119094
0.000733	3.7	1.88838555385
0.000734	3.692	1.89238896636
0.000735	3.706	1.91195292829
0.000736	3.688	1.9022765309
0.000737	3.69	1.88517903659
0.000738	3.684	1.89951151615
0.000739	3.682	1.9081079634
0.00074	3.664	1.91392371844
0.000741	3.634	1.90579222372
0.000742	3.624	1.89911137114
0.000743	3.604	1.88445854292
0.000744	3.596	1.89546405927
0.000745	3.568	1.87546687521
0.000746	3.558	1.85651178289
0.000747	3.512	1.85630169962
0.000748	3.514	1.85413160266
0.000749	3.51	1.84983783073
0.00075	3.528	1.83445250688
0.000751	3.524	1.81808250638
0.000752	3.528	1.83227072236
0.000753	3.504	1.80720336432
0.000754	3.478	1.80707387785
0.000755	3.462	1.81894364948
0.000756	3.452	1.83185588953
0.000757	3.438	1.81828380623
0.000758	3.408	1.82360522044
0.000759	3.412	1.85533177626
0.00076	3.428	1.86354930174
0.000761	3.432	1.87866335462
0.000762	3.41	1.8649128666
0.000763	3.428	1.86783725201
0.000764	3.418	1.85560663935
0.000765	3.4	1.84499322492
0.000766	3.366	1.82319609477
0.000767	3.35	1.80430041844
0.000768	3.358	1.80383923896
0.000769	3.348	1.78630792418
0.00077	3.338	1.78542880004
0.000771	3.33	1.77457037054
0.000772	3.336	1.77062248941
0.000773	3.316	1.75731158307
0.000774	3.302	1.75236868267
0.000775	3.302	1.75236868267
0.000776	3.294	1.74572735557
0.000777	3.284	1.73186142633
0.000778	3.284	1.7616310624
0.000779	3.298	1.77572407767
0.00078	3.296	1.78896171004
0.000781	3.294	1.77526448734
0.000782	3.268	1.77543684765
0.000783	3.244	1.77889403844
0.000784	3.216	1.75423601605
0.000785	3.222	1.75747432414
0.000786	3.21	1.76575762776
0.000787	3.196	1.76113145449
0.000788	3.182	1.75979430616
0.000789	3.174	1.75034967935
0.00079	3.172	1.74539852183
0.000791	3.178	1.74536987484
0.000792	3.194	1.75281602001
0.000793	3.19	1.73259920351
0.000794	3.168	1.71224297341
0.000795	3.162	1.69226357285
0.000796	3.162	1.70051639216
0.000797	3.162	1.69933987183
0.000798	3.16	1.70129362545
0.000799	3.152	1.70906290112
0.0008	3.144	1.69683941491
0.000801	3.128	1.70047522769
0.000802	3.122	1.69797408696
0.000803	3.122	1.70150404055
0.000804	3.122	1.70385328007
0.000805	3.1	1.70938585463
0.000806	3.07	1.70678059516
0.000807	3.062	1.71293782724
0.000808	3.048	1.71280354974
0.000809	3.038	1.71247072968
0.00081	3.022	1.7185796461
0.000811	3.004	1.68759710832
0.000812	2.988	1.68162302553
0.000813	3.0	1.6769019053
0.000814	3.018	1.69283076532
0.000815	3.024	1.6945276628
0.000816	3.04	1.70716138663
0.000817	3.046	1.71460899333
0.000818	3.038	1.69368119786
0.000819	3.022	1.70220915284
0.00082	3.014	1.69522977794
0.000821	3.014	1.69876543407
0.000822	2.992	1.70056931643
0.000823	2.996	1.70645363254
0.000824	2.986	1.71049817305
0.000825	2.958	1.70300792717
0.000826	2.944	1.70084214435
0.000827	2.964	1.71076123407
0.000828	2.966	1.70670559851
0.000829	2.964	1.6954952079
0.00083	2.954	1.68756748013
0.000831	2.94	1.69245383984
0.000832	2.928	1.71079396772
0.000833	2.896	1.6938665827
0.000834	2.88	1.69634902069
0.000835	2.87	1.68199286562
0.000836	2.862	1.67181219041
0.000837	2.854	1.66153061964
0.000838	2.838	1.67802145397
0.000839	2.828	1.68238402275
0.00084	2.834	1.67405017846
0.000841	2.832	1.69581131026
0.000842	2.828	1.68831750568
0.000843	2.834	1.68476823332
0.000844	2.818	1.68192627662
0.000845	2.804	1.66420671793
0.000846	2.784	1.67610978161
0.000847	2.79	1.68816468391
0.000848	2.766	1.67070164901
0.000849	2.76	1.66685332288
0.00085	2.76	1.65843299533
0.000851	2.748	1.64210109311
0.000852	2.738	1.64236293188
0.000853	2.734	1.64415449396
0.000854	2.736	1.64751449159
0.000855	2.742	1.62832306377
0.000856	2.704	1.61752403382
0.000857	2.722	1.6348443351
0.000858	2.718	1.63048336391
0.000859	2.704	1.63106836153
0.00086	2.696	1.62467966073
0.000861	2.684	1.61001366454
0.000862	2.66	1.60760691713
0.000863	2.644	1.59036599561
0.000864	2.646	1.5952065697
0.000865	2.634	1.58620427436
0.000866	2.608	1.57934670038
0.000867	2.6	1.57733953225
0.000868	2.608	1.56918322703
0.000869	2.602	1.57467329945
0.00087	2.618	1.58116286321
0.000871	2.612	1.58033414188
0.000872	2.606	1.56804464222
0.000873	2.594	1.56114188977
0.000874	2.586	1.56671758782
0.000875	2.578	1.56713624168
0.000876	2.584	1.57827247331
0.000877	2.58	1.58984275952
0.000878	2.57	1.595336955
0.000879	2.554	1.5795834894
0.00088	2.552	1.57711635589
0.000881	2.544	1.57609136791
0.000882	2.548	1.57597461908
0.000883	2.538	1.56861595045
0.000884	2.528	1.57264617763
0.000885	2.528	1.60037995489
0.000886	2.522	1.59044522069
0.000887	2.526	1.57395171463
0.000888	2.524	1.58158907432
0.000889	2.52	1.59172862009
0.00089	2.516	1.60054490721
0.000891	2.49	1.58173954872
0.000892	2.478	1.5803531251
0.000893	2.47	1.5764199948
0.000894	2.462	1.57751576854
0.000895	2.468	1.58144743827
0.000896	2.46	1.55833244207
0.000897	2.44	1.54867685461
0.000898	2.422	1.54140066174
0.000899	2.414	1.54486374804
0.0009	2.402	1.53244771526
0.000901	2.39	1.53424248409
0.000902	2.396	1.53856556571
0.000903	2.392	1.53828995966
0.000904	2.392	1.54477700656
0.000905	2.36	1.51208465371
0.000906	2.338	1.51517523739
0.000907	2.342	1.52349466688
0.000908	2.34	1.52065775242
0.000909	2.344	1.49988799582
0.00091	2.324	1.5083182688
0.000911	2.322	1.50940915593
0.000912	2.31	1.49060390446
0.000913	2.294	1.47768873583
0.000914	2.282	1.47053595672
0.000915	2.292	1.47740854201
0.000916	2.278	1.49556544491
0.000917	2.256	1.502818685
0.000918	2.25	1.50847605218
0.000919	2.268	1.49002550314
0.00092	2.262	1.4957793955
0.000921	2.252	1.50482424223
0.000922	2.262	1.48907890993
0.000923	2.256	1.48002162146
0.000924	2.254	1.4891218889
0.000925	2.242	1.48170037457
0.000926	2.246	1.48104152541
0.000927	2.244	1.47392808508
0.000928	2.24	1.47051011557
0.000929	2.222	1.47943097169
0.00093	2.22	1.46410382146
0.000931	2.208	1.4590188484
0.000932	2.218	1.46098459951
0.000933	2.224	1.46349718141
0.000934	2.22	1.46683332386
0.000935	2.196	1.44830383553
0.000936	2.192	1.46667515149
0.000937	2.184	1.46906228595
0.000938	2.176	1.47276067302
0.000939	2.178	1.4840202155
0.00094	2.176	1.47140205247
0.000941	2.176	1.45637357845
0.000942	2.16	1.45134420452
0.000943	2.154	1.43884815043
0.000944	2.152	1.42298840473
0.000945	2.126	1.42482419968
0.000946	2.122	1.42937608767
0.000947	2.12	1.4302447343
0.000948	2.122	1.44606915464
0.000949	2.114	1.45224102683
0.00095	2.124	1.45760900107
0.000951	2.126	1.46223253965
0.000952	2.126	1.47041626759
0.000953	2.126	1.4663301129
0.000954	2.128	1.45726318831
0.000955	2.136	1.46202051969
0.000956	2.122	1.45709162375
0.000957	2.12	1.45382254763
0.000958	2.106	1.45834289521
0.000959	2.098	1.45478383274
0.00096	2.084	1.45909012744
0.000961	2.064	1.44772373055
0.000962	2.066	1.44140348272
0.000963	2.062	1.43323270965
0.000964	2.056	1.44252001719
0.000965	2.046	1.42824507701
0.000966	2.042	1.42416150769
0.000967	2.028	1.4068461181
0.000968	2.016	1.41553664735
0.000969	2.01	1.40779970166
0.00097	2.0	1.40712472795
0.000971	2.008	1.40283142252
0.000972	1.992	1.40852263028
0.000973	2.004	1.40995886465
0.000974	2.006	1.42336362185
0.000975	2.018	1.40059844352
0.000976	1.998	1.40213979332
0.000977	2.002	1.40356545982
0.000978	2.004	1.38995827275
0.000979	1.996	1.38851863509
0.00098	1.986	1.3848480061
0.000981	1.984	1.38987193655
0.000982	1.958	1.37121697772
0.000983	1.97	1.39466841937
0.000984	1.964	1.39093637525
0.000985	1.952	1.39631515067
0.000986	1.95	1.40124944246
0.000987	1.948	1.41325723066
0.000988	1.942	1.4207871058
0.000989	1.944	1.40316214316
0.00099	1.938	1.39217671292
0.000991	1.928	1.40243217305
0.000992	1.932	1.40690298173
0.000993	1.922	1.39137198477
0.000994	1.92	1.38188277361
0.000995	1.916	1.39030356397
0.000996	1.92	1.38477434985
0.000997	1.922	1.38849414835
0.000998	1.928	1.38953805274
0.000999	1.922	1.38127332559
0.001	1.914	1.37934912187
0.001001	1.914	1.36916178737
0.001002	1.906	1.36863581716
0.001003	1.9	1.37040140105
0.001004	1.894	1.37940711902
0.001005	1.878	1.35614011076
0.001006	1.882	1.36531168603
0.001007	1.872	1.35632444496
0.001008	1.862	1.35608111852
0.001009	1.836	1.34354158849
0.00101	1.832	1.34453560756
0.001011	1.836	1.34056107656
0.001012	1.846	1.33950886522
0.001013	1.836	1.32706593657
0.001014	1.828	1.33357264519
0.001015	1.83	1.33607634512
0.001016	1.814	1.33544150003
0.001017	1.822	1.34250363128
0.001018	1.818	1.33898319631
0.001019	1.816	1.33796263027
0.00102	1.802	1.33820626213
0.001021	1.79	1.3348782716
0.001022	1.79	1.33936552143
0.001023	1.772	1.32665594636
0.001024	1.77	1.33307914244
0.001025	1.764	1.32525620165
0.001026	1.762	1.33467449215
0.001027	1.742	1.33395502173
0.001028	1.732	1.32369785072
0.001029	1.726	1.32473544529
0.00103	1.728	1.32439269101
0.001031	1.724	1.32053928378
0.001032	1.726	1.32019846993
0.001033	1.716	1.32035752734
0.001034	1.704	1.31620059261
0.001035	1.702	1.31194359635
0.001036	1.704	1.31315802552
0.001037	1.694	1.31771165283
0.001038	1.706	1.31284576398
0.001039	1.704	1.32679463369
0.00104	1.7	1.31377319199
0.001041	1.696	1.30980303863
0.001042	1.7	1.32589592352
0.001043	1.686	1.31886466326
0.001044	1.664	1.32329286252
0.001045	1.666	1.32304346112
0.001046	1.672	1.33132114833
0.001047	1.67	1.33157801123
0.001048	1.666	1.33058032452
0.001049	1.636	1.32193191958
0.00105	1.624	1.31705125185
0.001051	1.626	1.31229722243
0.001052	1.628	1.30599234301
0.001053	1.622	1.31115063971
0.001054	1.628	1.29831275123
0.001055	1.632	1.29945219227
0.001056	1.632	1.28863338464
0.001057	1.622	1.29426272449
0.001058	1.618	1.29154016585
0.001059	1.618	1.28999069764
0.00106	1.628	1.29677137538
0.001061	1.614	1.29807703932
0.001062	1.616	1.29789984205
0.001063	1.606	1.29258036501
0.001064	1.612	1.29052547437
0.001065	1.602	1.27890421846
0.001066	1.61	1.28292634239
0.001067	1.606	1.27544658845
0.001068	1.604	1.27717813949
0.001069	1.596	1.28404984327
0.00107	1.588	1.2815053648
0.001071	1.58	1.2804686642
0.001072	1.572	1.27468270562
0.001073	1.562	1.27520821829
0.001074	1.556	1.27391679477
0.001075	1.552	1.27251561876
0.001076	1.544	1.26493636204
0.001077	1.536	1.26202377157
0.001078	1.522	1.24318783778
0.001079	1.52	1.22049170419
0.00108	1.514	1.22548113001
0.001081	1.514	1.22874081889
0.001082	1.52	1.24
0.001083	1.52	1.24161185561
0.001084	1.528	1.24788461005
0.001085	1.506	1.23529915405
0.001086	1.494	1.23853300319
0.001087	1.492	1.24174715623
0.001088	1.49	1.25455171276
0.001089	1.496	1.25458519041
0.00109	1.49	1.22877988265
0.001091	1.482	1.22705990074
0.001092	1.476	1.23021298969
0.001093	1.47	1.23332882882
0.001094	1.476	1.24154097798
0.001095	1.47	1.24302051471
0.001096	1.46	1.23304501134
0.001097	1.46	1.23466594672
0.001098	1.466	1.22997723556
0.001099	1.464	1.2201245838
0.0011	1.454	1.20825659526
0.001101	1.45	1.20145744827
0.001102	1.452	1.2015390131
0.001103	1.444	1.20285659993
0.001104	1.444	1.20617743305
0.001105	1.438	1.19086355222
0.001106	1.434	1.1822199457
0.001107	1.428	1.17848037744
0.001108	1.41	1.18063542214
0.001109	1.402	1.18675861067
0.00111	1.404	1.18860590609
0.001111	1.394	1.16394329759
0.001112	1.382	1.15588753778
0.001113	1.364	1.14346141168
0.001114	1.374	1.13759571026
0.001115	1.37	1.14065770501
0.001116	1.366	1.14544489173
0.001117	1.362	1.15885978444
0.001118	1.348	1.16914327608
0.001119	1.35	1.17961858242
0.00112	1.348	1.17255959337
0.001121	1.338	1.16265042038
0.001122	1.348	1.16055848625
0.001123	1.338	1.17463015456
0.001124	1.352	1.16965635979
0.001125	1.342	1.15803108767
0.001126	1.342	1.17005811821
0.001127	1.346	1.18079803523
0.001128	1.354	1.18687994338
0.001129	1.336	1.18283726691
0.00113	1.326	1.16778593929
0.001131	1.324	1.15888912326
0.001132	1.316	1.14897519555
0.001133	1.32	1.16687617167
0.001134	1.312	1.16389690265
0.001135	1.318	1.16656590041
0.001136	1.304	1.1574039917
0.001137	1.304	1.15047120781
0.001138	1.294	1.15393414024
0.001139	1.298	1.16326953025
0.00114	1.296	1.15081883891
0.001141	1.286	1.14376745888
0.001142	1.278	1.14573818999
0.001143	1.262	1.13901536425
0.001144	1.254	1.12493733159
0.001145	1.25	1.12405515879
0.001146	1.24	1.12534439173
0.001147	1.244	1.13157589228
0.001148	1.238	1.13901536425
0.001149	1.23	1.13362251213
0.00115	1.23	1.12831733125
0.001151	1.22	1.11516814876
0.001152	1.206	1.10795487273
0.001153	1.204	1.09104720338
0.001154	1.216	1.10333313192
0.001155	1.22	1.10072703247
0.001156	1.232	1.1055206918
0.001157	1.232	1.11811269557
0.001158	1.21	1.11081051489
0.001159	1.208	1.11208632758
0.00116	1.21	1.12512221558
0.001161	1.216	1.11056021899
0.001162	1.2	1.11892805846
0.001163	1.194	1.11909070231
0.001164	1.196	1.11246752762
0.001165	1.188	1.11922115777
0.001166	1.198	1.13083862686
0.001167	1.196	1.14086984358
0.001168	1.19	1.13749725274
0.001169	1.204	1.13418869682
0.00117	1.202	1.13189928881
0.001171	1.196	1.13207066917
0.001172	1.184	1.11630820117
0.001173	1.176	1.11938554573
0.001174	1.172	1.1289003499
0.001175	1.164	1.12120649302
0.001176	1.154	1.11278209907
0.001177	1.156	1.11698880925
0.001178	1.168	1.11703894292
0.001179	1.16	1.10018180316
0.00118	1.152	1.10131557694
0.001181	1.154	1.11457794703
0.001182	1.162	1.11702999064
0.001183	1.16	1.11821285988
0.001184	1.144	1.11680974208
0.001185	1.132	1.103891299
0.001186	1.13	1.09959083299
0.001187	1.134	1.10092869887
0.001188	1.118	1.08631303039
0.001189	1.118	1.08447037765
0.00119	1.128	1.08794117488
0.001191	1.128	1.08056281631
0.001192	1.124	1.07360327868
0.001193	1.128	1.06565285154
0.001194	1.114	1.05688409961
0.001195	1.116	1.06327042656
0.001196	1.114	1.05309258852
0.001197	1.106	1.04630970558
0.001198	1.114	1.04737958735
0.001199	1.11	1.04971424683
0.0012	1.108	1.04131455382
0.001201	1.108	1.03746614403
0.001202	1.108	1.04896901765
0.001203	1.114	1.05877476358
0.001204	1.104	1.03979998077
0.001205	1.094	1.03786511648
0.001206	1.09	1.04206525707
0.001207	1.088	1.04511052047
0.001208	1.078	1.04111286612
0.001209	1.076	1.0345163121
0.00121	1.084	1.049258786
0.001211	1.088	1.05083585778
0.001212	1.086	1.04814312
0.001213	1.076	1.04029995674
0.001214	1.08	1.04192130221
0.001215	1.078	1.03726370803
0.001216	1.062	1.02086042141
0.001217	1.054	1.01739078038
0.001218	1.056	1.02022742563
0.001219	1.046	1.02366205361
0.00122	1.042	1.02773342847
0.001221	1.04	1.01705457081
0.001222	1.036	1.01916828836
0.001223	1.038	1.01811394254
0.001224	1.038	1.01614762707
0.001225	1.03	1.00054984883
0.001226	1.02	1.00379280731
0.001227	1.006	0.996977432041
0.001228	1.008	0.989917168252
0.001229	1.008	0.989917168252
0.00123	0.996	0.985892489068
0.001231	0.984	0.983739802997
0.001232	0.986	0.988839724121
0.001233	0.978	0.986669144141
0.001234	1.0	0.993981891183
0.001235	0.994	0.99094096696
0.001236	0.994	0.99295719948
0.001237	0.984	0.981704639899
0.001238	0.97	0.978314877736
0.001239	0.978	0.982606737205
0.00124	0.984	0.981704639899
0.001241	0.99	0.984835011563
0.001242	0.986	0.976628895743
0.001243	0.968	0.96071639936
0.001244	0.962	0.959456095921
0.001245	0.97	0.978314877736
0.001246	0.968	0.975179983388
0.001247	0.962	0.975989754045
0.001248	0.95	0.965142476529
0.001249	0.946	0.966997414681
0.00125	0.94	0.963535157636
0.001251	0.94	0.961457227338
0.001252	0.942	0.956366038711
0.001253	0.936	0.952839965577
0.001254	0.934	0.943209414711
0.001255	0.936	0.952839965577
0.001256	0.94	0.959374796417
0.001257	0.934	0.955847268134
0.001258	0.93	0.961821189203
0.001259	0.928	0.958548903291
0.00126	0.924	0.945634178739
0.001261	0.914	0.950054735265
0.001262	0.916	0.942838268209
0.001263	0.91	0.941222609163
0.001264	0.91	0.939095309327
0.001265	0.908	0.937835806525
0.001266	0.906	0.93228965456
0.001267	0.902	0.927575333868
0.001268	0.9	0.919782583005
0.001269	0.902	0.929728992772
0.00127	0.9	0.934879671402
0.001271	0.908	0.929266377311
0.001272	0.908	0.927111643762
0.001273	0.898	0.916294712415
0.001274	0.898	0.914109402643
0.001275	0.9	0.904433524368
0.001276	0.894	0.904855789615
0.001277	0.896	0.917160836495
0.001278	0.89	0.919728220726
0.001279	0.894	0.924534477453
0.00128	0.892	0.925384244517
0.001281	0.888	0.920573734146
0.001282	0.89	0.919728220726
0.001283	0.894	0.926695203398
0.001284	0.884	0.913533797952
0.001285	0.886	0.919240991253
0.001286	0.874	0.904502072966
0.001287	0.868	0.900319943131
0.001288	0.864	0.904159278004
0.001289	0.856	0.898478714272
0.00129	0.85	0.896381615162
0.001291	0.854	0.89926859169
0.001292	0.852	0.893362188589
0.001293	0.852	0.884361916864
0.001294	0.848	0.894927930059
0.001295	0.842	0.897237984038
0.001296	0.842	0.892768727051
0.001297	0.824	0.886015801213
0.001298	0.822	0.884486291584
0.001299	0.834	0.886816779273
0.0013	0.842	0.903900436995
0.001301	0.836	0.906147890799
0.001302	0.84	0.909065454189
0.001303	0.838	0.912006578924
0.001304	0.838	0.903192116883
0.001305	0.842	0.906110368553
0.001306	0.838	0.898752468703
0.001307	0.834	0.891315881155
0.001308	0.83	0.881532756056
0.001309	0.822	0.873107095378
0.00131	0.824	0.874656504006
0.001311	0.826	0.876198607623
0.001312	0.828	0.877733444731
0.001313	0.828	0.884542819766
0.001314	0.818	0.874571895272
0.001315	0.804	0.870393014678
0.001316	0.8	0.876356092008
0.001317	0.794	0.891943944427
0.001318	0.804	0.884072395226
0.001319	0.8	0.880908621822
0.00132	0.806	0.876563745543
0.001321	0.804	0.868092161006
0.001322	0.798	0.860927406928
0.001323	0.798	0.863247357366
0.001324	0.798	0.867868653657
0.001325	0.794	0.880661115299
0.001326	0.804	0.884072395226
0.001327	0.79	0.875157128749
0.001328	0.79	0.877439456601
0.001329	0.792	0.874491852449
0.00133	0.798	0.879315642986
0.001331	0.774	0.88256671136
0.001332	0.776	0.872825297525
0.001333	0.768	0.868433071687
0.001334	0.75	0.8599418585
0.001335	0.748	0.862841816326
0.001336	0.742	0.864543810342
0.001337	0.744	0.866293252888
0.001338	0.75	0.871492971859
0.001339	0.746	0.865727439787
0.00134	0.746	0.863414153231
0.001341	0.744	0.859339281076
0.001342	0.736	0.856915398391
0.001343	0.736	0.849884698062
0.001344	0.732	0.850985311272
0.001345	0.72	0.844748483278
0.001346	0.714	0.843921797325
0.001347	0.706	0.850625652094
0.001348	0.702	0.851584405682
0.001349	0.698	0.847818376777
0.00135	0.698	0.854866071382
0.001351	0.69	0.849646985518
0.001352	0.696	0.855326838115
0.001353	0.692	0.851549176501
0.001354	0.684	0.841512923252
0.001355	0.682	0.844319844609
0.001356	0.688	0.852441200318
0.001357	0.682	0.841947741846
0.001358	0.68	0.835224520713
0.001359	0.688	0.831057158082
0.00136	0.686	0.82909830539
0.001361	0.684	0.834352443515
0.001362	0.688	0.838245787344
0.001363	0.69	0.830602191184
0.001364	0.686	0.81694797876
0.001365	0.692	0.830142156501
0.001366	0.684	0.827129977694
0.001367	0.682	0.829985542043
0.001368	0.682	0.832391734702
0.001369	0.684	0.831951921688
0.00137	0.68	0.832826512546
0.001371	0.67	0.822860863087
0.001372	0.676	0.824029125699
0.001373	0.678	0.82602421272
0.001374	0.67	0.815536633144
0.001375	0.664	0.8167643479
0.001376	0.66	0.812649986156
0.001377	0.664	0.819209374946
0.001378	0.656	0.808494897943
0.001379	0.656	0.798538665313
0.00138	0.656	0.801039324877
0.001381	0.652	0.801807957057
0.001382	0.658	0.815497394233
0.001383	0.664	0.8167643479
0.001384	0.66	0.815107354893
0.001385	0.658	0.803141332519
0.001386	0.654	0.80142622867
0.001387	0.646	0.797924808488
0.001388	0.648	0.80005999775
0.001389	0.632	0.797857130068
0.00139	0.628	0.801009363241
0.001391	0.626	0.793803502134
0.001392	0.62	0.802246844805
0.001393	0.626	0.803818387448
0.001394	0.622	0.79442809618
0.001395	0.618	0.79251246047
0.001396	0.628	0.796
0.001397	0.636	0.802187010615
0.001398	0.634	0.802523519905
0.001399	0.622	0.79442809618
0.0014	0.624	0.799139537252
0.001401	0.618	0.797543729209
0.001402	0.612	0.788324806155
0.001403	0.612	0.788324806155
0.001404	0.604	0.786882456279
0.001405	0.604	0.78433666241
0.001406	0.606	0.789153977371
0.001407	0.604	0.781782578471
0.001408	0.606	0.781513915423
0.001409	0.608	0.781240039937
0.00141	0.61	0.778395786217
0.001411	0.61	0.780960946527
0.001412	0.616	0.792807668984
0.001413	0.622	0.796941654075
0.001414	0.622	0.806917591827
0.001415	0.63	0.81061704892
0.001416	0.628	0.810935262521
0.001417	0.634	0.809965431361
0.001418	0.632	0.807821762519
0.001419	0.628	0.80846521261
0.00142	0.628	0.803502333537
0.001421	0.63	0.808146026409
0.001422	0.628	0.80846521261
0.001423	0.626	0.803818387448
0.001424	0.618	0.79251246047
0.001425	0.622	0.796941654075
0.001426	0.624	0.791595856482
0.001427	0.618	0.782352861566
0.001428	0.612	0.780676629598
0.001429	0.612	0.772952779929
0.00143	0.61	0.775822144567
0.001431	0.61	0.773239936889
0.001432	0.608	0.773521816111
0.001433	0.606	0.773798423364
0.001434	0.6	0.774596669241
0.001435	0.598	0.774852243979
0.001436	0.604	0.766279322441
0.001437	0.596	0.767322617939
0.001438	0.592	0.75995789357
0.001439	0.598	0.769672657693
0.00144	0.598	0.769672657693
0.001441	0.602	0.7769144097
0.001442	0.592	0.775587519239
0.001443	0.59	0.770649077077
0.001444	0.582	0.768944731434
0.001445	0.58	0.774338427304
0.001446	0.576	0.772155424769
0.001447	0.566	0.762655885705
0.001448	0.562	0.752433385756
0.001449	0.562	0.747098387095
0.00145	0.56	0.747261667691
0.001451	0.558	0.744738880414
0.001452	0.55	0.739932429347
0.001453	0.55	0.731778655059
0.001454	0.56	0.7310266753
0.001455	0.564	0.730687347639
0.001456	0.558	0.736638310163
0.001457	0.558	0.739348361735
0.001458	0.554	0.731494360881
0.001459	0.55	0.729040465269
0.00146	0.548	0.71811976717
0.001461	0.544	0.723922647802
0.001462	0.54	0.724154679609
0.001463	0.538	0.724262383394
0.001464	0.536	0.727120347673
0.001465	0.532	0.716223428827
0.001466	0.532	0.716223428827
0.001467	0.532	0.716223428827
0.001468	0.528	0.716390954717
0.001469	0.528	0.710785481
0.00147	0.524	0.702441456635
0.001471	0.528	0.707966100883
0.001472	0.526	0.710861449229
0.001473	0.53	0.72463784058
0.001474	0.524	0.719321902906
0.001475	0.518	0.719497046554
0.001476	0.52	0.713862731903
0.001477	0.514	0.705552265959
0.001478	0.516	0.705509744794
0.001479	0.518	0.705461551043
0.00148	0.514	0.699859985997
0.001481	0.512	0.69703371511
0.001482	0.506	0.69423627102
0.001483	0.502	0.694259317546
0.001484	0.508	0.702805805326
0.001485	0.516	0.705509744794
0.001486	0.518	0.711108993052
0.001487	0.518	0.716711936555
0.001488	0.518	0.722271417128
0.001489	0.514	0.722360021042
0.00149	0.506	0.719697158533
0.001491	0.504	0.725247543946
0.001492	0.5	0.722495674728
0.001493	0.496	0.702839953332
0.001494	0.498	0.711333958138
0.001495	0.496	0.697125526717
0.001496	0.492	0.697091098781
0.001497	0.49	0.68840395118
0.001498	0.488	0.685460429201
0.001499	0.484	0.691190277709
0.0015	0.484	0.691190277709
0.001501	0.48	0.693974062916
0.001502	0.48	0.693974062916
0.001503	0.478	0.693913539283
0.001504	0.478	0.691025325151
0.001505	0.476	0.690958754196
0.001506	0.482	0.694028817845
0.001507	0.48	0.696850055607
0.001508	0.482	0.702620808118
0.001509	0.498	0.71693514351
0.00151	0.49	0.702780193233
0.001511	0.492	0.705645803502
0.001512	0.49	0.705620294493
0.001513	0.484	0.702669196706
0.001514	0.478	0.702506939468
0.001515	0.478	0.705348140991
0.001516	0.48	0.705407683542
0.001517	0.474	0.705212024855
0.001518	0.478	0.705348140991
0.001519	0.482	0.705461551043
0.00152	0.47	0.699356847396
0.001521	0.462	0.693221465334
0.001522	0.464	0.693328205109
0.001523	0.46	0.684397545291
0.001524	0.46	0.684397545291
0.001525	0.458	0.68134866258
0.001526	0.46	0.681469001496
0.001527	0.462	0.678642763168
0.001528	0.458	0.678406957511
0.001529	0.452	0.6780088495
0.00153	0.452	0.680952274392
0.001531	0.45	0.680808343075
0.001532	0.446	0.674599140231
0.001533	0.448	0.677713803903
0.001534	0.448	0.677713803903
0.001535	0.452	0.680952274392
0.001536	0.45	0.680808343075
0.001537	0.454	0.68402046753
0.001538	0.456	0.684152029888
0.001539	0.456	0.684152029888
0.00154	0.458	0.684277721397
0.001541	0.458	0.684277721397
0.001542	0.46	0.684397545291
0.001543	0.46	0.684397545291
0.001544	0.458	0.678406957511
0.001545	0.456	0.678280178098
0.001546	0.446	0.674599140231
0.001547	0.448	0.677713803903
0.001548	0.446	0.677557377644
0.001549	0.44	0.671118469423
0.00155	0.442	0.686029153899
0.001551	0.446	0.686355592969
0.001552	0.444	0.683274469009
0.001553	0.436	0.670748835258
0.001554	0.442	0.671294272283
0.001555	0.434	0.667565727101
0.001556	0.432	0.679246641508
0.001557	0.428	0.681774156154
0.001558	0.426	0.681559975351
0.001559	0.43	0.684908753047
0.00156	0.438	0.691488250081
0.001561	0.428	0.675881646444
0.001562	0.428	0.67883429495
0.001563	0.432	0.679246641508
0.001564	0.434	0.676493902412
0.001565	0.438	0.676872218369
0.001566	0.44	0.677052435192
0.001567	0.436	0.679635196263
0.001568	0.434	0.67353099409
0.001569	0.428	0.6699373105
0.00157	0.428	0.675881646444
0.001571	0.426	0.672699041177
0.001572	0.426	0.669719344203
0.001573	0.428	0.672916042311
0.001574	0.424	0.669495332321
0.001575	0.426	0.666726330663
0.001576	0.422	0.660239350539
0.001577	0.418	0.653663522005
0.001578	0.422	0.648009259193
0.001579	0.418	0.638181792282
0.00158	0.418	0.631882900544
0.001581	0.42	0.635295206971
0.001582	0.414	0.634510835211
0.001583	0.42	0.641560597294
0.001584	0.418	0.638181792282
0.001585	0.422	0.648009259193
0.001586	0.422	0.651088319662
0.001587	0.426	0.654617445536
0.001588	0.428	0.657887528382
0.001589	0.428	0.65484043858
0.00159	0.43	0.661135387043
0.001591	0.43	0.661135387043
0.001592	0.428	0.660920570114
0.001593	0.428	0.663939756303
0.001594	0.424	0.666501312827
0.001595	0.422	0.663261637666
0.001596	0.42	0.66302337817
0.001597	0.418	0.659754499795
0.001598	0.412	0.658981031593
0.001599	0.41	0.65261014396
0.0016	0.416	0.659502843057
0.001601	0.416	0.659502843057
0.001602	0.414	0.662271847507
0.001603	0.412	0.655939021556
0.001604	0.406	0.652046010646
0.001605	0.408	0.658434506994
0.001606	0.404	0.648678656964
0.001607	0.39	0.643350604259
0.001608	0.384	0.63603773473
0.001609	0.386	0.639534205496
0.00161	0.388	0.639887490111
0.001611	0.39	0.6402343321
0.001612	0.39	0.6402343321
0.001613	0.392	0.640574741931
0.001614	0.386	0.626900311054
0.001615	0.386	0.626900311054
0.001616	0.382	0.622957462432
0.001617	0.384	0.623332976827
0.001618	0.386	0.623701851849
0.001619	0.376	0.615324304737
0.00162	0.374	0.621388767198
0.001621	0.372	0.620979870849
0.001622	0.37	0.614084684714
0.001623	0.366	0.609954096634
0.001624	0.364	0.609511279633
0.001625	0.364	0.602912929037
0.001626	0.358	0.594841155268
0.001627	0.362	0.599129368334
0.001628	0.362	0.595781839267
0.001629	0.368	0.597139849616
0.00163	0.37	0.597578446733
0.001631	0.376	0.595503148606
0.001632	0.38	0.596322060635
0.001633	0.378	0.595916101477
0.001634	0.38	0.596322060635
0.001635	0.378	0.58916551155
0.001636	0.37	0.584037670018
0.001637	0.368	0.590403252024
0.001638	0.366	0.589952540464
0.001639	0.368	0.597139849616
0.00164	0.372	0.60134515879
0.001641	0.37	0.600915967503
0.001642	0.364	0.596241561785
0.001643	0.362	0.595781839267
0.001644	0.36	0.591945943478
0.001645	0.36	0.595315042645
0.001646	0.366	0.603360588703
0.001647	0.37	0.604235053601
0.001648	0.37	0.604235053601
0.001649	0.364	0.602912929037
0.00165	0.362	0.602458297312
0.001651	0.362	0.605768932845
0.001652	0.358	0.601528054209
0.001653	0.356	0.60105241036
0.001654	0.362	0.609061573242
0.001655	0.36	0.608604962188
0.001656	0.356	0.60105241036
0.001657	0.352	0.600079994667
0.001658	0.35	0.599583188557
0.001659	0.35	0.596238207431
0.00166	0.346	0.588459004519
0.001661	0.34	0.590254182535
0.001662	0.34	0.590254182535
0.001663	0.34	0.590254182535
0.001664	0.342	0.594168326318
0.001665	0.348	0.595731483136
0.001666	0.342	0.594168326318
0.001667	0.344	0.591323938294
0.001668	0.34	0.590254182535
0.001669	0.344	0.591323938294
0.00167	0.346	0.588459004519
0.001671	0.344	0.587931968854
0.001672	0.354	0.593872040089
0.001673	0.352	0.58999661016
0.001674	0.352	0.58999661016
0.001675	0.35	0.582666285278
0.001676	0.338	0.572499781659
0.001677	0.334	0.571352780688
0.001678	0.336	0.575416370987
0.001679	0.334	0.571352780688
0.00168	0.328	0.566053001052
0.001681	0.326	0.561893228292
0.001682	0.328	0.5625086666
0.001683	0.324	0.561269988508
0.001684	0.328	0.569575280362
0.001685	0.328	0.569575280362
0.001686	0.33	0.570175411606
0.001687	0.332	0.570767903793
0.001688	0.332	0.567253029961
0.001689	0.334	0.567841527189
0.00169	0.332	0.567253029961
0.001691	0.332	0.567253029961
0.001692	0.332	0.570767903793
0.001693	0.332	0.570767903793
0.001694	0.334	0.567841527189
0.001695	0.334	0.567841527189
0.001696	0.334	0.567841527189
0.001697	0.33	0.56665686266
0.001698	0.326	0.561893228292
0.001699	0.322	0.55706014038
0.0017	0.326	0.558322487457
0.001701	0.324	0.557695257287
0.001702	0.326	0.55472876255
0.001703	0.326	0.551111603942
0.001704	0.322	0.549832701828
0.001705	0.314	0.547178215941
0.001706	0.306	0.544393240223
0.001707	0.31	0.556686626389
0.001708	0.308	0.552391165751
0.001709	0.304	0.547342671459
0.00171	0.306	0.540706944657
0.001711	0.302	0.531785671112
0.001712	0.302	0.539255041701
0.001713	0.308	0.54510182535
0.001714	0.314	0.547178215941
0.001715	0.318	0.552155775121
0.001716	0.318	0.548521649527
0.001717	0.32	0.552810998443
0.001718	0.32	0.55641710973
0.001719	0.32	0.55641710973
0.00172	0.322	0.560638921232
0.001721	0.32	0.56
0.001722	0.326	0.56896748589
0.001723	0.32	0.56709787515
0.001724	0.316	0.565812689854
0.001725	0.318	0.56997894698
0.001726	0.31	0.56382621436
0.001727	0.308	0.563148293081
0.001728	0.306	0.558895339039
0.001729	0.308	0.559585560929
0.00173	0.31	0.560267793113
0.001731	0.312	0.560942064745
0.001732	0.312	0.557365230347
0.001733	0.312	0.553765293243
0.001734	0.308	0.552391165751
0.001735	0.3	0.549545266561
0.001736	0.3	0.549545266561
0.001737	0.296	0.544411608987
0.001738	0.286	0.536846346732
0.001739	0.29	0.538423625039
0.00174	0.296	0.540725438647
0.001741	0.302	0.54295119486
0.001742	0.3	0.545893762558
0.001743	0.298	0.54147576123
0.001744	0.298	0.54147576123
0.001745	0.298	0.54147576123
0.001746	0.292	0.539199406528
0.001747	0.29	0.534696175412
0.001748	0.292	0.535477357131
0.001749	0.294	0.536249941725
0.00175	0.294	0.539966665638
0.001751	0.294	0.539966665638
0.001752	0.292	0.539199406528
0.001753	0.288	0.533906358831
0.001754	0.29	0.530942558098
0.001755	0.286	0.529342988997
0.001756	0.286	0.529342988997
0.001757	0.286	0.529342988997
0.001758	0.288	0.533906358831
0.001759	0.29	0.538423625039
0.00176	0.286	0.536846346732
0.001761	0.288	0.537639284279
0.001762	0.29	0.538423625039
0.001763	0.29	0.538423625039
0.001764	0.288	0.537639284279
0.001765	0.286	0.53310786901
0.001766	0.284	0.532300666917
0.001767	0.28	0.523067873225
0.001768	0.284	0.528530036989
0.001769	0.28	0.523067873225
0.00177	0.278	0.522222174941
0.001771	0.274	0.524331955921
0.001772	0.274	0.520503602293
0.001773	0.278	0.518378240284
0.001774	0.278	0.522222174941
0.001775	0.28	0.523067873225
0.001776	0.276	0.517517149474
0.001777	0.274	0.50884575266
0.001778	0.272	0.504
0.001779	0.272	0.507952753708
0.00178	0.272	0.507952753708
0.001781	0.274	0.50884575266
0.001782	0.266	0.501242456302
0.001783	0.262	0.499355584729
0.001784	0.262	0.499355584729
0.001785	0.256	0.488327758785
0.001786	0.26	0.490306026885
0.001787	0.262	0.495334230596
0.001788	0.262	0.495334230596
0.001789	0.264	0.496290237663
0.00179	0.262	0.495334230596
0.001791	0.26	0.494368283772
0.001792	0.256	0.492406336271
0.001793	0.252	0.486308544034
0.001794	0.248	0.480099989586
0.001795	0.248	0.484247870413
0.001796	0.244	0.47377631853
0.001797	0.246	0.479044883075
0.001798	0.244	0.47797907904
0.001799	0.248	0.480099989586
0.0018	0.244	0.47797907904
0.001801	0.244	0.482145206343
0.001802	0.24	0.475815090135
0.001803	0.236	0.469365529199
0.001804	0.232	0.462791529741
0.001805	0.23	0.461627555503
0.001806	0.228	0.456087710863
0.001807	0.23	0.457274534607
0.001808	0.228	0.456087710863
0.001809	0.228	0.456087710863
0.00181	0.23	0.461627555503
0.001811	0.23	0.461627555503
0.001812	0.232	0.462791529741
0.001813	0.228	0.460451951891
0.001814	0.228	0.460451951891
0.001815	0.236	0.469365529199
0.001816	0.238	0.470484856292
0.001817	0.236	0.469365529199
0.001818	0.234	0.463943962133
0.001819	0.238	0.470484856292
0.00182	0.236	0.469365529199
0.001821	0.238	0.474716757657
0.001822	0.236	0.473607432374
0.001823	0.234	0.472487036859
0.001824	0.228	0.460451951891
0.001825	0.226	0.459264629598
0.001826	0.226	0.459264629598
0.001827	0.232	0.467093138464
0.001828	0.234	0.472487036859
0.001829	0.232	0.467093138464
0.00183	0.232	0.467093138464
0.001831	0.226	0.463598964624
0.001832	0.228	0.464775214485
0.001833	0.222	0.456854462603
0.001834	0.224	0.462411072532
0.001835	0.222	0.46552765761
0.001836	0.222	0.46552765761
0.001837	0.22	0.46
0.001838	0.228	0.46905863173
0.001839	0.228	0.46905863173
0.00184	0.228	0.46905863173
0.001841	0.224	0.462411072532
0.001842	0.222	0.456854462603
0.001843	0.222	0.456854462603
0.001844	0.224	0.462411072532
0.001845	0.226	0.463598964624
0.001846	0.226	0.463598964624
0.001847	0.226	0.459264629598
0.001848	0.226	0.454888997449
0.001849	0.224	0.449248260987
0.00185	0.224	0.449248260987
0.001851	0.224	0.449248260987
0.001852	0.222	0.448013392657
0.001853	0.218	0.449973332543
0.001854	0.218	0.449973332543
0.001855	0.22	0.451220566907
0.001856	0.222	0.452455522676
0.001857	0.222	0.452455522676
0.001858	0.222	0.452455522676
0.001859	0.22	0.451220566907
0.00186	0.218	0.449973332543
0.001861	0.216	0.448713717196
0.001862	0.214	0.44294920702
0.001863	0.216	0.448713717196
0.001864	0.216	0.453148982124
0.001865	0.218	0.454396302802
0.001866	0.214	0.451889366992
0.001867	0.214	0.451889366992
0.001868	0.208	0.448035712862
0.001869	0.208	0.448035712862
0.00187	0.206	0.451180673345
0.001871	0.21	0.453762052182
0.001872	0.21	0.453762052182
0.001873	0.208	0.452477623756
0.001874	0.208	0.452477623756
0.001875	0.206	0.451180673345
0.001876	0.21	0.453762052182
0.001877	0.21	0.453762052182
0.001878	0.214	0.456293765024
0.001879	0.212	0.455034064659
0.00188	0.21	0.453762052182
0.001881	0.21	0.453762052182
0.001882	0.204	0.445403188134
0.001883	0.206	0.446725866724
0.001884	0.206	0.44222618647
0.001885	0.206	0.44222618647
0.001886	0.206	0.44222618647
0.001887	0.202	0.434966665389
0.001888	0.206	0.446725866724
0.001889	0.204	0.445403188134
0.00189	0.204	0.445403188134
0.001891	0.202	0.444067562427
0.001892	0.2	0.438178046004
0.001893	0.2	0.438178046004
0.001894	0.198	0.436802014647
0.001895	0.2	0.438178046004
0.001896	0.2	0.438178046004
0.001897	0.198	0.436802014647
0.001898	0.194	0.429376291847
0.001899	0.192	0.42794392156
0.0019	0.192	0.42794392156
0.001901	0.194	0.429376291847
0.001902	0.196	0.430794614637
0.001903	0.2	0.438178046004
0.001904	0.2	0.438178046004
0.001905	0.2	0.438178046004
0.001906	0.198	0.432199028227
0.001907	0.194	0.429376291847
0.001908	0.196	0.430794614637
0.001909	0.198	0.432199028227
0.00191	0.198	0.432199028227
0.001911	0.196	0.430794614637
0.001912	0.192	0.42794392156
0.001913	0.192	0.423244610125
0.001914	0.194	0.424692830173
0.001915	0.196	0.430794614637
0.001916	0.194	0.424692830173
0.001917	0.194	0.424692830173
0.001918	0.19	0.421781934179
0.001919	0.192	0.423244610125
0.00192	0.19	0.421781934179
0.001921	0.184	0.412485151248
0.001922	0.186	0.414009661723
0.001923	0.186	0.414009661723
0.001924	0.186	0.414009661723
0.001925	0.184	0.412485151248
0.001926	0.184	0.412485151248
0.001927	0.182	0.406049258096
0.001928	0.18	0.404474968323
0.001929	0.178	0.397889431878
0.00193	0.178	0.397889431878
0.001931	0.178	0.397889431878
0.001932	0.178	0.397889431878
0.001933	0.176	0.396262539234
0.001934	0.18	0.399499687109
0.001935	0.178	0.397889431878
0.001936	0.176	0.401277958528
0.001937	0.168	0.394684684273
0.001938	0.168	0.394684684273
0.001939	0.164	0.391285062327
0.00194	0.166	0.392993638625
0.001941	0.164	0.386139871031
0.001942	0.162	0.38439042652
0.001943	0.164	0.391285062327
0.001944	0.168	0.389584393938
0.001945	0.166	0.387871112613
0.001946	0.166	0.387871112613
0.001947	0.168	0.389584393938
0.001948	0.17	0.39127995093
0.001949	0.168	0.389584393938
0.00195	0.168	0.389584393938
0.001951	0.168	0.389584393938
0.001952	0.16	0.382622529394
0.001953	0.156	0.379030341793
0.001954	0.156	0.379030341793
0.001955	0.16	0.382622529394
0.001956	0.16	0.382622529394
0.001957	0.166	0.387871112613
0.001958	0.164	0.386139871031
0.001959	0.164	0.386139871031
0.00196	0.166	0.387871112613
0.001961	0.166	0.387871112613
0.001962	0.164	0.386139871031
0.001963	0.164	0.386139871031
0.001964	0.164	0.386139871031
0.001965	0.166	0.387871112613
0.001966	0.166	0.387871112613
0.001967	0.164	0.386139871031
0.001968	0.16	0.377359245282
0.001969	0.166	0.382680022996
0.00197	0.164	0.386139871031
0.001971	0.166	0.387871112613
0.001972	0.166	0.387871112613
0.001973	0.16	0.382622529394
0.001974	0.154	0.377205514276
0.001975	0.152	0.375361159418
0.001976	0.152	0.375361159418
0.001977	0.156	0.379030341793
0.001978	0.156	0.379030341793
0.001979	0.162	0.38439042652
0.00198	0.158	0.380835922675
0.001981	0.16	0.382622529394
0.001982	0.156	0.373716470068
0.001983	0.154	0.371865567107
0.001984	0.154	0.371865567107
0.001985	0.158	0.375547600179
0.001986	0.158	0.375547600179
0.001987	0.158	0.375547600179
0.001988	0.158	0.375547600179
0.001989	0.16	0.382622529394
0.00199	0.158	0.375547600179
0.001991	0.154	0.371865567107
0.001992	0.15	0.368103246386
0.001993	0.152	0.375361159418
0.001994	0.152	0.369994594555
0.001995	0.148	0.366191206885
0.001996	0.152	0.369994594555
0.001997	0.15	0.368103246386
0.001998	0.152	0.369994594555
[truncated: 8,002 more rows]
