# Supplementary material for: The Influence of Synaptic Size on AMPA Receptor Activation: A Monte Carlo Model
Source: PLoS One. 2015 Jun 24;10(6):e0130924. doi: 10.1371/journal.pone.0130924 (PMC4479604; doi:10.1371/journal.pone.0130924)
Supplement: S1 Dataset — This package contains the experimental data used as basis for the analysis presented in the paper. (ZIP) [file pone.0130924.s001.zip › S1 Simulation data/test/1546_9652_204_242.csv]

time	AMPA.O.mean	AMPA.O.stdev
0.0	0.0	0.0
1e-06	0.0	0.0
2e-06	0.038	0.191196234273
3e-06	0.24	0.504380808517
4e-06	0.542	0.743125830529
5e-06	0.97	0.994535067255
6e-06	1.408	1.16169531289
7e-06	1.924	1.3690230093
8e-06	2.496	1.55112346382
9e-06	3.106	1.74435202869
1e-05	3.808	1.92746880649
1.1e-05	4.57	2.10168979633
1.2e-05	5.416	2.29846557512
1.3e-05	6.298	2.46438552179
1.4e-05	7.204	2.6295216295
1.5e-05	8.034	2.78582914049
1.6e-05	8.95	2.85087705803
1.7e-05	9.812	2.92107103645
1.8e-05	10.558	3.01108551855
1.9e-05	11.372	3.15366707184
2e-05	12.12	3.26582302031
2.1e-05	12.832	3.282038391
2.2e-05	13.524	3.33847629915
2.3e-05	14.204	3.38325050802
2.4e-05	14.834	3.47252703373
2.5e-05	15.376	3.5646351847
2.6e-05	15.948	3.62398896246
2.7e-05	16.536	3.6508497641
2.8e-05	17.16	3.75158633114
2.9e-05	17.71	3.89639577045
3e-05	18.218	3.9767418825
3.1e-05	18.72	4.10677489035
3.2e-05	19.212	4.10305447198
3.3e-05	19.664	4.22079423806
3.4e-05	20.02	4.22842760373
3.5e-05	20.36	4.2935300162
3.6e-05	20.606	4.35646232625
3.7e-05	20.944	4.35302929005
3.8e-05	21.2	4.34465188479
3.9e-05	21.548	4.36803113542
4e-05	21.846	4.43466842052
4.1e-05	22.092	4.47431961308
4.2e-05	22.288	4.47538333554
4.3e-05	22.51	4.443185794
4.4e-05	22.65	4.42351670054
4.5e-05	22.836	4.4417456028
4.6e-05	23.106	4.47512726076
4.7e-05	23.276	4.44745140502
4.8e-05	23.408	4.47141319943
4.9e-05	23.566	4.54154643266
5e-05	23.708	4.59638292574
5.1e-05	23.76	4.60590924791
5.2e-05	23.894	4.61419158683
5.3e-05	24.02	4.57292029233
5.4e-05	24.154	4.63058138898
5.5e-05	24.264	4.5989459662
5.6e-05	24.364	4.60819964845
5.7e-05	24.434	4.6507681086
5.8e-05	24.486	4.71272787247
5.9e-05	24.522	4.6986717272
6e-05	24.53	4.68925367196
6.1e-05	24.59	4.66453641855
6.2e-05	24.594	4.60968155082
6.3e-05	24.54	4.55548021618
6.4e-05	24.464	4.609197761
6.5e-05	24.428	4.65454788352
6.6e-05	24.416	4.59161670874
6.7e-05	24.462	4.6618189583
6.8e-05	24.512	4.638303138
6.9e-05	24.576	4.60219773586
7e-05	24.566	4.64646575367
7.1e-05	24.582	4.66725572473
7.2e-05	24.582	4.62896057447
7.3e-05	24.592	4.61058955016
7.4e-05	24.594	4.56126780621
7.5e-05	24.532	4.57481977787
7.6e-05	24.476	4.53049931023
7.7e-05	24.442	4.53460428262
7.8e-05	24.442	4.55748132196
7.9e-05	24.384	4.56908568534
8e-05	24.32	4.58449561021
8.1e-05	24.32	4.63439316416
8.2e-05	24.318	4.57131009668
8.3e-05	24.27	4.54764774361
8.4e-05	24.24	4.5477906724
8.5e-05	24.192	4.62764907918
8.6e-05	24.146	4.66011630756
8.7e-05	24.104	4.68115199497
8.8e-05	24.01	4.71401103096
8.9e-05	23.956	4.70128322908
9e-05	23.902	4.71851629223
9.1e-05	23.838	4.71335931157
9.2e-05	23.812	4.69474770355
9.3e-05	23.78	4.68055552258
9.4e-05	23.688	4.64442203078
9.5e-05	23.594	4.57527747792
9.6e-05	23.542	4.53213371383
9.7e-05	23.42	4.55978069648
9.8e-05	23.432	4.63782017763
9.9e-05	23.362	4.60075602483
0.0001	23.304	4.57423042708
0.000101	23.228	4.61909255157
0.000102	23.158	4.6360582395
0.000103	23.112	4.60558964737
0.000104	23.12	4.57226420934
0.000105	23.078	4.58082045053
0.000106	23.03	4.48297892032
0.000107	23.0	4.50377619337
0.000108	22.934	4.55825010284
0.000109	22.872	4.52765016316
0.00011	22.844	4.46762397702
0.000111	22.772	4.46228820226
0.000112	22.754	4.48480590438
0.000113	22.704	4.45694783456
0.000114	22.67	4.44939321706
0.000115	22.592	4.41831823209
0.000116	22.538	4.4191125806
0.000117	22.498	4.45623114302
0.000118	22.444	4.47066706432
0.000119	22.41	4.46742655228
0.00012	22.366	4.52416224289
0.000121	22.286	4.48332510532
0.000122	22.212	4.48676453583
0.000123	22.15	4.47029081828
0.000124	22.122	4.51963671106
0.000125	22.092	4.47655403184
0.000126	22.038	4.4641411268
0.000127	22.012	4.43394361714
0.000128	21.946	4.46397625442
0.000129	21.878	4.45725431179
0.00013	21.864	4.44494139444
0.000131	21.814	4.46669945262
0.000132	21.714	4.49713286439
0.000133	21.672	4.49226179112
0.000134	21.614	4.53310092542
0.000135	21.54	4.50515260563
0.000136	21.46	4.51224999307
0.000137	21.43	4.51631486945
0.000138	21.352	4.50245444175
0.000139	21.316	4.5029039519
0.00014	21.24	4.48312391085
0.000141	21.162	4.48416725825
0.000142	21.084	4.48429972236
0.000143	20.96	4.46882534902
0.000144	20.916	4.50965009729
0.000145	20.9	4.47861585761
0.000146	20.852	4.51863873307
0.000147	20.772	4.50155706395
0.000148	20.692	4.45613464788
0.000149	20.626	4.40841513472
0.00015	20.586	4.40483870306
0.000151	20.518	4.38653348329
0.000152	20.462	4.33226915138
0.000153	20.442	4.34817616938
0.000154	20.426	4.32579749873
0.000155	20.376	4.31214842045
0.000156	20.342	4.33140115898
0.000157	20.244	4.28491120095
0.000158	20.172	4.27345480847
0.000159	20.176	4.29756023809
0.00016	20.08	4.29017482161
0.000161	20.016	4.29834200594
0.000162	19.958	4.28068172141
0.000163	19.882	4.24123519744
0.000164	19.912	4.21950897617
0.000165	19.898	4.2170601134
0.000166	19.836	4.2658063716
0.000167	19.792	4.27185393009
0.000168	19.73	4.24135591527
0.000169	19.67	4.23946930641
0.00017	19.626	4.26967492908
0.000171	19.578	4.3331185075
0.000172	19.58	4.33354358464
0.000173	19.502	4.29674248705
0.000174	19.514	4.27385119067
0.000175	19.494	4.26450043968
0.000176	19.406	4.28452611149
0.000177	19.418	4.26230876404
0.000178	19.372	4.24471624493
0.000179	19.326	4.23789145685
0.00018	19.272	4.24287826835
0.000181	19.232	4.2414827596
0.000182	19.202	4.24419556571
0.000183	19.13	4.21439200834
0.000184	19.052	4.20919184642
0.000185	19.07	4.22150447116
0.000186	19.016	4.20615548928
0.000187	18.97	4.22718582511
0.000188	18.924	4.20645028498
0.000189	18.864	4.19779751775
0.00019	18.782	4.19600714966
0.000191	18.702	4.18631054749
0.000192	18.69	4.21353770601
0.000193	18.642	4.19736059923
0.000194	18.6	4.16028845154
0.000195	18.57	4.15561066511
0.000196	18.512	4.16963499602
0.000197	18.488	4.16003076912
0.000198	18.438	4.17829582485
0.000199	18.436	4.14365828707
0.0002	18.4	4.13569824818
0.000201	18.34	4.12945516987
0.000202	18.254	4.1839555447
0.000203	18.174	4.21327948278
0.000204	18.07	4.22103067982
0.000205	17.99	4.23956365679
0.000206	17.918	4.24349808531
0.000207	17.836	4.2290783866
0.000208	17.824	4.22291652771
0.000209	17.8	4.23650799598
0.00021	17.73	4.22718582511
0.000211	17.672	4.18908295454
0.000212	17.62	4.20518727288
0.000213	17.582	4.22980803347
0.000214	17.522	4.22723503013
0.000215	17.484	4.18733136974
0.000216	17.468	4.15655819158
0.000217	17.42	4.22748151977
0.000218	17.428	4.17430425341
0.000219	17.412	4.18834764555
0.00022	17.356	4.18584089521
0.000221	17.296	4.1309059539
0.000222	17.228	4.10609498185
0.000223	17.18	4.07426066913
0.000224	17.152	4.10814994858
0.000225	17.098	4.1037051551
0.000226	17.05	4.09920724043
0.000227	16.958	4.08169523605
0.000228	16.92	4.05285084848
0.000229	16.912	4.05564495487
0.00023	16.91	4.06028324135
0.000231	16.868	4.02722932051
0.000232	16.804	3.98667580824
0.000233	16.746	3.98264786292
0.000234	16.656	3.99520512615
0.000235	16.616	4.02548680286
0.000236	16.588	4.05342521826
0.000237	16.542	4.07040980738
0.000238	16.526	4.01862215193
0.000239	16.522	3.99568717494
0.00024	16.468	4.02852032389
0.000241	16.46	4.03687998335
0.000242	16.48	4.02810128969
0.000243	16.392	4.00628705911
0.000244	16.344	4.0385225021
0.000245	16.29	4.02018656284
0.000246	16.26	3.99404556809
0.000247	16.192	4.03077362302
0.000248	16.142	4.05583974042
0.000249	16.096	4.03618433672
0.00025	16.066	4.00170513656
0.000251	16.016	3.98644503286
0.000252	15.926	3.9110770895
0.000253	15.906	3.92494127345
0.000254	15.89	3.8948555814
0.000255	15.87	3.92900750826
0.000256	15.82	3.93390391342
0.000257	15.796	3.95605662245
0.000258	15.764	3.93348496883
0.000259	15.768	3.93880387935
0.00026	15.69	3.9655894896
0.000261	15.664	3.90424179579
0.000262	15.646	3.91620785965
0.000263	15.556	3.9241386316
0.000264	15.514	3.90253814844
0.000265	15.466	3.91367397722
0.000266	15.438	3.91537431161
0.000267	15.386	3.89319971232
0.000268	15.354	3.8931586148
0.000269	15.322	3.83279480275
0.00027	15.246	3.86697349357
0.000271	15.234	3.91244731594
0.000272	15.23	3.86795811766
0.000273	15.198	3.8145505633
0.000274	15.172	3.84270946078
0.000275	15.14	3.81947640391
0.000276	15.094	3.8331663152
0.000277	15.068	3.8443954011
0.000278	15.034	3.85238160104
0.000279	15.02	3.82198901097
0.00028	14.958	3.78896239095
0.000281	14.914	3.69845967938
0.000282	14.884	3.69412289996
0.000283	14.87	3.73806099469
0.000284	14.812	3.70683908472
0.000285	14.77	3.7031203059
0.000286	14.776	3.69185915224
0.000287	14.752	3.67457426105
0.000288	14.698	3.64510575978
0.000289	14.638	3.67136977162
0.00029	14.622	3.68878245496
0.000291	14.574	3.68028857564
0.000292	14.526	3.71931767936
0.000293	14.486	3.72904867225
0.000294	14.424	3.70192166314
0.000295	14.392	3.71514952593
0.000296	14.382	3.72559740176
0.000297	14.342	3.72518939116
0.000298	14.28	3.69886469069
0.000299	14.218	3.68272670721
0.0003	14.154	3.6707334417
0.000301	14.134	3.67424060181
0.000302	14.07	3.68633964794
0.000303	14.064	3.64635489222
0.000304	14.048	3.68913214727
0.000305	13.966	3.70254561079
0.000306	13.902	3.70086422339
0.000307	13.868	3.69087740246
0.000308	13.832	3.69428964755
0.000309	13.776	3.68263818478
0.00031	13.752	3.66148822202
0.000311	13.734	3.65229297839
0.000312	13.686	3.69694522545
0.000313	13.642	3.66903747596
0.000314	13.598	3.68244429693
0.000315	13.558	3.69954537748
0.000316	13.54	3.72295581494
0.000317	13.464	3.70630597765
0.000318	13.436	3.69186998688
0.000319	13.386	3.68035378734
0.00032	13.33	3.66621057769
0.000321	13.25	3.66435533212
0.000322	13.218	3.64999671233
0.000323	13.184	3.64282088497
0.000324	13.174	3.58325606118
0.000325	13.188	3.59063448432
0.000326	13.192	3.5607774432
0.000327	13.15	3.55464484865
0.000328	13.068	3.56866585715
0.000329	13.04	3.60643868657
0.00033	12.986	3.62405905029
0.000331	12.958	3.61168049528
0.000332	12.916	3.60235256464
0.000333	12.89	3.56677725685
0.000334	12.886	3.5368070346
0.000335	12.85	3.54055080461
0.000336	12.824	3.54641001578
0.000337	12.788	3.52747161576
0.000338	12.75	3.56924361735
0.000339	12.69	3.58244330032
0.00034	12.664	3.54501114244
0.000341	12.602	3.51049797037
0.000342	12.592	3.55268011507
0.000343	12.574	3.56546266283
0.000344	12.58	3.57821184392
0.000345	12.602	3.55015436284
0.000346	12.542	3.5259376058
0.000347	12.458	3.50659892203
0.000348	12.404	3.50039769169
0.000349	12.378	3.48871265655
0.00035	12.38	3.44493831585
0.000351	12.35	3.48934091198
0.000352	12.338	3.51507553262
0.000353	12.266	3.53146485187
0.000354	12.25	3.51958804408
0.000355	12.218	3.5668580011
0.000356	12.162	3.51962441178
0.000357	12.15	3.51105397281
0.000358	12.086	3.50750680684
0.000359	12.078	3.51282165787
0.00036	12.04	3.50747772623
0.000361	12.0	3.50941590582
0.000362	11.978	3.45854246757
0.000363	11.946	3.41219636012
0.000364	11.946	3.40162960947
0.000365	11.958	3.39650349624
0.000366	11.904	3.39687856716
0.000367	11.886	3.39720532203
0.000368	11.868	3.40449350124
0.000369	11.852	3.39854321732
0.00037	11.826	3.40289935202
0.000371	11.798	3.41074713223
0.000372	11.778	3.39775160952
0.000373	11.75	3.3963951478
0.000374	11.724	3.35258467455
0.000375	11.67	3.35992559441
0.000376	11.61	3.36420867367
0.000377	11.586	3.35657623182
0.000378	11.56	3.366660066
0.000379	11.544	3.37106274044
0.00038	11.47	3.3360305754
0.000381	11.448	3.30383050413
0.000382	11.398	3.29842325968
0.000383	11.406	3.27920173213
0.000384	11.34	3.26502679928
0.000385	11.31	3.20217113846
0.000386	11.254	3.18017043568
0.000387	11.232	3.18530626471
0.000388	11.21	3.23695844891
0.000389	11.184	3.25977667947
0.00039	11.148	3.22274665464
0.000391	11.068	3.17983898963
0.000392	10.98	3.17168724814
0.000393	10.948	3.20082739303
0.000394	10.932	3.1905134383
0.000395	10.866	3.15278353206
0.000396	10.85	3.1246599815
0.000397	10.816	3.1128996129
0.000398	10.788	3.14500492845
0.000399	10.75	3.13041530791
0.0004	10.722	3.12293387698
0.000401	10.694	3.12735735086
0.000402	10.686	3.12528462704
0.000403	10.694	3.16865334172
0.000404	10.662	3.17549303259
0.000405	10.628	3.18396231133
0.000406	10.604	3.14629687093
0.000407	10.598	3.15917647497
0.000408	10.584	3.14116920907
0.000409	10.548	3.18491695339
0.00041	10.51	3.14036622068
0.000411	10.458	3.14455656651
0.000412	10.402	3.15664315373
0.000413	10.386	3.1649650867
0.000414	10.402	3.16550090823
0.000415	10.38	3.16158188254
0.000416	10.352	3.17176543899
0.000417	10.312	3.17783825894
0.000418	10.272	3.18779171214
0.000419	10.252	3.18441454588
0.00042	10.196	3.15048948578
0.000421	10.162	3.17234235227
0.000422	10.158	3.12810421821
0.000423	10.112	3.1220916066
0.000424	10.09	3.09481824991
0.000425	10.052	3.07071587745
0.000426	10.016	3.05675383373
0.000427	10.002	3.07473511054
0.000428	9.988	3.05480866831
0.000429	10.006	3.09094872167
0.00043	9.942	3.10847808421
0.000431	9.938	3.11354396147
0.000432	9.908	3.086022683
0.000433	9.856	3.07233852301
0.000434	9.806	3.03716380856
0.000435	9.76	3.06959280687
0.000436	9.772	3.05090412829
0.000437	9.72	3.02284634079
0.000438	9.728	2.98831323659
0.000439	9.7	2.99365996733
0.00044	9.682	2.96257928164
0.000441	9.684	2.96919921864
0.000442	9.652	2.95413202142
0.000443	9.598	2.93605108947
0.000444	9.534	2.93476472652
0.000445	9.49	2.9301706435
0.000446	9.448	2.95555341687
0.000447	9.45	2.9609964539
0.000448	9.432	2.98485778556
0.000449	9.404	2.99345686456
0.00045	9.408	2.99425049052
0.000451	9.384	2.97532250353
0.000452	9.382	2.97322653022
0.000453	9.356	3.00487337504
0.000454	9.34	2.98670386882
0.000455	9.322	2.97763597506
0.000456	9.294	2.96370781286
0.000457	9.244	2.95168833043
0.000458	9.22	2.92431188487
0.000459	9.212	2.90638194324
0.00046	9.176	2.90396694196
0.000461	9.184	2.923378867
0.000462	9.184	2.92474682665
0.000463	9.164	2.90122456904
0.000464	9.168	2.91886553305
0.000465	9.13	2.91223282036
0.000466	9.132	2.92003013683
0.000467	9.114	2.8769782759
0.000468	9.11	2.89791304217
0.000469	9.052	2.88535890315
0.00047	9.034	2.89773083636
0.000471	9.014	2.89789647848
0.000472	8.992	2.87470624586
0.000473	8.974	2.87911861513
0.000474	8.964	2.85494378228
0.000475	8.964	2.83243781926
0.000476	8.912	2.82705783457
0.000477	8.858	2.83510775809
0.000478	8.806	2.84189443857
0.000479	8.782	2.84648484978
0.00048	8.744	2.85980139171
0.000481	8.712	2.85675620241
0.000482	8.708	2.86054819921
0.000483	8.688	2.84581376762
0.000484	8.698	2.83809724992
0.000485	8.686	2.83467881779
0.000486	8.646	2.82784087247
0.000487	8.624	2.83171750003
0.000488	8.592	2.82303666289
0.000489	8.594	2.85046733011
0.00049	8.6	2.8621670112
0.000491	8.578	2.87122203948
0.000492	8.578	2.83123930462
0.000493	8.53	2.81373417366
0.000494	8.508	2.78458901815
0.000495	8.5	2.81389409893
0.000496	8.474	2.83290028063
0.000497	8.438	2.84080199944
0.000498	8.442	2.8040392294
0.000499	8.4	2.79857106395
0.0005	8.404	2.82715121633
0.000501	8.388	2.81734910865
0.000502	8.404	2.7915558386
0.000503	8.366	2.79070672053
0.000504	8.358	2.80032783795
0.000505	8.352	2.81568748266
0.000506	8.312	2.78040572579
0.000507	8.278	2.77861764192
0.000508	8.234	2.76897887316
0.000509	8.186	2.77189538042
0.00051	8.158	2.7721897482
0.000511	8.14	2.75688229709
0.000512	8.144	2.7955793675
0.000513	8.132	2.79044369232
0.000514	8.08	2.79170198983
0.000515	8.024	2.76901137592
0.000516	8.018	2.78526049051
0.000517	8.018	2.78669625184
0.000518	8.002	2.79248921215
0.000519	8.01	2.78960570691
0.00052	7.948	2.79093102745
0.000521	7.912	2.80004571391
0.000522	7.904	2.80834185953
0.000523	7.91	2.77450896556
0.000524	7.876	2.73361006729
0.000525	7.838	2.72612472202
0.000526	7.804	2.73378565363
0.000527	7.776	2.74332353178
0.000528	7.762	2.76502368887
0.000529	7.736	2.73538004672
0.00053	7.7	2.74918169643
0.000531	7.636	2.77623918278
0.000532	7.618	2.75319378177
0.000533	7.624	2.7266506927
0.000534	7.622	2.7326024226
0.000535	7.624	2.72151134482
0.000536	7.618	2.72177809529
0.000537	7.622	2.70464711192
0.000538	7.572	2.71455631734
0.000539	7.546	2.6892162427
0.00054	7.53	2.70870817919
0.000541	7.484	2.68733027371
0.000542	7.476	2.68056411973
0.000543	7.466	2.68418404734
0.000544	7.436	2.67018800836
0.000545	7.45	2.68691272653
0.000546	7.42	2.69584866044
0.000547	7.422	2.7092279343
0.000548	7.4	2.69962960422
0.000549	7.382	2.69073893197
0.00055	7.35	2.69805485489
0.000551	7.348	2.72009117494
0.000552	7.31	2.73164785432
0.000553	7.288	2.71828181026
0.000554	7.254	2.71099317594
0.000555	7.236	2.71003763812
0.000556	7.254	2.72277138225
0.000557	7.226	2.74498160285
0.000558	7.22	2.68395230956
0.000559	7.226	2.70535099386
0.00056	7.228	2.73349885678
0.000561	7.192	2.73553212374
0.000562	7.198	2.73693185885
0.000563	7.188	2.73142014344
0.000564	7.178	2.74122527349
0.000565	7.158	2.71827813146
0.000566	7.12	2.71543734967
0.000567	7.106	2.69865966732
0.000568	7.07	2.70279484978
0.000569	7.044	2.71257516025
0.00057	7.018	2.75493665989
0.000571	6.976	2.72826391685
0.000572	6.93	2.7168179917
0.000573	6.914	2.72371143846
0.000574	6.896	2.71167549681
0.000575	6.876	2.72114387712
0.000576	6.878	2.71497992626
0.000577	6.858	2.7169534409
0.000578	6.846	2.72071387691
0.000579	6.826	2.71803679151
0.00058	6.798	2.73078669984
0.000581	6.76	2.70451474391
0.000582	6.73	2.72783797173
0.000583	6.712	2.70204663172
0.000584	6.712	2.69463466912
0.000585	6.726	2.6696299369
0.000586	6.7	2.70813589024
0.000587	6.696	2.69881159031
0.000588	6.66	2.68782439903
0.000589	6.608	2.66351947618
0.00059	6.6	2.63666455963
0.000591	6.584	2.59979691515
0.000592	6.568	2.62018625292
0.000593	6.526	2.61253210507
0.000594	6.494	2.60037766488
0.000595	6.482	2.58798686241
0.000596	6.46	2.587740327
0.000597	6.442	2.57500213592
0.000598	6.402	2.56756616273
0.000599	6.386	2.56846335384
0.0006	6.384	2.55196865185
0.000601	6.376	2.54923988671
0.000602	6.322	2.54917947583
0.000603	6.306	2.53857519093
0.000604	6.264	2.54603692039
0.000605	6.248	2.5389950768
0.000606	6.25	2.54155464234
0.000607	6.27	2.52449995049
0.000608	6.282	2.50089503978
0.000609	6.268	2.5235245194
0.00061	6.262	2.5364061189
0.000611	6.258	2.54782966464
0.000612	6.244	2.54174428297
0.000613	6.224	2.53097293545
0.000614	6.204	2.50167623805
0.000615	6.202	2.48298127258
0.000616	6.176	2.46921525996
0.000617	6.174	2.48349028587
0.000618	6.148	2.49120372511
0.000619	6.096	2.48410627792
0.00062	6.062	2.45807973833
0.000621	6.066	2.44900877908
0.000622	6.038	2.45694037372
0.000623	6.046	2.48271706
0.000624	6.01	2.4798991915
0.000625	5.976	2.47051087834
0.000626	5.968	2.47930958131
0.000627	5.97	2.47731709718
0.000628	5.962	2.47154931167
0.000629	5.952	2.46935133183
0.00063	5.946	2.46070802819
0.000631	5.916	2.443142239
0.000632	5.91	2.43842162064
0.000633	5.882	2.42735988267
0.000634	5.87	2.41518115263
0.000635	5.848	2.42999917695
0.000636	5.836	2.4431749835
0.000637	5.816	2.43436726892
0.000638	5.806	2.46178065635
0.000639	5.772	2.45764440064
0.00064	5.758	2.43791632342
0.000641	5.758	2.44037620051
0.000642	5.738	2.42515071697
0.000643	5.722	2.42666767399
0.000644	5.696	2.42065776185
0.000645	5.696	2.44204504463
0.000646	5.676	2.42466987444
0.000647	5.654	2.44095964735
0.000648	5.62	2.4280856657
0.000649	5.624	2.42045946052
0.00065	5.616	2.40094648004
0.000651	5.59	2.38953970463
0.000652	5.58	2.37394186955
0.000653	5.578	2.39330649939
0.000654	5.558	2.38130972366
0.000655	5.518	2.3928384818
0.000656	5.51	2.38535112719
0.000657	5.49	2.36006355847
0.000658	5.462	2.34873497866
0.000659	5.444	2.33299464209
0.00066	5.442	2.34576980968
0.000661	5.426	2.34275991087
0.000662	5.4	2.27947362345
0.000663	5.38	2.28814335215
0.000664	5.358	2.30691048808
0.000665	5.346	2.3070075856
0.000666	5.332	2.31122824489
0.000667	5.306	2.32128498897
0.000668	5.308	2.34715487346
0.000669	5.306	2.34528548369
0.00067	5.288	2.34798977851
0.000671	5.278	2.34876903931
0.000672	5.244	2.31526758713
0.000673	5.252	2.3100857127
0.000674	5.24	2.30356245845
0.000675	5.224	2.28425567746
0.000676	5.204	2.29311665643
0.000677	5.188	2.28224801457
0.000678	5.168	2.2767907238
0.000679	5.15	2.27321358433
0.00068	5.126	2.23027442258
0.000681	5.1	2.22934968096
0.000682	5.094	2.21746792536
0.000683	5.074	2.23081240807
0.000684	5.048	2.22479122616
0.000685	5.042	2.25127430581
0.000686	5.034	2.22639708947
0.000687	5.028	2.22692972498
0.000688	5.02	2.23329353198
0.000689	5.006	2.24454093302
0.00069	4.964	2.22321928743
0.000691	4.946	2.21970358381
0.000692	4.932	2.21976935739
0.000693	4.93	2.22195859547
0.000694	4.898	2.22611679837
0.000695	4.896	2.217472435
0.000696	4.878	2.24479754098
0.000697	4.884	2.2357423823
0.000698	4.89	2.23112079458
0.000699	4.874	2.20774183273
0.0007	4.878	2.21790802334
0.000701	4.848	2.19838486167
0.000702	4.848	2.19656459045
0.000703	4.832	2.2153500852
0.000704	4.822	2.21862930658
0.000705	4.814	2.20893730106
0.000706	4.796	2.17770154062
0.000707	4.768	2.16475772316
0.000708	4.744	2.16019999074
0.000709	4.76	2.17310837282
0.00071	4.744	2.1841391897
0.000711	4.706	2.18622139775
0.000712	4.664	2.15571426678
0.000713	4.666	2.16574329042
0.000714	4.632	2.16346388923
0.000715	4.598	2.17632626231
0.000716	4.57	2.16266039868
0.000717	4.528	2.15620407197
0.000718	4.542	2.14947342389
0.000719	4.538	2.14861722975
0.00072	4.546	2.15774975379
0.000721	4.554	2.15941751405
0.000722	4.552	2.17055200352
0.000723	4.514	2.15634041839
0.000724	4.512	2.1591331594
0.000725	4.496	2.16286476692
0.000726	4.486	2.16374767475
0.000727	4.496	2.14894951081
0.000728	4.49	2.15079055233
0.000729	4.484	2.13395032744
0.00073	4.492	2.13024317861
0.000731	4.502	2.15081286959
0.000732	4.47	2.14501748245
0.000733	4.452	2.14655444841
0.000734	4.454	2.14939154181
0.000735	4.448	2.15297375739
0.000736	4.454	2.17344979238
0.000737	4.46	2.14858092703
0.000738	4.45	2.14371173435
0.000739	4.436	2.12365345572
0.00074	4.44	2.11338590891
0.000741	4.44	2.1029503085
0.000742	4.442	2.08869241393
0.000743	4.436	2.08468318936
0.000744	4.436	2.09807149545
0.000745	4.428	2.11490330748
0.000746	4.414	2.1001438046
0.000747	4.404	2.10256605128
0.000748	4.388	2.10652699959
0.000749	4.364	2.10511377365
0.00075	4.316	2.10146234799
0.000751	4.32	2.10751037957
0.000752	4.316	2.11568995838
0.000753	4.298	2.08930514765
0.000754	4.288	2.06132384646
0.000755	4.274	2.04326307655
0.000756	4.244	2.03775955402
0.000757	4.214	2.03965781444
0.000758	4.218	2.02940286784
0.000759	4.228	2.0208948513
0.00076	4.19	2.02531479035
0.000761	4.174	2.02378951475
0.000762	4.172	2.02642937207
0.000763	4.17	2.02116303152
0.000764	4.174	2.02181205853
0.000765	4.15	2.00187412192
0.000766	4.138	2.00573078951
0.000767	4.11	2.00746108306
0.000768	4.106	1.98966429329
0.000769	4.094	1.98523650984
0.00077	4.076	1.98952858738
0.000771	4.078	1.9808876798
0.000772	4.078	1.99897873926
0.000773	4.068	2.01379641474
0.000774	4.056	2.01615078801
0.000775	4.03	2.03398623398
0.000776	4.028	2.05212475254
0.000777	4.026	2.040912541
0.000778	4.022	2.02916633128
0.000779	3.998	2.02928460301
0.00078	3.98	1.99589578886
0.000781	3.964	1.99567131562
0.000782	3.958	2.01301664176
0.000783	3.966	2.00220977922
0.000784	3.936	1.99396690043
0.000785	3.918	2.01078989454
0.000786	3.918	1.98375300882
0.000787	3.924	1.99354558513
0.000788	3.908	1.98583382991
0.000789	3.908	1.9676219149
0.00079	3.904	1.98765791825
0.000791	3.906	1.99327970942
0.000792	3.894	1.99668825809
0.000793	3.872	1.96764224391
0.000794	3.85	1.97775124826
0.000795	3.852	1.97638457796
0.000796	3.838	1.97781596717
0.000797	3.828	1.99259027399
0.000798	3.814	1.96860458193
0.000799	3.804	1.96712582211
0.0008	3.784	1.95891398484
0.000801	3.776	1.96005714202
0.000802	3.756	1.95766800045
0.000803	3.748	1.94743318242
0.000804	3.734	1.93784519506
0.000805	3.732	1.92358415464
0.000806	3.732	1.90687597919
0.000807	3.69	1.88729965824
0.000808	3.668	1.87983403523
0.000809	3.63	1.87432654572
0.00081	3.634	1.8622685091
0.000811	3.626	1.87246468592
0.000812	3.604	1.85773625685
0.000813	3.592	1.85944507851
0.000814	3.596	1.85601293099
0.000815	3.576	1.85586206384
0.000816	3.564	1.84767529615
0.000817	3.55	1.84377330494
0.000818	3.532	1.83329648448
0.000819	3.538	1.8156420352
0.00082	3.548	1.8176072183
0.000821	3.52	1.8170305446
0.000822	3.548	1.83512833339
0.000823	3.536	1.84301492126
0.000824	3.534	1.8387071545
0.000825	3.52	1.83891272224
0.000826	3.49	1.84767421371
0.000827	3.516	1.84221171422
0.000828	3.506	1.82919763831
0.000829	3.49	1.83572873813
0.00083	3.464	1.8299464473
0.000831	3.45	1.81535120569
0.000832	3.43	1.81799339933
0.000833	3.408	1.81370780447
0.000834	3.41	1.80385697881
0.000835	3.39	1.78826731782
0.000836	3.368	1.79571044436
0.000837	3.35	1.78871462229
0.000838	3.35	1.81535120569
0.000839	3.338	1.80547943771
0.00084	3.324	1.79639193942
0.000841	3.32	1.79488161169
0.000842	3.32	1.79488161169
0.000843	3.314	1.78756929936
0.000844	3.296	1.75965451154
0.000845	3.294	1.74343454136
0.000846	3.276	1.74694705129
0.000847	3.252	1.73680626438
0.000848	3.242	1.73073279278
0.000849	3.224	1.72679587676
0.00085	3.234	1.74104681155
0.000851	3.246	1.754275919
0.000852	3.244	1.75056105292
0.000853	3.238	1.73590207097
0.000854	3.242	1.74225026905
0.000855	3.228	1.72046970331
0.000856	3.228	1.71348066811
0.000857	3.218	1.69896321326
0.000858	3.194	1.69362451565
0.000859	3.186	1.69452176144
0.00086	3.168	1.68516349355
0.000861	3.16	1.70129362545
0.000862	3.182	1.70202115145
0.000863	3.16	1.67761735804
0.000864	3.162	1.67802145397
0.000865	3.148	1.65954692612
0.000866	3.14	1.64085343648
0.000867	3.106	1.64157363527
0.000868	3.112	1.65513020636
0.000869	3.098	1.6614439503
0.00087	3.074	1.66268577909
0.000871	3.064	1.64070228866
0.000872	3.068	1.65147691476
0.000873	3.064	1.64557102551
0.000874	3.052	1.64720854782
0.000875	3.052	1.65689347877
0.000876	3.044	1.6655521607
0.000877	3.054	1.66825777385
0.000878	3.042	1.67935582888
0.000879	3.032	1.68136135319
0.00088	3.024	1.67911405211
0.000881	3.024	1.67911405211
0.000882	3.02	1.66961073308
0.000883	3.014	1.66667453331
0.000884	3.008	1.68876759798
0.000885	3.006	1.66792206053
0.000886	2.982	1.67023231917
0.000887	2.988	1.67208133773
0.000888	2.962	1.65908287918
0.000889	2.958	1.64810072508
0.00089	2.948	1.64599392465
0.000891	2.944	1.6567631092
0.000892	2.946	1.6610490661
0.000893	2.926	1.66508978737
0.000894	2.918	1.67429865914
0.000895	2.892	1.65901657617
0.000896	2.874	1.66557017264
0.000897	2.88	1.66300932048
0.000898	2.858	1.65584902693
0.000899	2.86	1.65541535573
0.0009	2.84	1.65843299533
0.000901	2.818	1.64708105447
0.000902	2.816	1.64746593288
0.000903	2.826	1.64551633234
0.000904	2.828	1.65481600186
0.000905	2.812	1.64093144281
0.000906	2.806	1.64449505928
0.000907	2.794	1.64181728581
0.000908	2.782	1.61817057197
0.000909	2.776	1.62290603548
0.00091	2.798	1.63254280189
0.000911	2.782	1.6366050226
0.000912	2.766	1.63439407733
0.000913	2.762	1.61535011685
0.000914	2.752	1.60202871385
0.000915	2.73	1.6078246173
0.000916	2.722	1.59019369889
0.000917	2.7	1.57797338381
0.000918	2.704	1.56473128683
0.000919	2.696	1.55034963798
0.00092	2.682	1.55848516194
0.000921	2.684	1.56593231016
0.000922	2.674	1.56707498225
0.000923	2.666	1.55127173635
0.000924	2.652	1.55528003909
0.000925	2.644	1.55475528621
0.000926	2.652	1.54754515281
0.000927	2.646	1.54683030744
0.000928	2.64	1.56281796765
0.000929	2.614	1.56109064439
0.00093	2.616	1.56988662011
0.000931	2.608	1.55123692581
0.000932	2.594	1.55343619116
0.000933	2.582	1.53729502699
0.000934	2.584	1.54238257252
0.000935	2.572	1.54298930651
0.000936	2.576	1.52716207391
0.000937	2.568	1.51570973474
0.000938	2.57	1.52875766556
0.000939	2.55	1.51244834623
0.00094	2.528	1.51301553198
0.000941	2.536	1.51680717298
0.000942	2.538	1.51939329997
0.000943	2.524	1.5051325523
0.000944	2.526	1.4957686987
0.000945	2.526	1.49710520672
0.000946	2.508	1.48793010589
0.000947	2.524	1.49980798771
0.000948	2.506	1.50929254951
0.000949	2.506	1.53946873953
0.00095	2.498	1.54337163379
0.000951	2.488	1.5420298311
0.000952	2.486	1.53421119798
0.000953	2.474	1.53666001445
0.000954	2.478	1.52758502218
0.000955	2.488	1.5198210421
0.000956	2.498	1.53035812802
0.000957	2.478	1.51970918271
0.000958	2.472	1.52486589574
0.000959	2.46	1.52852870434
0.00096	2.468	1.53263694331
0.000961	2.442	1.52270680041
0.000962	2.426	1.53770088119
0.000963	2.414	1.53055676144
0.000964	2.4	1.53101273672
0.000965	2.404	1.54038436762
0.000966	2.4	1.54142790944
0.000967	2.404	1.53518207389
0.000968	2.394	1.53842906889
0.000969	2.38	1.54389118788
0.00097	2.382	1.52449204655
0.000971	2.378	1.54114113565
0.000972	2.362	1.54756453823
0.000973	2.356	1.54183786437
0.000974	2.348	1.5436631757
0.000975	2.354	1.54941408281
0.000976	2.35	1.55547420422
0.000977	2.336	1.56304318558
0.000978	2.342	1.55210695508
0.000979	2.338	1.53875144192
0.00098	2.33	1.52744885348
0.000981	2.334	1.51738063781
0.000982	2.326	1.50722393824
0.000983	2.32	1.50519101778
0.000984	2.328	1.49278799566
0.000985	2.334	1.49078636967
0.000986	2.308	1.48900503693
0.000987	2.29	1.48657324071
0.000988	2.292	1.48281354189
0.000989	2.292	1.48146414064
0.00099	2.28	1.47566933966
0.000991	2.276	1.47912947371
0.000992	2.262	1.47558666299
0.000993	2.268	1.47924845783
0.000994	2.268	1.48599327051
0.000995	2.248	1.48677368823
0.000996	2.234	1.47351416688
0.000997	2.238	1.46470338294
0.000998	2.228	1.46561113533
0.000999	2.234	1.46124741232
0.001	2.236	1.46707327697
0.001001	2.232	1.46088192541
0.001002	2.222	1.46448489238
0.001003	2.224	1.46349718141
0.001004	2.214	1.47112338028
0.001005	2.208	1.48348778222
0.001006	2.206	1.46954550797
0.001007	2.2	1.47105404387
0.001008	2.202	1.46054647307
0.001009	2.202	1.47688726719
0.00101	2.186	1.47763459624
0.001011	2.182	1.48622878454
0.001012	2.174	1.47231925886
0.001013	2.15	1.47495762651
0.001014	2.14	1.45203305747
0.001015	2.13	1.44260181616
0.001016	2.132	1.43477384978
0.001017	2.128	1.43513623047
0.001018	2.126	1.43879254933
0.001019	2.12	1.42464030548
0.00102	2.11	1.42334113971
0.001021	2.104	1.42027602951
0.001022	2.108	1.41008368546
0.001023	2.084	1.40176460221
0.001024	2.088	1.40294547292
0.001025	2.066	1.39486343418
0.001026	2.07	1.39896390232
0.001027	2.078	1.42685528348
0.001028	2.07	1.40751554165
0.001029	2.066	1.41196458879
0.00103	2.06	1.39585099491
0.001031	2.066	1.41054741147
0.001032	2.064	1.41276466547
0.001033	2.06	1.42842570685
0.001034	2.054	1.43355641675
0.001035	2.062	1.44711989828
0.001036	2.06	1.44927568116
0.001037	2.06	1.43819331107
0.001038	2.048	1.42186356589
0.001039	2.028	1.40826702014
0.00104	2.018	1.40202567737
0.001041	2.006	1.39210775445
0.001042	2.002	1.39928410268
0.001043	1.994	1.38634916237
0.001044	1.986	1.38050860193
0.001045	1.986	1.37470142213
0.001046	1.976	1.37674398492
0.001047	1.962	1.38150497647
0.001048	1.944	1.39314895112
0.001049	1.932	1.38107783995
0.00105	1.934	1.37173029419
0.001051	1.932	1.36358938101
0.001052	1.918	1.35914531968
0.001053	1.918	1.35767300923
0.001054	1.92	1.36440463206
0.001055	1.922	1.35348291456
0.001056	1.916	1.34794065151
0.001057	1.924	1.3558111963
0.001058	1.912	1.3565603562
0.001059	1.92	1.36586968632
0.00106	1.906	1.36130966352
0.001061	1.89	1.3482952199
0.001062	1.88	1.35262707351
0.001063	1.876	1.37572671705
0.001064	1.886	1.37876901619
0.001065	1.892	1.38576188431
0.001066	1.898	1.38693763378
0.001067	1.898	1.37825832122
0.001068	1.888	1.38544433306
0.001069	1.882	1.38277836257
0.00107	1.89	1.3645145657
0.001071	1.882	1.35354202003
0.001072	1.866	1.34463526653
0.001073	1.856	1.33538908188
0.001074	1.844	1.33254043091
0.001075	1.834	1.32907637102
0.001076	1.834	1.33208258002
0.001077	1.838	1.32806475746
0.001078	1.832	1.33108076389
0.001079	1.822	1.31541476349
0.00108	1.836	1.31799241272
0.001081	1.828	1.33806427349
0.001082	1.828	1.3260527893
0.001083	1.814	1.31734733461
0.001084	1.808	1.31572641533
0.001085	1.82	1.3189389675
0.001086	1.806	1.31922856246
0.001087	1.796	1.31391932781
0.001088	1.79	1.31525662895
0.001089	1.778	1.30104419602
0.00109	1.766	1.30047837352
0.001091	1.77	1.31343062245
0.001092	1.752	1.30938764314
0.001093	1.754	1.30287528183
0.001094	1.748	1.29788135051
0.001095	1.742	1.30821863616
0.001096	1.734	1.30967324169
0.001097	1.71	1.28914700481
0.001098	1.686	1.2756974563
0.001099	1.696	1.28202340072
0.0011	1.68	1.26396202475
0.001101	1.686	1.25833381898
0.001102	1.678	1.25631047118
0.001103	1.68	1.25283678107
0.001104	1.678	1.25631047118
0.001105	1.672	1.26507549182
0.001106	1.67	1.27007873772
0.001107	1.672	1.268233417
0.001108	1.666	1.26903270249
0.001109	1.66	1.2587295182
0.00111	1.664	1.26455683937
0.001111	1.668	1.25927598246
0.001112	1.66	1.2475576139
0.001113	1.648	1.2296731273
0.001114	1.644	1.23014795858
0.001115	1.636	1.23430304221
0.001116	1.632	1.23473721901
0.001117	1.636	1.2245423635
0.001118	1.628	1.23353800104
0.001119	1.61	1.23850716591
0.00112	1.606	1.22913140062
0.001121	1.612	1.23347314523
0.001122	1.596	1.20365443546
0.001123	1.59	1.20909056733
0.001124	1.584	1.20952221972
0.001125	1.564	1.20411959539
0.001126	1.57	1.20875969489
0.001127	1.568	1.2039003281
0.001128	1.554	1.20128431273
0.001129	1.55	1.19812353286
0.00113	1.55	1.20478213798
0.001131	1.54	1.20349491067
0.001132	1.534	1.20699792875
0.001133	1.53	1.21206435473
0.001134	1.52	1.21885191882
0.001135	1.528	1.2236077803
0.001136	1.514	1.23361420225
0.001137	1.5	1.22065556157
0.001138	1.498	1.21408236953
0.001139	1.49	1.21404283285
0.00114	1.502	1.22229129098
0.001141	1.494	1.22717724881
0.001142	1.478	1.22209492266
0.001143	1.492	1.20910545446
0.001144	1.488	1.2074170779
0.001145	1.472	1.19716999628
0.001146	1.462	1.20355972016
0.001147	1.464	1.20859587952
0.001148	1.454	1.19158885527
0.001149	1.444	1.18779796262
0.00115	1.436	1.17042898119
0.001151	1.428	1.16996410201
0.001152	1.426	1.15953611414
0.001153	1.432	1.16678018495
0.001154	1.432	1.16849304662
0.001155	1.426	1.15608131202
0.001156	1.426	1.15435003357
0.001157	1.422	1.15754740724
0.001158	1.434	1.15136614506
0.001159	1.432	1.14602617771
0.00116	1.438	1.15332389206
0.001161	1.434	1.15829357246
0.001162	1.45	1.17792189894
0.001163	1.436	1.18063711614
0.001164	1.44	1.17575507654
0.001165	1.436	1.1738415566
0.001166	1.44	1.17234807118
0.001167	1.43	1.1649463507
0.001168	1.426	1.15953611414
0.001169	1.428	1.15447650474
0.00117	1.406	1.15981205374
0.001171	1.414	1.16901839164
0.001172	1.414	1.16730630085
0.001173	1.408	1.15824695122
0.001174	1.416	1.15885460693
0.001175	1.41	1.16357208629
0.001176	1.412	1.16372505344
0.001177	1.384	1.15435869642
0.001178	1.376	1.15352676605
0.001179	1.36	1.15169440391
0.00118	1.36	1.15516232626
0.001181	1.354	1.1439772725
0.001182	1.366	1.13843928253
0.001183	1.378	1.1450397373
0.001184	1.382	1.14545886002
0.001185	1.384	1.13337725405
0.001186	1.38	1.1347246362
0.001187	1.384	1.14216636266
0.001188	1.374	1.13054146319
0.001189	1.364	1.13644357537
0.00119	1.372	1.13385007827
0.001191	1.372	1.13385007827
0.001192	1.37	1.13538539712
0.001193	1.368	1.13691512436
0.001194	1.352	1.12253997702
0.001195	1.342	1.12651497993
0.001196	1.336	1.12565714141
0.001197	1.334	1.12891275128
0.001198	1.32	1.12498888883
0.001199	1.312	1.12189839112
0.0012	1.324	1.12027853679
0.001201	1.31	1.10900856624
0.001202	1.3	1.0890362712
0.001203	1.302	1.08572372176
0.001204	1.3	1.0853570841
0.001205	1.298	1.08866707491
0.001206	1.302	1.09306724404
0.001207	1.31	1.10358506695
0.001208	1.308	1.1122661552
0.001209	1.286	1.11004684586
0.00121	1.28	1.0979981785
0.001211	1.276	1.09718913593
0.001212	1.278	1.10304850301
0.001213	1.264	1.10195462702
0.001214	1.262	1.09970723377
0.001215	1.258	1.09518765515
0.001216	1.258	1.0988339274
0.001217	1.266	1.09509999543
0.001218	1.256	1.09108386479
0.001219	1.248	1.09293000691
0.00122	1.252	1.09018163624
0.001221	1.26	1.10290525432
0.001222	1.26	1.09197069558
0.001223	1.264	1.09649623802
0.001224	1.26	1.09745159347
0.001225	1.244	1.092
0.001226	1.246	1.10520767279
0.001227	1.244	1.08833083205
0.001228	1.226	1.09129464399
0.001229	1.224	1.09079053901
0.00123	1.208	1.09395429521
0.001231	1.204	1.09470726681
0.001232	1.198	1.09123599647
0.001233	1.188	1.08473775633
0.001234	1.198	1.08756425098
0.001235	1.194	1.08460315323
0.001236	1.192	1.09322275864
0.001237	1.19	1.08161915664
0.001238	1.192	1.08403689974
0.001239	1.194	1.08644558078
0.00124	1.182	1.07743955747
0.001241	1.174	1.07131881343
0.001242	1.17	1.07009345386
0.001243	1.182	1.07185633366
0.001244	1.168	1.05630298684
0.001245	1.158	1.0512069254
0.001246	1.156	1.05055413949
0.001247	1.15	1.04474877363
0.001248	1.144	1.05606060432
0.001249	1.142	1.0496837619
0.00125	1.136	1.04952560712
0.001251	1.132	1.04046912496
0.001252	1.122	1.04072859094
0.001253	1.126	1.04025189257
0.001254	1.122	1.04072859094
0.001255	1.118	1.04310881503
0.001256	1.128	1.05243337081
0.001257	1.126	1.04791411862
0.001258	1.122	1.04072859094
0.001259	1.122	1.03687800632
0.00126	1.114	1.03199031003
0.001261	1.118	1.03154059542
0.001262	1.116	1.02690992789
0.001263	1.104	1.01645659032
0.001264	1.1	1.01685790551
0.001265	1.1	1.02859126965
0.001266	1.096	1.02897230283
0.001267	1.098	1.01999803921
0.001268	1.098	1.01803536284
0.001269	1.096	1.01920753529
0.00127	1.088	1.02384373808
0.001271	1.086	1.02107982058
0.001272	1.084	1.02613059598
0.001273	1.076	1.02675410883
0.001274	1.07	1.02620660688
0.001275	1.064	1.02367182241
0.001276	1.07	1.02425582742
0.001277	1.068	1.02536627602
0.001278	1.068	1.03507294429
0.001279	1.06	1.02391405889
0.00128	1.076	1.03258123167
0.001281	1.068	1.03313890644
0.001282	1.058	1.0385740224
0.001283	1.054	1.03299757986
0.001284	1.044	1.0382986083
0.001285	1.032	1.03294530349
0.001286	1.052	1.03985383588
0.001287	1.048	1.02844348411
0.001288	1.048	1.02844348411
0.001289	1.036	1.03087535619
0.00129	1.046	1.03531830854
0.001291	1.04	1.03266645147
0.001292	1.032	1.03294530349
0.001293	1.034	1.04155844771
0.001294	1.03	1.05123736615
0.001295	1.038	1.04907387728
0.001296	1.024	1.04087655368
0.001297	1.012	1.03530478604
0.001298	1.016	1.03910730918
0.001299	1.012	1.0410840504
0.0013	1.0	1.0295630141
0.001301	1.018	1.04195777266
0.001302	1.018	1.0457896538
0.001303	1.01	1.03629146479
0.001304	1.002	1.04019036719
0.001305	1.0	1.04690018626
0.001306	1.002	1.04594263705
0.001307	0.988	1.03530478604
0.001308	0.988	1.03530478604
0.001309	0.984	1.01967838067
0.00131	0.986	1.02654956042
0.001311	0.98	1.02352332655
0.001312	0.992	1.03340988964
0.001313	0.99	1.01680873324
0.001314	0.986	1.00090159356
0.001315	0.974	0.998661103678
0.001316	0.974	1.00066178102
0.001317	0.98	0.99579114276
0.001318	0.97	0.982395032561
0.001319	0.974	0.98657184229
0.00132	0.976	0.991677366889
0.001321	0.984	0.991838696563
0.001322	0.976	0.991677366889
0.001323	0.982	0.992812167532
0.001324	0.988	0.995919675476
0.001325	0.976	0.991677366889
0.001326	0.978	0.986669144141
0.001327	0.972	0.979395732072
0.001328	0.982	0.978609217206
0.001329	0.972	0.96084129803
0.00133	0.966	0.957519712591
0.001331	0.96	0.960416576283
0.001332	0.946	0.95240957576
0.001333	0.942	0.96261934325
0.001334	0.946	0.975235356209
0.001335	0.934	0.962103944488
0.001336	0.932	0.954660148954
0.001337	0.924	0.951957982266
0.001338	0.924	0.960324945006
0.001339	0.928	0.966858831474
0.00134	0.912	0.963460429909
0.001341	0.906	0.957686796401
0.001342	0.896	0.95141158286
0.001343	0.888	0.948396541537
0.001344	0.886	0.947102951109
0.001345	0.878	0.933335952377
0.001346	0.876	0.932
0.001347	0.878	0.929040365108
0.001348	0.882	0.938123659226
0.001349	0.878	0.931190635692
0.00135	0.878	0.924724823934
0.001351	0.872	0.927154787509
0.001352	0.868	0.917919386439
0.001353	0.872	0.927154787509
0.001354	0.866	0.925226458766
0.001355	0.866	0.927385572456
0.001356	0.862	0.92679879154
0.001357	0.872	0.924995135122
0.001358	0.87	0.934398202053
0.001359	0.868	0.941581648079
0.00136	0.864	0.941012220962
0.001361	0.856	0.935555449987
0.001362	0.852	0.939199659284
0.001363	0.854	0.927730564334
0.001364	0.844	0.916331817629
0.001365	0.85	0.916242326025
0.001366	0.854	0.910320822568
0.001367	0.856	0.913927787082
0.001368	0.862	0.920302124305
0.001369	0.864	0.910771101869
0.00137	0.86	0.912359578237
0.001371	0.854	0.905916110907
0.001372	0.86	0.907964757025
0.001373	0.86	0.912359578237
0.001374	0.854	0.916888215651
0.001375	0.852	0.917657888322
0.001376	0.848	0.923523686756
0.001377	0.848	0.927844814611
0.001378	0.854	0.925572255418
0.001379	0.854	0.916888215651
0.00138	0.86	0.923255111007
0.001381	0.86	0.923255111007
0.001382	0.854	0.914704323812
0.001383	0.862	0.913759268079
0.001384	0.858	0.910953346775
0.001385	0.856	0.916113530082
0.001386	0.86	0.916733330909
0.001387	0.852	0.897828491417
0.001388	0.854	0.892571565758
0.001389	0.856	0.891775756567
0.00139	0.85	0.891908067011
0.001391	0.85	0.889662857492
0.001392	0.838	0.878496442793
0.001393	0.822	0.87767647798
0.001394	0.818	0.874571895272
0.001395	0.82	0.876127844552
0.001396	0.81	0.868274150254
0.001397	0.804	0.856495183874
0.001398	0.802	0.861856136487
0.001399	0.802	0.852523313464
0.0014	0.794	0.845910160714
0.001401	0.79	0.837794724261
0.001402	0.776	0.830556439985
0.001403	0.774	0.831218382857
0.001404	0.77	0.839702328209
0.001405	0.768	0.837959426225
0.001406	0.768	0.845089344389
0.001407	0.76	0.842852300228
0.001408	0.768	0.847452653545
0.001409	0.774	0.859606886897
0.00141	0.766	0.859792998343
0.001411	0.756	0.846441964933
0.001412	0.758	0.848195732128
0.001413	0.752	0.84527865228
0.001414	0.75	0.841130192063
0.001415	0.74	0.822435407798
0.001416	0.746	0.832756867279
0.001417	0.746	0.839930949543
0.001418	0.744	0.840514128376
0.001419	0.742	0.843466656128
0.00142	0.748	0.83695639074
0.001421	0.754	0.837546416624
0.001422	0.746	0.832756867279
0.001423	0.742	0.824279078953
0.001424	0.744	0.823689261797
0.001425	0.738	0.815693569915
0.001426	0.75	0.824317899842
0.001427	0.748	0.829756590814
0.001428	0.746	0.81822001931
0.001429	0.748	0.817616046809
0.00143	0.742	0.81205664827
0.001431	0.744	0.808989493133
0.001432	0.744	0.811457947154
0.001433	0.748	0.81270905003
0.001434	0.738	0.800847051565
0.001435	0.734	0.802024937268
0.001436	0.738	0.808304398108
0.001437	0.736	0.808890598289
0.001438	0.732	0.810046912222
0.001439	0.736	0.811359353185
0.00144	0.732	0.807574145203
0.001441	0.736	0.813820619056
0.001442	0.732	0.812512153755
0.001443	0.738	0.818141797001
0.001444	0.738	0.827862307392
0.001445	0.738	0.825442911412
0.001446	0.736	0.818720953683
0.001447	0.732	0.819863403257
0.001448	0.73	0.817985329942
0.001449	0.736	0.826016948979
0.00145	0.734	0.824162605315
0.001451	0.722	0.820192660294
0.001452	0.72	0.818290901819
0.001453	0.72	0.815843122175
0.001454	0.718	0.808996909759
0.001455	0.708	0.804198980352
0.001456	0.718	0.816379813567
0.001457	0.71	0.818474190186
0.001458	0.714	0.819880479094
0.001459	0.708	0.814085990544
0.00146	0.708	0.814085990544
0.001461	0.718	0.823696546065
0.001462	0.722	0.810380157704
0.001463	0.718	0.811465341219
0.001464	0.72	0.820731381147
0.001465	0.718	0.816379813567
0.001466	0.71	0.808640834982
0.001467	0.706	0.807195143692
0.001468	0.704	0.815097540175
0.001469	0.696	0.809681418831
0.00147	0.692	0.808168299304
0.001471	0.684	0.800089994938
0.001472	0.676	0.791848470353
0.001473	0.682	0.790490986666
0.001474	0.678	0.801446192829
0.001475	0.678	0.80393780854
0.001476	0.68	0.803492377064
0.001477	0.672	0.802755255355
0.001478	0.67	0.805667425182
0.001479	0.668	0.806086843957
0.00148	0.662	0.804832901912
0.001481	0.67	0.808146026409
0.001482	0.67	0.798185442112
0.001483	0.654	0.781206758803
0.001484	0.648	0.784917830094
0.001485	0.636	0.784540629923
0.001486	0.632	0.785223535052
0.001487	0.64	0.793977329651
0.001488	0.634	0.792492271256
0.001489	0.634	0.789964556167
0.00149	0.628	0.788426280638
0.001491	0.632	0.787766462856
0.001492	0.632	0.785223535052
0.001493	0.616	0.777524276148
0.001494	0.616	0.767166214063
0.001495	0.62	0.771751255263
0.001496	0.624	0.776288606125
0.001497	0.618	0.764248650637
0.001498	0.612	0.754623084725
0.001499	0.622	0.760996714842
0.0015	0.614	0.754323538013
0.001501	0.618	0.764248650637
0.001502	0.616	0.767166214063
0.001503	0.612	0.770360954358
0.001504	0.608	0.770931903608
0.001505	0.602	0.758680433384
0.001506	0.6	0.761577310586
0.001507	0.602	0.753389673409
0.001508	0.6	0.750999334221
0.001509	0.598	0.743233476103
0.00151	0.59	0.741552425658
0.001511	0.592	0.741306953967
0.001512	0.59	0.741552425658
0.001513	0.596	0.748855126176
0.001514	0.594	0.757075953917
0.001515	0.598	0.76706974911
0.001516	0.598	0.76706974911
0.001517	0.594	0.76496012968
0.001518	0.598	0.761837252962
0.001519	0.596	0.76992467164
0.00152	0.596	0.772517960956
0.001521	0.586	0.765900776863
0.001522	0.594	0.770171409493
0.001523	0.596	0.775102573857
0.001524	0.6	0.782304288624
0.001525	0.6	0.779743547585
0.001526	0.592	0.77041287632
0.001527	0.582	0.766339350419
0.001528	0.588	0.765673559685
0.001529	0.586	0.760660239529
0.00153	0.578	0.750943406656
0.001531	0.582	0.75317726997
0.001532	0.586	0.750069330129
0.001533	0.584	0.742256020521
0.001534	0.582	0.739781048689
0.001535	0.586	0.744717396064
0.001536	0.58	0.737292343647
0.001537	0.574	0.718696041453
0.001538	0.576	0.726790203566
0.001539	0.574	0.735203373224
0.00154	0.574	0.737918694708
0.001541	0.574	0.740624061181
0.001542	0.57	0.738308878451
0.001543	0.564	0.738853165385
0.001544	0.57	0.743706931526
0.001545	0.572	0.743515971584
0.001546	0.572	0.740821166004
0.001547	0.57	0.741012820402
0.001548	0.572	0.746201045295
0.001549	0.568	0.743892465347
0.00155	0.568	0.741199028602
0.001551	0.566	0.738677196074
0.001552	0.564	0.736141290786
0.001553	0.56	0.728285658241
0.001554	0.562	0.73902368027
0.001555	0.556	0.728604144924
0.001556	0.556	0.723093354969
0.001557	0.548	0.71811976717
0.001558	0.554	0.726005509621
0.001559	0.55	0.723532998556
0.00156	0.55	0.717983286714
0.001561	0.552	0.720621953593
0.001562	0.548	0.71811976717
0.001563	0.552	0.720621953593
0.001564	0.548	0.71811976717
0.001565	0.548	0.72642687175
0.001566	0.544	0.729427172513
0.001567	0.546	0.732040982459
0.001568	0.542	0.724041435278
0.001569	0.536	0.724364549105
0.00157	0.54	0.718609768929
0.001571	0.538	0.718718303649
0.001572	0.536	0.713234884172
0.001573	0.536	0.713234884172
0.001574	0.538	0.715930164192
0.001575	0.536	0.713234884172
0.001576	0.534	0.716131272882
0.001577	0.538	0.721495668733
0.001578	0.546	0.729303777585
0.001579	0.546	0.726556260726
0.00158	0.548	0.72642687175
0.001581	0.544	0.7266801222
0.001582	0.538	0.724262383394
0.001583	0.53	0.721872564931
0.001584	0.522	0.710996483817
0.001585	0.528	0.716390954717
0.001586	0.53	0.713512438574
0.001587	0.53	0.719096655534
0.001588	0.536	0.721598226162
0.001589	0.53	0.72463784058
0.00159	0.522	0.71938584918
0.001591	0.518	0.719497046554
0.001592	0.514	0.714005602219
0.001593	0.504	0.70567981408
0.001594	0.5	0.705691150575
0.001595	0.492	0.697091098781
0.001596	0.484	0.68537872742
0.001597	0.484	0.679517475861
0.001598	0.478	0.679349689041
0.001599	0.48	0.68527366796
0.0016	0.472	0.676177491492
0.001601	0.47	0.679043444855
0.001602	0.47	0.679043444855
0.001603	0.468	0.676
0.001604	0.474	0.685072258963
0.001605	0.468	0.687732506139
0.001606	0.466	0.687636531897
0.001607	0.466	0.681794690504
0.001608	0.464	0.678751795578
0.001609	0.464	0.678751795578
0.00161	0.464	0.675798786622
0.001611	0.466	0.672936846963
0.001612	0.46	0.672606868832
0.001613	0.46	0.6666333325
0.001614	0.462	0.666750328084
0.001615	0.458	0.663502825917
0.001616	0.456	0.666381272246
0.001617	0.46	0.669626761711
0.001618	0.458	0.666510314999
0.001619	0.462	0.669743234382
0.00162	0.46	0.669626761711
0.001621	0.46	0.675573830162
0.001622	0.454	0.675191824595
0.001623	0.456	0.678280178098
0.001624	0.454	0.678147476586
0.001625	0.462	0.681583450503
0.001626	0.462	0.678642763168
0.001627	0.458	0.675452440961
0.001628	0.46	0.681469001496
0.001629	0.456	0.684152029888
0.00163	0.454	0.681090302383
0.001631	0.456	0.681222430635
0.001632	0.454	0.678147476586
0.001633	0.448	0.659769656774
0.001634	0.446	0.659608975075
0.001635	0.448	0.671785680109
0.001636	0.45	0.665957956631
0.001637	0.45	0.662947961759
0.001638	0.446	0.650449075639
0.001639	0.436	0.640237455949
0.00164	0.438	0.646649827959
0.001641	0.43	0.642728558569
0.001642	0.432	0.646046437959
0.001643	0.436	0.65261320857
0.001644	0.434	0.646253820105
0.001645	0.422	0.635543861586
0.001646	0.424	0.642046727271
0.001647	0.424	0.642046727271
0.001648	0.424	0.645154245123
0.001649	0.426	0.648478218601
0.00165	0.426	0.648478218601
0.001651	0.426	0.648478218601
0.001652	0.424	0.648246866556
0.001653	0.424	0.648246866556
0.001654	0.418	0.644419118276
0.001655	0.416	0.63792162528
0.001656	0.418	0.638181792282
0.001657	0.416	0.64416147044
0.001658	0.418	0.638181792282
0.001659	0.418	0.638181792282
0.00166	0.418	0.644419118276
0.001661	0.414	0.640783894929
0.001662	0.41	0.6402343321
0.001663	0.402	0.629599872935
0.001664	0.394	0.628302474927
0.001665	0.398	0.632136061303
0.001666	0.4	0.632455532034
0.001667	0.402	0.635921378788
0.001668	0.4	0.635609943283
0.001669	0.394	0.631477632225
0.00167	0.398	0.632136061303
0.001671	0.4	0.632455532034
0.001672	0.39	0.62441973063
0.001673	0.394	0.625111190109
0.001674	0.39	0.62441973063
0.001675	0.39	0.627614531381
0.001676	0.382	0.616503041355
0.001677	0.376	0.608788961792
0.001678	0.376	0.605494838954
0.001679	0.378	0.609192908691
0.00168	0.376	0.608788961792
0.001681	0.372	0.604661888993
0.001682	0.376	0.608788961792
0.001683	0.374	0.608378171864
0.001684	0.372	0.604661888993
0.001685	0.374	0.608378171864
0.001686	0.372	0.607960525034
0.001687	0.372	0.607960525034
0.001688	0.374	0.60508181265
0.001689	0.37	0.600915967503
0.00169	0.372	0.604661888993
0.001691	0.378	0.612467141976
0.001692	0.374	0.608378171864
0.001693	0.37	0.604235053601
0.001694	0.372	0.611241359857
0.001695	0.372	0.607960525034
0.001696	0.366	0.606666300366
0.001697	0.366	0.603360588703
0.001698	0.368	0.593781104448
0.001699	0.374	0.598434624667
0.0017	0.364	0.592877727698
0.001701	0.36	0.588557558782
0.001702	0.362	0.592415394803
0.001703	0.36	0.591945943478
0.001704	0.358	0.591469356772
0.001705	0.356	0.587591694972
0.001706	0.354	0.583681419954
0.001707	0.35	0.586088730484
0.001708	0.356	0.590985617422
0.001709	0.354	0.590494707851
0.00171	0.354	0.590494707851
0.001711	0.352	0.586596965556
0.001712	0.35	0.582666285278
0.001713	0.348	0.585573223432
0.001714	0.346	0.585050425177
0.001715	0.346	0.588459004519
0.001716	0.342	0.587397650659
0.001717	0.338	0.586307086773
0.001718	0.336	0.582326368972
0.001719	0.334	0.578311334836
0.00172	0.336	0.582326368972
0.001721	0.338	0.579444561628
0.001722	0.342	0.580548016963
0.001723	0.34	0.58
0.001724	0.338	0.572499781659
0.001725	0.334	0.571352780688
0.001726	0.33	0.559553393342
0.001727	0.332	0.560157120815
0.001728	0.334	0.560753065083
0.001729	0.332	0.560157120815
0.00173	0.33	0.555967624957
0.001731	0.33	0.555967624957
0.001732	0.326	0.551111603942
0.001733	0.318	0.544863285605
0.001734	0.32	0.552810998443
0.001735	0.324	0.561269988508
0.001736	0.33	0.573672380371
0.001737	0.328	0.569575280362
0.001738	0.322	0.56419500175
0.001739	0.322	0.567728808499
0.00174	0.32	0.56709787515
0.001741	0.32	0.56709787515
0.001742	0.326	0.572471833368
0.001743	0.328	0.573075911202
0.001744	0.324	0.568352003603
0.001745	0.32	0.56709787515
0.001746	0.316	0.558698487558
0.001747	0.318	0.56291740069
0.001748	0.314	0.554440258279
0.001749	0.31	0.549454274713
0.00175	0.31	0.549454274713
0.001751	0.312	0.550141799903
0.001752	0.302	0.54295119486
0.001753	0.298	0.54147576123
0.001754	0.292	0.535477357131
0.001755	0.292	0.531729254414
0.001756	0.292	0.535477357131
0.001757	0.294	0.536249941725
0.001758	0.294	0.528738120434
0.001759	0.29	0.527162214124
0.00176	0.29	0.530942558098
0.001761	0.292	0.531729254414
0.001762	0.298	0.54147576123
0.001763	0.294	0.536249941725
0.001764	0.294	0.536249941725
0.001765	0.292	0.531729254414
0.001766	0.288	0.526361092787
0.001767	0.292	0.531729254414
0.001768	0.292	0.531729254414
0.001769	0.292	0.524152649521
0.00177	0.29	0.523354564325
0.001771	0.29	0.523354564325
0.001772	0.292	0.524152649521
0.001773	0.29	0.527162214124
0.001774	0.29	0.523354564325
0.001775	0.286	0.514007782042
0.001776	0.29	0.527162214124
0.001777	0.29	0.527162214124
0.001778	0.288	0.530147149384
0.001779	0.286	0.525551139281
0.00178	0.286	0.525551139281
0.001781	0.28	0.523067873225
0.001782	0.278	0.52603802144
0.001783	0.284	0.528530036989
0.001784	0.284	0.528530036989
0.001785	0.284	0.532300666917
0.001786	0.274	0.516646881342
0.001787	0.276	0.521367432815
0.001788	0.274	0.520503602293
0.001789	0.276	0.525189489613
0.00179	0.28	0.530659966457
0.001791	0.278	0.529826386659
0.001792	0.274	0.520503602293
0.001793	0.272	0.51963063805
0.001794	0.266	0.520810906184
0.001795	0.266	0.520810906184
0.001796	0.266	0.520810906184
0.001797	0.266	0.520810906184
0.001798	0.266	0.524637017375
0.001799	0.266	0.520810906184
0.0018	0.266	0.520810906184
0.001801	0.268	0.521704897428
0.001802	0.266	0.516956477859
0.001803	0.262	0.515127168765
0.001804	0.264	0.516046509532
0.001805	0.26	0.510294032887
0.001806	0.258	0.509348603611
0.001807	0.256	0.508393548346
0.001808	0.26	0.510294032887
0.001809	0.26	0.510294032887
0.00181	0.264	0.512156226165
0.001811	0.26	0.510294032887
0.001812	0.256	0.504444248654
0.001813	0.252	0.498493731154
0.001814	0.25	0.497493718553
0.001815	0.25	0.505470078244
0.001816	0.252	0.506454341476
0.001817	0.248	0.504475965731
0.001818	0.246	0.503471945594
0.001819	0.25	0.505470078244
0.00182	0.256	0.512312404691
0.001821	0.254	0.511355062554
0.001822	0.248	0.504475965731
0.001823	0.25	0.505470078244
0.001824	0.256	0.51620151104
0.001825	0.258	0.517142146803
0.001826	0.256	0.51620151104
0.001827	0.26	0.51807335388
0.001828	0.26	0.51807335388
0.001829	0.258	0.513260167946
0.00183	0.256	0.512312404691
0.001831	0.25	0.505470078244
0.001832	0.248	0.504475965731
0.001833	0.25	0.509411425078
0.001834	0.238	0.499355584729
0.001835	0.242	0.501433943805
0.001836	0.24	0.49638694584
0.001837	0.24	0.492341345004
0.001838	0.24	0.492341345004
0.001839	0.24	0.492341345004
0.00184	0.24	0.492341345004
0.001841	0.236	0.486111098413
0.001842	0.232	0.475579646326
0.001843	0.23	0.474447046571
0.001844	0.228	0.473303285431
0.001845	0.234	0.472487036859
0.001846	0.232	0.471355492171
0.001847	0.232	0.471355492171
0.001848	0.234	0.472487036859
0.001849	0.234	0.468234983742
0.00185	0.234	0.476701164253
0.001851	0.234	0.476701164253
0.001852	0.236	0.477811678384
0.001853	0.238	0.478911265267
0.001854	0.24	0.48
0.001855	0.24	0.48
0.001856	0.236	0.477811678384
0.001857	0.238	0.478911265267
0.001858	0.238	0.478911265267
0.001859	0.234	0.476701164253
0.00186	0.234	0.476701164253
0.001861	0.234	0.476701164253
0.001862	0.234	0.472487036859
0.001863	0.232	0.471355492171
0.001864	0.234	0.472487036859
0.001865	0.236	0.473607432374
0.001866	0.236	0.473607432374
0.001867	0.236	0.473607432374
0.001868	0.234	0.468234983742
0.001869	0.232	0.467093138464
0.00187	0.234	0.468234983742
0.001871	0.234	0.468234983742
0.001872	0.234	0.472487036859
0.001873	0.234	0.476701164253
0.001874	0.23	0.474447046571
0.001875	0.224	0.470981952945
0.001876	0.218	0.463115536341
0.001877	0.214	0.460656053906
0.001878	0.216	0.461891762213
0.001879	0.216	0.461891762213
0.00188	0.21	0.453762052182
0.001881	0.212	0.455034064659
0.001882	0.208	0.452477623756
0.001883	0.206	0.451180673345
0.001884	0.21	0.453762052182
0.001885	0.206	0.451180673345
0.001886	0.208	0.452477623756
0.001887	0.202	0.444067562427
0.001888	0.206	0.446725866724
0.001889	0.206	0.446725866724
0.00189	0.208	0.448035712862
0.001891	0.206	0.446725866724
0.001892	0.204	0.445403188134
0.001893	0.2	0.4472135955
0.001894	0.208	0.461233129773
0.001895	0.204	0.454295058305
0.001896	0.204	0.454295058305
0.001897	0.206	0.455591922668
0.001898	0.202	0.452985650987
0.001899	0.202	0.452985650987
0.0019	0.198	0.45032876879
0.001901	0.194	0.447620374871
0.001902	0.194	0.44312977783
0.001903	0.192	0.43719103376
0.001904	0.192	0.43719103376
0.001905	0.196	0.439981817806
0.001906	0.194	0.438593205602
0.001907	0.192	0.43719103376
0.001908	0.198	0.441356998358
0.001909	0.194	0.438593205602
0.00191	0.196	0.439981817806
0.001911	0.194	0.438593205602
0.001912	0.192	0.441742006153
0.001913	0.192	0.441742006153
0.001914	0.192	0.441742006153
0.001915	0.19	0.440340777126
0.001916	0.192	0.441742006153
0.001917	0.182	0.429972092118
0.001918	0.182	0.429972092118
0.001919	0.184	0.42207108406
0.00192	0.182	0.420566284906
0.001921	0.186	0.423561093586
0.001922	0.188	0.425036469024
0.001923	0.184	0.426783317387
0.001924	0.178	0.412693590936
0.001925	0.176	0.411125285041
0.001926	0.176	0.411125285041
0.001927	0.178	0.417511676483
0.001928	0.174	0.414395945926
0.001929	0.174	0.414395945926
0.00193	0.178	0.417511676483
0.001931	0.18	0.419046536795
0.001932	0.178	0.417511676483
0.001933	0.176	0.415961536683
0.001934	0.174	0.419194465612
0.001935	0.174	0.419194465612
0.001936	0.178	0.422274792049
0.001937	0.176	0.420742201354
0.001938	0.17	0.406324993078
0.001939	0.168	0.404692475838
0.00194	0.166	0.403043421978
0.001941	0.166	0.403043421978
0.001942	0.168	0.404692475838
0.001943	0.168	0.404692475838
0.001944	0.17	0.406324993078
0.001945	0.164	0.401377627677
0.001946	0.16	0.397994974843
0.001947	0.166	0.403043421978
0.001948	0.166	0.403043421978
0.001949	0.164	0.401377627677
0.00195	0.162	0.39969488363
0.001951	0.158	0.396277680421
0.001952	0.156	0.394542773347
0.001953	0.156	0.394542773347
0.001954	0.158	0.401292910478
0.001955	0.16	0.402988833592
0.001956	0.162	0.404667764963
0.001957	0.16	0.402988833592
0.001958	0.16	0.402988833592
0.001959	0.166	0.40797548946
0.00196	0.16	0.397994974843
0.001961	0.156	0.389440624486
0.001962	0.156	0.389440624486
0.001963	0.156	0.389440624486
0.001964	0.158	0.391198159505
0.001965	0.162	0.39969488363
0.001966	0.162	0.39969488363
0.001967	0.16	0.397994974843
0.001968	0.162	0.39969488363
0.001969	0.162	0.39969488363
0.00197	0.158	0.396277680421
0.001971	0.158	0.396277680421
0.001972	0.156	0.394542773347
0.001973	0.156	0.394542773347
0.001974	0.154	0.39279002024
0.001975	0.15	0.389230009121
0.001976	0.152	0.391019181115
0.001977	0.152	0.391019181115
0.001978	0.154	0.39279002024
0.001979	0.154	0.39279002024
0.00198	0.156	0.394542773347
0.001981	0.154	0.39279002024
0.001982	0.154	0.39279002024
0.001983	0.152	0.391019181115
0.001984	0.156	0.394542773347
0.001985	0.156	0.394542773347
0.001986	0.154	0.387664803664
0.001987	0.15	0.378813938498
0.001988	0.146	0.375078658417
0.001989	0.148	0.376956230881
0.00199	0.144	0.367782544447
0.001991	0.144	0.367782544447
0.001992	0.144	0.367782544447
0.001993	0.142	0.365836028844
0.001994	0.146	0.375078658417
0.001995	0.144	0.37318092127
0.001996	0.146	0.375078658417
0.001997	0.144	0.37318092127
0.001998	0.144	0.37318092127
[truncated: 8,002 more rows]
