# Supplementary material for: The Influence of Synaptic Size on AMPA Receptor Activation: A Monte Carlo Model
Source: PLoS One. 2015 Jun 24;10(6):e0130924. doi: 10.1371/journal.pone.0130924 (PMC4479604; doi:10.1371/journal.pone.0130924)
Supplement: S1 Dataset — This package contains the experimental data used as basis for the analysis presented in the paper. (ZIP) [file pone.0130924.s001.zip › S1 Simulation data/test/1644_8909_152_199.csv]

time	AMPA.O.mean	AMPA.O.stdev
0.0	0.0	0.0
1e-06	0.0	0.0
2e-06	0.054	0.234699808266
3e-06	0.228	0.464775214485
4e-06	0.57	0.721872564931
5e-06	0.952	0.947468205271
6e-06	1.464	1.17843285765
7e-06	2.05	1.38401589586
8e-06	2.698	1.53192558566
9e-06	3.372	1.74745987078
1e-05	4.078	1.92247652782
1.1e-05	4.772	2.11565970799
1.2e-05	5.466	2.30669547188
1.3e-05	6.188	2.41591721712
1.4e-05	6.872	2.53763984836
1.5e-05	7.552	2.59293193123
1.6e-05	8.13	2.72416959824
1.7e-05	8.704	2.76846238913
1.8e-05	9.274	2.89808971566
1.9e-05	9.81	3.00231577287
2e-05	10.338	3.09641017955
2.1e-05	10.834	3.20724866513
2.2e-05	11.318	3.32217940515
2.3e-05	11.834	3.35357182717
2.4e-05	12.282	3.39742196378
2.5e-05	12.658	3.48669413628
2.6e-05	13.026	3.4896022696
2.7e-05	13.338	3.53266981191
2.8e-05	13.672	3.58446871935
2.9e-05	13.978	3.62015414036
3e-05	14.246	3.69506211044
3.1e-05	14.536	3.7625395679
3.2e-05	14.788	3.75753323339
3.3e-05	15.034	3.766277207
3.4e-05	15.316	3.83720523298
3.5e-05	15.474	3.83788014404
3.6e-05	15.72	3.90712170274
3.7e-05	15.906	3.93562752303
3.8e-05	16.006	3.94993215132
3.9e-05	16.182	4.00210894404
4e-05	16.382	4.03783060566
4.1e-05	16.474	4.03005260512
4.2e-05	16.584	3.98232896682
4.3e-05	16.692	4.02357254191
4.4e-05	16.772	3.95474600954
4.5e-05	16.846	3.99127598645
4.6e-05	16.878	4.01087471756
4.7e-05	16.86	4.05812764708
4.8e-05	16.936	4.08410381846
4.9e-05	17.012	4.06839722741
5e-05	16.976	4.01788800242
5.1e-05	17.046	4.03086640811
5.2e-05	17.054	4.00388361469
5.3e-05	17.134	4.02045320828
5.4e-05	17.144	3.96979394931
5.5e-05	17.138	3.93433043859
5.6e-05	17.128	3.9804039996
5.7e-05	17.158	3.98108477679
5.8e-05	17.126	3.94437878506
5.9e-05	17.106	3.96670694657
6e-05	17.136	3.99017593597
6.1e-05	17.132	3.97977084767
6.2e-05	17.12	3.99719901931
6.3e-05	17.104	3.95893723113
6.4e-05	17.078	3.94815349246
6.5e-05	17.124	3.92741950904
6.6e-05	17.146	3.93353327175
6.7e-05	17.126	3.96561773246
6.8e-05	17.088	3.98500388958
6.9e-05	17.116	3.9550656126
7e-05	17.092	3.96327339456
7.1e-05	17.05	3.94860734943
7.2e-05	16.99	3.96609379617
7.3e-05	16.952	3.99320623059
7.4e-05	16.932	3.95112338456
7.5e-05	16.894	3.92769194311
7.6e-05	16.88	3.91734604037
7.7e-05	16.886	3.91675937479
7.8e-05	16.874	3.94032029155
7.9e-05	16.834	3.93629826106
8e-05	16.796	3.92713432416
8.1e-05	16.72	3.91019181115
8.2e-05	16.692	3.8978373491
8.3e-05	16.646	3.87513664275
8.4e-05	16.538	3.87666815706
8.5e-05	16.514	3.86339280944
8.6e-05	16.456	3.89102351573
8.7e-05	16.422	3.85744941639
8.8e-05	16.376	3.84013333102
8.9e-05	16.326	3.86674591873
9e-05	16.302	3.91034474184
9.1e-05	16.248	3.89133601736
9.2e-05	16.2	3.87969070932
9.3e-05	16.144	3.93944970776
9.4e-05	16.146	3.93099020604
9.5e-05	16.072	3.93329581903
9.6e-05	16.008	3.96786290086
9.7e-05	15.978	3.96049441358
9.8e-05	15.95	3.95771398663
9.9e-05	15.888	3.99292574436
0.0001	15.868	3.99381722166
0.000101	15.828	3.97924817019
0.000102	15.814	4.02584202373
0.000103	15.774	4.04659412346
0.000104	15.734	4.00390359524
0.000105	15.7	4.00124980475
0.000106	15.66	3.99354479129
0.000107	15.658	3.97052087263
0.000108	15.642	3.95295282036
0.000109	15.632	3.93606097514
0.00011	15.586	3.94190360105
0.000111	15.518	3.92398725788
0.000112	15.478	3.89634649383
0.000113	15.434	3.87526050737
0.000114	15.372	3.86077919597
0.000115	15.306	3.8163286022
0.000116	15.288	3.80749996717
0.000117	15.268	3.85021765619
0.000118	15.22	3.8313966122
0.000119	15.136	3.77855845528
0.00012	15.122	3.7633915555
0.000121	15.046	3.79577185827
0.000122	15.026	3.78699405862
0.000123	15.008	3.81522423981
0.000124	14.966	3.75084577129
0.000125	14.958	3.73741033337
0.000126	14.932	3.77615889496
0.000127	14.886	3.79170199251
0.000128	14.884	3.7897947174
0.000129	14.848	3.76946892811
0.00013	14.81	3.76641739588
0.000131	14.78	3.76398724759
0.000132	14.734	3.7782593876
0.000133	14.73	3.77267809387
0.000134	14.67	3.78432292491
0.000135	14.646	3.79376910209
0.000136	14.648	3.78154677348
0.000137	14.61	3.7563146833
0.000138	14.546	3.77463693618
0.000139	14.506	3.81286821173
0.00014	14.494	3.73496506008
0.000141	14.462	3.72727192461
0.000142	14.422	3.68400814331
0.000143	14.394	3.69631762704
0.000144	14.382	3.67968422558
0.000145	14.312	3.66314837264
0.000146	14.318	3.62889459753
0.000147	14.258	3.63640426795
0.000148	14.232	3.66744815914
0.000149	14.204	3.65874076699
0.00015	14.148	3.60861413842
0.000151	14.114	3.60347110437
0.000152	14.068	3.61322238452
0.000153	14.01	3.61357164036
0.000154	13.964	3.58590351237
0.000155	13.966	3.56662922099
0.000156	13.942	3.57751813413
0.000157	13.884	3.58866883398
0.000158	13.858	3.59302602273
0.000159	13.808	3.60099097472
0.00016	13.776	3.59803057241
0.000161	13.71	3.63509284613
0.000162	13.644	3.63610560903
0.000163	13.62	3.610484732
0.000164	13.63	3.59125326314
0.000165	13.636	3.56139073958
0.000166	13.6	3.56314467851
0.000167	13.532	3.53340855266
0.000168	13.516	3.5346490632
0.000169	13.454	3.53891000168
0.00017	13.416	3.50184865464
0.000171	13.422	3.53834933267
0.000172	13.406	3.54022089706
0.000173	13.316	3.52535728686
0.000174	13.272	3.53864606877
0.000175	13.228	3.54795941352
0.000176	13.204	3.56291790531
0.000177	13.172	3.55617997295
0.000178	13.124	3.53392473038
0.000179	13.09	3.53693370026
0.00018	13.042	3.51001937317
0.000181	12.97	3.52435809758
0.000182	12.91	3.5465335188
0.000183	12.87	3.53172762257
0.000184	12.846	3.52339098029
0.000185	12.812	3.51406545187
0.000186	12.826	3.48363660562
0.000187	12.796	3.47482143426
0.000188	12.786	3.48313134981
0.000189	12.748	3.51290421162
0.00019	12.714	3.51741439128
0.000191	12.656	3.55832320061
0.000192	12.626	3.55163680576
0.000193	12.602	3.54959096235
0.000194	12.572	3.5106717306
0.000195	12.508	3.47418134242
0.000196	12.472	3.50331500154
0.000197	12.394	3.50353592817
0.000198	12.366	3.50828220074
0.000199	12.296	3.51061020337
0.0002	12.242	3.52639135661
0.000201	12.184	3.52393870548
0.000202	12.182	3.52546110459
0.000203	12.174	3.50538500025
0.000204	12.154	3.50632057861
0.000205	12.166	3.51830129466
0.000206	12.12	3.47067716736
0.000207	12.09	3.48280059722
0.000208	12.034	3.48035113171
0.000209	12.004	3.49284754892
0.00021	11.922	3.47791834292
0.000211	11.898	3.47614671727
0.000212	11.872	3.47269578282
0.000213	11.854	3.45726539334
0.000214	11.848	3.42766626147
0.000215	11.802	3.38980766416
0.000216	11.764	3.3740634256
0.000217	11.732	3.40237799193
0.000218	11.706	3.36920821559
0.000219	11.64	3.37555921293
0.00022	11.644	3.35339589074
0.000221	11.614	3.34260437384
0.000222	11.572	3.30889951494
0.000223	11.562	3.27447033885
0.000224	11.54	3.28456998708
0.000225	11.53	3.29501138086
0.000226	11.484	3.2920729032
0.000227	11.414	3.33985089488
0.000228	11.394	3.33268120288
0.000229	11.338	3.29480742988
0.00023	11.326	3.31598009644
0.000231	11.254	3.31081319316
0.000232	11.244	3.28701445084
0.000233	11.246	3.24245030802
0.000234	11.23	3.26513399419
0.000235	11.204	3.2320866325
0.000236	11.172	3.21036072739
0.000237	11.17	3.17192370652
0.000238	11.146	3.17815732776
0.000239	11.116	3.17215132048
0.00024	11.128	3.19806441461
0.000241	11.074	3.19695542665
0.000242	11.06	3.17559443254
0.000243	11.052	3.20020249359
0.000244	11.01	3.19341509986
0.000245	10.99	3.18337870823
0.000246	10.968	3.17411026904
0.000247	10.904	3.20293365526
0.000248	10.846	3.17463131718
0.000249	10.818	3.17944586367
0.00025	10.782	3.17592128366
0.000251	10.748	3.20007749906
0.000252	10.724	3.18116708143
0.000253	10.684	3.17303387943
0.000254	10.646	3.17752796998
0.000255	10.604	3.20674040109
0.000256	10.598	3.19443203089
0.000257	10.544	3.1793181659
0.000258	10.502	3.19530843582
0.000259	10.54	3.18816561678
0.00026	10.516	3.17580603942
0.000261	10.468	3.14658163727
0.000262	10.456	3.15595690718
0.000263	10.412	3.11420230557
0.000264	10.41	3.11414514755
0.000265	10.378	3.1577073962
0.000266	10.358	3.12503375982
0.000267	10.328	3.14076678536
0.000268	10.284	3.13294494047
0.000269	10.268	3.10936906783
0.00027	10.254	3.11022250008
0.000271	10.226	3.08786722512
0.000272	10.218	3.03355830668
0.000273	10.198	3.03822250666
0.000274	10.164	3.02276429779
0.000275	10.134	3.00799667553
0.000276	10.126	3.01299253235
0.000277	10.074	3.01007043107
0.000278	10.056	3.02404761867
0.000279	10.03	3.02739161656
0.00028	10.024	3.02248639368
0.000281	10.006	3.04597504914
0.000282	9.976	3.03766752624
0.000283	9.922	3.05809025374
0.000284	9.918	3.08014220451
0.000285	9.906	3.06613176494
0.000286	9.84	3.03618181274
0.000287	9.826	3.02121233944
0.000288	9.798	3.0148293484
0.000289	9.75	3.02183718953
0.00029	9.714	2.98600133958
0.000291	9.656	2.98155395725
0.000292	9.592	2.98756355581
0.000293	9.596	2.98006442883
0.000294	9.576	2.96246924035
0.000295	9.566	2.98356230034
0.000296	9.55	2.99658138551
0.000297	9.482	2.99026353354
0.000298	9.482	3.00760303232
0.000299	9.45	2.99924990623
0.0003	9.422	2.97723294352
0.000301	9.408	2.997588364
0.000302	9.39	3.01759838282
0.000303	9.332	2.98894228783
0.000304	9.31	2.99364326532
0.000305	9.29	2.99297510848
0.000306	9.274	2.9837768013
0.000307	9.23	2.98280069733
0.000308	9.204	2.9520135501
0.000309	9.18	2.95086428017
0.00031	9.186	2.95218630848
0.000311	9.164	2.95856451679
0.000312	9.162	2.95968849712
0.000313	9.152	2.95040607375
0.000314	9.11	2.94582755775
0.000315	9.114	2.96799663073
0.000316	9.056	2.93135872933
0.000317	9.046	2.92572794361
0.000318	9.024	2.89817597809
0.000319	9.014	2.87711730731
0.00032	8.982	2.86176099631
0.000321	8.936	2.87191643332
0.000322	8.908	2.87950273485
0.000323	8.894	2.93917743595
0.000324	8.86	2.9651981384
0.000325	8.87	2.95585858931
0.000326	8.854	2.96929015086
0.000327	8.834	2.94320301712
0.000328	8.808	2.97441355564
0.000329	8.774	3.00115377813
0.00033	8.772	2.97792142274
0.000331	8.774	2.97840964275
0.000332	8.746	3.00224649221
0.000333	8.708	2.98843370346
0.000334	8.684	2.96380566165
0.000335	8.66	2.95709316728
0.000336	8.63	2.94569176935
0.000337	8.606	2.92758671947
0.000338	8.592	2.8985403223
0.000339	8.564	2.92059993837
0.00034	8.516	2.91028246052
0.000341	8.498	2.90275662087
0.000342	8.456	2.85448138897
0.000343	8.434	2.86594556822
0.000344	8.402	2.88589604802
0.000345	8.414	2.88211797121
0.000346	8.374	2.83727404387
0.000347	8.372	2.83295181745
0.000348	8.36	2.84154887341
0.000349	8.352	2.82844409526
0.00035	8.306	2.83555356148
0.000351	8.29	2.80960851365
0.000352	8.238	2.81520088093
0.000353	8.254	2.77587535743
0.000354	8.23	2.74246239719
0.000355	8.25	2.7567190644
0.000356	8.218	2.72221894784
0.000357	8.196	2.72352418752
0.000358	8.19	2.72284777393
0.000359	8.158	2.73661031205
0.00036	8.12	2.73378857997
0.000361	8.088	2.72694994454
0.000362	8.05	2.72607776852
0.000363	8.046	2.71585787552
0.000364	8.038	2.740174447
0.000365	8.034	2.72191917588
0.000366	8.058	2.72151354948
0.000367	8.042	2.74667726535
0.000368	8.034	2.7453313097
0.000369	8.022	2.76288182882
0.00037	7.988	2.75533228486
0.000371	7.97	2.77220129139
0.000372	7.912	2.76916160597
0.000373	7.914	2.77319382662
0.000374	7.874	2.71627023692
0.000375	7.838	2.67876016097
0.000376	7.826	2.68844267188
0.000377	7.798	2.6610516718
0.000378	7.794	2.61602064212
0.000379	7.794	2.64112930392
0.00038	7.782	2.61351793566
0.000381	7.788	2.61439400244
0.000382	7.768	2.61651982603
0.000383	7.762	2.60410368457
0.000384	7.74	2.59776827296
0.000385	7.728	2.60730051969
0.000386	7.708	2.63945752002
0.000387	7.706	2.65246376036
0.000388	7.68	2.63013307648
0.000389	7.662	2.63813494727
0.00039	7.63	2.63611456504
0.000391	7.59	2.62104940816
0.000392	7.56	2.6241951147
0.000393	7.528	2.64598110349
0.000394	7.5	2.61495697861
0.000395	7.48	2.58333118279
0.000396	7.462	2.55118717463
0.000397	7.418	2.5657895471
0.000398	7.402	2.55820171214
0.000399	7.344	2.5341002348
0.0004	7.324	2.52646472368
0.000401	7.29	2.54674301805
0.000402	7.268	2.55424665998
0.000403	7.252	2.55587480132
0.000404	7.202	2.5316389948
0.000405	7.202	2.54581931802
0.000406	7.2	2.54479861679
0.000407	7.186	2.52416402003
0.000408	7.18	2.54707675581
0.000409	7.144	2.55250151812
0.00041	7.122	2.53754132971
0.000411	7.088	2.5369777295
0.000412	7.104	2.54109897485
0.000413	7.054	2.52330814607
0.000414	7.028	2.50184252102
0.000415	7.014	2.53017864982
0.000416	7.014	2.49836026225
0.000417	7.006	2.44825733942
0.000418	7.0	2.41826384003
0.000419	6.986	2.41615479637
0.00042	6.982	2.42191577062
0.000421	6.976	2.40404326084
0.000422	6.984	2.39327056557
0.000423	6.99	2.41120301924
0.000424	6.98	2.41238471227
0.000425	6.976	2.45589576326
0.000426	6.926	2.43156821825
0.000427	6.882	2.42571144203
0.000428	6.886	2.43248926
0.000429	6.892	2.46988582732
0.00043	6.856	2.46480506329
0.000431	6.808	2.4574653609
0.000432	6.816	2.46538921876
0.000433	6.798	2.47410509073
0.000434	6.804	2.48627914764
0.000435	6.786	2.51002071705
0.000436	6.774	2.48976384422
0.000437	6.744	2.49528836009
0.000438	6.716	2.50186810204
0.000439	6.708	2.47845435705
0.00044	6.7	2.46292509021
0.000441	6.678	2.44996244869
0.000442	6.668	2.45881597522
0.000443	6.646	2.45452317162
0.000444	6.636	2.44938849511
0.000445	6.61	2.44579230516
0.000446	6.598	2.41089112156
0.000447	6.542	2.4025478143
0.000448	6.5	2.3970815589
0.000449	6.496	2.42280498596
0.00045	6.456	2.38915549933
0.000451	6.416	2.34668787869
0.000452	6.392	2.3251528982
0.000453	6.388	2.34125094768
0.000454	6.36	2.34059821413
0.000455	6.334	2.34231594795
0.000456	6.282	2.33119625943
0.000457	6.274	2.31234167026
0.000458	6.282	2.32432269705
0.000459	6.234	2.34077850298
0.00046	6.242	2.30291901725
0.000461	6.214	2.29351346192
0.000462	6.222	2.31359374135
0.000463	6.194	2.32128498897
0.000464	6.206	2.31852625605
0.000465	6.214	2.31693849724
0.000466	6.202	2.2972148354
0.000467	6.168	2.29429204767
0.000468	6.148	2.31302745336
0.000469	6.1	2.30521148704
0.00047	6.088	2.28040698122
0.000471	6.106	2.2835857768
0.000472	6.104	2.27534261156
0.000473	6.072	2.25095890678
0.000474	6.056	2.24162084216
0.000475	6.07	2.23362933362
0.000476	6.066	2.24268678152
0.000477	6.054	2.23675747456
0.000478	6.036	2.22771272834
0.000479	6.006	2.21764830395
0.00048	5.97	2.22735268873
0.000481	5.964	2.26333912616
0.000482	5.938	2.26233419282
0.000483	5.91	2.24897754546
0.000484	5.858	2.25960970081
0.000485	5.836	2.25057859227
0.000486	5.816	2.25879259783
0.000487	5.772	2.23517695049
0.000488	5.76	2.22225111092
0.000489	5.758	2.2143703394
0.00049	5.736	2.20868829852
0.000491	5.708	2.21240502621
0.000492	5.694	2.2172875321
0.000493	5.674	2.2180450852
0.000494	5.662	2.25471860772
0.000495	5.648	2.25035463872
0.000496	5.636	2.23953209399
0.000497	5.622	2.25812222876
0.000498	5.614	2.23897387211
0.000499	5.61	2.23022420398
0.0005	5.592	2.19397721046
0.000501	5.556	2.19063095934
0.000502	5.532	2.18288249798
0.000503	5.526	2.16733107762
0.000504	5.508	2.15637102559
0.000505	5.508	2.17759867744
0.000506	5.486	2.15169793419
0.000507	5.49	2.17023040251
0.000508	5.486	2.12174550783
0.000509	5.474	2.1282208532
0.00051	5.452	2.11179923288
0.000511	5.448	2.12398116752
0.000512	5.428	2.1130111216
0.000513	5.4	2.09475535564
0.000514	5.386	2.11116176547
0.000515	5.392	2.12469668424
0.000516	5.36	2.13504098321
0.000517	5.346	2.14622552403
0.000518	5.318	2.15890620454
0.000519	5.31	2.15357841743
0.00052	5.312	2.18143439049
0.000521	5.296	2.18823764706
0.000522	5.274	2.17874367469
0.000523	5.24	2.17218783718
0.000524	5.246	2.1664450143
0.000525	5.214	2.17720095536
0.000526	5.202	2.17651005052
0.000527	5.226	2.17506873455
0.000528	5.218	2.16390295531
0.000529	5.192	2.14549201816
0.00053	5.154	2.14342809536
0.000531	5.148	2.134032802
0.000532	5.12	2.12075458269
0.000533	5.126	2.14525616186
0.000534	5.116	2.18964472004
0.000535	5.094	2.16637115934
0.000536	5.064	2.15868107881
0.000537	5.052	2.14971998177
0.000538	5.05	2.1362350058
0.000539	5.028	2.1201924441
0.00054	5.028	2.13054359261
0.000541	5.02	2.14
0.000542	5.01	2.11988207219
0.000543	4.978	2.10749045075
0.000544	4.962	2.09965616233
0.000545	4.956	2.12274916088
0.000546	4.952	2.12642799079
0.000547	4.958	2.15968423618
0.000548	4.934	2.17293442147
0.000549	4.912	2.15505359562
0.00055	4.896	2.13475619217
0.000551	4.866	2.14663550702
0.000552	4.846	2.12280097984
0.000553	4.834	2.09820018111
0.000554	4.826	2.11275270678
0.000555	4.804	2.10180493862
0.000556	4.8	2.09761769634
0.000557	4.77	2.10073796557
0.000558	4.762	2.09030045687
0.000559	4.74	2.09294051516
0.00056	4.75	2.09368096901
0.000561	4.766	2.10315096938
0.000562	4.758	2.11457702626
0.000563	4.748	2.10439920167
0.000564	4.742	2.09652951327
0.000565	4.688	2.09634348331
0.000566	4.7	2.09427791852
0.000567	4.682	2.08443661453
0.000568	4.7	2.11896201004
0.000569	4.692	2.12629631049
0.00057	4.666	2.09438391896
0.000571	4.656	2.07018453284
0.000572	4.638	2.08013364955
0.000573	4.628	2.04392172061
0.000574	4.628	2.04489999755
0.000575	4.614	2.03101058589
0.000576	4.576	2.01201988062
0.000577	4.58	2.00489401216
0.000578	4.56	2.00459472213
0.000579	4.572	2.0161388841
0.00058	4.552	1.99982399226
0.000581	4.532	1.98418144332
0.000582	4.486	1.98338196019
0.000583	4.474	1.9782123243
0.000584	4.46	1.95560732255
0.000585	4.454	1.96567647389
0.000586	4.448	1.97466351564
0.000587	4.428	1.98010504772
0.000588	4.398	1.9727128529
0.000589	4.4	1.97281524731
0.00059	4.402	1.96682383553
0.000591	4.406	1.96600203459
0.000592	4.388	1.95075780147
0.000593	4.366	1.96062337026
0.000594	4.354	1.96892965847
0.000595	4.36	1.98856732348
0.000596	4.332	2.00942180739
0.000597	4.32	2.02326468857
0.000598	4.292	2.02156770849
0.000599	4.268	2.01895418472
0.0006	4.286	2.03671402018
0.000601	4.256	2.04217139339
0.000602	4.226	2.01169679624
0.000603	4.224	2.01440413026
0.000604	4.212	1.9927508625
0.000605	4.23	2.00726181651
0.000606	4.23	2.00127459385
0.000607	4.206	1.98382559717
0.000608	4.226	1.99472404106
0.000609	4.23	1.99927486855
0.00061	4.204	1.98856330048
0.000611	4.18	1.95642531163
0.000612	4.17	1.96496819313
0.000613	4.182	1.96592878813
0.000614	4.18	1.96662146841
0.000615	4.156	1.96256566769
0.000616	4.128	1.94926037255
0.000617	4.122	1.9378121684
0.000618	4.118	1.94732534519
0.000619	4.116	1.94487634568
0.00062	4.082	1.93165110721
0.000621	4.058	1.90121960857
0.000622	4.032	1.88440335385
0.000623	4.022	1.86158964329
0.000624	4.016	1.86540719415
0.000625	3.992	1.86223951199
0.000626	3.98	1.8589244202
0.000627	3.968	1.85660335021
0.000628	3.956	1.87458368712
0.000629	3.954	1.88782520377
0.00063	3.934	1.89779977869
0.000631	3.914	1.87899015431
0.000632	3.91	1.87667258732
0.000633	3.904	1.88222846647
0.000634	3.88	1.89251155875
0.000635	3.858	1.87238778035
0.000636	3.856	1.8717008308
0.000637	3.848	1.85064745427
0.000638	3.848	1.84740250081
0.000639	3.85	1.83071024469
0.00064	3.848	1.84523602826
0.000641	3.858	1.85629631255
0.000642	3.848	1.85712035151
0.000643	3.834	1.8586134617
0.000644	3.838	1.85465791994
0.000645	3.83	1.86040318211
0.000646	3.824	1.86145749347
0.000647	3.82	1.85029727341
0.000648	3.826	1.84383404893
0.000649	3.8	1.86010752377
0.00065	3.772	1.85688341045
0.000651	3.756	1.8548487809
0.000652	3.746	1.84756163632
0.000653	3.724	1.85575429408
0.000654	3.704	1.83313501958
0.000655	3.688	1.81622025096
0.000656	3.67	1.8234856731
0.000657	3.666	1.82495041029
0.000658	3.662	1.8373230527
0.000659	3.638	1.81299641478
0.00066	3.66	1.82109856955
0.000661	3.672	1.82220086708
0.000662	3.654	1.84777812521
0.000663	3.634	1.82319609477
0.000664	3.614	1.79248542532
0.000665	3.612	1.79372684654
0.000666	3.61	1.79385060693
0.000667	3.596	1.80021776461
0.000668	3.598	1.81118635154
0.000669	3.584	1.80746894856
0.00067	3.578	1.79775304199
0.000671	3.57	1.7980823118
0.000672	3.574	1.80901188498
0.000673	3.58	1.82745724984
0.000674	3.56	1.82164760588
0.000675	3.548	1.82967100868
0.000676	3.53	1.82677311125
0.000677	3.52	1.79710878914
0.000678	3.518	1.80046549537
0.000679	3.52	1.79933320983
0.00068	3.518	1.79044016934
0.000681	3.508	1.79274538069
0.000682	3.496	1.78269010206
0.000683	3.482	1.80601107416
0.000684	3.48	1.79376698598
0.000685	3.49	1.82370502001
0.000686	3.482	1.82473998148
0.000687	3.47	1.83986412542
0.000688	3.452	1.80878301628
0.000689	3.454	1.83626904347
0.00069	3.436	1.84334044604
0.000691	3.442	1.84462353883
0.000692	3.444	1.8608772125
0.000693	3.416	1.84687411591
0.000694	3.41	1.84767421371
0.000695	3.4	1.83956516601
0.000696	3.362	1.84145485962
0.000697	3.336	1.82950922381
0.000698	3.336	1.82403508738
0.000699	3.32	1.83455716727
0.0007	3.324	1.83058023588
0.000701	3.314	1.8186269546
0.000702	3.314	1.82959121117
0.000703	3.308	1.81690285926
0.000704	3.29	1.81160150143
0.000705	3.284	1.80868571068
0.000706	3.276	1.80217202287
0.000707	3.272	1.79499749303
0.000708	3.268	1.77318244972
0.000709	3.228	1.76635670237
0.00071	3.222	1.75291642699
0.000711	3.208	1.75634165241
0.000712	3.204	1.75567195113
0.000713	3.188	1.7333943579
0.000714	3.176	1.7404091473
0.000715	3.172	1.76703593625
0.000716	3.184	1.76922129763
0.000717	3.182	1.77450725555
0.000718	3.192	1.78301317998
0.000719	3.192	1.7908478439
0.00072	3.192	1.79642311274
0.000721	3.182	1.80024331689
0.000722	3.178	1.79285136026
0.000723	3.164	1.78468596677
0.000724	3.15	1.77637270864
0.000725	3.14	1.73447398366
0.000726	3.138	1.72248541358
0.000727	3.126	1.72688274066
0.000728	3.12	1.71976742614
0.000729	3.118	1.72164920933
0.00073	3.118	1.73322704802
0.000731	3.118	1.72164920933
0.000732	3.108	1.71006900446
0.000733	3.088	1.70301379912
0.000734	3.072	1.71196261641
0.000735	3.054	1.71437568812
0.000736	3.04	1.71184111412
0.000737	3.054	1.69796466394
0.000738	3.06	1.68534862862
0.000739	3.05	1.67913668294
0.00074	3.044	1.67870902779
0.000741	3.026	1.66051919591
0.000742	3.008	1.66130551074
0.000743	3.008	1.66731400762
0.000744	3.01	1.67149633562
0.000745	2.988	1.68874391191
0.000746	2.982	1.68572714281
0.000747	2.96	1.66685332288
0.000748	2.954	1.67448021786
0.000749	2.932	1.66954365022
0.00075	2.924	1.67159325196
0.000751	2.898	1.66960953519
0.000752	2.912	1.66621007079
0.000753	2.89	1.64374572243
0.000754	2.89	1.65828224377
0.000755	2.9	1.66312958004
0.000756	2.872	1.65396976998
0.000757	2.874	1.6425967247
0.000758	2.854	1.63972070793
0.000759	2.864	1.63875074371
0.00076	2.86	1.63597065988
0.000761	2.858	1.62290973255
0.000762	2.846	1.62427953259
0.000763	2.846	1.62796928718
0.000764	2.838	1.635773823
0.000765	2.826	1.63454091414
0.000766	2.818	1.63366948922
0.000767	2.796	1.62307855632
0.000768	2.788	1.62943425765
0.000769	2.76	1.61691063451
0.00077	2.768	1.62178173624
0.000771	2.766	1.62580564644
0.000772	2.752	1.62064678447
0.000773	2.752	1.61570294299
0.000774	2.724	1.61982221247
0.000775	2.724	1.61858703813
0.000776	2.718	1.62064061408
0.000777	2.716	1.62460579834
0.000778	2.706	1.61479534307
0.000779	2.694	1.60385909606
0.00078	2.692	1.57389199121
0.000781	2.678	1.57553673394
0.000782	2.658	1.57766789915
0.000783	2.642	1.56902390039
0.000784	2.642	1.56007563919
0.000785	2.622	1.54890800243
0.000786	2.618	1.55179766722
0.000787	2.602	1.55421877482
0.000788	2.594	1.53008627208
0.000789	2.578	1.52837037396
0.00079	2.578	1.52312704657
0.000791	2.588	1.52520687121
0.000792	2.574	1.51806587472
0.000793	2.576	1.523228151
0.000794	2.564	1.52377951161
0.000795	2.584	1.52543239772
0.000796	2.58	1.53479640344
0.000797	2.592	1.54451804781
0.000798	2.61	1.53293835492
0.000799	2.608	1.53698926476
0.0008	2.606	1.53452403044
0.000801	2.592	1.52890025836
0.000802	2.598	1.54155635641
0.000803	2.582	1.52291693798
0.000804	2.572	1.52473473103
0.000805	2.562	1.51200396825
0.000806	2.55	1.51112540843
0.000807	2.552	1.50973375136
0.000808	2.56	1.50943698113
0.000809	2.546	1.50992847513
0.00081	2.542	1.52191852607
0.000811	2.528	1.51829377921
0.000812	2.506	1.50663997026
0.000813	2.51	1.51191931002
0.000814	2.502	1.49999866667
0.000815	2.494	1.51985657218
0.000816	2.464	1.51019998676
0.000817	2.46	1.51009933448
0.000818	2.446	1.51363271635
0.000819	2.45	1.52036179905
0.00082	2.44	1.51736613907
0.000821	2.432	1.53146204654
0.000822	2.41	1.52246510633
0.000823	2.418	1.49909172501
0.000824	2.414	1.49084003166
0.000825	2.384	1.4739552232
0.000826	2.392	1.46776564887
0.000827	2.39	1.47305804366
0.000828	2.38	1.47905375156
0.000829	2.37	1.46461599063
0.00083	2.364	1.46680059995
0.000831	2.36	1.46778745055
0.000832	2.364	1.45585164079
0.000833	2.356	1.44681166708
0.000834	2.356	1.44404432065
0.000835	2.352	1.43669621006
0.000836	2.332	1.43310013607
0.000837	2.328	1.43541492259
0.000838	2.324	1.43353548962
0.000839	2.326	1.45042200756
0.00084	2.304	1.43790959382
0.000841	2.286	1.42695620115
0.000842	2.278	1.43551941819
0.000843	2.278	1.43273026073
0.000844	2.248	1.43892181859
0.000845	2.238	1.43155719411
0.000846	2.226	1.43210474477
0.000847	2.234	1.45025652903
0.000848	2.228	1.46833783579
0.000849	2.248	1.48003243208
0.00085	2.22	1.44899965493
0.000851	2.216	1.44545632933
0.000852	2.212	1.45294734936
0.000853	2.212	1.44466466697
0.000854	2.216	1.44268638311
0.000855	2.204	1.44304677679
0.000856	2.216	1.44822097761
0.000857	2.216	1.44545632933
0.000858	2.208	1.4493915965
0.000859	2.204	1.44304677679
0.00086	2.19	1.45254948281
0.000861	2.182	1.46317326383
0.000862	2.172	1.45272709068
0.000863	2.166	1.45686100916
0.000864	2.16	1.46914941378
0.000865	2.158	1.46459414173
0.000866	2.162	1.47097110781
0.000867	2.146	1.44384348182
0.000868	2.12	1.44
0.000869	2.114	1.43979304068
0.00087	2.104	1.43985554831
0.000871	2.09	1.43034960761
0.000872	2.068	1.41540665535
0.000873	2.068	1.41822988264
0.000874	2.072	1.42366288144
0.000875	2.072	1.42225736068
0.000876	2.066	1.40912880887
0.000877	2.062	1.40362245636
0.000878	2.054	1.41530350102
0.000879	2.044	1.39501397842
0.00088	2.044	1.4007369489
0.000881	2.046	1.39566614919
0.000882	2.038	1.39303840579
0.000883	2.026	1.39187786821
0.000884	2.002	1.3834724428
0.000885	2.008	1.3971170316
0.000886	1.988	1.38847254204
0.000887	1.99	1.3819913169
0.000888	1.994	1.38056655037
0.000889	1.986	1.38629145565
0.00089	1.978	1.38474401967
0.000891	1.972	1.38391329208
0.000892	1.962	1.38584126075
0.000893	1.968	1.39534081858
0.000894	1.974	1.4019001391
0.000895	1.972	1.39542681643
0.000896	1.966	1.39026760014
0.000897	1.974	1.38611832107
0.000898	1.962	1.38439734181
0.000899	1.956	1.38782707857
0.0009	1.948	1.38466458032
0.000901	1.936	1.38271616755
0.000902	1.936	1.37109591204
0.000903	1.938	1.36753647118
0.000904	1.932	1.37090335181
0.000905	1.936	1.38126898177
0.000906	1.934	1.36881116302
0.000907	1.93	1.36275456338
0.000908	1.926	1.36107457547
0.000909	1.926	1.37132198991
0.00091	1.926	1.37859493688
0.000911	1.928	1.38953805274
0.000912	1.91	1.39781973087
0.000913	1.898	1.38693763378
0.000914	1.89	1.38054337129
0.000915	1.902	1.36835521704
0.000916	1.9	1.35720300619
0.000917	1.894	1.36922021604
0.000918	1.9	1.36894119669
0.000919	1.908	1.37678466
0.00092	1.916	1.38453746789
0.000921	1.92	1.37898513408
0.000922	1.902	1.36981604604
0.000923	1.894	1.37213847698
0.000924	1.898	1.37535304559
0.000925	1.888	1.34738858538
0.000926	1.88	1.333266665
0.000927	1.874	1.34243212119
0.000928	1.872	1.33851260734
0.000929	1.868	1.34854588354
0.00093	1.866	1.36236705773
0.000931	1.85	1.34888843126
0.000932	1.84	1.34848062648
0.000933	1.834	1.36324759307
0.000934	1.82	1.35631854665
0.000935	1.804	1.3466937291
0.000936	1.802	1.35306910393
0.000937	1.806	1.36248449532
0.000938	1.794	1.34594353522
0.000939	1.788	1.34426783046
0.00094	1.77	1.33307914244
0.000941	1.762	1.3180880092
0.000942	1.744	1.32456181434
0.000943	1.734	1.31728660511
0.000944	1.74	1.32830719339
0.000945	1.736	1.32147796047
0.000946	1.722	1.30870775959
0.000947	1.728	1.31530072607
0.000948	1.71	1.29996153789
0.000949	1.718	1.29710292575
0.00095	1.72	1.28903064355
0.000951	1.706	1.29597993812
0.000952	1.702	1.30889113375
0.000953	1.7	1.32438665049
0.000954	1.696	1.32649312098
0.000955	1.694	1.32074372987
0.000956	1.692	1.30733928267
0.000957	1.678	1.30012153278
0.000958	1.66	1.26348723777
0.000959	1.656	1.27030075179
0.00096	1.656	1.27814866115
0.000961	1.644	1.27799217525
0.000962	1.634	1.2696629474
0.000963	1.64	1.26427845034
0.000964	1.636	1.26629538418
0.000965	1.618	1.26177494031
0.000966	1.6	1.27593103262
0.000967	1.594	1.28107923252
0.000968	1.58	1.25522906276
0.000969	1.584	1.25017758739
0.00097	1.576	1.24588281953
0.000971	1.576	1.25706960826
0.000972	1.588	1.26738155265
0.000973	1.57	1.26059509756
0.000974	1.566	1.25444968014
0.000975	1.572	1.26048244732
0.000976	1.58	1.25522906276
0.000977	1.582	1.25669248426
0.000978	1.576	1.2442764966
0.000979	1.578	1.24575920627
0.00098	1.574	1.24117847226
0.000981	1.558	1.24041767159
0.000982	1.55	1.22943076259
0.000983	1.562	1.24022417328
0.000984	1.554	1.23736979113
0.000985	1.542	1.24588763538
0.000986	1.536	1.23154537066
0.000987	1.53	1.2397983707
0.000988	1.522	1.22045729135
0.000989	1.518	1.20236267407
0.00099	1.516	1.20737069701
0.000991	1.526	1.20553888365
0.000992	1.53	1.2170045193
0.000993	1.514	1.20739554414
0.000994	1.512	1.19743726349
0.000995	1.514	1.20739554414
0.000996	1.508	1.21240917186
0.000997	1.51	1.2007914057
0.000998	1.512	1.21072540239
0.000999	1.51	1.21074357318
0.001	1.51	1.21074357318
0.001001	1.504	1.21407742751
0.001002	1.492	1.20247078967
0.001003	1.496	1.20912530368
0.001004	1.508	1.21570391132
0.001005	1.492	1.21240917186
0.001006	1.478	1.20893175986
0.001007	1.48	1.21885191882
0.001008	1.472	1.21046106918
0.001009	1.476	1.21384677781
0.00101	1.468	1.20539454122
0.001011	1.46	1.20681398732
0.001012	1.438	1.18749989474
0.001013	1.436	1.1840202701
0.001014	1.436	1.18570822718
0.001015	1.434	1.1822199457
0.001016	1.432	1.17361663247
0.001017	1.416	1.18107747417
0.001018	1.394	1.15877694143
0.001019	1.394	1.16908682312
0.00102	1.398	1.16773113344
0.001021	1.394	1.17079631021
0.001022	1.388	1.16509913741
0.001023	1.382	1.16106675088
0.001024	1.382	1.16278802883
0.001025	1.386	1.1717525336
0.001026	1.378	1.16237515459
0.001027	1.366	1.15587369552
0.001028	1.362	1.15885978444
0.001029	1.362	1.16230632795
0.00103	1.358	1.16010171968
0.001031	1.368	1.15263871183
0.001032	1.368	1.16128205015
0.001033	1.352	1.15416463297
0.001034	1.35	1.1452074048
0.001035	1.352	1.14372024551
0.001036	1.35	1.1434596626
0.001037	1.352	1.14895430719
0.001038	1.36	1.15516232626
0.001039	1.348	1.15017216103
0.00104	1.338	1.14182135205
0.001041	1.338	1.15401733089
0.001042	1.342	1.15110208062
0.001043	1.344	1.15830220582
0.001044	1.324	1.15196527725
0.001045	1.308	1.13540125066
0.001046	1.304	1.13295366189
0.001047	1.298	1.13542767273
0.001048	1.296	1.13330666635
0.001049	1.284	1.13637317814
0.00105	1.266	1.12926701891
0.001051	1.258	1.11867600314
0.001052	1.264	1.11816993342
0.001053	1.258	1.12224596235
0.001054	1.262	1.10876327501
0.001055	1.266	1.1239412796
0.001056	1.244	1.11913538055
0.001057	1.236	1.11548375156
0.001058	1.242	1.11867600314
0.001059	1.242	1.11867600314
0.00106	1.242	1.12757970893
0.001061	1.23	1.11941949242
0.001062	1.22	1.10616454472
0.001063	1.218	1.09474928637
0.001064	1.202	1.09963448473
0.001065	1.2	1.10090871556
0.001066	1.188	1.10302130532
0.001067	1.178	1.09650170998
0.001068	1.182	1.10130649685
0.001069	1.184	1.1000654526
0.00107	1.186	1.1096864422
0.001071	1.182	1.10674116215
0.001072	1.17	1.10140818955
0.001073	1.17	1.11045035909
0.001074	1.174	1.12059091554
0.001075	1.176	1.12650965375
0.001076	1.182	1.12288734965
0.001077	1.166	1.11285398863
0.001078	1.174	1.12059091554
0.001079	1.172	1.11822001413
0.00108	1.16	1.11462998345
0.001081	1.158	1.11760279169
0.001082	1.148	1.12343046069
0.001083	1.14	1.11910678668
0.001084	1.136	1.11959992855
0.001085	1.126	1.11629924303
0.001086	1.126	1.11450616867
0.001087	1.126	1.09092804529
0.001088	1.122	1.07847855797
0.001089	1.128	1.08794117488
0.00109	1.122	1.0858710789
0.001091	1.122	1.07476322974
0.001092	1.114	1.07004859703
0.001093	1.11	1.07419737479
0.001094	1.11	1.07605761928
0.001095	1.11	1.08346665846
0.001096	1.1	1.07610408419
0.001097	1.102	1.07870107073
0.001098	1.104	1.08498110583
0.001099	1.094	1.0831269547
0.0011	1.094	1.0923204658
0.001101	1.088	1.08270771679
0.001102	1.09	1.08346665846
0.001103	1.094	1.08497188904
0.001104	1.094	1.07757319937
0.001105	1.102	1.08240288248
0.001106	1.09	1.07605761928
0.001107	1.09	1.08161915664
0.001108	1.082	1.08225505312
0.001109	1.068	1.07302190099
0.00111	1.054	1.08216634581
0.001111	1.048	1.06287158208
0.001112	1.058	1.0670688825
0.001113	1.058	1.0670688825
0.001114	1.058	1.06894153255
0.001115	1.054	1.05975657582
0.001116	1.05	1.04474877363
0.001117	1.048	1.05531796156
0.001118	1.04	1.05185550338
0.001119	1.04	1.04995237987
0.00112	1.036	1.04628103299
0.001121	1.048	1.05342109339
0.001122	1.048	1.0685017548
0.001123	1.036	1.052
0.001124	1.04	1.05375518979
0.001125	1.038	1.05287986019
0.001126	1.028	1.05034089704
0.001127	1.026	1.04943985059
0.001128	1.012	1.03530478604
0.001129	1.01	1.02659631794
0.00113	1.012	1.02560031201
0.001131	1.024	1.03702651847
0.001132	1.014	1.0400980723
0.001133	1.012	1.0391612002
0.001134	1.008	1.0449574154
0.001135	1.0	1.04498803821
0.001136	0.994	1.03439064188
0.001137	0.988	1.02560031201
0.001138	0.98	1.01764433866
0.001139	0.986	1.02068800326
0.00114	0.984	1.00585486031
0.001141	0.982	1.00482635316
0.001142	0.98	1.00578327685
0.001143	0.962	1.00824401808
0.001144	0.95	1.00174847142
0.001145	0.95	0.995740930162
0.001146	0.946	1.00353574924
0.001147	0.948	0.99864708481
0.001148	0.954	0.997939877949
0.001149	0.948	0.990603856241
0.00115	0.942	0.993295525008
0.001151	0.946	0.991505925348
0.001152	0.942	0.989260329741
0.001153	0.942	0.972952208487
0.001154	0.932	0.981517192921
0.001155	0.924	0.974794337284
0.001156	0.918	0.962951712185
0.001157	0.91	0.958070978581
0.001158	0.912	0.957212620059
0.001159	0.92	0.962081077664
0.00116	0.912	0.963460429909
0.001161	0.916	0.963817410094
0.001162	0.916	0.955481030686
0.001163	0.92	0.955824251628
0.001164	0.92	0.957914401186
0.001165	0.924	0.974794337284
0.001166	0.928	0.973044706064
0.001167	0.926	0.975973360292
0.001168	0.918	0.96916252507
0.001169	0.906	0.945073542112
0.00117	0.91	0.947575854483
0.001171	0.91	0.945462849614
0.001172	0.91	0.945462849614
0.001173	0.918	0.94619025571
0.001174	0.922	0.946528393658
0.001175	0.914	0.943718178271
0.001176	0.904	0.945930229985
0.001177	0.906	0.951401072104
0.001178	0.892	0.955162813346
0.001179	0.896	0.963941906963
0.00118	0.896	0.953511405281
0.001181	0.88	0.941063228481
0.001182	0.87	0.94079753401
0.001183	0.868	0.937323850118
0.001184	0.866	0.933832961509
0.001185	0.874	0.941341595809
0.001186	0.882	0.952930217802
0.001187	0.88	0.966229786334
0.001188	0.884	0.962571555782
0.001189	0.886	0.965921321848
0.00119	0.89	0.962236977049
0.001191	0.888	0.967189743535
0.001192	0.88	0.970360757657
0.001193	0.88	0.970360757657
0.001194	0.878	0.96907997606
0.001195	0.88	0.968297474953
0.001196	0.878	0.973198849157
0.001197	0.874	0.974743043063
0.001198	0.872	0.973455700071
0.001199	0.882	0.977791388794
0.0012	0.882	0.979834679933
0.001201	0.872	0.969337918375
0.001202	0.872	0.961049426408
0.001203	0.862	0.96278554206
0.001204	0.866	0.96749366923
0.001205	0.86	0.946784030284
0.001206	0.862	0.952342375409
0.001207	0.862	0.968997420017
0.001208	0.854	0.963682520335
0.001209	0.848	0.961715134538
0.00121	0.844	0.961074398785
0.001211	0.842	0.965937886202
0.001212	0.844	0.965227434339
0.001213	0.838	0.954859151917
0.001214	0.846	0.958271360315
0.001215	0.838	0.948554690042
0.001216	0.834	0.943633403394
0.001217	0.834	0.939384905137
0.001218	0.83	0.936536171218
0.001219	0.83	0.932255329832
0.00122	0.834	0.937253434243
0.001221	0.828	0.932960878065
0.001222	0.838	0.935818358444
0.001223	0.826	0.925053511966
0.001224	0.804	0.906412709531
0.001225	0.798	0.895095525628
0.001226	0.798	0.892858331428
0.001227	0.8	0.901110426086
0.001228	0.788	0.896133918564
0.001229	0.78	0.889719056781
0.00123	0.77	0.883798619596
0.001231	0.768	0.882142845575
0.001232	0.776	0.893209941727
0.001233	0.772	0.887702652919
0.001234	0.766	0.873638369121
0.001235	0.76	0.866256313108
0.001236	0.766	0.873638369121
0.001237	0.76	0.861626369142
0.001238	0.762	0.863340025714
0.001239	0.76	0.868562030024
0.00124	0.758	0.869158213446
0.001241	0.754	0.865727439787
0.001242	0.756	0.865138139259
0.001243	0.754	0.868034561524
0.001244	0.748	0.855859801603
0.001245	0.744	0.861663507409
0.001246	0.75	0.8599418585
0.001247	0.744	0.859339281076
0.001248	0.74	0.860464990572
0.001249	0.738	0.861020324963
0.00125	0.738	0.870262029506
0.001251	0.74	0.858137518117
0.001252	0.738	0.856362072957
0.001253	0.728	0.852065725164
0.001254	0.716	0.838656067766
0.001255	0.71	0.844926032266
0.001256	0.708	0.843051599844
0.001257	0.696	0.843554384732
0.001258	0.704	0.848754381432
0.001259	0.712	0.851502201994
0.00126	0.716	0.855186529361
0.001261	0.71	0.856679636737
0.001262	0.714	0.860351091125
0.001263	0.714	0.858023309707
0.001264	0.718	0.857015752481
0.001265	0.706	0.852973622101
0.001266	0.714	0.862672591427
0.001267	0.702	0.853929739499
0.001268	0.706	0.857650278377
0.001269	0.708	0.86182132719
0.00127	0.706	0.866927909344
0.001271	0.694	0.855782682695
0.001272	0.692	0.849197268013
0.001273	0.694	0.832084130362
0.001274	0.688	0.838245787344
0.001275	0.694	0.851095764294
0.001276	0.686	0.845815582737
0.001277	0.7	0.856737999624
0.001278	0.71	0.877439456601
0.001279	0.7	0.875214259482
0.00128	0.7	0.872926113712
0.001281	0.698	0.871088973642
0.001282	0.694	0.869691899468
0.001283	0.68	0.849470423264
0.001284	0.674	0.848365487275
0.001285	0.67	0.846817571854
0.001286	0.666	0.847610759724
0.001287	0.67	0.84917607126
0.001288	0.666	0.845247892633
0.001289	0.668	0.842482047286
0.00129	0.662	0.826895398463
0.001291	0.668	0.83532987496
0.001292	0.672	0.844047392034
0.001293	0.662	0.831718702447
0.001294	0.658	0.837278926046
0.001295	0.654	0.826004842601
0.001296	0.656	0.815882344459
0.001297	0.656	0.813427316974
0.001298	0.646	0.810360413643
0.001299	0.642	0.811070897024
0.0013	0.648	0.80999753086
0.001301	0.644	0.813181406575
0.001302	0.646	0.810360413643
0.001303	0.644	0.795778863756
0.001304	0.644	0.793261621409
0.001305	0.638	0.796841263992
0.001306	0.628	0.788426280638
0.001307	0.622	0.774025839362
0.001308	0.62	0.779487010796
0.001309	0.614	0.788038070146
0.00131	0.616	0.787746152006
0.001311	0.616	0.782651902189
0.001312	0.62	0.784601809837
0.001313	0.62	0.784601809837
0.001314	0.622	0.786839246606
0.001315	0.62	0.792212092814
0.001316	0.616	0.80532229573
0.001317	0.61	0.796178371975
0.001318	0.604	0.796984316031
0.001319	0.608	0.79895932312
0.00132	0.61	0.79868642157
0.001321	0.618	0.802543456767
0.001322	0.616	0.802834976817
0.001323	0.624	0.801638322437
0.001324	0.62	0.799749960925
0.001325	0.614	0.793097724117
0.001326	0.62	0.802246844805
0.001327	0.622	0.804435205595
0.001328	0.616	0.795326348111
0.001329	0.612	0.788324806155
0.00133	0.612	0.79085776218
0.001331	0.608	0.786343436419
0.001332	0.602	0.769152780662
0.001333	0.596	0.76992467164
0.001334	0.598	0.774852243979
0.001335	0.594	0.775347663955
0.001336	0.586	0.771105699629
0.001337	0.582	0.768944731434
0.001338	0.582	0.774129188185
0.001339	0.576	0.764345471629
0.00134	0.568	0.762480163676
0.001341	0.56	0.74993333037
0.001342	0.552	0.745181856999
0.001343	0.556	0.752903712303
0.001344	0.56	0.74993333037
0.001345	0.55	0.750666370633
0.001346	0.544	0.734890468029
0.001347	0.552	0.739794566079
0.001348	0.546	0.734767990593
0.001349	0.544	0.7456969894
0.00135	0.548	0.748128331237
0.001351	0.544	0.748374237932
0.001352	0.55	0.745318723769
0.001353	0.554	0.760975689493
0.001354	0.544	0.751041942903
0.001355	0.55	0.758617163001
0.001356	0.56	0.75789181286
0.001357	0.558	0.758047491916
0.001358	0.552	0.755841253174
0.001359	0.55	0.750666370633
0.00136	0.542	0.735007482955
0.001361	0.534	0.732696390055
0.001362	0.536	0.735325778142
0.001363	0.544	0.7456969894
0.001364	0.542	0.745812308828
0.001365	0.546	0.748253967581
0.001366	0.54	0.740540343263
0.001367	0.546	0.750922099821
0.001368	0.552	0.75319054694
0.001369	0.546	0.750922099821
0.00137	0.552	0.75319054694
0.001371	0.55	0.739932429347
0.001372	0.546	0.734767990593
0.001373	0.548	0.745450199544
0.001374	0.548	0.742762411542
0.001375	0.554	0.73965126918
0.001376	0.546	0.7374849151
0.001377	0.552	0.742493097611
0.001378	0.548	0.737357443849
0.001379	0.548	0.742762411542
0.00138	0.552	0.745181856999
0.001381	0.548	0.742762411542
0.001382	0.534	0.740840063711
0.001383	0.536	0.751467896853
0.001384	0.54	0.745922247959
0.001385	0.536	0.743440649951
0.001386	0.528	0.738387432179
0.001387	0.522	0.730421795951
0.001388	0.526	0.730290353216
0.001389	0.526	0.727546562084
0.00139	0.524	0.727615282962
0.001391	0.522	0.730421795951
0.001392	0.522	0.730421795951
0.001393	0.52	0.722218803411
0.001394	0.522	0.722160646948
0.001395	0.524	0.7220969464
0.001396	0.52	0.722218803411
0.001397	0.52	0.716658914687
0.001398	0.52	0.716658914687
0.001399	0.524	0.724861366056
0.0014	0.526	0.727546562084
0.001401	0.528	0.727472336244
0.001402	0.53	0.727392603757
0.001403	0.524	0.733092081529
0.001404	0.516	0.72783514617
0.001405	0.516	0.72783514617
0.001406	0.51	0.719652694013
0.001407	0.512	0.716837499019
0.001408	0.508	0.722451382447
0.001409	0.51	0.725189630373
0.00141	0.512	0.725159292845
0.001411	0.504	0.714131640526
0.001412	0.502	0.705688316468
0.001413	0.492	0.697091098781
0.001414	0.492	0.694216104682
0.001415	0.5	0.702851335632
0.001416	0.5	0.7
0.001417	0.498	0.702848490074
0.001418	0.494	0.699974285242
0.001419	0.484	0.691190277709
0.00142	0.486	0.691233679735
0.001421	0.486	0.694121026911
0.001422	0.478	0.688124988647
0.001423	0.482	0.705461551043
0.001424	0.48	0.696850055607
0.001425	0.476	0.696723761616
0.001426	0.472	0.690808222302
0.001427	0.464	0.684619602407
0.001428	0.464	0.684619602407
0.001429	0.466	0.684721841334
0.00143	0.47	0.681982404465
0.001431	0.468	0.681891486968
0.001432	0.468	0.681891486968
0.001433	0.468	0.681891486968
0.001434	0.468	0.681891486968
0.001435	0.466	0.681794690504
0.001436	0.464	0.681692012569
0.001437	0.468	0.681891486968
0.001438	0.466	0.678854918226
0.001439	0.47	0.676091709755
0.00144	0.47	0.679043444855
0.001441	0.47	0.690724257573
0.001442	0.468	0.687732506139
0.001443	0.458	0.678406957511
0.001444	0.454	0.675191824595
0.001445	0.448	0.674756252287
0.001446	0.446	0.677557377644
0.001447	0.444	0.67146407201
0.001448	0.438	0.670936658709
0.001449	0.44	0.674091981854
0.00145	0.436	0.667760436085
0.001451	0.44	0.671118469423
0.001452	0.448	0.680658504685
0.001453	0.448	0.680658504685
0.001454	0.448	0.680658504685
0.001455	0.446	0.677557377644
0.001456	0.448	0.677713803903
0.001457	0.448	0.680658504685
0.001458	0.444	0.677395010315
0.001459	0.44	0.677052435192
0.00146	0.436	0.676686042416
0.001461	0.434	0.67353099409
0.001462	0.436	0.673723979089
0.001463	0.44	0.68
0.001464	0.444	0.680341090924
0.001465	0.444	0.683274469009
0.001466	0.444	0.67443606072
0.001467	0.434	0.670554994016
0.001468	0.432	0.664361347461
0.001469	0.432	0.664361347461
0.00147	0.436	0.670748835258
0.001471	0.432	0.667364967615
0.001472	0.428	0.663939756303
0.001473	0.428	0.663939756303
0.001474	0.428	0.6699373105
0.001475	0.43	0.673127031102
0.001476	0.428	0.672916042311
0.001477	0.42	0.666033032214
0.001478	0.416	0.662528489953
0.001479	0.408	0.655389960253
0.00148	0.412	0.662009063382
0.001481	0.41	0.655667598711
0.001482	0.408	0.655389960253
0.001483	0.406	0.655106098277
0.001484	0.406	0.658151958137
0.001485	0.406	0.658151958137
0.001486	0.41	0.658710862215
0.001487	0.404	0.651754555028
0.001488	0.396	0.64744420609
0.001489	0.394	0.647119772531
0.00149	0.394	0.647119772531
0.001491	0.396	0.64744420609
0.001492	0.396	0.644347732207
0.001493	0.396	0.644347732207
0.001494	0.394	0.634636904064
0.001495	0.39	0.633955834424
0.001496	0.386	0.626900311054
0.001497	0.388	0.627260711347
0.001498	0.39	0.633955834424
0.001499	0.39	0.633955834424
0.0015	0.386	0.633248766284
0.001501	0.388	0.63044111541
0.001502	0.38	0.609590026165
0.001503	0.376	0.605494838954
0.001504	0.372	0.604661888993
0.001505	0.372	0.607960525034
0.001506	0.366	0.600036665546
0.001507	0.362	0.599129368334
0.001508	0.358	0.594841155268
0.001509	0.358	0.601528054209
0.00151	0.354	0.600569729507
0.001511	0.348	0.599079293583
0.001512	0.348	0.592364752496
0.001513	0.348	0.592364752496
0.001514	0.35	0.592874354311
0.001515	0.344	0.584520316157
0.001516	0.344	0.581088633515
0.001517	0.342	0.580548016963
0.001518	0.342	0.583982876461
0.001519	0.336	0.578881680484
0.00152	0.33	0.573672380371
0.001521	0.328	0.569575280362
0.001522	0.326	0.56896748589
0.001523	0.312	0.560942064745
0.001524	0.31	0.556686626389
0.001525	0.312	0.564496235594
0.001526	0.312	0.564496235594
0.001527	0.312	0.564496235594
0.001528	0.308	0.559585560929
0.001529	0.304	0.554602560398
0.00153	0.308	0.556
0.001531	0.302	0.550269025114
0.001532	0.304	0.550984573287
0.001533	0.306	0.555305321422
0.001534	0.308	0.559585560929
0.001535	0.312	0.57502695589
0.001536	0.316	0.583218655394
0.001537	0.318	0.580410199773
0.001538	0.324	0.585682507849
0.001539	0.328	0.590267735862
0.00154	0.322	0.578200657212
0.001541	0.316	0.572838546189
0.001542	0.31	0.5673623181
0.001543	0.304	0.554602560398
0.001544	0.296	0.551710068786
0.001545	0.3	0.553172667438
0.001546	0.304	0.565317609844
0.001547	0.306	0.562462443191
0.001548	0.308	0.563148293081
0.001549	0.308	0.563148293081
0.00155	0.31	0.56382621436
0.001551	0.304	0.56176863565
0.001552	0.306	0.558895339039
0.001553	0.3	0.549545266561
0.001554	0.298	0.548813265146
0.001555	0.292	0.546567470675
0.001556	0.29	0.54580216196
0.001557	0.286	0.544246267787
0.001558	0.292	0.557436991955
0.001559	0.292	0.5538375213
0.00156	0.294	0.554584529175
0.001561	0.3	0.556776436283
0.001562	0.308	0.559585560929
0.001563	0.314	0.561608404496
0.001564	0.314	0.561608404496
0.001565	0.314	0.56515838488
0.001566	0.316	0.565812689854
0.001567	0.312	0.564496235594
0.001568	0.312	0.568028168316
0.001569	0.308	0.566688627025
0.00157	0.306	0.566007067094
0.001571	0.304	0.56176863565
0.001572	0.302	0.561066840938
0.001573	0.304	0.565317609844
0.001574	0.302	0.561066840938
0.001575	0.298	0.556053954217
0.001576	0.296	0.555323329242
0.001577	0.294	0.554584529175
0.001578	0.294	0.554584529175
0.001579	0.294	0.554584529175
0.00158	0.294	0.554584529175
0.001581	0.286	0.544246267787
0.001582	0.286	0.544246267787
0.001583	0.288	0.545028439625
0.001584	0.286	0.544246267787
0.001585	0.286	0.547908751527
0.001586	0.286	0.547908751527
0.001587	0.29	0.556686626389
0.001588	0.294	0.5581791827
0.001589	0.286	0.551546915502
0.00159	0.286	0.547908751527
0.001591	0.284	0.54712338645
0.001592	0.282	0.54265642906
0.001593	0.282	0.54265642906
0.001594	0.284	0.539762910916
0.001595	0.286	0.547908751527
0.001596	0.288	0.548685702383
0.001597	0.29	0.553082272361
0.001598	0.288	0.55231874855
0.001599	0.286	0.547908751527
0.0016	0.286	0.551546915502
0.001601	0.278	0.533587855934
0.001602	0.282	0.535234528034
0.001603	0.28	0.538144961883
0.001604	0.284	0.543455609963
0.001605	0.282	0.54265642906
0.001606	0.282	0.54265642906
0.001607	0.286	0.547908751527
0.001608	0.284	0.54712338645
0.001609	0.28	0.541848687366
0.00161	0.274	0.539373710891
0.001611	0.272	0.538531336136
0.001612	0.27	0.533947562968
0.001613	0.268	0.525524499905
0.001614	0.272	0.531051786552
0.001615	0.274	0.53565287267
0.001616	0.274	0.53565287267
0.001617	0.27	0.533947562968
0.001618	0.268	0.533081607261
0.001619	0.266	0.532206726752
0.00162	0.262	0.530430014234
0.001621	0.262	0.530430014234
0.001622	0.264	0.527545258722
0.001623	0.262	0.530430014234
0.001624	0.268	0.536820267874
0.001625	0.266	0.524637017375
0.001626	0.266	0.524637017375
0.001627	0.264	0.527545258722
0.001628	0.26	0.51807335388
0.001629	0.26	0.51807335388
0.00163	0.26	0.51807335388
0.001631	0.26	0.514198405287
0.001632	0.258	0.505406766872
0.001633	0.254	0.503471945594
0.001634	0.252	0.502489800892
0.001635	0.256	0.512312404691
0.001636	0.256	0.508393548346
0.001637	0.25	0.505470078244
0.001638	0.252	0.506454341476
0.001639	0.248	0.504475965731
0.00164	0.248	0.508425019054
0.001641	0.246	0.503471945594
0.001642	0.25	0.505470078244
0.001643	0.248	0.504475965731
0.001644	0.252	0.498493731154
0.001645	0.248	0.492438828688
0.001646	0.246	0.48732330131
0.001647	0.248	0.488360522565
0.001648	0.248	0.492438828688
0.001649	0.246	0.495463419437
0.00165	0.244	0.494433008607
0.001651	0.242	0.489321979886
0.001652	0.234	0.485019587233
0.001653	0.236	0.486111098413
0.001654	0.24	0.492341345004
0.001655	0.242	0.489321979886
0.001656	0.236	0.481979252666
0.001657	0.234	0.480878362998
0.001658	0.234	0.480878362998
0.001659	0.234	0.485019587233
0.00166	0.232	0.479766609926
0.001661	0.24	0.488262224629
0.001662	0.24	0.488262224629
0.001663	0.236	0.481979252666
0.001664	0.236	0.481979252666
0.001665	0.234	0.476701164253
0.001666	0.234	0.476701164253
0.001667	0.234	0.468234983742
0.001668	0.236	0.473607432374
0.001669	0.236	0.477811678384
0.00167	0.234	0.476701164253
0.001671	0.234	0.476701164253
0.001672	0.228	0.473303285431
0.001673	0.23	0.474447046571
0.001674	0.226	0.467893150196
0.001675	0.224	0.470981952945
0.001676	0.228	0.473303285431
0.001677	0.226	0.472148281793
0.001678	0.226	0.472148281793
0.001679	0.224	0.470981952945
0.00168	0.226	0.476365405965
0.001681	0.232	0.488032785784
0.001682	0.232	0.492113807975
0.001683	0.232	0.492113807975
0.001684	0.23	0.491019347888
0.001685	0.226	0.492873208848
0.001686	0.228	0.49397975667
0.001687	0.228	0.49397975667
0.001688	0.23	0.491019347888
0.001689	0.236	0.498301113786
0.00169	0.234	0.497236362307
0.001691	0.234	0.497236362307
0.001692	0.238	0.499355584729
0.001693	0.238	0.503344812231
0.001694	0.238	0.503344812231
0.001695	0.234	0.501242456302
0.001696	0.23	0.491019347888
0.001697	0.236	0.498301113786
0.001698	0.238	0.499355584729
0.001699	0.228	0.48581477952
0.0017	0.228	0.48581477952
0.001701	0.228	0.48581477952
0.001702	0.226	0.484689591388
0.001703	0.226	0.484689591388
0.001704	0.224	0.483553513068
0.001705	0.22	0.481248376621
0.001706	0.222	0.4865346853
0.001707	0.224	0.487672020932
0.001708	0.224	0.487672020932
0.001709	0.222	0.49062816878
0.00171	0.226	0.492873208848
0.001711	0.224	0.491756037075
0.001712	0.224	0.491756037075
0.001713	0.224	0.491756037075
0.001714	0.226	0.492873208848
0.001715	0.228	0.498012048047
0.001716	0.23	0.499099188539
0.001717	0.232	0.500175969035
0.001718	0.234	0.501242456302
0.001719	0.234	0.501242456302
0.00172	0.23	0.499099188539
0.001721	0.232	0.500175969035
0.001722	0.226	0.496914479564
0.001723	0.224	0.495806413835
0.001724	0.222	0.494687780322
0.001725	0.22	0.49355850717
0.001726	0.216	0.491267747771
0.001727	0.214	0.49010611096
0.001728	0.212	0.484825741891
0.001729	0.21	0.483632091574
0.00173	0.21	0.483632091574
0.001731	0.21	0.48774993593
0.001732	0.212	0.488933533315
0.001733	0.21	0.48774993593
0.001734	0.214	0.49010611096
0.001735	0.216	0.491267747771
0.001736	0.214	0.481875502594
0.001737	0.212	0.480682847624
0.001738	0.214	0.481875502594
0.001739	0.21	0.479478883789
0.00174	0.206	0.472825549225
0.001741	0.202	0.466042916479
0.001742	0.198	0.46775634683
0.001743	0.202	0.4703147882
0.001744	0.206	0.48534935871
0.001745	0.204	0.479983333044
0.001746	0.204	0.479983333044
0.001747	0.202	0.474548206192
0.001748	0.2	0.473286382648
0.001749	0.204	0.475798276584
0.00175	0.208	0.478263525684
0.001751	0.212	0.484825741891
0.001752	0.206	0.481210972443
0.001753	0.204	0.479983333044
0.001754	0.206	0.481210972443
0.001755	0.208	0.478263525684
0.001756	0.206	0.47703668622
0.001757	0.2	0.473286382648
0.001758	0.196	0.466459001414
0.001759	0.198	0.46775634683
0.00176	0.198	0.46775634683
0.001761	0.194	0.460829686544
0.001762	0.2	0.469041575982
0.001763	0.2	0.469041575982
0.001764	0.2	0.469041575982
0.001765	0.204	0.471576080818
0.001766	0.198	0.46775634683
0.001767	0.198	0.46775634683
0.001768	0.204	0.471576080818
0.001769	0.2	0.469041575982
0.00177	0.198	0.463460893712
0.001771	0.198	0.463460893712
0.001772	0.198	0.46775634683
0.001773	0.2	0.469041575982
0.001774	0.198	0.46775634683
0.001775	0.196	0.466459001414
0.001776	0.19	0.462493243194
0.001777	0.192	0.463827554162
0.001778	0.194	0.465149438353
0.001779	0.192	0.463827554162
0.00178	0.192	0.459495375385
0.001781	0.192	0.459495375385
0.001782	0.192	0.459495375385
0.001783	0.19	0.458148447558
0.001784	0.19	0.458148447558
0.001785	0.192	0.459495375385
0.001786	0.194	0.465149438353
0.001787	0.194	0.465149438353
0.001788	0.188	0.461146397579
0.001789	0.182	0.448191923176
0.00179	0.184	0.449604270442
0.001791	0.182	0.448191923176
0.001792	0.182	0.448191923176
0.001793	0.178	0.440812885474
0.001794	0.18	0.44226688775
0.001795	0.18	0.437721372565
0.001796	0.178	0.436252220625
0.001797	0.178	0.436252220625
0.001798	0.178	0.436252220625
0.001799	0.18	0.437721372565
0.0018	0.18	0.44226688775
0.001801	0.178	0.436252220625
0.001802	0.178	0.436252220625
0.001803	0.18	0.437721372565
0.001804	0.186	0.442045246553
0.001805	0.188	0.447946425368
0.001806	0.188	0.447946425368
0.001807	0.184	0.440617748167
0.001808	0.18	0.437721372565
0.001809	0.182	0.439176502104
0.00181	0.18	0.428485705713
0.001811	0.172	0.417631416443
0.001812	0.172	0.412814728419
0.001813	0.172	0.417631416443
0.001814	0.172	0.417631416443
0.001815	0.172	0.417631416443
0.001816	0.176	0.420742201354
0.001817	0.176	0.420742201354
0.001818	0.174	0.419194465612
0.001819	0.176	0.420742201354
0.00182	0.176	0.430144161881
0.001821	0.176	0.430144161881
0.001822	0.18	0.437721372565
0.001823	0.18	0.437721372565
0.001824	0.174	0.42393867481
0.001825	0.172	0.422393181763
0.001826	0.166	0.41766493748
0.001827	0.17	0.42083250825
0.001828	0.17	0.416052881254
0.001829	0.168	0.419256484744
0.00183	0.168	0.419256484744
0.001831	0.17	0.430232495286
0.001832	0.168	0.424
0.001833	0.164	0.43023714391
0.001834	0.162	0.428667703472
0.001835	0.164	0.43023714391
0.001836	0.166	0.431791616408
0.001837	0.166	0.431791616408
0.001838	0.16	0.422374241639
0.001839	0.16	0.422374241639
0.00184	0.162	0.423976414438
0.001841	0.158	0.415975960844
0.001842	0.156	0.414323545071
0.001843	0.156	0.414323545071
0.001844	0.154	0.417473352443
0.001845	0.152	0.420590061699
0.001846	0.154	0.42694730354
0.001847	0.158	0.430158110466
0.001848	0.16	0.431740662898
0.001849	0.152	0.415807647837
0.00185	0.148	0.407548770088
0.001851	0.148	0.407548770088
0.001852	0.144	0.39907893956
0.001853	0.148	0.407548770088
0.001854	0.15	0.409267638594
0.001855	0.144	0.39907893956
0.001856	0.144	0.39907893956
0.001857	0.146	0.400854088167
0.001858	0.144	0.39907893956
0.001859	0.146	0.400854088167
0.00186	0.146	0.400854088167
0.001861	0.144	0.394035531393
0.001862	0.146	0.400854088167
0.001863	0.148	0.402611475246
0.001864	0.144	0.388926728318
0.001865	0.142	0.387086553629
0.001866	0.144	0.388926728318
0.001867	0.146	0.395833298246
0.001868	0.146	0.390748000635
0.001869	0.148	0.397612877055
0.00187	0.148	0.397612877055
0.001871	0.146	0.390748000635
0.001872	0.148	0.392550633677
0.001873	0.142	0.387086553629
0.001874	0.142	0.387086553629
0.001875	0.142	0.392219326398
0.001876	0.142	0.392219326398
0.001877	0.142	0.392219326398
0.001878	0.142	0.392219326398
0.001879	0.146	0.390748000635
0.00188	0.144	0.388926728318
0.001881	0.146	0.390748000635
0.001882	0.146	0.390748000635
0.001883	0.144	0.388926728318
0.001884	0.146	0.395833298246
0.001885	0.144	0.388926728318
0.001886	0.136	0.370815317914
0.001887	0.138	0.37276802438
0.001888	0.134	0.368841429343
0.001889	0.136	0.370815317914
0.00189	0.126	0.360727043622
0.001891	0.13	0.380919939095
0.001892	0.134	0.389928198519
0.001893	0.134	0.389928198519
0.001894	0.132	0.388041234922
0.001895	0.132	0.388041234922
0.001896	0.13	0.380919939095
0.001897	0.134	0.384764863261
0.001898	0.134	0.384764863261
0.001899	0.134	0.384764863261
0.0019	0.128	0.378967017034
0.001901	0.126	0.376993368642
0.001902	0.126	0.376993368642
0.001903	0.126	0.376993368642
0.001904	0.13	0.380919939095
0.001905	0.132	0.382852451997
0.001906	0.136	0.386657471155
0.001907	0.136	0.386657471155
0.001908	0.136	0.386657471155
0.001909	0.134	0.384764863261
0.00191	0.13	0.380919939095
0.001911	0.134	0.389928198519
0.001912	0.13	0.386134691526
0.001913	0.134	0.395024049901
0.001914	0.13	0.380919939095
0.001915	0.128	0.373652244741
0.001916	0.126	0.371650373335
0.001917	0.128	0.378967017034
0.001918	0.126	0.376993368642
0.001919	0.124	0.374998666664
0.00192	0.128	0.378967017034
0.001921	0.13	0.380919939095
0.001922	0.128	0.378967017034
0.001923	0.122	0.367581283528
0.001924	0.124	0.369626838852
0.001925	0.122	0.367581283528
0.001926	0.12	0.36551333765
0.001927	0.118	0.363422618999
0.001928	0.118	0.363422618999
0.001929	0.118	0.363422618999
0.00193	0.12	0.36551333765
0.001931	0.118	0.363422618999
0.001932	0.12	0.36551333765
0.001933	0.122	0.367581283528
0.001934	0.12	0.36551333765
0.001935	0.118	0.363422618999
0.001936	0.12	0.36551333765
0.001937	0.122	0.367581283528
0.001938	0.118	0.357877073868
0.001939	0.116	0.3500628515
0.00194	0.114	0.347856292167
0.001941	0.114	0.347856292167
0.001942	0.118	0.357877073868
0.001943	0.12	0.36
0.001944	0.12	0.36
0.001945	0.118	0.357877073868
0.001946	0.12	0.36
0.001947	0.12	0.36
0.001948	0.118	0.357877073868
0.001949	0.116	0.3500628515
0.00195	0.116	0.3500628515
0.001951	0.114	0.347856292167
0.001952	0.11	0.343365694268
0.001953	0.11	0.343365694268
0.001954	0.106	0.338768357436
0.001955	0.108	0.341080635627
0.001956	0.108	0.341080635627
0.001957	0.104	0.336428298453
0.001958	0.102	0.334059874873
0.001959	0.104	0.336428298453
0.00196	0.1	0.331662479036
0.001961	0.102	0.334059874873
0.001962	0.108	0.341080635627
0.001963	0.108	0.341080635627
0.001964	0.104	0.330430022849
0.001965	0.102	0.328018292173
0.001966	0.102	0.328018292173
0.001967	0.104	0.336428298453
0.001968	0.104	0.336428298453
0.001969	0.106	0.338768357436
0.00197	0.106	0.33281225939
0.001971	0.104	0.330430022849
0.001972	0.102	0.328018292173
0.001973	0.102	0.328018292173
0.001974	0.1	0.325576411922
0.001975	0.102	0.328018292173
0.001976	0.106	0.33281225939
0.001977	0.104	0.330430022849
0.001978	0.104	0.330430022849
0.001979	0.104	0.330430022849
0.00198	0.102	0.328018292173
0.001981	0.104	0.330430022849
0.001982	0.102	0.328018292173
0.001983	0.102	0.328018292173
0.001984	0.102	0.328018292173
0.001985	0.104	0.336428298453
0.001986	0.108	0.341080635627
0.001987	0.106	0.338768357436
0.001988	0.106	0.338768357436
0.001989	0.106	0.338768357436
0.00199	0.104	0.336428298453
0.001991	0.106	0.338768357436
0.001992	0.104	0.336428298453
0.001993	0.104	0.336428298453
0.001994	0.106	0.338768357436
0.001995	0.104	0.336428298453
0.001996	0.104	0.330430022849
0.001997	0.106	0.33281225939
0.001998	0.104	0.330430022849
[truncated: 8,002 more rows]
