# Supplementary material for: The Influence of Synaptic Size on AMPA Receptor Activation: A Monte Carlo Model
Source: PLoS One. 2015 Jun 24;10(6):e0130924. doi: 10.1371/journal.pone.0130924 (PMC4479604; doi:10.1371/journal.pone.0130924)
Supplement: S1 Dataset — This package contains the experimental data used as basis for the analysis presented in the paper. (ZIP) [file pone.0130924.s001.zip › S1 Simulation data/test/1648_11310_207_227.csv]

time	AMPA.O.mean	AMPA.O.stdev
0.0	0.0	0.0
1e-06	0.0	0.0
2e-06	0.056	0.238461736973
3e-06	0.25	0.521056618805
4e-06	0.568	0.754570076269
5e-06	0.94	0.918912400613
6e-06	1.484	1.14618672126
7e-06	2.08	1.36440463206
8e-06	2.734	1.59851305906
9e-06	3.52	1.86590460635
1e-05	4.308	2.02216122008
1.1e-05	5.206	2.28025524887
1.2e-05	6.008	2.39581635356
1.3e-05	6.88	2.59183332797
1.4e-05	7.76	2.77387815161
1.5e-05	8.662	2.84811446399
1.6e-05	9.552	3.01915484863
1.7e-05	10.406	3.12940313798
1.8e-05	11.206	3.27773763441
1.9e-05	11.97	3.42477736503
2e-05	12.684	3.5827564807
2.1e-05	13.498	3.58914976004
2.2e-05	14.268	3.67697919494
2.3e-05	14.914	3.75694077675
2.4e-05	15.622	3.8040920073
2.5e-05	16.282	3.9133714365
2.6e-05	16.892	3.95883013023
2.7e-05	17.466	4.01955768711
2.8e-05	17.986	4.03754925667
2.9e-05	18.53	4.16570522241
3e-05	19.064	4.33726918694
3.1e-05	19.492	4.39476233715
3.2e-05	20.022	4.44674217827
3.3e-05	20.454	4.43033678178
3.4e-05	20.808	4.47784948385
3.5e-05	21.232	4.49067656373
3.6e-05	21.58	4.54044050726
3.7e-05	21.904	4.59029236542
3.8e-05	22.234	4.60556663181
3.9e-05	22.506	4.63400086319
4e-05	22.792	4.60963512656
4.1e-05	23.098	4.57956286123
4.2e-05	23.302	4.66334600904
4.3e-05	23.506	4.68763949126
4.4e-05	23.674	4.70826125019
4.5e-05	23.85	4.78074262014
4.6e-05	23.922	4.66518123978
4.7e-05	24.056	4.7147496222
4.8e-05	24.222	4.75864644621
4.9e-05	24.358	4.76842070292
5e-05	24.436	4.75372527603
5.1e-05	24.57	4.78425542796
5.2e-05	24.65	4.78826690985
5.3e-05	24.69	4.77513350599
5.4e-05	24.756	4.79087298934
5.5e-05	24.798	4.77924638411
5.6e-05	24.86	4.76952827856
5.7e-05	24.92	4.74990526221
5.8e-05	25.042	4.73711262268
5.9e-05	25.086	4.74031686705
6e-05	25.078	4.75772172368
6.1e-05	25.082	4.73701129405
6.2e-05	25.144	4.73701002743
6.3e-05	25.112	4.65182286851
6.4e-05	25.094	4.67088471277
6.5e-05	25.158	4.6819906023
6.6e-05	25.178	4.66329454356
6.7e-05	25.162	4.68484322043
6.8e-05	25.162	4.75980629858
6.9e-05	25.226	4.77398408041
7e-05	25.204	4.76092259966
7.1e-05	25.222	4.76074742031
7.2e-05	25.238	4.78637190364
7.3e-05	25.182	4.8084172032
7.4e-05	25.138	4.791967863
7.5e-05	25.088	4.75943862236
7.6e-05	25.124	4.77876804208
7.7e-05	25.028	4.8119866999
7.8e-05	24.994	4.7897770303
7.9e-05	24.956	4.78393812669
8e-05	24.894	4.73061983254
8.1e-05	24.89	4.72502910044
8.2e-05	24.79	4.74150819888
8.3e-05	24.762	4.78720753676
8.4e-05	24.73	4.79427783926
8.5e-05	24.744	4.74789047894
8.6e-05	24.696	4.72309051364
8.7e-05	24.634	4.75310887736
8.8e-05	24.554	4.73149912818
8.9e-05	24.54	4.70450847592
9e-05	24.53	4.70203147586
9.1e-05	24.436	4.73897710482
9.2e-05	24.352	4.70192471229
9.3e-05	24.322	4.69194160236
9.4e-05	24.26	4.68405806967
9.5e-05	24.168	4.6831374099
9.6e-05	24.074	4.69558558648
9.7e-05	24.016	4.70443875505
9.8e-05	23.97	4.69223827187
9.9e-05	23.886	4.60619191958
0.0001	23.888	4.60428669828
0.000101	23.836	4.61791121612
0.000102	23.73	4.59838014957
0.000103	23.68	4.57969431294
0.000104	23.626	4.57975152164
0.000105	23.58	4.59691200699
0.000106	23.594	4.54193394932
0.000107	23.528	4.56915922244
0.000108	23.432	4.57223971375
0.000109	23.352	4.61823516075
0.00011	23.266	4.61770982198
0.000111	23.206	4.64365847151
0.000112	23.17	4.66230629624
0.000113	23.1	4.66497588418
0.000114	23.022	4.61708955945
0.000115	23.0	4.64542785973
0.000116	22.936	4.6251382682
0.000117	22.902	4.66351755652
0.000118	22.85	4.64279010941
0.000119	22.794	4.67670439519
0.00012	22.718	4.63664490769
0.000121	22.646	4.61179834772
0.000122	22.552	4.55096649076
0.000123	22.494	4.59586379259
0.000124	22.386	4.57088656608
0.000125	22.332	4.57621852625
0.000126	22.29	4.58321939252
0.000127	22.252	4.59787951125
0.000128	22.264	4.61500855904
0.000129	22.236	4.64761272053
0.00013	22.206	4.59124863191
0.000131	22.164	4.55906832588
0.000132	22.114	4.52603623494
0.000133	22.022	4.51370313601
0.000134	21.952	4.51815183454
0.000135	21.836	4.53664016647
0.000136	21.834	4.56447631169
0.000137	21.808	4.60859371175
0.000138	21.788	4.63627609187
0.000139	21.72	4.59495375385
0.00014	21.618	4.5834567741
0.000141	21.582	4.62982461871
0.000142	21.524	4.61014359863
0.000143	21.466	4.6191821787
0.000144	21.416	4.62157375793
0.000145	21.408	4.60928801443
0.000146	21.384	4.61655109362
0.000147	21.346	4.59154483807
0.000148	21.328	4.6225984035
0.000149	21.26	4.58130985636
0.00015	21.222	4.62089991235
0.000151	21.156	4.5672381151
0.000152	21.084	4.53838561605
0.000153	21.024	4.52099811988
0.000154	20.992	4.54003700425
0.000155	20.952	4.53361842241
0.000156	20.882	4.49133343229
0.000157	20.802	4.52446637738
0.000158	20.75	4.55362492966
0.000159	20.714	4.58783216781
0.00016	20.608	4.55261858714
0.000161	20.582	4.51123885424
0.000162	20.466	4.53131813052
0.000163	20.426	4.49227381178
0.000164	20.352	4.49756556372
0.000165	20.302	4.4666313929
0.000166	20.248	4.43153427156
0.000167	20.184	4.41838703601
0.000168	20.174	4.3712382685
0.000169	20.104	4.37323495824
0.00017	20.052	4.40378201095
0.000171	20.0	4.38223687174
0.000172	19.926	4.39460168844
0.000173	19.892	4.38273156833
0.000174	19.844	4.44203376844
0.000175	19.814	4.44695446345
0.000176	19.78	4.44067562427
0.000177	19.718	4.39664371993
0.000178	19.664	4.3642987982
0.000179	19.59	4.38290999223
0.00018	19.548	4.35243563996
0.000181	19.462	4.33918840338
0.000182	19.418	4.3201013877
0.000183	19.364	4.33676192568
0.000184	19.346	4.38842614157
0.000185	19.3	4.38063922276
0.000186	19.222	4.39507861136
0.000187	19.152	4.42774163655
0.000188	19.116	4.39073387943
0.000189	19.082	4.36294350181
0.00019	19.048	4.35082704782
0.000191	19.072	4.34543622666
0.000192	19.006	4.35499299655
0.000193	18.958	4.38819279431
0.000194	18.886	4.39192486275
0.000195	18.862	4.38667938195
0.000196	18.808	4.3367194975
0.000197	18.75	4.29831362281
0.000198	18.682	4.33968616377
0.000199	18.622	4.30477827536
0.0002	18.578	4.31415298755
0.000201	18.554	4.2618169834
0.000202	18.488	4.27619644076
0.000203	18.396	4.25525369396
0.000204	18.376	4.25095565726
0.000205	18.298	4.23617705012
0.000206	18.272	4.24617663316
0.000207	18.222	4.24083906792
0.000208	18.202	4.21487793418
0.000209	18.148	4.20262965297
0.00021	18.124	4.23327580013
0.000211	18.054	4.20179533057
0.000212	17.99	4.17826519024
0.000213	17.922	4.19331801799
0.000214	17.852	4.2007256516
0.000215	17.788	4.22789025402
0.000216	17.746	4.23384978477
0.000217	17.706	4.22132254157
0.000218	17.696	4.21231337866
0.000219	17.666	4.20124314935
0.00022	17.632	4.21290588549
0.000221	17.644	4.22389204407
0.000222	17.616	4.23421114259
0.000223	17.546	4.23460553063
0.000224	17.486	4.25931966398
0.000225	17.432	4.26255510228
0.000226	17.416	4.25522549344
0.000227	17.42	4.25483254665
0.000228	17.37	4.24983529093
0.000229	17.322	4.22638332384
0.00023	17.194	4.21904775986
0.000231	17.146	4.22382338646
0.000232	17.086	4.21172221306
0.000233	17.11	4.24239319253
0.000234	17.046	4.24592557636
0.000235	17.074	4.2280638595
0.000236	17.036	4.22784862548
0.000237	16.966	4.18053154515
0.000238	16.928	4.18220229066
0.000239	16.908	4.18085350138
0.00024	16.872	4.19328224664
0.000241	16.852	4.1248146625
0.000242	16.766	4.13899069823
0.000243	16.716	4.18465578035
0.000244	16.676	4.20844674435
0.000245	16.66	4.19623640897
0.000246	16.586	4.21172221306
0.000247	16.51	4.19927374673
0.000248	16.474	4.17532322102
0.000249	16.41	4.13641148823
0.00025	16.336	4.124936848
0.000251	16.258	4.09138558437
0.000252	16.196	4.06516715523
0.000253	16.148	4.0331248431
0.000254	16.134	4.0000055
0.000255	16.07	3.99563511848
0.000256	16.014	3.95699431387
0.000257	15.95	3.93338276805
0.000258	15.922	3.96937224256
0.000259	15.818	3.9745283997
0.00026	15.79	3.96811038153
0.000261	15.726	3.93585111507
0.000262	15.704	3.92382262596
0.000263	15.654	3.90669732639
0.000264	15.656	3.8633746906
0.000265	15.614	3.90294811649
0.000266	15.576	3.87456113644
0.000267	15.52	3.88967864997
0.000268	15.534	3.90036459834
0.000269	15.49	3.86495795579
0.00027	15.438	3.89283392916
0.000271	15.342	3.89833759441
0.000272	15.294	3.86517321733
0.000273	15.29	3.83534874555
0.000274	15.21	3.84732374515
0.000275	15.172	3.84427054199
0.000276	15.096	3.87179338292
0.000277	15.05	3.83033941055
0.000278	15.048	3.84781704347
0.000279	14.97	3.86847515179
0.00028	14.946	3.85059527865
0.000281	14.938	3.88357515699
0.000282	14.886	3.91369441832
0.000283	14.842	3.89320382205
0.000284	14.814	3.83658754624
0.000285	14.796	3.87174172692
0.000286	14.772	3.88638855494
0.000287	14.686	3.82719270484
0.000288	14.618	3.84188443345
0.000289	14.542	3.78050737336
0.00029	14.544	3.78893969337
0.000291	14.474	3.79068911941
0.000292	14.49	3.78707010762
0.000293	14.414	3.75747308706
0.000294	14.416	3.70228902167
0.000295	14.43	3.70528001641
0.000296	14.42	3.73893032832
0.000297	14.346	3.68704271741
0.000298	14.338	3.68886920343
0.000299	14.31	3.64388528908
0.0003	14.27	3.64377551449
0.000301	14.23	3.61069245436
0.000302	14.168	3.6127241799
0.000303	14.106	3.63741171714
0.000304	14.088	3.62329352937
0.000305	14.044	3.67015857968
0.000306	14.046	3.65621170065
0.000307	13.974	3.57061955408
0.000308	13.932	3.62041102639
0.000309	13.868	3.62582073468
0.00031	13.844	3.58101438143
0.000311	13.796	3.61197785154
0.000312	13.736	3.62412803306
0.000313	13.664	3.57422774876
0.000314	13.622	3.53710559639
0.000315	13.58	3.57037813123
0.000316	13.536	3.58227637125
0.000317	13.508	3.56229364315
0.000318	13.472	3.58848380239
0.000319	13.494	3.61745269492
0.00032	13.42	3.58658612053
0.000321	13.384	3.58616006335
0.000322	13.358	3.5863401958
0.000323	13.352	3.57995754165
0.000324	13.274	3.53425013263
0.000325	13.272	3.55556127777
0.000326	13.246	3.55885992981
0.000327	13.196	3.54761666475
0.000328	13.182	3.55933645502
0.000329	13.184	3.57017422544
0.00033	13.124	3.52372303111
0.000331	13.112	3.52639419237
0.000332	13.106	3.54044686445
0.000333	13.046	3.57209798298
0.000334	13.008	3.53212910296
0.000335	12.984	3.52756913469
0.000336	12.942	3.52003352257
0.000337	12.9	3.54823899984
0.000338	12.824	3.52491475074
0.000339	12.764	3.51856561684
0.00034	12.73	3.51355944876
0.000341	12.688	3.5257135448
0.000342	12.666	3.47310293542
0.000343	12.608	3.48401148104
0.000344	12.584	3.50070621447
0.000345	12.576	3.54516910739
0.000346	12.554	3.52804251675
0.000347	12.538	3.52655015561
0.000348	12.506	3.54033388256
0.000349	12.488	3.54483511605
0.00035	12.496	3.5561192331
0.000351	12.478	3.5334849653
0.000352	12.432	3.53063393741
0.000353	12.404	3.56157044013
0.000354	12.354	3.55424872512
0.000355	12.348	3.54667393483
0.000356	12.292	3.54157253208
0.000357	12.26	3.50719260948
0.000358	12.206	3.48705663848
0.000359	12.17	3.47406102422
0.00036	12.14	3.44853592123
0.000361	12.1	3.44702770514
0.000362	12.072	3.45873040291
0.000363	12.018	3.45393630515
0.000364	12.002	3.39145927294
0.000365	11.962	3.37410076909
0.000366	11.956	3.3761018942
0.000367	11.944	3.36167577259
0.000368	11.92	3.37247683461
0.000369	11.854	3.35509821019
0.00037	11.836	3.31980481354
0.000371	11.8	3.34664010614
0.000372	11.82	3.34896999091
0.000373	11.774	3.34528384446
0.000374	11.76	3.35594994003
0.000375	11.726	3.35125707758
0.000376	11.696	3.38460987412
0.000377	11.656	3.38550793826
0.000378	11.666	3.37082245157
0.000379	11.62	3.34837273911
0.00038	11.62	3.36267750461
0.000381	11.584	3.36555255493
0.000382	11.528	3.29199270959
0.000383	11.492	3.33555632541
0.000384	11.48	3.31927702972
0.000385	11.458	3.32148099498
0.000386	11.386	3.32641007694
0.000387	11.364	3.31534372275
0.000388	11.316	3.32988648455
0.000389	11.264	3.311541031
0.00039	11.242	3.30506217793
0.000391	11.212	3.25254607961
0.000392	11.184	3.24994523031
0.000393	11.138	3.26174125277
0.000394	11.112	3.25260756932
0.000395	11.088	3.22680275195
0.000396	11.076	3.21966209407
0.000397	11.072	3.25066393218
0.000398	11.008	3.24652675948
0.000399	10.992	3.27107566406
0.0004	10.934	3.28719394013
0.000401	10.896	3.23684784937
0.000402	10.888	3.25813689092
0.000403	10.85	3.24769148781
0.000404	10.818	3.24975014424
0.000405	10.78	3.24647501145
0.000406	10.742	3.27344405787
0.000407	10.738	3.27740079941
0.000408	10.714	3.25333736339
0.000409	10.668	3.25296418671
0.00041	10.612	3.23750768339
0.000411	10.606	3.22347080024
0.000412	10.592	3.23071756735
0.000413	10.552	3.21236610616
0.000414	10.568	3.21953040054
0.000415	10.52	3.17200252207
0.000416	10.54	3.18628310104
0.000417	10.496	3.19092212378
0.000418	10.42	3.15334742773
0.000419	10.396	3.13865958651
0.00042	10.362	3.12521295274
0.000421	10.342	3.11721606566
0.000422	10.31	3.12824231798
0.000423	10.256	3.10909375864
0.000424	10.178	3.10005096732
0.000425	10.148	3.11546080059
0.000426	10.112	3.10216956339
0.000427	10.098	3.09715934366
0.000428	10.044	3.08837562482
0.000429	10.024	3.08081547646
0.00043	10.016	3.07566968317
0.000431	9.966	3.08947309423
0.000432	9.948	3.08565973497
0.000433	9.912	3.06794002549
0.000434	9.912	3.06467877599
0.000435	9.922	3.08673225272
0.000436	9.896	3.04847240434
0.000437	9.872	3.07499853659
0.000438	9.866	3.03447590203
0.000439	9.84	3.04867184197
0.00044	9.86	3.03519356879
0.000441	9.836	2.97138082379
0.000442	9.8	2.98328677804
0.000443	9.742	2.98988896115
0.000444	9.68	2.95864834004
0.000445	9.662	2.99795863881
0.000446	9.654	3.01036276884
0.000447	9.67	3.02276363614
0.000448	9.656	3.04723875008
0.000449	9.606	3.04413600222
0.00045	9.586	3.01108020484
0.000451	9.528	2.99886912019
0.000452	9.5	3.00898654035
0.000453	9.476	3.00556550419
0.000454	9.488	3.00030931739
0.000455	9.452	2.95765041883
0.000456	9.454	2.95226760305
0.000457	9.44	2.98100654142
0.000458	9.426	2.97867823036
0.000459	9.348	2.96629330984
0.00046	9.338	2.97182704746
0.000461	9.31	2.97555036926
0.000462	9.282	2.97161168392
0.000463	9.258	2.99256344962
0.000464	9.258	3.01652714226
0.000465	9.216	2.98686189838
0.000466	9.198	2.97704484346
0.000467	9.144	2.99119775341
0.000468	9.108	2.98267262702
0.000469	9.012	2.96038105655
0.00047	8.986	2.91921290762
0.000471	8.926	2.93402862972
0.000472	8.898	2.8802076314
0.000473	8.9	2.86530975638
0.000474	8.91	2.87921864401
0.000475	8.906	2.89018407718
0.000476	8.866	2.85517845327
0.000477	8.842	2.8546516425
0.000478	8.802	2.85916001651
0.000479	8.806	2.84962523852
0.00048	8.822	2.84083016036
0.000481	8.816	2.77887459235
0.000482	8.782	2.78109259105
0.000483	8.778	2.7778977663
0.000484	8.74	2.75543100077
0.000485	8.704	2.79863966955
0.000486	8.686	2.8184045132
0.000487	8.642	2.81954535342
0.000488	8.602	2.82127559802
0.000489	8.556	2.80621880829
0.00049	8.564	2.79390479437
0.000491	8.552	2.81838535335
0.000492	8.556	2.79979713551
0.000493	8.502	2.77019782687
0.000494	8.488	2.77810294986
0.000495	8.474	2.7570498726
0.000496	8.434	2.760007971
0.000497	8.42	2.75528582909
0.000498	8.398	2.73926924562
0.000499	8.41	2.77955032334
0.0005	8.382	2.76479221642
0.000501	8.36	2.74925444439
0.000502	8.354	2.75112413388
0.000503	8.332	2.76582284321
0.000504	8.33	2.74901800649
0.000505	8.292	2.72446985669
0.000506	8.258	2.71945509248
0.000507	8.25	2.68691272653
0.000508	8.224	2.66267234184
0.000509	8.192	2.68162935545
0.00051	8.18	2.70325729445
0.000511	8.156	2.70474841714
0.000512	8.128	2.71359834906
0.000513	8.104	2.69391610857
0.000514	8.09	2.69924063396
0.000515	8.072	2.71492467667
0.000516	8.016	2.75531196056
0.000517	8.01	2.77306689425
0.000518	8.012	2.75823421776
0.000519	7.978	2.74545369657
0.00052	7.968	2.75444658688
0.000521	7.92	2.72572926022
0.000522	7.894	2.73473289372
0.000523	7.892	2.79004229359
0.000524	7.9	2.79177362979
0.000525	7.862	2.77109292518
0.000526	7.89	2.81600781249
0.000527	7.894	2.80905037335
0.000528	7.864	2.78307455883
0.000529	7.82	2.76759823674
0.00053	7.808	2.77833331334
0.000531	7.778	2.75766495427
0.000532	7.758	2.74361732025
0.000533	7.744	2.74344017613
0.000534	7.738	2.74105016371
0.000535	7.716	2.72017352388
0.000536	7.714	2.71886079085
0.000537	7.69	2.71401915984
0.000538	7.664	2.70833971281
0.000539	7.628	2.6858175664
0.00054	7.574	2.62764609489
0.000541	7.572	2.60860422448
0.000542	7.572	2.60707038647
0.000543	7.546	2.60995862036
0.000544	7.512	2.62180395911
0.000545	7.486	2.61797708164
0.000546	7.45	2.64641266623
0.000547	7.432	2.67682199632
0.000548	7.436	2.67467829841
0.000549	7.414	2.66131621571
0.00055	7.384	2.673676121
0.000551	7.324	2.65009886608
0.000552	7.308	2.63839648271
0.000553	7.26	2.63142546921
0.000554	7.244	2.62001221371
0.000555	7.262	2.59487109506
0.000556	7.242	2.61752478498
0.000557	7.208	2.6556987781
0.000558	7.204	2.66127488246
0.000559	7.186	2.67271472477
0.00056	7.154	2.67400149589
0.000561	7.148	2.66647632654
0.000562	7.15	2.65471279049
0.000563	7.144	2.65240720856
0.000564	7.12	2.66563313305
0.000565	7.096	2.65382441017
0.000566	7.046	2.62523979857
0.000567	7.02	2.6099042128
0.000568	7.022	2.61792207676
0.000569	6.992	2.63057712299
0.00057	7.0	2.6449952741
0.000571	6.99	2.6483768614
0.000572	6.986	2.67016928302
0.000573	6.968	2.6402605932
0.000574	6.974	2.6293200642
0.000575	6.952	2.63167171205
0.000576	6.92	2.62632823539
0.000577	6.894	2.6265498282
0.000578	6.892	2.63445174562
0.000579	6.876	2.60473108017
0.00058	6.854	2.5931995681
0.000581	6.838	2.59918371802
0.000582	6.8	2.59615099715
0.000583	6.776	2.61492332584
0.000584	6.77	2.60098058432
0.000585	6.746	2.61332814625
0.000586	6.724	2.5829874177
0.000587	6.682	2.55829552632
0.000588	6.654	2.56247614623
0.000589	6.648	2.56516977996
0.00059	6.636	2.57672350088
0.000591	6.616	2.5862219549
0.000592	6.598	2.56912358597
0.000593	6.6	2.58843582111
0.000594	6.582	2.5681269439
0.000595	6.54	2.53385082434
0.000596	6.534	2.54181903368
0.000597	6.52	2.5325086377
0.000598	6.494	2.5357373681
0.000599	6.458	2.54091243454
0.0006	6.456	2.52983477721
0.000601	6.446	2.54225962482
0.000602	6.422	2.53848695092
0.000603	6.398	2.52261689521
0.000604	6.378	2.51060072493
0.000605	6.366	2.52349836537
0.000606	6.374	2.52311791243
0.000607	6.38	2.54550584364
0.000608	6.368	2.55354185397
0.000609	6.35	2.5454862011
0.00061	6.322	2.52632460305
0.000611	6.302	2.54456204483
0.000612	6.276	2.55025959463
0.000613	6.266	2.5422910927
0.000614	6.216	2.53403709523
0.000615	6.204	2.51523040694
0.000616	6.224	2.51432376595
0.000617	6.166	2.51126342704
0.000618	6.142	2.50556101502
0.000619	6.126	2.49441856953
0.00062	6.074	2.46587185393
0.000621	6.054	2.46314514392
0.000622	6.046	2.4437438491
0.000623	6.032	2.46312322063
0.000624	6.024	2.45996422738
0.000625	5.994	2.45641283175
0.000626	5.974	2.46603406303
0.000627	5.936	2.44211056261
0.000628	5.924	2.44422257579
0.000629	5.918	2.46805105296
0.00063	5.91	2.4531408439
0.000631	5.894	2.43613710616
0.000632	5.86	2.42330353031
0.000633	5.85	2.44775407261
0.000634	5.814	2.44282705078
0.000635	5.792	2.4217217016
0.000636	5.788	2.38978157998
0.000637	5.794	2.37309165436
0.000638	5.806	2.38670567938
0.000639	5.808	2.40065324443
0.00064	5.79	2.40871334949
0.000641	5.78	2.40074988285
0.000642	5.764	2.38669310972
0.000643	5.712	2.35818913576
0.000644	5.708	2.38971462731
0.000645	5.692	2.39439679251
0.000646	5.664	2.36285928485
0.000647	5.656	2.39283597432
0.000648	5.638	2.38976065747
0.000649	5.642	2.37441276951
0.00065	5.614	2.35817811032
0.000651	5.606	2.36954932424
0.000652	5.612	2.36335693453
0.000653	5.564	2.37611110851
0.000654	5.55	2.36209652639
0.000655	5.544	2.36982362213
0.000656	5.534	2.36576499256
0.000657	5.54	2.34870176906
0.000658	5.528	2.34034527367
0.000659	5.484	2.31381589587
0.00066	5.47	2.2998043395
0.000661	5.46	2.3109305485
0.000662	5.458	2.31780844765
0.000663	5.45	2.32023705685
0.000664	5.442	2.32865540602
0.000665	5.444	2.33984272976
0.000666	5.446	2.36031438584
0.000667	5.438	2.34992680737
0.000668	5.43	2.3691981766
0.000669	5.426	2.35468129478
0.00067	5.446	2.36877267799
0.000671	5.402	2.34870091753
0.000672	5.374	2.30437062991
0.000673	5.382	2.32466685785
0.000674	5.364	2.3150602584
0.000675	5.342	2.31366289679
0.000676	5.3	2.30260721792
0.000677	5.272	2.32164079909
0.000678	5.262	2.35994830452
0.000679	5.246	2.35148548794
0.00068	5.242	2.35529955632
0.000681	5.216	2.36417935022
0.000682	5.212	2.38307700253
0.000683	5.194	2.39256431471
0.000684	5.17	2.39188210412
0.000685	5.174	2.37649405638
0.000686	5.176	2.36664826284
0.000687	5.164	2.36666516432
0.000688	5.166	2.36102604814
0.000689	5.15	2.35276433159
0.00069	5.122	2.34757662282
0.000691	5.098	2.32817439209
0.000692	5.08	2.31205536266
0.000693	5.08	2.2903274875
0.000694	5.058	2.28443340897
0.000695	5.012	2.26624270545
0.000696	4.996	2.24409981953
0.000697	4.97	2.22735268873
0.000698	4.976	2.23951423304
0.000699	4.976	2.23504451857
0.0007	4.952	2.2292814986
0.000701	4.91	2.23559835391
0.000702	4.87	2.23631393145
0.000703	4.864	2.25865092478
0.000704	4.832	2.24494454274
0.000705	4.83	2.22465727698
0.000706	4.814	2.22337671122
0.000707	4.804	2.20761953244
0.000708	4.794	2.22161292758
0.000709	4.782	2.22855917579
0.00071	4.782	2.21144206345
0.000711	4.78	2.21981981251
0.000712	4.772	2.21630683796
0.000713	4.754	2.22743888805
0.000714	4.752	2.22946092139
0.000715	4.728	2.24009285522
0.000716	4.704	2.22719195401
0.000717	4.692	2.21475416243
0.000718	4.688	2.21870592914
0.000719	4.698	2.21512889016
0.00072	4.69	2.24541755582
0.000721	4.692	2.22286661768
0.000722	4.674	2.22434799436
0.000723	4.672	2.20735497825
0.000724	4.636	2.2134823243
0.000725	4.622	2.20977736435
0.000726	4.608	2.20143952904
0.000727	4.61	2.19770334668
0.000728	4.592	2.19397721046
0.000729	4.58	2.19444753868
0.00073	4.58	2.20988687493
0.000731	4.546	2.21176038485
0.000732	4.548	2.19264589024
0.000733	4.566	2.20763312169
0.000734	4.56	2.19143788413
0.000735	4.558	2.18326269606
0.000736	4.534	2.16814298421
0.000737	4.526	2.18296220764
0.000738	4.526	2.18845242123
0.000739	4.52	2.18668699178
0.00074	4.53	2.18199450045
0.000741	4.508	2.17484160343
0.000742	4.474	2.17286078707
0.000743	4.47	2.17096752624
0.000744	4.476	2.17748111358
0.000745	4.462	2.18370236067
0.000746	4.44	2.17402851867
0.000747	4.452	2.16695546793
0.000748	4.434	2.16186123514
0.000749	4.43	2.13567319597
0.00075	4.41	2.12176813059
0.000751	4.382	2.10144616871
0.000752	4.362	2.0916395483
0.000753	4.342	2.07774781915
0.000754	4.312	2.06558853599
0.000755	4.294	2.05999126212
0.000756	4.286	2.04553269346
0.000757	4.284	2.04238683897
0.000758	4.28	2.06726872951
0.000759	4.282	2.07134642202
0.00076	4.266	2.07827909579
0.000761	4.254	2.07496602382
0.000762	4.242	2.08792624391
0.000763	4.204	2.06067561736
0.000764	4.2	2.05426385842
0.000765	4.186	2.03749944785
0.000766	4.194	2.04165717005
0.000767	4.194	2.04067733853
0.000768	4.174	2.03954014425
0.000769	4.18	2.01484490718
0.00077	4.166	2.00161035169
0.000771	4.164	1.99927586891
0.000772	4.146	2.00117065739
0.000773	4.136	2.01333156733
0.000774	4.114	2.01221370634
0.000775	4.092	1.97978180616
0.000776	4.066	1.96205096774
0.000777	4.046	1.97683686732
0.000778	4.024	1.97672051641
0.000779	4.018	1.99340813684
0.00078	4.002	1.97534705811
0.000781	3.986	1.96311079667
0.000782	3.984	1.97275036434
0.000783	3.986	1.98942303194
0.000784	3.99	1.98340616113
0.000785	3.968	1.98367739313
0.000786	3.966	2.00420657618
0.000787	3.97	2.01422441649
0.000788	3.97	2.00227370756
0.000789	3.962	2.00513241458
0.00079	3.958	1.97995858543
0.000791	3.954	1.99696870281
0.000792	3.928	1.9725151457
0.000793	3.918	1.98778167815
0.000794	3.906	2.0012905836
0.000795	3.886	1.99123177958
0.000796	3.864	1.97522251911
0.000797	3.85	1.969644638
0.000798	3.82	1.96153001506
0.000799	3.814	1.97063543051
0.0008	3.79	1.95394472798
0.000801	3.762	1.96401527489
0.000802	3.744	1.95408904608
0.000803	3.738	1.95993775411
0.000804	3.724	1.95033945763
0.000805	3.744	1.95204098318
0.000806	3.748	1.95767617343
0.000807	3.752	1.97141979294
0.000808	3.76	1.95407267009
0.000809	3.746	1.95178994771
0.00081	3.748	1.93816820735
0.000811	3.726	1.9387944708
0.000812	3.724	1.92557108412
0.000813	3.726	1.92637587194
0.000814	3.718	1.92001979156
0.000815	3.728	1.94679634271
0.000816	3.73	1.93935556307
0.000817	3.71	1.93543276814
0.000818	3.69	1.94265282539
0.000819	3.682	1.93102977709
0.00082	3.664	1.93264171537
0.000821	3.644	1.9363016294
0.000822	3.64	1.93245957267
0.000823	3.63	1.92901529284
0.000824	3.626	1.93445702976
0.000825	3.618	1.92978651669
0.000826	3.624	1.91901641473
0.000827	3.604	1.9139446178
0.000828	3.59	1.91256372443
0.000829	3.578	1.91413583635
0.00083	3.562	1.91263064913
0.000831	3.578	1.92143592139
0.000832	3.566	1.93122862448
0.000833	3.534	1.92167739228
0.000834	3.53	1.9207029963
0.000835	3.522	1.91664185491
0.000836	3.522	1.92393243125
0.000837	3.514	1.91671698485
0.000838	3.502	1.91676706983
0.000839	3.486	1.91044602122
0.00084	3.484	1.91670133302
0.000841	3.476	1.92390852173
0.000842	3.462	1.906975616
0.000843	3.466	1.90705112674
0.000844	3.456	1.90789517532
0.000845	3.438	1.90004105219
0.000846	3.45	1.90774736273
0.000847	3.442	1.9179770593
0.000848	3.418	1.9181438945
0.000849	3.41	1.9136091555
0.00085	3.394	1.88964652779
0.000851	3.39	1.87560656855
0.000852	3.376	1.87046090577
0.000853	3.376	1.88855076712
0.000854	3.35	1.88560335172
0.000855	3.342	1.89341912951
0.000856	3.34	1.88796186402
0.000857	3.354	1.88591728345
0.000858	3.348	1.87480558992
0.000859	3.32	1.87445992222
0.00086	3.314	1.87173822956
0.000861	3.306	1.85374324004
0.000862	3.3	1.83357574155
0.000863	3.284	1.81640964543
0.000864	3.282	1.82386293345
0.000865	3.276	1.82203841891
0.000866	3.264	1.8194240847
0.000867	3.266	1.81748287475
0.000868	3.276	1.82642382814
0.000869	3.254	1.80152268928
0.00087	3.25	1.7954108165
0.000871	3.228	1.79666802721
0.000872	3.226	1.79078865308
0.000873	3.228	1.79109352073
0.000874	3.224	1.80494432047
0.000875	3.212	1.80971157923
0.000876	3.212	1.81081639047
0.000877	3.208	1.8145897608
0.000878	3.19	1.82260802149
0.000879	3.172	1.83041416078
0.00088	3.162	1.84058577632
0.000881	3.146	1.82556402243
0.000882	3.118	1.80778206651
0.000883	3.11	1.80274790251
0.000884	3.094	1.8003233043
0.000885	3.082	1.79534843415
0.000886	3.074	1.78900083846
0.000887	3.076	1.77263194149
0.000888	3.06	1.76646539734
0.000889	3.056	1.75409919902
0.00089	3.062	1.78161612027
0.000891	3.07	1.76212939366
0.000892	3.054	1.74444375088
0.000893	3.044	1.72686536823
0.000894	3.036	1.71892524561
0.000895	3.032	1.7282870132
0.000896	3.024	1.7295733578
0.000897	3.012	1.72158531592
0.000898	3.024	1.71214018118
0.000899	3.016	1.72619350016
0.0009	3.002	1.70704305745
0.000901	3.006	1.70820490574
0.000902	2.998	1.71405834206
0.000903	2.992	1.71811990268
0.000904	2.966	1.71838412469
0.000905	2.956	1.71757503475
0.000906	2.944	1.72187804446
0.000907	2.928	1.73517030864
0.000908	2.922	1.72971558356
0.000909	2.904	1.74435776147
0.00091	2.902	1.73447283057
0.000911	2.9	1.74642491966
0.000912	2.896	1.7496239596
0.000913	2.884	1.73739575227
0.000914	2.876	1.73684311324
0.000915	2.878	1.72485245746
0.000916	2.88	1.70223382648
0.000917	2.87	1.69738033452
0.000918	2.856	1.69448045135
0.000919	2.85	1.69336942219
0.00092	2.842	1.68790876531
0.000921	2.84	1.69658480484
0.000922	2.834	1.68476823332
0.000923	2.836	1.68318269953
0.000924	2.818	1.68311496934
0.000925	2.834	1.67882220619
0.000926	2.816	1.68823695019
0.000927	2.812	1.70547823205
0.000928	2.816	1.70591441755
0.000929	2.806	1.69598466974
0.00093	2.794	1.70045993778
0.000931	2.814	1.72029183571
0.000932	2.8	1.70176379089
0.000933	2.79	1.72101714111
0.000934	2.78	1.72846752934
0.000935	2.738	1.7220209058
0.000936	2.732	1.72051620161
0.000937	2.722	1.72415660542
0.000938	2.712	1.71495072816
0.000939	2.71	1.70467005605
0.00094	2.702	1.67606563117
0.000941	2.688	1.68838858087
0.000942	2.678	1.68591696118
0.000943	2.664	1.67305230044
0.000944	2.668	1.65703832183
0.000945	2.67	1.64593438508
0.000946	2.658	1.62512645662
0.000947	2.654	1.63532382114
0.000948	2.622	1.63190563453
0.000949	2.614	1.63003190153
0.00095	2.604	1.62824568171
0.000951	2.588	1.61315095388
0.000952	2.582	1.61470616522
0.000953	2.59	1.61180023576
0.000954	2.582	1.60102342269
0.000955	2.588	1.58185207905
0.000956	2.564	1.56777039135
0.000957	2.556	1.56296641039
0.000958	2.548	1.56451142533
0.000959	2.558	1.57436844481
0.00096	2.54	1.5685662243
0.000961	2.544	1.58368683773
0.000962	2.55	1.60608218968
0.000963	2.552	1.62089358071
0.000964	2.552	1.62459102546
0.000965	2.544	1.62113046976
0.000966	2.53	1.61155204694
0.000967	2.53	1.60284122732
0.000968	2.514	1.60804353175
0.000969	2.488	1.59180903377
0.00097	2.48	1.60798009938
0.000971	2.46	1.61381535499
0.000972	2.466	1.58897577074
0.000973	2.444	1.58077955452
0.000974	2.44	1.59323570133
0.000975	2.41	1.5690442951
0.000976	2.42	1.5593588426
0.000977	2.412	1.55249991948
0.000978	2.42	1.55679157243
0.000979	2.422	1.55560791975
0.00098	2.418	1.55668750878
0.000981	2.404	1.548155031
0.000982	2.406	1.5443976172
0.000983	2.398	1.54129685655
0.000984	2.374	1.53952070464
0.000985	2.378	1.54373443312
0.000986	2.378	1.5476162315
0.000987	2.376	1.53838356725
0.000988	2.36	1.53440542231
0.000989	2.34	1.54285449735
0.00099	2.314	1.54512264885
0.000991	2.306	1.53634761691
0.000992	2.3	1.54725563499
0.000993	2.296	1.55447225771
0.000994	2.298	1.5649907348
0.000995	2.276	1.55429212184
0.000996	2.268	1.55569148612
0.000997	2.268	1.55569148612
0.000998	2.262	1.54575418486
0.000999	2.264	1.55380307633
0.001	2.256	1.53963112465
0.001001	2.25	1.53346013968
0.001002	2.244	1.53246990183
0.001003	2.252	1.53378486105
0.001004	2.258	1.53994675233
0.001005	2.246	1.5275745481
0.001006	2.254	1.53541004295
0.001007	2.236	1.51403566669
0.001008	2.24	1.52262930485
0.001009	2.216	1.51701812778
0.00101	2.206	1.51511187706
0.001011	2.204	1.52786910434
0.001012	2.204	1.5134014669
0.001013	2.206	1.5031846194
0.001014	2.206	1.49651729024
0.001015	2.204	1.48808064298
0.001016	2.194	1.49410976839
0.001017	2.186	1.49913441692
0.001018	2.186	1.51109364369
0.001019	2.17	1.50236480257
0.00102	2.15	1.49515885444
0.001021	2.126	1.46905547887
0.001022	2.124	1.46990611945
0.001023	2.116	1.46783650316
0.001024	2.13	1.47956074563
0.001025	2.124	1.45623624457
0.001026	2.118	1.44085946574
0.001027	2.102	1.44069288886
0.001028	2.11	1.44287906631
0.001029	2.114	1.43979304068
0.00103	2.124	1.44520725157
0.001031	2.116	1.46374314687
0.001032	2.094	1.44539406391
0.001033	2.078	1.44357750052
0.001034	2.062	1.44850129444
0.001035	2.052	1.43850477928
0.001036	2.062	1.43602089121
0.001037	2.052	1.43293265718
0.001038	2.046	1.3942324053
0.001039	2.036	1.40381765198
0.00104	2.03	1.40324623641
0.001041	2.014	1.38917385521
0.001042	2.014	1.39635382336
0.001043	1.994	1.40070125294
0.001044	1.992	1.39281585287
0.001045	1.988	1.39851921689
0.001046	1.988	1.38125160633
0.001047	1.986	1.38773340379
0.001048	1.99	1.39638819817
0.001049	1.986	1.38917385521
0.00105	1.968	1.37658127257
0.001051	1.956	1.37915336348
0.001052	1.944	1.3729034926
0.001053	1.942	1.36624887923
0.001054	1.942	1.37645777269
0.001055	1.93	1.37735253294
0.001056	1.916	1.38453746789
0.001057	1.914	1.3894617663
0.001058	1.912	1.39723154846
0.001059	1.914	1.39950133976
0.00106	1.912	1.4128892384
0.001061	1.902	1.40156912066
0.001062	1.896	1.40612374989
0.001063	1.9	1.4092551224
0.001064	1.882	1.40715173311
0.001065	1.888	1.41118956912
0.001066	1.888	1.40550916041
0.001067	1.88	1.41194900758
0.001068	1.882	1.40288132071
0.001069	1.868	1.39376325106
0.00107	1.858	1.39206178024
0.001071	1.86	1.38144851515
0.001072	1.864	1.38039994205
0.001073	1.836	1.36568810495
0.001074	1.846	1.36758326986
0.001075	1.832	1.35343119515
0.001076	1.83	1.35834458073
0.001077	1.838	1.36812133965
0.001078	1.83	1.36275456338
0.001079	1.808	1.3428089961
0.00108	1.8	1.32815661727
0.001081	1.79	1.31677636674
0.001082	1.784	1.31504524637
0.001083	1.77	1.30579477714
0.001084	1.762	1.30742342032
0.001085	1.758	1.31279701401
0.001086	1.75	1.30671343454
0.001087	1.756	1.30094734713
0.001088	1.762	1.29975228409
0.001089	1.756	1.28703690701
0.00109	1.746	1.28432238943
0.001091	1.742	1.28196567817
0.001092	1.748	1.2854944574
0.001093	1.748	1.30403067449
0.001094	1.766	1.31424655221
0.001095	1.764	1.32977592097
0.001096	1.748	1.31624313863
0.001097	1.728	1.31530072607
0.001098	1.73	1.3103816238
0.001099	1.73	1.3119070089
0.0011	1.73	1.29965380006
0.001101	1.728	1.29538256897
0.001102	1.728	1.3107310937
0.001103	1.72	1.31057239403
0.001104	1.718	1.32154303751
0.001105	1.704	1.32377641617
0.001106	1.696	1.328
0.001107	1.702	1.34059539012
0.001108	1.704	1.34624811978
0.001109	1.692	1.34057301181
0.00111	1.682	1.32999097741
0.001111	1.672	1.31469235945
0.001112	1.668	1.30758403172
0.001113	1.672	1.304
0.001114	1.668	1.30145149737
0.001115	1.67	1.29965380006
0.001116	1.682	1.31638748095
0.001117	1.678	1.31693431879
0.001118	1.66	1.29784436663
0.001119	1.65	1.29595524614
0.00112	1.66	1.30092274944
0.001121	1.658	1.30270334305
0.001122	1.65	1.30211366631
0.001123	1.648	1.29309551078
0.001124	1.636	1.28199219966
0.001125	1.632	1.28241023078
0.001126	1.614	1.27004094422
0.001127	1.622	1.27244489075
0.001128	1.622	1.26456158411
0.001129	1.628	1.27656413862
0.00113	1.622	1.27087214148
0.001131	1.606	1.26442239778
0.001132	1.578	1.25853724617
0.001133	1.582	1.26304235875
0.001134	1.576	1.26341758734
0.001135	1.57	1.25263721803
0.001136	1.556	1.25174438285
0.001137	1.546	1.24253128733
0.001138	1.548	1.25207667497
0.001139	1.534	1.25253502945
0.00114	1.524	1.24956952588
0.001141	1.51	1.23850716591
0.001142	1.494	1.23205681687
0.001143	1.48	1.23353151561
0.001144	1.488	1.22876197858
0.001145	1.49	1.23040643691
0.001146	1.482	1.22216038227
0.001147	1.478	1.20561851346
0.001148	1.494	1.21242071906
0.001149	1.492	1.20579268533
0.00115	1.492	1.20247078967
0.001151	1.492	1.19913969161
0.001152	1.49	1.2007914057
0.001153	1.478	1.20229613657
0.001154	1.48	1.20233106922
0.001155	1.484	1.19404522527
0.001156	1.486	1.19071575113
0.001157	1.48	1.20066648158
0.001158	1.464	1.18351341353
0.001159	1.466	1.18863114548
0.00116	1.482	1.21065106451
0.001161	1.478	1.22209492266
0.001162	1.468	1.21695357348
0.001163	1.454	1.21814777429
0.001164	1.462	1.22497183641
0.001165	1.454	1.22958692251
0.001166	1.448	1.23097359842
0.001167	1.436	1.22388888385
0.001168	1.43	1.23170613378
0.001169	1.43	1.23170613378
0.00117	1.424	1.22972517255
0.001171	1.418	1.21953925726
0.001172	1.412	1.22892473325
0.001173	1.414	1.24040477264
0.001174	1.402	1.24273730128
0.001175	1.4	1.23773987574
0.001176	1.404	1.23157784975
0.001177	1.4	1.21983605456
0.001178	1.41	1.23850716591
0.001179	1.422	1.24896597231
0.00118	1.42	1.25841169734
0.001181	1.426	1.24600321027
0.001182	1.43	1.24302051471
0.001183	1.42	1.24402572321
0.001184	1.392	1.2273288068
0.001185	1.398	1.23757666429
0.001186	1.392	1.23706750018
0.001187	1.382	1.23777057648
0.001188	1.376	1.22418299286
0.001189	1.368	1.21514443586
0.00119	1.376	1.21927191389
0.001191	1.372	1.21392586265
0.001192	1.37	1.21206435473
0.001193	1.358	1.19240764842
0.001194	1.362	1.20289484162
0.001195	1.368	1.20688690439
0.001196	1.364	1.20478379803
0.001197	1.35	1.18469405333
0.001198	1.35	1.18638105177
0.001199	1.338	1.17972708708
0.0012	1.322	1.16203098065
0.001201	1.316	1.15245130049
0.001202	1.324	1.15888912326
0.001203	1.326	1.16263665863
0.001204	1.324	1.15370013435
0.001205	1.33	1.14939114317
0.001206	1.33	1.14415907985
0.001207	1.342	1.1528382367
0.001208	1.346	1.158569808
0.001209	1.342	1.1528382367
0.00121	1.324	1.15196527725
0.001211	1.304	1.14873147428
0.001212	1.302	1.14315178345
0.001213	1.298	1.14769159621
0.001214	1.286	1.14551473146
0.001215	1.286	1.14551473146
0.001216	1.288	1.14588655634
0.001217	1.29	1.13925414197
0.001218	1.286	1.13499074886
0.001219	1.28	1.14612390255
0.00122	1.266	1.13984384895
0.001221	1.268	1.13849725516
0.001222	1.262	1.14950250108
0.001223	1.248	1.14999826087
0.001224	1.254	1.14607329609
0.001225	1.252	1.16811643255
0.001226	1.246	1.14432687638
0.001227	1.238	1.14252177222
0.001228	1.232	1.15159715179
0.001229	1.224	1.14796515627
0.00123	1.226	1.13970347021
0.001231	1.228	1.1366688172
0.001232	1.216	1.13901009653
0.001233	1.22	1.13824426201
0.001234	1.216	1.13901009653
0.001235	1.204	1.1235586322
0.001236	1.208	1.11746856779
0.001237	1.21	1.11619890701
0.001238	1.212	1.11850614661
0.001239	1.208	1.12460481948
0.00124	1.206	1.12408362678
0.001241	1.208	1.1299274313
0.001242	1.2	1.14717043198
0.001243	1.208	1.144
0.001244	1.196	1.15134008877
0.001245	1.18	1.1417530381
0.001246	1.172	1.12357287258
0.001247	1.168	1.12417792186
0.001248	1.164	1.12298886905
0.001249	1.158	1.10861896069
0.00125	1.152	1.10313009206
0.001251	1.156	1.09893766884
0.001252	1.14	1.08277421469
0.001253	1.15	1.08972473589
0.001254	1.15	1.09886304879
0.001255	1.148	1.1000436355
0.001256	1.14	1.08830142883
0.001257	1.136	1.08143608225
0.001258	1.12	1.07591821251
0.001259	1.118	1.07520974698
0.00126	1.112	1.07305917824
0.001261	1.12	1.07777548682
0.001262	1.124	1.08287764775
0.001263	1.116	1.09295196601
0.001264	1.116	1.08376381191
0.001265	1.118	1.07706824296
0.001266	1.124	1.08472300612
0.001267	1.126	1.07801855272
0.001268	1.13	1.08309741021
0.001269	1.13	1.08309741021
0.00127	1.122	1.08402767492
0.001271	1.136	1.07773094973
0.001272	1.13	1.0775435026
0.001273	1.122	1.08402767492
0.001274	1.122	1.08033143063
0.001275	1.12	1.06845683114
0.001276	1.118	1.056444982
0.001277	1.11	1.05919780967
0.001278	1.104	1.04555439839
0.001279	1.094	1.04171205234
0.00128	1.092	1.04284994127
0.001281	1.092	1.03321633746
0.001282	1.084	1.03196123958
0.001283	1.086	1.03663108192
0.001284	1.092	1.03515023064
0.001285	1.094	1.03400386846
0.001286	1.092	1.02349206152
0.001287	1.09	1.03048532255
0.001288	1.084	1.02613059598
0.001289	1.09	1.03821962994
0.00129	1.094	1.04936361667
0.001291	1.1	1.05735519103
0.001292	1.082	1.04080545733
0.001293	1.08	1.03614670776
0.001294	1.064	1.0314572216
0.001295	1.048	1.01867364745
0.001296	1.042	1.00609939867
0.001297	1.044	0.997027582367
0.001298	1.042	0.996110435645
0.001299	1.038	1.00227541125
0.0013	1.036	1.00732517094
0.001301	1.028	1.00360151455
0.001302	1.02	0.999799979996
0.001303	1.022	1.00871998097
0.001304	1.026	0.998661103678
0.001305	1.024	0.997709376522
0.001306	1.026	1.00265846628
0.001307	1.02	0.993780659904
0.001308	1.028	1.00360151455
0.001309	1.022	1.00075771294
0.00131	1.004	0.987919025022
0.001311	1.002	0.992973312834
0.001312	0.998	0.990957113098
0.001313	0.992	0.981802424116
0.001314	1.0	0.991967741411
0.001315	0.994	0.986896144485
0.001316	0.992	0.983837384937
0.001317	0.99	0.978723658649
0.001318	0.98	0.971390755566
0.001319	0.978	0.953685482746
0.00132	0.972	0.950376767393
0.001321	0.97	0.949262871917
0.001322	0.96	0.943610088967
0.001323	0.948	0.945143375367
0.001324	0.944	0.934271909029
0.001325	0.938	0.93067502384
0.001326	0.932	0.935615305561
0.001327	0.932	0.931330231443
0.001328	0.93	0.925796953981
0.001329	0.926	0.925485818368
0.00133	0.93	0.945039681707
0.001331	0.908	0.942091290693
0.001332	0.908	0.942091290693
0.001333	0.91	0.934826187053
0.001334	0.9	0.924121204172
0.001335	0.906	0.927989224075
0.001336	0.904	0.920208671987
0.001337	0.912	0.92534101822
0.001338	0.904	0.91585151635
0.001339	0.9	0.919782583005
0.00134	0.89	0.910988474131
0.001341	0.886	0.914879227002
0.001342	0.89	0.915368778144
0.001343	0.888	0.920573734146
0.001344	0.9	0.921954445729
0.001345	0.912	0.921008143286
0.001346	0.904	0.909276635574
0.001347	0.896	0.897320455579
0.001348	0.894	0.898200423068
0.001349	0.914	0.920110862886
0.00135	0.91	0.917551088496
0.001351	0.91	0.932684298142
0.001352	0.906	0.934432448067
0.001353	0.904	0.918032679157
0.001354	0.91	0.924067097131
0.001355	0.906	0.923668771801
0.001356	0.904	0.922379531429
0.001357	0.902	0.914546882341
0.001358	0.894	0.902642786489
0.001359	0.894	0.902642786489
0.00136	0.892	0.899075080291
0.001361	0.888	0.889638128679
0.001362	0.89	0.89994444273
0.001363	0.88	0.899777750336
0.001364	0.882	0.907786318469
0.001365	0.876	0.903672507051
0.001366	0.872	0.900897330443
0.001367	0.87	0.897273648337
0.001368	0.866	0.894451787409
0.001369	0.87	0.895041898461
0.00137	0.868	0.891389925902
0.001371	0.856	0.882759310345
0.001372	0.856	0.866754867307
0.001373	0.862	0.864266162707
0.001374	0.852	0.847405451953
0.001375	0.852	0.849762319711
0.001376	0.85	0.866890996608
0.001377	0.85	0.852936105462
0.001378	0.842	0.849138386837
0.001379	0.844	0.855373602585
0.00138	0.838	0.850738502714
0.001381	0.826	0.846004728119
0.001382	0.826	0.850719695317
0.001383	0.824	0.851483411465
0.001384	0.82	0.855336191214
0.001385	0.824	0.853829022697
0.001386	0.818	0.851396499875
0.001387	0.81	0.842555636145
0.001388	0.812	0.848914601123
0.001389	0.814	0.852879827408
0.00139	0.81	0.849646985518
0.001391	0.804	0.84473901295
0.001392	0.796	0.838083528057
0.001393	0.79	0.842555636145
0.001394	0.794	0.848271183054
0.001395	0.794	0.843542530048
0.001396	0.794	0.841168235254
0.001397	0.786	0.841548572573
0.001398	0.776	0.83296098348
0.001399	0.782	0.842897384027
0.0014	0.784	0.832672804888
0.001401	0.782	0.8212648781
0.001402	0.768	0.823514420032
0.001403	0.772	0.831874990609
0.001404	0.774	0.831218382857
0.001405	0.768	0.821082212692
0.001406	0.778	0.825055149672
0.001407	0.776	0.830556439985
0.001408	0.78	0.843563868359
0.001409	0.772	0.841436866319
0.00141	0.77	0.834925146345
0.001411	0.774	0.826392158724
0.001412	0.766	0.821732316512
0.001413	0.766	0.821732316512
0.001414	0.764	0.824805431602
0.001415	0.768	0.823514420032
0.001416	0.77	0.832526275862
0.001417	0.768	0.835569267027
0.001418	0.768	0.830768319088
0.001419	0.764	0.827226692026
0.00142	0.764	0.827226692026
0.001421	0.766	0.826585748728
0.001422	0.772	0.829467298933
0.001423	0.768	0.830768319088
0.001424	0.762	0.835078439429
0.001425	0.75	0.819451035755
0.001426	0.742	0.819411984291
0.001427	0.744	0.823689261797
0.001428	0.746	0.823094162293
0.001429	0.742	0.816967563616
0.00143	0.732	0.810046912222
0.001431	0.738	0.805826284009
0.001432	0.734	0.802024937268
0.001433	0.744	0.81391891488
0.001434	0.744	0.808989493133
0.001435	0.738	0.808304398108
0.001436	0.732	0.802605756271
0.001437	0.728	0.803751205287
0.001438	0.728	0.806235697548
0.001439	0.724	0.804875145597
0.00144	0.722	0.802942090066
0.001441	0.714	0.800127489841
0.001442	0.72	0.805977667184
0.001443	0.72	0.808455317256
0.001444	0.716	0.804576907449
0.001445	0.716	0.807058857829
0.001446	0.708	0.804198980352
0.001447	0.702	0.805727000913
0.001448	0.708	0.809157586629
0.001449	0.702	0.803240935212
0.00145	0.696	0.807207532175
0.001451	0.682	0.803041717472
0.001452	0.68	0.798498591107
0.001453	0.678	0.811366748148
0.001454	0.67	0.81061704892
0.001455	0.664	0.786831621124
0.001456	0.662	0.787245831999
0.001457	0.668	0.79106004829
0.001458	0.668	0.788527742061
0.001459	0.678	0.796439577118
0.00146	0.672	0.787664903369
0.001461	0.67	0.788098978555
0.001462	0.658	0.78296615508
0.001463	0.656	0.77824417762
0.001464	0.66	0.78
0.001465	0.662	0.777017374323
0.001466	0.652	0.779035300869
0.001467	0.642	0.775780896903
0.001468	0.646	0.780182030042
0.001469	0.646	0.787835008108
0.00147	0.642	0.783476866283
0.001471	0.65	0.787083223046
0.001472	0.644	0.785661504721
0.001473	0.636	0.781987212172
0.001474	0.63	0.767528501099
0.001475	0.626	0.768195287671
0.001476	0.62	0.761314652427
0.001477	0.618	0.761627205396
0.001478	0.612	0.759905257253
0.001479	0.618	0.758996706185
0.00148	0.618	0.772059583193
0.001481	0.62	0.774338427304
0.001482	0.624	0.776288606125
0.001483	0.616	0.774947740173
0.001484	0.606	0.768611735534
0.001485	0.6	0.766811580507
0.001486	0.606	0.763389808682
0.001487	0.612	0.767760379285
0.001488	0.604	0.761041391778
0.001489	0.606	0.76076540405
0.00149	0.604	0.763664847954
0.001491	0.602	0.766548106775
0.001492	0.594	0.754429585846
0.001493	0.598	0.751262936661
0.001494	0.594	0.743749957983
0.001495	0.59	0.741552425658
0.001496	0.59	0.746927037936
0.001497	0.588	0.747165309687
0.001498	0.588	0.741792423795
0.001499	0.584	0.736847338327
0.0015	0.576	0.721265554425
0.001501	0.574	0.721473492237
0.001502	0.568	0.71370582175
0.001503	0.578	0.723820419717
0.001504	0.572	0.718899158436
0.001505	0.564	0.722429235289
0.001506	0.576	0.724033148412
0.001507	0.578	0.732062838833
0.001508	0.582	0.737072588013
0.001509	0.582	0.739781048689
0.00151	0.58	0.737292343647
0.001511	0.586	0.747398153597
0.001512	0.59	0.7601973428
0.001513	0.586	0.760660239529
0.001514	0.578	0.758891296564
0.001515	0.576	0.759094197053
0.001516	0.57	0.751731334986
0.001517	0.572	0.754198912754
0.001518	0.566	0.744072577105
0.001519	0.566	0.74675564946
0.00152	0.56	0.736478105581
0.001521	0.558	0.739348361735
0.001522	0.562	0.736312433686
0.001523	0.554	0.731494360881
0.001524	0.55	0.729040465269
0.001525	0.542	0.715706643814
0.001526	0.542	0.715706643814
0.001527	0.544	0.715586472762
0.001528	0.542	0.710095768189
0.001529	0.534	0.704871619517
0.00153	0.538	0.707499823322
0.001531	0.534	0.707703327673
0.001532	0.536	0.710425224777
0.001533	0.538	0.707499823322
0.001534	0.534	0.710523750483
0.001535	0.534	0.704871619517
0.001536	0.542	0.710095768189
0.001537	0.54	0.704556598152
0.001538	0.538	0.710321054172
0.001539	0.532	0.707796580947
0.00154	0.528	0.705135447981
0.001541	0.53	0.705053189483
0.001542	0.518	0.699768533159
0.001543	0.51	0.699928567784
0.001544	0.512	0.69703371511
0.001545	0.512	0.702748888295
0.001546	0.51	0.694190175672
0.001547	0.508	0.6913291546
0.001548	0.51	0.685492523665
0.001549	0.516	0.694077805437
0.00155	0.512	0.69127129262
0.001551	0.514	0.691233679735
0.001552	0.514	0.694121026911
0.001553	0.51	0.685492523665
0.001554	0.504	0.688464959166
0.001555	0.506	0.69711118195
0.001556	0.494	0.685539203839
0.001557	0.494	0.688450433946
0.001558	0.492	0.682595048327
0.001559	0.484	0.682454394081
0.00156	0.488	0.69127129262
0.001561	0.486	0.682498351646
0.001562	0.484	0.676567808871
0.001563	0.48	0.673498329619
0.001564	0.478	0.673435965776
0.001565	0.48	0.679411510059
0.001566	0.484	0.676567808871
0.001567	0.478	0.679349689041
0.001568	0.47	0.670149237111
0.001569	0.47	0.673127031102
0.00157	0.472	0.673213190602
0.001571	0.472	0.676177491492
0.001572	0.464	0.66686130492
0.001573	0.464	0.663855405943
0.001574	0.468	0.673034917371
0.001575	0.472	0.682067445345
0.001576	0.472	0.682067445345
0.001577	0.476	0.685145240077
0.001578	0.466	0.675902359812
0.001579	0.468	0.676
0.00158	0.466	0.666966266014
0.001581	0.468	0.673034917371
0.001582	0.462	0.672722825538
0.001583	0.462	0.672722825538
0.001584	0.464	0.672832817273
0.001585	0.46	0.672606868832
0.001586	0.458	0.672484944069
0.001587	0.456	0.666381272246
0.001588	0.46	0.6666333325
0.001589	0.454	0.660215116458
0.00159	0.452	0.660072723266
0.001591	0.454	0.66624620074
0.001592	0.45	0.662947961759
0.001593	0.452	0.660072723266
0.001594	0.444	0.650279939718
0.001595	0.44	0.652993108693
0.001596	0.44	0.646838465152
0.001597	0.438	0.643549531893
0.001598	0.442	0.647020865197
0.001599	0.44	0.646838465152
0.0016	0.444	0.653348299148
0.001601	0.436	0.65261320857
0.001602	0.434	0.649341204607
0.001603	0.432	0.639824976068
0.001604	0.43	0.642728558569
0.001605	0.422	0.635543861586
0.001606	0.422	0.635543861586
0.001607	0.42	0.641560597294
0.001608	0.426	0.648478218601
0.001609	0.426	0.645386705782
0.00161	0.43	0.648922183316
0.001611	0.426	0.645386705782
0.001612	0.428	0.64870332202
0.001613	0.422	0.651088319662
0.001614	0.426	0.654617445536
0.001615	0.424	0.651324803765
0.001616	0.428	0.657887528382
0.001617	0.418	0.653663522005
0.001618	0.42	0.66
0.001619	0.42	0.656962708226
0.00162	0.42	0.656962708226
0.001621	0.426	0.666726330663
0.001622	0.428	0.666945275116
0.001623	0.43	0.670149237111
0.001624	0.43	0.667158152165
0.001625	0.422	0.663261637666
0.001626	0.418	0.653663522005
0.001627	0.428	0.660920570114
0.001628	0.426	0.654617445536
0.001629	0.424	0.654388263953
0.00163	0.424	0.654388263953
0.001631	0.424	0.660472558098
0.001632	0.424	0.660472558098
0.001633	0.418	0.653663522005
0.001634	0.414	0.646996136001
0.001635	0.418	0.644419118276
0.001636	0.418	0.653663522005
0.001637	0.41	0.646451854356
0.001638	0.406	0.645882342227
0.001639	0.402	0.64528753281
0.00164	0.402	0.648379518492
0.001641	0.402	0.642180659939
0.001642	0.4	0.641872261435
0.001643	0.396	0.634967715715
0.001644	0.404	0.639362182178
0.001645	0.404	0.639362182178
0.001646	0.398	0.63529205882
0.001647	0.396	0.631810098052
0.001648	0.39	0.627614531381
0.001649	0.384	0.626533319146
0.00165	0.384	0.620116118159
0.001651	0.38	0.619354502688
0.001652	0.374	0.614917880696
0.001653	0.376	0.615324304737
0.001654	0.376	0.612065355987
0.001655	0.378	0.612467141976
0.001656	0.374	0.601767396923
0.001657	0.374	0.595083187462
0.001658	0.376	0.592135119715
0.001659	0.374	0.591712768157
0.00166	0.378	0.599262880546
0.001661	0.378	0.599262880546
0.001662	0.376	0.60218269653
0.001663	0.376	0.605494838954
0.001664	0.378	0.602591071955
0.001665	0.376	0.60218269653
0.001666	0.384	0.613631811431
0.001667	0.38	0.609590026165
0.001668	0.366	0.596694226552
0.001669	0.372	0.611241359857
0.00167	0.368	0.607104603837
0.001671	0.364	0.606221081785
0.001672	0.366	0.613224265665
0.001673	0.36	0.608604962188
0.001674	0.354	0.600569729507
0.001675	0.354	0.600569729507
0.001676	0.354	0.607193544103
0.001677	0.35	0.606217782649
0.001678	0.348	0.602408499276
0.001679	0.334	0.591983107867
0.00168	0.336	0.589155327567
0.001681	0.334	0.588594937117
0.001682	0.328	0.583451797495
0.001683	0.326	0.582858473388
0.001684	0.322	0.571240754849
0.001685	0.334	0.578311334836
0.001686	0.334	0.58175940044
0.001687	0.334	0.58175940044
0.001688	0.332	0.577733502577
0.001689	0.326	0.565441420485
0.00169	0.326	0.565441420485
0.001691	0.326	0.561893228292
0.001692	0.328	0.566053001052
0.001693	0.33	0.56665686266
0.001694	0.332	0.570767903793
0.001695	0.334	0.564308426306
0.001696	0.332	0.563716240674
0.001697	0.336	0.568422378166
0.001698	0.338	0.572499781659
0.001699	0.338	0.565469716254
0.0017	0.332	0.567253029961
0.001701	0.336	0.568422378166
0.001702	0.336	0.571930065655
0.001703	0.332	0.567253029961
0.001704	0.336	0.568422378166
0.001705	0.334	0.564308426306
0.001706	0.342	0.566600388281
0.001707	0.34	0.566038867923
0.001708	0.338	0.565469716254
0.001709	0.34	0.576541412216
0.00171	0.334	0.571352780688
0.001711	0.334	0.567841527189
0.001712	0.334	0.560753065083
0.001713	0.342	0.570119285764
0.001714	0.34	0.576541412216
0.001715	0.336	0.564892910205
0.001716	0.338	0.56899560631
0.001717	0.338	0.561921702731
0.001718	0.33	0.559553393342
0.001719	0.332	0.563716240674
0.00172	0.334	0.567841527189
0.001721	0.336	0.564892910205
0.001722	0.332	0.567253029961
0.001723	0.33	0.563116329012
0.001724	0.324	0.561269988508
0.001725	0.322	0.560638921232
0.001726	0.316	0.555107196855
0.001727	0.314	0.547178215941
0.001728	0.318	0.552155775121
0.001729	0.32	0.552810998443
0.00173	0.318	0.555766137867
0.001731	0.316	0.555107196855
0.001732	0.316	0.555107196855
0.001733	0.314	0.550821205111
0.001734	0.308	0.537713678457
0.001735	0.296	0.544411608987
0.001736	0.294	0.543657980719
0.001737	0.292	0.539199406528
0.001738	0.296	0.540725438647
0.001739	0.292	0.539199406528
0.00174	0.29	0.527162214124
0.001741	0.29	0.527162214124
0.001742	0.29	0.527162214124
0.001743	0.288	0.526361092787
0.001744	0.286	0.525551139281
0.001745	0.284	0.524732312708
0.001746	0.284	0.524732312708
0.001747	0.284	0.524732312708
0.001748	0.288	0.526361092787
0.001749	0.288	0.526361092787
0.00175	0.292	0.527954543498
0.001751	0.286	0.521731731832
0.001752	0.284	0.520906901471
0.001753	0.288	0.522547605487
0.001754	0.286	0.517884156931
0.001755	0.282	0.516213134277
0.001756	0.28	0.51923019943
0.001757	0.282	0.520073071789
0.001758	0.284	0.520906901471
0.001759	0.282	0.520073071789
0.00176	0.282	0.520073071789
0.001761	0.282	0.520073071789
0.001762	0.28	0.51923019943
0.001763	0.276	0.509729339944
0.001764	0.274	0.50884575266
0.001765	0.278	0.518378240284
0.001766	0.274	0.520503602293
0.001767	0.274	0.520503602293
0.001768	0.276	0.521367432815
0.001769	0.27	0.514878626474
0.00177	0.27	0.514878626474
0.001771	0.276	0.521367432815
0.001772	0.274	0.516646881342
0.001773	0.274	0.516646881342
0.001774	0.274	0.512761152975
0.001775	0.274	0.50884575266
0.001776	0.278	0.510603564422
0.001777	0.278	0.510603564422
0.001778	0.276	0.509729339944
0.001779	0.278	0.514505587919
0.00178	0.28	0.51923019943
0.001781	0.276	0.517517149474
0.001782	0.276	0.517517149474
0.001783	0.278	0.52603802144
0.001784	0.27	0.518748493974
0.001785	0.266	0.516956477859
0.001786	0.268	0.517857123153
0.001787	0.264	0.512156226165
0.001788	0.27	0.518748493974
0.001789	0.27	0.518748493974
0.00179	0.272	0.51963063805
0.001791	0.27	0.514878626474
0.001792	0.272	0.51963063805
0.001793	0.27	0.518748493974
0.001794	0.272	0.51963063805
0.001795	0.276	0.521367432815
0.001796	0.276	0.521367432815
0.001797	0.276	0.521367432815
0.001798	0.272	0.51963063805
0.001799	0.268	0.517857123153
0.0018	0.266	0.520810906184
0.001801	0.266	0.520810906184
0.001802	0.266	0.520810906184
0.001803	0.262	0.515127168765
0.001804	0.264	0.516046509532
0.001805	0.264	0.516046509532
0.001806	0.264	0.516046509532
0.001807	0.264	0.516046509532
0.001808	0.262	0.515127168765
0.001809	0.258	0.509348603611
0.00181	0.256	0.512312404691
0.001811	0.254	0.511355062554
0.001812	0.25	0.509411425078
0.001813	0.25	0.509411425078
0.001814	0.256	0.512312404691
0.001815	0.254	0.511355062554
0.001816	0.26	0.514198405287
0.001817	0.256	0.512312404691
0.001818	0.258	0.513260167946
0.001819	0.254	0.503471945594
0.00182	0.248	0.492438828688
0.001821	0.248	0.492438828688
0.001822	0.244	0.490371287903
0.001823	0.246	0.499483733469
0.001824	0.244	0.498461633428
0.001825	0.24	0.49638694584
0.001826	0.242	0.497429391974
0.001827	0.24	0.49638694584
0.001828	0.242	0.497429391974
0.001829	0.24	0.49638694584
0.00183	0.24	0.49638694584
0.001831	0.236	0.490208119068
0.001832	0.234	0.489125750702
0.001833	0.234	0.489125750702
0.001834	0.24	0.492341345004
0.001835	0.24	0.492341345004
0.001836	0.24	0.492341345004
0.001837	0.236	0.486111098413
0.001838	0.234	0.485019587233
0.001839	0.232	0.483917348315
0.00184	0.232	0.483917348315
0.001841	0.23	0.482804308183
0.001842	0.232	0.483917348315
0.001843	0.23	0.482804308183
0.001844	0.228	0.481680391961
0.001845	0.228	0.481680391961
0.001846	0.23	0.474447046571
0.001847	0.226	0.472148281793
0.001848	0.228	0.473303285431
0.001849	0.224	0.466716187849
0.00185	0.224	0.466716187849
0.001851	0.222	0.474042192215
0.001852	0.228	0.481680391961
0.001853	0.224	0.479399624531
0.001854	0.226	0.480545523338
0.001855	0.222	0.46980421454
0.001856	0.216	0.457541254971
0.001857	0.214	0.456293765024
0.001858	0.216	0.453148982124
0.001859	0.214	0.451889366992
0.00186	0.212	0.450617354304
0.001861	0.212	0.450617354304
0.001862	0.212	0.450617354304
0.001863	0.208	0.448035712862
0.001864	0.206	0.446725866724
0.001865	0.206	0.446725866724
0.001866	0.202	0.444067562427
0.001867	0.202	0.444067562427
0.001868	0.204	0.445403188134
0.001869	0.204	0.445403188134
0.00187	0.204	0.445403188134
0.001871	0.2	0.442718872424
0.001872	0.206	0.446725866724
0.001873	0.206	0.446725866724
0.001874	0.21	0.449332838773
0.001875	0.21	0.449332838773
0.001876	0.212	0.450617354304
0.001877	0.214	0.456293765024
0.001878	0.212	0.450617354304
0.001879	0.206	0.446725866724
0.00188	0.208	0.448035712862
0.001881	0.21	0.449332838773
0.001882	0.208	0.448035712862
0.001883	0.206	0.44222618647
0.001884	0.204	0.440890008959
0.001885	0.204	0.440890008959
0.001886	0.2	0.428952211791
0.001887	0.198	0.4275464887
0.001888	0.198	0.432199028227
0.001889	0.198	0.432199028227
0.00189	0.2	0.438178046004
0.001891	0.198	0.436802014647
0.001892	0.198	0.436802014647
0.001893	0.2	0.442718872424
0.001894	0.202	0.444067562427
0.001895	0.198	0.436802014647
0.001896	0.194	0.434009216492
0.001897	0.194	0.434009216492
0.001898	0.194	0.434009216492
0.001899	0.196	0.435412448145
0.0019	0.196	0.435412448145
0.001901	0.196	0.435412448145
0.001902	0.2	0.438178046004
0.001903	0.196	0.430794614637
0.001904	0.194	0.434009216492
0.001905	0.194	0.434009216492
0.001906	0.192	0.432592186707
0.001907	0.192	0.432592186707
0.001908	0.192	0.432592186707
0.001909	0.194	0.434009216492
0.00191	0.192	0.432592186707
0.001911	0.182	0.420566284906
0.001912	0.182	0.420566284906
0.001913	0.182	0.420566284906
0.001914	0.18	0.414246303544
0.001915	0.182	0.41578359756
0.001916	0.182	0.410945251828
0.001917	0.184	0.417305643384
0.001918	0.182	0.41578359756
0.001919	0.182	0.41578359756
0.00192	0.184	0.417305643384
0.001921	0.184	0.417305643384
0.001922	0.178	0.412693590936
0.001923	0.178	0.412693590936
0.001924	0.18	0.409389789809
0.001925	0.182	0.406049258096
0.001926	0.18	0.404474968323
0.001927	0.182	0.406049258096
0.001928	0.182	0.406049258096
0.001929	0.18	0.404474968323
0.00193	0.174	0.39965485109
0.001931	0.172	0.398015075091
0.001932	0.174	0.404628224423
0.001933	0.174	0.404628224423
0.001934	0.172	0.40300868477
0.001935	0.17	0.401372644808
0.001936	0.168	0.399719901931
0.001937	0.17	0.406324993078
0.001938	0.164	0.401377627677
0.001939	0.168	0.404692475838
0.00194	0.168	0.399719901931
0.001941	0.17	0.401372644808
0.001942	0.172	0.40300868477
0.001943	0.17	0.401372644808
0.001944	0.168	0.399719901931
0.001945	0.168	0.399719901931
0.001946	0.166	0.392993638625
0.001947	0.166	0.392993638625
0.001948	0.158	0.386051809994
0.001949	0.158	0.380835922675
0.00195	0.162	0.38439042652
0.001951	0.166	0.387871112613
0.001952	0.164	0.386139871031
0.001953	0.164	0.386139871031
0.001954	0.16	0.382622529394
0.001955	0.16	0.382622529394
0.001956	0.16	0.382622529394
0.001957	0.162	0.38439042652
0.001958	0.16	0.382622529394
0.001959	0.16	0.382622529394
0.00196	0.158	0.375547600179
0.001961	0.16	0.377359245282
0.001962	0.158	0.375547600179
0.001963	0.156	0.373716470068
0.001964	0.152	0.369994594555
0.001965	0.156	0.379030341793
0.001966	0.162	0.389558724713
0.001967	0.168	0.394684684273
0.001968	0.168	0.394684684273
0.001969	0.168	0.394684684273
0.00197	0.17	0.396358423652
0.001971	0.17	0.396358423652
0.001972	0.168	0.389584393938
0.001973	0.164	0.386139871031
0.001974	0.16	0.382622529394
0.001975	0.158	0.380835922675
0.001976	0.158	0.380835922675
0.001977	0.154	0.377205514276
0.001978	0.156	0.379030341793
0.001979	0.156	0.379030341793
0.00198	0.158	0.386051809994
0.001981	0.16	0.387814388593
0.001982	0.158	0.386051809994
0.001983	0.158	0.386051809994
0.001984	0.158	0.386051809994
0.001985	0.16	0.387814388593
0.001986	0.16	0.387814388593
0.001987	0.162	0.389558724713
0.001988	0.162	0.389558724713
0.001989	0.16	0.387814388593
0.00199	0.16	0.387814388593
0.001991	0.158	0.380835922675
0.001992	0.156	0.379030341793
0.001993	0.15	0.368103246386
0.001994	0.146	0.369707992881
0.001995	0.144	0.362303739975
0.001996	0.144	0.362303739975
0.001997	0.148	0.366191206885
0.001998	0.15	0.368103246386
[truncated: 8,002 more rows]
