# Supplementary material for: The Influence of Synaptic Size on AMPA Receptor Activation: A Monte Carlo Model
Source: PLoS One. 2015 Jun 24;10(6):e0130924. doi: 10.1371/journal.pone.0130924 (PMC4479604; doi:10.1371/journal.pone.0130924)
Supplement: S1 Dataset — This package contains the experimental data used as basis for the analysis presented in the paper. (ZIP) [file pone.0130924.s001.zip › S1 Simulation data/test/1688_10995_223_249.csv]

time	AMPA.O.mean	AMPA.O.stdev
0.0	0.0	0.0
1e-06	0.0	0.0
2e-06	0.056	0.246706303122
3e-06	0.28	0.534415568635
4e-06	0.586	0.771105699629
5e-06	1.0	0.987927122818
6e-06	1.544	1.20833108046
7e-06	2.228	1.4953314014
8e-06	2.922	1.70643370806
9e-06	3.64	1.89272290629
1e-05	4.506	2.08181747519
1.1e-05	5.408	2.34638786223
1.2e-05	6.308	2.59019999228
1.3e-05	7.244	2.66991835081
1.4e-05	8.128	2.87673704047
1.5e-05	9.02	2.99325909336
1.6e-05	10.066	3.1179550991
1.7e-05	11.074	3.33054409969
1.8e-05	12.048	3.48219700764
1.9e-05	12.904	3.63025949486
2e-05	13.79	3.70376835129
2.1e-05	14.758	3.84596359837
2.2e-05	15.6	3.94512357221
2.3e-05	16.432	4.01414698286
2.4e-05	17.248	4.16058841992
2.5e-05	17.946	4.23734397943
2.6e-05	18.744	4.32047034477
2.7e-05	19.476	4.37097517723
2.8e-05	20.2	4.42718872424
2.9e-05	20.834	4.49649241076
3e-05	21.428	4.61961210493
3.1e-05	22.054	4.60163927313
3.2e-05	22.6	4.73032768421
3.3e-05	23.106	4.83433180491
3.4e-05	23.618	4.85510823772
3.5e-05	24.062	4.869718267
3.6e-05	24.46	4.90432462221
3.7e-05	24.942	4.8992485138
3.8e-05	25.428	4.97160094939
3.9e-05	25.838	5.01674755195
4e-05	26.216	5.05898645976
4.1e-05	26.512	5.0756138545
4.2e-05	26.878	5.07613199198
4.3e-05	27.074	5.12294095223
4.4e-05	27.33	5.13858930058
4.5e-05	27.578	5.19691408434
4.6e-05	27.75	5.18917141748
4.7e-05	27.918	5.22946230506
4.8e-05	28.144	5.17795944364
4.9e-05	28.262	5.1595887433
5e-05	28.41	5.22129294332
5.1e-05	28.526	5.1460007773
5.2e-05	28.71	5.17744145307
5.3e-05	28.808	5.21297765198
5.4e-05	28.888	5.20417678408
5.5e-05	28.984	5.22185254484
5.6e-05	29.096	5.19526553701
5.7e-05	29.2	5.16797832813
5.8e-05	29.274	5.15896540016
5.9e-05	29.346	5.14997902908
6e-05	29.37	5.13897849772
6.1e-05	29.366	5.15131478363
6.2e-05	29.36	5.14416173929
6.3e-05	29.422	5.20959844902
6.4e-05	29.458	5.19617513177
6.5e-05	29.546	5.17299565049
6.6e-05	29.558	5.18446101345
6.7e-05	29.586	5.19524821351
6.8e-05	29.608	5.13403700805
6.9e-05	29.662	5.0923232419
7e-05	29.654	5.10002784306
7.1e-05	29.678	5.119210486
7.2e-05	29.66	5.10963795195
7.3e-05	29.672	5.16801857582
7.4e-05	29.638	5.13721286302
7.5e-05	29.582	5.1411356722
7.6e-05	29.562	5.15811554737
7.7e-05	29.516	5.15962634306
7.8e-05	29.49	5.20210534303
7.9e-05	29.484	5.22931582523
8e-05	29.454	5.23219686174
8.1e-05	29.41	5.26401937686
8.2e-05	29.288	5.31385509776
8.3e-05	29.208	5.31344859766
8.4e-05	29.158	5.23803741873
8.5e-05	29.114	5.25823202227
8.6e-05	29.098	5.21885006491
8.7e-05	29.028	5.17177106995
8.8e-05	29.01	5.189017248
8.9e-05	28.982	5.16968819176
9e-05	28.974	5.15299175237
9.1e-05	28.94	5.12644126076
9.2e-05	28.9	5.06695174637
9.3e-05	28.82	5.09780344855
9.4e-05	28.766	5.12476770205
9.5e-05	28.714	5.10217639836
9.6e-05	28.64	5.101999608
9.7e-05	28.514	5.08190948365
9.8e-05	28.454	5.05330426553
9.9e-05	28.414	5.02181282009
0.0001	28.322	5.02656105106
0.000101	28.202	5.02366360339
0.000102	28.156	4.9839406096
0.000103	28.114	5.028817356
0.000104	28.086	5.02698756712
0.000105	28.052	5.1124647676
0.000106	28.032	5.0973498997
0.000107	27.974	5.09326260858
0.000108	27.92	5.12733849087
0.000109	27.81	5.12619742109
0.00011	27.772	5.11898583706
0.000111	27.664	5.14500767735
0.000112	27.578	5.07660477091
0.000113	27.568	5.09326771336
0.000114	27.538	5.07706174869
0.000115	27.4	5.01278365781
0.000116	27.348	5.00628564906
0.000117	27.228	5.03865220074
0.000118	27.122	5.01429117623
0.000119	27.014	5.01894451055
0.00012	26.97	5.03915667548
0.000121	26.898	5.02230982716
0.000122	26.88	5.05980236768
0.000123	26.8	5.03348785635
0.000124	26.73	4.98929854789
0.000125	26.69	4.9821581669
0.000126	26.604	4.97947627768
0.000127	26.53	4.96921522979
0.000128	26.462	4.94939955954
0.000129	26.394	4.9236941416
0.00013	26.31	4.95236307231
0.000131	26.254	4.9450464103
0.000132	26.176	4.99089410827
0.000133	26.146	5.00166812174
0.000134	26.092	4.9209283677
0.000135	26.0	4.93639544607
0.000136	26.012	4.94083555687
0.000137	26.024	4.95170919986
0.000138	25.954	4.90019224113
0.000139	25.904	4.8935451362
0.00014	25.86	4.88348236405
0.000141	25.76	4.9012651428
0.000142	25.64	4.85699495573
0.000143	25.604	4.87598031169
0.000144	25.498	4.87380713611
0.000145	25.382	4.80708601962
0.000146	25.29	4.80019791259
0.000147	25.2	4.83983470792
0.000148	25.116	4.88165381812
0.000149	25.06	4.8732330131
0.00015	24.996	4.83983305497
0.000151	24.94	4.85060820929
0.000152	24.842	4.80884975852
0.000153	24.768	4.85161581331
0.000154	24.698	4.78317844116
0.000155	24.706	4.75852540184
0.000156	24.634	4.73920288656
0.000157	24.558	4.75926843118
0.000158	24.476	4.77927023718
0.000159	24.41	4.78601086501
0.00016	24.33	4.83250452664
0.000161	24.262	4.85070675263
0.000162	24.254	4.86225091907
0.000163	24.236	4.86706318019
0.000164	24.166	4.86111550984
0.000165	24.108	4.87486779308
0.000166	24.048	4.86720618014
0.000167	24.034	4.8490044339
0.000168	23.958	4.8904228856
0.000169	23.862	4.89110989449
0.00017	23.722	4.83494736269
0.000171	23.688	4.88576053445
0.000172	23.664	4.89480377543
0.000173	23.578	4.86825595054
0.000174	23.54	4.83243209989
0.000175	23.468	4.81839973435
0.000176	23.416	4.82606920796
0.000177	23.35	4.82405431147
0.000178	23.24	4.8471022271
0.000179	23.226	4.84674364909
0.00018	23.198	4.84631777745
0.000181	23.154	4.8429623166
0.000182	23.054	4.79573602276
0.000183	23.016	4.80205622624
0.000184	22.946	4.77232480035
0.000185	22.934	4.7427464617
0.000186	22.878	4.67708413437
0.000187	22.862	4.67621171463
0.000188	22.804	4.66278714933
0.000189	22.718	4.65945018216
0.00019	22.69	4.69274972697
0.000191	22.582	4.6907649696
0.000192	22.508	4.68635636716
0.000193	22.472	4.65201203782
0.000194	22.4	4.59782557303
0.000195	22.358	4.5551987882
0.000196	22.358	4.53231022769
0.000197	22.346	4.58805884879
0.000198	22.264	4.57758713735
0.000199	22.196	4.56919949225
0.0002	22.158	4.52515590892
0.000201	22.122	4.54918849906
0.000202	22.084	4.5529050067
0.000203	21.97	4.54544827272
0.000204	21.928	4.51783310891
0.000205	21.846	4.57365105796
0.000206	21.784	4.54371477978
0.000207	21.654	4.60372501351
0.000208	21.582	4.62074409592
0.000209	21.45	4.57946503426
0.00021	21.438	4.54732404827
0.000211	21.388	4.52564426353
0.000212	21.364	4.45101157042
0.000213	21.33	4.44264560819
0.000214	21.262	4.47228755784
0.000215	21.24	4.46434765671
0.000216	21.19	4.49064583329
0.000217	21.102	4.50062173483
0.000218	21.048	4.48036784204
0.000219	20.998	4.46519831586
0.00022	20.936	4.45913713626
0.000221	20.868	4.47868016273
0.000222	20.836	4.51675812946
0.000223	20.782	4.51026340694
0.000224	20.668	4.48037676987
0.000225	20.614	4.46239890642
0.000226	20.548	4.43933508535
0.000227	20.506	4.43282799125
0.000228	20.494	4.44274284649
0.000229	20.466	4.45520414796
0.00023	20.42	4.43030472993
0.000231	20.276	4.38449814688
0.000232	20.254	4.39061316902
0.000233	20.206	4.41900033944
0.000234	20.132	4.38937079773
0.000235	20.08	4.41379655172
0.000236	20.026	4.42959636987
0.000237	19.914	4.42883777079
0.000238	19.856	4.34272541154
0.000239	19.78	4.32800184843
0.00024	19.77	4.29524155316
0.000241	19.646	4.27465600955
0.000242	19.622	4.26885417882
0.000243	19.55	4.25529082437
0.000244	19.456	4.23462678403
0.000245	19.428	4.21198480529
0.000246	19.388	4.1619053329
0.000247	19.334	4.14324076056
0.000248	19.31	4.14896372604
0.000249	19.226	4.18603917803
0.00025	19.178	4.15527568279
0.000251	19.136	4.15710283731
0.000252	19.106	4.1903178877
0.000253	19.092	4.16071340037
0.000254	19.018	4.18015262879
0.000255	18.948	4.12520254048
0.000256	18.908	4.1832446737
0.000257	18.872	4.23504616268
0.000258	18.808	4.21083554654
0.000259	18.676	4.16545603746
0.00026	18.608	4.16153048769
0.000261	18.564	4.1600365383
0.000262	18.538	4.14301291333
0.000263	18.498	4.1180087421
0.000264	18.456	4.0890174859
0.000265	18.444	4.07711466604
0.000266	18.396	4.10307007008
0.000267	18.328	4.09834307983
0.000268	18.27	4.09207771187
0.000269	18.238	4.13053943208
0.00027	18.168	4.13615473598
0.000271	18.12	4.13879209432
0.000272	18.102	4.15735444724
0.000273	18.104	4.14598408101
0.000274	18.056	4.12951135124
0.000275	18.008	4.15979999519
0.000276	17.996	4.10755206906
0.000277	17.934	4.11505091099
0.000278	17.854	4.14978119905
0.000279	17.812	4.17620114458
0.00028	17.814	4.14287388174
0.000281	17.736	4.11464506367
0.000282	17.668	4.0656827225
0.000283	17.6	4.03831648091
0.000284	17.526	4.06316674529
0.000285	17.51	4.10827214288
0.000286	17.458	4.13572678014
0.000287	17.414	4.13117465136
0.000288	17.33	4.08571903097
0.000289	17.28	4.06566107786
0.00029	17.196	4.06860959051
0.000291	17.152	4.07392881627
0.000292	17.116	4.10494141249
0.000293	17.056	4.11155250483
0.000294	17.03	4.07346290029
0.000295	16.97	4.04488565969
0.000296	16.916	4.05030171716
0.000297	16.838	4.00796157666
0.000298	16.828	4.02422862174
0.000299	16.754	4.04740460048
0.0003	16.716	4.04021583582
0.000301	16.678	4.00828092828
0.000302	16.662	4.02985806202
0.000303	16.598	4.04479863528
0.000304	16.554	4.03721240462
0.000305	16.494	4.04152990834
0.000306	16.448	4.03773401799
0.000307	16.428	4.06408858171
0.000308	16.454	4.0462184815
0.000309	16.436	3.98922348334
0.00031	16.44	4.00229933913
0.000311	16.36	3.97169988796
0.000312	16.312	3.96417154018
0.000313	16.282	3.95758461691
0.000314	16.202	3.91678388477
0.000315	16.186	3.9078643784
0.000316	16.188	3.90444054891
0.000317	16.196	3.89327420046
0.000318	16.114	3.88600102934
0.000319	16.038	3.90596415754
0.00032	16.016	3.92272150426
0.000321	15.966	3.87050952718
0.000322	15.918	3.85995803086
0.000323	15.866	3.8189061261
0.000324	15.81	3.78812618586
0.000325	15.764	3.78949917535
0.000326	15.706	3.78834581315
0.000327	15.654	3.77336507643
0.000328	15.64	3.80347209797
0.000329	15.598	3.79899934193
0.00033	15.528	3.8111961377
0.000331	15.478	3.81071069487
0.000332	15.43	3.78854853473
0.000333	15.402	3.82523149626
0.000334	15.344	3.78492589095
0.000335	15.238	3.80806460029
0.000336	15.18	3.80835922675
0.000337	15.198	3.78084593709
0.000338	15.17	3.75301212361
0.000339	15.156	3.78783104164
0.00034	15.16	3.84270737892
0.000341	15.124	3.81950572719
0.000342	15.096	3.82449787554
0.000343	15.086	3.8317886163
0.000344	15.01	3.86029791596
0.000345	14.976	3.83867477132
0.000346	14.944	3.82529266854
0.000347	14.87	3.79856551872
0.000348	14.862	3.7813960385
0.000349	14.88	3.79388982444
0.00035	14.834	3.80768223464
0.000351	14.774	3.78614896696
0.000352	14.692	3.75461529321
0.000353	14.65	3.75173293293
0.000354	14.654	3.74089347616
0.000355	14.606	3.69848130994
0.000356	14.572	3.66671733298
0.000357	14.514	3.65319093396
0.000358	14.492	3.65649230821
0.000359	14.466	3.63824738026
0.00036	14.432	3.61681849144
0.000361	14.358	3.62406346523
0.000362	14.306	3.62937515283
0.000363	14.29	3.65648738546
0.000364	14.238	3.66569993316
0.000365	14.212	3.65773919245
0.000366	14.202	3.64708047622
0.000367	14.186	3.64847968337
0.000368	14.122	3.61207917964
0.000369	14.066	3.60355990654
0.00037	13.984	3.60051996245
0.000371	13.936	3.5771362848
0.000372	13.938	3.60418589976
0.000373	13.894	3.60482509978
0.000374	13.852	3.61415218274
0.000375	13.782	3.58810200524
0.000376	13.75	3.62925612213
0.000377	13.742	3.59603058941
0.000378	13.73	3.54303542178
0.000379	13.69	3.55498241908
0.00038	13.634	3.52250535841
0.000381	13.572	3.51351903368
0.000382	13.536	3.48836695317
0.000383	13.478	3.45969883082
0.000384	13.474	3.46256032438
0.000385	13.474	3.47236576414
0.000386	13.448	3.45069500246
0.000387	13.424	3.46182379679
0.000388	13.388	3.46315694129
0.000389	13.332	3.46666641026
0.00039	13.296	3.4877476973
0.000391	13.264	3.49203436409
0.000392	13.248	3.50178468784
0.000393	13.2	3.51169474755
0.000394	13.162	3.49796455099
0.000395	13.114	3.48496829254
0.000396	13.05	3.47613290885
0.000397	12.988	3.50426254724
0.000398	12.966	3.51010598131
0.000399	12.908	3.49221076111
0.0004	12.906	3.49187113164
0.000401	12.854	3.54636207965
0.000402	12.81	3.5380644426
0.000403	12.794	3.50935378667
0.000404	12.77	3.50615173659
0.000405	12.726	3.51324977763
0.000406	12.682	3.50212449807
0.000407	12.666	3.49834875334
0.000408	12.622	3.49100501289
0.000409	12.576	3.47163131683
0.00041	12.592	3.47585039954
0.000411	12.556	3.47891707288
0.000412	12.524	3.47180414194
0.000413	12.512	3.48795871535
0.000414	12.436	3.47072096257
0.000415	12.37	3.46887589862
0.000416	12.312	3.45755057808
0.000417	12.314	3.45186963833
0.000418	12.304	3.46808073724
0.000419	12.26	3.45143448438
0.00042	12.208	3.43347287742
0.000421	12.158	3.4189232223
0.000422	12.104	3.43470289836
0.000423	12.084	3.40484125915
0.000424	12.032	3.37445936411
0.000425	11.994	3.36778324718
0.000426	11.998	3.35588974789
0.000427	11.944	3.34676918834
0.000428	11.882	3.34186714278
0.000429	11.852	3.33017957474
0.00043	11.866	3.32205418378
0.000431	11.87	3.31498114625
0.000432	11.8	3.29969695578
0.000433	11.768	3.29517465394
0.000434	11.714	3.3033625293
0.000435	11.66	3.27603418786
0.000436	11.6	3.27536257535
0.000437	11.586	3.27392791613
0.000438	11.566	3.25540227929
0.000439	11.524	3.27680087891
0.00044	11.508	3.307859731
0.000441	11.46	3.30944104042
0.000442	11.402	3.27236856115
0.000443	11.362	3.28800182482
0.000444	11.328	3.28822383666
0.000445	11.304	3.27468838212
0.000446	11.266	3.24210487184
0.000447	11.266	3.22726571574
0.000448	11.202	3.23870282675
0.000449	11.166	3.20849559763
0.00045	11.15	3.22482557668
0.000451	11.148	3.24131084594
0.000452	11.108	3.22123206243
0.000453	11.078	3.18557938215
0.000454	11.06	3.18062886864
0.000455	10.988	3.17235811345
0.000456	10.944	3.14147481289
0.000457	10.91	3.14100302451
0.000458	10.916	3.1586300828
0.000459	10.87	3.1383275801
0.00046	10.884	3.16141487312
0.000461	10.854	3.13826130206
0.000462	10.828	3.14363102161
0.000463	10.782	3.15443750929
0.000464	10.76	3.17716855077
0.000465	10.73	3.17003154558
0.000466	10.688	3.19040060181
0.000467	10.644	3.1624775098
0.000468	10.616	3.19883478786
0.000469	10.568	3.21144453478
0.00047	10.558	3.19165098343
0.000471	10.514	3.1764451829
0.000472	10.49	3.15941450272
0.000473	10.49	3.15434620801
0.000474	10.48	3.14604513636
0.000475	10.42	3.12339558814
0.000476	10.38	3.10090309426
0.000477	10.36	3.09231305013
0.000478	10.318	3.05824721041
0.000479	10.276	3.05545806713
0.00048	10.25	3.05278561317
0.000481	10.232	3.05649734173
0.000482	10.13	3.05108177537
0.000483	10.118	3.01994635714
0.000484	10.11	3.01029898847
0.000485	10.108	3.00072257965
0.000486	10.076	2.99903717883
0.000487	10.076	3.01433641122
0.000488	10.076	3.03746999985
0.000489	10.054	3.04550225743
0.00049	10.034	3.02536675463
0.000491	10.018	3.03210751788
0.000492	9.964	3.00511297625
0.000493	9.974	3.02478495103
0.000494	9.984	3.01525189661
0.000495	9.932	2.99922923432
0.000496	9.888	2.98587608584
0.000497	9.862	2.97505562973
0.000498	9.788	2.96766844509
0.000499	9.76	2.93911551321
0.0005	9.732	2.91687778284
0.000501	9.714	2.91893884828
0.000502	9.728	2.95871864157
0.000503	9.72	2.96405128161
0.000504	9.684	2.945529494
0.000505	9.682	2.96999595959
0.000506	9.646	2.98474186489
0.000507	9.614	2.97136399655
0.000508	9.556	2.98577695081
0.000509	9.526	2.95927761455
0.00051	9.47	2.96194193056
0.000511	9.44	2.95675497801
0.000512	9.444	2.96561359587
0.000513	9.444	2.98912428648
0.000514	9.402	3.02463154781
0.000515	9.38	3.02052975486
0.000516	9.386	3.02803632739
0.000517	9.374	3.00435084502
0.000518	9.38	2.97785157454
0.000519	9.368	2.9381245719
0.00052	9.338	2.89892324838
0.000521	9.298	2.89433861184
0.000522	9.294	2.90922051416
0.000523	9.27	2.92251603931
0.000524	9.262	2.89643850271
0.000525	9.224	2.8701609711
0.000526	9.204	2.88138577771
0.000527	9.168	2.8746784168
0.000528	9.154	2.89245293825
0.000529	9.198	2.90496058493
0.00053	9.166	2.93162821654
0.000531	9.136	2.92668823075
0.000532	9.11	2.91991438231
0.000533	9.05	2.8857408061
0.000534	9.058	2.89527822497
0.000535	9.028	2.87318916885
0.000536	8.98	2.83894346545
0.000537	8.962	2.85106225818
0.000538	8.912	2.83764973173
0.000539	8.898	2.85369865263
0.00054	8.86	2.86921592077
0.000541	8.814	2.83326737178
0.000542	8.782	2.83804087356
0.000543	8.754	2.83151620161
0.000544	8.75	2.81700195243
0.000545	8.716	2.80345215761
0.000546	8.678	2.77746575136
0.000547	8.62	2.74728957338
0.000548	8.598	2.74452108755
0.000549	8.562	2.70816469219
0.00055	8.526	2.72861210142
0.000551	8.48	2.71838187163
0.000552	8.452	2.7451222195
0.000553	8.422	2.74078747808
0.000554	8.374	2.72509155809
0.000555	8.368	2.72407342045
0.000556	8.324	2.70758637905
0.000557	8.304	2.7165389745
0.000558	8.306	2.72109610268
0.000559	8.296	2.70709881608
0.00056	8.276	2.69143530481
0.000561	8.246	2.68579299277
0.000562	8.224	2.6895769184
0.000563	8.198	2.66735749385
0.000564	8.184	2.66873453157
0.000565	8.174	2.7121438015
0.000566	8.164	2.70797045774
0.000567	8.144	2.72015881889
0.000568	8.106	2.70606060538
0.000569	8.112	2.6943377665
0.00057	8.074	2.69007880925
0.000571	8.084	2.69758113872
0.000572	8.07	2.69018586718
0.000573	8.044	2.67396035872
0.000574	8.024	2.68987434651
0.000575	7.984	2.68099682954
0.000576	7.948	2.67157182198
0.000577	7.944	2.66324313573
0.000578	7.932	2.66671633287
0.000579	7.924	2.6762331737
0.00058	7.916	2.63987575465
0.000581	7.888	2.60757665276
0.000582	7.882	2.59693588677
0.000583	7.858	2.6271345607
0.000584	7.824	2.62011908126
0.000585	7.822	2.60735804983
0.000586	7.79	2.59034746704
0.000587	7.768	2.63328236238
0.000588	7.716	2.65769524212
0.000589	7.702	2.64143824459
0.00059	7.704	2.66765515013
0.000591	7.662	2.65777275176
0.000592	7.642	2.67690791773
0.000593	7.634	2.65104583137
0.000594	7.638	2.64933123637
0.000595	7.648	2.65783671432
0.000596	7.588	2.64466557432
0.000597	7.568	2.63237079455
0.000598	7.54	2.61694478352
0.000599	7.53	2.59867273815
0.0006	7.514	2.59880818838
0.000601	7.478	2.59335998273
0.000602	7.48	2.5926048677
0.000603	7.474	2.62322778271
0.000604	7.444	2.61206125502
0.000605	7.404	2.62236229381
0.000606	7.402	2.62838277273
0.000607	7.356	2.64296500166
0.000608	7.354	2.64890241421
0.000609	7.32	2.64605366537
0.00061	7.276	2.63283573358
0.000611	7.28	2.64983018324
0.000612	7.276	2.64344926185
0.000613	7.292	2.6333886914
0.000614	7.242	2.60219830144
0.000615	7.228	2.60461436685
0.000616	7.198	2.58820323777
0.000617	7.154	2.58964939712
0.000618	7.146	2.58934045656
0.000619	7.12	2.58642610565
0.00062	7.086	2.58429951824
0.000621	7.064	2.59844261049
0.000622	7.04	2.57340241703
0.000623	7.016	2.5674391911
0.000624	6.978	2.57556129805
0.000625	6.942	2.58507949588
0.000626	6.92	2.55530820059
0.000627	6.882	2.57217340006
0.000628	6.876	2.57305732544
0.000629	6.856	2.57977983557
0.00063	6.858	2.57950305292
0.000631	6.856	2.57201555205
0.000632	6.818	2.55985858984
0.000633	6.782	2.53583832292
0.000634	6.79	2.51751861959
0.000635	6.816	2.54993019512
0.000636	6.806	2.57533764777
0.000637	6.824	2.59942762931
0.000638	6.784	2.60025844869
0.000639	6.794	2.58448524856
0.00064	6.776	2.57095779818
0.000641	6.738	2.56463564664
0.000642	6.7	2.5333771926
0.000643	6.684	2.55032233257
0.000644	6.686	2.53680980761
0.000645	6.67	2.49901980784
0.000646	6.656	2.51270053926
0.000647	6.638	2.50658253405
0.000648	6.64	2.50647162362
0.000649	6.62	2.53211374152
0.00065	6.604	2.51777361969
0.000651	6.594	2.49582932109
0.000652	6.582	2.47209951256
0.000653	6.554	2.45419722109
0.000654	6.556	2.42711021587
0.000655	6.548	2.45432190228
0.000656	6.528	2.44565246918
0.000657	6.524	2.45385900165
0.000658	6.472	2.46844404433
0.000659	6.426	2.45774774946
0.00066	6.404	2.44392798585
0.000661	6.402	2.43893337342
0.000662	6.4	2.45030610333
0.000663	6.362	2.4197016345
0.000664	6.34	2.45038772442
0.000665	6.292	2.46794165247
0.000666	6.28	2.44327648865
0.000667	6.262	2.43338365245
0.000668	6.254	2.39947577608
0.000669	6.264	2.40962735708
0.00067	6.268	2.42738048109
0.000671	6.244	2.41256378154
0.000672	6.224	2.39954662384
0.000673	6.232	2.41623177696
0.000674	6.226	2.42382425105
0.000675	6.218	2.41712142848
0.000676	6.186	2.38482787639
0.000677	6.184	2.4062718051
0.000678	6.182	2.40018249306
0.000679	6.172	2.40050328056
0.00068	6.19	2.41203233809
0.000681	6.178	2.39964914102
0.000682	6.166	2.40217484792
0.000683	6.122	2.41394200427
0.000684	6.104	2.41105454107
0.000685	6.082	2.39818181129
0.000686	6.058	2.37036621643
0.000687	6.046	2.37484399488
0.000688	6.034	2.36914414927
0.000689	6.018	2.3378785255
0.00069	6.0	2.33409511374
0.000691	5.976	2.31935853201
0.000692	5.98	2.33572258627
0.000693	5.97	2.3205818236
0.000694	5.924	2.32942568029
0.000695	5.918	2.31932662642
0.000696	5.9	2.31041121881
0.000697	5.89	2.3069243594
0.000698	5.878	2.31151811587
0.000699	5.876	2.32134099175
0.0007	5.852	2.30870006714
0.000701	5.832	2.28030173442
0.000702	5.804	2.26132350627
0.000703	5.804	2.27015065579
0.000704	5.778	2.25315689645
0.000705	5.772	2.26097678007
0.000706	5.78	2.25645740044
0.000707	5.772	2.2724471391
0.000708	5.756	2.31180968075
0.000709	5.758	2.32968581573
0.00071	5.714	2.31607512832
0.000711	5.7	2.2825424421
0.000712	5.696	2.28639104267
0.000713	5.696	2.30555503079
0.000714	5.678	2.29919899095
0.000715	5.654	2.29309485194
0.000716	5.646	2.27962365315
0.000717	5.608	2.27031627753
0.000718	5.59	2.2737414101
0.000719	5.548	2.25647867262
0.00072	5.542	2.25127430581
0.000721	5.518	2.22298807914
0.000722	5.498	2.23203853013
0.000723	5.468	2.23091371415
0.000724	5.468	2.24075344471
0.000725	5.43	2.2020672106
0.000726	5.454	2.24763965083
0.000727	5.428	2.22639080127
0.000728	5.41	2.24986666272
0.000729	5.386	2.26649597397
0.00073	5.368	2.2655189251
0.000731	5.384	2.27608084215
0.000732	5.352	2.26629565591
0.000733	5.324	2.23226880102
0.000734	5.304	2.19262035017
0.000735	5.278	2.16534431442
0.000736	5.256	2.15927395205
0.000737	5.234	2.15574673837
0.000738	5.208	2.17732312714
0.000739	5.198	2.18329933816
0.00074	5.19	2.19952267549
0.000741	5.168	2.22346036619
0.000742	5.144	2.22244549989
0.000743	5.126	2.19411120958
0.000744	5.108	2.18731250625
0.000745	5.11	2.17483332695
0.000746	5.092	2.19989454293
0.000747	5.074	2.19009680151
0.000748	5.088	2.18729421889
0.000749	5.05	2.17059899567
0.00075	5.058	2.17867758055
0.000751	5.044	2.16288326083
0.000752	5.032	2.16216928107
0.000753	5.018	2.15816496126
0.000754	5.006	2.14521886995
0.000755	5.012	2.14752322455
0.000756	5.002	2.13213414212
0.000757	4.984	2.12690949502
0.000758	4.956	2.12180677725
0.000759	4.956	2.12463267413
0.00076	4.928	2.12480963853
0.000761	4.92	2.11414285232
0.000762	4.904	2.10113873887
0.000763	4.9	2.10665611812
0.000764	4.892	2.1053113784
0.000765	4.886	2.09976284375
0.000766	4.848	2.08348170138
0.000767	4.82	2.08317066032
0.000768	4.796	2.11716414102
0.000769	4.762	2.13854062388
0.00077	4.752	2.13037461494
0.000771	4.752	2.13693612445
0.000772	4.758	2.12871698448
0.000773	4.74	2.08528175554
0.000774	4.728	2.07990769026
0.000775	4.73	2.05939311449
0.000776	4.714	2.06402616262
0.000777	4.7	2.07797978816
0.000778	4.692	2.0873753855
0.000779	4.684	2.09955804873
0.00078	4.688	2.11628353488
0.000781	4.674	2.11748057842
0.000782	4.654	2.10292272801
0.000783	4.652	2.066614623
0.000784	4.634	2.06301817733
0.000785	4.622	2.05793974645
0.000786	4.612	2.06916794872
0.000787	4.586	2.0558706185
0.000788	4.578	2.04643983542
0.000789	4.558	2.06558369475
0.00079	4.56	2.0626196935
0.000791	4.536	2.06801934227
0.000792	4.552	2.04531073434
0.000793	4.522	2.04878402961
0.000794	4.508	2.05083787755
0.000795	4.508	2.05376142724
0.000796	4.516	2.06633588751
0.000797	4.492	2.06056691228
0.000798	4.486	2.0585927232
0.000799	4.472	2.07104224969
0.0008	4.448	2.07732905434
0.000801	4.464	2.081514833
0.000802	4.446	2.07920273182
0.000803	4.424	2.05626457442
0.000804	4.41	2.04790136481
0.000805	4.418	2.02861430538
0.000806	4.406	2.04087334247
0.000807	4.396	2.02464416627
0.000808	4.388	2.03996470558
0.000809	4.378	2.04526673077
0.00081	4.37	2.06133451919
0.000811	4.348	2.07241308624
0.000812	4.344	2.09133067687
0.000813	4.336	2.06182055475
0.000814	4.332	2.03808145078
0.000815	4.326	2.02872472258
0.000816	4.298	2.03695753515
0.000817	4.282	2.03334109288
0.000818	4.288	2.03594106005
0.000819	4.29	2.02432704868
0.00082	4.272	2.01841918342
0.000821	4.25	2.02274565875
0.000822	4.262	2.02814102074
0.000823	4.264	2.01948112148
0.000824	4.234	2.01872335896
0.000825	4.216	2.02221264955
0.000826	4.184	2.02833527801
0.000827	4.17	2.01720103113
0.000828	4.164	2.00925458815
0.000829	4.128	2.02376283195
0.00083	4.128	2.01782457117
0.000831	4.14	2.02790532323
0.000832	4.162	2.0218199722
0.000833	4.148	2.02239857595
0.000834	4.16	2.01553962998
0.000835	4.16	2.04411349978
0.000836	4.14	2.02494444368
0.000837	4.108	2.01899380881
0.000838	4.122	2.0266020823
0.000839	4.104	1.99629256373
0.00084	4.08	1.9722068857
0.000841	4.074	1.95768332475
0.000842	4.056	1.9547030465
0.000843	4.018	1.95797752796
0.000844	3.97	1.95169157399
0.000845	3.932	1.91608350549
0.000846	3.932	1.93271208409
0.000847	3.932	1.91816996119
0.000848	3.918	1.91605741041
0.000849	3.928	1.93049630924
0.00085	3.914	1.94694735419
0.000851	3.918	1.93475476482
0.000852	3.926	1.94332807318
0.000853	3.906	1.95580264853
0.000854	3.906	1.9362758068
0.000855	3.914	1.93871194353
0.000856	3.906	1.93730844214
0.000857	3.908	1.93792053501
0.000858	3.874	1.92305070136
0.000859	3.844	1.90779034488
0.00086	3.828	1.9147887612
0.000861	3.822	1.89164372967
0.000862	3.794	1.89197357275
0.000863	3.804	1.89883753913
0.000864	3.798	1.8818065788
0.000865	3.776	1.89257073844
0.000866	3.764	1.88899550026
0.000867	3.76	1.89589029218
0.000868	3.75	1.88454238477
0.000869	3.734	1.88128785676
0.00087	3.718	1.90222921857
0.000871	3.696	1.89936410411
0.000872	3.67	1.89765644941
0.000873	3.67	1.90711824489
0.000874	3.676	1.92016249312
0.000875	3.642	1.88622268039
0.000876	3.642	1.89045920347
0.000877	3.638	1.90025156229
0.000878	3.628	1.87872722874
0.000879	3.624	1.85758552966
0.00088	3.61	1.85307851965
0.000881	3.594	1.86685939481
0.000882	3.596	1.86139302674
0.000883	3.562	1.83579846388
0.000884	3.546	1.83953363655
0.000885	3.544	1.83086427678
0.000886	3.53	1.81689295227
0.000887	3.532	1.83002076491
0.000888	3.536	1.84735053523
0.000889	3.524	1.83668832413
0.00089	3.504	1.8302961509
0.000891	3.504	1.82043511282
0.000892	3.494	1.79943435557
0.000893	3.492	1.79051277572
0.000894	3.468	1.77678811342
0.000895	3.45	1.76847391838
0.000896	3.45	1.75485042098
0.000897	3.414	1.76369044903
0.000898	3.422	1.76859153
0.000899	3.408	1.75998181809
0.0009	3.396	1.75931350248
0.000901	3.392	1.77604504447
0.000902	3.388	1.78254200512
0.000903	3.376	1.78174745685
0.000904	3.38	1.77414768269
0.000905	3.38	1.77977526671
0.000906	3.368	1.7789255184
0.000907	3.362	1.79302983801
0.000908	3.364	1.77749936709
0.000909	3.356	1.76331052285
0.00091	3.366	1.74357219524
0.000911	3.366	1.74127654323
0.000912	3.352	1.7193301021
0.000913	3.35	1.71099386323
0.000914	3.344	1.70460083304
0.000915	3.314	1.6933410761
0.000916	3.316	1.67455785209
0.000917	3.3	1.68937858398
0.000918	3.27	1.67484327625
0.000919	3.264	1.65719763456
0.00092	3.248	1.66568184237
0.000921	3.214	1.65293799037
0.000922	3.214	1.66018191774
0.000923	3.212	1.66104063767
0.000924	3.198	1.66457081556
0.000925	3.2	1.65770926281
0.000926	3.184	1.64138478121
0.000927	3.186	1.64784829399
0.000928	3.196	1.64850962994
0.000929	3.162	1.64431018971
0.00093	3.16	1.65722659887
0.000931	3.16	1.6632498309
0.000932	3.138	1.65618718749
0.000933	3.156	1.64549810088
0.000934	3.146	1.65670878551
0.000935	3.136	1.64605710715
0.000936	3.13	1.66406129695
0.000937	3.132	1.65365534499
0.000938	3.128	1.64791261904
0.000939	3.12	1.64121905911
0.00094	3.114	1.63859818137
0.000941	3.12	1.6545694304
0.000942	3.12	1.65215011425
0.000943	3.098	1.63596943737
0.000944	3.084	1.65195157314
0.000945	3.088	1.65174332146
0.000946	3.064	1.648
0.000947	3.048	1.63514403035
0.000948	3.042	1.62488030328
0.000949	3.046	1.62723200558
0.00095	3.034	1.60525511991
0.000951	3.016	1.60241817264
0.000952	2.998	1.59561774871
0.000953	2.992	1.61119086393
0.000954	2.99	1.61428002527
0.000955	2.976	1.57715693575
0.000956	2.984	1.57472029262
0.000957	2.968	1.57701490164
0.000958	2.966	1.58266989609
0.000959	2.956	1.55501254014
0.00096	2.95	1.58224524016
0.000961	2.934	1.56768746885
0.000962	2.93	1.56496006339
0.000963	2.942	1.58323592683
0.000964	2.906	1.57897561729
0.000965	2.89	1.59433371664
0.000966	2.878	1.58843193118
0.000967	2.862	1.5908978597
0.000968	2.866	1.58494290118
0.000969	2.876	1.56863762546
0.00097	2.866	1.56845274076
0.000971	2.866	1.57735347972
0.000972	2.848	1.5687243225
0.000973	2.83	1.55727325797
0.000974	2.826	1.54522619703
0.000975	2.816	1.54730216829
0.000976	2.804	1.55999487179
0.000977	2.81	1.58173954872
0.000978	2.798	1.57136755726
0.000979	2.792	1.58010632554
0.00098	2.758	1.56058835059
0.000981	2.754	1.57273138202
0.000982	2.734	1.55410553052
0.000983	2.718	1.52920763796
0.000984	2.704	1.51274055938
0.000985	2.698	1.5108924515
0.000986	2.704	1.51538245998
0.000987	2.7	1.517234326
0.000988	2.698	1.51749662273
0.000989	2.692	1.50503687662
0.00099	2.692	1.51298909447
0.000991	2.684	1.5073632608
0.000992	2.694	1.50478038265
0.000993	2.682	1.50760604934
0.000994	2.676	1.50964366657
0.000995	2.676	1.51229097729
0.000996	2.698	1.518814011
0.000997	2.696	1.52301805636
0.000998	2.678	1.51997236817
0.000999	2.666	1.53311578167
0.001	2.658	1.52873673338
0.001001	2.652	1.5267272186
0.001002	2.626	1.51595646375
0.001003	2.622	1.51099834547
0.001004	2.634	1.50998145684
0.001005	2.616	1.51411492298
0.001006	2.602	1.50850787204
0.001007	2.6	1.51129083899
0.001008	2.594	1.50637445544
0.001009	2.614	1.51294547159
0.00101	2.624	1.52532750582
0.001011	2.592	1.51708140849
0.001012	2.588	1.52389500951
0.001013	2.588	1.52389500951
0.001014	2.578	1.50063853076
0.001015	2.578	1.50197070544
0.001016	2.566	1.49988132864
0.001017	2.558	1.49887824722
0.001018	2.538	1.47937689586
0.001019	2.5	1.47715943622
0.00102	2.504	1.47172823578
0.001021	2.498	1.47309062858
0.001022	2.506	1.48120356467
0.001023	2.516	1.49991466424
0.001024	2.514	1.50791379064
0.001025	2.504	1.50265897661
0.001026	2.498	1.49063610583
0.001027	2.498	1.47986350722
0.001028	2.484	1.47842619024
0.001029	2.458	1.48735873279
0.00103	2.45	1.48037157498
0.001031	2.44	1.47186955944
0.001032	2.426	1.46305297238
0.001033	2.41	1.47034009671
0.001034	2.394	1.4651839475
0.001035	2.4	1.46969384567
0.001036	2.394	1.47199320651
0.001037	2.4	1.45327216997
0.001038	2.41	1.4648890743
0.001039	2.392	1.46093668583
0.00104	2.38	1.46819617218
0.001041	2.378	1.47347073266
0.001042	2.362	1.47883602877
0.001043	2.354	1.48481783394
0.001044	2.336	1.47617885095
0.001045	2.334	1.47730971702
0.001046	2.33	1.45502577297
0.001047	2.332	1.47437308711
0.001048	2.31	1.45804663849
0.001049	2.318	1.44667757292
0.00105	2.306	1.43121067632
0.001051	2.3	1.43874945699
0.001052	2.3	1.45120639469
0.001053	2.288	1.43703027108
0.001054	2.292	1.44455391038
0.001055	2.276	1.42401685383
0.001056	2.278	1.41446668395
0.001057	2.28	1.40199857347
0.001058	2.268	1.40006285573
0.001059	2.268	1.40434183873
0.00106	2.268	1.41144465
0.001061	2.26	1.41294019689
0.001062	2.252	1.43265348218
0.001063	2.242	1.425284533
0.001064	2.222	1.41587993841
0.001065	2.222	1.40879948893
0.001066	2.222	1.39882665116
0.001067	2.204	1.40227814645
0.001068	2.204	1.40085116982
0.001069	2.214	1.38571425626
0.00107	2.224	1.38341027898
0.001071	2.228	1.38708903824
0.001072	2.224	1.38341027898
0.001073	2.228	1.38564641955
0.001074	2.21	1.37764291455
0.001075	2.188	1.36845021831
0.001076	2.206	1.35187425451
0.001077	2.194	1.33879199281
0.001078	2.164	1.33157951321
0.001079	2.144	1.3323903332
0.00108	2.148	1.34391071132
0.001081	2.148	1.34242169232
0.001082	2.142	1.33784752494
0.001083	2.14	1.33880543769
0.001084	2.142	1.33784752494
0.001085	2.142	1.33185434639
0.001086	2.134	1.3371776247
0.001087	2.12	1.33476589708
0.001088	2.118	1.34166910973
0.001089	2.122	1.33832581982
0.00109	2.106	1.34415921676
0.001091	2.102	1.35188608988
0.001092	2.116	1.35445339529
0.001093	2.1	1.34089522335
0.001094	2.088	1.32825298795
0.001095	2.088	1.34768542323
0.001096	2.09	1.33787144375
0.001097	2.092	1.34444635445
0.001098	2.08	1.34223693885
0.001099	2.08	1.32725280184
0.0011	2.054	1.32328530559
0.001101	2.052	1.32260954178
0.001102	2.058	1.33814647928
0.001103	2.044	1.33793273374
0.001104	2.034	1.34195528987
0.001105	2.028	1.33387255763
0.001106	2.022	1.31511064173
0.001107	2.002	1.30613781815
0.001108	1.994	1.29690554783
0.001109	1.988	1.29917512291
0.00111	2.0	1.29923054151
0.001111	1.994	1.29844676441
0.001112	1.996	1.30383434531
0.001113	1.978	1.29673281751
0.001114	1.976	1.30361957641
0.001115	1.96	1.28623481527
0.001116	1.954	1.30226111053
0.001117	1.954	1.28991627635
0.001118	1.96	1.28778880256
0.001119	1.954	1.28369934175
0.00112	1.956	1.31531897272
0.001121	1.936	1.3038036662
0.001122	1.916	1.29187615506
0.001123	1.91	1.29688087348
0.001124	1.916	1.29032709031
0.001125	1.922	1.27118684701
0.001126	1.91	1.28292634239
0.001127	1.896	1.27168549571
0.001128	1.902	1.27137563293
0.001129	1.9	1.27200628929
0.00113	1.896	1.26853616425
0.001131	1.894	1.26442239778
0.001132	1.884	1.26591626895
0.001133	1.896	1.27325724031
0.001134	1.89	1.26566188218
0.001135	1.9	1.27984374046
0.001136	1.894	1.26125493061
0.001137	1.906	1.25425834659
0.001138	1.914	1.27067068905
0.001139	1.922	1.28526884347
0.00114	1.904	1.2863840795
0.001141	1.898	1.29753458528
0.001142	1.89	1.28759465671
0.001143	1.874	1.27832859625
0.001144	1.868	1.28163021188
0.001145	1.874	1.2767630947
0.001146	1.864	1.27023777302
0.001147	1.856	1.27877441326
0.001148	1.846	1.27054476505
0.001149	1.852	1.26257514628
0.00115	1.844	1.2631959468
0.001151	1.836	1.27008031242
0.001152	1.808	1.26615007009
0.001153	1.8	1.26491106407
0.001154	1.79	1.26249752475
0.001155	1.78	1.26
0.001156	1.778	1.26361228231
0.001157	1.772	1.26491738861
0.001158	1.762	1.26069663282
0.001159	1.768	1.25306663829
0.00116	1.764	1.25072139184
0.001161	1.768	1.25625475123
0.001162	1.756	1.25716506474
0.001163	1.758	1.27727679068
0.001164	1.744	1.27375978897
0.001165	1.74	1.268227109
0.001166	1.744	1.27532897717
0.001167	1.724	1.27586206151
0.001168	1.728	1.27515332411
0.001169	1.71	1.2719669807
0.00117	1.702	1.25745616226
0.001171	1.718	1.25955388928
0.001172	1.716	1.24713431514
0.001173	1.728	1.24338891743
0.001174	1.726	1.24053375609
0.001175	1.718	1.2387396821
0.001176	1.714	1.22971704062
0.001177	1.712	1.24461078253
0.001178	1.718	1.22248762775
0.001179	1.71	1.2057777573
0.00118	1.696	1.19982665415
0.001181	1.686	1.20805794563
0.001182	1.682	1.21032061868
0.001183	1.69	1.2057777573
0.001184	1.694	1.21341007083
0.001185	1.69	1.20909056733
0.001186	1.698	1.21605756443
0.001187	1.704	1.21506543034
0.001188	1.686	1.22450153124
0.001189	1.682	1.23161519965
0.00119	1.674	1.21643906547
0.001191	1.68	1.21227059686
0.001192	1.684	1.21496666621
0.001193	1.668	1.2106923639
0.001194	1.678	1.2175040041
0.001195	1.672	1.21178215864
0.001196	1.676	1.20790065817
0.001197	1.672	1.19683582834
0.001198	1.66	1.19682914403
0.001199	1.664	1.18452690978
0.0012	1.672	1.18676703695
0.001201	1.664	1.18958143899
0.001202	1.654	1.1757057455
0.001203	1.658	1.17005811821
0.001204	1.66	1.16120626936
0.001205	1.646	1.1526855599
0.001206	1.628	1.15308976233
0.001207	1.616	1.15262483055
0.001208	1.626	1.16366833763
0.001209	1.622	1.16237515459
0.00121	1.612	1.14780486146
0.001211	1.612	1.14780486146
0.001212	1.612	1.14081374466
0.001213	1.6	1.1313708499
0.001214	1.6	1.13666177907
0.001215	1.58	1.1347246362
0.001216	1.574	1.13336843083
0.001217	1.546	1.12777834702
0.001218	1.54	1.1385956262
0.001219	1.524	1.14255153057
0.00122	1.508	1.12691437119
0.001221	1.498	1.12160420827
0.001222	1.496	1.12159885877
0.001223	1.484	1.09441491218
0.001224	1.476	1.07769383407
0.001225	1.474	1.08872586081
0.001226	1.466	1.09217397881
0.001227	1.464	1.09576639846
0.001228	1.482	1.09438384491
0.001229	1.506	1.09268659734
0.00123	1.5	1.11085552616
0.001231	1.494	1.10903742047
0.001232	1.492	1.11979283798
0.001233	1.49	1.12512221558
0.001234	1.488	1.11796958814
0.001235	1.498	1.12160420827
0.001236	1.494	1.11263830601
0.001237	1.494	1.11083932231
0.001238	1.48	1.11067547015
0.001239	1.468	1.10135189653
0.00124	1.472	1.10689475561
0.001241	1.462	1.10116120527
0.001242	1.47	1.11763142404
0.001243	1.462	1.11917648296
0.001244	1.466	1.12820388228
0.001245	1.466	1.13174378726
0.001246	1.464	1.12814183505
0.001247	1.444	1.1273260398
0.001248	1.45	1.12405515879
0.001249	1.446	1.11672915248
0.00125	1.444	1.11124434757
0.001251	1.44	1.12
0.001252	1.436	1.12867355777
0.001253	1.436	1.12156319483
0.001254	1.428	1.11750436241
0.001255	1.428	1.11032247568
0.001256	1.424	1.12259698913
0.001257	1.422	1.12601776185
0.001258	1.416	1.12913418157
0.001259	1.42	1.12765242872
0.00126	1.42	1.12409963971
0.001261	1.42	1.10254251619
0.001262	1.412	1.08915379998
0.001263	1.404	1.09031371632
0.001264	1.39	1.08531101533
0.001265	1.386	1.08305309196
0.001266	1.382	1.07892353761
0.001267	1.37	1.07568582774
0.001268	1.384	1.07914039865
0.001269	1.382	1.08447037765
0.00127	1.382	1.09547980356
0.001271	1.39	1.09631199939
0.001272	1.392	1.10015271667
0.001273	1.37	1.10322255234
0.001274	1.358	1.09628281023
0.001275	1.342	1.09774131743
0.001276	1.342	1.09409140386
0.001277	1.346	1.09648711803
0.001278	1.344	1.09254931239
0.001279	1.342	1.08491289973
0.00128	1.336	1.0747576471
0.001281	1.33	1.08862298341
0.001282	1.338	1.08432283016
0.001283	1.334	1.06697891263
0.001284	1.344	1.05719629209
0.001285	1.326	1.05058269546
0.001286	1.318	1.05303181338
0.001287	1.316	1.04696895847
0.001288	1.312	1.05197718606
0.001289	1.3	1.04403065089
0.00129	1.296	1.04708356878
0.001291	1.296	1.04708356878
0.001292	1.296	1.04517175622
0.001293	1.29	1.04780723418
0.001294	1.298	1.0682677567
0.001295	1.298	1.07013830882
0.001296	1.294	1.07497162753
0.001297	1.294	1.07683053449
0.001298	1.292	1.07830236947
0.001299	1.288	1.0830770979
0.0013	1.292	1.08569609007
0.001301	1.282	1.08557634462
0.001302	1.288	1.08676400382
0.001303	1.28	1.09068785635
0.001304	1.27	1.09777046781
0.001305	1.254	1.08511934827
0.001306	1.256	1.0688610761
0.001307	1.25	1.06371988794
0.001308	1.254	1.06652894944
0.001309	1.262	1.0702130629
0.00131	1.254	1.06652894944
0.001311	1.256	1.06698828485
0.001312	1.254	1.06840254586
0.001313	1.258	1.07118439122
0.001314	1.254	1.06277184758
0.001315	1.256	1.05378555693
0.001316	1.252	1.06042255729
0.001317	1.23	1.03590540109
0.001318	1.22	1.02352332655
0.001319	1.214	1.01597440913
0.00132	1.204	1.01310611488
0.001321	1.206	1.01171339815
0.001322	1.212	1.01540927709
0.001323	1.194	1.00417329182
0.001324	1.182	1.01038408539
0.001325	1.178	1.01897791929
0.001326	1.184	1.00903121855
0.001327	1.17	1.00652868812
0.001328	1.174	1.00981384423
0.001329	1.172	1.01114588463
0.00133	1.186	1.02537992959
0.001331	1.186	1.02927353021
0.001332	1.178	1.02484925721
0.001333	1.172	1.02489804371
0.001334	1.17	1.01838106817
0.001335	1.166	1.01115973021
0.001336	1.16	1.01113797278
0.001337	1.164	1.0124741972
0.001338	1.164	0.998550950127
0.001339	1.16	0.99518842437
0.00134	1.15	0.997747463039
0.001341	1.124	0.976024589854
0.001342	1.128	0.97550807275
0.001343	1.122	0.971141596267
0.001344	1.12	0.974474217206
0.001345	1.126	0.964429364961
0.001346	1.116	0.956317938763
0.001347	1.102	0.946359339786
0.001348	1.092	0.942091290693
0.001349	1.094	0.947187415457
0.00135	1.078	0.94863902513
0.001351	1.068	0.952562858818
0.001352	1.08	0.962081077664
0.001353	1.082	0.954607772858
0.001354	1.086	0.950054735265
0.001355	1.074	0.942615510163
0.001356	1.078	0.957035004584
0.001357	1.078	0.961205493118
0.001358	1.074	0.953165253248
0.001359	1.072	0.950166301234
0.00136	1.072	0.94170908459
0.001361	1.068	0.939880843512
0.001362	1.066	0.94744076332
0.001363	1.08	0.95163018027
0.001364	1.074	0.951064666571
0.001365	1.076	0.949854725734
0.001366	1.074	0.942615510163
0.001367	1.076	0.949854725734
0.001368	1.066	0.93895899804
0.001369	1.046	0.954926175157
0.00137	1.05	0.965142476529
0.001371	1.038	0.961538350769
0.001372	1.034	0.947018479228
0.001373	1.036	0.948
0.001374	1.03	0.949262871917
0.001375	1.028	0.941921440461
0.001376	1.014	0.921848143677
0.001377	1.016	0.905397150426
0.001378	1.006	0.888799189919
0.001379	0.998	0.888817191553
0.00138	0.994	0.895524427361
0.001381	0.998	0.891064531894
0.001382	1.004	0.892179354166
0.001383	1.008	0.896624782169
0.001384	0.996	0.894418246683
0.001385	0.996	0.901101548107
0.001386	0.994	0.913216294204
0.001387	0.99	0.908790404879
0.001388	0.984	0.916375468899
0.001389	0.992	0.909909885648
0.00139	0.992	0.925168092835
0.001391	0.996	0.927353222888
0.001392	0.992	0.925168092835
0.001393	0.978	0.915159002578
0.001394	0.976	0.911824544526
0.001395	0.984	0.918555387552
0.001396	0.978	0.91077768967
0.001397	0.988	0.925124856438
0.001398	0.986	0.936911948904
0.001399	0.978	0.938890834975
0.0014	0.972	0.933389522118
0.001401	0.964	0.930969387252
0.001402	0.97	0.925796953981
0.001403	0.964	0.924502028121
0.001404	0.96	0.924337600663
0.001405	0.962	0.921170993899
0.001406	0.958	0.916643878505
0.001407	0.946	0.916015283715
0.001408	0.946	0.918196057495
0.001409	0.946	0.911638086085
0.00141	0.942	0.911392341421
0.001411	0.934	0.908649547405
0.001412	0.932	0.896312445523
0.001413	0.936	0.898834801284
0.001414	0.932	0.896312445523
0.001415	0.934	0.910847956577
0.001416	0.936	0.925150798519
0.001417	0.936	0.922986457105
0.001418	0.928	0.909294231808
0.001419	0.924	0.90455735031
0.00142	0.91	0.904378239455
0.001421	0.912	0.901252461855
0.001422	0.916	0.899413141999
0.001423	0.912	0.901252461855
0.001424	0.904	0.900435450213
0.001425	0.9	0.891066776398
0.001426	0.91	0.884251095561
0.001427	0.908	0.880645218008
0.001428	0.914	0.88464908297
0.001429	0.918	0.880497586595
0.00143	0.912	0.881053914355
0.001431	0.902	0.878860626038
0.001432	0.912	0.881053914355
0.001433	0.898	0.880679283281
0.001434	0.87	0.874699948554
0.001435	0.868	0.875543259925
0.001436	0.868	0.882369537099
0.001437	0.87	0.879261053385
0.001438	0.866	0.883200996376
0.001439	0.87	0.874699948554
0.00144	0.864	0.865738990689
0.001441	0.868	0.870962685768
0.001442	0.864	0.870347057213
0.001443	0.854	0.862950751781
0.001444	0.848	0.844331688378
0.001445	0.84	0.847584804017
0.001446	0.838	0.843656328134
0.001447	0.832	0.841294241036
0.001448	0.83	0.837317144217
0.001449	0.838	0.846023640332
0.00145	0.832	0.843668181218
0.001451	0.834	0.847610759724
0.001452	0.832	0.850750257126
0.001453	0.828	0.842861791755
0.001454	0.834	0.854660166382
0.001455	0.828	0.845231329282
0.001456	0.812	0.846555373263
0.001457	0.814	0.864525303273
0.001458	0.82	0.866948672068
0.001459	0.82	0.880681554252
0.00146	0.816	0.879854533432
0.001461	0.816	0.87071464901
0.001462	0.82	0.864638652849
0.001463	0.826	0.864710356131
0.001464	0.826	0.857743551418
0.001465	0.818	0.856081771795
0.001466	0.82	0.855336191214
0.001467	0.814	0.848176868348
0.001468	0.82	0.850646812725
0.001469	0.83	0.84917607126
0.00147	0.826	0.860072090002
0.001471	0.822	0.861577622736
0.001472	0.82	0.86
0.001473	0.818	0.860741540766
0.001474	0.804	0.854156894253
0.001475	0.8	0.850881895447
0.001476	0.792	0.84660262225
0.001477	0.792	0.844236933568
0.001478	0.788	0.831297780582
0.001479	0.79	0.833006602615
0.00148	0.792	0.820204852461
0.001481	0.79	0.828190799273
0.001482	0.78	0.814616474177
0.001483	0.776	0.808593841184
0.001484	0.762	0.813237972552
0.001485	0.76	0.821218606706
0.001486	0.754	0.820660709429
0.001487	0.758	0.831526307461
0.001488	0.758	0.82670188097
0.001489	0.75	0.824317899842
0.00149	0.748	0.820058534496
0.001491	0.746	0.81822001931
0.001492	0.744	0.828531230552
0.001493	0.742	0.829117603239
0.001494	0.744	0.821257572263
0.001495	0.734	0.819294818731
0.001496	0.728	0.81118185384
0.001497	0.724	0.807356179143
0.001498	0.722	0.807908410651
0.001499	0.72	0.808455317256
0.0015	0.718	0.806520923473
0.001501	0.712	0.800659727974
0.001502	0.718	0.811465341219
0.001503	0.714	0.812529384084
0.001504	0.712	0.817958434152
0.001505	0.712	0.808118803147
0.001506	0.706	0.807195143692
0.001507	0.702	0.803240935212
0.001508	0.702	0.808205419432
0.001509	0.698	0.811662491433
0.00151	0.704	0.810175289675
0.001511	0.698	0.809194661376
0.001512	0.698	0.811662491433
0.001513	0.688	0.80414923988
0.001514	0.692	0.805689766598
0.001515	0.69	0.803679040414
0.001516	0.686	0.799627413237
0.001517	0.686	0.802124678588
0.001518	0.682	0.810478870792
0.001519	0.678	0.808898015822
0.00152	0.682	0.812942802416
0.001521	0.686	0.809570256371
0.001522	0.688	0.811576244108
0.001523	0.684	0.810027160038
0.001524	0.674	0.799827481398
0.001525	0.672	0.79019997469
0.001526	0.674	0.789761989463
0.001527	0.676	0.781680241531
0.001528	0.674	0.774418491515
0.001529	0.672	0.774865149558
0.00153	0.664	0.771429841269
0.001531	0.654	0.768299420799
0.001532	0.646	0.767257453532
0.001533	0.65	0.766485485838
0.001534	0.64	0.752595508889
0.001535	0.63	0.754387168502
0.001536	0.63	0.762299153876
0.001537	0.632	0.769789581639
0.001538	0.63	0.767528501099
0.001539	0.624	0.760673385889
0.00154	0.628	0.762637528581
0.001541	0.634	0.761606197454
0.001542	0.636	0.769092972273
0.001543	0.63	0.762299153876
0.001544	0.626	0.765587356217
0.001545	0.616	0.748694864414
0.001546	0.616	0.748694864414
0.001547	0.616	0.754018567411
0.001548	0.628	0.754729090469
0.001549	0.616	0.74333303438
0.00155	0.606	0.739434919381
0.001551	0.61	0.733416661932
0.001552	0.614	0.724571597566
0.001553	0.618	0.726688378881
0.001554	0.61	0.722426466846
0.001555	0.606	0.728535517322
0.001556	0.604	0.742417672203
0.001557	0.61	0.746927037936
0.001558	0.606	0.750175979354
0.001559	0.61	0.752263251794
0.00156	0.604	0.753116192895
0.001561	0.6	0.753657747257
0.001562	0.596	0.746179603045
0.001563	0.596	0.746179603045
0.001564	0.596	0.743494451896
0.001565	0.592	0.74935705775
0.001566	0.588	0.739091334004
0.001567	0.584	0.734128054225
0.001568	0.58	0.74
0.001569	0.578	0.729325715987
0.00157	0.586	0.747398153597
0.001571	0.586	0.752731027659
0.001572	0.582	0.745168437335
0.001573	0.578	0.745597746778
0.001574	0.58	0.745385806143
0.001575	0.584	0.7449456356
0.001576	0.588	0.744483713724
0.001577	0.586	0.73932672074
0.001578	0.582	0.734354138002
0.001579	0.574	0.732477986017
0.00158	0.584	0.734128054225
0.001581	0.584	0.734128054225
0.001582	0.578	0.732062838833
0.001583	0.574	0.732477986017
0.001584	0.568	0.733059342755
0.001585	0.57	0.732871066423
0.001586	0.57	0.732871066423
0.001587	0.566	0.727766446053
0.001588	0.572	0.738116521967
0.001589	0.57	0.732871066423
0.00159	0.576	0.732273173071
0.001591	0.578	0.729325715987
0.001592	0.572	0.729942463486
0.001593	0.564	0.730687347639
0.001594	0.562	0.730859767671
0.001595	0.57	0.730136973451
0.001596	0.562	0.728118122285
0.001597	0.56	0.722772439984
0.001598	0.568	0.72482825552
0.001599	0.57	0.716309988762
0.0016	0.56	0.72
0.001601	0.556	0.717540242774
0.001602	0.55	0.712390342439
0.001603	0.546	0.71265980664
0.001604	0.552	0.712247148116
0.001605	0.542	0.712906726017
0.001606	0.532	0.702122496435
0.001607	0.528	0.702293385986
0.001608	0.52	0.699714227381
0.001609	0.526	0.702370272719
0.00161	0.528	0.696574475559
0.001611	0.526	0.696651993466
0.001612	0.528	0.699439775821
0.001613	0.522	0.699654200302
0.001614	0.514	0.688334221146
0.001615	0.51	0.685492523665
0.001616	0.504	0.685553790741
0.001617	0.508	0.685518781654
0.001618	0.506	0.685539203839
0.001619	0.506	0.673768506239
0.00162	0.514	0.688334221146
0.001621	0.516	0.688290636287
0.001622	0.516	0.688290636287
0.001623	0.516	0.691190277709
0.001624	0.518	0.699768533159
0.001625	0.516	0.705509744794
0.001626	0.52	0.70256672281
0.001627	0.524	0.696723761616
0.001628	0.522	0.691025325151
0.001629	0.52	0.688186021363
0.00163	0.522	0.693913539283
0.001631	0.524	0.696723761616
0.001632	0.522	0.696789781785
0.001633	0.518	0.696904584574
0.001634	0.512	0.694158483345
0.001635	0.504	0.691363869464
0.001636	0.502	0.691372547907
0.001637	0.496	0.68263020736
0.001638	0.496	0.673783347969
0.001639	0.494	0.670793559898
0.00164	0.494	0.676730374669
0.001641	0.498	0.670817411819
0.001642	0.5	0.679705818719
0.001643	0.512	0.679599882284
0.001644	0.516	0.68537872742
0.001645	0.516	0.682454394081
0.001646	0.512	0.679599882284
0.001647	0.51	0.682568677863
0.001648	0.51	0.691303117308
0.001649	0.512	0.69127129262
0.00165	0.514	0.685422497442
0.001651	0.508	0.679658737897
0.001652	0.506	0.676730374669
0.001653	0.504	0.676745151442
0.001654	0.504	0.679694048819
0.001655	0.504	0.676745151442
0.001656	0.498	0.667829319512
0.001657	0.5	0.667832314283
0.001658	0.504	0.670808467448
0.001659	0.504	0.691363869464
0.00166	0.5	0.688476579122
0.001661	0.496	0.68263020736
0.001662	0.494	0.682615557983
0.001663	0.492	0.679658737897
0.001664	0.498	0.679702876263
0.001665	0.494	0.682615557983
0.001666	0.494	0.679679336158
0.001667	0.484	0.673605225633
0.001668	0.484	0.682454394081
0.001669	0.478	0.673435965776
0.00167	0.476	0.673367655891
0.001671	0.466	0.669958207652
0.001672	0.468	0.670056714018
0.001673	0.464	0.663855405943
0.001674	0.456	0.663373198132
0.001675	0.46	0.663626400921
0.001676	0.468	0.667065214203
0.001677	0.468	0.661041602322
0.001678	0.474	0.661304770889
0.001679	0.47	0.658103335351
0.00168	0.462	0.654641886836
0.001681	0.462	0.654641886836
0.001682	0.466	0.657908808271
0.001683	0.47	0.658103335351
0.001684	0.464	0.648616990218
0.001685	0.462	0.648502891281
0.001686	0.458	0.635795564627
0.001687	0.454	0.629193134101
0.001688	0.45	0.635216498526
0.001689	0.448	0.635055903051
0.00169	0.444	0.634715684382
0.001691	0.444	0.634715684382
0.001692	0.442	0.631376274499
0.001693	0.438	0.624624687312
0.001694	0.44	0.624819974073
0.001695	0.436	0.627617718042
0.001696	0.436	0.63079632212
0.001697	0.43	0.62377880695
0.001698	0.428	0.620335393154
0.001699	0.428	0.61710290876
0.0017	0.426	0.616866274001
0.001701	0.422	0.613119890397
0.001702	0.424	0.610101630878
0.001703	0.422	0.609849161679
0.001704	0.416	0.61232671018
0.001705	0.412	0.608486647347
0.001706	0.418	0.612597747302
0.001707	0.41	0.611473629848
0.001708	0.41	0.608194047981
0.001709	0.408	0.607894727728
0.00171	0.406	0.607588676656
0.001711	0.406	0.607588676656
0.001712	0.404	0.607275884586
0.001713	0.4	0.60332412516
0.001714	0.4	0.6
0.001715	0.4	0.606630035524
0.001716	0.404	0.603973509353
0.001717	0.408	0.611175915756
0.001718	0.404	0.597313987782
0.001719	0.404	0.600652978016
0.00172	0.402	0.593629514091
0.001721	0.4	0.586515131945
0.001722	0.396	0.57895077511
0.001723	0.392	0.581666571156
0.001724	0.39	0.577840808528
0.001725	0.388	0.584342365399
0.001726	0.386	0.577064987675
0.001727	0.386	0.577064987675
0.001728	0.386	0.573588702818
0.001729	0.388	0.573982578133
0.00173	0.386	0.570091220771
0.001731	0.38	0.575847201956
0.001732	0.376	0.574999130434
0.001733	0.372	0.577595013829
0.001734	0.374	0.57803460104
0.001735	0.374	0.574564182664
0.001736	0.368	0.573215491766
0.001737	0.378	0.592550419796
0.001738	0.374	0.588323040514
0.001739	0.366	0.572751254909
0.00174	0.36	0.571314274283
0.001741	0.364	0.572279651919
0.001742	0.36	0.567802782663
0.001743	0.36	0.567802782663
0.001744	0.36	0.564269439187
0.001745	0.362	0.564761896732
0.001746	0.366	0.572751254909
0.001747	0.362	0.568292178373
0.001748	0.368	0.573215491766
0.001749	0.37	0.573672380371
0.00175	0.368	0.569715718583
0.001751	0.372	0.574121938267
0.001752	0.364	0.572279651919
0.001753	0.362	0.568292178373
0.001754	0.356	0.566801552574
0.001755	0.356	0.563261928413
0.001756	0.354	0.562746834731
0.001757	0.354	0.562746834731
0.001758	0.354	0.562746834731
0.001759	0.35	0.561693866799
0.00176	0.34	0.558927544499
0.001761	0.342	0.555910064669
0.001762	0.34	0.548087584242
0.001763	0.336	0.546904013516
0.001764	0.336	0.546904013516
0.001765	0.332	0.538308461758
0.001766	0.332	0.538308461758
0.001767	0.326	0.536399105145
0.001768	0.322	0.53508503997
0.001769	0.324	0.535746208573
0.00177	0.32	0.534415568635
0.001771	0.32	0.541848687366
0.001772	0.324	0.532
0.001773	0.326	0.532657488448
0.001774	0.322	0.531334169803
0.001775	0.322	0.531334169803
0.001776	0.328	0.537043759856
0.001777	0.326	0.536399105145
0.001778	0.33	0.537680202351
0.001779	0.33	0.537680202351
0.00178	0.328	0.537043759856
0.001781	0.328	0.544440997722
0.001782	0.326	0.54380511215
0.001783	0.328	0.544440997722
0.001784	0.326	0.547470547153
0.001785	0.33	0.548725796733
0.001786	0.33	0.548725796733
0.001787	0.33	0.548725796733
0.001788	0.324	0.546830869648
0.001789	0.318	0.537471859728
0.00179	0.31	0.534696175412
0.001791	0.312	0.535402652216
0.001792	0.306	0.529494098173
0.001793	0.308	0.530222594766
0.001794	0.306	0.529494098173
0.001795	0.308	0.530222594766
0.001796	0.306	0.529494098173
0.001797	0.298	0.522681547407
0.001798	0.298	0.522681547407
0.001799	0.29	0.519519008314
0.0018	0.286	0.514007782042
0.001801	0.286	0.510101950594
0.001802	0.288	0.510936395259
0.001803	0.286	0.510101950594
0.001804	0.292	0.520322976621
0.001805	0.28	0.515363949069
0.001806	0.276	0.513638004824
0.001807	0.272	0.507952753708
0.001808	0.272	0.504
0.001809	0.272	0.507952753708
0.00181	0.27	0.507050293363
0.001811	0.266	0.501242456302
0.001812	0.266	0.501242456302
0.001813	0.262	0.495334230596
0.001814	0.27	0.507050293363
0.001815	0.272	0.507952753708
0.001816	0.268	0.502171285519
0.001817	0.264	0.496290237663
0.001818	0.264	0.496290237663
0.001819	0.264	0.50030390764
0.00182	0.266	0.501242456302
0.001821	0.27	0.503090449124
0.001822	0.27	0.499099188539
0.001823	0.27	0.499099188539
0.001824	0.27	0.495075751779
0.001825	0.27	0.499099188539
0.001826	0.27	0.495075751779
0.001827	0.272	0.496
0.001828	0.274	0.500923147798
0.001829	0.274	0.496914479564
0.00183	0.276	0.501820685106
0.001831	0.27	0.503090449124
0.001832	0.272	0.504
0.001833	0.272	0.504
0.001834	0.272	0.504
0.001835	0.27	0.499099188539
0.001836	0.266	0.497236362307
0.001837	0.266	0.493197729111
0.001838	0.262	0.491279960918
0.001839	0.266	0.493197729111
0.00184	0.262	0.491279960918
0.001841	0.266	0.493197729111
0.001842	0.264	0.492243842013
0.001843	0.258	0.489321979886
0.001844	0.258	0.485217477014
0.001845	0.25	0.476969600708
0.001846	0.25	0.476969600708
0.001847	0.248	0.471694816592
0.001848	0.25	0.472757866143
0.001849	0.246	0.470620866516
0.00185	0.242	0.464150837552
0.001851	0.244	0.465256918272
0.001852	0.25	0.476969600708
0.001853	0.244	0.469535941116
0.001854	0.244	0.469535941116
0.001855	0.244	0.469535941116
0.001856	0.244	0.469535941116
0.001857	0.25	0.472757866143
0.001858	0.252	0.478012552136
0.001859	0.254	0.479044883075
0.00186	0.258	0.481077956261
0.001861	0.258	0.481077956261
0.001862	0.26	0.477912125814
0.001863	0.252	0.469570016079
0.001864	0.25	0.468508271005
0.001865	0.25	0.468508271005
0.001866	0.25	0.468508271005
0.001867	0.252	0.473810088538
0.001868	0.26	0.482078831728
0.001869	0.26	0.482078831728
0.00187	0.25	0.472757866143
0.001871	0.242	0.468439964136
0.001872	0.246	0.470620866516
0.001873	0.242	0.468439964136
0.001874	0.248	0.471694816592
0.001875	0.24	0.467332857822
0.001876	0.24	0.467332857822
0.001877	0.238	0.466214542888
0.001878	0.238	0.461904752086
0.001879	0.234	0.455240595729
0.00188	0.23	0.448441746496
0.001881	0.23	0.448441746496
0.001882	0.23	0.452879674969
0.001883	0.23	0.457274534607
0.001884	0.232	0.458449561021
0.001885	0.234	0.459612880585
0.001886	0.228	0.451681303576
0.001887	0.222	0.452455522676
0.001888	0.226	0.454888997449
0.001889	0.23	0.457274534607
0.00189	0.228	0.451681303576
0.001891	0.224	0.449248260987
0.001892	0.226	0.450470864763
0.001893	0.22	0.446766158074
0.001894	0.218	0.445506453376
0.001895	0.218	0.440994331029
0.001896	0.216	0.439708994677
0.001897	0.214	0.438410766291
0.001898	0.212	0.437099531
0.001899	0.212	0.437099531
0.0019	0.218	0.445506453376
0.001901	0.218	0.445506453376
0.001902	0.218	0.445506453376
0.001903	0.218	0.449973332543
0.001904	0.214	0.44294920702
0.001905	0.22	0.446766158074
0.001906	0.216	0.444234172481
0.001907	0.218	0.449973332543
0.001908	0.21	0.444859528391
0.001909	0.21	0.444859528391
0.00191	0.214	0.447441616303
0.001911	0.21	0.444859528391
0.001912	0.21	0.444859528391
0.001913	0.204	0.43633015023
0.001914	0.202	0.434966665389
0.001915	0.2	0.433589667774
0.001916	0.202	0.434966665389
0.001917	0.198	0.432199028227
0.001918	0.2	0.433589667774
0.001919	0.194	0.424692830173
0.00192	0.192	0.423244610125
0.001921	0.19	0.421781934179
0.001922	0.192	0.423244610125
0.001923	0.19	0.421781934179
0.001924	0.19	0.421781934179
0.001925	0.19	0.421781934179
0.001926	0.19	0.421781934179
0.001927	0.192	0.423244610125
0.001928	0.194	0.424692830173
0.001929	0.196	0.42612674171
0.00193	0.194	0.424692830173
0.001931	0.2	0.428952211791
0.001932	0.198	0.4275464887
0.001933	0.192	0.418492532789
0.001934	0.19	0.41701318924
0.001935	0.194	0.429376291847
0.001936	0.194	0.434009216492
0.001937	0.196	0.435412448145
0.001938	0.194	0.434009216492
0.001939	0.192	0.432592186707
0.00194	0.192	0.432592186707
0.001941	0.194	0.434009216492
0.001942	0.194	0.434009216492
0.001943	0.192	0.432592186707
0.001944	0.188	0.429716185406
0.001945	0.184	0.426783317387
0.001946	0.19	0.431161222746
0.001947	0.188	0.429716185406
0.001948	0.184	0.426783317387
0.001949	0.178	0.417511676483
0.00195	0.178	0.417511676483
0.001951	0.176	0.411125285041
0.001952	0.178	0.412693590936
0.001953	0.182	0.420566284906
0.001954	0.182	0.420566284906
0.001955	0.184	0.42207108406
0.001956	0.18	0.414246303544
0.001957	0.176	0.411125285041
0.001958	0.174	0.409541206718
0.001959	0.174	0.409541206718
0.00196	0.174	0.409541206718
0.001961	0.172	0.40300868477
0.001962	0.174	0.409541206718
0.001963	0.174	0.409541206718
0.001964	0.168	0.399719901931
0.001965	0.168	0.399719901931
0.001966	0.164	0.391285062327
0.001967	0.162	0.389558724713
0.001968	0.158	0.386051809994
0.001969	0.158	0.380835922675
0.00197	0.158	0.380835922675
0.001971	0.158	0.380835922675
0.001972	0.16	0.382622529394
0.001973	0.158	0.380835922675
0.001974	0.164	0.391285062327
0.001975	0.158	0.386051809994
0.001976	0.164	0.396363469558
0.001977	0.162	0.394659346779
0.001978	0.16	0.387814388593
0.001979	0.162	0.389558724713
0.00198	0.164	0.391285062327
0.001981	0.168	0.399719901931
0.001982	0.168	0.399719901931
0.001983	0.17	0.406324993078
0.001984	0.166	0.403043421978
0.001985	0.166	0.403043421978
0.001986	0.166	0.403043421978
0.001987	0.164	0.396363469558
0.001988	0.164	0.396363469558
0.001989	0.162	0.394659346779
0.00199	0.162	0.394659346779
0.001991	0.16	0.392937654088
0.001992	0.156	0.384270737892
0.001993	0.154	0.382470913927
0.001994	0.15	0.378813938498
0.001995	0.15	0.378813938498
0.001996	0.148	0.382225064589
0.001997	0.146	0.380373500654
0.001998	0.146	0.380373500654
[truncated: 8,002 more rows]
