# Supplementary material for: The Influence of Synaptic Size on AMPA Receptor Activation: A Monte Carlo Model
Source: PLoS One. 2015 Jun 24;10(6):e0130924. doi: 10.1371/journal.pone.0130924 (PMC4479604; doi:10.1371/journal.pone.0130924)
Supplement: S1 Dataset — This package contains the experimental data used as basis for the analysis presented in the paper. (ZIP) [file pone.0130924.s001.zip › S1 Simulation data/test/1743_7866_277_545.csv]

time	AMPA.O.mean	AMPA.O.stdev
0.0	0.0	0.0
1e-06	0.0	0.0
2e-06	0.05	0.217944947177
3e-06	0.286	0.506165980682
4e-06	0.632	0.759326016939
5e-06	1.028	1.00559236274
6e-06	1.648	1.31457065234
7e-06	2.264	1.53307012234
8e-06	3.018	1.76569419776
9e-06	3.864	1.94769196743
1e-05	4.794	2.20534895198
1.1e-05	5.83	2.44808088102
1.2e-05	6.798	2.57239110557
1.3e-05	7.804	2.75201453485
1.4e-05	8.902	2.83978802026
1.5e-05	9.88	2.95729606228
1.6e-05	10.972	3.07883354535
1.7e-05	12.174	3.24711009977
1.8e-05	13.336	3.41395723465
1.9e-05	14.506	3.48567984761
2e-05	15.654	3.76806103985
2.1e-05	16.838	3.78889904854
2.2e-05	17.936	3.89100295554
2.3e-05	19.064	4.00598352468
2.4e-05	20.146	4.24460645997
2.5e-05	21.188	4.31933513402
2.6e-05	22.266	4.43252117874
2.7e-05	23.36	4.49025611742
2.8e-05	24.26	4.63210535286
2.9e-05	25.252	4.82249893727
3e-05	26.232	4.81769405421
3.1e-05	27.174	4.99436922944
3.2e-05	28.118	5.1427692929
3.3e-05	28.982	5.28447499758
3.4e-05	29.868	5.30458066203
3.5e-05	30.752	5.39318977971
3.6e-05	31.646	5.4056159686
3.7e-05	32.34	5.49694460587
3.8e-05	33.12	5.49923631062
3.9e-05	33.812	5.58754472018
4e-05	34.524	5.64530105486
4.1e-05	35.188	5.68371850112
4.2e-05	35.822	5.70423667111
4.3e-05	36.434	5.71608642342
4.4e-05	37.092	5.7113515038
4.5e-05	37.666	5.75868422472
4.6e-05	38.316	5.8075936497
4.7e-05	38.872	5.83091896702
4.8e-05	39.372	5.90098432467
4.9e-05	39.77	5.99542325445
5e-05	40.156	5.98161048548
5.1e-05	40.594	5.97906046131
5.2e-05	41.0	5.9544941011
5.3e-05	41.424	6.01366976147
5.4e-05	41.844	6.03420781876
5.5e-05	42.168	6.10375097788
5.6e-05	42.592	6.18073911438
5.7e-05	43.018	6.21270279347
5.8e-05	43.356	6.23837030001
5.9e-05	43.74	6.32680013909
6e-05	44.07	6.38694762778
6.1e-05	44.416	6.30515217897
6.2e-05	44.584	6.34247144258
6.3e-05	44.832	6.35954212188
6.4e-05	45.004	6.33466526345
6.5e-05	45.26	6.37278589002
6.6e-05	45.468	6.38411904651
6.7e-05	45.62	6.4199376944
6.8e-05	45.81	6.42541049272
6.9e-05	46.006	6.33261115181
7e-05	46.276	6.30236653964
7.1e-05	46.574	6.33186575979
7.2e-05	46.726	6.3547560142
7.3e-05	46.882	6.38248196237
7.4e-05	47.026	6.42318643665
7.5e-05	47.15	6.42024142848
7.6e-05	47.226	6.48158344851
7.7e-05	47.376	6.4506297367
7.8e-05	47.48	6.46448760537
7.9e-05	47.558	6.4926601636
8e-05	47.668	6.51135746216
8.1e-05	47.738	6.48423904556
8.2e-05	47.818	6.56451643307
8.3e-05	47.916	6.55598535691
8.4e-05	48.002	6.55118279397
8.5e-05	48.134	6.58604919508
8.6e-05	48.136	6.59526375515
8.7e-05	48.264	6.56828014019
8.8e-05	48.286	6.56872925306
8.9e-05	48.252	6.52261419984
9e-05	48.268	6.59728550239
9.1e-05	48.334	6.57711517308
9.2e-05	48.35	6.51425360268
9.3e-05	48.398	6.48872838082
9.4e-05	48.404	6.45513624953
9.5e-05	48.422	6.52256973899
9.6e-05	48.358	6.55910329237
9.7e-05	48.428	6.56268359743
9.8e-05	48.45	6.62506603741
9.9e-05	48.364	6.6908522626
0.0001	48.312	6.63254521281
0.000101	48.384	6.60155618017
0.000102	48.4	6.62842364367
0.000103	48.386	6.63633965375
0.000104	48.436	6.65055666843
0.000105	48.442	6.73785099271
0.000106	48.412	6.71135276975
0.000107	48.276	6.70699813628
0.000108	48.27	6.74100140929
0.000109	48.236	6.67325287997
0.00011	48.216	6.68321359826
0.000111	48.238	6.68381298362
0.000112	48.114	6.61732604607
0.000113	48.142	6.64844613425
0.000114	48.174	6.73169547737
0.000115	48.092	6.8547455095
0.000116	48.062	6.92344971817
0.000117	48.074	6.90366018862
0.000118	48.002	6.8694975071
0.000119	47.938	6.8884073631
0.00012	47.87	6.8979054792
0.000121	47.814	6.87221972873
0.000122	47.76	6.85320363042
0.000123	47.736	6.81368505289
0.000124	47.71	6.77125542274
0.000125	47.648	6.70910545453
0.000126	47.554	6.71379803092
0.000127	47.478	6.70622964116
0.000128	47.304	6.67948980088
0.000129	47.292	6.63255124368
0.00013	47.168	6.60876508888
0.000131	47.148	6.59288222252
0.000132	47.064	6.50353011833
0.000133	47.008	6.54308306534
0.000134	46.878	6.54577084842
0.000135	46.85	6.49549844123
0.000136	46.796	6.4818503531
0.000137	46.758	6.37522046678
0.000138	46.664	6.37425321116
0.000139	46.542	6.36366529604
0.00014	46.468	6.3438928112
0.000141	46.352	6.40281937899
0.000142	46.196	6.36251396855
0.000143	46.074	6.32775821283
0.000144	45.91	6.34301978556
0.000145	45.768	6.45896090714
0.000146	45.66	6.46841557107
0.000147	45.574	6.54557285499
0.000148	45.444	6.53994373064
0.000149	45.422	6.54155302661
0.00015	45.31	6.54903809731
0.000151	45.216	6.61584038502
0.000152	45.136	6.57947596697
0.000153	45.072	6.47848871266
0.000154	44.966	6.45699961282
0.000155	44.888	6.4152518267
0.000156	44.782	6.37326258678
0.000157	44.704	6.37686317871
0.000158	44.632	6.37970030644
0.000159	44.52	6.30663143049
0.00016	44.422	6.30649791881
0.000161	44.368	6.34480701046
0.000162	44.256	6.39456519241
0.000163	44.18	6.35638261907
0.000164	44.08	6.32657885433
0.000165	44.008	6.22478401232
0.000166	43.912	6.25621738753
0.000167	43.818	6.24346666524
0.000168	43.742	6.26190354445
0.000169	43.694	6.2852497166
0.00017	43.688	6.2752415093
0.000171	43.594	6.24701240594
0.000172	43.452	6.19933028641
0.000173	43.332	6.20111086822
0.000174	43.182	6.29610006274
0.000175	43.094	6.30310748758
0.000176	42.938	6.3041380061
0.000177	42.83	6.34673932031
0.000178	42.79	6.3685084596
0.000179	42.7	6.31300245525
0.00018	42.61	6.29491064273
0.000181	42.5	6.24547836438
0.000182	42.448	6.20413539504
0.000183	42.318	6.20168331987
0.000184	42.146	6.20424725491
0.000185	42.068	6.22634531648
0.000186	41.87	6.23033706953
0.000187	41.76	6.29939679652
0.000188	41.662	6.32959366784
0.000189	41.562	6.27041912475
0.00019	41.522	6.18106107396
0.000191	41.436	6.16683906065
0.000192	41.298	6.17294062826
0.000193	41.198	6.12982838259
0.000194	41.126	6.15841895295
0.000195	41.006	6.14898072854
0.000196	40.844	6.1796168166
0.000197	40.742	6.1627458166
0.000198	40.702	6.14436294501
0.000199	40.638	6.11775743226
0.0002	40.56	6.10691411435
0.000201	40.516	6.10456747035
0.000202	40.42	6.1007868345
0.000203	40.314	6.11975522386
0.000204	40.248	6.10757693361
0.000205	40.158	6.12642114125
0.000206	40.054	6.14972227015
0.000207	39.942	6.21985819774
0.000208	39.836	6.18749577778
0.000209	39.74	6.17870536601
0.00021	39.654	6.15485856864
0.000211	39.6	6.12372435696
0.000212	39.488	6.13170906029
0.000213	39.46	6.16120118159
0.000214	39.354	6.16706445564
0.000215	39.274	6.17761475005
0.000216	39.138	6.13538556246
0.000217	39.008	6.10409174243
0.000218	38.914	6.07112872537
0.000219	38.754	6.09405316682
0.00022	38.652	6.10826456532
0.000221	38.586	6.09873790222
0.000222	38.506	6.08127979952
0.000223	38.322	5.9975258232
0.000224	38.192	5.93625605917
0.000225	38.114	5.95289878967
0.000226	38.026	5.94687514582
0.000227	37.948	5.95829640082
0.000228	37.762	5.95259237644
0.000229	37.75	5.92954467055
0.00023	37.692	5.97370370876
0.000231	37.602	6.04711468388
0.000232	37.492	6.0483002571
0.000233	37.448	6.03616567036
0.000234	37.362	5.9486936381
0.000235	37.312	5.99722068962
0.000236	37.248	6.02349533079
0.000237	37.162	5.97023919119
0.000238	37.06	5.98300927628
0.000239	36.984	6.01695471148
0.00024	36.862	5.94230224745
0.000241	36.798	5.89145109459
0.000242	36.686	5.93762612498
0.000243	36.542	5.90222297105
0.000244	36.432	5.98710080089
0.000245	36.45	5.96150148872
0.000246	36.378	5.95677060159
0.000247	36.26	6.05247056994
0.000248	36.136	6.04859520881
0.000249	36.028	6.0075965244
0.00025	35.874	5.95467245111
0.000251	35.864	5.94049694891
0.000252	35.788	5.95609402209
0.000253	35.632	5.95286284068
0.000254	35.564	5.87655545367
0.000255	35.412	5.79950480645
0.000256	35.254	5.78735552735
0.000257	35.176	5.7852419137
0.000258	35.166	5.78052281373
0.000259	35.078	5.72991413548
0.00026	34.988	5.71837879123
0.000261	34.832	5.71382323843
0.000262	34.788	5.69903991914
0.000263	34.738	5.68589095921
0.000264	34.622	5.63942514801
0.000265	34.49	5.64286274864
0.000266	34.392	5.68843880164
0.000267	34.292	5.74549701941
0.000268	34.236	5.72226388766
0.000269	34.122	5.70220273228
0.00027	34.002	5.74578071284
0.000271	33.9	5.74264747307
0.000272	33.862	5.77087133802
0.000273	33.804	5.69610252717
0.000274	33.716	5.70292416222
0.000275	33.634	5.65367526482
0.000276	33.546	5.62137741128
0.000277	33.418	5.5446619374
0.000278	33.308	5.62220028103
0.000279	33.25	5.62561107792
0.00028	33.16	5.61554983951
0.000281	33.124	5.65478770601
0.000282	33.032	5.6839225892
0.000283	33.008	5.68857943603
0.000284	32.918	5.71307937981
0.000285	32.832	5.71347319938
0.000286	32.728	5.68594899731
0.000287	32.658	5.70061715957
0.000288	32.608	5.65352421061
0.000289	32.468	5.61186029762
0.00029	32.382	5.54617670112
0.000291	32.286	5.52233682421
0.000292	32.212	5.58775947943
0.000293	32.112	5.54251350923
0.000294	32.04	5.54890980284
0.000295	31.888	5.55188760693
0.000296	31.778	5.56854702773
0.000297	31.736	5.5923433371
0.000298	31.632	5.51076909333
0.000299	31.444	5.51424192433
0.0003	31.4	5.51180551181
0.000301	31.266	5.52297419874
0.000302	31.208	5.54551494453
0.000303	31.102	5.50341675689
0.000304	31.076	5.50256521997
0.000305	30.98	5.53494354081
0.000306	30.936	5.53497100263
0.000307	30.88	5.6169030613
0.000308	30.864	5.67639885843
0.000309	30.848	5.68409148413
0.00031	30.746	5.66969875743
0.000311	30.75	5.6422956321
0.000312	30.68	5.60014285532
0.000313	30.65	5.60602354615
0.000314	30.634	5.59035276168
0.000315	30.556	5.60846360423
0.000316	30.388	5.56394248712
0.000317	30.298	5.54194875473
0.000318	30.216	5.54665160254
0.000319	30.108	5.44429389361
0.00032	30.002	5.39907362424
0.000321	29.842	5.32250279474
0.000322	29.782	5.34101825498
0.000323	29.73	5.28820385386
0.000324	29.656	5.26779498462
0.000325	29.62	5.24095411161
0.000326	29.496	5.2606068091
0.000327	29.426	5.24981180615
0.000328	29.312	5.27661406586
0.000329	29.214	5.27600265352
0.00033	29.144	5.25388085133
0.000331	29.042	5.28396025723
0.000332	28.964	5.34927135225
0.000333	28.828	5.32488647766
0.000334	28.74	5.32432155302
0.000335	28.69	5.3210807173
0.000336	28.616	5.38855676411
0.000337	28.604	5.42283910881
0.000338	28.54	5.44209518476
0.000339	28.418	5.38286875188
0.00034	28.386	5.40379533291
0.000341	28.32	5.33793967744
0.000342	28.254	5.38678791118
0.000343	28.176	5.33038685275
0.000344	28.108	5.30889216315
0.000345	28.074	5.31568659723
0.000346	27.964	5.29175811994
0.000347	27.954	5.27900407274
0.000348	27.89	5.27388850849
0.000349	27.75	5.26607064138
0.00035	27.628	5.21283185994
0.000351	27.544	5.23832645031
0.000352	27.46	5.21002879071
0.000353	27.42	5.15165992666
0.000354	27.35	5.16405848147
0.000355	27.31	5.1479996115
0.000356	27.292	5.1434167632
0.000357	27.276	5.1365186654
0.000358	27.256	5.09729967728
0.000359	27.108	5.04661629213
0.00036	27.072	5.00747601093
0.000361	26.966	4.97120146443
0.000362	26.874	4.9681107073
0.000363	26.776	5.05863855202
0.000364	26.728	5.04083485149
0.000365	26.636	5.02070751986
0.000366	26.528	5.03638918274
0.000367	26.5	5.06576746407
0.000368	26.46	5.05493817964
0.000369	26.434	5.07007337225
0.00037	26.31	5.0823124658
0.000371	26.27	5.10892356568
0.000372	26.186	5.09974548385
0.000373	26.13	5.09402591277
0.000374	26.098	5.06837212525
0.000375	26.032	5.0678374086
0.000376	25.938	5.09295160001
0.000377	25.828	5.09101325867
0.000378	25.766	5.06589024753
0.000379	25.632	5.03632564475
0.00038	25.534	5.02323043469
0.000381	25.486	4.99577861799
0.000382	25.454	4.98797393738
0.000383	25.356	5.06648438269
0.000384	25.298	5.037975387
0.000385	25.298	5.037975387
0.000386	25.248	5.09808748454
0.000387	25.17	5.03161008028
0.000388	25.094	5.0232622866
0.000389	25.048	5.00416786289
0.00039	24.964	4.96776650015
0.000391	24.886	4.98407503956
0.000392	24.88	4.99095181303
0.000393	24.822	5.0070266626
0.000394	24.756	4.98963565804
0.000395	24.706	4.98192372483
0.000396	24.67	4.9296145894
0.000397	24.602	4.94768592374
0.000398	24.584	4.95408356813
0.000399	24.508	4.93497071926
0.0004	24.442	4.92611774118
0.000401	24.336	4.86652894782
0.000402	24.244	4.81751637257
0.000403	24.2	4.81331486608
0.000404	24.114	4.8204775697
0.000405	24.024	4.82321718358
0.000406	23.998	4.8288710896
0.000407	23.89	4.79227503384
0.000408	23.808	4.81280957446
0.000409	23.742	4.7941042959
0.00041	23.708	4.71664457003
0.000411	23.646	4.68920931501
0.000412	23.55	4.67370302865
0.000413	23.474	4.69609667703
0.000414	23.452	4.66772921237
0.000415	23.378	4.65350577522
0.000416	23.336	4.66680875974
0.000417	23.272	4.69787356152
0.000418	23.202	4.69778628718
0.000419	23.18	4.76105030429
0.00042	23.158	4.77713679938
0.000421	23.084	4.74225094233
0.000422	23.028	4.74333384868
0.000423	22.996	4.75941004747
0.000424	22.934	4.74105937529
0.000425	22.882	4.72737517022
0.000426	22.852	4.68594664929
0.000427	22.796	4.68170738086
0.000428	22.728	4.67739414632
0.000429	22.672	4.66823478416
0.00043	22.606	4.65604596197
0.000431	22.53	4.65328915929
0.000432	22.394	4.69582410233
0.000433	22.286	4.72357957486
0.000434	22.204	4.7195745571
0.000435	22.112	4.69248931805
0.000436	22.09	4.70594305108
0.000437	22.034	4.6648519805
0.000438	22.0	4.64413608758
0.000439	21.928	4.64702227238
0.00044	21.84	4.60894781919
0.000441	21.804	4.62618460505
0.000442	21.702	4.63478111673
0.000443	21.628	4.65592267977
0.000444	21.614	4.66272495436
0.000445	21.532	4.66915152892
0.000446	21.504	4.63141274343
0.000447	21.518	4.65163154173
0.000448	21.412	4.60372197249
0.000449	21.38	4.58689437419
0.00045	21.298	4.57877669252
0.000451	21.228	4.56859015452
0.000452	21.172	4.55526245128
0.000453	21.138	4.52934388184
0.000454	21.108	4.49314322051
0.000455	21.072	4.48540031658
0.000456	21.014	4.48796212105
0.000457	20.944	4.51008469987
0.000458	20.87	4.49456338258
0.000459	20.806	4.49892920593
0.00046	20.76	4.45582764478
0.000461	20.696	4.45371575204
0.000462	20.564	4.41111142457
0.000463	20.496	4.4332814032
0.000464	20.434	4.44945434857
0.000465	20.406	4.4309326332
0.000466	20.348	4.39669148338
0.000467	20.312	4.41346303938
0.000468	20.218	4.36468509746
0.000469	20.184	4.33752740625
0.00047	20.15	4.33768371369
0.000471	20.112	4.34274751741
0.000472	20.088	4.33223452735
0.000473	20.036	4.28703907143
0.000474	19.948	4.31013874487
0.000475	19.888	4.32844729666
0.000476	19.84	4.38524799755
0.000477	19.76	4.37931501493
0.000478	19.75	4.34643532104
0.000479	19.654	4.30839691765
0.00048	19.564	4.33011593378
0.000481	19.464	4.32350598473
0.000482	19.4	4.39044416887
0.000483	19.398	4.35563956268
0.000484	19.378	4.30942177096
0.000485	19.31	4.27620158552
0.000486	19.244	4.23986603562
0.000487	19.192	4.25900645691
0.000488	19.16	4.23820716813
0.000489	19.082	4.16548628614
0.00049	19.052	4.17627776854
0.000491	19.006	4.17060715004
0.000492	18.944	4.16135362593
0.000493	18.904	4.12198786995
0.000494	18.828	4.16394236271
0.000495	18.786	4.11876243549
0.000496	18.756	4.17857200488
0.000497	18.768	4.18451622054
0.000498	18.706	4.17750691202
0.000499	18.642	4.22821901041
0.0005	18.588	4.20122077497
0.000501	18.538	4.20339814912
0.000502	18.476	4.21537946097
0.000503	18.478	4.2210799566
0.000504	18.432	4.24233143448
0.000505	18.402	4.22710255376
0.000506	18.398	4.25201081842
0.000507	18.342	4.2474740729
0.000508	18.248	4.21692968877
0.000509	18.172	4.20694853784
0.00051	18.106	4.18028276556
0.000511	18.064	4.12891075224
0.000512	18.02	4.16456480319
0.000513	18.0	4.17899509452
0.000514	17.98	4.16936445996
0.000515	17.878	4.18319447313
0.000516	17.816	4.20548974556
0.000517	17.8	4.17276886491
0.000518	17.72	4.14989156485
0.000519	17.69	4.13350940485
0.00052	17.65	4.10310857765
0.000521	17.57	4.09745042679
0.000522	17.54	4.10760270718
0.000523	17.476	4.07301166215
0.000524	17.446	4.09134256693
0.000525	17.378	4.10842013431
0.000526	17.348	4.09278584829
0.000527	17.32	4.07352427267
0.000528	17.268	4.09049825816
0.000529	17.23	4.08816584791
0.00053	17.19	4.10388840004
0.000531	17.172	4.07705972485
0.000532	17.134	4.11777172752
0.000533	17.078	4.09144424378
0.000534	17.036	4.0883620192
0.000535	16.996	4.07136144306
0.000536	16.936	4.04770354646
0.000537	16.85	4.00942639289
0.000538	16.794	4.0024447529
0.000539	16.756	4.0015576967
0.00054	16.692	3.99764130457
0.000541	16.642	4.02961983319
0.000542	16.622	4.05747655569
0.000543	16.578	4.03483779104
0.000544	16.506	4.01720848351
0.000545	16.492	3.98069541663
0.000546	16.466	4.00709920017
0.000547	16.414	3.97675797604
0.000548	16.384	3.97750474544
0.000549	16.32	3.97461947864
0.00055	16.31	3.95447847383
0.000551	16.282	3.92561791314
0.000552	16.218	3.93985735782
0.000553	16.198	3.94446396865
0.000554	16.096	3.9414190338
0.000555	16.088	3.97545670332
0.000556	16.056	3.96545886374
0.000557	16.042	3.94413944987
0.000558	15.982	3.90713142855
0.000559	15.984	3.91761968547
0.00056	15.958	3.89772189875
0.000561	15.89	3.91023017225
0.000562	15.844	3.86725535749
0.000563	15.806	3.82156564774
0.000564	15.714	3.80265749181
0.000565	15.656	3.76797876852
0.000566	15.634	3.76351484652
0.000567	15.572	3.78322825111
0.000568	15.53	3.80119717984
0.000569	15.48	3.7637215625
0.00057	15.46	3.74010695034
0.000571	15.376	3.70386608829
0.000572	15.37	3.68633964794
0.000573	15.33	3.67220642121
0.000574	15.318	3.71333758228
0.000575	15.286	3.74382211116
0.000576	15.27	3.75087989677
0.000577	15.236	3.75237311578
0.000578	15.19	3.76003989341
0.000579	15.206	3.74052990898
0.00058	15.128	3.72929162174
0.000581	15.138	3.70445083649
0.000582	15.094	3.6327901123
0.000583	15.054	3.6893202626
0.000584	15.028	3.69313092105
0.000585	14.98	3.66218514005
0.000586	14.938	3.63127470732
0.000587	14.946	3.60597892395
0.000588	14.876	3.59786381065
0.000589	14.824	3.59625138165
0.00059	14.792	3.60010222077
0.000591	14.764	3.61168990917
0.000592	14.72	3.59966665123
0.000593	14.688	3.59981332849
0.000594	14.66	3.60727043622
0.000595	14.604	3.56919934999
0.000596	14.532	3.56664772581
0.000597	14.51	3.53749911661
0.000598	14.458	3.5048874447
0.000599	14.44	3.49491058541
0.0006	14.436	3.47417673701
0.000601	14.39	3.45396873176
0.000602	14.314	3.47151321472
0.000603	14.298	3.45618228686
0.000604	14.264	3.47941144448
0.000605	14.222	3.48320484612
0.000606	14.176	3.47347434135
0.000607	14.124	3.48376577858
0.000608	14.12	3.51704421354
0.000609	14.072	3.50639644079
0.00061	14.06	3.51004273478
0.000611	14.008	3.4773461145
0.000612	13.962	3.44391579456
0.000613	13.918	3.43675370081
0.000614	13.916	3.45209269864
0.000615	13.914	3.46216752916
0.000616	13.876	3.46072593541
0.000617	13.822	3.41618442125
0.000618	13.822	3.3903268279
0.000619	13.788	3.41336432278
0.00062	13.73	3.42127169339
0.000621	13.682	3.43698647073
0.000622	13.628	3.45450662179
0.000623	13.572	3.44395354208
0.000624	13.512	3.43305345138
0.000625	13.506	3.43423412131
0.000626	13.464	3.48262889209
0.000627	13.45	3.4784335555
0.000628	13.422	3.46928177005
0.000629	13.402	3.47107994722
0.00063	13.348	3.47834673372
0.000631	13.302	3.48809346205
0.000632	13.274	3.44658149476
0.000633	13.23	3.43236070366
0.000634	13.214	3.44560647782
0.000635	13.118	3.48081542171
0.000636	13.094	3.50616086339
0.000637	13.046	3.55582395515
0.000638	13.038	3.55591844676
0.000639	13.0	3.55021126132
0.00064	12.932	3.54222754774
0.000641	12.866	3.49285613789
0.000642	12.836	3.47808913054
0.000643	12.782	3.44070864794
0.000644	12.798	3.40370327731
0.000645	12.746	3.40550789164
0.000646	12.712	3.3889609027
0.000647	12.644	3.33545559107
0.000648	12.568	3.33786997949
0.000649	12.52	3.3150565606
0.00065	12.496	3.2750548087
0.000651	12.454	3.26127030465
0.000652	12.436	3.26709412169
0.000653	12.372	3.26398774508
0.000654	12.358	3.25112841949
0.000655	12.304	3.25631448113
0.000656	12.282	3.24506949078
0.000657	12.274	3.21728519096
0.000658	12.262	3.22573340498
0.000659	12.206	3.20804675776
0.00066	12.208	3.23430610796
0.000661	12.17	3.20017187038
0.000662	12.142	3.18901803068
0.000663	12.176	3.21263505553
0.000664	12.138	3.23031825058
0.000665	12.116	3.22591754389
0.000666	12.104	3.15423271177
0.000667	12.068	3.20739395772
0.000668	12.032	3.19921490369
0.000669	11.98	3.21365835147
0.00067	11.908	3.17860598376
0.000671	11.858	3.17519070293
0.000672	11.868	3.1664769066
0.000673	11.864	3.16314779927
0.000674	11.868	3.15128164403
0.000675	11.822	3.16327614982
0.000676	11.776	3.15306580965
0.000677	11.724	3.14321873245
0.000678	11.686	3.15585234129
0.000679	11.66	3.15791070171
0.00068	11.632	3.16173623188
0.000681	11.606	3.14432250254
0.000682	11.546	3.11574774332
0.000683	11.504	3.08771501276
0.000684	11.5	3.11608729018
0.000685	11.442	3.16711793276
0.000686	11.378	3.18608160599
0.000687	11.348	3.17598740552
0.000688	11.346	3.16010822599
0.000689	11.322	3.17400630119
0.00069	11.336	3.18419597387
0.000691	11.288	3.14595867741
0.000692	11.256	3.10973696637
0.000693	11.234	3.11564503755
0.000694	11.212	3.13353729833
0.000695	11.184	3.14040506941
0.000696	11.134	3.14770456047
0.000697	11.092	3.1848918349
0.000698	11.062	3.1840471102
0.000699	11.026	3.18140283523
0.0007	11.018	3.20088675214
0.000701	10.96	3.19474568628
0.000702	10.92	3.21210211544
0.000703	10.9	3.19781175181
0.000704	10.852	3.15881243508
0.000705	10.838	3.17549303259
0.000706	10.814	3.14251555287
0.000707	10.792	3.14463606797
0.000708	10.766	3.16089291182
0.000709	10.72	3.15683385689
0.00071	10.69	3.15053963632
0.000711	10.706	3.13872012132
0.000712	10.68	3.1307507087
0.000713	10.672	3.12480655401
0.000714	10.652	3.1162310569
0.000715	10.64	3.11486757343
0.000716	10.634	3.13369494367
0.000717	10.578	3.12088384917
0.000718	10.594	3.12748525176
0.000719	10.558	3.14811626215
0.00072	10.5	3.18025156238
0.000721	10.456	3.17994716937
0.000722	10.38	3.15968352846
0.000723	10.33	3.14977776994
0.000724	10.292	3.1696586567
0.000725	10.244	3.14650027809
0.000726	10.21	3.15688137249
0.000727	10.168	3.16603474397
0.000728	10.126	3.15501568934
0.000729	10.082	3.13676202476
0.00073	10.046	3.11253658613
0.000731	10.018	3.07663387487
0.000732	10.044	3.06693071327
0.000733	10.04	3.06307035505
0.000734	9.998	3.08188189261
0.000735	9.982	3.06099264945
0.000736	9.966	3.04972851251
0.000737	9.896	3.06352476732
0.000738	9.876	3.02929430726
0.000739	9.846	3.03220777652
0.00074	9.828	2.99306130909
0.000741	9.79	2.97823773396
0.000742	9.722	2.9659258251
0.000743	9.73	2.93344507363
0.000744	9.728	2.91993424583
0.000745	9.69	2.90893451284
0.000746	9.684	2.87752393561
0.000747	9.682	2.91905395634
0.000748	9.612	2.92189253738
0.000749	9.604	2.94128951312
0.00075	9.608	2.93365573986
0.000751	9.576	2.94486400365
0.000752	9.558	2.97567404129
0.000753	9.544	2.96379216545
0.000754	9.55	3.014548059
0.000755	9.516	2.96946863934
0.000756	9.502	2.99899916639
0.000757	9.426	2.98471506178
0.000758	9.38	2.92431188487
0.000759	9.344	2.89580109814
0.00076	9.326	2.89684725175
0.000761	9.324	2.92626451299
0.000762	9.312	2.95002644056
0.000763	9.288	2.94839888753
0.000764	9.266	2.98248956411
0.000765	9.268	2.97122466333
0.000766	9.26	2.98134197971
0.000767	9.23	2.99618090242
0.000768	9.21	2.9869549712
0.000769	9.166	2.97900050352
0.00077	9.166	2.98905403096
0.000771	9.128	2.92226213745
0.000772	9.088	2.88725752229
0.000773	9.08	2.88541158243
0.000774	9.064	2.90032825728
0.000775	9.056	2.91425187655
0.000776	9.02	2.9078514405
0.000777	8.966	2.85461801297
0.000778	8.924	2.85766058166
0.000779	8.906	2.83921890667
0.00078	8.9	2.84429253067
0.000781	8.884	2.83029044446
0.000782	8.868	2.81186343907
0.000783	8.832	2.79924561266
0.000784	8.8	2.78136657059
0.000785	8.792	2.79941708218
0.000786	8.79	2.81600781249
0.000787	8.784	2.81732923174
0.000788	8.77	2.83920763594
0.000789	8.722	2.8517917175
0.00079	8.692	2.86096766846
0.000791	8.682	2.82716748708
0.000792	8.672	2.83415172494
0.000793	8.634	2.79213968132
0.000794	8.62	2.8304769916
0.000795	8.574	2.78792467617
0.000796	8.534	2.78439293204
0.000797	8.51	2.77811086892
0.000798	8.49	2.77450896556
0.000799	8.468	2.74243978968
0.0008	8.454	2.71512136009
0.000801	8.422	2.72835408259
0.000802	8.426	2.75545350169
0.000803	8.43	2.75047268665
0.000804	8.38	2.75673720184
0.000805	8.354	2.7836458108
0.000806	8.304	2.72975896372
0.000807	8.25	2.72827784509
0.000808	8.226	2.74352401119
0.000809	8.218	2.74489999818
0.00081	8.194	2.73721829601
0.000811	8.164	2.71166074574
0.000812	8.116	2.69639462987
0.000813	8.056	2.67971341751
0.000814	8.044	2.67470820838
0.000815	8.056	2.70053031829
0.000816	8.046	2.72688173561
0.000817	8.038	2.72700495049
0.000818	8.036	2.74421281974
0.000819	8.012	2.74733616436
0.00082	8.01	2.7110698995
0.000821	8.004	2.73422457015
0.000822	7.998	2.72946808005
0.000823	7.942	2.74929736478
0.000824	7.92	2.76868199691
0.000825	7.882	2.772737997
0.000826	7.846	2.76157274031
0.000827	7.854	2.75330419678
0.000828	7.836	2.72857178758
0.000829	7.8	2.73715180434
0.00083	7.788	2.7413602463
0.000831	7.768	2.73096612941
0.000832	7.73	2.72343533061
0.000833	7.736	2.72512458431
0.000834	7.71	2.7110698995
0.000835	7.678	2.69189821501
0.000836	7.656	2.69400519673
0.000837	7.62	2.6734995792
0.000838	7.59	2.65968043193
0.000839	7.572	2.65269975685
0.00084	7.564	2.65667160184
0.000841	7.558	2.69195765197
0.000842	7.516	2.66340834271
0.000843	7.502	2.64234668429
0.000844	7.484	2.66190608399
0.000845	7.478	2.67684814661
0.000846	7.462	2.65415824698
0.000847	7.45	2.63201443765
0.000848	7.424	2.58616008785
0.000849	7.442	2.59819860673
0.00085	7.426	2.60086985449
0.000851	7.42	2.62137368568
0.000852	7.424	2.60849075137
0.000853	7.424	2.59927374472
0.000854	7.386	2.59711455273
0.000855	7.352	2.58613534062
0.000856	7.334	2.57185613906
0.000857	7.31	2.56318161666
0.000858	7.28	2.55843702287
0.000859	7.24	2.56171817341
0.00086	7.222	2.54493929201
0.000861	7.194	2.56678086326
0.000862	7.184	2.56166820646
0.000863	7.158	2.5591084385
0.000864	7.122	2.55951479777
0.000865	7.076	2.56947932469
0.000866	7.05	2.56894920152
0.000867	7.038	2.5574510748
0.000868	7.032	2.5657310849
0.000869	6.99	2.55771382293
0.00087	6.99	2.54752821378
0.000871	6.95	2.55489725821
0.000872	6.89	2.52465839273
0.000873	6.882	2.52271203271
0.000874	6.858	2.49115154095
0.000875	6.86	2.47313566146
0.000876	6.854	2.45533785863
0.000877	6.854	2.45452317162
0.000878	6.83	2.43333105023
0.000879	6.848	2.44313241557
0.00088	6.846	2.45484907886
0.000881	6.854	2.47400161681
0.000882	6.818	2.46432059603
0.000883	6.802	2.47362001932
0.000884	6.784	2.45710073054
0.000885	6.776	2.45801220501
0.000886	6.734	2.45667336046
0.000887	6.736	2.44423894086
0.000888	6.706	2.40988879411
0.000889	6.7	2.43433769227
0.00089	6.65	2.42888863475
0.000891	6.624	2.43035470662
0.000892	6.624	2.42788467601
0.000893	6.602	2.40989543342
0.000894	6.558	2.41384257979
0.000895	6.538	2.39176838344
0.000896	6.508	2.40622858432
0.000897	6.51	2.36852274635
0.000898	6.474	2.35654917199
0.000899	6.458	2.37660177565
0.0009	6.448	2.37219223504
0.000901	6.418	2.3940083542
0.000902	6.392	2.38795644851
0.000903	6.392	2.39297638935
0.000904	6.386	2.37760467698
0.000905	6.392	2.35930837323
0.000906	6.358	2.37019746013
0.000907	6.344	2.35152376131
0.000908	6.316	2.33069603338
0.000909	6.308	2.33262427322
0.00091	6.29	2.34987233696
0.000911	6.276	2.33234302794
0.000912	6.278	2.33938367952
0.000913	6.266	2.35270992687
0.000914	6.222	2.37670275802
0.000915	6.198	2.37798149698
0.000916	6.182	2.38681293779
0.000917	6.18	2.38486896915
0.000918	6.164	2.35819931304
0.000919	6.134	2.35542862341
0.00092	6.122	2.35608064378
0.000921	6.104	2.35312218127
0.000922	6.124	2.35470252898
0.000923	6.112	2.36039318759
0.000924	6.096	2.34580135561
0.000925	6.094	2.33605736231
0.000926	6.05	2.35276433159
0.000927	6.012	2.34602983783
0.000928	6.002	2.33023518126
0.000929	5.98	2.33057932712
0.00093	5.92	2.30078247559
0.000931	5.908	2.2968534999
0.000932	5.886	2.32142283955
0.000933	5.852	2.30262806376
0.000934	5.834	2.32517612236
0.000935	5.836	2.327467293
0.000936	5.83	2.31799482312
0.000937	5.8	2.32980685895
0.000938	5.772	2.30651598737
0.000939	5.78	2.2758734587
0.00094	5.748	2.26902974859
0.000941	5.748	2.3100857127
0.000942	5.734	2.29155929445
0.000943	5.698	2.29756305681
0.000944	5.682	2.28229621215
0.000945	5.65	2.28287099942
0.000946	5.622	2.29676206865
0.000947	5.612	2.275402382
0.000948	5.604	2.25281690335
0.000949	5.588	2.24193131028
0.00095	5.568	2.2586225891
0.000951	5.548	2.24492672486
0.000952	5.528	2.24793594215
0.000953	5.516	2.24181712011
0.000954	5.516	2.24092480909
0.000955	5.476	2.24887171711
0.000956	5.464	2.25137824454
0.000957	5.446	2.25190674763
0.000958	5.446	2.27136170611
0.000959	5.422	2.26537325843
0.00096	5.402	2.23705073702
0.000961	5.41	2.24274385519
0.000962	5.374	2.2284801996
0.000963	5.352	2.241449531
0.000964	5.35	2.27145327929
0.000965	5.372	2.29991652022
0.000966	5.356	2.28850693685
0.000967	5.342	2.29369483585
0.000968	5.308	2.28673041699
0.000969	5.294	2.26617828072
0.00097	5.282	2.24999466666
0.000971	5.312	2.22859956026
0.000972	5.292	2.22771991058
0.000973	5.29	2.24274385519
0.000974	5.27	2.23631393145
0.000975	5.258	2.20894454435
0.000976	5.236	2.21637180996
0.000977	5.212	2.2232984505
0.000978	5.202	2.23185931456
0.000979	5.204	2.21142126245
0.00098	5.192	2.19798453134
0.000981	5.194	2.19462160748
0.000982	5.206	2.19626136878
0.000983	5.206	2.17980824845
0.000984	5.202	2.16914637588
0.000985	5.196	2.15814364675
0.000986	5.162	2.15957310596
0.000987	5.164	2.16820294253
0.000988	5.148	2.13684253046
0.000989	5.116	2.13132447084
0.00099	5.134	2.14290550422
0.000991	5.118	2.13917647706
0.000992	5.106	2.14447289561
0.000993	5.088	2.15783595299
0.000994	5.07	2.15246370469
0.000995	5.078	2.15218865344
0.000996	5.06	2.13550930693
0.000997	5.066	2.12547500573
0.000998	5.038	2.1299192473
0.000999	5.006	2.134938875
0.001	4.998	2.14895230287
0.001001	4.956	2.14150974782
0.001002	4.956	2.15082867751
0.001003	4.924	2.14527946897
0.001004	4.942	2.14257695311
0.001005	4.898	2.14373412531
0.001006	4.894	2.14354006261
0.001007	4.886	2.11872697628
0.001008	4.828	2.10009904528
0.001009	4.81	2.09711706874
0.00101	4.83	2.10454270567
0.001011	4.806	2.09388729401
0.001012	4.792	2.11677490537
0.001013	4.786	2.10907657519
0.001014	4.77	2.11497044897
0.001015	4.75	2.08794157006
0.001016	4.72	2.11414285232
0.001017	4.706	2.10702728981
0.001018	4.672	2.09771685411
0.001019	4.678	2.08765801797
0.00102	4.658	2.07582176499
0.001021	4.668	2.06149848411
0.001022	4.618	2.05914448255
0.001023	4.598	2.0563063974
0.001024	4.584	2.03050338586
0.001025	4.576	2.02983349071
0.001026	4.56	2.04117613155
0.001027	4.548	2.02575812969
0.001028	4.544	2.05427943571
0.001029	4.546	2.05423562427
0.00103	4.546	2.0620096993
0.001031	4.528	2.0555330209
0.001032	4.506	2.03321518782
0.001033	4.504	2.01742013473
0.001034	4.474	2.01129908268
0.001035	4.47	2.00327232298
0.001036	4.454	1.99897073515
0.001037	4.428	1.96896317893
0.001038	4.414	1.97954641269
0.001039	4.412	1.94788500687
0.00104	4.414	1.95617074919
0.001041	4.402	1.94123568894
0.001042	4.38	1.95233193899
0.001043	4.39	1.96618920758
0.001044	4.378	1.9614066381
0.001045	4.344	1.96001632646
0.001046	4.332	1.95391299704
0.001047	4.314	1.94303988636
0.001048	4.304	1.91509373139
0.001049	4.278	1.94131810891
0.00105	4.282	1.95204405688
0.001051	4.274	1.96543226798
0.001052	4.262	1.98125111987
0.001053	4.268	1.98196266362
0.001054	4.226	1.98769313527
0.001055	4.248	1.97648577025
0.001056	4.238	1.96808434779
0.001057	4.242	1.96148821052
0.001058	4.222	1.95568811419
0.001059	4.204	1.92934807642
0.00106	4.196	1.94976511406
0.001061	4.196	1.94360078205
0.001062	4.204	1.95713668404
0.001063	4.2	1.94833262047
0.001064	4.192	1.944
0.001065	4.184	1.95093413523
0.001066	4.172	1.97747718065
0.001067	4.158	1.97206389349
0.001068	4.17	1.98824042812
0.001069	4.156	1.96460275883
0.00107	4.156	1.95337246832
0.001071	4.128	1.94103477558
0.001072	4.14	1.95765165441
0.001073	4.128	1.97373149136
0.001074	4.13	1.96089265387
0.001075	4.116	1.9335314841
0.001076	4.076	1.91264842561
0.001077	4.054	1.89923247655
0.001078	4.04	1.87893586905
0.001079	4.028	1.86740890005
0.00108	4.01	1.87133642085
0.001081	3.994	1.8766896387
0.001082	3.972	1.86633759004
0.001083	3.968	1.87269217972
0.001084	3.986	1.88303053613
0.001085	3.974	1.88184058836
0.001086	3.97	1.87112265766
0.001087	3.97	1.87325919189
0.001088	3.98	1.88031912185
0.001089	3.962	1.89540391474
0.00109	3.946	1.89184671684
0.001091	3.942	1.90121960857
0.001092	3.93	1.91026176217
0.001093	3.918	1.90454088956
0.001094	3.896	1.9029408819
0.001095	3.874	1.91575676953
0.001096	3.85	1.89723482996
0.001097	3.854	1.88591728345
0.001098	3.864	1.85728403859
0.001099	3.838	1.85033942832
0.0011	3.846	1.84777812521
0.001101	3.844	1.84706902957
0.001102	3.832	1.84926363724
0.001103	3.818	1.82890021598
0.001104	3.81	1.83463892905
0.001105	3.8	1.857955866
0.001106	3.794	1.86213962957
0.001107	3.784	1.87865483791
0.001108	3.772	1.87083296956
0.001109	3.762	1.85616701835
0.00111	3.746	1.84322651891
0.001111	3.726	1.85443360625
0.001112	3.714	1.84829759509
0.001113	3.712	1.84636291124
0.001114	3.712	1.84202497269
0.001115	3.704	1.86450636899
0.001116	3.676	1.85230235113
0.001117	3.67	1.85286265006
0.001118	3.666	1.83587690219
0.001119	3.658	1.83331284837
0.00112	3.644	1.82572287054
0.001121	3.634	1.81880290301
0.001122	3.62	1.81537874836
0.001123	3.622	1.81083295751
0.001124	3.622	1.79753052825
0.001125	3.614	1.80027886729
0.001126	3.574	1.81893485315
0.001127	3.566	1.81924269959
0.001128	3.572	1.83869954044
0.001129	3.558	1.83265817871
0.00113	3.528	1.86365662073
0.001131	3.512	1.85845527253
0.001132	3.502	1.8541833782
0.001133	3.5	1.84336648554
0.001134	3.482	1.85840684458
0.001135	3.476	1.86585744364
0.001136	3.442	1.85543418099
0.001137	3.434	1.84218457273
0.001138	3.43	1.8507025693
0.001139	3.434	1.84652213634
0.00114	3.436	1.82699315817
0.001141	3.426	1.82880398075
0.001142	3.422	1.8264490138
0.001143	3.416	1.83383314399
0.001144	3.412	1.82927745299
0.001145	3.386	1.83002841508
0.001146	3.382	1.85150641371
0.001147	3.37	1.84095084128
0.001148	3.356	1.82462708519
0.001149	3.34	1.82986338288
0.00115	3.314	1.82959121117
0.001151	3.314	1.82740362263
0.001152	3.294	1.8186709433
0.001153	3.266	1.79978998775
0.001154	3.274	1.79190513142
0.001155	3.272	1.78494145562
0.001156	3.258	1.76165717437
0.001157	3.258	1.77748023899
0.001158	3.242	1.7673245316
0.001159	3.22	1.77865117435
0.00116	3.21	1.79161937922
0.001161	3.182	1.78686205399
0.001162	3.166	1.7906546289
0.001163	3.154	1.76699858517
0.001164	3.166	1.77494901335
0.001165	3.14	1.7822457743
0.001166	3.158	1.77905480523
0.001167	3.132	1.78285613553
0.001168	3.118	1.79668472471
0.001169	3.106	1.79186048564
0.00117	3.112	1.77523406907
0.001171	3.098	1.77549880315
0.001172	3.104	1.78582865919
0.001173	3.11	1.80052770043
0.001174	3.104	1.81361076309
0.001175	3.098	1.79788653702
0.001176	3.06	1.7766260158
0.001177	3.052	1.7802516676
0.001178	3.038	1.7867725093
0.001179	3.014	1.76799434388
0.00118	3.008	1.7640680259
0.001181	3.026	1.75764729113
0.001182	3.0	1.76068168617
0.001183	2.99	1.7509711591
0.001184	2.984	1.76627970605
0.001185	2.96	1.74310068556
0.001186	2.958	1.75392018062
0.001187	2.962	1.72990057518
0.001188	2.944	1.71489474896
0.001189	2.934	1.73483255676
0.00119	2.916	1.72538227648
0.001191	2.934	1.74517735488
0.001192	2.94	1.75510683436
0.001193	2.94	1.73216627377
0.001194	2.938	1.72109151413
0.001195	2.936	1.72623984429
0.001196	2.916	1.72885626933
0.001197	2.898	1.69693724103
0.001198	2.896	1.68201783582
0.001199	2.878	1.67305588669
0.0012	2.876	1.67470116737
0.001201	2.866	1.68761488498
0.001202	2.846	1.7012595334
0.001203	2.844	1.69341784566
0.001204	2.826	1.69343556122
0.001205	2.824	1.67720720246
0.001206	2.818	1.6759701668
0.001207	2.818	1.66399399037
0.001208	2.81	1.67508208754
0.001209	2.814	1.68505311489
0.00121	2.826	1.67084529505
0.001211	2.822	1.67520625596
0.001212	2.828	1.67642953923
0.001213	2.82	1.68748333325
0.001214	2.81	1.69879368965
0.001215	2.818	1.69377566401
0.001216	2.816	1.70356802036
0.001217	2.78	1.6803571049
0.001218	2.768	1.64504589602
0.001219	2.744	1.64513342924
0.00122	2.728	1.65590337882
0.001221	2.722	1.65551079731
0.001222	2.724	1.6540326478
0.001223	2.716	1.65751138759
0.001224	2.722	1.662743516
0.001225	2.722	1.65309285886
0.001226	2.736	1.65357310089
0.001227	2.718	1.64756669061
0.001228	2.72	1.64608626748
0.001229	2.716	1.63197549001
0.00123	2.71	1.61551849262
0.001231	2.7	1.64134091523
0.001232	2.696	1.64304108287
0.001233	2.668	1.61795426388
0.001234	2.66	1.62493076776
0.001235	2.64	1.60199875156
0.001236	2.646	1.62993374098
0.001237	2.648	1.6223735698
0.001238	2.64	1.61071412734
0.001239	2.624	1.60954154963
0.00124	2.626	1.61806180352
0.001241	2.616	1.62620539908
0.001242	2.612	1.62525567219
0.001243	2.598	1.62615989374
0.001244	2.608	1.63166663262
0.001245	2.588	1.62180640028
0.001246	2.578	1.61118465733
0.001247	2.556	1.6071291174
0.001248	2.546	1.60370944999
0.001249	2.534	1.60525511991
0.00125	2.522	1.60172282246
0.001251	2.522	1.58918721364
0.001252	2.512	1.57284964316
0.001253	2.498	1.56907488668
0.001254	2.494	1.56395779994
0.001255	2.496	1.56779590508
0.001256	2.472	1.55216493969
0.001257	2.47	1.53918809767
0.001258	2.466	1.54299837978
0.001259	2.462	1.55324048363
0.00126	2.458	1.54539185969
0.001261	2.432	1.52884793227
0.001262	2.432	1.51834646902
0.001263	2.428	1.51816204669
0.001264	2.436	1.50529199825
0.001265	2.434	1.5038763247
0.001266	2.426	1.51014039082
0.001267	2.42	1.50718280245
0.001268	2.416	1.51094142838
0.001269	2.404	1.52078400833
0.00127	2.412	1.52913570359
0.001271	2.41	1.53424248409
0.001272	2.424	1.53369618895
0.001273	2.422	1.54269763726
0.001274	2.41	1.53424248409
0.001275	2.4	1.53101273672
0.001276	2.398	1.54129685655
0.001277	2.374	1.5421167271
0.001278	2.37	1.540486936
0.001279	2.372	1.54971481247
0.00128	2.38	1.55550634843
0.001281	2.372	1.55872255389
0.001282	2.378	1.57959361862
0.001283	2.396	1.56562575349
0.001284	2.394	1.57059351839
0.001285	2.402	1.56983948224
0.001286	2.396	1.56562575349
0.001287	2.384	1.56222405563
0.001288	2.364	1.5490332469
0.001289	2.362	1.5423864626
0.00129	2.358	1.53942716619
0.001291	2.346	1.52914485906
0.001292	2.334	1.5278887394
0.001293	2.322	1.52522654055
0.001294	2.308	1.53138368804
0.001295	2.306	1.51405548115
0.001296	2.294	1.51774964998
0.001297	2.264	1.49876749364
0.001298	2.242	1.50047859032
0.001299	2.238	1.48234813725
0.0013	2.24	1.46642422239
0.001301	2.238	1.4728733822
0.001302	2.232	1.46088192541
0.001303	2.246	1.4565314964
0.001304	2.226	1.43907053337
0.001305	2.216	1.45235808257
0.001306	2.21	1.45667429441
0.001307	2.222	1.47672475431
0.001308	2.216	1.47286930853
0.001309	2.208	1.4685829905
0.00131	2.202	1.44540513352
0.001311	2.186	1.45444284865
0.001312	2.184	1.44573303206
0.001313	2.176	1.44396121832
0.001314	2.186	1.42667585667
0.001315	2.186	1.4012151869
0.001316	2.176	1.40464372707
0.001317	2.184	1.400765505
0.001318	2.176	1.39750635061
0.001319	2.16	1.40085688063
0.00132	2.146	1.39881521296
0.001321	2.152	1.41453031074
0.001322	2.156	1.41833141402
0.001323	2.158	1.427247701
0.001324	2.164	1.43843804177
0.001325	2.158	1.42444234703
0.001326	2.146	1.4271243814
0.001327	2.148	1.41777854406
0.001328	2.142	1.4317248339
0.001329	2.144	1.4447366542
0.00133	2.138	1.418081803
0.001331	2.124	1.413019462
0.001332	2.114	1.3931991961
0.001333	2.1	1.39642400438
0.001334	2.098	1.40299536706
0.001335	2.088	1.40009142559
0.001336	2.096	1.4066925748
0.001337	2.074	1.37859493688
0.001338	2.082	1.38826366372
0.001339	2.082	1.37378164204
0.00134	2.082	1.3752367069
0.001341	2.082	1.38248905963
0.001342	2.072	1.37361421076
0.001343	2.08	1.38910042833
0.001344	2.082	1.38970356551
0.001345	2.072	1.37942596757
0.001346	2.074	1.37277966185
0.001347	2.088	1.38428898717
0.001348	2.084	1.37438859134
0.001349	2.088	1.3565603562
0.00135	2.08	1.35852861582
0.001351	2.086	1.36623716828
0.001352	2.074	1.3800449268
0.001353	2.06	1.38
0.001354	2.056	1.3626679713
0.001355	2.062	1.34839015125
0.001356	2.044	1.33193993859
0.001357	2.04	1.34104436914
0.001358	2.032	1.32927649494
0.001359	2.034	1.33897124689
0.00136	2.034	1.33298312067
0.001361	2.034	1.34046409874
0.001362	2.022	1.34071473476
0.001363	2.012	1.33411243904
0.001364	2.008	1.33564067024
0.001365	1.996	1.3386500663
0.001366	1.992	1.32511735329
0.001367	1.98	1.324990566
0.001368	1.988	1.32960746087
0.001369	1.978	1.32269270808
0.00137	1.972	1.32182298361
0.001371	1.976	1.33094853394
0.001372	1.966	1.33598053878
0.001373	1.966	1.34046409874
0.001374	1.95	1.32344248081
0.001375	1.96	1.32604675634
0.001376	1.95	1.31586473469
0.001377	1.946	1.32328530559
0.001378	1.944	1.31638292301
0.001379	1.924	1.32144769098
0.00138	1.924	1.32144769098
0.001381	1.914	1.30330502953
0.001382	1.908	1.29133109619
0.001383	1.894	1.30183101822
0.001384	1.876	1.29638883056
0.001385	1.87	1.30885446097
0.001386	1.866	1.30385735416
0.001387	1.864	1.32721663642
0.001388	1.86	1.32981201679
0.001389	1.856	1.31729419645
0.00139	1.856	1.31729419645
0.001391	1.864	1.31966056242
0.001392	1.86	1.31468627436
0.001393	1.848	1.30111336939
0.001394	1.852	1.28456062527
0.001395	1.858	1.29222134327
0.001396	1.848	1.28097462894
0.001397	1.836	1.27322582443
0.001398	1.812	1.27147788026
0.001399	1.812	1.25724142471
0.0014	1.808	1.27402354766
0.001401	1.808	1.27088001007
0.001402	1.808	1.2629869358
0.001403	1.794	1.25042552757
0.001404	1.81	1.27824097885
0.001405	1.806	1.29319913393
0.001406	1.81	1.29842211934
0.001407	1.814	1.29437397996
0.001408	1.804	1.29983999015
0.001409	1.794	1.30673792323
0.00141	1.784	1.3028215534
0.001411	1.776	1.32432020297
0.001412	1.764	1.31464976324
0.001413	1.766	1.30201536089
0.001414	1.774	1.30342778856
0.001415	1.774	1.30496130211
0.001416	1.766	1.30355053604
0.001417	1.768	1.30314082125
0.001418	1.748	1.29633946172
0.001419	1.754	1.28898564771
0.00142	1.738	1.29048672988
0.001421	1.748	1.29633946172
0.001422	1.74	1.29784436663
0.001423	1.734	1.29276602678
0.001424	1.718	1.29556011053
0.001425	1.706	1.28979223133
0.001426	1.696	1.29134968153
0.001427	1.69	1.28136645812
0.001428	1.684	1.29156649074
0.001429	1.684	1.2884657543
0.00143	1.674	1.28830275945
0.001431	1.664	1.29734498111
0.001432	1.676	1.30499961686
0.001433	1.682	1.29802773468
0.001434	1.666	1.29863158748
0.001435	1.66	1.29321305283
0.001436	1.642	1.27665030451
0.001437	1.642	1.26247217791
0.001438	1.65	1.26944869924
0.001439	1.64	1.27687117596
0.00144	1.634	1.27280949085
0.001441	1.632	1.27772297467
0.001442	1.636	1.28510855573
0.001443	1.622	1.26139446645
0.001444	1.62	1.25522906276
0.001445	1.62	1.24563236952
0.001446	1.626	1.24343234637
0.001447	1.62	1.24883946126
0.001448	1.606	1.23562291983
0.001449	1.586	1.21926371225
0.00145	1.582	1.23421067894
0.001451	1.576	1.22320235448
0.001452	1.582	1.23096547474
0.001453	1.57	1.23818415432
0.001454	1.562	1.23051046318
0.001455	1.562	1.21579439051
0.001456	1.566	1.21722799836
0.001457	1.564	1.20909222146
0.001458	1.556	1.20948914836
0.001459	1.55	1.19979164858
0.00146	1.54	1.20016665509
0.001461	1.554	1.2062686268
0.001462	1.556	1.21937032931
0.001463	1.554	1.21617597411
0.001464	1.546	1.21156262735
0.001465	1.544	1.20998512388
0.001466	1.542	1.21829224737
0.001467	1.542	1.2215711195
0.001468	1.536	1.22829312462
0.001469	1.518	1.21230194259
0.00147	1.52	1.21720992438
0.001471	1.524	1.22041959997
0.001472	1.524	1.23183765164
0.001473	1.536	1.24125098187
0.001474	1.52	1.23190908755
0.001475	1.514	1.22384802978
0.001476	1.52	1.22376468326
0.001477	1.514	1.22711205682
0.001478	1.508	1.22553498522
0.001479	1.516	1.22382351669
0.00148	1.506	1.20746180064
0.001481	1.496	1.20249074841
0.001482	1.478	1.2006315005
0.001483	1.478	1.19227345857
0.001484	1.468	1.1987393378
0.001485	1.464	1.19862587991
0.001486	1.454	1.19828377273
0.001487	1.45	1.18974787245
0.001488	1.456	1.17646249409
0.001489	1.446	1.17774530354
0.00149	1.438	1.16711439028
0.001491	1.428	1.15274281607
0.001492	1.434	1.15656560558
0.001493	1.428	1.14578182915
0.001494	1.426	1.15087966356
0.001495	1.434	1.16001896536
0.001496	1.44	1.16034477635
0.001497	1.446	1.16063947891
0.001498	1.44	1.15169440391
0.001499	1.426	1.13513171042
0.0015	1.402	1.14034906936
0.001501	1.396	1.14855735599
0.001502	1.404	1.1457678648
0.001503	1.404	1.15964822252
0.001504	1.418	1.17272162085
0.001505	1.426	1.16469910277
0.001506	1.416	1.16916380375
0.001507	1.408	1.16513346875
0.001508	1.404	1.16823970143
0.001509	1.396	1.15895815283
0.00151	1.398	1.13999824561
0.001511	1.398	1.13824250492
0.001512	1.386	1.13181447243
0.001513	1.378	1.12921034356
0.001514	1.378	1.13274710328
0.001515	1.366	1.14369751246
0.001516	1.366	1.14369751246
0.001517	1.362	1.13971750886
0.001518	1.356	1.15120111188
0.001519	1.352	1.15416463297
0.00152	1.354	1.15615050923
0.001521	1.346	1.15684225372
0.001522	1.336	1.16064809482
0.001523	1.322	1.16889520488
0.001524	1.32	1.17371206009
0.001525	1.314	1.1778811485
0.001526	1.314	1.17618195871
0.001527	1.286	1.16970252629
0.001528	1.288	1.15803972298
0.001529	1.284	1.15383881023
0.00153	1.276	1.15057550817
0.001531	1.272	1.15845414238
0.001532	1.268	1.16969055737
0.001533	1.274	1.17937441044
0.001534	1.262	1.17701146978
0.001535	1.262	1.17360811176
0.001536	1.256	1.16037235403
0.001537	1.262	1.15816924497
0.001538	1.272	1.14978954596
0.001539	1.272	1.13578871275
0.00154	1.274	1.1291253252
0.001541	1.264	1.10919069596
0.001542	1.272	1.11804114414
0.001543	1.266	1.11859018412
0.001544	1.264	1.114586919
0.001545	1.26	1.1083320802
0.001546	1.254	1.09976542953
0.001547	1.254	1.0942961208
0.001548	1.25	1.08604788108
0.001549	1.254	1.08511934827
0.00155	1.25	1.09155851882
0.001551	1.236	1.09375682855
0.001552	1.236	1.09009357397
0.001553	1.24	1.08554133961
0.001554	1.236	1.08272988321
0.001555	1.236	1.07717408064
0.001556	1.198	1.06338892227
0.001557	1.184	1.06119932152
0.001558	1.184	1.05931298491
0.001559	1.182	1.05682354251
0.00156	1.188	1.05671945189
0.001561	1.196	1.0646990185
0.001562	1.186	1.05990754314
0.001563	1.188	1.06801498117
0.001564	1.186	1.07303494817
0.001565	1.192	1.07104435016
0.001566	1.184	1.04792366134
0.001567	1.176	1.0416448531
0.001568	1.18	1.04096109437
0.001569	1.186	1.03701687547
0.00157	1.168	1.05060744334
0.001571	1.172	1.04805343375
0.001572	1.164	1.05882198693
0.001573	1.162	1.04678364527
0.001574	1.164	1.04551614048
0.001575	1.158	1.03394197129
0.001576	1.166	1.04424326668
0.001577	1.174	1.06382517361
0.001578	1.17	1.05313816757
0.001579	1.164	1.0416832532
0.00158	1.168	1.0391227069
0.001581	1.162	1.03332279565
0.001582	1.162	1.03138547595
0.001583	1.158	1.02812256079
0.001584	1.156	1.02745510851
0.001585	1.148	1.01886996226
0.001586	1.142	1.02266123423
0.001587	1.14	1.0278132126
0.001588	1.144	1.0465486133
0.001589	1.136	1.04187523245
0.00159	1.13	1.04359954005
0.001591	1.128	1.04096877955
0.001592	1.132	1.04430646843
0.001593	1.118	1.03347762433
0.001594	1.12	1.02839681057
0.001595	1.12	1.03421467791
0.001596	1.118	1.03926704942
0.001597	1.124	1.05291215208
0.001598	1.122	1.05977167352
0.001599	1.108	1.05277537965
0.0016	1.108	1.04896901765
0.001601	1.108	1.04323343505
0.001602	1.108	1.05277537965
0.001603	1.106	1.05392789127
0.001604	1.1	1.0459445492
0.001605	1.1	1.04211323761
0.001606	1.112	1.04281158413
0.001607	1.116	1.04429114714
0.001608	1.098	1.03556554597
0.001609	1.084	1.02613059598
0.00161	1.078	1.02757773429
0.001611	1.074	1.0200607825
0.001612	1.068	1.02341389477
0.001613	1.07	1.02425582742
0.001614	1.06	1.02586548826
0.001615	1.06	1.03556747728
0.001616	1.058	1.04049795771
0.001617	1.048	1.03812138019
0.001618	1.046	1.04301677839
0.001619	1.048	1.04004615282
0.00162	1.038	1.0259415188
0.001621	1.028	1.01548806
0.001622	1.02	1.0137060718
0.001623	1.026	1.01849104071
0.001624	1.028	1.01941944262
0.001625	1.03	1.03203682105
0.001626	1.024	1.03122451484
0.001627	1.03	1.03590540109
0.001628	1.018	1.03231584314
0.001629	1.022	1.03417406659
0.00163	1.018	1.03231584314
0.001631	1.022	1.03610617217
0.001632	1.018	1.0438754715
0.001633	1.018	1.03231584314
0.001634	1.012	1.027548539
0.001635	0.996	1.00994257262
0.001636	1.002	1.00697368387
0.001637	0.988	1.00392031556
0.001638	0.982	1.00083764917
0.001639	0.98	0.999799979996
0.00164	0.968	0.991451461243
0.001641	0.966	0.984298735141
0.001642	0.958	0.979916322958
0.001643	0.954	0.977693203413
0.001644	0.956	0.982885547762
0.001645	0.964	0.983211065845
0.001646	0.958	0.979916322958
0.001647	0.948	0.96607246105
0.001648	0.928	0.964788059628
0.001649	0.938	0.974759457507
0.00165	0.94	0.977957054272
0.001651	0.934	0.966252554977
0.001652	0.924	0.95615061575
0.001653	0.926	0.961521710623
0.001654	0.934	0.966252554977
0.001655	0.94	0.969742233792
0.001656	0.94	0.963535157636
0.001657	0.944	0.965848849458
0.001658	0.946	0.969063465414
0.001659	0.936	0.957028735201
0.00166	0.94	0.955196314901
0.001661	0.936	0.948632700259
0.001662	0.926	0.959439419661
0.001663	0.928	0.954366805793
0.001664	0.93	0.951367436903
0.001665	0.93	0.953467356547
0.001666	0.926	0.940491360939
0.001667	0.922	0.935903841214
0.001668	0.902	0.916731149247
0.001669	0.904	0.913665146539
0.00167	0.9	0.921954445729
0.001671	0.896	0.921511801335
0.001672	0.908	0.929266377311
0.001673	0.898	0.92714400176
0.001674	0.892	0.929696724744
0.001675	0.882	0.933850095037
0.001676	0.876	0.934143457934
0.001677	0.886	0.934346830679
0.001678	0.88	0.930376267969
0.001679	0.884	0.935170572676
0.00168	0.88	0.938935567544
0.001681	0.88	0.943186089804
0.001682	0.888	0.939923401134
0.001683	0.888	0.939923401134
0.001684	0.892	0.944635379392
0.001685	0.89	0.943345111823
0.001686	0.888	0.942048831006
0.001687	0.878	0.941868355982
0.001688	0.868	0.937323850118
0.001689	0.864	0.943135197095
0.00169	0.862	0.948132902076
0.001691	0.856	0.952504068233
0.001692	0.854	0.957436159752
0.001693	0.856	0.956694308544
0.001694	0.858	0.962203720633
0.001695	0.858	0.962203720633
0.001696	0.856	0.948295312653
0.001697	0.854	0.944819559493
0.001698	0.848	0.927844814611
0.001699	0.846	0.926436182368
0.0017	0.848	0.923523686756
0.001701	0.85	0.927092228422
0.001702	0.858	0.941188610216
0.001703	0.858	0.945429003151
0.001704	0.852	0.937067767026
0.001705	0.842	0.927920255194
0.001706	0.838	0.922906279099
0.001707	0.83	0.917115041857
0.001708	0.836	0.921468393381
0.001709	0.844	0.925021080841
0.00171	0.834	0.917847481884
0.001711	0.84	0.926498785752
0.001712	0.836	0.932257475164
0.001713	0.84	0.926498785752
0.001714	0.84	0.917823512447
0.001715	0.84	0.915641851381
0.001716	0.84	0.917823512447
0.001717	0.834	0.917847481884
0.001718	0.834	0.917847481884
0.001719	0.834	0.926522530757
0.00172	0.824	0.921424983382
0.001721	0.826	0.925053511966
0.001722	0.816	0.917684041487
0.001723	0.814	0.924880532826
0.001724	0.81	0.92190021152
0.001725	0.82	0.929300812439
0.001726	0.818	0.9235128586
0.001727	0.812	0.916872946487
0.001728	0.81	0.92190021152
0.001729	0.816	0.919860859043
0.00173	0.814	0.914004376357
0.001731	0.812	0.921225271039
0.001732	0.81	0.919728220726
0.001733	0.804	0.9195564148
0.001734	0.804	0.930367669258
0.001735	0.804	0.928215492221
0.001736	0.8	0.920869154658
0.001737	0.796	0.915633114299
0.001738	0.796	0.917814796133
0.001739	0.786	0.907856816905
0.00174	0.768	0.895642785936
0.001741	0.78	0.898665677546
0.001742	0.774	0.889339080441
0.001743	0.774	0.889339080441
0.001744	0.766	0.88951897113
0.001745	0.762	0.89964215108
0.001746	0.76	0.909065454189
0.001747	0.762	0.910689848412
0.001748	0.762	0.910689848412
0.001749	0.758	0.905227043343
0.00175	0.76	0.900222194794
0.001751	0.756	0.896919171386
0.001752	0.758	0.898574426522
0.001753	0.75	0.891908067011
0.001754	0.748	0.89246624586
0.001755	0.746	0.888529121639
0.001756	0.74	0.887918915217
0.001757	0.736	0.877669641722
0.001758	0.738	0.881677945738
0.001759	0.74	0.881135630876
0.00176	0.742	0.880588439624
0.001761	0.732	0.864971675837
0.001762	0.714	0.860351091125
0.001763	0.71	0.865967666833
0.001764	0.7	0.854400374532
0.001765	0.704	0.855794367824
0.001766	0.716	0.866801015228
0.001767	0.708	0.854830977445
0.001768	0.708	0.86182132719
0.001769	0.708	0.864138877727
0.00177	0.708	0.86182132719
0.001771	0.694	0.855782682695
0.001772	0.694	0.848742599379
0.001773	0.71	0.854341851954
0.001774	0.708	0.86182132719
0.001775	0.702	0.860927406928
0.001776	0.708	0.864138877727
0.001777	0.706	0.862301571377
0.001778	0.708	0.857167428219
0.001779	0.704	0.84402843554
0.00178	0.694	0.834484271871
0.001781	0.696	0.83879914163
0.001782	0.694	0.841643630048
0.001783	0.696	0.834016786402
0.001784	0.69	0.830602191184
0.001785	0.678	0.821167461606
0.001786	0.674	0.824453758558
0.001787	0.67	0.820426718239
0.001788	0.66	0.812649986156
0.001789	0.664	0.824077666243
0.00179	0.666	0.823677121207
0.001791	0.664	0.826501058681
0.001792	0.666	0.833333066667
0.001793	0.666	0.840502230812
0.001794	0.662	0.836514195935
0.001795	0.668	0.847216619289
0.001796	0.662	0.831718702447
0.001797	0.67	0.839702328209
0.001798	0.664	0.840894761549
0.001799	0.656	0.842415574405
0.0018	0.656	0.842415574405
0.001801	0.656	0.842415574405
0.001802	0.658	0.851490457962
0.001803	0.66	0.855803715813
0.001804	0.658	0.853836049836
0.001805	0.652	0.852581960869
0.001806	0.654	0.854566556799
0.001807	0.642	0.84725202862
0.001808	0.626	0.842688554568
0.001809	0.632	0.841769564667
0.00181	0.624	0.838226699646
0.001811	0.622	0.838520124982
0.001812	0.62	0.83402637848
0.001813	0.616	0.829785514455
0.001814	0.612	0.827922701706
0.001815	0.61	0.825772365728
0.001816	0.612	0.827922701706
0.001817	0.61	0.830602191184
0.001818	0.61	0.830602191184
0.001819	0.618	0.831911052938
0.00182	0.614	0.827649684347
0.001821	0.604	0.811901471855
0.001822	0.612	0.820643649826
0.001823	0.608	0.816294064661
0.001824	0.602	0.81215515759
0.001825	0.598	0.819997560972
0.001826	0.594	0.815575870168
0.001827	0.588	0.818691639141
0.001828	0.594	0.818024449512
0.001829	0.594	0.803221015661
0.00183	0.596	0.807950493533
0.001831	0.582	0.797042031514
0.001832	0.588	0.798909256424
0.001833	0.588	0.796401908586
0.001834	0.596	0.797987468573
0.001835	0.592	0.793433046955
0.001836	0.59	0.786066154977
0.001837	0.586	0.791583223673
0.001838	0.588	0.788832048031
0.001839	0.584	0.789268015315
0.00184	0.586	0.783966836033
0.001841	0.58	0.776916983982
0.001842	0.574	0.764541692781
0.001843	0.58	0.771751255263
0.001844	0.578	0.779689681861
0.001845	0.568	0.765098686445
0.001846	0.564	0.762826323615
0.001847	0.566	0.760028946817
0.001848	0.562	0.757730822918
0.001849	0.552	0.75319054694
0.00185	0.554	0.755700999073
0.001851	0.562	0.762991480949
0.001852	0.564	0.773242523404
0.001853	0.568	0.772901028593
0.001854	0.568	0.778059123717
0.001855	0.566	0.775657140752
0.001856	0.56	0.776144316477
0.001857	0.554	0.768819874873
0.001858	0.554	0.771416878218
0.001859	0.56	0.768374908492
0.00186	0.562	0.770815152939
0.001861	0.56	0.770973410696
0.001862	0.556	0.76607049284
0.001863	0.558	0.765921667013
0.001864	0.556	0.773863036977
0.001865	0.562	0.793823658
0.001866	0.564	0.798688925678
0.001867	0.564	0.798688925678
0.001868	0.56	0.79649231007
0.001869	0.558	0.796640445873
0.00187	0.556	0.786679095947
0.001871	0.556	0.789217333819
0.001872	0.552	0.789490975249
0.001873	0.556	0.786679095947
0.001874	0.552	0.776721314243
0.001875	0.54	0.767072356431
0.001876	0.536	0.764659401302
0.001877	0.54	0.767072356431
0.001878	0.536	0.764659401302
0.001879	0.536	0.769872716753
0.00188	0.53	0.762299153876
0.001881	0.536	0.769872716753
0.001882	0.528	0.770205167472
0.001883	0.53	0.775306391048
0.001884	0.52	0.778203058334
0.001885	0.518	0.770503731334
0.001886	0.51	0.757561878661
0.001887	0.506	0.752305788892
0.001888	0.504	0.754972847194
0.001889	0.496	0.749655921073
0.00189	0.492	0.744268768658
0.001891	0.494	0.746969878911
0.001892	0.494	0.74428757883
0.001893	0.49	0.752263251794
0.001894	0.498	0.754980794458
0.001895	0.5	0.757627876995
0.001896	0.496	0.762878758388
0.001897	0.494	0.752305788892
0.001898	0.486	0.744180085732
0.001899	0.486	0.741487693762
0.0019	0.482	0.738698856098
0.001901	0.48	0.733212111193
0.001902	0.476	0.733092081529
0.001903	0.47	0.72463784058
0.001904	0.478	0.735877707231
0.001905	0.476	0.735815194189
0.001906	0.478	0.738590549628
0.001907	0.48	0.741350119714
0.001908	0.484	0.744139771817
0.001909	0.496	0.746983266211
0.00191	0.502	0.754980794458
0.001911	0.496	0.736195626176
0.001912	0.494	0.73346029204
0.001913	0.494	0.738893767737
0.001914	0.5	0.74161984871
0.001915	0.504	0.749655921073
0.001916	0.502	0.749663924702
0.001917	0.498	0.752327056539
0.001918	0.494	0.741595577117
0.001919	0.486	0.736073365909
0.00192	0.484	0.730577853483
0.001921	0.484	0.733310302669
0.001922	0.486	0.736073365909
0.001923	0.484	0.736032607973
0.001924	0.478	0.733154826759
0.001925	0.478	0.727678500438
0.001926	0.474	0.727546562084
0.001927	0.468	0.727307362812
0.001928	0.46	0.721387551875
0.001929	0.46	0.718609768929
0.00193	0.462	0.718718303649
0.001931	0.456	0.707152034572
0.001932	0.456	0.707152034572
0.001933	0.454	0.707024752042
0.001934	0.456	0.704318109947
0.001935	0.456	0.701472736462
0.001936	0.458	0.7072736387
0.001937	0.454	0.704190315185
0.001938	0.458	0.710095768189
0.001939	0.462	0.713131123988
0.00194	0.462	0.713131123988
0.001941	0.46	0.713021738799
0.001942	0.458	0.712906726017
0.001943	0.46	0.715821206727
0.001944	0.454	0.707024752042
0.001945	0.452	0.701210382125
0.001946	0.45	0.701070609853
0.001947	0.454	0.709847871026
0.001948	0.454	0.71265980664
0.001949	0.452	0.712527894191
0.00195	0.45	0.706753139363
0.001951	0.452	0.706891788041
0.001952	0.448	0.703772690576
0.001953	0.448	0.700925102989
0.001954	0.442	0.697593004552
0.001955	0.448	0.698065899468
0.001956	0.45	0.698212002188
0.001957	0.454	0.704190315185
0.001958	0.444	0.697756404485
0.001959	0.442	0.697593004552
0.00196	0.44	0.691664658632
0.001961	0.436	0.691306010389
0.001962	0.44	0.691664658632
0.001963	0.436	0.682571607965
0.001964	0.436	0.685495441269
0.001965	0.438	0.688589863417
0.001966	0.438	0.691488250081
0.001967	0.43	0.681982404465
0.001968	0.432	0.685110210112
0.001969	0.428	0.68470139477
0.00197	0.428	0.687616172003
0.001971	0.422	0.686961425409
0.001972	0.422	0.689866653782
0.001973	0.424	0.692981962247
0.001974	0.422	0.692759698597
0.001975	0.416	0.680399882422
0.001976	0.408	0.667484831288
0.001977	0.412	0.673985163041
0.001978	0.412	0.673985163041
0.001979	0.414	0.674243279536
0.00198	0.406	0.661183786855
0.001981	0.416	0.668538704938
0.001982	0.412	0.665023307862
0.001983	0.412	0.665023307862
0.001984	0.416	0.674495366923
0.001985	0.414	0.671270437305
0.001986	0.422	0.686961425409
0.001987	0.42	0.683812839891
0.001988	0.42	0.683812839891
0.001989	0.416	0.68333300813
0.00199	0.412	0.682829407685
0.001991	0.416	0.68333300813
0.001992	0.41	0.670745853509
0.001993	0.41	0.664755594185
0.001994	0.404	0.663915657294
0.001995	0.404	0.657863207666
0.001996	0.402	0.660602755065
0.001997	0.402	0.660602755065
0.001998	0.4	0.660302960769
[truncated: 8,002 more rows]
