# Supplementary material for: The Influence of Synaptic Size on AMPA Receptor Activation: A Monte Carlo Model
Source: PLoS One. 2015 Jun 24;10(6):e0130924. doi: 10.1371/journal.pone.0130924 (PMC4479604; doi:10.1371/journal.pone.0130924)
Supplement: S1 Dataset — This package contains the experimental data used as basis for the analysis presented in the paper. (ZIP) [file pone.0130924.s001.zip › S1 Simulation data/test/1759_9680_183_318.csv]

time	AMPA.O.mean	AMPA.O.stdev
0.0	0.0	0.0
1e-06	0.0	0.0
2e-06	0.052	0.222027025382
3e-06	0.226	0.476365405965
4e-06	0.52	0.716658914687
5e-06	0.936	0.935897430277
6e-06	1.53	1.22519386221
7e-06	2.17	1.49033553269
8e-06	2.854	1.68661910341
9e-06	3.616	1.86776443911
1e-05	4.438	2.08666144834
1.1e-05	5.232	2.27116181722
1.2e-05	6.114	2.45132698757
1.3e-05	7.02	2.56741114744
1.4e-05	7.844	2.65624998824
1.5e-05	8.726	2.87174581048
1.6e-05	9.552	2.93313756923
1.7e-05	10.36	3.00905300718
1.8e-05	11.212	3.10790218636
1.9e-05	11.996	3.23542640157
2e-05	12.87	3.28041155955
2.1e-05	13.558	3.39921108494
2.2e-05	14.27	3.50444004086
2.3e-05	15.038	3.5789043016
2.4e-05	15.67	3.67873619603
2.5e-05	16.292	3.77395495469
2.6e-05	16.94	3.85336216829
2.7e-05	17.53	3.86433694183
2.8e-05	18.05	3.92218051599
2.9e-05	18.52	4.02213873455
3e-05	19.01	4.10145096277
3.1e-05	19.48	4.199714276
3.2e-05	19.95	4.30110450931
3.3e-05	20.44	4.39618016009
3.4e-05	20.896	4.4709265259
3.5e-05	21.378	4.47427267832
3.6e-05	21.764	4.51755509098
3.7e-05	21.988	4.44655552085
3.8e-05	22.368	4.429963431
3.9e-05	22.756	4.52995187612
4e-05	23.166	4.58153293124
4.1e-05	23.454	4.5641958766
4.2e-05	23.736	4.55437196549
4.3e-05	24.032	4.5601508747
4.4e-05	24.198	4.5824443259
4.5e-05	24.402	4.56030656864
4.6e-05	24.556	4.62891607183
4.7e-05	24.794	4.62639859934
4.8e-05	24.932	4.64493013941
4.9e-05	25.058	4.66418653143
5e-05	25.244	4.72910816117
5.1e-05	25.37	4.79886444901
5.2e-05	25.516	4.8263592904
5.3e-05	25.67	4.84201404376
5.4e-05	25.8	4.83363217467
5.5e-05	25.926	4.77750185767
5.6e-05	26.032	4.75678210558
5.7e-05	26.154	4.74787152311
5.8e-05	26.234	4.76940709103
5.9e-05	26.282	4.69536750425
6e-05	26.344	4.71949827842
6.1e-05	26.356	4.73722112636
6.2e-05	26.456	4.73244799232
6.3e-05	26.45	4.78784920397
6.4e-05	26.476	4.80972182148
6.5e-05	26.5	4.78936321446
6.6e-05	26.518	4.84124735993
6.7e-05	26.55	4.86451436425
6.8e-05	26.564	4.8280331399
6.9e-05	26.58	4.8583536306
7e-05	26.616	4.82167439797
7.1e-05	26.678	4.84998103089
7.2e-05	26.718	4.85370744895
7.3e-05	26.744	4.83264565223
7.4e-05	26.788	4.81612458311
7.5e-05	26.69	4.78099362058
7.6e-05	26.704	4.72444536427
7.7e-05	26.682	4.76622240354
7.8e-05	26.712	4.79719251229
7.9e-05	26.672	4.82829328024
8e-05	26.66	4.83615549791
8.1e-05	26.638	4.80821754915
8.2e-05	26.67	4.81633678224
8.3e-05	26.674	4.86206992957
8.4e-05	26.656	4.87213136112
8.5e-05	26.64	4.91511953059
8.6e-05	26.654	4.85574752227
8.7e-05	26.68	4.87786838691
8.8e-05	26.612	4.89422680308
8.9e-05	26.564	4.9507478223
9e-05	26.506	4.91670255354
9.1e-05	26.47	4.89296433668
9.2e-05	26.486	4.88608268452
9.3e-05	26.446	4.84923540365
9.4e-05	26.376	4.8557825322
9.5e-05	26.3	4.80229111987
9.6e-05	26.272	4.83259930058
9.7e-05	26.218	4.83967726197
9.8e-05	26.224	4.8375431781
9.9e-05	26.21	4.84622533525
0.0001	26.158	4.82877168646
0.000101	26.07	4.86508992723
0.000102	25.96	4.88409664114
0.000103	25.906	4.89705666702
0.000104	25.808	4.8759753896
0.000105	25.716	4.86655360599
0.000106	25.734	4.81822000328
0.000107	25.68	4.78054390211
0.000108	25.584	4.79738929002
0.000109	25.584	4.79613844671
0.00011	25.552	4.78573881444
0.000111	25.46	4.76239435578
0.000112	25.4	4.75142084013
0.000113	25.34	4.71088102163
0.000114	25.306	4.67550681745
0.000115	25.252	4.65064468649
0.000116	25.204	4.64223911491
0.000117	25.106	4.63106510427
0.000118	25.04	4.65170936323
0.000119	24.94	4.64805335598
0.00012	24.862	4.6466069341
0.000121	24.792	4.64722885169
0.000122	24.742	4.6337280887
0.000123	24.754	4.6209830123
0.000124	24.666	4.6050454938
0.000125	24.616	4.64892933911
0.000126	24.56	4.6538586141
0.000127	24.524	4.58229462169
0.000128	24.51	4.57229701572
0.000129	24.39	4.58976034233
0.00013	24.298	4.60577854439
0.000131	24.234	4.6388839175
0.000132	24.236	4.68362082154
0.000133	24.174	4.67115874275
0.000134	24.128	4.63719915466
0.000135	24.15	4.66427915117
0.000136	24.106	4.65389772127
0.000137	24.06	4.65364373368
0.000138	23.988	4.67972819724
0.000139	23.92	4.68845390294
0.00014	23.844	4.74591023935
0.000141	23.78	4.73282156858
0.000142	23.754	4.74272959381
0.000143	23.704	4.73374946528
0.000144	23.624	4.77311470635
0.000145	23.59	4.76129184151
0.000146	23.508	4.73306834939
0.000147	23.438	4.70426997525
0.000148	23.374	4.72970654481
0.000149	23.378	4.69117426664
0.00015	23.298	4.76373760822
0.000151	23.23	4.77002096431
0.000152	23.22	4.72182168236
0.000153	23.144	4.71839633774
0.000154	23.082	4.67410697353
0.000155	23.076	4.65383970502
0.000156	22.99	4.60194524087
0.000157	22.992	4.59216027595
0.000158	22.946	4.56805034999
0.000159	22.866	4.5378457444
0.00016	22.778	4.5047437219
0.000161	22.758	4.48368553759
0.000162	22.654	4.53235965034
0.000163	22.506	4.58540772451
0.000164	22.432	4.62702669108
0.000165	22.38	4.62467296141
0.000166	22.378	4.5807331291
0.000167	22.342	4.5656364288
0.000168	22.25	4.50416473944
0.000169	22.202	4.5012438281
0.00017	22.104	4.51588130933
0.000171	22.082	4.4899082396
0.000172	22.0	4.45600718132
0.000173	21.936	4.46496405361
0.000174	21.882	4.43126122001
0.000175	21.826	4.39587579442
0.000176	21.76	4.42836312874
0.000177	21.726	4.4351915404
0.000178	21.654	4.45446786945
0.000179	21.588	4.50669013801
0.00018	21.57	4.55687392847
0.000181	21.456	4.55324763219
0.000182	21.408	4.51281907459
0.000183	21.344	4.49862912452
0.000184	21.284	4.4876880462
0.000185	21.234	4.43567852758
0.000186	21.184	4.4427631042
0.000187	21.138	4.43789995381
0.000188	21.05	4.42577676798
0.000189	20.962	4.40551427191
0.00019	20.94	4.395952684
0.000191	20.884	4.35322225484
0.000192	20.854	4.42138937439
0.000193	20.83	4.41736346705
0.000194	20.8	4.45286424675
0.000195	20.712	4.40375476156
0.000196	20.632	4.43222021114
0.000197	20.61	4.41065754735
0.000198	20.51	4.41926464471
0.000199	20.48	4.47186761879
0.0002	20.45	4.45235892533
0.000201	20.382	4.42538992632
0.000202	20.324	4.40216128737
0.000203	20.288	4.3800748852
0.000204	20.23	4.33925108746
0.000205	20.22	4.34
0.000206	20.174	4.34738128073
0.000207	20.09	4.3185529984
0.000208	20.074	4.2737014402
0.000209	20.012	4.27081444223
0.00021	19.962	4.30308679903
0.000211	19.892	4.26618518117
0.000212	19.84	4.27298490519
0.000213	19.8	4.26473914794
0.000214	19.744	4.26690332677
0.000215	19.688	4.24248229224
0.000216	19.628	4.25647929632
0.000217	19.612	4.25740014563
0.000218	19.566	4.25366242196
0.000219	19.496	4.25182125683
0.00022	19.484	4.22158074659
0.000221	19.444	4.19986475973
0.000222	19.352	4.21996398089
0.000223	19.316	4.18905048907
0.000224	19.222	4.18816379813
0.000225	19.112	4.17174495865
0.000226	19.08	4.1648049174
0.000227	19.058	4.20126599967
0.000228	19.012	4.16459553858
0.000229	18.946	4.16882285544
0.00023	18.896	4.18965201419
0.000231	18.844	4.20852278121
0.000232	18.768	4.20454230565
0.000233	18.696	4.2288986746
0.000234	18.65	4.23219801049
0.000235	18.604	4.26651895578
0.000236	18.546	4.24026933107
0.000237	18.52	4.18444739482
0.000238	18.49	4.14799951784
0.000239	18.418	4.13174006927
0.00024	18.368	4.12608482705
0.000241	18.296	4.16177654374
0.000242	18.246	4.18012966306
0.000243	18.206	4.15686949519
0.000244	18.194	4.1742501123
0.000245	18.168	4.19854450971
0.000246	18.116	4.17403210337
0.000247	18.04	4.19027445402
0.000248	17.99	4.16291964852
0.000249	17.936	4.14872317708
0.00025	17.95	4.13757175164
0.000251	17.942	4.10933522604
0.000252	17.874	4.11170572877
0.000253	17.868	4.12147740501
0.000254	17.842	4.124201256
0.000255	17.776	4.14702592227
0.000256	17.744	4.14469106207
0.000257	17.734	4.13802416619
0.000258	17.722	4.11785332425
0.000259	17.672	4.11052502729
0.00026	17.644	4.11111469069
0.000261	17.638	4.07025257202
0.000262	17.556	4.07024127049
0.000263	17.502	4.07259082158
0.000264	17.446	4.04859037197
0.000265	17.37	4.03300136375
0.000266	17.37	4.04636874247
0.000267	17.336	4.08253646646
0.000268	17.32	4.10628786132
0.000269	17.29	4.10145096277
0.00027	17.24	4.07705776265
0.000271	17.114	4.05327077803
0.000272	17.064	4.07527962231
0.000273	17.076	4.09172628606
0.000274	16.992	4.09682023037
0.000275	16.926	4.05567799511
0.000276	16.936	4.02789076317
0.000277	16.864	3.99418377144
0.000278	16.814	4.00741862051
0.000279	16.714	3.9699123416
0.00028	16.69	4.0097256764
0.000281	16.64	4.01078545923
0.000282	16.54	3.98953631391
0.000283	16.5	3.98170817615
0.000284	16.504	3.97265452815
0.000285	16.434	3.97915116576
0.000286	16.404	3.97803770721
0.000287	16.374	3.95450679605
0.000288	16.328	3.92688375178
0.000289	16.248	3.93681292418
0.00029	16.226	3.98483675952
0.000291	16.2	3.9954974659
0.000292	16.158	3.98560359293
0.000293	16.078	3.97088352889
0.000294	16.096	3.97074098878
0.000295	16.012	3.99948196646
0.000296	16.02	3.98341561979
0.000297	16.03	3.95943177741
0.000298	16.014	3.9402796855
0.000299	15.918	3.94705915841
0.0003	15.902	3.91770289838
0.000301	15.856	3.88783538746
0.000302	15.784	3.84361080236
0.000303	15.722	3.83780093283
0.000304	15.662	3.80890482948
0.000305	15.604	3.80410094503
0.000306	15.586	3.79718369321
0.000307	15.512	3.79708519789
0.000308	15.462	3.77843300854
0.000309	15.442	3.78822333027
0.00031	15.414	3.80665259776
0.000311	15.404	3.79694403435
0.000312	15.352	3.80211730487
0.000313	15.304	3.79573234041
0.000314	15.314	3.79201845987
0.000315	15.312	3.83701133697
0.000316	15.292	3.84691252825
0.000317	15.26	3.8137121024
0.000318	15.156	3.82042720124
0.000319	15.054	3.8276734448
0.00032	15.012	3.81573793649
0.000321	14.962	3.80270377495
0.000322	14.906	3.83838038761
0.000323	14.872	3.84338600716
0.000324	14.818	3.84926954109
0.000325	14.752	3.81870344489
0.000326	14.668	3.79496719353
0.000327	14.622	3.79461671319
0.000328	14.594	3.78855698123
0.000329	14.574	3.80112141348
0.00033	14.51	3.79551050585
0.000331	14.428	3.77158004025
0.000332	14.402	3.75504940047
0.000333	14.398	3.75121260395
0.000334	14.394	3.77766647548
0.000335	14.366	3.78893705411
0.000336	14.372	3.78333397944
0.000337	14.3	3.80919939095
0.000338	14.322	3.7913475177
0.000339	14.27	3.76152894446
0.00034	14.22	3.79836807063
0.000341	14.176	3.76205050471
0.000342	14.128	3.75014879705
0.000343	14.08	3.71289644348
0.000344	14.042	3.72561887476
0.000345	14.008	3.70458310745
0.000346	13.968	3.68116503298
0.000347	13.926	3.69005745213
0.000348	13.868	3.69250267434
0.000349	13.82	3.68830584415
0.00035	13.79	3.68861762724
0.000351	13.742	3.64683917934
0.000352	13.702	3.65091714505
0.000353	13.692	3.63663800783
0.000354	13.666	3.60145026344
0.000355	13.596	3.60233035687
0.000356	13.54	3.62055244403
0.000357	13.518	3.61520068599
0.000358	13.516	3.62515434154
0.000359	13.482	3.64714628168
0.00036	13.44	3.63240966853
0.000361	13.41	3.62848453214
0.000362	13.41	3.60359542679
0.000363	13.37	3.56442141167
0.000364	13.34	3.56039323671
0.000365	13.332	3.54030733129
0.000366	13.284	3.56697967474
0.000367	13.268	3.5519256749
0.000368	13.204	3.57300769661
0.000369	13.216	3.56333327097
0.00037	13.204	3.54772941471
0.000371	13.148	3.4920045819
0.000372	13.106	3.51094915942
0.000373	13.072	3.53536645908
0.000374	13.07	3.53399207696
0.000375	13.024	3.5439277645
0.000376	13.012	3.53777557231
0.000377	12.938	3.53357552629
0.000378	12.888	3.52752831314
0.000379	12.842	3.53568041542
0.00038	12.81	3.5442770772
0.000381	12.788	3.52917214089
0.000382	12.764	3.54292308694
0.000383	12.738	3.53233010915
0.000384	12.682	3.50669017736
0.000385	12.626	3.46498542565
0.000386	12.6	3.4269519985
0.000387	12.544	3.41702560716
0.000388	12.496	3.41496471431
0.000389	12.422	3.39939935871
0.00039	12.394	3.41273555964
0.000391	12.378	3.41747216521
0.000392	12.364	3.42921332087
0.000393	12.318	3.40012882109
0.000394	12.304	3.35969998661
0.000395	12.298	3.38011774943
0.000396	12.292	3.3500352237
0.000397	12.278	3.34913660516
0.000398	12.242	3.38044908259
0.000399	12.198	3.3690942403
0.0004	12.174	3.39466110238
0.000401	12.124	3.40067993201
0.000402	12.126	3.42375875318
0.000403	12.09	3.38790495734
0.000404	12.048	3.36774345816
0.000405	12.01	3.34453285228
0.000406	11.966	3.38538683166
0.000407	11.956	3.41673294245
0.000408	11.906	3.42361855352
0.000409	11.852	3.45746959495
0.00041	11.824	3.46886494404
0.000411	11.81	3.4446915682
0.000412	11.782	3.4615713195
0.000413	11.728	3.46727789483
0.000414	11.684	3.43222143808
0.000415	11.654	3.40151201674
0.000416	11.634	3.38053901028
0.000417	11.586	3.34762662195
0.000418	11.536	3.34255949835
0.000419	11.516	3.34450953056
0.00042	11.494	3.34753103048
0.000421	11.488	3.34033770748
0.000422	11.452	3.33582013904
0.000423	11.368	3.32032769467
0.000424	11.302	3.27334630004
0.000425	11.262	3.26088270258
0.000426	11.224	3.25727247862
0.000427	11.184	3.23328687252
0.000428	11.164	3.28284998134
0.000429	11.164	3.27064275029
0.00043	11.136	3.23566129253
0.000431	11.116	3.23829337769
0.000432	11.09	3.22953557033
0.000433	11.106	3.24449749576
0.000434	11.11	3.27015290162
0.000435	11.086	3.27514946224
0.000436	11.046	3.31238343191
0.000437	11.018	3.33371804447
0.000438	11.002	3.3301645605
0.000439	10.99	3.30180253801
0.00044	10.942	3.32785756907
0.000441	10.896	3.34203291426
0.000442	10.896	3.32282771145
0.000443	10.856	3.33515576848
0.000444	10.85	3.33159121142
0.000445	10.798	3.34203470957
0.000446	10.772	3.35261330905
0.000447	10.744	3.3529783775
0.000448	10.718	3.33863385234
0.000449	10.694	3.32571255523
0.00045	10.692	3.318604526
0.000451	10.668	3.31870095067
0.000452	10.61	3.30724961259
0.000453	10.588	3.31937584494
0.000454	10.56	3.30490544494
0.000455	10.554	3.30682385379
0.000456	10.498	3.27444590733
0.000457	10.458	3.24225785526
0.000458	10.41	3.24806096002
0.000459	10.4	3.2563783564
0.00046	10.37	3.24547377127
0.000461	10.358	3.26402144601
0.000462	10.344	3.29570387019
0.000463	10.306	3.30580761691
0.000464	10.294	3.30871032277
0.000465	10.262	3.26456061362
0.000466	10.198	3.28797749384
0.000467	10.194	3.29429264031
0.000468	10.206	3.29902470436
0.000469	10.212	3.32491443499
0.00047	10.186	3.32496676675
0.000471	10.142	3.30905364115
0.000472	10.066	3.24986830502
0.000473	10.064	3.23665012011
0.000474	10.03	3.25286027982
0.000475	10.0	3.24653661615
0.000476	9.956	3.19907236555
0.000477	9.924	3.20284623421
0.000478	9.912	3.24965475089
0.000479	9.894	3.22098804717
0.00048	9.876	3.22623991668
0.000481	9.848	3.19576219391
0.000482	9.796	3.21222415158
0.000483	9.746	3.20585152495
0.000484	9.73	3.21575807548
0.000485	9.704	3.22123951298
0.000486	9.672	3.23178217088
0.000487	9.67	3.21513607799
0.000488	9.65	3.22730537756
0.000489	9.636	3.23287859345
0.00049	9.594	3.2089194443
0.000491	9.598	3.15220494258
0.000492	9.554	3.1779055996
0.000493	9.546	3.18494646737
0.000494	9.514	3.18336362987
0.000495	9.512	3.20902726695
0.000496	9.486	3.22083902112
0.000497	9.484	3.22641348869
0.000498	9.444	3.23339821241
0.000499	9.398	3.19806128772
0.0005	9.388	3.20459919491
0.000501	9.376	3.22778933637
0.000502	9.366	3.21559387983
0.000503	9.356	3.21204981281
0.000504	9.354	3.20260581402
0.000505	9.368	3.19383405956
0.000506	9.342	3.1668653271
0.000507	9.352	3.13816761821
0.000508	9.298	3.09535070711
0.000509	9.28	3.08181764548
0.00051	9.292	3.07680613624
0.000511	9.258	3.09571251895
0.000512	9.226	3.03890177531
0.000513	9.198	3.05398035357
0.000514	9.184	3.05452844151
0.000515	9.16	3.03881555873
0.000516	9.1	3.05712283037
0.000517	9.064	3.06853450364
0.000518	9.028	3.04355318666
0.000519	9.016	2.98726363082
0.00052	9.006	3.02224486103
0.000521	8.988	3.02520346423
0.000522	8.978	3.03669491388
0.000523	8.962	3.03192282224
0.000524	8.946	3.03497677092
0.000525	8.936	3.02983563911
0.000526	8.89	3.00963452931
0.000527	8.854	3.00011399783
0.000528	8.842	3.00283799097
0.000529	8.824	3.02010330949
0.00053	8.814	3.01652183814
0.000531	8.818	2.9820925539
0.000532	8.764	2.94894964352
0.000533	8.776	2.97486537511
0.000534	8.734	2.95148166181
0.000535	8.708	2.96963566789
0.000536	8.706	2.97582996826
0.000537	8.67	2.9955133116
0.000538	8.634	2.9993405942
0.000539	8.612	2.97547576028
0.00054	8.6	2.9522872489
0.000541	8.596	2.95986215895
0.000542	8.594	2.95180690425
0.000543	8.584	2.9392080566
0.000544	8.61	2.95599391068
0.000545	8.574	3.00408455274
0.000546	8.516	3.00162356068
0.000547	8.542	2.99336533019
0.000548	8.522	2.98488123717
0.000549	8.508	2.97488419943
0.00055	8.5	2.96074314995
0.000551	8.452	2.94137654849
0.000552	8.42	2.94407880329
0.000553	8.372	2.94510033785
0.000554	8.35	2.93930263838
0.000555	8.332	2.94784260095
0.000556	8.306	2.93672674929
0.000557	8.258	2.91675093212
0.000558	8.23	2.9149785591
0.000559	8.202	2.89641088245
0.00056	8.178	2.88137397781
0.000561	8.114	2.87558759213
0.000562	8.096	2.89392190634
0.000563	8.086	2.90974294397
0.000564	8.088	2.89002698949
0.000565	8.074	2.87619957583
0.000566	8.07	2.86445457286
0.000567	8.062	2.8737007499
0.000568	8.024	2.89886598517
0.000569	7.988	2.88302896274
0.00057	7.974	2.8860568255
0.000571	7.934	2.89855895231
0.000572	7.912	2.89002698949
0.000573	7.922	2.88303936844
0.000574	7.918	2.84803019647
0.000575	7.906	2.82580324864
0.000576	7.846	2.8224606286
0.000577	7.81	2.83441351958
0.000578	7.788	2.81550279702
0.000579	7.718	2.81255684387
0.00058	7.692	2.7951987407
0.000581	7.656	2.80457911281
0.000582	7.614	2.80873708275
0.000583	7.588	2.78608255441
0.000584	7.534	2.73730597486
0.000585	7.506	2.72726309695
0.000586	7.496	2.73532155331
0.000587	7.462	2.75182775624
0.000588	7.49	2.7469801601
0.000589	7.482	2.7454828355
0.00059	7.456	2.74373176532
0.000591	7.426	2.74162798352
0.000592	7.378	2.72380542624
0.000593	7.338	2.7180426781
0.000594	7.31	2.70811742729
0.000595	7.306	2.73209882691
0.000596	7.31	2.74260824764
0.000597	7.258	2.75525606795
0.000598	7.23	2.75918466218
0.000599	7.222	2.73728259411
0.0006	7.216	2.72421438217
0.000601	7.192	2.7369939715
0.000602	7.186	2.73411850511
0.000603	7.162	2.75603991263
0.000604	7.144	2.75740167549
0.000605	7.128	2.73049739059
0.000606	7.114	2.70203700937
0.000607	7.094	2.67528764809
0.000608	7.1	2.70222130848
0.000609	7.06	2.69748030577
0.00061	7.058	2.70603695466
0.000611	7.042	2.71665897749
0.000612	7.028	2.69948439521
0.000613	7.002	2.68588830743
0.000614	7.016	2.69513339188
0.000615	6.968	2.68979106995
0.000616	6.934	2.66714154105
0.000617	6.928	2.65910059983
0.000618	6.904	2.62883700522
0.000619	6.906	2.63005018964
0.00062	6.874	2.64992905565
0.000621	6.842	2.61935793659
0.000622	6.806	2.64128074994
0.000623	6.782	2.66354575707
0.000624	6.752	2.62345116211
0.000625	6.74	2.6230516579
0.000626	6.698	2.6128138089
0.000627	6.652	2.63037944031
0.000628	6.632	2.64359149643
0.000629	6.628	2.65661739812
0.00063	6.614	2.63912940191
0.000631	6.598	2.63294435946
0.000632	6.578	2.61914413502
0.000633	6.596	2.59938146489
0.000634	6.62	2.57441255435
0.000635	6.582	2.54701315269
0.000636	6.592	2.5356529731
0.000637	6.564	2.54752899885
0.000638	6.562	2.55619952273
0.000639	6.532	2.5442043943
0.00064	6.502	2.53337640314
0.000641	6.482	2.53883359045
0.000642	6.452	2.53765561099
0.000643	6.41	2.52545045487
0.000644	6.392	2.53659929827
0.000645	6.38	2.50910342553
0.000646	6.388	2.54036532806
0.000647	6.388	2.54115249444
0.000648	6.36	2.52079352586
0.000649	6.328	2.50208233278
0.00065	6.3	2.50159948833
0.000651	6.28	2.47903206918
0.000652	6.26	2.45038772442
0.000653	6.232	2.44911739204
0.000654	6.236	2.46501602429
0.000655	6.234	2.45748733466
0.000656	6.23	2.44971426905
0.000657	6.23	2.47246840222
0.000658	6.196	2.47337502211
0.000659	6.172	2.47111634692
0.00066	6.138	2.47041615927
0.000661	6.114	2.48213698252
0.000662	6.104	2.44646357014
0.000663	6.106	2.47118675943
0.000664	6.09	2.48714695987
0.000665	6.098	2.48362557565
0.000666	6.06	2.442212112
0.000667	6.062	2.46620274917
0.000668	6.008	2.4502930437
0.000669	6.01	2.45884119048
0.00067	5.99	2.4555854699
0.000671	5.992	2.47061449846
0.000672	5.992	2.46412986671
0.000673	5.964	2.44350240434
0.000674	5.938	2.46944447194
0.000675	5.914	2.46223556956
0.000676	5.912	2.46013332972
0.000677	5.908	2.45591856543
0.000678	5.896	2.46519451565
0.000679	5.896	2.47248538924
0.00068	5.888	2.51066843689
0.000681	5.848	2.49015983423
0.000682	5.828	2.49287304129
0.000683	5.846	2.50724629823
0.000684	5.816	2.47025180903
0.000685	5.824	2.46110219211
0.000686	5.788	2.44275582079
0.000687	5.764	2.43152297953
0.000688	5.756	2.41007551749
0.000689	5.76	2.40798671093
0.00069	5.714	2.36224554185
0.000691	5.718	2.36695500591
0.000692	5.69	2.36260449504
0.000693	5.686	2.37221499869
0.000694	5.678	2.3795621446
0.000695	5.686	2.38315001626
0.000696	5.636	2.37476398827
0.000697	5.628	2.33957602997
0.000698	5.612	2.34125094768
0.000699	5.594	2.33091484186
0.0007	5.57	2.32316594328
0.000701	5.56	2.32344571703
0.000702	5.542	2.32211886001
0.000703	5.5	2.32851884253
0.000704	5.474	2.3076663537
0.000705	5.45	2.30466917366
0.000706	5.442	2.30187662571
0.000707	5.438	2.31649649255
0.000708	5.404	2.28752792333
0.000709	5.406	2.31714565792
0.00071	5.382	2.32122295353
0.000711	5.378	2.33904168411
0.000712	5.37	2.31626855092
0.000713	5.35	2.30206429102
0.000714	5.322	2.32084381206
0.000715	5.3	2.31127670347
0.000716	5.302	2.32439153328
0.000717	5.302	2.33555047045
0.000718	5.286	2.34012905627
0.000719	5.286	2.33756368897
0.00072	5.24	2.32344571703
0.000721	5.208	2.26908263402
0.000722	5.204	2.30182188711
0.000723	5.192	2.30892529113
0.000724	5.174	2.28554676172
0.000725	5.166	2.25885900401
0.000726	5.142	2.25517981545
0.000727	5.15	2.2617471123
0.000728	5.128	2.26618975375
0.000729	5.14	2.25131072933
0.00073	5.114	2.26826012618
0.000731	5.096	2.25893426199
0.000732	5.092	2.28900327654
0.000733	5.088	2.2680952361
0.000734	5.068	2.25552122579
0.000735	5.05	2.28111814687
0.000736	5.052	2.26656038967
0.000737	5.05	2.2439919786
0.000738	5.036	2.25714509946
0.000739	5.034	2.26292819153
0.00074	5.0	2.26185764362
0.000741	5.018	2.2719322173
0.000742	5.026	2.26038138375
0.000743	4.992	2.25031908849
0.000744	4.994	2.25698116962
0.000745	4.984	2.27414687301
0.000746	4.988	2.2635936031
0.000747	4.982	2.28334754253
0.000748	4.978	2.28506367526
0.000749	4.962	2.28134960057
0.00075	4.946	2.27312208207
0.000751	4.934	2.26928270605
0.000752	4.908	2.23417456793
0.000753	4.898	2.24846525435
0.000754	4.878	2.22600898471
0.000755	4.872	2.24669000977
0.000756	4.878	2.24835851234
0.000757	4.89	2.24897754546
0.000758	4.896	2.26565310672
0.000759	4.858	2.25783878964
0.00076	4.838	2.23153669027
0.000761	4.822	2.25173621901
0.000762	4.822	2.26590291054
0.000763	4.808	2.25102998647
0.000764	4.794	2.2395454896
0.000765	4.772	2.22261467646
0.000766	4.754	2.235505312
0.000767	4.73	2.24078111381
0.000768	4.694	2.24150931294
0.000769	4.688	2.22410791105
0.00077	4.68	2.224769651
0.000771	4.65	2.20351991141
0.000772	4.644	2.20392014374
0.000773	4.62	2.2044500448
0.000774	4.62	2.21260028021
0.000775	4.598	2.18549673987
0.000776	4.586	2.19148442842
0.000777	4.57	2.18016054455
0.000778	4.57	2.18840124292
0.000779	4.564	2.18126202002
0.00078	4.552	2.1751542474
0.000781	4.526	2.1866238817
0.000782	4.502	2.18951958201
0.000783	4.48	2.17292429689
0.000784	4.478	2.1775022388
0.000785	4.476	2.16088500388
0.000786	4.452	2.14655444841
0.000787	4.456	2.16704037803
0.000788	4.434	2.15815754754
0.000789	4.41	2.13117338572
0.00079	4.404	2.12338974284
0.000791	4.382	2.13074540948
0.000792	4.39	2.13866780964
0.000793	4.368	2.14955251157
0.000794	4.358	2.13678169217
0.000795	4.366	2.1457036142
0.000796	4.336	2.1436193692
0.000797	4.33	2.15617717268
0.000798	4.32	2.17016128433
0.000799	4.334	2.17403863811
0.0008	4.346	2.17767858051
0.000801	4.348	2.19792993519
0.000802	4.342	2.19295143585
0.000803	4.33	2.18382691622
0.000804	4.306	2.19006027314
0.000805	4.27	2.16543298211
0.000806	4.268	2.17351696566
0.000807	4.268	2.14106889193
0.000808	4.282	2.14347288296
0.000809	4.29	2.14240519043
0.00081	4.278	2.1271379833
0.000811	4.27	2.12534703049
0.000812	4.264	2.11903374206
0.000813	4.256	2.13879966336
0.000814	4.246	2.12543736676
0.000815	4.2	2.09475535564
0.000816	4.186	2.09652188159
0.000817	4.17	2.09215200213
0.000818	4.162	2.10707285114
0.000819	4.152	2.09114705365
0.00082	4.154	2.0828547717
0.000821	4.136	2.0932042423
0.000822	4.126	2.07608381334
0.000823	4.122	2.08209413812
0.000824	4.12	2.08844439715
0.000825	4.108	2.07468937434
0.000826	4.092	2.06676945981
0.000827	4.092	2.07353225198
0.000828	4.062	2.04405381534
0.000829	4.038	2.03581826301
0.00083	4.022	2.0380176643
0.000831	4.016	2.01488064163
0.000832	4.02	2.01583729502
0.000833	4.002	2.01543940618
0.000834	3.982	1.99941891559
0.000835	3.98	1.98685681417
0.000836	3.962	1.96686450982
0.000837	3.958	1.96373012402
0.000838	3.92	1.97017765696
0.000839	3.888	1.98480628778
0.00084	3.85	1.98984924052
0.000841	3.85	1.97370210518
0.000842	3.862	1.96849079246
0.000843	3.854	1.9709601721
0.000844	3.858	1.96209989552
0.000845	3.828	1.95816648935
0.000846	3.826	1.9686858561
0.000847	3.812	1.94644701957
0.000848	3.804	1.93017719394
0.000849	3.782	1.93867893164
0.00085	3.778	1.95261773013
0.000851	3.77	1.9455333459
0.000852	3.768	1.93963295497
0.000853	3.77	1.96191233239
0.000854	3.75	1.96659604393
0.000855	3.764	1.96068967458
0.000856	3.768	1.97437990265
0.000857	3.754	1.94973946978
0.000858	3.712	1.95679738348
0.000859	3.712	1.95065527452
0.00086	3.694	1.94945223076
0.000861	3.684	1.97589068524
0.000862	3.66	1.95048711864
0.000863	3.618	1.94218330752
0.000864	3.606	1.9408152926
0.000865	3.622	1.94810574662
0.000866	3.618	1.93082262261
0.000867	3.602	1.94205973132
0.000868	3.59	1.94984614778
0.000869	3.574	1.96074577648
0.00087	3.554	1.96241789637
0.000871	3.532	1.94960919161
0.000872	3.522	1.96405600735
0.000873	3.51	1.94573893418
0.000874	3.484	1.92399168397
0.000875	3.476	1.91452970726
0.000876	3.484	1.92918221016
0.000877	3.486	1.90205257551
0.000878	3.468	1.91336771165
0.000879	3.442	1.90752090421
0.00088	3.428	1.91018742536
0.000881	3.418	1.91083123274
0.000882	3.43	1.91235456963
0.000883	3.422	1.90890439782
0.000884	3.418	1.89401055963
0.000885	3.416	1.89286660914
0.000886	3.404	1.87103821447
0.000887	3.394	1.86192481051
0.000888	3.396	1.86525708684
0.000889	3.398	1.86751064254
0.00089	3.384	1.86669333314
0.000891	3.382	1.87084900513
0.000892	3.374	1.86497292206
0.000893	3.374	1.87673226647
0.000894	3.37	1.88071794802
0.000895	3.348	1.90023577484
0.000896	3.332	1.90624657377
0.000897	3.316	1.87086717861
0.000898	3.298	1.86150369325
0.000899	3.292	1.84248093613
0.0009	3.312	1.87687399684
0.000901	3.306	1.88689268375
0.000902	3.282	1.88320896345
0.000903	3.264	1.88634673377
0.000904	3.25	1.8781639971
0.000905	3.25	1.89089925697
0.000906	3.25	1.88560335172
0.000907	3.23	1.88708770331
0.000908	3.222	1.89333462441
0.000909	3.222	1.89333462441
0.00091	3.218	1.90117752985
0.000911	3.21	1.88305602678
0.000912	3.204	1.88105927605
0.000913	3.192	1.89080300402
0.000914	3.188	1.90280214421
0.000915	3.182	1.89020527986
0.000916	3.174	1.88460181471
0.000917	3.17	1.87432654572
0.000918	3.15	1.871763874
0.000919	3.138	1.87268683981
0.00092	3.136	1.86802141315
0.000921	3.13	1.87325919189
0.000922	3.102	1.86536752411
0.000923	3.108	1.87732149617
0.000924	3.098	1.88265663359
0.000925	3.092	1.87497626652
0.000926	3.072	1.85763720893
0.000927	3.062	1.85206803331
0.000928	3.07	1.87432654572
0.000929	3.064	1.88464956955
0.00093	3.056	1.857111736
0.000931	3.05	1.8459414942
0.000932	3.038	1.84622750494
0.000933	3.032	1.81960874915
0.000934	3.03	1.81027622202
0.000935	3.018	1.80268577406
0.000936	3.006	1.8105148439
0.000937	2.996	1.82208232525
0.000938	2.998	1.81933944057
0.000939	2.988	1.80661451339
0.00094	2.982	1.79044016934
0.000941	2.984	1.79324956434
0.000942	2.972	1.79533172422
0.000943	2.972	1.80422171587
0.000944	2.962	1.78453243176
0.000945	2.948	1.78586001691
0.000946	2.934	1.77472364046
0.000947	2.912	1.77883557419
0.000948	2.904	1.77278989167
0.000949	2.904	1.7660079275
0.00095	2.878	1.75701906649
0.000951	2.872	1.73655290734
0.000952	2.85	1.72380393317
0.000953	2.852	1.7280324071
0.000954	2.866	1.72163991589
0.000955	2.876	1.70194712021
0.000956	2.86	1.71475945835
0.000957	2.856	1.70507008654
0.000958	2.854	1.7148422668
0.000959	2.852	1.71175231853
0.00096	2.852	1.71991162564
0.000961	2.85	1.6992645468
0.000962	2.846	1.71647429343
0.000963	2.844	1.71454483756
0.000964	2.822	1.70126893818
0.000965	2.82	1.68511127229
0.000966	2.822	1.69891612506
0.000967	2.822	1.69656004904
0.000968	2.824	1.71494139842
0.000969	2.802	1.71778811266
0.00097	2.794	1.73538583606
0.000971	2.77	1.74731222167
0.000972	2.746	1.72785531802
0.000973	2.734	1.72720699396
0.000974	2.734	1.72488956168
0.000975	2.722	1.71018010747
0.000976	2.692	1.70444595104
0.000977	2.676	1.69558957298
0.000978	2.676	1.69086486746
0.000979	2.678	1.68354269325
0.00098	2.662	1.68278222002
0.000981	2.676	1.67541755989
0.000982	2.68	1.68095211116
0.000983	2.664	1.66586434022
0.000984	2.666	1.66206016738
0.000985	2.66	1.67463428843
0.000986	2.644	1.66891102219
0.000987	2.64	1.66685332288
0.000988	2.656	1.66182550227
0.000989	2.648	1.67693052927
0.00099	2.632	1.6818370908
0.000991	2.64	1.67642476718
0.000992	2.632	1.66990299119
0.000993	2.618	1.6468381827
0.000994	2.626	1.63160166707
0.000995	2.616	1.62497507673
0.000996	2.618	1.63587163311
0.000997	2.612	1.64361065949
0.000998	2.618	1.63464858609
0.000999	2.622	1.63680053763
0.001	2.616	1.63723669639
0.001001	2.614	1.63125840994
0.001002	2.608	1.63289191314
0.001003	2.596	1.62258559096
0.001004	2.6	1.61987653851
0.001005	2.592	1.60796019851
0.001006	2.564	1.61428126422
0.001007	2.564	1.61428126422
0.001008	2.562	1.62177557017
0.001009	2.542	1.60631130233
0.00101	2.56	1.61195533437
0.001011	2.55	1.61725075359
0.001012	2.54	1.61381535499
0.001013	2.546	1.61489442379
0.001014	2.524	1.60044493813
0.001015	2.486	1.598062577
0.001016	2.492	1.59810387647
0.001017	2.464	1.56866312508
0.001018	2.464	1.5851510969
0.001019	2.446	1.57451071765
0.00102	2.444	1.56807652874
0.001021	2.434	1.5702369248
0.001022	2.426	1.56477602231
0.001023	2.424	1.58626101257
0.001024	2.418	1.58848229452
0.001025	2.412	1.58942002001
0.001026	2.4	1.58492902049
0.001027	2.398	1.58984150153
0.001028	2.376	1.58196839412
0.001029	2.364	1.56828058714
0.00103	2.36	1.56153770368
0.001031	2.366	1.55821821322
0.001032	2.358	1.55107575573
0.001033	2.364	1.55290179986
0.001034	2.358	1.55236464788
0.001035	2.34	1.54285449735
0.001036	2.338	1.54005064852
0.001037	2.33	1.55983973536
0.001038	2.326	1.55425995252
0.001039	2.316	1.55053023189
0.00104	2.282	1.53573304972
0.001041	2.276	1.54913653369
0.001042	2.278	1.55971664093
0.001043	2.286	1.56083439224
0.001044	2.29	1.5652156401
0.001045	2.28	1.57149610245
0.001046	2.278	1.55971664093
0.001047	2.26	1.54415025176
0.001048	2.26	1.54025971836
0.001049	2.242	1.538647458
0.00105	2.238	1.52884139138
0.001051	2.226	1.52804581083
0.001052	2.22	1.52695775973
0.001053	2.206	1.52301149044
0.001054	2.208	1.53125308163
0.001055	2.214	1.54019609141
0.001056	2.206	1.53868905241
0.001057	2.214	1.54796769992
0.001058	2.204	1.54608667286
0.001059	2.188	1.53904385902
0.00106	2.176	1.53786345298
0.001061	2.16	1.52656477098
0.001062	2.158	1.52873673338
0.001063	2.136	1.51046482912
0.001064	2.13	1.52744885348
0.001065	2.132	1.52137306404
0.001066	2.138	1.51754934022
0.001067	2.144	1.51104731891
0.001068	2.148	1.5119841269
0.001069	2.154	1.51996184163
0.00107	2.15	1.51772856598
0.001071	2.144	1.52159915878
0.001072	2.146	1.53384614613
0.001073	2.132	1.53054761442
0.001074	2.13	1.52744885348
0.001075	2.122	1.5189193527
0.001076	2.112	1.50978673991
0.001077	2.096	1.51881006054
0.001078	2.082	1.52422964149
0.001079	2.068	1.52294976936
0.00108	2.062	1.5277944888
0.001081	2.048	1.52764393757
0.001082	2.052	1.53274133499
0.001083	2.04	1.52
0.001084	2.05	1.52299047929
0.001085	2.048	1.50655102801
0.001086	2.05	1.51641023473
0.001087	2.058	1.51744390341
0.001088	2.038	1.51807641441
0.001089	2.026	1.50908051475
0.00109	2.01	1.5066187308
0.001091	2.008	1.5033083516
0.001092	2.008	1.50064519457
0.001093	2.008	1.48456592983
0.001094	2.002	1.46901191282
0.001095	1.998	1.46628646587
0.001096	2.006	1.46627555391
0.001097	1.986	1.45801371736
0.001098	1.974	1.43712351592
0.001099	1.958	1.42135006244
0.0011	1.968	1.41808885476
0.001101	1.954	1.41699823571
0.001102	1.94	1.39728307798
0.001103	1.936	1.3928043653
0.001104	1.94	1.39010790948
0.001105	1.942	1.39665171034
0.001106	1.932	1.39691660453
0.001107	1.932	1.39691660453
0.001108	1.918	1.39544831506
0.001109	1.918	1.39257890261
0.00111	1.908	1.39554147197
0.001111	1.914	1.3894617663
0.001112	1.896	1.39182757553
0.001113	1.894	1.40383902211
0.001114	1.906	1.39898677621
0.001115	1.9	1.40071410359
0.001116	1.9	1.3949910394
0.001117	1.902	1.39871226491
0.001118	1.908	1.40979998581
0.001119	1.902	1.42140634584
0.00112	1.894	1.41236114362
0.001121	1.884	1.4009082768
0.001122	1.886	1.3931991961
0.001123	1.888	1.39407890738
0.001124	1.9	1.39212068442
0.001125	1.88	1.37171425596
0.001126	1.876	1.36989926637
0.001127	1.866	1.35795581666
0.001128	1.844	1.3533898182
0.001129	1.848	1.35236681414
0.00113	1.854	1.36113335129
0.001131	1.836	1.3568728754
0.001132	1.84	1.35144367252
0.001133	1.838	1.34005820769
0.001134	1.838	1.33557328515
0.001135	1.822	1.33653133147
0.001136	1.82	1.34595690867
0.001137	1.814	1.34439726272
0.001138	1.802	1.32619606394
0.001139	1.796	1.32302078593
0.00114	1.784	1.31959993938
0.001141	1.792	1.32390936246
0.001142	1.79	1.33187837283
0.001143	1.796	1.32604072336
0.001144	1.784	1.32715635854
0.001145	1.802	1.32317648105
0.001146	1.786	1.32219665708
0.001147	1.774	1.32624432138
0.001148	1.774	1.32473544529
0.001149	1.76	1.30935098427
0.00115	1.764	1.31007786028
0.001151	1.752	1.28627213295
0.001152	1.754	1.27964213747
0.001153	1.764	1.29317593544
0.001154	1.758	1.29129237588
0.001155	1.756	1.29014107756
0.001156	1.75	1.29286503549
0.001157	1.756	1.29786902267
0.001158	1.736	1.27996249945
0.001159	1.75	1.29595524614
0.00116	1.74	1.29938446966
0.001161	1.74	1.3070577646
0.001162	1.734	1.29739893633
0.001163	1.724	1.29916280735
0.001164	1.704	1.28700582749
0.001165	1.694	1.26978895884
0.001166	1.684	1.26812617669
0.001167	1.682	1.26209191424
0.001168	1.688	1.25962534112
0.001169	1.672	1.24274534801
0.00117	1.658	1.23330288251
0.001171	1.646	1.23153725076
0.001172	1.656	1.24002580618
0.001173	1.642	1.23200487012
0.001174	1.646	1.23153725076
0.001175	1.638	1.23893341225
0.001176	1.634	1.2506174475
0.001177	1.632	1.2363559358
0.001178	1.63	1.23008129813
0.001179	1.618	1.22314185604
0.00118	1.622	1.21454353565
0.001181	1.616	1.21183497226
0.001182	1.614	1.22678604492
0.001183	1.614	1.22515468411
0.001184	1.604	1.22767422389
0.001185	1.596	1.23482144458
0.001186	1.594	1.22521998025
0.001187	1.596	1.22995284462
0.001188	1.59	1.23203084377
0.001189	1.582	1.22444926396
0.00119	1.582	1.22771169254
0.001191	1.568	1.22367315898
0.001192	1.562	1.20089799733
0.001193	1.56	1.20266371027
0.001194	1.55	1.21140414396
0.001195	1.542	1.2215711195
0.001196	1.546	1.21814777429
0.001197	1.536	1.21190098605
0.001198	1.534	1.20865379659
0.001199	1.526	1.21380558575
0.0012	1.522	1.21717541875
0.001201	1.52	1.20731106182
0.001202	1.52	1.20565334985
0.001203	1.518	1.21230194259
0.001204	1.524	1.21054698381
0.001205	1.508	1.18740725954
0.001206	1.494	1.18066252587
0.001207	1.496	1.19079133353
0.001208	1.5	1.20747670785
0.001209	1.492	1.20080639572
0.00121	1.472	1.18372969888
0.001211	1.46	1.17320075008
0.001212	1.468	1.18193739259
0.001213	1.462	1.17497063793
0.001214	1.462	1.17667157695
0.001215	1.464	1.18012880653
0.001216	1.458	1.17823427212
0.001217	1.46	1.18169369974
0.001218	1.448	1.169314329
0.001219	1.436	1.16185369131
0.00122	1.43	1.16150764096
0.001221	1.428	1.14752603456
0.001222	1.434	1.15656560558
0.001223	1.426	1.15608131202
0.001224	1.426	1.15261615467
0.001225	1.434	1.15136614506
0.001226	1.44	1.16034477635
0.001227	1.428	1.15620759382
0.001228	1.428	1.15793609496
0.001229	1.416	1.15712747785
0.00123	1.416	1.14845287235
0.001231	1.416	1.14496462827
0.001232	1.42	1.15221525767
0.001233	1.416	1.13443554246
0.001234	1.394	1.13082447798
0.001235	1.408	1.14609598202
0.001236	1.406	1.15115767817
0.001237	1.412	1.16886953934
0.001238	1.4	1.1627553483
0.001239	1.396	1.15723117829
0.00124	1.392	1.16547672649
0.001241	1.388	1.16509913741
0.001242	1.384	1.15781863865
0.001243	1.364	1.15909619963
0.001244	1.356	1.15293711884
0.001245	1.35	1.13995613951
0.001246	1.346	1.13766603184
0.001247	1.346	1.14642226077
0.001248	1.346	1.15511211577
0.001249	1.346	1.15684225372
0.00125	1.336	1.15373480488
0.001251	1.328	1.15430325305
0.001252	1.32	1.14437756007
0.001253	1.316	1.15245130049
0.001254	1.31	1.15321290315
0.001255	1.296	1.13330666635
0.001256	1.288	1.13536602028
0.001257	1.29	1.12512221558
0.001258	1.282	1.12537815866
0.001259	1.268	1.12967960059
0.00126	1.274	1.1379472747
0.001261	1.256	1.11824147661
0.001262	1.246	1.11959099675
0.001263	1.248	1.12004285632
0.001264	1.248	1.11646585259
0.001265	1.252	1.11736117706
0.001266	1.248	1.12360847273
0.001267	1.244	1.12803546044
0.001268	1.246	1.13555449011
0.001269	1.24	1.12889326333
0.00127	1.23	1.12298708808
0.001271	1.222	1.10847462759
0.001272	1.226	1.11844713778
0.001273	1.212	1.11312892335
0.001274	1.21	1.09813478226
0.001275	1.21	1.08715224325
0.001276	1.206	1.10071067952
0.001277	1.198	1.10399094199
0.001278	1.198	1.10217784409
0.001279	1.2	1.10272390017
0.00128	1.21	1.10358506695
0.001281	1.206	1.10433871616
0.001282	1.208	1.10305756876
0.001283	1.204	1.09470726681
0.001284	1.2	1.10090871556
0.001285	1.202	1.09963448473
0.001286	1.204	1.10017453161
0.001287	1.2	1.09178752512
0.001288	1.194	1.0827575906
0.001289	1.186	1.07489720439
0.00129	1.168	1.0713430823
0.001291	1.186	1.08600368324
0.001292	1.188	1.0810439399
0.001293	1.19	1.09265731133
0.001294	1.184	1.07431094195
0.001295	1.18	1.06564534438
0.001296	1.178	1.07810760131
0.001297	1.166	1.07445055726
0.001298	1.164	1.06635078656
0.001299	1.174	1.08799080878
0.0013	1.19	1.10177130113
0.001301	1.186	1.09699772106
0.001302	1.178	1.09832417801
0.001303	1.178	1.08734355197
0.001304	1.172	1.07443752727
0.001305	1.176	1.08306232508
0.001306	1.166	1.07258752557
0.001307	1.158	1.05310778176
0.001308	1.152	1.04732802884
0.001309	1.144	1.05036374652
0.00131	1.14	1.04709120902
0.001311	1.14	1.05280577506
0.001312	1.128	1.04096877955
0.001313	1.124	1.03760493445
0.001314	1.138	1.03487004015
0.001315	1.134	1.03925165384
0.001316	1.126	1.0325328082
0.001317	1.11	1.01680873324
0.001318	1.102	1.02156546535
0.001319	1.108	1.03360340557
0.00132	1.112	1.04664033937
0.001321	1.102	1.03710944456
0.001322	1.084	1.02807781807
0.001323	1.09	1.02269252466
0.001324	1.088	1.02579530122
0.001325	1.078	1.01188734551
0.001326	1.07	1.00652868812
0.001327	1.062	1.0070531267
0.001328	1.06	1.01803732741
0.001329	1.06	1.00419121685
0.00133	1.058	1.01125466624
0.001331	1.06	1.01607086367
0.001332	1.058	1.01520244287
0.001333	1.058	1.01913492728
0.001334	1.042	1.00808531385
0.001335	1.034	1.00241907404
0.001336	1.034	1.00441226595
0.001337	1.04	1.00717426496
0.001338	1.026	0.994647676316
0.001339	1.024	0.989658526968
0.00134	1.018	0.984721280363
0.001341	0.998	0.976727188113
0.001342	1.004	0.977744342863
0.001343	1.002	0.990957113098
0.001344	0.998	0.984883749485
0.001345	1.0	0.987927122818
0.001346	1.002	0.98285095513
0.001347	1.006	0.980797634581
0.001348	0.996	0.979787732113
0.001349	0.992	0.973620049095
0.00135	0.99	0.978723658649
0.001351	0.984	0.983739802997
0.001352	0.978	0.976481438636
0.001353	0.962	0.969822664202
0.001354	0.96	0.956242647031
0.001355	0.966	0.957519712591
0.001356	0.958	0.948807672819
0.001357	0.968	0.950250493291
0.001358	0.96	0.947839648886
0.001359	0.958	0.950913245254
0.00136	0.95	0.958905626222
0.001361	0.958	0.967592889598
0.001362	0.964	0.966800910219
0.001363	0.958	0.965523692097
0.001364	0.954	0.957018286137
0.001365	0.942	0.956366038711
0.001366	0.938	0.951922265734
0.001367	0.94	0.953100204596
0.001368	0.94	0.946784030284
0.001369	0.93	0.942920993509
0.00137	0.928	0.943830493256
0.001371	0.928	0.945947144401
0.001372	0.938	0.945598223349
0.001373	0.944	0.942795842163
0.001374	0.94	0.927577490024
0.001375	0.94	0.925418824101
0.001376	0.936	0.933757998627
0.001377	0.928	0.928878894151
0.001378	0.928	0.935315989385
0.001379	0.92	0.92822411087
0.00138	0.92	0.92822411087
0.001381	0.918	0.937697179264
0.001382	0.908	0.931416126122
0.001383	0.916	0.942838268209
0.001384	0.918	0.948301639775
0.001385	0.916	0.942838268209
0.001386	0.916	0.938586170791
0.001387	0.926	0.948959430113
0.001388	0.922	0.94441304523
0.001389	0.904	0.935298882711
0.00139	0.898	0.9335930591
0.001391	0.898	0.942123134203
0.001392	0.892	0.940391407872
0.001393	0.892	0.942515782361
0.001394	0.894	0.939555213918
0.001395	0.896	0.942965534895
0.001396	0.886	0.942870086491
0.001397	0.88	0.93680307429
0.001398	0.874	0.924188292503
0.001399	0.866	0.92953967102
0.0014	0.866	0.925226458766
0.001401	0.854	0.916888215651
0.001402	0.844	0.903141184976
0.001403	0.846	0.904590515095
0.001404	0.834	0.898022271439
0.001405	0.842	0.89500614523
0.001406	0.842	0.89500614523
0.001407	0.842	0.89500614523
0.001408	0.844	0.894239341564
0.001409	0.836	0.897275877309
0.00141	0.844	0.903141184976
0.001411	0.848	0.908237854309
0.001412	0.838	0.903192116883
0.001413	0.832	0.907621066305
0.001414	0.852	0.924173143951
0.001415	0.844	0.925021080841
0.001416	0.85	0.924932429964
0.001417	0.852	0.924173143951
0.001418	0.85	0.918422560699
0.001419	0.846	0.913391482334
0.00142	0.85	0.914056891008
0.001421	0.85	0.916242326025
0.001422	0.846	0.911199209833
0.001423	0.842	0.908314923361
0.001424	0.834	0.902465511806
0.001425	0.832	0.896535554231
0.001426	0.822	0.886744608103
0.001427	0.82	0.896437393241
0.001428	0.826	0.907592419536
0.001429	0.826	0.909793383137
0.00143	0.816	0.90892463934
0.001431	0.81	0.895488693396
0.001432	0.8	0.894427191
0.001433	0.804	0.899768859208
0.001434	0.808	0.900630889988
0.001435	0.804	0.893075584707
0.001436	0.784	0.883936649314
0.001437	0.784	0.881671140505
0.001438	0.782	0.880043180759
0.001439	0.782	0.877767623007
0.00144	0.784	0.870255135004
0.001441	0.774	0.866558711225
0.001442	0.774	0.864247649693
0.001443	0.778	0.867592070042
0.001444	0.77	0.870114934937
0.001445	0.774	0.875741971131
0.001446	0.782	0.875486150661
0.001447	0.784	0.874839413835
0.001448	0.776	0.872825297525
0.001449	0.77	0.876983466207
0.00145	0.772	0.878644410441
0.001451	0.774	0.887087368865
0.001452	0.766	0.880479414864
0.001453	0.77	0.879261053385
0.001454	0.764	0.867354598766
0.001455	0.764	0.858081581203
0.001456	0.756	0.865138139259
0.001457	0.756	0.862823272751
0.001458	0.744	0.849978823266
0.001459	0.754	0.854098354992
0.00146	0.754	0.861094652172
0.001461	0.744	0.857008751414
0.001462	0.744	0.857008751414
0.001463	0.74	0.855803715813
0.001464	0.736	0.852234709455
0.001465	0.74	0.855803715813
0.001466	0.736	0.845165072634
0.001467	0.734	0.843352832449
0.001468	0.732	0.848631840081
0.001469	0.73	0.851528038294
0.00147	0.728	0.849715246421
0.001471	0.732	0.848631840081
0.001472	0.716	0.841037454576
0.001473	0.716	0.836267899659
0.001474	0.718	0.835748766077
0.001475	0.712	0.825261170782
0.001476	0.708	0.818984737343
0.001477	0.704	0.817547552134
0.001478	0.708	0.821423155262
0.001479	0.704	0.824853926462
0.00148	0.7	0.82340755401
0.001481	0.696	0.819502287977
0.001482	0.698	0.809194661376
0.001483	0.7	0.813633824272
0.001484	0.692	0.808168299304
0.001485	0.69	0.801186619958
0.001486	0.682	0.798045111507
0.001487	0.682	0.795535040083
0.001488	0.68	0.805977667184
0.001489	0.674	0.799827481398
0.00149	0.674	0.804813021763
0.001491	0.674	0.809767867972
0.001492	0.676	0.806860582753
0.001493	0.67	0.803181175078
0.001494	0.662	0.792310545178
0.001495	0.66	0.787654746701
0.001496	0.656	0.790989254036
0.001497	0.652	0.794289619723
0.001498	0.656	0.785916026049
0.001499	0.65	0.779422863406
0.0015	0.652	0.776463778936
0.001501	0.654	0.776069584509
0.001502	0.65	0.776852624376
0.001503	0.648	0.774658634497
0.001504	0.644	0.775412148473
0.001505	0.646	0.77761430028
0.001506	0.646	0.77245323483
0.001507	0.644	0.7728285709
0.001508	0.64	0.773563184233
0.001509	0.626	0.76297051057
0.00151	0.628	0.77563909133
0.001511	0.622	0.776605433924
0.001512	0.62	0.771751255263
0.001513	0.616	0.767166214063
0.001514	0.626	0.775966494122
0.001515	0.624	0.773707955239
0.001516	0.614	0.764855541916
0.001517	0.598	0.759207481523
0.001518	0.602	0.758680433384
0.001519	0.602	0.766548106775
0.00152	0.596	0.767322617939
0.001521	0.61	0.775822144567
0.001522	0.602	0.769152780662
0.001523	0.604	0.771481691293
0.001524	0.602	0.769152780662
0.001525	0.612	0.767760379285
0.001526	0.616	0.774947740173
0.001527	0.622	0.774025839362
0.001528	0.628	0.780779098081
0.001529	0.622	0.771437618995
0.00153	0.628	0.773056272208
0.001531	0.628	0.773056272208
0.001532	0.624	0.776288606125
0.001533	0.622	0.776605433924
0.001534	0.616	0.772362609142
0.001535	0.612	0.770360954358
0.001536	0.606	0.773798423364
0.001537	0.602	0.77433584445
0.001538	0.6	0.777174369109
0.001539	0.594	0.775347663955
0.00154	0.588	0.765673559685
0.001541	0.594	0.770171409493
0.001542	0.594	0.770171409493
0.001543	0.59	0.762823701782
0.001544	0.586	0.752731027659
0.001545	0.598	0.761837252962
0.001546	0.586	0.755383346388
0.001547	0.588	0.757796806539
0.001548	0.592	0.757321596153
0.001549	0.592	0.754676089458
0.00155	0.584	0.7449456356
0.001551	0.598	0.761837252962
0.001552	0.6	0.761577310586
0.001553	0.602	0.761312025388
0.001554	0.602	0.761312025388
0.001555	0.6	0.761577310586
0.001556	0.596	0.756824946735
0.001557	0.598	0.753920420204
0.001558	0.592	0.754676089458
0.001559	0.592	0.752021276295
0.00156	0.586	0.742026953688
0.001561	0.588	0.744483713724
0.001562	0.588	0.744483713724
0.001563	0.58	0.737292343647
0.001564	0.57	0.738308878451
0.001565	0.568	0.730325954626
0.001566	0.568	0.72482825552
0.001567	0.578	0.729325715987
0.001568	0.578	0.72105200922
0.001569	0.57	0.716309988762
0.00157	0.56	0.717216843082
0.001571	0.558	0.717381349075
0.001572	0.556	0.720322150152
0.001573	0.556	0.725853979806
0.001574	0.548	0.723668432364
0.001575	0.546	0.729303777585
0.001576	0.544	0.729427172513
0.001577	0.542	0.729545063721
0.001578	0.544	0.732163916073
0.001579	0.536	0.729865741078
0.00158	0.538	0.732499829352
0.001581	0.54	0.73511903798
0.001582	0.538	0.737940376995
0.001583	0.536	0.727120347673
0.001584	0.528	0.724717876142
0.001585	0.534	0.727216611471
0.001586	0.534	0.727216611471
0.001587	0.534	0.729961642828
0.001588	0.534	0.738135488918
0.001589	0.532	0.74092914641
0.00159	0.53	0.735594997264
0.001591	0.534	0.740840063711
0.001592	0.526	0.7330238741
0.001593	0.532	0.738224897982
0.001594	0.534	0.7435348008
0.001595	0.534	0.740840063711
0.001596	0.534	0.740840063711
0.001597	0.532	0.74092914641
0.001598	0.532	0.743623560681
0.001599	0.53	0.735594997264
0.0016	0.524	0.733092081529
0.001601	0.524	0.733092081529
0.001602	0.524	0.730358815925
0.001603	0.528	0.735673840775
0.001604	0.528	0.735673840775
0.001605	0.518	0.725035171561
0.001606	0.518	0.725035171561
0.001607	0.518	0.725035171561
0.001608	0.518	0.716711936555
0.001609	0.51	0.714072825418
0.00161	0.506	0.716912825942
0.001611	0.506	0.714117637368
0.001612	0.512	0.727912082603
0.001613	0.5	0.708519583357
0.001614	0.494	0.705665643205
0.001615	0.496	0.70567981408
0.001616	0.49	0.699928567784
0.001617	0.488	0.69703371511
0.001618	0.484	0.691190277709
0.001619	0.484	0.688290636287
0.00162	0.484	0.688290636287
0.001621	0.474	0.676257347465
0.001622	0.476	0.688058137079
0.001623	0.47	0.690724257573
0.001624	0.464	0.687534726396
0.001625	0.472	0.690808222302
0.001626	0.476	0.696723761616
0.001627	0.484	0.713963584506
0.001628	0.484	0.716759373849
0.001629	0.48	0.713862731903
0.00163	0.48	0.713862731903
0.001631	0.486	0.716801227678
0.001632	0.48	0.711055553385
0.001633	0.482	0.711108993052
0.001634	0.48	0.711055553385
0.001635	0.48	0.713862731903
0.001636	0.476	0.713739448258
0.001637	0.472	0.713593721945
0.001638	0.47	0.713512438574
0.001639	0.47	0.716309988762
0.00164	0.468	0.713425539212
0.001641	0.468	0.710616633636
0.001642	0.462	0.704667297382
0.001643	0.454	0.69848693617
0.001644	0.452	0.69548256628
0.001645	0.454	0.695617711103
0.001646	0.444	0.683274469009
0.001647	0.438	0.679820564561
0.001648	0.438	0.679820564561
0.001649	0.436	0.670748835258
0.00165	0.438	0.673910973349
0.001651	0.442	0.668308312084
0.001652	0.442	0.671294272283
0.001653	0.446	0.674599140231
0.001654	0.45	0.680808343075
0.001655	0.45	0.683739716559
0.001656	0.448	0.686510014494
0.001657	0.446	0.680502755321
0.001658	0.44	0.677052435192
0.001659	0.442	0.674267009426
0.00166	0.43	0.664153596693
0.001661	0.428	0.660920570114
0.001662	0.424	0.66349378294
0.001663	0.426	0.663719820406
0.001664	0.428	0.666945275116
0.001665	0.43	0.661135387043
0.001666	0.428	0.660920570114
0.001667	0.424	0.654388263953
0.001668	0.428	0.65484043858
0.001669	0.43	0.658103335351
0.00167	0.426	0.663719820406
0.001671	0.426	0.660699629181
0.001672	0.432	0.661344085934
0.001673	0.426	0.654617445536
0.001674	0.42	0.650845603811
0.001675	0.41	0.646451854356
0.001676	0.414	0.650079995078
0.001677	0.42	0.653911308971
0.001678	0.416	0.653409519367
0.001679	0.418	0.656716072591
0.00168	0.416	0.659502843057
0.001681	0.41	0.649538297562
0.001682	0.404	0.648678656964
0.001683	0.406	0.648971493981
0.001684	0.404	0.651754555028
0.001685	0.404	0.654816004691
0.001686	0.402	0.654519671209
0.001687	0.4	0.654217089352
0.001688	0.398	0.650842530878
0.001689	0.396	0.650525941066
0.00169	0.394	0.647119772531
0.001691	0.396	0.641236305897
0.001692	0.4	0.644980619864
0.001693	0.404	0.642482684592
0.001694	0.404	0.642482684592
0.001695	0.402	0.635921378788
0.001696	0.404	0.62990792978
0.001697	0.406	0.63020948898
0.001698	0.402	0.626415197772
0.001699	0.41	0.637102817448
0.0017	0.408	0.636817085198
0.001701	0.402	0.635921378788
0.001702	0.402	0.639058682751
0.001703	0.396	0.631810098052
0.001704	0.388	0.627260711347
0.001705	0.382	0.622957462432
0.001706	0.386	0.623701851849
0.001707	0.384	0.620116118159
0.001708	0.38	0.61611687203
0.001709	0.376	0.612065355987
0.00171	0.374	0.608378171864
0.001711	0.376	0.612065355987
0.001712	0.378	0.609192908691
0.001713	0.372	0.60134515879
0.001714	0.38	0.606300255649
0.001715	0.376	0.605494838954
0.001716	0.382	0.609980327552
0.001717	0.38	0.609590026165
0.001718	0.374	0.60508181265
0.001719	0.378	0.605900982009
0.00172	0.378	0.605900982009
0.001721	0.378	0.605900982009
0.001722	0.378	0.602591071955
0.001723	0.38	0.602992537267
0.001724	0.38	0.599666574023
0.001725	0.38	0.602992537267
0.001726	0.382	0.603387106259
0.001727	0.37	0.600915967503
0.001728	0.366	0.600036665546
0.001729	0.364	0.592877727698
0.00173	0.364	0.589494698874
0.001731	0.36	0.585149553533
0.001732	0.36	0.58172158289
0.001733	0.352	0.579737871801
0.001734	0.346	0.578172984495
0.001735	0.35	0.589491306128
0.001736	0.342	0.587397650659
0.001737	0.336	0.578881680484
0.001738	0.338	0.582885923659
0.001739	0.342	0.587397650659
0.00174	0.34	0.586856030045
0.001741	0.338	0.582885923659
0.001742	0.336	0.582326368972
0.001743	0.33	0.570175411606
0.001744	0.332	0.563716240674
0.001745	0.336	0.571930065655
0.001746	0.336	0.571930065655
0.001747	0.332	0.567253029961
0.001748	0.332	0.563716240674
0.001749	0.334	0.564308426306
0.00175	0.332	0.563716240674
0.001751	0.338	0.56899560631
0.001752	0.336	0.557766976434
0.001753	0.336	0.557766976434
0.001754	0.338	0.561921702731
0.001755	0.338	0.565469716254
0.001756	0.334	0.564308426306
0.001757	0.342	0.570119285764
0.001758	0.344	0.570669781923
0.001759	0.34	0.566038867923
0.00176	0.342	0.577092713522
0.001761	0.34	0.58
0.001762	0.336	0.575416370987
0.001763	0.334	0.574842587149
0.001764	0.332	0.574261264583
0.001765	0.326	0.56896748589
0.001766	0.324	0.568352003603
0.001767	0.326	0.56896748589
0.001768	0.322	0.567728808499
0.001769	0.32	0.56709787515
0.00177	0.32	0.570613704707
0.001771	0.312	0.568028168316
0.001772	0.31	0.56382621436
0.001773	0.308	0.559585560929
0.001774	0.304	0.554602560398
0.001775	0.308	0.556
0.001776	0.304	0.554602560398
0.001777	0.308	0.556
0.001778	0.304	0.550984573287
0.001779	0.308	0.556
0.00178	0.306	0.551691943026
0.001781	0.308	0.552391165751
0.001782	0.308	0.552391165751
0.001783	0.312	0.550141799903
0.001784	0.316	0.555107196855
0.001785	0.31	0.556686626389
0.001786	0.31	0.549454274713
0.001787	0.306	0.548054741791
0.001788	0.31	0.549454274713
0.001789	0.298	0.530279171758
0.00179	0.296	0.525722360186
0.001791	0.3	0.527257053059
0.001792	0.306	0.533257911334
0.001793	0.304	0.532526055701
0.001794	0.304	0.536268589421
0.001795	0.304	0.536268589421
0.001796	0.302	0.535533378978
0.001797	0.298	0.537769467337
0.001798	0.3	0.542217668469
0.001799	0.298	0.545156858161
0.0018	0.298	0.548813265146
0.001801	0.298	0.548813265146
0.001802	0.298	0.545156858161
0.001803	0.3	0.545893762558
0.001804	0.3	0.545893762558
0.001805	0.306	0.548054741791
0.001806	0.3	0.545893762558
0.001807	0.302	0.550269025114
0.001808	0.304	0.550984573287
0.001809	0.306	0.551691943026
0.00181	0.304	0.550984573287
0.001811	0.296	0.54807298784
0.001812	0.294	0.547324401064
0.001813	0.298	0.548813265146
0.001814	0.294	0.547324401064
0.001815	0.294	0.547324401064
0.001816	0.292	0.542895938463
0.001817	0.292	0.542895938463
0.001818	0.286	0.540558969956
0.001819	0.284	0.532300666917
0.00182	0.282	0.523904571463
0.001821	0.28	0.523067873225
0.001822	0.274	0.520503602293
0.001823	0.276	0.521367432815
0.001824	0.276	0.517517149474
0.001825	0.278	0.514505587919
0.001826	0.272	0.511874984737
0.001827	0.268	0.510074504362
0.001828	0.268	0.510074504362
0.001829	0.268	0.513980544379
0.00183	0.264	0.512156226165
0.001831	0.262	0.51122988958
0.001832	0.26	0.510294032887
0.001833	0.262	0.51122988958
0.001834	0.262	0.515127168765
0.001835	0.262	0.507302670996
0.001836	0.266	0.513073094208
0.001837	0.266	0.513073094208
0.001838	0.268	0.513980544379
0.001839	0.27	0.510979451642
0.00184	0.27	0.510979451642
0.001841	0.268	0.506138321015
0.001842	0.266	0.505216785153
0.001843	0.264	0.504285633347
0.001844	0.268	0.510074504362
0.001845	0.27	0.514878626474
0.001846	0.272	0.515767389431
0.001847	0.272	0.515767389431
0.001848	0.264	0.504285633347
0.001849	0.268	0.517857123153
0.00185	0.264	0.516046509532
0.001851	0.264	0.516046509532
0.001852	0.26	0.514198405287
0.001853	0.258	0.513260167946
0.001854	0.252	0.506454341476
0.001855	0.246	0.495463419437
0.001856	0.25	0.497493718553
0.001857	0.246	0.491410215604
0.001858	0.246	0.495463419437
0.001859	0.246	0.495463419437
0.00186	0.246	0.495463419437
0.001861	0.248	0.496483635178
0.001862	0.246	0.491410215604
0.001863	0.236	0.486111098413
0.001864	0.24	0.488262224629
0.001865	0.236	0.490208119068
0.001866	0.232	0.488032785784
0.001867	0.226	0.480545523338
0.001868	0.234	0.497236362307
0.001869	0.238	0.499355584729
0.00187	0.244	0.50245795844
0.001871	0.242	0.501433943805
0.001872	0.24	0.49638694584
0.001873	0.24	0.492341345004
0.001874	0.236	0.490208119068
0.001875	0.238	0.495334230596
0.001876	0.24	0.49638694584
0.001877	0.242	0.501433943805
0.001878	0.242	0.501433943805
0.001879	0.238	0.499355584729
0.00188	0.238	0.499355584729
0.001881	0.238	0.499355584729
0.001882	0.236	0.498301113786
0.001883	0.238	0.503344812231
0.001884	0.234	0.493197729111
0.001885	0.234	0.493197729111
0.001886	0.236	0.494271180629
0.001887	0.232	0.488032785784
0.001888	0.23	0.486929152958
0.001889	0.23	0.486929152958
0.00189	0.232	0.488032785784
0.001891	0.232	0.488032785784
0.001892	0.234	0.489125750702
0.001893	0.228	0.477510209315
0.001894	0.228	0.477510209315
0.001895	0.228	0.477510209315
0.001896	0.23	0.478643917751
0.001897	0.232	0.479766609926
0.001898	0.238	0.487191953957
0.001899	0.238	0.487191953957
0.0019	0.236	0.490208119068
0.001901	0.234	0.489125750702
0.001902	0.23	0.482804308183
0.001903	0.232	0.488032785784
0.001904	0.23	0.486929152958
0.001905	0.228	0.481680391961
0.001906	0.232	0.496161264107
0.001907	0.228	0.49397975667
0.001908	0.224	0.487672020932
0.001909	0.222	0.4865346853
0.00191	0.224	0.487672020932
0.001911	0.22	0.48538644398
0.001912	0.22	0.48538644398
0.001913	0.218	0.484227219392
0.001914	0.218	0.48834004546
0.001915	0.214	0.473501847937
0.001916	0.21	0.466797600679
0.001917	0.212	0.468034186786
0.001918	0.21	0.458148447558
0.001919	0.21	0.458148447558
0.00192	0.206	0.455591922668
0.001921	0.214	0.469258990324
0.001922	0.214	0.464977418807
0.001923	0.212	0.463741307196
0.001924	0.208	0.456876350887
0.001925	0.206	0.459960867901
0.001926	0.206	0.459960867901
0.001927	0.204	0.458676356487
0.001928	0.198	0.45474828202
0.001929	0.2	0.460434577329
0.00193	0.198	0.45474828202
0.001931	0.2	0.45607017004
0.001932	0.198	0.45474828202
0.001933	0.2	0.460434577329
0.001934	0.198	0.459125255241
0.001935	0.198	0.459125255241
0.001936	0.192	0.455121961676
0.001937	0.188	0.452389212957
0.001938	0.186	0.442045246553
0.001939	0.19	0.444859528391
0.00194	0.188	0.443459130022
0.001941	0.186	0.442045246553
0.001942	0.186	0.442045246553
0.001943	0.186	0.442045246553
0.001944	0.182	0.443707110603
0.001945	0.184	0.445133687784
0.001946	0.184	0.445133687784
0.001947	0.18	0.44226688775
0.001948	0.174	0.433271277608
0.001949	0.178	0.440812885474
0.00195	0.18	0.446766158074
0.001951	0.182	0.448191923176
0.001952	0.182	0.452632301101
0.001953	0.18	0.451220566907
0.001954	0.174	0.442407052385
0.001955	0.174	0.442407052385
0.001956	0.17	0.439431450854
0.001957	0.172	0.440926297696
0.001958	0.172	0.445439109195
0.001959	0.17	0.443959457608
0.00196	0.172	0.43636681817
0.001961	0.17	0.434856298103
0.001962	0.176	0.443873855955
0.001963	0.178	0.454220210911
0.001964	0.178	0.454220210911
0.001965	0.182	0.457029539527
0.001966	0.184	0.454030835957
0.001967	0.186	0.455416293077
0.001968	0.186	0.455416293077
0.001969	0.186	0.455416293077
0.00197	0.19	0.458148447558
0.001971	0.186	0.446546750072
0.001972	0.182	0.439176502104
0.001973	0.184	0.440617748167
0.001974	0.186	0.442045246553
0.001975	0.184	0.43144408676
0.001976	0.186	0.437497428564
0.001977	0.184	0.436055042397
0.001978	0.182	0.434598665437
0.001979	0.176	0.430144161881
0.00198	0.17	0.42083250825
0.001981	0.166	0.41766493748
0.001982	0.164	0.416057688308
0.001983	0.158	0.406246230752
0.001984	0.158	0.406246230752
0.001985	0.164	0.401377627677
0.001986	0.162	0.39969488363
0.001987	0.164	0.416057688308
0.001988	0.168	0.424
0.001989	0.166	0.422426324937
0.00199	0.162	0.419232632318
0.001991	0.168	0.42869103093
0.001992	0.168	0.42869103093
0.001993	0.17	0.425558456619
0.001994	0.168	0.424
0.001995	0.168	0.424
0.001996	0.17	0.425558456619
0.001997	0.172	0.427101861387
0.001998	0.176	0.434768904132
[truncated: 8,002 more rows]
