# Supplementary material for: The Influence of Synaptic Size on AMPA Receptor Activation: A Monte Carlo Model
Source: PLoS One. 2015 Jun 24;10(6):e0130924. doi: 10.1371/journal.pone.0130924 (PMC4479604; doi:10.1371/journal.pone.0130924)
Supplement: S1 Dataset — This package contains the experimental data used as basis for the analysis presented in the paper. (ZIP) [file pone.0130924.s001.zip › S1 Simulation data/test/1774_10236_107_210.csv]

time	AMPA.O.mean	AMPA.O.stdev
0.0	0.0	0.0
1e-06	0.0	0.0
2e-06	0.056	0.238461736973
3e-06	0.248	0.496483635178
4e-06	0.586	0.731166191779
5e-06	0.9	0.928439551075
6e-06	1.346	1.16373708371
7e-06	1.818	1.2573289148
8e-06	2.284	1.43921645349
9e-06	2.726	1.55142644041
1e-05	3.212	1.701486409
1.1e-05	3.764	1.82436399877
1.2e-05	4.244	1.94639769831
1.3e-05	4.692	2.05940185491
1.4e-05	5.112	2.11079511085
1.5e-05	5.498	2.22575739918
1.6e-05	5.876	2.28311716738
1.7e-05	6.284	2.39986332944
1.8e-05	6.668	2.47341383517
1.9e-05	6.994	2.49839228305
2e-05	7.29	2.54281340251
2.1e-05	7.594	2.58479476942
2.2e-05	7.878	2.65689969702
2.3e-05	8.114	2.7049961183
2.4e-05	8.326	2.73124953089
2.5e-05	8.602	2.76470540926
2.6e-05	8.738	2.82442135667
2.7e-05	8.932	2.90918820292
2.8e-05	9.148	2.9533194883
2.9e-05	9.35	2.94949148159
3e-05	9.534	2.98141644189
3.1e-05	9.686	2.99456240543
3.2e-05	9.836	3.04911528152
3.3e-05	10.0	3.08350449975
3.4e-05	10.118	3.10226949184
3.5e-05	10.248	3.12257842175
3.6e-05	10.342	3.10113463107
3.7e-05	10.406	3.13323538854
3.8e-05	10.49	3.15307786139
3.9e-05	10.544	3.13561222092
4e-05	10.622	3.13992292899
4.1e-05	10.644	3.11917681448
4.2e-05	10.66	3.09974192474
4.3e-05	10.718	3.13025174706
4.4e-05	10.756	3.13440010209
4.5e-05	10.802	3.15638970978
4.6e-05	10.85	3.15079355084
4.7e-05	10.834	3.17654592285
4.8e-05	10.866	3.17049586027
4.9e-05	10.906	3.1287639732
5e-05	10.902	3.13694054773
5.1e-05	10.872	3.15208121723
5.2e-05	10.906	3.17886206055
5.3e-05	10.926	3.19507808981
5.4e-05	10.952	3.18146129947
5.5e-05	10.942	3.16648638083
5.6e-05	10.928	3.20043996975
5.7e-05	10.942	3.21972607531
5.8e-05	10.966	3.22999133126
5.9e-05	10.952	3.23012321746
6e-05	10.934	3.2387719895
6.1e-05	10.914	3.18537344749
6.2e-05	10.9	3.17584634389
6.3e-05	10.936	3.15339563011
6.4e-05	10.964	3.1746974659
6.5e-05	10.96	3.1759093186
6.6e-05	10.92	3.19023510105
6.7e-05	10.874	3.18278557242
6.8e-05	10.84	3.17653899708
6.9e-05	10.794	3.17546280092
7e-05	10.806	3.17117706853
7.1e-05	10.82	3.19180199887
7.2e-05	10.794	3.1880345042
7.3e-05	10.794	3.18175486171
7.4e-05	10.746	3.15428026656
7.5e-05	10.76	3.16644911533
7.6e-05	10.786	3.14645896207
7.7e-05	10.754	3.11536257922
7.8e-05	10.732	3.133716005
7.9e-05	10.668	3.15749520981
8e-05	10.65	3.14825348408
8.1e-05	10.62	3.16347909745
8.2e-05	10.606	3.1532148674
8.3e-05	10.572	3.14655621275
8.4e-05	10.564	3.13718090011
8.5e-05	10.512	3.10384535697
8.6e-05	10.516	3.12181741939
8.7e-05	10.486	3.11798075684
8.8e-05	10.474	3.11726226038
8.9e-05	10.466	3.11654359828
9e-05	10.404	3.107536645
9.1e-05	10.348	3.10272396452
9.2e-05	10.362	3.1162406839
9.3e-05	10.298	3.12172964877
9.4e-05	10.288	3.10822393016
9.5e-05	10.26	3.1087618114
9.6e-05	10.232	3.12956482598
9.7e-05	10.21	3.08834907353
9.8e-05	10.166	3.09361342123
9.9e-05	10.166	3.06829659583
0.0001	10.094	3.06808800395
0.000101	10.08	3.124996
0.000102	10.082	3.1482179086
0.000103	10.088	3.16042022522
0.000104	10.072	3.14496677248
0.000105	10.078	3.09837312149
0.000106	10.046	3.09319963792
0.000107	10.042	3.09519563194
0.000108	10.044	3.08837562482
0.000109	9.972	3.10406443232
0.00011	9.93	3.07523982805
0.000111	9.864	3.05442367723
0.000112	9.848	3.06086523715
0.000113	9.796	3.03552038372
0.000114	9.732	3.01996291368
0.000115	9.722	3.01342263879
0.000116	9.73	3.01348635305
0.000117	9.688	2.98239098711
0.000118	9.648	2.98330286763
0.000119	9.628	2.97617472605
0.00012	9.588	2.98433510183
0.000121	9.564	2.94650708467
0.000122	9.504	2.90206547135
0.000123	9.512	2.89859552197
0.000124	9.486	2.903412475
0.000125	9.454	2.90790027339
0.000126	9.45	2.89611809151
0.000127	9.452	2.89960273141
0.000128	9.394	2.87450239172
0.000129	9.392	2.91107128047
0.00013	9.42	2.87812438925
0.000131	9.386	2.93206480147
0.000132	9.364	2.92361146529
0.000133	9.322	2.96214719418
0.000134	9.304	2.96640927722
0.000135	9.286	2.92578263034
0.000136	9.278	2.9197116296
0.000137	9.258	2.93452483377
0.000138	9.228	2.91753594665
0.000139	9.172	2.8959309384
0.00014	9.142	2.87642764554
0.000141	9.108	2.91416128586
0.000142	9.102	2.91403431689
0.000143	9.072	2.90151960186
0.000144	9.064	2.9120274724
0.000145	9.034	2.87903525508
0.000146	8.984	2.84178535432
0.000147	8.938	2.85414715808
0.000148	8.896	2.83075678927
0.000149	8.886	2.8441174378
0.00015	8.866	2.82348083046
0.000151	8.844	2.80136823713
0.000152	8.8	2.79069883721
0.000153	8.772	2.78424424216
0.000154	8.74	2.78646729749
0.000155	8.688	2.79618597379
0.000156	8.65	2.80419328863
0.000157	8.626	2.78174837108
0.000158	8.602	2.76325822174
0.000159	8.602	2.75891210444
0.00016	8.578	2.71880782697
0.000161	8.542	2.75104271141
0.000162	8.52	2.73598245608
0.000163	8.476	2.70211472739
0.000164	8.446	2.70094131739
0.000165	8.458	2.71813097551
0.000166	8.422	2.7618682083
0.000167	8.434	2.78381824119
0.000168	8.42	2.75673720184
0.000169	8.418	2.78339289357
0.00017	8.404	2.7641968092
0.000171	8.404	2.74750505004
0.000172	8.406	2.71462041545
0.000173	8.36	2.72293958802
0.000174	8.342	2.73734104561
0.000175	8.296	2.72917276844
0.000176	8.272	2.725805569
0.000177	8.262	2.74396720097
0.000178	8.248	2.74125810532
0.000179	8.234	2.74285325893
0.00018	8.232	2.7463022412
0.000181	8.224	2.74113553113
0.000182	8.214	2.74594318951
0.000183	8.19	2.73676816702
0.000184	8.17	2.74829037767
0.000185	8.124	2.75111322922
0.000186	8.102	2.73853902656
0.000187	8.08	2.76434440691
0.000188	8.09	2.75279857599
0.000189	8.106	2.73326983666
0.00019	8.102	2.71948450998
0.000191	8.092	2.69509480353
0.000192	8.08	2.67536913341
0.000193	8.036	2.67408002872
0.000194	8.028	2.69577743888
0.000195	7.998	2.71182521561
0.000196	7.976	2.73485356098
0.000197	7.946	2.72600146735
0.000198	7.95	2.73194070214
0.000199	7.916	2.72414096552
0.0002	7.892	2.71814937044
0.000201	7.858	2.6880915163
0.000202	7.836	2.68050443014
0.000203	7.806	2.65412207707
0.000204	7.8	2.66007518691
0.000205	7.766	2.66519117513
0.000206	7.738	2.68725808214
0.000207	7.744	2.66729525925
0.000208	7.7	2.67469624444
0.000209	7.684	2.67584453958
0.00021	7.686	2.68093341954
0.000211	7.66	2.66165362134
0.000212	7.65	2.64792371491
0.000213	7.646	2.6571947614
0.000214	7.612	2.64980301155
0.000215	7.598	2.63370385579
0.000216	7.582	2.60062992369
0.000217	7.57	2.6330780467
0.000218	7.534	2.64968752875
0.000219	7.516	2.66190608399
0.00022	7.506	2.68662688143
0.000221	7.51	2.6984995831
0.000222	7.504	2.68066857332
0.000223	7.484	2.6506120048
0.000224	7.474	2.66633156228
0.000225	7.45	2.67198428139
0.000226	7.448	2.70098056268
0.000227	7.414	2.69788880423
0.000228	7.394	2.69643542478
0.000229	7.408	2.70509445306
0.00023	7.392	2.6933874582
0.000231	7.37	2.64293397572
0.000232	7.354	2.6662115445
0.000233	7.32	2.66563313305
0.000234	7.31	2.68065290554
0.000235	7.304	2.67723439392
0.000236	7.302	2.68901394567
0.000237	7.284	2.69876712593
0.000238	7.268	2.70114346157
0.000239	7.254	2.71615242577
0.00024	7.214	2.7114947907
0.000241	7.206	2.69880788497
0.000242	7.15	2.66673958234
0.000243	7.17	2.66028193995
0.000244	7.12	2.67985074211
0.000245	7.108	2.67886841782
0.000246	7.09	2.66868881663
0.000247	7.086	2.67779834939
0.000248	7.058	2.68079018202
0.000249	7.04	2.6416661409
0.00025	7.04	2.61885471151
0.000251	7.012	2.61531183609
0.000252	6.992	2.61914795306
0.000253	6.972	2.63347982715
0.000254	6.946	2.63497324465
0.000255	6.922	2.6015218623
0.000256	6.878	2.62813926572
0.000257	6.882	2.61535389575
0.000258	6.874	2.58265832041
0.000259	6.864	2.57866321958
0.00026	6.822	2.57571659932
0.000261	6.82	2.52737017471
0.000262	6.804	2.53250547877
0.000263	6.782	2.5271477994
0.000264	6.744	2.50967408243
0.000265	6.714	2.52669824079
0.000266	6.728	2.51833595852
0.000267	6.72	2.51189171741
0.000268	6.736	2.51043900543
0.000269	6.734	2.52333985028
0.00027	6.73	2.51656511936
0.000271	6.68	2.51666445916
0.000272	6.668	2.50794258307
0.000273	6.64	2.49927989629
0.000274	6.628	2.5095051305
0.000275	6.63	2.51019919528
0.000276	6.612	2.51186305359
0.000277	6.594	2.50702293567
0.000278	6.59	2.48714695987
0.000279	6.546	2.47383993015
0.00028	6.516	2.4774470731
0.000281	6.492	2.44988489526
0.000282	6.45	2.47295369953
0.000283	6.442	2.46954165788
0.000284	6.442	2.49371931059
0.000285	6.432	2.51423467481
0.000286	6.41	2.50477543904
0.000287	6.372	2.49351478841
0.000288	6.352	2.50361658406
0.000289	6.326	2.51470157275
0.00029	6.32	2.52697447553
0.000291	6.288	2.51893945938
0.000292	6.272	2.48958149093
0.000293	6.27	2.45786492713
0.000294	6.242	2.43216693506
0.000295	6.248	2.41712556563
0.000296	6.244	2.4167051951
0.000297	6.216	2.39109681945
0.000298	6.176	2.38265062483
0.000299	6.154	2.38543161713
0.0003	6.11	2.3845125288
0.000301	6.092	2.38820769616
0.000302	6.084	2.3573171191
0.000303	6.08	2.36845941489
0.000304	6.068	2.35018637559
0.000305	6.058	2.33294577734
0.000306	6.046	2.30214769292
0.000307	6.032	2.30195047731
0.000308	6.024	2.28285435365
0.000309	6.0	2.30390972045
0.00031	6.016	2.32287408182
0.000311	6.016	2.34515329989
0.000312	5.996	2.33323466458
0.000313	5.976	2.32710635769
0.000314	5.962	2.29620469471
0.000315	5.95	2.30466917366
0.000316	5.934	2.3163859782
0.000317	5.942	2.31487278268
0.000318	5.922	2.28208588795
0.000319	5.89	2.28777184177
0.00032	5.892	2.30658535502
0.000321	5.872	2.28289640588
0.000322	5.864	2.28855937218
0.000323	5.848	2.27176055076
0.000324	5.832	2.25472304286
0.000325	5.824	2.26650038606
0.000326	5.834	2.28614172789
0.000327	5.822	2.26413692165
0.000328	5.822	2.27559135171
0.000329	5.788	2.26076447247
0.00033	5.754	2.25776083764
0.000331	5.736	2.25350926335
0.000332	5.702	2.25769705674
0.000333	5.692	2.25591134578
0.000334	5.698	2.27920951209
0.000335	5.676	2.28626857565
0.000336	5.64	2.25175487121
0.000337	5.626	2.23564845179
0.000338	5.61	2.22303846121
0.000339	5.588	2.20777172733
0.00034	5.562	2.19867141702
0.000341	5.538	2.20466686826
0.000342	5.5	2.21675438423
0.000343	5.47	2.21564888915
0.000344	5.46	2.21368471106
0.000345	5.47	2.20750990938
0.000346	5.47	2.18657266058
0.000347	5.446	2.20070079747
0.000348	5.422	2.18538692226
0.000349	5.38	2.18714425679
0.00035	5.338	2.17801652886
0.000351	5.322	2.16940452659
0.000352	5.328	2.15323384703
0.000353	5.328	2.1495152942
0.000354	5.324	2.16680040613
0.000355	5.304	2.16877476931
0.000356	5.3	2.190433747
0.000357	5.306	2.20371595266
0.000358	5.308	2.22106641053
0.000359	5.32	2.22117086241
0.00036	5.288	2.20840575982
0.000361	5.272	2.19408659811
0.000362	5.256	2.1841391897
0.000363	5.25	2.15951383418
0.000364	5.23	2.14967439395
0.000365	5.21	2.16192044257
0.000366	5.184	2.14619290838
0.000367	5.17	2.15710454081
0.000368	5.156	2.17339918101
0.000369	5.148	2.17027555854
0.00037	5.16	2.18412453857
0.000371	5.162	2.20539248208
0.000372	5.134	2.18724575665
0.000373	5.12	2.18210907152
0.000374	5.114	2.19294413974
0.000375	5.106	2.18878139612
0.000376	5.092	2.20806159334
0.000377	5.082	2.22334792599
0.000378	5.072	2.24294806003
0.000379	5.056	2.23715533658
0.00038	5.034	2.22998744391
0.000381	5.008	2.22978384603
0.000382	5.002	2.2004535896
0.000383	5.024	2.1871040213
0.000384	5.004	2.20090526829
0.000385	4.978	2.18117307887
0.000386	4.948	2.15714997161
0.000387	4.922	2.16238664443
0.000388	4.904	2.15471204573
0.000389	4.908	2.14837985468
0.00039	4.888	2.13809634956
0.000391	4.862	2.14358484787
0.000392	4.862	2.13517118752
0.000393	4.858	2.16005462894
0.000394	4.844	2.16971518868
0.000395	4.816	2.18772575978
0.000396	4.792	2.19014520067
0.000397	4.8	2.18449078735
0.000398	4.784	2.18113365019
0.000399	4.758	2.1483565812
0.0004	4.748	2.14953390297
0.000401	4.734	2.11453162663
0.000402	4.714	2.11097228783
0.000403	4.698	2.11726143875
0.000404	4.674	2.11653584898
0.000405	4.676	2.09261176524
0.000406	4.69	2.09807054219
0.000407	4.65	2.0850659462
0.000408	4.648	2.09286788881
0.000409	4.65	2.07062792408
0.00041	4.634	2.03175884396
0.000411	4.606	2.02848810694
0.000412	4.612	2.05559139909
0.000413	4.626	2.05478076689
0.000414	4.614	2.04768259259
0.000415	4.606	2.06851734341
0.000416	4.574	2.04169635353
0.000417	4.584	2.04717952315
0.000418	4.558	2.042213505
0.000419	4.542	2.06983960731
0.00042	4.514	2.06925203878
0.000421	4.5	2.07894203863
0.000422	4.502	2.09618606044
0.000423	4.502	2.09904645018
0.000424	4.476	2.07591521985
0.000425	4.48	2.06823596333
0.000426	4.466	2.07673878954
0.000427	4.452	2.07067525218
0.000428	4.418	2.06767405555
0.000429	4.394	2.06755024123
0.00043	4.372	2.07306922219
0.000431	4.344	2.05174657304
0.000432	4.328	2.03676606413
0.000433	4.302	2.00169827896
0.000434	4.278	2.0190879129
0.000435	4.25	2.01183995387
0.000436	4.242	1.99384954297
0.000437	4.228	1.98393951521
0.000438	4.21	2.0094526618
0.000439	4.188	1.97804347778
0.00044	4.2	1.98796378237
0.000441	4.206	1.9737183183
0.000442	4.214	1.97083840028
0.000443	4.25	1.98380946666
0.000444	4.216	1.98528184397
0.000445	4.206	1.98079882876
0.000446	4.192	1.99978398833
0.000447	4.152	1.98012524856
0.000448	4.148	1.98244697281
0.000449	4.152	1.97304232088
0.00045	4.122	1.94913211456
0.000451	4.106	1.95416580668
0.000452	4.102	1.93483746087
0.000453	4.122	1.95015794232
0.000454	4.12	1.93948446758
0.000455	4.1	1.92821160664
0.000456	4.084	1.94137683101
0.000457	4.07	1.9341923379
0.000458	4.058	1.93768831343
0.000459	4.052	1.9383745768
0.00046	4.05	1.95742177366
0.000461	4.032	1.9623903791
0.000462	4.008	1.97381255442
0.000463	4.012	1.96566935165
0.000464	4.008	1.97482556192
0.000465	3.978	1.96710853793
0.000466	3.952	1.97324504307
0.000467	3.956	1.97941001311
0.000468	3.964	1.94697303525
0.000469	3.95	1.94306458977
0.00047	3.946	1.93986700575
0.000471	3.95	1.93584606826
0.000472	3.948	1.93630989255
0.000473	3.904	1.91801564123
0.000474	3.9	1.9031552748
0.000475	3.884	1.90959262671
0.000476	3.876	1.89753102741
0.000477	3.852	1.90528108163
0.000478	3.854	1.90805765112
0.000479	3.838	1.90151413353
0.00048	3.816	1.87886774415
0.000481	3.81	1.84875633873
0.000482	3.794	1.84161993908
0.000483	3.794	1.8361819082
0.000484	3.78	1.82307432652
0.000485	3.772	1.81108144488
0.000486	3.76	1.78504901893
0.000487	3.76	1.8039955654
0.000488	3.74	1.82109856955
0.000489	3.718	1.82605476369
0.00049	3.694	1.84075093372
0.000491	3.684	1.8055868852
0.000492	3.652	1.8140826883
0.000493	3.646	1.82775381274
0.000494	3.66	1.81118745579
0.000495	3.624	1.82499972603
0.000496	3.624	1.83156326672
0.000497	3.618	1.82100961008
0.000498	3.596	1.82778116852
0.000499	3.604	1.82515314426
0.0005	3.576	1.84288469525
0.000501	3.572	1.81461180422
0.000502	3.562	1.80392793648
0.000503	3.546	1.80994033051
0.000504	3.556	1.7896547153
0.000505	3.544	1.79110692031
0.000506	3.554	1.81743885729
0.000507	3.546	1.82534489892
0.000508	3.528	1.81472201728
0.000509	3.514	1.82038567342
0.00051	3.516	1.83350593127
0.000511	3.54	1.83749829932
0.000512	3.526	1.84318311624
0.000513	3.526	1.84643548493
0.000514	3.488	1.82369295661
0.000515	3.5	1.82153781185
0.000516	3.482	1.83239624536
0.000517	3.48	1.84651022201
0.000518	3.482	1.84002065206
0.000519	3.472	1.85289395271
0.00052	3.452	1.84816016622
0.000521	3.43	1.8485399644
0.000522	3.4	1.83847763109
0.000523	3.4	1.84607692147
0.000524	3.38	1.82417104461
0.000525	3.35	1.80762274825
0.000526	3.336	1.80529886722
0.000527	3.306	1.77998988761
0.000528	3.292	1.77953252288
0.000529	3.292	1.77503126733
0.00053	3.286	1.76527731532
0.000531	3.278	1.78457726087
0.000532	3.254	1.81369346914
0.000533	3.244	1.78898406924
0.000534	3.246	1.79261931263
0.000535	3.24	1.78840711249
0.000536	3.24	1.77268158449
0.000537	3.23	1.78244214492
0.000538	3.218	1.77608445745
0.000539	3.218	1.78282809042
0.00054	3.208	1.78009437952
0.000541	3.178	1.75906679805
0.000542	3.182	1.77337982395
0.000543	3.196	1.77920881293
0.000544	3.21	1.77817321991
0.000545	3.202	1.77121314358
0.000546	3.202	1.76442511884
0.000547	3.216	1.77801687281
0.000548	3.196	1.77695920043
0.000549	3.2	1.75954539583
0.00055	3.176	1.76437637708
0.000551	3.164	1.75530738049
0.000552	3.178	1.7430765904
0.000553	3.146	1.72762380164
0.000554	3.118	1.74472805904
0.000555	3.112	1.74455037187
0.000556	3.114	1.74728475069
0.000557	3.104	1.74504555814
0.000558	3.092	1.73076168203
0.000559	3.076	1.73269270213
0.00056	3.072	1.7259246797
0.000561	3.074	1.71945456468
0.000562	3.06	1.71941850636
0.000563	3.038	1.72526983397
0.000564	3.03	1.71496355646
0.000565	3.042	1.72285692964
0.000566	3.036	1.72241226192
0.000567	3.032	1.710840729
0.000568	3.02	1.70634111478
0.000569	3.024	1.7214598456
0.00057	3.022	1.7174155001
0.000571	3.018	1.69754999926
0.000572	3.03	1.6902958321
0.000573	3.024	1.68624553372
0.000574	3.016	1.70168857315
0.000575	2.996	1.68878180947
0.000576	2.99	1.68223066195
0.000577	2.97	1.69266062753
0.000578	2.942	1.69783273617
0.000579	2.94	1.69835214252
0.00058	2.946	1.70618990737
0.000581	2.938	1.70357154238
0.000582	2.92	1.70340834799
0.000583	2.918	1.72489883761
0.000584	2.898	1.71219040997
0.000585	2.894	1.70140059951
0.000586	2.91	1.69407792029
0.000587	2.866	1.67810726713
0.000588	2.86	1.67343957166
0.000589	2.86	1.67343957166
0.00059	2.836	1.66286018655
0.000591	2.848	1.67597613348
0.000592	2.836	1.66886308606
0.000593	2.828	1.66805755296
0.000594	2.814	1.6707495324
0.000595	2.786	1.67218539642
0.000596	2.752	1.65363115597
0.000597	2.762	1.66293595788
0.000598	2.754	1.68091760655
0.000599	2.754	1.666578531
0.0006	2.728	1.65590337882
0.000601	2.708	1.6293360611
0.000602	2.714	1.63346380431
0.000603	2.714	1.61746839227
0.000604	2.684	1.62485199326
0.000605	2.7	1.6303373884
0.000606	2.694	1.64692562066
0.000607	2.692	1.64837374403
0.000608	2.692	1.63741747884
0.000609	2.684	1.64564394691
0.00061	2.676	1.64651875179
0.000611	2.66	1.65662307119
0.000612	2.66	1.65299727767
0.000613	2.67	1.65199878935
0.000614	2.658	1.63126821829
0.000615	2.644	1.61408302141
0.000616	2.642	1.6105390402
0.000617	2.646	1.58008987086
0.000618	2.632	1.57625378667
0.000619	2.634	1.56206401917
0.00062	2.626	1.53952070464
0.000621	2.622	1.54632338144
0.000622	2.624	1.55390604607
0.000623	2.64	1.56920361967
0.000624	2.62	1.5593588426
0.000625	2.608	1.55895349514
0.000626	2.59	1.55109638643
0.000627	2.576	1.55570691327
0.000628	2.576	1.56595785384
0.000629	2.564	1.56521691787
0.00063	2.566	1.56896271466
0.000631	2.564	1.56521691787
0.000632	2.556	1.57317004802
0.000633	2.564	1.56904556977
0.000634	2.554	1.56431582489
0.000635	2.544	1.56590676606
0.000636	2.518	1.56897291245
0.000637	2.498	1.54854641519
0.000638	2.464	1.54035839985
0.000639	2.472	1.53271523774
0.00064	2.476	1.527554909
0.000641	2.456	1.52317563006
0.000642	2.446	1.52154000933
0.000643	2.436	1.51983683335
0.000644	2.4	1.51525575399
0.000645	2.422	1.52575096264
0.000646	2.428	1.52604587087
0.000647	2.424	1.53369618895
0.000648	2.416	1.53588541239
0.000649	2.416	1.53197389012
0.00065	2.422	1.51522803564
0.000651	2.418	1.51897202081
0.000652	2.42	1.49652931812
0.000653	2.42	1.49652931812
0.000654	2.41	1.4999666663
0.000655	2.406	1.50770156198
0.000656	2.404	1.49959461189
0.000657	2.392	1.47456298611
0.000658	2.398	1.48848782326
0.000659	2.394	1.48820831875
0.00066	2.39	1.47712558708
0.000661	2.366	1.4642554422
0.000662	2.36	1.46369395708
0.000663	2.356	1.46876274463
0.000664	2.35	1.48037157498
0.000665	2.348	1.4869082016
0.000666	2.342	1.47004625778
0.000667	2.332	1.47165756887
0.000668	2.318	1.44805939105
0.000669	2.316	1.44780661692
0.00067	2.308	1.47551211449
0.000671	2.3	1.48391374412
0.000672	2.274	1.45839775096
0.000673	2.276	1.46554563218
0.000674	2.286	1.45334235471
0.000675	2.268	1.45333272171
0.000676	2.258	1.46677742006
0.000677	2.244	1.46439885277
0.000678	2.236	1.45612636814
0.000679	2.23	1.44813673388
0.00068	2.234	1.44195839052
0.000681	2.234	1.44057072024
0.000682	2.234	1.46124741232
0.000683	2.246	1.48239131136
0.000684	2.238	1.48099831195
0.000685	2.224	1.47303224676
0.000686	2.214	1.4927169859
0.000687	2.204	1.49210723475
0.000688	2.21	1.49328496945
0.000689	2.188	1.4901865655
0.00069	2.182	1.49561893542
0.000691	2.172	1.48405390738
0.000692	2.174	1.48718660564
0.000693	2.164	1.48361180907
0.000694	2.158	1.48493636227
0.000695	2.15	1.49382060503
0.000696	2.136	1.48509393642
0.000697	2.13	1.47278647468
0.000698	2.122	1.48698217878
0.000699	2.1	1.48256534426
0.0007	2.1	1.47851276626
0.000701	2.094	1.47958237351
0.000702	2.086	1.48141958945
0.000703	2.084	1.48759671954
0.000704	2.086	1.4854642372
0.000705	2.082	1.48164638156
0.000706	2.09	1.48118196046
0.000707	2.084	1.47950802634
0.000708	2.076	1.47045027118
0.000709	2.078	1.47645385976
0.00071	2.074	1.45482782486
0.000711	2.058	1.4431340894
0.000712	2.052	1.45096381761
0.000713	2.058	1.45829900912
0.000714	2.04	1.43610584568
0.000715	2.034	1.43277492999
0.000716	2.03	1.4272701216
0.000717	2.026	1.41750626101
0.000718	2.032	1.42371907341
0.000719	2.022	1.42320623945
0.00072	2.0	1.41985914794
0.000721	1.99	1.40921964221
0.000722	1.982	1.42326244944
0.000723	1.986	1.42190154371
0.000724	1.976	1.42808403114
0.000725	1.978	1.43161307622
0.000726	1.97	1.43425939077
0.000727	1.964	1.43063063018
0.000728	1.96	1.4150618361
0.000729	1.952	1.39631515067
0.00073	1.948	1.38899100069
0.000731	1.956	1.38494187604
0.000732	1.954	1.36962914689
0.000733	1.958	1.39004892
0.000734	1.956	1.38926743286
0.000735	1.948	1.38466458032
0.000736	1.946	1.38241961792
0.000737	1.93	1.37007299076
0.000738	1.908	1.36364804843
0.000739	1.908	1.35924096466
0.00074	1.9	1.36014705087
0.000741	1.91	1.35273796428
0.000742	1.902	1.35366022325
0.000743	1.886	1.34052377823
0.000744	1.88	1.34074606097
0.000745	1.87	1.33757242795
0.000746	1.858	1.33934162931
0.000747	1.87	1.35834458073
0.000748	1.856	1.35619467629
0.000749	1.856	1.36061162717
0.00075	1.848	1.37291514669
0.000751	1.836	1.37444679781
0.000752	1.82	1.37680790236
0.000753	1.828	1.38795388972
0.000754	1.806	1.3727213847
0.000755	1.792	1.37285687528
0.000756	1.764	1.3521479209
0.000757	1.764	1.34473194355
0.000758	1.758	1.32643733361
0.000759	1.736	1.31692976274
0.00076	1.74	1.32075735849
0.000761	1.738	1.32866700117
0.000762	1.736	1.32601055803
0.000763	1.732	1.32671624698
0.000764	1.726	1.315645849
0.000765	1.726	1.32624432138
0.000766	1.724	1.31750673623
0.000767	1.734	1.33088091128
0.000768	1.728	1.33342266367
0.000769	1.736	1.33502958769
0.00077	1.726	1.32019846993
0.000771	1.73	1.32102233138
0.000772	1.728	1.32136898707
0.000773	1.71	1.32132509247
0.000774	1.708	1.32617344265
0.000775	1.69	1.31373513312
0.000776	1.69	1.32283785855
0.000777	1.69	1.32283785855
0.000778	1.688	1.30792048688
0.000779	1.676	1.30499961686
0.00078	1.662	1.28986665978
0.000781	1.662	1.29605401122
0.000782	1.66	1.2916655914
0.000783	1.654	1.28463379996
0.000784	1.656	1.2734457193
0.000785	1.664	1.28339549633
0.000786	1.644	1.27485842351
0.000787	1.634	1.27594827481
0.000788	1.62	1.27106254763
0.000789	1.624	1.28008749701
0.00079	1.608	1.27056522855
0.000791	1.606	1.26915877651
0.000792	1.602	1.26791009145
0.000793	1.6	1.26491106407
0.000794	1.604	1.27404238548
0.000795	1.606	1.27073364636
0.000796	1.606	1.27230656683
0.000797	1.618	1.26177494031
0.000798	1.608	1.27056522855
0.000799	1.612	1.27963119687
0.0008	1.606	1.26442239778
0.000801	1.604	1.25187219795
0.000802	1.608	1.25949831282
0.000803	1.606	1.26915877651
0.000804	1.598	1.27765253492
0.000805	1.574	1.26036661333
0.000806	1.574	1.24920934995
0.000807	1.57	1.24783813053
0.000808	1.55	1.23430142186
0.000809	1.544	1.23290875575
0.00081	1.544	1.23290875575
0.000811	1.522	1.23187499366
0.000812	1.526	1.23988870468
0.000813	1.53	1.25263721803
0.000814	1.516	1.24005806316
0.000815	1.518	1.2319399336
0.000816	1.516	1.22382351669
0.000817	1.52	1.21061967603
0.000818	1.524	1.21054698381
0.000819	1.526	1.21873869226
0.00082	1.518	1.21230194259
0.000821	1.518	1.2139505756
0.000822	1.516	1.2023909514
0.000823	1.52	1.21061967603
0.000824	1.516	1.20072644678
0.000825	1.502	1.20415779697
0.000826	1.49	1.19745563592
0.000827	1.486	1.21070392747
0.000828	1.488	1.22059657545
0.000829	1.496	1.22555456835
0.00083	1.492	1.23366770242
0.000831	1.49	1.22388724971
0.000832	1.47	1.20212312181
0.000833	1.454	1.19158885527
0.000834	1.444	1.18442559918
0.000835	1.436	1.19075774194
0.000836	1.44	1.18928549979
0.000837	1.44	1.19431989015
0.000838	1.428	1.20532817108
0.000839	1.418	1.19468656977
0.00084	1.43	1.19042009392
0.000841	1.426	1.18512615362
0.000842	1.41	1.18232821162
0.000843	1.408	1.18386485715
0.000844	1.408	1.19730363735
0.000845	1.418	1.18290997122
0.000846	1.426	1.17325359578
0.000847	1.422	1.17469825913
0.000848	1.428	1.17508127378
0.000849	1.436	1.19075774194
0.00085	1.428	1.17678205289
0.000851	1.422	1.16786814324
0.000852	1.41	1.15494588618
0.000853	1.408	1.16341566089
0.000854	1.402	1.16464415166
0.000855	1.388	1.15821241575
0.000856	1.388	1.15128450003
0.000857	1.372	1.15482293015
0.000858	1.374	1.14285782143
0.000859	1.378	1.15200520832
0.00086	1.374	1.15504285635
0.000861	1.374	1.14983651012
0.000862	1.372	1.1634500419
0.000863	1.356	1.16673218864
0.000864	1.336	1.15546700515
0.000865	1.338	1.14531916949
0.000866	1.328	1.13508413785
0.000867	1.324	1.1362323706
0.000868	1.316	1.1419912434
0.000869	1.31	1.13925414197
0.00087	1.296	1.12977165835
0.000871	1.298	1.12480931717
0.000872	1.298	1.11767437118
0.000873	1.3	1.1233877336
0.000874	1.294	1.12051952236
0.000875	1.286	1.1136444675
0.000876	1.278	1.11745961896
0.000877	1.272	1.13402645472
0.000878	1.266	1.13808787007
0.000879	1.26	1.13331372532
0.00088	1.272	1.13226145391
0.000881	1.266	1.12571932559
0.000882	1.274	1.1237989144
0.000883	1.264	1.10195462702
0.000884	1.268	1.10098864663
0.000885	1.27	1.10322255234
0.000886	1.266	1.09874655858
0.000887	1.258	1.10246814013
0.000888	1.254	1.10158249805
0.000889	1.248	1.09840611797
0.00089	1.244	1.09930159647
0.000891	1.236	1.0955838626
0.000892	1.24	1.08738217753
0.000893	1.238	1.07951655846
0.000894	1.23	1.07568582774
0.000895	1.218	1.07073619533
0.000896	1.204	1.05942625982
0.000897	1.21	1.05919780967
0.000898	1.212	1.05974336516
0.000899	1.21	1.06108435103
0.0009	1.208	1.06241987933
0.000901	1.202	1.05508103954
0.000902	1.194	1.05088724419
0.000903	1.182	1.04731848069
0.000904	1.178	1.05181557319
0.000905	1.172	1.06508966759
0.000906	1.17	1.0682228232
0.000907	1.17	1.07382493918
0.000908	1.17	1.06259117256
0.000909	1.166	1.05756512802
0.00091	1.166	1.04232624451
0.000911	1.162	1.04678364527
0.000912	1.15	1.03513284172
0.000913	1.158	1.03200581394
0.000914	1.16	1.04230513766
0.000915	1.158	1.05689923834
0.000916	1.156	1.04864865422
0.000917	1.148	1.04599043973
0.000918	1.13	1.0378342835
0.000919	1.134	1.03346214251
0.00092	1.132	1.02106610951
0.000921	1.112	1.0156062229
0.000922	1.12	1.02058806577
0.000923	1.124	1.01421102341
0.000924	1.124	1.02792217604
0.000925	1.122	1.03494734166
0.000926	1.114	1.02615983161
0.000927	1.116	1.02690992789
0.000928	1.124	1.03760493445
0.000929	1.114	1.03778803231
0.00093	1.108	1.04514879323
0.000931	1.098	1.03556554597
0.000932	1.096	1.03671789798
0.000933	1.09	1.03048532255
0.000934	1.09	1.02464628043
0.000935	1.094	1.02623778921
0.000936	1.092	1.02349206152
0.000937	1.088	1.02774315858
0.000938	1.094	1.03206782723
0.000939	1.1	1.03247275993
0.00094	1.1	1.02859126965
0.000941	1.084	1.02222502415
0.000942	1.07	1.00453969558
0.000943	1.068	1.00765867237
0.000944	1.072	1.00539345532
0.000945	1.076	1.00708688801
0.000946	1.072	0.995397408074
0.000947	1.07	1.00254675701
0.000948	1.07	1.00054984883
0.000949	1.052	0.99463360088
0.00095	1.054	0.987463417044
0.000951	1.048	0.996843016728
0.000952	1.048	0.990805732725
0.000953	1.048	0.988785113157
0.000954	1.05	0.977496803064
0.000955	1.052	0.970204102238
0.000956	1.05	0.96721248958
0.000957	1.046	0.967410977817
0.000958	1.036	0.975040511979
0.000959	1.034	0.965838495816
0.00096	1.04	0.972830920561
0.000961	1.032	0.966941570106
0.000962	1.024	0.97130015958
0.000963	1.028	0.969131570015
0.000964	1.03	0.972162537851
0.000965	1.022	0.96203742131
0.000966	1.03	0.965971014058
0.000967	1.01	0.955981171363
0.000968	1.004	0.96331926172
0.000969	0.998	0.958121077944
0.00097	1.004	0.95078073182
0.000971	1.0	0.954986910905
0.000972	0.988	0.950713416335
0.000973	0.982	0.949566216754
0.000974	0.97	0.945039681707
0.000975	0.98	0.944245730729
0.000976	0.982	0.930417110763
0.000977	0.98	0.931450481776
0.000978	0.98	0.931450481776
0.000979	0.974	0.928075427969
0.00098	0.97	0.927954740276
0.000981	0.966	0.932118018279
0.000982	0.96	0.926498785752
0.000983	0.952	0.923956708943
0.000984	0.944	0.932128746472
0.000985	0.944	0.925669487452
0.000986	0.94	0.918912400613
0.000987	0.942	0.917952068465
0.000988	0.946	0.916015283715
0.000989	0.928	0.915868986264
0.00099	0.932	0.916174655838
0.000991	0.926	0.912427531369
0.000992	0.926	0.912427531369
0.000993	0.926	0.912427531369
0.000994	0.922	0.914284419642
0.000995	0.912	0.910085710249
0.000996	0.91	0.913181252545
0.000997	0.906	0.910584427717
0.000998	0.902	0.918910224124
0.000999	0.894	0.913654201545
0.001	0.908	0.922787082701
0.001001	0.908	0.922787082701
0.001002	0.91	0.930537479095
0.001003	0.906	0.93228965456
0.001004	0.91	0.92190021152
0.001005	0.91	0.910988474131
0.001006	0.898	0.914109402643
0.001007	0.898	0.909723034775
0.001008	0.888	0.900808525715
0.001009	0.892	0.899075080291
0.00101	0.898	0.896435162184
0.001011	0.89	0.908790404879
0.001012	0.882	0.901152595291
0.001013	0.874	0.884377747346
0.001014	0.878	0.88944701922
0.001015	0.88	0.884081444212
0.001016	0.87	0.883798619596
0.001017	0.878	0.887195581594
0.001018	0.878	0.88944701922
0.001019	0.876	0.888045043903
0.00102	0.87	0.876983466207
0.001021	0.86	0.874299719776
0.001022	0.866	0.874096104556
0.001023	0.872	0.880690638079
0.001024	0.858	0.858973806353
0.001025	0.846	0.854566556799
0.001026	0.84	0.849941174435
0.001027	0.834	0.847610759724
0.001028	0.838	0.855427378566
0.001029	0.842	0.851490457962
0.00103	0.84	0.854634424769
0.001031	0.846	0.861559051952
0.001032	0.832	0.860102319495
0.001033	0.828	0.856980746575
0.001034	0.828	0.85230041652
0.001035	0.826	0.850719695317
0.001036	0.828	0.849950586799
0.001037	0.824	0.853829022697
0.001038	0.818	0.851396499875
0.001039	0.816	0.849790562433
0.00104	0.826	0.848365487275
0.001041	0.826	0.850719695317
0.001042	0.826	0.850719695317
0.001043	0.824	0.856168207772
0.001044	0.828	0.859311352188
0.001045	0.838	0.85776220481
0.001046	0.83	0.842080756222
0.001047	0.828	0.85230041652
0.001048	0.834	0.845247892633
0.001049	0.83	0.846817571854
0.00105	0.826	0.850719695317
0.001051	0.822	0.847535250004
0.001052	0.806	0.832084130362
0.001053	0.8	0.831865373723
0.001054	0.792	0.825067269985
0.001055	0.788	0.824048542259
0.001056	0.792	0.829901198939
0.001057	0.792	0.82748776426
0.001058	0.786	0.824744809017
0.001059	0.782	0.813926286589
0.00106	0.78	0.804735981549
0.001061	0.778	0.812844388552
0.001062	0.772	0.817322457785
0.001063	0.768	0.811280469382
0.001064	0.768	0.808811473707
0.001065	0.756	0.800289947457
0.001066	0.75	0.797182538695
0.001067	0.748	0.795296171247
0.001068	0.742	0.794629473403
0.001069	0.738	0.79583666666
0.00107	0.738	0.79583666666
0.001071	0.728	0.786139936653
0.001072	0.73	0.798185442112
0.001073	0.728	0.793735472308
0.001074	0.718	0.796540017827
0.001075	0.714	0.805111172448
0.001076	0.708	0.804198980352
0.001077	0.708	0.796703206972
0.001078	0.714	0.795112570646
0.001079	0.708	0.794188894407
0.00108	0.708	0.794188894407
0.001081	0.704	0.790179726391
0.001082	0.702	0.793218759234
0.001083	0.69	0.788606365686
0.001084	0.688	0.784
0.001085	0.692	0.788121817995
0.001086	0.69	0.786066154977
0.001087	0.682	0.785414540227
0.001088	0.686	0.792088378907
0.001089	0.684	0.79002784761
0.00109	0.686	0.784476895772
0.001091	0.692	0.78558004048
0.001092	0.692	0.793180937744
0.001093	0.692	0.800709685217
0.001094	0.688	0.794138526959
0.001095	0.688	0.789085546693
0.001096	0.672	0.785121646626
0.001097	0.674	0.77699678249
0.001098	0.666	0.771001945523
0.001099	0.666	0.78130915776
0.0011	0.66	0.777431669023
0.001101	0.658	0.777840600637
0.001102	0.662	0.777017374323
0.001103	0.664	0.774018087644
0.001104	0.662	0.779587070185
0.001105	0.654	0.781206758803
0.001106	0.646	0.780182030042
0.001107	0.646	0.775038063581
0.001108	0.65	0.776852624376
0.001109	0.652	0.776463778936
0.00111	0.64	0.768374908492
0.001111	0.64	0.765767588763
0.001112	0.632	0.75138272538
0.001113	0.618	0.743018169361
0.001114	0.616	0.748694864414
0.001115	0.606	0.736725186213
0.001116	0.612	0.749303676756
0.001117	0.62	0.758683069536
0.001118	0.622	0.758364028683
0.001119	0.62	0.756042326857
0.00112	0.616	0.751361431004
0.001121	0.612	0.749303676756
0.001122	0.614	0.751667479674
0.001123	0.618	0.751049931762
0.001124	0.62	0.758683069536
0.001125	0.622	0.763620324507
0.001126	0.626	0.765587356217
0.001127	0.62	0.763937170191
0.001128	0.632	0.764575699326
0.001129	0.63	0.762299153876
0.00113	0.63	0.764918296291
0.001131	0.626	0.755065560067
0.001132	0.628	0.760010526243
0.001133	0.628	0.760010526243
0.001134	0.628	0.760010526243
0.001135	0.626	0.755065560067
0.001136	0.628	0.760010526243
0.001137	0.63	0.757033684852
0.001138	0.626	0.760344658691
0.001139	0.628	0.752074464398
0.00114	0.626	0.74974929143
0.001141	0.62	0.756042326857
0.001142	0.624	0.758039576803
0.001143	0.62	0.756042326857
0.001144	0.62	0.750732975165
0.001145	0.614	0.746327006077
0.001146	0.608	0.744537440294
0.001147	0.596	0.746179603045
0.001148	0.594	0.743749957983
0.001149	0.586	0.742026953688
0.00115	0.586	0.742026953688
0.001151	0.586	0.742026953688
0.001152	0.588	0.739091334004
0.001153	0.586	0.73661658955
0.001154	0.584	0.731398660103
0.001155	0.584	0.734128054225
0.001156	0.59	0.736138573911
0.001157	0.59	0.727942305406
0.001158	0.586	0.720141652732
0.001159	0.584	0.720377678721
0.00116	0.576	0.715698260442
0.001161	0.578	0.715483053608
0.001162	0.58	0.71526218969
0.001163	0.58	0.712460525222
0.001164	0.578	0.712682257391
0.001165	0.572	0.71331339536
0.001166	0.572	0.71331339536
0.001167	0.578	0.726578282087
0.001168	0.58	0.726360791893
0.001169	0.578	0.723820419717
0.00117	0.582	0.723378186013
0.001171	0.578	0.715483053608
0.001172	0.578	0.715483053608
0.001173	0.572	0.71331339536
0.001174	0.574	0.715907815295
0.001175	0.56	0.71442284398
0.001176	0.554	0.714901391802
0.001177	0.554	0.714901391802
0.001178	0.554	0.714901391802
0.001179	0.542	0.704440203282
0.00118	0.542	0.710095768189
0.001181	0.542	0.718495650648
0.001182	0.54	0.715821206727
0.001183	0.55	0.720763484092
0.001184	0.544	0.715586472762
0.001185	0.538	0.710321054172
0.001186	0.54	0.715821206727
0.001187	0.538	0.707499823322
0.001188	0.53	0.707884171316
0.001189	0.532	0.707796580947
0.00119	0.534	0.710523750483
0.001191	0.538	0.704667297382
0.001192	0.542	0.710095768189
0.001193	0.538	0.710321054172
0.001194	0.544	0.715586472762
0.001195	0.548	0.720899438202
0.001196	0.542	0.715706643814
0.001197	0.532	0.710616633636
0.001198	0.534	0.710523750483
0.001199	0.53	0.707884171316
0.0012	0.528	0.710785481
0.001201	0.532	0.713425539212
0.001202	0.538	0.721495668733
0.001203	0.538	0.721495668733
0.001204	0.54	0.721387551875
0.001205	0.542	0.721273873088
0.001206	0.538	0.721495668733
0.001207	0.53	0.721872564931
0.001208	0.526	0.713669391245
0.001209	0.524	0.708112985335
0.00121	0.53	0.710703876449
0.001211	0.53	0.713512438574
0.001212	0.534	0.713333021807
0.001213	0.526	0.708042371613
0.001214	0.522	0.710996483817
0.001215	0.514	0.714005602219
0.001216	0.514	0.714005602219
0.001217	0.518	0.713915961441
0.001218	0.514	0.714005602219
0.001219	0.506	0.714117637368
0.00122	0.504	0.714131640526
0.001221	0.5	0.711336769751
0.001222	0.504	0.708508292118
0.001223	0.506	0.711311464831
0.001224	0.498	0.708516760564
0.001225	0.492	0.699954284221
0.001226	0.49	0.699928567784
0.001227	0.492	0.702805805326
0.001228	0.496	0.697125526717
0.001229	0.496	0.691363869464
0.00123	0.494	0.688450433946
0.001231	0.492	0.694216104682
0.001232	0.492	0.697091098781
0.001233	0.49	0.697065276714
0.001234	0.492	0.705645803502
0.001235	0.484	0.699817118968
0.001236	0.482	0.70829090069
0.001237	0.482	0.705461551043
0.001238	0.48	0.699714227381
0.001239	0.476	0.693847245437
0.00124	0.478	0.696789781785
0.001241	0.476	0.696723761616
0.001242	0.462	0.687427087043
0.001243	0.458	0.687194295669
0.001244	0.456	0.684152029888
0.001245	0.458	0.687194295669
0.001246	0.454	0.686938134041
0.001247	0.464	0.696206865809
0.001248	0.464	0.696206865809
0.001249	0.46	0.695988505652
0.00125	0.462	0.696100567447
0.001251	0.46	0.693108938047
0.001252	0.462	0.687427087043
0.001253	0.464	0.690437542432
0.001254	0.472	0.696574475559
0.001255	0.474	0.693775179723
0.001256	0.476	0.690958754196
0.001257	0.478	0.699654200302
0.001258	0.476	0.699588450448
0.001259	0.474	0.699516976206
0.00126	0.466	0.687636531897
0.001261	0.466	0.687636531897
0.001262	0.462	0.681583450503
0.001263	0.454	0.678147476586
0.001264	0.46	0.675573830162
0.001265	0.456	0.681222430635
0.001266	0.454	0.681090302383
0.001267	0.45	0.674907401056
0.001268	0.452	0.675052590544
0.001269	0.452	0.672083328167
0.00127	0.452	0.672083328167
0.001271	0.448	0.671785680109
0.001272	0.444	0.67146407201
0.001273	0.442	0.668308312084
0.001274	0.444	0.668478870272
0.001275	0.442	0.662296006329
0.001276	0.438	0.658905152507
0.001277	0.438	0.664948118277
0.001278	0.438	0.664948118277
0.001279	0.432	0.661344085934
0.00128	0.428	0.65484043858
0.001281	0.422	0.651088319662
0.001282	0.422	0.648009259193
0.001283	0.424	0.654388263953
0.001284	0.408	0.643067648074
0.001285	0.404	0.633075035047
0.001286	0.408	0.630504559857
0.001287	0.414	0.640783894929
0.001288	0.418	0.635040156211
0.001289	0.416	0.64416147044
0.00129	0.416	0.64416147044
0.001291	0.416	0.63792162528
0.001292	0.418	0.638181792282
0.001293	0.416	0.634778701596
0.001294	0.42	0.635295206971
0.001295	0.416	0.628445701712
0.001296	0.414	0.624983199774
0.001297	0.418	0.625520583195
0.001298	0.412	0.624704730253
0.001299	0.416	0.628445701712
0.0013	0.42	0.644670458451
0.001301	0.424	0.648246866556
0.001302	0.422	0.648009259193
0.001303	0.424	0.648246866556
0.001304	0.424	0.648246866556
0.001305	0.418	0.647515250786
0.001306	0.414	0.643897507372
0.001307	0.414	0.640783894929
0.001308	0.41	0.633955834424
0.001309	0.408	0.630504559857
0.00131	0.406	0.63020948898
0.001311	0.406	0.627027910065
0.001312	0.406	0.620615823195
0.001313	0.404	0.617076980611
0.001314	0.408	0.617686004374
0.001315	0.406	0.617384807069
0.001316	0.408	0.617686004374
0.001317	0.408	0.611175915756
0.001318	0.412	0.624704730253
0.001319	0.416	0.628445701712
0.00132	0.42	0.628967407741
0.001321	0.416	0.62525514792
0.001322	0.416	0.62525514792
0.001323	0.406	0.620615823195
0.001324	0.4	0.616441400297
0.001325	0.398	0.625776317864
0.001326	0.402	0.626415197772
0.001327	0.398	0.616113625884
0.001328	0.398	0.616113625884
0.001329	0.4	0.616441400297
0.00133	0.394	0.612179712176
0.001331	0.394	0.612179712176
0.001332	0.39	0.614735715572
0.001333	0.394	0.618679238378
0.001334	0.392	0.618333243486
0.001335	0.392	0.618333243486
0.001336	0.388	0.611110464646
0.001337	0.386	0.614006514623
0.001338	0.38	0.599666574023
0.001339	0.376	0.598852235531
0.00134	0.378	0.602591071955
0.001341	0.37	0.600915967503
0.001342	0.368	0.593781104448
0.001343	0.38	0.606300255649
0.001344	0.384	0.613631811431
0.001345	0.382	0.616503041355
0.001346	0.386	0.61725521464
0.001347	0.378	0.615723964127
0.001348	0.382	0.616503041355
0.001349	0.376	0.612065355987
0.00135	0.372	0.611241359857
0.001351	0.374	0.611656766496
0.001352	0.374	0.611656766496
0.001353	0.376	0.605494838954
0.001354	0.374	0.608378171864
0.001355	0.374	0.611656766496
0.001356	0.374	0.611656766496
0.001357	0.374	0.611656766496
0.001358	0.37	0.607536007163
0.001359	0.366	0.600036665546
0.00136	0.372	0.598010033361
0.001361	0.372	0.60134515879
0.001362	0.37	0.600915967503
0.001363	0.364	0.599586524198
0.001364	0.364	0.599586524198
0.001365	0.36	0.598665181884
0.001366	0.356	0.594360160172
0.001367	0.358	0.594841155268
0.001368	0.356	0.594360160172
0.001369	0.354	0.590494707851
0.00137	0.352	0.58999661016
0.001371	0.35	0.589491306128
0.001372	0.348	0.585573223432
0.001373	0.346	0.585050425177
0.001374	0.344	0.584520316157
0.001375	0.346	0.585050425177
0.001376	0.346	0.585050425177
0.001377	0.348	0.585573223432
0.001378	0.348	0.582147747569
0.001379	0.346	0.58162187029
0.00138	0.348	0.582147747569
0.001381	0.348	0.582147747569
0.001382	0.344	0.574163739712
0.001383	0.342	0.577092713522
0.001384	0.34	0.576541412216
0.001385	0.342	0.580548016963
0.001386	0.34	0.58
0.001387	0.338	0.575982638627
0.001388	0.332	0.574261264583
0.001389	0.334	0.578311334836
0.00139	0.332	0.574261264583
0.001391	0.328	0.569575280362
0.001392	0.334	0.571352780688
0.001393	0.336	0.571930065655
0.001394	0.334	0.564308426306
0.001395	0.336	0.561341250934
0.001396	0.334	0.560753065083
0.001397	0.336	0.568422378166
0.001398	0.334	0.567841527189
0.001399	0.326	0.565441420485
0.0014	0.322	0.553458218839
0.001401	0.324	0.554097464351
0.001402	0.318	0.548521649527
0.001403	0.314	0.547178215941
0.001404	0.318	0.548521649527
0.001405	0.314	0.547178215941
0.001406	0.314	0.547178215941
0.001407	0.314	0.547178215941
0.001408	0.312	0.546494281763
0.001409	0.308	0.537713678457
0.00141	0.304	0.536268589421
0.001411	0.3	0.531036721894
0.001412	0.3	0.531036721894
0.001413	0.298	0.53403745187
0.001414	0.29	0.530942558098
0.001415	0.288	0.530147149384
0.001416	0.3	0.534789678285
0.001417	0.3	0.534789678285
0.001418	0.3	0.527257053059
0.001419	0.3	0.527257053059
0.00142	0.298	0.526494064544
0.001421	0.298	0.526494064544
0.001422	0.302	0.539255041701
0.001423	0.306	0.540706944657
0.001424	0.31	0.542125446737
0.001425	0.302	0.528011363514
0.001426	0.3	0.523450093132
0.001427	0.294	0.521118028857
0.001428	0.296	0.518057911821
0.001429	0.296	0.518057911821
0.00143	0.298	0.518841016112
0.001431	0.296	0.51027835541
0.001432	0.298	0.51107338025
0.001433	0.29	0.507838557024
0.001434	0.288	0.490974541091
0.001435	0.282	0.484227219392
0.001436	0.282	0.484227219392
0.001437	0.28	0.495580467735
0.001438	0.28	0.495580467735
0.001439	0.276	0.489718286365
0.00144	0.27	0.478643917751
0.001441	0.272	0.479599833194
0.001442	0.276	0.489718286365
0.001443	0.28	0.491528229098
0.001444	0.282	0.492418521179
0.001445	0.278	0.49062816878
0.001446	0.278	0.502708663144
0.001447	0.274	0.500923147798
0.001448	0.276	0.501820685106
0.001449	0.278	0.502708663144
0.00145	0.278	0.502708663144
0.001451	0.282	0.50840535009
0.001452	0.286	0.510101950594
0.001453	0.284	0.509258284174
0.001454	0.284	0.509258284174
0.001455	0.282	0.50840535009
0.001456	0.28	0.503587132481
0.001457	0.28	0.507543101618
0.001458	0.28	0.507543101618
0.001459	0.278	0.506671491205
0.00146	0.28	0.515363949069
0.001461	0.278	0.514505587919
0.001462	0.278	0.510603564422
0.001463	0.28	0.515363949069
0.001464	0.278	0.514505587919
0.001465	0.28	0.511468474102
0.001466	0.278	0.510603564422
0.001467	0.28	0.511468474102
0.001468	0.276	0.509729339944
0.001469	0.276	0.501820685106
0.00147	0.274	0.50884575266
0.001471	0.276	0.513638004824
0.001472	0.274	0.512761152975
0.001473	0.27	0.503090449124
0.001474	0.27	0.503090449124
0.001475	0.274	0.50884575266
0.001476	0.272	0.507952753708
0.001477	0.276	0.509729339944
0.001478	0.276	0.509729339944
0.001479	0.272	0.507952753708
0.00148	0.262	0.507302670996
0.001481	0.26	0.506359556047
0.001482	0.266	0.516956477859
0.001483	0.26	0.514198405287
0.001484	0.256	0.512312404691
0.001485	0.254	0.511355062554
0.001486	0.256	0.512312404691
0.001487	0.254	0.511355062554
0.001488	0.254	0.511355062554
0.001489	0.25	0.501497756725
0.00149	0.25	0.501497756725
0.001491	0.25	0.493457191659
0.001492	0.248	0.496483635178
0.001493	0.244	0.494433008607
0.001494	0.244	0.494433008607
0.001495	0.248	0.496483635178
0.001496	0.25	0.497493718553
0.001497	0.25	0.497493718553
0.001498	0.25	0.505470078244
0.001499	0.25	0.505470078244
0.0015	0.248	0.504475965731
0.001501	0.25	0.505470078244
0.001502	0.252	0.506454341476
0.001503	0.252	0.506454341476
0.001504	0.256	0.508393548346
0.001505	0.254	0.507428812741
0.001506	0.25	0.497493718553
0.001507	0.248	0.488360522565
0.001508	0.248	0.488360522565
0.001509	0.248	0.488360522565
0.00151	0.248	0.484247870413
0.001511	0.24	0.48
0.001512	0.24	0.488262224629
0.001513	0.234	0.485019587233
0.001514	0.234	0.485019587233
0.001515	0.238	0.487191953957
0.001516	0.242	0.489321979886
0.001517	0.246	0.499483733469
0.001518	0.244	0.498461633428
0.001519	0.24	0.49638694584
0.00152	0.242	0.497429391974
0.001521	0.24	0.488262224629
0.001522	0.236	0.486111098413
0.001523	0.234	0.485019587233
0.001524	0.236	0.490208119068
0.001525	0.232	0.488032785784
0.001526	0.232	0.488032785784
0.001527	0.234	0.489125750702
0.001528	0.228	0.481680391961
0.001529	0.232	0.492113807975
0.00153	0.23	0.482804308183
0.001531	0.232	0.488032785784
0.001532	0.228	0.48581477952
0.001533	0.226	0.484689591388
0.001534	0.228	0.48581477952
0.001535	0.228	0.48581477952
0.001536	0.23	0.478643917751
0.001537	0.23	0.474447046571
0.001538	0.226	0.467893150196
0.001539	0.226	0.467893150196
0.00154	0.232	0.475579646326
0.001541	0.232	0.475579646326
0.001542	0.228	0.46905863173
0.001543	0.23	0.47021271782
0.001544	0.23	0.47021271782
0.001545	0.232	0.471355492171
0.001546	0.228	0.46905863173
0.001547	0.228	0.46905863173
0.001548	0.22	0.451220566907
0.001549	0.22	0.451220566907
0.00155	0.22	0.451220566907
0.001551	0.22	0.451220566907
0.001552	0.218	0.449973332543
0.001553	0.218	0.449973332543
0.001554	0.214	0.44294920702
0.001555	0.21	0.440340777126
0.001556	0.206	0.437680248583
0.001557	0.204	0.431722132859
0.001558	0.202	0.430344048408
0.001559	0.198	0.4275464887
0.00156	0.202	0.434966665389
0.001561	0.2	0.433589667774
0.001562	0.198	0.432199028227
0.001563	0.198	0.432199028227
0.001564	0.196	0.430794614637
0.001565	0.196	0.430794614637
0.001566	0.186	0.423561093586
0.001567	0.186	0.423561093586
0.001568	0.19	0.426497362243
0.001569	0.194	0.429376291847
0.00157	0.192	0.42794392156
0.001571	0.19	0.426497362243
0.001572	0.188	0.438925961866
0.001573	0.184	0.436055042397
0.001574	0.182	0.434598665437
0.001575	0.184	0.445133687784
0.001576	0.184	0.445133687784
0.001577	0.188	0.447946425368
0.001578	0.188	0.447946425368
0.001579	0.182	0.443707110603
0.00158	0.178	0.436252220625
0.001581	0.18	0.437721372565
0.001582	0.178	0.436252220625
0.001583	0.174	0.414395945926
0.001584	0.182	0.420566284906
0.001585	0.182	0.420566284906
0.001586	0.184	0.43144408676
0.001587	0.182	0.429972092118
0.001588	0.18	0.428485705713
0.001589	0.176	0.430144161881
0.00159	0.176	0.430144161881
0.001591	0.172	0.427101861387
0.001592	0.168	0.424
0.001593	0.168	0.424
0.001594	0.17	0.425558456619
0.001595	0.17	0.425558456619
0.001596	0.172	0.427101861387
0.001597	0.166	0.422426324937
0.001598	0.168	0.419256484744
0.001599	0.164	0.416057688308
0.0016	0.162	0.414434554544
0.001601	0.162	0.414434554544
0.001602	0.164	0.416057688308
0.001603	0.158	0.401292910478
0.001604	0.16	0.407921561087
0.001605	0.154	0.402844883299
0.001606	0.154	0.402844883299
0.001607	0.156	0.404554075495
0.001608	0.158	0.415975960844
0.001609	0.16	0.417612260356
0.00161	0.162	0.423976414438
0.001611	0.162	0.423976414438
0.001612	0.162	0.423976414438
0.001613	0.164	0.4255631563
0.001614	0.16	0.417612260356
0.001615	0.16	0.407921561087
0.001616	0.16	0.407921561087
0.001617	0.158	0.406246230752
0.001618	0.156	0.404554075495
0.001619	0.158	0.406246230752
0.00162	0.158	0.406246230752
0.001621	0.16	0.407921561087
0.001622	0.158	0.415975960844
0.001623	0.158	0.415975960844
0.001624	0.156	0.414323545071
0.001625	0.156	0.414323545071
0.001626	0.152	0.406073884903
0.001627	0.158	0.415975960844
0.001628	0.156	0.409467947464
0.001629	0.152	0.406073884903
0.00163	0.156	0.414323545071
0.001631	0.156	0.414323545071
0.001632	0.156	0.414323545071
0.001633	0.156	0.414323545071
0.001634	0.156	0.414323545071
0.001635	0.154	0.412654819431
0.001636	0.154	0.412654819431
0.001637	0.156	0.414323545071
0.001638	0.158	0.415975960844
0.001639	0.16	0.417612260356
0.00164	0.158	0.415975960844
0.001641	0.156	0.404554075495
0.001642	0.158	0.401292910478
0.001643	0.16	0.397994974843
0.001644	0.158	0.396277680421
0.001645	0.16	0.402988833592
0.001646	0.16	0.402988833592
0.001647	0.158	0.401292910478
0.001648	0.154	0.397849217669
0.001649	0.154	0.397849217669
0.00165	0.154	0.397849217669
0.001651	0.158	0.401292910478
0.001652	0.158	0.401292910478
0.001653	0.158	0.401292910478
0.001654	0.158	0.401292910478
0.001655	0.154	0.397849217669
0.001656	0.154	0.397849217669
0.001657	0.154	0.397849217669
0.001658	0.156	0.399579779268
0.001659	0.152	0.396100997222
0.00166	0.148	0.397612877055
0.001661	0.146	0.395833298246
0.001662	0.142	0.392219326398
0.001663	0.15	0.399374510954
0.001664	0.148	0.397612877055
0.001665	0.144	0.394035531393
0.001666	0.146	0.395833298246
0.001667	0.15	0.399374510954
0.001668	0.148	0.397612877055
0.001669	0.146	0.395833298246
0.00167	0.144	0.394035531393
0.001671	0.134	0.384764863261
0.001672	0.136	0.386657471155
0.001673	0.138	0.388530565078
0.001674	0.136	0.386657471155
0.001675	0.132	0.382852451997
0.001676	0.136	0.386657471155
0.001677	0.13	0.380919939095
0.001678	0.132	0.382852451997
0.001679	0.13	0.380919939095
0.00168	0.132	0.382852451997
0.001681	0.132	0.382852451997
0.001682	0.13	0.380919939095
0.001683	0.128	0.378967017034
0.001684	0.128	0.378967017034
0.001685	0.13	0.380919939095
0.001686	0.136	0.391795865216
0.001687	0.134	0.389928198519
0.001688	0.134	0.389928198519
0.001689	0.13	0.380919939095
0.00169	0.13	0.380919939095
0.001691	0.13	0.380919939095
0.001692	0.128	0.378967017034
0.001693	0.126	0.376993368642
0.001694	0.13	0.380919939095
0.001695	0.128	0.378967017034
0.001696	0.13	0.380919939095
0.001697	0.128	0.378967017034
0.001698	0.124	0.374998666664
0.001699	0.122	0.372982573319
0.0017	0.124	0.374998666664
0.001701	0.126	0.376993368642
0.001702	0.126	0.366229436283
0.001703	0.126	0.366229436283
0.001704	0.124	0.364175781732
0.001705	0.128	0.368260777167
0.001706	0.124	0.364175781732
0.001707	0.12	0.354400902933
0.001708	0.122	0.362099433858
0.001709	0.124	0.364175781732
0.00171	0.126	0.366229436283
0.001711	0.126	0.366229436283
0.001712	0.126	0.366229436283
0.001713	0.124	0.364175781732
0.001714	0.124	0.364175781732
0.001715	0.126	0.366229436283
0.001716	0.126	0.366229436283
0.001717	0.126	0.366229436283
0.001718	0.126	0.366229436283
0.001719	0.126	0.366229436283
0.00172	0.122	0.356533308402
0.001721	0.12	0.354400902933
0.001722	0.12	0.354400902933
0.001723	0.118	0.352244233452
0.001724	0.12	0.354400902933
0.001725	0.12	0.354400902933
0.001726	0.12	0.354400902933
0.001727	0.124	0.358641882663
0.001728	0.128	0.362789194988
0.001729	0.128	0.362789194988
0.00173	0.122	0.350878896487
0.001731	0.12	0.348711915483
0.001732	0.124	0.35302124582
0.001733	0.126	0.355139409247
0.001734	0.122	0.350878896487
0.001735	0.12	0.348711915483
0.001736	0.12	0.348711915483
0.001737	0.12	0.348711915483
0.001738	0.12	0.348711915483
0.001739	0.116	0.344302192848
0.00174	0.114	0.342058474533
0.001741	0.114	0.342058474533
0.001742	0.116	0.344302192848
0.001743	0.114	0.342058474533
0.001744	0.114	0.347856292167
0.001745	0.114	0.353559047402
0.001746	0.114	0.353559047402
0.001747	0.112	0.351363060096
0.001748	0.114	0.353559047402
0.001749	0.112	0.351363060096
0.00175	0.112	0.351363060096
0.001751	0.118	0.357877073868
0.001752	0.112	0.351363060096
0.001753	0.11	0.343365694268
0.001754	0.106	0.32674760902
0.001755	0.106	0.32674760902
0.001756	0.104	0.32432082881
0.001757	0.108	0.329144345235
0.001758	0.11	0.337490740614
0.001759	0.108	0.335165630696
0.00176	0.106	0.32674760902
0.001761	0.106	0.32674760902
0.001762	0.106	0.32674760902
0.001763	0.108	0.329144345235
0.001764	0.112	0.339788169306
0.001765	0.116	0.3500628515
0.001766	0.118	0.357877073868
0.001767	0.114	0.347856292167
0.001768	0.114	0.342058474533
0.001769	0.112	0.339788169306
0.00177	0.11	0.337490740614
0.001771	0.11	0.337490740614
0.001772	0.11	0.337490740614
0.001773	0.108	0.335165630696
0.001774	0.112	0.345624073236
0.001775	0.112	0.345624073236
0.001776	0.11	0.343365694268
0.001777	0.112	0.345624073236
0.001778	0.112	0.345624073236
0.001779	0.11	0.343365694268
0.00178	0.11	0.343365694268
0.001781	0.11	0.343365694268
0.001782	0.11	0.343365694268
0.001783	0.112	0.345624073236
0.001784	0.104	0.330430022849
0.001785	0.106	0.33281225939
0.001786	0.108	0.335165630696
0.001787	0.108	0.335165630696
0.001788	0.104	0.330430022849
0.001789	0.1	0.325576411922
0.00179	0.098	0.323103698524
0.001791	0.098	0.323103698524
0.001792	0.1	0.325576411922
0.001793	0.102	0.328018292173
0.001794	0.098	0.316853278348
0.001795	0.096	0.314299220489
0.001796	0.094	0.311711404989
0.001797	0.094	0.311711404989
0.001798	0.094	0.311711404989
0.001799	0.094	0.318062886864
0.0018	0.094	0.318062886864
0.001801	0.094	0.318062886864
0.001802	0.092	0.315493264587
0.001803	0.09	0.312889756943
0.001804	0.09	0.312889756943
0.001805	0.088	0.310251510875
0.001806	0.09	0.312889756943
0.001807	0.09	0.312889756943
0.001808	0.09	0.312889756943
0.001809	0.09	0.312889756943
0.00181	0.09	0.312889756943
0.001811	0.09	0.312889756943
0.001812	0.09	0.312889756943
0.001813	0.09	0.312889756943
0.001814	0.092	0.321770104267
0.001815	0.09	0.31921779399
0.001816	0.09	0.312889756943
0.001817	0.092	0.315493264587
0.001818	0.092	0.315493264587
0.001819	0.092	0.315493264587
0.00182	0.092	0.315493264587
0.001821	0.094	0.318062886864
0.001822	0.094	0.318062886864
0.001823	0.096	0.320599438552
0.001824	0.096	0.320599438552
0.001825	0.098	0.323103698524
0.001826	0.098	0.323103698524
0.001827	0.096	0.320599438552
0.001828	0.098	0.323103698524
0.001829	0.098	0.323103698524
0.00183	0.098	0.323103698524
0.001831	0.098	0.323103698524
0.001832	0.098	0.323103698524
0.001833	0.092	0.315493264587
0.001834	0.092	0.315493264587
0.001835	0.092	0.315493264587
0.001836	0.092	0.315493264587
0.001837	0.096	0.320599438552
0.001838	0.094	0.318062886864
0.001839	0.092	0.315493264587
0.00184	0.092	0.315493264587
0.001841	0.09	0.312889756943
0.001842	0.09	0.312889756943
0.001843	0.086	0.307577632477
0.001844	0.088	0.310251510875
0.001845	0.088	0.310251510875
0.001846	0.094	0.318062886864
0.001847	0.092	0.309088983951
0.001848	0.09	0.306431068921
0.001849	0.094	0.311711404989
0.00185	0.094	0.311711404989
0.001851	0.094	0.311711404989
0.001852	0.092	0.309088983951
0.001853	0.094	0.311711404989
0.001854	0.09	0.306431068921
0.001855	0.09	0.306431068921
0.001856	0.09	0.306431068921
0.001857	0.088	0.297079114042
0.001858	0.086	0.294285575589
0.001859	0.088	0.297079114042
0.00186	0.092	0.302549169558
0.001861	0.094	0.305227783794
0.001862	0.09	0.299833287011
0.001863	0.09	0.306431068921
0.001864	0.09	0.306431068921
0.001865	0.088	0.303736728105
0.001866	0.086	0.301004983347
0.001867	0.086	0.301004983347
0.001868	0.088	0.303736728105
0.001869	0.084	0.298234806822
0.00187	0.084	0.298234806822
0.001871	0.086	0.301004983347
0.001872	0.086	0.301004983347
0.001873	0.09	0.306431068921
0.001874	0.092	0.309088983951
0.001875	0.09	0.306431068921
0.001876	0.09	0.306431068921
0.001877	0.086	0.301004983347
0.001878	0.088	0.303736728105
0.001879	0.088	0.310251510875
0.00188	0.088	0.310251510875
0.001881	0.084	0.304867184197
0.001882	0.084	0.304867184197
0.001883	0.084	0.304867184197
0.001884	0.084	0.311358314487
0.001885	0.086	0.314012738595
0.001886	0.086	0.314012738595
0.001887	0.086	0.314012738595
0.001888	0.084	0.304867184197
0.001889	0.078	0.29650632371
0.00189	0.078	0.29650632371
0.001891	0.078	0.29650632371
0.001892	0.08	0.299332590942
0.001893	0.078	0.29650632371
0.001894	0.078	0.29650632371
0.001895	0.08	0.299332590942
0.001896	0.078	0.29650632371
0.001897	0.078	0.29650632371
0.001898	0.076	0.286747275488
0.001899	0.076	0.286747275488
0.0019	0.08	0.292574776767
0.001901	0.084	0.298234806822
0.001902	0.084	0.298234806822
0.001903	0.084	0.298234806822
0.001904	0.084	0.298234806822
0.001905	0.08	0.292574776767
0.001906	0.08	0.292574776767
0.001907	0.08	0.292574776767
0.001908	0.078	0.28968258491
0.001909	0.078	0.28968258491
0.00191	0.078	0.28968258491
0.001911	0.082	0.295425117416
0.001912	0.086	0.301004983347
0.001913	0.086	0.301004983347
0.001914	0.088	0.310251510875
0.001915	0.088	0.310251510875
0.001916	0.09	0.31921779399
0.001917	0.09	0.31921779399
0.001918	0.09	0.31921779399
0.001919	0.088	0.316632278835
0.00192	0.086	0.314012738595
0.001921	0.086	0.314012738595
0.001922	0.088	0.316632278835
0.001923	0.088	0.316632278835
0.001924	0.088	0.316632278835
0.001925	0.086	0.314012738595
0.001926	0.084	0.311358314487
0.001927	0.082	0.308668106548
0.001928	0.082	0.308668106548
0.001929	0.082	0.308668106548
0.00193	0.082	0.308668106548
0.001931	0.082	0.308668106548
0.001932	0.08	0.305941170816
0.001933	0.08	0.305941170816
0.001934	0.076	0.300373101326
0.001935	0.076	0.300373101326
0.001936	0.078	0.303176516241
0.001937	0.076	0.300373101326
0.001938	0.072	0.287777691978
0.001939	0.072	0.287777691978
0.00194	0.074	0.283767510473
0.001941	0.076	0.293639234436
0.001942	0.074	0.290730115399
0.001943	0.072	0.287777691978
0.001944	0.074	0.290730115399
0.001945	0.08	0.305941170816
0.001946	0.078	0.303176516241
0.001947	0.076	0.293639234436
0.001948	0.074	0.290730115399
0.001949	0.078	0.29650632371
0.00195	0.076	0.293639234436
0.001951	0.076	0.293639234436
0.001952	0.076	0.293639234436
0.001953	0.076	0.293639234436
0.001954	0.076	0.293639234436
0.001955	0.072	0.280741874326
0.001956	0.072	0.280741874326
0.001957	0.07	0.270370116692
0.001958	0.068	0.267162871672
0.001959	0.068	0.267162871672
0.00196	0.068	0.267162871672
0.001961	0.066	0.263901496775
0.001962	0.068	0.267162871672
0.001963	0.07	0.277668867538
0.001964	0.068	0.274546899454
0.001965	0.064	0.268149212194
0.001966	0.062	0.257208086965
0.001967	0.062	0.257208086965
0.001968	0.058	0.250271852193
0.001969	0.06	0.253771550809
0.00197	0.06	0.253771550809
0.001971	0.062	0.257208086965
0.001972	0.064	0.260583959598
0.001973	0.064	0.260583959598
0.001974	0.068	0.281737466447
0.001975	0.066	0.271374280285
0.001976	0.068	0.274546899454
0.001977	0.07	0.277668867538
0.001978	0.072	0.280741874326
0.001979	0.072	0.280741874326
0.00198	0.074	0.283767510473
0.001981	0.072	0.280741874326
0.001982	0.072	0.280741874326
0.001983	0.072	0.280741874326
0.001984	0.072	0.280741874326
0.001985	0.07	0.277668867538
0.001986	0.07	0.277668867538
0.001987	0.072	0.280741874326
0.001988	0.07	0.270370116692
0.001989	0.07	0.270370116692
0.00199	0.068	0.267162871672
0.001991	0.068	0.267162871672
0.001992	0.068	0.267162871672
0.001993	0.068	0.267162871672
0.001994	0.066	0.263901496775
0.001995	0.066	0.263901496775
0.001996	0.064	0.260583959598
0.001997	0.064	0.260583959598
0.001998	0.064	0.260583959598
[truncated: 8,002 more rows]
