# Supplementary material for: The Influence of Synaptic Size on AMPA Receptor Activation: A Monte Carlo Model
Source: PLoS One. 2015 Jun 24;10(6):e0130924. doi: 10.1371/journal.pone.0130924 (PMC4479604; doi:10.1371/journal.pone.0130924)
Supplement: S1 Dataset — This package contains the experimental data used as basis for the analysis presented in the paper. (ZIP) [file pone.0130924.s001.zip › S1 Simulation data/test/1794_10417_465_627.csv]

time	AMPA.O.mean	AMPA.O.stdev
0.0	0.0	0.0
1e-06	0.0	0.0
2e-06	0.056	0.229921725811
3e-06	0.252	0.473810088538
4e-06	0.636	0.761251600984
5e-06	1.102	0.973445427335
6e-06	1.724	1.25212778901
7e-06	2.368	1.4820850178
8e-06	3.09	1.65707573756
9e-06	3.93	1.93108777636
1e-05	4.83	2.1215796002
1.1e-05	5.836	2.36581994243
1.2e-05	6.87	2.5606835025
1.3e-05	7.978	2.70583000205
1.4e-05	9.1	2.92813934095
1.5e-05	10.324	3.1405451756
1.6e-05	11.556	3.34228424883
1.7e-05	12.722	3.54298123055
1.8e-05	14.166	3.74892571279
1.9e-05	15.578	3.95827184514
2e-05	17.004	4.1847322495
2.1e-05	18.362	4.28333468223
2.2e-05	19.628	4.42330374268
2.3e-05	21.03	4.57701868032
2.4e-05	22.55	4.85710819315
2.5e-05	24.04	5.06620173305
2.6e-05	25.378	5.12553567932
2.7e-05	26.794	5.13571455593
2.8e-05	28.244	5.35392043273
2.9e-05	29.616	5.42148909434
3e-05	30.972	5.52405792873
3.1e-05	32.436	5.62048965838
3.2e-05	33.894	5.74967512126
3.3e-05	35.212	5.81816603407
3.4e-05	36.474	5.85024136254
3.5e-05	37.872	5.9400013468
3.6e-05	39.262	5.98843518793
3.7e-05	40.674	6.21576415254
3.8e-05	42.09	6.33671050309
3.9e-05	43.35	6.4270910994
4e-05	44.728	6.52303732934
4.1e-05	46.02	6.63563109282
4.2e-05	47.21	6.64002259032
4.3e-05	48.38	6.65489293678
4.4e-05	49.606	6.61352886136
4.5e-05	50.82	6.73940650206
4.6e-05	52.082	6.87046403091
4.7e-05	53.198	6.89715854537
4.8e-05	54.312	6.97815563025
4.9e-05	55.346	6.84794012824
5e-05	56.414	6.89424426605
5.1e-05	57.528	7.01606841472
5.2e-05	58.584	7.14863231674
5.3e-05	59.49	7.17731844075
5.4e-05	60.506	7.26869754495
5.5e-05	61.55	7.35632381016
5.6e-05	62.626	7.51279734852
5.7e-05	63.598	7.5704950961
5.8e-05	64.576	7.56995534993
5.9e-05	65.362	7.67769210115
6e-05	66.342	7.69604028056
6.1e-05	67.22	7.80048716427
6.2e-05	67.968	7.89930224767
6.3e-05	68.698	7.90131609291
6.4e-05	69.328	7.98651463406
6.5e-05	70.03	8.07843425424
6.6e-05	70.74	8.05235369318
6.7e-05	71.446	7.93719623041
6.8e-05	72.142	7.97256771687
6.9e-05	72.752	8.1103943184
7e-05	73.358	8.05939427004
7.1e-05	73.966	8.03920667728
7.2e-05	74.604	8.05699596624
7.3e-05	75.192	8.07410279845
7.4e-05	75.722	8.04964073732
7.5e-05	76.328	8.11421074412
7.6e-05	76.956	8.20622105479
7.7e-05	77.488	8.16320133281
7.8e-05	77.964	8.23763946771
7.9e-05	78.47	8.33049218234
8e-05	78.952	8.37243668235
8.1e-05	79.318	8.39409768826
8.2e-05	79.628	8.54363014181
8.3e-05	80.246	8.60403881907
8.4e-05	80.69	8.75293665006
8.5e-05	81.0	8.74436961707
8.6e-05	81.426	8.74028168882
8.7e-05	81.79	8.77985762983
8.8e-05	82.156	8.84215267907
8.9e-05	82.394	8.78605508747
9e-05	82.736	8.78033621224
9.1e-05	82.986	8.7789409384
9.2e-05	83.294	8.79770220001
9.3e-05	83.71	8.81010215605
9.4e-05	84.002	8.88380526576
9.5e-05	84.246	8.90940424495
9.6e-05	84.466	8.93156447662
9.7e-05	84.68	8.87477323654
9.8e-05	84.862	9.00727239513
9.9e-05	84.944	8.89723912233
0.0001	85.118	8.79886788172
0.000101	85.36	8.81489648266
0.000102	85.548	8.73107645139
0.000103	85.794	8.81382799923
0.000104	86.06	8.83133059057
0.000105	86.246	8.84338645543
0.000106	86.38	8.89829197093
0.000107	86.488	8.86080447815
0.000108	86.698	8.85972888976
0.000109	86.83	8.94858089308
0.00011	86.864	8.981843018
0.000111	86.974	9.12169523718
0.000112	87.036	9.085301536
0.000113	87.13	9.06912895487
0.000114	87.218	9.07295299227
0.000115	87.246	9.02427193739
0.000116	87.496	9.12392371735
0.000117	87.622	9.10796991651
0.000118	87.746	9.08281255999
0.000119	87.82	9.03457802003
0.00012	87.862	9.02213699741
0.000121	87.93	9.11510285186
0.000122	88.06	9.14420034776
0.000123	88.124	9.1562341604
0.000124	88.234	9.15091492693
0.000125	88.19	9.17506948203
0.000126	88.206	9.19562743917
0.000127	88.37	9.06427603287
0.000128	88.348	9.10576169247
0.000129	88.25	9.01329573464
0.00013	88.294	9.06595632021
0.000131	88.09	9.00166095785
0.000132	88.092	9.01019067501
0.000133	88.016	9.03192914055
0.000134	88.004	8.99510889317
0.000135	87.93	8.91499298934
0.000136	87.958	8.9663948162
0.000137	87.944	8.94275483282
0.000138	87.742	8.86766237517
0.000139	87.686	8.86923920074
0.00014	87.602	8.94715574918
0.000141	87.564	8.93117595841
0.000142	87.408	8.92488296842
0.000143	87.318	9.0348700046
0.000144	87.194	8.93937156628
0.000145	87.218	8.8950815623
0.000146	87.26	8.90687375009
0.000147	87.178	8.95557457677
0.000148	87.138	8.89690710303
0.000149	87.106	8.89644670641
0.00015	87.122	8.89331861568
0.000151	87.194	8.94429225819
0.000152	87.158	8.9731285514
0.000153	87.11	9.00654761826
0.000154	87.008	9.06266715708
0.000155	86.9	8.9998888882
0.000156	86.778	8.94498272776
0.000157	86.598	8.90260613528
0.000158	86.51	8.86125837565
0.000159	86.502	8.72937546449
0.00016	86.384	8.76382017159
0.000161	86.296	8.71231220745
0.000162	86.064	8.73498162562
0.000163	85.916	8.70752226526
0.000164	85.678	8.62312681108
0.000165	85.534	8.61004320547
0.000166	85.366	8.75100245686
0.000167	85.222	8.75583896608
0.000168	85.068	8.8020097705
0.000169	84.918	8.73425875504
0.00017	84.898	8.78928870842
0.000171	84.816	8.90629799636
0.000172	84.676	8.93773036067
0.000173	84.596	8.89273771119
0.000174	84.456	8.90101477361
0.000175	84.224	8.82778703866
0.000176	84.138	8.82717146089
0.000177	84.078	8.80817324989
0.000178	83.976	8.89176158025
0.000179	83.864	8.83003420152
0.00018	83.688	8.72253724555
0.000181	83.424	8.67595666195
0.000182	83.238	8.64924019784
0.000183	83.066	8.64578764486
0.000184	82.978	8.62980393752
0.000185	82.826	8.56386151219
0.000186	82.776	8.43171536521
0.000187	82.636	8.3459872993
0.000188	82.518	8.30889138213
0.000189	82.398	8.35461525146
0.00019	82.188	8.41169756946
0.000191	82.108	8.31458573833
0.000192	82.006	8.21960850649
0.000193	81.928	8.28895747365
0.000194	81.768	8.35524841043
0.000195	81.626	8.32430922059
0.000196	81.426	8.19759257343
0.000197	81.238	8.19129757731
0.000198	81.054	8.19994414615
0.000199	80.904	8.27857379021
0.0002	80.696	8.23356447719
0.000201	80.514	8.1406267572
0.000202	80.29	8.20450486014
0.000203	80.15	8.14416969371
0.000204	79.912	8.15427838622
0.000205	79.706	8.01470922741
0.000206	79.622	8.03312616607
0.000207	79.48	8.02306674533
0.000208	79.228	8.02720474387
0.000209	78.994	8.03629043776
0.00021	78.832	8.00123590453
0.000211	78.554	7.94601057135
0.000212	78.474	7.98982628097
0.000213	78.38	7.9251246047
0.000214	78.232	7.92831482725
0.000215	78.188	7.88749998415
0.000216	78.044	7.80807684388
0.000217	77.868	7.79606156979
0.000218	77.62	7.72681046746
0.000219	77.442	7.74975070567
0.00022	77.258	7.70917868518
0.000221	77.092	7.74877641954
0.000222	76.898	7.67408600421
0.000223	76.722	7.68197344437
0.000224	76.63	7.75274789994
0.000225	76.47	7.69500487329
0.000226	76.364	7.79458170783
0.000227	76.244	7.86514233819
0.000228	76.164	7.94236136171
0.000229	76.014	7.8662445932
0.00023	75.736	7.8239570551
0.000231	75.58	7.87169613235
0.000232	75.452	7.90795144143
0.000233	75.376	7.99366148895
0.000234	75.244	7.95465046372
0.000235	75.054	7.99544145123
0.000236	74.894	7.91193806851
0.000237	74.776	7.89213684625
0.000238	74.608	7.85737462515
0.000239	74.49	7.83236235117
0.00024	74.476	7.88856286024
0.000241	74.362	7.83702469053
0.000242	74.224	7.85632382225
0.000243	73.994	7.89898499809
0.000244	73.764	7.88138972517
0.000245	73.654	7.89849884472
0.000246	73.556	7.93037603144
0.000247	73.328	7.95917181621
0.000248	73.054	7.95255204321
0.000249	72.928	7.96786144458
0.00025	72.73	7.93001261033
0.000251	72.638	7.96887419903
0.000252	72.488	7.98059245921
0.000253	72.322	7.94067478241
0.000254	72.068	7.92384855989
0.000255	71.976	7.9185493621
0.000256	71.694	7.94105559734
0.000257	71.574	7.82409892575
0.000258	71.326	7.75755915221
0.000259	71.21	7.82060739329
0.00026	71.056	7.84097340896
0.000261	70.886	7.79519108169
0.000262	70.632	7.75348798929
0.000263	70.524	7.76565670114
0.000264	70.382	7.7320162959
0.000265	70.144	7.72212820406
0.000266	70.002	7.67319985404
0.000267	69.848	7.65877901496
0.000268	69.71	7.65048364484
0.000269	69.478	7.68384773405
0.00027	69.41	7.67501791529
0.000271	69.274	7.54817355391
0.000272	69.204	7.54681283722
0.000273	69.018	7.53615790705
0.000274	68.86	7.59370792169
0.000275	68.726	7.63563514058
0.000276	68.468	7.57475913808
0.000277	68.292	7.46717724445
0.000278	68.096	7.43577729629
0.000279	68.058	7.33257362732
0.00028	67.89	7.38199837442
0.000281	67.764	7.33023219278
0.000282	67.676	7.36335684318
0.000283	67.524	7.3382166771
0.000284	67.456	7.36532850591
0.000285	67.292	7.422313386
0.000286	67.17	7.35208133796
0.000287	67.08	7.28461392251
0.000288	66.9	7.28491592264
0.000289	66.652	7.20408883899
0.00029	66.452	7.31188730767
0.000291	66.342	7.33982533852
0.000292	66.19	7.35403970618
0.000293	66.02	7.37045453144
0.000294	65.808	7.38208209112
0.000295	65.702	7.44104804446
0.000296	65.644	7.46332794402
0.000297	65.49	7.43302764693
0.000298	65.39	7.38849781755
0.000299	65.212	7.51392414122
0.0003	65.12	7.5356220712
0.000301	64.96	7.55581894966
0.000302	64.662	7.60761171459
0.000303	64.556	7.54896443229
0.000304	64.482	7.60747500817
0.000305	64.338	7.56384531835
0.000306	64.114	7.55704995352
0.000307	63.944	7.59242148461
0.000308	63.708	7.56377789203
0.000309	63.482	7.5335035674
0.00031	63.358	7.52262161749
0.000311	63.218	7.48187650259
0.000312	62.986	7.43920721583
0.000313	62.778	7.42190784098
0.000314	62.642	7.41200620615
0.000315	62.51	7.47488461449
0.000316	62.286	7.50760973946
0.000317	62.15	7.50223300091
0.000318	61.994	7.48878922123
0.000319	61.896	7.44749514938
0.00032	61.806	7.43292432358
0.000321	61.688	7.36604751546
0.000322	61.58	7.401053979
0.000323	61.416	7.41316018982
0.000324	61.246	7.33031268092
0.000325	61.038	7.2859149048
0.000326	60.912	7.23631508435
0.000327	60.69	7.21705618656
0.000328	60.52	7.14490027922
0.000329	60.342	7.17642222838
0.00033	60.348	7.1480693897
0.000331	60.22	7.12626129187
0.000332	60.088	7.24045965392
0.000333	59.922	7.15065843122
0.000334	59.736	7.15110508942
0.000335	59.524	7.16082565072
0.000336	59.418	7.11893784212
0.000337	59.304	7.18244972137
0.000338	59.056	7.18643611257
0.000339	58.886	7.23360242203
0.00034	58.802	7.29484722253
0.000341	58.668	7.17424393229
0.000342	58.498	7.15583649897
0.000343	58.336	7.16066365639
0.000344	58.17	7.27166418367
0.000345	58.102	7.20136070476
0.000346	57.976	7.24482049467
0.000347	57.844	7.23959004364
0.000348	57.68	7.27719726268
0.000349	57.424	7.28479402591
0.00035	57.21	7.25051032687
0.000351	57.088	7.25012110244
0.000352	56.954	7.15680682986
0.000353	56.788	7.22212267966
0.000354	56.626	7.23395631726
0.000355	56.518	7.22230406449
0.000356	56.434	7.22866820376
0.000357	56.296	7.14901279898
0.000358	56.214	7.06570619259
0.000359	56.08	7.0720294117
0.00036	55.962	7.04588929802
0.000361	55.802	7.0244427537
0.000362	55.69	7.02437897611
0.000363	55.674	6.98625250045
0.000364	55.55	6.98967095077
0.000365	55.502	7.01099108543
0.000366	55.368	7.08213075282
0.000367	55.128	7.12738493418
0.000368	54.94	7.0866353088
0.000369	54.776	7.12782042423
0.00037	54.586	7.06446063051
0.000371	54.482	7.05362856975
0.000372	54.344	7.01182315807
0.000373	54.148	7.04997134746
0.000374	53.904	7.01561002337
0.000375	53.752	6.96178827601
0.000376	53.61	6.94016570407
0.000377	53.624	6.92492772525
0.000378	53.45	6.87106250881
0.000379	53.296	6.86413752776
0.00038	53.304	6.95870562677
0.000381	53.13	7.05642260639
0.000382	53.07	7.11035160875
0.000383	52.988	7.07303725425
0.000384	52.8	7.02879790576
0.000385	52.834	7.07152345679
0.000386	52.744	7.10003267598
0.000387	52.604	7.07072726104
0.000388	52.49	7.05647929211
0.000389	52.374	6.98012349461
0.00039	52.236	7.05381485439
0.000391	52.0	7.04357863589
0.000392	51.846	7.02611443118
0.000393	51.672	7.06034106825
0.000394	51.5	7.07742891169
0.000395	51.412	7.00730019337
0.000396	51.284	7.01935495612
0.000397	51.15	7.00624721231
0.000398	50.938	7.01071722436
0.000399	50.75	6.92441333255
0.0004	50.59	6.94362297364
0.000401	50.486	6.90983386197
0.000402	50.338	6.94145200949
0.000403	50.27	6.94183693269
0.000404	50.064	6.94923765603
0.000405	49.974	6.8877662562
0.000406	49.848	6.83643883904
0.000407	49.714	6.91723962286
0.000408	49.622	6.93189122823
0.000409	49.53	6.86914113991
0.00041	49.468	6.80301227399
0.000411	49.306	6.85305508514
0.000412	49.232	6.88085576073
0.000413	49.058	6.83773617508
0.000414	48.998	6.80925810937
0.000415	48.846	6.84735598607
0.000416	48.682	6.74217146029
0.000417	48.558	6.68660122932
0.000418	48.436	6.67427179548
0.000419	48.274	6.67704455579
0.00042	48.266	6.64975518346
0.000421	48.19	6.61618470117
0.000422	48.042	6.4983256305
0.000423	47.95	6.51548156317
0.000424	47.77	6.53460786888
0.000425	47.62	6.51702386063
0.000426	47.532	6.49961352697
0.000427	47.364	6.44790694722
0.000428	47.226	6.42175396601
0.000429	47.054	6.44508215619
0.00043	46.924	6.48399753239
0.000431	46.862	6.53046368951
0.000432	46.78	6.51088319662
0.000433	46.608	6.5040246002
0.000434	46.43	6.52143389141
0.000435	46.318	6.50821603821
0.000436	46.154	6.49170886593
0.000437	45.984	6.47361908055
0.000438	45.888	6.45503338489
0.000439	45.826	6.54153835118
0.00044	45.748	6.53517375438
0.000441	45.576	6.49216635646
0.000442	45.442	6.5795619915
0.000443	45.268	6.6423020106
0.000444	45.266	6.59994272702
0.000445	45.146	6.5446683644
0.000446	45.034	6.48666663241
0.000447	44.926	6.49588515908
0.000448	44.858	6.4907500337
0.000449	44.7	6.4734843786
0.00045	44.574	6.45666508346
0.000451	44.538	6.40816323138
0.000452	44.406	6.37504227437
0.000453	44.33	6.40008593692
0.000454	44.172	6.48123568465
0.000455	44.022	6.52943458502
0.000456	43.94	6.50418326925
0.000457	43.844	6.51242381913
0.000458	43.686	6.50410670269
0.000459	43.552	6.47049426242
0.00046	43.344	6.47067724431
0.000461	43.196	6.44372438889
0.000462	43.098	6.43990652106
0.000463	43.002	6.35247951591
0.000464	42.9	6.33577146052
0.000465	42.828	6.37263022621
0.000466	42.714	6.3611480096
0.000467	42.688	6.41924107664
0.000468	42.57	6.36624693206
0.000469	42.458	6.37183144786
0.00047	42.292	6.35001858265
0.000471	42.126	6.34745019673
0.000472	42.04	6.29876178308
0.000473	41.988	6.35640275628
0.000474	41.872	6.29727051984
0.000475	41.778	6.31131650292
0.000476	41.718	6.31747386223
0.000477	41.582	6.31342030915
0.000478	41.632	6.29544089004
0.000479	41.554	6.27623167195
0.00048	41.478	6.35495995267
0.000481	41.44	6.32442882797
0.000482	41.338	6.27596653911
0.000483	41.174	6.22926351987
0.000484	41.098	6.23060157609
0.000485	40.946	6.22182320546
0.000486	40.748	6.24215475617
0.000487	40.666	6.21533941149
0.000488	40.484	6.18431435165
0.000489	40.374	6.24932988408
0.00049	40.24	6.25574935559
0.000491	40.132	6.22338943021
0.000492	40.028	6.15265926247
0.000493	39.928	6.1639935107
0.000494	39.874	6.10754647956
0.000495	39.76	6.14250763125
0.000496	39.644	6.09698810889
0.000497	39.564	6.11014762506
0.000498	39.488	6.10817943417
0.000499	39.292	6.06850360468
0.0005	39.198	6.04638702036
0.000501	39.066	6.0390101838
0.000502	39.01	6.05325532255
0.000503	38.926	6.0336161628
0.000504	38.822	6.03575314273
0.000505	38.652	6.05069384451
0.000506	38.616	5.99671109859
0.000507	38.536	5.88937212273
0.000508	38.442	5.90039286828
0.000509	38.306	5.85938256133
0.00051	38.222	5.91005211483
0.000511	38.126	5.96272789921
0.000512	38.114	5.97402745223
0.000513	38.08	5.89861000576
0.000514	38.004	5.90694371058
0.000515	37.816	5.8503114447
0.000516	37.734	5.78750758099
0.000517	37.654	5.86705070713
0.000518	37.564	5.80705639718
0.000519	37.432	5.81905284389
0.00052	37.3	5.80120677101
0.000521	37.194	5.83509759987
0.000522	37.09	5.87042587893
0.000523	36.974	5.90604131377
0.000524	36.884	5.88069247623
0.000525	36.816	5.86840216754
0.000526	36.712	5.88328615656
0.000527	36.59	5.89151084188
0.000528	36.504	5.83557914864
0.000529	36.422	5.88964481102
0.00053	36.348	5.83017118102
0.000531	36.314	5.84152411619
0.000532	36.226	5.78229400844
0.000533	36.144	5.76569718248
0.000534	36.042	5.73482658849
0.000535	35.948	5.67955068645
0.000536	35.888	5.70714079027
0.000537	35.76	5.71895095275
0.000538	35.656	5.68978593622
0.000539	35.588	5.67646509722
0.00054	35.466	5.7027049722
0.000541	35.372	5.6513375408
0.000542	35.28	5.67358793005
0.000543	35.252	5.6643177877
0.000544	35.174	5.68363651195
0.000545	35.04	5.69371583415
0.000546	34.972	5.73438889508
0.000547	34.888	5.68783403415
0.000548	34.748	5.65795864248
0.000549	34.568	5.60619086368
0.00055	34.494	5.5851556827
0.000551	34.288	5.61721069571
0.000552	34.208	5.58862559132
0.000553	34.164	5.60509625252
0.000554	34.072	5.58594808426
0.000555	34.018	5.53151660939
0.000556	33.904	5.50806535909
0.000557	33.826	5.48413384228
0.000558	33.714	5.50165466019
0.000559	33.676	5.57378004589
0.00056	33.654	5.58912193462
0.000561	33.552	5.60992834179
0.000562	33.444	5.61808365904
0.000563	33.36	5.57551791316
0.000564	33.314	5.55152267401
0.000565	33.262	5.52750902306
0.000566	33.218	5.5783936756
0.000567	33.178	5.67012486635
0.000568	33.068	5.66563112107
0.000569	33.024	5.64760338551
0.00057	32.888	5.66599117543
0.000571	32.788	5.57701138604
0.000572	32.692	5.61864182877
0.000573	32.558	5.57195082534
0.000574	32.492	5.57619368387
0.000575	32.45	5.56304772584
0.000576	32.322	5.57407534933
0.000577	32.228	5.60357171811
0.000578	32.162	5.59747764623
0.000579	32.114	5.64101090231
0.00058	32.088	5.61607122462
0.000581	32.004	5.5967833619
0.000582	31.952	5.58763778354
0.000583	31.844	5.58029246545
0.000584	31.692	5.59760091468
0.000585	31.6	5.62849891179
0.000586	31.468	5.62965149898
0.000587	31.39	5.52936705238
0.000588	31.264	5.44704543767
0.000589	31.232	5.46389751002
0.00059	31.19	5.4381890368
0.000591	31.084	5.43883664031
0.000592	31.06	5.42663800156
0.000593	30.976	5.3999466664
0.000594	30.842	5.38191750215
0.000595	30.73	5.43038672656
0.000596	30.592	5.3827071256
0.000597	30.54	5.31830800161
0.000598	30.486	5.33870808342
0.000599	30.374	5.31959810512
0.0006	30.31	5.30941616376
0.000601	30.244	5.29872286499
0.000602	30.148	5.31846744843
0.000603	30.164	5.3108477666
0.000604	30.032	5.28384102713
0.000605	29.988	5.2907330305
0.000606	29.984	5.29072244594
0.000607	29.84	5.27924236989
0.000608	29.772	5.29226000873
0.000609	29.626	5.30868382935
0.00061	29.544	5.3497723316
0.000611	29.476	5.2863431595
0.000612	29.418	5.34034418366
0.000613	29.36	5.35036447357
0.000614	29.266	5.32721728485
0.000615	29.174	5.36355516425
0.000616	29.108	5.27298169919
0.000617	28.982	5.22165452706
0.000618	28.898	5.22068922653
0.000619	28.856	5.23213761287
0.00062	28.776	5.23582123453
0.000621	28.738	5.2258354356
0.000622	28.68	5.20668800679
0.000623	28.614	5.22044097754
0.000624	28.61	5.17744145307
0.000625	28.51	5.1479996115
0.000626	28.426	5.15601823115
0.000627	28.326	5.12559498985
0.000628	28.28	5.11914055287
0.000629	28.256	5.08866033451
0.00063	28.192	5.07613396198
0.000631	28.08	5.02011952049
0.000632	28.008	5.05291361494
0.000633	27.934	4.99776389999
0.000634	27.784	5.00213394463
0.000635	27.754	5.04514459654
0.000636	27.642	5.05626700244
0.000637	27.616	5.0275783435
0.000638	27.56	5.00623611109
0.000639	27.482	5.00576427731
0.00064	27.438	4.96287779418
0.000641	27.358	4.9853621734
0.000642	27.26	4.99163299933
0.000643	27.172	5.0202007928
0.000644	27.08	5.02847889525
0.000645	27.05	5.0179178949
0.000646	27.0	5.04222173253
0.000647	26.956	5.08311558004
0.000648	26.89	5.00738454685
0.000649	26.904	5.03217487772
0.00065	26.83	5.00970058986
0.000651	26.79	5.05073262013
0.000652	26.748	5.02876684685
0.000653	26.698	5.05912996473
0.000654	26.628	5.0542671081
0.000655	26.6	5.03904752905
0.000656	26.526	5.05977509382
0.000657	26.394	5.01305934535
0.000658	26.342	4.99410011914
0.000659	26.266	4.97385604938
0.00066	26.234	4.96137521258
0.000661	26.134	4.9368050397
0.000662	26.046	4.96143971041
0.000663	25.974	4.94907304452
0.000664	25.888	4.9545389291
0.000665	25.774	4.98466889572
0.000666	25.696	5.00635436221
0.000667	25.624	5.00186205328
0.000668	25.558	5.03573589458
0.000669	25.446	4.98107257526
0.00067	25.412	4.97496291443
0.000671	25.354	4.95102858
0.000672	25.252	4.90922560085
0.000673	25.244	4.92061622157
0.000674	25.196	4.91503652072
0.000675	25.128	4.96020322164
0.000676	25.004	4.94893766378
0.000677	24.978	4.86965255434
0.000678	24.946	4.89970243994
0.000679	24.896	4.85110131826
0.00068	24.82	4.8665799079
0.000681	24.688	4.8886251646
0.000682	24.608	4.84461928329
0.000683	24.606	4.82729365173
0.000684	24.508	4.84333934388
0.000685	24.454	4.83486132169
0.000686	24.4	4.80666204346
0.000687	24.346	4.782706765
0.000688	24.312	4.83845595206
0.000689	24.252	4.8021345254
0.00069	24.154	4.8301432691
0.000691	24.108	4.83283933108
0.000692	24.04	4.84751482721
0.000693	24.0	4.82369153243
0.000694	23.898	4.88053234801
0.000695	23.826	4.85589579789
0.000696	23.826	4.82366292355
0.000697	23.682	4.816313528
0.000698	23.614	4.76749452019
0.000699	23.56	4.79774947241
0.0007	23.426	4.82789022245
0.000701	23.392	4.79440674119
0.000702	23.326	4.70018340068
0.000703	23.208	4.66055104038
0.000704	23.182	4.62178277291
0.000705	23.098	4.60265097525
0.000706	22.994	4.56223234831
0.000707	22.986	4.61278701004
0.000708	22.906	4.57789951834
0.000709	22.822	4.58849822927
0.00071	22.75	4.5746584572
0.000711	22.676	4.58857537804
0.000712	22.628	4.54726467231
0.000713	22.554	4.51299058275
0.000714	22.518	4.50618197591
0.000715	22.468	4.5105405441
0.000716	22.414	4.46257817859
0.000717	22.37	4.47315325023
0.000718	22.33	4.49456338258
0.000719	22.278	4.49318550696
0.00072	22.208	4.44260464142
0.000721	22.18	4.46179336142
0.000722	22.122	4.53289267466
0.000723	22.084	4.53088777173
0.000724	22.076	4.50668658773
0.000725	22.022	4.51237365474
0.000726	21.932	4.4707243261
0.000727	21.896	4.48967526665
0.000728	21.85	4.40947842721
0.000729	21.834	4.42520553195
0.00073	21.806	4.43490293017
0.000731	21.76	4.43197472917
0.000732	21.692	4.46062058463
0.000733	21.656	4.4463090311
0.000734	21.59	4.45711790286
0.000735	21.55	4.45190970259
0.000736	21.518	4.39791723433
0.000737	21.418	4.38443565354
0.000738	21.336	4.3537459733
0.000739	21.216	4.32404255298
0.00074	21.144	4.28383753193
0.000741	21.098	4.28910200392
0.000742	21.016	4.27548172724
0.000743	20.888	4.22793755867
0.000744	20.804	4.21824418449
0.000745	20.786	4.22944488083
0.000746	20.736	4.26360223285
0.000747	20.658	4.25312073659
0.000748	20.636	4.30156994596
0.000749	20.576	4.31279769987
0.00075	20.536	4.27652943402
0.000751	20.506	4.2953421284
0.000752	20.436	4.34993149371
0.000753	20.39	4.35957566742
0.000754	20.332	4.36872704572
0.000755	20.338	4.39633438219
0.000756	20.294	4.44067157083
0.000757	20.286	4.43217824551
0.000758	20.226	4.39077715217
0.000759	20.19	4.38245365064
0.00076	20.044	4.34627012506
0.000761	19.944	4.36129155182
0.000762	19.852	4.32597919551
0.000763	19.796	4.3573368013
0.000764	19.786	4.36579935407
0.000765	19.718	4.39072613585
0.000766	19.62	4.38492873374
0.000767	19.52	4.34713698887
0.000768	19.478	4.37281556894
0.000769	19.464	4.37729414136
0.00077	19.402	4.36719543872
0.000771	19.398	4.32198981952
0.000772	19.376	4.27207490571
0.000773	19.3	4.23721606718
0.000774	19.274	4.16400336215
0.000775	19.21	4.20117840611
0.000776	19.154	4.22022321685
0.000777	19.11	4.24239319253
0.000778	19.082	4.24726688589
0.000779	19.036	4.22974041757
0.00078	19.03	4.20774286287
0.000781	18.958	4.21191595358
0.000782	18.984	4.23128160254
0.000783	18.956	4.2239867424
0.000784	18.94	4.22094776087
0.000785	18.876	4.19006252937
0.000786	18.796	4.18119408782
0.000787	18.752	4.14372972092
0.000788	18.764	4.181423681
0.000789	18.686	4.19992904702
0.00079	18.592	4.19398807819
0.000791	18.576	4.19192366343
0.000792	18.512	4.24898293713
0.000793	18.47	4.26439913704
0.000794	18.388	4.2168063745
0.000795	18.362	4.16832772224
0.000796	18.35	4.200416646
0.000797	18.236	4.19336428181
0.000798	18.158	4.19392846863
0.000799	18.13	4.11741423712
0.0008	18.082	4.1001556068
0.000801	17.998	4.08142083103
0.000802	17.966	4.09644284715
0.000803	17.898	4.09580224132
0.000804	17.85	4.07228437121
0.000805	17.8	4.03930687123
0.000806	17.712	4.01111655278
0.000807	17.698	4.05398519978
0.000808	17.664	3.99638636771
0.000809	17.604	4.02978709115
0.00081	17.534	4.0404014652
0.000811	17.468	4.0061173223
0.000812	17.422	4.0605314923
0.000813	17.39	4.04300630719
0.000814	17.358	4.03606689736
0.000815	17.294	4.03578542542
0.000816	17.25	4.04073013204
0.000817	17.208	4.01506363586
0.000818	17.204	3.97974672561
0.000819	17.142	3.97112528133
0.00082	17.148	3.92098150978
0.000821	17.156	3.90380122445
0.000822	17.1	3.96156534718
0.000823	17.074	3.97599346076
0.000824	17.018	3.98066275889
0.000825	17.004	4.00349647184
0.000826	16.952	4.03456267766
0.000827	16.926	4.00206496699
0.000828	16.872	3.96530150178
0.000829	16.83	3.94171282566
0.00083	16.752	3.92052241417
0.000831	16.73	3.94830343312
0.000832	16.644	3.96500491803
0.000833	16.63	3.9325691348
0.000834	16.628	3.92245025462
0.000835	16.57	3.93409455911
0.000836	16.494	3.96458875547
0.000837	16.474	3.99165679887
0.000838	16.412	3.93169886945
0.000839	16.398	3.89917888792
0.00084	16.398	3.88066952986
0.000841	16.338	3.92629036114
0.000842	16.266	3.88217001173
0.000843	16.218	3.88979125404
0.000844	16.188	3.91211656268
0.000845	16.17	3.92697084277
0.000846	16.13	3.91217330904
0.000847	16.064	3.90588069454
0.000848	16.03	3.90603379402
0.000849	16.006	3.93217039305
0.00085	15.94	3.93908618845
0.000851	15.884	3.9777561514
0.000852	15.83	3.98360389597
0.000853	15.786	3.97796480628
0.000854	15.772	3.95979999495
0.000855	15.754	3.93058316284
0.000856	15.722	3.93607875937
0.000857	15.68	3.92397757384
0.000858	15.646	3.91978111634
0.000859	15.56	3.89183761223
0.00086	15.504	3.83900820525
0.000861	15.496	3.81391976843
0.000862	15.458	3.82468769967
0.000863	15.398	3.86310703968
0.000864	15.346	3.86086570603
0.000865	15.282	3.81712928783
0.000866	15.25	3.80151285675
0.000867	15.17	3.78696448359
0.000868	15.126	3.80396161915
0.000869	15.08	3.77592372804
0.00087	15.062	3.79501725951
0.000871	15.024	3.79939784703
0.000872	14.968	3.82609147826
0.000873	14.896	3.80331224067
0.000874	14.838	3.82043924176
0.000875	14.784	3.83996666652
0.000876	14.784	3.82483254535
0.000877	14.79	3.81390875612
0.000878	14.746	3.82328183633
0.000879	14.7	3.81444622455
0.00088	14.656	3.84989142704
0.000881	14.61	3.87167922225
0.000882	14.572	3.88700604579
0.000883	14.522	3.85817521634
0.000884	14.486	3.83690031145
0.000885	14.46	3.81947640391
0.000886	14.41	3.83430567378
0.000887	14.348	3.79458772464
0.000888	14.372	3.76106580639
0.000889	14.308	3.74341234704
0.00089	14.286	3.68459007218
0.000891	14.246	3.65643049982
0.000892	14.258	3.66489235858
0.000893	14.218	3.63847165717
0.000894	14.18	3.59382804263
0.000895	14.098	3.62331284876
0.000896	14.014	3.5751648913
0.000897	13.958	3.56542227513
0.000898	13.94	3.59282618561
0.000899	13.922	3.60054384781
0.0009	13.892	3.6122480535
0.000901	13.874	3.59696038343
0.000902	13.858	3.57852427685
0.000903	13.788	3.5680605376
0.000904	13.734	3.57312804137
0.000905	13.732	3.56204660273
0.000906	13.74	3.54857717966
0.000907	13.714	3.54065022277
0.000908	13.634	3.50771207484
0.000909	13.64	3.4994856765
0.00091	13.606	3.48005229846
0.000911	13.56	3.46733326924
0.000912	13.592	3.4867658367
0.000913	13.542	3.45951383868
0.000914	13.512	3.48336848467
0.000915	13.462	3.43111585348
0.000916	13.384	3.42528013453
0.000917	13.314	3.45418644546
0.000918	13.322	3.45344986933
0.000919	13.284	3.40460629148
0.00092	13.218	3.40447881474
0.000921	13.184	3.42083966301
0.000922	13.142	3.41845520667
0.000923	13.14	3.40241090993
0.000924	13.114	3.40661180647
0.000925	13.086	3.44653507163
0.000926	13.048	3.44988347629
0.000927	13.012	3.46465813609
0.000928	12.968	3.48123196584
0.000929	12.91	3.48509684227
0.00093	12.884	3.46215886406
0.000931	12.82	3.42747720634
0.000932	12.81	3.40439421924
0.000933	12.796	3.38206800641
0.000934	12.784	3.40431255909
0.000935	12.714	3.38647368217
0.000936	12.69	3.36004464256
0.000937	12.67	3.36765497045
0.000938	12.596	3.39422804184
0.000939	12.568	3.40020234692
0.00094	12.544	3.38349878085
0.000941	12.502	3.35708147056
0.000942	12.502	3.38909958544
0.000943	12.442	3.40391480504
0.000944	12.39	3.42138860698
0.000945	12.372	3.43476578532
0.000946	12.31	3.43946216726
0.000947	12.278	3.43638123613
0.000948	12.246	3.45275020817
0.000949	12.25	3.45535815799
0.00095	12.208	3.42530816132
0.000951	12.206	3.44202905275
0.000952	12.168	3.41756872645
0.000953	12.156	3.49108349943
0.000954	12.148	3.47477999304
0.000955	12.082	3.47322271097
0.000956	12.03	3.48498206595
0.000957	11.992	3.44324498112
0.000958	11.95	3.4570941555
0.000959	11.894	3.43900625181
0.00096	11.822	3.42904009892
0.000961	11.758	3.38222352898
0.000962	11.722	3.38713979635
0.000963	11.694	3.3882685844
0.000964	11.732	3.39354917454
0.000965	11.7	3.38555756117
0.000966	11.7	3.36600653594
0.000967	11.722	3.36343812192
0.000968	11.688	3.36194229576
0.000969	11.676	3.35067515585
0.00097	11.628	3.34269591797
0.000971	11.616	3.36579024896
0.000972	11.552	3.35667931146
0.000973	11.532	3.36526016825
0.000974	11.49	3.3784463885
0.000975	11.46	3.38532125507
0.000976	11.402	3.36873804265
0.000977	11.398	3.40111687538
0.000978	11.384	3.37291328083
0.000979	11.38	3.34956713621
0.00098	11.368	3.35686997067
0.000981	11.306	3.34968117886
0.000982	11.278	3.3323739286
0.000983	11.228	3.357977963
0.000984	11.196	3.34209275754
0.000985	11.136	3.32407942143
0.000986	11.104	3.3143904417
0.000987	11.088	3.3184719375
0.000988	11.06	3.26686393962
0.000989	11.04	3.27267474705
0.00099	11.024	3.27160877857
0.000991	10.996	3.28207007847
0.000992	10.95	3.27589682377
0.000993	10.896	3.27798474676
0.000994	10.88	3.23567612718
0.000995	10.85	3.23287797481
0.000996	10.804	3.23814514807
0.000997	10.778	3.22004906795
0.000998	10.714	3.18374056732
0.000999	10.69	3.18526294048
0.001	10.692	3.18890827714
0.001001	10.658	3.17380465687
0.001002	10.62	3.14191024697
0.001003	10.58	3.12403585127
0.001004	10.57	3.17255417605
0.001005	10.558	3.160796735
0.001006	10.516	3.13906737742
0.001007	10.496	3.17395400093
0.001008	10.472	3.18703875094
0.001009	10.468	3.2275340432
0.00101	10.46	3.23239849029
0.001011	10.422	3.22054591646
0.001012	10.39	3.21152611697
0.001013	10.334	3.20662501705
0.001014	10.292	3.19354599153
0.001015	10.252	3.183786425
0.001016	10.204	3.17086486625
0.001017	10.168	3.18744035238
0.001018	10.152	3.16810605883
0.001019	10.152	3.17756132907
0.00102	10.104	3.16688869397
0.001021	10.09	3.17268025493
0.001022	10.046	3.16036137174
0.001023	10.016	3.17044854871
0.001024	9.978	3.17198928119
0.001025	9.988	3.12087423649
0.001026	9.938	3.09679770085
0.001027	9.906	3.09146631876
0.001028	9.904	3.05659680036
0.001029	9.906	3.01283321809
0.00103	9.914	3.00243301341
0.001031	9.876	2.97533594742
0.001032	9.876	2.94696861198
0.001033	9.844	2.95426200598
0.001034	9.828	2.93025869165
0.001035	9.814	2.91400137268
0.001036	9.766	2.93244675996
0.001037	9.734	2.92151399107
0.001038	9.712	2.90947692893
0.001039	9.662	2.89063245675
0.00104	9.626	2.9267941506
0.001041	9.57	2.94501273342
0.001042	9.526	2.95115638352
0.001043	9.502	2.97489428384
0.001044	9.486	2.97889308301
0.001045	9.462	2.97935496375
0.001046	9.446	2.96160159373
0.001047	9.422	2.9271002716
0.001048	9.384	2.91899708804
0.001049	9.36	2.93162071217
0.00105	9.34	2.95438656915
0.001051	9.306	2.9401299291
0.001052	9.268	2.92851088439
0.001053	9.262	2.95725480809
0.001054	9.236	2.96045672152
0.001055	9.192	2.94535838227
0.001056	9.142	2.93629630657
0.001057	9.13	2.91017181623
0.001058	9.126	2.91995273934
0.001059	9.104	2.91293391617
0.00106	9.1	2.90620026839
0.001061	9.082	2.94130515248
0.001062	9.056	2.95446509541
0.001063	9.078	2.95903970909
0.001064	9.076	2.94248602376
0.001065	9.054	2.97507714186
0.001066	9.042	2.97527074398
0.001067	9.0	2.98328677804
0.001068	8.976	2.98117829054
0.001069	8.98	2.99526292669
0.00107	8.968	2.97102271954
0.001071	8.924	2.95469524655
0.001072	8.88	2.92738791417
0.001073	8.846	2.90211715821
0.001074	8.858	2.90410674735
0.001075	8.83	2.88532493837
0.001076	8.816	2.88203816769
0.001077	8.81	2.91854415762
0.001078	8.792	2.92997201352
0.001079	8.79	2.91030926192
0.00108	8.75	2.87602155764
0.001081	8.708	2.8758887322
0.001082	8.66	2.88104147835
0.001083	8.628	2.88680030484
0.001084	8.598	2.8845096637
0.001085	8.58	2.86698447851
0.001086	8.55	2.87114959555
0.001087	8.526	2.87146722078
0.001088	8.488	2.87364855193
0.001089	8.448	2.8641396614
0.00109	8.452	2.87048706668
0.001091	8.416	2.86268126064
0.001092	8.382	2.82631845339
0.001093	8.382	2.82277806425
0.001094	8.348	2.83035262821
0.001095	8.316	2.85799650105
0.001096	8.306	2.80006499925
0.001097	8.268	2.78427297512
0.001098	8.244	2.75253773816
0.001099	8.216	2.75632799209
0.0011	8.204	2.73539466988
0.001101	8.164	2.7504734138
0.001102	8.154	2.74923334768
0.001103	8.154	2.78393318885
0.001104	8.152	2.73512266635
0.001105	8.166	2.73832868736
0.001106	8.138	2.69943623744
0.001107	8.082	2.67493476556
0.001108	8.074	2.66618153921
0.001109	8.06	2.65789390307
0.00111	8.016	2.64116338003
0.001111	7.984	2.65325159003
0.001112	7.928	2.63036423333
0.001113	7.91	2.64005681757
0.001114	7.894	2.64929500056
0.001115	7.876	2.65944054267
0.001116	7.882	2.64803247714
0.001117	7.856	2.60062761656
0.001118	7.804	2.59414417487
0.001119	7.8	2.60614658068
0.00112	7.784	2.6171251403
0.001121	7.762	2.63843817438
0.001122	7.754	2.64754301193
0.001123	7.736	2.64316174306
0.001124	7.722	2.6345238659
0.001125	7.718	2.64243751109
0.001126	7.714	2.63746165849
0.001127	7.714	2.63442669285
0.001128	7.676	2.62278935487
0.001129	7.644	2.60638907303
0.00113	7.614	2.62164147053
0.001131	7.584	2.63038856445
0.001132	7.574	2.63979620426
0.001133	7.544	2.63743511769
0.001134	7.516	2.65513540144
0.001135	7.514	2.64382374602
0.001136	7.478	2.63239738641
0.001137	7.446	2.63345476513
0.001138	7.414	2.63943251477
0.001139	7.384	2.61544336586
0.00114	7.406	2.60867092597
0.001141	7.388	2.61638223507
0.001142	7.39	2.59959612248
0.001143	7.36	2.5943014474
0.001144	7.36	2.60123047806
0.001145	7.348	2.6212394015
0.001146	7.35	2.61982823864
0.001147	7.332	2.63624278093
0.001148	7.296	2.64431163065
0.001149	7.298	2.6452213518
0.00115	7.3	2.63096940309
0.001151	7.3	2.60038458694
0.001152	7.28	2.59491811046
0.001153	7.238	2.55760747575
0.001154	7.24	2.56561883373
0.001155	7.198	2.57347935682
0.001156	7.176	2.56379094312
0.001157	7.162	2.55573003269
0.001158	7.126	2.57101614153
0.001159	7.124	2.55746436925
0.00116	7.096	2.56257370626
0.001161	7.042	2.55817043998
0.001162	7.032	2.55322854441
0.001163	7.002	2.56007734258
0.001164	6.984	2.57909751657
0.001165	6.936	2.57447159627
0.001166	6.918	2.55407047671
0.001167	6.876	2.54492121686
0.001168	6.844	2.54079987406
0.001169	6.824	2.54657102787
0.00117	6.804	2.55217240797
0.001171	6.812	2.55903419282
0.001172	6.792	2.56607404414
0.001173	6.766	2.55562986365
0.001174	6.798	2.57782776771
0.001175	6.76	2.55076459125
0.001176	6.72	2.54275441205
0.001177	6.664	2.55403680475
0.001178	6.648	2.55266449029
0.001179	6.648	2.55031292198
0.00118	6.628	2.53724575081
0.001181	6.592	2.51665174389
0.001182	6.57	2.52924890037
0.001183	6.592	2.54195515303
0.001184	6.596	2.54259395107
0.001185	6.576	2.53144701702
0.001186	6.552	2.49785828261
0.001187	6.552	2.52651855327
0.001188	6.512	2.54044405567
0.001189	6.512	2.52939834743
0.00119	6.478	2.54666762653
0.001191	6.496	2.53968186984
0.001192	6.474	2.50785246775
0.001193	6.468	2.48615687357
0.001194	6.446	2.48013789939
0.001195	6.426	2.46100060951
0.001196	6.414	2.4492047689
0.001197	6.392	2.42535275785
0.001198	6.37	2.42839453137
0.001199	6.358	2.43922856658
0.0012	6.358	2.44741414558
0.001201	6.336	2.44358425269
0.001202	6.298	2.42676657303
0.001203	6.306	2.46178065635
0.001204	6.272	2.4766945714
0.001205	6.266	2.46885479524
0.001206	6.216	2.45954142067
0.001207	6.218	2.44345574955
0.001208	6.218	2.40550950944
0.001209	6.174	2.39577210936
0.00121	6.162	2.38909104054
0.001211	6.152	2.41099481542
0.001212	6.128	2.40906952992
0.001213	6.106	2.41469749658
0.001214	6.074	2.4100879652
0.001215	6.046	2.39246400182
0.001216	6.046	2.38157174992
0.001217	6.016	2.39327056557
0.001218	5.97	2.3851834311
0.001219	5.988	2.37988571154
0.00122	5.984	2.37059992407
0.001221	5.964	2.35089429792
0.001222	5.978	2.36675220503
0.001223	5.966	2.38345211825
0.001224	5.982	2.38781825104
0.001225	5.99	2.39372095283
0.001226	5.968	2.40311797463
0.001227	5.954	2.41575743815
0.001228	5.932	2.42556715017
0.001229	5.89	2.4128613719
0.00123	5.856	2.43213157539
0.001231	5.838	2.43305486991
0.001232	5.818	2.43164059844
0.001233	5.814	2.41234408823
0.001234	5.802	2.41718762201
0.001235	5.786	2.40004249962
0.001236	5.776	2.39954662384
0.001237	5.77	2.40522348234
0.001238	5.76	2.39799916597
0.001239	5.734	2.37555130443
0.00124	5.714	2.35885650263
0.001241	5.682	2.36408037088
0.001242	5.676	2.3619957663
0.001243	5.654	2.35844949066
0.001244	5.66	2.37073828163
0.001245	5.658	2.37255895606
0.001246	5.638	2.37296354797
0.001247	5.606	2.33896643841
0.001248	5.592	2.33955893279
0.001249	5.566	2.33444725792
0.00125	5.542	2.32985750637
0.001251	5.518	2.36001610164
0.001252	5.506	2.38536454237
0.001253	5.512	2.40288493274
0.001254	5.476	2.37937470778
0.001255	5.484	2.37102172069
0.001256	5.476	2.35487239569
0.001257	5.478	2.34211784503
0.001258	5.462	2.34447350166
0.001259	5.458	2.34184457213
0.00126	5.438	2.34225446952
0.001261	5.428	2.33341295102
0.001262	5.402	2.32215331105
0.001263	5.406	2.3317727162
0.001264	5.402	2.31179497361
0.001265	5.362	2.29585626728
0.001266	5.386	2.31969911842
0.001267	5.32	2.29904327928
0.001268	5.284	2.25640067364
0.001269	5.254	2.24621548388
0.00127	5.248	2.23394180766
0.001271	5.246	2.23013093786
0.001272	5.23	2.22555611028
0.001273	5.198	2.20426767884
0.001274	5.19	2.24541755582
0.001275	5.178	2.24283659681
0.001276	5.184	2.24279825218
0.001277	5.198	2.25006577682
0.001278	5.208	2.23623254605
0.001279	5.188	2.21735337734
0.00128	5.18	2.19626956451
0.001281	5.176	2.19932353236
0.001282	5.178	2.2132139526
0.001283	5.146	2.25226197411
0.001284	5.126	2.23564845179
0.001285	5.116	2.21868068906
0.001286	5.12	2.21756623351
0.001287	5.098	2.20735044794
0.001288	5.094	2.24347141725
0.001289	5.076	2.22401079134
0.00129	5.044	2.19683044407
0.001291	5.022	2.18025594828
0.001292	5.012	2.18445782747
0.001293	4.976	2.16965988118
0.001294	4.974	2.18296220764
0.001295	4.968	2.16124408617
0.001296	4.948	2.13478242451
0.001297	4.922	2.13913907916
0.001298	4.904	2.1472736202
0.001299	4.888	2.15393964632
0.0013	4.872	2.16046661627
0.001301	4.858	2.12269545625
0.001302	4.844	2.14001495322
0.001303	4.844	2.15491623967
0.001304	4.828	2.18321231217
0.001305	4.816	2.16844275922
0.001306	4.802	2.1658245543
0.001307	4.788	2.17877396717
0.001308	4.814	2.17425941415
0.001309	4.786	2.16891770245
0.00131	4.796	2.17770154062
0.001311	4.782	2.16390295531
0.001312	4.762	2.14694107977
0.001313	4.738	2.15623653619
0.001314	4.724	2.14565234835
0.001315	4.698	2.15657042547
0.001316	4.686	2.15763852394
0.001317	4.674	2.13066280767
0.001318	4.644	2.1300854443
0.001319	4.64	2.10104735787
0.00132	4.636	2.11553870208
0.001321	4.608	2.10483633568
0.001322	4.608	2.1237551648
0.001323	4.564	2.10092931818
0.001324	4.55	2.09749851013
0.001325	4.548	2.06874261328
0.001326	4.542	2.07562906127
0.001327	4.522	2.0912952924
0.001328	4.49	2.0615285591
0.001329	4.474	2.06041840411
0.00133	4.48	2.0778835386
0.001331	4.484	2.07984230171
0.001332	4.466	2.10543202218
0.001333	4.45	2.08698346903
0.001334	4.452	2.0639030985
0.001335	4.414	2.05878702153
0.001336	4.392	2.05969318103
0.001337	4.362	2.06081440212
0.001338	4.346	2.04897144929
0.001339	4.354	2.05832067472
0.00134	4.36	2.05582100388
0.001341	4.362	2.08301608251
0.001342	4.344	2.08366600011
0.001343	4.332	2.06731129731
0.001344	4.328	2.07277977605
0.001345	4.316	2.10051041416
0.001346	4.298	2.08355369501
0.001347	4.26	2.09485083001
0.001348	4.282	2.11435001833
0.001349	4.242	2.13247180521
0.00135	4.232	2.11994716915
0.001351	4.198	2.10969097263
0.001352	4.188	2.10538737528
0.001353	4.174	2.07839457274
0.001354	4.158	2.07582176499
0.001355	4.144	2.08309001246
0.001356	4.128	2.06194471313
0.001357	4.128	2.07740607489
0.001358	4.116	2.08867039046
0.001359	4.112	2.08505539495
0.00136	4.108	2.06696298951
0.001361	4.106	2.05688210649
0.001362	4.112	2.05705031538
0.001363	4.1	2.05572371685
0.001364	4.088	2.03574458123
0.001365	4.074	2.02497506157
0.001366	4.046	2.03663546075
0.001367	4.042	2.05042337092
0.001368	4.026	2.04482859917
0.001369	4.006	2.04498508552
0.00137	4.006	2.02829090616
0.001371	3.974	2.01626486355
0.001372	3.952	2.00940190106
0.001373	3.96	2.04411349978
0.001374	3.976	2.05995728111
0.001375	3.964	2.04809765392
0.001376	3.946	2.01967423116
0.001377	3.946	2.00675957703
0.001378	3.912	2.016
0.001379	3.89	2.01442299431
0.00138	3.87	2.03595186584
0.001381	3.876	2.03779881244
0.001382	3.868	2.02844176648
0.001383	3.846	2.00456578839
0.001384	3.85	1.98683164863
0.001385	3.838	1.98588922148
0.001386	3.824	1.99925586156
0.001387	3.81	1.99346432123
0.001388	3.81	1.99947493108
0.001389	3.812	2.00116366147
0.00139	3.8	2.01196421439
0.001391	3.788	2.0067526006
0.001392	3.77	1.97916649123
0.001393	3.774	1.97558193958
0.001394	3.772	1.98997889436
0.001395	3.766	1.99179416607
0.001396	3.746	1.98430945167
0.001397	3.732	1.97488632584
0.001398	3.724	1.98288274994
0.001399	3.716	1.98175275955
0.0014	3.72	1.96611291639
0.001401	3.702	1.94863952541
0.001402	3.686	1.93168423921
0.001403	3.672	1.92883799216
0.001404	3.664	1.91809905896
0.001405	3.674	1.91199476987
0.001406	3.648	1.9089515447
0.001407	3.642	1.91672533244
0.001408	3.616	1.88588016586
0.001409	3.616	1.87844190754
0.00141	3.606	1.87796805085
0.001411	3.574	1.8826906278
0.001412	3.574	1.87203739279
0.001413	3.568	1.88927922764
0.001414	3.532	1.87855689294
0.001415	3.528	1.88605832359
0.001416	3.526	1.89243863837
0.001417	3.512	1.88410615412
0.001418	3.512	1.89890916054
0.001419	3.504	1.87669496722
0.00142	3.486	1.8904507399
0.001421	3.472	1.89768701318
0.001422	3.486	1.87877726194
0.001423	3.474	1.87864951494
0.001424	3.448	1.87384524441
0.001425	3.422	1.87933924559
0.001426	3.398	1.88562880759
0.001427	3.4	1.90052624291
0.001428	3.384	1.89328920136
0.001429	3.378	1.88762178415
0.00143	3.372	1.88828387696
0.001431	3.344	1.90516770915
0.001432	3.36	1.89483508517
0.001433	3.35	1.88878267675
0.001434	3.378	1.89185517416
0.001435	3.366	1.88998518513
0.001436	3.366	1.8878675801
0.001437	3.374	1.88841838585
0.001438	3.366	1.88468671137
0.001439	3.378	1.87272955869
0.00144	3.36	1.8650469163
0.001441	3.356	1.87543701574
0.001442	3.346	1.88951951564
0.001443	3.338	1.88036060371
0.001444	3.326	1.87182370965
0.001445	3.31	1.8563135511
0.001446	3.296	1.86235979338
0.001447	3.29	1.84333936105
0.001448	3.278	1.8430181768
0.001449	3.27	1.8234856731
0.00145	3.278	1.82994972609
0.001451	3.264	1.8401912944
0.001452	3.262	1.86047198313
0.001453	3.254	1.83015955589
0.001454	3.234	1.8350051771
0.001455	3.208	1.82119081922
0.001456	3.198	1.82723725881
0.001457	3.18	1.82197694826
0.001458	3.178	1.82162454968
0.001459	3.172	1.81395038521
0.00146	3.166	1.80067876091
0.001461	3.156	1.78987820815
0.001462	3.124	1.7890287868
0.001463	3.122	1.75588040595
0.001464	3.108	1.75508860175
0.001465	3.118	1.74701917562
0.001466	3.13	1.75872112627
0.001467	3.106	1.7477883167
0.001468	3.098	1.74137761557
0.001469	3.086	1.71306859174
0.00147	3.082	1.69566388179
0.001471	3.068	1.70275541403
0.001472	3.052	1.68442749918
0.001473	3.056	1.68548627998
0.001474	3.066	1.68808886022
0.001475	3.064	1.66730441132
0.001476	3.072	1.6645768231
0.001477	3.058	1.67171648314
0.001478	3.056	1.68073317335
0.001479	3.056	1.69377212163
0.00148	3.05	1.69100561797
0.001481	3.042	1.68648628812
0.001482	3.048	1.67621478337
0.001483	3.024	1.68979998816
0.001484	3.024	1.71913466605
0.001485	3.02	1.73078017091
0.001486	2.99	1.70701493842
0.001487	2.988	1.70875861373
0.001488	2.978	1.6880509471
0.001489	2.984	1.68277865449
0.00149	2.962	1.66869889435
0.001491	2.962	1.6638978334
0.001492	2.97	1.6902958321
0.001493	2.956	1.68702815626
0.001494	2.944	1.67954279493
0.001495	2.932	1.66113696004
0.001496	2.93	1.64471882095
0.001497	2.924	1.64991636152
0.001498	2.9	1.62665300541
0.001499	2.902	1.6408522176
0.0015	2.884	1.64028777963
0.001501	2.88	1.61913557184
0.001502	2.87	1.62268296349
0.001503	2.864	1.62650053796
0.001504	2.848	1.61644548315
0.001505	2.824	1.61028693095
0.001506	2.804	1.62159921066
0.001507	2.78	1.62098735344
0.001508	2.77	1.62391502241
0.001509	2.768	1.60566995363
0.00151	2.754	1.59921355672
0.001511	2.748	1.58886626247
0.001512	2.746	1.57527267481
0.001513	2.758	1.59104871076
0.001514	2.762	1.60167287546
0.001515	2.76	1.59197989937
0.001516	2.748	1.6076367749
0.001517	2.746	1.63507920297
0.001518	2.742	1.61475570908
0.001519	2.738	1.60665988934
0.00152	2.716	1.59604009975
0.001521	2.702	1.58530627956
0.001522	2.702	1.5928578091
0.001523	2.684	1.60129447635
0.001524	2.688	1.58576669154
0.001525	2.684	1.58244873535
0.001526	2.65	1.58098070829
0.001527	2.64	1.5499677416
0.001528	2.616	1.53510390528
0.001529	2.612	1.53670296414
0.00153	2.616	1.53380050854
0.001531	2.612	1.55867122896
0.001532	2.618	1.57863105253
0.001533	2.61	1.57920866259
0.001534	2.624	1.5870173282
0.001535	2.626	1.58685979217
0.001536	2.612	1.58664929962
0.001537	2.6	1.58745078664
0.001538	2.578	1.58111226673
0.001539	2.582	1.5809098646
0.00154	2.576	1.57487269327
0.001541	2.572	1.57379032911
0.001542	2.564	1.57413595347
0.001543	2.54	1.5634577065
0.001544	2.532	1.56492044526
0.001545	2.52	1.5753094934
0.001546	2.502	1.55627632508
0.001547	2.504	1.56907106276
0.001548	2.508	1.55625704818
0.001549	2.508	1.57160300331
0.00155	2.498	1.58555857665
0.001551	2.494	1.60186266577
0.001552	2.488	1.59180903377
0.001553	2.484	1.58925894681
0.001554	2.472	1.57772494434
0.001555	2.472	1.58278741466
0.001556	2.456	1.5899886792
0.001557	2.438	1.57675489535
0.001558	2.43	1.55727325797
0.001559	2.426	1.56221765449
0.00156	2.404	1.57123645579
0.001561	2.37	1.54954832129
0.001562	2.358	1.54590944107
0.001563	2.366	1.5440349737
0.001564	2.362	1.53979089489
0.001565	2.36	1.51604749266
0.001566	2.356	1.5050793999
0.001567	2.358	1.50127812213
0.001568	2.372	1.50652447707
0.001569	2.374	1.51727518928
0.00157	2.354	1.5048867067
0.001571	2.348	1.50296240805
0.001572	2.328	1.51142846341
0.001573	2.328	1.50479766082
0.001574	2.308	1.51298909447
0.001575	2.32	1.51314242555
0.001576	2.324	1.5083182688
0.001577	2.31	1.49060390446
0.001578	2.302	1.49358494904
0.001579	2.304	1.5137978729
0.00158	2.292	1.52273963631
0.001581	2.28	1.51314242555
0.001582	2.28	1.51446360141
0.001583	2.272	1.51327988158
0.001584	2.282	1.52658966327
0.001585	2.268	1.52189881398
0.001586	2.252	1.52856010677
0.001587	2.242	1.51374898844
0.001588	2.246	1.50648066699
0.001589	2.228	1.50466474671
0.00159	2.226	1.48691761709
0.001591	2.21	1.49729756562
0.001592	2.198	1.50425928616
0.001593	2.19	1.5026310259
0.001594	2.194	1.49410976839
0.001595	2.198	1.4868745744
0.001596	2.198	1.48013377774
0.001597	2.19	1.47034009671
0.001598	2.18	1.4749915254
0.001599	2.184	1.45813030968
0.0016	2.164	1.44951854076
0.001601	2.162	1.44905348418
0.001602	2.138	1.43490626872
0.001603	2.12	1.4302447343
0.001604	2.126	1.44018193295
0.001605	2.132	1.45690631133
0.001606	2.144	1.46671878695
0.001607	2.134	1.48729418744
0.001608	2.136	1.49716532153
0.001609	2.132	1.49885823212
0.00161	2.124	1.5008744118
0.001611	2.13	1.50236480257
0.001612	2.118	1.49401338682
0.001613	2.1	1.48929513529
0.001614	2.1	1.47851276626
0.001615	2.11	1.46897923743
0.001616	2.104	1.48498619522
0.001617	2.096	1.47064067671
0.001618	2.104	1.47281499178
0.001619	2.096	1.46382512617
0.00162	2.084	1.47273351289
0.001621	2.082	1.47759128314
0.001622	2.062	1.46634102446
0.001623	2.058	1.45966982568
0.001624	2.072	1.45973148216
0.001625	2.068	1.46402732215
0.001626	2.068	1.46811988611
0.001627	2.07	1.46324980779
0.001628	2.06	1.45478520751
0.001629	2.046	1.4435664169
0.00163	2.052	1.45646695809
0.001631	2.044	1.45122844515
0.001632	2.034	1.44804834173
0.001633	2.03	1.4412147654
0.001634	2.01	1.42895066395
0.001635	2.02	1.42393820091
0.001636	2.024	1.41683591146
0.001637	2.018	1.43027130294
0.001638	2.008	1.42545992578
0.001639	1.994	1.42336362185
0.00164	1.986	1.41343694589
0.001641	1.972	1.40826702014
0.001642	1.97	1.41035456535
0.001643	1.96	1.39656722001
0.001644	1.942	1.40236799735
0.001645	1.94	1.39441744108
0.001646	1.944	1.39601719187
0.001647	1.938	1.40646933845
0.001648	1.928	1.38953805274
0.001649	1.922	1.39854066798
0.00165	1.92	1.40342438343
0.001651	1.9	1.40214121971
0.001652	1.9	1.38636214605
0.001653	1.906	1.39469136371
0.001654	1.894	1.39383069273
0.001655	1.892	1.37562204111
0.001656	1.886	1.37586481894
0.001657	1.872	1.37681371289
0.001658	1.858	1.36449111393
0.001659	1.86	1.38289551305
0.00166	1.862	1.37220843898
0.001661	1.86	1.36102902247
0.001662	1.844	1.34598068337
0.001663	1.844	1.34002388038
0.001664	1.822	1.32752250452
0.001665	1.826	1.33705796434
0.001666	1.832	1.33558077255
0.001667	1.824	1.3255278194
0.001668	1.808	1.30963200938
0.001669	1.804	1.31969087289
0.00167	1.81	1.33187837283
0.001671	1.814	1.33394302727
0.001672	1.808	1.32027875844
0.001673	1.81	1.32887170186
0.001674	1.808	1.32179272203
0.001675	1.79	1.31221187314
0.001676	1.792	1.32239782214
0.001677	1.796	1.32754811589
0.001678	1.794	1.31740806131
0.001679	1.792	1.30871540069
0.00168	1.796	1.30322062599
0.001681	1.784	1.3028215534
0.001682	1.786	1.30698278489
0.001683	1.772	1.30231179062
0.001684	1.766	1.30814525187
0.001685	1.77	1.29811401656
0.001686	1.764	1.30242235853
0.001687	1.76	1.29243955371
0.001688	1.75	1.28976742089
0.001689	1.75	1.30057679512
0.00169	1.738	1.29821261741
0.001691	1.738	1.29048672988
0.001692	1.744	1.29401081912
0.001693	1.73	1.29811401656
0.001694	1.73	1.29657240446
0.001695	1.72	1.28592379245
0.001696	1.704	1.26979683414
0.001697	1.702	1.26063317424
0.001698	1.69	1.25932521614
0.001699	1.686	1.25833381898
0.0017	1.68	1.260793401
0.001701	1.674	1.25208785634
0.001702	1.656	1.24646058903
0.001703	1.648	1.25063823706
0.001704	1.634	1.2506174475
0.001705	1.638	1.26133104299
0.001706	1.632	1.25402392322
0.001707	1.632	1.25879942803
0.001708	1.636	1.26945027473
0.001709	1.63	1.27636201761
0.00171	1.63	1.27479410102
0.001711	1.614	1.27318655349
0.001712	1.604	1.26932422966
0.001713	1.602	1.27733942239
0.001714	1.6	1.28218563399
0.001715	1.604	1.26774760895
0.001716	1.606	1.2801421796
0.001717	1.606	1.29103214522
0.001718	1.6	1.28996123973
0.001719	1.592	1.28745330012
0.00172	1.588	1.28462290187
0.001721	1.592	1.28278447137
0.001722	1.588	1.27367813831
0.001723	1.594	1.27951709641
0.001724	1.606	1.2801421796
0.001725	1.612	1.27650146886
0.001726	1.606	1.27387754514
0.001727	1.594	1.26378953944
0.001728	1.584	1.24697393718
0.001729	1.578	1.22797231239
0.00173	1.58	1.24241699924
0.001731	1.564	1.24495140467
0.001732	1.56	1.24995999936
0.001733	1.572	1.26206814396
0.001734	1.56	1.26111062163
0.001735	1.564	1.25136085922
0.001736	1.568	1.25752773329
0.001737	1.554	1.25661609094
0.001738	1.534	1.26049355413
0.001739	1.538	1.25879148392
0.00174	1.542	1.26658438329
0.001741	1.53	1.25582642113
0.001742	1.528	1.24145720828
0.001743	1.53	1.24141048811
0.001744	1.522	1.24640121951
0.001745	1.52	1.24963994815
0.001746	1.516	1.25129692719
0.001747	1.524	1.23346017366
0.001748	1.536	1.23963865703
0.001749	1.526	1.23179706121
0.00175	1.522	1.2253636195
0.001751	1.52	1.22376468326
0.001752	1.508	1.21570391132
0.001753	1.498	1.2173725806
0.001754	1.494	1.20746180064
0.001755	1.484	1.20571306703
0.001756	1.478	1.20727627327
0.001757	1.48	1.21227059686
0.001758	1.48	1.21885191882
0.001759	1.474	1.21709654506
0.00176	1.474	1.21709654506
0.001761	1.468	1.22187397059
0.001762	1.46	1.22
0.001763	1.448	1.22282296347
0.001764	1.43	1.21206435473
0.001765	1.422	1.20163055887
0.001766	1.424	1.19173151339
0.001767	1.424	1.19340856374
0.001768	1.416	1.18951418655
0.001769	1.414	1.19440529135
0.00177	1.396	1.18117907194
0.001771	1.39	1.16357208629
0.001772	1.392	1.18082005403
0.001773	1.408	1.18723881338
0.001774	1.402	1.19180367511
0.001775	1.408	1.19897289377
0.001776	1.408	1.18892220099
0.001777	1.406	1.18708213701
0.001778	1.404	1.17676845641
0.001779	1.38	1.16258333035
0.00178	1.376	1.16388315565
0.001781	1.368	1.15610380157
0.001782	1.384	1.14740751261
0.001783	1.384	1.15088835253
0.001784	1.384	1.15262483055
0.001785	1.378	1.15374000537
0.001786	1.366	1.16620924366
0.001787	1.364	1.16426113909
0.001788	1.362	1.16916893561
0.001789	1.356	1.15812952643
0.00179	1.342	1.15630272853
0.001791	1.354	1.15441933456
0.001792	1.344	1.14963646428
0.001793	1.328	1.14211032742
0.001794	1.332	1.1391997191
0.001795	1.328	1.13155468273
0.001796	1.324	1.12916960639
0.001797	1.324	1.13974734042
0.001798	1.312	1.13782951271
0.001799	1.308	1.14242548991
0.0018	1.302	1.14315178345
0.001801	1.29	1.13749725274
0.001802	1.27	1.12831733125
0.001803	1.266	1.12749456761
0.001804	1.266	1.11859018412
0.001805	1.28	1.13384302264
0.001806	1.27	1.12831733125
0.001807	1.286	1.14026488151
0.001808	1.288	1.15976549354
0.001809	1.278	1.14048936865
0.00181	1.286	1.15421141911
0.001811	1.26	1.15256236274
0.001812	1.24	1.12889326333
0.001813	1.26	1.13507708989
0.001814	1.252	1.1298212248
0.001815	1.252	1.1333560782
0.001816	1.248	1.13070597416
0.001817	1.242	1.12757970893
0.001818	1.248	1.13070597416
0.001819	1.244	1.12270387903
0.00182	1.242	1.12046240455
0.001821	1.232	1.11632253404
0.001822	1.234	1.10419382357
0.001823	1.24	1.11821285988
0.001824	1.248	1.11467304623
0.001825	1.244	1.11734685752
0.001826	1.238	1.11953383156
0.001827	1.232	1.11452949714
0.001828	1.228	1.10815883338
0.001829	1.224	1.11077630511
0.00183	1.22	1.09526252561
0.001831	1.216	1.09423215087
0.001832	1.21	1.08531101533
0.001833	1.202	1.08682841332
0.001834	1.204	1.0892125596
0.001835	1.206	1.08238810045
0.001836	1.198	1.07833019062
0.001837	1.178	1.06879184129
0.001838	1.18	1.07312627402
0.001839	1.182	1.07372063406
0.00184	1.172	1.06508966759
0.001841	1.172	1.06508966759
0.001842	1.172	1.06321023321
0.001843	1.178	1.07252785512
0.001844	1.176	1.08490736932
0.001845	1.168	1.07878450119
0.001846	1.168	1.07507023026
0.001847	1.16	1.07628992377
0.001848	1.15	1.07121426428
0.001849	1.154	1.08364385293
0.00185	1.162	1.08432283016
0.001851	1.152	1.0848483765
0.001852	1.146	1.08475066259
0.001853	1.146	1.09940165545
0.001854	1.144	1.10781947988
0.001855	1.144	1.10781947988
0.001856	1.146	1.10846019324
0.001857	1.14	1.09745159347
0.001858	1.136	1.09977452235
0.001859	1.134	1.09728938754
0.00186	1.126	1.09641415533
0.001861	1.112	1.09153836396
0.001862	1.118	1.09365259566
0.001863	1.122	1.09504155172
0.001864	1.11	1.10177130113
0.001865	1.114	1.10679898807
0.001866	1.116	1.10929887767
0.001867	1.106	1.10939803497
0.001868	1.102	1.1025407022
0.001869	1.094	1.0923204658
0.00187	1.08	1.08148046677
0.001871	1.076	1.08176892172
0.001872	1.074	1.07541805825
0.001873	1.074	1.06982428464
0.001874	1.072	1.06715322236
0.001875	1.07	1.05882009803
0.001876	1.056	1.0568178651
0.001877	1.052	1.03792870661
0.001878	1.06	1.05090437243
0.001879	1.068	1.04851132564
0.00188	1.068	1.05421819373
0.001881	1.068	1.04277322559
0.001882	1.07	1.04359954005
0.001883	1.06	1.05470374987
0.001884	1.05	1.05237825899
0.001885	1.054	1.05218059286
0.001886	1.048	1.05342109339
0.001887	1.034	1.05491421452
0.001888	1.044	1.04979236042
0.001889	1.036	1.04436775132
0.00189	1.042	1.04892135072
0.001891	1.034	1.03771094241
0.001892	1.042	1.0470128939
0.001893	1.032	1.04066132819
0.001894	1.026	1.0321453386
0.001895	1.028	1.03692622688
0.001896	1.03	1.03397292034
0.001897	1.028	1.02723707098
0.001898	1.034	1.02802918247
0.001899	1.028	1.02918219961
0.0019	1.036	1.04245095808
0.001901	1.034	1.03578183031
0.001902	1.03	1.03397292034
0.001903	1.03	1.0397595876
0.001904	1.024	1.02733830845
0.001905	1.016	1.03137965852
0.001906	1.008	1.03340988964
0.001907	1.0	1.02176318196
0.001908	0.996	1.01389545812
0.001909	0.988	1.01580313053
0.00191	0.98	1.00975244491
0.001911	0.974	1.00465118325
0.001912	0.974	1.01258283612
0.001913	0.984	1.01771508783
0.001914	0.978	1.01465067881
0.001915	0.972	1.01548806
0.001916	0.968	1.01339824354
0.001917	0.954	1.01581691264
0.001918	0.952	1.00483630508
0.001919	0.94	0.998198377077
0.00192	0.95	0.999749968742
0.001921	0.944	0.986338684226
0.001922	0.94	0.98
0.001923	0.946	0.981368432343
0.001924	0.948	0.980457036285
0.001925	0.95	0.985646995633
0.001926	0.95	0.991715685063
0.001927	0.958	0.992086689761
0.001928	0.946	0.977283991478
0.001929	0.942	0.975005641009
0.00193	0.956	0.993007552841
0.001931	0.956	1.00302741737
0.001932	0.956	1.00302741737
0.001933	0.958	0.994100598531
0.001934	0.954	0.98786841229
0.001935	0.954	0.98989090308
0.001936	0.944	0.982274910603
0.001937	0.946	0.983404291225
0.001938	0.938	0.989017694483
0.001939	0.924	0.987027861815
0.00194	0.92	0.980612053771
0.001941	0.922	0.985858001946
0.001942	0.92	0.984682690007
0.001943	0.916	0.984349531417
0.001944	0.926	0.99223182775
0.001945	0.918	0.98756063105
0.001946	0.9	0.980815986819
0.001947	0.892	0.96142394395
0.001948	0.892	0.96142394395
0.001949	0.882	0.948723352722
0.00195	0.894	0.966831939894
0.001951	0.884	0.952126042076
0.001952	0.886	0.951316981873
0.001953	0.886	0.951316981873
0.001954	0.88	0.93680307429
0.001955	0.876	0.940544523135
0.001956	0.876	0.940544523135
0.001957	0.876	0.938415686143
0.001958	0.878	0.94398940672
0.001959	0.874	0.937082707129
0.00196	0.872	0.931459070491
0.001961	0.876	0.944787806865
0.001962	0.86	0.938296328459
0.001963	0.852	0.939199659284
0.001964	0.848	0.925686772078
0.001965	0.842	0.930073115405
0.001966	0.84	0.9286549413
0.001967	0.828	0.924346255469
0.001968	0.836	0.930109670953
0.001969	0.838	0.933678745608
0.00197	0.826	0.925053511966
0.001971	0.812	0.912499863014
0.001972	0.804	0.908616530776
0.001973	0.804	0.904203516914
0.001974	0.81	0.910988474131
0.001975	0.81	0.917551088496
0.001976	0.804	0.91300821464
0.001977	0.802	0.915858067607
0.001978	0.8	0.914330356053
0.001979	0.794	0.9140918991
0.00198	0.8	0.92736184955
0.001981	0.788	0.926852739112
0.001982	0.786	0.920979912919
0.001983	0.77	0.917115041857
0.001984	0.762	0.910689848412
0.001985	0.768	0.913332360097
0.001986	0.766	0.918283180724
0.001987	0.772	0.927370476131
0.001988	0.766	0.913916845233
0.001989	0.774	0.931087536164
0.00199	0.792	0.944847077574
0.001991	0.792	0.944847077574
0.001992	0.798	0.972211911056
0.001993	0.802	0.970976827736
0.001994	0.794	0.967245573782
0.001995	0.788	0.958674084348
0.001996	0.782	0.960456141633
0.001997	0.772	0.94234600864
0.001998	0.774	0.943887705185
[truncated: 8,002 more rows]
