# Supplementary material for: The Influence of Synaptic Size on AMPA Receptor Activation: A Monte Carlo Model
Source: PLoS One. 2015 Jun 24;10(6):e0130924. doi: 10.1371/journal.pone.0130924 (PMC4479604; doi:10.1371/journal.pone.0130924)
Supplement: S1 Dataset — This package contains the experimental data used as basis for the analysis presented in the paper. (ZIP) [file pone.0130924.s001.zip › S1 Simulation data/test/1820_10528_341_525.csv]

time	AMPA.O.mean	AMPA.O.stdev
0.0	0.0	0.0
1e-06	0.0	0.0
2e-06	0.048	0.213766227454
3e-06	0.292	0.527954543498
4e-06	0.634	0.75102862795
5e-06	1.128	0.995799176541
6e-06	1.72	1.23515181253
7e-06	2.366	1.47649720623
8e-06	3.19	1.69761597542
9e-06	4.002	1.90630427792
1e-05	4.904	2.11725860489
1.1e-05	5.95	2.40572234474
1.2e-05	7.006	2.57409479235
1.3e-05	8.132	2.72076753877
1.4e-05	9.334	2.83521498303
1.5e-05	10.452	3.00194870043
1.6e-05	11.676	3.16907305059
1.7e-05	12.938	3.34755970821
1.8e-05	14.226	3.54780551891
1.9e-05	15.52	3.63285012077
2e-05	16.752	3.835947862
2.1e-05	18.16	4.04108896215
2.2e-05	19.59	4.26449293586
2.3e-05	20.856	4.413531919
2.4e-05	22.222	4.45518978271
2.5e-05	23.548	4.56548967801
2.6e-05	24.77	4.71901472767
2.7e-05	26.078	4.82409742854
2.8e-05	27.364	4.85999012345
2.9e-05	28.63	4.98729385539
3e-05	29.828	5.06580852382
3.1e-05	30.898	5.18725322305
3.2e-05	32.082	5.18490848521
3.3e-05	33.264	5.25226655835
3.4e-05	34.45	5.47754507056
3.5e-05	35.448	5.62594845337
3.6e-05	36.5	5.68840926798
3.7e-05	37.59	5.80877784048
3.8e-05	38.656	5.98478604463
3.9e-05	39.594	6.04988958577
4e-05	40.556	6.26951864181
4.1e-05	41.476	6.39198122651
4.2e-05	42.39	6.37917706291
4.3e-05	43.256	6.48709981425
4.4e-05	44.136	6.45983776886
4.5e-05	45.012	6.45320509514
4.6e-05	45.846	6.45896926762
4.7e-05	46.714	6.48044782403
4.8e-05	47.328	6.49864724385
4.9e-05	48.172	6.54510626346
5e-05	48.87	6.5830919787
5.1e-05	49.576	6.51952636316
5.2e-05	50.152	6.66219903635
5.3e-05	50.774	6.81255634839
5.4e-05	51.36	6.9525822541
5.5e-05	51.858	6.91417645132
5.6e-05	52.44	6.99931425212
5.7e-05	52.968	6.99106401058
5.8e-05	53.412	6.89537932242
5.9e-05	53.932	6.90531505436
6e-05	54.374	6.99872302638
6.1e-05	54.91	6.99927853425
6.2e-05	55.328	7.10889696085
6.3e-05	55.742	7.15481907528
6.4e-05	56.024	7.26962337401
6.5e-05	56.438	7.27641092847
6.6e-05	56.806	7.28013488886
6.7e-05	57.27	7.25238581434
6.8e-05	57.598	7.35556904665
6.9e-05	57.82	7.30613440884
7e-05	58.084	7.26312219366
7.1e-05	58.414	7.30633998661
7.2e-05	58.684	7.30014684784
7.3e-05	58.962	7.23578302604
7.4e-05	59.204	7.18654186657
7.5e-05	59.424	7.32340248792
7.6e-05	59.6	7.32120208709
7.7e-05	59.838	7.29683191529
7.8e-05	59.974	7.36894320781
7.9e-05	60.212	7.26574538502
8e-05	60.334	7.35380472953
8.1e-05	60.556	7.45887819984
8.2e-05	60.592	7.43515541196
8.3e-05	60.718	7.37526108012
8.4e-05	60.95	7.3996959397
8.5e-05	61.026	7.3613398237
8.6e-05	61.144	7.47203211985
8.7e-05	61.298	7.42301798462
8.8e-05	61.386	7.45875351517
8.9e-05	61.364	7.47285112925
9e-05	61.488	7.42036764588
9.1e-05	61.574	7.39002868736
9.2e-05	61.72	7.44403116597
9.3e-05	61.808	7.51100099854
9.4e-05	61.85	7.4715125644
9.5e-05	61.854	7.53184466117
9.6e-05	61.908	7.53283054369
9.7e-05	61.96	7.56190452201
9.8e-05	62.086	7.63666183617
9.9e-05	62.078	7.63988978978
0.0001	62.078	7.62757602388
0.000101	62.128	7.58575085275
0.000102	62.28	7.52340348513
0.000103	62.234	7.65083289584
0.000104	62.246	7.63396908561
0.000105	62.378	7.56486060678
0.000106	62.322	7.58408306917
0.000107	62.282	7.62092356608
0.000108	62.21	7.52900391818
0.000109	62.138	7.42798465265
0.00011	62.026	7.47404335016
0.000111	61.934	7.4515531267
0.000112	61.952	7.42763057778
0.000113	62.042	7.42564717718
0.000114	61.938	7.33663110699
0.000115	61.94	7.31849711348
0.000116	61.914	7.413407044
0.000117	61.968	7.44976348618
0.000118	61.922	7.52355740325
0.000119	61.854	7.40490945252
0.00012	61.82	7.45329457354
0.000121	61.788	7.39912535372
0.000122	61.784	7.47404468812
0.000123	61.734	7.4680147295
0.000124	61.556	7.37637200797
0.000125	61.43	7.39277349849
0.000126	61.274	7.4007380713
0.000127	61.252	7.42243194647
0.000128	61.18	7.49023364122
0.000129	61.182	7.42245754451
0.00013	61.126	7.46579694339
0.000131	61.062	7.50107698934
0.000132	60.956	7.56029523233
0.000133	60.872	7.48542690833
0.000134	60.78	7.48275350389
0.000135	60.706	7.4699105751
0.000136	60.518	7.33387182871
0.000137	60.408	7.33113470071
0.000138	60.274	7.28854745474
0.000139	60.096	7.305257285
0.00014	60.038	7.38759473713
0.000141	59.96	7.42660083753
0.000142	59.852	7.49413744203
0.000143	59.754	7.50716218021
0.000144	59.64	7.54071614636
0.000145	59.57	7.51059917716
0.000146	59.496	7.50826105034
0.000147	59.31	7.52847262066
0.000148	59.244	7.47345060865
0.000149	59.16	7.55952379453
0.00015	58.944	7.50365670857
0.000151	58.878	7.49607337211
0.000152	58.826	7.35878549762
0.000153	58.656	7.38306602977
0.000154	58.588	7.32162932686
0.000155	58.418	7.25997768592
0.000156	58.238	7.21286045893
0.000157	58.13	7.1004999824
0.000158	58.066	7.13201542343
0.000159	57.996	7.09224816261
0.00016	57.866	7.08632796306
0.000161	57.71	7.12922856977
0.000162	57.666	7.11663150655
0.000163	57.516	7.08334271372
0.000164	57.462	7.0852350702
0.000165	57.358	7.04654780726
0.000166	57.236	7.18751027825
0.000167	57.124	7.11003684941
0.000168	57.094	7.13926915027
0.000169	56.934	7.1345388078
0.00017	56.818	7.14092963136
0.000171	56.696	7.19024227686
0.000172	56.562	7.12952705304
0.000173	56.412	7.11633726014
0.000174	56.36	7.08480063234
0.000175	56.262	7.15774796986
0.000176	56.138	7.12144339302
0.000177	56.018	7.08446723473
0.000178	55.898	7.16795619406
0.000179	55.762	7.16193800588
0.00018	55.664	7.21270434719
0.000181	55.48	7.14014005465
0.000182	55.306	7.19001835881
0.000183	55.246	7.22533625515
0.000184	54.986	7.12023904093
0.000185	54.868	7.14608816067
0.000186	54.754	7.14825041531
0.000187	54.62	7.11558852099
0.000188	54.496	7.15555616287
0.000189	54.356	7.11963931671
0.00019	54.162	7.11222581194
0.000191	53.992	7.08039094966
0.000192	53.942	7.0511443043
0.000193	53.844	7.08432523251
0.000194	53.734	7.13941482196
0.000195	53.644	7.04026022246
0.000196	53.47	6.99636334105
0.000197	53.292	6.96984476154
0.000198	53.164	7.03513354529
0.000199	53.072	7.04491419394
0.0002	52.974	7.01265456158
0.000201	52.79	7.00870173427
0.000202	52.712	6.9714457611
0.000203	52.582	6.9035698012
0.000204	52.49	6.98640823313
0.000205	52.396	6.92150157119
0.000206	52.27	6.81799823995
0.000207	52.126	6.81279120479
0.000208	52.042	6.85158638565
0.000209	51.87	6.8112480501
0.00021	51.738	6.92945567848
0.000211	51.618	6.81880312078
0.000212	51.512	6.87385306797
0.000213	51.416	6.85586931031
0.000214	51.278	6.82822934588
0.000215	51.15	6.81377281688
0.000216	51.0	6.83929820961
0.000217	50.908	6.79349218002
0.000218	50.754	6.74547878212
0.000219	50.622	6.68932851638
0.00022	50.538	6.76140192564
0.000221	50.468	6.7844657859
0.000222	50.34	6.80414579503
0.000223	50.18	6.82814762582
0.000224	50.094	6.81946948083
0.000225	49.966	6.81768611774
0.000226	49.792	6.85162287345
0.000227	49.688	6.8424159476
0.000228	49.61	6.92314235012
0.000229	49.506	6.92054651021
0.00023	49.348	6.9471502071
0.000231	49.254	6.92166771812
0.000232	49.184	6.95141309375
0.000233	49.08	7.01067757068
0.000234	48.934	7.04255947792
0.000235	48.714	7.02795873636
0.000236	48.638	6.92004017329
0.000237	48.55	6.91111423723
0.000238	48.362	6.86461623108
0.000239	48.194	6.7717327177
0.00024	48.102	6.82170037454
0.000241	48.07	6.87932409471
0.000242	47.896	6.877294817
0.000243	47.81	6.8476200245
0.000244	47.656	6.86627002091
0.000245	47.524	6.81215267004
0.000246	47.334	6.82132274563
0.000247	47.284	6.86784857142
0.000248	47.252	6.8326053596
0.000249	47.092	6.7367303642
0.00025	46.944	6.80094581658
0.000251	46.732	6.77496686339
0.000252	46.646	6.7368155682
0.000253	46.554	6.80786927019
0.000254	46.394	6.75949435979
0.000255	46.356	6.74190358875
0.000256	46.19	6.73096575537
0.000257	46.13	6.82532783095
0.000258	45.87	6.85077367894
0.000259	45.752	6.80165391651
0.00026	45.606	6.81107656689
0.000261	45.492	6.77037192479
0.000262	45.322	6.75738973273
0.000263	45.19	6.72026041162
0.000264	45.048	6.65324702683
0.000265	44.844	6.6809927406
0.000266	44.796	6.63975782691
0.000267	44.67	6.60825998278
0.000268	44.618	6.63054115439
0.000269	44.564	6.54781673537
0.00027	44.404	6.53641981516
0.000271	44.326	6.58875739423
0.000272	44.17	6.5498931289
0.000273	44.034	6.52233424473
0.000274	43.902	6.46439448054
0.000275	43.838	6.51918369123
0.000276	43.81	6.4852062419
0.000277	43.674	6.45040494853
0.000278	43.588	6.47473984033
0.000279	43.502	6.52180925817
0.00028	43.332	6.43908192214
0.000281	43.202	6.40946144383
0.000282	43.118	6.39594215108
0.000283	43.122	6.40024343287
0.000284	43.068	6.48161831644
0.000285	42.894	6.43418712815
0.000286	42.742	6.38869595457
0.000287	42.598	6.32806415897
0.000288	42.464	6.34859858551
0.000289	42.498	6.33892703855
0.00029	42.318	6.32557317561
0.000291	42.234	6.32955322278
0.000292	42.17	6.38381547352
0.000293	42.076	6.34619760171
0.000294	42.02	6.32199335653
0.000295	41.862	6.33616256105
0.000296	41.736	6.34273631803
0.000297	41.614	6.36718179417
0.000298	41.526	6.36689280576
0.000299	41.412	6.41640522411
0.0003	41.31	6.35499016522
0.000301	41.224	6.36787437062
0.000302	41.126	6.34902543703
0.000303	41.006	6.27167951987
0.000304	40.81	6.31457837072
0.000305	40.682	6.37596079034
0.000306	40.586	6.39363777516
0.000307	40.486	6.32754328314
0.000308	40.398	6.34094598621
0.000309	40.372	6.30282603282
0.00031	40.284	6.25038750799
0.000311	40.22	6.28773409107
0.000312	40.072	6.29466567818
0.000313	39.952	6.18915955522
0.000314	39.892	6.18937282768
0.000315	39.796	6.18630616766
0.000316	39.648	6.16961068464
0.000317	39.598	6.12669535721
0.000318	39.544	6.12764750944
0.000319	39.416	6.11285072613
0.00032	39.32	6.11568475316
0.000321	39.168	6.12762400935
0.000322	39.09	6.11014729773
0.000323	38.952	6.14440363257
0.000324	38.888	6.06955154851
0.000325	38.756	6.05908111845
0.000326	38.638	6.07214591393
0.000327	38.464	6.02235037174
0.000328	38.384	6.03560634899
0.000329	38.246	5.99812337319
0.00033	38.19	6.0320726123
0.000331	38.046	6.04085126452
0.000332	37.924	6.07340299997
0.000333	37.816	6.07701768962
0.000334	37.74	6.03625711845
0.000335	37.55	6.07515431903
0.000336	37.398	6.05009057783
0.000337	37.326	6.04514052773
0.000338	37.25	5.99729105513
0.000339	37.096	5.95674273408
0.00034	37.06	5.97464643305
0.000341	36.942	6.05727958741
0.000342	36.962	6.11527235698
0.000343	36.794	6.10962879396
0.000344	36.722	6.14464937974
0.000345	36.66	6.1715800246
0.000346	36.59	6.14930077326
0.000347	36.53	6.08876834836
0.000348	36.446	6.09648128021
0.000349	36.25	6.05999174917
0.00035	36.162	6.06463156342
0.000351	36.104	6.06343005237
0.000352	36.06	6.00336572266
0.000353	35.962	5.99070580149
0.000354	35.86	6.03559441977
0.000355	35.772	6.02826807632
0.000356	35.658	6.07659740315
0.000357	35.488	5.99315075732
0.000358	35.488	5.978114753
0.000359	35.4	5.88931235375
0.00036	35.346	5.90341291119
0.000361	35.286	5.86414563257
0.000362	35.276	5.77441113881
0.000363	35.174	5.82028556
0.000364	35.072	5.83427938995
0.000365	35.05	5.8418746991
0.000366	34.964	5.78987944607
0.000367	34.844	5.80548568166
0.000368	34.816	5.80845452767
0.000369	34.698	5.80127537702
0.00037	34.586	5.8435095619
0.000371	34.466	5.80420916232
0.000372	34.394	5.77639714701
0.000373	34.322	5.83663567477
0.000374	34.202	5.8028610185
0.000375	34.09	5.80085338549
0.000376	34.054	5.81335393727
0.000377	33.942	5.7788092199
0.000378	33.824	5.78489619613
0.000379	33.718	5.73362677544
0.00038	33.624	5.75765785715
0.000381	33.562	5.77807545814
0.000382	33.456	5.74387186487
0.000383	33.4	5.76402637052
0.000384	33.336	5.75109589557
0.000385	33.266	5.7232197232
0.000386	33.162	5.69629318066
0.000387	33.032	5.69306384998
0.000388	33.032	5.64579276984
0.000389	32.98	5.68890147568
0.00039	32.882	5.64021949927
0.000391	32.808	5.65465613455
0.000392	32.704	5.64662589517
0.000393	32.58	5.61921702731
0.000394	32.518	5.63823341127
0.000395	32.428	5.60685437656
0.000396	32.284	5.62275235094
0.000397	32.172	5.60307201453
0.000398	32.114	5.6140007125
0.000399	32.026	5.63110326668
0.0004	31.984	5.61424473994
0.000401	31.92	5.5625174157
0.000402	31.79	5.55966725623
0.000403	31.73	5.51335650942
0.000404	31.654	5.53301762152
0.000405	31.56	5.54025270182
0.000406	31.484	5.49670301181
0.000407	31.352	5.54401443
0.000408	31.272	5.54815428769
0.000409	31.22	5.60210674657
0.00041	31.136	5.54089379072
0.000411	31.014	5.56361429289
0.000412	30.982	5.60300597894
0.000413	30.882	5.5114495371
0.000414	30.746	5.47334303694
0.000415	30.674	5.46879547981
0.000416	30.56	5.49639882105
0.000417	30.49	5.54309480345
0.000418	30.426	5.52634816131
0.000419	30.332	5.50506821029
0.00042	30.268	5.42735441997
0.000421	30.232	5.37421398904
0.000422	30.136	5.28824205195
0.000423	30.04	5.27545258722
0.000424	29.96	5.22708331673
0.000425	29.922	5.24365483227
0.000426	29.892	5.18230990968
0.000427	29.896	5.18624951193
0.000428	29.8	5.22455739752
0.000429	29.72	5.22049806053
0.00043	29.664	5.21604294461
0.000431	29.598	5.30437517527
0.000432	29.504	5.28336862238
0.000433	29.448	5.21376025532
0.000434	29.346	5.25340689458
0.000435	29.256	5.25152016087
0.000436	29.176	5.20432743013
0.000437	29.166	5.1585311863
0.000438	29.09	5.17589605769
0.000439	29.036	5.19410280992
0.00044	28.98	5.20073071789
0.000441	28.882	5.19115362901
0.000442	28.764	5.22994302072
0.000443	28.654	5.19136629415
0.000444	28.536	5.19275495282
0.000445	28.468	5.1711677598
0.000446	28.42	5.18879562134
0.000447	28.39	5.18400424383
0.000448	28.268	5.17611591833
0.000449	28.154	5.16858626706
0.00045	28.114	5.18700337382
0.000451	28.074	5.1834856998
0.000452	28.002	5.15654884589
0.000453	27.97	5.12572921641
0.000454	27.906	5.10383816358
0.000455	27.744	5.07724964917
0.000456	27.66	5.03114301128
0.000457	27.578	5.12561371935
0.000458	27.538	5.07469762646
0.000459	27.47	5.0518412485
0.00046	27.368	5.10221285326
0.000461	27.264	5.07092733137
0.000462	27.22	5.06276604239
0.000463	27.06	5.0028391939
0.000464	26.968	4.95004808057
0.000465	26.942	5.00506103859
0.000466	26.83	4.98929854789
0.000467	26.778	5.020031474
0.000468	26.688	5.03573788039
0.000469	26.616	5.0414823217
0.00047	26.534	5.05023207388
0.000471	26.466	5.12141035263
0.000472	26.424	5.08372147152
0.000473	26.43	5.16072669302
0.000474	26.334	5.2029264842
0.000475	26.296	5.17497671492
0.000476	26.236	5.16878167463
0.000477	26.172	5.14299679175
0.000478	26.14	5.13501703989
0.000479	26.046	5.11076158708
0.00048	26.03	5.16305142333
0.000481	25.98	5.19572901526
0.000482	25.89	5.166226863
0.000483	25.87	5.09716587919
0.000484	25.794	5.06829004695
0.000485	25.73	5.04312403179
0.000486	25.59	5.04597859686
0.000487	25.508	5.06023082477
0.000488	25.456	5.0896035209
0.000489	25.394	5.05121411148
0.00049	25.35	5.00954089713
0.000491	25.24	4.98541873868
0.000492	25.148	4.9773583355
0.000493	25.116	4.97700150693
0.000494	25.044	4.9821746256
0.000495	25.046	5.00718324011
0.000496	25.062	4.94956119267
0.000497	25.0	5.01398045469
0.000498	24.924	5.07091944326
0.000499	24.784	5.03282664116
0.0005	24.692	5.03836640192
0.000501	24.634	5.09588500655
0.000502	24.57	5.03399443782
0.000503	24.534	5.0573554354
0.000504	24.406	5.079878345
0.000505	24.342	5.0648826245
0.000506	24.292	5.08200118064
0.000507	24.234	5.04373314124
0.000508	24.192	5.05323025401
0.000509	24.152	5.10459557654
0.00051	24.068	5.06155865322
0.000511	24.02	5.10995107609
0.000512	23.954	5.04141686433
0.000513	23.88	5.04158705171
0.000514	23.92	5.02410190979
0.000515	23.79	5.04914844305
0.000516	23.754	5.04712631108
0.000517	23.648	5.01638276052
0.000518	23.652	5.02821001948
0.000519	23.648	5.01319219659
0.00052	23.596	5.00887053137
0.000521	23.58	4.97911638747
0.000522	23.544	4.9891947246
0.000523	23.45	4.9391800939
0.000524	23.396	4.97666394284
0.000525	23.348	5.01745911792
0.000526	23.31	5.02452982875
0.000527	23.252	5.03592057126
0.000528	23.222	5.00726632006
0.000529	23.172	5.0261730969
0.00053	23.08	5.01453886215
0.000531	22.984	4.97390631194
0.000532	22.914	4.97861466675
0.000533	22.798	4.96076566671
0.000534	22.754	4.97327698806
0.000535	22.71	4.91384777949
0.000536	22.726	4.9123236864
0.000537	22.656	4.96363415251
0.000538	22.54	4.95463419437
0.000539	22.498	4.95116107595
0.00054	22.404	4.92998823528
0.000541	22.356	4.92151033728
0.000542	22.274	4.8996861124
0.000543	22.176	4.83373809799
0.000544	22.116	4.80859064592
0.000545	22.046	4.82326486936
0.000546	22.016	4.85919170233
0.000547	21.984	4.83898171106
0.000548	21.93	4.88273488938
0.000549	21.886	4.87534655178
0.00055	21.834	4.88164357568
0.000551	21.82	4.87191953957
0.000552	21.76	4.80982328158
0.000553	21.684	4.76908209198
0.000554	21.604	4.80948895414
0.000555	21.59	4.76381149921
0.000556	21.552	4.74671423197
0.000557	21.474	4.76878642843
0.000558	21.438	4.78645547352
0.000559	21.446	4.77944390071
0.00056	21.408	4.78722633683
0.000561	21.308	4.77589112104
0.000562	21.206	4.74210543957
0.000563	21.148	4.74321578678
0.000564	21.092	4.71672937532
0.000565	21.012	4.63377340836
0.000566	20.944	4.60617672262
0.000567	20.922	4.59999086956
0.000568	20.888	4.57377918138
0.000569	20.842	4.62742217655
0.00057	20.762	4.63695546668
0.000571	20.712	4.66616073448
0.000572	20.658	4.63821474276
0.000573	20.6	4.63551507386
0.000574	20.53	4.60620234032
0.000575	20.474	4.56960873599
0.000576	20.36	4.58807149029
0.000577	20.322	4.6245341387
0.000578	20.28	4.63525619572
0.000579	20.244	4.66566865519
0.00058	20.218	4.62195586305
0.000581	20.13	4.61877689437
0.000582	20.07	4.62699686622
0.000583	19.966	4.60400304083
0.000584	19.894	4.61939000302
0.000585	19.832	4.59257836079
0.000586	19.78	4.60864405221
0.000587	19.708	4.52843637473
0.000588	19.648	4.49801022676
0.000589	19.544	4.50644693744
0.00059	19.48	4.44899988762
0.000591	19.454	4.49843128212
0.000592	19.402	4.51756527346
0.000593	19.35	4.46894842217
0.000594	19.314	4.48100479803
0.000595	19.282	4.47330705407
0.000596	19.262	4.51545745191
0.000597	19.236	4.4953647238
0.000598	19.226	4.4871955607
0.000599	19.184	4.43735777237
0.0006	19.136	4.41786192632
0.000601	19.044	4.40250655877
0.000602	18.994	4.43778818783
0.000603	18.908	4.43616230542
0.000604	18.836	4.4677851336
0.000605	18.856	4.45143392628
0.000606	18.78	4.4685120566
0.000607	18.73	4.42550562083
0.000608	18.67	4.41691068508
0.000609	18.664	4.46039280781
0.00061	18.594	4.42189597345
0.000611	18.54	4.41320745037
0.000612	18.526	4.4196520225
0.000613	18.548	4.43753264777
0.000614	18.54	4.40004545431
0.000615	18.472	4.3668313455
0.000616	18.444	4.32514323462
0.000617	18.398	4.3164332498
0.000618	18.336	4.30431225633
0.000619	18.304	4.29692727423
0.00062	18.262	4.33097633335
0.000621	18.15	4.32012731294
0.000622	18.08	4.27616650752
0.000623	18.054	4.27961259929
0.000624	18.024	4.24445803372
0.000625	18.016	4.27501391811
0.000626	17.93	4.24277032138
0.000627	17.854	4.20579172095
0.000628	17.798	4.16859640647
0.000629	17.756	4.14058739794
0.00063	17.708	4.12198204751
0.000631	17.64	4.16153817716
0.000632	17.596	4.17238349148
0.000633	17.568	4.10626058598
0.000634	17.492	4.11654418171
0.000635	17.422	4.15161607088
0.000636	17.356	4.17148223057
0.000637	17.332	4.12623024079
0.000638	17.312	4.09226783092
0.000639	17.234	4.09575927027
0.00064	17.218	4.06478486516
0.000641	17.15	4.07817361082
0.000642	17.132	4.09665424462
0.000643	17.118	4.06498167278
0.000644	17.114	4.06902985981
0.000645	17.058	4.09617333618
0.000646	17.014	4.1116668153
0.000647	16.972	4.08744614643
0.000648	16.948	4.09259037774
0.000649	16.924	4.06475386709
0.00065	16.852	4.04006138567
0.000651	16.818	4.03594796795
0.000652	16.784	4.03402330187
0.000653	16.682	4.06212702903
0.000654	16.7	4.04450244159
0.000655	16.658	4.02505105558
0.000656	16.638	4.02230729806
0.000657	16.586	3.98830841335
0.000658	16.556	3.98733795909
0.000659	16.528	3.96852819065
0.00066	16.468	3.98710120263
0.000661	16.394	3.96166177254
0.000662	16.34	4.00854088167
0.000663	16.262	3.99115973121
0.000664	16.216	3.96804032238
0.000665	16.188	3.97852434955
0.000666	16.076	3.96714305263
0.000667	16.04	3.95656416604
0.000668	16.042	3.97746602751
0.000669	16.006	3.98872962232
0.00067	16.002	4.01372594979
0.000671	15.926	4.04036186498
0.000672	15.912	4.01948454407
0.000673	15.868	3.98378915105
0.000674	15.82	3.98743025017
0.000675	15.812	4.01853903801
0.000676	15.786	3.98098028129
0.000677	15.74	3.95125296583
0.000678	15.686	3.92471705987
0.000679	15.634	3.92071983187
0.00068	15.562	3.92506764273
0.000681	15.504	3.92504573222
0.000682	15.454	3.90536605199
0.000683	15.362	3.90063533287
0.000684	15.346	3.8954183344
0.000685	15.314	3.86670454004
0.000686	15.254	3.89223380593
0.000687	15.264	3.93628047781
0.000688	15.26	3.95226517329
0.000689	15.176	3.92594243463
0.00069	15.13	3.93714363467
0.000691	15.094	3.93715176238
0.000692	15.058	3.92971194873
0.000693	15.018	3.94432199497
0.000694	14.958	3.97947685004
0.000695	14.936	3.97993768795
0.000696	14.902	3.99604754726
0.000697	14.848	3.98408032048
0.000698	14.814	3.96729177147
0.000699	14.772	3.95777917524
0.0007	14.728	3.98120785692
0.000701	14.678	3.96463314822
0.000702	14.63	3.95387152042
0.000703	14.604	3.92112024809
0.000704	14.538	3.92639223716
0.000705	14.482	3.95040200486
0.000706	14.478	3.97058131764
0.000707	14.428	3.94624074278
0.000708	14.386	3.91982193473
0.000709	14.37	3.92289433964
0.00071	14.346	3.8810158464
0.000711	14.332	3.89175744362
0.000712	14.322	3.91692685661
0.000713	14.324	3.91241920044
0.000714	14.256	3.88412976096
0.000715	14.204	3.85517626056
0.000716	14.188	3.84300091075
0.000717	14.158	3.80802258397
0.000718	14.122	3.80671984785
0.000719	14.066	3.78862032935
0.00072	14.058	3.78029575563
0.000721	14.018	3.76957238954
0.000722	14.03	3.76206060557
0.000723	13.976	3.76183784871
0.000724	13.93	3.73270679266
0.000725	13.89	3.75471703328
0.000726	13.82	3.75654096211
0.000727	13.806	3.73153641279
0.000728	13.78	3.74374144406
0.000729	13.696	3.72123420386
0.00073	13.612	3.72900201126
0.000731	13.574	3.74279628086
0.000732	13.544	3.72022364919
0.000733	13.488	3.69457115238
0.000734	13.426	3.70466246776
0.000735	13.39	3.67612567794
0.000736	13.358	3.68589690577
0.000737	13.354	3.67323889776
0.000738	13.362	3.66973514031
0.000739	13.318	3.65470600733
0.00074	13.266	3.65448272673
0.000741	13.234	3.65010191639
0.000742	13.228	3.63042917573
0.000743	13.214	3.59780544221
0.000744	13.198	3.60149913231
0.000745	13.152	3.61453952807
0.000746	13.092	3.60548692967
0.000747	13.092	3.6143513941
0.000748	13.07	3.5906963113
0.000749	13.012	3.54060107891
0.00075	12.95	3.53659440705
0.000751	12.902	3.54801296503
0.000752	12.892	3.51003361807
0.000753	12.868	3.4874884946
0.000754	12.824	3.46309456989
0.000755	12.774	3.49040456108
0.000756	12.714	3.44908741553
0.000757	12.664	3.50928824692
0.000758	12.598	3.49347906821
0.000759	12.536	3.51179498263
0.00076	12.516	3.54086769027
0.000761	12.488	3.55216215846
0.000762	12.472	3.53853302938
0.000763	12.424	3.50887788331
0.000764	12.41	3.52220101641
0.000765	12.37	3.54077675094
0.000766	12.348	3.54610998137
0.000767	12.316	3.52535728686
0.000768	12.306	3.54236700527
0.000769	12.252	3.56938313998
0.00077	12.21	3.55948029914
0.000771	12.212	3.55345690842
0.000772	12.186	3.5759479862
0.000773	12.13	3.56442141167
0.000774	12.134	3.49800571755
0.000775	12.112	3.46806228318
0.000776	12.106	3.47314900343
0.000777	12.06	3.45838112417
0.000778	12.024	3.46344106345
0.000779	11.964	3.47601841192
0.00078	11.956	3.44993681102
0.000781	11.9	3.41789408847
0.000782	11.85	3.42454376523
0.000783	11.828	3.43371751896
0.000784	11.798	3.40252788379
0.000785	11.748	3.40007294039
0.000786	11.776	3.39791465461
0.000787	11.79	3.37963015728
0.000788	11.722	3.40128152319
0.000789	11.71	3.37311428801
0.00079	11.69	3.38672408088
0.000791	11.68	3.40317498815
0.000792	11.656	3.40964279654
0.000793	11.606	3.41273555964
0.000794	11.558	3.3986226622
0.000795	11.548	3.38698922348
0.000796	11.52	3.36891673984
0.000797	11.482	3.38255465588
0.000798	11.474	3.33846132223
0.000799	11.426	3.36697549739
0.0008	11.384	3.3383444999
0.000801	11.356	3.34084779659
0.000802	11.344	3.34389952002
0.000803	11.29	3.36539745052
0.000804	11.226	3.35841093376
0.000805	11.214	3.33349726264
0.000806	11.166	3.31699321676
0.000807	11.156	3.33701423431
0.000808	11.112	3.3381815409
0.000809	11.08	3.34628151834
0.00081	11.092	3.32378338644
0.000811	11.032	3.32850957637
0.000812	10.97	3.28224008872
0.000813	10.978	3.27315077563
0.000814	10.976	3.23966418013
0.000815	10.938	3.21592226274
0.000816	10.89	3.17583060002
0.000817	10.876	3.15097191355
0.000818	10.828	3.20911451961
0.000819	10.798	3.21763826432
0.00082	10.804	3.16821463919
0.000821	10.764	3.17494944842
0.000822	10.72	3.16758583151
0.000823	10.71	3.17708986338
0.000824	10.682	3.15735268857
0.000825	10.662	3.20370972468
0.000826	10.598	3.2094230011
0.000827	10.562	3.22771684012
0.000828	10.544	3.20750120811
0.000829	10.502	3.18778857517
0.00083	10.498	3.17017286595
0.000831	10.456	3.13688762948
0.000832	10.438	3.13275533676
0.000833	10.388	3.10957489056
0.000834	10.362	3.08592870948
0.000835	10.336	3.12651627215
0.000836	10.314	3.10795817218
0.000837	10.298	3.08564353093
0.000838	10.248	3.09232857245
0.000839	10.22	3.10863314014
0.00084	10.22	3.10090309426
0.000841	10.182	3.10755144768
0.000842	10.16	3.12896148906
0.000843	10.138	3.09304962779
0.000844	10.104	3.08239906566
0.000845	10.09	3.10964628214
0.000846	10.044	3.12890779666
0.000847	10.054	3.14691658612
0.000848	10.048	3.14097055064
0.000849	10.03	3.12427591611
0.00085	10.022	3.13520589436
0.000851	9.982	3.11475135444
0.000852	9.938	3.09744346195
0.000853	9.914	3.12451660261
0.000854	9.914	3.12067364522
0.000855	9.886	3.10885895466
0.000856	9.852	3.11224934734
0.000857	9.834	3.13599170917
0.000858	9.79	3.08899660084
0.000859	9.748	3.08358492667
0.00086	9.718	3.05850878697
0.000861	9.712	3.04188362697
0.000862	9.662	3.03442844701
0.000863	9.638	3.01976091769
0.000864	9.6	3.01396748489
0.000865	9.594	3.03400131839
0.000866	9.58	2.99726542035
0.000867	9.568	3.00356055374
0.000868	9.506	2.97085240293
0.000869	9.466	2.99747293566
0.00087	9.422	2.99665079714
0.000871	9.394	2.96492225868
0.000872	9.38	2.96776009812
0.000873	9.326	2.94477910886
0.000874	9.314	2.93792511817
0.000875	9.322	2.94861255508
0.000876	9.302	2.93237037224
0.000877	9.282	2.92617087676
0.000878	9.252	2.94355159629
0.000879	9.194	2.93604563997
0.00088	9.158	2.8991440116
0.000881	9.15	2.92429478678
0.000882	9.126	2.94246903127
0.000883	9.096	2.91526739768
0.000884	9.066	2.92602870799
0.000885	9.0	2.93870719875
0.000886	8.994	2.96411268342
0.000887	8.982	2.9922693729
0.000888	8.952	2.99494507462
0.000889	8.916	2.9834449886
0.00089	8.916	2.96528986779
0.000891	8.876	2.94153429353
0.000892	8.852	2.9614347874
0.000893	8.812	2.96389203582
0.000894	8.796	2.97361463542
0.000895	8.78	2.96438863849
0.000896	8.758	2.93588760003
0.000897	8.766	2.90985291725
0.000898	8.738	2.90608946868
0.000899	8.714	2.88447638229
0.0009	8.696	2.84316443422
0.000901	8.698	2.87867955841
0.000902	8.678	2.84434807996
0.000903	8.65	2.86696703853
0.000904	8.624	2.84299560323
0.000905	8.65	2.84806952162
0.000906	8.608	2.82742568426
0.000907	8.566	2.83083803846
0.000908	8.548	2.82058433662
0.000909	8.506	2.82877429287
0.00091	8.49	2.83088325439
0.000911	8.448	2.84803370767
0.000912	8.434	2.86454952829
0.000913	8.38	2.83753414076
0.000914	8.344	2.79672379759
0.000915	8.336	2.78910451579
0.000916	8.332	2.7687137808
0.000917	8.328	2.73210834339
0.000918	8.308	2.72784457035
0.000919	8.326	2.72611885287
0.00092	8.32	2.74182421027
0.000921	8.306	2.74451525775
0.000922	8.27	2.7468345418
0.000923	8.24	2.74269940023
0.000924	8.194	2.75324608417
0.000925	8.192	2.75955358709
0.000926	8.156	2.74511639098
0.000927	8.196	2.78021294148
0.000928	8.142	2.77016894792
0.000929	8.132	2.75655146877
0.00093	8.128	2.74802037838
0.000931	8.092	2.77552445495
0.000932	8.088	2.76699403686
0.000933	8.09	2.75352501351
0.000934	8.026	2.73958464005
0.000935	7.97	2.72196620111
0.000936	7.966	2.72191917588
0.000937	7.95	2.70693553673
0.000938	7.882	2.7085191526
0.000939	7.854	2.70789290778
0.00094	7.86	2.73137328097
0.000941	7.844	2.69437636569
0.000942	7.812	2.68563884393
0.000943	7.796	2.70820678679
0.000944	7.798	2.7183075617
0.000945	7.782	2.73833453033
0.000946	7.786	2.71444358939
0.000947	7.79	2.69775832869
0.000948	7.774	2.71347084009
0.000949	7.75	2.70767427879
0.00095	7.726	2.7237701812
0.000951	7.698	2.72007279314
0.000952	7.67	2.74392055279
0.000953	7.642	2.73090387967
0.000954	7.628	2.76217595385
0.000955	7.592	2.75636282082
0.000956	7.558	2.72591929448
0.000957	7.51	2.73457492126
0.000958	7.454	2.72688173561
0.000959	7.47	2.72049627826
0.00096	7.472	2.71610309083
0.000961	7.472	2.69317953356
0.000962	7.456	2.67807094753
0.000963	7.426	2.67666284765
0.000964	7.386	2.6737621435
0.000965	7.384	2.6669353198
0.000966	7.378	2.65765234747
0.000967	7.342	2.67899906682
0.000968	7.316	2.65408063178
0.000969	7.298	2.67379804772
0.00097	7.276	2.68399403874
0.000971	7.266	2.70910391089
0.000972	7.228	2.6870087458
0.000973	7.2	2.66308092254
0.000974	7.19	2.65290406913
0.000975	7.184	2.67173052533
0.000976	7.186	2.63958405814
0.000977	7.19	2.62866886465
0.000978	7.152	2.6170395488
0.000979	7.134	2.59153313697
0.00098	7.136	2.61639140803
0.000981	7.112	2.60220214434
0.000982	7.086	2.60280694636
0.000983	7.09	2.61417290935
0.000984	7.048	2.59878740954
0.000985	7.028	2.62206330969
0.000986	7.042	2.62149499332
0.000987	7.014	2.64003863608
0.000988	6.982	2.64606802634
0.000989	6.964	2.63414198554
0.00099	6.956	2.62641657016
0.000991	6.964	2.63566006913
0.000992	6.944	2.63303323184
0.000993	6.914	2.64775452034
0.000994	6.92	2.65133928421
0.000995	6.874	2.65520695992
0.000996	6.88	2.67312551146
0.000997	6.89	2.67243334809
0.000998	6.886	2.67973953958
0.000999	6.844	2.64266229398
0.001	6.864	2.64981206881
0.001001	6.85	2.65471279049
0.001002	6.808	2.64331912564
0.001003	6.78	2.62442374627
0.001004	6.77	2.65275328668
0.001005	6.758	2.66147252475
0.001006	6.72	2.65887194126
0.001007	6.69	2.64988679003
0.001008	6.658	2.63382535488
0.001009	6.622	2.61899140892
0.00101	6.616	2.59317257428
0.001011	6.604	2.59213888517
0.001012	6.614	2.59094654518
0.001013	6.59	2.56083970603
0.001014	6.572	2.57775406119
0.001015	6.548	2.56353193856
0.001016	6.536	2.56372853477
0.001017	6.55	2.54941169684
0.001018	6.516	2.54042201219
0.001019	6.484	2.52304260765
0.00102	6.478	2.52061817815
0.001021	6.474	2.50386181727
0.001022	6.432	2.51979681721
0.001023	6.41	2.50317798009
0.001024	6.396	2.51697914175
0.001025	6.396	2.53282135177
0.001026	6.392	2.56872263976
0.001027	6.356	2.52849045875
0.001028	6.36	2.53108672313
0.001029	6.348	2.51135341997
0.00103	6.336	2.51616851582
0.001031	6.302	2.51531230665
0.001032	6.31	2.53019762074
0.001033	6.326	2.506735726
0.001034	6.32	2.4975187687
0.001035	6.3	2.49359178696
0.001036	6.3	2.48636280538
0.001037	6.284	2.50186810204
0.001038	6.26	2.50766823962
0.001039	6.24	2.53503451653
0.00104	6.22	2.52023808399
0.001041	6.244	2.5235815818
0.001042	6.234	2.50504371219
0.001043	6.238	2.51423069745
0.001044	6.194	2.49887254577
0.001045	6.18	2.49150556893
0.001046	6.174	2.47623181467
0.001047	6.14	2.46341226757
0.001048	6.12	2.45959346234
0.001049	6.082	2.4558656315
0.00105	6.048	2.43919986881
0.001051	6.036	2.46063081343
0.001052	6.006	2.45233847582
0.001053	5.976	2.44855549253
0.001054	5.944	2.40849828732
0.001055	5.908	2.39656754547
0.001056	5.88	2.40449578914
0.001057	5.87	2.3851834311
0.001058	5.874	2.38707435996
0.001059	5.856	2.36965482718
0.00106	5.846	2.38123581361
0.001061	5.826	2.37985797896
0.001062	5.808	2.37300147493
0.001063	5.786	2.38415687403
0.001064	5.784	2.38187825046
0.001065	5.778	2.37838516645
0.001066	5.786	2.3967069074
0.001067	5.766	2.37302423081
0.001068	5.782	2.39718084424
0.001069	5.782	2.38966022689
0.00107	5.758	2.36969111911
0.001071	5.75	2.35021275633
0.001072	5.734	2.35610780738
0.001073	5.708	2.36024066569
0.001074	5.68	2.33957261054
0.001075	5.648	2.34096048664
0.001076	5.638	2.35689541558
0.001077	5.592	2.37939824325
0.001078	5.574	2.41091766761
0.001079	5.552	2.40734210282
0.00108	5.536	2.43324967893
0.001081	5.538	2.40344669173
0.001082	5.536	2.41840939462
0.001083	5.534	2.41264253465
0.001084	5.51	2.41203233809
0.001085	5.478	2.37012995424
0.001086	5.478	2.35319272479
0.001087	5.456	2.34522152472
0.001088	5.434	2.34641087621
0.001089	5.42	2.3638104831
0.00109	5.418	2.36627893538
0.001091	5.42	2.3493828977
0.001092	5.416	2.35943722103
0.001093	5.396	2.37216862807
0.001094	5.398	2.35957538553
0.001095	5.384	2.34276417934
0.001096	5.394	2.36109381432
0.001097	5.38	2.37056955182
0.001098	5.37	2.37257244357
0.001099	5.372	2.36846279261
0.0011	5.354	2.35216581048
0.001101	5.348	2.32010689409
0.001102	5.336	2.30284693369
0.001103	5.316	2.33241162748
0.001104	5.29	2.31902996962
0.001105	5.274	2.30974544052
0.001106	5.272	2.28779719381
0.001107	5.276	2.29778676121
0.001108	5.264	2.28611110841
0.001109	5.252	2.27519142052
0.00111	5.228	2.27772166869
0.001111	5.2	2.3082460874
0.001112	5.19	2.30952376043
0.001113	5.184	2.31563036774
0.001114	5.182	2.32225666109
0.001115	5.164	2.33347466239
0.001116	5.156	2.32371771091
0.001117	5.134	2.31171884104
0.001118	5.12	2.3206895527
0.001119	5.114	2.33173840728
0.00112	5.094	2.31887127715
0.001121	5.068	2.31070898211
0.001122	5.042	2.3030927033
0.001123	5.02	2.3150809921
0.001124	5.016	2.33746529386
0.001125	4.97	2.30848435126
0.001126	4.946	2.29849603002
0.001127	4.926	2.30228668936
0.001128	4.908	2.31679433701
0.001129	4.876	2.33337180921
0.00113	4.878	2.32789948237
0.001131	4.868	2.31140130657
0.001132	4.84	2.31309316717
0.001133	4.848	2.27791483598
0.001134	4.842	2.26650303331
0.001135	4.83	2.2389953104
0.001136	4.808	2.20252945497
0.001137	4.79	2.16284534815
0.001138	4.79	2.1720727428
0.001139	4.786	2.19367363115
0.00114	4.766	2.18797714796
0.001141	4.746	2.18299885479
0.001142	4.722	2.17823690172
0.001143	4.708	2.19971270851
0.001144	4.694	2.19279821233
0.001145	4.66	2.185497655
0.001146	4.638	2.18699702789
0.001147	4.61	2.19406016326
0.001148	4.61	2.19679311725
0.001149	4.63	2.21655137545
0.00115	4.62	2.17889880444
0.001151	4.602	2.18897144796
0.001152	4.578	2.16238664443
0.001153	4.586	2.13602528075
0.001154	4.588	2.16662317905
0.001155	4.54	2.19918166598
0.001156	4.518	2.18761879677
0.001157	4.496	2.19134296722
0.001158	4.5	2.18677845243
0.001159	4.508	2.17023869655
0.00116	4.522	2.14884061764
0.001161	4.514	2.15634041839
0.001162	4.498	2.13400937205
0.001163	4.498	2.1236751164
0.001164	4.484	2.1330128926
0.001165	4.478	2.12732602109
0.001166	4.476	2.11976979882
0.001167	4.468	2.12437661444
0.001168	4.446	2.14920543457
0.001169	4.442	2.15746054425
0.00117	4.398	2.15490046174
0.001171	4.4	2.1734764779
0.001172	4.396	2.15758754168
0.001173	4.374	2.16659271669
0.001174	4.392	2.16664164088
0.001175	4.338	2.15215148166
0.001176	4.362	2.15938787623
0.001177	4.346	2.13126347503
0.001178	4.34	2.12518234512
0.001179	4.326	2.13160127604
0.00118	4.304	2.12875174692
0.001181	4.278	2.12995680707
0.001182	4.282	2.11245733685
0.001183	4.262	2.10555360891
0.001184	4.242	2.07928737793
0.001185	4.258	2.08313129687
0.001186	4.25	2.06094638455
0.001187	4.238	2.06817697502
0.001188	4.214	2.08523475897
0.001189	4.212	2.06665333329
0.00119	4.228	2.05718642811
0.001191	4.216	2.07300361794
0.001192	4.218	2.07134642202
0.001193	4.222	2.09206022858
0.001194	4.196	2.09990095005
0.001195	4.178	2.09626238816
0.001196	4.166	2.07423335235
0.001197	4.176	2.08447211543
0.001198	4.146	2.06607937892
0.001199	4.162	2.07165537675
0.0012	4.168	2.06682752062
0.001201	4.168	2.06198351109
0.001202	4.166	2.04998634142
0.001203	4.158	2.04475817641
0.001204	4.138	2.04522761569
0.001205	4.112	2.03554808344
0.001206	4.096	2.03243302473
0.001207	4.11	2.01342990938
0.001208	4.104	2.02711223172
0.001209	4.118	2.0425660332
0.00121	4.102	2.02967879232
0.001211	4.094	2.03203444853
0.001212	4.088	2.04652290483
0.001213	4.088	2.06112978728
0.001214	4.07	2.05550480418
0.001215	4.054	2.06956130617
0.001216	4.022	2.08170987412
0.001217	4.016	2.088
0.001218	3.996	2.06494164566
0.001219	3.972	2.04529117731
0.00122	3.958	2.04847162538
0.001221	3.936	2.02185657256
0.001222	3.926	2.00612163141
0.001223	3.92	2.01930681175
0.001224	3.9	2.00848201386
0.001225	3.878	1.99977898779
0.001226	3.858	1.99945892681
0.001227	3.87	2.02215231869
0.001228	3.87	2.0201732599
0.001229	3.864	2.00137552698
0.00123	3.856	2.01277519858
0.001231	3.832	1.9899185913
0.001232	3.826	2.01884224247
0.001233	3.816	2.02043163705
0.001234	3.816	2.01745978894
0.001235	3.814	2.00683930597
0.001236	3.78	1.98886902535
0.001237	3.772	1.99900375187
0.001238	3.768	2.01250490683
0.001239	3.762	2.00533189273
0.00124	3.74	2.00309760122
0.001241	3.71	1.9641537618
0.001242	3.704	1.95458026185
0.001243	3.704	1.96885347347
0.001244	3.688	1.95924883565
0.001245	3.668	1.95698134891
0.001246	3.656	1.93640491633
0.001247	3.664	1.92849786103
0.001248	3.652	1.92117047656
0.001249	3.634	1.90579222372
0.00125	3.648	1.87619188784
0.001251	3.626	1.87353249238
0.001252	3.636	1.87709989079
0.001253	3.63	1.87645943202
0.001254	3.614	1.86895799846
0.001255	3.614	1.86145212133
0.001256	3.61	1.86812740465
0.001257	3.598	1.88053077614
0.001258	3.576	1.8698192426
0.001259	3.566	1.87233650822
0.00126	3.544	1.86763593883
0.001261	3.522	1.85405393665
0.001262	3.544	1.87191452796
0.001263	3.544	1.87618335991
0.001264	3.546	1.87079769083
0.001265	3.532	1.8732260942
0.001266	3.516	1.87343107693
0.001267	3.492	1.85847679566
0.001268	3.506	1.84009891038
0.001269	3.5	1.84553515274
0.00127	3.498	1.86708221565
0.001271	3.506	1.87242196099
0.001272	3.526	1.8690436057
0.001273	3.516	1.87129473894
0.001274	3.51	1.87240487075
0.001275	3.5	1.86386694804
0.001276	3.484	1.84438173923
0.001277	3.474	1.83883767636
0.001278	3.468	1.84958806225
0.001279	3.458	1.85154962126
0.00128	3.438	1.86176153145
0.001281	3.426	1.85809687584
0.001282	3.426	1.84079439373
0.001283	3.404	1.84953615807
0.001284	3.408	1.85621550473
0.001285	3.374	1.84989837559
0.001286	3.368	1.85918691906
0.001287	3.352	1.82430699171
0.001288	3.334	1.80511606275
0.001289	3.312	1.80517478378
0.00129	3.314	1.82521341218
0.001291	3.288	1.80362302048
0.001292	3.264	1.80618492962
0.001293	3.262	1.8037061845
0.001294	3.248	1.78843395181
0.001295	3.238	1.76447045881
0.001296	3.228	1.75727516343
0.001297	3.226	1.76831105861
0.001298	3.222	1.74949021146
0.001299	3.214	1.76867294885
0.0013	3.202	1.77685002181
0.001301	3.208	1.78570322282
0.001302	3.196	1.78482043915
0.001303	3.198	1.76827486551
0.001304	3.184	1.76695896953
0.001305	3.178	1.77491295561
0.001306	3.164	1.76099517319
0.001307	3.168	1.76855195004
0.001308	3.146	1.75518773925
0.001309	3.134	1.7550054131
0.00131	3.138	1.75355524578
0.001311	3.16	1.7522556891
0.001312	3.152	1.74725384532
0.001313	3.152	1.75979998864
0.001314	3.13	1.75644527384
0.001315	3.118	1.75387456792
0.001316	3.112	1.75027312154
0.001317	3.106	1.73860978946
0.001318	3.092	1.72844901574
0.001319	3.08	1.72904597972
0.00132	3.074	1.71829101144
0.001321	3.052	1.69271852356
0.001322	3.042	1.71120892938
0.001323	3.044	1.71291097258
0.001324	3.028	1.71441418566
0.001325	3.042	1.71704280669
0.001326	3.04	1.73735431044
0.001327	3.028	1.73643773283
0.001328	3.008	1.72160855016
0.001329	2.98	1.70047052312
0.00133	2.962	1.69957524105
0.001331	2.942	1.66572386667
0.001332	2.95	1.67555960801
0.001333	2.93	1.6628589838
0.001334	2.912	1.66621007079
0.001335	2.902	1.66505135056
0.001336	2.886	1.65921788804
0.001337	2.894	1.6717547667
0.001338	2.886	1.6628301176
0.001339	2.882	1.66975327519
0.00134	2.88	1.67618614718
0.001341	2.866	1.68642936407
0.001342	2.874	1.6751489486
0.001343	2.864	1.66538403979
0.001344	2.856	1.66230683088
0.001345	2.832	1.6600530112
0.001346	2.826	1.65279278798
0.001347	2.824	1.63126454017
0.001348	2.802	1.63058149137
0.001349	2.796	1.64023900697
0.00135	2.766	1.64658555806
0.001351	2.762	1.64965329691
0.001352	2.762	1.63504006067
0.001353	2.75	1.62957049556
0.001354	2.738	1.62399384235
0.001355	2.744	1.60451363347
0.001356	2.748	1.58003037945
0.001357	2.746	1.59043516058
0.001358	2.742	1.59356079269
0.001359	2.732	1.59504733472
0.00136	2.726	1.585851191
0.001361	2.728	1.57544152541
0.001362	2.704	1.58378786458
0.001363	2.694	1.57872226816
0.001364	2.694	1.59635960861
0.001365	2.686	1.59856310479
0.001366	2.686	1.58852258404
0.001367	2.688	1.57437479655
0.001368	2.684	1.56720898415
0.001369	2.682	1.57253807585
0.00137	2.662	1.56708519232
0.001371	2.656	1.56514024931
0.001372	2.65	1.56060885554
0.001373	2.644	1.57266143845
0.001374	2.64	1.5894653189
0.001375	2.644	1.58784885931
0.001376	2.64	1.58694675399
0.001377	2.646	1.59144085658
0.001378	2.632	1.58637196143
0.001379	2.612	1.58286322846
0.00138	2.608	1.58061253949
0.001381	2.594	1.57135737501
0.001382	2.59	1.5690442951
0.001383	2.582	1.55025030237
0.001384	2.566	1.54584734046
0.001385	2.562	1.54342346749
0.001386	2.556	1.53194777979
0.001387	2.544	1.54662988462
0.001388	2.53	1.53528498983
0.001389	2.516	1.51186771908
0.00139	2.522	1.52758502218
0.001391	2.522	1.52233898984
0.001392	2.51	1.52246510633
0.001393	2.496	1.51459037367
0.001394	2.484	1.50257911605
0.001395	2.492	1.50397340402
0.001396	2.476	1.49847389033
0.001397	2.47	1.48630414115
0.001398	2.452	1.49388620718
0.001399	2.454	1.49260979496
0.0014	2.462	1.50484417798
0.001401	2.462	1.49417401932
0.001402	2.462	1.48881026326
0.001403	2.456	1.49534745126
0.001404	2.43	1.48630414115
0.001405	2.432	1.48908562548
0.001406	2.438	1.49470933629
0.001407	2.436	1.50529199825
0.001408	2.43	1.51429851747
0.001409	2.422	1.52049860243
0.00141	2.422	1.52443956915
0.001411	2.416	1.51226452712
0.001412	2.386	1.49833374119
0.001413	2.374	1.50270555998
0.001414	2.36	1.50146595033
0.001415	2.36	1.50146595033
0.001416	2.362	1.5016510913
0.001417	2.362	1.49898498992
0.001418	2.358	1.49460228824
0.001419	2.352	1.48192307493
0.00142	2.35	1.47631297495
0.001421	2.344	1.47975133046
0.001422	2.356	1.48635931053
0.001423	2.348	1.48959591836
0.001424	2.35	1.48441907829
0.001425	2.34	1.4766177569
0.001426	2.334	1.48001486479
0.001427	2.322	1.47319923975
0.001428	2.318	1.47271042639
0.001429	2.3	1.47309198627
0.00143	2.276	1.47371096216
0.001431	2.26	1.47118999453
0.001432	2.26	1.44512975196
0.001433	2.246	1.44964961284
0.001434	2.242	1.44894306306
0.001435	2.232	1.44297470525
0.001436	2.222	1.43412551752
0.001437	2.202	1.42028025403
0.001438	2.192	1.41532187152
0.001439	2.186	1.41258769639
0.00144	2.178	1.40652621732
0.001441	2.172	1.4037150708
0.001442	2.154	1.39938700866
0.001443	2.136	1.39910828745
0.001444	2.134	1.39285462271
0.001445	2.138	1.38814840705
0.001446	2.14	1.38434099845
0.001447	2.146	1.39738470007
0.001448	2.134	1.39428978337
0.001449	2.142	1.41627539695
0.00145	2.146	1.42009999648
0.001451	2.128	1.41266273399
0.001452	2.138	1.43908165161
0.001453	2.12	1.43582728766
0.001454	2.11	1.43034960761
0.001455	2.102	1.43512926247
0.001456	2.086	1.44312300238
0.001457	2.078	1.43245104628
0.001458	2.064	1.42544870129
0.001459	2.07	1.4272701216
0.00146	2.064	1.42825207859
0.001461	2.064	1.40709061542
0.001462	2.046	1.40423787159
0.001463	2.058	1.41089900418
0.001464	2.048	1.42186356589
0.001465	2.038	1.42848031138
0.001466	2.038	1.43963745436
0.001467	2.032	1.41808885476
0.001468	2.02	1.41407213395
0.001469	2.012	1.43243010301
0.00147	2.01	1.40353126078
0.001471	2.008	1.4184272981
0.001472	1.998	1.42477928115
0.001473	1.984	1.40703375937
0.001474	1.98	1.40698258696
0.001475	1.978	1.40624179998
0.001476	1.966	1.40457965242
0.001477	1.964	1.39380916915
0.001478	1.964	1.38805763569
0.001479	1.964	1.38805763569
0.00148	1.968	1.398204563
0.001481	1.97	1.38892044409
0.001482	1.962	1.38728367683
0.001483	1.946	1.38963448432
0.001484	1.932	1.37527306379
0.001485	1.932	1.37672655237
0.001486	1.916	1.36855544279
0.001487	1.906	1.36130966352
0.001488	1.914	1.36916178737
0.001489	1.914	1.37353703991
0.00149	1.912	1.39579941252
0.001491	1.902	1.37273304033
0.001492	1.882	1.35501881906
0.001493	1.87	1.35096261976
0.001494	1.852	1.34836790232
0.001495	1.836	1.35096410019
0.001496	1.824	1.34499962825
0.001497	1.826	1.34302792227
0.001498	1.818	1.33898319631
0.001499	1.81	1.33037588673
0.0015	1.8	1.33266649992
0.001501	1.81	1.3348782716
0.001502	1.802	1.31863414183
0.001503	1.804	1.33625746022
0.001504	1.812	1.32387914856
0.001505	1.814	1.32189409561
0.001506	1.82	1.3264991519
0.001507	1.818	1.32547199141
0.001508	1.816	1.33796263027
0.001509	1.8	1.3416407865
0.00151	1.792	1.33594011842
0.001511	1.788	1.33830340357
0.001512	1.784	1.33616765415
0.001513	1.794	1.31284576398
0.001514	1.792	1.31329204673
0.001515	1.784	1.29512316017
0.001516	1.78	1.30522028792
0.001517	1.778	1.31328443225
0.001518	1.772	1.3190966606
0.001519	1.756	1.31926646285
0.00152	1.74	1.31924220672
0.001521	1.74	1.31011449881
0.001522	1.728	1.2969255954
0.001523	1.71	1.29069748586
0.001524	1.698	1.29413909608
0.001525	1.708	1.30488926733
0.001526	1.728	1.32740950727
0.001527	1.734	1.32334575981
0.001528	1.732	1.32067255594
0.001529	1.72	1.3227244611
0.00153	1.718	1.31090655655
0.001531	1.726	1.31260199604
0.001532	1.72	1.3013838788
0.001533	1.712	1.27947489229
0.001534	1.708	1.28325211864
0.001535	1.698	1.28015467815
0.001536	1.7	1.27984374046
0.001537	1.696	1.27576800399
0.001538	1.702	1.28421026316
0.001539	1.686	1.28817855905
0.00154	1.69	1.28136645812
0.001541	1.684	1.2884657543
0.001542	1.666	1.27060772861
0.001543	1.664	1.27244017541
0.001544	1.656	1.26240405576
0.001545	1.66	1.27451951731
0.001546	1.65	1.28976742089
0.001547	1.644	1.29663564659
0.001548	1.632	1.2932810986
0.001549	1.642	1.29531308957
0.00155	1.648	1.3069414677
0.001551	1.65	1.31738377096
0.001552	1.632	1.32082398525
0.001553	1.626	1.3031208693
0.001554	1.626	1.31534178068
0.001555	1.626	1.3046547436
0.001556	1.616	1.29635797525
0.001557	1.606	1.29103214522
0.001558	1.606	1.29258036501
0.001559	1.606	1.30336641049
0.00156	1.596	1.30260661752
0.001561	1.596	1.30414109666
0.001562	1.598	1.30705623444
0.001563	1.606	1.30643178161
0.001564	1.602	1.30521875561
0.001565	1.604	1.29891647153
0.001566	1.598	1.29938293047
0.001567	1.592	1.31511824563
0.001568	1.594	1.31497680588
0.001569	1.582	1.30968545842
0.00157	1.57	1.29965380006
0.001571	1.574	1.29943218369
0.001572	1.56	1.29553077926
0.001573	1.55	1.29903810568
0.001574	1.55	1.29286503549
0.001575	1.556	1.29570984406
0.001576	1.546	1.28369934175
0.001577	1.54	1.28545711714
0.001578	1.544	1.28532641769
0.001579	1.536	1.28246013583
0.00158	1.528	1.27953741641
0.001581	1.522	1.27965464091
0.001582	1.518	1.27345043092
0.001583	1.512	1.27194968454
0.001584	1.502	1.27043142279
0.001585	1.49	1.26408069363
0.001586	1.496	1.26727424025
0.001587	1.502	1.25299481244
0.001588	1.504	1.2529900239
0.001589	1.504	1.25776945423
0.00159	1.5	1.25139921688
0.001591	1.506	1.26726634927
0.001592	1.492	1.27355251168
0.001593	1.474	1.27174053958
0.001594	1.472	1.26222660406
0.001595	1.462	1.25401594886
0.001596	1.468	1.25577705028
0.001597	1.47	1.24302051471
0.001598	1.464	1.24767944601
0.001599	1.452	1.23438081644
0.0016	1.46	1.26031742034
0.001601	1.448	1.26146581404
0.001602	1.438	1.26259890702
0.001603	1.45	1.26944869924
0.001604	1.444	1.26446194091
0.001605	1.438	1.25465373709
0.001606	1.432	1.2479487169
0.001607	1.418	1.243895494
0.001608	1.414	1.25164052347
0.001609	1.414	1.25164052347
0.00161	1.406	1.24786377462
0.001611	1.412	1.24348542412
0.001612	1.396	1.22114045056
0.001613	1.39	1.21074357318
0.001614	1.37	1.20875969489
0.001615	1.368	1.20854292435
0.001616	1.372	1.20897311798
0.001617	1.374	1.20587063983
0.001618	1.376	1.20109283571
0.001619	1.368	1.22497999984
0.00162	1.358	1.21236793095
0.001621	1.366	1.22149252965
0.001622	1.352	1.21823478854
0.001623	1.352	1.2296731273
0.001624	1.354	1.22011638789
0.001625	1.356	1.20882753112
0.001626	1.33	1.20710397232
0.001627	1.322	1.21091535625
0.001628	1.312	1.19943986927
0.001629	1.306	1.20015165708
0.00163	1.29	1.2057777573
0.001631	1.296	1.20015998933
0.001632	1.298	1.19883109736
0.001633	1.298	1.21210395594
0.001634	1.3	1.2058192236
0.001635	1.302	1.20780627586
0.001636	1.306	1.20845521224
0.001637	1.306	1.21834477879
0.001638	1.306	1.21341007083
0.001639	1.298	1.19716164322
0.00164	1.288	1.19543130292
0.001641	1.272	1.1772918075
0.001642	1.264	1.17911152992
0.001643	1.262	1.19388274131
0.001644	1.26	1.18
0.001645	1.25	1.17792189894
0.001646	1.256	1.19267095211
0.001647	1.246	1.18384289498
0.001648	1.248	1.18258022984
0.001649	1.244	1.1783310231
0.00165	1.248	1.17409369302
0.001651	1.242	1.16766262251
0.001652	1.24	1.16721891691
0.001653	1.238	1.17531102267
0.001654	1.236	1.17145379764
0.001655	1.234	1.16586620159
0.001656	1.234	1.17781322798
0.001657	1.222	1.16478152458
0.001658	1.23	1.15633040261
0.001659	1.22	1.15221525767
0.00166	1.21	1.14450862819
0.001661	1.206	1.14173727276
0.001662	1.214	1.15939811972
0.001663	1.212	1.15371400269
0.001664	1.21	1.15667627277
0.001665	1.202	1.15117157713
0.001666	1.19	1.13925414197
0.001667	1.19	1.141008326
0.001668	1.184	1.13584505986
0.001669	1.182	1.14755217746
0.00167	1.164	1.15113161715
0.001671	1.164	1.13890473702
0.001672	1.17	1.14065770501
0.001673	1.16	1.1447270417
0.001674	1.17	1.14240973385
0.001675	1.178	1.13592077189
0.001676	1.194	1.12976280696
0.001677	1.182	1.11753120762
0.001678	1.178	1.11279647735
0.001679	1.172	1.12179142446
0.00168	1.156	1.10257153963
0.001681	1.172	1.09836970097
0.001682	1.172	1.11104275345
0.001683	1.16	1.10018180316
0.001684	1.158	1.10137913545
0.001685	1.154	1.10194555219
0.001686	1.142	1.09810564155
0.001687	1.146	1.1012193242
0.001688	1.134	1.09180767537
0.001689	1.138	1.10225042527
0.00169	1.14	1.10109036868
0.001691	1.132	1.09844253377
0.001692	1.128	1.08610128441
0.001693	1.116	1.09112052497
0.001694	1.114	1.08305309196
0.001695	1.118	1.08447037765
0.001696	1.114	1.06817788781
0.001697	1.1	1.06301458127
0.001698	1.09	1.06484740691
0.001699	1.088	1.06219395592
0.0017	1.07	1.05313816757
0.001701	1.07	1.04933312156
0.001702	1.048	1.03232553005
0.001703	1.028	1.02333572204
0.001704	1.024	1.01952145637
0.001705	1.03	1.02815368501
0.001706	1.036	1.02698782855
0.001707	1.04	1.03460137251
0.001708	1.05	1.03513284172
0.001709	1.056	1.04156804867
0.00171	1.054	1.04071321698
0.001711	1.062	1.0364149748
0.001712	1.06	1.03749698795
0.001713	1.058	1.04433519523
0.001714	1.064	1.06014338653
0.001715	1.056	1.05302611554
0.001716	1.042	1.03355502998
0.001717	1.05	1.03706316105
0.001718	1.048	1.04579921591
0.001719	1.034	1.02802918247
0.00172	1.038	1.03370982389
0.001721	1.022	1.0283559695
0.001722	1.018	1.03425142011
0.001723	1.02	1.03903801663
0.001724	1.02	1.03324730825
0.001725	1.022	1.03223834457
0.001726	1.008	1.02563931282
0.001727	1.006	1.01092235112
0.001728	1.002	1.00697368387
0.001729	0.998	1.00697368387
0.00173	0.998	1.00099750249
0.001731	0.998	0.99699348042
0.001732	0.99	0.988888264669
0.001733	0.99	0.986863719062
0.001734	0.988	0.993909452616
0.001735	0.982	0.992812167532
0.001736	0.976	0.989658526968
0.001737	0.98	0.991766101457
0.001738	0.982	0.998837324092
0.001739	0.98	0.997797574661
0.00174	0.974	1.00265846628
0.001741	0.966	0.988354187526
0.001742	0.966	0.990375686293
0.001743	0.956	0.995019597797
0.001744	0.954	0.98989090308
0.001745	0.948	0.996642363137
0.001746	0.938	0.989017694483
0.001747	0.944	0.998430768757
0.001748	0.954	1.01384614217
0.001749	0.952	1.00483630508
0.00175	0.952	1.00284395596
0.001751	0.958	1.00211576178
0.001752	0.954	1.00791071033
0.001753	0.952	1.00084764075
0.001754	0.946	1.00353574924
0.001755	0.944	1.01037814703
0.001756	0.942	1.00729141761
0.001757	0.934	1.00281802936
0.001758	0.924	1.00310717274
0.001759	0.92	0.994786409236
0.00176	0.926	0.99223182775
0.001761	0.922	0.991925400421
0.001762	0.918	0.995628444752
0.001763	0.906	0.986490750083
0.001764	0.904	0.991354628778
0.001765	0.898	0.989745421813
0.001766	0.9	0.996995486449
0.001767	0.894	0.985273566072
0.001768	0.892	0.984040649567
0.001769	0.894	0.991344541519
0.00177	0.9	0.988938825206
0.001771	0.9	0.986914383318
0.001772	0.902	0.979997959182
0.001773	0.9	0.968504001024
0.001774	0.894	0.968898343481
0.001775	0.884	0.968784805826
0.001776	0.882	0.969575164698
0.001777	0.882	0.97369194307
0.001778	0.886	0.978265812548
0.001779	0.892	0.979967346395
0.00178	0.896	0.98243778429
0.001781	0.894	0.987301372429
0.001782	0.904	0.99738859027
0.001783	0.894	0.991344541519
0.001784	0.902	0.992167324598
0.001785	0.9	0.994987437107
0.001786	0.892	0.994150893979
0.001787	0.89	0.994937183947
0.001788	0.892	1.00016798589
0.001789	0.894	0.997378564037
0.00179	0.896	0.996586172892
0.001791	0.894	0.99537128751
0.001792	0.886	0.990456460426
0.001793	0.876	0.982152737613
0.001794	0.872	0.985705838473
0.001795	0.86	0.98610344285
0.001796	0.85	0.965142476529
0.001797	0.846	0.958271360315
0.001798	0.844	0.963153155007
0.001799	0.838	0.952762299842
0.0018	0.844	0.94639526626
0.001801	0.838	0.940082975061
0.001802	0.834	0.939384905137
0.001803	0.83	0.934398202053
0.001804	0.82	0.922821759605
0.001805	0.814	0.933490224909
0.001806	0.812	0.946919215139
0.001807	0.82	0.94
0.001808	0.822	0.939316772979
0.001809	0.824	0.930066664277
0.00181	0.824	0.925755907354
0.001811	0.824	0.923592983949
0.001812	0.818	0.927834036884
0.001813	0.822	0.937185147129
0.001814	0.818	0.936416573967
0.001815	0.808	0.920399913081
0.001816	0.802	0.918039214849
0.001817	0.806	0.929711783296
0.001818	0.804	0.930367669258
0.001819	0.802	0.926712468892
0.00182	0.792	0.925600345722
0.001821	0.8	0.92951600309
0.001822	0.8	0.944457516249
0.001823	0.788	0.943957626168
0.001824	0.792	0.949071124837
0.001825	0.788	0.960758034054
0.001826	0.79	0.958070978581
0.001827	0.788	0.960758034054
0.001828	0.778	0.955361711605
0.001829	0.774	0.958605236789
0.00183	0.772	0.957087247852
0.001831	0.766	0.939810619221
0.001832	0.768	0.939242247772
0.001833	0.766	0.913916845233
0.001834	0.758	0.918387717688
0.001835	0.75	0.903050386191
0.001836	0.754	0.912953448978
0.001837	0.748	0.908017620974
0.001838	0.75	0.918422560699
0.001839	0.748	0.908017620974
0.00184	0.746	0.904148217938
0.001841	0.746	0.899713287664
0.001842	0.738	0.895184897102
0.001843	0.74	0.896883492991
0.001844	0.742	0.898574426522
0.001845	0.74	0.894650769854
0.001846	0.73	0.895041898461
0.001847	0.734	0.909529548723
0.001848	0.738	0.906286930282
0.001849	0.73	0.897273648337
0.00185	0.732	0.898986095554
0.001851	0.726	0.893825486323
0.001852	0.728	0.897783938373
0.001853	0.736	0.911210184315
0.001854	0.732	0.91223681136
0.001855	0.736	0.926446976356
0.001856	0.728	0.913244764562
0.001857	0.73	0.908350152749
0.001858	0.734	0.911725835984
0.001859	0.722	0.899286383751
0.00186	0.724	0.912043858595
0.001861	0.722	0.912532739139
0.001862	0.722	0.912532739139
0.001863	0.712	0.901696179431
0.001864	0.714	0.905651146966
0.001865	0.716	0.907383050316
0.001866	0.714	0.907856816905
0.001867	0.708	0.895955356031
0.001868	0.7	0.888819441732
0.001869	0.706	0.900868469867
0.00187	0.714	0.907856816905
0.001871	0.714	0.905651146966
0.001872	0.714	0.899001668519
0.001873	0.708	0.898184836211
0.001874	0.698	0.887015219712
0.001875	0.7	0.891066776398
0.001876	0.7	0.891066776398
0.001877	0.702	0.890615517493
0.001878	0.7	0.882043082848
0.001879	0.708	0.893720314192
0.00188	0.702	0.881587204989
0.001881	0.704	0.885654560198
0.001882	0.698	0.882494192615
0.001883	0.698	0.877949884675
0.001884	0.692	0.874720526797
0.001885	0.694	0.867389186006
0.001886	0.684	0.864953177924
0.001887	0.674	0.841263335704
0.001888	0.682	0.841947741846
0.001889	0.672	0.83690859716
0.00189	0.678	0.847535250004
0.001891	0.674	0.841263335704
0.001892	0.668	0.842482047286
0.001893	0.664	0.838512969488
0.001894	0.666	0.842878401669
0.001895	0.654	0.830833316617
0.001896	0.652	0.836
0.001897	0.648	0.83671739554
0.001898	0.65	0.841130192063
0.001899	0.654	0.842783483464
0.0019	0.65	0.836361166004
0.001901	0.652	0.836
0.001902	0.652	0.836
0.001903	0.65	0.838749068554
0.001904	0.654	0.835633891127
0.001905	0.648	0.834323678197
0.001906	0.644	0.832624765426
0.001907	0.636	0.83156719512
0.001908	0.638	0.838424713376
0.001909	0.632	0.829804796323
0.00191	0.632	0.827391080445
0.001911	0.634	0.827069525493
0.001912	0.632	0.822542400123
0.001913	0.636	0.829158609676
0.001914	0.634	0.829484177064
0.001915	0.638	0.838424713376
0.001916	0.638	0.833640210163
0.001917	0.644	0.842178128427
0.001918	0.638	0.833640210163
0.001919	0.632	0.824970302496
0.00192	0.626	0.818611018738
0.001921	0.62	0.799749960925
0.001922	0.624	0.801638322437
0.001923	0.624	0.80412934283
0.001924	0.608	0.78888275428
0.001925	0.606	0.791684280506
0.001926	0.61	0.796178371975
0.001927	0.614	0.800627254095
0.001928	0.616	0.800339927781
0.001929	0.62	0.802246844805
0.00193	0.632	0.812758266645
0.001931	0.628	0.813397811652
0.001932	0.614	0.800627254095
0.001933	0.608	0.801458670176
0.001934	0.6	0.8
0.001935	0.6	0.797496081495
0.001936	0.604	0.801987531075
0.001937	0.6	0.80249610591
0.001938	0.596	0.802984433224
0.001939	0.594	0.815575870168
0.00194	0.584	0.801837888853
0.001941	0.588	0.798909256424
0.001942	0.586	0.799127023695
0.001943	0.582	0.802044886524
0.001944	0.58	0.799749960925
0.001945	0.586	0.801625847887
0.001946	0.58	0.802246844805
0.001947	0.576	0.802635658316
0.001948	0.576	0.810076539594
0.001949	0.572	0.807970296484
0.00195	0.568	0.81078727173
0.001951	0.564	0.808643308264
0.001952	0.568	0.80831676959
0.001953	0.56	0.79649231007
0.001954	0.566	0.806004962764
0.001955	0.562	0.798846668642
0.001956	0.562	0.79130019588
0.001957	0.556	0.789217333819
0.001958	0.556	0.786679095947
0.001959	0.558	0.789072873694
0.00196	0.56	0.788923316933
0.001961	0.56	0.786384130054
0.001962	0.554	0.776584831168
0.001963	0.546	0.774521787944
0.001964	0.544	0.766853310614
0.001965	0.544	0.764240799748
0.001966	0.544	0.766853310614
0.001967	0.538	0.76194225503
0.001968	0.538	0.756674302458
0.001969	0.538	0.76194225503
0.00197	0.536	0.767270486856
0.001971	0.532	0.764837237587
0.001972	0.534	0.767361713926
0.001973	0.536	0.767270486856
0.001974	0.528	0.764994117624
0.001975	0.524	0.757247647735
0.001976	0.528	0.757110295796
0.001977	0.528	0.754464048183
0.001978	0.526	0.743857513238
0.001979	0.532	0.754304978109
0.00198	0.53	0.757033684852
0.001981	0.536	0.759410297534
0.001982	0.54	0.759210115844
0.001983	0.544	0.761619327486
0.001984	0.534	0.746219806759
0.001985	0.532	0.746308247308
0.001986	0.536	0.751467896853
0.001987	0.532	0.746308247308
0.001988	0.536	0.75412465813
0.001989	0.54	0.753923072999
0.00199	0.53	0.743706931526
0.001991	0.524	0.738528266216
0.001992	0.522	0.733154826759
0.001993	0.518	0.725035171561
0.001994	0.51	0.719652694013
0.001995	0.506	0.716912825942
0.001996	0.506	0.719697158533
0.001997	0.508	0.722451382447
0.001998	0.502	0.72249290654
[truncated: 8,002 more rows]
