# Supplementary material for: The Influence of Synaptic Size on AMPA Receptor Activation: A Monte Carlo Model
Source: PLoS One. 2015 Jun 24;10(6):e0130924. doi: 10.1371/journal.pone.0130924 (PMC4479604; doi:10.1371/journal.pone.0130924)
Supplement: S1 Dataset — This package contains the experimental data used as basis for the analysis presented in the paper. (ZIP) [file pone.0130924.s001.zip › S1 Simulation data/test/1990_10430_173_237.csv]

time	AMPA.O.mean	AMPA.O.stdev
0.0	0.0	0.0
1e-06	0.0	0.0
2e-06	0.056	0.238461736973
3e-06	0.298	0.54147576123
4e-06	0.676	0.831278533345
5e-06	1.236	1.05465823848
6e-06	1.864	1.33472993523
7e-06	2.514	1.62905002993
8e-06	3.286	1.8687439632
9e-06	4.116	2.06071443922
1e-05	4.988	2.22886877137
1.1e-05	5.868	2.38213685585
1.2e-05	6.862	2.51295762002
1.3e-05	7.754	2.64149275979
1.4e-05	8.668	2.86247724882
1.5e-05	9.634	3.04631646419
1.6e-05	10.518	3.16696637178
1.7e-05	11.436	3.27870462226
1.8e-05	12.294	3.40698752566
1.9e-05	13.154	3.56009606612
2e-05	13.948	3.66460038749
2.1e-05	14.688	3.74521775068
2.2e-05	15.438	3.85203271014
2.3e-05	16.164	4.02406560583
2.4e-05	16.784	4.07594700652
2.5e-05	17.344	4.12767052949
2.6e-05	17.89	4.15859351223
2.7e-05	18.43	4.18390965486
2.8e-05	18.954	4.25063336457
2.9e-05	19.386	4.33139746502
3e-05	19.902	4.33732590429
3.1e-05	20.354	4.33735910434
3.2e-05	20.71	4.37240208581
3.3e-05	21.054	4.48186166676
3.4e-05	21.428	4.54409682995
3.5e-05	21.78	4.56635522052
3.6e-05	22.17	4.55072521693
3.7e-05	22.466	4.54498008797
3.8e-05	22.772	4.59652216355
3.9e-05	23.032	4.52757948577
4e-05	23.302	4.54651470909
4.1e-05	23.49	4.59193858844
4.2e-05	23.66	4.63210535286
4.3e-05	23.854	4.61656625643
4.4e-05	24.044	4.61931423482
4.5e-05	24.142	4.60932055731
4.6e-05	24.27	4.61920988915
4.7e-05	24.446	4.61985757356
4.8e-05	24.546	4.61907826303
4.9e-05	24.652	4.57109352344
5e-05	24.788	4.6042432603
5.1e-05	24.91	4.64003232747
5.2e-05	24.984	4.70868814002
5.3e-05	25.052	4.71437122
5.4e-05	25.074	4.79046177315
5.5e-05	25.12	4.779707104
5.6e-05	25.132	4.84670774856
5.7e-05	25.152	4.8075873367
5.8e-05	25.21	4.82968943101
5.9e-05	25.164	4.85439017797
6e-05	25.23	4.84242707741
6.1e-05	25.308	4.83457712732
6.2e-05	25.292	4.89476618441
6.3e-05	25.318	4.86506690601
6.4e-05	25.308	4.9296182408
6.5e-05	25.328	4.98642316696
6.6e-05	25.312	4.99706473842
6.7e-05	25.312	5.00985588615
6.8e-05	25.242	4.95171041156
6.9e-05	25.25	4.9553506435
7e-05	25.268	4.95259285627
7.1e-05	25.238	4.94867214513
7.2e-05	25.176	4.95429349151
7.3e-05	25.184	4.950772061
7.4e-05	25.12	4.91666553672
7.5e-05	25.088	4.8666473059
7.6e-05	25.056	4.9583126162
7.7e-05	24.982	4.92317742926
7.8e-05	24.924	4.91306665943
7.9e-05	24.922	4.84230482312
8e-05	24.862	4.84261871305
8.1e-05	24.866	4.84562111602
8.2e-05	24.84	4.83760271209
8.3e-05	24.82	4.80245770413
8.4e-05	24.768	4.77725611622
8.5e-05	24.766	4.76017268594
8.6e-05	24.75	4.82115131478
8.7e-05	24.652	4.67877077874
8.8e-05	24.588	4.69662176463
8.9e-05	24.53	4.68071575723
9e-05	24.444	4.65734516651
9.1e-05	24.374	4.66241611185
9.2e-05	24.412	4.6889504156
9.3e-05	24.356	4.70332478147
9.4e-05	24.304	4.73112925209
9.5e-05	24.202	4.74269923145
9.6e-05	24.162	4.68783062834
9.7e-05	24.18	4.70272261568
9.8e-05	24.106	4.64098739494
9.9e-05	23.994	4.64994236523
0.0001	23.918	4.61251298101
0.000101	23.826	4.65700805239
0.000102	23.752	4.69707313122
0.000103	23.708	4.75297128121
0.000104	23.664	4.7584770673
0.000105	23.566	4.80183756493
0.000106	23.504	4.83342363134
0.000107	23.47	4.80677646661
0.000108	23.392	4.76133762718
0.000109	23.34	4.77748888015
0.00011	23.302	4.78819339626
0.000111	23.266	4.8111582805
0.000112	23.17	4.788433982
0.000113	23.128	4.8145213677
0.000114	23.056	4.78715614953
0.000115	23.038	4.76492980011
0.000116	22.984	4.72098972674
0.000117	22.9	4.71826239203
0.000118	22.856	4.73447610618
0.000119	22.8	4.65016128753
0.00012	22.68	4.61536564099
0.000121	22.632	4.57565033629
0.000122	22.556	4.54872113896
0.000123	22.486	4.53142405873
0.000124	22.458	4.50158149987
0.000125	22.406	4.50701275791
0.000126	22.344	4.47813175331
0.000127	22.246	4.45347998761
0.000128	22.204	4.49292599538
0.000129	22.124	4.53790965093
0.00013	22.102	4.58034889501
0.000131	22.088	4.56905416908
0.000132	22.028	4.54612098387
0.000133	22.03	4.53972466125
0.000134	21.958	4.55326651976
0.000135	21.902	4.53568032383
0.000136	21.836	4.53311195538
0.000137	21.74	4.48290084655
0.000138	21.69	4.50176632001
0.000139	21.628	4.47678634737
0.00014	21.584	4.50454703605
0.000141	21.546	4.53606481435
0.000142	21.48	4.51814121072
0.000143	21.406	4.53885051527
0.000144	21.364	4.47610366279
0.000145	21.274	4.44645071939
0.000146	21.24	4.43783731112
0.000147	21.234	4.50235982569
0.000148	21.114	4.47269538422
0.000149	21.09	4.48172957685
0.00015	21.052	4.51190602739
0.000151	21.046	4.55278859601
0.000152	20.986	4.52303040007
0.000153	20.886	4.51497552596
0.000154	20.856	4.59731051812
0.000155	20.804	4.5731372164
0.000156	20.776	4.5687880231
0.000157	20.762	4.57354960616
0.000158	20.666	4.56140811592
0.000159	20.612	4.53050284185
0.00016	20.538	4.52068092216
0.000161	20.5	4.53409307359
0.000162	20.47	4.54588825204
0.000163	20.41	4.51551768904
0.000164	20.366	4.50910678516
0.000165	20.306	4.43670643609
0.000166	20.226	4.436994929
0.000167	20.192	4.43656804298
0.000168	20.156	4.4496813369
0.000169	20.148	4.44905563013
0.00017	20.14	4.4600896852
0.000171	20.064	4.46988858922
0.000172	20.0	4.44072066223
0.000173	19.904	4.47021073329
0.000174	19.788	4.47694717414
0.000175	19.722	4.49852375786
0.000176	19.692	4.4758391392
0.000177	19.588	4.45221922192
0.000178	19.506	4.41881929932
0.000179	19.398	4.40449724713
0.00018	19.336	4.41894829117
0.000181	19.268	4.3717474767
0.000182	19.148	4.33982672465
0.000183	19.142	4.29579282554
0.000184	19.12	4.3055313261
0.000185	19.052	4.33004572724
0.000186	19.032	4.30336798334
0.000187	19.026	4.31477971628
0.000188	18.934	4.30181868516
0.000189	18.85	4.33307050485
0.00019	18.798	4.37277897909
0.000191	18.746	4.34804369803
0.000192	18.668	4.30740943027
0.000193	18.634	4.30488606121
0.000194	18.584	4.29219570849
0.000195	18.528	4.31615755041
0.000196	18.478	4.30552157119
0.000197	18.468	4.28963588198
0.000198	18.47	4.30129050402
0.000199	18.418	4.27261933713
0.0002	18.354	4.22240263357
0.000201	18.292	4.21411153151
0.000202	18.242	4.22320210267
0.000203	18.196	4.26633144516
0.000204	18.116	4.23303012037
0.000205	18.06	4.21905202623
0.000206	18.008	4.2487569947
0.000207	17.974	4.22247841913
0.000208	17.95	4.23503246741
0.000209	17.934	4.24000518868
0.00021	17.886	4.20678071689
0.000211	17.814	4.2013573997
0.000212	17.73	4.1757753771
0.000213	17.682	4.17095624528
0.000214	17.672	4.12800387597
0.000215	17.668	4.15376648357
0.000216	17.622	4.18606211134
0.000217	17.556	4.19366951488
0.000218	17.514	4.20497372168
0.000219	17.506	4.19356220891
0.00022	17.434	4.17440343043
0.000221	17.406	4.19203578229
0.000222	17.358	4.18829750615
0.000223	17.292	4.17022013807
0.000224	17.21	4.08336870733
0.000225	17.148	4.07260309876
0.000226	17.124	4.06061867207
0.000227	17.096	4.03667982382
0.000228	17.124	4.0551971592
0.000229	17.092	4.05358310634
0.00023	17.008	4.05215202084
0.000231	16.99	4.05338130454
0.000232	16.916	4.02006766112
0.000233	16.838	4.03432224791
0.000234	16.83	4.0061327986
0.000235	16.758	4.00642434098
0.000236	16.726	3.99786493018
0.000237	16.664	4.02033630434
0.000238	16.63	3.99513454091
0.000239	16.626	3.97065788
0.00024	16.604	3.93994720777
0.000241	16.554	3.89757411732
0.000242	16.56	3.90722407855
0.000243	16.524	3.89787429248
0.000244	16.452	3.91250507987
0.000245	16.384	3.86478252946
0.000246	16.382	3.88021597337
0.000247	16.336	3.90782599408
0.000248	16.292	3.92055302222
0.000249	16.248	3.94239724026
0.00025	16.206	3.95721669864
0.000251	16.172	3.91336377047
0.000252	16.12	3.90404918002
0.000253	16.096	3.89034497185
0.000254	16.058	3.86919061304
0.000255	16.03	3.85137637735
0.000256	15.994	3.90614439057
0.000257	15.946	3.84435742355
0.000258	15.868	3.86866591993
0.000259	15.776	3.88867895306
0.00026	15.764	3.87560369491
0.000261	15.732	3.90693946715
0.000262	15.682	3.92846993116
0.000263	15.66	3.92637237154
0.000264	15.61	3.90408760148
0.000265	15.556	3.87180371403
0.000266	15.506	3.83013890088
0.000267	15.464	3.79693349955
0.000268	15.412	3.75156713921
0.000269	15.36	3.77920626587
0.00027	15.302	3.77131223847
0.000271	15.292	3.7601510608
0.000272	15.272	3.77438948706
0.000273	15.274	3.82137723864
0.000274	15.268	3.86162867195
0.000275	15.202	3.84203019249
0.000276	15.174	3.82305166065
0.000277	15.142	3.83481890055
0.000278	15.092	3.84389594032
0.000279	15.082	3.84282135937
0.00028	15.05	3.83920564701
0.000281	14.978	3.84155124917
0.000282	14.9	3.84941554005
0.000283	14.842	3.81012283267
0.000284	14.776	3.81232527468
0.000285	14.762	3.85348621381
0.000286	14.738	3.80858976525
0.000287	14.704	3.82627547362
0.000288	14.62	3.80730876079
0.000289	14.564	3.78072797223
0.00029	14.536	3.79956629104
0.000291	14.51	3.8191491199
0.000292	14.482	3.79653473578
0.000293	14.414	3.81032859475
0.000294	14.392	3.83488409212
0.000295	14.354	3.82579194416
0.000296	14.31	3.78231410647
0.000297	14.282	3.74839645715
0.000298	14.244	3.79426725469
0.000299	14.186	3.76396121128
0.0003	14.174	3.75921853581
0.000301	14.138	3.76602655328
0.000302	14.106	3.77077763863
0.000303	14.114	3.74980052803
0.000304	14.088	3.74916737423
0.000305	14.052	3.76633721273
0.000306	14.032	3.76124660186
0.000307	14.016	3.75229849559
0.000308	13.974	3.74397168793
0.000309	13.912	3.72239922631
0.00031	13.896	3.68200814774
0.000311	13.854	3.70090313302
0.000312	13.8	3.67205664444
0.000313	13.744	3.66093758483
0.000314	13.676	3.64513703446
0.000315	13.652	3.64950626798
0.000316	13.638	3.65225355089
0.000317	13.618	3.66552533752
0.000318	13.562	3.67670450268
0.000319	13.542	3.68839206159
0.00032	13.524	3.69397130471
0.000321	13.444	3.65989945217
0.000322	13.388	3.67932819955
0.000323	13.368	3.66668460602
0.000324	13.348	3.65771732095
0.000325	13.286	3.63980823671
0.000326	13.246	3.63668585391
0.000327	13.256	3.67511414789
0.000328	13.182	3.65962784993
0.000329	13.174	3.67800543773
0.00033	13.102	3.70777507408
0.000331	13.086	3.695754862
0.000332	13.068	3.66051581065
0.000333	13.026	3.66514992872
0.000334	12.988	3.67965433159
0.000335	12.934	3.66410207281
0.000336	12.892	3.64367067667
0.000337	12.872	3.63092495103
0.000338	12.856	3.63528045686
0.000339	12.79	3.61744384891
0.00034	12.768	3.66144452368
0.000341	12.78	3.66655151334
0.000342	12.746	3.660257368
0.000343	12.712	3.62505944779
0.000344	12.686	3.62648645386
0.000345	12.668	3.61300096872
0.000346	12.658	3.62450493171
0.000347	12.658	3.67001852856
0.000348	12.586	3.66968718013
0.000349	12.502	3.64609325169
0.00035	12.458	3.622738743
0.000351	12.448	3.61763679769
0.000352	12.42	3.58323875844
0.000353	12.398	3.55353288996
0.000354	12.392	3.56739905253
0.000355	12.346	3.54827901947
0.000356	12.306	3.55307810215
0.000357	12.298	3.54925287913
0.000358	12.236	3.53331345906
0.000359	12.218	3.51090814463
0.00036	12.188	3.49065266104
0.000361	12.176	3.49242380017
0.000362	12.128	3.51220956095
0.000363	12.11	3.51082611361
0.000364	12.102	3.47211693351
0.000365	12.09	3.42956265433
0.000366	12.018	3.41550523349
0.000367	11.958	3.42172997181
0.000368	11.944	3.41245717922
0.000369	11.914	3.41915252658
0.00037	11.87	3.44050868332
0.000371	11.838	3.412294829
0.000372	11.774	3.38687525604
0.000373	11.748	3.41357525184
0.000374	11.686	3.41692903058
0.000375	11.654	3.39209139028
0.000376	11.636	3.43096254716
0.000377	11.604	3.43964881928
0.000378	11.59	3.42080399906
0.000379	11.544	3.40882149723
0.00038	11.534	3.41655440466
0.000381	11.524	3.43065941183
0.000382	11.51	3.44178732638
0.000383	11.458	3.48715299349
0.000384	11.438	3.45226823987
0.000385	11.398	3.44551824839
0.000386	11.358	3.44874411924
0.000387	11.342	3.40367977342
0.000388	11.306	3.37881103349
0.000389	11.266	3.325544166
0.00039	11.248	3.31519169883
0.000391	11.222	3.29434606561
0.000392	11.202	3.32643893676
0.000393	11.188	3.34434687196
0.000394	11.15	3.32197230572
0.000395	11.136	3.35522041005
0.000396	11.054	3.34590555754
0.000397	10.984	3.34301420876
0.000398	10.926	3.3136873721
0.000399	10.876	3.35866402011
0.0004	10.842	3.32340728771
0.000401	10.796	3.32300827564
0.000402	10.792	3.34734760669
0.000403	10.762	3.35639032295
0.000404	10.718	3.34102918275
0.000405	10.696	3.32619662678
0.000406	10.67	3.33483133007
0.000407	10.608	3.30610586642
0.000408	10.596	3.30163353509
0.000409	10.556	3.28555383459
0.00041	10.516	3.28355660831
0.000411	10.454	3.23231867241
0.000412	10.42	3.25631693789
0.000413	10.444	3.24512927323
0.000414	10.362	3.24082643781
0.000415	10.332	3.23261132832
0.000416	10.342	3.20640546407
0.000417	10.32	3.19774920843
0.000418	10.318	3.18698540944
0.000419	10.286	3.18876214227
0.00042	10.258	3.19866159511
0.000421	10.244	3.18189628995
0.000422	10.198	3.18037670725
0.000423	10.176	3.16496824629
0.000424	10.132	3.18348488295
0.000425	10.108	3.17936094208
0.000426	10.058	3.17090460279
0.000427	10.004	3.1924886844
0.000428	10.002	3.19280378351
0.000429	9.96	3.18534142597
0.00043	9.94	3.16170839895
0.000431	9.934	3.11859647919
0.000432	9.924	3.1276547124
0.000433	9.876	3.13442562521
0.000434	9.858	3.15560390417
0.000435	9.838	3.13109501612
0.000436	9.778	3.11331270514
0.000437	9.782	3.11744703243
0.000438	9.79	3.09675636756
0.000439	9.788	3.11433074673
0.00044	9.8	3.20187445101
0.000441	9.782	3.18786386159
0.000442	9.764	3.17116760831
0.000443	9.74	3.17055200241
0.000444	9.716	3.138685075
0.000445	9.726	3.15070214397
0.000446	9.694	3.12863612458
0.000447	9.642	3.08963363524
0.000448	9.61	3.08510939838
0.000449	9.594	3.07264771817
0.00045	9.59	3.0747194994
0.000451	9.562	3.05387557048
0.000452	9.548	3.02451582902
0.000453	9.508	3.0721223934
0.000454	9.474	3.02808916645
0.000455	9.452	3.06784875768
0.000456	9.436	3.05317932654
0.000457	9.404	3.05168543595
0.000458	9.404	3.05037440325
0.000459	9.404	3.05299590566
0.00046	9.386	3.06022940317
0.000461	9.328	3.04375031828
0.000462	9.3	3.06692027937
0.000463	9.298	3.06417949866
0.000464	9.258	3.04490328254
0.000465	9.236	3.03978683463
0.000466	9.22	3.04755639817
0.000467	9.202	3.02344108592
0.000468	9.162	2.96508954334
0.000469	9.134	2.96918237904
0.00047	9.078	2.96713936309
0.000471	9.054	2.96092620644
0.000472	9.002	2.94108755395
0.000473	8.958	2.94554511084
0.000474	8.944	2.93340484761
0.000475	8.918	2.92220396277
0.000476	8.922	2.91751880885
0.000477	8.912	2.93602724783
0.000478	8.884	2.89526233699
0.000479	8.868	2.88419416822
0.00048	8.836	2.85466355286
0.000481	8.812	2.86995749097
0.000482	8.784	2.87564670987
0.000483	8.778	2.87831825898
0.000484	8.776	2.87851072605
0.000485	8.762	2.91021579956
0.000486	8.732	2.91619203757
0.000487	8.708	2.91251369095
0.000488	8.686	2.88849510991
0.000489	8.644	2.87284945655
0.00049	8.636	2.88158012209
0.000491	8.608	2.89729805163
0.000492	8.59	2.90342900723
0.000493	8.576	2.89002145321
0.000494	8.572	2.90461976858
0.000495	8.53	2.90673356192
0.000496	8.51	2.89031140191
0.000497	8.476	2.88538108402
0.000498	8.446	2.88428223307
0.000499	8.422	2.87470276724
0.0005	8.396	2.87805211906
0.000501	8.392	2.84926938003
0.000502	8.37	2.85466285225
0.000503	8.372	2.8582540125
0.000504	8.336	2.87316967825
0.000505	8.33	2.87699496002
0.000506	8.298	2.85818054013
0.000507	8.294	2.85509439424
0.000508	8.276	2.83263552191
0.000509	8.24	2.82814426789
0.00051	8.198	2.81616689846
0.000511	8.182	2.83846366896
0.000512	8.166	2.81397299205
0.000513	8.126	2.83162921302
0.000514	8.082	2.83606699498
0.000515	8.062	2.82880822963
0.000516	8.02	2.79992857052
0.000517	7.988	2.80496987506
0.000518	7.934	2.80671409303
0.000519	7.916	2.75189825393
0.00052	7.896	2.74684983208
0.000521	7.876	2.74820377702
0.000522	7.832	2.72466071282
0.000523	7.83	2.74027370896
0.000524	7.83	2.75918466218
0.000525	7.774	2.76675333198
0.000526	7.774	2.77325152123
0.000527	7.794	2.78846983129
0.000528	7.76	2.77820085667
0.000529	7.742	2.78701202007
0.00053	7.71	2.79461983103
0.000531	7.676	2.79553644226
0.000532	7.664	2.81266848384
0.000533	7.64	2.82389801516
0.000534	7.628	2.8180872946
0.000535	7.63	2.82083321024
0.000536	7.644	2.81376331627
0.000537	7.646	2.82713353063
0.000538	7.652	2.82540191831
0.000539	7.616	2.83558530113
0.00054	7.618	2.85448349093
0.000541	7.608	2.86746159521
0.000542	7.614	2.82648261979
0.000543	7.608	2.80826209603
0.000544	7.58	2.79563946173
0.000545	7.554	2.76750501355
0.000546	7.56	2.76159374275
0.000547	7.534	2.7829559824
0.000548	7.498	2.77812814679
0.000549	7.464	2.77573485765
0.00055	7.428	2.83633848474
0.000551	7.428	2.83633848474
0.000552	7.398	2.83259527642
0.000553	7.344	2.82235079322
0.000554	7.324	2.79625177693
0.000555	7.286	2.77492414311
0.000556	7.242	2.79059778542
0.000557	7.24	2.78826110685
0.000558	7.23	2.76714654473
0.000559	7.22	2.74801746719
0.00056	7.204	2.73539466988
0.000561	7.192	2.73480090683
0.000562	7.162	2.74658988566
0.000563	7.154	2.73098590256
0.000564	7.128	2.71801692416
0.000565	7.106	2.71638804297
0.000566	7.062	2.74046638367
0.000567	7.03	2.73515995876
0.000568	7.02	2.70547592856
0.000569	6.988	2.71732515537
0.00057	6.968	2.73477165409
0.000571	6.946	2.75881931268
0.000572	6.93	2.77147974916
0.000573	6.934	2.77085618537
0.000574	6.878	2.7508391447
0.000575	6.842	2.73514825924
0.000576	6.844	2.71876148273
0.000577	6.834	2.7207432808
0.000578	6.844	2.72537410276
0.000579	6.842	2.74755090945
0.00058	6.846	2.73902975522
0.000581	6.808	2.75737846514
0.000582	6.798	2.78158156451
0.000583	6.792	2.75040651541
0.000584	6.782	2.74271325515
0.000585	6.748	2.71891448928
0.000586	6.724	2.70033775665
0.000587	6.702	2.6557853829
0.000588	6.718	2.66579744167
0.000589	6.682	2.6707444655
0.00059	6.674	2.67202619748
0.000591	6.646	2.6662115445
0.000592	6.632	2.7063953887
0.000593	6.622	2.68684126811
0.000594	6.598	2.6706546014
0.000595	6.548	2.6622727133
0.000596	6.496	2.63324590572
0.000597	6.516	2.64154197392
0.000598	6.51	2.67018725935
0.000599	6.472	2.63006007536
0.0006	6.456	2.61611620537
0.000601	6.434	2.58024107401
0.000602	6.394	2.57114060292
0.000603	6.402	2.57922391428
0.000604	6.394	2.5688059483
0.000605	6.366	2.55578637605
0.000606	6.348	2.56805295896
0.000607	6.33	2.55912094282
0.000608	6.342	2.56145193201
0.000609	6.31	2.5561494479
0.00061	6.3	2.52705362033
0.000611	6.272	2.55460681906
0.000612	6.238	2.55604303563
0.000613	6.244	2.54174428297
0.000614	6.214	2.52273740211
0.000615	6.178	2.51362606606
0.000616	6.182	2.5189037298
0.000617	6.168	2.51152861819
0.000618	6.142	2.49115154095
0.000619	6.118	2.50441130807
0.00062	6.054	2.50581004867
0.000621	6.034	2.49416198351
0.000622	6.016	2.48992851303
0.000623	6.014	2.49355248591
0.000624	5.992	2.48836010256
0.000625	5.958	2.46986558339
0.000626	5.964	2.4492251836
0.000627	5.964	2.46712464217
0.000628	5.936	2.46655711468
0.000629	5.922	2.43719428852
0.00063	5.898	2.42478782577
0.000631	5.896	2.42263988244
0.000632	5.872	2.41735723467
0.000633	5.866	2.41413421334
0.000634	5.858	2.41036013907
0.000635	5.856	2.39651079697
0.000636	5.852	2.38539221094
0.000637	5.826	2.40077570797
0.000638	5.818	2.38345883119
0.000639	5.772	2.40000333333
0.00064	5.776	2.40952775456
0.000641	5.764	2.41501635605
0.000642	5.75	2.38149112952
0.000643	5.73	2.38853511592
0.000644	5.726	2.39727428552
0.000645	5.712	2.3615791327
0.000646	5.714	2.37911832409
0.000647	5.71	2.37947473195
0.000648	5.706	2.36718482591
0.000649	5.684	2.37574072659
0.00065	5.648	2.35543966172
0.000651	5.64	2.35507961649
0.000652	5.638	2.37885602759
0.000653	5.618	2.37825061758
0.000654	5.616	2.39427316737
0.000655	5.6	2.40249869927
0.000656	5.574	2.39426899074
0.000657	5.552	2.37976805592
0.000658	5.54	2.38922581603
0.000659	5.528	2.4044159374
0.00066	5.524	2.4011297341
0.000661	5.52	2.39616360042
0.000662	5.488	2.35920664631
0.000663	5.488	2.34986297473
0.000664	5.488	2.32762883639
0.000665	5.468	2.33173240317
0.000666	5.444	2.31751245951
0.000667	5.412	2.30179408288
0.000668	5.408	2.29815926341
0.000669	5.372	2.28596062958
0.00067	5.354	2.28838021316
0.000671	5.324	2.26429326722
0.000672	5.318	2.25762618695
0.000673	5.292	2.24293022629
0.000674	5.28	2.23284571791
0.000675	5.29	2.2266342313
0.000676	5.27	2.23094150528
0.000677	5.28	2.23015694515
0.000678	5.252	2.22901233734
0.000679	5.208	2.21556674465
0.00068	5.188	2.2164512176
0.000681	5.176	2.22643751316
0.000682	5.16	2.23839228019
0.000683	5.134	2.27421283085
0.000684	5.114	2.26826012618
0.000685	5.086	2.26861279199
0.000686	5.054	2.26253928143
0.000687	5.068	2.26437099434
0.000688	5.072	2.2739428313
0.000689	5.052	2.27360858549
0.00069	5.04	2.27297162323
0.000691	5.034	2.24518239794
0.000692	5.032	2.23494429461
0.000693	5.018	2.22748198646
0.000694	5.022	2.22744607118
0.000695	5.008	2.22888671762
0.000696	4.98	2.20898166584
0.000697	4.974	2.19939173409
0.000698	4.95	2.20442736329
0.000699	4.93	2.21293922194
0.0007	4.914	2.2132790154
0.000701	4.912	2.19550814164
0.000702	4.88	2.17476435505
0.000703	4.862	2.18425181698
0.000704	4.862	2.17875101836
0.000705	4.838	2.17065796477
0.000706	4.828	2.17679029766
0.000707	4.824	2.18197708512
0.000708	4.798	2.17926501371
0.000709	4.786	2.17628215083
0.00071	4.772	2.18998082183
0.000711	4.76	2.22045040476
0.000712	4.75	2.24666419387
0.000713	4.736	2.23031477599
0.000714	4.718	2.23662155941
0.000715	4.712	2.21563895976
0.000716	4.71	2.21492663535
0.000717	4.684	2.22444240204
0.000718	4.688	2.20604986344
0.000719	4.664	2.19342289584
0.00072	4.642	2.17389880169
0.000721	4.626	2.15826875064
0.000722	4.626	2.1767232254
0.000723	4.648	2.17165743155
0.000724	4.622	2.1806228468
0.000725	4.592	2.1627611981
0.000726	4.586	2.16578022892
0.000727	4.596	2.18650040018
0.000728	4.594	2.17282396894
0.000729	4.582	2.17146862745
0.00073	4.604	2.15944066832
0.000731	4.598	2.1615725757
0.000732	4.566	2.18028530243
0.000733	4.55	2.1678330194
0.000734	4.546	2.1633039546
0.000735	4.542	2.1457483543
0.000736	4.518	2.12736362665
0.000737	4.498	2.09236612475
0.000738	4.464	2.10159558431
0.000739	4.43	2.08736676222
0.00074	4.444	2.0935290779
0.000741	4.46	2.10912304051
0.000742	4.482	2.11321461286
0.000743	4.462	2.1299192473
0.000744	4.462	2.11578732391
0.000745	4.434	2.11509905205
0.000746	4.412	2.12279438477
0.000747	4.358	2.1189233115
0.000748	4.354	2.13838350162
0.000749	4.342	2.13659448656
0.00075	4.348	2.12576950773
0.000751	4.36	2.11433204582
0.000752	4.34	2.10532657799
0.000753	4.32	2.10276009093
0.000754	4.298	2.0883476722
0.000755	4.308	2.07680909089
0.000756	4.284	2.08502853697
0.000757	4.296	2.08815325108
0.000758	4.276	2.09184703074
0.000759	4.246	2.07592967126
0.00076	4.242	2.07543633966
0.000761	4.23	2.07968747652
0.000762	4.238	2.08742808259
0.000763	4.244	2.07375601265
0.000764	4.238	2.05848390812
0.000765	4.212	2.03741404727
0.000766	4.194	2.05824293999
0.000767	4.172	2.04802734357
0.000768	4.174	2.04345883247
0.000769	4.168	2.03955289218
0.00077	4.162	2.01587598825
0.000771	4.156	2.00091579033
0.000772	4.148	2.01447164289
0.000773	4.124	2.02104527411
0.000774	4.122	2.02265073604
0.000775	4.11	2.02728882994
0.000776	4.092	2.03556773407
0.000777	4.07	2.00427044083
0.000778	4.052	2.00930236649
0.000779	4.032	2.02558041065
0.00078	4.018	2.04099877511
0.000781	3.998	2.03322305712
0.000782	3.996	2.02582921294
0.000783	3.994	2.04106932758
0.000784	3.976	2.03062157971
0.000785	3.97	2.03496928724
0.000786	3.954	2.02284057701
0.000787	3.936	1.99997599986
0.000788	3.942	2.0056510165
0.000789	3.926	1.99111124752
0.00079	3.904	1.99268261397
0.000791	3.886	1.99724910815
0.000792	3.892	1.98704202271
0.000793	3.916	1.98316514693
0.000794	3.89	1.99647188811
0.000795	3.904	1.99969597689
0.000796	3.884	1.98659105002
0.000797	3.87	1.98522039079
0.000798	3.854	1.96180631052
0.000799	3.836	1.95476443594
0.0008	3.818	1.95060913563
0.000801	3.798	1.95785494866
0.000802	3.784	1.98225729914
0.000803	3.774	1.98970450067
0.000804	3.752	1.98959694411
0.000805	3.744	2.00361273703
0.000806	3.752	1.97749740834
0.000807	3.746	1.97116310842
0.000808	3.734	1.94916494941
0.000809	3.72	1.94051539546
0.00081	3.69	1.90837627317
0.000811	3.658	1.89658535268
0.000812	3.644	1.89453529922
0.000813	3.658	1.90710146558
0.000814	3.646	1.9059601255
0.000815	3.642	1.89151685163
0.000816	3.644	1.89136564418
0.000817	3.63	1.88496684321
0.000818	3.628	1.88191817038
0.000819	3.624	1.89700395361
0.00082	3.618	1.88999365078
0.000821	3.61	1.9167420275
0.000822	3.616	1.90906888299
0.000823	3.604	1.92228613895
0.000824	3.58	1.90986910546
0.000825	3.582	1.9181438945
0.000826	3.556	1.8970672102
0.000827	3.544	1.88999047617
0.000828	3.512	1.89996210489
0.000829	3.496	1.89788935399
0.00083	3.49	1.90627909814
0.000831	3.496	1.90839828128
0.000832	3.488	1.90941247508
0.000833	3.466	1.90180019981
0.000834	3.456	1.89843725206
0.000835	3.458	1.89426397316
0.000836	3.448	1.87277761627
0.000837	3.444	1.85872644571
0.000838	3.432	1.8690575165
0.000839	3.436	1.87347377884
0.00084	3.416	1.85551717858
0.000841	3.406	1.84422449826
0.000842	3.406	1.8539590071
0.000843	3.382	1.83849830024
0.000844	3.384	1.84838956933
0.000845	3.39	1.86598499458
0.000846	3.372	1.85623705383
0.000847	3.352	1.83741557629
0.000848	3.34	1.83858641353
0.000849	3.316	1.84069117453
0.00085	3.306	1.81558916058
0.000851	3.294	1.81757090646
0.000852	3.298	1.81030273711
0.000853	3.276	1.80549826918
0.000854	3.25	1.80430041844
0.000855	3.254	1.80041217503
0.000856	3.256	1.78282472498
0.000857	3.264	1.77941113855
0.000858	3.27	1.77682300751
0.000859	3.256	1.77495464731
0.00086	3.244	1.772135435
0.000861	3.242	1.78421859647
0.000862	3.25	1.80651598388
0.000863	3.23	1.80141610962
0.000864	3.228	1.77989213156
0.000865	3.226	1.7762105731
0.000866	3.206	1.77188148588
0.000867	3.182	1.76999322033
0.000868	3.178	1.78278321733
0.000869	3.166	1.80400776052
0.00087	3.158	1.79249435146
0.000871	3.154	1.78052913484
0.000872	3.156	1.77190970425
0.000873	3.16	1.77493661859
0.000874	3.158	1.77116797622
0.000875	3.13	1.74157974265
0.000876	3.128	1.73193995277
0.000877	3.108	1.72983698654
0.000878	3.1	1.73378199322
0.000879	3.094	1.73584676743
0.00088	3.088	1.74133741704
0.000881	3.08	1.7474552927
0.000882	3.066	1.72790161757
0.000883	3.056	1.72883313249
0.000884	3.062	1.72573346725
0.000885	3.066	1.72558511816
0.000886	3.072	1.72012092598
0.000887	3.062	1.7199290683
0.000888	3.012	1.6934745348
0.000889	3.0	1.68047612301
0.00089	2.988	1.68281193245
0.000891	2.992	1.71112126981
0.000892	2.988	1.71343397889
0.000893	2.98	1.69929397104
0.000894	2.952	1.6750211939
0.000895	2.936	1.66850352112
0.000896	2.944	1.67238273131
0.000897	2.952	1.66904044289
0.000898	2.924	1.68588967611
0.000899	2.924	1.68826064338
0.0009	2.916	1.67479670408
0.000901	2.912	1.67817043235
0.000902	2.912	1.67339654595
0.000903	2.916	1.67360210325
0.000904	2.906	1.65806031253
0.000905	2.9	1.65348117619
0.000906	2.888	1.6587513376
0.000907	2.862	1.66101053579
0.000908	2.858	1.65584902693
0.000909	2.87	1.65683433089
0.00091	2.87	1.6532090007
0.000911	2.842	1.62389531682
0.000912	2.818	1.61272316285
0.000913	2.822	1.61440887014
0.000914	2.8	1.61121072489
0.000915	2.81	1.60184268891
0.000916	2.782	1.600773563
0.000917	2.764	1.58754653475
0.000918	2.766	1.60226215084
0.000919	2.756	1.59764326431
0.00092	2.748	1.61755865427
0.000921	2.738	1.62029503486
0.000922	2.728	1.61307656359
0.000923	2.708	1.63056309292
0.000924	2.7	1.60561514691
0.000925	2.714	1.61251480613
0.000926	2.718	1.62064061408
0.000927	2.716	1.6282948136
0.000928	2.71	1.62169664241
0.000929	2.694	1.61008198549
0.00093	2.692	1.61404336993
0.000931	2.664	1.58842815387
0.000932	2.652	1.5680867323
0.000933	2.662	1.57979618939
0.000934	2.674	1.59239567947
0.000935	2.666	1.58064670309
0.000936	2.674	1.57598350245
0.000937	2.672	1.56346282335
0.000938	2.68	1.55743378671
0.000939	2.668	1.55749028889
0.00094	2.672	1.57239180868
0.000941	2.666	1.58317529036
0.000942	2.664	1.59220099234
0.000943	2.664	1.58842815387
0.000944	2.668	1.59930484899
0.000945	2.66	1.60511681818
0.000946	2.654	1.61439895937
0.000947	2.634	1.60251177843
0.000948	2.61	1.58426639174
0.000949	2.596	1.58265094067
0.00095	2.584	1.57446625877
0.000951	2.59	1.59934361536
0.000952	2.578	1.58994213731
0.000953	2.566	1.5980125156
0.000954	2.562	1.59817270656
0.000955	2.562	1.59190326339
0.000956	2.562	1.58055559852
0.000957	2.536	1.57375474582
0.000958	2.53	1.56496006339
0.000959	2.53	1.5547025439
0.00096	2.528	1.5495857511
0.000961	2.514	1.54589909114
0.000962	2.502	1.52905068588
0.000963	2.508	1.51721323485
0.000964	2.496	1.52773819747
0.000965	2.496	1.53296575304
0.000966	2.496	1.52117849051
0.000967	2.484	1.51846764865
0.000968	2.48	1.52761251631
0.000969	2.472	1.53401955659
0.00097	2.464	1.53385266568
0.000971	2.448	1.52423620217
0.000972	2.444	1.51620051444
0.000973	2.44	1.49879951962
0.000974	2.418	1.49106539092
0.000975	2.404	1.4888868325
0.000976	2.402	1.4820242913
0.000977	2.388	1.47697528754
0.000978	2.382	1.4859596226
0.000979	2.374	1.47584687553
0.00098	2.368	1.47938365545
0.000981	2.346	1.481311581
0.000982	2.334	1.47595528388
0.000983	2.332	1.47437308711
0.000984	2.316	1.47653106977
0.000985	2.32	1.48916083752
0.000986	2.32	1.47972970505
0.000987	2.322	1.46912082553
0.000988	2.308	1.45503814383
0.000989	2.296	1.43679643652
0.00099	2.294	1.43232817469
0.000991	2.278	1.43133364384
0.000992	2.274	1.43907053337
0.000993	2.274	1.43210474477
0.000994	2.28	1.44138821974
0.000995	2.278	1.44938469704
0.000996	2.262	1.4633372817
0.000997	2.25	1.46816211639
0.000998	2.238	1.44684346078
0.000999	2.232	1.45814128259
0.001	2.23	1.46051360829
0.001001	2.234	1.46807492997
0.001002	2.208	1.4644917207
0.001003	2.19	1.44426451871
0.001004	2.194	1.44373266223
0.001005	2.184	1.42202109689
0.001006	2.186	1.41400282885
0.001007	2.168	1.41554795044
0.001008	2.166	1.41083096082
0.001009	2.172	1.41082103755
0.00101	2.166	1.42493648981
0.001011	2.158	1.42022392601
0.001012	2.166	1.42071953601
0.001013	2.164	1.41460383147
0.001014	2.158	1.41033187584
0.001015	2.152	1.39459528179
0.001016	2.136	1.36583454342
0.001017	2.116	1.3632842697
0.001018	2.106	1.36629572202
0.001019	2.092	1.35481954518
0.00102	2.09	1.3615799646
0.001021	2.09	1.3615799646
0.001022	2.088	1.36537760345
0.001023	2.08	1.37753402862
0.001024	2.066	1.40201426526
0.001025	2.068	1.3940502143
0.001026	2.072	1.38232268302
0.001027	2.08	1.40484874631
0.001028	2.068	1.39691660453
0.001029	2.064	1.40424499287
0.00103	2.054	1.39537951827
0.001031	2.042	1.38716833874
0.001032	2.01	1.39495519641
0.001033	2.006	1.39927266821
0.001034	1.994	1.38056655037
0.001035	1.992	1.37692991833
0.001036	1.996	1.37403930075
0.001037	1.98	1.36220409631
0.001038	1.972	1.37375980433
0.001039	1.964	1.3822821709
0.00104	1.946	1.37371176016
0.001041	1.946	1.36641282195
0.001042	1.946	1.34427824501
0.001043	1.942	1.34559875149
0.001044	1.938	1.33497415705
0.001045	1.944	1.33299062262
0.001046	1.942	1.33515392371
0.001047	1.918	1.31729875123
0.001048	1.908	1.31739743434
0.001049	1.904	1.3079694186
0.00105	1.886	1.29344655862
0.001051	1.89	1.30456889431
0.001052	1.88	1.29984614474
0.001053	1.876	1.29793066071
0.001054	1.866	1.29307540383
0.001055	1.874	1.29850837502
0.001056	1.87	1.31495247062
0.001057	1.86	1.30552671363
0.001058	1.858	1.31675206474
0.001059	1.862	1.30650526214
0.00106	1.848	1.30571666145
0.001061	1.846	1.31235818281
0.001062	1.83	1.29502895721
0.001063	1.842	1.30270334305
0.001064	1.852	1.28767076537
0.001065	1.838	1.27269635027
0.001066	1.826	1.26796056721
0.001067	1.832	1.27113177916
0.001068	1.854	1.30103189815
0.001069	1.84	1.29553077926
0.00107	1.838	1.28986665978
0.001071	1.842	1.29808936518
0.001072	1.858	1.3045443649
0.001073	1.858	1.3045443649
0.001074	1.84	1.2893409169
0.001075	1.848	1.3209451162
0.001076	1.83	1.3119070089
0.001077	1.826	1.32654589065
0.001078	1.824	1.31796206319
0.001079	1.826	1.32352710588
0.00108	1.81	1.31981059247
0.001081	1.798	1.30583153584
0.001082	1.786	1.30851213216
0.001083	1.788	1.30654353161
0.001084	1.772	1.29461036609
0.001085	1.774	1.30496130211
0.001086	1.768	1.30160516287
0.001087	1.768	1.29698727827
0.001088	1.748	1.29170275218
0.001089	1.738	1.30742342032
0.00109	1.736	1.30625571769
0.001091	1.742	1.29901347183
0.001092	1.724	1.29916280735
0.001093	1.71	1.29688087348
0.001094	1.7	1.2829653152
0.001095	1.698	1.28949447459
0.001096	1.69	1.26566188218
0.001097	1.68	1.24963994815
0.001098	1.682	1.24614445391
0.001099	1.674	1.24888910637
0.0011	1.67	1.24623432789
0.001101	1.666	1.2499775998
0.001102	1.682	1.26209191424
0.001103	1.692	1.25743230434
0.001104	1.682	1.24935023112
0.001105	1.67	1.24302051471
0.001106	1.654	1.25151268471
0.001107	1.632	1.24280971995
0.001108	1.636	1.25996190419
0.001109	1.634	1.25699801114
0.00111	1.614	1.25419456226
0.001111	1.606	1.24046926604
0.001112	1.608	1.24833328883
0.001113	1.612	1.25914891891
0.001114	1.596	1.25091326638
0.001115	1.594	1.24946548572
0.001116	1.584	1.23569575543
0.001117	1.594	1.2349753034
0.001118	1.574	1.22821985003
0.001119	1.566	1.21886996845
0.00112	1.556	1.20617743305
0.001121	1.556	1.20783442574
0.001122	1.562	1.20754130364
0.001123	1.564	1.20411959539
0.001124	1.56	1.20432553739
0.001125	1.564	1.21404448024
0.001126	1.562	1.21084928872
0.001127	1.556	1.22428101349
0.001128	1.558	1.21599177629
0.001129	1.544	1.22803257286
0.00113	1.526	1.22365191129
0.001131	1.524	1.21549331549
0.001132	1.518	1.21065106451
0.001133	1.516	1.19739049604
0.001134	1.514	1.20905086742
0.001135	1.506	1.19915136659
0.001136	1.502	1.2074750515
0.001137	1.5	1.19415241908
0.001138	1.5	1.19582607431
0.001139	1.498	1.20913026593
0.00114	1.506	1.21571542723
0.001141	1.496	1.20249074841
0.001142	1.512	1.20575951168
0.001143	1.508	1.21570391132
0.001144	1.516	1.21891098937
0.001145	1.518	1.20069813026
0.001146	1.52	1.20399335546
0.001147	1.514	1.20739554414
0.001148	1.506	1.2058042959
0.001149	1.506	1.2058042959
0.00115	1.508	1.20745020601
0.001151	1.508	1.21898974565
0.001152	1.5	1.21078486941
0.001153	1.488	1.21567100813
0.001154	1.48	1.22539789456
0.001155	1.47	1.22682517092
0.001156	1.464	1.22829312462
0.001157	1.466	1.22018195364
0.001158	1.474	1.22365191129
0.001159	1.474	1.22037862977
0.00116	1.478	1.22373036246
0.001161	1.466	1.20865379659
0.001162	1.464	1.21024956104
0.001163	1.454	1.20494149236
0.001164	1.436	1.19578593402
0.001165	1.446	1.19961827262
0.001166	1.444	1.1894805589
0.001167	1.426	1.18343736632
0.001168	1.418	1.18628664327
0.001169	1.422	1.18992268656
0.00117	1.412	1.17909117544
0.001171	1.39	1.15494588618
0.001172	1.378	1.14852775326
0.001173	1.378	1.15374000537
0.001174	1.378	1.15200520832
0.001175	1.39	1.15667627277
0.001176	1.37	1.14065770501
0.001177	1.358	1.12687000138
0.001178	1.354	1.12101917914
0.001179	1.348	1.12734023258
0.00118	1.34	1.12089250154
0.001181	1.324	1.10951520945
0.001182	1.328	1.10833929823
0.001183	1.312	1.11474481385
0.001184	1.316	1.11182012934
0.001185	1.324	1.10951520945
0.001186	1.326	1.11163123382
0.001187	1.322	1.11638523817
0.001188	1.318	1.11753120762
0.001189	1.304	1.11516097493
0.00119	1.308	1.12478264567
0.001191	1.308	1.12478264567
0.001192	1.3	1.11445053726
0.001193	1.304	1.129417549
0.001194	1.3	1.13401940019
0.001195	1.3	1.12160599142
0.001196	1.294	1.11155926518
0.001197	1.302	1.11121375081
0.001198	1.3	1.10544108843
0.001199	1.29	1.11977676347
0.0012	1.292	1.10938541544
0.001201	1.282	1.10384600375
0.001202	1.272	1.09087854503
0.001203	1.272	1.09636490276
0.001204	1.278	1.10123385346
0.001205	1.272	1.09271039164
0.001206	1.286	1.10281639451
0.001207	1.28	1.08885260711
0.001208	1.282	1.08003518461
0.001209	1.288	1.0886027742
0.00121	1.278	1.08476541243
0.001211	1.274	1.08762309648
0.001212	1.268	1.08451648212
0.001213	1.274	1.08393911268
0.001214	1.264	1.08180589756
0.001215	1.262	1.07580481501
0.001216	1.254	1.08511934827
0.001217	1.25	1.08788786187
0.001218	1.248	1.08926397168
0.001219	1.246	1.0942961208
0.00122	1.246	1.08879933872
0.001221	1.244	1.08833083205
0.001222	1.24	1.08554133961
0.001223	1.234	1.07482277609
0.001224	1.228	1.06958683612
0.001225	1.23	1.07009345386
0.001226	1.228	1.07332008273
0.001227	1.22	1.07684725008
0.001228	1.192	1.05978110947
0.001229	1.196	1.05715845548
0.00123	1.19	1.05730790217
0.001231	1.184	1.05553019853
0.001232	1.188	1.05482510399
0.001233	1.2	1.06395488626
0.001234	1.196	1.0646990185
0.001235	1.198	1.07275160219
0.001236	1.194	1.06600375234
0.001237	1.194	1.05847248429
0.001238	1.182	1.04540709774
0.001239	1.184	1.05363371244
0.00124	1.18	1.04861813831
0.001241	1.18	1.04096109437
0.001242	1.174	1.04485597094
0.001243	1.168	1.05060744334
0.001244	1.158	1.04548362015
0.001245	1.146	1.03183525817
0.001246	1.148	1.03445444559
0.001247	1.138	1.03680084877
0.001248	1.134	1.04309347616
0.001249	1.122	1.02718839557
0.00125	1.13	1.02620660688
0.001251	1.128	1.01568499054
0.001252	1.12	1.00079968026
0.001253	1.116	1.00525817579
0.001254	1.108	0.992137087302
0.001255	1.106	0.997378564037
0.001256	1.112	0.991693501037
0.001257	1.11	0.990908673895
0.001258	1.11	0.990908673895
0.001259	1.112	0.987651760491
0.00126	1.112	0.993708206668
0.001261	1.106	0.989325022427
0.001262	1.09	0.988888264669
0.001263	1.082	0.977382217968
0.001264	1.09	0.97051532703
0.001265	1.09	0.972573904647
0.001266	1.094	0.980389718428
0.001267	1.084	0.972082301042
0.001268	1.086	0.970877953195
0.001269	1.08	0.972419662491
0.00127	1.074	0.975973360292
0.001271	1.068	0.977433373688
0.001272	1.066	0.984705031977
0.001273	1.05	0.975448614741
0.001274	1.054	0.981368432343
0.001275	1.054	0.981368432343
0.001276	1.05	0.983615778645
0.001277	1.064	0.993933599392
0.001278	1.054	0.99753897167
0.001279	1.05	0.989696923305
0.00128	1.058	0.989260329741
0.001281	1.058	0.993295525008
0.001282	1.042	0.986020283767
0.001283	1.02	0.983666610189
0.001284	1.008	0.977719796261
0.001285	1.002	0.968501935982
0.001286	1.0	0.961249187256
0.001287	1.0	0.975704873412
0.001288	1.004	0.977744342863
0.001289	0.998	0.972623256971
0.00129	1.006	0.970548298644
0.001291	1.012	0.983796726972
0.001292	1.014	0.988839724121
0.001293	1.016	0.987797550108
0.001294	1.02	1.00179838291
0.001295	1.02	1.00379280731
0.001296	1.018	1.00681477939
0.001297	1.024	1.00569577905
0.001298	1.016	1.00784125734
0.001299	1.012	0.997925848949
0.0013	1.004	0.995983935613
0.001301	0.994	0.99094096696
0.001302	0.992	0.981802424116
0.001303	0.992	0.973620049095
0.001304	0.99	0.960156237286
0.001305	0.986	0.953836463971
0.001306	0.98	0.950578771065
0.001307	0.986	0.949633613558
0.001308	0.976	0.939906378316
0.001309	0.966	0.947018479228
0.00131	0.964	0.950107362354
0.001311	0.972	0.95457634582
0.001312	0.968	0.950250493291
0.001313	0.958	0.938208931955
0.001314	0.95	0.946308617735
0.001315	0.954	0.944396103338
0.001316	0.95	0.92924700699
0.001317	0.964	0.948
0.001318	0.972	0.962920557471
0.001319	0.978	0.966186317436
0.00132	0.968	0.952352875777
0.001321	0.966	0.942785235353
0.001322	0.954	0.931602919703
0.001323	0.942	0.924465250834
0.001324	0.952	0.938986687872
0.001325	0.954	0.942275968069
0.001326	0.956	0.939182623349
0.001327	0.958	0.942462731359
0.001328	0.956	0.937050692332
0.001329	0.95	0.939946807006
0.00133	0.946	0.937594795207
0.001331	0.942	0.93948709411
0.001332	0.942	0.93307877481
0.001333	0.936	0.929464361877
0.001334	0.934	0.923928568668
0.001335	0.928	0.924562599287
0.001336	0.922	0.920823544443
0.001337	0.914	0.911374785695
0.001338	0.908	0.907488842907
0.001339	0.908	0.911885957782
0.00134	0.904	0.904866841032
0.001341	0.9	0.904433524368
0.001342	0.892	0.899075080291
0.001343	0.898	0.905315414648
0.001344	0.896	0.903982300712
0.001345	0.894	0.904855789615
0.001346	0.894	0.904855789615
0.001347	0.88	0.893084542471
0.001348	0.872	0.889728048338
0.001349	0.87	0.888313007898
0.00135	0.864	0.893030794542
0.001351	0.87	0.892804569881
0.001352	0.872	0.903114610667
0.001353	0.858	0.895452958005
0.001354	0.842	0.888276983829
0.001355	0.842	0.888276983829
0.001356	0.844	0.885247987854
0.001357	0.84	0.893532316148
0.001358	0.852	0.891120642786
0.001359	0.852	0.88887344431
0.00136	0.844	0.882985843601
0.001361	0.834	0.87546787491
0.001362	0.83	0.867813343986
0.001363	0.826	0.862394341354
0.001364	0.832	0.86474042348
0.001365	0.836	0.87926332802
0.001366	0.836	0.876985746748
0.001367	0.834	0.87546787491
0.001368	0.83	0.865505632564
0.001369	0.834	0.873180393733
0.00137	0.83	0.876983466207
0.001371	0.836	0.881535024829
0.001372	0.826	0.878478229668
0.001373	0.814	0.876015981589
0.001374	0.81	0.877439456601
0.001375	0.806	0.869691899468
0.001376	0.808	0.873576556462
0.001377	0.808	0.875863002986
0.001378	0.806	0.869691899468
0.001379	0.794	0.871529689684
0.00138	0.794	0.857650278377
0.001381	0.786	0.860351091125
0.001382	0.786	0.864987861187
0.001383	0.788	0.84560983911
0.001384	0.796	0.847575365381
0.001385	0.796	0.856962076174
0.001386	0.794	0.859979069513
0.001387	0.792	0.865295325308
0.001388	0.79	0.865967666833
0.001389	0.774	0.857277084728
0.00139	0.774	0.861930391621
0.001391	0.782	0.866300178922
0.001392	0.776	0.868230384172
0.001393	0.764	0.855747626348
0.001394	0.762	0.854023418883
0.001395	0.758	0.845834499178
0.001396	0.764	0.846347446384
0.001397	0.77	0.84917607126
0.001398	0.768	0.842719407632
0.001399	0.768	0.845089344389
0.0014	0.758	0.843466656128
0.001401	0.75	0.843504593941
0.001402	0.744	0.838131254637
0.001403	0.746	0.832756867279
0.001404	0.74	0.836899038116
0.001405	0.74	0.832105762509
0.001406	0.732	0.827149321465
0.001407	0.726	0.826392158724
0.001408	0.718	0.8212648781
0.001409	0.724	0.82208515374
0.00141	0.724	0.819648705239
0.001411	0.726	0.828808783737
0.001412	0.726	0.828808783737
0.001413	0.722	0.825055149672
0.001414	0.72	0.828009661779
0.001415	0.72	0.832826512546
0.001416	0.71	0.825772365728
0.001417	0.71	0.830602191184
0.001418	0.71	0.828190799273
0.001419	0.708	0.82869536019
0.00142	0.702	0.808205419432
0.001421	0.7	0.811171991627
0.001422	0.706	0.8096690682
0.001423	0.694	0.800227467662
0.001424	0.696	0.80223687275
0.001425	0.694	0.800227467662
0.001426	0.698	0.806719282031
0.001427	0.7	0.80622577483
0.001428	0.702	0.805727000913
0.001429	0.696	0.80223687275
0.00143	0.692	0.795698435338
0.001431	0.69	0.791138420253
0.001432	0.686	0.789559370789
0.001433	0.692	0.795698435338
0.001434	0.684	0.792555360842
0.001435	0.672	0.782570124653
0.001436	0.676	0.781680241531
0.001437	0.664	0.771429841269
0.001438	0.666	0.773591623533
0.001439	0.67	0.772722459878
0.00144	0.662	0.769256784175
0.001441	0.66	0.769675256196
0.001442	0.666	0.768403539815
0.001443	0.672	0.767082785624
0.001444	0.676	0.77396640754
0.001445	0.676	0.77396640754
0.001446	0.672	0.774865149558
0.001447	0.686	0.789559370789
0.001448	0.682	0.787956851611
0.001449	0.69	0.793662396741
0.00145	0.686	0.789559370789
0.001451	0.684	0.787492222184
0.001452	0.67	0.780448588954
0.001453	0.672	0.785121646626
0.001454	0.666	0.783864784258
0.001455	0.672	0.787664903369
0.001456	0.66	0.782559901861
0.001457	0.662	0.784701217025
0.001458	0.652	0.76869759984
0.001459	0.652	0.76869759984
0.00146	0.654	0.768299420799
0.001461	0.66	0.769675256196
0.001462	0.66	0.767072356431
0.001463	0.654	0.776069584509
0.001464	0.658	0.780407585817
0.001465	0.65	0.774273853362
0.001466	0.642	0.765399242226
0.001467	0.638	0.763515553214
0.001468	0.646	0.769859727483
0.001469	0.642	0.765399242226
0.00147	0.64	0.770973410696
0.001471	0.634	0.769443955074
0.001472	0.638	0.776502414678
0.001473	0.634	0.777202676269
0.001474	0.64	0.776144316477
0.001475	0.634	0.772038859126
0.001476	0.634	0.774625070599
0.001477	0.632	0.787766462856
0.001478	0.614	0.772660339347
0.001479	0.61	0.773239936889
0.00148	0.614	0.772660339347
0.001481	0.614	0.770067529506
0.001482	0.618	0.764248650637
0.001483	0.61	0.7601973428
0.001484	0.612	0.759905257253
0.001485	0.612	0.762532622253
0.001486	0.606	0.76076540405
0.001487	0.606	0.76076540405
0.001488	0.602	0.758680433384
0.001489	0.594	0.751773902181
0.00149	0.596	0.751521124121
0.001491	0.59	0.746927037936
0.001492	0.584	0.734128054225
0.001493	0.584	0.736847338327
0.001494	0.576	0.734999319728
0.001495	0.574	0.737918694708
0.001496	0.574	0.737918694708
0.001497	0.576	0.737715392275
0.001498	0.578	0.73750661014
0.001499	0.574	0.724240291616
0.0015	0.572	0.721675827502
0.001501	0.574	0.721473492237
0.001502	0.576	0.724033148412
0.001503	0.574	0.724240291616
0.001504	0.578	0.729325715987
0.001505	0.566	0.727766446053
0.001506	0.574	0.737918694708
0.001507	0.576	0.734999319728
0.001508	0.582	0.737072588013
0.001509	0.582	0.737072588013
0.00151	0.574	0.732477986017
0.001511	0.58	0.737292343647
0.001512	0.574	0.737918694708
0.001513	0.574	0.735203373224
0.001514	0.58	0.74
0.001515	0.574	0.737918694708
0.001516	0.578	0.734789765851
0.001517	0.572	0.729942463486
0.001518	0.566	0.72501310333
0.001519	0.564	0.714075626247
0.00152	0.546	0.707024752042
0.001521	0.548	0.704056815889
0.001522	0.54	0.698856208386
0.001523	0.544	0.698615774228
0.001524	0.538	0.696100567447
0.001525	0.54	0.690217357069
0.001526	0.546	0.69273660218
0.001527	0.548	0.69548256628
0.001528	0.55	0.695341642648
0.001529	0.548	0.692600895177
0.00153	0.55	0.698212002188
0.001531	0.546	0.701344423233
0.001532	0.542	0.701595324956
0.001533	0.534	0.699173798136
0.001534	0.538	0.701823339595
0.001535	0.534	0.693429160044
0.001536	0.53	0.696491205975
0.001537	0.524	0.693847245437
0.001538	0.526	0.693775179723
0.001539	0.528	0.696574475559
0.00154	0.526	0.702370272719
0.001541	0.51	0.691303117308
0.001542	0.51	0.694190175672
0.001543	0.504	0.688464959166
0.001544	0.512	0.69127129262
0.001545	0.508	0.682595048327
0.001546	0.508	0.676709686646
0.001547	0.504	0.676745151442
0.001548	0.51	0.679632253502
0.001549	0.516	0.691190277709
0.00155	0.522	0.693913539283
0.001551	0.512	0.685460429201
0.001552	0.514	0.688334221146
0.001553	0.512	0.685460429201
0.001554	0.508	0.682595048327
0.001555	0.502	0.679702876263
0.001556	0.494	0.667805360865
0.001557	0.498	0.664827797253
0.001558	0.5	0.667832314283
0.001559	0.504	0.673783347969
0.00156	0.5	0.682641926635
0.001561	0.5	0.682641926635
0.001562	0.496	0.676745151442
0.001563	0.494	0.676730374669
0.001564	0.49	0.682568677863
0.001565	0.49	0.679632253502
0.001566	0.488	0.664722498491
0.001567	0.492	0.661767330714
0.001568	0.496	0.664818772298
0.001569	0.494	0.661788485847
0.00157	0.492	0.652637724929
0.001571	0.49	0.658710862215
0.001572	0.488	0.6586774628
0.001573	0.47	0.636474665639
0.001574	0.468	0.636377246608
0.001575	0.466	0.633122421021
0.001576	0.472	0.636565786074
0.001577	0.476	0.639862485226
0.001578	0.47	0.639609255718
0.001579	0.47	0.642728558569
0.00158	0.474	0.64290279203
0.001581	0.482	0.649365844498
0.001582	0.472	0.652085883914
0.001583	0.472	0.655145785303
0.001584	0.47	0.648922183316
0.001585	0.462	0.642305223395
0.001586	0.46	0.635924523823
0.001587	0.464	0.648616990218
0.001588	0.46	0.648382603098
0.001589	0.458	0.648256122223
0.00159	0.458	0.648256122223
0.001591	0.462	0.645411496644
0.001592	0.45	0.632060123722
0.001593	0.458	0.642056072318
0.001594	0.46	0.639061812347
0.001595	0.456	0.638798872886
0.001596	0.45	0.635216498526
0.001597	0.458	0.638933486366
0.001598	0.454	0.63865796793
0.001599	0.454	0.641781894416
0.0016	0.456	0.651201965599
0.001601	0.452	0.647839486293
0.001602	0.454	0.647984567717
0.001603	0.456	0.651201965599
0.001604	0.454	0.644890688412
0.001605	0.442	0.634536050985
0.001606	0.442	0.637680170618
0.001607	0.436	0.63395898921
0.001608	0.438	0.637303695266
0.001609	0.438	0.640434227692
0.00161	0.438	0.643549531893
0.001611	0.434	0.643151615096
0.001612	0.432	0.639824976068
0.001613	0.432	0.636691448034
0.001614	0.424	0.62627789359
0.001615	0.42	0.622575296651
0.001616	0.422	0.619609554478
0.001617	0.424	0.619858048266
0.001618	0.422	0.619609554478
0.001619	0.416	0.615584275303
0.00162	0.418	0.619092884792
0.001621	0.418	0.615853878773
0.001622	0.42	0.619354502688
0.001623	0.42	0.619354502688
0.001624	0.416	0.618824692461
0.001625	0.422	0.62282902951
0.001626	0.412	0.615025202736
0.001627	0.406	0.610871508584
0.001628	0.406	0.607588676656
0.001629	0.396	0.599319614229
0.00163	0.402	0.606956341099
0.001631	0.404	0.610560398323
0.001632	0.4	0.60332412516
0.001633	0.402	0.610242574719
0.001634	0.398	0.612858874456
0.001635	0.404	0.613827337286
0.001636	0.404	0.610560398323
0.001637	0.402	0.610242574719
0.001638	0.402	0.606956341099
0.001639	0.394	0.60890393331
0.00164	0.396	0.609248717684
0.001641	0.394	0.602298929104
0.001642	0.402	0.603652217755
0.001643	0.4	0.60332412516
0.001644	0.4	0.606630035524
0.001645	0.398	0.596318706733
0.001646	0.4	0.6
0.001647	0.396	0.595973153758
0.001648	0.396	0.595973153758
0.001649	0.394	0.595620684664
0.00165	0.394	0.595620684664
0.001651	0.392	0.595261287167
0.001652	0.39	0.588132638101
0.001653	0.392	0.591891882019
0.001654	0.392	0.591891882019
0.001655	0.386	0.590765604957
0.001656	0.39	0.591523456847
0.001657	0.392	0.595261287167
0.001658	0.39	0.594894948709
0.001659	0.39	0.598247440446
0.00166	0.388	0.59452165646
0.001661	0.392	0.595261287167
0.001662	0.39	0.591523456847
0.001663	0.39	0.591523456847
0.001664	0.384	0.59037615128
0.001665	0.38	0.596322060635
0.001666	0.378	0.592550419796
0.001667	0.376	0.592135119715
0.001668	0.366	0.586552640434
0.001669	0.362	0.582199278598
0.00167	0.364	0.582669717765
0.001671	0.362	0.578753833681
0.001672	0.358	0.574313503237
0.001673	0.358	0.574313503237
0.001674	0.354	0.573309689435
0.001675	0.346	0.571212744956
0.001676	0.348	0.575235603905
0.001677	0.352	0.5657702714
0.001678	0.352	0.5657702714
0.001679	0.352	0.5657702714
0.00168	0.352	0.5657702714
0.001681	0.354	0.566289678522
0.001682	0.358	0.570820462142
0.001683	0.352	0.5657702714
0.001684	0.356	0.570319208865
0.001685	0.356	0.563261928413
0.001686	0.356	0.563261928413
0.001687	0.356	0.5596999196
0.001688	0.356	0.5596999196
0.001689	0.358	0.560210674657
0.00169	0.364	0.572279651919
0.001691	0.362	0.571800664568
0.001692	0.362	0.575287754085
0.001693	0.36	0.571314274283
0.001694	0.352	0.5657702714
0.001695	0.346	0.560610381638
0.001696	0.344	0.55647461757
0.001697	0.348	0.564708774502
0.001698	0.348	0.564708774502
0.001699	0.346	0.564166642048
0.0017	0.342	0.566600388281
0.001701	0.346	0.560610381638
0.001702	0.346	0.560610381638
0.001703	0.344	0.560057139942
0.001704	0.348	0.568239386175
0.001705	0.35	0.568770604022
0.001706	0.346	0.56770062533
0.001707	0.338	0.561921702731
0.001708	0.336	0.557766976434
0.001709	0.328	0.551739068763
0.00171	0.324	0.554097464351
0.001711	0.324	0.554097464351
0.001712	0.322	0.549832701828
0.001713	0.322	0.549832701828
0.001714	0.324	0.546830869648
0.001715	0.326	0.547470547153
0.001716	0.326	0.54380511215
0.001717	0.326	0.54380511215
0.001718	0.324	0.543161117901
0.001719	0.32	0.541848687366
0.00172	0.318	0.537471859728
0.001721	0.318	0.537471859728
0.001722	0.32	0.541848687366
0.001723	0.318	0.537471859728
0.001724	0.32	0.538144961883
0.001725	0.316	0.540503468999
0.001726	0.32	0.545527267879
0.001727	0.312	0.542822254518
0.001728	0.31	0.542125446737
0.001729	0.31	0.538423625039
0.00173	0.306	0.536995344486
0.001731	0.31	0.538423625039
0.001732	0.31	0.538423625039
0.001733	0.312	0.539125217366
0.001734	0.306	0.536995344486
0.001735	0.304	0.536268589421
0.001736	0.306	0.533257911334
0.001737	0.302	0.535533378978
0.001738	0.302	0.531785671112
0.001739	0.308	0.54510182535
0.00174	0.316	0.547853995148
0.001741	0.312	0.546494281763
0.001742	0.308	0.54510182535
0.001743	0.31	0.542125446737
0.001744	0.308	0.537713678457
0.001745	0.31	0.542125446737
0.001746	0.31	0.542125446737
0.001747	0.304	0.536268589421
0.001748	0.302	0.524209881631
0.001749	0.3	0.523450093132
0.00175	0.298	0.522681547407
0.001751	0.3	0.523450093132
0.001752	0.296	0.514182846855
0.001753	0.3	0.515751878329
0.001754	0.304	0.52875703305
0.001755	0.29	0.515654923374
0.001756	0.298	0.526494064544
0.001757	0.302	0.528011363514
0.001758	0.3	0.527257053059
0.001759	0.302	0.535533378978
0.00176	0.3	0.531036721894
0.001761	0.296	0.529512983788
0.001762	0.292	0.527954543498
0.001763	0.294	0.528738120434
0.001764	0.29	0.523354564325
0.001765	0.29	0.523354564325
0.001766	0.286	0.521731731832
0.001767	0.284	0.520906901471
0.001768	0.28	0.515363949069
0.001769	0.28	0.515363949069
0.00177	0.278	0.518378240284
0.001771	0.278	0.518378240284
0.001772	0.278	0.514505587919
0.001773	0.278	0.514505587919
0.001774	0.274	0.512761152975
0.001775	0.272	0.511874984737
0.001776	0.272	0.511874984737
0.001777	0.268	0.506138321015
0.001778	0.268	0.506138321015
0.001779	0.266	0.505216785153
0.00178	0.27	0.507050293363
0.001781	0.27	0.507050293363
0.001782	0.266	0.497236362307
0.001783	0.268	0.502171285519
0.001784	0.268	0.502171285519
0.001785	0.268	0.502171285519
0.001786	0.268	0.502171285519
0.001787	0.266	0.493197729111
0.001788	0.266	0.493197729111
0.001789	0.268	0.498172660832
0.00179	0.266	0.497236362307
0.001791	0.27	0.499099188539
0.001792	0.268	0.498172660832
0.001793	0.268	0.502171285519
0.001794	0.27	0.503090449124
0.001795	0.266	0.497236362307
0.001796	0.266	0.497236362307
0.001797	0.27	0.507050293363
0.001798	0.268	0.506138321015
0.001799	0.264	0.504285633347
0.0018	0.266	0.505216785153
0.001801	0.264	0.504285633347
0.001802	0.264	0.50030390764
0.001803	0.262	0.499355584729
0.001804	0.256	0.492406336271
0.001805	0.258	0.493392338814
0.001806	0.252	0.494465367847
0.001807	0.256	0.500463784904
0.001808	0.258	0.497429391974
0.001809	0.258	0.497429391974
0.00181	0.258	0.497429391974
0.001811	0.262	0.495334230596
0.001812	0.262	0.491279960918
0.001813	0.262	0.495334230596
0.001814	0.258	0.489321979886
0.001815	0.26	0.486209831246
0.001816	0.252	0.478012552136
0.001817	0.248	0.475915958968
0.001818	0.246	0.474851555752
0.001819	0.242	0.468439964136
0.00182	0.242	0.468439964136
0.001821	0.242	0.468439964136
0.001822	0.242	0.468439964136
0.001823	0.238	0.470484856292
0.001824	0.232	0.467093138464
0.001825	0.236	0.469365529199
0.001826	0.234	0.468234983742
0.001827	0.23	0.457274534607
0.001828	0.23	0.457274534607
0.001829	0.23	0.457274534607
0.00183	0.232	0.462791529741
0.001831	0.232	0.467093138464
0.001832	0.234	0.468234983742
0.001833	0.23	0.465939910289
0.001834	0.234	0.472487036859
0.001835	0.232	0.471355492171
0.001836	0.228	0.46905863173
0.001837	0.224	0.466716187849
0.001838	0.226	0.467893150196
0.001839	0.226	0.467893150196
0.00184	0.232	0.475579646326
0.001841	0.228	0.46905863173
0.001842	0.222	0.46552765761
0.001843	0.224	0.466716187849
0.001844	0.222	0.46552765761
0.001845	0.22	0.46432747065
0.001846	0.224	0.466716187849
0.001847	0.222	0.46552765761
0.001848	0.218	0.458776634104
0.001849	0.218	0.458776634104
0.00185	0.218	0.458776634104
0.001851	0.216	0.457541254971
0.001852	0.218	0.458776634104
0.001853	0.218	0.458776634104
0.001854	0.216	0.457541254971
0.001855	0.212	0.455034064659
0.001856	0.212	0.455034064659
0.001857	0.212	0.455034064659
0.001858	0.208	0.452477623756
0.001859	0.208	0.452477623756
0.00186	0.206	0.451180673345
0.001861	0.204	0.449871092648
0.001862	0.202	0.448548771038
0.001863	0.198	0.445865450557
0.001864	0.2	0.4472135955
0.001865	0.198	0.445865450557
0.001866	0.204	0.449871092648
0.001867	0.206	0.451180673345
0.001868	0.204	0.449871092648
0.001869	0.204	0.449871092648
0.00187	0.204	0.449871092648
0.001871	0.204	0.445403188134
0.001872	0.204	0.445403188134
0.001873	0.206	0.446725866724
0.001874	0.204	0.445403188134
0.001875	0.21	0.449332838773
0.001876	0.212	0.450617354304
0.001877	0.212	0.450617354304
0.001878	0.204	0.445403188134
0.001879	0.2	0.442718872424
0.00188	0.198	0.441356998358
0.001881	0.198	0.441356998358
0.001882	0.196	0.435412448145
0.001883	0.194	0.434009216492
0.001884	0.198	0.432199028227
0.001885	0.198	0.432199028227
0.001886	0.202	0.439540669336
0.001887	0.206	0.446725866724
0.001888	0.2	0.438178046004
0.001889	0.194	0.434009216492
0.00189	0.19	0.431161222746
0.001891	0.192	0.441742006153
0.001892	0.192	0.441742006153
0.001893	0.19	0.440340777126
0.001894	0.19	0.440340777126
0.001895	0.188	0.438925961866
0.001896	0.186	0.437497428564
0.001897	0.186	0.437497428564
0.001898	0.186	0.432901836448
0.001899	0.186	0.428256932226
0.0019	0.184	0.42207108406
0.001901	0.184	0.42207108406
0.001902	0.184	0.417305643384
0.001903	0.184	0.417305643384
0.001904	0.176	0.406231461115
0.001905	0.176	0.411125285041
0.001906	0.176	0.411125285041
0.001907	0.172	0.40794117223
0.001908	0.168	0.404692475838
0.001909	0.164	0.401377627677
0.00191	0.168	0.409604687473
0.001911	0.166	0.403043421978
0.001912	0.166	0.403043421978
0.001913	0.166	0.403043421978
0.001914	0.17	0.406324993078
0.001915	0.172	0.412814728419
0.001916	0.172	0.412814728419
0.001917	0.17	0.411217703899
0.001918	0.17	0.411217703899
0.001919	0.168	0.409604687473
0.00192	0.17	0.411217703899
0.001921	0.172	0.412814728419
0.001922	0.172	0.412814728419
0.001923	0.17	0.406324993078
0.001924	0.168	0.404692475838
0.001925	0.164	0.401377627677
0.001926	0.164	0.401377627677
0.001927	0.166	0.403043421978
0.001928	0.164	0.401377627677
0.001929	0.162	0.394659346779
0.00193	0.162	0.394659346779
0.001931	0.166	0.403043421978
0.001932	0.168	0.404692475838
0.001933	0.17	0.411217703899
0.001934	0.168	0.409604687473
0.001935	0.17	0.411217703899
0.001936	0.168	0.404692475838
0.001937	0.168	0.404692475838
0.001938	0.164	0.401377627677
0.001939	0.164	0.401377627677
0.00194	0.166	0.398050248084
0.001941	0.166	0.398050248084
0.001942	0.168	0.399719901931
0.001943	0.164	0.396363469558
0.001944	0.17	0.406324993078
0.001945	0.168	0.404692475838
0.001946	0.17	0.406324993078
0.001947	0.168	0.404692475838
0.001948	0.168	0.414458683104
0.001949	0.164	0.406329915217
0.00195	0.166	0.40797548946
0.001951	0.166	0.40797548946
0.001952	0.16	0.397994974843
0.001953	0.158	0.396277680421
0.001954	0.158	0.396277680421
0.001955	0.16	0.397994974843
0.001956	0.162	0.39969488363
0.001957	0.16	0.392937654088
0.001958	0.158	0.391198159505
0.001959	0.158	0.391198159505
0.00196	0.152	0.375361159418
0.001961	0.148	0.371612701613
0.001962	0.146	0.369707992881
0.001963	0.142	0.365836028844
0.001964	0.148	0.382225064589
0.001965	0.148	0.382225064589
0.001966	0.146	0.375078658417
0.001967	0.144	0.37318092127
0.001968	0.148	0.376956230881
0.001969	0.146	0.375078658417
0.00197	0.148	0.376956230881
0.001971	0.152	0.38587044458
0.001972	0.15	0.384057287393
0.001973	0.152	0.391019181115
0.001974	0.148	0.387422250264
0.001975	0.15	0.389230009121
0.001976	0.148	0.387422250264
0.001977	0.15	0.389230009121
0.001978	0.15	0.389230009121
0.001979	0.146	0.380373500654
0.00198	0.144	0.37850231175
0.001981	0.144	0.37850231175
0.001982	0.144	0.37850231175
0.001983	0.144	0.37850231175
0.001984	0.142	0.376611205356
0.001985	0.144	0.37850231175
0.001986	0.144	0.37850231175
0.001987	0.142	0.376611205356
0.001988	0.146	0.375078658417
0.001989	0.146	0.375078658417
0.00199	0.144	0.37318092127
0.001991	0.142	0.37126271022
0.001992	0.142	0.37126271022
0.001993	0.14	0.363868107973
0.001994	0.136	0.365381991893
0.001995	0.138	0.367363580122
0.001996	0.138	0.367363580122
0.001997	0.134	0.363378590454
0.001998	0.136	0.365381991893
[truncated: 8,002 more rows]
