# Supplementary material for: The Influence of Synaptic Size on AMPA Receptor Activation: A Monte Carlo Model
Source: PLoS One. 2015 Jun 24;10(6):e0130924. doi: 10.1371/journal.pone.0130924 (PMC4479604; doi:10.1371/journal.pone.0130924)
Supplement: S1 Dataset — This package contains the experimental data used as basis for the analysis presented in the paper. (ZIP) [file pone.0130924.s001.zip › S1 Simulation data/test/2013_8782_310_607.csv]

time	AMPA.O.mean	AMPA.O.stdev
0.0	0.0	0.0
1e-06	0.0	0.0
2e-06	0.044	0.205095099893
3e-06	0.288	0.530147149384
4e-06	0.662	0.855427378566
5e-06	1.222	1.16992136488
6e-06	1.85	1.41968306322
7e-06	2.614	1.65559777724
8e-06	3.464	1.89860580427
9e-06	4.296	2.096755589
1e-05	5.328	2.31179929925
1.1e-05	6.386	2.46596918067
1.2e-05	7.612	2.66410510303
1.3e-05	8.862	2.86408030614
1.4e-05	10.154	3.1052027309
1.5e-05	11.404	3.23493183854
1.6e-05	12.758	3.35312332013
1.7e-05	14.19	3.6008193512
1.8e-05	15.568	3.7445127854
1.9e-05	17.0	3.89769162454
2e-05	18.472	4.06856436596
2.1e-05	19.872	4.28994358937
2.2e-05	21.284	4.55272929132
2.3e-05	22.692	4.68157409426
2.4e-05	23.99	4.77764586381
2.5e-05	25.362	4.83890028829
2.6e-05	26.702	4.89787668281
2.7e-05	28.036	4.97701758084
2.8e-05	29.344	5.03007594376
2.9e-05	30.53	5.09677348918
3e-05	31.648	5.19038495682
3.1e-05	32.86	5.34232159272
3.2e-05	34.086	5.43015690381
3.3e-05	35.348	5.44048674293
3.4e-05	36.42	5.55442166206
3.5e-05	37.574	5.68194720144
3.6e-05	38.672	5.67595066927
3.7e-05	39.674	5.77613400122
3.8e-05	40.64	5.85887361188
3.9e-05	41.612	5.81630948282
4e-05	42.482	5.73774136747
4.1e-05	43.406	5.71219432443
4.2e-05	44.22	5.70364795548
4.3e-05	45.052	5.78837593803
4.4e-05	45.83	5.85363989326
4.5e-05	46.62	5.97089608015
4.6e-05	47.45	6.13412585459
4.7e-05	48.202	6.20525551448
4.8e-05	48.898	6.29758652184
4.9e-05	49.572	6.25466354011
5e-05	50.266	6.33934097521
5.1e-05	50.99	6.38982785371
5.2e-05	51.586	6.3848730606
5.3e-05	52.106	6.39959092443
5.4e-05	52.686	6.51639501565
5.5e-05	53.288	6.55507864179
5.6e-05	53.724	6.67771098506
5.7e-05	54.226	6.71557324433
5.8e-05	54.802	6.67973023407
5.9e-05	55.222	6.76023046944
6e-05	55.622	6.74204093728
6.1e-05	56.0	6.82641926635
6.2e-05	56.378	6.89312091871
6.3e-05	56.786	6.95098582936
6.4e-05	57.104	7.01749128963
6.5e-05	57.552	6.98822552584
6.6e-05	57.886	7.0137724514
6.7e-05	58.148	6.99185926632
6.8e-05	58.422	6.95067737706
6.9e-05	58.71	7.01982193506
7e-05	59.008	7.07784826059
7.1e-05	59.39	7.12361565499
7.2e-05	59.734	7.18994047263
7.3e-05	59.976	7.19773742227
7.4e-05	60.184	7.1790071737
7.5e-05	60.274	7.19436751911
7.6e-05	60.5	7.22149568995
7.7e-05	60.726	7.20103631431
7.8e-05	60.98	7.1051812081
7.9e-05	61.102	7.16293208121
8e-05	61.288	7.1666628217
8.1e-05	61.41	7.16532623123
8.2e-05	61.578	7.18943085369
8.3e-05	61.738	7.23804918469
8.4e-05	61.856	7.29597587715
8.5e-05	62.062	7.27173679392
8.6e-05	62.136	7.24579215821
8.7e-05	62.216	7.08585520597
8.8e-05	62.328	7.03280996473
8.9e-05	62.414	7.13376506482
9e-05	62.416	7.1214425505
9.1e-05	62.552	7.18549204996
9.2e-05	62.544	7.16882584528
9.3e-05	62.658	7.18672637576
9.4e-05	62.658	7.1434610659
9.5e-05	62.722	7.07535977884
9.6e-05	62.778	7.20504795265
9.7e-05	62.834	7.19099742734
9.8e-05	62.822	7.24722815979
9.9e-05	62.91	7.21539326718
0.0001	62.966	7.13672501922
0.000101	62.96	7.09382830353
0.000102	62.934	7.07288088405
0.000103	62.922	6.99399142121
0.000104	62.926	7.03594513907
0.000105	62.874	6.96750486186
0.000106	62.84	6.98730277003
0.000107	62.776	6.97064014277
0.000108	62.774	6.97387438946
0.000109	62.626	6.99986599872
0.00011	62.678	7.05565843845
0.000111	62.678	7.15026684817
0.000112	62.6	7.1891585043
0.000113	62.562	7.23451145552
0.000114	62.528	7.17643476944
0.000115	62.56	7.13739448258
0.000116	62.524	7.27031113502
0.000117	62.426	7.19475670193
0.000118	62.432	7.20148429145
0.000119	62.328	7.19030013282
0.00012	62.186	7.12877296595
0.000121	62.032	7.20326148352
0.000122	61.86	7.17916429677
0.000123	61.822	7.16256350757
0.000124	61.762	7.25874341742
0.000125	61.752	7.269009286
0.000126	61.658	7.35316503283
0.000127	61.644	7.30871151435
0.000128	61.544	7.33648853335
0.000129	61.412	7.24197873512
0.00013	61.39	7.20401971124
0.000131	61.288	7.23222344788
0.000132	61.102	7.23958534724
0.000133	60.986	7.23421066876
0.000134	60.916	7.29060655913
0.000135	60.856	7.20355912032
0.000136	60.742	7.21050871992
0.000137	60.628	7.13425651347
0.000138	60.572	7.08779345072
0.000139	60.502	7.03349102509
0.00014	60.424	7.07984632602
0.000141	60.36	7.09918305159
0.000142	60.31	7.18595157234
0.000143	60.256	7.12533957086
0.000144	60.198	7.17292102285
0.000145	60.06	7.25729977333
0.000146	60.054	7.22600055356
0.000147	59.916	7.24244047266
0.000148	59.768	7.2527357597
0.000149	59.636	7.26852832422
0.00015	59.534	7.13083753847
0.000151	59.388	7.10165163888
0.000152	59.272	7.16114627696
0.000153	59.206	7.21301351725
0.000154	59.184	7.23063925251
0.000155	59.048	7.17423835679
0.000156	58.998	7.16896059412
0.000157	58.896	7.20147096085
0.000158	58.72	7.13957981957
0.000159	58.522	7.13452983735
0.00016	58.416	7.16818972963
0.000161	58.308	7.19396524873
0.000162	58.226	7.15478329511
0.000163	58.148	7.1174501052
0.000164	58.032	7.14919408045
0.000165	57.94	7.2136259953
0.000166	57.85	7.26495010306
0.000167	57.732	7.29521596665
0.000168	57.662	7.27432168659
0.000169	57.514	7.26318139661
0.00017	57.298	7.14291229122
0.000171	57.134	7.24044501395
0.000172	57.102	7.20330451945
0.000173	56.998	7.16086559014
0.000174	56.942	7.07549545968
0.000175	56.78	7.02421525866
0.000176	56.662	6.98081341965
0.000177	56.434	7.00211710842
0.000178	56.386	6.95852024499
0.000179	56.274	6.93101175875
0.00018	56.182	6.97057214294
0.000181	56.098	6.95272579641
0.000182	56.004	6.96792537273
0.000183	55.852	6.93297165723
0.000184	55.75	6.91892332665
0.000185	55.66	6.89785473898
0.000186	55.548	6.90302078803
0.000187	55.406	6.94155342845
0.000188	55.284	6.87512501705
0.000189	55.116	6.87593949944
0.00019	54.896	6.88572320094
0.000191	54.828	6.83918240728
0.000192	54.762	6.79598087107
0.000193	54.672	6.77705068595
0.000194	54.546	6.74773176705
0.000195	54.462	6.72581266465
0.000196	54.318	6.7457302051
0.000197	54.118	6.63174758265
0.000198	54.016	6.66421368205
0.000199	53.954	6.66872431579
0.0002	53.808	6.67975568415
0.000201	53.538	6.67596854396
0.000202	53.334	6.70391258893
0.000203	53.182	6.65528932504
0.000204	53.096	6.62591759683
0.000205	52.9	6.68505796534
0.000206	52.788	6.66926202814
0.000207	52.66	6.58911223155
0.000208	52.594	6.61280303653
0.000209	52.41	6.58558273807
0.00021	52.32	6.65684610007
0.000211	52.158	6.68797697364
0.000212	52.156	6.57872814456
0.000213	51.976	6.48439850719
0.000214	51.888	6.49426331465
0.000215	51.732	6.47272554648
0.000216	51.576	6.43647605449
0.000217	51.418	6.46771025943
0.000218	51.27	6.48175130655
0.000219	51.196	6.51257122802
0.00022	51.014	6.47439603361
0.000221	50.9	6.5
0.000222	50.712	6.5198969317
0.000223	50.596	6.57942125114
0.000224	50.446	6.58688727701
0.000225	50.356	6.5520427349
0.000226	50.274	6.57593521866
0.000227	50.152	6.55384589382
0.000228	50.072	6.55216117018
0.000229	49.984	6.58177362114
0.00023	49.94	6.61758264021
0.000231	49.684	6.54248760029
0.000232	49.588	6.56614468315
0.000233	49.388	6.49534109959
0.000234	49.284	6.47327923081
0.000235	49.172	6.47845784118
0.000236	49.054	6.52035919256
0.000237	48.916	6.45359930581
0.000238	48.764	6.40970389332
0.000239	48.638	6.37392783141
0.00024	48.512	6.37823298414
0.000241	48.37	6.34484830394
0.000242	48.238	6.32908808597
0.000243	48.142	6.2831390244
0.000244	48.038	6.24664357875
0.000245	47.968	6.23882809508
0.000246	47.832	6.21802026372
0.000247	47.698	6.1643163449
0.000248	47.568	6.17457496513
0.000249	47.508	6.17591580253
0.00025	47.402	6.26325761884
0.000251	47.266	6.25485763227
0.000252	47.114	6.29579256329
0.000253	46.946	6.26283354401
0.000254	46.782	6.18599030067
0.000255	46.602	6.16275879781
0.000256	46.53	6.16352983281
0.000257	46.402	6.17287582898
0.000258	46.244	6.16055711766
0.000259	46.12	6.24704730253
0.00026	45.978	6.19463606679
0.000261	45.88	6.20496575333
0.000262	45.788	6.15492128301
0.000263	45.726	6.12722808454
0.000264	45.668	6.08718128529
0.000265	45.54	6.07753239399
0.000266	45.358	6.0522587519
0.000267	45.298	6.09731055466
0.000268	45.114	6.0736318624
0.000269	45.03	6.06737999469
0.00027	44.884	6.02715057054
0.000271	44.764	6.02796018567
0.000272	44.64	6.00419853103
0.000273	44.604	6.05963563261
0.000274	44.448	6.07513752931
0.000275	44.352	6.04781745756
0.000276	44.142	6.02974593163
0.000277	44.076	6.04435472156
0.000278	43.938	5.96742457011
0.000279	43.858	6.05358042814
0.00028	43.728	6.08391452931
0.000281	43.658	6.12282908466
0.000282	43.628	6.05917618163
0.000283	43.548	6.06495638896
0.000284	43.516	6.01512626634
0.000285	43.4	5.98564950528
0.000286	43.242	6.03650859355
0.000287	43.158	6.06902265608
0.000288	43.036	6.0168682884
0.000289	43.032	6.07840242169
0.00029	42.936	6.13937325791
0.000291	42.808	6.0879500655
0.000292	42.652	6.08464427884
0.000293	42.592	6.09635432041
0.000294	42.374	6.06845318018
0.000295	42.258	6.00861348399
0.000296	42.082	6.03550130478
0.000297	41.92	5.96436082074
0.000298	41.84	5.95671050161
0.000299	41.698	5.98354376603
0.0003	41.584	5.99991199935
0.000301	41.388	5.98109153918
0.000302	41.348	6.02352853401
0.000303	41.202	5.94686438386
0.000304	41.166	5.8721754061
0.000305	41.028	5.85689474039
0.000306	40.908	5.82267429967
0.000307	40.804	5.8087506402
0.000308	40.694	5.78898643978
0.000309	40.48	5.78909319324
0.00031	40.378	5.74587817483
0.000311	40.31	5.71365907278
0.000312	40.262	5.71816019363
0.000313	40.204	5.67189421622
0.000314	40.13	5.68481310159
0.000315	39.978	5.69820287459
0.000316	39.86	5.77515367761
0.000317	39.766	5.7805920112
0.000318	39.7	5.78947320574
0.000319	39.614	5.76550119244
0.00032	39.556	5.7472483851
0.000321	39.48	5.8176971389
0.000322	39.36	5.80606579363
0.000323	39.23	5.7734824846
0.000324	39.132	5.76875861863
0.000325	39.026	5.84545327584
0.000326	38.908	5.7913328345
0.000327	38.856	5.79441662292
0.000328	38.756	5.75017078007
0.000329	38.7	5.75795102445
0.00033	38.606	5.6726328984
0.000331	38.54	5.63528171434
0.000332	38.394	5.59738903418
0.000333	38.246	5.54846681526
0.000334	38.218	5.51493209387
0.000335	38.058	5.49532856161
0.000336	37.956	5.46718062625
0.000337	37.97	5.47221161872
0.000338	37.824	5.49627364675
0.000339	37.722	5.52346956179
0.00034	37.632	5.59862268777
0.000341	37.51	5.57475560002
0.000342	37.464	5.55127949215
0.000343	37.418	5.51427928201
0.000344	37.284	5.56590909017
0.000345	37.144	5.60742935756
0.000346	37.018	5.61868988288
0.000347	36.902	5.61750798842
0.000348	36.802	5.62768122765
0.000349	36.756	5.57677899867
0.00035	36.724	5.65294825733
0.000351	36.594	5.61615206347
0.000352	36.53	5.63711805802
0.000353	36.432	5.58367047738
0.000354	36.372	5.51340330467
0.000355	36.24	5.50149070707
0.000356	36.16	5.50476157522
0.000357	36.116	5.57696548313
0.000358	35.996	5.57350733381
0.000359	35.922	5.58246504691
0.00036	35.858	5.69120690188
0.000361	35.73	5.63889173508
0.000362	35.566	5.64106762945
0.000363	35.534	5.6756359996
0.000364	35.386	5.64313777964
0.000365	35.31	5.59230721617
0.000366	35.254	5.53800361141
0.000367	35.132	5.45257517142
0.000368	35.016	5.44056467658
0.000369	35.006	5.45361934865
0.00037	34.884	5.43861600042
0.000371	34.744	5.39726449231
0.000372	34.656	5.36224430626
0.000373	34.564	5.35405491193
0.000374	34.462	5.34832272773
0.000375	34.364	5.29787731077
0.000376	34.306	5.26121316808
0.000377	34.274	5.2466107155
0.000378	34.152	5.25327478817
0.000379	34.076	5.23127364989
0.00038	34.028	5.14307456683
0.000381	33.948	5.16849068878
0.000382	33.888	5.1628922127
0.000383	33.824	5.14091664978
0.000384	33.738	5.13004444425
0.000385	33.604	5.05402651358
0.000386	33.548	5.04932629169
0.000387	33.458	5.10296345274
0.000388	33.356	5.15725353265
0.000389	33.29	5.18670415582
0.00039	33.178	5.18751539757
0.000391	33.1	5.20288381573
0.000392	32.972	5.19338194243
0.000393	32.892	5.21462711994
0.000394	32.782	5.16163501228
0.000395	32.656	5.12812480347
0.000396	32.58	5.13805410637
0.000397	32.492	5.0956781688
0.000398	32.386	5.09951017256
0.000399	32.342	5.13585786408
0.0004	32.246	5.09052885268
0.000401	32.164	5.13391702309
0.000402	32.052	5.14716387926
0.000403	31.94	5.14629964149
0.000404	31.87	5.18469864119
0.000405	31.75	5.20533380294
0.000406	31.652	5.278531614
0.000407	31.582	5.30766200883
0.000408	31.482	5.279173799
0.000409	31.386	5.25861236449
0.00041	31.264	5.31773485612
0.000411	31.192	5.29822007848
0.000412	31.082	5.31255832909
0.000413	31.014	5.2799435603
0.000414	30.982	5.27993143895
0.000415	30.934	5.3214325139
0.000416	30.872	5.34112497513
0.000417	30.816	5.31433382467
0.000418	30.682	5.3296225007
0.000419	30.552	5.30879421338
0.00042	30.44	5.26938326562
0.000421	30.336	5.21872628138
0.000422	30.258	5.20840052223
0.000423	30.152	5.17425318283
0.000424	30.178	5.26557841077
0.000425	30.114	5.17696861107
0.000426	30.084	5.18699759013
0.000427	29.992	5.17570632861
0.000428	29.964	5.1721082742
0.000429	29.872	5.16910204968
0.00043	29.776	5.13827052616
0.000431	29.656	5.14564514906
0.000432	29.648	5.1687615538
0.000433	29.594	5.15957013713
0.000434	29.506	5.14450813975
0.000435	29.456	5.1404342229
0.000436	29.352	5.10686753304
0.000437	29.336	5.10402821309
0.000438	29.272	5.11879048214
0.000439	29.17	5.10814056189
0.00044	29.102	5.11268970308
0.000441	29.074	5.06759548504
0.000442	28.992	5.10293405797
0.000443	28.91	5.14372433165
0.000444	28.888	5.15824156084
0.000445	28.846	5.18905424909
0.000446	28.74	5.19118483585
0.000447	28.656	5.18783808537
0.000448	28.63	5.19471847168
0.000449	28.502	5.20019191954
0.00045	28.49	5.19595034618
0.000451	28.418	5.25844806003
0.000452	28.288	5.21891329685
0.000453	28.254	5.23349634566
0.000454	28.142	5.24650702849
0.000455	28.068	5.20532189206
0.000456	28.024	5.21108664292
0.000457	27.98	5.17180819443
0.000458	27.894	5.13797275197
0.000459	27.798	5.12729909407
0.00046	27.696	5.07932908956
0.000461	27.58	5.02589295549
0.000462	27.492	5.00499110888
0.000463	27.446	4.95127094795
0.000464	27.402	4.9348146875
0.000465	27.342	4.93771566618
0.000466	27.226	5.01546847264
0.000467	27.158	5.02563786996
0.000468	27.036	5.00866289542
0.000469	26.98	5.01034928922
0.00047	26.914	4.9986602205
0.000471	26.844	4.98554550676
0.000472	26.808	4.96821255584
0.000473	26.778	4.99486896725
0.000474	26.732	5.00281680656
0.000475	26.634	4.99640310624
0.000476	26.528	4.96318607348
0.000477	26.422	4.93355004029
0.000478	26.352	4.9351895607
0.000479	26.344	4.87007843879
0.00048	26.28	4.84619438322
0.000481	26.18	4.82779452752
0.000482	26.152	4.86876740048
0.000483	26.076	4.90083911183
0.000484	26.002	4.89305589586
0.000485	25.916	4.88026064878
0.000486	25.86	4.95140384134
0.000487	25.75	4.96099788349
0.000488	25.686	4.90829950186
0.000489	25.588	4.85079952173
0.00049	25.562	4.88611870507
0.000491	25.484	4.86022057113
0.000492	25.454	4.8542645169
0.000493	25.382	4.79583944685
0.000494	25.304	4.79703908677
0.000495	25.212	4.85870929363
0.000496	25.086	4.86812119816
0.000497	25.046	4.94164790328
0.000498	24.982	4.91585963998
0.000499	24.972	4.90909523232
0.0005	24.944	4.885986492
0.000501	24.876	4.87981802939
0.000502	24.82	4.89689697666
0.000503	24.788	4.9103010091
0.000504	24.74	4.89166638274
0.000505	24.628	4.91870064143
0.000506	24.562	4.85243815004
0.000507	24.506	4.85035710026
0.000508	24.422	4.86167831104
0.000509	24.358	4.83051094606
0.00051	24.314	4.79493524461
0.000511	24.222	4.77835913259
0.000512	24.206	4.81451596736
0.000513	24.15	4.81118488524
0.000514	24.068	4.83522243542
0.000515	24.04	4.83884283688
0.000516	24.002	4.88692091199
0.000517	24.002	4.84706055254
0.000518	23.856	4.8323145593
0.000519	23.806	4.78041462637
0.00052	23.75	4.7547344826
0.000521	23.716	4.74208224307
0.000522	23.63	4.71647113847
0.000523	23.6	4.73032768421
0.000524	23.558	4.65946735153
0.000525	23.448	4.65051567033
0.000526	23.354	4.6096294862
0.000527	23.342	4.67857200436
0.000528	23.242	4.71799067401
0.000529	23.188	4.756538237
0.00053	23.13	4.75364071002
0.000531	23.048	4.72881549651
0.000532	22.928	4.66720644497
0.000533	22.9	4.65510472492
0.000534	22.858	4.62231933124
0.000535	22.802	4.59072935382
0.000536	22.8	4.62255340694
0.000537	22.764	4.59002222217
0.000538	22.676	4.5654160818
0.000539	22.606	4.48137969826
0.00054	22.58	4.43977476906
0.000541	22.55	4.4890422141
0.000542	22.47	4.50034443126
0.000543	22.462	4.52952050442
0.000544	22.37	4.50434234933
0.000545	22.268	4.5457866206
0.000546	22.268	4.58303131126
0.000547	22.22	4.57554368354
0.000548	22.128	4.53294782675
0.000549	22.098	4.58218244944
0.00055	22.058	4.55396925769
0.000551	22.016	4.54221796042
0.000552	21.914	4.52798012363
0.000553	21.846	4.53368327081
0.000554	21.802	4.49875493887
0.000555	21.756	4.51668728163
0.000556	21.69	4.49554223648
0.000557	21.682	4.49231298999
0.000558	21.64	4.52839927568
0.000559	21.568	4.52740278747
0.00056	21.494	4.45218642916
0.000561	21.378	4.43295792897
0.000562	21.348	4.40260104938
0.000563	21.266	4.40990294678
0.000564	21.22	4.44112598335
0.000565	21.166	4.40618247466
0.000566	21.088	4.419078637
0.000567	21.064	4.41088471851
0.000568	20.976	4.42305595714
0.000569	20.908	4.42442493438
0.00057	20.87	4.43137676123
0.000571	20.754	4.3860556312
0.000572	20.706	4.35104171435
0.000573	20.63	4.30036045001
0.000574	20.65	4.32891441357
0.000575	20.61	4.34441020163
0.000576	20.522	4.26397889301
0.000577	20.464	4.29146874625
0.000578	20.372	4.32499895954
0.000579	20.342	4.32724346438
0.00058	20.254	4.29714835676
0.000581	20.194	4.2445687649
0.000582	20.122	4.21178299536
0.000583	20.052	4.18441106967
0.000584	20.002	4.22776489413
0.000585	19.964	4.23588290679
0.000586	19.918	4.23595042464
0.000587	19.912	4.24596938284
0.000588	19.898	4.24636267881
0.000589	19.856	4.25338265384
0.00059	19.778	4.25919194214
0.000591	19.676	4.25053220197
0.000592	19.614	4.22433474052
0.000593	19.582	4.25808360651
0.000594	19.572	4.1934253302
0.000595	19.512	4.17490790318
0.000596	19.498	4.21449830941
0.000597	19.434	4.22156890267
0.000598	19.448	4.19705801723
0.000599	19.37	4.2072675218
0.0006	19.32	4.20827755739
0.000601	19.222	4.16997793759
0.000602	19.164	4.15897872079
0.000603	19.11	4.16051679482
0.000604	19.16	4.1835869777
0.000605	19.152	4.19534217913
0.000606	19.046	4.16987817568
0.000607	18.994	4.17012757599
0.000608	18.984	4.18518147755
0.000609	18.938	4.16679205145
0.00061	18.87	4.14259580457
0.000611	18.818	4.15702730325
0.000612	18.786	4.19192127789
0.000613	18.71	4.12915245541
0.000614	18.658	4.16569754063
0.000615	18.572	4.18722055784
0.000616	18.516	4.18971884498
0.000617	18.48	4.16912460836
0.000618	18.434	4.20019570973
0.000619	18.372	4.17535818823
0.00062	18.328	4.18478386539
0.000621	18.266	4.1726782766
0.000622	18.256	4.19171373068
0.000623	18.172	4.17736950724
0.000624	18.118	4.15548745636
0.000625	18.076	4.15622713528
0.000626	18.046	4.13858478227
0.000627	17.99	4.14655278515
0.000628	17.904	4.10691903986
0.000629	17.852	4.08437216718
0.00063	17.81	4.04399554896
0.000631	17.722	4.05422199688
0.000632	17.702	4.09111182932
0.000633	17.694	4.09247651184
0.000634	17.634	4.08265158935
0.000635	17.516	4.08285978206
0.000636	17.474	4.04936093723
0.000637	17.416	4.05005481444
0.000638	17.39	4.00623264427
0.000639	17.35	4.01092258714
0.00064	17.276	3.98946412442
0.000641	17.262	4.01364622258
0.000642	17.22	4.03231943179
0.000643	17.176	4.00312677791
0.000644	17.102	3.94709969471
0.000645	17.042	3.90950585113
0.000646	16.994	3.95246302956
0.000647	16.934	3.95394031316
0.000648	16.892	3.97093641349
0.000649	16.834	3.99630379226
0.00065	16.762	3.96350299609
0.000651	16.706	3.94760231026
0.000652	16.67	3.94931639654
0.000653	16.636	4.00043797602
0.000654	16.62	4.01790990442
0.000655	16.628	4.00270108802
0.000656	16.612	3.99467846015
0.000657	16.554	3.95665060373
0.000658	16.45	3.97284532797
0.000659	16.41	3.90511203424
0.00066	16.348	3.87593808
0.000661	16.302	3.87747288836
0.000662	16.26	3.89209455178
0.000663	16.226	3.89344628832
0.000664	16.17	3.84409937437
0.000665	16.14	3.89671656655
0.000666	16.076	3.90464134076
0.000667	16.004	3.90281744385
0.000668	15.962	3.8590874569
0.000669	15.878	3.85630859761
0.00067	15.872	3.82512954029
0.000671	15.826	3.82462076551
0.000672	15.808	3.82140497723
0.000673	15.748	3.79321710425
0.000674	15.738	3.7817133683
0.000675	15.694	3.77311065303
0.000676	15.654	3.76381242891
0.000677	15.662	3.77356012275
0.000678	15.636	3.77034534227
0.000679	15.636	3.75386520802
0.00068	15.582	3.78143835068
0.000681	15.552	3.79358616615
0.000682	15.496	3.84161216158
0.000683	15.44	3.85310264592
0.000684	15.464	3.89572894334
0.000685	15.42	3.87860799772
0.000686	15.4	3.87917517006
0.000687	15.4	3.83197077233
0.000688	15.386	3.83262364445
0.000689	15.322	3.82495960763
0.00069	15.232	3.84891880922
0.000691	15.17	3.82009162194
0.000692	15.164	3.86330221443
0.000693	15.116	3.87434433163
0.000694	15.096	3.84067494068
0.000695	15.062	3.79817798424
0.000696	15.036	3.81873067917
0.000697	14.996	3.83874771247
0.000698	14.934	3.83322892611
0.000699	14.906	3.81433663957
0.0007	14.904	3.8066762405
0.000701	14.858	3.8233278698
0.000702	14.846	3.81605607925
0.000703	14.788	3.80355833398
0.000704	14.732	3.8194470804
0.000705	14.684	3.76936917799
0.000706	14.676	3.81929627026
0.000707	14.632	3.87512270773
0.000708	14.614	3.83835954543
0.000709	14.558	3.84533951687
0.00071	14.494	3.83327066615
0.000711	14.42	3.804681327
0.000712	14.376	3.80770587099
0.000713	14.342	3.80539564303
0.000714	14.314	3.79834226999
0.000715	14.29	3.79919728364
0.000716	14.29	3.79023745958
0.000717	14.282	3.79136861832
0.000718	14.2	3.80578507013
0.000719	14.164	3.78379492045
0.00072	14.07	3.80540405213
0.000721	14.008	3.75818253947
0.000722	13.946	3.71794082793
0.000723	13.926	3.6857189258
0.000724	13.956	3.70594981078
0.000725	13.952	3.71344799344
0.000726	13.94	3.70032431011
0.000727	13.874	3.67778792211
0.000728	13.822	3.67454976834
0.000729	13.776	3.67883459808
0.00073	13.744	3.6434137838
0.000731	13.722	3.66779443263
0.000732	13.684	3.59779710378
0.000733	13.638	3.63688823034
0.000734	13.632	3.63711094139
0.000735	13.58	3.58881596073
0.000736	13.536	3.59119812876
0.000737	13.506	3.60471413568
0.000738	13.468	3.61510387126
0.000739	13.406	3.58401506693
0.00074	13.402	3.56039267497
0.000741	13.358	3.53013257541
0.000742	13.354	3.51691398814
0.000743	13.332	3.53917730553
0.000744	13.344	3.55044560584
0.000745	13.376	3.55789600747
0.000746	13.33	3.53229387226
0.000747	13.262	3.51530311638
0.000748	13.198	3.51948803095
0.000749	13.146	3.51179213508
0.00075	13.122	3.51953349181
0.000751	13.056	3.55427404683
0.000752	13.05	3.53659440705
0.000753	13.004	3.51226194923
0.000754	12.94	3.53615610515
0.000755	12.904	3.513229853
0.000756	12.866	3.48884565437
0.000757	12.828	3.46214037844
0.000758	12.802	3.45120210941
0.000759	12.794	3.4046386005
0.00076	12.782	3.43022972992
0.000761	12.716	3.40812910554
0.000762	12.692	3.41308306374
0.000763	12.62	3.39464283836
0.000764	12.568	3.38073601454
0.000765	12.562	3.37552307058
0.000766	12.514	3.36716557359
0.000767	12.516	3.35704393775
0.000768	12.478	3.39315723184
0.000769	12.414	3.36193456212
0.00077	12.342	3.35753421427
0.000771	12.352	3.31724222812
0.000772	12.33	3.28832784254
0.000773	12.302	3.30314940625
0.000774	12.262	3.29079868725
0.000775	12.218	3.29522017474
0.000776	12.186	3.29596783965
0.000777	12.136	3.24923129371
0.000778	12.122	3.2315810372
0.000779	12.112	3.28077064118
0.00078	12.102	3.23845580486
0.000781	12.082	3.18547892789
0.000782	12.054	3.19673020444
0.000783	12.012	3.19246863728
0.000784	11.928	3.16967127633
0.000785	11.926	3.17813215584
0.000786	11.886	3.21449902784
0.000787	11.868	3.22654242185
0.000788	11.846	3.28911599066
0.000789	11.808	3.28559522766
0.00079	11.732	3.29244225462
0.000791	11.69	3.31268773053
0.000792	11.648	3.27781878694
0.000793	11.642	3.25174353232
0.000794	11.636	3.2593717186
0.000795	11.622	3.27583821334
0.000796	11.588	3.28363457163
0.000797	11.576	3.25764086418
0.000798	11.586	3.24200616903
0.000799	11.498	3.22273113989
0.0008	11.436	3.19529403968
0.000801	11.418	3.22541098156
0.000802	11.396	3.24702694784
0.000803	11.378	3.25501397846
0.000804	11.372	3.26030918779
0.000805	11.342	3.23311552531
0.000806	11.314	3.19427675695
0.000807	11.29	3.18275038292
0.000808	11.282	3.16330143995
0.000809	11.22	3.16600694882
0.00081	11.192	3.16466996699
0.000811	11.144	3.15899730927
0.000812	11.134	3.15595373857
0.000813	11.098	3.13821541644
0.000814	11.032	3.13288620923
0.000815	10.984	3.09253035555
0.000816	10.964	3.08199675535
0.000817	10.934	3.08441955642
0.000818	10.902	3.05293236086
0.000819	10.854	3.0706162248
0.00082	10.832	3.06068227688
0.000821	10.804	3.08376133966
0.000822	10.762	3.04981245325
0.000823	10.724	3.03378047986
0.000824	10.71	3.04465104733
0.000825	10.656	3.01954698589
0.000826	10.636	3.02249962779
0.000827	10.608	3.03023695443
0.000828	10.58	3.04361627016
0.000829	10.532	3.04384230866
0.00083	10.528	3.05241150568
0.000831	10.498	3.06691962725
0.000832	10.482	3.05968560476
0.000833	10.498	3.04794947465
0.000834	10.468	3.02604956998
0.000835	10.422	3.00531462579
0.000836	10.392	3.01435498905
0.000837	10.336	3.01381883994
0.000838	10.316	3.03910249909
0.000839	10.296	3.06926440699
0.00084	10.268	3.04633812962
0.000841	10.226	3.04416228214
0.000842	10.184	3.0519082555
0.000843	10.174	3.03969143171
0.000844	10.166	3.04145425742
0.000845	10.158	3.02804161134
0.000846	10.164	3.03794404162
0.000847	10.102	3.03901233956
0.000848	10.092	3.03834428596
0.000849	10.068	3.03172822001
0.00085	10.072	3.04348747328
0.000851	10.032	3.03627666724
0.000852	10.008	3.01063714187
0.000853	9.984	3.0258459974
0.000854	9.988	2.99330185581
0.000855	10.0	2.99933325924
0.000856	9.972	2.9757714966
0.000857	9.942	3.01705750691
0.000858	9.9	3.00499584026
0.000859	9.908	2.99324840266
0.00086	9.886	3.0121427589
0.000861	9.884	2.99508664315
0.000862	9.852	2.99434400161
0.000863	9.82	2.97314648142
0.000864	9.788	2.95348201281
0.000865	9.744	2.97362808703
0.000866	9.716	2.98719667916
0.000867	9.688	3.00310772368
0.000868	9.632	3.01406303849
0.000869	9.6	3.01264003824
0.00087	9.572	3.02800528401
0.000871	9.58	3.0284649577
0.000872	9.55	3.02580567783
0.000873	9.524	3.01287636653
0.000874	9.474	3.00288594522
0.000875	9.442	2.97298435919
0.000876	9.422	2.97991879084
0.000877	9.398	2.99726475307
0.000878	9.38	3.01390112645
0.000879	9.368	3.03588142061
0.00088	9.372	3.00426629978
0.000881	9.32	3.04657184389
0.000882	9.296	2.99806337491
0.000883	9.32	3.00159957356
0.000884	9.31	2.99898316101
0.000885	9.298	2.97408742306
0.000886	9.268	2.9550255498
0.000887	9.21	2.94243096775
0.000888	9.186	2.921541374
0.000889	9.166	2.90902801637
0.00089	9.13	2.93753297854
0.000891	9.092	2.92430094211
0.000892	9.088	2.93330121195
0.000893	9.03	2.88809625878
0.000894	9.002	2.87923531515
0.000895	8.968	2.88287634143
0.000896	8.952	2.88265433238
0.000897	8.918	2.85434335706
0.000898	8.912	2.85941532485
0.000899	8.886	2.89430544345
0.0009	8.836	2.89363162825
0.000901	8.814	2.89610151756
0.000902	8.804	2.90888019691
0.000903	8.79	2.90205099886
0.000904	8.77	2.90742153806
0.000905	8.754	2.91915809781
0.000906	8.738	2.91776558346
0.000907	8.68	2.85825121359
0.000908	8.678	2.85277338742
0.000909	8.664	2.85711462843
0.00091	8.608	2.84083368045
0.000911	8.606	2.84653543804
0.000912	8.622	2.86968918178
0.000913	8.59	2.87226391545
0.000914	8.546	2.86912599932
0.000915	8.508	2.85970907611
0.000916	8.504	2.83160449216
0.000917	8.48	2.84633097162
0.000918	8.452	2.84107303672
0.000919	8.412	2.84293088203
0.00092	8.408	2.85754020094
0.000921	8.37	2.85326129193
0.000922	8.378	2.88151279713
0.000923	8.338	2.8739791231
0.000924	8.292	2.82891074444
0.000925	8.292	2.82183202902
0.000926	8.29	2.82026594491
0.000927	8.252	2.85105173576
0.000928	8.186	2.87182938212
0.000929	8.156	2.83754541814
0.00093	8.154	2.84504551809
0.000931	8.136	2.85333208723
0.000932	8.132	2.82605307806
0.000933	8.13	2.84694573183
0.000934	8.122	2.87525929266
0.000935	8.11	2.85340147894
0.000936	8.048	2.83225987508
0.000937	8.026	2.84135953374
0.000938	8.01	2.85410231071
0.000939	7.988	2.86284054743
0.00094	7.958	2.85240880661
0.000941	7.932	2.83396824259
0.000942	7.91	2.84075694138
0.000943	7.896	2.83569815037
0.000944	7.892	2.85872978786
0.000945	7.892	2.84891839125
0.000946	7.892	2.81075363559
0.000947	7.898	2.79062645297
0.000948	7.876	2.77499981982
0.000949	7.848	2.74096625298
0.00095	7.826	2.76689790198
0.000951	7.802	2.77611166922
0.000952	7.786	2.77996474798
0.000953	7.758	2.79131438573
0.000954	7.716	2.78484182675
0.000955	7.676	2.77687306156
0.000956	7.63	2.78946231378
0.000957	7.636	2.76396526751
0.000958	7.634	2.78927302357
0.000959	7.638	2.77830091963
0.00096	7.628	2.77517855281
0.000961	7.562	2.7803158094
0.000962	7.546	2.74296992328
0.000963	7.524	2.73009596901
0.000964	7.494	2.72726309695
0.000965	7.478	2.70952320529
0.000966	7.452	2.69957329962
0.000967	7.416	2.6793551463
0.000968	7.374	2.69334810227
0.000969	7.36	2.69265668068
0.00097	7.342	2.68496480424
0.000971	7.32	2.67536913341
0.000972	7.292	2.64097254813
0.000973	7.272	2.66045409658
0.000974	7.238	2.68129744713
0.000975	7.242	2.70692371522
0.000976	7.212	2.72599633162
0.000977	7.194	2.71594624395
0.000978	7.164	2.70205551386
0.000979	7.132	2.66055933969
0.00098	7.114	2.6489628159
0.000981	7.118	2.65482127459
0.000982	7.12	2.65435491222
0.000983	7.088	2.66237788452
0.000984	7.082	2.66444665925
0.000985	7.06	2.64884880656
0.000986	7.062	2.64918025057
0.000987	7.046	2.6374009934
0.000988	7.006	2.64838894425
0.000989	6.98	2.64718718643
0.00099	6.972	2.63727435054
0.000991	6.958	2.6578630514
0.000992	6.934	2.65737539689
0.000993	6.94	2.65864627207
0.000994	6.948	2.67381674765
0.000995	6.918	2.66294498629
0.000996	6.9	2.63248931622
0.000997	6.886	2.61629585483
0.000998	6.862	2.61437487748
0.000999	6.858	2.61186446815
0.001	6.806	2.6023766061
0.001001	6.804	2.58874177932
0.001002	6.794	2.59991615249
0.001003	6.782	2.57341718344
0.001004	6.768	2.60349303821
0.001005	6.764	2.60313349638
0.001006	6.74	2.5830989141
0.001007	6.726	2.56727949394
0.001008	6.708	2.59282394312
0.001009	6.71	2.6111108747
0.00101	6.666	2.58658926001
0.001011	6.648	2.5899992278
0.001012	6.592	2.57556518069
0.001013	6.572	2.57387179168
0.001014	6.536	2.58005891406
0.001015	6.524	2.59102759538
0.001016	6.508	2.61264923019
0.001017	6.49	2.57408236076
0.001018	6.46	2.59468687899
0.001019	6.428	2.592453664
0.00102	6.398	2.59376097588
0.001021	6.372	2.59800230947
0.001022	6.344	2.57014863383
0.001023	6.324	2.53120998734
0.001024	6.292	2.51291384651
0.001025	6.278	2.53391317925
0.001026	6.288	2.53634697942
0.001027	6.276	2.52978734284
0.001028	6.276	2.53846882983
0.001029	6.26	2.52752843703
0.00103	6.268	2.52431693731
0.001031	6.272	2.56086235475
0.001032	6.252	2.58156851546
0.001033	6.184	2.57335267696
0.001034	6.152	2.58009612224
0.001035	6.134	2.56749761441
0.001036	6.132	2.54373269036
0.001037	6.148	2.56477991259
0.001038	6.136	2.57555896846
0.001039	6.106	2.53983542774
0.00104	6.1	2.5561690085
0.001041	6.102	2.56273213583
0.001042	6.08	2.56
0.001043	6.06	2.54723379375
0.001044	6.042	2.53776200618
0.001045	6.054	2.54147280135
0.001046	6.042	2.53302901681
0.001047	6.036	2.52164708078
0.001048	6.028	2.53598422708
0.001049	6.026	2.53482228174
0.00105	6.002	2.51753768591
0.001051	5.968	2.5232867455
0.001052	5.944	2.50376995748
0.001053	5.952	2.51827242371
0.001054	5.942	2.49131210409
0.001055	5.92	2.46446748812
0.001056	5.904	2.44270014533
0.001057	5.872	2.46162872911
0.001058	5.854	2.47157520622
0.001059	5.832	2.4543382
0.00106	5.812	2.44717306294
0.001061	5.796	2.42701133083
0.001062	5.764	2.39505824564
0.001063	5.75	2.37812951708
0.001064	5.762	2.39360731951
0.001065	5.752	2.41629799487
0.001066	5.72	2.42355111355
0.001067	5.68	2.38696459965
0.001068	5.666	2.37032571601
0.001069	5.636	2.35701166734
0.00107	5.628	2.35491316188
0.001071	5.616	2.35468554164
0.001072	5.612	2.36251052908
0.001073	5.614	2.37507978813
0.001074	5.606	2.35600594227
0.001075	5.606	2.34067597074
0.001076	5.566	2.33958201395
0.001077	5.55	2.3339880034
0.001078	5.53	2.35140383601
0.001079	5.53	2.35650164439
0.00108	5.516	2.33532524501
0.001081	5.494	2.32249090418
0.001082	5.464	2.32995793953
0.001083	5.442	2.31400864303
0.001084	5.436	2.31644209943
0.001085	5.436	2.33278888886
0.001086	5.452	2.30471169564
0.001087	5.456	2.31085784937
0.001088	5.432	2.32236431251
0.001089	5.44	2.30182536262
0.00109	5.4	2.31948270095
0.001091	5.388	2.3215201916
0.001092	5.368	2.33849866367
0.001093	5.362	2.34242523894
0.001094	5.328	2.35210884102
0.001095	5.334	2.3346185984
0.001096	5.326	2.35366182788
0.001097	5.282	2.31137967457
0.001098	5.266	2.31241086315
0.001099	5.258	2.30378731657
0.0011	5.256	2.30791334326
0.001101	5.236	2.289171029
0.001102	5.202	2.2771025449
0.001103	5.164	2.26386925418
0.001104	5.148	2.25523745978
0.001105	5.144	2.25105841772
0.001106	5.124	2.24067489833
0.001107	5.1	2.23383079037
0.001108	5.094	2.2210727138
0.001109	5.088	2.21003529384
0.00111	5.072	2.22594159852
0.001111	5.068	2.22426976781
0.001112	5.056	2.22640158103
0.001113	5.04	2.2186482371
0.001114	5.046	2.22797755824
0.001115	5.048	2.23286721504
0.001116	5.058	2.25447022602
0.001117	5.04	2.23839228019
0.001118	5.002	2.23740832214
0.001119	4.966	2.2056391364
0.00112	4.934	2.18211915348
0.001121	4.95	2.17520114012
0.001122	4.93	2.16543298211
0.001123	4.9	2.14988371779
0.001124	4.876	2.15142371466
0.001125	4.858	2.14798417126
0.001126	4.888	2.15950364667
0.001127	4.868	2.1620767794
0.001128	4.856	2.1806567818
0.001129	4.852	2.17395860126
0.00113	4.808	2.16774906297
0.001131	4.798	2.18293288949
0.001132	4.768	2.14899418333
0.001133	4.74	2.13831709529
0.001134	4.748	2.13740403293
0.001135	4.742	2.12307230211
0.001136	4.72	2.13859767137
0.001137	4.71	2.13117338572
0.001138	4.704	2.14950785065
0.001139	4.706	2.13531356011
0.00114	4.688	2.12477198777
0.001141	4.676	2.14919147588
0.001142	4.654	2.14062701095
0.001143	4.632	2.12522375293
0.001144	4.622	2.12205466471
0.001145	4.618	2.09668214091
0.001146	4.614	2.10926622312
0.001147	4.618	2.10429940835
0.001148	4.618	2.11756369444
0.001149	4.598	2.10152230538
0.00115	4.552	2.07732905434
0.001151	4.532	2.09594274731
0.001152	4.526	2.11502340413
0.001153	4.524	2.12071308762
0.001154	4.52	2.12169743366
0.001155	4.48	2.08844439715
0.001156	4.482	2.11605198424
0.001157	4.48	2.13579025187
0.001158	4.478	2.13389690473
0.001159	4.446	2.14268149756
0.00116	4.446	2.13800935452
0.001161	4.45	2.13436173129
0.001162	4.438	2.13029481528
0.001163	4.408	2.13202626625
0.001164	4.382	2.12416477704
0.001165	4.39	2.11515956845
0.001166	4.364	2.0898574114
0.001167	4.36	2.09914268214
0.001168	4.354	2.09109636315
0.001169	4.344	2.09133067687
0.00117	4.324	2.08207204486
0.001171	4.302	2.09828406085
0.001172	4.282	2.08769633807
0.001173	4.276	2.09471334554
0.001174	4.3	2.1
0.001175	4.28	2.09418241803
0.001176	4.272	2.07894588674
0.001177	4.234	2.06088427623
0.001178	4.212	2.05208576819
0.001179	4.192	2.05697253263
0.00118	4.202	2.0710374212
0.001181	4.178	2.05385393833
0.001182	4.164	2.07004927478
0.001183	4.166	2.08864645165
0.001184	4.136	2.08746353262
0.001185	4.122	2.08401439534
0.001186	4.108	2.07468937434
0.001187	4.118	2.08520406675
0.001188	4.116	2.0877126239
0.001189	4.106	2.08392994124
0.00119	4.102	2.06193986333
0.001191	4.104	2.0545520193
0.001192	4.11	2.03713033456
0.001193	4.114	2.02805423991
0.001194	4.096	1.99969597689
0.001195	4.092	2.01085454471
0.001196	4.068	1.99082294542
0.001197	4.074	1.98305925277
0.001198	4.07	1.98017675979
0.001199	4.072	1.96947099496
0.0012	4.062	1.98246210556
0.001201	4.07	2.00427044083
0.001202	4.044	2.00550841434
0.001203	4.062	2.01150590355
0.001204	4.034	1.99018692589
0.001205	4.018	1.9914005122
0.001206	4.004	1.98896556029
0.001207	4.01	1.98138840211
0.001208	3.998	1.97737098188
0.001209	3.99	1.98340616113
0.00121	3.986	1.97631070432
0.001211	3.962	1.97396960463
0.001212	3.976	1.98580562996
0.001213	3.968	1.97660719416
0.001214	3.932	1.96554725204
0.001215	3.908	1.94615929461
0.001216	3.882	1.93702761983
0.001217	3.86	1.91112532294
0.001218	3.852	1.9063305065
0.001219	3.838	1.9109568284
0.00122	3.824	1.91128857057
0.001221	3.816	1.90003789436
0.001222	3.782	1.93040824698
0.001223	3.772	1.90893059067
0.001224	3.754	1.88400743098
0.001225	3.75	1.88878267675
0.001226	3.736	1.90848211938
0.001227	3.714	1.91316596248
0.001228	3.682	1.9081079634
0.001229	3.686	1.91713431976
0.00123	3.688	1.92630631001
0.001231	3.688	1.91902475232
0.001232	3.688	1.89490263602
0.001233	3.686	1.88875726339
0.001234	3.67	1.87645943202
0.001235	3.67	1.89343603008
0.001236	3.65	1.88135589403
0.001237	3.656	1.87554365452
0.001238	3.658	1.90185067763
0.001239	3.644	1.88713115601
0.00124	3.654	1.87677489327
0.001241	3.638	1.87801916923
0.001242	3.616	1.87844190754
0.001243	3.606	1.88009680602
0.001244	3.604	1.87594882659
0.001245	3.586	1.84569878366
0.001246	3.574	1.84405097543
0.001247	3.592	1.85944507851
0.001248	3.592	1.86802997835
0.001249	3.574	1.86882958025
0.00125	3.562	1.89898815162
0.001251	3.542	1.90058832997
0.001252	3.546	1.87933073194
0.001253	3.532	1.89023173183
0.001254	3.518	1.89886176432
0.001255	3.486	1.90730280763
0.001256	3.452	1.90779873152
0.001257	3.458	1.88155148747
0.001258	3.454	1.8931148935
0.001259	3.476	1.8903502321
0.00126	3.446	1.86415771865
0.001261	3.428	1.85709881266
0.001262	3.414	1.86831581913
0.001263	3.424	1.8644634617
0.001264	3.402	1.85159282781
0.001265	3.38	1.86107495819
0.001266	3.364	1.85351126244
0.001267	3.368	1.85056099602
0.001268	3.364	1.85782238118
0.001269	3.364	1.85566807377
0.00127	3.374	1.84773482946
0.001271	3.384	1.826620924
0.001272	3.368	1.82443854377
0.001273	3.37	1.80141610962
0.001274	3.356	1.82900628758
0.001275	3.358	1.83353101964
0.001276	3.36	1.82054936764
0.001277	3.358	1.8148928343
0.001278	3.328	1.79677934093
0.001279	3.316	1.8055868852
0.00128	3.316	1.82102828094
0.001281	3.292	1.81403858834
0.001282	3.284	1.80203884531
0.001283	3.28	1.79488161169
0.001284	3.266	1.7785510957
0.001285	3.26	1.76533282981
0.001286	3.248	1.76705857288
0.001287	3.242	1.76052151364
0.001288	3.228	1.77313733253
0.001289	3.212	1.764952124
0.00129	3.196	1.77695920043
0.001291	3.176	1.76324246773
0.001292	3.182	1.76206583305
0.001293	3.166	1.76477873967
0.001294	3.166	1.77945047697
0.001295	3.164	1.77682413311
0.001296	3.154	1.76473340763
0.001297	3.142	1.77365047289
0.001298	3.098	1.76985762139
0.001299	3.084	1.75640086541
0.0013	3.07	1.76666352201
0.001301	3.074	1.75286166026
0.001302	3.07	1.74959995428
0.001303	3.086	1.7727391235
0.001304	3.092	1.77187358466
0.001305	3.088	1.75506581073
0.001306	3.068	1.7330251008
0.001307	3.064	1.72159925651
0.001308	3.066	1.717452765
0.001309	3.068	1.72028369753
0.00131	3.062	1.72341405356
0.001311	3.062	1.72920675456
0.001312	3.046	1.72623405134
0.001313	3.03	1.73121344727
0.001314	3.026	1.73127814057
0.001315	3.034	1.72651209089
0.001316	3.01	1.7011466721
0.001317	3.002	1.69882194476
0.001318	2.992	1.70761119696
0.001319	2.994	1.69173402165
0.00132	2.992	1.67926650654
0.001321	2.998	1.67511074261
0.001322	3.016	1.68871075084
0.001323	3.016	1.6863404164
0.001324	3.002	1.68700800235
0.001325	2.98	1.67797497002
0.001326	2.976	1.68505904941
0.001327	2.968	1.6896674229
0.001328	2.978	1.68686573265
0.001329	2.962	1.68064154417
0.00133	2.928	1.6693759313
0.001331	2.902	1.66984909498
0.001332	2.882	1.68287729796
0.001333	2.872	1.66721804213
0.001334	2.87	1.67245328784
0.001335	2.864	1.68330151785
0.001336	2.866	1.68642936407
0.001337	2.86	1.68416151244
0.001338	2.854	1.67948920806
0.001339	2.85	1.69572993133
0.00134	2.856	1.69448045135
0.001341	2.842	1.67601789967
0.001342	2.844	1.66122364539
0.001343	2.836	1.66886308606
0.001344	2.82	1.66240789219
0.001345	2.798	1.65565576132
0.001346	2.784	1.63381271877
0.001347	2.764	1.65538635974
0.001348	2.748	1.65181597038
0.001349	2.742	1.63200367647
0.00135	2.73	1.62268296349
0.001351	2.722	1.61391325665
0.001352	2.734	1.62211097031
0.001353	2.718	1.63293478131
0.001354	2.706	1.62959013252
0.001355	2.694	1.64571078869
0.001356	2.672	1.64329425241
0.001357	2.664	1.63435124744
0.001358	2.654	1.64750842183
0.001359	2.644	1.62642675826
0.00136	2.66	1.62
0.001361	2.65	1.6147755262
0.001362	2.648	1.60502211823
0.001363	2.646	1.59144085658
0.001364	2.628	1.57022800892
0.001365	2.6	1.5517731793
0.001366	2.602	1.55035350807
0.001367	2.616	1.55323662074
0.001368	2.602	1.55035350807
0.001369	2.61	1.54334053274
0.00137	2.62	1.56448074453
0.001371	2.618	1.57101113936
0.001372	2.608	1.58566579076
0.001373	2.614	1.58145629089
0.001374	2.626	1.57420583152
0.001375	2.608	1.55767005492
0.001376	2.596	1.55717179528
0.001377	2.606	1.5756789013
0.001378	2.59	1.5690442951
0.001379	2.572	1.55074691681
0.00138	2.576	1.56212163419
0.001381	2.566	1.55487748714
0.001382	2.566	1.55101386196
0.001383	2.556	1.55912283031
0.001384	2.53	1.544376897
0.001385	2.522	1.53932322792
0.001386	2.518	1.54973417075
0.001387	2.522	1.53542046359
0.001388	2.516	1.52765964796
0.001389	2.508	1.52379001178
0.00139	2.512	1.52376376122
0.001391	2.508	1.53033852464
0.001392	2.502	1.53687865494
0.001393	2.484	1.54069594664
0.001394	2.47	1.53137193392
0.001395	2.47	1.52088789856
0.001396	2.462	1.51543921026
0.001397	2.452	1.51779313478
0.001398	2.424	1.52059988163
0.001399	2.416	1.51622689595
0.0014	2.422	1.52443956915
0.001401	2.436	1.53293965961
0.001402	2.432	1.54187418423
0.001403	2.43	1.53788816238
0.001404	2.4	1.54272486205
0.001405	2.41	1.55109638643
0.001406	2.406	1.5366079526
0.001407	2.4	1.54402072525
0.001408	2.39	1.52640099581
0.001409	2.372	1.51314771255
0.00141	2.368	1.5233436907
0.001411	2.364	1.51112673195
0.001412	2.362	1.50298236849
0.001413	2.37	1.49569381893
0.001414	2.378	1.49101173704
0.001415	2.364	1.50316466164
0.001416	2.358	1.50127812213
0.001417	2.36	1.49612833674
0.001418	2.344	1.48649386141
0.001419	2.334	1.46780243902
0.00142	2.336	1.48158833689
0.001421	2.314	1.50180025303
0.001422	2.304	1.51643793147
0.001423	2.304	1.52301805636
0.001424	2.306	1.52720790988
0.001425	2.314	1.53993636232
0.001426	2.3	1.54077902374
0.001427	2.292	1.53711938378
0.001428	2.288	1.53135756765
0.001429	2.284	1.52556350245
0.00143	2.276	1.52309684525
0.001431	2.272	1.52774867043
0.001432	2.286	1.53107935784
0.001433	2.274	1.5228013659
0.001434	2.244	1.4968179582
0.001435	2.238	1.49444170177
0.001436	2.24	1.49077161229
0.001437	2.23	1.49301707961
0.001438	2.222	1.48617495605
0.001439	2.224	1.51057075306
0.00144	2.198	1.50824268604
0.001441	2.19	1.50129943715
0.001442	2.21	1.51324155375
0.001443	2.192	1.50835539579
0.001444	2.196	1.51709722826
0.001445	2.194	1.51933011554
0.001446	2.196	1.50651385656
0.001447	2.198	1.5108924515
0.001448	2.186	1.51373841862
0.001449	2.178	1.50808355206
0.00145	2.168	1.49658811969
0.001451	2.166	1.49212734041
0.001452	2.148	1.48124812236
0.001453	2.128	1.48715029503
0.001454	2.132	1.4921715719
0.001455	2.124	1.47804736054
0.001456	2.126	1.48125757382
0.001457	2.12	1.45931490776
0.001458	2.118	1.46426636921
0.001459	2.11	1.45117194019
0.00146	2.094	1.45091832989
0.001461	2.098	1.45478383274
0.001462	2.106	1.44732995547
0.001463	2.094	1.43706784809
0.001464	2.082	1.43083052805
0.001465	2.08	1.43443368616
0.001466	2.082	1.43780248991
0.001467	2.088	1.44922600032
0.001468	2.072	1.45973148216
0.001469	2.066	1.45521269923
0.00147	2.056	1.44943575228
0.001471	2.058	1.45692690276
0.001472	2.056	1.46043281256
0.001473	2.034	1.45218593851
0.001474	2.04	1.44996551683
0.001475	2.014	1.43171365852
0.001476	2.002	1.43457171309
0.001477	1.996	1.4296796844
0.001478	1.98	1.42534206421
0.001479	1.98	1.42253295217
0.00148	1.976	1.42247108934
0.001481	1.962	1.40732228008
0.001482	1.938	1.41356145958
0.001483	1.936	1.42263979981
0.001484	1.924	1.42204922559
0.001485	1.926	1.42145137096
0.001486	1.916	1.41878257672
0.001487	1.91	1.41488515435
0.001488	1.904	1.4052700808
0.001489	1.898	1.41830744199
0.00149	1.882	1.42410533318
0.001491	1.874	1.40361105724
0.001492	1.87	1.39753354164
0.001493	1.872	1.39270097293
0.001494	1.878	1.39825462631
0.001495	1.878	1.38820603658
0.001496	1.886	1.39892959079
0.001497	1.884	1.39087885885
0.001498	1.88	1.39484766193
0.001499	1.88	1.38477434985
0.0015	1.878	1.38243119178
0.001501	1.858	1.38774493334
0.001502	1.846	1.38646456861
0.001503	1.848	1.39172411059
0.001504	1.844	1.4041595351
0.001505	1.832	1.38700252343
0.001506	1.818	1.36999124085
0.001507	1.816	1.35725605543
0.001508	1.826	1.37685293332
0.001509	1.826	1.38265107674
0.00151	1.82	1.37389955965
0.001511	1.818	1.37727121512
0.001512	1.814	1.38542556639
0.001513	1.82	1.38838035134
0.001514	1.798	1.39039418871
0.001515	1.786	1.38282464543
0.001516	1.79	1.3761903938
0.001517	1.782	1.38219969614
0.001518	1.786	1.38137757329
0.001519	1.786	1.37992898368
0.00152	1.77	1.37880382941
0.001521	1.774	1.37656238507
0.001522	1.77	1.37007299076
0.001523	1.768	1.36754378358
0.001524	1.778	1.3670098756
0.001525	1.782	1.37349044409
0.001526	1.778	1.36408064278
0.001527	1.788	1.35168635415
0.001528	1.77	1.34651401775
0.001529	1.78	1.34298175714
0.00153	1.778	1.33742887661
0.001531	1.76	1.33206606443
0.001532	1.742	1.33695026085
0.001533	1.72	1.32875881935
0.001534	1.716	1.3264026538
0.001535	1.71	1.31829435256
0.001536	1.71	1.32736581243
0.001537	1.72	1.33626344708
0.001538	1.714	1.32973832012
0.001539	1.708	1.34712137538
0.00154	1.718	1.33659118656
0.001541	1.708	1.3276806845
0.001542	1.698	1.32920878721
0.001543	1.686	1.33244286932
0.001544	1.69	1.33337916588
0.001545	1.698	1.34119200713
0.001546	1.694	1.34177643443
0.001547	1.698	1.33371511201
0.001548	1.69	1.32283785855
0.001549	1.688	1.33065998662
0.00155	1.68	1.34074606097
0.001551	1.684	1.33121899025
0.001552	1.686	1.32943747502
0.001553	1.682	1.33299512377
0.001554	1.678	1.31541476349
0.001555	1.668	1.31063953855
0.001556	1.668	1.2983743682
0.001557	1.66	1.29630243385
0.001558	1.656	1.28750300971
0.001559	1.636	1.28821737296
0.00156	1.634	1.3115044796
0.001561	1.626	1.30158518738
0.001562	1.602	1.26475135896
0.001563	1.602	1.25681979615
0.001564	1.598	1.25235617937
0.001565	1.596	1.2525110778
0.001566	1.582	1.24870973409
0.001567	1.576	1.2442764966
0.001568	1.572	1.25252385207
0.001569	1.564	1.24495140467
0.00157	1.554	1.24381831471
0.001571	1.55	1.25199840255
0.001572	1.526	1.23179706121
0.001573	1.53	1.24462845862
0.001574	1.542	1.24106244807
0.001575	1.534	1.23160220851
0.001576	1.54	1.24915971757
0.001577	1.528	1.244675058
0.001578	1.528	1.23823099622
0.001579	1.53	1.25423283325
0.00158	1.526	1.24150070479
0.001581	1.522	1.24800480768
0.001582	1.516	1.24969756341
0.001583	1.506	1.24497550177
0.001584	1.506	1.24818428127
0.001585	1.492	1.23852169945
0.001586	1.488	1.23363527835
0.001587	1.484	1.22871640341
0.001588	1.484	1.21891098937
0.001589	1.49	1.22061459929
0.00159	1.498	1.22719028679
0.001591	1.49	1.23689126442
0.001592	1.474	1.23988870468
0.001593	1.476	1.25116905333
0.001594	1.47	1.25423283325
0.001595	1.462	1.24280167364
0.001596	1.474	1.23504008032
0.001597	1.468	1.23165579607
0.001598	1.462	1.23634784749
0.001599	1.456	1.21986228731
0.0016	1.448	1.22282296347
0.001601	1.45	1.22290637418
0.001602	1.442	1.20774003825
0.001603	1.434	1.2006848046
0.001604	1.436	1.20577941598
0.001605	1.43	1.20212312181
0.001606	1.418	1.20800496688
0.001607	1.434	1.21063784841
0.001608	1.426	1.20354642619
0.001609	1.426	1.20021831347
0.00161	1.426	1.19353424752
0.001611	1.408	1.18892220099
0.001612	1.408	1.18048125779
0.001613	1.414	1.19272964246
0.001614	1.396	1.18961506379
0.001615	1.394	1.189438523
0.001616	1.382	1.18324807205
0.001617	1.374	1.17393526227
0.001618	1.356	1.16673218864
0.001619	1.368	1.16986153027
0.00162	1.364	1.17281882659
0.001621	1.364	1.17622446837
0.001622	1.364	1.18131452205
0.001623	1.368	1.16986153027
0.001624	1.374	1.17223035279
0.001625	1.374	1.1790351988
0.001626	1.368	1.17668007547
0.001627	1.35	1.17452117903
0.001628	1.344	1.16518839678
0.001629	1.336	1.16923222672
0.00163	1.352	1.17307118284
0.001631	1.346	1.16029479013
0.001632	1.344	1.16347067002
0.001633	1.34	1.17490425142
0.001634	1.344	1.16690359499
0.001635	1.336	1.16408934365
0.001636	1.324	1.1571620457
0.001637	1.32	1.16344316578
0.001638	1.326	1.1557352638
0.001639	1.312	1.13430859999
0.00164	1.298	1.13013096586
0.001641	1.286	1.12258808118
0.001642	1.288	1.11582077414
0.001643	1.276	1.10445642739
0.001644	1.286	1.10824365552
0.001645	1.294	1.10795487273
0.001646	1.292	1.09851536175
0.001647	1.292	1.10215062491
0.001648	1.288	1.09043844393
0.001649	1.282	1.09108936389
0.00165	1.288	1.09957082537
0.001651	1.288	1.08492211702
0.001652	1.278	1.08292012633
0.001653	1.27	1.0775435026
0.001654	1.278	1.08476541243
0.001655	1.272	1.07982220759
0.001656	1.258	1.06368980441
0.001657	1.262	1.07208022088
0.001658	1.258	1.08417526258
0.001659	1.246	1.07586430371
0.00166	1.25	1.08972473589
0.001661	1.258	1.08417526258
0.001662	1.262	1.08321558334
0.001663	1.238	1.06834264167
0.001664	1.228	1.0620809762
0.001665	1.224	1.05916193285
0.001666	1.222	1.05863874858
0.001667	1.218	1.07073619533
0.001668	1.202	1.07573044951
0.001669	1.19	1.07233390322
0.00167	1.186	1.05233264703
0.001671	1.19	1.06296754419
0.001672	1.178	1.05181557319
0.001673	1.172	1.05186310896
0.001674	1.17	1.05503554442
0.001675	1.164	1.05503744009
0.001676	1.168	1.05440789071
0.001677	1.16	1.05754432531
0.001678	1.16	1.07256701422
0.001679	1.15	1.07307968017
0.00168	1.15	1.07307968017
0.001681	1.146	1.0736312216
0.001682	1.142	1.07973885732
0.001683	1.138	1.08579740283
0.001684	1.138	1.08210720356
0.001685	1.142	1.07230406136
0.001686	1.14	1.07721864076
0.001687	1.128	1.06565285154
0.001688	1.118	1.05075020818
0.001689	1.116	1.05761240537
0.00169	1.108	1.06223161316
0.001691	1.114	1.062545999
0.001692	1.108	1.0584592576
0.001693	1.11	1.05161780129
0.001694	1.104	1.04937314622
0.001695	1.112	1.05235735375
0.001696	1.104	1.04746551256
0.001697	1.09	1.04589674443
0.001698	1.096	1.03478693459
0.001699	1.088	1.03162783987
0.0017	1.084	1.01830447313
0.001701	1.082	1.02336503751
0.001702	1.07	1.02230132544
0.001703	1.062	1.00307327748
0.001704	1.064	0.995943773513
0.001705	1.076	1.01302714672
0.001706	1.078	1.01779958735
0.001707	1.082	1.02140883098
0.001708	1.082	1.01551760201
0.001709	1.086	1.02303665623
0.00171	1.078	1.01779958735
0.001711	1.068	1.00765867237
0.001712	1.066	1.00878342572
0.001713	1.054	1.011476149
0.001714	1.066	1.01471375274
0.001715	1.058	1.01913492728
0.001716	1.054	1.00154081295
0.001717	1.056	1.00442222198
0.001718	1.044	0.982885547762
0.001719	1.04	0.983056458196
0.00172	1.026	0.966086952608
0.001721	1.022	0.951586044454
0.001722	1.014	0.945412079466
0.001723	1.01	0.953886785735
0.001724	1.006	0.968485415481
0.001725	1.008	0.973620049095
0.001726	1.006	0.972606806474
0.001727	1.004	0.975696674177
0.001728	1.008	0.973620049095
0.001729	1.012	0.975631077816
0.00173	1.008	0.985868145342
0.001731	1.014	0.988839724121
0.001732	0.998	0.990957113098
0.001733	0.984	0.977621603689
0.001734	0.976	0.973357077336
0.001735	0.986	0.982753275243
0.001736	0.982	0.982688149923
0.001737	0.986	0.994888938525
0.001738	0.99	0.986863719062
0.001739	0.982	0.980650804313
0.00174	0.982	0.978609217206
0.001741	0.976	0.967173200621
0.001742	0.968	0.966941570106
0.001743	0.96	0.964572444143
0.001744	0.95	0.965142476529
0.001745	0.944	0.959616590103
0.001746	0.95	0.960989073819
0.001747	0.958	0.957202173002
0.001748	0.968	0.96071639936
0.001749	0.958	0.957202173002
0.00175	0.96	0.968710483065
0.001751	0.95	0.969278081873
0.001752	0.946	0.969063465414
0.001753	0.944	0.965848849458
0.001754	0.952	0.968347045227
0.001755	0.96	0.968710483065
0.001756	0.956	0.966469865024
0.001757	0.954	0.979736699323
0.001758	0.96	0.966643677888
0.001759	0.958	0.967592889598
0.00176	0.964	0.970929451608
0.001761	0.962	0.967758234271
0.001762	0.958	0.967592889598
0.001763	0.95	0.958905626222
0.001764	0.936	0.957028735201
0.001765	0.942	0.952174353782
0.001766	0.936	0.952839965577
0.001767	0.932	0.950460940807
0.001768	0.942	0.956366038711
0.001769	0.938	0.947710926391
0.00177	0.936	0.948632700259
0.001771	0.942	0.956366038711
0.001772	0.934	0.94744076332
0.001773	0.946	0.948200400759
0.001774	0.948	0.95357013376
0.001775	0.95	0.963068014213
0.001776	0.936	0.950738660201
0.001777	0.934	0.953752588463
0.001778	0.93	0.947153630622
0.001779	0.928	0.94170908459
0.00178	0.926	0.959439419661
0.001781	0.936	0.96742131463
0.001782	0.932	0.963003634469
0.001783	0.918	0.950408333297
0.001784	0.922	0.952846262521
0.001785	0.912	0.944593034063
0.001786	0.916	0.942838268209
0.001787	0.9	0.93701654201
0.001788	0.894	0.933147362425
0.001789	0.89	0.930537479095
0.00179	0.888	0.931373179773
0.001791	0.884	0.926576494414
0.001792	0.88	0.93252345815
0.001793	0.886	0.927903012173
0.001794	0.888	0.933518076954
0.001795	0.882	0.929556883682
0.001796	0.886	0.934346830679
0.001797	0.872	0.916305625869
0.001798	0.866	0.905562808424
0.001799	0.864	0.910771101869
0.0018	0.858	0.904342855338
0.001801	0.856	0.911736804127
0.001802	0.858	0.904342855338
0.001803	0.858	0.902128593938
0.001804	0.862	0.915945413221
0.001805	0.864	0.921685412709
0.001806	0.85	0.911866218258
0.001807	0.844	0.911956139296
0.001808	0.842	0.901685089153
0.001809	0.846	0.904590515095
0.00181	0.852	0.902272686054
0.001811	0.848	0.892690315843
0.001812	0.846	0.888979189858
0.001813	0.842	0.890525687445
0.001814	0.828	0.880009090862
0.001815	0.822	0.87539476809
0.001816	0.82	0.87840765024
0.001817	0.816	0.879854533432
0.001818	0.82	0.894203556244
0.001819	0.814	0.894093954794
0.00182	0.818	0.89267911368
0.001821	0.83	0.892804569881
0.001822	0.826	0.900957268687
0.001823	0.822	0.900175538437
0.001824	0.82	0.898665677546
0.001825	0.806	0.883382137017
0.001826	0.796	0.875433606849
0.001827	0.786	0.864987861187
0.001828	0.782	0.861670470656
0.001829	0.79	0.870574522944
0.00183	0.79	0.865967666833
0.001831	0.794	0.869231844792
0.001832	0.792	0.865295325308
0.001833	0.784	0.861013356459
0.001834	0.776	0.858966821245
0.001835	0.78	0.866948672068
0.001836	0.784	0.870255135004
0.001837	0.782	0.870905276135
0.001838	0.776	0.868230384172
0.001839	0.77	0.867813343986
0.00184	0.762	0.867960828609
0.001841	0.762	0.867960828609
0.001842	0.754	0.85643680444
0.001843	0.752	0.857027420798
0.001844	0.758	0.857575652639
0.001845	0.76	0.861626369142
0.001846	0.754	0.861094652172
0.001847	0.752	0.854690587289
0.001848	0.754	0.854098354992
0.001849	0.75	0.8599418585
0.00185	0.744	0.849978823266
0.001851	0.744	0.854671866859
0.001852	0.736	0.852234709455
0.001853	0.734	0.8527860224
0.001854	0.726	0.838405629752
0.001855	0.726	0.840787725886
0.001856	0.726	0.843163092171
0.001857	0.718	0.840521266834
0.001858	0.712	0.834898796262
0.001859	0.714	0.829580616938
0.00186	0.708	0.806682093516
0.001861	0.702	0.805727000913
0.001862	0.7	0.80124902496
0.001863	0.698	0.809194661376
0.001864	0.698	0.806719282031
0.001865	0.704	0.81264014176
0.001866	0.704	0.802735323752
0.001867	0.706	0.794710010004
0.001868	0.706	0.789660686624
0.001869	0.702	0.790693366609
0.00187	0.7	0.793725393319
0.001871	0.702	0.795736137171
0.001872	0.704	0.800239964011
0.001873	0.712	0.803153783531
0.001874	0.712	0.795648163449
0.001875	0.714	0.795112570646
0.001876	0.708	0.791666596491
0.001877	0.706	0.7921893713
0.001878	0.7	0.783581520966
0.001879	0.698	0.794226667898
0.00188	0.702	0.798245576248
0.001881	0.702	0.795736137171
0.001882	0.708	0.799209609552
0.001883	0.704	0.800239964011
0.001884	0.704	0.800239964011
0.001885	0.702	0.800747151103
0.001886	0.7	0.803741251896
0.001887	0.698	0.80174559556
0.001888	0.694	0.800227467662
0.001889	0.684	0.810027160038
0.00189	0.68	0.805977667184
0.001891	0.664	0.799439803863
0.001892	0.658	0.800647238177
0.001893	0.648	0.817371396612
0.001894	0.652	0.826375217441
0.001895	0.644	0.815637174239
0.001896	0.648	0.80999753086
0.001897	0.642	0.811070897024
0.001898	0.65	0.817006731918
0.001899	0.646	0.807888606183
0.0019	0.646	0.810360413643
0.001901	0.644	0.810718200116
0.001902	0.636	0.797185047527
0.001903	0.636	0.794672259488
0.001904	0.646	0.810360413643
0.001905	0.634	0.800027499527
0.001906	0.636	0.814557548612
0.001907	0.634	0.814888949489
0.001908	0.632	0.810293773887
0.001909	0.64	0.823650411279
0.00191	0.638	0.821557058274
0.001911	0.626	0.816164199166
0.001912	0.618	0.802543456767
0.001913	0.618	0.789984809981
0.001914	0.614	0.788038070146
0.001915	0.616	0.787746152006
0.001916	0.618	0.789984809981
0.001917	0.614	0.795615485018
0.001918	0.624	0.801638322437
0.001919	0.628	0.80846521261
0.00192	0.626	0.806302672698
0.001921	0.642	0.813533035592
0.001922	0.652	0.823951454881
0.001923	0.654	0.818708739418
0.001924	0.652	0.816637006264
0.001925	0.648	0.817371396612
0.001926	0.644	0.818085570096
0.001927	0.634	0.795011949596
0.001928	0.63	0.793158243984
0.001929	0.626	0.783660640839
0.00193	0.626	0.783660640839
0.001931	0.618	0.766861134756
0.001932	0.616	0.777524276148
0.001933	0.618	0.782352861566
0.001934	0.624	0.786526541192
0.001935	0.63	0.805667425182
0.001936	0.618	0.797543729209
0.001937	0.612	0.778110531994
0.001938	0.61	0.773239936889
0.001939	0.598	0.761837252962
0.00194	0.59	0.754917214004
0.001941	0.596	0.751521124121
0.001942	0.598	0.764457977916
0.001943	0.6	0.769415362467
0.001944	0.598	0.772266793278
0.001945	0.592	0.754676089458
0.001946	0.59	0.744244583454
0.001947	0.588	0.741792423795
0.001948	0.584	0.734128054225
0.001949	0.582	0.731625587305
0.00195	0.58	0.731846978541
0.001951	0.566	0.72501310333
0.001952	0.564	0.727945052871
0.001953	0.558	0.728447664558
0.001954	0.552	0.726151499344
0.001955	0.556	0.744891938472
0.001956	0.558	0.742048515934
0.001957	0.564	0.744247270737
0.001958	0.564	0.738853165385
0.001959	0.566	0.741379794707
0.00196	0.566	0.744072577105
0.001961	0.562	0.752433385756
0.001962	0.56	0.752595508889
0.001963	0.556	0.744891938472
0.001964	0.556	0.747572070104
0.001965	0.564	0.754919863297
0.001966	0.568	0.751914888801
0.001967	0.556	0.744891938472
0.001968	0.558	0.758047491916
0.001969	0.554	0.758342930342
0.00197	0.548	0.758746334423
0.001971	0.542	0.751156441762
0.001972	0.546	0.750922099821
0.001973	0.546	0.753580785318
0.001974	0.546	0.750922099821
0.001975	0.546	0.748253967581
0.001976	0.55	0.750666370633
0.001977	0.54	0.737834669828
0.001978	0.54	0.73511903798
0.001979	0.538	0.732499829352
0.00198	0.532	0.730052052939
0.001981	0.524	0.719321902906
0.001982	0.522	0.713803894638
0.001983	0.532	0.727307362812
0.001984	0.536	0.735325778142
0.001985	0.534	0.738135488918
0.001986	0.53	0.727392603757
0.001987	0.528	0.721952907051
0.001988	0.532	0.721786672085
0.001989	0.536	0.724364549105
0.00199	0.532	0.724552275547
0.001991	0.528	0.727472336244
0.001992	0.522	0.722160646948
0.001993	0.522	0.724924823689
0.001994	0.522	0.722160646948
0.001995	0.518	0.70829090069
0.001996	0.518	0.70829090069
0.001997	0.514	0.708381253281
0.001998	0.504	0.70567981408
[truncated: 8,002 more rows]
