# Supplementary material for: The Influence of Synaptic Size on AMPA Receptor Activation: A Monte Carlo Model
Source: PLoS One. 2015 Jun 24;10(6):e0130924. doi: 10.1371/journal.pone.0130924 (PMC4479604; doi:10.1371/journal.pone.0130924)
Supplement: S1 Dataset — This package contains the experimental data used as basis for the analysis presented in the paper. (ZIP) [file pone.0130924.s001.zip › S1 Simulation data/test/2016_8350_263_278.csv]

time	AMPA.O.mean	AMPA.O.stdev
0.0	0.0	0.0
1e-06	0.0	0.0
2e-06	0.056	0.229921725811
3e-06	0.332	0.560157120815
4e-06	0.69	0.842555636145
5e-06	1.24	1.14122740941
6e-06	1.876	1.36989926637
7e-06	2.652	1.68845965306
8e-06	3.506	1.95293727498
9e-06	4.486	2.22391636533
1e-05	5.468	2.37591582342
1.1e-05	6.642	2.67017527515
1.2e-05	7.846	2.85697112341
1.3e-05	9.09	3.0551432045
1.4e-05	10.262	3.18392148144
1.5e-05	11.55	3.37216547637
1.6e-05	12.724	3.50083190113
1.7e-05	13.924	3.58472090964
1.8e-05	15.23	3.69446883868
1.9e-05	16.39	3.68807537884
2e-05	17.624	3.89186639031
2.1e-05	18.886	3.98610135345
2.2e-05	20.11	4.13496070114
2.3e-05	21.324	4.18987159708
2.4e-05	22.544	4.34742038455
2.5e-05	23.592	4.54681602883
2.6e-05	24.608	4.70131215726
2.7e-05	25.76	4.90941951762
2.8e-05	26.822	4.97898744726
2.9e-05	27.784	5.1502761091
3e-05	28.708	5.19025394369
3.1e-05	29.714	5.29907576847
3.2e-05	30.68	5.39421912792
3.3e-05	31.504	5.48579839221
3.4e-05	32.37	5.5169828711
3.5e-05	33.126	5.6393371951
3.6e-05	33.908	5.75043789637
3.7e-05	34.602	5.88248212917
3.8e-05	35.292	6.03346799113
3.9e-05	35.82	6.11323155132
4e-05	36.388	6.15154094516
4.1e-05	36.958	6.16800097276
4.2e-05	37.534	6.27445965801
4.3e-05	37.95	6.28518098387
4.4e-05	38.47	6.41350917985
4.5e-05	39.046	6.45506653722
4.6e-05	39.472	6.49655416355
4.7e-05	39.774	6.48250908214
4.8e-05	40.168	6.48535087717
4.9e-05	40.546	6.43862438724
5e-05	40.922	6.48597841501
5.1e-05	41.196	6.48456505866
5.2e-05	41.532	6.49438033996
5.3e-05	41.836	6.47434197429
5.4e-05	41.982	6.4471447944
5.5e-05	42.234	6.45904358245
5.6e-05	42.462	6.46780921178
5.7e-05	42.656	6.54749295532
5.8e-05	42.864	6.60586890575
5.9e-05	42.992	6.60332764597
6e-05	43.048	6.65655286165
6.1e-05	43.112	6.67768343065
6.2e-05	43.202	6.73329013187
6.3e-05	43.25	6.72692351673
6.4e-05	43.4	6.75781029624
6.5e-05	43.422	6.71237037119
6.6e-05	43.612	6.68651299258
6.7e-05	43.754	6.65503448526
6.8e-05	43.828	6.75650915784
6.9e-05	43.85	6.71829591489
7e-05	43.868	6.63103129234
7.1e-05	43.878	6.58020637974
7.2e-05	43.908	6.57476509086
7.3e-05	43.964	6.54451709448
7.4e-05	43.948	6.57581143282
7.5e-05	43.952	6.61919149141
7.6e-05	43.95	6.50995391689
7.7e-05	44.03	6.53399571472
7.8e-05	44.076	6.54203515735
7.9e-05	44.072	6.57896770018
8e-05	44.124	6.5851821539
8.1e-05	44.074	6.57605687323
8.2e-05	44.032	6.59385896119
8.3e-05	43.978	6.60193274731
8.4e-05	43.998	6.65837788054
8.5e-05	43.956	6.57799847978
8.6e-05	43.9	6.53498278498
8.7e-05	43.89	6.54628902509
8.8e-05	43.818	6.5397917398
8.9e-05	43.776	6.56915702355
9e-05	43.63	6.55569218313
9.1e-05	43.564	6.61981147768
9.2e-05	43.448	6.62293711279
9.3e-05	43.406	6.56271011092
9.4e-05	43.356	6.46879154093
9.5e-05	43.252	6.43245645147
9.6e-05	43.158	6.40882485328
9.7e-05	43.126	6.41608322889
9.8e-05	42.94	6.49864601282
9.9e-05	42.788	6.55584136477
0.0001	42.728	6.58741345294
0.000101	42.622	6.62986545867
0.000102	42.602	6.59815095311
0.000103	42.488	6.55086681287
0.000104	42.44	6.53287073192
0.000105	42.4	6.52502873557
0.000106	42.382	6.48968997719
0.000107	42.304	6.4615465641
0.000108	42.246	6.45673942482
0.000109	42.136	6.47931354389
0.00011	42.072	6.55338202763
0.000111	41.892	6.54983480708
0.000112	41.782	6.57802979622
0.000113	41.65	6.55404455279
0.000114	41.586	6.49450567788
0.000115	41.492	6.44840569443
0.000116	41.404	6.49836779507
0.000117	41.302	6.50682687644
0.000118	41.14	6.49649136073
0.000119	41.04	6.45804924106
0.00012	40.952	6.42850651396
0.000121	40.828	6.42420547617
0.000122	40.728	6.43754735905
0.000123	40.626	6.46019535308
0.000124	40.566	6.46727485113
0.000125	40.494	6.43412495993
0.000126	40.354	6.4476882679
0.000127	40.272	6.38827175377
0.000128	40.138	6.36230744306
0.000129	40.076	6.32473114053
0.00013	39.984	6.3642551803
0.000131	39.844	6.30964848466
0.000132	39.762	6.38728079859
0.000133	39.662	6.30172643011
0.000134	39.642	6.36127628704
0.000135	39.482	6.33606155273
0.000136	39.428	6.36276795114
0.000137	39.302	6.38081468153
0.000138	39.264	6.42295134654
0.000139	39.208	6.44831264751
0.00014	39.124	6.44830396306
0.000141	39.062	6.38609082303
0.000142	38.91	6.38857574112
0.000143	38.746	6.41291540565
0.000144	38.684	6.35642541056
0.000145	38.58	6.29758683942
0.000146	38.552	6.33587373612
0.000147	38.442	6.26120084329
0.000148	38.362	6.26250397205
0.000149	38.302	6.25194337786
0.00015	38.298	6.28722482499
0.000151	38.168	6.2982359435
0.000152	38.058	6.26407503148
0.000153	37.95	6.19059770943
0.000154	37.874	6.17690245997
0.000155	37.688	6.08166556134
0.000156	37.616	6.12638098717
0.000157	37.472	6.05881308509
0.000158	37.338	6.01695570866
0.000159	37.282	5.99653866827
0.00016	37.234	6.00027032724
0.000161	37.082	5.99560472346
0.000162	37.054	6.02188375843
0.000163	36.914	6.00920993143
0.000164	36.812	6.05480437339
0.000165	36.694	6.10150506023
0.000166	36.57	6.13686402
0.000167	36.47	6.10648016455
0.000168	36.346	6.06879592671
0.000169	36.324	6.01190685224
0.00017	36.262	6.08517510019
0.000171	36.124	6.06305401592
0.000172	36.002	6.08949882995
0.000173	35.928	6.1089128329
0.000174	35.87	6.13816747898
0.000175	35.714	6.15176429978
0.000176	35.676	6.14223281877
0.000177	35.66	6.07226481636
0.000178	35.55	6.04644523667
0.000179	35.428	6.07625015943
0.00018	35.274	6.0787271694
0.000181	35.224	6.007813579
0.000182	35.084	6.02137392959
0.000183	35.038	5.97432473172
0.000184	34.936	5.96287715788
0.000185	34.862	5.96916711108
0.000186	34.82	6.02922880641
0.000187	34.752	6.02283122792
0.000188	34.654	5.98049195301
0.000189	34.606	6.00489500325
0.00019	34.478	5.95126171496
0.000191	34.388	5.98476866721
0.000192	34.31	5.95868274034
0.000193	34.34	5.94915119996
0.000194	34.254	5.91113220965
0.000195	34.188	5.89310240875
0.000196	34.102	5.93393596191
0.000197	34.024	5.9251518124
0.000198	33.91	5.88403772931
0.000199	33.842	5.87205551745
0.0002	33.696	5.85624316435
0.000201	33.662	5.84223895437
0.000202	33.596	5.82312493426
0.000203	33.518	5.81529672502
0.000204	33.442	5.7788092199
0.000205	33.25	5.79719759884
0.000206	33.114	5.7561275177
0.000207	33.034	5.79524322182
0.000208	32.908	5.81304876979
0.000209	32.82	5.80926845653
0.00021	32.754	5.79633366879
0.000211	32.71	5.85541629605
0.000212	32.604	5.7864655879
0.000213	32.498	5.72590569255
0.000214	32.378	5.67583614985
0.000215	32.314	5.68888424913
0.000216	32.208	5.6752740903
0.000217	32.088	5.61927539813
0.000218	31.932	5.61492439842
0.000219	31.838	5.59533341276
0.00022	31.78	5.54469115461
0.000221	31.688	5.51422306404
0.000222	31.636	5.54323948608
0.000223	31.49	5.5657793704
0.000224	31.396	5.53635114493
0.000225	31.292	5.58020931507
0.000226	31.2	5.60499776985
0.000227	31.156	5.57419626493
0.000228	31.042	5.54222301969
0.000229	30.938	5.53445173436
0.00023	30.908	5.51176342018
0.000231	30.9	5.57727532044
0.000232	30.888	5.59566403566
0.000233	30.764	5.57245942112
0.000234	30.708	5.5923819612
0.000235	30.636	5.55837242365
0.000236	30.566	5.56791199643
0.000237	30.51	5.57008976588
0.000238	30.382	5.5641779267
0.000239	30.316	5.55878979635
0.00024	30.192	5.59384804942
0.000241	30.082	5.60172080704
0.000242	30.054	5.63125953939
0.000243	29.944	5.599719993
0.000244	29.906	5.56032049436
0.000245	29.828	5.51528929432
0.000246	29.786	5.52523338874
0.000247	29.714	5.59072481884
0.000248	29.698	5.59774919052
0.000249	29.634	5.60071816824
0.00025	29.548	5.60175829539
0.000251	29.476	5.69679067546
0.000252	29.332	5.61121876244
0.000253	29.232	5.58768073533
0.000254	29.164	5.57001831236
0.000255	29.102	5.53747198639
0.000256	29.006	5.53009620169
0.000257	28.956	5.52721123172
0.000258	28.846	5.56329794277
0.000259	28.758	5.53890205727
0.00026	28.682	5.53072111031
0.000261	28.622	5.52151392283
0.000262	28.544	5.50563929076
0.000263	28.484	5.52718228395
0.000264	28.408	5.54089667834
0.000265	28.28	5.53620808857
0.000266	28.186	5.54395201999
0.000267	28.13	5.52133136118
0.000268	28.118	5.51108664421
0.000269	28.112	5.51538357687
0.00027	27.986	5.50107298625
0.000271	27.936	5.46551955444
0.000272	27.862	5.46250455377
0.000273	27.864	5.43005561666
0.000274	27.812	5.42776712839
0.000275	27.7	5.3875783057
0.000276	27.584	5.35153660176
0.000277	27.532	5.39008126098
0.000278	27.506	5.36711878013
0.000279	27.49	5.34058985506
0.00028	27.448	5.24702734889
0.000281	27.37	5.22159937184
0.000282	27.318	5.20046882502
0.000283	27.252	5.19119408229
0.000284	27.194	5.19888103345
0.000285	27.132	5.14961901503
0.000286	27.032	5.15897043992
0.000287	26.964	5.12744614794
0.000288	26.84	5.13092584238
0.000289	26.708	5.10007215635
0.00029	26.628	5.1019227748
0.000291	26.56	5.08314863052
0.000292	26.478	5.08935320056
0.000293	26.472	5.12300849111
0.000294	26.406	5.11518953706
0.000295	26.38	5.11464563777
0.000296	26.31	5.10351839421
0.000297	26.256	5.11414352556
0.000298	26.156	5.12363777018
0.000299	26.08	5.13084788315
0.0003	26.026	5.14522341595
0.000301	25.924	5.14958483763
0.000302	25.888	5.11971249193
0.000303	25.788	5.12552982627
0.000304	25.666	5.10592244359
0.000305	25.618	5.12172588099
0.000306	25.658	5.11283052721
0.000307	25.576	5.08214757755
0.000308	25.478	5.02329732347
0.000309	25.42	5.01473827832
0.00031	25.348	4.9966885034
0.000311	25.274	5.01108012309
0.000312	25.238	5.01969680359
0.000313	25.128	5.01832800841
0.000314	25.108	5.01720400223
0.000315	25.008	5.01038281971
0.000316	24.938	4.99220953086
0.000317	24.884	4.98382824744
0.000318	24.83	4.92717972069
0.000319	24.752	4.9163498655
0.00032	24.602	4.9314902413
0.000321	24.586	4.97218302157
0.000322	24.536	4.96716257032
0.000323	24.46	5.00403836916
0.000324	24.382	4.994404469
0.000325	24.312	4.97580707021
0.000326	24.262	4.9611849391
0.000327	24.226	5.00588893205
0.000328	24.146	5.01524515851
0.000329	24.076	4.95037614732
0.00033	24.028	4.89767455023
0.000331	23.928	4.8578612578
0.000332	23.88	4.84578167069
0.000333	23.844	4.85135692358
0.000334	23.784	4.84121307112
0.000335	23.69	4.81517393248
0.000336	23.616	4.78879358503
0.000337	23.604	4.83147844867
0.000338	23.542	4.80959832003
0.000339	23.436	4.81974107188
0.00034	23.358	4.81267451632
0.000341	23.306	4.85184129996
0.000342	23.278	4.87162354867
0.000343	23.2	4.84190045333
0.000344	23.12	4.82468651831
0.000345	23.054	4.8545941128
0.000346	22.954	4.8587945007
0.000347	22.85	4.8776531242
0.000348	22.79	4.91506866687
0.000349	22.682	4.88107324264
0.00035	22.606	4.88781791805
0.000351	22.526	4.85111574795
0.000352	22.48	4.81887953782
0.000353	22.404	4.7729219562
0.000354	22.35	4.7761386077
0.000355	22.342	4.81300696031
0.000356	22.24	4.8280845063
0.000357	22.182	4.75235478474
0.000358	22.16	4.77351023881
0.000359	22.074	4.7770832105
0.00036	21.972	4.8015847384
0.000361	21.966	4.75655799923
0.000362	21.888	4.78115634549
0.000363	21.806	4.73712613301
0.000364	21.716	4.67753610355
0.000365	21.67	4.6841327906
0.000366	21.638	4.6766393917
0.000367	21.528	4.66960555079
0.000368	21.506	4.66025364117
0.000369	21.498	4.65510429529
0.00037	21.488	4.62275415743
0.000371	21.386	4.58704741637
0.000372	21.312	4.5164871305
0.000373	21.274	4.49699054925
0.000374	21.22	4.4832577441
0.000375	21.15	4.46805326736
0.000376	21.078	4.44746174801
0.000377	21.042	4.47484480178
0.000378	21.032	4.46709928253
0.000379	20.96	4.42926630493
0.00038	20.95	4.45011235813
0.000381	20.94	4.47396915501
0.000382	20.858	4.47547047806
0.000383	20.768	4.50001955551
0.000384	20.74	4.48825132986
0.000385	20.688	4.53107669324
0.000386	20.616	4.52112198464
0.000387	20.544	4.5091090029
0.000388	20.494	4.46474680133
0.000389	20.49	4.44543586165
0.00039	20.444	4.45632853367
0.000391	20.41	4.48797281632
0.000392	20.362	4.4871991264
0.000393	20.294	4.46761278537
0.000394	20.242	4.48903508563
0.000395	20.19	4.53011037393
0.000396	20.104	4.49724182138
0.000397	20.03	4.48342503004
0.000398	19.958	4.46724031142
0.000399	19.866	4.4966703237
0.0004	19.804	4.51193794284
0.000401	19.772	4.5223905183
0.000402	19.718	4.55351249037
0.000403	19.666	4.54691587782
0.000404	19.578	4.48775177567
0.000405	19.494	4.46788137712
0.000406	19.442	4.49117312069
0.000407	19.364	4.45550266524
0.000408	19.324	4.43384979448
0.000409	19.34	4.4748631264
0.00041	19.338	4.49530377172
0.000411	19.304	4.47611259912
0.000412	19.198	4.48227576126
0.000413	19.158	4.47180455745
0.000414	19.05	4.45684866245
0.000415	18.982	4.44226023551
0.000416	18.91	4.45487373558
0.000417	18.878	4.45411225723
0.000418	18.81	4.41700124519
0.000419	18.792	4.41641664701
0.00042	18.714	4.39456527998
0.000421	18.64	4.37383127247
0.000422	18.62	4.42171912269
0.000423	18.576	4.36717574641
0.000424	18.56	4.34170473432
0.000425	18.532	4.34338301327
0.000426	18.464	4.35530756664
0.000427	18.366	4.34005115177
0.000428	18.366	4.3726472531
0.000429	18.256	4.38206161527
0.00043	18.232	4.45265943005
0.000431	18.208	4.42772356861
0.000432	18.132	4.40165605199
0.000433	18.024	4.36296046281
0.000434	18.016	4.351062399
0.000435	17.94	4.34975861399
0.000436	17.962	4.33180747495
0.000437	17.92	4.30692465688
0.000438	17.878	4.31359664317
0.000439	17.806	4.24974869845
0.00044	17.738	4.26536704165
0.000441	17.762	4.24939478044
0.000442	17.708	4.25802019723
0.000443	17.646	4.20531615934
0.000444	17.642	4.22443321642
0.000445	17.564	4.21353818067
0.000446	17.516	4.22820813111
0.000447	17.474	4.20729414232
0.000448	17.464	4.1981786527
0.000449	17.416	4.19272512812
0.00045	17.374	4.2471312671
0.000451	17.334	4.2466980114
0.000452	17.334	4.25234570561
0.000453	17.252	4.24646865054
0.000454	17.196	4.23999811321
0.000455	17.142	4.19545420664
0.000456	17.084	4.14354244578
0.000457	17.034	4.14497816641
0.000458	16.994	4.12819137153
0.000459	16.948	4.1116050394
0.00046	16.948	4.16092489718
0.000461	16.906	4.15706194325
0.000462	16.89	4.18496117067
0.000463	16.84	4.16201874095
0.000464	16.784	4.1695735993
0.000465	16.708	4.17069970149
0.000466	16.666	4.14999325301
0.000467	16.646	4.16613537946
0.000468	16.578	4.18615766545
0.000469	16.554	4.21225402843
0.00047	16.458	4.18858400895
0.000471	16.404	4.19771175761
0.000472	16.394	4.18123952913
0.000473	16.392	4.18883468282
0.000474	16.344	4.19686359083
0.000475	16.324	4.21177207361
0.000476	16.276	4.16555206425
0.000477	16.234	4.09771204454
0.000478	16.19	4.06077578795
0.000479	16.124	4.05569032348
0.00048	16.062	4.0450161928
0.000481	16.048	4.05384952853
0.000482	16.022	4.03305293791
0.000483	15.974	4.03798514113
0.000484	15.926	4.02150767748
0.000485	15.866	4.01348277684
0.000486	15.814	4.03477434313
0.000487	15.782	3.99380470229
0.000488	15.728	3.9671168372
0.000489	15.68	3.95595753263
0.00049	15.662	3.95319566933
0.000491	15.608	3.91182003676
0.000492	15.526	3.91066797363
0.000493	15.456	3.94158140852
0.000494	15.406	3.96902557311
0.000495	15.36	3.91131691378
0.000496	15.346	3.94135560436
0.000497	15.34	3.92586296246
0.000498	15.262	3.90453018941
0.000499	15.208	3.90445079365
0.0005	15.164	3.94881045379
0.000501	15.118	3.91715151609
0.000502	15.07	3.91012787515
0.000503	15.022	3.91937699131
0.000504	14.966	3.94523053826
0.000505	14.924	3.93728637516
0.000506	14.946	3.94297907679
0.000507	14.906	3.9518557666
0.000508	14.87	3.93460290245
0.000509	14.772	3.93598983739
0.00051	14.734	3.91142480434
0.000511	14.694	3.89773831856
0.000512	14.652	3.89241518854
0.000513	14.596	3.88288346464
0.000514	14.572	3.88443251969
0.000515	14.522	3.89634649383
0.000516	14.468	3.89422341424
0.000517	14.412	3.9066937428
0.000518	14.394	3.87695292724
0.000519	14.396	3.87081180116
0.00052	14.386	3.84824687358
0.000521	14.368	3.82525502418
0.000522	14.376	3.79086058831
0.000523	14.364	3.77193637274
0.000524	14.332	3.76002340418
0.000525	14.314	3.81043357113
0.000526	14.292	3.80509342855
0.000527	14.238	3.79385766734
0.000528	14.2	3.82779309786
0.000529	14.146	3.82370030206
0.00053	14.108	3.81055586496
0.000531	14.076	3.78764095447
0.000532	14.006	3.78549389116
0.000533	13.986	3.77011989199
0.000534	13.948	3.77429410619
0.000535	13.914	3.75534339309
0.000536	13.866	3.73898970312
0.000537	13.836	3.73806152972
0.000538	13.792	3.72085151545
0.000539	13.746	3.73007828336
0.00054	13.738	3.73274108398
0.000541	13.708	3.74949809975
0.000542	13.65	3.75493009256
0.000543	13.642	3.76640889973
0.000544	13.564	3.74885369146
0.000545	13.53	3.68688215163
0.000546	13.494	3.65594912437
0.000547	13.474	3.68908172856
0.000548	13.466	3.70524547095
0.000549	13.462	3.73852323786
0.00055	13.414	3.76544871164
0.000551	13.352	3.72237773473
0.000552	13.232	3.71835662625
0.000553	13.208	3.68629027614
0.000554	13.134	3.69649076828
0.000555	13.094	3.68417752015
0.000556	13.018	3.65481545362
0.000557	12.962	3.65685055752
0.000558	12.926	3.62056956845
0.000559	12.912	3.65297905825
0.00056	12.858	3.69240246994
0.000561	12.806	3.70895726586
0.000562	12.794	3.66927295251
0.000563	12.77	3.65090399764
0.000564	12.718	3.61365133902
0.000565	12.674	3.63589383783
0.000566	12.666	3.60533549063
0.000567	12.674	3.58883323658
0.000568	12.658	3.59514060921
0.000569	12.636	3.56307507639
0.00057	12.598	3.54857661605
0.000571	12.564	3.54201976279
0.000572	12.496	3.55386887772
0.000573	12.462	3.54182947077
0.000574	12.438	3.54600564015
0.000575	12.372	3.56056400027
0.000576	12.354	3.53902302903
0.000577	12.322	3.52055620606
0.000578	12.268	3.52309182395
0.000579	12.238	3.50846918185
0.00058	12.166	3.50120607791
0.000581	12.14	3.47568698245
0.000582	12.116	3.49664753728
0.000583	12.1	3.41438134953
0.000584	12.066	3.41725679456
0.000585	11.996	3.39234196389
0.000586	11.962	3.38002307684
0.000587	11.926	3.4170929165
0.000588	11.886	3.40661180647
0.000589	11.842	3.39190742798
0.00059	11.806	3.37466502041
0.000591	11.796	3.38561427218
0.000592	11.746	3.38075198735
0.000593	11.68	3.39199056602
0.000594	11.616	3.41182414553
0.000595	11.588	3.42085603322
0.000596	11.58	3.43039356343
0.000597	11.582	3.43675370081
0.000598	11.556	3.42386681984
0.000599	11.496	3.39558301327
0.0006	11.458	3.41705077516
0.000601	11.432	3.42306529298
0.000602	11.438	3.4325145302
0.000603	11.408	3.40492819308
0.000604	11.366	3.41936309859
0.000605	11.332	3.43362432424
0.000606	11.318	3.4153881185
0.000607	11.278	3.43696319445
0.000608	11.276	3.40761265404
0.000609	11.216	3.38841319794
0.00061	11.2	3.39057517244
0.000611	11.17	3.38246951206
0.000612	11.134	3.39765271916
0.000613	11.068	3.40343591096
0.000614	11.066	3.39140737748
0.000615	11.024	3.40050349213
0.000616	11.0	3.40411515669
0.000617	10.944	3.44686292156
0.000618	10.906	3.43062151803
0.000619	10.876	3.43229136292
0.00062	10.838	3.44205694317
0.000621	10.802	3.39275640151
0.000622	10.786	3.35681456146
0.000623	10.782	3.34880217391
0.000624	10.778	3.34794205446
0.000625	10.754	3.37601599522
0.000626	10.72	3.34986566895
0.000627	10.684	3.34785662775
0.000628	10.674	3.33102446704
0.000629	10.632	3.33595203802
0.00063	10.62	3.32619903193
0.000631	10.546	3.30875867963
0.000632	10.528	3.28712883836
0.000633	10.478	3.28778283954
0.000634	10.426	3.24723328389
0.000635	10.392	3.24011357826
0.000636	10.36	3.20973519157
0.000637	10.306	3.18815997089
0.000638	10.304	3.19555691547
0.000639	10.278	3.15542643711
0.00064	10.264	3.14234052897
0.000641	10.25	3.19867159927
0.000642	10.238	3.19520828742
0.000643	10.192	3.17728437506
0.000644	10.158	3.16244146191
0.000645	10.124	3.13570151641
0.000646	10.098	3.10425449988
0.000647	10.072	3.11493434923
0.000648	10.044	3.12571015931
0.000649	10.024	3.15902263366
0.00065	9.99	3.16700173666
0.000651	9.974	3.14600127146
0.000652	9.934	3.11667194295
0.000653	9.91	3.12824231798
0.000654	9.876	3.13123362271
0.000655	9.856	3.125262229
0.000656	9.85	3.1246599815
0.000657	9.842	3.1204224073
0.000658	9.786	3.11900689323
0.000659	9.766	3.09180271039
0.00066	9.726	3.09369099944
0.000661	9.694	3.09133692761
0.000662	9.638	3.10981607173
0.000663	9.61	3.11735464777
0.000664	9.554	3.10597553113
0.000665	9.524	3.08762432948
0.000666	9.524	3.09021423206
0.000667	9.514	3.10448127712
0.000668	9.456	3.11192287822
0.000669	9.442	3.10976462132
0.00067	9.412	3.11227505211
0.000671	9.384	3.14460553965
0.000672	9.36	3.13853468995
0.000673	9.326	3.11636390686
0.000674	9.308	3.10372936965
0.000675	9.316	3.09065429966
0.000676	9.292	3.04872694743
0.000677	9.284	3.0586506829
0.000678	9.236	3.03254084886
0.000679	9.196	3.00891741329
0.00068	9.16	3.01303833364
0.000681	9.166	2.9897230641
0.000682	9.162	2.97586222799
0.000683	9.16	2.98904667076
0.000684	9.148	2.98296764984
0.000685	9.1	2.97355006684
0.000686	9.016	2.95292126546
0.000687	8.982	2.97416811899
0.000688	8.972	2.99519882479
0.000689	8.976	3.03041647303
0.00069	8.956	3.02027548412
0.000691	8.876	3.04115504373
0.000692	8.826	3.03310468003
0.000693	8.818	3.07129874809
0.000694	8.764	3.09908115415
0.000695	8.734	3.09761908569
0.000696	8.72	3.08051943672
0.000697	8.712	3.11529388662
0.000698	8.692	3.10437368885
0.000699	8.66	3.11326195493
0.0007	8.644	3.10954401802
0.000701	8.62	3.10090309426
0.000702	8.604	3.11884337536
0.000703	8.598	3.11518795581
0.000704	8.618	3.11256742899
0.000705	8.612	3.11407385911
0.000706	8.604	3.09049898884
0.000707	8.574	3.05491800217
0.000708	8.558	3.0585349434
0.000709	8.508	3.06430024639
0.00071	8.52	3.05967318516
0.000711	8.51	3.06037579392
0.000712	8.458	3.02923026527
0.000713	8.422	2.99130673787
0.000714	8.41	3.01494610234
0.000715	8.37	3.05173721018
0.000716	8.364	3.03833901993
0.000717	8.33	3.02937287239
0.000718	8.29	3.03544065994
0.000719	8.302	3.0177468416
0.00072	8.304	2.98187591962
0.000721	8.262	2.95387135807
0.000722	8.212	2.93786589211
0.000723	8.192	2.95755574757
0.000724	8.158	2.97406052393
0.000725	8.188	2.96389203582
0.000726	8.138	2.95820148063
0.000727	8.098	2.93877457455
0.000728	8.082	2.9596074064
0.000729	8.05	2.9569409869
0.00073	8.064	2.94955996718
0.000731	8.044	2.91445775403
0.000732	8.022	2.88955290659
0.000733	7.988	2.87051493638
0.000734	8.02	2.85019297592
0.000735	7.986	2.80959142937
0.000736	7.944	2.82787269869
0.000737	7.944	2.83423075984
0.000738	7.91	2.84497803155
0.000739	7.906	2.84273882022
0.00074	7.92	2.86034962898
0.000741	7.894	2.87102142103
0.000742	7.87	2.86235916684
0.000743	7.852	2.89932681842
0.000744	7.828	2.8772236618
0.000745	7.794	2.89198271088
0.000746	7.788	2.87594436664
0.000747	7.762	2.86868541322
0.000748	7.788	2.86688960373
0.000749	7.788	2.87316132509
0.00075	7.738	2.86030697653
0.000751	7.72	2.86314512381
0.000752	7.676	2.87593880324
0.000753	7.652	2.90084401511
0.000754	7.632	2.87203342599
0.000755	7.632	2.87551317159
0.000756	7.614	2.84763129636
0.000757	7.56	2.82389801516
0.000758	7.556	2.7969383261
0.000759	7.55	2.79275849296
0.00076	7.486	2.78456531617
0.000761	7.458	2.76699042282
0.000762	7.462	2.77786896739
0.000763	7.458	2.80361124267
0.000764	7.458	2.7907411202
0.000765	7.45	2.77767888713
0.000766	7.452	2.77699405833
0.000767	7.446	2.74282409206
0.000768	7.438	2.77022670552
0.000769	7.412	2.75068282432
0.00077	7.372	2.73305982371
0.000771	7.34	2.7306409504
0.000772	7.326	2.74294075765
0.000773	7.32	2.72646291007
0.000774	7.296	2.7262399014
0.000775	7.262	2.72127837606
0.000776	7.258	2.71356518256
0.000777	7.236	2.69523728083
0.000778	7.188	2.68638344247
0.000779	7.142	2.68213273348
0.00078	7.124	2.67593422939
0.000781	7.106	2.69049512172
0.000782	7.064	2.69664680668
0.000783	7.054	2.69723636339
0.000784	7.03	2.68497672243
0.000785	7.022	2.66411636382
0.000786	7.01	2.65441142252
0.000787	6.988	2.67579072425
0.000788	6.97	2.64973583589
0.000789	6.924	2.66199624342
0.00079	6.914	2.65529734681
0.000791	6.896	2.63688907617
0.000792	6.88	2.61335034008
0.000793	6.862	2.6288697191
0.000794	6.826	2.61757979821
0.000795	6.784	2.60025844869
0.000796	6.756	2.55977811538
0.000797	6.752	2.56875378345
0.000798	6.728	2.57798681145
0.000799	6.738	2.55760747575
0.0008	6.734	2.55484715786
0.000801	6.734	2.58055110393
0.000802	6.704	2.55272090131
0.000803	6.678	2.54210857361
0.000804	6.662	2.52977390294
0.000805	6.642	2.50875188092
0.000806	6.61	2.52228071396
0.000807	6.584	2.54380502397
0.000808	6.568	2.5411367535
0.000809	6.56	2.55311574356
0.00081	6.566	2.55766377775
0.000811	6.53	2.54344254899
0.000812	6.468	2.53711962666
0.000813	6.442	2.53192337957
0.000814	6.422	2.54478211248
0.000815	6.404	2.52443736306
0.000816	6.428	2.522858696
0.000817	6.448	2.55642250029
0.000818	6.41	2.53493589663
0.000819	6.374	2.53419099517
0.00082	6.346	2.54210227961
0.000821	6.34	2.49086330416
0.000822	6.308	2.50542132185
0.000823	6.288	2.51496640137
0.000824	6.28	2.53092868331
0.000825	6.236	2.50844653122
0.000826	6.25	2.48505533138
0.000827	6.282	2.49529076462
0.000828	6.264	2.49926069068
0.000829	6.25	2.49549594269
0.00083	6.242	2.51225715244
0.000831	6.21	2.50557378658
0.000832	6.19	2.49597676271
0.000833	6.192	2.47045259011
0.000834	6.154	2.49364873228
0.000835	6.142	2.47261723686
0.000836	6.144	2.48500784707
0.000837	6.142	2.45312779936
0.000838	6.108	2.44547255147
0.000839	6.082	2.44934195244
0.00084	6.076	2.44912719147
0.000841	6.06	2.45365034184
0.000842	6.054	2.44276155201
0.000843	6.022	2.43341652826
0.000844	6.006	2.4161879066
0.000845	6.0	2.4116384472
0.000846	5.976	2.41234823357
0.000847	5.968	2.42630913117
0.000848	5.928	2.45251218142
0.000849	5.904	2.44679055091
0.00085	5.902	2.45446450372
0.000851	5.896	2.43088132166
0.000852	5.882	2.40667322252
0.000853	5.858	2.42936946552
0.000854	5.808	2.43621345534
0.000855	5.786	2.42738624862
0.000856	5.768	2.46701763269
0.000857	5.74	2.4340090386
0.000858	5.75	2.39906231682
0.000859	5.738	2.39026274706
0.00086	5.732	2.38917893846
0.000861	5.732	2.37658915255
0.000862	5.704	2.39005941349
0.000863	5.702	2.39524445517
0.000864	5.694	2.38502914028
0.000865	5.644	2.38018150568
0.000866	5.638	2.38053691423
0.000867	5.598	2.3622861808
0.000868	5.604	2.38562025478
0.000869	5.6	2.38830483816
0.00087	5.556	2.38639141802
0.000871	5.528	2.38185138075
0.000872	5.52	2.36930369518
0.000873	5.506	2.39206270821
0.000874	5.492	2.37864162917
0.000875	5.438	2.36519682056
0.000876	5.406	2.37174281911
0.000877	5.398	2.36803631729
0.000878	5.378	2.36370810381
0.000879	5.376	2.33122800258
0.00088	5.392	2.33373863147
0.000881	5.352	2.31432409139
0.000882	5.328	2.30746960977
0.000883	5.332	2.32331142983
0.000884	5.332	2.3353320963
0.000885	5.304	2.32111697249
0.000886	5.288	2.2893352747
0.000887	5.276	2.27943501772
0.000888	5.272	2.30174194905
0.000889	5.272	2.28867123021
0.00089	5.252	2.3100857127
0.000891	5.246	2.33098348342
0.000892	5.218	2.31483822329
0.000893	5.22	2.32370393983
0.000894	5.198	2.29146154233
0.000895	5.164	2.29806527322
0.000896	5.154	2.3182502022
0.000897	5.13	2.31108199768
0.000898	5.08	2.28770627485
0.000899	5.062	2.29393897042
0.0009	5.058	2.30013825671
0.000901	5.036	2.27567660268
0.000902	5.04	2.28175371151
0.000903	5.032	2.29150081824
0.000904	5.014	2.2763576169
0.000905	5.024	2.27143654985
0.000906	4.998	2.26406625345
0.000907	4.978	2.2577679243
0.000908	4.964	2.2518223731
0.000909	4.936	2.21808566111
0.00091	4.934	2.22208100662
0.000911	4.926	2.21912685532
0.000912	4.902	2.23615652404
0.000913	4.876	2.23352277803
0.000914	4.88	2.23284571791
0.000915	4.866	2.24945415601
0.000916	4.854	2.22815708602
0.000917	4.88	2.25335305711
0.000918	4.854	2.24870718414
0.000919	4.842	2.2398741036
0.00092	4.828	2.2579672274
0.000921	4.804	2.2211672607
0.000922	4.802	2.24205173892
0.000923	4.788	2.2223987041
0.000924	4.784	2.21841024159
0.000925	4.768	2.2158916941
0.000926	4.752	2.19419598031
0.000927	4.738	2.20303336334
0.000928	4.714	2.19549629925
0.000929	4.71	2.18766999339
0.00093	4.686	2.1916669455
0.000931	4.696	2.1971763698
0.000932	4.68	2.18851547858
0.000933	4.642	2.18674095402
0.000934	4.646	2.19013332927
0.000935	4.648	2.19182481052
0.000936	4.63	2.1902282986
0.000937	4.628	2.17752520077
0.000938	4.626	2.1564146169
0.000939	4.644	2.16639423928
0.00094	4.628	2.16832100944
0.000941	4.61	2.18217781127
0.000942	4.606	2.17870695597
0.000943	4.59	2.16838649691
0.000944	4.584	2.1510332401
0.000945	4.564	2.16930956758
0.000946	4.546	2.15311030837
0.000947	4.55	2.16413955188
0.000948	4.542	2.14481607603
0.000949	4.52	2.14233517452
0.00095	4.48	2.13391658694
0.000951	4.478	2.1367068119
0.000952	4.474	2.13103824461
0.000953	4.444	2.1144417703
0.000954	4.438	2.11143458341
0.000955	4.434	2.10846958717
0.000956	4.42	2.11745129814
0.000957	4.404	2.11016207908
0.000958	4.404	2.09303225011
0.000959	4.364	2.07930372962
0.00096	4.34	2.0436242316
0.000961	4.346	2.03918709294
0.000962	4.346	2.04114771636
0.000963	4.338	2.03168796817
0.000964	4.342	2.03298696503
0.000965	4.322	2.03034873852
0.000966	4.276	2.03662073052
0.000967	4.252	2.03874863581
0.000968	4.244	2.01307327239
0.000969	4.23	2.01819226042
0.00097	4.234	2.0127702303
0.000971	4.252	2.04266884247
0.000972	4.226	2.02951324213
0.000973	4.218	2.02743088661
0.000974	4.214	2.03769575747
0.000975	4.21	2.0390929356
0.000976	4.194	2.03183759193
0.000977	4.19	2.01938109331
0.000978	4.182	2.00820218106
0.000979	4.166	1.99259730001
0.00098	4.158	1.99023516198
0.000981	4.134	1.96062337026
0.000982	4.128	1.96459054258
0.000983	4.102	1.97676402234
0.000984	4.07	1.97106570159
0.000985	4.066	1.95490255512
0.000986	4.048	1.96715428983
0.000987	3.992	1.9636537373
0.000988	3.986	1.96311079667
0.000989	3.986	1.97225860373
0.00099	3.978	1.97623783994
0.000991	3.95	1.97471516933
0.000992	3.956	1.95603271956
0.000993	3.944	1.9423861614
0.000994	3.924	1.93861393784
0.000995	3.922	1.92351657128
0.000996	3.914	1.93147715493
0.000997	3.908	1.9358553665
0.000998	3.892	1.94739210227
0.000999	3.9	1.96519719112
0.001	3.896	1.9700720799
0.001001	3.88	1.96203975495
0.001002	3.878	1.97563053226
0.001003	3.876	1.96586469524
0.001004	3.87	1.97208012008
0.001005	3.844	1.96256566769
0.001006	3.826	1.96258095374
0.001007	3.806	1.95662055596
0.001008	3.788	1.95628627762
0.001009	3.786	1.96677502526
0.00101	3.75	1.969644638
0.001011	3.756	1.98707423112
0.001012	3.764	1.97795449897
0.001013	3.748	1.96989745926
0.001014	3.728	1.94679634271
0.001015	3.752	1.95204917971
0.001016	3.768	1.94991692131
0.001017	3.738	1.93425851426
0.001018	3.726	1.94291636464
0.001019	3.696	1.94205664181
0.00102	3.692	1.93936484448
0.001021	3.682	1.93310010087
0.001022	3.67	1.93729192431
0.001023	3.672	1.96173800493
0.001024	3.658	1.93727540634
0.001025	3.654	1.94480950224
0.001026	3.648	1.94218845636
0.001027	3.624	1.93871710159
0.001028	3.6	1.91102066969
0.001029	3.602	1.9161409134
0.00103	3.578	1.91831071519
0.001031	3.552	1.90244474296
0.001032	3.548	1.91303319365
0.001033	3.544	1.92459450275
0.001034	3.548	1.94722777301
0.001035	3.544	1.96470455794
0.001036	3.522	1.93739928771
0.001037	3.54	1.92883384458
0.001038	3.51	1.9136091555
0.001039	3.498	1.91676706983
0.00104	3.474	1.90297766671
0.001041	3.474	1.90192639185
0.001042	3.454	1.89100079323
0.001043	3.464	1.88167584881
0.001044	3.446	1.87911787815
0.001045	3.44	1.84997297278
0.001046	3.45	1.86534179174
0.001047	3.438	1.85530482671
0.001048	3.424	1.86339045828
0.001049	3.404	1.84086501406
0.00105	3.396	1.84043038445
0.001051	3.382	1.84718055425
0.001052	3.384	1.85702557871
0.001053	3.376	1.87259819502
0.001054	3.374	1.87032724409
0.001055	3.364	1.87069612711
0.001056	3.356	1.87009732367
0.001057	3.35	1.86426929385
0.001058	3.326	1.87715849091
0.001059	3.326	1.8632562894
0.00106	3.314	1.85994731108
0.001061	3.3	1.85418445684
0.001062	3.314	1.85132493096
0.001063	3.292	1.86835114473
0.001064	3.284	1.87172220161
0.001065	3.268	1.86015483227
0.001066	3.274	1.86196777631
0.001067	3.276	1.84711234093
0.001068	3.274	1.85766627789
0.001069	3.28	1.85623274403
0.00107	3.26	1.85913958594
0.001071	3.272	1.85203023733
0.001072	3.25	1.84702463438
0.001073	3.242	1.84700730914
0.001074	3.226	1.83818497437
0.001075	3.202	1.8311733943
0.001076	3.182	1.81573015616
0.001077	3.17	1.82019229753
0.001078	3.166	1.83260579504
0.001079	3.156	1.83729801611
0.00108	3.138	1.82946877536
0.001081	3.126	1.81055902969
0.001082	3.12	1.79822134344
0.001083	3.114	1.79471557635
0.001084	3.106	1.80963090159
0.001085	3.114	1.8179669964
0.001086	3.084	1.79469886053
0.001087	3.082	1.78641428566
0.001088	3.074	1.78115805026
0.001089	3.046	1.78322292493
0.00109	3.03	1.75416646873
0.001091	3.026	1.75992158916
0.001092	3.016	1.76174458989
0.001093	3.018	1.75660923372
0.001094	3.004	1.74699284486
0.001095	3.008	1.7526939265
0.001096	3.002	1.73493400451
0.001097	3.0	1.7378147197
0.001098	3.0	1.72162713733
0.001099	2.992	1.70409389413
0.0011	2.966	1.68072722356
0.001101	2.956	1.69766427777
0.001102	2.968	1.6920330966
0.001103	2.972	1.70270843071
0.001104	2.98	1.70047052312
0.001105	2.966	1.68548034696
0.001106	2.96	1.68949696656
0.001107	2.962	1.68183114491
0.001108	2.944	1.68192270928
0.001109	2.94	1.67463428843
0.00111	2.906	1.65564609745
0.001111	2.882	1.65531749221
0.001112	2.884	1.65122499981
0.001113	2.882	1.64319079842
0.001114	2.892	1.65176753812
0.001115	2.874	1.65834978216
0.001116	2.85	1.63202328415
0.001117	2.84	1.628004914
0.001118	2.84	1.61691063451
0.001119	2.83	1.61650858334
0.00112	2.826	1.62595325886
0.001121	2.818	1.62138089294
0.001122	2.79	1.6229294501
0.001123	2.78	1.61851784049
0.001124	2.79	1.6229294501
0.001125	2.792	1.62749377879
0.001126	2.794	1.62836236753
0.001127	2.784	1.62522121571
0.001128	2.788	1.64409732072
0.001129	2.776	1.64006829126
0.00113	2.76	1.63413585727
0.001131	2.736	1.6193529572
0.001132	2.724	1.61115610665
0.001133	2.72	1.6154256405
0.001134	2.702	1.59662018026
0.001135	2.682	1.59526674885
0.001136	2.664	1.60844769887
0.001137	2.67	1.62021603498
0.001138	2.676	1.62819654833
0.001139	2.658	1.61896139546
0.00114	2.656	1.61172702403
0.001141	2.648	1.60999875776
0.001142	2.642	1.6080534817
0.001143	2.61	1.58930802553
0.001144	2.592	1.59672665162
0.001145	2.61	1.59809261309
0.001146	2.618	1.60127324339
0.001147	2.592	1.6092035297
0.001148	2.586	1.6058032258
0.001149	2.588	1.60320179641
0.00115	2.59	1.59307878022
0.001151	2.584	1.59215074663
0.001152	2.582	1.59351058986
0.001153	2.586	1.60331032555
0.001154	2.566	1.59425343029
0.001155	2.58	1.59361224895
0.001156	2.586	1.58827075777
0.001157	2.582	1.57330098837
0.001158	2.58	1.56831119361
0.001159	2.566	1.57532345885
0.00116	2.558	1.56545073381
0.001161	2.536	1.56227526384
0.001162	2.53	1.54308133292
0.001163	2.522	1.53281310015
0.001164	2.5	1.51855194182
0.001165	2.508	1.53945964546
0.001166	2.516	1.55362286286
0.001167	2.5	1.5575621978
0.001168	2.488	1.55623134527
0.001169	2.468	1.53914781616
0.00117	2.464	1.52600917428
0.001171	2.46	1.53244902036
0.001172	2.458	1.53108980795
0.001173	2.454	1.52442907346
0.001174	2.448	1.54638158292
0.001175	2.45	1.5308494374
0.001176	2.444	1.53976102042
0.001177	2.436	1.54722461201
0.001178	2.432	1.53927775271
0.001179	2.416	1.54238257252
0.00118	2.412	1.53435849787
0.001181	2.424	1.53630205363
0.001182	2.41	1.53554550568
0.001183	2.41	1.54334053274
0.001184	2.4	1.55306149267
0.001185	2.4	1.55692003648
0.001186	2.39	1.5639373389
0.001187	2.384	1.5749742855
0.001188	2.372	1.57785170406
0.001189	2.358	1.56519519549
0.00119	2.378	1.58465011911
0.001191	2.362	1.56810586377
0.001192	2.35	1.56572666836
0.001193	2.34	1.55190205877
0.001194	2.328	1.54285968254
0.001195	2.3	1.53297097168
0.001196	2.288	1.5326630419
0.001197	2.292	1.53321100961
0.001198	2.302	1.54233459405
0.001199	2.286	1.53107935784
0.0012	2.282	1.51870866199
0.001201	2.278	1.50755298414
0.001202	2.268	1.51267180842
0.001203	2.272	1.51723959875
0.001204	2.27	1.52744885348
0.001205	2.266	1.53076582141
0.001206	2.24	1.52
0.001207	2.23	1.53267739593
0.001208	2.228	1.54143309942
0.001209	2.232	1.53172321259
0.00121	2.218	1.52920763796
0.001211	2.21	1.53163311534
0.001212	2.204	1.53309621355
0.001213	2.21	1.52901929353
0.001214	2.182	1.52212877248
0.001215	2.176	1.51030592927
0.001216	2.188	1.50088507222
0.001217	2.176	1.5023395089
0.001218	2.168	1.5165012364
0.001219	2.166	1.50945155603
0.00122	2.162	1.48854156811
0.001221	2.156	1.49119549356
0.001222	2.156	1.49387549682
0.001223	2.158	1.51030990197
0.001224	2.144	1.50441483641
0.001225	2.158	1.50101165885
0.001226	2.126	1.48799327955
0.001227	2.136	1.49582886722
0.001228	2.118	1.47379645813
0.001229	2.122	1.47889012438
0.00123	2.11	1.46352314638
0.001231	2.104	1.45780108382
0.001232	2.104	1.46054236501
0.001233	2.096	1.46245820453
0.001234	2.092	1.46817437656
0.001235	2.094	1.47008979318
0.001236	2.088	1.46432783215
0.001237	2.078	1.46694103494
0.001238	2.074	1.44931846052
0.001239	2.084	1.45634611271
0.00124	2.082	1.44750682209
0.001241	2.064	1.4407997779
0.001242	2.06	1.42562267098
0.001243	2.06	1.43819331107
0.001244	2.062	1.43323270965
0.001245	2.064	1.43802086216
0.001246	2.06	1.43540934928
0.001247	2.066	1.4400152777
0.001248	2.05	1.43090880213
0.001249	2.036	1.43481845542
0.00125	2.036	1.42643051005
0.001251	2.026	1.42032531485
0.001252	2.022	1.41191926115
0.001253	2.03	1.40893576859
0.001254	2.022	1.40196861591
0.001255	2.012	1.38991222744
0.001256	2.008	1.39854781827
0.001257	2.006	1.40640108077
0.001258	2.002	1.40641245728
0.001259	1.99	1.39495519641
0.00126	1.976	1.39263204042
0.001261	1.972	1.38535771554
0.001262	1.968	1.38815561087
0.001263	1.97	1.38603751753
0.001264	1.972	1.3723031735
0.001265	1.976	1.38398843926
0.001266	1.96	1.38506317545
0.001267	1.96	1.38072444753
0.001268	1.95	1.37677158599
0.001269	1.934	1.38911626583
0.00127	1.934	1.39055528477
0.001271	1.916	1.38598124085
0.001272	1.906	1.36424484606
0.001273	1.902	1.35661195631
0.001274	1.898	1.3622026281
0.001275	1.9	1.38202749611
0.001276	1.896	1.38462413672
0.001277	1.892	1.38720438292
0.001278	1.886	1.386002886
0.001279	1.89	1.39352072105
0.00128	1.888	1.39407890738
0.001281	1.88	1.39341307587
0.001282	1.852	1.37916496475
0.001283	1.848	1.38452013348
0.001284	1.848	1.37145761874
0.001285	1.846	1.37342054739
0.001286	1.84	1.37054733592
0.001287	1.836	1.37590115924
0.001288	1.834	1.36764176596
0.001289	1.822	1.34547984006
0.00129	1.82	1.34
0.001291	1.806	1.33879199281
0.001292	1.796	1.33505954923
0.001293	1.78	1.30828131531
0.001294	1.782	1.3154755794
0.001295	1.782	1.30632155306
0.001296	1.772	1.29306457689
0.001297	1.766	1.28656286282
0.001298	1.738	1.27332478182
0.001299	1.75	1.2804296154
0.0013	1.744	1.27689623697
0.001301	1.742	1.27570999839
0.001302	1.742	1.27727679068
0.001303	1.75	1.28821582043
0.001304	1.746	1.29363209608
0.001305	1.758	1.29129237588
0.001306	1.752	1.28627213295
0.001307	1.748	1.28393769319
0.001308	1.73	1.2826145173
0.001309	1.728	1.28763970116
0.00131	1.714	1.27130012192
0.001311	1.71	1.26249752475
0.001312	1.712	1.288819615
0.001313	1.69	1.2798046726
0.001314	1.702	1.27483175361
0.001315	1.7	1.2829653152
0.001316	1.692	1.28885065077
0.001317	1.672	1.27295561588
0.001318	1.686	1.28195319727
0.001319	1.676	1.27397959167
0.00132	1.668	1.26244841479
0.001321	1.662	1.25847367871
0.001322	1.646	1.25247115735
0.001323	1.652	1.25015838997
0.001324	1.656	1.23355745711
0.001325	1.66	1.25713961039
0.001326	1.656	1.25764223848
0.001327	1.672	1.24756402641
0.001328	1.674	1.25368417075
0.001329	1.664	1.26297426735
0.00133	1.666	1.26745571915
0.001331	1.656	1.25764223848
0.001332	1.658	1.25580093964
0.001333	1.646	1.26201584776
0.001334	1.652	1.26289191937
0.001335	1.646	1.26518140992
0.001336	1.634	1.25858809783
0.001337	1.614	1.23814538726
0.001338	1.594	1.21703081309
0.001339	1.594	1.22031307458
0.00134	1.614	1.24137182182
0.001341	1.606	1.23885592383
0.001342	1.606	1.25170443796
0.001343	1.594	1.24304625819
0.001344	1.576	1.23783035994
0.001345	1.58	1.2327205685
0.001346	1.576	1.2442764966
0.001347	1.572	1.24129609683
0.001348	1.57	1.24623432789
0.001349	1.56	1.25155902777
0.00135	1.554	1.24542522859
0.001351	1.546	1.23930787135
0.001352	1.538	1.24119136317
0.001353	1.534	1.23969512381
0.001354	1.526	1.23179706121
0.001355	1.51	1.22552029767
0.001356	1.51	1.23850716591
0.001357	1.492	1.24335674688
0.001358	1.48	1.2367699867
0.001359	1.482	1.24164246061
0.00136	1.482	1.25446243467
0.001361	1.464	1.2380242324
0.001362	1.468	1.24778844361
0.001363	1.46	1.2475576139
0.001364	1.458	1.24588763538
0.001365	1.452	1.23275950615
0.001366	1.45	1.2407658925
0.001367	1.436	1.2336547329
0.001368	1.436	1.21897661996
0.001369	1.446	1.21946053647
0.00137	1.452	1.236
0.001371	1.442	1.21763541341
0.001372	1.44	1.21589473229
0.001373	1.448	1.21131994122
0.001374	1.44	1.20266371027
0.001375	1.428	1.19700292397
0.001376	1.428	1.19533091652
0.001377	1.438	1.18918291276
0.001378	1.432	1.19053601373
0.001379	1.428	1.19533091652
0.00138	1.42	1.19146968069
0.001381	1.406	1.19212583228
0.001382	1.402	1.19012436325
0.001383	1.392	1.19596655472
0.001384	1.398	1.18642151026
0.001385	1.386	1.1734581373
0.001386	1.386	1.17516126553
0.001387	1.378	1.16752558858
0.001388	1.376	1.16216349968
0.001389	1.384	1.16298925188
0.00139	1.386	1.16490514635
0.001391	1.38	1.1745637488
0.001392	1.388	1.18720512128
0.001393	1.396	1.19464806533
0.001394	1.394	1.18269353596
0.001395	1.382	1.17135647862
0.001396	1.384	1.17836496893
0.001397	1.384	1.18175462766
0.001398	1.362	1.17087830281
0.001399	1.36	1.17234807118
0.0014	1.356	1.1769723871
0.001401	1.36	1.18928549979
0.001402	1.354	1.16648360469
0.001403	1.346	1.17059130357
0.001404	1.34	1.18676029593
0.001405	1.328	1.18170046966
0.001406	1.322	1.1706049718
0.001407	1.316	1.16796575292
0.001408	1.314	1.15905306177
0.001409	1.31	1.14275981728
0.00141	1.304	1.1522083145
0.001411	1.294	1.14348764751
0.001412	1.306	1.14033503849
0.001413	1.302	1.14315178345
0.001414	1.302	1.12906864273
0.001415	1.306	1.12265934281
0.001416	1.304	1.12231189961
0.001417	1.31	1.1215614116
0.001418	1.296	1.1190996381
0.001419	1.29	1.1144056712
0.00142	1.276	1.10626579085
0.001421	1.274	1.0894604169
0.001422	1.266	1.0896072687
0.001423	1.256	1.09474380565
0.001424	1.25	1.08604788108
0.001425	1.238	1.09606386675
0.001426	1.238	1.0905759946
0.001427	1.228	1.09545241795
0.001428	1.216	1.08505483732
0.001429	1.224	1.09079053901
0.00143	1.214	1.09553822389
0.001431	1.206	1.09341849262
0.001432	1.206	1.09341849262
0.001433	1.21	1.09082537558
0.001434	1.206	1.09341849262
0.001435	1.214	1.09736229204
0.001436	1.202	1.08129366964
0.001437	1.192	1.06730314344
0.001438	1.19	1.07046718773
0.001439	1.18	1.05432442825
0.00144	1.186	1.05612688632
0.001441	1.17	1.04933312156
0.001442	1.17	1.05123736615
0.001443	1.168	1.0467931983
0.001444	1.16	1.03846039886
0.001445	1.166	1.04615677601
0.001446	1.152	1.04350179684
0.001447	1.148	1.03058041899
0.001448	1.16	1.03460137251
0.001449	1.154	1.03067162569
0.00145	1.144	1.03887631603
0.001451	1.168	1.05819468908
0.001452	1.166	1.06885172031
0.001453	1.172	1.08370475684
0.001454	1.18	1.09160432392
0.001455	1.174	1.09166111958
0.001456	1.174	1.09166111958
0.001457	1.166	1.08002037018
0.001458	1.162	1.07877523145
0.001459	1.15	1.06559842342
0.00146	1.144	1.07483207991
0.001461	1.138	1.07096031673
0.001462	1.134	1.07146815165
0.001463	1.138	1.08025737674
0.001464	1.136	1.07773094973
0.001465	1.134	1.06772842989
0.001466	1.124	1.06612569615
0.001467	1.112	1.05804347737
0.001468	1.104	1.06638829701
0.001469	1.086	1.05953008452
0.00147	1.086	1.0614160353
0.001471	1.088	1.06595309465
0.001472	1.096	1.0671382291
0.001473	1.098	1.06225985521
0.001474	1.092	1.05808128232
0.001475	1.082	1.05417076416
0.001476	1.074	1.04905862563
0.001477	1.068	1.03700337512
0.001478	1.066	1.0495923018
0.001479	1.07	1.05123736615
0.00148	1.078	1.05636925362
0.001481	1.07	1.04742541501
0.001482	1.06	1.04517941044
0.001483	1.058	1.04241834213
0.001484	1.062	1.04792938693
0.001485	1.064	1.04302636592
0.001486	1.056	1.02998252412
0.001487	1.058	1.02695472149
0.001488	1.044	1.01688937451
0.001489	1.048	1.01473937541
0.00149	1.044	1.01688937451
0.001491	1.028	1.01154139807
0.001492	1.024	1.01559046864
0.001493	1.022	1.00673531775
0.001494	1.012	0.999927997408
0.001495	1.02	0.997797574661
0.001496	1.01	0.988888264669
0.001497	1.004	0.98386177891
0.001498	1.004	0.979787732113
0.001499	1.008	0.993949696916
0.0015	1.008	0.989917168252
0.001501	1.014	0.988839724121
0.001502	1.014	0.998901396535
0.001503	1.002	0.99699348042
0.001504	0.99	0.988888264669
0.001505	0.998	0.994985427029
0.001506	1.006	0.99898148131
0.001507	1.012	1.0098792007
0.001508	1.008	0.997965931282
0.001509	0.996	0.987919025022
0.00151	0.996	0.987919025022
0.001511	0.996	0.979787732113
0.001512	0.996	0.9919596766
0.001513	1.0	0.9838699101
0.001514	0.994	0.986896144485
0.001515	0.994	0.988920623711
0.001516	0.994	0.99094096696
0.001517	0.988	0.98785424026
0.001518	1.0	0.987927122818
0.001519	0.992	0.995959838548
0.00152	0.996	0.993973842714
0.001521	0.996	0.999991999968
0.001522	0.978	0.976481438636
0.001523	0.98	0.981631295345
0.001524	0.976	0.981541644557
0.001525	0.974	0.980471315236
0.001526	0.966	0.972030863708
0.001527	0.958	0.961371936349
0.001528	0.956	0.964398257983
0.001529	0.942	0.956366038711
0.00153	0.95	0.954725091322
0.001531	0.95	0.96721248958
0.001532	0.938	0.96444595494
0.001533	0.944	0.969981443121
0.001534	0.946	0.969063465414
0.001535	0.948	0.961923073847
0.001536	0.952	0.966279462681
0.001537	0.95	0.96721248958
0.001538	0.954	0.967410977817
0.001539	0.948	0.970204102238
0.00154	0.94	0.9759098319
0.001541	0.944	0.976147529833
0.001542	0.938	0.974759457507
0.001543	0.944	0.986338684226
0.001544	0.936	0.979746906094
0.001545	0.94	0.9759098319
0.001546	0.93	0.965971014058
0.001547	0.922	0.957035004584
0.001548	0.914	0.952157549988
0.001549	0.908	0.956836454155
0.00155	0.906	0.955596149009
0.001551	0.902	0.953098106178
0.001552	0.894	0.94168147481
0.001553	0.89	0.941222609163
0.001554	0.89	0.936963179639
0.001555	0.882	0.931705962201
0.001556	0.876	0.946902318088
0.001557	0.868	0.937323850118
0.001558	0.864	0.936751834799
0.001559	0.852	0.930642788614
0.00156	0.86	0.927577490024
0.001561	0.844	0.911956139296
0.001562	0.846	0.917760317294
0.001563	0.848	0.921355523129
0.001564	0.84	0.913454979734
0.001565	0.832	0.905414822057
0.001566	0.828	0.900231081445
0.001567	0.818	0.906022074786
0.001568	0.818	0.906022074786
0.001569	0.814	0.905209368047
0.00157	0.816	0.915502048059
0.001571	0.816	0.922032537387
0.001572	0.82	0.933595201359
0.001573	0.818	0.927834036884
0.001574	0.812	0.940561534404
0.001575	0.812	0.938432736002
0.001576	0.814	0.935630268856
0.001577	0.802	0.939572243098
0.001578	0.8	0.931665175908
0.001579	0.798	0.925848799751
0.00158	0.796	0.917814796133
0.001581	0.794	0.9140918991
0.001582	0.79	0.910988474131
0.001583	0.798	0.921518312352
0.001584	0.8	0.920869154658
0.001585	0.8	0.925202680498
0.001586	0.8	0.918694726228
0.001587	0.798	0.917167378399
0.001588	0.804	0.915196153838
0.001589	0.798	0.917167378399
0.00159	0.796	0.9090566539
0.001591	0.79	0.913181252545
0.001592	0.8	0.916515138991
0.001593	0.8	0.918694726228
0.001594	0.796	0.919991304307
0.001595	0.788	0.916
0.001596	0.786	0.907856816905
0.001597	0.778	0.903723409014
0.001598	0.774	0.902731410775
0.001599	0.768	0.902317017461
0.0016	0.756	0.901367849438
0.001601	0.752	0.900275513385
0.001602	0.742	0.887375906817
0.001603	0.742	0.89634591537
0.001604	0.742	0.89634591537
0.001605	0.736	0.897944318986
0.001606	0.736	0.895714240146
0.001607	0.732	0.89675860743
0.001608	0.732	0.887792768612
0.001609	0.73	0.888313007898
0.00161	0.74	0.894650769854
0.001611	0.746	0.895256387858
0.001612	0.74	0.89911067172
0.001613	0.744	0.900257740872
0.001614	0.74	0.894650769854
0.001615	0.728	0.891075754355
0.001616	0.726	0.891585105304
0.001617	0.72	0.879545337092
0.001618	0.712	0.870089650553
0.001619	0.71	0.870574522944
0.00162	0.706	0.864617834653
0.001621	0.698	0.861856136487
0.001622	0.686	0.855221608707
0.001623	0.694	0.848742599379
0.001624	0.682	0.851396499875
0.001625	0.68	0.847112743382
0.001626	0.674	0.846004728119
0.001627	0.676	0.847952828877
0.001628	0.674	0.838882590116
0.001629	0.676	0.836076551519
0.00163	0.672	0.834515428258
0.001631	0.674	0.841263335704
0.001632	0.676	0.847952828877
0.001633	0.686	0.850531598472
0.001634	0.678	0.847535250004
0.001635	0.684	0.846252917277
0.001636	0.682	0.844319844609
0.001637	0.676	0.840847191825
0.001638	0.674	0.850719695317
0.001639	0.668	0.849574010902
0.00164	0.664	0.843269826331
0.001641	0.664	0.833728972748
0.001642	0.672	0.839294942199
0.001643	0.674	0.841263335704
0.001644	0.676	0.843222390595
0.001645	0.674	0.838882590116
0.001646	0.666	0.833333066667
0.001647	0.672	0.834515428258
0.001648	0.666	0.830929599906
0.001649	0.66	0.824863625092
0.00165	0.654	0.830833316617
0.001651	0.66	0.836899038116
0.001652	0.654	0.838023866009
0.001653	0.656	0.837653866463
0.001654	0.654	0.835633891127
0.001655	0.656	0.832864935028
0.001656	0.646	0.82017315245
0.001657	0.646	0.812824704349
0.001658	0.642	0.808601261439
0.001659	0.636	0.797185047527
0.00166	0.628	0.798508609847
0.001661	0.628	0.790958911701
0.001662	0.624	0.789065269797
0.001663	0.618	0.784905089804
0.001664	0.628	0.798508609847
0.001665	0.626	0.793803502134
0.001666	0.62	0.792212092814
0.001667	0.616	0.795326348111
0.001668	0.616	0.800339927781
0.001669	0.618	0.79251246047
0.00167	0.614	0.798125303446
0.001671	0.604	0.789420040283
0.001672	0.606	0.796720779194
0.001673	0.606	0.791684280506
0.001674	0.598	0.785108909642
0.001675	0.598	0.779997435893
0.001676	0.6	0.779743547585
0.001677	0.604	0.779220122943
0.001678	0.61	0.780960946527
0.001679	0.612	0.785783685247
0.00168	0.61	0.783517708798
0.001681	0.614	0.788038070146
0.001682	0.612	0.788324806155
0.001683	0.608	0.783795891798
0.001684	0.61	0.783517708798
0.001685	0.614	0.785496021632
0.001686	0.614	0.785496021632
0.001687	0.608	0.791413924568
0.001688	0.608	0.79393702521
0.001689	0.602	0.792209568233
0.00169	0.602	0.792209568233
0.001691	0.592	0.785834588193
0.001692	0.584	0.776494687683
0.001693	0.58	0.776916983982
0.001694	0.58	0.776916983982
0.001695	0.58	0.779487010796
0.001696	0.584	0.773914723984
0.001697	0.584	0.768728820846
0.001698	0.586	0.760660239529
0.001699	0.58	0.758683069536
0.0017	0.572	0.751542413973
0.001701	0.574	0.754005305021
0.001702	0.574	0.751348121712
0.001703	0.578	0.756251280991
0.001704	0.576	0.745804263866
0.001705	0.574	0.751348121712
0.001706	0.582	0.755828022767
0.001707	0.568	0.743892465347
0.001708	0.558	0.747419560889
0.001709	0.56	0.747261667691
0.00171	0.558	0.750090661187
0.001711	0.558	0.752752283291
0.001712	0.556	0.744891938472
0.001713	0.56	0.75524830354
0.001714	0.556	0.747572070104
0.001715	0.556	0.747572070104
0.001716	0.556	0.747572070104
0.001717	0.552	0.745181856999
0.001718	0.554	0.74771919863
0.001719	0.554	0.74771919863
0.00172	0.55	0.745318723769
0.001721	0.55	0.745318723769
0.001722	0.55	0.747997326198
0.001723	0.546	0.745576287177
0.001724	0.554	0.742350321614
0.001725	0.56	0.74993333037
0.001726	0.554	0.750389232332
0.001727	0.55	0.747997326198
0.001728	0.54	0.740540343263
0.001729	0.544	0.737606941399
0.00173	0.538	0.732499829352
0.001731	0.544	0.732163916073
0.001732	0.542	0.735007482955
0.001733	0.536	0.7326008463
0.001734	0.536	0.7326008463
0.001735	0.534	0.727216611471
0.001736	0.53	0.730136973451
0.001737	0.528	0.727472336244
0.001738	0.518	0.711108993052
0.001739	0.524	0.713739448258
0.00174	0.526	0.716466328588
0.001741	0.532	0.713425539212
0.001742	0.526	0.708042371613
0.001743	0.532	0.707796580947
0.001744	0.53	0.705053189483
0.001745	0.534	0.713333021807
0.001746	0.536	0.713234884172
0.001747	0.532	0.710616633636
0.001748	0.534	0.713333021807
0.001749	0.532	0.710616633636
0.00175	0.53	0.707884171316
0.001751	0.53	0.707884171316
0.001752	0.532	0.70496524737
0.001753	0.532	0.707796580947
0.001754	0.532	0.707796580947
0.001755	0.53	0.707884171316
0.001756	0.532	0.707796580947
0.001757	0.534	0.716131272882
0.001758	0.534	0.718918632392
0.001759	0.534	0.716131272882
0.00176	0.53	0.707884171316
0.001761	0.532	0.710616633636
0.001762	0.532	0.710616633636
0.001763	0.528	0.693697340344
0.001764	0.524	0.693847245437
0.001765	0.518	0.694028817845
0.001766	0.52	0.696850055607
0.001767	0.52	0.696850055607
0.001768	0.524	0.696723761616
0.001769	0.522	0.691025325151
0.00177	0.518	0.685329118016
0.001771	0.512	0.679599882284
0.001772	0.512	0.685460429201
0.001773	0.506	0.679679336158
0.001774	0.514	0.691233679735
0.001775	0.516	0.699817118968
0.001776	0.518	0.705461551043
0.001777	0.516	0.705509744794
0.001778	0.508	0.6913291546
0.001779	0.504	0.691363869464
0.00178	0.496	0.679694048819
0.001781	0.496	0.676745151442
0.001782	0.5	0.682641926635
0.001783	0.502	0.682638996835
0.001784	0.502	0.685562542734
0.001785	0.488	0.67368835525
0.001786	0.486	0.664683383274
0.001787	0.476	0.661380374671
0.001788	0.466	0.654861817485
0.001789	0.462	0.65157961908
0.00179	0.468	0.654962594352
0.001791	0.468	0.651901833101
0.001792	0.464	0.648616990218
0.001793	0.468	0.645736788483
0.001794	0.468	0.64263208759
0.001795	0.464	0.645526141996
0.001796	0.466	0.648724903175
0.001797	0.462	0.65157961908
0.001798	0.46	0.654522726878
0.001799	0.456	0.648123445032
0.0018	0.452	0.650919349843
0.001801	0.448	0.647530694253
0.001802	0.448	0.64132363125
0.001803	0.448	0.650612019563
0.001804	0.454	0.654128427757
0.001805	0.454	0.641781894416
0.001806	0.452	0.641635410494
0.001807	0.452	0.641635410494
0.001808	0.446	0.644270129682
0.001809	0.454	0.660215116458
0.00181	0.45	0.647688196588
0.001811	0.448	0.644434635941
0.001812	0.458	0.654397432758
0.001813	0.458	0.654397432758
0.001814	0.458	0.66048164244
0.001815	0.454	0.654128427757
0.001816	0.444	0.650279939718
0.001817	0.438	0.65280624997
0.001818	0.436	0.65567064903
0.001819	0.434	0.652413979004
0.00182	0.426	0.642280312636
0.001821	0.428	0.645612887108
0.001822	0.424	0.642046727271
0.001823	0.424	0.635786127562
0.001824	0.422	0.635543861586
0.001825	0.416	0.634778701596
0.001826	0.426	0.648478218601
0.001827	0.426	0.651555062907
0.001828	0.422	0.648009259193
0.001829	0.416	0.641049140082
0.00183	0.418	0.644419118276
0.001831	0.408	0.639949998047
0.001832	0.41	0.643350604259
0.001833	0.418	0.641308038309
0.001834	0.414	0.640783894929
0.001835	0.418	0.644419118276
0.001836	0.414	0.634510835211
0.001837	0.412	0.634236548931
0.001838	0.408	0.633668683146
0.001839	0.404	0.633075035047
0.00184	0.404	0.636226374807
0.001841	0.398	0.63529205882
0.001842	0.4	0.635609943283
0.001843	0.388	0.633605555531
0.001844	0.384	0.632885455671
0.001845	0.386	0.636399245757
0.001846	0.388	0.636754269715
0.001847	0.384	0.639174467575
0.001848	0.386	0.633248766284
0.001849	0.39	0.643350604259
0.00185	0.388	0.639887490111
0.001851	0.394	0.644021738764
0.001852	0.388	0.636754269715
0.001853	0.392	0.640574741931
0.001854	0.394	0.640908729852
0.001855	0.39	0.6402343321
0.001856	0.388	0.636754269715
0.001857	0.39	0.643350604259
0.001858	0.388	0.639887490111
0.001859	0.384	0.642295881973
0.00186	0.386	0.639534205496
0.001861	0.386	0.642653872625
0.001862	0.388	0.646108350047
0.001863	0.376	0.624999199999
0.001864	0.372	0.627388237059
0.001865	0.372	0.617750758802
0.001866	0.37	0.617332973362
0.001867	0.36	0.611882341631
0.001868	0.364	0.612783811797
0.001869	0.366	0.613224265665
0.00187	0.364	0.609511279633
0.001871	0.36	0.605309838017
0.001872	0.36	0.605309838017
0.001873	0.356	0.607670963598
0.001874	0.36	0.608604962188
0.001875	0.362	0.615594022063
0.001876	0.364	0.622498192768
0.001877	0.364	0.616038959807
0.001878	0.362	0.615594022063
0.001879	0.364	0.616038959807
0.00188	0.368	0.61690842108
0.001881	0.362	0.609061573242
0.001882	0.36	0.608604962188
0.001883	0.362	0.618834388185
0.001884	0.358	0.604843781484
0.001885	0.362	0.609061573242
0.001886	0.36	0.605309838017
0.001887	0.352	0.596737798367
0.001888	0.352	0.600079994667
0.001889	0.354	0.600569729507
0.00189	0.352	0.600079994667
0.001891	0.35	0.599583188557
0.001892	0.344	0.594696561281
0.001893	0.344	0.594696561281
0.001894	0.342	0.590792687836
0.001895	0.342	0.590792687836
0.001896	0.344	0.601385067989
0.001897	0.346	0.601900323974
0.001898	0.346	0.608509654812
0.001899	0.346	0.608509654812
0.0019	0.346	0.608509654812
0.001901	0.346	0.601900323974
0.001902	0.348	0.595731483136
0.001903	0.344	0.591323938294
0.001904	0.342	0.594168326318
0.001905	0.338	0.593090212362
0.001906	0.332	0.588027210255
0.001907	0.324	0.582257674917
0.001908	0.328	0.590267735862
0.001909	0.326	0.582858473388
0.00191	0.326	0.58968126984
0.001911	0.32	0.577581163128
0.001912	0.318	0.573477113754
0.001913	0.318	0.576954070962
0.001914	0.32	0.577581163128
0.001915	0.322	0.578200657212
0.001916	0.322	0.574731241538
0.001917	0.32	0.570613704707
0.001918	0.322	0.56419500175
0.001919	0.32	0.56709787515
0.00192	0.316	0.569336455885
0.001921	0.312	0.564496235594
0.001922	0.306	0.562462443191
0.001923	0.3	0.560357029045
0.001924	0.302	0.564620226347
0.001925	0.302	0.564620226347
0.001926	0.308	0.566688627025
0.001927	0.312	0.57502695589
0.001928	0.31	0.570876519048
0.001929	0.314	0.572192275376
0.00193	0.306	0.558895339039
0.001931	0.316	0.576319355913
0.001932	0.316	0.576319355913
0.001933	0.312	0.571538275184
0.001934	0.31	0.570876519048
0.001935	0.31	0.570876519048
0.001936	0.304	0.558197097807
0.001937	0.306	0.566007067094
0.001938	0.31	0.570876519048
0.001939	0.312	0.571538275184
0.00194	0.306	0.566007067094
0.001941	0.308	0.570206979964
0.001942	0.306	0.566007067094
0.001943	0.304	0.558197097807
0.001944	0.306	0.555305321422
0.001945	0.3	0.549545266561
0.001946	0.298	0.548813265146
0.001947	0.302	0.557490807099
0.001948	0.3	0.553172667438
0.001949	0.288	0.537639284279
0.00195	0.282	0.535234528034
0.001951	0.282	0.535234528034
0.001952	0.282	0.535234528034
0.001953	0.282	0.531484712856
0.001954	0.28	0.530659966457
0.001955	0.28	0.534415568635
0.001956	0.282	0.535234528034
0.001957	0.28	0.534415568635
0.001958	0.282	0.538958254413
0.001959	0.282	0.535234528034
0.00196	0.28	0.534415568635
0.001961	0.272	0.531051786552
0.001962	0.276	0.536492311222
0.001963	0.274	0.53565287267
0.001964	0.276	0.536492311222
0.001965	0.278	0.537322994111
0.001966	0.274	0.531906006734
0.001967	0.276	0.53275134913
0.001968	0.272	0.531051786552
0.001969	0.276	0.53275134913
0.00197	0.27	0.522589705218
0.001971	0.272	0.523465376123
0.001972	0.272	0.523465376123
0.001973	0.272	0.527272225705
0.001974	0.272	0.531051786552
0.001975	0.272	0.534804637227
0.001976	0.272	0.527272225705
0.001977	0.27	0.52640288753
0.001978	0.278	0.529826386659
0.001979	0.272	0.51963063805
0.00198	0.27	0.522589705218
0.001981	0.268	0.521704897428
0.001982	0.266	0.520810906184
0.001983	0.264	0.527545258722
0.001984	0.264	0.523740393707
0.001985	0.266	0.528435426519
0.001986	0.27	0.530188645672
0.001987	0.266	0.524637017375
0.001988	0.264	0.523740393707
0.001989	0.264	0.523740393707
0.00199	0.266	0.524637017375
0.001991	0.266	0.520810906184
0.001992	0.264	0.516046509532
0.001993	0.26	0.510294032887
0.001994	0.258	0.509348603611
0.001995	0.266	0.513073094208
0.001996	0.266	0.513073094208
0.001997	0.256	0.500463784904
0.001998	0.254	0.499483733469
[truncated: 8,002 more rows]
