# Supplementary material for: The Influence of Synaptic Size on AMPA Receptor Activation: A Monte Carlo Model
Source: PLoS One. 2015 Jun 24;10(6):e0130924. doi: 10.1371/journal.pone.0130924 (PMC4479604; doi:10.1371/journal.pone.0130924)
Supplement: S1 Dataset — This package contains the experimental data used as basis for the analysis presented in the paper. (ZIP) [file pone.0130924.s001.zip › S1 Simulation data/test/2054_11400_386_652.csv]

time	AMPA.O.mean	AMPA.O.stdev
0.0	0.0	0.0
1e-06	0.0	0.0
2e-06	0.048	0.213766227454
3e-06	0.296	0.562480221875
4e-06	0.678	0.863895827053
5e-06	1.2	1.09726933795
6e-06	1.868	1.33662859464
7e-06	2.646	1.67591288556
8e-06	3.496	1.81603524195
9e-06	4.496	2.0243477962
1e-05	5.554	2.2678368548
1.1e-05	6.72	2.50311805555
1.2e-05	7.964	2.73472192371
1.3e-05	9.21	3.03609947136
1.4e-05	10.596	3.22998204329
1.5e-05	12.036	3.48004367789
1.6e-05	13.382	3.72291230087
1.7e-05	14.778	3.90393596259
1.8e-05	16.356	4.1271375068
1.9e-05	17.808	4.2018015184
2e-05	19.386	4.44173434595
2.1e-05	20.87	4.55643500996
2.2e-05	22.402	4.80045789483
2.3e-05	23.896	4.9792754493
2.4e-05	25.334	5.0803980159
2.5e-05	26.894	5.19333842533
2.6e-05	28.432	5.26016881858
2.7e-05	29.948	5.4056725761
2.8e-05	31.48	5.60728098101
2.9e-05	32.974	5.68870143354
3e-05	34.44	5.77740426143
3.1e-05	35.782	5.9115544487
3.2e-05	37.24	6.16266176258
3.3e-05	38.642	6.28663948386
3.4e-05	39.998	6.42728527452
3.5e-05	41.346	6.46917954612
3.6e-05	42.73	6.52756463009
3.7e-05	43.99	6.58102575591
3.8e-05	45.26	6.56234714108
3.9e-05	46.614	6.67720031151
4e-05	47.774	6.83746473483
4.1e-05	48.892	6.98744130566
4.2e-05	50.07	6.98119617258
4.3e-05	51.252	6.99203089238
4.4e-05	52.37	6.97947705777
4.5e-05	53.58	7.04014204402
4.6e-05	54.738	7.23362675288
4.7e-05	55.792	7.34525261649
4.8e-05	56.678	7.40987962115
4.9e-05	57.658	7.43431476331
5e-05	58.644	7.46359591618
5.1e-05	59.582	7.41911558071
5.2e-05	60.392	7.35651656696
5.3e-05	61.24	7.36575861673
5.4e-05	62.056	7.50605515567
5.5e-05	62.96	7.69820758359
5.6e-05	63.744	7.68859310928
5.7e-05	64.528	7.7188869664
5.8e-05	65.202	7.72406602768
5.9e-05	65.944	7.70615753797
6e-05	66.726	7.8339596629
6.1e-05	67.396	7.91474472109
6.2e-05	67.936	7.88440891887
6.3e-05	68.53	7.91006321087
6.4e-05	69.094	8.04494648832
6.5e-05	69.572	8.15921662906
6.6e-05	70.192	8.1227542127
6.7e-05	70.73	8.15531115286
6.8e-05	71.158	8.20762060527
6.9e-05	71.708	8.23011154238
7e-05	72.266	8.27932630109
7.1e-05	72.756	8.28785038475
7.2e-05	73.206	8.22481391887
7.3e-05	73.634	8.22703129932
7.4e-05	74.092	8.3660944293
7.5e-05	74.344	8.39056994488
7.6e-05	74.694	8.35418242559
7.7e-05	74.982	8.43123217567
7.8e-05	75.254	8.32739358983
7.9e-05	75.496	8.36719690219
8e-05	75.676	8.40922255622
8.1e-05	75.992	8.36707451861
8.2e-05	76.234	8.27908473202
8.3e-05	76.548	8.1994936429
8.4e-05	76.748	8.25763259052
8.5e-05	76.924	8.332
8.6e-05	77.376	8.36006124379
8.7e-05	77.624	8.44408810944
8.8e-05	77.83	8.42953735385
8.9e-05	78.162	8.37399283496
9e-05	78.246	8.40318296838
9.1e-05	78.446	8.44837759573
9.2e-05	78.54	8.45271553999
9.3e-05	78.696	8.41448655593
9.4e-05	78.838	8.47040471288
9.5e-05	78.886	8.41884813974
9.6e-05	78.922	8.35559190004
9.7e-05	78.942	8.35599401627
9.8e-05	79.01	8.3664747654
9.9e-05	79.112	8.37660169759
0.0001	79.082	8.23354577324
0.000101	79.156	8.24788845705
0.000102	79.154	8.16347254543
0.000103	79.292	8.15492096835
0.000104	79.41	8.19474831828
0.000105	79.37	8.25136958329
0.000106	79.408	8.16905967661
0.000107	79.344	8.05466721845
0.000108	79.332	7.97632597127
0.000109	79.344	8.00360318856
0.00011	79.414	7.93565397431
0.000111	79.464	7.96823092035
0.000112	79.506	7.94770180618
0.000113	79.482	8.02082763809
0.000114	79.426	8.0237475035
0.000115	79.364	8.06892210893
0.000116	79.348	8.10523879969
0.000117	79.426	8.07617013194
0.000118	79.448	8.06246215495
0.000119	79.37	8.1265675411
0.00012	79.368	8.11323462005
0.000121	79.262	8.09279655002
0.000122	79.254	8.10687880753
0.000123	79.13	8.05463220762
0.000124	79.132	8.06688142965
0.000125	79.042	8.08060864044
0.000126	78.964	8.05795904681
0.000127	78.904	8.06515864692
0.000128	78.882	8.04860708446
0.000129	78.974	8.04072907142
0.00013	78.99	8.02084160173
0.000131	78.846	7.99764240261
0.000132	78.792	8.03447173123
0.000133	78.758	8.04633059226
0.000134	78.664	8.14782817688
0.000135	78.53	8.0588522756
0.000136	78.43	7.96448993973
0.000137	78.432	7.87282516
0.000138	78.286	7.88899258461
0.000139	78.108	7.98175018401
0.00014	77.998	7.98085183423
0.000141	78.002	8.03455014298
0.000142	77.938	7.97308948902
0.000143	77.896	7.97428266366
0.000144	77.916	8.04368970063
0.000145	77.812	8.07097614914
0.000146	77.638	8.08498336424
0.000147	77.566	8.10516156532
0.000148	77.502	7.97834544251
0.000149	77.364	8.05800868701
0.00015	77.118	8.04363574511
0.000151	77.014	8.14308319987
0.000152	76.856	8.12423928747
0.000153	76.642	8.09554420654
0.000154	76.526	8.11993374357
0.000155	76.46	8.14103187563
0.000156	76.312	8.12370949751
0.000157	76.202	8.01780493651
0.000158	75.95	8.10033949906
0.000159	75.752	8.02387038779
0.00016	75.598	8.08334064604
0.000161	75.53	8.1562920497
0.000162	75.464	8.22001849146
0.000163	75.342	8.19542774967
0.000164	75.136	8.18837615159
0.000165	74.928	8.20529195093
0.000166	74.712	8.17783932344
0.000167	74.556	8.09610177802
0.000168	74.348	8.05921187214
0.000169	74.208	8.14424557587
0.00017	74.012	8.16846717567
0.000171	73.896	8.19177538755
0.000172	73.79	8.21936128905
0.000173	73.716	8.19678863946
0.000174	73.616	8.22025206426
0.000175	73.402	8.23264210324
0.000176	73.256	8.24466275842
0.000177	73.208	8.21320497735
0.000178	73.078	8.2655862466
0.000179	72.856	8.31716682531
0.00018	72.8	8.36301381082
0.000181	72.636	8.32607374457
0.000182	72.488	8.31443660148
0.000183	72.462	8.27771441885
0.000184	72.188	8.23824350211
0.000185	71.944	8.12753738841
0.000186	71.832	8.10553983397
0.000187	71.664	7.98543073353
0.000188	71.44	8.03034245845
0.000189	71.366	8.04338510827
0.00019	71.254	7.89490240598
0.000191	71.042	7.92970592141
0.000192	70.928	7.92860744393
0.000193	70.672	7.96168424393
0.000194	70.542	7.95664728388
0.000195	70.414	7.93918156991
0.000196	70.292	8.00516932988
0.000197	70.172	8.00614863714
0.000198	69.948	8.08215911746
0.000199	69.748	8.10138852296
0.0002	69.634	8.09839761928
0.000201	69.528	8.08363878461
0.000202	69.296	8.01900143409
0.000203	69.072	8.07383527204
0.000204	68.918	8.15568979302
0.000205	68.788	8.31282479065
0.000206	68.61	8.2785203992
0.000207	68.482	8.2298041289
0.000208	68.244	8.21464935344
0.000209	68.156	8.22603574026
0.00021	68.134	8.1402729684
0.000211	68.074	8.12505532289
0.000212	67.998	8.19231322643
0.000213	67.786	8.18805251571
0.000214	67.622	8.13013628422
0.000215	67.402	8.16678614879
0.000216	67.268	8.14617554439
0.000217	66.99	8.11676659761
0.000218	66.784	8.12904324014
0.000219	66.728	8.1406397783
0.00022	66.6	8.04735981549
0.000221	66.446	7.94399672709
0.000222	66.358	7.93762155812
0.000223	66.182	7.93730911582
0.000224	66.018	7.94969659798
0.000225	65.902	7.95439476013
0.000226	65.702	7.88728064671
0.000227	65.512	7.84078159369
0.000228	65.356	7.85501521323
0.000229	65.218	7.80887162143
0.00023	65.076	7.83008454616
0.000231	64.93	7.81697511829
0.000232	64.738	7.82900734449
0.000233	64.614	7.90246822202
0.000234	64.486	7.90074705329
0.000235	64.306	7.92365849845
0.000236	64.212	7.86149197036
0.000237	64.142	7.88858897395
0.000238	64.018	7.83234805151
0.000239	63.776	7.73109461849
0.00024	63.676	7.77399665552
0.000241	63.468	7.7499016768
0.000242	63.278	7.83100989656
0.000243	63.118	7.80769338537
0.000244	63.004	7.81460069357
0.000245	62.88	7.82084394423
0.000246	62.72	7.79702507371
0.000247	62.57	7.73906325081
0.000248	62.442	7.75491044436
0.000249	62.304	7.73043232944
0.00025	62.168	7.78715455093
0.000251	62.008	7.74957650456
0.000252	61.932	7.6844893129
0.000253	61.74	7.64123026744
0.000254	61.522	7.67056164828
0.000255	61.372	7.70412980161
0.000256	61.218	7.71222899038
0.000257	61.046	7.71594997392
0.000258	60.852	7.62719450388
0.000259	60.67	7.59875647721
0.00026	60.544	7.59052461955
0.000261	60.348	7.54472637012
0.000262	60.17	7.58769398434
0.000263	60.084	7.73388285404
0.000264	59.918	7.7076115626
0.000265	59.758	7.69801506883
0.000266	59.682	7.64675591346
0.000267	59.47	7.69604443854
0.000268	59.342	7.69707970597
0.000269	59.202	7.69760975888
0.00027	59.048	7.67265899151
0.000271	58.858	7.6111652196
0.000272	58.758	7.59390782141
0.000273	58.596	7.55915233343
0.000274	58.5	7.58775329067
0.000275	58.296	7.5654731511
0.000276	58.2	7.52781508806
0.000277	58.056	7.4369929407
0.000278	57.85	7.45248280776
0.000279	57.752	7.48027379178
0.00028	57.686	7.53202522566
0.000281	57.468	7.5787186252
0.000282	57.372	7.47433047169
0.000283	57.198	7.46075036441
0.000284	57.132	7.5000383999
0.000285	56.996	7.49399653056
0.000286	56.892	7.4699622489
0.000287	56.742	7.42370769899
0.000288	56.6	7.46860093994
0.000289	56.506	7.45908600299
0.00029	56.374	7.34425789308
0.000291	56.234	7.31267693803
0.000292	56.108	7.41028582445
0.000293	55.88	7.36896193504
0.000294	55.67	7.36241128979
0.000295	55.456	7.35173884193
0.000296	55.3	7.38796318345
0.000297	55.246	7.34584807902
0.000298	55.204	7.3003002678
0.000299	55.082	7.35984211787
0.0003	54.992	7.35309023472
0.000301	54.924	7.35351779763
0.000302	54.786	7.31602378345
0.000303	54.654	7.34236229016
0.000304	54.548	7.36285922723
0.000305	54.462	7.45335870598
0.000306	54.31	7.38795641568
0.000307	54.106	7.37392459956
0.000308	53.864	7.3502043509
0.000309	53.74	7.35937497346
0.00031	53.614	7.24410132453
0.000311	53.478	7.22699910059
0.000312	53.39	7.20957002879
0.000313	53.282	7.25882056535
0.000314	53.134	7.24569140938
0.000315	53.044	7.1351288706
0.000316	52.908	7.10320603671
0.000317	52.778	7.1280232884
0.000318	52.644	7.09543966221
0.000319	52.514	7.12304738156
0.00032	52.326	7.08828075065
0.000321	52.29	7.08702335258
0.000322	52.152	7.10245703964
0.000323	52.004	7.03903288812
0.000324	51.854	6.95044487785
0.000325	51.788	6.9827685054
0.000326	51.676	6.9315960644
0.000327	51.51	6.92343123025
0.000328	51.38	7.02079767548
0.000329	51.192	6.99078936888
0.00033	50.946	6.98191119966
0.000331	50.83	6.92452886484
0.000332	50.718	6.89684536582
0.000333	50.612	6.94445505421
0.000334	50.458	6.87315327925
0.000335	50.286	6.86121009735
0.000336	50.072	6.91656099518
0.000337	49.962	6.91842149627
0.000338	49.82	6.93596424443
0.000339	49.69	6.95024460001
0.00034	49.584	6.86665449837
0.000341	49.418	6.84187664314
0.000342	49.338	6.87399127145
0.000343	49.116	6.91509537172
0.000344	48.99	6.87792846721
0.000345	48.892	6.8114855942
0.000346	48.714	6.81000763583
0.000347	48.648	6.80412345567
0.000348	48.494	6.78365417751
0.000349	48.426	6.69809853615
0.00035	48.352	6.65823520161
0.000351	48.242	6.65217528332
0.000352	48.09	6.7062582712
0.000353	47.984	6.70490447359
0.000354	47.86	6.67715508282
0.000355	47.69	6.67367215257
0.000356	47.606	6.70393645555
0.000357	47.506	6.64875657548
0.000358	47.328	6.66486428969
0.000359	47.234	6.65366395304
0.00036	47.102	6.59996939387
0.000361	47.004	6.66843189963
0.000362	46.868	6.66652653186
0.000363	46.718	6.73011708665
0.000364	46.664	6.84829204985
0.000365	46.612	6.84817172682
0.000366	46.458	6.79354369972
0.000367	46.28	6.79835274166
0.000368	46.052	6.83149295542
0.000369	45.93	6.76617321682
0.00037	45.814	6.78700257846
0.000371	45.722	6.7463112884
0.000372	45.572	6.71362912291
0.000373	45.428	6.76969836847
0.000374	45.322	6.76448933771
0.000375	45.3	6.75351760196
0.000376	45.116	6.76480184484
0.000377	45.092	6.77108085907
0.000378	44.978	6.75081595068
0.000379	44.832	6.6528021164
0.00038	44.636	6.67349263879
0.000381	44.454	6.69655762314
0.000382	44.396	6.6398180698
0.000383	44.256	6.60139863968
0.000384	44.22	6.60663303052
0.000385	44.162	6.61723174749
0.000386	44.094	6.59948210089
0.000387	44.01	6.61043871464
0.000388	43.968	6.63166464773
0.000389	43.884	6.64458757185
0.00039	43.804	6.681735104
0.000391	43.712	6.65109434605
0.000392	43.652	6.65634253926
0.000393	43.528	6.68709323997
0.000394	43.416	6.66325325948
0.000395	43.318	6.59551938819
0.000396	43.222	6.56633200501
0.000397	43.112	6.57536736616
0.000398	43.028	6.51730128197
0.000399	42.926	6.49650090433
0.0004	42.788	6.48313627807
0.000401	42.708	6.4348066016
0.000402	42.576	6.43865079034
0.000403	42.52	6.39606128801
0.000404	42.39	6.38513116545
0.000405	42.222	6.39349012668
0.000406	42.092	6.45968544126
0.000407	41.97	6.41880830061
0.000408	41.792	6.39880738888
0.000409	41.754	6.43936984495
0.00041	41.696	6.4255415336
0.000411	41.618	6.47457149161
0.000412	41.5	6.48398025907
0.000413	41.338	6.50259609694
0.000414	41.274	6.52801072303
0.000415	41.136	6.60707983908
0.000416	40.986	6.56275887108
0.000417	40.87	6.56331471133
0.000418	40.78	6.52653047185
0.000419	40.7	6.53192161619
0.00042	40.632	6.55931215906
0.000421	40.572	6.53029983998
0.000422	40.464	6.48542242263
0.000423	40.332	6.48303755966
0.000424	40.23	6.48730298352
0.000425	40.254	6.46911771419
0.000426	40.136	6.43035799937
0.000427	40.084	6.41848455634
0.000428	39.952	6.36786432016
0.000429	39.86	6.3834473445
0.00043	39.78	6.37617440163
0.000431	39.64	6.30923133195
0.000432	39.504	6.32376343644
0.000433	39.408	6.31834915148
0.000434	39.29	6.30157916716
0.000435	39.174	6.28392584297
0.000436	39.17	6.23867774452
0.000437	39.074	6.23446260715
0.000438	38.982	6.16876616513
0.000439	38.82	6.12858874456
0.00044	38.76	6.10494881223
0.000441	38.626	6.08359466105
0.000442	38.494	6.04962511235
0.000443	38.432	6.05618493773
0.000444	38.316	6.07849849881
0.000445	38.196	6.15805034081
0.000446	38.14	6.05742519558
0.000447	37.992	5.95616789555
0.000448	37.83	6.03399535963
0.000449	37.666	6.04006986715
0.00045	37.566	6.04959866437
0.000451	37.458	5.99568478157
0.000452	37.29	5.97912200912
0.000453	37.23	5.97269620858
0.000454	37.214	5.95585459863
0.000455	37.152	6.01339305218
0.000456	37.002	5.98347691564
0.000457	36.958	6.00135284748
0.000458	36.854	5.97968928959
0.000459	36.796	5.96342049498
0.00046	36.652	5.9402774346
0.000461	36.592	5.90504326826
0.000462	36.392	5.90544968652
0.000463	36.298	5.90433705
0.000464	36.168	5.83847377317
0.000465	36.102	5.89436985606
0.000466	35.97	5.93170295952
0.000467	35.858	5.90777758552
0.000468	35.78	5.88927839383
0.000469	35.746	5.90334515339
0.00047	35.722	5.94379642989
0.000471	35.64	5.99719934636
0.000472	35.56	6.04701579293
0.000473	35.436	6.02941987259
0.000474	35.332	5.9791116397
0.000475	35.264	5.92775708004
0.000476	35.132	5.92811740774
0.000477	35.05	5.90283830034
0.000478	34.988	5.87706185096
0.000479	34.84	5.83492930548
0.00048	34.766	5.78888970356
0.000481	34.706	5.75912875355
0.000482	34.634	5.80207238838
0.000483	34.52	5.78460024548
0.000484	34.464	5.81211699813
0.000485	34.402	5.79934444571
0.000486	34.332	5.83727470657
0.000487	34.246	5.81356035489
0.000488	34.224	5.80636065018
0.000489	34.13	5.83721680255
0.00049	34.03	5.77521428174
0.000491	33.906	5.78525401344
0.000492	33.798	5.77418357865
0.000493	33.704	5.74772859485
0.000494	33.612	5.68976765782
0.000495	33.512	5.67572515191
0.000496	33.428	5.63283374511
0.000497	33.354	5.57679872328
0.000498	33.258	5.54936356711
0.000499	33.172	5.49676413902
0.0005	33.094	5.50501262487
0.000501	32.986	5.52067061144
0.000502	32.88	5.52427370792
0.000503	32.742	5.57704545436
0.000504	32.558	5.54099593936
0.000505	32.414	5.52364046621
0.000506	32.312	5.54063678651
0.000507	32.2	5.56453052827
0.000508	32.086	5.54928860306
0.000509	32.032	5.54535625546
0.00051	31.972	5.53201735355
0.000511	31.926	5.58072790951
0.000512	31.874	5.57621054122
0.000513	31.82	5.58852395539
0.000514	31.756	5.54621168006
0.000515	31.69	5.63328500965
0.000516	31.598	5.6398932614
0.000517	31.496	5.58121707157
0.000518	31.386	5.54986522359
0.000519	31.31	5.5847918493
0.00052	31.222	5.55812162515
0.000521	31.142	5.50906852381
0.000522	31.05	5.54900892052
0.000523	31.012	5.5842507107
0.000524	30.968	5.56084310154
0.000525	30.874	5.52287280317
0.000526	30.834	5.51746717253
0.000527	30.744	5.49458497068
0.000528	30.644	5.49229132512
0.000529	30.52	5.49632604564
0.00053	30.472	5.51336702932
0.000531	30.378	5.52187613045
0.000532	30.358	5.47008555692
0.000533	30.268	5.45602199409
0.000534	30.126	5.40167788747
0.000535	30.066	5.44441401806
0.000536	29.946	5.40731763447
0.000537	29.888	5.40143092152
0.000538	29.79	5.43193335747
0.000539	29.756	5.43584988755
0.00054	29.694	5.3434412133
0.000541	29.594	5.38341564437
0.000542	29.46	5.36361818179
0.000543	29.376	5.35262776587
0.000544	29.33	5.40750404531
0.000545	29.188	5.4118994817
0.000546	29.066	5.40903355508
0.000547	28.976	5.40327900446
0.000548	28.912	5.37663984288
0.000549	28.876	5.41041809845
0.00055	28.806	5.39855202809
0.000551	28.758	5.34784405158
0.000552	28.718	5.32188650762
0.000553	28.642	5.33158850625
0.000554	28.556	5.32605520062
0.000555	28.47	5.32626510793
0.000556	28.342	5.26013650013
0.000557	28.262	5.27231979303
0.000558	28.142	5.32032292253
0.000559	28.088	5.26955937437
0.00056	28.006	5.19249111699
0.000561	27.888	5.23100908047
0.000562	27.816	5.25377426238
0.000563	27.758	5.27213770685
0.000564	27.698	5.26676333245
0.000565	27.594	5.26204941064
0.000566	27.55	5.19956728969
0.000567	27.444	5.215253014
0.000568	27.398	5.17219450524
0.000569	27.376	5.1441835115
0.00057	27.306	5.09120457259
0.000571	27.31	5.12385596987
0.000572	27.246	5.17624226636
0.000573	27.246	5.15727486179
0.000574	27.192	5.1810361898
0.000575	27.076	5.16122311085
0.000576	27.058	5.09770889714
0.000577	26.986	5.00897234969
0.000578	26.864	4.94464397101
0.000579	26.82	4.95495711384
0.00058	26.73	4.8856012936
0.000581	26.614	4.9015307813
0.000582	26.588	4.95361040051
0.000583	26.476	4.92396425657
0.000584	26.41	4.88035859338
0.000585	26.372	4.86020740298
0.000586	26.352	4.83819139762
0.000587	26.322	4.87958153944
0.000588	26.284	4.9184696807
0.000589	26.164	4.90725014647
0.00059	26.046	4.90427201529
0.000591	25.97	4.86550100195
0.000592	25.932	4.85709542834
0.000593	25.89	4.83589702124
0.000594	25.82	4.81535045454
0.000595	25.738	4.82424667694
0.000596	25.632	4.82333660447
0.000597	25.592	4.84288509052
0.000598	25.574	4.87447679244
0.000599	25.51	4.85570798133
0.0006	25.368	4.8025593177
0.000601	25.264	4.77601340032
0.000602	25.238	4.7767516159
0.000603	25.152	4.77209555646
0.000604	25.116	4.78900240134
0.000605	25.066	4.75075194048
0.000606	24.996	4.77325716885
0.000607	24.936	4.82906864727
0.000608	24.854	4.78755511718
0.000609	24.808	4.79574144424
0.00061	24.726	4.78945967725
0.000611	24.672	4.81585049602
0.000612	24.602	4.80620390745
0.000613	24.518	4.81307344635
0.000614	24.436	4.82057092054
0.000615	24.344	4.7788768555
0.000616	24.268	4.7341499765
0.000617	24.22	4.72351563986
0.000618	24.156	4.6732926294
0.000619	24.054	4.67708071344
0.00062	23.948	4.66232731584
0.000621	23.854	4.62565498065
0.000622	23.838	4.63203583751
0.000623	23.802	4.62501848645
0.000624	23.696	4.64107573737
0.000625	23.676	4.66637160972
0.000626	23.636	4.65655494975
0.000627	23.58	4.61168082157
0.000628	23.486	4.66195280971
0.000629	23.39	4.67567107483
0.00063	23.342	4.70627623499
0.000631	23.242	4.73111361098
0.000632	23.176	4.72747543621
0.000633	23.128	4.74126734112
0.000634	23.018	4.75370129478
0.000635	22.968	4.71921349379
0.000636	22.86	4.72783248434
0.000637	22.784	4.72666309356
0.000638	22.66	4.74598777917
0.000639	22.656	4.73684114152
0.00064	22.598	4.72825506926
0.000641	22.562	4.71318957819
0.000642	22.476	4.7139605429
0.000643	22.428	4.71983220041
0.000644	22.31	4.69956380955
0.000645	22.254	4.69526186703
0.000646	22.196	4.64344527264
0.000647	22.2	4.62471620751
0.000648	22.15	4.61340438288
0.000649	22.096	4.6392654591
0.00065	22.024	4.65009935378
0.000651	21.952	4.62576436927
0.000652	21.916	4.59966781409
0.000653	21.824	4.60489131251
0.000654	21.798	4.58750433242
0.000655	21.804	4.61319672245
0.000656	21.684	4.59000479303
0.000657	21.576	4.64760411395
0.000658	21.482	4.63569584852
0.000659	21.44	4.61891762213
0.00066	21.384	4.61265043115
0.000661	21.314	4.60123939825
0.000662	21.236	4.58653507563
0.000663	21.226	4.62416738451
0.000664	21.2	4.60478012504
0.000665	21.112	4.5803336123
0.000666	21.082	4.62204240569
0.000667	21.028	4.56675114277
0.000668	20.95	4.57509562742
0.000669	20.882	4.57340966895
0.00067	20.844	4.59169511183
0.000671	20.824	4.61486987899
0.000672	20.796	4.60156321265
0.000673	20.728	4.58410471085
0.000674	20.64	4.580654975
0.000675	20.618	4.56815892893
0.000676	20.574	4.54802418639
0.000677	20.514	4.54332521398
0.000678	20.454	4.50465137386
0.000679	20.406	4.51543619155
0.00068	20.362	4.50676779965
0.000681	20.298	4.5260574455
0.000682	20.228	4.48107308577
0.000683	20.152	4.42141334869
0.000684	20.068	4.41082486617
0.000685	20.018	4.38288443836
0.000686	19.932	4.36845235753
0.000687	19.916	4.36542598151
0.000688	19.88	4.35908247226
0.000689	19.782	4.32139745916
0.00069	19.738	4.31987916498
0.000691	19.712	4.35580715827
0.000692	19.632	4.35896501477
0.000693	19.568	4.40696902644
0.000694	19.532	4.37960911498
0.000695	19.446	4.34454646655
0.000696	19.406	4.35949125472
0.000697	19.386	4.35074752198
0.000698	19.38	4.3583941997
0.000699	19.358	4.39520602475
0.0007	19.274	4.40805217755
0.000701	19.184	4.39433089332
0.000702	19.108	4.39184881343
0.000703	19.054	4.41668246538
0.000704	18.942	4.40211721789
0.000705	18.92	4.34713698887
0.000706	18.874	4.2995492787
0.000707	18.884	4.34816559022
0.000708	18.852	4.34351194312
0.000709	18.762	4.34066308299
0.00071	18.716	4.36203438776
0.000711	18.65	4.34137075127
0.000712	18.612	4.32914033037
0.000713	18.554	4.35466232904
0.000714	18.532	4.33324081953
0.000715	18.478	4.30970022159
0.000716	18.398	4.29460079635
0.000717	18.344	4.30786072198
0.000718	18.29	4.28414518895
0.000719	18.276	4.26565633871
0.00072	18.254	4.27428169404
0.000721	18.246	4.281294664
0.000722	18.178	4.26031876742
0.000723	18.14	4.22521005395
0.000724	18.082	4.23783860004
0.000725	18.036	4.21315843519
0.000726	17.99	4.22444079139
0.000727	17.964	4.22548269432
0.000728	17.964	4.21837693906
0.000729	17.936	4.19808337221
0.00073	17.896	4.22956073369
0.000731	17.872	4.24683599872
0.000732	17.784	4.26583450218
0.000733	17.748	4.2652662285
0.000734	17.724	4.27502327479
0.000735	17.664	4.2198464427
0.000736	17.642	4.19259299241
0.000737	17.568	4.22011563823
0.000738	17.55	4.21372756594
0.000739	17.51	4.19927374673
0.00074	17.462	4.22144003866
0.000741	17.41	4.19927374673
0.000742	17.358	4.16195098481
0.000743	17.314	4.12303334937
0.000744	17.254	4.0661387089
0.000745	17.188	4.10032388965
0.000746	17.118	4.09586083748
0.000747	17.066	4.07009139947
0.000748	17.038	4.09689589812
0.000749	16.974	4.04392433164
0.00075	16.928	4.04608650427
0.000751	16.912	4.02743789524
0.000752	16.844	3.93340361519
0.000753	16.794	3.9481089144
0.000754	16.768	3.93524789562
0.000755	16.706	3.9531713851
0.000756	16.642	3.97414594599
0.000757	16.544	3.95222266579
0.000758	16.512	3.96608824914
0.000759	16.462	3.93199135299
0.00076	16.478	3.92039742883
0.000761	16.474	3.92394240529
0.000762	16.414	3.93987360203
0.000763	16.394	3.97124212306
0.000764	16.374	3.99876530944
0.000765	16.334	4.00330413534
0.000766	16.272	4.05881953282
0.000767	16.21	4.06471401208
0.000768	16.142	4.07698859454
0.000769	16.11	4.05041973134
0.00077	16.13	4.06363138092
0.000771	16.078	4.07037049911
0.000772	16.036	4.04607266371
0.000773	15.988	4.04077418325
0.000774	15.97	3.99663608551
0.000775	15.934	4.03356467656
0.000776	15.844	4.03381506765
0.000777	15.798	3.99564713157
0.000778	15.786	4.03040990471
0.000779	15.72	4.00519662439
0.00078	15.658	3.99712846929
0.000781	15.636	3.98641493074
0.000782	15.578	3.9618071634
0.000783	15.548	3.92220550201
0.000784	15.512	3.88405149296
0.000785	15.462	3.86323129
0.000786	15.404	3.87721343235
0.000787	15.38	3.88170065822
0.000788	15.324	3.90064404938
0.000789	15.284	3.93031092918
0.00079	15.256	3.97321834286
0.000791	15.248	3.93274662291
0.000792	15.236	3.87663565479
0.000793	15.182	3.90190671339
0.000794	15.094	3.90757776634
0.000795	15.058	3.91696770474
0.000796	15.032	3.88316571884
0.000797	14.976	3.82771785794
0.000798	14.988	3.78204389187
0.000799	14.928	3.76282021893
0.0008	14.928	3.74417093627
0.000801	14.88	3.78755858041
0.000802	14.866	3.75979307941
0.000803	14.8	3.76031913539
0.000804	14.732	3.73151122201
0.000805	14.686	3.73408676921
0.000806	14.648	3.70190437478
0.000807	14.632	3.71168102078
0.000808	14.568	3.75837411656
0.000809	14.526	3.73809095662
0.00081	14.51	3.70700687887
0.000811	14.442	3.75747734524
0.000812	14.42	3.79889457606
0.000813	14.406	3.87210072183
0.000814	14.362	3.88779577653
0.000815	14.31	3.8654753912
0.000816	14.282	3.84219676748
0.000817	14.25	3.87446770538
0.000818	14.21	3.86133396639
0.000819	14.174	3.78942264732
0.00082	14.152	3.77159064587
0.000821	14.152	3.77688972569
0.000822	14.084	3.7710666926
0.000823	14.018	3.71236797745
0.000824	13.982	3.70157750155
0.000825	13.952	3.70049942575
0.000826	13.942	3.65275731469
0.000827	13.928	3.67135070512
0.000828	13.91	3.68101888069
0.000829	13.836	3.68525494369
0.00083	13.82	3.67581283528
0.000831	13.794	3.66654660409
0.000832	13.766	3.64187369358
0.000833	13.708	3.64180394859
0.000834	13.668	3.63397523382
0.000835	13.704	3.60948528186
0.000836	13.65	3.59214420646
0.000837	13.558	3.56688042973
0.000838	13.546	3.57881041688
0.000839	13.494	3.61468726171
0.00084	13.43	3.58791025529
0.000841	13.39	3.56565561994
0.000842	13.364	3.58713032939
0.000843	13.36	3.57245013961
0.000844	13.272	3.59305107117
0.000845	13.234	3.62315387473
0.000846	13.204	3.63680959084
0.000847	13.15	3.61379302119
0.000848	13.084	3.62338846938
0.000849	13.086	3.65056214849
0.00085	13.046	3.67095137532
0.000851	13.052	3.64873896024
0.000852	13.016	3.5921781693
0.000853	13.0	3.61939221417
0.000854	12.984	3.5921781693
0.000855	12.958	3.52820577631
0.000856	12.904	3.49153032351
0.000857	12.88	3.49536836399
0.000858	12.808	3.45935485315
0.000859	12.83	3.45674702575
0.00086	12.756	3.42293207645
0.000861	12.754	3.39904162964
0.000862	12.718	3.39388803587
0.000863	12.648	3.42170951426
0.000864	12.57	3.46887589862
0.000865	12.52	3.47585960591
0.000866	12.464	3.45611110933
0.000867	12.458	3.46182552998
0.000868	12.446	3.49500844062
0.000869	12.442	3.50123349693
0.00087	12.39	3.51481151699
0.000871	12.372	3.49880208071
0.000872	12.362	3.50299243505
0.000873	12.316	3.50373286653
0.000874	12.288	3.5055749885
0.000875	12.232	3.50116780518
0.000876	12.178	3.51543965956
0.000877	12.156	3.50765790806
0.000878	12.116	3.5069280004
0.000879	12.082	3.48701534267
0.00088	12.036	3.48808027431
0.000881	12.046	3.4979828473
0.000882	12.054	3.49672475325
0.000883	11.996	3.45542819344
0.000884	11.972	3.46341103538
0.000885	11.982	3.47241644968
0.000886	11.908	3.46865045803
0.000887	11.91	3.44527212278
0.000888	11.898	3.44957910476
0.000889	11.886	3.41891854246
0.00089	11.832	3.42107819262
0.000891	11.804	3.42192694253
0.000892	11.768	3.42551835494
0.000893	11.726	3.44832191073
0.000894	11.68	3.40728631025
0.000895	11.62	3.37336627125
0.000896	11.628	3.38963360852
0.000897	11.594	3.41718656207
0.000898	11.564	3.39203537717
0.000899	11.546	3.38465419209
0.0009	11.512	3.35884742136
0.000901	11.49	3.34692396089
0.000902	11.492	3.35885933019
0.000903	11.454	3.37459390149
0.000904	11.468	3.36763655996
0.000905	11.43	3.40427672201
0.000906	11.418	3.37865002627
0.000907	11.36	3.36071420981
0.000908	11.294	3.36207733403
0.000909	11.258	3.34416446964
0.00091	11.182	3.33539742759
0.000911	11.158	3.30953712776
0.000912	11.132	3.3139969825
0.000913	11.098	3.27420158207
0.000914	11.088	3.26010061194
0.000915	11.054	3.2222793175
0.000916	11.054	3.19610450392
0.000917	11.012	3.21556464715
0.000918	10.942	3.20727859719
0.000919	10.94	3.21875752426
0.00092	10.912	3.2484236177
0.000921	10.84	3.2221731797
0.000922	10.838	3.22424502791
0.000923	10.808	3.19736391423
0.000924	10.754	3.16504091601
0.000925	10.714	3.14582326268
0.000926	10.684	3.18310288869
0.000927	10.694	3.20005687449
0.000928	10.684	3.20002249992
0.000929	10.66	3.2088003989
0.00093	10.666	3.20412921088
0.000931	10.658	3.23497078812
0.000932	10.612	3.24922390734
0.000933	10.588	3.24996246132
0.000934	10.552	3.25319781138
0.000935	10.528	3.24117509555
0.000936	10.49	3.22209559138
0.000937	10.434	3.19462736481
0.000938	10.406	3.2151460309
0.000939	10.39	3.22581772579
0.00094	10.332	3.18712660558
0.000941	10.31	3.16763318583
0.000942	10.32	3.13776990871
0.000943	10.268	3.12092550376
0.000944	10.238	3.0986054928
0.000945	10.208	3.11909217562
0.000946	10.132	3.10331693515
0.000947	10.11	3.10320801752
0.000948	10.098	3.09522147834
0.000949	10.09	3.04202235363
0.00095	10.056	3.05104310032
0.000951	9.99	3.0649469816
0.000952	9.97	3.07589011507
0.000953	9.936	3.05612565187
0.000954	9.88	3.06293976434
0.000955	9.84	3.09101924937
0.000956	9.84	3.06894118549
0.000957	9.79	3.05776061849
0.000958	9.746	3.06553160153
0.000959	9.708	3.0858930636
0.00096	9.686	3.06258126423
0.000961	9.664	3.08076354172
0.000962	9.652	3.08462250527
0.000963	9.634	3.05549406807
0.000964	9.61	3.08446105503
0.000965	9.58	3.08149314456
0.000966	9.57	3.0706839629
0.000967	9.572	3.08752587034
0.000968	9.594	3.08239582144
0.000969	9.586	3.06832266882
0.00097	9.54	3.07252339291
0.000971	9.49	3.08251520678
0.000972	9.492	3.09223802447
0.000973	9.486	3.09544891736
0.000974	9.468	3.13448177535
0.000975	9.452	3.09833761879
0.000976	9.428	3.02536212708
0.000977	9.432	3.03271759318
0.000978	9.424	3.04174686652
0.000979	9.42	3.0119096932
0.00098	9.4	2.97724705055
0.000981	9.406	2.97408204325
0.000982	9.392	2.97629568424
0.000983	9.352	2.97121120084
0.000984	9.322	2.93433399599
0.000985	9.292	2.94732692452
0.000986	9.262	2.93825730664
0.000987	9.23	2.97339872873
0.000988	9.224	2.98560278671
0.000989	9.16	2.98100654142
0.00099	9.158	3.02142946302
0.000991	9.152	2.98209590724
0.000992	9.09	2.96679962249
0.000993	9.068	2.95827246886
0.000994	9.06	2.95099983057
0.000995	9.032	2.99114961177
0.000996	8.988	3.00663532874
0.000997	8.982	3.00826794019
0.000998	8.96	3.00439677806
0.000999	8.91	3.02950491005
0.001	8.854	3.02666218796
0.001001	8.824	3.03265955887
0.001002	8.82	3.01788005063
0.001003	8.82	3.0119096932
0.001004	8.764	3.01998410592
0.001005	8.762	3.01684537224
0.001006	8.754	3.01951717995
0.001007	8.732	3.00336078419
0.001008	8.722	2.97400672494
0.001009	8.682	2.97403362456
0.00101	8.636	2.95017016458
0.001011	8.62	2.97381909335
0.001012	8.56	2.94794843917
0.001013	8.544	2.94075908568
0.001014	8.516	2.91028246052
0.001015	8.508	2.91855032508
0.001016	8.474	2.91364445326
0.001017	8.448	2.90160231596
0.001018	8.454	2.89411195361
0.001019	8.45	2.9249786324
0.00102	8.424	2.95164767545
0.001021	8.41	2.95464041805
0.001022	8.388	2.95794793734
0.001023	8.37	2.95044064506
0.001024	8.364	2.95964592477
0.001025	8.36	2.94930500288
0.001026	8.368	2.98137149648
0.001027	8.342	2.98144864118
0.001028	8.306	2.95776334415
0.001029	8.302	2.93782164197
0.00103	8.264	2.91243952727
0.001031	8.268	2.91001305839
0.001032	8.262	2.90057856298
0.001033	8.216	2.88328701312
0.001034	8.174	2.86002167824
0.001035	8.166	2.84155661566
0.001036	8.122	2.85711672845
0.001037	8.094	2.85327250714
0.001038	8.062	2.83022189943
0.001039	8.066	2.85475813336
0.00104	8.046	2.82486884651
0.001041	8.006	2.82665243707
0.001042	7.992	2.84603865048
0.001043	7.97	2.80946614146
0.001044	7.974	2.82936812734
0.001045	7.916	2.81370645235
0.001046	7.896	2.78589016295
0.001047	7.884	2.76234393224
0.001048	7.83	2.76063398516
0.001049	7.806	2.74451525775
0.00105	7.786	2.73133740135
0.001051	7.758	2.74142955408
0.001052	7.726	2.72009632182
0.001053	7.686	2.72312394136
0.001054	7.67	2.74392055279
0.001055	7.674	2.75240331347
0.001056	7.65	2.74581499741
0.001057	7.654	2.75286832231
0.001058	7.642	2.75786801715
0.001059	7.618	2.78712683601
0.00106	7.6	2.81567043526
0.001061	7.604	2.7725771405
0.001062	7.58	2.76904315604
0.001063	7.538	2.76777094428
0.001064	7.494	2.74189058863
0.001065	7.496	2.73678351354
0.001066	7.456	2.73789408122
0.001067	7.446	2.75156028464
0.001068	7.416	2.77181240346
0.001069	7.43	2.7930449334
0.00107	7.422	2.75171146743
0.001071	7.43	2.76786921656
0.001072	7.418	2.77042884767
0.001073	7.388	2.77010035919
0.001074	7.384	2.77137943992
0.001075	7.322	2.7615785341
0.001076	7.336	2.75156391894
0.001077	7.294	2.73780276864
0.001078	7.284	2.76393632343
0.001079	7.248	2.74781658777
0.00108	7.224	2.72430247953
0.001081	7.236	2.74012846414
0.001082	7.242	2.76973572747
0.001083	7.236	2.77998273376
0.001084	7.194	2.78717850164
0.001085	7.164	2.78084591447
0.001086	7.136	2.78235583634
0.001087	7.128	2.77121200921
0.001088	7.14	2.75397893964
0.001089	7.124	2.7306819661
0.00109	7.104	2.71830535444
0.001091	7.06	2.68633579435
0.001092	7.052	2.69393689607
0.001093	7.032	2.69869894579
0.001094	7.03	2.68497672243
0.001095	7.01	2.68810342063
0.001096	7.0	2.68700576851
0.001097	6.996	2.67880271763
0.001098	6.932	2.68986542414
0.001099	6.896	2.67304769879
0.0011	6.894	2.67409124751
0.001101	6.866	2.67133749272
0.001102	6.834	2.66203756547
0.001103	6.808	2.67266458801
0.001104	6.786	2.68182848072
0.001105	6.752	2.66954977477
0.001106	6.75	2.65922921163
0.001107	6.726	2.63038476273
0.001108	6.7	2.6423474412
0.001109	6.688	2.62652926883
0.00111	6.674	2.63737066034
0.001111	6.678	2.61960225989
0.001112	6.662	2.61146625481
0.001113	6.654	2.59966997906
0.001114	6.638	2.59132321411
0.001115	6.614	2.60787346319
0.001116	6.588	2.58887156885
0.001117	6.568	2.59795611972
0.001118	6.534	2.59245906429
0.001119	6.514	2.57561720758
0.00112	6.496	2.59653307316
0.001121	6.482	2.58489380826
0.001122	6.446	2.57120283136
0.001123	6.442	2.60050687367
0.001124	6.436	2.60113513682
0.001125	6.428	2.57231724327
0.001126	6.398	2.56117082601
0.001127	6.36	2.56483917624
0.001128	6.326	2.56041481014
0.001129	6.316	2.52905990439
0.00113	6.294	2.52181759848
0.001131	6.272	2.51515725155
0.001132	6.248	2.51366187066
0.001133	6.228	2.53614195186
0.001134	6.228	2.55029723758
0.001135	6.222	2.5621701739
0.001136	6.216	2.54506267113
0.001137	6.194	2.54487013421
0.001138	6.172	2.5350376723
0.001139	6.178	2.54760986024
0.00114	6.164	2.53635644183
0.001141	6.148	2.56555958808
0.001142	6.124	2.56371293245
0.001143	6.114	2.58321582528
0.001144	6.122	2.57043109225
0.001145	6.09	2.57563584383
0.001146	6.074	2.58389705677
0.001147	6.078	2.58455334633
0.001148	6.066	2.59800769822
0.001149	6.082	2.6213118853
0.00115	6.066	2.59646760041
0.001151	6.042	2.60542434164
0.001152	6.022	2.57245330375
0.001153	6.014	2.56939759477
0.001154	6.0	2.54715527599
0.001155	6.0	2.54401257859
0.001156	5.966	2.52919829195
0.001157	5.948	2.53481675866
0.001158	5.948	2.53165874478
0.001159	5.938	2.51279843999
0.00116	5.922	2.50198241401
0.001161	5.922	2.51394431124
0.001162	5.892	2.51561841303
0.001163	5.86	2.50127967249
0.001164	5.856	2.47533108897
0.001165	5.84	2.45079578913
0.001166	5.826	2.43387016909
0.001167	5.782	2.45895831604
0.001168	5.768	2.46863849115
0.001169	5.756	2.46829171696
0.00117	5.746	2.47416329291
0.001171	5.768	2.45808380655
0.001172	5.752	2.45244694132
0.001173	5.734	2.45259943733
0.001174	5.72	2.45226425982
0.001175	5.678	2.45485559657
0.001176	5.682	2.45944627914
0.001177	5.69	2.46858258926
0.001178	5.656	2.43591132844
0.001179	5.63	2.41766416195
0.00118	5.616	2.42992674787
0.001181	5.588	2.44013442253
0.001182	5.574	2.43156821825
0.001183	5.566	2.42603462465
0.001184	5.562	2.41870957331
0.001185	5.546	2.413272467
0.001186	5.558	2.41052608366
0.001187	5.542	2.4067064632
0.001188	5.536	2.37754158744
0.001189	5.498	2.35838843281
0.00119	5.462	2.36823900821
0.001191	5.458	2.38584073232
0.001192	5.434	2.37437233811
0.001193	5.424	2.38499979036
0.001194	5.424	2.38751418844
0.001195	5.408	2.39280922767
0.001196	5.4	2.39916652194
0.001197	5.396	2.39315356799
0.001198	5.36	2.37705700394
0.001199	5.324	2.34926030912
0.0012	5.316	2.36899641199
0.001201	5.332	2.37187183465
0.001202	5.302	2.34239108605
0.001203	5.302	2.348360279
0.001204	5.28	2.33615068007
0.001205	5.262	2.34890527693
0.001206	5.256	2.33975725237
0.001207	5.242	2.31677275536
0.001208	5.246	2.31203027662
0.001209	5.224	2.31469738843
0.00121	5.204	2.27736338778
0.001211	5.176	2.29107485692
0.001212	5.166	2.31483131135
0.001213	5.144	2.28018946581
0.001214	5.14	2.31352544831
0.001215	5.14	2.26988986517
0.001216	5.128	2.25734711553
0.001217	5.118	2.25301486901
0.001218	5.118	2.2512387701
0.001219	5.078	2.24230149623
0.00122	5.08	2.24802135221
0.001221	5.056	2.22550308919
0.001222	5.066	2.24446964782
0.001223	5.044	2.28605861692
0.001224	5.056	2.27878564152
0.001225	5.054	2.24746167932
0.001226	5.01	2.24006696328
0.001227	4.996	2.23069137265
0.001228	4.992	2.22619316323
0.001229	4.984	2.21082428067
0.00123	4.954	2.2225849815
0.001231	4.94	2.25397426782
0.001232	4.92	2.25246531605
0.001233	4.908	2.24756223496
0.001234	4.898	2.24935457409
0.001235	4.876	2.23620750379
0.001236	4.874	2.22128881508
0.001237	4.872	2.18440289324
0.001238	4.84	2.19872690437
0.001239	4.806	2.21367657981
0.00124	4.782	2.20872723531
0.001241	4.772	2.21088579533
0.001242	4.762	2.20575519947
0.001243	4.75	2.21709269089
0.001244	4.722	2.21104409725
0.001245	4.726	2.21966754267
0.001246	4.738	2.24707721274
0.001247	4.722	2.23264775547
0.001248	4.714	2.23432405886
0.001249	4.684	2.23431063194
0.00125	4.68	2.24624130494
0.001251	4.65	2.23237541646
0.001252	4.63	2.22285852001
0.001253	4.614	2.1993189855
0.001254	4.6	2.19636062613
0.001255	4.602	2.20263387788
0.001256	4.628	2.19763873282
0.001257	4.632	2.18736736741
0.001258	4.61	2.19952267549
0.001259	4.59	2.20315682601
0.00126	4.592	2.1930654345
0.001261	4.584	2.20792753504
0.001262	4.572	2.20200272479
0.001263	4.564	2.19679402767
0.001264	4.576	2.19914165074
0.001265	4.572	2.2047258333
0.001266	4.564	2.21312087334
0.001267	4.536	2.19925078152
0.001268	4.552	2.20347362135
0.001269	4.522	2.18300618414
0.00127	4.512	2.16283517634
0.001271	4.516	2.16650501961
0.001272	4.498	2.17025251987
0.001273	4.48	2.15350876478
0.001274	4.484	2.18030823509
0.001275	4.46	2.19554093562
0.001276	4.428	2.1865077178
0.001277	4.412	2.16662317905
0.001278	4.394	2.166740409
0.001279	4.398	2.15397214467
0.00128	4.382	2.12792763035
0.001281	4.358	2.13490889735
0.001282	4.328	2.14205882272
0.001283	4.304	2.14932175348
0.001284	4.288	2.12909746137
0.001285	4.282	2.12001792445
0.001286	4.292	2.11441150205
0.001287	4.28	2.1264054176
0.001288	4.26	2.1195282494
0.001289	4.278	2.14679202533
0.00129	4.27	2.15153433624
0.001291	4.282	2.15092445242
0.001292	4.284	2.14274216834
0.001293	4.25	2.11648293166
0.001294	4.246	2.09510954368
0.001295	4.224	2.0846640017
0.001296	4.174	2.0610007278
0.001297	4.19	2.07120737735
0.001298	4.19	2.0469245223
0.001299	4.168	2.03857204925
0.0013	4.142	2.04103797123
0.001301	4.148	2.04012156501
0.001302	4.124	2.02993201857
0.001303	4.128	2.03362140036
0.001304	4.114	2.04963508947
0.001305	4.118	2.0376643492
0.001306	4.114	2.03887321823
0.001307	4.102	2.02474590998
0.001308	4.11	2.03123115376
0.001309	4.086	2.01360472785
0.00131	4.082	2.01774032026
0.001311	4.078	2.02383694995
0.001312	4.086	2.02351278721
0.001313	4.066	2.03215255333
0.001314	4.04	2.01653167592
0.001315	4.03	2.01223756053
0.001316	4.024	2.01579364023
0.001317	4.016	2.02379445597
0.001318	4.006	2.00747702353
0.001319	3.984	1.99593186256
0.00132	3.96	1.98454024902
0.001321	3.952	1.97931705394
0.001322	3.978	1.98935064782
0.001323	3.974	2.01824775486
0.001324	3.958	2.00005899913
0.001325	3.952	1.99942391703
0.001326	3.942	1.99865855013
0.001327	3.94	2.01504342385
0.001328	3.934	2.01435945154
0.001329	3.898	2.01186381249
0.00133	3.862	2.03050634079
0.001331	3.86	2.02691884396
0.001332	3.836	2.00227470643
0.001333	3.828	1.99459670109
0.001334	3.824	2.00325335392
0.001335	3.814	1.99784984421
0.001336	3.794	2.00089080162
0.001337	3.774	1.98366428611
0.001338	3.746	1.98531710313
0.001339	3.738	1.99332787067
0.00134	3.75	1.99085408807
0.001341	3.742	1.97368589193
0.001342	3.706	1.97675592828
0.001343	3.718	1.9815337494
0.001344	3.704	1.99709388863
0.001345	3.702	1.98524456932
0.001346	3.688	1.97450145606
0.001347	3.672	1.98202320874
0.001348	3.666	1.98354329421
0.001349	3.654	1.9975695232
0.00135	3.64	1.99158228552
0.001351	3.616	1.99412737808
0.001352	3.618	1.99200301205
0.001353	3.592	1.97219066015
0.001354	3.564	1.95087262526
0.001355	3.558	1.95720106274
0.001356	3.544	1.96673943368
0.001357	3.518	1.97323997527
0.001358	3.504	1.95498951404
0.001359	3.494	1.95396110504
0.00136	3.498	1.94884478602
0.001361	3.508	1.95702222777
0.001362	3.516	1.95390480833
0.001363	3.544	1.97485796958
0.001364	3.52	1.97625909233
0.001365	3.504	1.93958346044
0.001366	3.496	1.95294239546
0.001367	3.498	1.93958655388
0.001368	3.484	1.92087063594
0.001369	3.508	1.92300182007
0.00137	3.49	1.93336494227
0.001371	3.462	1.92991087877
0.001372	3.47	1.93832401832
0.001373	3.446	1.93780391165
0.001374	3.432	1.94148808907
0.001375	3.432	1.9548340083
0.001376	3.426	1.94641311134
0.001377	3.422	1.93595351184
0.001378	3.396	1.92228613895
0.001379	3.37	1.93935556307
0.00138	3.336	1.91914147472
0.001381	3.318	1.92168571832
0.001382	3.302	1.91906122883
0.001383	3.288	1.92069154213
0.001384	3.27	1.91966142848
0.001385	3.278	1.90386869295
0.001386	3.254	1.91558972643
0.001387	3.238	1.91346701043
0.001388	3.244	1.91949576712
0.001389	3.26	1.92364237841
0.00139	3.246	1.92807779926
0.001391	3.236	1.92153688489
0.001392	3.214	1.91316596248
0.001393	3.202	1.89662753328
0.001394	3.196	1.86911315869
0.001395	3.204	1.87466903746
0.001396	3.212	1.88654605033
0.001397	3.226	1.89919035381
0.001398	3.21	1.89470314298
0.001399	3.204	1.88318453689
0.0014	3.19	1.87773800089
0.001401	3.176	1.87750472702
0.001402	3.182	1.88278410871
0.001403	3.178	1.86930896323
0.001404	3.178	1.86072996429
0.001405	3.16	1.84780951399
0.001406	3.154	1.84127238615
0.001407	3.146	1.82556402243
0.001408	3.134	1.82648405413
0.001409	3.11	1.80385697881
0.00141	3.112	1.80539635537
0.001411	3.094	1.81250213793
0.001412	3.086	1.79404682213
0.001413	3.072	1.79967108106
0.001414	3.044	1.78719444941
0.001415	3.014	1.79159258762
0.001416	2.99	1.78154427394
0.001417	2.988	1.80107079261
0.001418	2.962	1.78228953877
0.001419	2.958	1.79227118484
0.00142	2.954	1.79551775263
0.001421	2.946	1.77963029869
0.001422	2.956	1.77821933405
0.001423	2.952	1.78260932344
0.001424	2.962	1.7777952638
0.001425	2.964	1.79407469187
0.001426	2.94	1.77437312874
0.001427	2.938	1.78498067216
0.001428	2.938	1.79948770488
0.001429	2.94	1.83095603443
0.00143	2.916	1.83982173049
0.001431	2.918	1.83610348292
0.001432	2.93	1.85178292464
0.001433	2.916	1.84524903468
0.001434	2.912	1.82982403526
0.001435	2.89	1.83463892905
0.001436	2.872	1.84813852295
0.001437	2.858	1.83462148685
0.001438	2.85	1.82742988922
0.001439	2.852	1.81826730708
0.00144	2.838	1.8220197584
0.001441	2.826	1.83295499126
0.001442	2.826	1.82639645203
0.001443	2.814	1.81972635305
0.001444	2.824	1.8201714205
0.001445	2.83	1.82238854255
0.001446	2.836	1.81579293974
0.001447	2.83	1.81469005618
0.001448	2.81	1.81931305717
0.001449	2.796	1.77943361776
0.00145	2.772	1.7618217844
0.001451	2.772	1.77313733253
0.001452	2.764	1.74937245891
0.001453	2.754	1.73824164028
0.001454	2.738	1.7091974725
0.001455	2.736	1.71181307391
0.001456	2.714	1.71003040909
0.001457	2.712	1.71611654616
0.001458	2.696	1.71335460428
0.001459	2.69	1.7268178827
0.00146	2.694	1.74710159979
0.001461	2.702	1.73008554702
0.001462	2.692	1.72659665238
0.001463	2.682	1.72420300429
0.001464	2.676	1.71901832451
0.001465	2.646	1.6996128971
0.001466	2.632	1.7007574783
0.001467	2.626	1.68467326209
0.001468	2.634	1.69116646135
0.001469	2.61	1.68934898704
0.00147	2.62	1.6957594169
0.001471	2.62	1.6957594169
0.001472	2.608	1.69184396444
0.001473	2.582	1.67906998067
0.001474	2.576	1.69476370034
0.001475	2.556	1.67656315121
0.001476	2.56	1.65481116748
0.001477	2.578	1.65768392645
0.001478	2.558	1.65246361533
0.001479	2.55	1.65996987924
0.00148	2.542	1.64688675992
0.001481	2.52	1.65215011425
0.001482	2.526	1.62890269814
0.001483	2.534	1.63854935843
0.001484	2.53	1.63862747444
0.001485	2.52	1.62775919595
0.001486	2.514	1.62166704351
0.001487	2.506	1.6266419397
0.001488	2.508	1.62170774186
0.001489	2.504	1.63155876388
0.00149	2.488	1.62906599007
0.001491	2.488	1.61921462444
0.001492	2.482	1.60302089818
0.001493	2.476	1.61165256802
0.001494	2.468	1.62017776802
0.001495	2.45	1.63813918823
0.001496	2.44	1.63658180364
0.001497	2.434	1.64488419045
0.001498	2.424	1.65052234156
0.001499	2.428	1.64706284033
0.0015	2.436	1.64860668445
0.001501	2.408	1.64485136107
0.001502	2.406	1.64716847954
0.001503	2.424	1.65415355998
0.001504	2.418	1.66591596427
0.001505	2.418	1.66231044032
0.001506	2.406	1.64716847954
0.001507	2.392	1.64509452616
0.001508	2.384	1.6051616741
0.001509	2.384	1.61757349138
0.00151	2.376	1.6120248137
0.001511	2.386	1.63493241451
0.001512	2.372	1.63756404455
0.001513	2.366	1.64804247518
0.001514	2.376	1.64031216541
0.001515	2.374	1.65834978216
0.001516	2.356	1.66050112918
0.001517	2.364	1.65997108409
0.001518	2.348	1.66219613764
0.001519	2.342	1.65802171276
0.00152	2.32	1.65819178625
0.001521	2.308	1.66286980849
0.001522	2.306	1.66504174122
0.001523	2.326	1.66003734898
0.001524	2.326	1.64794538744
0.001525	2.31	1.63520640899
0.001526	2.316	1.64199390985
0.001527	2.302	1.62197287277
0.001528	2.302	1.61826944604
0.001529	2.28	1.59924982414
0.00153	2.264	1.5944604103
0.001531	2.256	1.60326666528
0.001532	2.248	1.60950178627
0.001533	2.236	1.6125458133
0.001534	2.23	1.60284122732
0.001535	2.228	1.59625060689
0.001536	2.228	1.58997358469
0.001537	2.216	1.58282784914
0.001538	2.208	1.58642239016
0.001539	2.204	1.5969921728
0.00154	2.208	1.60771141689
0.001541	2.208	1.59772838743
0.001542	2.194	1.60261161858
0.001543	2.18	1.58480282685
0.001544	2.172	1.5793720271
0.001545	2.164	1.56496134138
0.001546	2.148	1.55244838884
0.001547	2.138	1.54497766974
0.001548	2.118	1.53625388527
0.001549	2.1	1.53297097168
0.00155	2.086	1.53186291815
0.001551	2.092	1.54775191811
0.001552	2.096	1.53713499732
0.001553	2.09	1.52377819908
0.001554	2.104	1.5287851386
0.001555	2.112	1.5386539572
0.001556	2.108	1.53112246408
0.001557	2.1	1.52905199388
0.001558	2.074	1.53248947794
0.001559	2.058	1.52270680041
0.00156	2.028	1.51631658963
0.001561	2.036	1.52404199417
0.001562	2.034	1.53780492911
0.001563	2.034	1.52343165255
0.001564	2.03	1.52220235186
0.001565	2.026	1.50775462195
0.001566	2.032	1.52150451856
0.001567	2.026	1.52227592768
0.001568	2.03	1.51693770472
0.001569	2.026	1.52096153798
0.00157	2.014	1.50791379064
0.001571	1.998	1.5159142456
0.001572	1.984	1.5217568794
0.001573	1.98	1.52695775973
0.001574	1.964	1.52535372947
0.001575	1.948	1.5275130114
0.001576	1.942	1.52795156991
0.001577	1.946	1.52678878696
0.001578	1.944	1.52212483062
0.001579	1.928	1.50160447522
0.00158	1.928	1.4868812999
0.001581	1.936	1.48050802092
0.001582	1.932	1.47762512161
0.001583	1.926	1.46168532865
0.001584	1.912	1.4478452956
0.001585	1.896	1.4440166204
0.001586	1.906	1.44953923714
0.001587	1.908	1.44344587706
0.001588	1.898	1.42674314437
0.001589	1.896	1.44540098243
0.00159	1.89	1.44564864334
0.001591	1.882	1.44085946574
0.001592	1.884	1.45139381286
0.001593	1.876	1.45898046594
0.001594	1.878	1.45159085145
0.001595	1.876	1.46171953534
0.001596	1.864	1.45928201524
0.001597	1.854	1.45350748192
0.001598	1.858	1.4566523264
0.001599	1.856	1.45851431258
0.0016	1.848	1.46044376817
0.001601	1.844	1.46549104398
0.001602	1.846	1.46502013638
0.001603	1.838	1.46961083284
0.001604	1.826	1.45042200756
0.001605	1.822	1.47319923975
0.001606	1.812	1.46582945802
0.001607	1.804	1.46204787883
0.001608	1.792	1.46175784588
0.001609	1.77	1.453650577
0.00161	1.762	1.44822512062
0.001611	1.752	1.42775908332
0.001612	1.75	1.43648877476
0.001613	1.76	1.44858551698
0.001614	1.774	1.44323386878
0.001615	1.754	1.42178901388
0.001616	1.748	1.40587908442
0.001617	1.738	1.40476190153
0.001618	1.726	1.38669535227
0.001619	1.726	1.38813688086
0.00162	1.716	1.38972803095
0.001621	1.704	1.38144272411
0.001622	1.71	1.38343774706
0.001623	1.702	1.37302439891
0.001624	1.694	1.37708532778
0.001625	1.682	1.36120387892
0.001626	1.674	1.35193343031
0.001627	1.658	1.33754850379
0.001628	1.664	1.34428568392
0.001629	1.66	1.34922199804
0.00163	1.662	1.35932188977
0.001631	1.674	1.36957073567
0.001632	1.662	1.3607924162
0.001633	1.658	1.37150865838
0.001634	1.654	1.37050501641
0.001635	1.648	1.36385336455
0.001636	1.65	1.36069835011
0.001637	1.656	1.35265073097
0.001638	1.65	1.34591975987
0.001639	1.64	1.33056379028
0.00164	1.628	1.32725882932
0.001641	1.63	1.33757242795
0.001642	1.634	1.33268300807
0.001643	1.626	1.3304600708
0.001644	1.622	1.33683058014
0.001645	1.596	1.31635253637
0.001646	1.598	1.3192406907
0.001647	1.588	1.33050967678
0.001648	1.574	1.31321133105
0.001649	1.554	1.31113843663
0.00165	1.554	1.31266294227
0.001651	1.558	1.31249228569
0.001652	1.552	1.31578721684
0.001653	1.546	1.30532907728
0.001654	1.55	1.30671343454
0.001655	1.554	1.31722587281
0.001656	1.546	1.3220756408
0.001657	1.548	1.31441850261
0.001658	1.542	1.31310167162
0.001659	1.542	1.31614436898
0.00166	1.548	1.32049081784
0.001661	1.546	1.32660619628
0.001662	1.542	1.32069527144
0.001663	1.542	1.32523054598
0.001664	1.518	1.31517147171
0.001665	1.522	1.31511064173
0.001666	1.518	1.30448303937
0.001667	1.522	1.31054034657
0.001668	1.542	1.32523054598
0.001669	1.534	1.32243865642
0.00167	1.536	1.31632214902
0.001671	1.536	1.30717405115
0.001672	1.526	1.30434811304
0.001673	1.504	1.29227860773
0.001674	1.508	1.29071143173
0.001675	1.504	1.29382533597
0.001676	1.514	1.29375577293
0.001677	1.512	1.28290919398
0.001678	1.5	1.2782800945
0.001679	1.494	1.26726634927
0.00168	1.502	1.2751454819
0.001681	1.488	1.26089492028
0.001682	1.482	1.25605573125
0.001683	1.492	1.26251178212
0.001684	1.482	1.26557338784
0.001685	1.47	1.26850305479
0.001686	1.456	1.27281734746
0.001687	1.432	1.26228998253
0.001688	1.424	1.25228750692
0.001689	1.432	1.23829560283
0.00169	1.436	1.2352748682
0.001691	1.43	1.24141048811
0.001692	1.422	1.22959993494
0.001693	1.418	1.23258914485
0.001694	1.42	1.23434192994
0.001695	1.404	1.22995284462
0.001696	1.404	1.22832568971
0.001697	1.394	1.2143986166
0.001698	1.398	1.20482197855
0.001699	1.394	1.20779302863
0.0017	1.39	1.22388724971
0.001701	1.37	1.20875969489
0.001702	1.356	1.20551399826
0.001703	1.358	1.21071714285
0.001704	1.352	1.20834432179
0.001705	1.352	1.21823478854
0.001706	1.356	1.22035404699
0.001707	1.336	1.20129263712
0.001708	1.334	1.20268200286
0.001709	1.336	1.19126151621
0.00171	1.352	1.20336860521
0.001711	1.348	1.20286990153
0.001712	1.338	1.20156398082
0.001713	1.332	1.19740385835
0.001714	1.324	1.18786531223
0.001715	1.318	1.18527465172
0.001716	1.318	1.19368169962
0.001717	1.32	1.19230868486
0.001718	1.318	1.19200503355
0.001719	1.316	1.19672218998
0.00172	1.32	1.20066648158
0.001721	1.328	1.19683582834
0.001722	1.334	1.19098446673
0.001723	1.338	1.18985545341
0.001724	1.326	1.19988499449
0.001725	1.312	1.17586393771
0.001726	1.306	1.17147940656
0.001727	1.31	1.17213480453
0.001728	1.306	1.16463041348
0.001729	1.304	1.15394280621
0.00173	1.298	1.16326953025
0.001731	1.294	1.16600343053
0.001732	1.29	1.16871724553
0.001733	1.292	1.18268169851
0.001734	1.298	1.18203045646
0.001735	1.294	1.17624997343
0.001736	1.286	1.17141111485
0.001737	1.272	1.17218428585
0.001738	1.274	1.17597789095
0.001739	1.26	1.17149477165
0.00174	1.25	1.16254032188
0.001741	1.256	1.16209466052
0.001742	1.252	1.16124760495
0.001743	1.244	1.16295485725
0.001744	1.252	1.15433790547
0.001745	1.248	1.16382816601
0.001746	1.238	1.15816924497
0.001747	1.244	1.16467334476
0.001748	1.232	1.16540808303
0.001749	1.23	1.15633040261
0.00175	1.226	1.15018433305
0.001751	1.218	1.1620998236
0.001752	1.212	1.15371400269
0.001753	1.21	1.14450862819
0.001754	1.196	1.13207066917
0.001755	1.194	1.12621667542
0.001756	1.202	1.14069978522
0.001757	1.206	1.15046251569
0.001758	1.198	1.15706352462
0.001759	1.176	1.15629753956
0.00176	1.178	1.18081158531
0.001761	1.176	1.17856862337
0.001762	1.164	1.16666361904
0.001763	1.174	1.17801697781
0.001764	1.18	1.18810773922
0.001765	1.176	1.19374369108
0.001766	1.168	1.16609433581
0.001767	1.164	1.16322998586
0.001768	1.154	1.14642226077
0.001769	1.15	1.14869491163
0.00177	1.142	1.13746912046
0.001771	1.144	1.14859218176
0.001772	1.138	1.13971750886
0.001773	1.134	1.13315665289
0.001774	1.132	1.13074134973
0.001775	1.136	1.14258653939
0.001776	1.134	1.13668113383
0.001777	1.128	1.12943171551
0.001778	1.136	1.13203533514
0.001779	1.13	1.12831733125
0.00178	1.13	1.13185688141
0.001781	1.13	1.14065770501
0.001782	1.126	1.14635247634
0.001783	1.13	1.15459949766
0.001784	1.124	1.15265953343
0.001785	1.116	1.15001913028
0.001786	1.11	1.15147731198
0.001787	1.108	1.14905874523
0.001788	1.1	1.13929802949
0.001789	1.1	1.14105214605
0.00179	1.096	1.13083332105
0.001791	1.088	1.12971500831
0.001792	1.078	1.11351515481
0.001793	1.06	1.10290525432
0.001794	1.056	1.08667566458
0.001795	1.054	1.09502694031
0.001796	1.048	1.09804189355
0.001797	1.046	1.08806433633
0.001798	1.04	1.08554133961
0.001799	1.048	1.10349263704
0.0018	1.044	1.09638679306
0.001801	1.032	1.08948428167
0.001802	1.03	1.08494239478
0.001803	1.018	1.08336328164
0.001804	1.036	1.09667862202
0.001805	1.034	1.1067267052
0.001806	1.032	1.10225949758
0.001807	1.026	1.11773163148
0.001808	1.022	1.11423336873
0.001809	1.004	1.10633810384
0.00181	1.0	1.10634533488
0.001811	0.984	1.0953282613
0.001812	0.976	1.08785293124
0.001813	0.976	1.08232342671
0.001814	0.97	1.0775435026
0.001815	0.968	1.08026663375
0.001816	0.972	1.07852491858
0.001817	0.976	1.07304426749
0.001818	0.978	1.06841752138
0.001819	0.978	1.06466708412
0.00182	0.972	1.05414230538
0.001821	0.974	1.04562134638
0.001822	0.958	1.03934402389
0.001823	0.95	1.02932016399
0.001824	0.934	1.03230034389
0.001825	0.942	1.04241834213
0.001826	0.938	1.03254830395
0.001827	0.94	1.04134528376
0.001828	0.934	1.03809633464
0.001829	0.928	1.0444213709
0.00183	0.922	1.03919006924
0.001831	0.928	1.04250467625
0.001832	0.922	1.05067406935
0.001833	0.928	1.04250467625
0.001834	0.926	1.04332353563
0.001835	0.922	1.03919006924
0.001836	0.932	1.05231934317
0.001837	0.934	1.05149607703
0.001838	0.934	1.04577435425
0.001839	0.934	1.0495923018
0.00184	0.94	1.06037729134
0.001841	0.946	1.04646261281
0.001842	0.932	1.03507294429
0.001843	0.932	1.0292599283
0.001844	0.92	1.02645019363
0.001845	0.916	1.01830447313
0.001846	0.914	1.02303665623
0.001847	0.916	1.02222502415
0.001848	0.906	1.02037444108
0.001849	0.898	1.00776783041
0.00185	0.904	1.00139103251
0.001851	0.906	1.00656048005
0.001852	0.902	1.00617891053
0.001853	0.906	1.01052659539
0.001854	0.9	1.01094015649
0.001855	0.894	1.0033763003
0.001856	0.882	0.996030120026
0.001857	0.886	1.00449191137
0.001858	0.88	0.992773891679
0.001859	0.876	0.984186974106
0.00186	0.882	1.00402988003
0.001861	0.886	1.00648099833
0.001862	0.886	1.01044742565
0.001863	0.884	1.01318507687
0.001864	0.876	1.00629220408
0.001865	0.884	1.00724574956
0.001866	0.882	1.00800595236
0.001867	0.886	1.01242481202
0.001868	0.88	1.00279609094
0.001869	0.882	1.00800595236
0.00187	0.88	1.00677703589
0.001871	0.874	1.00305732638
0.001872	0.872	0.993788709938
0.001873	0.874	0.9950497475
0.001874	0.87	0.996544028129
0.001875	0.874	0.997057671351
0.001876	0.862	0.985370996123
0.001877	0.86	0.990151503559
0.001878	0.86	1.00419121685
0.001879	0.848	0.988380493535
0.00188	0.846	0.980960753547
0.001881	0.838	0.971471049491
0.001882	0.83	0.968039255402
0.001883	0.84	0.972830920561
0.001884	0.842	0.976235627295
0.001885	0.836	0.972164595118
0.001886	0.832	0.97559007785
0.001887	0.836	0.9823970684
0.001888	0.824	0.976229481218
0.001889	0.82	0.977547952788
0.00189	0.818	0.974102663994
0.001891	0.814	0.967162861156
0.001892	0.82	0.958957767579
0.001893	0.818	0.963782133057
0.001894	0.824	0.963858910837
0.001895	0.824	0.963858910837
0.001896	0.828	0.966651953911
0.001897	0.83	0.961821189203
0.001898	0.824	0.957613700821
0.001899	0.822	0.935048661835
0.0019	0.822	0.935048661835
0.001901	0.812	0.929868807951
0.001902	0.816	0.932815094217
0.001903	0.818	0.938549945394
0.001904	0.802	0.926712468892
0.001905	0.796	0.919991304307
0.001906	0.804	0.932514879238
0.001907	0.8	0.942337519151
0.001908	0.796	0.941479686451
0.001909	0.79	0.939095309327
0.00191	0.798	0.930159126171
0.001911	0.792	0.921268690448
0.001912	0.786	0.918805746608
0.001913	0.78	0.914111590562
0.001914	0.772	0.898897102009
0.001915	0.772	0.8921972876
0.001916	0.776	0.897677002045
0.001917	0.78	0.898665677546
0.001918	0.77	0.895041898461
0.001919	0.766	0.894004474262
0.00192	0.754	0.877202371178
0.001921	0.76	0.895767827062
0.001922	0.756	0.890204470894
0.001923	0.75	0.887411967465
0.001924	0.752	0.886846097133
0.001925	0.748	0.885717788012
0.001926	0.742	0.882856726768
0.001927	0.738	0.881677945738
0.001928	0.746	0.893019596649
0.001929	0.75	0.900832947888
0.00193	0.742	0.891872188153
0.001931	0.746	0.884015836962
0.001932	0.748	0.885717788012
0.001933	0.74	0.881135630876
0.001934	0.732	0.869583808497
0.001935	0.73	0.863191751582
0.001936	0.732	0.862656362638
0.001937	0.728	0.854409737772
0.001938	0.734	0.857463701856
0.001939	0.734	0.859792998343
0.00194	0.736	0.866200900484
0.001941	0.738	0.858694357732
0.001942	0.73	0.851528038294
0.001943	0.734	0.8527860224
0.001944	0.736	0.861570658739
0.001945	0.74	0.874299719776
0.001946	0.744	0.884569952011
0.001947	0.73	0.872410453858
0.001948	0.732	0.871880725788
0.001949	0.736	0.877669641722
0.00195	0.736	0.884479507959
0.001951	0.738	0.892947926813
0.001952	0.732	0.881008513012
0.001953	0.738	0.879406618124
0.001954	0.72	0.865794432877
0.001955	0.726	0.868863625663
0.001956	0.716	0.855186529361
0.001957	0.708	0.850138812195
0.001958	0.698	0.852523313464
0.001959	0.704	0.853454158113
0.00196	0.704	0.851107513772
0.001961	0.698	0.852523313464
0.001962	0.694	0.855782682695
0.001963	0.68	0.82316462509
0.001964	0.674	0.826876048752
0.001965	0.686	0.836303772561
0.001966	0.688	0.838245787344
0.001967	0.69	0.837794724261
0.001968	0.692	0.849197268013
0.001969	0.692	0.849197268013
0.00197	0.692	0.846838827641
0.001971	0.694	0.851095764294
0.001972	0.69	0.844926032266
0.001973	0.684	0.836746078569
0.001974	0.68	0.849470423264
0.001975	0.684	0.853313541437
0.001976	0.684	0.853313541437
0.001977	0.68	0.844748483278
0.001978	0.674	0.843637362852
0.001979	0.674	0.846004728119
0.00198	0.672	0.844047392034
0.001981	0.666	0.838119323247
0.001982	0.656	0.830460113431
0.001983	0.658	0.842042754259
0.001984	0.652	0.838388931225
0.001985	0.638	0.831237631487
0.001986	0.636	0.833968824357
0.001987	0.64	0.830903123114
0.001988	0.65	0.845872330792
0.001989	0.646	0.837068694911
0.00199	0.636	0.81945347641
0.001991	0.622	0.819216699049
0.001992	0.624	0.814017198836
0.001993	0.62	0.807217442824
0.001994	0.622	0.804435205595
0.001995	0.618	0.80004749859
0.001996	0.624	0.799139537252
0.001997	0.624	0.794118379085
0.001998	0.628	0.785885487842
[truncated: 8,002 more rows]
