# Supplementary material for: The Influence of Synaptic Size on AMPA Receptor Activation: A Monte Carlo Model
Source: PLoS One. 2015 Jun 24;10(6):e0130924. doi: 10.1371/journal.pone.0130924 (PMC4479604; doi:10.1371/journal.pone.0130924)
Supplement: S1 Dataset — This package contains the experimental data used as basis for the analysis presented in the paper. (ZIP) [file pone.0130924.s001.zip › S1 Simulation data/test/2063_8644_143_151.csv]

time	AMPA.O.mean	AMPA.O.stdev
0.0	0.0	0.0
1e-06	0.0	0.0
2e-06	0.048	0.213766227454
3e-06	0.35	0.532447180479
4e-06	0.686	0.766422859784
5e-06	1.186	1.05423147363
6e-06	1.796	1.26268919374
7e-06	2.542	1.53890740462
8e-06	3.296	1.73792519977
9e-06	3.998	1.91154283237
1e-05	4.71	2.12553522671
1.1e-05	5.488	2.29996869544
1.2e-05	6.286	2.47471291264
1.3e-05	6.996	2.54793720488
1.4e-05	7.694	2.62913750116
1.5e-05	8.368	2.68040593941
1.6e-05	8.962	2.84263187909
1.7e-05	9.572	2.8651031395
1.8e-05	10.16	3.01038203556
1.9e-05	10.708	3.08070381569
2e-05	11.248	3.13791268202
2.1e-05	11.722	3.18004968515
2.2e-05	12.188	3.25094693897
2.3e-05	12.58	3.29113962025
2.4e-05	12.954	3.27045623729
2.5e-05	13.324	3.29530332443
2.6e-05	13.616	3.35030506074
2.7e-05	13.948	3.39901397467
2.8e-05	14.3	3.53694783677
2.9e-05	14.57	3.51981533607
3e-05	14.784	3.56782062329
3.1e-05	14.946	3.53200849376
3.2e-05	15.136	3.5896384219
3.3e-05	15.284	3.66760739447
3.4e-05	15.468	3.71011805742
3.5e-05	15.634	3.76882528117
3.6e-05	15.834	3.70923765752
3.7e-05	15.944	3.71279732816
3.8e-05	16.054	3.74580885791
3.9e-05	16.176	3.81536682378
4e-05	16.318	3.85861063078
4.1e-05	16.422	3.91099936078
4.2e-05	16.492	3.93114945022
4.3e-05	16.548	3.91863445603
4.4e-05	16.608	3.9378085276
4.5e-05	16.63	3.94171282566
4.6e-05	16.698	3.91800918835
4.7e-05	16.774	3.91547238529
4.8e-05	16.766	3.9155132486
4.9e-05	16.834	3.89389830376
5e-05	16.876	3.90289943504
5.1e-05	16.886	3.91471633711
5.2e-05	16.89	3.93978425805
5.3e-05	16.866	3.9339603455
5.4e-05	16.862	3.94803191476
5.5e-05	16.87	3.94627672623
5.6e-05	16.868	3.98027335745
5.7e-05	16.85	3.97334871362
5.8e-05	16.824	3.9690079365
5.9e-05	16.816	3.93219328111
6e-05	16.778	3.95028049637
6.1e-05	16.734	3.92265777248
6.2e-05	16.716	3.87134911885
6.3e-05	16.712	3.85604149355
6.4e-05	16.674	3.92424820826
6.5e-05	16.622	3.86925264101
6.6e-05	16.58	3.86310755739
6.7e-05	16.5	3.82962139121
6.8e-05	16.49	3.82960833507
6.9e-05	16.5	3.79552367928
7e-05	16.47	3.81747298615
7.1e-05	16.468	3.76947953967
7.2e-05	16.454	3.7836337032
7.3e-05	16.436	3.79551103279
7.4e-05	16.392	3.80346368459
7.5e-05	16.376	3.84429759514
7.6e-05	16.354	3.8632478564
7.7e-05	16.338	3.91097890559
7.8e-05	16.304	3.914534966
7.9e-05	16.226	3.89139101094
8e-05	16.178	3.87121634632
8.1e-05	16.17	3.83941401779
8.2e-05	16.122	3.85007999917
8.3e-05	16.094	3.82323998724
8.4e-05	16.094	3.80698883634
8.5e-05	16.092	3.76928852703
8.6e-05	16.072	3.77131489006
8.7e-05	16.056	3.74604644926
8.8e-05	16.01	3.74137675195
8.9e-05	15.97	3.7139062993
9e-05	15.928	3.7468408026
9.1e-05	15.882	3.74700894048
9.2e-05	15.824	3.72196507238
9.3e-05	15.756	3.71705044356
9.4e-05	15.714	3.74168464732
9.5e-05	15.686	3.734622337
9.6e-05	15.636	3.75972126626
9.7e-05	15.588	3.78288990059
9.8e-05	15.586	3.74253977935
9.9e-05	15.526	3.72039298999
0.0001	15.536	3.76094456221
0.000101	15.51	3.76216692878
0.000102	15.436	3.78125693388
0.000103	15.398	3.79151631936
0.000104	15.398	3.81150836284
0.000105	15.38	3.81780041385
0.000106	15.312	3.80981049397
0.000107	15.284	3.84595163776
0.000108	15.236	3.80582500911
0.000109	15.186	3.78251292133
0.00011	15.194	3.78158220855
0.000111	15.164	3.76631172369
0.000112	15.17	3.78960420097
0.000113	15.168	3.74055824711
0.000114	15.098	3.72939619778
0.000115	15.068	3.69910475656
0.000116	15.032	3.67681601389
0.000117	15.002	3.69891822024
0.000118	14.938	3.65980272692
0.000119	14.904	3.67406913381
0.00012	14.876	3.72567094629
0.000121	14.84	3.75531623169
0.000122	14.798	3.77851769878
0.000123	14.706	3.78940153586
0.000124	14.684	3.76405951069
0.000125	14.66	3.73743227363
0.000126	14.622	3.75114862409
0.000127	14.606	3.74950183358
0.000128	14.572	3.75776742229
0.000129	14.53	3.71067379326
0.00013	14.468	3.70580301689
0.000131	14.414	3.70494318445
0.000132	14.376	3.72218000639
0.000133	14.342	3.73484082659
0.000134	14.332	3.71615069662
0.000135	14.336	3.71363756982
0.000136	14.294	3.6763519962
0.000137	14.276	3.6540147783
0.000138	14.236	3.65079498192
0.000139	14.202	3.64708047622
0.00014	14.182	3.66345137814
0.000141	14.16	3.66256740552
0.000142	14.128	3.65398631634
0.000143	14.034	3.67924503125
0.000144	13.968	3.6560875263
0.000145	13.912	3.65844994499
0.000146	13.942	3.66369158091
0.000147	13.888	3.69965620024
0.000148	13.888	3.70397840166
0.000149	13.896	3.7396769914
0.00015	13.83	3.71713599428
0.000151	13.802	3.71036332453
0.000152	13.766	3.68445979758
0.000153	13.738	3.67822729042
0.000154	13.68	3.67608487388
0.000155	13.644	3.62894805694
0.000156	13.61	3.63674304839
0.000157	13.572	3.65360315305
0.000158	13.528	3.6705879638
0.000159	13.468	3.6944520568
0.00016	13.474	3.66569556837
0.000161	13.428	3.66671733298
0.000162	13.43	3.61456774732
0.000163	13.396	3.62921258677
0.000164	13.356	3.61680300818
0.000165	13.322	3.63459984042
0.000166	13.268	3.62769568735
0.000167	13.2	3.58329457343
0.000168	13.134	3.55640886288
0.000169	13.126	3.56680865761
0.00017	13.092	3.55633744181
0.000171	13.102	3.56533252306
0.000172	13.068	3.55350193471
0.000173	12.986	3.530128043
0.000174	12.914	3.48232738266
0.000175	12.868	3.46793540886
0.000176	12.88	3.50850395468
0.000177	12.826	3.49338288769
0.000178	12.756	3.50149453805
0.000179	12.7	3.49370863124
0.00018	12.666	3.5454821957
0.000181	12.682	3.5243263186
0.000182	12.648	3.56371940534
0.000183	12.642	3.60303150139
0.000184	12.626	3.57241151045
0.000185	12.628	3.56000224719
0.000186	12.564	3.54032540877
0.000187	12.556	3.5121025042
0.000188	12.538	3.46187174806
0.000189	12.514	3.39084119357
0.00019	12.516	3.35525617502
0.000191	12.478	3.38961885763
0.000192	12.444	3.35661496153
0.000193	12.422	3.35557983067
0.000194	12.388	3.37482681037
0.000195	12.35	3.40639105213
0.000196	12.298	3.38839135874
0.000197	12.238	3.37421931712
0.000198	12.192	3.3804047095
0.000199	12.122	3.33872969855
0.0002	12.076	3.34936173024
0.000201	12.048	3.3813748683
0.000202	12.052	3.35518941343
0.000203	12.018	3.39023244041
0.000204	11.974	3.43646970014
0.000205	11.954	3.4257676512
0.000206	11.878	3.4344018402
0.000207	11.832	3.44147875193
0.000208	11.836	3.40133856004
0.000209	11.804	3.39670192981
0.00021	11.79	3.43480712705
0.000211	11.796	3.47251839448
0.000212	11.772	3.47390500734
0.000213	11.752	3.484034443
0.000214	11.74	3.48086196222
0.000215	11.728	3.4747684815
0.000216	11.698	3.4454021536
0.000217	11.658	3.43468135349
0.000218	11.63	3.43992732481
0.000219	11.596	3.46421477394
0.00022	11.544	3.4618006875
0.000221	11.546	3.45078020164
0.000222	11.492	3.4499182599
0.000223	11.47	3.44457544554
0.000224	11.44	3.47885038483
0.000225	11.444	3.45352920937
0.000226	11.42	3.40640573039
0.000227	11.406	3.42712182451
0.000228	11.362	3.39572613737
0.000229	11.33	3.40251377661
0.00023	11.276	3.39879743439
0.000231	11.232	3.4447316296
0.000232	11.182	3.41421674766
0.000233	11.18	3.4022933442
0.000234	11.118	3.42521181827
0.000235	11.126	3.40618907285
0.000236	11.104	3.37597156386
0.000237	11.062	3.36899925794
0.000238	11.03	3.3557562486
0.000239	11.026	3.37836114115
0.00024	10.968	3.37564453105
0.000241	10.934	3.36476507352
0.000242	10.878	3.33872969855
0.000243	10.852	3.32717537861
0.000244	10.826	3.29176609133
0.000245	10.78	3.28262090409
0.000246	10.742	3.27344405787
0.000247	10.716	3.27465173721
0.000248	10.674	3.26308504333
0.000249	10.636	3.28747684402
0.00025	10.612	3.27619535437
0.000251	10.584	3.27947312842
0.000252	10.524	3.23441246597
0.000253	10.448	3.20987476391
0.000254	10.46	3.25889551842
0.000255	10.442	3.24817425641
0.000256	10.41	3.23942896202
0.000257	10.346	3.18720630019
0.000258	10.318	3.1963848329
0.000259	10.276	3.17802202636
0.00026	10.234	3.18798431615
0.000261	10.224	3.20715200762
0.000262	10.218	3.21472798227
0.000263	10.19	3.22271624565
0.000264	10.182	3.2213158802
0.000265	10.13	3.22631368593
0.000266	10.108	3.22247358407
0.000267	10.128	3.22608369389
0.000268	10.09	3.20591640565
0.000269	10.108	3.22247358407
0.00027	10.07	3.21824486328
0.000271	10.06	3.18251472895
0.000272	10.026	3.16817360635
0.000273	10.004	3.16985551721
0.000274	9.98	3.15651706791
0.000275	9.972	3.15645624079
0.000276	9.906	3.1668855363
0.000277	9.908	3.19179197317
0.000278	9.9	3.19906236263
0.000279	9.874	3.18529810222
0.00028	9.846	3.17652073817
0.000281	9.838	3.158442021
0.000282	9.82	3.16790151362
0.000283	9.816	3.20220923739
0.000284	9.826	3.21056443636
0.000285	9.786	3.16041199846
0.000286	9.74	3.14267402064
0.000287	9.726	3.12904522179
0.000288	9.67	3.12427591611
0.000289	9.646	3.11330756592
0.00029	9.646	3.09849705503
0.000291	9.59	3.09029124841
0.000292	9.562	3.09485960909
0.000293	9.542	3.07379830178
0.000294	9.492	3.04005526266
0.000295	9.448	3.04356632916
0.000296	9.436	3.05252420138
0.000297	9.416	3.02306863964
0.000298	9.378	3.01713705357
0.000299	9.376	3.018381023
0.0003	9.374	3.01299253235
0.000301	9.324	2.97237682672
0.000302	9.29	2.97689435486
0.000303	9.262	3.01485588379
0.000304	9.24	3.01502902142
0.000305	9.196	2.98957923461
0.000306	9.22	3.01456464519
0.000307	9.21	2.97353325187
0.000308	9.194	2.97797985218
0.000309	9.15	2.98320297667
0.00031	9.14	2.99873306581
0.000311	9.144	3.01649863252
0.000312	9.088	2.98935712152
0.000313	9.066	2.96270889559
0.000314	9.054	2.99116766498
0.000315	9.018	2.97820012759
0.000316	9.022	2.96673490558
0.000317	8.962	2.94899237029
0.000318	8.928	2.92896159073
0.000319	8.902	2.92034176082
0.00032	8.852	2.91377693038
0.000321	8.842	2.94160432417
0.000322	8.81	2.93562599798
0.000323	8.808	2.94332057377
0.000324	8.782	2.94863968636
0.000325	8.75	2.93794145619
0.000326	8.732	2.91070025939
0.000327	8.696	2.89060270532
0.000328	8.656	2.8840360608
0.000329	8.65	2.90370453042
0.00033	8.652	2.91734399754
0.000331	8.636	2.91333211289
0.000332	8.616	2.93948022616
0.000333	8.606	2.9581690283
0.000334	8.574	2.9503430309
0.000335	8.594	2.91773268138
0.000336	8.556	2.91528111852
0.000337	8.57	2.91703616707
0.000338	8.55	2.86207966346
0.000339	8.484	2.84424752791
0.00034	8.466	2.82291409717
0.000341	8.43	2.81231221595
0.000342	8.412	2.80183083001
0.000343	8.39	2.82380948366
0.000344	8.366	2.83831710702
0.000345	8.286	2.85800699789
0.000346	8.248	2.82674653975
0.000347	8.256	2.80115404789
0.000348	8.258	2.79775552899
0.000349	8.232	2.7875035426
0.00035	8.174	2.81775158593
0.000351	8.168	2.81278794082
0.000352	8.15	2.82904577552
0.000353	8.112	2.81841373826
0.000354	8.086	2.78470896145
0.000355	8.084	2.78871726785
0.000356	8.07	2.77292264587
0.000357	8.05	2.78271450206
0.000358	8.024	2.75960576895
0.000359	8.006	2.7636866682
0.00036	8.0	2.74736237144
0.000361	7.974	2.74978617351
0.000362	7.964	2.74494152943
0.000363	7.948	2.73373297891
0.000364	7.926	2.72773239157
0.000365	7.918	2.73482650272
0.000366	7.9	2.73970801364
0.000367	7.866	2.72911047779
0.000368	7.86	2.7306409504
0.000369	7.852	2.73534202615
0.00037	7.83	2.70944643793
0.000371	7.802	2.72007279314
0.000372	7.772	2.70555280858
0.000373	7.768	2.71333300573
0.000374	7.76	2.72514219812
0.000375	7.77	2.7175540473
0.000376	7.734	2.72015514263
0.000377	7.708	2.72667123064
0.000378	7.692	2.70428105048
0.000379	7.678	2.68520315805
0.00038	7.656	2.69548956592
0.000381	7.64	2.71337428307
0.000382	7.64	2.73978101315
0.000383	7.628	2.74620028403
0.000384	7.604	2.70170020543
0.000385	7.558	2.69270050321
0.000386	7.528	2.67080811741
0.000387	7.54	2.66090210267
0.000388	7.514	2.62026792523
0.000389	7.48	2.60568609007
0.00039	7.426	2.59393986052
0.000391	7.412	2.58190937099
0.000392	7.394	2.59899288187
0.000393	7.368	2.64359149643
0.000394	7.332	2.65137247478
0.000395	7.306	2.66014360515
0.000396	7.254	2.66561137453
0.000397	7.252	2.66767614226
0.000398	7.22	2.65171642526
0.000399	7.216	2.64524932662
0.0004	7.226	2.67935141406
0.000401	7.21	2.67168486166
0.000402	7.212	2.6704037148
0.000403	7.196	2.66638031796
0.000404	7.182	2.6669975628
0.000405	7.176	2.69091508599
0.000406	7.146	2.68638865394
0.000407	7.108	2.68781249346
0.000408	7.078	2.67729639749
0.000409	7.09	2.69924063396
0.00041	7.082	2.67044490675
0.000411	7.042	2.63367348014
0.000412	7.03	2.64595918336
0.000413	7.01	2.63095039862
0.000414	7.01	2.62257507042
0.000415	7.008	2.6038310237
0.000416	6.964	2.60205764732
0.000417	6.942	2.5897173591
0.000418	6.932	2.59371856607
0.000419	6.904	2.57813576058
0.00042	6.87	2.58323440671
0.000421	6.864	2.58253828626
0.000422	6.844	2.59068793952
0.000423	6.834	2.59199614197
0.000424	6.822	2.58733762776
0.000425	6.816	2.59116653266
0.000426	6.808	2.56654164198
0.000427	6.79	2.5561494479
0.000428	6.752	2.57575154081
0.000429	6.716	2.56969725843
0.00043	6.698	2.56725456471
0.000431	6.672	2.55351052475
0.000432	6.642	2.54437340027
0.000433	6.618	2.53220773239
0.000434	6.608	2.52712010003
0.000435	6.588	2.53658352908
0.000436	6.568	2.52613855519
0.000437	6.578	2.55732594716
0.000438	6.574	2.53150627098
0.000439	6.546	2.50517145122
0.00044	6.528	2.48700944912
0.000441	6.532	2.49899499799
0.000442	6.522	2.50230214003
0.000443	6.498	2.53100691425
0.000444	6.464	2.537066022
0.000445	6.444	2.5256413047
0.000446	6.402	2.51960234958
0.000447	6.38	2.51308575262
0.000448	6.354	2.4820725211
0.000449	6.342	2.50460296255
0.00045	6.362	2.50099100358
0.000451	6.31	2.48634269561
0.000452	6.314	2.50188009305
0.000453	6.28	2.50870484513
0.000454	6.234	2.50184811689
0.000455	6.194	2.48764225724
0.000456	6.208	2.49574357657
0.000457	6.174	2.46408684912
0.000458	6.148	2.43928186153
0.000459	6.138	2.45742873752
0.00046	6.1	2.45723421757
0.000461	6.098	2.43729276042
0.000462	6.076	2.46297056418
0.000463	6.03	2.4651774784
0.000464	6.018	2.4571682889
0.000465	6.008	2.47546682466
0.000466	6.006	2.48474626471
0.000467	6.016	2.49554483029
0.000468	5.98	2.46730622339
0.000469	5.952	2.45798616758
0.00047	5.938	2.45563759541
0.000471	5.932	2.4721197382
0.000472	5.888	2.44365627698
0.000473	5.876	2.45695421203
0.000474	5.85	2.4664752178
0.000475	5.822	2.46542410145
0.000476	5.818	2.4796927229
0.000477	5.838	2.47785310299
0.000478	5.832	2.45107649819
0.000479	5.794	2.41569120543
0.00048	5.774	2.41390223497
0.000481	5.77	2.40439181499
0.000482	5.77	2.39856206924
0.000483	5.762	2.41688973683
0.000484	5.754	2.40197502069
0.000485	5.756	2.40176268603
0.000486	5.728	2.40375040302
0.000487	5.712	2.4217877694
0.000488	5.67	2.43086404392
0.000489	5.622	2.41559847657
0.00049	5.6	2.4289915603
0.000491	5.594	2.41187976483
0.000492	5.578	2.40830147614
0.000493	5.568	2.41026471575
0.000494	5.56	2.40715599827
0.000495	5.558	2.40138210204
0.000496	5.538	2.39594574229
0.000497	5.516	2.37439339622
0.000498	5.528	2.37596632973
0.000499	5.51	2.37442624649
0.0005	5.494	2.39456968994
0.000501	5.46	2.37411035969
0.000502	5.428	2.36660431843
0.000503	5.412	2.35844355455
0.000504	5.41	2.37779309445
0.000505	5.418	2.38982760885
0.000506	5.388	2.40612884111
0.000507	5.394	2.40556937127
0.000508	5.384	2.43321680086
0.000509	5.346	2.40713190332
0.00051	5.328	2.38252303242
0.000511	5.328	2.39841947957
0.000512	5.324	2.38558672028
0.000513	5.302	2.37882239774
0.000514	5.29	2.36429693567
0.000515	5.272	2.35669599227
0.000516	5.282	2.33376862606
0.000517	5.258	2.29596080106
0.000518	5.264	2.28173267496
0.000519	5.268	2.29786335538
0.00052	5.238	2.29550778696
0.000521	5.236	2.3091782088
0.000522	5.216	2.312
0.000523	5.22	2.31939647322
0.000524	5.19	2.30865761862
0.000525	5.164	2.29806527322
0.000526	5.168	2.3142549557
0.000527	5.146	2.30839424709
0.000528	5.106	2.26776630189
0.000529	5.078	2.26360685632
0.00053	5.076	2.2667650959
0.000531	5.08	2.24267697184
0.000532	5.06	2.23347263247
0.000533	5.04	2.23392032087
0.000534	5.05	2.24220873248
0.000535	5.042	2.25482504865
0.000536	5.022	2.2577679243
0.000537	4.98	2.26353705514
0.000538	4.954	2.24763965083
0.000539	4.942	2.25890150294
0.00054	4.932	2.2359284425
0.000541	4.95	2.2233982999
0.000542	4.956	2.21496365659
0.000543	4.944	2.21649813896
0.000544	4.94	2.21909891623
0.000545	4.938	2.22309603931
0.000546	4.93	2.1966110261
0.000547	4.922	2.18995799046
0.000548	4.912	2.1827175722
0.000549	4.898	2.17797979789
0.00055	4.86	2.17540800771
0.000551	4.81	2.18034400955
0.000552	4.782	2.17680407938
0.000553	4.752	2.19054696366
0.000554	4.736	2.19232844255
0.000555	4.722	2.20016272125
0.000556	4.718	2.21415356288
0.000557	4.702	2.19936263495
0.000558	4.704	2.20190463009
0.000559	4.66	2.16249855491
0.00056	4.644	2.16454706579
0.000561	4.628	2.18302908822
0.000562	4.604	2.17696669704
0.000563	4.604	2.18887733781
0.000564	4.584	2.1750733321
0.000565	4.574	2.17543650792
0.000566	4.564	2.19497243718
0.000567	4.542	2.19641435071
0.000568	4.548	2.18899428962
0.000569	4.548	2.19902160062
0.00057	4.524	2.19577412317
0.000571	4.506	2.20317135058
0.000572	4.464	2.20742021373
0.000573	4.458	2.21455097029
0.000574	4.454	2.22078454606
0.000575	4.436	2.20859774518
0.000576	4.434	2.24357839177
0.000577	4.408	2.25067456555
0.000578	4.404	2.23981784974
0.000579	4.398	2.20626290364
0.00058	4.392	2.20869554262
0.000581	4.396	2.1934411321
0.000582	4.386	2.20022816999
0.000583	4.358	2.16560291836
0.000584	4.362	2.13797941992
0.000585	4.316	2.11946785774
0.000586	4.296	2.11196212087
0.000587	4.288	2.10167932854
0.000588	4.27	2.08353065732
0.000589	4.248	2.09821257264
0.00059	4.234	2.10124820048
0.000591	4.252	2.10344859695
0.000592	4.242	2.10129388711
0.000593	4.248	2.12285091328
0.000594	4.238	2.10840129008
0.000595	4.232	2.09527468366
0.000596	4.216	2.07685916711
0.000597	4.2	2.08997607642
0.000598	4.214	2.09289369056
0.000599	4.222	2.12054615606
0.0006	4.216	2.11975092876
0.000601	4.186	2.12212252238
0.000602	4.17	2.12628784505
0.000603	4.18	2.1278157815
0.000604	4.174	2.1372234324
0.000605	4.154	2.13126347503
0.000606	4.132	2.12004150903
0.000607	4.118	2.11661900209
0.000608	4.11	2.10188011076
0.000609	4.106	2.09446031235
0.00061	4.078	2.08420632376
0.000611	4.064	2.08324362474
0.000612	4.046	2.08419864696
0.000613	4.038	2.0708829035
0.000614	4.032	2.08302088324
0.000615	4.034	2.06611809924
0.000616	4.008	2.02877697148
0.000617	3.996	2.03174407837
0.000618	3.994	2.0440068493
0.000619	3.988	2.04544762827
0.00062	3.988	2.01887493421
0.000621	4.002	2.03223915915
0.000622	4.004	2.05231186714
0.000623	3.992	2.05522164255
0.000624	3.98	2.05124352528
0.000625	3.972	2.04431308757
0.000626	3.954	2.0336872916
0.000627	3.96	2.04509168499
0.000628	3.946	2.03840231554
0.000629	3.94	2.02197922838
0.00063	3.912	2.01897399686
0.000631	3.882	2.01198310132
0.000632	3.852	1.97941809631
0.000633	3.854	2.00616150895
0.000634	3.824	1.99625248904
0.000635	3.794	2.00089080162
0.000636	3.796	1.98453621786
0.000637	3.792	2.01413405711
0.000638	3.782	2.00860050782
0.000639	3.76	2.00159936051
0.00064	3.77	1.99226002319
0.000641	3.758	1.98379333601
0.000642	3.746	1.99034770832
0.000643	3.722	1.97906947832
0.000644	3.722	1.96995329894
0.000645	3.716	1.94816426412
0.000646	3.71	1.97532275844
0.000647	3.706	2.00288891354
0.000648	3.706	1.99889069236
0.000649	3.708	2.00567594591
0.00065	3.698	1.99869857657
0.000651	3.674	2.00193006871
0.000652	3.67	2.00227370756
0.000653	3.672	1.97089218376
0.000654	3.676	1.97358151592
0.000655	3.658	1.97104946665
0.000656	3.648	1.97587853878
0.000657	3.652	1.97658695736
0.000658	3.656	1.98132884701
0.000659	3.644	1.96297325504
0.00066	3.64	1.97544931598
0.000661	3.616	2.00612661614
0.000662	3.616	2.00512942226
0.000663	3.586	1.99163350042
0.000664	3.564	1.97734771854
0.000665	3.556	1.99270268731
0.000666	3.534	1.9536744867
0.000667	3.512	1.94367075401
0.000668	3.51	1.9374983871
0.000669	3.504	1.93958346044
0.00067	3.498	1.93235503984
0.000671	3.496	1.91780708102
0.000672	3.476	1.91452970726
0.000673	3.476	1.91243928008
0.000674	3.466	1.91750984352
0.000675	3.452	1.93589669146
0.000676	3.422	1.92559497299
0.000677	3.408	1.90303336807
0.000678	3.398	1.88668916359
0.000679	3.394	1.88858783222
0.00068	3.392	1.88635521575
0.000681	3.394	1.87690276786
0.000682	3.382	1.87618655789
0.000683	3.364	1.89723588412
0.000684	3.346	1.91057164221
0.000685	3.322	1.89481291953
0.000686	3.326	1.89201585617
0.000687	3.304	1.86429182265
0.000688	3.318	1.86999358288
0.000689	3.328	1.86236838461
0.00069	3.314	1.85024430819
0.000691	3.334	1.86934320016
0.000692	3.334	1.86505871221
0.000693	3.318	1.85280220207
0.000694	3.3	1.85634048601
0.000695	3.284	1.84481543792
0.000696	3.288	1.8387648028
0.000697	3.288	1.82785557416
0.000698	3.27	1.83986412542
0.000699	3.24	1.84889155983
0.0007	3.234	1.85451988396
0.000701	3.236	1.84073463595
0.000702	3.22	1.84054339802
0.000703	3.208	1.83432167299
0.000704	3.202	1.85288855574
0.000705	3.204	1.83477083038
0.000706	3.19	1.80939216313
0.000707	3.192	1.81965271412
0.000708	3.174	1.82749117645
0.000709	3.166	1.82165968282
0.00071	3.176	1.82456131714
0.000711	3.18	1.81427671539
0.000712	3.166	1.79734359542
0.000713	3.144	1.78976646521
0.000714	3.128	1.77189615949
0.000715	3.136	1.77918633088
0.000716	3.128	1.78202581351
0.000717	3.108	1.78110527482
0.000718	3.092	1.76168555651
0.000719	3.064	1.75951811585
0.00072	3.054	1.75245085523
0.000721	3.07	1.7461672314
0.000722	3.056	1.74266003569
0.000723	3.042	1.77094212215
0.000724	3.04	1.78280677585
0.000725	3.046	1.80994033051
0.000726	3.038	1.82114140033
0.000727	3.03	1.82458214394
0.000728	3.042	1.8254413165
0.000729	3.034	1.81461951935
0.00073	2.996	1.80443453747
0.000731	2.99	1.80163814347
0.000732	2.958	1.81775575917
0.000733	2.958	1.83745367289
0.000734	2.946	1.82512574909
0.000735	2.924	1.82050102994
0.000736	2.922	1.81876771469
0.000737	2.924	1.81499972452
0.000738	2.918	1.80090977009
0.000739	2.918	1.81859176288
0.00074	2.91	1.81821340882
0.000741	2.894	1.80963090159
0.000742	2.894	1.79297629655
0.000743	2.87	1.78019661835
0.000744	2.872	1.75943627336
0.000745	2.866	1.75728313029
0.000746	2.842	1.75186643326
0.000747	2.866	1.7640986367
0.000748	2.856	1.75933623847
0.000749	2.858	1.76687181199
0.00075	2.866	1.78326778696
0.000751	2.832	1.76288853873
0.000752	2.832	1.75378904091
0.000753	2.814	1.7364918658
0.000754	2.804	1.72904135289
0.000755	2.79	1.72797569427
0.000756	2.796	1.73504582072
0.000757	2.786	1.74247065972
0.000758	2.786	1.73672220001
0.000759	2.778	1.74720233516
0.00076	2.76	1.74653943557
0.000761	2.758	1.75711012745
0.000762	2.754	1.74168998389
0.000763	2.756	1.7217618883
0.000764	2.752	1.70953092982
0.000765	2.758	1.70863571308
0.000766	2.762	1.72666036035
0.000767	2.756	1.71127554765
0.000768	2.728	1.69174939042
0.000769	2.726	1.68846794462
0.00077	2.72	1.6916264363
0.000771	2.724	1.71225699006
0.000772	2.726	1.68609726884
0.000773	2.708	1.70139237097
0.000774	2.684	1.68289750134
0.000775	2.674	1.67084529505
0.000776	2.67	1.67245328784
0.000777	2.664	1.67663472468
0.000778	2.66	1.65541535573
0.000779	2.646	1.65187287646
0.00078	2.638	1.64649810203
0.000781	2.66	1.64328938413
0.000782	2.644	1.64355225046
0.000783	2.622	1.63802197787
0.000784	2.626	1.64381385808
0.000785	2.606	1.66095273864
0.000786	2.588	1.65959513135
0.000787	2.59	1.65466008594
0.000788	2.56	1.64875710764
0.000789	2.54	1.64815047857
0.00079	2.526	1.66051919591
0.000791	2.52	1.64730082256
0.000792	2.512	1.63641559513
0.000793	2.496	1.63889719019
0.000794	2.492	1.64132141886
0.000795	2.476	1.636283594
0.000796	2.468	1.64346463302
0.000797	2.458	1.6444561411
0.000798	2.46	1.64450600485
0.000799	2.446	1.62821497352
0.0008	2.448	1.6233594796
0.000801	2.448	1.6233594796
0.000802	2.432	1.60042994223
0.000803	2.424	1.59756815191
0.000804	2.432	1.6116376764
0.000805	2.426	1.60640094621
0.000806	2.412	1.61066942605
0.000807	2.428	1.60524639853
0.000808	2.42	1.59987499512
0.000809	2.424	1.60879582297
0.00081	2.424	1.58120966352
0.000811	2.408	1.57909341079
0.000812	2.412	1.57424775687
0.000813	2.404	1.58012151431
0.000814	2.388	1.58664929962
0.000815	2.394	1.58201264217
0.000816	2.38	1.57085963727
0.000817	2.374	1.58181035526
0.000818	2.388	1.58159919069
0.000819	2.402	1.61133360916
0.00082	2.404	1.59272847655
0.000821	2.38	1.58732479348
0.000822	2.372	1.59549866813
0.000823	2.372	1.58921867595
0.000824	2.372	1.58543874054
0.000825	2.372	1.58921867595
0.000826	2.362	1.57319928808
0.000827	2.358	1.57029806088
0.000828	2.348	1.58331803501
0.000829	2.338	1.59616916397
0.00083	2.332	1.60679058996
0.000831	2.34	1.60636235016
0.000832	2.324	1.60468813169
0.000833	2.322	1.6019725341
0.000834	2.308	1.59283897491
0.000835	2.306	1.605105604
0.000836	2.296	1.59511253521
0.000837	2.284	1.60354108148
0.000838	2.274	1.59716123169
0.000839	2.276	1.60369074325
0.00084	2.274	1.59214446581
0.000841	2.268	1.59002389919
0.000842	2.26	1.60511681818
0.000843	2.238	1.5777693114
0.000844	2.236	1.5812349604
0.000845	2.228	1.5556400612
0.000846	2.214	1.55955249992
0.000847	2.206	1.56446923907
0.000848	2.204	1.56664737577
0.000849	2.206	1.55292111841
0.00085	2.188	1.5233699485
0.000851	2.182	1.53260431945
0.000852	2.18	1.52433592098
0.000853	2.166	1.5278887394
0.000854	2.16	1.52918278829
0.000855	2.142	1.52506917876
0.000856	2.132	1.52268709852
0.000857	2.11	1.5277107056
0.000858	2.118	1.52711361725
0.000859	2.11	1.51720137095
0.00086	2.11	1.54334053274
0.000861	2.104	1.54569854758
0.000862	2.102	1.52433460894
0.000863	2.1	1.52774343396
0.000864	2.098	1.52983528525
0.000865	2.072	1.52013683595
0.000866	2.074	1.52595019578
0.000867	2.074	1.54159787234
0.000868	2.064	1.5309813846
0.000869	2.074	1.52069852371
0.00087	2.06	1.51670695917
0.000871	2.054	1.4883158267
0.000872	2.05	1.46133500608
0.000873	2.03	1.45777227302
0.000874	1.998	1.43596518064
0.000875	1.988	1.44494152131
0.000876	2.002	1.44291233275
0.000877	1.992	1.43664052567
0.000878	1.994	1.46763892017
0.000879	1.988	1.46419124434
0.00088	1.976	1.45993972478
0.000881	1.964	1.44869044312
0.000882	1.966	1.44389888843
0.000883	1.968	1.47206521595
0.000884	1.956	1.47175541446
0.000885	1.942	1.47059035765
0.000886	1.926	1.47801353174
0.000887	1.914	1.47329698296
0.000888	1.912	1.47249991511
0.000889	1.908	1.46953598119
0.00089	1.906	1.47416552666
0.000891	1.896	1.47009659547
0.000892	1.884	1.4610078713
0.000893	1.874	1.46086412784
0.000894	1.87	1.45502577297
0.000895	1.87	1.44537192445
0.000896	1.874	1.44156997749
0.000897	1.87	1.46188234821
0.000898	1.854	1.41304069297
0.000899	1.85	1.41827359843
0.0009	1.852	1.41212464039
0.000901	1.866	1.4085609678
0.000902	1.868	1.42217298526
0.000903	1.868	1.40945947086
0.000904	1.87	1.42446481178
0.000905	1.878	1.42376823957
0.000906	1.874	1.40361105724
0.000907	1.884	1.40233519531
0.000908	1.88	1.39771241677
0.000909	1.88	1.37898513408
0.00091	1.876	1.38730818494
0.000911	1.876	1.40734643923
0.000912	1.858	1.39922692941
0.000913	1.862	1.4110124025
0.000914	1.858	1.42331865722
0.000915	1.856	1.4336191963
0.000916	1.844	1.42255544707
0.000917	1.83	1.40324623641
0.000918	1.818	1.39888384078
0.000919	1.808	1.39109165766
0.00092	1.79	1.39064733128
0.000921	1.782	1.38219969614
0.000922	1.778	1.37721312802
0.000923	1.768	1.36021174822
0.000924	1.778	1.34933909748
0.000925	1.772	1.3490796863
0.000926	1.764	1.34770323143
0.000927	1.754	1.34814094219
0.000928	1.742	1.32944951014
0.000929	1.74	1.34773884711
0.00093	1.75	1.34888843126
0.000931	1.74	1.35070352039
0.000932	1.736	1.35584069861
0.000933	1.752	1.36473294091
0.000934	1.73	1.33906683926
0.000935	1.732	1.33722698148
0.000936	1.728	1.33940882482
0.000937	1.726	1.32775148277
0.000938	1.708	1.32315380814
0.000939	1.692	1.31192072931
0.00094	1.704	1.31315802552
0.000941	1.702	1.30122865016
0.000942	1.702	1.32105866637
0.000943	1.698	1.30797400586
0.000944	1.706	1.32044083548
0.000945	1.7	1.3152946438
0.000946	1.686	1.3097343242
0.000947	1.686	1.30361190544
0.000948	1.684	1.3115426032
0.000949	1.674	1.30832870488
0.00095	1.67	1.30426224357
0.000951	1.672	1.31164629379
0.000952	1.664	1.31875092417
0.000953	1.672	1.31469235945
0.000954	1.668	1.31216462382
0.000955	1.67	1.30272790712
0.000956	1.662	1.31444132619
0.000957	1.646	1.3117484515
0.000958	1.64	1.30935098427
0.000959	1.622	1.31723801949
0.00096	1.626	1.32443346379
0.000961	1.63	1.31799089526
0.000962	1.614	1.29807703932
0.000963	1.61	1.30149913561
0.000964	1.614	1.30422544064
0.000965	1.614	1.30269106084
0.000966	1.616	1.29635797525
0.000967	1.6	1.28685663537
0.000968	1.592	1.29210525887
0.000969	1.582	1.29277840328
0.00097	1.57	1.29657240446
0.000971	1.58	1.30675169791
0.000972	1.59	1.31677636674
0.000973	1.574	1.29171359055
0.000974	1.574	1.2839485971
0.000975	1.568	1.27959993748
0.000976	1.562	1.28146634759
0.000977	1.554	1.27243231647
0.000978	1.55	1.27730184373
0.000979	1.54	1.27921851144
0.00098	1.544	1.26809463369
0.000981	1.536	1.25407495789
0.000982	1.54	1.26031742034
0.000983	1.534	1.25731618935
0.000984	1.538	1.26828861069
0.000985	1.526	1.24952951146
0.000986	1.518	1.24646540265
0.000987	1.534	1.25890587416
0.000988	1.532	1.26054591348
0.000989	1.514	1.25132090209
0.00099	1.516	1.23844418526
0.000991	1.502	1.24015966714
0.000992	1.502	1.22392646838
0.000993	1.492	1.22062934587
0.000994	1.49	1.21897497923
0.000995	1.47	1.2186467905
0.000996	1.464	1.21848430437
0.000997	1.464	1.22176266108
0.000998	1.456	1.22803257286
0.000999	1.454	1.21485966268
0.001	1.454	1.20825659526
0.001001	1.45	1.18974787245
0.001002	1.44	1.18084715353
0.001003	1.438	1.17394889156
0.001004	1.444	1.16912959076
0.001005	1.444	1.16226675079
0.001006	1.432	1.16506480506
0.001007	1.42	1.16258333035
0.001008	1.404	1.15619375539
0.001009	1.412	1.1756938377
0.00101	1.398	1.16773113344
0.001011	1.402	1.17999830508
0.001012	1.412	1.18922495769
0.001013	1.418	1.1913337064
0.001014	1.4	1.18659175794
0.001015	1.4	1.1798304963
0.001016	1.382	1.16278802883
0.001017	1.38	1.16773284616
0.001018	1.368	1.17837854699
0.001019	1.372	1.18727250452
0.00102	1.358	1.1755152062
0.001021	1.346	1.17740562254
0.001022	1.348	1.17255959337
0.001023	1.354	1.18856383926
0.001024	1.348	1.18949401007
0.001025	1.334	1.19266256754
0.001026	1.336	1.19795826305
0.001027	1.334	1.19601170563
0.001028	1.336	1.20958835973
0.001029	1.346	1.21584702985
0.00103	1.36	1.21095004026
0.001031	1.354	1.21683359585
0.001032	1.348	1.21445296327
0.001033	1.338	1.21480698055
0.001034	1.33	1.2186467905
0.001035	1.318	1.21032061868
0.001036	1.326	1.21314632258
0.001037	1.318	1.21855488182
0.001038	1.306	1.22325957997
0.001039	1.304	1.20647585968
0.00104	1.288	1.20043991936
0.001041	1.282	1.18931745131
0.001042	1.272	1.18237726636
0.001043	1.27	1.1887388275
0.001044	1.272	1.19080476989
0.001045	1.26	1.19012604374
0.001046	1.266	1.18964028177
0.001047	1.252	1.18511434048
0.001048	1.246	1.18045923267
0.001049	1.254	1.18384289498
0.00105	1.256	1.19099286312
0.001051	1.252	1.19352251759
0.001052	1.236	1.18840397172
0.001053	1.226	1.19788313286
0.001054	1.218	1.18931745131
0.001055	1.208	1.18690184935
0.001056	1.21	1.18570654042
0.001057	1.212	1.18619391332
0.001058	1.222	1.18857730081
0.001059	1.226	1.18950577973
0.00106	1.226	1.18782321917
0.001061	1.22	1.1762652762
0.001062	1.226	1.15538911194
0.001063	1.218	1.13599119715
0.001064	1.222	1.13521627895
0.001065	1.222	1.12637294002
0.001066	1.218	1.12003392806
0.001067	1.22	1.11874930168
0.001068	1.228	1.11535465212
0.001069	1.228	1.12250434298
0.00107	1.216	1.12487510418
0.001071	1.212	1.11312892335
0.001072	1.218	1.11645689572
0.001073	1.204	1.11102835247
0.001074	1.214	1.11184711179
0.001075	1.21	1.11619890701
0.001076	1.212	1.12741119384
0.001077	1.204	1.13418869682
0.001078	1.206	1.11873321216
0.001079	1.206	1.11873321216
0.00108	1.208	1.10848364895
0.001081	1.212	1.1041086903
0.001082	1.214	1.10824365552
0.001083	1.206	1.12408362678
0.001084	1.206	1.11515200758
0.001085	1.2	1.10634533488
0.001086	1.19	1.09631199939
0.001087	1.184	1.11092033918
0.001088	1.18	1.08977061807
0.001089	1.172	1.09289340743
0.00109	1.17	1.09229116997
0.001091	1.17	1.09412065148
0.001092	1.17	1.10322255234
0.001093	1.166	1.08740240941
0.001094	1.164	1.0849442382
0.001095	1.158	1.08491289973
0.001096	1.146	1.06802808952
0.001097	1.15	1.07307968017
0.001098	1.144	1.08224950912
0.001099	1.142	1.09262802454
0.0011	1.15	1.09704147597
0.001101	1.132	1.06328547437
0.001102	1.116	1.04811449756
0.001103	1.122	1.05599053026
0.001104	1.122	1.05409487239
0.001105	1.116	1.04811449756
0.001106	1.12	1.05905618359
0.001107	1.102	1.0543225313
0.001108	1.092	1.04476600251
0.001109	1.094	1.0184124901
0.00111	1.092	1.01957638262
0.001111	1.096	1.02312462584
0.001112	1.09	1.02269252466
0.001113	1.088	1.01992940932
0.001114	1.086	1.02107982058
0.001115	1.078	1.0197627175
0.001116	1.074	1.0161318812
0.001117	1.082	1.00760905117
0.001118	1.078	1.00792658463
0.001119	1.076	1.00907085975
0.00112	1.076	1.01302714672
0.001121	1.07	1.01444566143
0.001122	1.066	1.0166828414
0.001123	1.07	1.02425582742
0.001124	1.064	1.01975683376
0.001125	1.064	1.02171620326
0.001126	1.078	1.03726370803
0.001127	1.062	1.0364149748
0.001128	1.056	1.02998252412
0.001129	1.056	1.02998252412
0.00113	1.06	1.0278132126
0.001131	1.054	1.02327122504
0.001132	1.052	1.02239718309
0.001133	1.052	1.02043912116
0.001134	1.054	1.02911806903
0.001135	1.048	1.03232553005
0.001136	1.042	1.03161814641
0.001137	1.042	1.03355502998
0.001138	1.038	1.03757216616
0.001139	1.03	1.03203682105
0.00114	1.03	1.02425582742
0.001141	1.036	1.02893342836
0.001142	1.03	1.02620660688
0.001143	1.026	1.03601351343
0.001144	1.02	1.02742396312
0.001145	1.014	1.03624514474
0.001146	1.012	1.03530478604
0.001147	1.01	1.03435970532
0.001148	1.016	1.03910730918
0.001149	1.01	1.03629146479
0.00115	0.996	1.02955524378
0.001151	0.996	1.00994257262
0.001152	0.982	0.990795639877
0.001153	0.97	0.994535067255
0.001154	0.97	0.996544028129
0.001155	0.958	0.996110435645
0.001156	0.948	0.992620773508
0.001157	0.952	0.994834659629
0.001158	0.956	0.995019597797
0.001159	0.962	1.0042688883
0.00116	0.964	0.997348484733
0.001161	0.954	0.997939877949
0.001162	0.946	0.991505925348
0.001163	0.948	0.988582824047
0.001164	0.944	0.99038578342
0.001165	0.938	0.997073718438
0.001166	0.932	0.989634275882
0.001167	0.926	0.982101827714
0.001168	0.926	0.98413616944
0.001169	0.922	0.977709568328
0.00117	0.93	0.978314877736
0.001171	0.934	0.978592867336
0.001172	0.936	0.983821121953
0.001173	0.932	0.981517192921
0.001174	0.924	0.972740458704
0.001175	0.916	0.972082301042
0.001176	0.908	0.969296652217
0.001177	0.898	0.965192208837
0.001178	0.9	0.966436754268
0.001179	0.894	0.968898343481
0.00118	0.896	0.970146380708
0.001181	0.898	0.975497821628
0.001182	0.892	0.969709234771
0.001183	0.88	0.95163018027
0.001184	0.884	0.952126042076
0.001185	0.882	0.946612909272
0.001186	0.868	0.950039999158
0.001187	0.878	0.94398940672
0.001188	0.864	0.92817239778
0.001189	0.854	0.927730564334
0.00119	0.844	0.935769202314
0.001191	0.846	0.947778455125
0.001192	0.86	0.953100204596
0.001193	0.858	0.949650462012
0.001194	0.856	0.962945481323
0.001195	0.85	0.971339281611
0.001196	0.842	0.96178791841
0.001197	0.848	0.967933882039
0.001198	0.846	0.962436491411
0.001199	0.84	0.964572444143
0.0012	0.842	0.957619966375
0.001201	0.852	0.962338817673
0.001202	0.848	0.96379250879
0.001203	0.848	0.967933882039
0.001204	0.842	0.972129620987
0.001205	0.848	0.980253028559
0.001206	0.85	0.96721248958
0.001207	0.852	0.964414848496
0.001208	0.852	0.964414848496
0.001209	0.848	0.96379250879
0.00121	0.85	0.956817641978
0.001211	0.848	0.959633263283
0.001212	0.848	0.961715134538
0.001213	0.842	0.959706205044
0.001214	0.848	0.949155414039
0.001215	0.848	0.949155414039
0.001216	0.846	0.945665902949
0.001217	0.858	0.953853238187
0.001218	0.856	0.962945481323
0.001219	0.848	0.96379250879
0.00122	0.854	0.955344963874
0.001221	0.862	0.950239969692
0.001222	0.864	0.957864291014
0.001223	0.858	0.953853238187
0.001224	0.852	0.951890750034
0.001225	0.856	0.958782561377
0.001226	0.856	0.954601487533
0.001227	0.852	0.958173261994
0.001228	0.852	0.960258298584
0.001229	0.85	0.952627944163
0.00123	0.846	0.945665902949
0.001231	0.836	0.932257475164
0.001232	0.83	0.927954740276
0.001233	0.834	0.932975883933
0.001234	0.832	0.918572806042
0.001235	0.842	0.93222100384
0.001236	0.84	0.926498785752
0.001237	0.836	0.925799114279
0.001238	0.826	0.92936752687
0.001239	0.816	0.924199112746
0.00124	0.8	0.916515138991
0.001241	0.8	0.923038460737
0.001242	0.798	0.925848799751
0.001243	0.79	0.930537479095
0.001244	0.798	0.940848553169
0.001245	0.79	0.924067097131
0.001246	0.788	0.924692381281
0.001247	0.784	0.928086202893
0.001248	0.782	0.935134214966
0.001249	0.78	0.935735005223
0.00125	0.776	0.934785536901
0.001251	0.77	0.923634126697
0.001252	0.762	0.910689848412
0.001253	0.77	0.908350152749
0.001254	0.758	0.905227043343
0.001255	0.76	0.904654630232
0.001256	0.754	0.897487604371
0.001257	0.762	0.890705338482
0.001258	0.764	0.896829972737
0.001259	0.766	0.898467584279
0.00126	0.766	0.898467584279
0.001261	0.766	0.896238807461
0.001262	0.77	0.895041898461
0.001263	0.758	0.898574426522
0.001264	0.758	0.894111849826
0.001265	0.746	0.881750531613
0.001266	0.744	0.889080423809
0.001267	0.75	0.885155353596
0.001268	0.744	0.891327100452
0.001269	0.738	0.886203136984
0.00127	0.74	0.887918915217
0.001271	0.726	0.88256671136
0.001272	0.732	0.881008513012
0.001273	0.732	0.878735455072
0.001274	0.736	0.879945452855
0.001275	0.742	0.878314294544
0.001276	0.744	0.875479297299
0.001277	0.734	0.882747982156
0.001278	0.722	0.865283768483
0.001279	0.732	0.874171607867
0.00128	0.742	0.882856726768
0.001281	0.73	0.872410453858
0.001282	0.732	0.881008513012
0.001283	0.724	0.867077851176
0.001284	0.722	0.858321618043
0.001285	0.718	0.859346263156
0.001286	0.71	0.868274150254
0.001287	0.718	0.884576734942
0.001288	0.718	0.884576734942
0.001289	0.72	0.881816307402
0.00129	0.716	0.873695599165
0.001291	0.716	0.87826191993
0.001292	0.708	0.882460197403
0.001293	0.71	0.879715863219
0.001294	0.714	0.88329157134
0.001295	0.702	0.870170098314
0.001296	0.706	0.873821492068
0.001297	0.7	0.870631954387
0.001298	0.7	0.882043082848
0.001299	0.688	0.87100861075
0.0013	0.696	0.869243349126
0.001301	0.7	0.875214259482
0.001302	0.694	0.86508034309
0.001303	0.702	0.867868653657
0.001304	0.704	0.872
0.001305	0.7	0.872926113712
0.001306	0.698	0.87338193249
0.001307	0.704	0.88790990534
0.001308	0.7	0.877496438739
0.001309	0.696	0.878398542804
0.00131	0.692	0.879281524883
0.001311	0.696	0.880672470332
0.001312	0.698	0.882494192615
0.001313	0.696	0.885202801622
0.001314	0.69	0.879715863219
0.001315	0.68	0.87040220588
0.001316	0.678	0.866207827256
0.001317	0.682	0.881405695466
0.001318	0.674	0.876198607623
0.001319	0.666	0.868587358876
0.00132	0.664	0.859711579543
0.001321	0.664	0.85738206186
0.001322	0.658	0.851490457962
0.001323	0.652	0.843146487866
0.001324	0.66	0.853463531734
0.001325	0.656	0.847150517913
0.001326	0.656	0.844786363526
0.001327	0.66	0.839285410334
0.001328	0.662	0.841282354504
0.001329	0.662	0.843656328134
0.00133	0.656	0.835262832886
0.001331	0.656	0.837653866463
0.001332	0.654	0.845153240543
0.001333	0.644	0.832624765426
0.001334	0.646	0.844206135964
0.001335	0.644	0.84927262996
0.001336	0.636	0.838751453054
0.001337	0.636	0.836363557312
0.001338	0.632	0.827391080445
0.001339	0.63	0.825287828579
0.00134	0.626	0.828326022771
0.001341	0.628	0.820741128493
0.001342	0.628	0.823174343624
0.001343	0.614	0.815477774069
0.001344	0.61	0.816026960339
0.001345	0.608	0.808910378225
0.001346	0.608	0.803950247217
0.001347	0.61	0.806163755077
0.001348	0.606	0.799227126667
0.001349	0.61	0.806163755077
0.00135	0.608	0.811379072937
0.001351	0.606	0.816556183003
0.001352	0.606	0.804216388791
0.001353	0.606	0.80669944837
0.001354	0.606	0.804216388791
0.001355	0.602	0.809688829119
0.001356	0.598	0.807710344121
0.001357	0.588	0.803900491354
0.001358	0.59	0.806163755077
0.001359	0.584	0.811753657214
0.00136	0.586	0.81400491399
0.001361	0.588	0.816245061241
0.001362	0.59	0.818474190186
0.001363	0.596	0.817792149632
0.001364	0.6	0.817312669668
0.001365	0.606	0.82387134918
0.001366	0.602	0.819509609462
0.001367	0.596	0.820234112921
0.001368	0.59	0.813572369246
0.001369	0.59	0.806163755077
0.00137	0.582	0.814417583307
0.001371	0.586	0.81400491399
0.001372	0.59	0.818474190186
0.001373	0.592	0.820692390607
0.001374	0.572	0.800509837541
0.001375	0.582	0.802044886524
0.001376	0.572	0.792979192665
0.001377	0.572	0.790453034658
0.001378	0.57	0.793158243984
0.001379	0.564	0.788608901801
0.00138	0.562	0.788768660635
0.001381	0.564	0.783520261384
0.001382	0.568	0.788274064016
0.001383	0.564	0.78096350747
0.001384	0.564	0.778398355599
0.001385	0.57	0.788098978555
0.001386	0.566	0.788444037329
0.001387	0.566	0.788444037329
0.001388	0.566	0.78335432596
0.001389	0.568	0.788274064016
0.00139	0.564	0.788608901801
0.001391	0.568	0.795849231953
0.001392	0.57	0.793158243984
0.001393	0.572	0.790453034658
0.001394	0.568	0.788274064016
0.001395	0.57	0.790632658066
0.001396	0.574	0.792795055484
0.001397	0.572	0.78791877754
0.001398	0.57	0.790632658066
0.001399	0.566	0.78590330194
0.0014	0.57	0.800687204843
0.001401	0.564	0.791140948251
0.001402	0.556	0.779014762376
0.001403	0.552	0.76895773616
0.001404	0.556	0.776443172422
0.001405	0.548	0.771813448963
0.001406	0.552	0.781854206358
0.001407	0.554	0.776584831168
0.001408	0.556	0.776443172422
0.001409	0.556	0.773863036977
0.00141	0.55	0.776852624376
0.001411	0.546	0.774521787944
0.001412	0.542	0.772163195186
0.001413	0.542	0.772163195186
0.001414	0.544	0.777215542819
0.001415	0.538	0.774955482592
0.001416	0.54	0.777431669023
0.001417	0.534	0.759502468725
0.001418	0.53	0.754387168502
0.001419	0.524	0.754601881789
0.00142	0.518	0.757414021523
0.001421	0.518	0.757414021523
0.001422	0.514	0.74953585638
0.001423	0.518	0.74677707517
0.001424	0.522	0.754662838624
0.001425	0.52	0.762627038598
0.001426	0.52	0.767854152818
0.001427	0.518	0.757414021523
0.001428	0.524	0.757247647735
0.001429	0.526	0.765064703146
0.00143	0.526	0.762446063666
0.001431	0.528	0.757110295796
0.001432	0.528	0.762375235694
0.001433	0.522	0.749343712858
0.001434	0.516	0.744139771817
0.001435	0.514	0.738785489841
0.001436	0.514	0.746862771866
0.001437	0.514	0.741487693762
0.001438	0.512	0.741522757574
0.001439	0.514	0.741487693762
0.00144	0.512	0.741522757574
0.001441	0.506	0.73346029204
0.001442	0.508	0.73887482025
0.001443	0.51	0.736138573911
0.001444	0.51	0.733416661932
0.001445	0.508	0.733441204187
0.001446	0.5	0.722495674728
0.001447	0.49	0.716868188721
0.001448	0.484	0.716759373849
0.001449	0.482	0.719497046554
0.00145	0.486	0.730618915715
0.001451	0.486	0.730618915715
0.001452	0.486	0.727876363128
0.001453	0.478	0.710996483817
0.001454	0.482	0.70829090069
0.001455	0.482	0.713915961441
0.001456	0.48	0.713862731903
0.001457	0.476	0.710931782944
0.001458	0.48	0.705407683542
0.001459	0.476	0.699588450448
0.00146	0.478	0.702506939468
0.001461	0.474	0.696651993466
0.001462	0.472	0.696574475559
0.001463	0.462	0.693221465334
0.001464	0.46	0.684397545291
0.001465	0.454	0.681090302383
0.001466	0.454	0.678147476586
0.001467	0.452	0.6780088495
0.001468	0.448	0.674756252287
0.001469	0.448	0.674756252287
0.00147	0.448	0.680658504685
0.001471	0.446	0.671627873156
0.001472	0.448	0.671785680109
0.001473	0.454	0.675191824595
0.001474	0.452	0.669100889254
0.001475	0.454	0.669241361543
0.001476	0.454	0.66624620074
0.001477	0.45	0.656886595997
0.001478	0.448	0.659769656774
0.001479	0.44	0.659090282131
0.00148	0.444	0.67443606072
0.001481	0.436	0.670748835258
0.001482	0.434	0.682381125179
0.001483	0.436	0.682571607965
0.001484	0.438	0.682756179027
0.001485	0.44	0.682934843159
0.001486	0.444	0.686195307474
0.001487	0.446	0.686355592969
0.001488	0.448	0.686510014494
0.001489	0.446	0.686355592969
0.00149	0.442	0.683107604994
0.001491	0.44	0.671118469423
0.001492	0.442	0.671294272283
0.001493	0.438	0.667949099857
0.001494	0.44	0.66813172354
0.001495	0.432	0.667364967615
0.001496	0.428	0.672916042311
0.001497	0.428	0.675881646444
0.001498	0.432	0.676295793274
0.001499	0.432	0.676295793274
0.0015	0.434	0.682381125179
0.001501	0.432	0.685110210112
0.001502	0.432	0.682184725716
0.001503	0.432	0.682184725716
0.001504	0.428	0.67883429495
0.001505	0.428	0.681774156154
0.001506	0.426	0.681559975351
0.001507	0.424	0.672476021877
0.001508	0.418	0.671770794245
0.001509	0.42	0.677938050267
0.00151	0.422	0.672246978424
0.001511	0.418	0.665789756605
0.001512	0.416	0.665540381945
0.001513	0.412	0.662009063382
0.001514	0.41	0.661740130263
0.001515	0.404	0.657863207666
0.001516	0.4	0.648074069841
0.001517	0.398	0.653908250445
0.001518	0.396	0.656646023364
0.001519	0.4	0.663324958071
0.00152	0.396	0.659684773206
0.001521	0.394	0.65020304521
0.001522	0.39	0.646451854356
0.001523	0.382	0.641931460516
0.001524	0.382	0.641931460516
0.001525	0.382	0.645039533672
0.001526	0.386	0.651923308373
0.001527	0.384	0.651570410623
0.001528	0.376	0.647011591859
0.001529	0.376	0.647011591859
0.00153	0.374	0.637278589002
0.001531	0.366	0.626134170925
0.001532	0.368	0.626558855974
0.001533	0.376	0.631366771378
0.001534	0.37	0.614084684714
0.001535	0.364	0.616038959807
0.001536	0.356	0.610953353375
0.001537	0.35	0.599583188557
0.001538	0.346	0.591847953448
0.001539	0.352	0.593376777436
0.00154	0.352	0.58999661016
0.001541	0.35	0.589491306128
0.001542	0.354	0.593872040089
0.001543	0.346	0.578172984495
0.001544	0.35	0.579223618303
0.001545	0.346	0.574703401765
0.001546	0.354	0.593872040089
0.001547	0.352	0.593376777436
0.001548	0.354	0.593872040089
0.001549	0.354	0.593872040089
0.00155	0.35	0.596238207431
0.001551	0.362	0.605768932845
0.001552	0.362	0.615594022063
0.001553	0.364	0.622498192768
0.001554	0.364	0.622498192768
0.001555	0.37	0.626976873577
0.001556	0.374	0.627792959502
0.001557	0.37	0.620564259364
0.001558	0.378	0.628582532369
0.001559	0.378	0.628582532369
0.00156	0.372	0.627388237059
0.001561	0.364	0.619276997797
0.001562	0.368	0.626558855974
0.001563	0.364	0.625702804852
0.001564	0.362	0.618834388185
0.001565	0.364	0.622498192768
0.001566	0.358	0.617928798487
0.001567	0.356	0.617465788526
0.001568	0.35	0.61603571325
0.001569	0.348	0.615545286717
0.00157	0.342	0.607483333105
0.001571	0.344	0.608
0.001572	0.342	0.610766731249
0.001573	0.338	0.606428891132
0.001574	0.338	0.606428891132
0.001575	0.34	0.60695963622
0.001576	0.34	0.60695963622
0.001577	0.34	0.610245852096
0.001578	0.344	0.614543733187
0.001579	0.342	0.610766731249
0.00158	0.342	0.614032572426
0.001581	0.338	0.612989396319
0.001582	0.336	0.609183059515
0.001583	0.332	0.601478179155
0.001584	0.326	0.5997699559
0.001585	0.316	0.593417222534
0.001586	0.312	0.592162139958
0.001587	0.306	0.586825357325
0.001588	0.306	0.59022368641
0.001589	0.308	0.594252471598
0.00159	0.312	0.595530016036
0.001591	0.31	0.594894948709
0.001592	0.316	0.600119988002
0.001593	0.312	0.588774999469
0.001594	0.312	0.585368260158
0.001595	0.316	0.583218655394
0.001596	0.32	0.584465567848
0.001597	0.32	0.587877538268
0.001598	0.328	0.603668783357
0.001599	0.324	0.599186114659
0.0016	0.324	0.599186114659
0.001601	0.328	0.600346566576
0.001602	0.32	0.594642749893
0.001603	0.324	0.599186114659
0.001604	0.33	0.604235053601
0.001605	0.332	0.604794179866
0.001606	0.328	0.600346566576
0.001607	0.328	0.600346566576
0.001608	0.332	0.604794179866
0.001609	0.33	0.610819122163
0.00161	0.332	0.611372227043
0.001611	0.33	0.610819122163
0.001612	0.33	0.607536007163
0.001613	0.324	0.605825057257
0.001614	0.32	0.601331855135
0.001615	0.316	0.600119988002
0.001616	0.31	0.588132638101
0.001617	0.306	0.59022368641
0.001618	0.308	0.587482765705
0.001619	0.308	0.590877313831
0.00162	0.294	0.579278862035
0.001621	0.294	0.579278862035
0.001622	0.296	0.579986206733
0.001623	0.294	0.579278862035
0.001624	0.294	0.579278862035
0.001625	0.292	0.582010309187
0.001626	0.288	0.5771100415
0.001627	0.29	0.577840808528
0.001628	0.29	0.577840808528
0.001629	0.286	0.576371408035
0.00163	0.288	0.570136825683
0.001631	0.29	0.570876519048
0.001632	0.29	0.574369219231
0.001633	0.292	0.575096513639
0.001634	0.292	0.568098582994
0.001635	0.292	0.564567090787
0.001636	0.294	0.565299920396
0.001637	0.292	0.571608257463
0.001638	0.284	0.561554983951
0.001639	0.282	0.557203732938
0.00164	0.282	0.553602745658
0.001641	0.282	0.553602745658
0.001642	0.278	0.552010869458
0.001643	0.278	0.559210157275
0.001644	0.282	0.567869703365
0.001645	0.288	0.566618037129
0.001646	0.29	0.5673623181
0.001647	0.288	0.566618037129
0.001648	0.276	0.54756186865
0.001649	0.278	0.552010869458
0.00165	0.272	0.542232422491
0.001651	0.278	0.544716439994
0.001652	0.276	0.54756186865
0.001653	0.282	0.560781597416
0.001654	0.274	0.55400722017
0.001655	0.278	0.555622173784
0.001656	0.274	0.543069056382
0.001657	0.28	0.55641710973
0.001658	0.272	0.549559823859
0.001659	0.268	0.547883199231
0.00166	0.268	0.547883199231
0.001661	0.27	0.548725796733
0.001662	0.266	0.543363598339
0.001663	0.264	0.538798663695
0.001664	0.266	0.539670269702
0.001665	0.274	0.550385319572
0.001666	0.272	0.549559823859
0.001667	0.27	0.548725796733
0.001668	0.266	0.543363598339
0.001669	0.268	0.54422054353
0.00167	0.264	0.538798663695
0.001671	0.262	0.537918209396
0.001672	0.26	0.533291665039
0.001673	0.264	0.538798663695
0.001674	0.256	0.527696882689
0.001675	0.252	0.518165996569
0.001676	0.252	0.522011494126
0.001677	0.252	0.522011494126
0.001678	0.25	0.517204021639
0.001679	0.25	0.517204021639
0.00168	0.254	0.526767500896
0.001681	0.256	0.535223317878
0.001682	0.256	0.535223317878
0.001683	0.254	0.534307027841
0.001684	0.256	0.535223317878
0.001685	0.256	0.531473423606
0.001686	0.254	0.526767500896
0.001687	0.26	0.533291665039
0.001688	0.262	0.530430014234
0.001689	0.264	0.531322877354
0.00169	0.258	0.524819969132
0.001691	0.258	0.524819969132
0.001692	0.258	0.520995201513
0.001693	0.256	0.520061534821
0.001694	0.256	0.520061534821
0.001695	0.26	0.521919534028
0.001696	0.258	0.509348603611
0.001697	0.26	0.51807335388
0.001698	0.258	0.513260167946
0.001699	0.258	0.513260167946
0.0017	0.256	0.512312404691
0.001701	0.256	0.512312404691
0.001702	0.252	0.510388087635
0.001703	0.25	0.513322510708
0.001704	0.248	0.508425019054
0.001705	0.246	0.507428812741
0.001706	0.248	0.512343634683
0.001707	0.248	0.512343634683
0.001708	0.248	0.512343634683
0.001709	0.25	0.517204021639
0.00171	0.25	0.517204021639
0.001711	0.25	0.517204021639
0.001712	0.25	0.52488093888
0.001713	0.25	0.52488093888
0.001714	0.25	0.52488093888
0.001715	0.248	0.527727202255
0.001716	0.24	0.512249938995
0.001717	0.234	0.505216785153
0.001718	0.232	0.504158705171
0.001719	0.232	0.504158705171
0.00172	0.232	0.504158705171
0.001721	0.224	0.495806413835
0.001722	0.23	0.499099188539
0.001723	0.228	0.49397975667
0.001724	0.23	0.499099188539
0.001725	0.226	0.492873208848
0.001726	0.226	0.492873208848
0.001727	0.228	0.49397975667
0.001728	0.226	0.492873208848
0.001729	0.226	0.492873208848
0.00173	0.224	0.491756037075
0.001731	0.224	0.491756037075
0.001732	0.22	0.489489530021
0.001733	0.22	0.48538644398
0.001734	0.22	0.481248376621
0.001735	0.222	0.482406467618
0.001736	0.222	0.482406467618
0.001737	0.22	0.477074417675
0.001738	0.226	0.492873208848
0.001739	0.226	0.488798527003
0.00174	0.224	0.487672020932
0.001741	0.224	0.487672020932
0.001742	0.224	0.487672020932
0.001743	0.22	0.48538644398
0.001744	0.212	0.480682847624
0.001745	0.208	0.474063286914
0.001746	0.204	0.467315739089
0.001747	0.204	0.467315739089
0.001748	0.202	0.466042916479
0.001749	0.204	0.467315739089
0.00175	0.206	0.472825549225
0.001751	0.204	0.471576080818
0.001752	0.202	0.4703147882
0.001753	0.204	0.475798276584
0.001754	0.204	0.471576080818
0.001755	0.206	0.472825549225
0.001756	0.208	0.478263525684
0.001757	0.21	0.471062628533
0.001758	0.21	0.471062628533
0.001759	0.21	0.471062628533
0.00176	0.21	0.471062628533
0.001761	0.208	0.469825499521
0.001762	0.212	0.484825741891
0.001763	0.212	0.484825741891
0.001764	0.21	0.48774993593
0.001765	0.21	0.48774993593
0.001766	0.212	0.488933533315
0.001767	0.212	0.488933533315
0.001768	0.21	0.48774993593
0.001769	0.21	0.48774993593
0.00177	0.216	0.495322117415
0.001771	0.22	0.497594212185
0.001772	0.22	0.49355850717
0.001773	0.218	0.496463493119
0.001774	0.214	0.481875502594
0.001775	0.208	0.469825499521
0.001776	0.206	0.464288703287
0.001777	0.206	0.464288703287
0.001778	0.208	0.465549138115
0.001779	0.208	0.465549138115
0.00178	0.206	0.464288703287
0.001781	0.206	0.468576567916
0.001782	0.206	0.472825549225
0.001783	0.2	0.469041575982
0.001784	0.198	0.459125255241
0.001785	0.196	0.457803451276
0.001786	0.196	0.462151490315
0.001787	0.194	0.456469057002
0.001788	0.196	0.457803451276
0.001789	0.198	0.459125255241
0.00179	0.192	0.450706112672
0.001791	0.192	0.455121961676
0.001792	0.196	0.462151490315
0.001793	0.196	0.462151490315
0.001794	0.198	0.46775634683
0.001795	0.196	0.462151490315
0.001796	0.196	0.466459001414
0.001797	0.194	0.460829686544
0.001798	0.192	0.459495375385
0.001799	0.196	0.470727097159
0.0018	0.19	0.462493243194
0.001801	0.192	0.463827554162
0.001802	0.196	0.470727097159
0.001803	0.194	0.469429440917
0.001804	0.192	0.468119642826
0.001805	0.19	0.458148447558
0.001806	0.188	0.456788791456
0.001807	0.188	0.461146397579
0.001808	0.186	0.459786907165
0.001809	0.186	0.459786907165
0.00181	0.186	0.459786907165
0.001811	0.186	0.464116364719
0.001812	0.192	0.472372734184
0.001813	0.186	0.464116364719
0.001814	0.188	0.465463210147
0.001815	0.184	0.458414659451
0.001816	0.188	0.461146397579
0.001817	0.186	0.459786907165
0.001818	0.182	0.452632301101
0.001819	0.18	0.455631429996
0.00182	0.178	0.449795509093
0.001821	0.176	0.448357000614
0.001822	0.178	0.449795509093
0.001823	0.18	0.451220566907
0.001824	0.176	0.443873855955
0.001825	0.172	0.43636681817
0.001826	0.174	0.43786299227
0.001827	0.172	0.43636681817
0.001828	0.17	0.430232495286
0.001829	0.164	0.420837260708
0.00183	0.168	0.42869103093
0.001831	0.166	0.427134639195
0.001832	0.164	0.4255631563
0.001833	0.166	0.427134639195
0.001834	0.162	0.423976414438
0.001835	0.164	0.420837260708
0.001836	0.166	0.427134639195
0.001837	0.158	0.420756461626
0.001838	0.156	0.409467947464
0.001839	0.158	0.411139878873
0.00184	0.156	0.404554075495
0.001841	0.16	0.412795348811
0.001842	0.16	0.412795348811
0.001843	0.158	0.411139878873
0.001844	0.158	0.415975960844
0.001845	0.156	0.414323545071
0.001846	0.156	0.414323545071
0.001847	0.154	0.412654819431
0.001848	0.156	0.409467947464
0.001849	0.158	0.415975960844
0.00185	0.152	0.406073884903
0.001851	0.152	0.406073884903
0.001852	0.148	0.402611475246
0.001853	0.146	0.400854088167
0.001854	0.146	0.400854088167
0.001855	0.144	0.39907893956
0.001856	0.142	0.392219326398
0.001857	0.146	0.400854088167
0.001858	0.148	0.402611475246
0.001859	0.152	0.406073884903
0.00186	0.152	0.406073884903
0.001861	0.154	0.402844883299
0.001862	0.156	0.409467947464
0.001863	0.156	0.409467947464
0.001864	0.15	0.404351332383
0.001865	0.15	0.404351332383
0.001866	0.148	0.402611475246
0.001867	0.148	0.402611475246
0.001868	0.152	0.406073884903
0.001869	0.152	0.401118436375
0.00187	0.154	0.407779352101
0.001871	0.156	0.414323545071
0.001872	0.158	0.415975960844
0.001873	0.156	0.414323545071
0.001874	0.158	0.415975960844
0.001875	0.16	0.417612260356
0.001876	0.158	0.411139878873
0.001877	0.15	0.399374510954
0.001878	0.148	0.397612877055
0.001879	0.146	0.395833298246
0.00188	0.146	0.395833298246
0.001881	0.15	0.399374510954
0.001882	0.156	0.414323545071
0.001883	0.152	0.410969585249
0.001884	0.154	0.412654819431
0.001885	0.154	0.412654819431
0.001886	0.156	0.419122893672
0.001887	0.152	0.415807647837
0.001888	0.15	0.409267638594
0.001889	0.144	0.404059401574
0.00189	0.146	0.405812764708
0.001891	0.146	0.405812764708
0.001892	0.148	0.407548770088
0.001893	0.152	0.415807647837
0.001894	0.15	0.409267638594
0.001895	0.148	0.407548770088
0.001896	0.148	0.407548770088
0.001897	0.148	0.407548770088
0.001898	0.148	0.407548770088
0.001899	0.148	0.407548770088
0.0019	0.148	0.407548770088
0.001901	0.15	0.414125584817
0.001902	0.148	0.412426963231
0.001903	0.146	0.410711577631
0.001904	0.146	0.410711577631
0.001905	0.142	0.402288453724
0.001906	0.142	0.402288453724
0.001907	0.142	0.402288453724
0.001908	0.142	0.402288453724
0.001909	0.142	0.402288453724
0.00191	0.142	0.397285791339
0.001911	0.14	0.390384425919
0.001912	0.142	0.392219326398
0.001913	0.144	0.394035531393
0.001914	0.138	0.383348405501
0.001915	0.138	0.383348405501
0.001916	0.14	0.390384425919
0.001917	0.14	0.390384425919
0.001918	0.138	0.383348405501
0.001919	0.136	0.376170174256
0.00192	0.132	0.366846016743
0.001921	0.13	0.364828726939
0.001922	0.134	0.374224531532
0.001923	0.134	0.379531289883
0.001924	0.134	0.379531289883
0.001925	0.128	0.368260777167
0.001926	0.132	0.372257975066
0.001927	0.134	0.374224531532
0.001928	0.134	0.374224531532
0.001929	0.136	0.376170174256
0.00193	0.13	0.364828726939
0.001931	0.13	0.364828726939
0.001932	0.132	0.366846016743
0.001933	0.13	0.359304884464
0.001934	0.13	0.359304884464
0.001935	0.13	0.359304884464
0.001936	0.13	0.364828726939
0.001937	0.13	0.364828726939
0.001938	0.13	0.364828726939
0.001939	0.13	0.364828726939
0.00194	0.134	0.374224531532
0.001941	0.134	0.374224531532
0.001942	0.134	0.374224531532
0.001943	0.132	0.372257975066
0.001944	0.132	0.377592372804
0.001945	0.132	0.377592372804
0.001946	0.134	0.384764863261
0.001947	0.134	0.384764863261
0.001948	0.132	0.382852451997
0.001949	0.132	0.382852451997
0.00195	0.132	0.382852451997
0.001951	0.132	0.382852451997
0.001952	0.134	0.384764863261
0.001953	0.132	0.382852451997
0.001954	0.136	0.386657471155
0.001955	0.132	0.382852451997
0.001956	0.132	0.382852451997
0.001957	0.132	0.382852451997
0.001958	0.13	0.380919939095
0.001959	0.128	0.373652244741
0.00196	0.13	0.380919939095
0.001961	0.132	0.382852451997
0.001962	0.132	0.382852451997
0.001963	0.13	0.380919939095
0.001964	0.13	0.380919939095
0.001965	0.13	0.380919939095
0.001966	0.13	0.380919939095
0.001967	0.126	0.371650373335
0.001968	0.12	0.36
0.001969	0.122	0.367581283528
0.00197	0.13	0.37563279942
0.001971	0.132	0.377592372804
0.001972	0.132	0.377592372804
0.001973	0.13	0.370270171631
0.001974	0.13	0.370270171631
0.001975	0.128	0.368260777167
0.001976	0.124	0.358641882663
0.001977	0.124	0.364175781732
0.001978	0.122	0.362099433858
0.001979	0.12	0.36
0.00198	0.12	0.36
0.001981	0.12	0.36
0.001982	0.124	0.364175781732
0.001983	0.124	0.364175781732
0.001984	0.126	0.371650373335
0.001985	0.124	0.369626838852
0.001986	0.12	0.36551333765
0.001987	0.12	0.36551333765
0.001988	0.124	0.369626838852
0.001989	0.124	0.369626838852
0.00199	0.124	0.369626838852
0.001991	0.126	0.371650373335
0.001992	0.124	0.369626838852
0.001993	0.122	0.367581283528
0.001994	0.122	0.367581283528
0.001995	0.122	0.367581283528
0.001996	0.122	0.367581283528
0.001997	0.122	0.367581283528
0.001998	0.122	0.367581283528
[truncated: 8,002 more rows]
