# Supplementary material for: The Influence of Synaptic Size on AMPA Receptor Activation: A Monte Carlo Model
Source: PLoS One. 2015 Jun 24;10(6):e0130924. doi: 10.1371/journal.pone.0130924 (PMC4479604; doi:10.1371/journal.pone.0130924)
Supplement: S1 Dataset — This package contains the experimental data used as basis for the analysis presented in the paper. (ZIP) [file pone.0130924.s001.zip › S1 Simulation data/test/2098_11492_294_576.csv]

time	AMPA.O.mean	AMPA.O.stdev
0.0	0.0	0.0
1e-06	0.0	0.0
2e-06	0.052	0.239365828806
3e-06	0.308	0.552391165751
4e-06	0.694	0.846382892077
5e-06	1.266	1.12216041634
6e-06	1.934	1.39915831842
7e-06	2.692	1.65684519494
8e-06	3.506	1.86921480842
9e-06	4.536	2.19196350335
1e-05	5.678	2.30874771251
1.1e-05	6.774	2.55478453103
1.2e-05	7.942	2.78902061663
1.3e-05	9.17	2.98615136924
1.4e-05	10.476	3.18832620665
1.5e-05	11.866	3.42345497999
1.6e-05	13.236	3.52254226376
1.7e-05	14.538	3.72351393176
1.8e-05	15.884	3.73718396657
1.9e-05	17.278	3.98305360245
2e-05	18.62	4.11820349182
2.1e-05	20.006	4.2579295438
2.2e-05	21.516	4.26353656018
2.3e-05	22.91	4.46160285099
2.4e-05	24.256	4.64009310251
2.5e-05	25.644	4.74228468146
2.6e-05	26.992	4.86085753751
2.7e-05	28.196	4.98132351891
2.8e-05	29.518	5.19939188752
2.9e-05	30.85	5.21339620593
3e-05	32.042	5.33706248792
3.1e-05	33.168	5.46514190118
3.2e-05	34.33	5.57217192843
3.3e-05	35.442	5.60951299134
3.4e-05	36.48	5.59549819051
3.5e-05	37.544	5.60500347904
3.6e-05	38.65	5.72743398041
3.7e-05	39.676	5.96515079441
3.8e-05	40.75	5.97925580654
3.9e-05	41.686	6.05370993689
4e-05	42.598	6.13387283859
4.1e-05	43.53	6.20718132488
4.2e-05	44.358	6.34742751042
4.3e-05	45.092	6.44821959924
4.4e-05	45.846	6.43725749058
4.5e-05	46.502	6.51996901833
4.6e-05	47.18	6.63502825917
4.7e-05	47.83	6.7207960838
4.8e-05	48.444	6.71318583089
4.9e-05	48.97	6.62518678982
5e-05	49.562	6.58772768107
5.1e-05	50.216	6.55021709564
5.2e-05	50.788	6.57472858755
5.3e-05	51.272	6.60923717232
5.4e-05	51.794	6.54458279801
5.5e-05	52.244	6.54740131655
5.6e-05	52.628	6.63337139018
5.7e-05	53.166	6.62106064011
5.8e-05	53.462	6.75252219545
5.9e-05	53.784	6.8897999971
6e-05	54.084	6.86942093629
6.1e-05	54.44	6.83771891788
6.2e-05	54.734	6.92063898784
6.3e-05	55.048	6.95425740105
6.4e-05	55.306	7.04190059572
6.5e-05	55.618	7.00057683338
6.6e-05	55.848	7.01718576069
6.7e-05	56.128	7.04127942919
6.8e-05	56.428	7.0956899594
6.9e-05	56.692	7.14766647235
7e-05	56.952	7.21842752959
7.1e-05	57.098	7.1274396525
7.2e-05	57.192	7.07015813119
7.3e-05	57.436	7.07629168421
7.4e-05	57.58	7.1220502666
7.5e-05	57.806	7.18055457468
7.6e-05	57.87	7.2156150119
7.7e-05	57.964	7.21434016387
7.8e-05	58.154	7.21458827654
7.9e-05	58.278	7.14203864453
8e-05	58.398	7.12934751573
8.1e-05	58.522	7.15775914655
8.2e-05	58.622	7.12313947638
8.3e-05	58.606	7.13461729878
8.4e-05	58.592	7.07061072327
8.5e-05	58.67	7.06888251423
8.6e-05	58.76	7.10791108554
8.7e-05	58.802	7.10090106958
8.8e-05	58.834	7.20766564152
8.9e-05	58.92	7.15832382615
9e-05	58.972	7.23734868581
9.1e-05	58.958	7.18026712595
9.2e-05	59.06	7.16689612036
9.3e-05	59.064	7.19610339003
9.4e-05	59.074	7.23743904983
9.5e-05	59.146	7.28015686644
9.6e-05	59.094	7.29363859812
9.7e-05	59.088	7.26582796383
9.8e-05	58.954	7.2847706896
9.9e-05	58.904	7.23842413789
0.0001	58.888	7.15845346426
0.000101	58.908	7.09531789281
0.000102	58.92	7.18982614533
0.000103	58.932	7.20828523298
0.000104	58.912	7.25067279637
0.000105	58.85	7.21245450592
0.000106	58.76	7.18821257337
0.000107	58.718	7.16257467675
0.000108	58.644	7.12104374372
0.000109	58.664	7.01078483481
0.00011	58.644	7.1055797793
0.000111	58.58	7.10686991579
0.000112	58.404	7.06603028581
0.000113	58.336	7.03044123793
0.000114	58.26	7.14397648372
0.000115	58.134	7.20416851552
0.000116	58.136	7.1772908538
0.000117	58.072	7.20685895519
0.000118	58.004	7.18943558285
0.000119	57.966	7.14204760555
0.00012	57.888	7.11417289641
0.000121	57.892	7.04700901092
0.000122	57.83	7.1002183065
0.000123	57.688	7.06163267241
0.000124	57.584	7.070993141
0.000125	57.482	7.12781004236
0.000126	57.442	7.17792699879
0.000127	57.288	7.21062105508
0.000128	57.144	7.15508658229
0.000129	57.062	7.13092953268
0.00013	56.942	7.08199378706
0.000131	56.842	7.1148461684
0.000132	56.78	7.16488660064
0.000133	56.632	7.20642602127
0.000134	56.548	7.16433500054
0.000135	56.434	7.07259810819
0.000136	56.328	7.01258982117
0.000137	56.158	6.9605341749
0.000138	56.066	6.94245230448
0.000139	56.084	6.99149082814
0.00014	55.97	7.01491981422
0.000141	55.784	6.96888398526
0.000142	55.668	6.95138662426
0.000143	55.656	7.04540020155
0.000144	55.506	7.06922654892
0.000145	55.442	7.0582317899
0.000146	55.344	7.10166628335
0.000147	55.202	7.16192683571
0.000148	55.076	7.2339632291
0.000149	55.016	7.19303440837
0.00015	54.826	7.22825871147
0.000151	54.692	7.20230074351
0.000152	54.58	7.18328615607
0.000153	54.416	7.12003820214
0.000154	54.266	7.13941482196
0.000155	54.168	7.07133481035
0.000156	54.098	7.07590248661
0.000157	53.988	7.04385235507
0.000158	53.816	7.06895635861
0.000159	53.71	7.00870173427
0.00016	53.624	7.04376490238
0.000161	53.538	7.12604771244
0.000162	53.464	7.04135668746
0.000163	53.35	6.98337311047
0.000164	53.272	6.97352249584
0.000165	53.166	6.83567436322
0.000166	52.98	6.8658284278
0.000167	52.82	6.93192613925
0.000168	52.682	6.90513403201
0.000169	52.626	6.96032499241
0.00017	52.55	6.98079508366
0.000171	52.362	7.01191528757
0.000172	52.208	6.99405004271
0.000173	52.052	7.03429427875
0.000174	52.0	7.05974503789
0.000175	51.856	7.00194715776
0.000176	51.762	6.95279483373
0.000177	51.6	6.91520064785
0.000178	51.39	6.91013024479
0.000179	51.324	6.88324225928
0.00018	51.218	6.92376169434
0.000181	51.112	6.86377855121
0.000182	50.954	6.86322693782
0.000183	50.85	6.8800799414
0.000184	50.738	6.82329509841
0.000185	50.69	6.83358617418
0.000186	50.598	6.81911988456
0.000187	50.498	6.77864263699
0.000188	50.36	6.80370487308
0.000189	50.168	6.77405166795
0.00019	50.116	6.84503791078
0.000191	49.924	6.72742328087
0.000192	49.838	6.74238503795
0.000193	49.722	6.80064085216
0.000194	49.592	6.77477202568
0.000195	49.35	6.77609769705
0.000196	49.306	6.74658165296
0.000197	49.14	6.73026002469
0.000198	49.07	6.82503479845
0.000199	48.928	6.77899815607
0.0002	48.82	6.67649608702
0.000201	48.786	6.68552196915
0.000202	48.612	6.65863769851
0.000203	48.46	6.59912115361
0.000204	48.426	6.64654225895
0.000205	48.256	6.66741809099
0.000206	48.114	6.6124884877
0.000207	48.044	6.6343096099
0.000208	47.882	6.74685674963
0.000209	47.744	6.76095141234
0.00021	47.614	6.7052967123
0.000211	47.538	6.79709908711
0.000212	47.424	6.84516062631
0.000213	47.324	6.80139867968
0.000214	47.216	6.82593173127
0.000215	47.038	6.78472961878
0.000216	46.972	6.88412783147
0.000217	46.86	6.81559975351
0.000218	46.734	6.74086374287
0.000219	46.648	6.61755967106
0.00022	46.552	6.64825510943
0.000221	46.436	6.60529363465
0.000222	46.358	6.55605338599
0.000223	46.234	6.6102378172
0.000224	46.188	6.54588848057
0.000225	46.096	6.54391197985
0.000226	45.954	6.55834460821
0.000227	45.86	6.55411321233
0.000228	45.742	6.53937581119
0.000229	45.718	6.46300827788
0.00023	45.534	6.38285547385
0.000231	45.384	6.41658351461
0.000232	45.29	6.37007849245
0.000233	45.176	6.33253693238
0.000234	45.082	6.36610367493
0.000235	44.978	6.40886230153
0.000236	44.87	6.50269943946
0.000237	44.722	6.43340625175
0.000238	44.63	6.4219233879
0.000239	44.536	6.37594730217
0.00024	44.458	6.32678717834
0.000241	44.264	6.38798121475
0.000242	44.194	6.35423984439
0.000243	44.032	6.3660801126
0.000244	43.946	6.40180318348
0.000245	43.86	6.45107742939
0.000246	43.796	6.44595873397
0.000247	43.712	6.40226959757
0.000248	43.592	6.38040249514
0.000249	43.486	6.42571427936
0.00025	43.394	6.39834072241
0.000251	43.308	6.32907070588
0.000252	43.164	6.31198098856
0.000253	43.004	6.32392156814
0.000254	42.872	6.38526553872
0.000255	42.726	6.37267008404
0.000256	42.622	6.35823214424
0.000257	42.448	6.28770991697
0.000258	42.346	6.30573421578
0.000259	42.2	6.33782297007
0.00026	42.128	6.22893377714
0.000261	42.026	6.17262699343
0.000262	41.868	6.17175631405
0.000263	41.76	6.1512925471
0.000264	41.658	6.1719556058
0.000265	41.572	6.24153955367
0.000266	41.474	6.2287497943
0.000267	41.428	6.22935117007
0.000268	41.336	6.19411850064
0.000269	41.228	6.10868365526
0.00027	41.106	6.11512583681
0.000271	40.96	6.07210013093
0.000272	40.852	6.1078716424
0.000273	40.778	6.06504047802
0.000274	40.63	6.09599048556
0.000275	40.582	6.05898308299
0.000276	40.47	6.03730900319
0.000277	40.368	6.02001461792
0.000278	40.324	6.07149273243
0.000279	40.256	5.99687118421
0.00028	40.13	5.94416520632
0.000281	40.002	5.94659532842
0.000282	39.878	5.95509160299
0.000283	39.77	5.97570916294
0.000284	39.658	5.98373094315
0.000285	39.538	5.94580154395
0.000286	39.452	5.90759646557
0.000287	39.424	5.91170229291
0.000288	39.348	5.90177058178
0.000289	39.34	5.94141397312
0.00029	39.246	5.88841948234
0.000291	39.13	5.88226997
0.000292	38.96	5.90579376545
0.000293	38.864	5.91722096934
0.000294	38.77	5.89755033891
0.000295	38.716	5.80855782445
0.000296	38.554	5.81266582559
0.000297	38.482	5.81907862123
0.000298	38.342	5.79905475056
0.000299	38.27	5.77556057885
0.0003	38.162	5.83847206039
0.000301	37.978	5.80530068127
0.000302	37.792	5.79143643667
0.000303	37.654	5.72313585371
0.000304	37.598	5.76648905314
0.000305	37.44	5.75972221552
0.000306	37.308	5.73629985269
0.000307	37.158	5.74047349963
0.000308	37.082	5.7316032661
0.000309	36.978	5.74991443415
0.00031	36.872	5.70610339899
0.000311	36.81	5.68699393353
0.000312	36.762	5.70590536199
0.000313	36.718	5.73467313803
0.000314	36.622	5.68428676265
0.000315	36.564	5.64534356793
0.000316	36.45	5.63413702354
0.000317	36.38	5.65434346321
0.000318	36.356	5.59618298486
0.000319	36.274	5.55039854425
0.00032	36.172	5.58018064224
0.000321	36.08	5.57257570608
0.000322	35.908	5.53638293473
0.000323	35.838	5.62563383096
0.000324	35.728	5.57297191811
0.000325	35.652	5.64046948401
0.000326	35.538	5.63352074639
0.000327	35.518	5.58190612605
0.000328	35.402	5.57354429425
0.000329	35.312	5.60880165454
0.00033	35.198	5.62768122765
0.000331	35.138	5.67793589256
0.000332	35.05	5.68115305198
0.000333	34.994	5.71016322008
0.000334	34.884	5.77845515687
0.000335	34.766	5.79752050449
0.000336	34.698	5.78055326072
0.000337	34.648	5.69737623823
0.000338	34.598	5.72681377382
0.000339	34.546	5.74002473862
0.00034	34.448	5.71867956787
0.000341	34.346	5.79433205814
0.000342	34.218	5.74477815063
0.000343	34.14	5.80382632407
0.000344	33.972	5.78370262029
0.000345	33.86	5.76961003882
0.000346	33.816	5.71403045144
0.000347	33.744	5.72245262104
0.000348	33.616	5.67948448365
0.000349	33.51	5.68347604904
0.00035	33.428	5.67704289221
0.000351	33.394	5.71793354281
0.000352	33.268	5.76300060732
0.000353	33.196	5.74330775773
0.000354	33.048	5.73390756814
0.000355	33.032	5.72529265628
0.000356	32.966	5.6805672252
0.000357	32.784	5.62932891205
0.000358	32.624	5.62482213052
0.000359	32.56	5.61163077902
0.00036	32.464	5.63459883222
0.000361	32.354	5.59934674761
0.000362	32.282	5.61733709154
0.000363	32.192	5.6159715099
0.000364	32.088	5.59573551913
0.000365	32.018	5.61085341102
0.000366	31.952	5.66018515598
0.000367	31.862	5.61310573569
0.000368	31.756	5.59932710243
0.000369	31.688	5.62553606335
0.00037	31.626	5.63046392405
0.000371	31.572	5.68091682741
0.000372	31.536	5.66221723356
0.000373	31.444	5.70218063551
0.000374	31.336	5.66807762826
0.000375	31.258	5.64547925335
0.000376	31.178	5.62550584392
0.000377	31.102	5.63272545044
0.000378	31.032	5.60669028929
0.000379	30.912	5.55520080645
0.00038	30.826	5.52084450062
0.000381	30.768	5.51454222941
0.000382	30.758	5.49503739751
0.000383	30.63	5.42006457526
0.000384	30.558	5.39950331049
0.000385	30.512	5.43340188096
0.000386	30.428	5.42851876666
0.000387	30.312	5.45551610757
0.000388	30.234	5.45996739917
0.000389	30.138	5.44049225714
0.00039	30.082	5.37692068009
0.000391	29.968	5.37093809311
0.000392	29.892	5.38333874097
0.000393	29.798	5.38564722202
0.000394	29.714	5.30058525071
0.000395	29.606	5.33055006542
0.000396	29.498	5.3719638867
0.000397	29.374	5.34622521037
0.000398	29.266	5.39844829558
0.000399	29.192	5.3343355725
0.0004	29.174	5.2801253773
0.000401	29.106	5.30120401418
0.000402	29.044	5.32410217783
0.000403	28.99	5.3726995077
0.000404	28.892	5.36323931966
0.000405	28.886	5.35322370166
0.000406	28.828	5.34662660002
0.000407	28.71	5.34246197928
0.000408	28.662	5.40553013126
0.000409	28.658	5.37931556985
0.00041	28.518	5.41236325462
0.000411	28.406	5.3897276369
0.000412	28.332	5.42234045408
0.000413	28.236	5.38519303275
0.000414	28.186	5.37321170251
0.000415	28.076	5.35296403874
0.000416	27.964	5.39098358373
0.000417	27.952	5.40866859772
0.000418	27.842	5.44729621005
0.000419	27.804	5.40828845385
0.00042	27.744	5.42793367682
0.000421	27.662	5.38922591844
0.000422	27.608	5.35820268374
0.000423	27.496	5.34359279886
0.000424	27.42	5.33062848077
0.000425	27.39	5.32634020693
0.000426	27.394	5.34104521606
0.000427	27.356	5.30973294997
0.000428	27.264	5.2534087981
0.000429	27.224	5.27843006963
0.00043	27.176	5.22809946348
0.000431	27.102	5.27329081315
0.000432	26.97	5.20318171891
0.000433	26.902	5.28435388671
0.000434	26.826	5.26837014645
0.000435	26.782	5.23435535668
0.000436	26.752	5.25190403568
0.000437	26.692	5.19202619408
0.000438	26.614	5.12767042623
0.000439	26.546	5.10919602286
0.00044	26.434	5.14486579028
0.000441	26.406	5.12846604746
0.000442	26.298	5.06529327877
0.000443	26.226	5.02423367291
0.000444	26.196	5.02410031747
0.000445	26.128	5.03861250743
0.000446	26.048	4.97771995998
0.000447	25.948	4.94785771825
0.000448	25.842	4.99089531046
0.000449	25.748	4.99564770575
0.00045	25.642	5.0566625357
0.000451	25.624	5.03692604671
0.000452	25.576	5.05017069018
0.000453	25.53	5.00730466419
0.000454	25.484	4.97732297525
0.000455	25.462	5.0375148635
0.000456	25.36	4.98742418489
0.000457	25.284	4.94442554803
0.000458	25.264	4.92527197219
0.000459	25.214	4.92262165924
0.00046	25.144	4.88459455841
0.000461	25.122	4.84222221712
0.000462	25.078	4.88711735075
0.000463	24.964	4.89517149853
0.000464	24.924	4.88571632414
0.000465	24.882	4.93397162537
0.000466	24.712	4.88682473596
0.000467	24.64	4.86481243215
0.000468	24.57	4.89459906427
0.000469	24.494	4.87831569294
0.00047	24.43	4.85562560336
0.000471	24.37	4.82173205394
0.000472	24.31	4.79394409646
0.000473	24.212	4.8094756471
0.000474	24.098	4.81501775698
0.000475	23.946	4.81155733625
0.000476	23.926	4.89127018268
0.000477	23.878	4.84263523301
0.000478	23.828	4.86070118399
0.000479	23.734	4.83479513527
0.00048	23.648	4.85469834284
0.000481	23.656	4.85980081896
0.000482	23.574	4.80421939549
0.000483	23.546	4.81288728312
0.000484	23.49	4.79185767735
0.000485	23.412	4.79189482355
0.000486	23.342	4.861382108
0.000487	23.286	4.84811344752
0.000488	23.268	4.90144631716
0.000489	23.188	4.88882971681
0.00049	23.158	4.85932464443
0.000491	23.07	4.86138869049
0.000492	22.98	4.83565921049
0.000493	22.934	4.85403378645
0.000494	22.902	4.87076954905
0.000495	22.84	4.8849155571
0.000496	22.79	4.8783091333
0.000497	22.688	4.82272288236
0.000498	22.678	4.81438635757
0.000499	22.672	4.83491633847
0.0005	22.58	4.84061979503
0.000501	22.576	4.82537293896
0.000502	22.502	4.79979124546
0.000503	22.446	4.79865439472
0.000504	22.342	4.75110892319
0.000505	22.276	4.75224410147
0.000506	22.202	4.7628978574
0.000507	22.124	4.78044182059
0.000508	22.076	4.77935393123
0.000509	22.01	4.72502910044
0.00051	21.932	4.70142276338
0.000511	21.898	4.72097405204
0.000512	21.85	4.74547152557
0.000513	21.776	4.72078637517
0.000514	21.738	4.75703226813
0.000515	21.678	4.77936355596
0.000516	21.596	4.72702697263
0.000517	21.532	4.69179880217
0.000518	21.468	4.6515562987
0.000519	21.462	4.68578232529
0.00052	21.422	4.71592154303
0.000521	21.304	4.74210754834
0.000522	21.274	4.79154714054
0.000523	21.212	4.74331698287
0.000524	21.154	4.77894172385
0.000525	21.084	4.788
0.000526	21.042	4.76111709581
0.000527	21.024	4.78784126721
0.000528	20.918	4.72221092286
0.000529	20.876	4.71260267793
0.00053	20.822	4.66329454356
0.000531	20.828	4.66244742598
0.000532	20.79	4.61106278422
0.000533	20.752	4.60809027689
0.000534	20.734	4.57506764977
0.000535	20.698	4.57938816874
0.000536	20.626	4.56093455336
0.000537	20.504	4.57842593038
0.000538	20.496	4.62190263852
0.000539	20.41	4.58801700084
0.00054	20.308	4.60794270798
0.000541	20.198	4.60985856616
0.000542	20.178	4.64050816183
0.000543	20.158	4.6373522618
0.000544	20.13	4.62872552654
0.000545	20.076	4.65340993251
0.000546	20.038	4.65065113721
0.000547	19.97	4.64683763435
0.000548	19.962	4.63212219183
0.000549	19.894	4.64271084605
0.00055	19.868	4.62715636217
0.000551	19.824	4.60358816577
0.000552	19.812	4.61222896223
0.000553	19.764	4.61392501023
0.000554	19.726	4.63021856936
0.000555	19.646	4.64894439631
0.000556	19.544	4.59696247537
0.000557	19.496	4.57667827141
0.000558	19.462	4.57826997893
0.000559	19.406	4.61964977027
0.00056	19.342	4.58705090445
0.000561	19.266	4.5628109757
0.000562	19.208	4.56122088919
0.000563	19.12	4.57663631939
0.000564	19.078	4.54267718422
0.000565	19.0	4.57340136004
0.000566	18.916	4.56431199635
0.000567	18.868	4.57062096438
0.000568	18.824	4.5883574403
0.000569	18.792	4.58309240579
0.00057	18.742	4.58731250298
0.000571	18.72	4.63439316416
0.000572	18.648	4.63897574902
0.000573	18.548	4.63461929397
0.000574	18.5	4.62925479964
0.000575	18.444	4.58376090127
0.000576	18.434	4.57008139971
0.000577	18.362	4.60510108467
0.000578	18.31	4.56134848482
0.000579	18.304	4.54880028139
0.00058	18.296	4.49581850167
0.000581	18.258	4.51922958036
0.000582	18.216	4.51988318433
0.000583	18.186	4.52851013027
0.000584	18.14	4.53656257534
0.000585	18.058	4.53901266797
0.000586	17.982	4.53317504626
0.000587	17.976	4.58120333537
0.000588	17.944	4.55553114357
0.000589	17.96	4.54998901098
0.00059	17.84	4.51114176235
0.000591	17.81	4.52215656518
0.000592	17.786	4.52859845868
0.000593	17.77	4.46823231267
0.000594	17.72	4.44630183411
0.000595	17.632	4.39187613669
0.000596	17.608	4.3783942262
0.000597	17.532	4.37412574122
0.000598	17.474	4.33604935396
0.000599	17.422	4.31878640361
0.0006	17.322	4.31118498791
0.000601	17.264	4.27811921293
0.000602	17.176	4.29988651013
0.000603	17.1	4.31856457634
0.000604	17.086	4.31724495483
0.000605	17.056	4.27608044826
0.000606	17.036	4.26880592203
0.000607	16.964	4.2509650669
0.000608	16.902	4.24598586903
0.000609	16.868	4.24058675185
0.00061	16.788	4.22836327673
0.000611	16.762	4.19777988942
0.000612	16.746	4.16046680073
0.000613	16.714	4.09294563853
0.000614	16.706	4.10603994135
0.000615	16.658	4.09109227469
0.000616	16.652	4.06582045841
0.000617	16.656	4.04198762987
0.000618	16.614	4.0255439384
0.000619	16.542	3.98399748996
0.00062	16.458	4.01848677987
0.000621	16.438	4.00426722385
0.000622	16.41	3.96911829
0.000623	16.35	3.97888175245
0.000624	16.28	3.99169137084
0.000625	16.234	3.97583249144
0.000626	16.21	3.97968591726
0.000627	16.15	3.95468077093
0.000628	16.154	4.0197368073
0.000629	16.068	4.0619423925
0.00063	16.044	4.09903208087
0.000631	16.006	4.09120569026
0.000632	16.024	4.09724590426
0.000633	15.966	4.11446764479
0.000634	15.912	4.11050556501
0.000635	15.874	4.15091845258
0.000636	15.826	4.12646628485
0.000637	15.788	4.1462098355
0.000638	15.724	4.13180638462
0.000639	15.678	4.08831456715
0.00064	15.658	4.08473205976
0.000641	15.64	4.08538859841
0.000642	15.61	4.090708985
0.000643	15.612	4.06957688218
0.000644	15.564	4.07601570164
0.000645	15.492	4.02565969749
0.000646	15.464	4.01356499885
0.000647	15.424	4.03636271908
0.000648	15.422	4.0605314923
0.000649	15.382	4.0264222332
0.00065	15.334	4.0430735833
0.000651	15.318	4.04287966677
0.000652	15.274	4.02876209275
0.000653	15.262	3.99065859226
0.000654	15.234	4.04910409844
0.000655	15.204	4.00179759608
0.000656	15.144	3.97684095734
0.000657	15.076	3.97268473453
0.000658	14.99	3.97062967299
0.000659	14.93	3.9926307117
0.00066	14.856	4.00040797919
0.000661	14.844	4.00545428135
0.000662	14.796	4.01974924591
0.000663	14.732	3.9980215107
0.000664	14.678	4.02371917509
0.000665	14.672	3.99204408793
0.000666	14.604	3.93791620023
0.000667	14.564	3.91125350751
0.000668	14.52	3.91019181115
0.000669	14.458	3.93500139771
0.00067	14.374	3.92149512304
0.000671	14.36	3.89491976811
0.000672	14.306	3.85128082591
0.000673	14.276	3.84185163691
0.000674	14.272	3.83275566662
0.000675	14.256	3.86399585921
0.000676	14.212	3.86407246309
0.000677	14.188	3.87874412665
0.000678	14.14	3.8987690365
0.000679	14.11	3.89742222501
0.00068	14.062	3.87119568092
0.000681	13.988	3.86883134809
0.000682	13.974	3.8679870734
0.000683	13.978	3.84103059087
0.000684	13.952	3.84261577574
0.000685	13.962	3.86012383221
0.000686	13.902	3.84660837622
0.000687	13.924	3.84372527634
0.000688	13.882	3.86627417548
0.000689	13.802	3.85937767004
0.00069	13.756	3.85803888005
0.000691	13.71	3.83691282153
0.000692	13.638	3.74899399839
0.000693	13.568	3.70585698591
0.000694	13.514	3.70375539149
0.000695	13.458	3.71271275485
0.000696	13.424	3.70354208833
0.000697	13.392	3.66365063837
0.000698	13.374	3.67724407675
0.000699	13.358	3.70807712973
0.0007	13.334	3.70060049181
0.000701	13.238	3.67659570799
0.000702	13.22	3.70237761445
0.000703	13.188	3.70306035598
0.000704	13.112	3.67959997826
0.000705	13.09	3.6471769905
0.000706	13.058	3.65275731469
0.000707	13.056	3.62448120426
0.000708	13.008	3.65457740375
0.000709	12.988	3.68182780695
0.00071	12.948	3.6564047916
0.000711	12.922	3.63866953707
0.000712	12.892	3.60670708542
0.000713	12.884	3.61033848829
0.000714	12.85	3.60991689655
0.000715	12.782	3.61365133902
0.000716	12.738	3.60518459999
0.000717	12.716	3.62758101219
0.000718	12.682	3.60345334367
0.000719	12.636	3.6132400972
0.00072	12.604	3.59877534725
0.000721	12.59	3.62958675334
0.000722	12.572	3.64976930778
0.000723	12.56	3.66475101473
0.000724	12.528	3.63499876204
0.000725	12.49	3.62020717639
0.000726	12.432	3.57230681773
0.000727	12.358	3.59636427521
0.000728	12.272	3.60749442134
0.000729	12.262	3.60740294395
0.00073	12.236	3.59615127602
0.000731	12.224	3.56283931717
0.000732	12.172	3.59032254818
0.000733	12.148	3.52393189492
0.000734	12.112	3.55801292859
0.000735	12.086	3.53080783957
0.000736	12.02	3.48074704625
0.000737	11.96	3.44940574592
0.000738	11.928	3.45236382787
0.000739	11.866	3.48195979299
0.00074	11.852	3.50857463937
0.000741	11.848	3.49583981326
0.000742	11.842	3.49528768487
0.000743	11.812	3.52939881566
0.000744	11.784	3.51245555132
0.000745	11.756	3.52370032778
0.000746	11.714	3.50773488166
0.000747	11.696	3.52754645611
0.000748	11.642	3.4919673538
0.000749	11.628	3.43243586976
0.00075	11.646	3.45147562645
0.000751	11.636	3.43969533535
0.000752	11.622	3.40633468702
0.000753	11.606	3.40158257286
0.000754	11.582	3.39871681668
0.000755	11.526	3.39725241924
0.000756	11.498	3.38201064457
0.000757	11.474	3.37421457528
0.000758	11.442	3.38742320946
0.000759	11.414	3.37973430908
0.00076	11.346	3.38796162906
0.000761	11.274	3.35423970521
0.000762	11.21	3.32714592406
0.000763	11.21	3.34154156042
0.000764	11.152	3.35572585293
0.000765	11.166	3.35357182717
0.000766	11.142	3.3439252384
0.000767	11.116	3.3452270476
0.000768	11.106	3.34286763124
0.000769	11.086	3.34404007153
0.00077	11.042	3.34069393989
0.000771	11.016	3.36864126912
0.000772	10.982	3.38610041198
0.000773	10.976	3.37630330391
0.000774	10.924	3.37790230765
0.000775	10.904	3.37265236869
0.000776	10.88	3.38786068191
0.000777	10.834	3.37022907233
0.000778	10.816	3.35352709844
0.000779	10.772	3.34006227487
0.00078	10.79	3.38849524125
0.000781	10.75	3.36563515551
0.000782	10.666	3.33203301304
0.000783	10.632	3.28581435872
0.000784	10.576	3.28636942537
0.000785	10.55	3.29719577823
0.000786	10.562	3.30123552628
0.000787	10.542	3.29973271645
0.000788	10.506	3.2805432477
0.000789	10.482	3.2707301937
0.00079	10.472	3.28773721578
0.000791	10.444	3.31343688638
0.000792	10.414	3.31882569594
0.000793	10.39	3.31932221997
0.000794	10.404	3.32156348728
0.000795	10.37	3.34022454335
0.000796	10.348	3.3206770394
0.000797	10.314	3.3369752771
0.000798	10.316	3.3346879914
0.000799	10.262	3.29201397324
0.0008	10.234	3.26791125951
0.000801	10.184	3.26590630607
0.000802	10.202	3.2590176434
0.000803	10.158	3.25653742493
0.000804	10.112	3.24830047871
0.000805	10.068	3.22728616643
0.000806	10.04	3.25244523397
0.000807	10.002	3.22707235742
0.000808	10.002	3.2177625767
0.000809	9.954	3.21867736811
0.00081	9.912	3.17368177359
0.000811	9.868	3.16900236668
0.000812	9.862	3.19358043581
0.000813	9.834	3.18032136741
0.000814	9.784	3.16438682844
0.000815	9.79	3.15117438426
0.000816	9.75	3.15840149443
0.000817	9.728	3.15879977207
0.000818	9.694	3.17999433962
0.000819	9.712	3.17065545274
0.00082	9.684	3.1521649703
0.000821	9.69	3.14736397641
0.000822	9.64	3.15949363031
0.000823	9.596	3.14782210425
0.000824	9.546	3.17488330494
0.000825	9.534	3.21136170495
0.000826	9.518	3.24679472711
0.000827	9.47	3.24300786308
0.000828	9.444	3.22906549949
0.000829	9.414	3.21350338416
0.00083	9.364	3.16283164269
0.000831	9.38	3.1457272609
0.000832	9.326	3.08864436282
0.000833	9.276	3.09900371087
0.000834	9.214	3.09066400633
0.000835	9.21	3.10578492494
0.000836	9.184	3.13530604567
0.000837	9.148	3.12251437146
0.000838	9.1	3.12377976176
0.000839	9.082	3.09439428645
0.00084	9.056	3.10626206235
0.000841	9.01	3.07146544828
0.000842	9.006	3.05711694248
0.000843	8.962	3.05884880306
0.000844	8.918	3.05536839023
0.000845	8.88	3.04854063447
0.000846	8.862	3.05858725558
0.000847	8.838	3.00195869392
0.000848	8.838	2.98659605571
0.000849	8.828	3.00040263965
0.00085	8.784	2.99288222287
0.000851	8.77	2.98481155184
0.000852	8.744	2.96419702449
0.000853	8.734	2.98316006946
0.000854	8.738	2.9761310455
0.000855	8.71	2.97555036926
0.000856	8.666	2.99440211061
0.000857	8.614	2.97069082875
0.000858	8.594	2.99619158266
0.000859	8.586	2.98707281465
0.00086	8.568	2.97882124338
0.000861	8.602	2.984559599
0.000862	8.566	3.00427095982
0.000863	8.56	3.01038203556
0.000864	8.51	2.99096974241
0.000865	8.478	2.97077700274
0.000866	8.452	2.96238012416
0.000867	8.384	2.94831205947
0.000868	8.388	2.93963535154
0.000869	8.344	2.93354120476
0.00087	8.328	2.89765698453
0.000871	8.288	2.86863312398
0.000872	8.252	2.88244618337
0.000873	8.192	2.88151626752
0.000874	8.156	2.8816078845
0.000875	8.176	2.87767684079
0.000876	8.168	2.87189414847
0.000877	8.166	2.8590984593
0.000878	8.154	2.84504551809
0.000879	8.152	2.82504796419
0.00088	8.11	2.85059642882
0.000881	8.082	2.88015207932
0.000882	8.09	2.87574338215
0.000883	8.066	2.90407369053
0.000884	8.052	2.92801912562
0.000885	8.024	2.94133031127
0.000886	8.018	2.92808401519
0.000887	7.964	2.91936705469
0.000888	7.972	2.88846256683
0.000889	7.956	2.89033977241
0.00089	7.926	2.89698532961
0.000891	7.882	2.89690800682
0.000892	7.802	2.85636062149
0.000893	7.738	2.84347604175
0.000894	7.734	2.8409934882
0.000895	7.734	2.82758624979
0.000896	7.712	2.87002717757
0.000897	7.7	2.8590208114
0.000898	7.662	2.84741215843
0.000899	7.664	2.81764156698
0.0009	7.64	2.81325434328
0.000901	7.614	2.80588738192
0.000902	7.618	2.78784432851
0.000903	7.614	2.79517512868
0.000904	7.614	2.78657567635
0.000905	7.594	2.75992101336
0.000906	7.544	2.76117076618
0.000907	7.506	2.78100053937
0.000908	7.494	2.76874773138
0.000909	7.496	2.78387930773
0.00091	7.46	2.7771208112
0.000911	7.432	2.75778461813
0.000912	7.412	2.7586692444
0.000913	7.378	2.75519799651
0.000914	7.37	2.73076912243
0.000915	7.362	2.72524420924
0.000916	7.336	2.69353002582
0.000917	7.328	2.68559416145
0.000918	7.304	2.65774039364
0.000919	7.314	2.70765655134
0.00092	7.292	2.71343619789
0.000921	7.302	2.70458795383
0.000922	7.29	2.69701687054
0.000923	7.272	2.68440235434
0.000924	7.226	2.69126810259
0.000925	7.218	2.6956401837
0.000926	7.186	2.67794772167
0.000927	7.152	2.6827031144
0.000928	7.118	2.62298989704
0.000929	7.128	2.6335557712
0.00093	7.108	2.59775595467
0.000931	7.086	2.60126968998
0.000932	7.062	2.59348337184
0.000933	7.03	2.57858488323
0.000934	7.016	2.59456046374
0.000935	7.02	2.57829400961
0.000936	7.024	2.58058597997
0.000937	7.036	2.61126482763
0.000938	7.028	2.61365950345
0.000939	7.014	2.59341550855
0.00094	7.01	2.57796431317
0.000941	7.016	2.57677007123
0.000942	7.004	2.60844474735
0.000943	6.986	2.62636707259
0.000944	6.928	2.62960377243
0.000945	6.894	2.63111459272
0.000946	6.884	2.62650794783
0.000947	6.844	2.61909602726
0.000948	6.822	2.61654657899
0.000949	6.79	2.60036535894
0.00095	6.762	2.59795227054
0.000951	6.746	2.60796549057
0.000952	6.718	2.62420959529
0.000953	6.672	2.63142850938
0.000954	6.632	2.61850644452
0.000955	6.61	2.62714674124
0.000956	6.608	2.61655040081
0.000957	6.604	2.63119440559
0.000958	6.576	2.60618955565
0.000959	6.582	2.61214011875
0.00096	6.544	2.61764474289
0.000961	6.49	2.62333756882
0.000962	6.47	2.60098058432
0.000963	6.448	2.57745921403
0.000964	6.424	2.55503894295
0.000965	6.408	2.56389079331
0.000966	6.406	2.56771571635
0.000967	6.398	2.57984418134
0.000968	6.38	2.57984495658
0.000969	6.364	2.60451607789
0.00097	6.336	2.58594354153
0.000971	6.344	2.56703408626
0.000972	6.342	2.5622326202
0.000973	6.34	2.56912436445
0.000974	6.29	2.58493713657
0.000975	6.272	2.57953794312
0.000976	6.272	2.55851832122
0.000977	6.248	2.57730401777
0.000978	6.234	2.58519709113
0.000979	6.234	2.57045599068
0.00098	6.246	2.57322443638
0.000981	6.212	2.58283874835
0.000982	6.208	2.55904982367
0.000983	6.176	2.56613016038
0.000984	6.188	2.57384070991
0.000985	6.166	2.56484775377
0.000986	6.138	2.54144761898
0.000987	6.094	2.5458130332
0.000988	6.072	2.5264235591
0.000989	6.066	2.51984999554
0.00099	6.066	2.50711866492
0.000991	6.04	2.49527553589
0.000992	6.038	2.49570751491
0.000993	6.022	2.49429669446
0.000994	6.008	2.48996706806
0.000995	5.986	2.4975596089
0.000996	5.976	2.5170268175
0.000997	5.944	2.49095644281
0.000998	5.922	2.49156898359
0.000999	5.914	2.49130568177
0.001	5.898	2.47459006706
0.001001	5.878	2.48899899558
0.001002	5.824	2.49259382973
0.001003	5.786	2.47955721854
0.001004	5.778	2.48610458348
0.001005	5.776	2.48793569049
0.001006	5.76	2.46138172578
0.001007	5.744	2.46058204496
0.001008	5.726	2.4557939653
0.001009	5.726	2.44845338939
0.00101	5.69	2.4417002273
0.001011	5.714	2.44544556267
0.001012	5.692	2.44481819365
0.001013	5.678	2.43275892764
0.001014	5.668	2.43675521955
0.001015	5.656	2.41943464471
0.001016	5.65	2.42146649781
0.001017	5.636	2.43628898122
0.001018	5.624	2.46548656455
0.001019	5.63	2.46355434281
0.00102	5.614	2.46353485869
0.001021	5.614	2.4398778658
0.001022	5.604	2.44360062203
0.001023	5.6	2.44785620493
0.001024	5.562	2.44992979491
0.001025	5.556	2.42875770714
0.001026	5.544	2.43476158997
0.001027	5.504	2.43351268745
0.001028	5.516	2.46693007603
0.001029	5.506	2.48715982599
0.00103	5.49	2.4855381711
0.001031	5.472	2.46682305811
0.001032	5.436	2.46046824812
0.001033	5.426	2.4495967015
0.001034	5.39	2.44742722057
0.001035	5.356	2.42760458065
0.001036	5.362	2.43206825562
0.001037	5.354	2.43653114078
0.001038	5.368	2.44224814464
0.001039	5.318	2.42422688707
0.00104	5.318	2.43164059844
0.001041	5.29	2.42030989751
0.001042	5.288	2.416
0.001043	5.252	2.41008215628
0.001044	5.214	2.40919156565
0.001045	5.184	2.42201238643
0.001046	5.178	2.40962984709
0.001047	5.154	2.41873603355
0.001048	5.142	2.4128481096
0.001049	5.132	2.38213685585
0.00105	5.138	2.38221661484
0.001051	5.134	2.34351104115
0.001052	5.112	2.3348353261
0.001053	5.08	2.3206895527
0.001054	5.086	2.31918175226
0.001055	5.096	2.31749519956
0.001056	5.086	2.31918175226
0.001057	5.06	2.32043099445
0.001058	5.054	2.31496954624
0.001059	5.032	2.31235291424
0.00106	5.008	2.32205426293
0.001061	5.024	2.31417890406
0.001062	5.002	2.2921596803
0.001063	4.988	2.28994672427
0.001064	4.996	2.28560364018
0.001065	4.974	2.28327046142
0.001066	4.958	2.28565876718
0.001067	4.916	2.29367478078
0.001068	4.9	2.28516957795
0.001069	4.908	2.26263916699
0.00107	4.884	2.24556095442
0.001071	4.862	2.22687134788
0.001072	4.85	2.21438479041
0.001073	4.844	2.2252334709
0.001074	4.848	2.23179210501
0.001075	4.856	2.22334522735
0.001076	4.848	2.22820465846
0.001077	4.82	2.21350400948
0.001078	4.826	2.22524695259
0.001079	4.826	2.23511163032
0.00108	4.818	2.23626384848
0.001081	4.81	2.23559835391
0.001082	4.818	2.24073113068
0.001083	4.806	2.22808527664
0.001084	4.79	2.21402348678
0.001085	4.75	2.19806733291
0.001086	4.732	2.20185739774
0.001087	4.73	2.22465727698
0.001088	4.714	2.22625335485
0.001089	4.714	2.22535480317
0.00109	4.716	2.22695846391
0.001091	4.714	2.22984394073
0.001092	4.692	2.22286661768
0.001093	4.686	2.1916669455
0.001094	4.676	2.18701257427
0.001095	4.634	2.18358512543
0.001096	4.592	2.16460989557
0.001097	4.586	2.1630080906
0.001098	4.596	2.15703129324
0.001099	4.576	2.16707729442
0.0011	4.57	2.16173541397
0.001101	4.538	2.162534624
0.001102	4.528	2.18659918595
0.001103	4.518	2.19309735306
0.001104	4.5	2.19499430523
0.001105	4.458	2.18179650747
0.001106	4.426	2.16899147071
0.001107	4.438	2.17397240093
0.001108	4.44	2.17770521421
0.001109	4.424	2.1494706325
0.00111	4.394	2.1172538818
0.001111	4.406	2.12818326279
0.001112	4.404	2.144011194
0.001113	4.374	2.13216415878
0.001114	4.374	2.1161578391
0.001115	4.374	2.10953170159
0.001116	4.374	2.12840879532
0.001117	4.33	2.13004694784
0.001118	4.328	2.1148087384
0.001119	4.318	2.1130253193
0.00112	4.318	2.09305422768
0.001121	4.308	2.09598091594
0.001122	4.274	2.09354340772
0.001123	4.26	2.09198470358
0.001124	4.228	2.08614860449
0.001125	4.202	2.07971055678
0.001126	4.192	2.10217411267
0.001127	4.166	2.08481270142
0.001128	4.152	2.07963843011
0.001129	4.15	2.0831466583
0.00113	4.132	2.06943857121
0.001131	4.09	2.04203330041
0.001132	4.074	2.03187696478
0.001133	4.072	2.03637324673
0.001134	4.072	2.03735514823
0.001135	4.072	2.02751473484
0.001136	4.072	2.04323664807
0.001137	4.068	2.04533029118
0.001138	4.06	2.04948774088
0.001139	4.052	2.05165689139
0.00114	4.024	2.07060957208
0.001141	4.01	2.02037125301
0.001142	4.01	2.01342990938
0.001143	4.008	2.0139354508
0.001144	4.016	2.01587301187
0.001145	4.03	2.0241294425
0.001146	4.01	2.0154155899
0.001147	3.984	2.00891612568
0.001148	3.972	2.02366400373
0.001149	3.976	2.03750435582
0.00115	3.944	2.03687603943
0.001151	3.922	2.02284848666
0.001152	3.906	2.02414525171
0.001153	3.892	2.02492864072
0.001154	3.866	2.02189119391
0.001155	3.864	2.02126297151
0.001156	3.87	2.02215231869
0.001157	3.876	2.00415169087
0.001158	3.856	1.97769158364
0.001159	3.85	1.99987499609
0.00116	3.842	1.99925886268
0.001161	3.85	1.99486841671
0.001162	3.842	2.00325634905
0.001163	3.832	2.0029418364
0.001164	3.836	2.02709249912
0.001165	3.822	2.02146382604
0.001166	3.802	2.00668781827
0.001167	3.778	2.0051723118
0.001168	3.782	2.0155584834
0.001169	3.768	2.00354086557
0.00117	3.776	2.02430827692
0.001171	3.776	2.02628329707
0.001172	3.76	2.02247373283
0.001173	3.766	2.02367092186
0.001174	3.754	2.02521208766
0.001175	3.748	2.01903343212
0.001176	3.724	2.00395209524
0.001177	3.71	1.99947493108
0.001178	3.696	1.9998959973
0.001179	3.694	1.98604229562
0.00118	3.668	1.97022232248
0.001181	3.65	1.96761276678
0.001182	3.626	1.92824376052
0.001183	3.612	1.92183662157
0.001184	3.616	1.90697246965
0.001185	3.61	1.90312900246
0.001186	3.59	1.89786722402
0.001187	3.594	1.90608604213
0.001188	3.598	1.90168241302
0.001189	3.588	1.89374127061
0.00119	3.594	1.89767331224
0.001191	3.572	1.90389495509
0.001192	3.552	1.9118828416
0.001193	3.548	1.90570092092
0.001194	3.546	1.90365017795
0.001195	3.536	1.90806289205
0.001196	3.538	1.8943484368
0.001197	3.534	1.88489893628
0.001198	3.522	1.86909496816
0.001199	3.532	1.87536023206
0.0012	3.528	1.87862077067
0.001201	3.528	1.87649034104
0.001202	3.508	1.87134603962
0.001203	3.512	1.8573787982
0.001204	3.498	1.84010760555
0.001205	3.486	1.82587075118
0.001206	3.476	1.83995217329
0.001207	3.456	1.84175568412
0.001208	3.448	1.82518382636
0.001209	3.44	1.82054936764
0.00121	3.436	1.82041313992
0.001211	3.43	1.80141610962
0.001212	3.418	1.80645398502
0.001213	3.398	1.81757970939
0.001214	3.412	1.83582569979
0.001215	3.426	1.8309898962
0.001216	3.414	1.84894672719
0.001217	3.408	1.85190064528
0.001218	3.404	1.83106089467
0.001219	3.388	1.83451792033
0.00122	3.39	1.84116810748
0.001221	3.372	1.83237987328
0.001222	3.37	1.83442088955
0.001223	3.36	1.82493835512
0.001224	3.342	1.83003715809
0.001225	3.336	1.82732153711
0.001226	3.308	1.82678296467
0.001227	3.294	1.80320936111
0.001228	3.26	1.79677488852
0.001229	3.26	1.80676506497
0.00123	3.246	1.80152268928
0.001231	3.242	1.80428268295
0.001232	3.242	1.80871114333
0.001233	3.218	1.79957661687
0.001234	3.216	1.79481029638
0.001235	3.2	1.81107702763
0.001236	3.19	1.7860291151
0.001237	3.19	1.79830475726
0.001238	3.184	1.7827349775
0.001239	3.184	1.78385649647
0.00124	3.174	1.7809334631
0.001241	3.166	1.77156540946
0.001242	3.152	1.74266921703
0.001243	3.144	1.72489535915
0.001244	3.118	1.72281049451
0.001245	3.11	1.72797569427
0.001246	3.098	1.74252575304
0.001247	3.098	1.74367313451
0.001248	3.096	1.7340080738
0.001249	3.1	1.74642491966
0.00125	3.092	1.7399816091
0.001251	3.086	1.77612049141
0.001252	3.086	1.77612049141
0.001253	3.082	1.78529437349
0.001254	3.074	1.77215236365
0.001255	3.054	1.79083332558
0.001256	3.046	1.77648079078
0.001257	3.028	1.76613023302
0.001258	3.012	1.75267110434
0.001259	3.01	1.75781113889
0.00126	2.972	1.75476950053
0.001261	2.962	1.73567162793
0.001262	2.934	1.72558511816
0.001263	2.932	1.70744721734
0.001264	2.916	1.72422272343
0.001265	2.912	1.72286273394
0.001266	2.91	1.7221788525
0.001267	2.92	1.73712406005
0.001268	2.93	1.73236832111
0.001269	2.922	1.73087145681
0.00127	2.93	1.74272774695
0.001271	2.924	1.74419723655
0.001272	2.924	1.74877785896
0.001273	2.89	1.74180940404
0.001274	2.874	1.72919750173
0.001275	2.892	1.72868042159
0.001276	2.892	1.72636496721
0.001277	2.89	1.72913273059
0.001278	2.876	1.71715578792
0.001279	2.876	1.71948364342
0.00128	2.86	1.71008771705
0.001281	2.868	1.70369480835
0.001282	2.852	1.66556176709
0.001283	2.85	1.66838245016
0.001284	2.836	1.66045295025
0.001285	2.84	1.67164589552
0.001286	2.826	1.6684495797
0.001287	2.812	1.656700335
0.001288	2.798	1.65081676754
0.001289	2.786	1.639574335
0.00129	2.788	1.64044384238
0.001291	2.784	1.63748099226
0.001292	2.784	1.64357658781
0.001293	2.786	1.6480910169
0.001294	2.774	1.64770264308
0.001295	2.778	1.66154024929
0.001296	2.766	1.65385730944
0.001297	2.742	1.62832306377
0.001298	2.726	1.61335798879
0.001299	2.698	1.60212234239
0.0013	2.698	1.61703308562
0.001301	2.688	1.62069614672
0.001302	2.666	1.61692424065
0.001303	2.662	1.61361581549
0.001304	2.662	1.61980122237
0.001305	2.652	1.61582672338
0.001306	2.632	1.60267775925
0.001307	2.634	1.58241713843
0.001308	2.634	1.58494290118
0.001309	2.634	1.58746464528
0.00131	2.63	1.595336955
0.001311	2.628	1.60050492033
0.001312	2.614	1.58902611684
0.001313	2.624	1.59330599698
0.001314	2.596	1.58643751847
0.001315	2.59	1.57031843904
0.001316	2.578	1.56585950839
0.001317	2.594	1.58781736985
0.001318	2.578	1.57350436923
0.001319	2.57	1.57768818212
0.00132	2.562	1.55375545051
0.001321	2.55	1.56188988088
0.001322	2.552	1.55025675293
0.001323	2.548	1.53873194547
0.001324	2.538	1.5220236529
0.001325	2.528	1.51433681854
0.001326	2.508	1.52116271319
0.001327	2.506	1.51590369087
0.001328	2.496	1.51591028758
0.001329	2.5	1.51591556493
0.00133	2.504	1.50398936166
0.001331	2.5	1.51327459504
0.001332	2.49	1.5158825812
0.001333	2.476	1.49847389033
0.001334	2.472	1.48768813936
0.001335	2.452	1.49254681669
0.001336	2.442	1.49353138568
0.001337	2.426	1.48341632727
0.001338	2.43	1.46734454032
0.001339	2.432	1.48908562548
0.00134	2.426	1.48611035929
0.001341	2.428	1.49024024909
0.001342	2.406	1.49571521353
0.001343	2.39	1.48388004906
0.001344	2.374	1.50137403734
0.001345	2.358	1.48251003369
0.001346	2.364	1.49248249571
0.001347	2.376	1.49084673927
0.001348	2.366	1.49667765401
0.001349	2.356	1.4728421504
0.00135	2.352	1.4805728621
0.001351	2.36	1.49612833674
0.001352	2.36	1.49612833674
0.001353	2.352	1.49134033674
0.001354	2.346	1.47318837899
0.001355	2.336	1.47617885095
0.001356	2.33	1.47685476605
0.001357	2.324	1.48291065139
0.001358	2.308	1.47415602973
0.001359	2.294	1.48982012337
0.00136	2.282	1.48945493386
0.001361	2.282	1.4854211524
0.001362	2.276	1.47912947371
0.001363	2.274	1.47204755358
0.001364	2.28	1.47566933966
0.001365	2.26	1.4602739469
0.001366	2.244	1.4589256321
0.001367	2.24	1.46914941378
0.001368	2.206	1.47090584335
0.001369	2.204	1.47186412416
0.00137	2.2	1.47512711317
0.001371	2.188	1.48211200656
0.001372	2.176	1.47953506211
0.001373	2.174	1.46959994556
0.001374	2.168	1.45319510046
0.001375	2.17	1.45914358444
0.001376	2.164	1.46188371631
0.001377	2.16	1.45684590812
0.001378	2.148	1.44294698447
0.001379	2.148	1.43739208291
0.00138	2.124	1.44520725157
0.001381	2.132	1.4610188226
0.001382	2.118	1.44501764695
0.001383	2.104	1.4272995481
0.001384	2.112	1.42107564894
0.001385	2.1	1.41633329411
0.001386	2.114	1.42443111452
0.001387	2.116	1.42356735
0.001388	2.112	1.41402121625
0.001389	2.116	1.4179365289
0.00139	2.104	1.41463210765
0.001391	2.086	1.41371991568
0.001392	2.09	1.41205523971
0.001393	2.074	1.39446190339
0.001394	2.08	1.38621787609
0.001395	2.078	1.37837440487
0.001396	2.08	1.37608139294
0.001397	2.068	1.36358938101
0.001398	2.06	1.35366170072
0.001399	2.066	1.3467160057
0.0014	2.072	1.35159757324
0.001401	2.07	1.36422138966
0.001402	2.044	1.36310821287
0.001403	2.054	1.35907468522
0.001404	2.052	1.36868403951
0.001405	2.04	1.36908728721
0.001406	2.034	1.36119212457
0.001407	2.022	1.38040428861
0.001408	2.012	1.37690086789
0.001409	2.008	1.38417339954
0.00141	2.01	1.39064733128
0.001411	2.002	1.39068184715
0.001412	1.998	1.38924295931
0.001413	1.978	1.38185237996
0.001414	1.982	1.40059844352
0.001415	1.982	1.39487490479
0.001416	1.976	1.38687562528
0.001417	1.98	1.39125842316
0.001418	1.982	1.39344034677
0.001419	1.984	1.39274692604
0.00142	1.974	1.39761368053
0.001421	1.962	1.38872459473
0.001422	1.956	1.38638522785
0.001423	1.936	1.37691829823
0.001424	1.93	1.38025359989
0.001425	1.92	1.39053946366
0.001426	1.914	1.3894617663
0.001427	1.904	1.38952653807
0.001428	1.894	1.40668546591
0.001429	1.886	1.39749919499
0.00143	1.874	1.37481780611
0.001431	1.87	1.37007299076
0.001432	1.868	1.3691515621
0.001433	1.87	1.36128615654
0.001434	1.864	1.3466640264
0.001435	1.854	1.35376659731
0.001436	1.858	1.36008676194
0.001437	1.848	1.35679622641
0.001438	1.848	1.35532136411
0.001439	1.834	1.33657921576
0.00144	1.826	1.34748803334
0.001441	1.824	1.3330506367
0.001442	1.834	1.3260633469
0.001443	1.834	1.32757071375
0.001444	1.836	1.32102384536
0.001445	1.836	1.3285721659
0.001446	1.828	1.35588200077
0.001447	1.816	1.35282814873
0.001448	1.798	1.35247772625
0.001449	1.806	1.36248449532
0.00145	1.79	1.35273796428
0.001451	1.798	1.3627897857
0.001452	1.782	1.34850880605
0.001453	1.772	1.32665594636
0.001454	1.79	1.33187837283
0.001455	1.78	1.33101465056
0.001456	1.77	1.30732551417
0.001457	1.748	1.31624313863
0.001458	1.74	1.32227077409
0.001459	1.73	1.30732551417
0.00146	1.724	1.30836692101
0.001461	1.71	1.28914700481
0.001462	1.712	1.28415575379
0.001463	1.716	1.28815527014
0.001464	1.722	1.29642431326
0.001465	1.72	1.2967652062
0.001466	1.732	1.29775806682
0.001467	1.716	1.28504630267
0.001468	1.72	1.29213002442
0.001469	1.72	1.29830658937
0.00147	1.724	1.29453621039
0.001471	1.726	1.29881638425
0.001472	1.72	1.28280941687
0.001473	1.702	1.26538373626
0.001474	1.7	1.25936491931
0.001475	1.698	1.24530960006
0.001476	1.702	1.2526755366
0.001477	1.708	1.25806836062
0.001478	1.716	1.2725344789
0.001479	1.716	1.27567393953
0.00148	1.712	1.28415575379
0.001481	1.712	1.27320697453
0.001482	1.712	1.26374681008
0.001483	1.716	1.26623220619
0.001484	1.71	1.26408069363
0.001485	1.686	1.24876098594
0.001486	1.678	1.23867509864
0.001487	1.666	1.22083741751
0.001488	1.642	1.21401647435
0.001489	1.64	1.22081939696
0.00149	1.638	1.20787250983
0.001491	1.648	1.20336860521
0.001492	1.64	1.20432553739
0.001493	1.632	1.21514443586
0.001494	1.614	1.21037349607
0.001495	1.61	1.22061459929
0.001496	1.6	1.22147451877
0.001497	1.608	1.24029673869
0.001498	1.604	1.23417340759
0.001499	1.584	1.22431368529
0.0015	1.6	1.22311078811
0.001501	1.592	1.21553938645
0.001502	1.596	1.23644005111
0.001503	1.578	1.22634252964
0.001504	1.562	1.23051046318
0.001505	1.566	1.21722799836
0.001506	1.572	1.20698632967
0.001507	1.564	1.20245748366
0.001508	1.584	1.22920462088
0.001509	1.566	1.19734873784
0.00151	1.568	1.19890616814
0.001511	1.554	1.19961827262
0.001512	1.564	1.21239597492
0.001513	1.564	1.21239597492
0.001514	1.568	1.21547357026
0.001515	1.564	1.21404448024
0.001516	1.56	1.21589473229
0.001517	1.56	1.21095004026
0.001518	1.558	1.21599177629
0.001519	1.544	1.20335530913
0.00152	1.546	1.21650482942
0.001521	1.546	1.22142703425
0.001522	1.544	1.21822165471
0.001523	1.538	1.22170209135
0.001524	1.536	1.23478905081
0.001525	1.526	1.24952951146
0.001526	1.526	1.24150070479
0.001527	1.52	1.23838604643
0.001528	1.52	1.23838604643
0.001529	1.518	1.24325218681
0.00153	1.51	1.23527324912
0.001531	1.504	1.23206493335
0.001532	1.504	1.24498353403
0.001533	1.51	1.24815864376
0.001534	1.506	1.24175843061
0.001535	1.486	1.22874081889
0.001536	1.488	1.21567100813
0.001537	1.484	1.21397858301
0.001538	1.468	1.21036192934
0.001539	1.458	1.20674603791
0.00154	1.444	1.20285659993
0.001541	1.45	1.20312094155
0.001542	1.452	1.20486347774
0.001543	1.446	1.19961827262
0.001544	1.428	1.19533091652
0.001545	1.428	1.19533091652
0.001546	1.42	1.19983332176
0.001547	1.402	1.19348062406
0.001548	1.4	1.2
0.001549	1.406	1.20547252146
0.00155	1.404	1.198659251
0.001551	1.408	1.19897289377
0.001552	1.412	1.18585665238
0.001553	1.412	1.18247875245
0.001554	1.398	1.1762635759
0.001555	1.398	1.16944260227
0.001556	1.396	1.17438664843
0.001557	1.4	1.18321595662
0.001558	1.39	1.17213480453
0.001559	1.386	1.1683338564
0.00156	1.374	1.16022584008
0.001561	1.366	1.16963413083
0.001562	1.366	1.15760269523
0.001563	1.368	1.16472142592
0.001564	1.354	1.16648360469
0.001565	1.342	1.16148009023
0.001566	1.332	1.16523645669
0.001567	1.332	1.15662266967
0.001568	1.328	1.14735173334
0.001569	1.332	1.16179860561
0.00157	1.314	1.15386481011
0.001571	1.298	1.15637191249
0.001572	1.296	1.15774954114
0.001573	1.3	1.16361505662
0.001574	1.298	1.1684160218
0.001575	1.29	1.14625477098
0.001576	1.276	1.14534885515
0.001577	1.272	1.14804877945
0.001578	1.278	1.14748246174
0.001579	1.276	1.14185112865
0.00158	1.264	1.13943143717
0.001581	1.28	1.14960862906
0.001582	1.282	1.14301181096
0.001583	1.284	1.15210416196
0.001584	1.27	1.15112987973
0.001585	1.274	1.14844416495
0.001586	1.272	1.13930505134
0.001587	1.272	1.13930505134
0.001588	1.278	1.14224165569
0.001589	1.272	1.13402645472
0.00159	1.252	1.1298212248
0.001591	1.256	1.11824147661
0.001592	1.254	1.10520767279
0.001593	1.244	1.11376119523
0.001594	1.248	1.11825578469
0.001595	1.244	1.12270387903
0.001596	1.232	1.10371010687
0.001597	1.236	1.10104677466
0.001598	1.24	1.11103555299
0.001599	1.242	1.11867600314
0.0016	1.23	1.10684235553
0.001601	1.222	1.1102774428
0.001602	1.206	1.10252619017
0.001603	1.186	1.10426627224
0.001604	1.196	1.1160573462
0.001605	1.2	1.10995495404
0.001606	1.186	1.1096864422
0.001607	1.194	1.11909070231
0.001608	1.198	1.10760823399
0.001609	1.202	1.11049358395
0.00161	1.202	1.11588350646
0.001611	1.194	1.10470086449
0.001612	1.194	1.11011891255
0.001613	1.196	1.10706097393
0.001614	1.188	1.11205035857
0.001615	1.186	1.11687241886
0.001616	1.178	1.1037735275
0.001617	1.176	1.08858807636
0.001618	1.18	1.08977061807
0.001619	1.182	1.0921886284
0.00162	1.172	1.08000740738
0.001621	1.176	1.08490736932
0.001622	1.174	1.0843080743
0.001623	1.162	1.08432283016
0.001624	1.15	1.08050913925
0.001625	1.148	1.07428860182
0.001626	1.146	1.06615383505
0.001627	1.146	1.0736312216
0.001628	1.142	1.07043729382
0.001629	1.144	1.0636089507
0.00163	1.14	1.06789512594
0.001631	1.132	1.05383869733
0.001632	1.126	1.04791411862
0.001633	1.118	1.04884507912
0.001634	1.106	1.0405594649
0.001635	1.106	1.03477727072
0.001636	1.106	1.03477727072
0.001637	1.104	1.03401353956
0.001638	1.102	1.0332453726
0.001639	1.102	1.03517921154
0.00164	1.102	1.0332453726
0.001641	1.102	1.02936679566
0.001642	1.1	1.03247275993
0.001643	1.112	1.04664033937
0.001644	1.116	1.04811449756
0.001645	1.108	1.04896901765
0.001646	1.108	1.0584592576
0.001647	1.108	1.0584592576
0.001648	1.102	1.0543225313
0.001649	1.1	1.05546198416
0.00165	1.092	1.05049321749
0.001651	1.084	1.04543962045
0.001652	1.076	1.05556809349
0.001653	1.064	1.04110710304
0.001654	1.054	1.04837207136
0.001655	1.044	1.03056489364
0.001656	1.036	1.02698782855
0.001657	1.038	1.0317732309
0.001658	1.038	1.02788909908
0.001659	1.032	1.00944341099
0.00166	1.036	1.00135108728
0.001661	1.036	1.0033464008
0.001662	1.036	1.00135108728
0.001663	1.046	1.01187153335
0.001664	1.048	1.01276650814
0.001665	1.038	1.00625841611
0.001666	1.038	1.00824401808
0.001667	1.034	1.00441226595
0.001668	1.026	1.00465118325
0.001669	1.012	0.997925848949
0.00167	1.002	0.988936802834
0.001671	1.01	1.00891030325
0.001672	1.012	1.01383233328
0.001673	1.008	1.01189722798
0.001674	1.006	1.02272381414
0.001675	0.998	1.02078205313
0.001676	1.002	1.02078205313
0.001677	1.006	1.02467751024
0.001678	1.002	1.02664307332
0.001679	1.0	1.01980390272
0.00168	0.996	1.02371089669
0.001681	0.99	1.02073502928
0.001682	0.982	1.01077989691
0.001683	0.982	1.01669857873
0.001684	0.98	1.0117311896
0.001685	0.976	1.01164420623
0.001686	0.984	1.01771508783
0.001687	0.988	1.02364837713
0.001688	0.98	1.0137060718
0.001689	0.974	1.02045284065
0.00169	0.97	1.02425582742
0.001691	0.95	1.01955872808
0.001692	0.944	1.01235566873
0.001693	0.944	1.00242904986
0.001694	0.936	0.995943773513
0.001695	0.942	1.00131713258
0.001696	0.95	1.00772019926
0.001697	0.948	0.996642363137
0.001698	0.956	0.986946807077
0.001699	0.952	0.99282223988
0.0017	0.952	0.984731435469
0.001701	0.942	0.981140153087
0.001702	0.944	0.998430768757
0.001703	0.948	0.99864708481
0.001704	0.952	0.990805732725
0.001705	0.948	0.99463360088
0.001706	0.936	0.985851915858
0.001707	0.94	0.98610344285
0.001708	0.942	0.991279980631
0.001709	0.932	0.981517192921
0.00171	0.928	0.981231878814
0.001711	0.926	0.982101827714
0.001712	0.924	0.98905207143
0.001713	0.922	0.99795591085
0.001714	0.916	0.992443449271
0.001715	0.924	0.993088112908
0.001716	0.922	0.993939635994
0.001717	0.906	0.984461273997
0.001718	0.902	0.97795500919
0.001719	0.904	0.973028262693
0.00172	0.912	0.979926527858
0.001721	0.908	0.981598696006
0.001722	0.9	0.974679434481
0.001723	0.89	0.960156237286
0.001724	0.89	0.958070978581
0.001725	0.896	0.961864855372
0.001726	0.896	0.961864855372
0.001727	0.898	0.969327602
0.001728	0.886	0.95968953313
0.001729	0.888	0.956794648814
0.00173	0.89	0.953886785735
0.001731	0.888	0.950503024719
0.001732	0.882	0.948723352722
0.001733	0.88	0.95163018027
0.001734	0.876	0.944787806865
0.001735	0.86	0.931879820578
0.001736	0.852	0.928491249286
0.001737	0.85	0.93354164342
0.001738	0.864	0.941012220962
0.001739	0.848	0.934289034507
0.00174	0.842	0.925762388521
0.001741	0.838	0.91638201641
0.001742	0.84	0.913454979734
0.001743	0.84	0.915641851381
0.001744	0.846	0.915578505645
0.001745	0.848	0.925686772078
0.001746	0.848	0.925686772078
0.001747	0.852	0.926334712725
0.001748	0.854	0.923408901841
0.001749	0.844	0.914146596559
0.00175	0.838	0.909810969378
0.001751	0.84	0.902441133814
0.001752	0.842	0.899464285005
0.001753	0.834	0.900246632873
0.001754	0.83	0.903935838431
0.001755	0.834	0.922195207101
0.001756	0.832	0.914207853828
0.001757	0.828	0.920008695611
0.001758	0.828	0.920008695611
0.001759	0.818	0.916992911641
0.00176	0.818	0.912620403015
0.001761	0.818	0.906022074786
0.001762	0.812	0.908105720718
0.001763	0.814	0.911813577438
0.001764	0.81	0.908790404879
0.001765	0.808	0.909470175432
0.001766	0.796	0.900213308055
0.001767	0.794	0.900868469867
0.001768	0.79	0.904378239455
0.001769	0.804	0.908616530776
0.00177	0.806	0.903528638174
0.001771	0.808	0.905061323889
0.001772	0.806	0.903528638174
0.001773	0.804	0.893075584707
0.001774	0.794	0.889698825446
0.001775	0.796	0.891282222419
0.001776	0.792	0.890357231677
0.001777	0.796	0.891282222419
0.001778	0.79	0.891010662114
0.001779	0.792	0.897070788734
0.00178	0.786	0.907856816905
0.001781	0.792	0.89929750361
0.001782	0.788	0.902804519262
0.001783	0.78	0.896437393241
0.001784	0.774	0.893825486323
0.001785	0.766	0.891764542915
0.001786	0.768	0.88666566416
0.001787	0.768	0.89340696214
0.001788	0.762	0.890705338482
0.001789	0.758	0.885119201012
0.00179	0.744	0.870898386725
0.001791	0.744	0.866293252888
0.001792	0.74	0.862786184405
0.001793	0.734	0.864432761989
0.001794	0.736	0.86850676451
0.001795	0.732	0.869583808497
0.001796	0.724	0.864768177028
0.001797	0.714	0.853348697778
0.001798	0.718	0.868605779396
0.001799	0.714	0.871896782882
0.0018	0.712	0.867787992542
0.001801	0.712	0.870089650553
0.001802	0.704	0.86740071478
0.001803	0.702	0.867868653657
0.001804	0.692	0.865526429406
0.001805	0.698	0.864173593672
0.001806	0.696	0.86231316817
0.001807	0.694	0.869691899468
0.001808	0.692	0.867834085526
0.001809	0.688	0.866404062779
0.00181	0.696	0.864629400379
0.001811	0.698	0.866484852724
0.001812	0.696	0.864629400379
0.001813	0.694	0.860444071396
0.001814	0.698	0.866484852724
0.001815	0.69	0.854341851954
0.001816	0.684	0.848612985995
0.001817	0.684	0.850966509329
0.001818	0.682	0.851396499875
0.001819	0.69	0.849646985518
0.00182	0.688	0.843004151828
0.001821	0.682	0.846685301632
0.001822	0.674	0.834100713343
0.001823	0.672	0.834515428258
0.001824	0.676	0.836076551519
0.001825	0.666	0.835729621349
0.001826	0.666	0.830929599906
0.001827	0.66	0.832105762509
0.001828	0.656	0.825629456839
0.001829	0.652	0.833604222638
0.00183	0.66	0.839285410334
0.001831	0.656	0.840038094374
0.001832	0.658	0.844414590116
0.001833	0.658	0.84677978247
0.001834	0.648	0.841484402708
0.001835	0.642	0.840140464446
0.001836	0.644	0.846914399453
0.001837	0.64	0.842852300228
0.001838	0.63	0.839702328209
0.001839	0.628	0.832836118333
0.00184	0.62	0.826801064344
0.001841	0.624	0.826210626898
0.001842	0.632	0.817664968065
0.001843	0.624	0.80412934283
0.001844	0.618	0.802543456767
0.001845	0.616	0.800339927781
0.001846	0.616	0.7978370761
0.001847	0.612	0.795899491142
0.001848	0.606	0.796720779194
0.001849	0.6	0.8049844719
0.00185	0.596	0.805471290612
0.001851	0.594	0.808185622243
0.001852	0.59	0.806163755077
0.001853	0.582	0.809491198223
0.001854	0.588	0.813791127993
0.001855	0.59	0.82091412462
0.001856	0.582	0.814417583307
0.001857	0.578	0.807413153225
0.001858	0.584	0.804328291185
0.001859	0.588	0.806384523661
0.00186	0.594	0.810656524059
0.001861	0.596	0.8128862159
0.001862	0.594	0.813119917355
0.001863	0.594	0.818024449512
0.001864	0.596	0.82993011754
0.001865	0.592	0.825551936585
0.001866	0.59	0.823346828499
0.001867	0.59	0.825772365728
0.001868	0.584	0.826404259428
0.001869	0.576	0.82475693389
0.00187	0.58	0.819512049942
0.001871	0.572	0.807970296484
0.001872	0.572	0.805491154514
0.001873	0.566	0.801026840998
0.001874	0.57	0.803181175078
0.001875	0.57	0.798185442112
0.001876	0.582	0.804534648104
0.001877	0.582	0.797042031514
0.001878	0.578	0.79744341492
0.001879	0.576	0.797636508693
0.00188	0.568	0.803352973481
0.001881	0.564	0.803681528965
0.001882	0.558	0.804136804281
0.001883	0.558	0.801645807074
0.001884	0.552	0.802057354558
0.001885	0.554	0.799427295006
0.001886	0.552	0.794541377148
0.001887	0.548	0.787207723539
0.001888	0.546	0.782230145162
0.001889	0.548	0.782109966693
0.00189	0.542	0.77474899161
0.001891	0.538	0.772370377474
0.001892	0.54	0.772269383052
0.001893	0.544	0.777215542819
0.001894	0.548	0.769217784506
0.001895	0.546	0.771935230444
0.001896	0.544	0.766853310614
0.001897	0.536	0.764659401302
0.001898	0.53	0.764918296291
0.001899	0.524	0.759884201704
0.0019	0.522	0.754662838624
0.001901	0.524	0.754601881789
0.001902	0.51	0.744244583454
0.001903	0.508	0.744268768658
0.001904	0.506	0.749642581501
0.001905	0.508	0.749623905702
0.001906	0.498	0.746991298477
0.001907	0.502	0.744309075586
0.001908	0.514	0.74953585638
0.001909	0.51	0.738850458483
0.00191	0.504	0.738907301358
0.001911	0.502	0.733482106121
0.001912	0.502	0.736203776138
0.001913	0.508	0.744268768658
0.001914	0.51	0.744244583454
0.001915	0.506	0.746969878911
0.001916	0.51	0.754917214004
0.001917	0.506	0.746969878911
0.001918	0.512	0.757532837572
0.001919	0.512	0.754888071173
0.00192	0.512	0.760168402395
0.001921	0.504	0.757617317648
0.001922	0.498	0.752327056539
0.001923	0.494	0.752305788892
0.001924	0.488	0.749570543712
0.001925	0.492	0.752287179208
0.001926	0.496	0.752319081241
0.001927	0.492	0.749623905702
0.001928	0.498	0.754980794458
0.001929	0.496	0.754972847194
0.00193	0.498	0.754980794458
0.001931	0.496	0.754972847194
0.001932	0.492	0.752287179208
0.001933	0.492	0.754941057302
0.001934	0.486	0.746862771866
0.001935	0.482	0.73326393611
0.001936	0.47	0.72463784058
0.001937	0.468	0.721786672085
0.001938	0.466	0.713333021807
0.001939	0.472	0.719177307762
0.00194	0.468	0.716223428827
0.001941	0.468	0.724552275547
0.001942	0.46	0.724154679609
0.001943	0.448	0.706608802662
0.001944	0.454	0.721029819078
0.001945	0.452	0.706891788041
0.001946	0.456	0.712786082917
0.001947	0.45	0.712390342439
0.001948	0.454	0.71265980664
0.001949	0.446	0.71209830782
0.00195	0.442	0.708968264452
0.001951	0.446	0.714901391802
0.001952	0.446	0.717693527907
0.001953	0.442	0.717381349075
0.001954	0.442	0.714587993182
0.001955	0.436	0.699931425212
0.001956	0.434	0.696881625529
0.001957	0.43	0.684908753047
0.001958	0.424	0.687185564458
0.001959	0.42	0.680881781222
0.00196	0.428	0.687616172003
0.001961	0.43	0.684908753047
0.001962	0.434	0.682381125179
0.001963	0.426	0.675665597763
0.001964	0.424	0.675443557968
0.001965	0.422	0.672246978424
0.001966	0.42	0.680881781222
0.001967	0.414	0.68014998346
0.001968	0.412	0.676946083525
0.001969	0.416	0.677454057483
0.00197	0.416	0.68333300813
0.001971	0.412	0.673985163041
0.001972	0.41	0.664755594185
0.001973	0.412	0.662009063382
0.001974	0.416	0.662528489953
0.001975	0.412	0.655939021556
0.001976	0.412	0.658981031593
0.001977	0.404	0.657863207666
0.001978	0.402	0.657568247409
0.001979	0.408	0.658434506994
0.00198	0.402	0.648379518492
0.001981	0.392	0.643689366077
0.001982	0.398	0.650842530878
0.001983	0.396	0.644347732207
0.001984	0.398	0.650842530878
0.001985	0.398	0.650842530878
0.001986	0.4	0.660302960769
0.001987	0.394	0.653271765807
0.001988	0.39	0.649538297562
0.001989	0.388	0.643005443212
0.00199	0.378	0.638056423837
0.001991	0.378	0.644294963507
0.001992	0.38	0.63843558798
0.001993	0.384	0.642295881973
0.001994	0.388	0.639887490111
0.001995	0.392	0.643689366077
0.001996	0.39	0.646451854356
0.001997	0.386	0.639534205496
0.001998	0.388	0.639887490111
[truncated: 8,002 more rows]
