# Supplementary material for: The Influence of Synaptic Size on AMPA Receptor Activation: A Monte Carlo Model
Source: PLoS One. 2015 Jun 24;10(6):e0130924. doi: 10.1371/journal.pone.0130924 (PMC4479604; doi:10.1371/journal.pone.0130924)
Supplement: S1 Dataset — This package contains the experimental data used as basis for the analysis presented in the paper. (ZIP) [file pone.0130924.s001.zip › S1 Simulation data/test/2273_8388_193_341.csv]

time	AMPA.O.mean	AMPA.O.stdev
0.0	0.0	0.0
1e-06	0.0	0.0
2e-06	0.052	0.230859264488
3e-06	0.328	0.569575280362
4e-06	0.762	0.890705338482
5e-06	1.368	1.1952305217
6e-06	2.118	1.44778313293
7e-06	2.97	1.75872112627
8e-06	3.894	1.94596094514
9e-06	4.948	2.09792659547
1e-05	6.058	2.40304723216
1.1e-05	7.054	2.60827222506
1.2e-05	8.25	2.70693553673
1.3e-05	9.472	2.88465179874
1.4e-05	10.582	3.04093340933
1.5e-05	11.756	3.21005669732
1.6e-05	12.996	3.31601930031
1.7e-05	14.08	3.48160882352
1.8e-05	15.218	3.65383031899
1.9e-05	16.358	3.82280472951
2e-05	17.476	3.99917791552
2.1e-05	18.45	4.092859636
2.2e-05	19.536	4.21339578013
2.3e-05	20.514	4.41608469122
2.4e-05	21.47	4.55467891294
2.5e-05	22.436	4.63873948395
2.6e-05	23.306	4.74724804492
2.7e-05	24.136	4.88031802242
2.8e-05	24.866	4.98197189876
2.9e-05	25.728	5.09333054101
3e-05	26.462	5.18117322621
3.1e-05	27.12	5.26399088145
3.2e-05	27.82	5.33475397746
3.3e-05	28.592	5.44624053821
3.4e-05	29.158	5.44509283667
3.5e-05	29.73	5.52784768242
3.6e-05	30.33	5.54410497736
3.7e-05	30.784	5.57111694367
3.8e-05	31.246	5.65486374725
3.9e-05	31.684	5.62851170382
4e-05	32.062	5.73359886982
4.1e-05	32.486	5.75723926896
4.2e-05	32.918	5.76847258813
4.3e-05	33.248	5.75208623023
4.4e-05	33.6	5.7417767285
4.5e-05	33.98	5.75322518245
4.6e-05	34.308	5.71744138579
4.7e-05	34.556	5.67158390575
4.8e-05	34.914	5.6979473497
4.9e-05	35.194	5.72122049916
5e-05	35.49	5.7603732518
5.1e-05	35.704	5.68439829709
5.2e-05	36.006	5.69543360948
5.3e-05	36.142	5.74646291209
5.4e-05	36.37	5.76550951781
5.5e-05	36.53	5.79595548637
5.6e-05	36.73	5.80664274775
5.7e-05	36.858	5.86189696259
5.8e-05	36.926	5.86690071503
5.9e-05	37.036	5.93386080052
6e-05	37.128	5.96821715423
6.1e-05	37.246	5.96334503446
6.2e-05	37.368	5.94748484655
6.3e-05	37.476	5.92093100787
6.4e-05	37.512	5.92198074972
6.5e-05	37.512	5.97911832965
6.6e-05	37.638	5.9372515527
6.7e-05	37.724	5.9826268478
6.8e-05	37.808	6.02089162832
6.9e-05	37.794	5.97993009993
7e-05	37.9	6.01448252138
7.1e-05	37.986	6.09998393441
7.2e-05	37.98	6.01095666263
7.3e-05	37.974	6.00310952757
7.4e-05	37.95	5.9450399494
7.5e-05	37.984	5.92078913659
7.6e-05	38.01	5.90439666689
7.7e-05	38.028	5.91871742863
7.8e-05	37.97	5.91482036921
7.9e-05	37.906	5.94686169336
8e-05	37.886	5.9616276301
8.1e-05	37.848	6.03364699001
8.2e-05	37.882	6.00800099867
8.3e-05	37.85	5.96452009805
8.4e-05	37.774	5.93118234419
8.5e-05	37.786	5.89034837679
8.6e-05	37.77	5.9522348744
8.7e-05	37.694	5.92286788642
8.8e-05	37.69	5.89931351939
8.9e-05	37.612	5.85571993866
9e-05	37.608	5.82566185081
9.1e-05	37.582	5.79545304528
9.2e-05	37.536	5.82483510496
9.3e-05	37.432	5.77454552324
9.4e-05	37.416	5.78437066585
9.5e-05	37.342	5.79870985651
9.6e-05	37.27	5.87478510245
9.7e-05	37.25	5.86442665569
9.8e-05	37.238	5.87412597754
9.9e-05	37.184	5.87861752455
0.0001	37.098	5.95788519527
0.000101	37.11	5.89286857142
0.000102	37.118	5.91236636213
0.000103	37.044	5.86259874117
0.000104	36.942	5.85855238092
0.000105	36.908	5.85726352489
0.000106	36.898	5.8801016998
0.000107	36.824	5.87375723026
0.000108	36.738	5.85946721127
0.000109	36.614	5.83789379828
0.00011	36.56	5.86330964558
0.000111	36.52	5.80151704298
0.000112	36.4	5.83952052826
0.000113	36.302	5.8963375073
0.000114	36.156	5.86921323518
0.000115	36.136	5.8594798404
0.000116	36.08	5.8197594452
0.000117	36.022	5.82730778319
0.000118	35.996	5.84670710742
0.000119	35.958	5.89103013063
0.00012	35.898	5.91638369276
0.000121	35.8	5.89033106031
0.000122	35.728	5.91185385476
0.000123	35.718	5.86092791288
0.000124	35.61	5.82390762289
0.000125	35.536	5.79212430806
0.000126	35.382	5.77166145923
0.000127	35.24	5.84280754432
0.000128	35.138	5.74621231769
0.000129	35.042	5.7344778315
0.00013	34.962	5.75261297151
0.000131	34.88	5.77595013829
0.000132	34.834	5.73780829237
0.000133	34.748	5.77966227387
0.000134	34.642	5.72798708099
0.000135	34.632	5.69812039185
0.000136	34.518	5.66901014287
0.000137	34.452	5.64089496445
0.000138	34.336	5.61596866088
0.000139	34.324	5.63125421199
0.00014	34.232	5.57621520388
0.000141	34.1	5.51633936592
0.000142	34.022	5.51411969402
0.000143	33.96	5.5225356495
0.000144	33.868	5.57911964381
0.000145	33.804	5.62935022893
0.000146	33.732	5.56346798319
0.000147	33.684	5.56562161847
0.000148	33.54	5.49075586782
0.000149	33.486	5.51849653438
0.00015	33.372	5.50977458704
0.000151	33.314	5.49285026193
0.000152	33.232	5.47924958366
0.000153	33.17	5.50537010563
0.000154	33.14	5.57175017387
0.000155	33.074	5.6086115929
0.000156	32.952	5.67747267717
0.000157	32.86	5.59646316882
0.000158	32.752	5.57947094266
0.000159	32.72	5.57042188707
0.00016	32.618	5.58928224372
0.000161	32.502	5.58157647981
0.000162	32.396	5.61276972626
0.000163	32.286	5.67487480038
0.000164	32.246	5.60227489508
0.000165	32.15	5.5580122346
0.000166	32.08	5.51521531765
0.000167	32.084	5.44508438869
0.000168	32.028	5.51499918404
0.000169	31.956	5.51888249558
0.00017	31.94	5.44246267787
0.000171	31.87	5.40158310128
0.000172	31.76	5.39799962949
0.000173	31.626	5.3987150323
0.000174	31.542	5.46262171489
0.000175	31.494	5.45691891089
0.000176	31.456	5.47102038015
0.000177	31.372	5.42859245109
0.000178	31.262	5.39160050449
0.000179	31.16	5.45219221965
0.00018	31.056	5.42446900627
0.000181	31.014	5.4134835365
0.000182	30.91	5.41755479898
0.000183	30.838	5.42399815634
0.000184	30.71	5.42972374988
0.000185	30.57	5.47513470154
0.000186	30.488	5.50870728937
0.000187	30.454	5.54724111609
0.000188	30.412	5.52034926431
0.000189	30.352	5.53679474064
0.00019	30.214	5.53969349333
0.000191	30.136	5.51774446672
0.000192	30.116	5.55468666983
0.000193	30.006	5.5941008214
0.000194	29.948	5.62114721387
0.000195	29.864	5.58976779482
0.000196	29.828	5.54422366071
0.000197	29.756	5.48529525185
0.000198	29.618	5.44059518803
0.000199	29.584	5.44416605184
0.0002	29.49	5.35592195612
0.000201	29.44	5.39948145658
0.000202	29.33	5.45354013463
0.000203	29.25	5.39698990179
0.000204	29.118	5.40185856905
0.000205	29.054	5.36237671187
0.000206	28.972	5.33246809648
0.000207	28.878	5.34444721183
0.000208	28.776	5.36747836512
0.000209	28.668	5.33345816521
0.00021	28.63	5.30858738272
0.000211	28.508	5.3278453431
0.000212	28.392	5.34063067437
0.000213	28.298	5.33790183499
0.000214	28.216	5.34802243825
0.000215	28.116	5.310606745
0.000216	28.142	5.30337967715
0.000217	28.072	5.29818987957
0.000218	27.978	5.3112631266
0.000219	27.86	5.29720681114
0.00022	27.84	5.2875703305
0.000221	27.832	5.32726721688
0.000222	27.74	5.31078148675
0.000223	27.69	5.29999056603
0.000224	27.66	5.36622772532
0.000225	27.59	5.3801394034
0.000226	27.556	5.3578786847
0.000227	27.492	5.35816535766
0.000228	27.414	5.36866873629
0.000229	27.336	5.3407025755
0.00023	27.234	5.43132064971
0.000231	27.164	5.39268986685
0.000232	27.09	5.41053601781
0.000233	26.946	5.41323230612
0.000234	26.9	5.38386478285
0.000235	26.818	5.3386211703
0.000236	26.738	5.30182572328
0.000237	26.682	5.30178045566
0.000238	26.6	5.28355940631
0.000239	26.576	5.28736456091
0.00024	26.504	5.31281319077
0.000241	26.458	5.34193186029
0.000242	26.368	5.37704156577
0.000243	26.328	5.34232309019
0.000244	26.29	5.24460675361
0.000245	26.254	5.20321861928
0.000246	26.152	5.18197800073
0.000247	26.128	5.17992432377
0.000248	26.02	5.14466714181
0.000249	25.962	5.13191543188
0.00025	25.886	5.14674693374
0.000251	25.86	5.14824241853
0.000252	25.77	5.12767978719
0.000253	25.728	5.10901321196
0.000254	25.624	5.0420852829
0.000255	25.582	5.1040450625
0.000256	25.57	5.13975680359
0.000257	25.49	5.0925337505
0.000258	25.392	5.0972871216
0.000259	25.296	5.10493721803
0.00026	25.152	5.10890360058
0.000261	25.132	5.1114162421
0.000262	25.064	5.10057879069
0.000263	24.978	5.13200896336
0.000264	24.922	5.13769559238
0.000265	24.85	5.1469894113
0.000266	24.692	5.13586759954
0.000267	24.65	5.15087371229
0.000268	24.492	5.12815132382
0.000269	24.424	5.14822532529
0.00027	24.358	5.17009052145
0.000271	24.334	5.11805080084
0.000272	24.244	5.04781774631
0.000273	24.188	5.05733684858
0.000274	24.086	5.05871564728
0.000275	24.036	5.06859980665
0.000276	23.986	5.05072311654
0.000277	23.942	5.02579705121
0.000278	23.854	4.99086004612
0.000279	23.79	4.92604303676
0.00028	23.73	4.90643455067
0.000281	23.64	4.9171536482
0.000282	23.584	4.89315276688
0.000283	23.536	4.85599670511
0.000284	23.48	4.83958675922
0.000285	23.434	4.82676330474
0.000286	23.382	4.82162586686
0.000287	23.314	4.80243729787
0.000288	23.228	4.78079658634
0.000289	23.16	4.76260432957
0.00029	23.118	4.81747610269
0.000291	23.024	4.82984720255
0.000292	22.976	4.81782357502
0.000293	22.908	4.76734055842
0.000294	22.834	4.83347121642
0.000295	22.754	4.8026538497
0.000296	22.67	4.77923634067
0.000297	22.618	4.74721771146
0.000298	22.564	4.77094372216
0.000299	22.47	4.7616278729
0.0003	22.468	4.77713051946
0.000301	22.402	4.79503868598
0.000302	22.32	4.79391280688
0.000303	22.222	4.81629691776
0.000304	22.184	4.77641539232
0.000305	22.112	4.7517845069
0.000306	22.032	4.75804329531
0.000307	21.972	4.75302177567
0.000308	21.898	4.7744733741
0.000309	21.846	4.77977865596
0.00031	21.812	4.76745802289
0.000311	21.746	4.71184507385
0.000312	21.722	4.7045420606
0.000313	21.694	4.71342380866
0.000314	21.632	4.70495228456
0.000315	21.53	4.69181201669
0.000316	21.414	4.6736071722
0.000317	21.362	4.65692559528
0.000318	21.35	4.6289847699
0.000319	21.302	4.61766131283
0.00032	21.312	4.66032788546
0.000321	21.278	4.68067473768
0.000322	21.18	4.6569947391
0.000323	21.112	4.65697927846
0.000324	21.054	4.6556507601
0.000325	20.948	4.60187961598
0.000326	20.864	4.64688110457
0.000327	20.832	4.65271705566
0.000328	20.822	4.61847550605
0.000329	20.776	4.60106770218
0.00033	20.768	4.58979040916
0.000331	20.73	4.58792981638
0.000332	20.694	4.57693827793
0.000333	20.634	4.53652333842
0.000334	20.57	4.52427894808
0.000335	20.494	4.53981982021
0.000336	20.45	4.49927771981
0.000337	20.366	4.53431847139
0.000338	20.322	4.49247326091
0.000339	20.3	4.47414796358
0.00034	20.198	4.50896839643
0.000341	20.146	4.47131792652
0.000342	20.124	4.45203593876
0.000343	20.102	4.46492956271
0.000344	19.992	4.50110386461
0.000345	19.922	4.52812499827
0.000346	19.83	4.52648870539
0.000347	19.792	4.55902796657
0.000348	19.722	4.60007782543
0.000349	19.664	4.62115829636
0.00035	19.594	4.57440313046
0.000351	19.558	4.53328093107
0.000352	19.534	4.48874637288
0.000353	19.502	4.49999955556
0.000354	19.42	4.45102235447
0.000355	19.382	4.4663269025
0.000356	19.266	4.40808847461
0.000357	19.246	4.38514355523
0.000358	19.208	4.40462665841
0.000359	19.118	4.40818284557
0.00036	19.082	4.47339647248
0.000361	19.06	4.46904911586
0.000362	18.964	4.48271167933
0.000363	18.868	4.44191130033
0.000364	18.796	4.44953750406
0.000365	18.776	4.43957475441
0.000366	18.752	4.39982908759
0.000367	18.684	4.40047088389
0.000368	18.612	4.38924321495
0.000369	18.554	4.40897765928
0.00037	18.506	4.42469931182
0.000371	18.506	4.46743371523
0.000372	18.444	4.48183712332
0.000373	18.388	4.40879303211
0.000374	18.322	4.38523841997
0.000375	18.288	4.37870483134
0.000376	18.226	4.38621978473
0.000377	18.248	4.36147864835
0.000378	18.246	4.37875370397
0.000379	18.214	4.4018409785
0.00038	18.17	4.37642548206
0.000381	18.114	4.37092713277
0.000382	18.092	4.36892847275
0.000383	18.012	4.36071737218
0.000384	17.944	4.31194434101
0.000385	17.88	4.24612764763
0.000386	17.826	4.25672691161
0.000387	17.744	4.23821471849
0.000388	17.686	4.2032611149
0.000389	17.604	4.20323494466
0.00039	17.558	4.20697468497
0.000391	17.528	4.16091528392
0.000392	17.468	4.13049343299
0.000393	17.416	4.14474896707
0.000394	17.388	4.1503561293
0.000395	17.336	4.13752389721
0.000396	17.38	4.16168235213
0.000397	17.318	4.18005693741
0.000398	17.314	4.17700897773
0.000399	17.26	4.16129787446
0.0004	17.258	4.1394970709
0.000401	17.15	4.07915432412
0.000402	17.12	4.09262751787
0.000403	17.074	4.07977009156
0.000404	17.016	4.11092982183
0.000405	17.006	4.1058451018
0.000406	16.974	4.10138074312
0.000407	16.91	4.0897310425
0.000408	16.85	4.06982800619
0.000409	16.808	4.07420372588
0.00041	16.786	4.07580715932
0.000411	16.76	4.08294011712
0.000412	16.758	4.11818358017
0.000413	16.686	4.13997632843
0.000414	16.628	4.11553350126
0.000415	16.586	4.13359456164
0.000416	16.51	4.15378140975
0.000417	16.434	4.11602283764
0.000418	16.418	4.12253271667
0.000419	16.382	4.09488412534
0.00042	16.314	4.06932475971
0.000421	16.256	4.10395711479
0.000422	16.194	4.061571617
0.000423	16.138	4.06139828138
0.000424	16.064	4.02838727036
0.000425	16.054	3.98485683557
0.000426	16.04	3.96313007609
0.000427	15.962	3.92588283065
0.000428	15.908	3.90941632472
0.000429	15.874	3.91332646223
0.00043	15.856	3.96021009544
0.000431	15.836	3.93206103717
0.000432	15.79	3.89023135559
0.000433	15.746	3.91222238632
0.000434	15.698	3.87798865393
0.000435	15.682	3.85238575431
0.000436	15.662	3.8094298786
0.000437	15.596	3.81061464858
0.000438	15.54	3.81423648978
0.000439	15.526	3.78382399168
0.00044	15.424	3.80055574883
0.000441	15.402	3.80478593353
0.000442	15.36	3.80662580247
0.000443	15.314	3.82667009291
0.000444	15.3	3.79763084041
0.000445	15.224	3.80339637692
0.000446	15.162	3.76613276452
0.000447	15.114	3.79222942344
0.000448	15.076	3.80817856724
0.000449	15.06	3.82209366709
0.00045	15.01	3.76322999563
0.000451	14.976	3.75278882966
0.000452	14.95	3.75386467524
0.000453	14.912	3.72562155888
0.000454	14.834	3.69573321548
0.000455	14.776	3.70375809145
0.000456	14.794	3.76026116114
0.000457	14.74	3.72080636422
0.000458	14.71	3.72476844918
0.000459	14.682	3.74604805095
0.00046	14.654	3.75636579688
0.000461	14.662	3.75176705034
0.000462	14.608	3.74410683608
0.000463	14.572	3.72569671337
0.000464	14.492	3.72423629755
0.000465	14.464	3.71600645855
0.000466	14.41	3.73013404585
0.000467	14.342	3.70689034097
0.000468	14.288	3.68307697449
0.000469	14.252	3.66776444173
0.00047	14.194	3.66556462226
0.000471	14.16	3.65491449968
0.000472	14.148	3.64994465711
0.000473	14.14	3.64203239964
0.000474	14.09	3.64498285318
0.000475	14.1	3.66469644036
0.000476	14.032	3.63634101811
0.000477	13.986	3.66030108051
0.000478	13.94	3.67047680826
0.000479	13.884	3.63573156325
0.00048	13.876	3.60286330576
0.000481	13.836	3.61622786893
0.000482	13.796	3.60976231905
0.000483	13.732	3.59502100133
0.000484	13.702	3.63279451662
0.000485	13.67	3.60459429062
0.000486	13.63	3.56217630108
0.000487	13.58	3.57597539141
0.000488	13.574	3.56546266283
0.000489	13.54	3.60782482945
0.00049	13.498	3.60860028266
0.000491	13.43	3.58177330383
0.000492	13.382	3.6050070735
0.000493	13.34	3.58892741637
0.000494	13.318	3.61896062427
0.000495	13.276	3.60164184782
0.000496	13.214	3.56822140569
0.000497	13.176	3.59235632976
0.000498	13.144	3.58765438692
0.000499	13.106	3.59204175922
0.0005	13.054	3.60486948446
0.000501	13.008	3.61496002744
0.000502	12.98	3.59549718398
0.000503	12.914	3.55339330781
0.000504	12.894	3.54552732326
0.000505	12.878	3.55796514879
0.000506	12.832	3.57376216332
0.000507	12.826	3.52018806316
0.000508	12.834	3.55787071154
0.000509	12.8	3.55190089952
0.00051	12.782	3.48747415761
0.000511	12.71	3.49197651768
0.000512	12.686	3.52411747818
0.000513	12.7	3.50342689377
0.000514	12.668	3.48220849462
0.000515	12.64	3.50005714239
0.000516	12.622	3.50757979239
0.000517	12.566	3.49365768214
0.000518	12.526	3.49761690298
0.000519	12.518	3.49079876246
0.00052	12.468	3.50213877509
0.000521	12.436	3.48509741614
0.000522	12.412	3.52054768466
0.000523	12.41	3.51822398377
0.000524	12.382	3.48885024041
0.000525	12.324	3.48812614451
0.000526	12.276	3.46869197249
0.000527	12.248	3.47253452107
0.000528	12.204	3.47597238194
0.000529	12.138	3.5155306854
0.00053	12.072	3.44250141612
0.000531	12.032	3.44078130662
0.000532	12.014	3.40026528377
0.000533	12.0	3.3746110887
0.000534	11.988	3.38051120395
0.000535	11.958	3.36752668883
0.000536	11.97	3.38306074436
0.000537	11.916	3.32760334175
0.000538	11.89	3.29998484845
0.000539	11.814	3.28746163476
0.00054	11.768	3.30123855545
0.000541	11.734	3.33275321619
0.000542	11.704	3.31909385224
0.000543	11.646	3.27241256568
0.000544	11.618	3.26987400369
0.000545	11.59	3.24806096002
0.000546	11.602	3.25139908347
0.000547	11.57	3.24732197357
0.000548	11.52	3.25600982799
0.000549	11.5	3.2425298765
0.00055	11.448	3.22107062946
0.000551	11.434	3.21770787984
0.000552	11.406	3.21887620141
0.000553	11.374	3.25854630165
0.000554	11.382	3.24099922863
0.000555	11.358	3.23447615542
0.000556	11.324	3.1841834118
0.000557	11.32	3.19023510105
0.000558	11.298	3.19393112011
0.000559	11.256	3.19350340535
0.00056	11.21	3.19341509986
0.000561	11.176	3.21201245328
0.000562	11.156	3.22050679242
0.000563	11.176	3.21263505553
0.000564	11.154	3.21594216366
0.000565	11.186	3.23286312732
0.000566	11.156	3.24956366302
0.000567	11.102	3.26429104095
0.000568	11.066	3.27133672984
0.000569	11.048	3.27989268117
0.00057	11.03	3.30410350927
0.000571	11.01	3.31389498928
0.000572	10.986	3.30965315403
0.000573	10.942	3.30917451942
0.000574	10.912	3.28759121546
0.000575	10.856	3.27280674651
0.000576	10.828	3.28183119615
0.000577	10.82	3.28566583815
0.000578	10.776	3.27503038154
0.000579	10.734	3.24148792995
0.00058	10.698	3.21850835015
0.000581	10.666	3.18472039589
0.000582	10.648	3.17176543899
0.000583	10.63	3.18199622878
0.000584	10.63	3.17885199404
0.000585	10.594	3.17256426255
0.000586	10.53	3.13130963017
0.000587	10.566	3.16127252859
0.000588	10.536	3.18695842458
0.000589	10.54	3.16486966556
0.00059	10.5	3.17395652144
0.000591	10.446	3.18544879099
0.000592	10.402	3.22372393359
0.000593	10.4	3.23604697123
0.000594	10.35	3.22358496088
0.000595	10.322	3.19535850884
0.000596	10.284	3.19989749836
0.000597	10.264	3.22339944779
0.000598	10.28	3.22515115925
0.000599	10.228	3.20187694954
0.0006	10.232	3.2103233482
0.000601	10.236	3.16295810911
0.000602	10.236	3.19504366167
0.000603	10.226	3.16273995137
0.000604	10.148	3.1714501415
0.000605	10.116	3.16394437372
0.000606	10.076	3.13659433144
0.000607	10.038	3.11521363633
0.000608	10.026	3.12687127973
0.000609	9.984	3.10221598217
0.00061	9.968	3.08657998438
0.000611	9.92	3.07206770759
0.000612	9.888	3.07887252091
0.000613	9.846	3.0695739118
0.000614	9.858	3.03279343181
0.000615	9.846	3.04668409915
0.000616	9.804	3.04065519255
0.000617	9.746	3.01951717995
0.000618	9.712	3.05435034009
0.000619	9.668	3.03344292842
0.00062	9.634	3.04631646419
0.000621	9.61	3.06168254396
0.000622	9.576	3.05028260986
0.000623	9.562	3.04797572169
0.000624	9.518	3.05510654479
0.000625	9.47	3.04714620588
0.000626	9.468	3.03528845417
0.000627	9.452	3.02649896745
0.000628	9.454	3.04694666839
0.000629	9.424	3.05028260986
0.00063	9.406	3.04978097574
0.000631	9.378	3.06253424471
0.000632	9.364	3.0370222258
0.000633	9.304	3.00392809501
0.000634	9.286	3.00269945216
0.000635	9.264	3.02296278508
0.000636	9.26	3.02066217906
0.000637	9.246	3.02348871339
0.000638	9.166	2.99306598658
0.000639	9.128	3.00060260614
0.00064	9.074	3.02200661813
0.000641	9.036	3.02501305782
0.000642	9.0	2.99733214709
0.000643	8.998	2.9809387783
0.000644	9.012	2.98795180684
0.000645	9.002	2.98429154072
0.000646	8.946	2.99183622546
0.000647	8.926	2.94695164534
0.000648	8.896	2.9727401501
0.000649	8.856	2.97779515749
0.00065	8.832	2.94478793804
0.000651	8.832	2.93390115716
0.000652	8.79	2.92812226521
0.000653	8.74	2.90867667505
0.000654	8.726	2.89670916731
0.000655	8.696	2.88159400333
0.000656	8.632	2.85597198866
0.000657	8.628	2.85405255733
0.000658	8.598	2.83767439993
0.000659	8.592	2.83928441689
0.00066	8.616	2.8107906361
0.000661	8.6	2.80855834905
0.000662	8.584	2.82045102776
0.000663	8.562	2.8330471228
0.000664	8.532	2.84692395402
0.000665	8.502	2.84850767947
0.000666	8.5	2.84147848839
0.000667	8.494	2.84920409939
0.000668	8.444	2.8458503123
0.000669	8.45	2.83045932668
0.00067	8.418	2.8176720888
0.000671	8.392	2.82176115219
0.000672	8.354	2.82925502562
0.000673	8.334	2.82178028911
0.000674	8.336	2.82968266772
0.000675	8.3	2.84147848839
0.000676	8.29	2.82451765794
0.000677	8.262	2.77513170859
0.000678	8.21	2.74041967589
0.000679	8.182	2.74824962476
0.00068	8.172	2.76304469743
0.000681	8.156	2.72684139619
0.000682	8.144	2.73774797964
0.000683	8.122	2.74282992546
0.000684	8.076	2.75358384655
0.000685	8.072	2.72375035567
0.000686	8.038	2.73432916819
0.000687	8.024	2.74288607128
0.000688	7.97	2.7175540473
0.000689	7.96	2.71263709331
0.00069	7.948	2.69912874832
0.000691	7.948	2.70578934879
0.000692	7.9	2.70296133898
0.000693	7.874	2.67247525714
0.000694	7.844	2.63963330787
0.000695	7.836	2.62318584931
0.000696	7.83	2.63535576346
0.000697	7.814	2.63579285984
0.000698	7.798	2.66780733937
0.000699	7.786	2.66687157546
0.0007	7.756	2.66841975708
0.000701	7.752	2.66580119289
0.000702	7.712	2.67152690423
0.000703	7.7	2.71256336332
0.000704	7.702	2.68126761066
0.000705	7.674	2.67352276968
0.000706	7.65	2.65094322836
0.000707	7.644	2.6805342751
0.000708	7.63	2.65576730908
0.000709	7.622	2.68832959289
0.00071	7.588	2.67399626028
0.000711	7.552	2.65316716398
0.000712	7.534	2.63758298448
0.000713	7.534	2.61167455859
0.000714	7.51	2.59882665832
0.000715	7.484	2.5787097549
0.000716	7.478	2.56856302239
0.000717	7.476	2.60104286777
0.000718	7.432	2.60103364069
0.000719	7.444	2.62199618611
0.00072	7.402	2.59468610818
0.000721	7.39	2.57563584383
0.000722	7.348	2.58590332379
0.000723	7.32	2.55687309032
0.000724	7.312	2.56956338704
0.000725	7.31	2.57951545838
0.000726	7.296	2.53936685022
0.000727	7.31	2.5616205808
0.000728	7.296	2.57534153075
0.000729	7.268	2.56284529381
0.00073	7.24	2.54998039208
0.000731	7.236	2.52750944608
0.000732	7.218	2.49849474684
0.000733	7.194	2.50766106163
0.000734	7.18	2.56819002412
0.000735	7.144	2.53441590904
0.000736	7.108	2.54329235441
0.000737	7.102	2.52499425742
0.000738	7.064	2.51235029405
0.000739	7.062	2.52233146117
0.00074	7.048	2.4975379877
0.000741	7.034	2.52682488511
0.000742	6.996	2.52981896586
0.000743	6.986	2.53491696116
0.000744	6.984	2.51152224756
0.000745	6.992	2.51474372452
0.000746	6.988	2.50995139395
0.000747	6.974	2.51978649889
0.000748	6.952	2.55062658968
0.000749	6.946	2.5680895623
0.00075	6.928	2.54456597478
0.000751	6.914	2.54531019721
0.000752	6.884	2.52161535528
0.000753	6.882	2.5147715602
0.000754	6.868	2.55862775722
0.000755	6.852	2.5624394627
0.000756	6.818	2.55594913877
0.000757	6.814	2.54546734412
0.000758	6.776	2.54751329732
0.000759	6.74	2.52594536758
0.00076	6.73	2.48376729989
0.000761	6.726	2.48413445691
0.000762	6.688	2.47843821791
0.000763	6.698	2.46876406325
0.000764	6.668	2.48229248881
0.000765	6.634	2.45276252418
0.000766	6.626	2.4499232641
0.000767	6.598	2.45038690822
0.000768	6.584	2.45090677097
0.000769	6.56	2.43277619193
0.00077	6.538	2.44469957254
0.000771	6.528	2.43664030993
0.000772	6.514	2.42936287944
0.000773	6.518	2.45391034881
0.000774	6.478	2.45469264879
0.000775	6.45	2.44611937566
0.000776	6.424	2.41334290974
0.000777	6.386	2.41598923839
0.000778	6.39	2.41037341505
0.000779	6.356	2.39275239003
0.00078	6.322	2.39380784525
0.000781	6.29	2.40372627393
0.000782	6.226	2.38556576099
0.000783	6.206	2.39573871697
0.000784	6.204	2.39465738677
0.000785	6.208	2.38342946193
0.000786	6.202	2.37343548469
0.000787	6.19	2.36091084118
0.000788	6.186	2.38231064305
0.000789	6.18	2.4198347051
0.00079	6.14	2.40008333189
0.000791	6.148	2.40626183114
0.000792	6.144	2.42141776652
0.000793	6.108	2.42329032516
0.000794	6.072	2.42132525696
0.000795	6.072	2.40474863551
0.000796	6.048	2.39284266094
0.000797	6.042	2.37996554597
0.000798	6.044	2.35840284939
0.000799	6.016	2.32975191812
0.0008	6.014	2.33019398334
0.000801	6.014	2.3164205145
0.000802	6.008	2.3263568084
0.000803	5.998	2.34648588319
0.000804	5.982	2.33616694609
0.000805	5.986	2.34303307702
0.000806	5.972	2.33135497083
0.000807	5.954	2.32376504836
0.000808	5.938	2.34737214774
0.000809	5.904	2.34494861351
0.00081	5.86	2.35295558819
0.000811	5.828	2.32860816798
0.000812	5.818	2.32999484978
0.000813	5.802	2.3449511722
0.000814	5.804	2.33186277469
0.000815	5.79	2.35836807984
0.000816	5.772	2.33495524582
0.000817	5.776	2.33277174194
0.000818	5.766	2.32706768273
0.000819	5.754	2.31116507416
0.00082	5.714	2.32555455752
0.000821	5.704	2.34102199904
0.000822	5.684	2.3512005444
0.000823	5.652	2.31233561578
0.000824	5.644	2.30678650941
0.000825	5.642	2.33277431399
0.000826	5.632	2.34106300641
0.000827	5.61	2.33878173415
0.000828	5.566	2.34299893299
0.000829	5.57	2.29806440293
0.00083	5.564	2.29301199299
0.000831	5.548	2.27940694041
0.000832	5.546	2.2864566473
0.000833	5.51	2.29213873926
0.000834	5.484	2.28948553173
0.000835	5.478	2.30597398077
0.000836	5.45	2.32109887769
0.000837	5.416	2.31839254657
0.000838	5.402	2.31611657738
0.000839	5.398	2.32198105074
0.00084	5.364	2.31073667907
0.000841	5.33	2.30588377851
0.000842	5.326	2.3125146486
0.000843	5.324	2.30890103729
0.000844	5.334	2.29487341699
0.000845	5.342	2.28933090662
0.000846	5.332	2.28249337348
0.000847	5.314	2.27846527294
0.000848	5.308	2.27796751513
0.000849	5.264	2.23389883388
0.00085	5.224	2.2239208619
0.000851	5.228	2.23785969176
0.000852	5.214	2.26543682322
0.000853	5.194	2.25662668601
0.000854	5.176	2.23450755201
0.000855	5.178	2.22852327787
0.000856	5.172	2.22315451555
0.000857	5.174	2.25382430549
0.000858	5.16	2.24641937314
0.000859	5.124	2.24691432858
0.00086	5.088	2.20096706018
0.000861	5.074	2.20556659387
0.000862	5.078	2.21989098831
0.000863	5.068	2.20802536217
0.000864	5.048	2.20038542078
0.000865	5.056	2.20473671898
0.000866	5.034	2.20835776087
0.000867	5.0	2.20181743112
0.000868	5.008	2.21357990594
0.000869	5.008	2.18996255676
0.00087	5.006	2.1785233531
0.000871	4.972	2.18614180693
0.000872	4.946	2.18885449494
0.000873	4.918	2.18981186407
0.000874	4.924	2.18225204777
0.000875	4.938	2.1932067846
0.000876	4.932	2.19439650018
0.000877	4.916	2.18287516821
0.000878	4.928	2.17963666697
0.000879	4.902	2.15508607717
0.00088	4.888	2.14276830292
0.000881	4.89	2.1479990689
0.000882	4.898	2.16323738873
0.000883	4.912	2.15876260853
0.000884	4.886	2.16263820368
0.000885	4.868	2.18049902545
0.000886	4.856	2.1952822142
0.000887	4.854	2.18464733996
0.000888	4.832	2.16235427255
0.000889	4.834	2.16297110475
0.00089	4.81	2.14706776791
0.000891	4.81	2.14520395301
0.000892	4.786	2.14667277432
0.000893	4.762	2.1413444375
0.000894	4.752	2.14906863548
0.000895	4.74	2.14018690773
0.000896	4.728	2.13401405806
0.000897	4.722	2.13089558637
0.000898	4.676	2.12485858353
0.000899	4.674	2.12784491916
0.0009	4.656	2.11793862045
0.000901	4.642	2.13678169217
0.000902	4.66	2.14112120161
0.000903	4.656	2.14794413335
0.000904	4.648	2.13450134692
0.000905	4.642	2.1320966207
0.000906	4.63	2.1215796002
0.000907	4.618	2.12604703617
0.000908	4.596	2.10541777327
0.000909	4.582	2.09075967055
0.00091	4.566	2.07789412627
0.000911	4.562	2.07897955738
0.000912	4.544	2.06011261828
0.000913	4.526	2.04678381858
0.000914	4.51	2.02531479035
0.000915	4.512	2.02332795167
0.000916	4.514	2.00344802778
0.000917	4.494	1.99247685056
0.000918	4.484	2.0114034901
0.000919	4.468	2.00623428343
0.00092	4.456	1.98999095475
0.000921	4.448	1.98174064903
0.000922	4.434	1.97627022444
0.000923	4.424	1.95249174134
0.000924	4.404	1.95672788093
0.000925	4.406	1.96192864294
0.000926	4.39	1.97734670708
0.000927	4.362	1.97559003844
0.000928	4.358	1.99545383309
0.000929	4.33	2.01819226042
0.00093	4.326	2.02181205853
0.000931	4.312	2.00665293462
0.000932	4.296	2.0199960396
0.000933	4.306	2.01800991078
0.000934	4.29	2.00646455239
0.000935	4.284	2.0098119315
0.000936	4.276	1.9859063422
0.000937	4.258	1.98278491017
0.000938	4.232	1.97741649634
0.000939	4.22	1.97878750754
0.00094	4.2	1.97585424564
0.000941	4.188	1.95771703778
0.000942	4.182	1.93826623558
0.000943	4.188	1.9351113663
0.000944	4.168	1.93798245606
0.000945	4.174	1.93280211093
0.000946	4.158	1.92796161788
0.000947	4.146	1.95567993291
0.000948	4.126	1.95400204708
0.000949	4.108	1.94636481678
0.00095	4.096	1.94596608398
0.000951	4.092	1.96253305705
0.000952	4.078	1.96262986831
0.000953	4.076	1.95913858622
0.000954	4.048	1.95491585497
0.000955	4.034	1.95572083897
0.000956	4.038	1.96584739998
0.000957	4.02	1.96153001506
0.000958	3.994	1.95191290789
0.000959	3.998	1.95089620431
0.00096	3.982	1.9384725946
0.000961	3.952	1.93434640124
0.000962	3.94	1.92987046197
0.000963	3.914	1.92213527099
0.000964	3.928	1.91698095974
0.000965	3.92	1.91248529406
0.000966	3.894	1.91069725493
0.000967	3.886	1.93002694282
0.000968	3.888	1.92027498031
0.000969	3.866	1.90684136729
0.00097	3.868	1.92316821937
0.000971	3.86	1.91217154042
0.000972	3.846	1.8948044754
0.000973	3.848	1.90496614143
0.000974	3.822	1.9011354502
0.000975	3.832	1.89941464667
0.000976	3.82	1.88456891622
0.000977	3.834	1.87361789061
0.000978	3.83	1.8785898967
0.000979	3.802	1.86085894146
0.00098	3.768	1.85531021665
0.000981	3.754	1.86908640785
0.000982	3.738	1.84536066935
0.000983	3.716	1.85130872628
0.000984	3.694	1.85912990401
0.000985	3.684	1.86336899191
0.000986	3.686	1.8674592365
0.000987	3.684	1.86336899191
0.000988	3.684	1.86336899191
0.000989	3.678	1.88528936771
0.00099	3.66	1.86128987533
0.000991	3.65	1.87283208003
0.000992	3.646	1.8784791721
0.000993	3.62	1.87819061865
0.000994	3.6	1.87189743309
0.000995	3.592	1.86588745641
0.000996	3.588	1.88421230226
0.000997	3.588	1.8788975491
0.000998	3.592	1.89249464993
0.000999	3.584	1.88120812246
0.001	3.566	1.86591639684
0.001001	3.566	1.86591639684
0.001002	3.544	1.86656475912
0.001003	3.564	1.877739066
0.001004	3.55	1.89195665912
0.001005	3.53	1.87325919189
0.001006	3.51	1.85091869081
0.001007	3.482	1.82473998148
0.001008	3.472	1.8036673751
0.001009	3.47	1.7980823118
0.00101	3.468	1.77566213002
0.001011	3.47	1.80585159966
0.001012	3.464	1.82447362272
0.001013	3.45	1.81424915599
0.001014	3.452	1.81870723317
0.001015	3.438	1.82377520545
0.001016	3.46	1.83423008371
0.001017	3.444	1.82067679724
0.001018	3.434	1.81373757749
0.001019	3.412	1.8281837982
0.00102	3.408	1.82360522044
0.001021	3.408	1.83671881354
0.001022	3.406	1.83988151792
0.001023	3.404	1.84737218773
0.001024	3.38	1.85353715906
0.001025	3.362	1.84579413803
0.001026	3.356	1.85182720576
0.001027	3.328	1.82658588629
0.001028	3.308	1.82568781559
0.001029	3.304	1.84053905147
0.00103	3.32	1.84542677991
0.001031	3.302	1.81735962319
0.001032	3.292	1.82393420934
0.001033	3.262	1.82136102956
0.001034	3.262	1.81476059027
0.001035	3.244	1.82221403792
0.001036	3.262	1.82574806586
0.001037	3.266	1.81638211839
0.001038	3.26	1.81008287103
0.001039	3.248	1.78843395181
0.00104	3.216	1.77689166805
0.001041	3.196	1.78817896196
0.001042	3.182	1.77563397129
0.001043	3.168	1.77982471047
0.001044	3.15	1.78199326598
0.001045	3.124	1.76992203218
0.001046	3.11	1.766889923
0.001047	3.114	1.75071528239
0.001048	3.114	1.7586938335
0.001049	3.114	1.77115894261
0.00105	3.116	1.76933433811
0.001051	3.102	1.76623780958
0.001052	3.104	1.74733625842
0.001053	3.098	1.7402287206
0.001054	3.09	1.73259920351
0.001055	3.08	1.72557236881
0.001056	3.078	1.73433445448
0.001057	3.072	1.72824072397
0.001058	3.054	1.72136108937
0.001059	3.054	1.72136108937
0.00106	3.05	1.74685431562
0.001061	3.036	1.75120073093
0.001062	3.026	1.76105763676
0.001063	3.026	1.75080667122
0.001064	3.014	1.76119391323
0.001065	3.002	1.75214040533
0.001066	2.984	1.72850918424
0.001067	2.972	1.73297893813
0.001068	2.96	1.73274348938
0.001069	2.95	1.76053968998
0.00107	2.956	1.75671967029
0.001071	2.936	1.75154331948
0.001072	2.938	1.75788395521
0.001073	2.924	1.75106367674
0.001074	2.928	1.75579497664
0.001075	2.898	1.74688179337
0.001076	2.892	1.74938160503
0.001077	2.886	1.7449939828
0.001078	2.864	1.71041047705
0.001079	2.852	1.71874838182
0.00108	2.832	1.71807333953
0.001081	2.826	1.73081599253
0.001082	2.802	1.71778811266
0.001083	2.796	1.71650342266
0.001084	2.794	1.69810600376
0.001085	2.78	1.68273586757
0.001086	2.772	1.65529936869
0.001087	2.75	1.65755844543
0.001088	2.732	1.63712430805
0.001089	2.73	1.64714905215
0.00109	2.73	1.63496177325
0.001091	2.726	1.61954438037
0.001092	2.71	1.62169664241
0.001093	2.716	1.62952262948
0.001094	2.72	1.63755915924
0.001095	2.71	1.62785134456
0.001096	2.692	1.61280376984
0.001097	2.682	1.60526508714
0.001098	2.692	1.60035496063
0.001099	2.684	1.5987945459
0.0011	2.67	1.58275077002
0.001101	2.66	1.59135162676
0.001102	2.63	1.60408852624
0.001103	2.622	1.61341749092
0.001104	2.616	1.62251163324
0.001105	2.6	1.62726764854
0.001106	2.58	1.62222070015
0.001107	2.598	1.61133360916
0.001108	2.594	1.60161293701
0.001109	2.586	1.59831286049
0.00111	2.596	1.5964911525
0.001111	2.598	1.59887335333
0.001112	2.596	1.58895689054
0.001113	2.588	1.57678660573
0.001114	2.576	1.56084079906
0.001115	2.58	1.5670354176
0.001116	2.578	1.57604441562
0.001117	2.582	1.58217445309
0.001118	2.57	1.58022150346
0.001119	2.556	1.57571063333
0.00112	2.552	1.56566152153
0.001121	2.546	1.57349420082
0.001122	2.544	1.57227987331
0.001123	2.538	1.57497809509
0.001124	2.542	1.56340525776
0.001125	2.532	1.56619794407
0.001126	2.518	1.57152028304
0.001127	2.528	1.58278741466
0.001128	2.506	1.5601166623
0.001129	2.504	1.55498681666
0.00113	2.514	1.55364217245
0.001131	2.528	1.56243911881
0.001132	2.528	1.56115854416
0.001133	2.514	1.55492893728
0.001134	2.506	1.55755064123
0.001135	2.512	1.55751597103
0.001136	2.506	1.57542502202
0.001137	2.492	1.56394884827
0.001138	2.488	1.56520158446
0.001139	2.472	1.56243911881
0.00114	2.448	1.54767438436
0.001141	2.442	1.56545073381
0.001142	2.424	1.5505560293
0.001143	2.414	1.54356859258
0.001144	2.4	1.53101273672
0.001145	2.382	1.52186595993
0.001146	2.384	1.51938935102
0.001147	2.374	1.52253866946
0.001148	2.378	1.53333492754
0.001149	2.368	1.53250644371
0.00115	2.366	1.52185544649
0.001151	2.362	1.5214979461
0.001152	2.352	1.5244986061
0.001153	2.338	1.5204459872
0.001154	2.34	1.51274584779
0.001155	2.338	1.50324848245
0.001156	2.324	1.5083182688
0.001157	2.318	1.51818180729
0.001158	2.324	1.51888906771
0.001159	2.312	1.50952177858
0.00116	2.314	1.52295896202
0.001161	2.304	1.51247611551
0.001162	2.302	1.51485840923
0.001163	2.308	1.52089973371
0.001164	2.304	1.52956987418
0.001165	2.29	1.5066187308
0.001166	2.268	1.48733856267
0.001167	2.26	1.51142317039
0.001168	2.26	1.50612084509
0.001169	2.248	1.51211639764
0.00117	2.236	1.53111201419
0.001171	2.25	1.5321553446
0.001172	2.256	1.52789528437
0.001173	2.264	1.52915139865
0.001174	2.236	1.51931036987
0.001175	2.246	1.52232847967
0.001176	2.252	1.5428856082
0.001177	2.252	1.53248034245
0.001178	2.246	1.52364169016
0.001179	2.232	1.53172321259
0.00118	2.24	1.51868364053
0.001181	2.242	1.50978011644
0.001182	2.24	1.49879951962
0.001183	2.226	1.49362779835
0.001184	2.216	1.49844719627
0.001185	2.208	1.50091172292
0.001186	2.202	1.49572591072
0.001187	2.186	1.47356845786
0.001188	2.168	1.48046479188
0.001189	2.156	1.48985368409
0.00119	2.152	1.48623551297
0.001191	2.142	1.47303631999
0.001192	2.14	1.4766177569
0.001193	2.138	1.4747732029
0.001194	2.12	1.46478667389
0.001195	2.104	1.48094024187
0.001196	2.114	1.47682226419
0.001197	2.1	1.4812157169
0.001198	2.094	1.47008979318
0.001199	2.108	1.47794993149
0.0012	2.12	1.47566933966
0.001201	2.108	1.47116824327
0.001202	2.09	1.46078745887
0.001203	2.094	1.47280820204
0.001204	2.1	1.46765118472
0.001205	2.106	1.46791144147
0.001206	2.086	1.46376364212
0.001207	2.084	1.47680195016
0.001208	2.078	1.48321138075
0.001209	2.056	1.48353092317
0.00121	2.034	1.46998095226
0.001211	2.034	1.45631177981
0.001212	2.026	1.43433747772
0.001213	2.026	1.42313878452
0.001214	2.022	1.42601402518
0.001215	1.998	1.41915326868
0.001216	1.988	1.39278713377
0.001217	1.986	1.39492078628
0.001218	1.968	1.39677342472
0.001219	1.964	1.39380916915
0.00122	1.948	1.39330398693
0.001221	1.942	1.37354868862
0.001222	1.93	1.38459380325
0.001223	1.918	1.38826366372
0.001224	1.918	1.39544831506
0.001225	1.92	1.39484766193
0.001226	1.912	1.39436580566
0.001227	1.912	1.38861657775
0.001228	1.91	1.38343774706
0.001229	1.91	1.38488266651
0.00123	1.902	1.37999855072
0.001231	1.89	1.37473633836
0.001232	1.876	1.36404692001
0.001233	1.864	1.36143453754
0.001234	1.868	1.34557645639
0.001235	1.846	1.3424917132
0.001236	1.838	1.32806475746
0.001237	1.844	1.32953525715
0.001238	1.84	1.31696621065
0.001239	1.828	1.30169735346
0.00124	1.826	1.30373463558
0.001241	1.824	1.31340169027
0.001242	1.83	1.30272790712
0.001243	1.812	1.2886644249
0.001244	1.818	1.30264193085
0.001245	1.816	1.30772474168
0.001246	1.808	1.30350911006
0.001247	1.804	1.30903934242
0.001248	1.79	1.30763144655
0.001249	1.788	1.3034784233
0.00125	1.78	1.29599382715
0.001251	1.778	1.28402336427
0.001252	1.772	1.28375075462
0.001253	1.778	1.28090436802
0.001254	1.778	1.28713480258
0.001255	1.764	1.29007906734
0.001256	1.772	1.30231179062
0.001257	1.768	1.30620672177
0.001258	1.772	1.30384661675
0.001259	1.77	1.29657240446
0.00126	1.772	1.29769642059
0.001261	1.764	1.30088585203
0.001262	1.762	1.30436037965
0.001263	1.768	1.30006769055
0.001264	1.76	1.28623481527
0.001265	1.754	1.28432238943
0.001266	1.736	1.2861974965
0.001267	1.716	1.28348899489
0.001268	1.722	1.28713480258
0.001269	1.732	1.29002945703
0.00127	1.732	1.29157887874
0.001271	1.708	1.30488926733
0.001272	1.69	1.32283785855
0.001273	1.69	1.33787144375
0.001274	1.672	1.32378850275
0.001275	1.682	1.31486729368
0.001276	1.678	1.30626031096
0.001277	1.664	1.30349683544
0.001278	1.656	1.29060605918
0.001279	1.648	1.29464126305
0.00128	1.65	1.29131715701
0.001281	1.652	1.28487197806
0.001282	1.67	1.28105425334
0.001283	1.658	1.28102927367
0.001284	1.65	1.28510699944
0.001285	1.644	1.27171694964
0.001286	1.64	1.2893409169
0.001287	1.63	1.28417288556
0.001288	1.616	1.28551312712
0.001289	1.612	1.28897478641
0.00129	1.61	1.28136645812
0.001291	1.608	1.28309625516
0.001292	1.602	1.28358716105
0.001293	1.592	1.25440663264
0.001294	1.612	1.26073629281
0.001295	1.612	1.25437474464
0.001296	1.61	1.25135926096
0.001297	1.602	1.23919167202
0.001298	1.61	1.24494979818
0.001299	1.606	1.24850470564
0.0013	1.594	1.24946548572
0.001301	1.592	1.2415860824
0.001302	1.588	1.23379739017
0.001303	1.574	1.23147228958
0.001304	1.56	1.22572427568
0.001305	1.554	1.2276334958
0.001306	1.554	1.22437085885
0.001307	1.554	1.2276334958
0.001308	1.536	1.22992032262
0.001309	1.54	1.22163824433
0.00131	1.528	1.22033438041
0.001311	1.514	1.21235473357
0.001312	1.51	1.22061459929
0.001313	1.496	1.23692522005
0.001314	1.486	1.23361420225
0.001315	1.462	1.23148528209
0.001316	1.46	1.23304501134
0.001317	1.454	1.23121241059
0.001318	1.45	1.22780291578
0.001319	1.444	1.22754388924
0.00132	1.438	1.21249989691
0.001321	1.44	1.20266371027
0.001322	1.438	1.19756252446
0.001323	1.434	1.18391046959
0.001324	1.426	1.18174616564
0.001325	1.418	1.18628664327
0.001326	1.408	1.17368479585
0.001327	1.412	1.17909117544
0.001328	1.418	1.17952363266
0.001329	1.406	1.17692990445
0.00133	1.394	1.16566032788
0.001331	1.382	1.15934291735
0.001332	1.382	1.15761651681
0.001333	1.382	1.15068501337
0.001334	1.378	1.15026779491
0.001335	1.382	1.15068501337
0.001336	1.37	1.14939114317
0.001337	1.35	1.15563835173
0.001338	1.34	1.14734476074
0.001339	1.348	1.14843197448
0.00134	1.342	1.15457178209
0.001341	1.342	1.14587782944
0.001342	1.36	1.14122740941
0.001343	1.37	1.15633040261
0.001344	1.37	1.15978446273
0.001345	1.37	1.16322826651
0.001346	1.36	1.15516232626
0.001347	1.352	1.14895430719
0.001348	1.336	1.152
0.001349	1.318	1.14580801184
0.00135	1.312	1.14832747942
0.001351	1.31	1.15667627277
0.001352	1.306	1.12976280696
0.001353	1.322	1.14469035114
0.001354	1.312	1.14309054759
0.001355	1.306	1.14208756232
0.001356	1.3	1.14455231423
0.001357	1.294	1.14173727276
0.001358	1.288	1.13536602028
0.001359	1.298	1.13542767273
0.00136	1.3	1.13225438838
0.001361	1.296	1.128
0.001362	1.282	1.12892692412
0.001363	1.282	1.12715393802
0.001364	1.27	1.11404667766
0.001365	1.266	1.12216041634
0.001366	1.26	1.12800709218
0.001367	1.25	1.13468057179
0.001368	1.244	1.13510528146
0.001369	1.246	1.14082601653
0.00137	1.242	1.13465236967
0.001371	1.238	1.13373541887
0.001372	1.238	1.13901536425
0.001373	1.236	1.13679549612
0.001374	1.226	1.13089522061
0.001375	1.222	1.12814715352
0.001376	1.216	1.11774057813
0.001377	1.22	1.11874930168
0.001378	1.226	1.1166575124
0.001379	1.216	1.11235965407
0.00138	1.216	1.12309572166
0.001381	1.204	1.12177716147
0.001382	1.192	1.12032852325
0.001383	1.182	1.12644396221
0.001384	1.186	1.13815816124
0.001385	1.184	1.13936122455
0.001386	1.18	1.12409963971
0.001387	1.166	1.10744932164
0.001388	1.154	1.09830961026
0.001389	1.15	1.10068160701
0.00139	1.154	1.09648711803
0.001391	1.152	1.09219778429
0.001392	1.158	1.09409140386
0.001393	1.152	1.09219778429
0.001394	1.144	1.08593922482
0.001395	1.134	1.07333312629
0.001396	1.136	1.07028220578
0.001397	1.136	1.06841190559
0.001398	1.138	1.06721881543
0.001399	1.14	1.07907367682
0.0014	1.138	1.07840437685
0.001401	1.128	1.05622724828
0.001402	1.132	1.06328547437
0.001403	1.136	1.06278125689
0.001404	1.128	1.06377441218
0.001405	1.124	1.06612569615
0.001406	1.114	1.05688409961
0.001407	1.106	1.05392789127
0.001408	1.106	1.05202851672
0.001409	1.114	1.04546831611
0.00141	1.116	1.04045374717
0.001411	1.114	1.04163525286
0.001412	1.118	1.04310881503
0.001413	1.12	1.05147515425
0.001414	1.12	1.05527247666
0.001415	1.12	1.05527247666
0.001416	1.116	1.05571965976
0.001417	1.116	1.05382351464
0.001418	1.13	1.07382493918
0.001419	1.124	1.06987102026
0.00142	1.13	1.08124927746
0.001421	1.134	1.0844556238
0.001422	1.126	1.08909320079
0.001423	1.124	1.09024034048
0.001424	1.116	1.0819168175
0.001425	1.108	1.07904402134
0.001426	1.1	1.08166538264
0.001427	1.106	1.08016850537
0.001428	1.086	1.07824116041
0.001429	1.078	1.06954008808
0.00143	1.068	1.06177963815
0.001431	1.058	1.05954518545
0.001432	1.066	1.0590769566
0.001433	1.058	1.05576323103
0.001434	1.054	1.04071321698
0.001435	1.056	1.03964609363
0.001436	1.05	1.03898989408
0.001437	1.042	1.04510095206
0.001438	1.03	1.0397595876
0.001439	1.032	1.04066132819
0.00144	1.038	1.0547777017
0.001441	1.038	1.0509785916
0.001442	1.024	1.04662505225
0.001443	1.028	1.05034089704
0.001444	1.024	1.04471240062
0.001445	1.026	1.04943985059
0.001446	1.032	1.05212926962
0.001447	1.022	1.05901652489
0.001448	1.012	1.05254738611
0.001449	1.004	1.04306471515
0.00145	0.998	1.03633778277
0.001451	1.0	1.04115320679
0.001452	0.998	1.03247082283
0.001453	1.0	1.0295630141
0.001454	0.992	1.02563931282
0.001455	0.994	1.02662748843
0.001456	0.986	1.01872665617
0.001457	0.986	1.00687834419
0.001458	0.986	1.01479258965
0.001459	0.982	1.00681477939
0.00146	0.984	1.01180235224
0.001461	0.976	1.01164420623
0.001462	0.98	1.00379280731
0.001463	0.972	0.997605132304
0.001464	0.962	0.99426153501
0.001465	0.964	0.999351789912
0.001466	0.964	0.997348484733
0.001467	0.968	1.00746017291
0.001468	0.968	1.01339824354
0.001469	0.968	1.01536988334
0.00147	0.972	1.01351665009
0.001471	0.964	1.01128828729
0.001472	0.962	1.0042688883
0.001473	0.962	1.00027796137
0.001474	0.964	1.00135108728
0.001475	0.956	0.995019597797
0.001476	0.952	0.996843016728
0.001477	0.956	0.988971182593
0.001478	0.954	0.98786841229
0.001479	0.946	0.989486735636
0.00148	0.944	0.992403143889
0.001481	0.94	0.996192752433
0.001482	0.932	0.997685321131
0.001483	0.93	0.996544028129
0.001484	0.924	0.997107817641
0.001485	0.924	0.991072146718
0.001486	0.918	0.983501906455
0.001487	0.916	0.982315631556
0.001488	0.91	0.976678043165
0.001489	0.912	0.977883428636
0.00149	0.904	0.977130492821
0.001491	0.904	0.970970648372
0.001492	0.898	0.971388696661
0.001493	0.89	0.972573904647
0.001494	0.882	0.97369194307
0.001495	0.872	0.985705838473
0.001496	0.874	0.980879197455
0.001497	0.864	0.968247902141
0.001498	0.858	0.972541001706
0.001499	0.862	0.971059215496
0.0015	0.854	0.961604908473
0.001501	0.85	0.956817641978
0.001502	0.844	0.94850619397
0.001503	0.85	0.956817641978
0.001504	0.846	0.958271360315
0.001505	0.838	0.944328332732
0.001506	0.836	0.938671401503
0.001507	0.828	0.93937000165
0.001508	0.83	0.949262871917
0.001509	0.826	0.935801260952
0.00151	0.824	0.940757141881
0.001511	0.822	0.937185147129
0.001512	0.834	0.939384905137
0.001513	0.83	0.92146622293
0.001514	0.826	0.922888942398
0.001515	0.818	0.914809269739
0.001516	0.82	0.918477000256
0.001517	0.812	0.908105720718
0.001518	0.804	0.886331766327
0.001519	0.804	0.886331766327
0.00152	0.81	0.886510011224
0.001521	0.806	0.881115202457
0.001522	0.81	0.891010662114
0.001523	0.804	0.888585392633
0.001524	0.8	0.885437744847
0.001525	0.794	0.887448026647
0.001526	0.804	0.901988913457
0.001527	0.804	0.895312236038
0.001528	0.802	0.900442113631
0.001529	0.798	0.899553222439
0.00153	0.802	0.900442113631
0.001531	0.796	0.897988864073
0.001532	0.792	0.894838532921
0.001533	0.792	0.888108101528
0.001534	0.798	0.890615517493
0.001535	0.794	0.898645647628
0.001536	0.788	0.89389932319
0.001537	0.78	0.891964124839
0.001538	0.774	0.887087368865
0.001539	0.79	0.886510011224
0.00154	0.786	0.88329157134
0.001541	0.778	0.876764506581
0.001542	0.778	0.88358134883
0.001543	0.78	0.885211839053
0.001544	0.772	0.880917703307
0.001545	0.77	0.886058688801
0.001546	0.768	0.879872718068
0.001547	0.772	0.880917703307
0.001548	0.774	0.878022778748
0.001549	0.77	0.876983466207
0.00155	0.774	0.880297676925
0.001551	0.77	0.872410453858
0.001552	0.772	0.883185144803
0.001553	0.762	0.87484627221
0.001554	0.756	0.867446828342
0.001555	0.756	0.862823272751
0.001556	0.756	0.860502178963
0.001557	0.752	0.857027420798
0.001558	0.748	0.858193451385
0.001559	0.738	0.830274653353
0.00156	0.73	0.834925146345
0.001561	0.728	0.852065725164
0.001562	0.722	0.84659081025
0.001563	0.712	0.842054630057
0.001564	0.7	0.828251169634
0.001565	0.698	0.819021367243
0.001566	0.684	0.805073909651
0.001567	0.684	0.812492461503
0.001568	0.68	0.820731381147
0.001569	0.686	0.82668252673
0.00157	0.686	0.833908867923
0.001571	0.69	0.842555636145
0.001572	0.692	0.846838827641
0.001573	0.694	0.855782682695
0.001574	0.696	0.859990697624
0.001575	0.698	0.854866071382
0.001576	0.698	0.850174099817
0.001577	0.7	0.842614977318
0.001578	0.7	0.847348806573
0.001579	0.692	0.842102131573
0.00158	0.69	0.830602191184
0.001581	0.686	0.831507065514
0.001582	0.686	0.836303772561
0.001583	0.688	0.840628336425
0.001584	0.694	0.848742599379
0.001585	0.696	0.857661938062
0.001586	0.688	0.85712076162
0.001587	0.694	0.848742599379
0.001588	0.694	0.844016587515
0.001589	0.692	0.849197268013
0.00159	0.692	0.849197268013
0.001591	0.68	0.844748483278
0.001592	0.68	0.84
0.001593	0.68	0.84
0.001594	0.678	0.838042958326
0.001595	0.676	0.836076551519
0.001596	0.672	0.844047392034
0.001597	0.674	0.843637362852
0.001598	0.676	0.843222390595
0.001599	0.666	0.835729621349
0.0016	0.664	0.819209374946
0.001601	0.66	0.815107354893
0.001602	0.662	0.819607223004
0.001603	0.666	0.821245395725
0.001604	0.66	0.812649986156
0.001605	0.662	0.81471221913
0.001606	0.664	0.819209374946
0.001607	0.658	0.8179462085
0.001608	0.658	0.820387713219
0.001609	0.658	0.815497394233
0.00161	0.65	0.812096053432
0.001611	0.638	0.799347233685
0.001612	0.642	0.796138178961
0.001613	0.636	0.792151500661
0.001614	0.632	0.790301208401
0.001615	0.634	0.800027499527
0.001616	0.634	0.802523519905
0.001617	0.634	0.79752366736
0.001618	0.622	0.789376969515
0.001619	0.63	0.798185442112
0.00162	0.636	0.799689939914
0.001621	0.642	0.801146678206
0.001622	0.636	0.804676332447
0.001623	0.634	0.809965431361
0.001624	0.638	0.811761048585
0.001625	0.634	0.805011801156
0.001626	0.63	0.803181175078
0.001627	0.634	0.805011801156
0.001628	0.622	0.80194513528
0.001629	0.616	0.7978370761
0.00163	0.622	0.799447309083
0.001631	0.616	0.792807668984
0.001632	0.612	0.785783685247
0.001633	0.612	0.785783685247
0.001634	0.612	0.788324806155
0.001635	0.616	0.792807668984
0.001636	0.618	0.787449045971
0.001637	0.612	0.788324806155
0.001638	0.612	0.798408416789
0.001639	0.608	0.791413924568
0.00164	0.61	0.791138420253
0.001641	0.604	0.781782578471
0.001642	0.596	0.777678596851
0.001643	0.59	0.780960946527
0.001644	0.584	0.773914723984
0.001645	0.594	0.775347663955
0.001646	0.594	0.775347663955
0.001647	0.594	0.772763870791
0.001648	0.592	0.77041287632
0.001649	0.594	0.762341130991
0.00165	0.594	0.76496012968
0.001651	0.592	0.783285388604
0.001652	0.596	0.782805212042
0.001653	0.596	0.787898470617
0.001654	0.598	0.792714324331
0.001655	0.602	0.794730142879
0.001656	0.598	0.792714324331
0.001657	0.6	0.794984276574
0.001658	0.598	0.792714324331
0.001659	0.586	0.783966836033
0.00166	0.578	0.774542445577
0.001661	0.572	0.769945452613
0.001662	0.57	0.767528501099
0.001663	0.568	0.770309028897
0.001664	0.562	0.757730822918
0.001665	0.564	0.760199973691
0.001666	0.564	0.752265910433
0.001667	0.564	0.749602561362
0.001668	0.56	0.752595508889
0.001669	0.552	0.75319054694
0.00167	0.548	0.753456037205
0.001671	0.55	0.763871716979
0.001672	0.552	0.763738175031
0.001673	0.56	0.768374908492
0.001674	0.556	0.760831124495
0.001675	0.552	0.75319054694
0.001676	0.556	0.747572070104
0.001677	0.552	0.747860949642
0.001678	0.548	0.740064862022
0.001679	0.548	0.740064862022
0.00168	0.538	0.727018569226
0.001681	0.54	0.724154679609
0.001682	0.538	0.724262383394
0.001683	0.534	0.721695226533
0.001684	0.528	0.721952907051
0.001685	0.538	0.729764345525
0.001686	0.536	0.727120347673
0.001687	0.534	0.724461179084
0.001688	0.53	0.716309988762
0.001689	0.536	0.724364549105
0.00169	0.52	0.711055553385
0.001691	0.52	0.713862731903
0.001692	0.522	0.710996483817
0.001693	0.516	0.705509744794
0.001694	0.514	0.699859985997
0.001695	0.512	0.694158483345
0.001696	0.51	0.691303117308
0.001697	0.518	0.70829090069
0.001698	0.51	0.699928567784
0.001699	0.512	0.699897135299
0.0017	0.516	0.702669196706
0.001701	0.52	0.708237248385
0.001702	0.518	0.70829090069
0.001703	0.514	0.708381253281
0.001704	0.51	0.705620294493
0.001705	0.514	0.708381253281
0.001706	0.512	0.694158483345
0.001707	0.514	0.691233679735
0.001708	0.508	0.685518781654
0.001709	0.508	0.679658737897
0.00171	0.5	0.673795221117
0.001711	0.492	0.67077268877
0.001712	0.494	0.670793559898
0.001713	0.488	0.670713053399
0.001714	0.482	0.667589694348
0.001715	0.488	0.679599882284
0.001716	0.484	0.673605225633
0.001717	0.484	0.676567808871
0.001718	0.49	0.676683086829
0.001719	0.49	0.676683086829
0.00172	0.478	0.667469849506
0.001721	0.482	0.670578854424
0.001722	0.48	0.664529909033
0.001723	0.484	0.682454394081
0.001724	0.478	0.670459543895
0.001725	0.478	0.667469849506
0.001726	0.478	0.673435965776
0.001727	0.482	0.679467438513
0.001728	0.48	0.67052218457
0.001729	0.48	0.676461381012
0.00173	0.472	0.66724508241
0.001731	0.478	0.673435965776
0.001732	0.478	0.673435965776
0.001733	0.48	0.682348884369
0.001734	0.484	0.694077805437
0.001735	0.486	0.69699641319
0.001736	0.478	0.682287329503
0.001737	0.478	0.685212375837
0.001738	0.476	0.685145240077
0.001739	0.474	0.682146611807
0.00174	0.464	0.675798786622
0.001741	0.47	0.676091709755
0.001742	0.468	0.678952133806
0.001743	0.47	0.681982404465
0.001744	0.466	0.678854918226
0.001745	0.47	0.679043444855
0.001746	0.476	0.685145240077
0.001747	0.47	0.676091709755
0.001748	0.468	0.673034917371
0.001749	0.472	0.676177491492
0.00175	0.478	0.67639929036
0.001751	0.474	0.676257347465
0.001752	0.474	0.693775179723
0.001753	0.47	0.687822651561
0.001754	0.466	0.684721841334
0.001755	0.464	0.681692012569
0.001756	0.462	0.675689277701
0.001757	0.456	0.660351421593
0.001758	0.446	0.650449075639
0.001759	0.448	0.644434635941
0.00176	0.442	0.640808863859
0.001761	0.442	0.637680170618
0.001762	0.44	0.634350061086
0.001763	0.43	0.633324561343
0.001764	0.432	0.633542421626
0.001765	0.43	0.630158710168
0.001766	0.43	0.633324561343
0.001767	0.436	0.637105956651
0.001768	0.418	0.628709789967
0.001769	0.418	0.628709789967
0.00177	0.418	0.622315032761
0.001771	0.42	0.622575296651
0.001772	0.424	0.629463263424
0.001773	0.42	0.625779513886
0.001774	0.414	0.624983199774
0.001775	0.412	0.627898080902
0.001776	0.414	0.628175134815
0.001777	0.408	0.617686004374
0.001778	0.416	0.622048229641
0.001779	0.418	0.628709789967
0.00178	0.42	0.632139225171
0.001781	0.424	0.635786127562
0.001782	0.424	0.632632594797
0.001783	0.418	0.628709789967
0.001784	0.42	0.632139225171
0.001785	0.418	0.635040156211
0.001786	0.416	0.634778701596
0.001787	0.426	0.642280312636
0.001788	0.43	0.642728558569
0.001789	0.428	0.642507587504
0.00179	0.424	0.635786127562
0.001791	0.422	0.635543861586
0.001792	0.418	0.628709789967
0.001793	0.412	0.624704730253
0.001794	0.402	0.623214248874
0.001795	0.398	0.616113625884
0.001796	0.396	0.612522652642
0.001797	0.4	0.619677335393
0.001798	0.396	0.619018578073
0.001799	0.396	0.619018578073
0.0018	0.398	0.625776317864
0.001801	0.392	0.618333243486
0.001802	0.39	0.614735715572
0.001803	0.382	0.606692673435
0.001804	0.376	0.605494838954
0.001805	0.38	0.606300255649
0.001806	0.376	0.60218269653
0.001807	0.378	0.602591071955
0.001808	0.376	0.598852235531
0.001809	0.376	0.598852235531
0.00181	0.378	0.602591071955
0.001811	0.382	0.603387106259
0.001812	0.382	0.600063329991
0.001813	0.384	0.603774792452
0.001814	0.382	0.603387106259
0.001815	0.386	0.610740534106
0.001816	0.384	0.613631811431
0.001817	0.384	0.613631811431
0.001818	0.378	0.605900982009
0.001819	0.382	0.616503041355
0.00182	0.378	0.612467141976
0.001821	0.382	0.616503041355
0.001822	0.374	0.60508181265
0.001823	0.362	0.595781839267
0.001824	0.362	0.599129368334
0.001825	0.358	0.584667426833
0.001826	0.356	0.587591694972
0.001827	0.352	0.579737871801
0.001828	0.352	0.579737871801
0.001829	0.352	0.579737871801
0.00183	0.35	0.586088730484
0.001831	0.352	0.58999661016
0.001832	0.352	0.579737871801
0.001833	0.356	0.580744349951
0.001834	0.356	0.577290221639
0.001835	0.35	0.572276157113
0.001836	0.352	0.572796648035
0.001837	0.342	0.573616596692
0.001838	0.346	0.578172984495
0.001839	0.342	0.573616596692
0.00184	0.336	0.571930065655
0.001841	0.342	0.577092713522
0.001842	0.342	0.566600388281
0.001843	0.336	0.561341250934
0.001844	0.34	0.569561234636
0.001845	0.34	0.576541412216
0.001846	0.342	0.577092713522
0.001847	0.336	0.575416370987
0.001848	0.332	0.574261264583
0.001849	0.334	0.574842587149
0.00185	0.34	0.576541412216
0.001851	0.336	0.571930065655
0.001852	0.33	0.56665686266
0.001853	0.324	0.564822095885
0.001854	0.33	0.56665686266
0.001855	0.32	0.55641710973
0.001856	0.32	0.552810998443
0.001857	0.322	0.553458218839
0.001858	0.32	0.552810998443
0.001859	0.326	0.558322487457
0.00186	0.322	0.560638921232
0.001861	0.322	0.55706014038
0.001862	0.32	0.55641710973
0.001863	0.322	0.560638921232
0.001864	0.32	0.56
0.001865	0.314	0.547178215941
0.001866	0.314	0.550821205111
0.001867	0.316	0.551492520348
0.001868	0.318	0.548521649527
0.001869	0.32	0.552810998443
0.00187	0.316	0.551492520348
0.001871	0.316	0.551492520348
0.001872	0.308	0.548758599021
0.001873	0.31	0.54580216196
0.001874	0.308	0.54510182535
0.001875	0.306	0.544393240223
0.001876	0.298	0.537769467337
0.001877	0.302	0.539255041701
0.001878	0.304	0.539985184982
0.001879	0.306	0.548054741791
0.00188	0.308	0.556
0.001881	0.306	0.558895339039
0.001882	0.308	0.559585560929
0.001883	0.308	0.563148293081
0.001884	0.306	0.562462443191
0.001885	0.308	0.563148293081
0.001886	0.306	0.558895339039
0.001887	0.304	0.558197097807
0.001888	0.304	0.558197097807
0.001889	0.306	0.558895339039
0.00189	0.306	0.558895339039
0.001891	0.306	0.558895339039
0.001892	0.31	0.560267793113
0.001893	0.308	0.563148293081
0.001894	0.302	0.550269025114
0.001895	0.298	0.54147576123
0.001896	0.29	0.534696175412
0.001897	0.292	0.539199406528
0.001898	0.296	0.544411608987
0.001899	0.298	0.548813265146
0.0019	0.292	0.542895938463
0.001901	0.294	0.543657980719
0.001902	0.3	0.549545266561
0.001903	0.294	0.543657980719
0.001904	0.29	0.542125446737
0.001905	0.29	0.542125446737
0.001906	0.286	0.540558969956
0.001907	0.284	0.539762910916
0.001908	0.276	0.525189489613
0.001909	0.274	0.524331955921
0.00191	0.272	0.523465376123
0.001911	0.282	0.535234528034
0.001912	0.286	0.540558969956
0.001913	0.282	0.535234528034
0.001914	0.28	0.534415568635
0.001915	0.28	0.534415568635
0.001916	0.278	0.529826386659
0.001917	0.286	0.536846346732
0.001918	0.286	0.536846346732
0.001919	0.286	0.536846346732
0.00192	0.284	0.536044774249
0.001921	0.286	0.540558969956
0.001922	0.282	0.535234528034
0.001923	0.282	0.535234528034
0.001924	0.272	0.531051786552
0.001925	0.272	0.534804637227
0.001926	0.272	0.538531336136
0.001927	0.274	0.539373710891
0.001928	0.27	0.533947562968
0.001929	0.27	0.533947562968
0.00193	0.264	0.516046509532
0.001931	0.262	0.51122988958
0.001932	0.262	0.51122988958
0.001933	0.256	0.504444248654
0.001934	0.254	0.499483733469
0.001935	0.258	0.505406766872
0.001936	0.262	0.507302670996
0.001937	0.256	0.504444248654
0.001938	0.26	0.510294032887
0.001939	0.264	0.512156226165
0.00194	0.266	0.520810906184
0.001941	0.264	0.519907684113
0.001942	0.262	0.518995183022
0.001943	0.26	0.521919534028
0.001944	0.254	0.519118483585
0.001945	0.254	0.519118483585
0.001946	0.254	0.519118483585
0.001947	0.256	0.520061534821
0.001948	0.254	0.519118483585
0.001949	0.252	0.518165996569
0.00195	0.254	0.519118483585
0.001951	0.256	0.523893118871
0.001952	0.258	0.524819969132
0.001953	0.256	0.523893118871
0.001954	0.254	0.519118483585
0.001955	0.254	0.519118483585
0.001956	0.254	0.519118483585
0.001957	0.256	0.520061534821
0.001958	0.258	0.520995201513
0.001959	0.26	0.521919534028
0.00196	0.256	0.520061534821
0.001961	0.252	0.510388087635
0.001962	0.256	0.51620151104
0.001963	0.254	0.515251394952
0.001964	0.252	0.514291745996
0.001965	0.254	0.519118483585
0.001966	0.256	0.527696882689
0.001967	0.26	0.525737577124
0.001968	0.26	0.525737577124
0.001969	0.262	0.526645991155
0.00197	0.26	0.514198405287
0.001971	0.258	0.509348603611
0.001972	0.258	0.505406766872
0.001973	0.25	0.497493718553
0.001974	0.25	0.497493718553
0.001975	0.25	0.497493718553
0.001976	0.25	0.501497756725
0.001977	0.252	0.506454341476
0.001978	0.252	0.506454341476
0.001979	0.254	0.507428812741
0.00198	0.254	0.507428812741
0.001981	0.256	0.508393548346
0.001982	0.258	0.509348603611
0.001983	0.26	0.514198405287
0.001984	0.26	0.514198405287
0.001985	0.26	0.514198405287
0.001986	0.264	0.516046509532
0.001987	0.258	0.509348603611
0.001988	0.254	0.503471945594
0.001989	0.244	0.494433008607
0.00199	0.244	0.498461633428
0.001991	0.24	0.492341345004
0.001992	0.232	0.483917348315
0.001993	0.232	0.483917348315
0.001994	0.23	0.486929152958
0.001995	0.236	0.494271180629
0.001996	0.232	0.488032785784
0.001997	0.228	0.481680391961
0.001998	0.224	0.483553513068
[truncated: 8,002 more rows]
