# Supplementary material for: The Influence of Synaptic Size on AMPA Receptor Activation: A Monte Carlo Model
Source: PLoS One. 2015 Jun 24;10(6):e0130924. doi: 10.1371/journal.pone.0130924 (PMC4479604; doi:10.1371/journal.pone.0130924)
Supplement: S1 Dataset — This package contains the experimental data used as basis for the analysis presented in the paper. (ZIP) [file pone.0130924.s001.zip › S1 Simulation data/test/2277_11303_97_102.csv]

time	AMPA.O.mean	AMPA.O.stdev
0.0	0.0	0.0
1e-06	0.0	0.0
2e-06	0.08	0.278567765544
3e-06	0.324	0.571860122757
4e-06	0.716	0.857522011379
5e-06	1.174	1.04485597094
6e-06	1.776	1.2766456047
7e-06	2.272	1.43039015657
8e-06	2.87	1.6078246173
9e-06	3.398	1.76170258557
1e-05	3.91	1.98743553355
1.1e-05	4.37	2.06133451919
1.2e-05	4.818	2.1092358806
1.3e-05	5.246	2.22474358073
1.4e-05	5.61	2.31298508426
1.5e-05	5.98	2.39407602218
1.6e-05	6.286	2.46093559444
1.7e-05	6.58	2.5603905952
1.8e-05	6.902	2.68931143604
1.9e-05	7.168	2.7290613771
2e-05	7.452	2.78346834004
2.1e-05	7.662	2.80281215924
2.2e-05	7.84	2.82531414183
2.3e-05	8.046	2.86563849779
2.4e-05	8.24	2.89730909639
2.5e-05	8.416	2.92488358743
2.6e-05	8.556	2.97571235169
2.7e-05	8.704	3.00206329047
2.8e-05	8.836	3.0353095394
2.9e-05	8.954	3.01858973695
3e-05	9.056	3.04382391081
3.1e-05	9.098	3.01204183238
3.2e-05	9.148	3.01696801441
3.3e-05	9.234	3.02510231232
3.4e-05	9.346	3.02824767811
3.5e-05	9.438	2.98364810258
3.6e-05	9.518	2.98557800099
3.7e-05	9.492	3.00831115412
3.8e-05	9.528	2.99085539604
3.9e-05	9.564	2.98025233831
4e-05	9.566	2.98087973592
4.1e-05	9.586	2.95001762707
4.2e-05	9.616	2.94491833503
4.3e-05	9.646	2.94086449875
4.4e-05	9.65	2.94066319051
4.5e-05	9.692	2.95315695485
4.6e-05	9.674	2.9650841472
4.7e-05	9.67	2.99350964588
4.8e-05	9.68	3.00626013512
4.9e-05	9.668	3.02684257932
5e-05	9.67	3.04386267759
5.1e-05	9.662	3.05348260188
5.2e-05	9.664	3.06187916156
5.3e-05	9.632	3.04706022258
5.4e-05	9.626	3.06367818153
5.5e-05	9.634	3.09193208205
5.6e-05	9.63	3.10049995968
5.7e-05	9.594	3.10437819861
5.8e-05	9.598	3.07252274198
5.9e-05	9.594	3.05174769599
6e-05	9.592	3.03669820693
6.1e-05	9.59	3.03939138645
6.2e-05	9.592	3.04656134027
6.3e-05	9.55	3.04228532521
6.4e-05	9.542	3.03055044505
6.5e-05	9.508	3.03808097325
6.6e-05	9.478	3.03405932704
6.7e-05	9.424	2.98667440475
6.8e-05	9.41	2.99297510848
6.9e-05	9.42	2.99459513123
7e-05	9.396	2.9905156746
7.1e-05	9.398	2.98321906671
7.2e-05	9.392	3.00305444506
7.3e-05	9.364	2.95288062746
7.4e-05	9.366	2.93803403656
7.5e-05	9.322	2.97023837427
7.6e-05	9.308	2.95586467891
7.7e-05	9.306	2.91279316121
7.8e-05	9.312	2.9316643737
7.9e-05	9.268	2.9394176294
8e-05	9.234	2.93789788795
8.1e-05	9.216	2.94980406129
8.2e-05	9.226	2.92693081572
8.3e-05	9.2	2.94142822452
8.4e-05	9.184	2.93975237052
8.5e-05	9.174	2.96643287468
8.6e-05	9.182	2.96864885091
8.7e-05	9.142	2.93357052071
8.8e-05	9.118	2.92985938229
8.9e-05	9.116	2.92549893181
9e-05	9.098	2.90661246127
9.1e-05	9.128	2.87395476652
9.2e-05	9.106	2.84302022504
9.3e-05	9.07	2.88463169226
9.4e-05	9.026	2.87842387428
9.5e-05	9.034	2.88111853279
9.6e-05	9.006	2.8715786599
9.7e-05	9.006	2.84709746935
9.8e-05	8.984	2.82696727961
9.9e-05	8.96	2.812543333
0.0001	8.982	2.79744097346
0.000101	8.976	2.79202865315
0.000102	8.946	2.80197858664
0.000103	8.91	2.7881714438
0.000104	8.872	2.81418123084
0.000105	8.87	2.81515541312
0.000106	8.868	2.83523826159
0.000107	8.846	2.84012041998
0.000108	8.838	2.86561616411
0.000109	8.822	2.87094339895
0.00011	8.802	2.88353879807
0.000111	8.808	2.86969266647
0.000112	8.786	2.8418662882
0.000113	8.792	2.87554099258
0.000114	8.752	2.82886832497
0.000115	8.728	2.82666163522
0.000116	8.714	2.80859466638
0.000117	8.666	2.80471816766
0.000118	8.62	2.80421111901
0.000119	8.628	2.78021869643
0.00012	8.582	2.78554770198
0.000121	8.57	2.80091056623
0.000122	8.546	2.8241607603
0.000123	8.514	2.80816737393
0.000124	8.476	2.82372519909
0.000125	8.446	2.82685054433
0.000126	8.442	2.84370110947
0.000127	8.428	2.83492786504
0.000128	8.378	2.79626822748
0.000129	8.33	2.77147974916
0.00013	8.324	2.74864039118
0.000131	8.328	2.74452473117
0.000132	8.274	2.74133617056
0.000133	8.26	2.73649410743
0.000134	8.246	2.75272301549
0.000135	8.23	2.76280654408
0.000136	8.218	2.75508184996
0.000137	8.198	2.72521485392
0.000138	8.16	2.7477991193
0.000139	8.132	2.77751255623
0.00014	8.106	2.75948618406
0.000141	8.088	2.74376675394
0.000142	8.08	2.73159294186
0.000143	8.052	2.70652840369
0.000144	8.004	2.6840238449
0.000145	7.974	2.6790528177
0.000146	7.918	2.67269077897
0.000147	7.89	2.68065290554
0.000148	7.854	2.64663635583
0.000149	7.846	2.65448375395
0.00015	7.816	2.68666038047
0.000151	7.8	2.69962960422
0.000152	7.796	2.68893733657
0.000153	7.776	2.7213643637
0.000154	7.78	2.70473658607
0.000155	7.764	2.66838977663
0.000156	7.738	2.66633756303
0.000157	7.69	2.65968043193
0.000158	7.696	2.68469439602
0.000159	7.692	2.69761672593
0.00016	7.712	2.7190174696
0.000161	7.7	2.74043792121
0.000162	7.726	2.74133617056
0.000163	7.668	2.75785713916
0.000164	7.642	2.76004275329
0.000165	7.624	2.76090999491
0.000166	7.614	2.79517512868
0.000167	7.55	2.79490608071
0.000168	7.552	2.78052081452
0.000169	7.546	2.76258646923
0.00017	7.51	2.74916350914
0.000171	7.472	2.73444985326
0.000172	7.428	2.69533226152
0.000173	7.428	2.73803140961
0.000174	7.408	2.72278093133
0.000175	7.404	2.71970292495
0.000176	7.402	2.70857822483
0.000177	7.354	2.71526867915
0.000178	7.34	2.6818650227
0.000179	7.308	2.65426750724
0.00018	7.314	2.65996315764
0.000181	7.29	2.65290406913
0.000182	7.268	2.65484010818
0.000183	7.266	2.65617092823
0.000184	7.244	2.66016240106
0.000185	7.214	2.66161680187
0.000186	7.174	2.68173898804
0.000187	7.17	2.69167234262
0.000188	7.148	2.68665144743
0.000189	7.156	2.69586053052
0.00019	7.102	2.68544149071
0.000191	7.058	2.6688267085
0.000192	7.072	2.67335295088
0.000193	7.024	2.64639830713
0.000194	7.006	2.61341998156
0.000195	6.976	2.5813608814
0.000196	6.966	2.59554310309
0.000197	6.95	2.60451531
0.000198	6.894	2.56022733366
0.000199	6.892	2.56599610288
0.0002	6.91	2.57097257862
0.000201	6.898	2.56429249502
0.000202	6.884	2.56564689698
0.000203	6.866	2.57527551924
0.000204	6.848	2.59478245716
0.000205	6.868	2.60280156754
0.000206	6.862	2.61360976429
0.000207	6.87	2.63687314826
0.000208	6.87	2.61784262323
0.000209	6.878	2.61134371541
0.00021	6.854	2.63223935082
0.000211	6.834	2.60431257725
0.000212	6.79	2.58803013893
0.000213	6.806	2.61005057422
0.000214	6.776	2.57484446132
0.000215	6.754	2.55371964005
0.000216	6.724	2.51948883705
0.000217	6.736	2.53659299061
0.000218	6.706	2.51864328558
0.000219	6.716	2.53206319036
0.00022	6.688	2.52005079314
0.000221	6.682	2.51572574022
0.000222	6.664	2.49301103086
0.000223	6.686	2.50587389946
0.000224	6.652	2.47767955959
0.000225	6.634	2.48998875499
0.000226	6.63	2.50780780763
0.000227	6.61	2.50796730441
0.000228	6.584	2.52724039221
0.000229	6.572	2.53472207549
0.00023	6.606	2.53194865667
0.000231	6.578	2.53217613921
0.000232	6.572	2.55828379974
0.000233	6.53	2.52608392576
0.000234	6.516	2.51828195403
0.000235	6.474	2.50466045603
0.000236	6.438	2.54365013317
0.000237	6.434	2.53251732472
0.000238	6.396	2.5010365851
0.000239	6.366	2.52904013412
0.00024	6.346	2.54603299272
0.000241	6.32	2.51427922077
0.000242	6.33	2.52370759003
0.000243	6.33	2.52687554106
0.000244	6.292	2.51847890601
0.000245	6.26	2.53464001389
0.000246	6.238	2.52613459657
0.000247	6.246	2.51981824741
0.000248	6.238	2.5387705686
0.000249	6.202	2.54346142098
0.00025	6.204	2.55467884479
0.000251	6.17	2.53398895025
0.000252	6.166	2.56718600806
0.000253	6.11	2.57019454517
0.000254	6.1	2.55225390586
0.000255	6.07	2.55990234189
0.000256	6.03	2.52529206232
0.000257	6.03	2.56848204199
0.000258	5.996	2.53455794962
0.000259	5.974	2.52295937343
0.00026	5.96	2.49767892252
0.000261	5.934	2.50232771635
0.000262	5.904	2.51133112114
0.000263	5.878	2.49702142562
0.000264	5.878	2.49622034284
0.000265	5.844	2.47783453846
0.000266	5.84	2.44098340838
0.000267	5.834	2.42784760642
0.000268	5.79	2.41037341505
0.000269	5.782	2.39551163637
0.00027	5.786	2.40087567358
0.000271	5.77	2.39188210412
0.000272	5.79	2.38702744014
0.000273	5.79	2.38283444662
0.000274	5.772	2.3966676866
0.000275	5.774	2.40726483794
0.000276	5.78	2.39741527483
0.000277	5.756	2.40176268603
0.000278	5.74	2.40091649168
0.000279	5.728	2.37107907924
0.00028	5.716	2.37809671797
0.000281	5.71	2.39622619967
0.000282	5.654	2.38375418196
0.000283	5.614	2.38264642782
0.000284	5.606	2.40140875321
0.000285	5.598	2.37831789297
0.000286	5.586	2.38130300466
0.000287	5.606	2.36954932424
0.000288	5.626	2.34224763849
0.000289	5.606	2.36109381432
0.00029	5.56	2.3627103081
0.000291	5.538	2.35977880319
0.000292	5.544	2.38160953979
0.000293	5.552	2.40401663888
0.000294	5.504	2.40207909945
0.000295	5.508	2.41700972278
0.000296	5.496	2.42197935582
0.000297	5.472	2.38855939847
0.000298	5.48	2.35490976473
0.000299	5.462	2.34788330204
0.0003	5.44	2.35932193649
0.000301	5.406	2.35736378185
0.000302	5.38	2.33828997346
0.000303	5.354	2.34791056048
0.000304	5.36	2.334609175
0.000305	5.368	2.30923710346
0.000306	5.374	2.30089634708
0.000307	5.354	2.31790508865
0.000308	5.322	2.3277276473
0.000309	5.324	2.31409247871
0.00031	5.314	2.32796133989
0.000311	5.266	2.31845724567
0.000312	5.276	2.34261050967
0.000313	5.264	2.33115936821
0.000314	5.26	2.34955314901
0.000315	5.256	2.34146620732
0.000316	5.274	2.33386460618
0.000317	5.244	2.31872033674
0.000318	5.212	2.31841670111
0.000319	5.2	2.31257432313
0.00032	5.184	2.31563036774
0.000321	5.158	2.32056803391
0.000322	5.148	2.36010508241
0.000323	5.124	2.34278125313
0.000324	5.132	2.35256795864
0.000325	5.098	2.33674902375
0.000326	5.106	2.3329732103
0.000327	5.086	2.31745636421
0.000328	5.064	2.31859957733
0.000329	5.07	2.33775533365
0.00033	5.052	2.33180102067
0.000331	5.05	2.33912376757
0.000332	5.042	2.35122010879
0.000333	5.024	2.33739684264
0.000334	5.028	2.34759792128
0.000335	5.014	2.33619434123
0.000336	4.998	2.32593981006
0.000337	5.0	2.33923064275
0.000338	4.998	2.34392747328
0.000339	4.994	2.35073690574
0.00034	4.956	2.31733985423
0.000341	4.958	2.31521834823
0.000342	4.954	2.33149823075
0.000343	4.938	2.32855233997
0.000344	4.932	2.29942949446
0.000345	4.938	2.29306694189
0.000346	4.914	2.30360673727
0.000347	4.88	2.29207329726
0.000348	4.878	2.27048805326
0.000349	4.894	2.26246856332
0.00035	4.86	2.26017698422
0.000351	4.834	2.26504834385
0.000352	4.816	2.27115477236
0.000353	4.812	2.28137151731
0.000354	4.772	2.26980527799
0.000355	4.76	2.27209154745
0.000356	4.774	2.25098289643
0.000357	4.794	2.24667843716
0.000358	4.774	2.2340376004
0.000359	4.766	2.21342359254
0.00036	4.746	2.21483272506
0.000361	4.75	2.22159852359
0.000362	4.71	2.23112079458
0.000363	4.694	2.21999189188
0.000364	4.676	2.22059091235
0.000365	4.644	2.21387985221
0.000366	4.622	2.19888971984
0.000367	4.634	2.20908216235
0.000368	4.622	2.21249090394
0.000369	4.618	2.19637792741
0.00037	4.626	2.19502255114
0.000371	4.598	2.17724504822
0.000372	4.566	2.18028530243
0.000373	4.528	2.18293747047
0.000374	4.538	2.19284199157
0.000375	4.522	2.19123618079
0.000376	4.504	2.17024975521
0.000377	4.49	2.19406016326
0.000378	4.5	2.19408295194
0.000379	4.486	2.19950085247
0.00038	4.486	2.18856208502
0.000381	4.484	2.1912882056
0.000382	4.454	2.178963974
0.000383	4.45	2.1678330194
0.000384	4.428	2.16536740531
0.000385	4.412	2.16569988687
0.000386	4.4	2.13635203092
0.000387	4.378	2.1201688612
0.000388	4.382	2.11283600878
0.000389	4.346	2.09816205285
0.00039	4.328	2.10057515933
0.000391	4.34	2.11291268158
0.000392	4.342	2.10452750041
0.000393	4.326	2.0994580253
0.000394	4.314	2.07927968297
0.000395	4.29	2.06830848763
0.000396	4.278	2.06415018833
0.000397	4.256	2.04315050841
0.000398	4.278	2.05832844804
0.000399	4.274	2.05010341203
0.0004	4.272	2.06736934291
0.000401	4.256	2.06457356372
0.000402	4.24	2.06067949958
0.000403	4.244	2.0747202221
0.000404	4.22	2.08413051415
0.000405	4.224	2.07889970898
0.000406	4.224	2.09519068345
0.000407	4.212	2.1088044006
0.000408	4.186	2.11929327843
0.000409	4.182	2.1139716176
0.00041	4.156	2.11557651717
0.000411	4.142	2.1056675901
0.000412	4.144	2.1079051212
0.000413	4.132	2.0991846036
0.000414	4.12	2.08652821692
0.000415	4.108	2.09865099528
0.000416	4.086	2.10299881122
0.000417	4.086	2.10584994717
0.000418	4.072	2.0800999976
0.000419	4.088	2.07274118018
0.00042	4.078	2.0600766976
0.000421	4.064	2.05131762533
0.000422	4.044	2.05573928308
0.000423	4.038	2.05731767114
0.000424	4.002	2.04303597619
0.000425	4.0	2.02977831302
0.000426	3.998	2.0410771666
0.000427	4.002	2.03223915915
0.000428	4.0	2.0179197209
0.000429	3.996	2.01494019762
0.00043	3.978	2.01234092539
0.000431	3.96	2.03528867731
0.000432	3.93	2.02906382354
0.000433	3.924	2.03720985664
0.000434	3.906	2.0428323475
0.000435	3.898	2.04929158491
0.000436	3.9	2.03027091788
0.000437	3.916	2.01716236332
0.000438	3.896	1.99829527348
0.000439	3.874	1.97233972733
0.00044	3.83	1.97106570159
0.000441	3.814	1.95841874991
0.000442	3.806	1.96172475133
0.000443	3.796	1.94380657474
0.000444	3.78	1.92758916785
0.000445	3.782	1.92418190408
0.000446	3.792	1.93719797646
0.000447	3.808	1.92539242753
0.000448	3.806	1.92778733267
0.000449	3.784	1.9290785365
0.00045	3.766	1.94505629739
0.000451	3.788	1.93882851227
0.000452	3.78	1.94514780929
0.000453	3.746	1.94460381569
0.000454	3.738	1.92804460529
0.000455	3.712	1.9144335977
0.000456	3.718	1.90643017181
0.000457	3.692	1.90607869722
0.000458	3.666	1.90642177915
0.000459	3.646	1.92371619528
0.00046	3.652	1.92221122669
0.000461	3.65	1.91298196541
0.000462	3.65	1.90669871768
0.000463	3.64	1.93556193391
0.000464	3.628	1.93018548332
0.000465	3.612	1.93221530891
0.000466	3.59	1.92714815206
0.000467	3.584	1.92430351036
0.000468	3.558	1.93355527462
0.000469	3.55	1.94100489438
0.00047	3.526	1.92803630671
0.000471	3.508	1.91883714786
0.000472	3.508	1.90313846054
0.000473	3.504	1.88732191213
0.000474	3.5	1.89367367833
0.000475	3.49	1.8904761305
0.000476	3.49	1.87026736057
0.000477	3.486	1.86810171029
0.000478	3.464	1.86244570391
0.000479	3.464	1.8774195056
0.00048	3.46	1.87733854166
0.000481	3.464	1.86351925131
0.000482	3.46	1.84726825339
0.000483	3.46	1.86021504133
0.000484	3.43	1.8507025693
0.000485	3.436	1.85954403013
0.000486	3.418	1.857761018
0.000487	3.424	1.85586206384
0.000488	3.412	1.86178838755
0.000489	3.392	1.83039230768
0.00049	3.386	1.85067663302
0.000491	3.386	1.83983803635
0.000492	3.372	1.8159339195
0.000493	3.376	1.79961773719
0.000494	3.374	1.79391304137
0.000495	3.36	1.77718879132
0.000496	3.356	1.79701530322
0.000497	3.352	1.79111585332
0.000498	3.336	1.79307110846
0.000499	3.328	1.77775588875
0.0005	3.308	1.76213960854
0.000501	3.29	1.77141186628
0.000502	3.282	1.75911227612
0.000503	3.274	1.75354612144
0.000504	3.274	1.76831105861
0.000505	3.262	1.7678676421
0.000506	3.224	1.76006363521
0.000507	3.216	1.77463911824
0.000508	3.22	1.77640085566
0.000509	3.198	1.76827486551
0.00051	3.222	1.76428909196
0.000511	3.206	1.74801716239
0.000512	3.19	1.74180940404
0.000513	3.166	1.75796586998
0.000514	3.18	1.74114904589
0.000515	3.17	1.73467576221
0.000516	3.158	1.73926306233
0.000517	3.16	1.73850510497
0.000518	3.14	1.72522462306
0.000519	3.146	1.74146030675
0.00052	3.158	1.74843816019
0.000521	3.15	1.73536739626
0.000522	3.144	1.7352993978
0.000523	3.14	1.74482090772
0.000524	3.122	1.7433060546
0.000525	3.098	1.75396579214
0.000526	3.088	1.76642463751
0.000527	3.092	1.76282046732
0.000528	3.076	1.77263194149
0.000529	3.068	1.78083575885
0.00053	3.086	1.7794954341
0.000531	3.078	1.7731091337
0.000532	3.06	1.7754999296
0.000533	3.062	1.77599436936
0.000534	3.046	1.77873100833
0.000535	3.018	1.79044016934
0.000536	3.006	1.7736865563
0.000537	3.004	1.7572660584
0.000538	2.994	1.74297561658
0.000539	2.992	1.76293391822
0.00054	3.0	1.75499287748
0.000541	2.988	1.72506695522
0.000542	2.97	1.72078470472
0.000543	2.97	1.7300578025
0.000544	2.966	1.72882734823
0.000545	2.964	1.71309777888
0.000546	2.948	1.7021445297
0.000547	2.92	1.68451773514
0.000548	2.926	1.70074219093
0.000549	2.922	1.70291397316
0.00055	2.936	1.70877265896
0.000551	2.944	1.69613207033
0.000552	2.908	1.70866497594
0.000553	2.894	1.69078798198
0.000554	2.88	1.69398937423
0.000555	2.886	1.6819643278
0.000556	2.866	1.68048921448
0.000557	2.858	1.67267330941
0.000558	2.848	1.6483009434
0.000559	2.844	1.65640091765
0.00056	2.852	1.67990952137
0.000561	2.85	1.68745370307
0.000562	2.864	1.69514129205
0.000563	2.844	1.69695727701
0.000564	2.848	1.70672083247
0.000565	2.854	1.71600815849
0.000566	2.852	1.71758435018
0.000567	2.832	1.72272342528
0.000568	2.82	1.73078017091
0.000569	2.81	1.71636243259
0.00057	2.79	1.71869136264
0.000571	2.764	1.7123971502
0.000572	2.766	1.70154165391
0.000573	2.744	1.69542443064
0.000574	2.726	1.67658104486
0.000575	2.71	1.68579358167
0.000576	2.694	1.6817740633
0.000577	2.682	1.67477640299
0.000578	2.686	1.65752948692
0.000579	2.722	1.68068914437
0.00058	2.708	1.67413738982
0.000581	2.718	1.67764000906
0.000582	2.724	1.67207176879
0.000583	2.732	1.69356901247
0.000584	2.712	1.68791468979
0.000585	2.71	1.69171510604
0.000586	2.7	1.69056203672
0.000587	2.696	1.68629297573
0.000588	2.698	1.67056756822
0.000589	2.682	1.67954636733
0.00059	2.68	1.69752761391
0.000591	2.68	1.6749925373
0.000592	2.672	1.67344435223
0.000593	2.658	1.67123786458
0.000594	2.636	1.6671844529
0.000595	2.618	1.66735599078
0.000596	2.618	1.66735599078
0.000597	2.62	1.66361053134
0.000598	2.6	1.65045448286
0.000599	2.592	1.63509510427
0.0006	2.584	1.64284631052
0.000601	2.576	1.65415355998
0.000602	2.558	1.65004121161
0.000603	2.552	1.65870310785
0.000604	2.564	1.65828344984
0.000605	2.558	1.64153464782
0.000606	2.538	1.65425391038
0.000607	2.538	1.65908287918
0.000608	2.52	1.64972725018
0.000609	2.512	1.61550487464
0.00061	2.522	1.59797246534
0.000611	2.508	1.61181140336
0.000612	2.506	1.61677580388
0.000613	2.504	1.61306664462
0.000614	2.492	1.61552963452
0.000615	2.48	1.62529997231
0.000616	2.468	1.62017776802
0.000617	2.472	1.63254892729
0.000618	2.482	1.62655341136
0.000619	2.478	1.62034440783
0.00062	2.48	1.61170716943
0.000621	2.476	1.61784548088
0.000622	2.464	1.62009382444
0.000623	2.464	1.6064569711
0.000624	2.468	1.60280254554
0.000625	2.454	1.621074952
0.000626	2.45	1.62465380928
0.000627	2.454	1.61365547748
0.000628	2.458	1.63224875555
0.000629	2.45	1.63324829711
0.00063	2.452	1.629630633
0.000631	2.444	1.62322641674
0.000632	2.426	1.61013167163
0.000633	2.408	1.59797872326
0.000634	2.398	1.59486551157
0.000635	2.398	1.5885830164
0.000636	2.396	1.58214537891
0.000637	2.398	1.58984150153
0.000638	2.378	1.58591172516
0.000639	2.368	1.57625378667
0.00064	2.352	1.59376786264
0.000641	2.364	1.61229773925
0.000642	2.34	1.58126531613
0.000643	2.32	1.56
0.000644	2.32	1.56384142419
0.000645	2.31	1.56265799201
0.000646	2.31	1.57031843904
0.000647	2.304	1.55807060174
0.000648	2.314	1.56441810268
0.000649	2.31	1.55495980655
0.00065	2.3	1.53557806705
0.000651	2.304	1.53999480519
0.000652	2.316	1.54017661325
0.000653	2.318	1.54430437414
0.000654	2.312	1.55520288066
0.000655	2.292	1.54361135005
0.000656	2.29	1.54074657228
0.000657	2.29	1.55238526146
0.000658	2.288	1.55082429695
0.000659	2.284	1.56311995701
0.00066	2.276	1.56965728744
0.000661	2.278	1.57121481663
0.000662	2.28	1.56
0.000663	2.268	1.54795865578
0.000664	2.272	1.5498438631
0.000665	2.276	1.55171646895
0.000666	2.256	1.52658573293
0.000667	2.236	1.49810013016
0.000668	2.22	1.49919978655
0.000669	2.196	1.49317915871
0.00067	2.188	1.49420748225
0.000671	2.182	1.49160182354
0.000672	2.19	1.49596122944
0.000673	2.184	1.49737904353
0.000674	2.182	1.49962528653
0.000675	2.174	1.49389557868
0.000676	2.162	1.50856090364
0.000677	2.148	1.50801061004
0.000678	2.142	1.48789650178
0.000679	2.132	1.49351129892
0.00068	2.134	1.49400267737
0.000681	2.15	1.49783176625
0.000682	2.152	1.49696225737
0.000683	2.14	1.47932417002
0.000684	2.144	1.47894016106
0.000685	2.136	1.47292362327
0.000686	2.128	1.47228258157
0.000687	2.112	1.46814713159
0.000688	2.096	1.45009792773
0.000689	2.096	1.44733686473
0.00069	2.092	1.44621436862
0.000691	2.078	1.43663356497
0.000692	2.078	1.43524074636
0.000693	2.064	1.42685107842
0.000694	2.052	1.42172289846
0.000695	2.036	1.40524161624
0.000696	2.028	1.41110453192
0.000697	2.01	1.41205523971
0.000698	2.024	1.40692004037
0.000699	2.014	1.40064413753
0.0007	2.01	1.38054337129
0.000701	2.01	1.3819913169
0.000702	2.006	1.37911710888
0.000703	2.014	1.37905909953
0.000704	2.0	1.37549990912
0.000705	1.988	1.37980288447
0.000706	1.982	1.37028318241
0.000707	1.984	1.37831201112
0.000708	1.97	1.37007299076
0.000709	1.966	1.35825034511
0.00071	1.964	1.36334295025
0.000711	1.988	1.3826988103
0.000712	1.968	1.37221572648
0.000713	1.958	1.37703885203
0.000714	1.936	1.36231567561
0.000715	1.92	1.36
0.000716	1.908	1.3533425287
0.000717	1.898	1.36806286405
0.000718	1.896	1.37447590012
0.000719	1.906	1.37155532152
0.00072	1.908	1.36511391466
0.000721	1.91	1.37182360382
0.000722	1.908	1.37968692101
0.000723	1.904	1.37651153282
0.000724	1.91	1.37473633836
0.000725	1.89	1.36890467163
0.000726	1.886	1.36125089532
0.000727	1.884	1.3720583078
0.000728	1.886	1.37441041905
0.000729	1.888	1.3694728913
0.00073	1.88	1.36
0.000731	1.874	1.35429834232
0.000732	1.866	1.36089823279
0.000733	1.858	1.36302457791
0.000734	1.854	1.35376659731
0.000735	1.848	1.35088711594
0.000736	1.85	1.37094857672
0.000737	1.86	1.38866842695
0.000738	1.846	1.38213023988
0.000739	1.85	1.391222484
0.00074	1.856	1.39973711818
0.000741	1.848	1.40174748083
0.000742	1.836	1.39466985341
0.000743	1.824	1.38889308444
0.000744	1.824	1.39750635061
0.000745	1.812	1.39450923267
0.000746	1.806	1.39296948997
0.000747	1.8	1.37985506485
0.000748	1.81	1.38920840769
0.000749	1.804	1.39627504454
0.00075	1.806	1.40155770484
0.000751	1.804	1.40199286731
0.000752	1.79	1.40067840706
0.000753	1.776	1.39779254541
0.000754	1.758	1.38543711514
0.000755	1.762	1.37599273254
0.000756	1.776	1.38629866912
0.000757	1.784	1.38323678378
0.000758	1.776	1.37325307209
0.000759	1.778	1.38300976135
0.00076	1.77	1.38170184917
0.000761	1.754	1.386176035
0.000762	1.73	1.36568664049
0.000763	1.72	1.36586968632
0.000764	1.714	1.36095701622
0.000765	1.716	1.35474868518
0.000766	1.728	1.37913596139
0.000767	1.708	1.3677485149
0.000768	1.7	1.36894119669
0.000769	1.692	1.36276777185
0.00077	1.696	1.37534868306
0.000771	1.686	1.36066307365
0.000772	1.682	1.35531398576
0.000773	1.694	1.36834352412
0.000774	1.694	1.36541715238
0.000775	1.674	1.35488892534
0.000776	1.662	1.36226135525
0.000777	1.664	1.37807982352
0.000778	1.672	1.37274032504
0.000779	1.652	1.35605899577
0.00078	1.658	1.35389659871
0.000781	1.634	1.32515810377
0.000782	1.636	1.32193191958
0.000783	1.648	1.3281927571
0.000784	1.644	1.32108440306
0.000785	1.638	1.33077270787
0.000786	1.63	1.31799089526
0.000787	1.624	1.30637819945
0.000788	1.622	1.30656649276
0.000789	1.622	1.30962437363
0.00079	1.616	1.30711284899
0.000791	1.612	1.30899045069
0.000792	1.622	1.32027118426
0.000793	1.622	1.33383507226
0.000794	1.61	1.32132509247
0.000795	1.61	1.33037588673
0.000796	1.596	1.31331032129
0.000797	1.6	1.32060592154
0.000798	1.6	1.30690474022
0.000799	1.59	1.29996153789
0.0008	1.582	1.29895188518
0.000801	1.57	1.29348366824
0.000802	1.564	1.28759621
0.000803	1.56	1.29861464646
0.000804	1.552	1.29123816548
0.000805	1.554	1.28182838165
0.000806	1.558	1.28165361935
0.000807	1.542	1.28539332502
0.000808	1.534	1.28718452446
0.000809	1.526	1.28270183597
0.00081	1.53	1.27007873772
0.000811	1.53	1.26850305479
0.000812	1.516	1.27661427221
0.000813	1.522	1.28121660932
0.000814	1.516	1.27661427221
0.000815	1.508	1.26725530182
0.000816	1.502	1.26411866532
0.000817	1.506	1.27513293425
0.000818	1.522	1.2843348473
0.000819	1.52	1.28747815515
0.00082	1.514	1.28288892738
0.000821	1.514	1.28132899756
0.000822	1.532	1.28568114243
0.000823	1.514	1.27663777165
0.000824	1.506	1.26410600821
0.000825	1.484	1.25926327668
0.000826	1.47	1.24462845862
0.000827	1.466	1.25093724863
0.000828	1.466	1.24613161424
0.000829	1.472	1.244675058
0.00083	1.466	1.24291753548
0.000831	1.46	1.23142194231
0.000832	1.468	1.22677463293
0.000833	1.466	1.23484573935
0.000834	1.47	1.24141048811
0.000835	1.452	1.23923202024
0.000836	1.45	1.23592070943
0.000837	1.432	1.23019348072
0.000838	1.422	1.21487283285
0.000839	1.426	1.22821985003
0.00084	1.43	1.2170045193
0.000841	1.416	1.20455136877
0.000842	1.414	1.2077267903
0.000843	1.418	1.22444926396
0.000844	1.4	1.21326007105
0.000845	1.418	1.22444926396
0.000846	1.422	1.21651798178
0.000847	1.422	1.19829712509
0.000848	1.412	1.19927311318
0.000849	1.418	1.20302784673
0.00085	1.414	1.19774955646
0.000851	1.416	1.19454761312
0.000852	1.428	1.20532817108
0.000853	1.43	1.21041315261
0.000854	1.432	1.22693765123
0.000855	1.424	1.22483631559
0.000856	1.42	1.2327205685
0.000857	1.418	1.22281478565
0.000858	1.416	1.22267902575
0.000859	1.408	1.21718363446
0.00086	1.388	1.19727022848
0.000861	1.382	1.19166941725
0.000862	1.388	1.19392462074
0.000863	1.384	1.19521713508
0.000864	1.378	1.18790403653
0.000865	1.366	1.18323454987
0.000866	1.354	1.1767259664
0.000867	1.346	1.16029479013
0.000868	1.358	1.17381259152
0.000869	1.354	1.16304944005
0.00087	1.348	1.16571694678
0.000871	1.348	1.16055848625
0.000872	1.334	1.14997565192
0.000873	1.34	1.15775645107
0.000874	1.348	1.16571694678
0.000875	1.342	1.16320075653
0.000876	1.346	1.16373708371
0.000877	1.336	1.15546700515
0.000878	1.34	1.16292734081
0.000879	1.328	1.15256930377
0.00088	1.326	1.1522690658
0.000881	1.33	1.15633040261
0.000882	1.318	1.15623354042
0.000883	1.318	1.15450249025
0.000884	1.312	1.14658449318
0.000885	1.312	1.15527312788
0.000886	1.306	1.15428072842
0.000887	1.318	1.15796200283
0.000888	1.308	1.14417481182
0.000889	1.298	1.14069978522
0.00089	1.292	1.13434386321
0.000891	1.292	1.13434386321
0.000892	1.298	1.13366485347
0.000893	1.292	1.13081209757
0.000894	1.286	1.12614563889
0.000895	1.286	1.14376745888
0.000896	1.29	1.14275981728
0.000897	1.292	1.13962098963
0.000898	1.298	1.13718775934
0.000899	1.284	1.12931129455
0.0009	1.282	1.11466407496
0.000901	1.266	1.09874655858
0.000902	1.274	1.10041991985
0.000903	1.27	1.10503393613
0.000904	1.266	1.10419382357
0.000905	1.27	1.09594707901
0.000906	1.262	1.09423763415
0.000907	1.244	1.092
0.000908	1.224	1.08158402355
0.000909	1.214	1.07898285436
0.00091	1.216	1.07765671714
0.000911	1.208	1.08108094054
0.000912	1.21	1.07605761928
0.000913	1.194	1.07905699571
0.000914	1.188	1.06238222877
0.000915	1.19	1.05351791632
0.000916	1.202	1.06639392346
0.000917	1.192	1.06166661434
0.000918	1.194	1.0734821843
0.000919	1.198	1.08018331778
0.00092	1.188	1.08473775633
0.000921	1.182	1.07558170308
0.000922	1.168	1.07320827429
0.000923	1.166	1.05945457666
0.000924	1.172	1.06321023321
0.000925	1.162	1.06571853695
0.000926	1.158	1.07006354951
0.000927	1.172	1.07257447294
0.000928	1.176	1.07378955108
0.000929	1.188	1.0810439399
0.00093	1.186	1.08968068717
0.000931	1.182	1.07929421383
0.000932	1.17	1.0682228232
0.000933	1.172	1.07257447294
0.000934	1.168	1.05630298684
0.000935	1.178	1.05939416649
0.000936	1.176	1.05878420842
0.000937	1.172	1.06132747067
0.000938	1.174	1.0657035235
0.000939	1.168	1.05250938238
0.00094	1.174	1.0657035235
0.000941	1.174	1.05817011865
0.000942	1.17	1.05313816757
0.000943	1.166	1.05377606729
0.000944	1.15	1.04474877363
0.000945	1.15	1.03898989408
0.000946	1.146	1.04531526345
0.000947	1.146	1.0414816369
0.000948	1.152	1.04541666335
0.000949	1.162	1.04869251928
0.00095	1.154	1.06502769917
0.000951	1.142	1.0553842902
0.000952	1.142	1.0572776362
0.000953	1.14	1.05848948979
0.000954	1.13	1.05503554442
0.000955	1.126	1.04409003443
0.000956	1.126	1.04600382408
0.000957	1.118	1.03347762433
0.000958	1.112	1.03704194708
0.000959	1.108	1.04514879323
0.00096	1.114	1.04546831611
0.000961	1.11	1.05161780129
0.000962	1.104	1.04746551256
0.000963	1.1	1.0459445492
0.000964	1.1	1.0459445492
0.000965	1.1	1.05166534601
0.000966	1.094	1.04745596566
0.000967	1.092	1.04476600251
0.000968	1.092	1.04476600251
0.000969	1.08	1.04192130221
0.00097	1.056	1.03192247771
0.000971	1.056	1.03192247771
0.000972	1.066	1.03423594987
0.000973	1.064	1.05257018768
0.000974	1.056	1.04540135833
0.000975	1.058	1.0385740224
0.000976	1.058	1.02695472149
0.000977	1.076	1.02480437158
0.000978	1.062	1.02477119397
0.000979	1.06	1.02391405889
0.00098	1.056	1.02218589307
0.000981	1.05	1.02347447452
0.000982	1.044	1.02667619043
0.000983	1.05	1.02737529657
0.000984	1.052	1.03019221507
0.000985	1.066	1.03036110175
0.000986	1.054	1.02911806903
0.000987	1.042	1.01991960467
0.000988	1.038	1.01022571735
0.000989	1.05	1.02737529657
0.00099	1.062	1.0383429106
0.000991	1.048	1.03038633531
0.000992	1.042	1.02578555264
0.000993	1.03	1.01444566143
0.000994	1.04	1.01113797278
0.000995	1.034	1.00838683054
0.000996	1.036	1.00930867429
0.000997	1.038	0.998276514799
0.000998	1.03	0.970103087306
0.000999	1.022	0.978527465123
0.001	1.028	0.985502917297
0.001001	1.014	0.992876628791
0.001002	1.028	0.997605132304
0.001003	1.014	0.984786271228
0.001004	1.022	1.00075771294
0.001005	1.032	1.00547302301
0.001006	1.038	1.01811394254
0.001007	1.028	1.01154139807
0.001008	1.018	1.00083764917
0.001009	1.026	1.00066178102
0.00101	1.032	1.00746017291
0.001011	1.042	1.00211576178
0.001012	1.038	0.99426153501
0.001013	1.038	0.99426153501
0.001014	1.036	0.987270986103
0.001015	1.028	0.985502917297
0.001016	1.026	0.980471315236
0.001017	1.02	0.981631295345
0.001018	1.016	0.97966524895
0.001019	1.016	0.981704639899
0.00102	1.004	0.971588390215
0.001021	1.012	0.97357896444
0.001022	1.008	0.971563688082
0.001023	1.006	0.972606806474
0.001024	1.002	0.968501935982
0.001025	1.006	0.970548298644
0.001026	1.0	0.975704873412
0.001027	0.99	0.968452373635
0.001028	0.986	0.966335345519
0.001029	0.98	0.950578771065
0.00103	0.984	0.952756002343
0.001031	0.986	0.951737358729
0.001032	0.998	0.960206227849
0.001033	0.99	0.949684158023
0.001034	0.984	0.961116017971
0.001035	0.986	0.960106244121
0.001036	0.976	0.948379670807
0.001037	0.964	0.945887942623
0.001038	0.958	0.938208931955
0.001039	0.942	0.941613508824
0.00104	0.936	0.935897430277
0.001041	0.934	0.936826558121
0.001042	0.93	0.945039681707
0.001043	0.928	0.939582886179
0.001044	0.928	0.939582886179
0.001045	0.93	0.942920993509
0.001046	0.924	0.939267799938
0.001047	0.916	0.93645288189
0.001048	0.922	0.933764424253
0.001049	0.92	0.93680307429
0.00105	0.912	0.942473341798
0.001051	0.916	0.953385546356
0.001052	0.916	0.95128544612
0.001053	0.92	0.95163018027
0.001054	0.916	0.953385546356
0.001055	0.92	0.96
0.001056	0.918	0.956700580119
0.001057	0.908	0.950545106768
0.001058	0.91	0.947575854483
0.001059	0.906	0.949296581686
0.00106	0.9	0.949736805647
0.001061	0.896	0.947197972971
0.001062	0.9	0.943398113206
0.001063	0.91	0.943345111823
0.001064	0.916	0.938586170791
0.001065	0.9	0.930591209931
0.001066	0.896	0.925842319188
0.001067	0.894	0.920197804822
0.001068	0.89	0.919728220726
0.001069	0.892	0.916698423692
0.00107	0.898	0.924984324191
0.001071	0.896	0.919338892901
0.001072	0.884	0.906942115022
0.001073	0.888	0.907444764159
0.001074	0.874	0.908913637262
0.001075	0.874	0.91330389247
0.001076	0.872	0.916305625869
0.001077	0.87	0.923634126697
0.001078	0.872	0.920660632372
0.001079	0.872	0.916305625869
0.00108	0.868	0.915737953784
0.001081	0.876	0.927698226796
0.001082	0.874	0.928506327388
0.001083	0.874	0.928506327388
0.001084	0.866	0.920893044821
0.001085	0.86	0.916733330909
0.001086	0.852	0.904486594704
0.001087	0.85	0.898610037781
0.001088	0.848	0.901607453385
0.001089	0.846	0.90015776395
0.00109	0.852	0.904486594704
0.001091	0.858	0.913146209541
0.001092	0.862	0.911567880084
0.001093	0.854	0.908121137294
0.001094	0.846	0.913391482334
0.001095	0.838	0.905403777328
0.001096	0.838	0.914196915331
0.001097	0.846	0.911199209833
0.001098	0.842	0.908314923361
0.001099	0.842	0.912708058472
0.0011	0.842	0.914896715482
0.001101	0.842	0.910514140472
0.001102	0.842	0.912708058472
0.001103	0.834	0.906886983036
0.001104	0.838	0.905403777328
0.001105	0.826	0.903174401763
0.001106	0.826	0.894272889
0.001107	0.826	0.898734666072
0.001108	0.828	0.895776757903
0.001109	0.844	0.911956139296
0.00111	0.842	0.914896715482
0.001111	0.84	0.913454979734
0.001112	0.834	0.913479063799
0.001113	0.828	0.904663473342
0.001114	0.83	0.903935838431
0.001115	0.832	0.900986126419
0.001116	0.83	0.899499861034
0.001117	0.826	0.896506553239
0.001118	0.818	0.897148817087
0.001119	0.818	0.89267911368
0.00112	0.816	0.895624921493
0.001121	0.814	0.898556620364
0.001122	0.82	0.905317623821
0.001123	0.822	0.909019251721
0.001124	0.834	0.915665877927
0.001125	0.83	0.914931691439
0.001126	0.812	0.910305443244
0.001127	0.814	0.898556620364
0.001128	0.814	0.898556620364
0.001129	0.804	0.899768859208
0.00113	0.796	0.891282222419
0.001131	0.78	0.876127844552
0.001132	0.788	0.875817332553
0.001133	0.784	0.874839413835
0.001134	0.784	0.881671140505
0.001135	0.778	0.885841972363
0.001136	0.778	0.88358134883
0.001137	0.77	0.886058688801
0.001138	0.774	0.893825486323
0.001139	0.776	0.886467145471
0.00114	0.776	0.893209941727
0.001141	0.77	0.890561620552
0.001142	0.766	0.896238807461
0.001143	0.76	0.893532316148
0.001144	0.764	0.894597116025
0.001145	0.768	0.89340696214
0.001146	0.772	0.8921972876
0.001147	0.776	0.886467145471
0.001148	0.772	0.883185144803
0.001149	0.772	0.878644410441
0.00115	0.776	0.884208120297
0.001151	0.77	0.872410453858
0.001152	0.77	0.870114934937
0.001153	0.766	0.871346085089
0.001154	0.764	0.867354598766
0.001155	0.76	0.87544274513
0.001156	0.758	0.871456252488
0.001157	0.752	0.875497572812
0.001158	0.748	0.86746527308
0.001159	0.748	0.869767785101
0.00116	0.74	0.869712596206
0.001161	0.742	0.871456252488
0.001162	0.74	0.883402513014
0.001163	0.74	0.883402513014
0.001164	0.74	0.883402513014
0.001165	0.746	0.881750531613
0.001166	0.746	0.879479391458
0.001167	0.748	0.869767785101
0.001168	0.752	0.875497572812
0.001169	0.744	0.875479297299
0.00117	0.748	0.881190104348
0.001171	0.744	0.880036362885
0.001172	0.742	0.880588439624
0.001173	0.754	0.888529121639
0.001174	0.758	0.889626888083
0.001175	0.762	0.888457089566
0.001176	0.766	0.896238807461
0.001177	0.766	0.894004474262
0.001178	0.76	0.889044430836
0.001179	0.76	0.889044430836
0.00118	0.764	0.894597116025
0.001181	0.766	0.891764542915
0.001182	0.764	0.887864854581
0.001183	0.764	0.890114599363
0.001184	0.764	0.885609394711
0.001185	0.756	0.88343873585
0.001186	0.748	0.87663903632
0.001187	0.748	0.881190104348
0.001188	0.746	0.879479391458
0.001189	0.74	0.876584280032
0.00119	0.74	0.878862901709
0.001191	0.726	0.878022778748
0.001192	0.728	0.884316685357
0.001193	0.734	0.880479414864
0.001194	0.726	0.875741971131
0.001195	0.734	0.869047754729
0.001196	0.722	0.860648592632
0.001197	0.724	0.869381389265
0.001198	0.726	0.873455207781
0.001199	0.726	0.868863625663
0.0012	0.734	0.875924654294
0.001201	0.716	0.873695599165
0.001202	0.716	0.86217399636
0.001203	0.722	0.862969292617
0.001204	0.724	0.869381389265
0.001205	0.72	0.863481325797
0.001206	0.718	0.859346263156
0.001207	0.716	0.850496325683
0.001208	0.708	0.843051599844
0.001209	0.702	0.83498263455
0.00121	0.688	0.821374457845
0.001211	0.692	0.822882737697
0.001212	0.682	0.822724741332
0.001213	0.682	0.80552839801
0.001214	0.682	0.798045111507
0.001215	0.68	0.790948797331
0.001216	0.676	0.79437019078
0.001217	0.674	0.789761989463
0.001218	0.672	0.795245873928
0.001219	0.672	0.800259957764
0.00122	0.672	0.807722724702
0.001221	0.674	0.814692580057
0.001222	0.662	0.81471221913
0.001223	0.66	0.82
0.001224	0.66	0.82
0.001225	0.664	0.836124392659
0.001226	0.662	0.843656328134
0.001227	0.666	0.840502230812
0.001228	0.664	0.838512969488
0.001229	0.656	0.82804830777
0.00123	0.654	0.826004842601
0.001231	0.658	0.842042754259
0.001232	0.668	0.842482047286
0.001233	0.662	0.831718702447
0.001234	0.66	0.827284715198
0.001235	0.658	0.822821973455
0.001236	0.654	0.816262212772
0.001237	0.65	0.814555093287
0.001238	0.658	0.820387713219
0.001239	0.658	0.822821973455
0.00124	0.654	0.82114797692
0.001241	0.644	0.815637174239
0.001242	0.642	0.815987745006
0.001243	0.644	0.813181406575
0.001244	0.64	0.811418511004
0.001245	0.64	0.813879597975
0.001246	0.632	0.807821762519
0.001247	0.628	0.805987592957
0.001248	0.618	0.805031676395
0.001249	0.612	0.803402763251
0.00125	0.61	0.793662396741
0.001251	0.604	0.789420040283
0.001252	0.604	0.789420040283
0.001253	0.6	0.789936706325
0.001254	0.608	0.803950247217
0.001255	0.602	0.797242748478
0.001256	0.598	0.795233299102
0.001257	0.6	0.794984276574
0.001258	0.602	0.784599260769
0.001259	0.598	0.782557346141
0.00126	0.596	0.780246115018
0.001261	0.596	0.787898470617
0.001262	0.59	0.780960946527
0.001263	0.59	0.788606365686
0.001264	0.588	0.778624428078
0.001265	0.584	0.776494687683
0.001266	0.586	0.778847867045
0.001267	0.586	0.776275724211
0.001268	0.584	0.766122705577
0.001269	0.584	0.763507694788
0.00127	0.59	0.768049477573
0.001271	0.588	0.765673559685
0.001272	0.588	0.76828119852
0.001273	0.578	0.758891296564
0.001274	0.586	0.768507644725
0.001275	0.58	0.763937170191
0.001276	0.576	0.7564548896
0.001277	0.586	0.760660239529
0.001278	0.584	0.7582506182
0.001279	0.586	0.755383346388
0.00128	0.582	0.75317726997
0.001281	0.582	0.75317726997
0.001282	0.582	0.75317726997
0.001283	0.59	0.76544104933
0.001284	0.592	0.7730045278
0.001285	0.592	0.7730045278
0.001286	0.592	0.775587519239
0.001287	0.596	0.780246115018
0.001288	0.586	0.763285005748
0.001289	0.584	0.766122705577
0.00129	0.572	0.743515971584
0.001291	0.572	0.751542413973
0.001292	0.574	0.756653157001
0.001293	0.572	0.74887649182
0.001294	0.568	0.743892465347
0.001295	0.566	0.749429116061
0.001296	0.564	0.754919863297
0.001297	0.566	0.767882803558
0.001298	0.556	0.760831124495
0.001299	0.564	0.760199973691
0.0013	0.564	0.754919863297
0.001301	0.562	0.755086749983
0.001302	0.564	0.752265910433
0.001303	0.568	0.757215953345
0.001304	0.56	0.736478105581
0.001305	0.556	0.734073565796
0.001306	0.55	0.731778655059
0.001307	0.548	0.72642687175
0.001308	0.546	0.726556260726
0.001309	0.538	0.721495668733
0.00131	0.538	0.713131123988
0.001311	0.534	0.707703327673
0.001312	0.528	0.705135447981
0.001313	0.522	0.705348140991
0.001314	0.52	0.705407683542
0.001315	0.518	0.705461551043
0.001316	0.518	0.70829090069
0.001317	0.514	0.708381253281
0.001318	0.51	0.711266476083
0.001319	0.508	0.711291782604
0.00132	0.508	0.708474417322
0.001321	0.51	0.708449010162
0.001322	0.52	0.713862731903
0.001323	0.522	0.710996483817
0.001324	0.526	0.713669391245
0.001325	0.524	0.710931782944
0.001326	0.522	0.713803894638
0.001327	0.522	0.71938584918
0.001328	0.508	0.702805805326
0.001329	0.508	0.702805805326
0.00133	0.508	0.705645803502
0.001331	0.498	0.694259317546
0.001332	0.498	0.691372547907
0.001333	0.504	0.694250675189
0.001334	0.502	0.688473674152
0.001335	0.492	0.694216104682
0.001336	0.496	0.694250675189
0.001337	0.498	0.699997142851
0.001338	0.5	0.7
0.001339	0.502	0.705688316468
0.00134	0.5	0.702851335632
0.001341	0.498	0.711333958138
0.001342	0.502	0.714140042289
0.001343	0.5	0.714142842854
0.001344	0.492	0.705645803502
0.001345	0.49	0.702780193233
0.001346	0.492	0.699954284221
0.001347	0.492	0.702805805326
0.001348	0.496	0.70567981408
0.001349	0.496	0.702839953332
0.00135	0.492	0.702805805326
0.001351	0.492	0.697091098781
0.001352	0.496	0.702839953332
0.001353	0.498	0.708516760564
0.001354	0.5	0.708519583357
0.001355	0.5	0.708519583357
0.001356	0.494	0.699974285242
0.001357	0.49	0.699928567784
0.001358	0.482	0.696904584574
0.001359	0.472	0.693697340344
0.00136	0.468	0.687732506139
0.001361	0.472	0.693697340344
0.001362	0.476	0.693847245437
0.001363	0.474	0.693775179723
0.001364	0.46	0.690217357069
0.001365	0.456	0.678280178098
0.001366	0.462	0.681583450503
0.001367	0.454	0.675191824595
0.001368	0.458	0.68134866258
0.001369	0.452	0.669100889254
0.00137	0.452	0.669100889254
0.001371	0.448	0.665804776192
0.001372	0.454	0.66624620074
0.001373	0.46	0.669626761711
0.001374	0.456	0.666381272246
0.001375	0.46	0.675573830162
0.001376	0.45	0.674907401056
0.001377	0.448	0.671785680109
0.001378	0.446	0.671627873156
0.001379	0.446	0.674599140231
0.00138	0.446	0.671627873156
0.001381	0.45	0.674907401056
0.001382	0.446	0.671627873156
0.001383	0.44	0.674091981854
0.001384	0.436	0.664758602803
0.001385	0.442	0.665308950789
0.001386	0.434	0.655472348768
0.001387	0.436	0.658713898442
0.001388	0.44	0.66211781429
0.001389	0.436	0.66174315259
0.00139	0.438	0.661933531406
0.001391	0.436	0.66174315259
0.001392	0.432	0.661344085934
0.001393	0.434	0.658516514599
0.001394	0.428	0.65484043858
0.001395	0.428	0.64870332202
0.001396	0.43	0.648922183316
0.001397	0.438	0.661933531406
0.001398	0.432	0.661344085934
0.001399	0.43	0.664153596693
0.0014	0.43	0.664153596693
0.001401	0.43	0.655057249406
0.001402	0.43	0.648922183316
0.001403	0.426	0.654617445536
0.001404	0.418	0.641308038309
0.001405	0.422	0.644915498341
0.001406	0.422	0.654152887328
0.001407	0.422	0.657203164935
0.001408	0.426	0.663719820406
0.001409	0.428	0.663939756303
0.00141	0.426	0.657665568507
0.001411	0.424	0.660472558098
0.001412	0.418	0.650596649238
0.001413	0.418	0.656716072591
0.001414	0.424	0.660472558098
0.001415	0.424	0.666501312827
0.001416	0.424	0.66349378294
0.001417	0.424	0.660472558098
0.001418	0.422	0.660239350539
0.001419	0.416	0.656463251066
0.00142	0.412	0.649812280586
0.001421	0.416	0.653409519367
0.001422	0.412	0.643627221301
0.001423	0.404	0.636226374807
0.001424	0.41	0.643350604259
0.001425	0.418	0.650596649238
0.001426	0.42	0.650845603811
0.001427	0.422	0.654152887328
0.001428	0.414	0.643897507372
0.001429	0.414	0.643897507372
0.00143	0.414	0.643897507372
0.001431	0.416	0.64416147044
0.001432	0.412	0.634236548931
0.001433	0.406	0.63020948898
0.001434	0.404	0.633075035047
0.001435	0.402	0.632768520077
0.001436	0.404	0.633075035047
0.001437	0.406	0.636524940595
0.001438	0.412	0.646727144938
0.001439	0.406	0.639659284307
0.00144	0.404	0.642482684592
0.001441	0.406	0.645882342227
0.001442	0.402	0.64528753281
0.001443	0.408	0.649258038071
0.001444	0.41	0.649538297562
0.001445	0.408	0.649258038071
0.001446	0.406	0.642778344377
0.001447	0.406	0.642778344377
0.001448	0.402	0.642180659939
0.001449	0.408	0.646170256202
0.00145	0.406	0.639659284307
0.001451	0.41	0.637102817448
0.001452	0.416	0.641049140082
0.001453	0.418	0.644419118276
0.001454	0.42	0.63843558798
0.001455	0.416	0.631620139008
0.001456	0.414	0.634510835211
0.001457	0.418	0.635040156211
0.001458	0.412	0.634236548931
0.001459	0.412	0.634236548931
0.00146	0.41	0.633955834424
0.001461	0.406	0.63020948898
0.001462	0.402	0.632768520077
0.001463	0.402	0.626415197772
0.001464	0.394	0.612179712176
0.001465	0.39	0.591523456847
0.001466	0.39	0.594894948709
0.001467	0.394	0.605610435841
0.001468	0.382	0.603387106259
0.001469	0.38	0.602992537267
0.00147	0.38	0.596322060635
0.001471	0.382	0.596721040353
0.001472	0.382	0.596721040353
0.001473	0.374	0.598434624667
0.001474	0.372	0.594656203196
0.001475	0.374	0.595083187462
0.001476	0.372	0.594656203196
0.001477	0.372	0.594656203196
0.001478	0.372	0.594656203196
0.001479	0.37	0.590846849869
0.00148	0.372	0.591283350011
0.001481	0.372	0.584479255406
0.001482	0.374	0.588323040514
0.001483	0.372	0.584479255406
0.001484	0.372	0.587891146387
0.001485	0.37	0.58060313468
0.001486	0.364	0.572279651919
0.001487	0.366	0.579693022211
0.001488	0.37	0.584037670018
0.001489	0.376	0.598852235531
0.00149	0.372	0.594656203196
0.001491	0.378	0.605900982009
0.001492	0.382	0.606692673435
0.001493	0.384	0.607078248663
0.001494	0.384	0.613631811431
0.001495	0.378	0.609192908691
0.001496	0.38	0.609590026165
0.001497	0.378	0.612467141976
0.001498	0.378	0.612467141976
0.001499	0.376	0.608788961792
0.0015	0.372	0.60134515879
0.001501	0.37	0.604235053601
0.001502	0.37	0.604235053601
0.001503	0.366	0.603360588703
0.001504	0.364	0.602912929037
0.001505	0.366	0.603360588703
0.001506	0.368	0.607104603837
0.001507	0.366	0.606666300366
0.001508	0.36	0.605309838017
0.001509	0.356	0.60105241036
0.00151	0.352	0.593376777436
0.001511	0.348	0.588978777207
0.001512	0.342	0.583982876461
0.001513	0.342	0.583982876461
0.001514	0.344	0.591323938294
0.001515	0.34	0.590254182535
0.001516	0.338	0.582885923659
0.001517	0.342	0.583982876461
0.001518	0.348	0.595731483136
0.001519	0.354	0.603890718591
0.00152	0.346	0.591847953448
0.001521	0.344	0.587931968854
0.001522	0.344	0.584520316157
0.001523	0.346	0.585050425177
0.001524	0.346	0.585050425177
0.001525	0.346	0.58162187029
0.001526	0.34	0.576541412216
0.001527	0.342	0.580548016963
0.001528	0.34	0.573061951276
0.001529	0.336	0.575416370987
0.00153	0.328	0.569575280362
0.001531	0.328	0.569575280362
0.001532	0.33	0.573672380371
0.001533	0.328	0.573075911202
0.001534	0.336	0.582326368972
0.001535	0.336	0.578881680484
0.001536	0.334	0.58175940044
0.001537	0.326	0.56896748589
0.001538	0.328	0.569575280362
0.001539	0.326	0.565441420485
0.00154	0.32	0.55641710973
0.001541	0.324	0.557695257287
0.001542	0.328	0.558941857441
0.001543	0.332	0.563716240674
0.001544	0.33	0.56665686266
0.001545	0.33	0.56665686266
0.001546	0.338	0.579444561628
0.001547	0.338	0.579444561628
0.001548	0.338	0.579444561628
0.001549	0.336	0.571930065655
0.00155	0.34	0.576541412216
0.001551	0.338	0.575982638627
0.001552	0.34	0.58
0.001553	0.346	0.585050425177
0.001554	0.348	0.592364752496
0.001555	0.348	0.592364752496
0.001556	0.342	0.590792687836
0.001557	0.342	0.590792687836
0.001558	0.342	0.590792687836
0.001559	0.342	0.590792687836
0.00156	0.34	0.586856030045
0.001561	0.336	0.582326368972
0.001562	0.34	0.583438085833
0.001563	0.342	0.580548016963
0.001564	0.336	0.575416370987
0.001565	0.336	0.578881680484
0.001566	0.334	0.567841527189
0.001567	0.334	0.564308426306
0.001568	0.33	0.559553393342
0.001569	0.332	0.560157120815
0.00157	0.336	0.561341250934
0.001571	0.336	0.561341250934
0.001572	0.336	0.557766976434
0.001573	0.328	0.544440997722
0.001574	0.328	0.540755027716
0.001575	0.322	0.523751849639
0.001576	0.324	0.528227223835
0.001577	0.318	0.526190079724
0.001578	0.318	0.529977358007
0.001579	0.318	0.529977358007
0.00158	0.322	0.538809799465
0.001581	0.322	0.542508986101
0.001582	0.318	0.541180191803
0.001583	0.318	0.541180191803
0.001584	0.314	0.539818488012
0.001585	0.314	0.539818488012
0.001586	0.31	0.530942558098
0.001587	0.312	0.539125217366
0.001588	0.312	0.539125217366
0.001589	0.308	0.53398127308
0.00159	0.304	0.536268589421
0.001591	0.31	0.538423625039
0.001592	0.312	0.542822254518
0.001593	0.314	0.54351080946
0.001594	0.318	0.548521649527
0.001595	0.316	0.547853995148
0.001596	0.312	0.535402652216
0.001597	0.314	0.536100736802
0.001598	0.308	0.53398127308
0.001599	0.312	0.535402652216
0.0016	0.306	0.533257911334
0.001601	0.308	0.53398127308
0.001602	0.306	0.533257911334
0.001603	0.31	0.538423625039
0.001604	0.308	0.537713678457
0.001605	0.314	0.54351080946
0.001606	0.31	0.538423625039
0.001607	0.304	0.532526055701
0.001608	0.308	0.537713678457
0.001609	0.308	0.537713678457
0.00161	0.306	0.540706944657
0.001611	0.306	0.540706944657
0.001612	0.304	0.539985184982
0.001613	0.302	0.539255041701
0.001614	0.296	0.533276663656
0.001615	0.298	0.537769467337
0.001616	0.304	0.543676374326
0.001617	0.302	0.54295119486
0.001618	0.308	0.54510182535
0.001619	0.308	0.54510182535
0.00162	0.31	0.54580216196
0.001621	0.312	0.546494281763
0.001622	0.312	0.546494281763
0.001623	0.31	0.542125446737
0.001624	0.308	0.537713678457
0.001625	0.312	0.539125217366
0.001626	0.306	0.529494098173
0.001627	0.312	0.535402652216
0.001628	0.31	0.534696175412
0.001629	0.308	0.537713678457
0.00163	0.31	0.538423625039
0.001631	0.306	0.536995344486
0.001632	0.302	0.535533378978
0.001633	0.3	0.534789678285
0.001634	0.304	0.536268589421
0.001635	0.306	0.536995344486
0.001636	0.302	0.535533378978
0.001637	0.3	0.534789678285
0.001638	0.3	0.534789678285
0.001639	0.306	0.536995344486
0.00164	0.302	0.531785671112
0.001641	0.298	0.530279171758
0.001642	0.298	0.530279171758
0.001643	0.302	0.531785671112
0.001644	0.296	0.529512983788
0.001645	0.302	0.531785671112
0.001646	0.302	0.528011363514
0.001647	0.3	0.527257053059
0.001648	0.292	0.516464906843
0.001649	0.292	0.516464906843
0.00165	0.296	0.518057911821
0.001651	0.286	0.510101950594
0.001652	0.282	0.500475773639
0.001653	0.28	0.499599839872
0.001654	0.276	0.501820685106
0.001655	0.276	0.501820685106
0.001656	0.278	0.510603564422
0.001657	0.276	0.509729339944
0.001658	0.28	0.511468474102
0.001659	0.278	0.510603564422
0.00166	0.278	0.510603564422
0.001661	0.276	0.513638004824
0.001662	0.276	0.509729339944
0.001663	0.278	0.510603564422
0.001664	0.276	0.505790470452
0.001665	0.274	0.504899990097
0.001666	0.278	0.510603564422
0.001667	0.28	0.511468474102
0.001668	0.28	0.515363949069
0.001669	0.278	0.514505587919
0.00167	0.274	0.50884575266
0.001671	0.276	0.509729339944
0.001672	0.278	0.510603564422
0.001673	0.274	0.50884575266
0.001674	0.274	0.50884575266
0.001675	0.278	0.510603564422
0.001676	0.276	0.509729339944
0.001677	0.274	0.50884575266
0.001678	0.278	0.514505587919
0.001679	0.282	0.512324116161
0.00168	0.28	0.511468474102
0.001681	0.284	0.513170536956
0.001682	0.286	0.514007782042
0.001683	0.286	0.514007782042
0.001684	0.286	0.514007782042
0.001685	0.286	0.510101950594
0.001686	0.288	0.514835896184
0.001687	0.288	0.518706082478
0.001688	0.286	0.517884156931
0.001689	0.28	0.511468474102
0.00169	0.286	0.514007782042
0.001691	0.284	0.513170536956
0.001692	0.284	0.513170536956
0.001693	0.282	0.512324116161
0.001694	0.278	0.510603564422
0.001695	0.278	0.510603564422
0.001696	0.278	0.510603564422
0.001697	0.28	0.511468474102
0.001698	0.274	0.496914479564
0.001699	0.274	0.496914479564
0.0017	0.28	0.507543101618
0.001701	0.284	0.509258284174
0.001702	0.29	0.515654923374
0.001703	0.288	0.514835896184
0.001704	0.284	0.505315742878
0.001705	0.282	0.504456142791
0.001706	0.278	0.502708663144
0.001707	0.278	0.506671491205
0.001708	0.272	0.496
0.001709	0.27	0.495075751779
0.00171	0.27	0.495075751779
0.001711	0.27	0.499099188539
0.001712	0.264	0.492243842013
0.001713	0.268	0.498172660832
0.001714	0.266	0.493197729111
0.001715	0.266	0.493197729111
0.001716	0.266	0.497236362307
0.001717	0.264	0.496290237663
0.001718	0.266	0.501242456302
0.001719	0.264	0.50030390764
0.00172	0.264	0.508236165577
0.001721	0.266	0.513073094208
0.001722	0.266	0.513073094208
0.001723	0.26	0.506359556047
0.001724	0.26	0.502394267483
0.001725	0.264	0.504285633347
0.001726	0.27	0.514878626474
0.001727	0.27	0.522589705218
0.001728	0.272	0.523465376123
0.001729	0.268	0.521704897428
0.00173	0.266	0.520810906184
0.001731	0.266	0.516956477859
0.001732	0.272	0.51963063805
0.001733	0.272	0.515767389431
0.001734	0.268	0.513980544379
0.001735	0.27	0.510979451642
0.001736	0.268	0.506138321015
0.001737	0.266	0.509160092702
0.001738	0.264	0.508236165577
0.001739	0.264	0.508236165577
0.00174	0.264	0.504285633347
0.001741	0.264	0.508236165577
0.001742	0.264	0.504285633347
0.001743	0.264	0.496290237663
0.001744	0.258	0.485217477014
0.001745	0.26	0.486209831246
0.001746	0.26	0.486209831246
0.001747	0.258	0.485217477014
0.001748	0.25	0.481144468949
0.001749	0.256	0.488327758785
0.00175	0.256	0.488327758785
0.001751	0.254	0.491410215604
0.001752	0.254	0.491410215604
0.001753	0.252	0.490403915156
0.001754	0.25	0.493457191659
0.001755	0.246	0.48732330131
0.001756	0.24	0.484148737476
0.001757	0.238	0.478911265267
0.001758	0.232	0.471355492171
0.001759	0.236	0.481979252666
0.00176	0.232	0.475579646326
0.001761	0.23	0.47021271782
0.001762	0.234	0.476701164253
0.001763	0.232	0.471355492171
0.001764	0.234	0.472487036859
0.001765	0.234	0.472487036859
0.001766	0.232	0.467093138464
0.001767	0.238	0.470484856292
0.001768	0.238	0.470484856292
0.001769	0.246	0.479044883075
0.00177	0.246	0.491410215604
0.001771	0.248	0.496483635178
0.001772	0.254	0.499483733469
0.001773	0.25	0.497493718553
0.001774	0.248	0.496483635178
0.001775	0.252	0.498493731154
0.001776	0.252	0.498493731154
0.001777	0.248	0.492438828688
0.001778	0.248	0.492438828688
0.001779	0.252	0.494465367847
0.00178	0.252	0.494465367847
0.001781	0.25	0.493457191659
0.001782	0.25	0.493457191659
0.001783	0.252	0.494465367847
0.001784	0.246	0.491410215604
0.001785	0.256	0.496451407491
0.001786	0.254	0.491410215604
0.001787	0.252	0.490403915156
0.001788	0.248	0.484247870413
0.001789	0.252	0.494465367847
0.00179	0.25	0.493457191659
0.001791	0.246	0.48732330131
0.001792	0.246	0.48732330131
0.001793	0.252	0.490403915156
0.001794	0.254	0.503471945594
0.001795	0.256	0.504444248654
0.001796	0.256	0.504444248654
0.001797	0.244	0.486275641997
0.001798	0.242	0.485217477014
0.001799	0.246	0.495463419437
0.0018	0.242	0.489321979886
0.001801	0.244	0.490371287903
0.001802	0.246	0.491410215604
0.001803	0.246	0.495463419437
0.001804	0.24	0.488262224629
0.001805	0.238	0.487191953957
0.001806	0.236	0.486111098413
0.001807	0.238	0.478911265267
0.001808	0.236	0.481979252666
0.001809	0.236	0.481979252666
0.00181	0.236	0.477811678384
0.001811	0.236	0.477811678384
0.001812	0.238	0.478911265267
0.001813	0.238	0.478911265267
0.001814	0.24	0.488262224629
0.001815	0.242	0.485217477014
0.001816	0.246	0.491410215604
0.001817	0.242	0.489321979886
0.001818	0.242	0.489321979886
0.001819	0.24	0.488262224629
0.00182	0.238	0.487191953957
0.001821	0.238	0.487191953957
0.001822	0.24	0.488262224629
0.001823	0.24	0.488262224629
0.001824	0.238	0.487191953957
0.001825	0.238	0.487191953957
0.001826	0.234	0.485019587233
0.001827	0.234	0.485019587233
0.001828	0.23	0.482804308183
0.001829	0.234	0.485019587233
0.00183	0.234	0.480878362998
0.001831	0.234	0.485019587233
0.001832	0.232	0.479766609926
0.001833	0.234	0.480878362998
0.001834	0.238	0.478911265267
0.001835	0.236	0.477811678384
0.001836	0.238	0.478911265267
0.001837	0.24	0.48
0.001838	0.238	0.474716757657
0.001839	0.24	0.475815090135
0.00184	0.238	0.474716757657
0.001841	0.238	0.474716757657
0.001842	0.236	0.473607432374
0.001843	0.23	0.474447046571
0.001844	0.228	0.464775214485
0.001845	0.23	0.465939910289
0.001846	0.228	0.456087710863
0.001847	0.228	0.456087710863
0.001848	0.224	0.449248260987
0.001849	0.218	0.445506453376
0.00185	0.218	0.445506453376
0.001851	0.22	0.451220566907
0.001852	0.214	0.451889366992
0.001853	0.21	0.444859528391
0.001854	0.208	0.43901708395
0.001855	0.21	0.444859528391
0.001856	0.214	0.451889366992
0.001857	0.216	0.453148982124
0.001858	0.216	0.453148982124
0.001859	0.218	0.454396302802
0.00186	0.218	0.454396302802
0.001861	0.21	0.444859528391
0.001862	0.208	0.43901708395
0.001863	0.21	0.440340777126
0.001864	0.206	0.433086596422
0.001865	0.212	0.441651446279
0.001866	0.216	0.444234172481
0.001867	0.214	0.44294920702
0.001868	0.216	0.448713717196
0.001869	0.21	0.444859528391
0.00187	0.21	0.440340777126
0.001871	0.21	0.444859528391
0.001872	0.208	0.44354932082
0.001873	0.204	0.440890008959
0.001874	0.206	0.44222618647
0.001875	0.206	0.446725866724
0.001876	0.202	0.444067562427
0.001877	0.206	0.446725866724
0.001878	0.21	0.453762052182
0.001879	0.21	0.453762052182
0.00188	0.208	0.448035712862
0.001881	0.206	0.446725866724
0.001882	0.21	0.444859528391
0.001883	0.212	0.446156923066
0.001884	0.214	0.451889366992
0.001885	0.212	0.450617354304
0.001886	0.21	0.449332838773
0.001887	0.21	0.449332838773
0.001888	0.216	0.457541254971
0.001889	0.214	0.451889366992
0.00189	0.212	0.450617354304
0.001891	0.212	0.450617354304
0.001892	0.21	0.449332838773
0.001893	0.21	0.449332838773
0.001894	0.21	0.449332838773
0.001895	0.212	0.450617354304
0.001896	0.214	0.451889366992
0.001897	0.214	0.451889366992
0.001898	0.212	0.450617354304
0.001899	0.214	0.451889366992
0.0019	0.216	0.457541254971
0.001901	0.218	0.458776634104
0.001902	0.218	0.458776634104
0.001903	0.216	0.457541254971
0.001904	0.214	0.451889366992
0.001905	0.21	0.449332838773
0.001906	0.21	0.449332838773
0.001907	0.21	0.449332838773
0.001908	0.21	0.449332838773
0.001909	0.208	0.448035712862
0.00191	0.212	0.450617354304
0.001911	0.21	0.444859528391
0.001912	0.208	0.44354932082
0.001913	0.206	0.44222618647
0.001914	0.212	0.446156923066
0.001915	0.212	0.446156923066
0.001916	0.214	0.451889366992
0.001917	0.208	0.44354932082
0.001918	0.212	0.446156923066
0.001919	0.21	0.444859528391
0.00192	0.208	0.44354932082
0.001921	0.202	0.434966665389
0.001922	0.202	0.434966665389
0.001923	0.202	0.434966665389
0.001924	0.204	0.440890008959
0.001925	0.21	0.449332838773
0.001926	0.214	0.451889366992
0.001927	0.212	0.450617354304
0.001928	0.214	0.447441616303
0.001929	0.214	0.451889366992
0.00193	0.216	0.453148982124
0.001931	0.216	0.453148982124
0.001932	0.214	0.456293765024
0.001933	0.214	0.456293765024
0.001934	0.212	0.455034064659
0.001935	0.206	0.44222618647
0.001936	0.21	0.449332838773
0.001937	0.208	0.448035712862
0.001938	0.208	0.448035712862
0.001939	0.202	0.430344048408
0.00194	0.208	0.43901708395
0.001941	0.208	0.44354932082
0.001942	0.206	0.44222618647
0.001943	0.21	0.444859528391
0.001944	0.212	0.446156923066
0.001945	0.212	0.446156923066
0.001946	0.21	0.444859528391
0.001947	0.21	0.444859528391
0.001948	0.206	0.44222618647
0.001949	0.206	0.437680248583
0.00195	0.208	0.43901708395
0.001951	0.208	0.43901708395
0.001952	0.206	0.437680248583
0.001953	0.2	0.428952211791
0.001954	0.196	0.42612674171
0.001955	0.202	0.434966665389
0.001956	0.198	0.432199028227
0.001957	0.196	0.430794614637
0.001958	0.198	0.432199028227
0.001959	0.198	0.432199028227
0.00196	0.196	0.430794614637
0.001961	0.198	0.432199028227
0.001962	0.198	0.441356998358
0.001963	0.198	0.441356998358
0.001964	0.2	0.442718872424
0.001965	0.202	0.444067562427
0.001966	0.2	0.442718872424
0.001967	0.206	0.446725866724
0.001968	0.204	0.445403188134
0.001969	0.206	0.446725866724
0.00197	0.206	0.446725866724
0.001971	0.202	0.439540669336
0.001972	0.2	0.442718872424
0.001973	0.198	0.441356998358
0.001974	0.204	0.445403188134
0.001975	0.198	0.441356998358
0.001976	0.196	0.435412448145
0.001977	0.2	0.438178046004
0.001978	0.2	0.438178046004
0.001979	0.2	0.433589667774
0.00198	0.204	0.445403188134
0.001981	0.204	0.445403188134
0.001982	0.202	0.444067562427
0.001983	0.208	0.456876350887
0.001984	0.204	0.454295058305
0.001985	0.204	0.454295058305
0.001986	0.204	0.454295058305
0.001987	0.204	0.454295058305
0.001988	0.202	0.448548771038
0.001989	0.2	0.442718872424
0.00199	0.202	0.444067562427
0.001991	0.198	0.441356998358
0.001992	0.192	0.43719103376
0.001993	0.194	0.44312977783
0.001994	0.194	0.438593205602
0.001995	0.192	0.43719103376
0.001996	0.196	0.444504218203
0.001997	0.192	0.441742006153
0.001998	0.196	0.448981068643
[truncated: 8,002 more rows]
