# Supplementary material for: The Influence of Synaptic Size on AMPA Receptor Activation: A Monte Carlo Model
Source: PLoS One. 2015 Jun 24;10(6):e0130924. doi: 10.1371/journal.pone.0130924 (PMC4479604; doi:10.1371/journal.pone.0130924)
Supplement: S1 Dataset — This package contains the experimental data used as basis for the analysis presented in the paper. (ZIP) [file pone.0130924.s001.zip › S1 Simulation data/test/2323_11351_183_252.csv]

time	AMPA.O.mean	AMPA.O.stdev
0.0	0.0	0.0
1e-06	0.0	0.0
2e-06	0.068	0.251745903641
3e-06	0.352	0.586596965556
4e-06	0.762	0.846968712527
5e-06	1.342	1.13887488338
6e-06	2.06	1.44097189424
7e-06	2.958	1.67577922174
8e-06	3.92	1.98131269617
9e-06	4.864	2.17566173841
1e-05	5.896	2.37595959562
1.1e-05	6.952	2.51588870978
1.2e-05	8.076	2.71702484346
1.3e-05	9.112	2.89956134613
1.4e-05	10.136	3.07140098326
1.5e-05	11.296	3.16802525242
1.6e-05	12.458	3.40767310639
1.7e-05	13.564	3.50112896078
1.8e-05	14.63	3.71874978992
1.9e-05	15.652	3.81036691147
2e-05	16.596	3.89060200997
2.1e-05	17.566	4.06468252143
2.2e-05	18.426	4.12365420471
2.3e-05	19.37	4.20251115406
2.4e-05	20.184	4.26029858109
2.5e-05	20.968	4.23969055475
2.6e-05	21.644	4.34203454615
2.7e-05	22.424	4.41726431177
2.8e-05	23.184	4.50312602533
2.9e-05	23.822	4.63274389536
3e-05	24.428	4.75024378322
3.1e-05	24.952	4.7914189965
3.2e-05	25.456	4.76571757451
3.3e-05	25.964	4.78107770278
3.4e-05	26.542	4.84068548865
3.5e-05	27.062	4.93418240441
3.6e-05	27.48	4.91218892145
3.7e-05	27.966	4.95064076661
3.8e-05	28.344	5.04872894895
3.9e-05	28.67	5.07278030275
4e-05	28.968	5.15431624951
4.1e-05	29.208	5.18466353778
4.2e-05	29.55	5.29938675697
4.3e-05	29.888	5.27517355165
4.4e-05	30.158	5.22312511816
4.5e-05	30.37	5.26584276256
4.6e-05	30.696	5.2797333266
4.7e-05	30.86	5.24293810759
4.8e-05	30.982	5.31203124991
4.9e-05	31.08	5.25486441309
5e-05	31.28	5.25334179356
5.1e-05	31.496	5.21900220349
5.2e-05	31.664	5.18874782582
5.3e-05	31.67	5.14209101436
5.4e-05	31.746	5.08384539497
5.5e-05	31.79	5.11760686259
5.6e-05	31.894	5.10947785982
5.7e-05	31.974	5.09954154802
5.8e-05	32.054	5.2294439475
5.9e-05	32.084	5.16536000681
6e-05	32.14	5.14513362314
6.1e-05	32.084	5.23420901379
6.2e-05	32.156	5.25886527684
6.3e-05	32.216	5.24950892941
6.4e-05	32.252	5.31606019529
6.5e-05	32.294	5.28011022612
6.6e-05	32.324	5.28157400781
6.7e-05	32.406	5.32777289306
6.8e-05	32.376	5.33241258719
6.9e-05	32.386	5.38154290144
7e-05	32.356	5.42487456076
7.1e-05	32.406	5.45464609301
7.2e-05	32.38	5.4372419479
7.3e-05	32.356	5.43408354739
7.4e-05	32.392	5.42607924749
7.5e-05	32.3	5.45545598461
7.6e-05	32.248	5.43088353769
7.7e-05	32.262	5.46345641513
7.8e-05	32.248	5.43603679163
7.9e-05	32.202	5.51626649102
8e-05	32.15	5.52444567355
8.1e-05	32.082	5.46399816984
8.2e-05	32.032	5.4456382546
8.3e-05	32.014	5.37417937922
8.4e-05	32.0	5.40296215052
8.5e-05	31.914	5.43457486838
8.6e-05	31.846	5.37310748078
8.7e-05	31.744	5.37944829885
8.8e-05	31.686	5.36725292864
8.9e-05	31.61	5.34433344768
9e-05	31.478	5.29957696425
9.1e-05	31.442	5.37648918905
9.2e-05	31.326	5.33663976674
9.3e-05	31.268	5.36173255581
9.4e-05	31.244	5.35914769343
9.5e-05	31.168	5.29903538392
9.6e-05	31.082	5.31293478221
9.7e-05	30.966	5.36589638364
9.8e-05	30.916	5.3833952112
9.9e-05	30.852	5.38907190525
0.0001	30.796	5.39799814746
0.000101	30.748	5.38186733393
0.000102	30.672	5.36511099606
0.000103	30.596	5.3755728997
0.000104	30.548	5.3437529883
0.000105	30.44	5.30757948598
0.000106	30.338	5.29827858837
0.000107	30.272	5.37494334854
0.000108	30.194	5.32994971834
0.000109	30.066	5.28901162789
0.00011	30.044	5.32973395208
0.000111	30.032	5.33132028676
0.000112	30.002	5.32108973801
0.000113	29.96	5.28870494545
0.000114	29.93	5.27798256913
0.000115	29.814	5.31219389706
0.000116	29.75	5.2903213513
0.000117	29.692	5.29991848994
0.000118	29.6	5.25395089433
0.000119	29.548	5.22414548036
0.00012	29.462	5.22767213968
0.000121	29.298	5.21777692126
0.000122	29.268	5.22304279132
0.000123	29.198	5.21217766389
0.000124	29.158	5.23650990642
0.000125	29.046	5.23066764381
0.000126	28.964	5.20487310124
0.000127	28.862	5.2225430587
0.000128	28.784	5.1851079063
0.000129	28.726	5.17483564956
0.00013	28.728	5.17513439439
0.000131	28.664	5.18219104241
0.000132	28.606	5.14730648009
0.000133	28.52	5.16426180591
0.000134	28.47	5.18392708282
0.000135	28.446	5.17098481916
0.000136	28.366	5.14121036333
0.000137	28.298	5.1339259831
0.000138	28.172	5.11726645779
0.000139	28.072	5.0784659101
0.00014	28.002	5.12347499262
0.000141	27.892	5.14940151862
0.000142	27.75	5.1442686555
0.000143	27.698	5.12003867173
0.000144	27.652	5.11301241931
0.000145	27.592	5.10073877002
0.000146	27.544	5.09038937607
0.000147	27.45	5.05603599671
0.000148	27.39	5.09528213154
0.000149	27.282	5.09847781205
0.00015	27.188	5.10966300259
0.000151	27.112	5.1438755817
0.000152	27.008	5.13146528781
0.000153	26.88	5.09799960769
0.000154	26.81	5.02452982875
0.000155	26.726	4.9786468041
0.000156	26.658	5.04549660589
0.000157	26.574	5.00365106697
0.000158	26.49	4.94266122651
0.000159	26.374	4.9681107073
0.00016	26.366	4.97232782507
0.000161	26.296	4.95745741283
0.000162	26.22	4.93716517852
0.000163	26.142	4.87543187831
0.000164	26.048	4.94789813961
0.000165	26.044	4.95157187164
0.000166	25.986	4.96042377222
0.000167	25.946	4.94722993199
0.000168	25.868	4.92042437194
0.000169	25.794	4.8989349863
0.00017	25.688	4.84877881533
0.000171	25.61	4.89222853105
0.000172	25.566	4.91097179792
0.000173	25.504	4.90448610968
0.000174	25.434	4.91260053332
0.000175	25.39	4.89468078632
0.000176	25.34	4.92467257795
0.000177	25.316	4.9266767704
0.000178	25.216	4.96239297114
0.000179	25.144	4.88827822449
0.00018	25.09	4.8540601562
0.000181	25.046	4.87892242201
0.000182	24.98	4.87150900646
0.000183	24.924	4.88244037342
0.000184	24.846	4.87178447799
0.000185	24.76	4.86851106602
0.000186	24.638	4.82897049069
0.000187	24.612	4.85401442107
0.000188	24.538	4.86955398368
0.000189	24.54	4.84607057316
0.00019	24.462	4.8431968781
0.000191	24.344	4.84702630486
0.000192	24.262	4.82424667694
0.000193	24.164	4.84655589053
0.000194	24.1	4.8733971724
0.000195	24.082	4.83934665012
0.000196	24.03	4.85191714686
0.000197	24.0	4.82534972826
0.000198	23.926	4.78586711057
0.000199	23.868	4.73398098855
0.0002	23.804	4.74906138095
0.000201	23.752	4.82643719528
0.000202	23.748	4.82208419669
0.000203	23.722	4.83949542824
0.000204	23.668	4.81308383472
0.000205	23.576	4.82454391627
0.000206	23.448	4.86079170506
0.000207	23.438	4.83302762252
0.000208	23.336	4.83602150533
0.000209	23.276	4.80248102547
0.00021	23.188	4.81296748379
0.000211	23.134	4.76739383731
0.000212	23.088	4.76951318271
0.000213	23.082	4.76395591919
0.000214	23.034	4.66184984743
0.000215	23.014	4.68463488439
0.000216	22.964	4.70517842382
0.000217	22.888	4.61339961417
0.000218	22.856	4.62982332276
0.000219	22.846	4.60589665538
0.00022	22.706	4.60690394951
0.000221	22.678	4.59633723741
0.000222	22.612	4.54592740813
0.000223	22.574	4.50250197113
0.000224	22.52	4.49639855885
0.000225	22.424	4.51754623662
0.000226	22.332	4.5088552871
0.000227	22.31	4.5582781837
0.000228	22.284	4.56764096663
0.000229	22.19	4.61453139549
0.00023	22.16	4.64051721255
0.000231	22.106	4.61289106743
0.000232	21.998	4.60065169297
0.000233	21.982	4.57139759811
0.000234	21.9	4.59673797382
0.000235	21.86	4.6247594532
0.000236	21.758	4.68352815728
0.000237	21.72	4.73472280076
0.000238	21.652	4.70179710324
0.000239	21.558	4.71366481625
0.00024	21.538	4.72657973592
0.000241	21.436	4.64821514132
0.000242	21.438	4.62062290173
0.000243	21.338	4.58952677299
0.000244	21.342	4.59750323545
0.000245	21.252	4.55021933537
0.000246	21.214	4.5550196487
0.000247	21.104	4.5362081081
0.000248	21.044	4.48977326822
0.000249	21.032	4.48363424021
0.00025	21.018	4.49284720417
0.000251	20.964	4.49652132209
0.000252	20.852	4.51553939192
0.000253	20.788	4.46352506434
0.000254	20.682	4.46731194344
0.000255	20.602	4.42894976264
0.000256	20.538	4.38686174845
0.000257	20.518	4.36505166063
0.000258	20.514	4.34900034491
0.000259	20.482	4.37649128869
0.00026	20.418	4.38990614934
0.000261	20.372	4.41470452012
0.000262	20.296	4.45425459533
0.000263	20.242	4.47966918421
0.000264	20.182	4.45610547451
0.000265	20.116	4.51824567725
0.000266	20.094	4.50346133546
0.000267	20.03	4.55028570532
0.000268	20.026	4.53534166298
0.000269	19.974	4.51855330831
0.00027	19.934	4.47321405703
0.000271	19.838	4.49396884724
0.000272	19.816	4.50445823601
0.000273	19.776	4.4611460411
0.000274	19.694	4.45604802488
0.000275	19.692	4.52737628213
0.000276	19.622	4.52007920285
0.000277	19.566	4.45708918466
0.000278	19.554	4.44061752462
0.000279	19.514	4.44767399884
0.00028	19.448	4.44019098688
0.000281	19.376	4.41844135414
0.000282	19.372	4.42737122907
0.000283	19.336	4.38806380993
0.000284	19.246	4.35906916669
0.000285	19.188	4.35162682224
0.000286	19.124	4.34748479008
0.000287	19.094	4.31707817858
0.000288	19.086	4.31075445833
0.000289	19.0	4.32018518122
0.00029	18.98	4.30529906046
0.000291	18.924	4.31117431798
0.000292	18.896	4.31615384341
0.000293	18.85	4.33768371369
0.000294	18.814	4.30620529004
0.000295	18.762	4.31339263226
0.000296	18.678	4.32923965611
0.000297	18.636	4.32660421116
0.000298	18.572	4.34290409749
0.000299	18.534	4.35624195839
0.0003	18.498	4.32735438808
0.000301	18.46	4.27228276218
0.000302	18.416	4.28473383071
0.000303	18.378	4.28195235845
0.000304	18.334	4.31722642445
0.000305	18.274	4.30243233532
0.000306	18.244	4.31097019243
0.000307	18.138	4.31774895055
0.000308	18.102	4.35196461383
0.000309	18.044	4.35040963588
0.00031	17.968	4.36749081281
0.000311	17.894	4.29450392944
0.000312	17.908	4.2857363428
0.000313	17.872	4.27031802094
0.000314	17.834	4.27205383861
0.000315	17.818	4.22810548591
0.000316	17.78	4.26234677144
0.000317	17.724	4.24403393012
0.000318	17.672	4.23797310043
0.000319	17.608	4.18978949352
0.00032	17.572	4.17957126988
0.000321	17.516	4.16962156556
0.000322	17.49	4.19641513676
0.000323	17.496	4.2011884033
0.000324	17.422	4.1689226426
0.000325	17.384	4.15794949464
0.000326	17.318	4.13483687707
0.000327	17.31	4.12091009366
0.000328	17.27	4.09647409366
0.000329	17.21	4.137378397
0.00033	17.168	4.13325247233
0.000331	17.134	4.14632897875
0.000332	17.062	4.12482193555
0.000333	17.014	4.12429436389
0.000334	16.962	4.1241430625
0.000335	16.896	4.09257669446
0.000336	16.842	4.08962541072
0.000337	16.836	4.10086624995
0.000338	16.786	4.1226452673
0.000339	16.712	4.07051053309
0.00034	16.646	4.05816263844
0.000341	16.61	4.03409221511
0.000342	16.568	4.01912627321
0.000343	16.512	4.01271180126
0.000344	16.408	3.97410820185
0.000345	16.36	3.94644143501
0.000346	16.394	3.94192389576
0.000347	16.366	3.92938213973
0.000348	16.346	3.98174383907
0.000349	16.316	3.9456487426
0.00035	16.294	3.97838711038
0.000351	16.242	3.94910572155
0.000352	16.218	3.96364428273
0.000353	16.152	3.91163597488
0.000354	16.088	3.92125694134
0.000355	16.036	3.88106995557
0.000356	15.994	3.85200778815
0.000357	15.962	3.84350829321
0.000358	15.944	3.84822868343
0.000359	15.89	3.84888295483
0.00036	15.84	3.83541392812
0.000361	15.82	3.85533396738
0.000362	15.762	3.910672065
0.000363	15.744	3.93477623252
0.000364	15.732	3.94007309577
0.000365	15.658	3.90909657082
0.000366	15.614	3.89319971232
0.000367	15.584	3.83809119225
0.000368	15.566	3.82591740632
0.000369	15.52	3.83270139719
0.00037	15.462	3.85182502199
0.000371	15.402	3.86683281252
0.000372	15.372	3.86905880028
0.000373	15.346	3.86500763259
0.000374	15.332	3.87837285469
0.000375	15.292	3.79720107448
0.000376	15.22	3.7522793073
0.000377	15.154	3.747837243
0.000378	15.084	3.73911005455
0.000379	15.09	3.73120623927
0.00038	15.086	3.77393746636
0.000381	15.042	3.79739858324
0.000382	15.028	3.79989684071
0.000383	15.002	3.82387185978
0.000384	14.942	3.79876769492
0.000385	14.882	3.79527021436
0.000386	14.884	3.82185086051
0.000387	14.81	3.82699621113
0.000388	14.76	3.80820167533
0.000389	14.654	3.82443250692
0.00039	14.584	3.80249181459
0.000391	14.498	3.81496998678
0.000392	14.508	3.77066784536
0.000393	14.458	3.78368021905
0.000394	14.434	3.77592955443
0.000395	14.372	3.76425503918
0.000396	14.326	3.76081427353
0.000397	14.272	3.77173912141
0.000398	14.224	3.7621568282
0.000399	14.208	3.73587151813
0.0004	14.134	3.74860560742
0.000401	14.088	3.75396537011
0.000402	14.1	3.76696164037
0.000403	14.072	3.76388310127
0.000404	14.08	3.75680715502
0.000405	14.016	3.76825476846
0.000406	13.966	3.76043135824
0.000407	13.936	3.75072046412
0.000408	13.88	3.7188170162
0.000409	13.854	3.70036268493
0.00041	13.798	3.71607265806
0.000411	13.754	3.77272898576
0.000412	13.73	3.77850499537
0.000413	13.7	3.72424488991
0.000414	13.64	3.7167727937
0.000415	13.582	3.66650732987
0.000416	13.596	3.6841259479
0.000417	13.558	3.72056931127
0.000418	13.54	3.70410583002
0.000419	13.504	3.67831265664
0.00042	13.496	3.64773683261
0.000421	13.436	3.63454316249
0.000422	13.402	3.62331284876
0.000423	13.372	3.63615401214
0.000424	13.358	3.60469638111
0.000425	13.296	3.61502199163
0.000426	13.252	3.58726859881
0.000427	13.22	3.59605339226
0.000428	13.156	3.61270867909
0.000429	13.106	3.60704366483
0.00043	13.07	3.5906963113
0.000431	13.094	3.58122381317
0.000432	13.084	3.57392557281
0.000433	13.05	3.63971152703
0.000434	13.03	3.64157932771
0.000435	13.018	3.62072865595
0.000436	13.062	3.60307590817
0.000437	13.036	3.59425986818
0.000438	12.982	3.57738396038
0.000439	12.954	3.52361802697
0.00044	12.866	3.52931211428
0.000441	12.772	3.50200171331
0.000442	12.764	3.53331345906
0.000443	12.71	3.5244715916
0.000444	12.64	3.48402066584
0.000445	12.614	3.45499696092
0.000446	12.622	3.40926912989
0.000447	12.594	3.40780926696
0.000448	12.552	3.41398535439
0.000449	12.51	3.44411091575
0.00045	12.452	3.47155527106
0.000451	12.424	3.4566203147
0.000452	12.372	3.4446503451
0.000453	12.324	3.45933866512
0.000454	12.28	3.47988505557
0.000455	12.27	3.48670331402
0.000456	12.264	3.48630233916
0.000457	12.258	3.47669900912
0.000458	12.224	3.45279944393
0.000459	12.19	3.47820355931
0.00046	12.156	3.47730700399
0.000461	12.144	3.44314739737
0.000462	12.13	3.40310152655
0.000463	12.11	3.35944935964
0.000464	12.062	3.34875439529
0.000465	12.038	3.39242627039
0.000466	12.022	3.36474605282
0.000467	11.984	3.36388822644
0.000468	11.936	3.32263509883
0.000469	11.882	3.33467779553
0.00047	11.864	3.33908730045
0.000471	11.848	3.32579253713
0.000472	11.79	3.37311428801
0.000473	11.768	3.36424969347
0.000474	11.74	3.3496865525
0.000475	11.74	3.35147728621
0.000476	11.706	3.35314240676
0.000477	11.698	3.3206619822
0.000478	11.666	3.31639020623
0.000479	11.652	3.33390101833
0.00048	11.638	3.37623399663
0.000481	11.578	3.32564520056
0.000482	11.564	3.34273899669
0.000483	11.494	3.30907298197
0.000484	11.47	3.33003002989
0.000485	11.452	3.35554704929
0.000486	11.398	3.35731976434
0.000487	11.324	3.34709187206
0.000488	11.292	3.34704884936
0.000489	11.248	3.36489167731
0.00049	11.248	3.36429725203
0.000491	11.232	3.32718740079
0.000492	11.174	3.31175542575
0.000493	11.176	3.34440188973
0.000494	11.15	3.37097908626
0.000495	11.12	3.36119026537
0.000496	11.114	3.33241714076
0.000497	11.08	3.31565981367
0.000498	11.06	3.31789089634
0.000499	11.01	3.2896656365
0.0005	10.938	3.27019204329
0.000501	10.95	3.24276116913
0.000502	10.944	3.26019385927
0.000503	10.9	3.24746054633
0.000504	10.886	3.25714660401
0.000505	10.872	3.27469326808
0.000506	10.854	3.25218142175
0.000507	10.84	3.26042941957
0.000508	10.826	3.24341240054
0.000509	10.79	3.21401617918
0.00051	10.794	3.24523712539
0.000511	10.76	3.26655782132
0.000512	10.718	3.27451920135
0.000513	10.664	3.24146633486
0.000514	10.63	3.20454364926
0.000515	10.57	3.19954684291
0.000516	10.548	3.22113272002
0.000517	10.504	3.18778669299
0.000518	10.49	3.18714605878
0.000519	10.486	3.21275644891
0.00052	10.468	3.20826682182
0.000521	10.416	3.23835513803
0.000522	10.372	3.22453345463
0.000523	10.326	3.21803107505
0.000524	10.32	3.1669543729
0.000525	10.282	3.18032639834
0.000526	10.25	3.16725433144
0.000527	10.222	3.18382097487
0.000528	10.208	3.21321272249
0.000529	10.176	3.23496893339
0.00053	10.154	3.21345359388
0.000531	10.14	3.21627113285
0.000532	10.082	3.17856508507
0.000533	10.104	3.15803483198
0.000534	10.106	3.17155545435
0.000535	10.058	3.17342653925
0.000536	10.028	3.12077169944
0.000537	9.982	3.13459343456
0.000538	9.962	3.12418885473
0.000539	9.956	3.11288676312
0.00054	9.894	3.08005909034
0.000541	9.87	3.09016180806
0.000542	9.828	3.0637258363
0.000543	9.798	3.08499529983
0.000544	9.778	3.08686183688
0.000545	9.766	3.099555452
0.000546	9.758	3.11182197434
0.000547	9.724	3.09318993921
0.000548	9.684	3.07703493643
0.000549	9.628	3.10831401245
0.00055	9.586	3.10654212912
0.000551	9.564	3.10514154267
0.000552	9.542	3.09907018314
0.000553	9.538	3.08813147389
0.000554	9.502	3.07343391014
0.000555	9.5	3.07733651069
0.000556	9.47	3.0693810451
0.000557	9.468	3.07521966695
0.000558	9.432	3.05898283748
0.000559	9.408	3.0511532246
0.00056	9.422	3.03511383642
0.000561	9.404	3.02535683846
0.000562	9.358	2.99830552146
0.000563	9.356	2.98014496292
0.000564	9.352	2.96582130278
0.000565	9.342	2.95720070337
0.000566	9.29	2.96072626225
0.000567	9.296	2.95167477883
0.000568	9.3	2.96209385402
0.000569	9.276	2.99262827628
0.00057	9.244	3.01603448256
0.000571	9.216	2.98015838505
0.000572	9.22	2.99325909336
0.000573	9.186	2.97378613891
0.000574	9.14	2.96384884905
0.000575	9.092	2.96302818076
0.000576	9.034	2.96122339583
0.000577	8.998	2.92950439494
0.000578	8.962	2.9319884038
0.000579	8.936	2.9373293993
0.00058	8.864	2.91847631479
0.000581	8.854	2.91422099368
0.000582	8.852	2.90001655168
0.000583	8.838	2.89339869358
0.000584	8.824	2.89154353244
0.000585	8.756	2.8629467337
0.000586	8.758	2.87740091054
0.000587	8.726	2.86965572848
0.000588	8.68	2.85895085652
0.000589	8.656	2.88680861853
0.00059	8.618	2.8740347945
0.000591	8.61	2.90687117018
0.000592	8.564	2.91237085551
0.000593	8.54	2.91760175487
0.000594	8.528	2.9239042392
0.000595	8.48	2.88541158243
0.000596	8.462	2.88869451483
0.000597	8.46	2.90454815763
0.000598	8.47	2.9279856557
0.000599	8.436	2.89584253716
0.0006	8.428	2.89289059593
0.000601	8.422	2.90033032601
0.000602	8.394	2.90633170853
0.000603	8.392	2.91450441756
0.000604	8.362	2.89118591585
0.000605	8.384	2.90457294623
0.000606	8.368	2.86994355345
0.000607	8.342	2.85535216742
0.000608	8.296	2.83626232919
0.000609	8.282	2.85280143017
0.00061	8.262	2.83995704193
0.000611	8.24	2.85489054081
0.000612	8.242	2.83468446216
0.000613	8.214	2.82846318696
0.000614	8.18	2.81772958248
0.000615	8.164	2.79662367865
0.000616	8.112	2.79275061543
0.000617	8.13	2.76859169976
0.000618	8.104	2.777261961
0.000619	8.088	2.75685618051
0.00062	8.07	2.77508558427
0.000621	8.038	2.76053545531
0.000622	8.002	2.77380532843
0.000623	7.958	2.77132387137
0.000624	7.932	2.78412930734
0.000625	7.938	2.79538119046
0.000626	7.918	2.8162521194
0.000627	7.926	2.814342552
0.000628	7.914	2.79331416063
0.000629	7.88	2.80171376125
0.00063	7.878	2.79555289701
0.000631	7.826	2.759660124
0.000632	7.794	2.75382715507
0.000633	7.776	2.75641506308
0.000634	7.762	2.73520675635
0.000635	7.75	2.74654328202
0.000636	7.718	2.73760406195
0.000637	7.664	2.75954778904
0.000638	7.682	2.79658291492
0.000639	7.62	2.8219851169
0.00064	7.6	2.78495960473
0.000641	7.574	2.80152172935
0.000642	7.566	2.77950427235
0.000643	7.544	2.79643773398
0.000644	7.52	2.76651405202
0.000645	7.5	2.76369318123
0.000646	7.46	2.74087577245
0.000647	7.46	2.73356909552
0.000648	7.462	2.70786927306
0.000649	7.456	2.71957055433
0.00065	7.482	2.72427531648
0.000651	7.46	2.72770966197
0.000652	7.45	2.69731347826
0.000653	7.444	2.70533990471
0.000654	7.424	2.69299535833
0.000655	7.38	2.67050557011
0.000656	7.366	2.68701395605
0.000657	7.36	2.68149212194
0.000658	7.304	2.68320405486
0.000659	7.286	2.68406482783
0.00066	7.274	2.68382637292
0.000661	7.266	2.68686508779
0.000662	7.232	2.66048416646
0.000663	7.22	2.64416338376
0.000664	7.204	2.60122740259
0.000665	7.124	2.54884758273
0.000666	7.134	2.56749761441
0.000667	7.132	2.58738787197
0.000668	7.122	2.57509533804
0.000669	7.08	2.56780061531
0.00067	7.094	2.56303804108
0.000671	7.1	2.57720779139
0.000672	7.07	2.56458573653
0.000673	7.062	2.55385120945
0.000674	7.058	2.53665843187
0.000675	7.022	2.49028432112
0.000676	7.004	2.53139961286
0.000677	6.988	2.53453269855
0.000678	6.968	2.53278029051
0.000679	6.926	2.52280082448
0.00068	6.938	2.52708448612
0.000681	6.928	2.52008253833
0.000682	6.926	2.50689529099
0.000683	6.906	2.49582932109
0.000684	6.898	2.49310970477
0.000685	6.88	2.49591666528
0.000686	6.864	2.53090971787
0.000687	6.802	2.49535488458
0.000688	6.764	2.49164684496
0.000689	6.744	2.48645611262
0.00069	6.714	2.47228720014
0.000691	6.712	2.46354541261
0.000692	6.706	2.50111255245
0.000693	6.686	2.53286478123
0.000694	6.666	2.55234088632
0.000695	6.638	2.54459348423
0.000696	6.608	2.54132563832
0.000697	6.58	2.52657871439
0.000698	6.59	2.52465839273
0.000699	6.588	2.55230405712
0.0007	6.546	2.53769265279
0.000701	6.536	2.51886958773
0.000702	6.502	2.50159868884
0.000703	6.508	2.48393558693
0.000704	6.502	2.46292427817
0.000705	6.476	2.4910688469
0.000706	6.486	2.4991606591
0.000707	6.474	2.51740421863
0.000708	6.456	2.5036101933
0.000709	6.446	2.49300701965
0.00071	6.416	2.49698698435
0.000711	6.37	2.50221901519
0.000712	6.376	2.50332259208
0.000713	6.362	2.49618829418
0.000714	6.38	2.51149357953
0.000715	6.384	2.51565975442
0.000716	6.36	2.51841219819
0.000717	6.346	2.52235683439
0.000718	6.302	2.51769656631
0.000719	6.294	2.50111255245
0.00072	6.252	2.46748779126
0.000721	6.222	2.46022681881
0.000722	6.18	2.47216504303
0.000723	6.16	2.45242736896
0.000724	6.14	2.45201957578
0.000725	6.156	2.46893985346
0.000726	6.134	2.51476519779
0.000727	6.146	2.52362517027
0.000728	6.13	2.49741866734
0.000729	6.106	2.47684557452
0.00073	6.094	2.47329011642
0.000731	6.078	2.46818070651
0.000732	6.056	2.48130288357
0.000733	6.026	2.46522291081
0.000734	5.99	2.44824426886
0.000735	5.99	2.43595976978
0.000736	5.976	2.42227661509
0.000737	5.988	2.44291956478
0.000738	5.964	2.42130212902
0.000739	5.966	2.41595612543
0.00074	5.936	2.39497473891
0.000741	5.926	2.40510373997
0.000742	5.948	2.41604966836
0.000743	5.946	2.40230805685
0.000744	5.94	2.41834654258
0.000745	5.91	2.40206161453
0.000746	5.906	2.38100062999
0.000747	5.912	2.40837206428
0.000748	5.886	2.38851501984
0.000749	5.866	2.36728620999
0.00075	5.842	2.36834034716
0.000751	5.84	2.38042013099
0.000752	5.81	2.37695182955
0.000753	5.804	2.3701442994
0.000754	5.77	2.37088591037
0.000755	5.736	2.36438237178
0.000756	5.732	2.36900316589
0.000757	5.722	2.36742814041
0.000758	5.706	2.36464881113
0.000759	5.688	2.34321488558
0.00076	5.66	2.33503747293
0.000761	5.608	2.34058454237
0.000762	5.61	2.33535864483
0.000763	5.6	2.29782505862
0.000764	5.582	2.30288427846
0.000765	5.556	2.30105714836
0.000766	5.528	2.28412258865
0.000767	5.516	2.29123198302
0.000768	5.532	2.28144164948
0.000769	5.508	2.28252842261
0.00077	5.494	2.28691145434
0.000771	5.49	2.26933911084
0.000772	5.444	2.23760228816
0.000773	5.42	2.22342078789
0.000774	5.418	2.23501140937
0.000775	5.426	2.23260475678
0.000776	5.404	2.23445384826
0.000777	5.382	2.2136115287
0.000778	5.352	2.22892260969
0.000779	5.344	2.21667859646
0.00078	5.32	2.19034243898
0.000781	5.314	2.19075420803
0.000782	5.298	2.17651005052
0.000783	5.246	2.16459788413
0.000784	5.252	2.15881819522
0.000785	5.224	2.15077288434
0.000786	5.222	2.16442047671
0.000787	5.178	2.15831323028
0.000788	5.17	2.17740671442
0.000789	5.138	2.18058615973
0.00079	5.14	2.17172742304
0.000791	5.138	2.19065195775
0.000792	5.132	2.20149403815
0.000793	5.154	2.18318208127
0.000794	5.194	2.18457410037
0.000795	5.186	2.17885382713
0.000796	5.168	2.19630963209
0.000797	5.144	2.20255851228
0.000798	5.138	2.20248859248
0.000799	5.148	2.18588563287
0.0008	5.104	2.16914360981
0.000801	5.082	2.14925010178
0.000802	5.042	2.13078295469
0.000803	5.038	2.13648215532
0.000804	5.018	2.1432862618
0.000805	5.008	2.1512638146
0.000806	4.986	2.16836436053
0.000807	4.99	2.14333851736
0.000808	4.972	2.14830537866
0.000809	4.952	2.12642799079
0.00081	4.938	2.13685656982
0.000811	4.932	2.1079316877
0.000812	4.922	2.09282488517
0.000813	4.906	2.10265641511
0.000814	4.916	2.10735473995
0.000815	4.904	2.12950322845
0.000816	4.89	2.13398687906
0.000817	4.876	2.124293765
0.000818	4.87	2.17004608246
0.000819	4.832	2.14936641827
0.00082	4.816	2.16012592226
0.000821	4.786	2.14294283638
0.000822	4.76	2.11149236324
0.000823	4.746	2.10273250795
0.000824	4.758	2.10509762244
0.000825	4.746	2.07303738509
0.000826	4.73	2.07101424428
0.000827	4.708	2.06851057527
0.000828	4.7	2.07797978816
0.000829	4.694	2.0650336559
0.00083	4.676	2.07822616671
0.000831	4.674	2.067782387
0.000832	4.658	2.07871017701
0.000833	4.636	2.09845276335
0.000834	4.61	2.08180210395
0.000835	4.612	2.07399517839
0.000836	4.596	2.07961150218
0.000837	4.576	2.07369814583
0.000838	4.592	2.09225619846
0.000839	4.596	2.09589694403
0.00084	4.582	2.06864109985
0.000841	4.578	2.08899880325
0.000842	4.558	2.10585754504
0.000843	4.55	2.11080553344
0.000844	4.53	2.0883246874
0.000845	4.53	2.10549281642
0.000846	4.506	2.10474796591
0.000847	4.496	2.11139385241
0.000848	4.48	2.11981131236
0.000849	4.456	2.10999146918
0.00085	4.438	2.08186358823
0.000851	4.436	2.07506722783
0.000852	4.434	2.09323768359
0.000853	4.436	2.10283237563
0.000854	4.43	2.09597232806
0.000855	4.434	2.08845493128
0.000856	4.434	2.10277055334
0.000857	4.41	2.10473276213
0.000858	4.388	2.09796472802
0.000859	4.374	2.07029563106
0.00086	4.364	2.06385658416
0.000861	4.368	2.08148408593
0.000862	4.332	2.062468424
0.000863	4.306	2.04654929088
0.000864	4.3	2.04401565552
0.000865	4.282	2.06263811659
0.000866	4.276	2.04152492025
0.000867	4.282	2.05096952683
0.000868	4.272	2.04401956938
0.000869	4.266	2.03057725783
0.00087	4.236	2.02985319666
0.000871	4.22	2.0296797777
0.000872	4.202	2.02019702009
0.000873	4.186	2.02667313595
0.000874	4.15	2.01283382325
0.000875	4.17	2.03300270536
0.000876	4.146	2.02501456785
0.000877	4.15	2.02866951473
0.000878	4.146	2.01213419036
0.000879	4.122	1.98270421395
0.00088	4.124	1.96992994799
0.000881	4.102	1.97575200873
0.000882	4.096	1.95621675691
0.000883	4.08	1.95386795869
0.000884	4.062	1.96218143911
0.000885	4.06	1.95458435479
0.000886	4.046	1.93077290223
0.000887	4.036	1.92424114913
0.000888	4.048	1.92501844147
0.000889	4.052	1.9352767244
0.00089	4.046	1.94727604617
0.000891	4.03	1.94038655943
0.000892	4.024	1.94201544793
0.000893	4.014	1.94776898014
0.000894	4.006	1.94266929764
0.000895	3.978	1.94152414355
0.000896	3.988	1.91412016342
0.000897	3.96	1.92727787306
0.000898	3.954	1.94110380969
0.000899	3.954	1.93697805873
0.0009	3.918	1.92646723305
0.000901	3.91	1.90312900246
0.000902	3.884	1.90224709226
0.000903	3.88	1.90094713235
0.000904	3.868	1.89065491299
0.000905	3.836	1.87219229782
0.000906	3.834	1.86505871221
0.000907	3.824	1.87750472702
0.000908	3.818	1.89443289667
0.000909	3.8	1.89103146457
0.00091	3.794	1.89197357275
0.000911	3.8	1.89420167881
0.000912	3.788	1.87591471021
0.000913	3.784	1.88715235209
0.000914	3.786	1.86981389448
0.000915	3.788	1.86415020854
0.000916	3.774	1.85335479604
0.000917	3.778	1.86566770889
0.000918	3.768	1.86498686322
0.000919	3.762	1.84969078497
0.00092	3.756	1.86774302301
0.000921	3.742	1.87281499353
0.000922	3.724	1.85898466911
0.000923	3.7	1.86815416923
0.000924	3.676	1.86735749122
0.000925	3.66	1.86558301879
0.000926	3.64	1.8650469163
0.000927	3.642	1.84657412524
0.000928	3.656	1.84219000106
0.000929	3.632	1.85595689605
0.00093	3.634	1.86011935101
0.000931	3.624	1.84245054208
0.000932	3.622	1.84366916772
0.000933	3.588	1.84235067237
0.000934	3.574	1.83426388505
0.000935	3.576	1.85586206384
0.000936	3.556	1.8370802922
0.000937	3.544	1.825394204
0.000938	3.532	1.83220522868
0.000939	3.522	1.84214983104
0.00094	3.492	1.80608305457
0.000941	3.478	1.81590638525
0.000942	3.484	1.81817050906
0.000943	3.472	1.7858376186
0.000944	3.458	1.77319936837
0.000945	3.472	1.77460305421
0.000946	3.458	1.77207110467
0.000947	3.444	1.77394024702
0.000948	3.438	1.7590213188
0.000949	3.434	1.77922567428
0.00095	3.426	1.7540022805
0.000951	3.444	1.76489773075
0.000952	3.422	1.74468220602
0.000953	3.412	1.7442064098
0.000954	3.388	1.75198630132
0.000955	3.38	1.75601822314
0.000956	3.376	1.7339619373
0.000957	3.358	1.74408600705
0.000958	3.334	1.72349760661
0.000959	3.346	1.69772907144
0.00096	3.326	1.68752007395
0.000961	3.332	1.69286030138
0.000962	3.32	1.6916264363
0.000963	3.304	1.69457487294
0.000964	3.288	1.66404807623
0.000965	3.262	1.65691158485
0.000966	3.256	1.66086242657
0.000967	3.252	1.65665204554
0.000968	3.24	1.65360212869
0.000969	3.24	1.65963851486
0.00097	3.24	1.65963851486
0.000971	3.228	1.65288112095
0.000972	3.216	1.67968568488
0.000973	3.194	1.65781904923
0.000974	3.196	1.68688588826
0.000975	3.17	1.67125701195
0.000976	3.172	1.66925612175
0.000977	3.192	1.67066932695
0.000978	3.18	1.65879474318
0.000979	3.182	1.6591793152
0.00098	3.166	1.65119471898
0.000981	3.158	1.66404206678
0.000982	3.144	1.65748725485
0.000983	3.148	1.6667621306
0.000984	3.126	1.67872689858
0.000985	3.112	1.65754517284
0.000986	3.098	1.66264728671
0.000987	3.114	1.653179966
0.000988	3.116	1.64150662502
0.000989	3.106	1.62565802062
0.00099	3.082	1.61222703116
0.000991	3.08	1.61418710192
0.000992	3.054	1.61712213515
0.000993	3.042	1.61376454292
0.000994	3.042	1.61747828424
0.000995	3.034	1.63732831161
0.000996	3.034	1.67596062006
0.000997	3.022	1.6880509471
0.000998	3.018	1.69872775924
0.000999	3.004	1.66492762605
0.001	3.006	1.67271157107
0.001001	2.994	1.6822496842
0.001002	2.998	1.69292527892
0.001003	2.988	1.68043327746
0.001004	2.964	1.67651543387
0.001005	2.952	1.66303818357
0.001006	2.94	1.66505255172
0.001007	2.956	1.6655521607
0.001008	2.948	1.65447756104
0.001009	2.93	1.65924681708
0.00101	2.936	1.65405683095
0.001011	2.918	1.64659527511
0.001012	2.92	1.65939748102
0.001013	2.894	1.66456120344
0.001014	2.896	1.64960116392
0.001015	2.882	1.61742882378
0.001016	2.876	1.6101627247
0.001017	2.84	1.6094719631
0.001018	2.84	1.63046005778
0.001019	2.842	1.63126821829
0.00102	2.844	1.63207352776
0.001021	2.828	1.62185572725
0.001022	2.82	1.62345310989
0.001023	2.818	1.62876517645
0.001024	2.798	1.62394458034
0.001025	2.788	1.5997049728
0.001026	2.792	1.59647611946
0.001027	2.81	1.59934361536
0.001028	2.792	1.58389898668
0.001029	2.784	1.58282784914
0.00103	2.768	1.58309064807
0.001031	2.766	1.58847222198
0.001032	2.76	1.58189759466
0.001033	2.76	1.58694675399
0.001034	2.736	1.58817631263
0.001035	2.724	1.58991320518
0.001036	2.714	1.58120333923
0.001037	2.704	1.58378786458
0.001038	2.712	1.58147273135
0.001039	2.702	1.57391105212
0.00104	2.676	1.56557465488
0.001041	2.668	1.56261831552
0.001042	2.644	1.54960123903
0.001043	2.646	1.57247702686
0.001044	2.646	1.57501873005
0.001045	2.63	1.55727325797
0.001046	2.642	1.55622491948
0.001047	2.63	1.540486936
0.001048	2.618	1.53495146503
0.001049	2.602	1.53479510033
0.00105	2.598	1.54285320105
0.001051	2.604	1.53335710127
0.001052	2.596	1.50092771312
0.001053	2.6	1.51525575399
0.001054	2.6	1.53622914957
0.001055	2.592	1.54192606827
0.001056	2.578	1.53098530365
0.001057	2.58	1.5203946856
0.001058	2.582	1.50972712766
0.001059	2.566	1.51051117176
0.00106	2.554	1.50302494989
0.001061	2.54	1.50346266997
0.001062	2.54	1.50346266997
0.001063	2.528	1.4943948608
0.001064	2.518	1.51052176416
0.001065	2.514	1.49459158301
0.001066	2.516	1.51714995963
0.001067	2.504	1.51194708902
0.001068	2.486	1.49191286609
0.001069	2.498	1.51855062477
0.00107	2.5	1.50532388541
0.001071	2.502	1.5053225568
0.001072	2.496	1.51722905324
0.001073	2.49	1.51720137095
0.001074	2.482	1.50654439032
0.001075	2.464	1.51284632399
0.001076	2.458	1.51136891592
0.001077	2.458	1.52847505704
0.001078	2.44	1.52394225612
0.001079	2.448	1.51897860419
0.00108	2.436	1.51456396365
0.001081	2.428	1.50891219095
0.001082	2.422	1.51522803564
0.001083	2.412	1.51731868769
0.001084	2.41	1.51191931002
0.001085	2.416	1.51358646928
0.001086	2.406	1.48363202985
0.001087	2.41	1.49596122944
0.001088	2.406	1.5156397989
0.001089	2.406	1.51299834765
0.00109	2.406	1.50504617869
0.001091	2.39	1.50794562236
0.001092	2.39	1.50794562236
0.001093	2.378	1.48966976206
0.001094	2.356	1.49708516792
0.001095	2.344	1.50388297417
0.001096	2.332	1.50258976437
0.001097	2.334	1.5067992567
0.001098	2.322	1.49476285745
0.001099	2.318	1.48891772775
0.0011	2.306	1.47931200225
0.001101	2.286	1.49673110477
0.001102	2.278	1.4875200839
0.001103	2.278	1.48348104133
0.001104	2.266	1.50307817495
0.001105	2.26	1.52197240448
0.001106	2.252	1.49949858286
0.001107	2.252	1.5061527147
0.001108	2.248	1.4988315449
0.001109	2.242	1.49111904287
0.00111	2.246	1.47427405865
0.001111	2.23	1.44951716099
0.001112	2.224	1.45527454454
0.001113	2.222	1.47672475431
0.001114	2.208	1.48078897889
0.001115	2.188	1.48076196602
0.001116	2.184	1.49068574824
0.001117	2.19	1.49060390446
0.001118	2.182	1.48488248693
0.001119	2.18	1.48445276112
0.00112	2.194	1.48740176146
0.001121	2.184	1.48934347952
0.001122	2.18	1.47363496158
0.001123	2.17	1.47685476605
0.001124	2.174	1.46414616757
0.001125	2.158	1.45362856329
0.001126	2.16	1.4430523206
0.001127	2.144	1.43918866032
0.001128	2.146	1.43690083165
0.001129	2.144	1.42942785757
0.00113	2.134	1.4463899889
0.001131	2.128	1.46000547944
0.001132	2.116	1.46919842091
0.001133	2.096	1.47607045902
0.001134	2.082	1.48164638156
0.001135	2.086	1.49352067277
0.001136	2.064	1.47373810428
0.001137	2.058	1.47059035765
0.001138	2.052	1.45371799191
0.001139	2.048	1.45523056592
0.00114	2.042	1.44091498708
0.001141	2.042	1.43674493213
0.001142	2.016	1.41553664735
0.001143	2.0	1.40854534893
0.001144	1.984	1.40703375937
0.001145	1.994	1.41914199431
0.001146	1.988	1.41980843778
0.001147	1.99	1.40637832748
0.001148	1.98	1.38693907581
0.001149	1.966	1.37143866068
0.00115	1.954	1.36962914689
0.001151	1.936	1.37982027815
0.001152	1.922	1.37110028809
0.001153	1.93	1.38603751753
0.001154	1.928	1.38521334097
0.001155	1.928	1.39097663532
0.001156	1.936	1.37401018919
0.001157	1.936	1.36378297394
0.001158	1.936	1.37109591204
0.001159	1.94	1.37273449727
0.00116	1.93	1.36275456338
0.001161	1.936	1.37982027815
0.001162	1.926	1.37714342027
0.001163	1.918	1.37232503439
0.001164	1.912	1.37268204621
0.001165	1.896	1.38317894721
0.001166	1.902	1.3828940668
0.001167	1.908	1.38113576451
0.001168	1.902	1.38433955372
0.001169	1.892	1.37562204111
0.00117	1.878	1.3780841774
0.001171	1.872	1.3636773812
0.001172	1.838	1.33856490317
0.001173	1.83	1.33906683926
0.001174	1.824	1.3330506367
0.001175	1.826	1.33406296703
0.001176	1.808	1.30963200938
0.001177	1.794	1.29443578443
0.001178	1.796	1.29397990711
0.001179	1.788	1.3034784233
0.00118	1.78	1.29753612666
0.001181	1.784	1.28737873215
0.001182	1.784	1.2764575982
0.001183	1.796	1.28155530509
0.001184	1.802	1.2879425453
0.001185	1.802	1.28483306309
0.001186	1.804	1.2796812103
0.001187	1.802	1.27545913302
0.001188	1.806	1.28232757125
0.001189	1.798	1.27639962394
0.00119	1.804	1.27655160491
0.001191	1.804	1.27184275758
0.001192	1.794	1.27889170769
0.001193	1.784	1.28114948386
0.001194	1.766	1.28811645436
0.001195	1.764	1.27605015575
0.001196	1.752	1.27534152289
0.001197	1.75	1.27416639416
0.001198	1.746	1.27022990045
0.001199	1.73	1.25263721803
0.0012	1.722	1.25088608594
0.001201	1.72	1.2592060991
0.001202	1.712	1.24782049991
0.001203	1.702	1.23660664724
0.001204	1.69	1.23040643691
0.001205	1.688	1.22092424007
0.001206	1.682	1.2036926518
0.001207	1.678	1.22569000975
0.001208	1.668	1.23198051933
0.001209	1.672	1.23305149933
0.00121	1.67	1.23008129813
0.001211	1.668	1.23845710463
0.001212	1.664	1.24703809084
0.001213	1.682	1.24614445391
0.001214	1.674	1.25048950415
0.001215	1.674	1.23762837718
0.001216	1.658	1.24941426276
0.001217	1.646	1.24446132925
0.001218	1.634	1.24420416331
0.001219	1.622	1.23576534989
0.00122	1.624	1.24202415435
0.001221	1.626	1.2450397584
0.001222	1.622	1.25024637572
0.001223	1.628	1.25284316656
0.001224	1.634	1.24420416331
0.001225	1.624	1.25164851296
0.001226	1.64	1.25952371951
0.001227	1.636	1.26629538418
0.001228	1.63	1.25741798937
0.001229	1.622	1.24864566631
0.00123	1.62	1.23757828035
0.001231	1.608	1.24029673869
0.001232	1.61	1.24815864376
0.001233	1.596	1.25729232878
0.001234	1.592	1.25281123877
0.001235	1.594	1.25266276388
0.001236	1.594	1.25106514619
0.001237	1.586	1.25323740768
0.001238	1.568	1.23506113209
0.001239	1.57	1.22356037857
0.00124	1.56	1.23060960503
0.001241	1.554	1.23736979113
0.001242	1.548	1.23275950615
0.001243	1.546	1.22306336712
0.001244	1.55	1.21963109177
0.001245	1.548	1.20983304633
0.001246	1.544	1.21657880961
0.001247	1.542	1.2248412142
0.001248	1.55	1.23592070943
0.001249	1.556	1.24212076708
0.00125	1.564	1.25455330696
0.001251	1.56	1.25793481548
0.001252	1.556	1.26446194091
0.001253	1.556	1.2707729931
0.001254	1.544	1.26967082348
0.001255	1.54	1.26980313435
0.001256	1.54	1.27294933128
0.001257	1.538	1.26828861069
0.001258	1.54	1.26506916807
0.001259	1.536	1.27463877236
0.00126	1.546	1.26486521021
0.001261	1.528	1.255872605
0.001262	1.518	1.24967035653
0.001263	1.51	1.2561448961
0.001264	1.504	1.25617833129
0.001265	1.504	1.25139282402
0.001266	1.508	1.25933950943
0.001267	1.51	1.25932521614
0.001268	1.498	1.24338087487
0.001269	1.492	1.25775037269
0.00127	1.486	1.25132090209
0.001271	1.478	1.2528032567
0.001272	1.48	1.24803846095
0.001273	1.476	1.23992903023
0.001274	1.468	1.2153090142
0.001275	1.466	1.21195874517
0.001276	1.468	1.22187397059
0.001277	1.472	1.21046106918
0.001278	1.452	1.20652227497
0.001279	1.448	1.20137254838
0.00128	1.448	1.2046974724
0.001281	1.448	1.20635649789
0.001282	1.446	1.20792549439
0.001283	1.432	1.19890616814
0.001284	1.434	1.208984698
0.001285	1.422	1.19996499949
0.001286	1.418	1.21460940224
0.001287	1.422	1.22797231239
0.001288	1.412	1.21747936327
0.001289	1.41	1.20743529847
0.00129	1.418	1.19635947775
0.001291	1.406	1.18032368442
0.001292	1.404	1.17846680055
0.001293	1.42	1.18304691369
0.001294	1.418	1.1761275441
0.001295	1.414	1.16559169523
0.001296	1.406	1.16153519103
0.001297	1.39	1.15667627277
0.001298	1.39	1.15321290315
0.001299	1.382	1.15415596866
0.0013	1.364	1.13115162556
0.001301	1.352	1.1278723332
0.001302	1.344	1.12856723327
0.001303	1.342	1.13711740819
0.001304	1.34	1.13331372532
0.001305	1.34	1.12445542375
0.001306	1.342	1.11939090581
0.001307	1.33	1.12298708808
0.001308	1.344	1.1338712449
0.001309	1.332	1.11075469839
0.00131	1.326	1.11342893801
0.001311	1.32	1.0979981785
0.001312	1.318	1.0903559052
0.001313	1.324	1.09317153274
0.001314	1.314	1.09881936641
0.001315	1.31	1.10358506695
0.001316	1.304	1.10071976452
0.001317	1.312	1.10029814141
0.001318	1.312	1.09665673754
0.001319	1.298	1.09599087587
0.00132	1.29	1.10720368496
0.001321	1.288	1.10320261058
0.001322	1.298	1.11588350646
0.001323	1.272	1.11086272779
0.001324	1.272	1.11445771566
0.001325	1.278	1.10847462759
0.001326	1.272	1.10363762169
0.001327	1.27	1.09777046781
0.001328	1.272	1.10544832534
0.001329	1.26	1.10109036868
0.00133	1.262	1.09606386675
0.001331	1.26	1.09927248669
0.001332	1.26	1.09380071311
0.001333	1.254	1.08327466508
0.001334	1.25	1.07865657185
0.001335	1.246	1.0702728624
0.001336	1.252	1.06418795332
0.001337	1.248	1.0688760452
0.001338	1.244	1.06979624228
0.001339	1.228	1.06958683612
0.00134	1.224	1.06481172045
0.001341	1.218	1.07632522966
0.001342	1.224	1.09627733717
0.001343	1.226	1.09860092845
0.001344	1.228	1.10091598226
0.001345	1.228	1.09545241795
0.001346	1.228	1.09179485252
0.001347	1.23	1.09045861911
0.001348	1.222	1.09211537852
0.001349	1.214	1.08637194367
0.00135	1.212	1.08030366101
0.001351	1.196	1.0888452599
0.001352	1.19	1.07046718773
0.001353	1.184	1.06683831952
0.001354	1.188	1.06426312536
0.001355	1.196	1.05526489565
0.001356	1.196	1.05715845548
0.001357	1.19	1.05351791632
0.001358	1.194	1.0641259324
0.001359	1.188	1.06614070366
0.00136	1.178	1.05371533158
0.001361	1.186	1.05233264703
0.001362	1.186	1.05801890342
0.001363	1.176	1.02811672489
0.001364	1.178	1.01307255416
0.001365	1.18	1.01567711405
0.001366	1.174	1.0078313351
0.001367	1.17	1.01247222184
0.001368	1.168	1.00587076705
0.001369	1.166	1.00321682602
0.00137	1.156	1.00183032496
0.001371	1.158	1.01244061554
0.001372	1.15	1.00772019926
0.001373	1.15	1.01168176815
0.001374	1.144	1.00958605379
0.001375	1.134	1.00002199976
0.001376	1.138	1.01141287316
0.001377	1.132	1.01122499969
0.001378	1.126	1.01888370288
0.001379	1.124	1.03180618335
0.00138	1.122	1.02328686105
0.001381	1.114	1.01439834385
0.001382	1.112	1.01166002194
0.001383	1.112	1.00372107679
0.001384	1.096	1.00139103251
0.001385	1.092	0.98566525758
0.001386	1.086	0.979083244673
0.001387	1.082	0.999637934454
0.001388	1.078	1.00395019797
0.001389	1.082	1.00562219546
0.00139	1.062	0.984964973997
0.001391	1.052	0.984528313458
0.001392	1.06	0.994183081731
0.001393	1.058	0.999317767279
0.001394	1.052	1.00861092598
0.001395	1.032	1.00746017291
0.001396	1.034	1.000421911
0.001397	1.032	1.00547302301
0.001398	1.026	0.998661103678
0.001399	1.018	0.994824607657
0.0014	1.022	1.00075771294
0.001401	1.02	1.0137060718
0.001402	1.018	1.01275663414
0.001403	1.02	1.01567711405
0.001404	1.012	1.0098792007
0.001405	1.01	1.00493780902
0.001406	1.014	1.00886272604
0.001407	1.008	1.00793650594
0.001408	1.008	0.995959838548
0.001409	0.99	1.00692601516
0.00141	0.992	0.999967999488
0.001411	0.994	0.99094096696
0.001412	0.996	0.987919025022
0.001413	0.994	0.99094096696
0.001414	0.99	0.984835011563
0.001415	0.986	0.972524549819
0.001416	0.98	0.973447481891
0.001417	0.982	0.964197075291
0.001418	0.986	0.962187091994
0.001419	0.988	0.96532688764
0.00142	0.978	0.974431116088
0.001421	0.972	0.979395732072
0.001422	0.982	1.00879928628
0.001423	0.974	1.00465118325
0.001424	0.96	0.98914104151
0.001425	0.962	0.984152427218
0.001426	0.964	0.975040511979
0.001427	0.97	0.978314877736
0.001428	0.97	0.955562661472
0.001429	0.962	0.951081489674
0.00143	0.956	0.941309725861
0.001431	0.954	0.942275968069
0.001432	0.946	0.950307318713
0.001433	0.95	0.946308617735
0.001434	0.944	0.947029038626
0.001435	0.94	0.931879820578
0.001436	0.942	0.928781998103
0.001437	0.95	0.950526170076
0.001438	0.948	0.938773668144
0.001439	0.93	0.927954740276
0.00144	0.922	0.92299295772
0.001441	0.924	0.922075918783
0.001442	0.916	0.901634072116
0.001443	0.912	0.903468870521
0.001444	0.906	0.912778176777
0.001445	0.902	0.912357386116
0.001446	0.888	0.891883400451
0.001447	0.884	0.893612891581
0.001448	0.882	0.894469675283
0.001449	0.878	0.893932883387
0.00145	0.884	0.895848201427
0.001451	0.878	0.893932883387
0.001452	0.886	0.901667344424
0.001453	0.88	0.899777750336
0.001454	0.88	0.893084542471
0.001455	0.876	0.899235230627
0.001456	0.874	0.904502072966
0.001457	0.866	0.901134840077
0.001458	0.856	0.900701948482
0.001459	0.844	0.882985843601
0.00146	0.848	0.890447078719
0.001461	0.848	0.894927930059
0.001462	0.844	0.903141184976
0.001463	0.832	0.900986126419
0.001464	0.828	0.900231081445
0.001465	0.834	0.898022271439
0.001466	0.834	0.891315881155
0.001467	0.826	0.892033631653
0.001468	0.828	0.889053429216
0.001469	0.834	0.87546787491
0.00147	0.828	0.863953702463
0.001471	0.822	0.863895827053
0.001472	0.82	0.87155034278
0.001473	0.824	0.872366895291
0.001474	0.82	0.866948672068
0.001475	0.826	0.871621477477
0.001476	0.826	0.873913039152
0.001477	0.82	0.864638652849
0.001478	0.82	0.876127844552
0.001479	0.812	0.881280885984
0.00148	0.822	0.879952271433
0.001481	0.816	0.884389054659
0.001482	0.814	0.885101124166
0.001483	0.81	0.877439456601
0.001484	0.816	0.866108538233
0.001485	0.804	0.863472060926
0.001486	0.806	0.871988532035
0.001487	0.798	0.85860118798
0.001488	0.792	0.86760359612
0.001489	0.79	0.872868833216
0.00149	0.792	0.872201811509
0.001491	0.79	0.870574522944
0.001492	0.792	0.86990574202
0.001493	0.782	0.868605779396
0.001494	0.78	0.866948672068
0.001495	0.782	0.875486150661
0.001496	0.776	0.875113706898
0.001497	0.784	0.870255135004
0.001498	0.774	0.864247649693
0.001499	0.78	0.862322445492
0.0015	0.786	0.869599908004
0.001501	0.78	0.864638652849
0.001502	0.772	0.855579335889
0.001503	0.776	0.858966821245
0.001504	0.77	0.858545281275
0.001505	0.768	0.866127011471
0.001506	0.76	0.854634424769
0.001507	0.762	0.84932679223
0.001508	0.756	0.851154510063
0.001509	0.752	0.854690587289
0.00151	0.752	0.85935789983
0.001511	0.756	0.858174807367
0.001512	0.752	0.85935789983
0.001513	0.756	0.867446828342
0.001514	0.744	0.880036362885
0.001515	0.742	0.880588439624
0.001516	0.74	0.885663593019
0.001517	0.736	0.873100223342
0.001518	0.728	0.861403505913
0.001519	0.726	0.859606886897
0.00152	0.728	0.85907857615
0.001521	0.726	0.847893861282
0.001522	0.734	0.848082543152
0.001523	0.736	0.856915398391
0.001524	0.734	0.857463701856
0.001525	0.726	0.85259838142
0.001526	0.712	0.842054630057
0.001527	0.718	0.854678887068
0.001528	0.718	0.85233561465
0.001529	0.718	0.854678887068
0.00153	0.718	0.847629636103
0.001531	0.718	0.842897384027
0.001532	0.714	0.831987980682
0.001533	0.708	0.823854356061
0.001534	0.698	0.826314710023
0.001535	0.7	0.82340755401
0.001536	0.698	0.819021367243
0.001537	0.692	0.815558704202
0.001538	0.696	0.817058137466
0.001539	0.698	0.816575777255
0.00154	0.682	0.803041717472
0.001541	0.674	0.80232412403
0.001542	0.68	0.795989949685
0.001543	0.684	0.800089994938
0.001544	0.686	0.802124678588
0.001545	0.676	0.804378020585
0.001546	0.672	0.805242820521
0.001547	0.67	0.81061704892
0.001548	0.66	0.805232885568
0.001549	0.666	0.808977131939
0.00155	0.674	0.814692580057
0.001551	0.67	0.820426718239
0.001552	0.672	0.822445134948
0.001553	0.678	0.82844191106
0.001554	0.678	0.830852574167
0.001555	0.682	0.834790991806
0.001556	0.676	0.828869109088
0.001557	0.676	0.826452660471
0.001558	0.676	0.828869109088
0.001559	0.684	0.834352443515
0.00156	0.684	0.834352443515
0.001561	0.674	0.812233956444
0.001562	0.674	0.799827481398
0.001563	0.672	0.800259957764
0.001564	0.672	0.805242820521
0.001565	0.666	0.801526044493
0.001566	0.652	0.786699434346
0.001567	0.652	0.789237606808
0.001568	0.65	0.78962016185
0.001569	0.648	0.795044652834
0.00157	0.65	0.78962016185
0.001571	0.644	0.785661504721
0.001572	0.646	0.787835008108
0.001573	0.648	0.795044652834
0.001574	0.646	0.785292302267
0.001575	0.644	0.783111741707
0.001576	0.648	0.787461745103
0.001577	0.642	0.788565786729
0.001578	0.644	0.785661504721
0.001579	0.636	0.784540629923
0.00158	0.634	0.779771761479
0.001581	0.632	0.777544854012
0.001582	0.634	0.772038859126
0.001583	0.634	0.774625070599
0.001584	0.634	0.774625070599
0.001585	0.636	0.774276436423
0.001586	0.636	0.776855198863
0.001587	0.628	0.77563909133
0.001588	0.626	0.778539658592
0.001589	0.624	0.786526541192
0.00159	0.622	0.789376969515
0.001591	0.622	0.791906560145
0.001592	0.622	0.784293312479
0.001593	0.624	0.783979591571
0.001594	0.624	0.783979591571
0.001595	0.624	0.781424340547
0.001596	0.624	0.786526541192
0.001597	0.618	0.782352861566
0.001598	0.618	0.777223262647
0.001599	0.612	0.778110531994
0.0016	0.604	0.781782578471
0.001601	0.598	0.782557346141
0.001602	0.6	0.782304288624
0.001603	0.586	0.755383346388
0.001604	0.58	0.750732975165
0.001605	0.566	0.735964673065
0.001606	0.566	0.733242115539
0.001607	0.564	0.727945052871
0.001608	0.568	0.730325954626
0.001609	0.554	0.728755102898
0.00161	0.562	0.73902368027
0.001611	0.566	0.738677196074
0.001612	0.562	0.736312433686
0.001613	0.556	0.739502535493
0.001614	0.562	0.741725016431
0.001615	0.564	0.741555122698
0.001616	0.562	0.747098387095
0.001617	0.56	0.74188947964
0.001618	0.564	0.746929715569
0.001619	0.562	0.741725016431
0.00162	0.562	0.736312433686
0.001621	0.564	0.736141290786
0.001622	0.564	0.736141290786
0.001623	0.566	0.738677196074
0.001624	0.57	0.738308878451
0.001625	0.568	0.738495768437
0.001626	0.568	0.741199028602
0.001627	0.566	0.741379794707
0.001628	0.562	0.73902368027
0.001629	0.562	0.741725016431
0.00163	0.56	0.736478105581
0.001631	0.556	0.739502535493
0.001632	0.554	0.73965126918
0.001633	0.548	0.72642687175
0.001634	0.548	0.71811976717
0.001635	0.538	0.715930164192
0.001636	0.538	0.718718303649
0.001637	0.536	0.716033518769
0.001638	0.532	0.707796580947
0.001639	0.528	0.707966100883
0.00164	0.526	0.705212024855
0.001641	0.522	0.705348140991
0.001642	0.532	0.713425539212
0.001643	0.534	0.710523750483
0.001644	0.536	0.710425224777
0.001645	0.53	0.705053189483
0.001646	0.524	0.702441456635
0.001647	0.524	0.699588450448
0.001648	0.514	0.694121026911
0.001649	0.506	0.688450433946
0.00165	0.498	0.679702876263
0.001651	0.498	0.67675401735
0.001652	0.502	0.682638996835
0.001653	0.51	0.682568677863
0.001654	0.506	0.682615557983
0.001655	0.508	0.685518781654
0.001656	0.51	0.68840395118
0.001657	0.506	0.688450433946
0.001658	0.508	0.685518781654
0.001659	0.51	0.691303117308
0.00166	0.498	0.685562542734
0.001661	0.498	0.685562542734
0.001662	0.498	0.682638996835
0.001663	0.496	0.685553790741
0.001664	0.496	0.679694048819
0.001665	0.494	0.682615557983
0.001666	0.492	0.682595048327
0.001667	0.492	0.685518781654
0.001668	0.494	0.688450433946
0.001669	0.498	0.694259317546
0.00167	0.494	0.682615557983
0.001671	0.496	0.685553790741
0.001672	0.488	0.688371992458
0.001673	0.484	0.679517475861
0.001674	0.488	0.685460429201
0.001675	0.5	0.7
0.001676	0.506	0.702825725198
0.001677	0.498	0.699997142851
0.001678	0.49	0.694190175672
0.001679	0.482	0.685329118016
0.00168	0.484	0.68537872742
0.001681	0.482	0.676517553357
0.001682	0.48	0.673498329619
0.001683	0.476	0.664397471398
0.001684	0.478	0.673435965776
0.001685	0.478	0.673435965776
0.001686	0.482	0.673554749074
0.001687	0.476	0.670390930726
0.001688	0.476	0.664397471398
0.001689	0.472	0.658191461506
0.00169	0.468	0.651901833101
0.001691	0.468	0.661041602322
0.001692	0.462	0.645411496644
0.001693	0.454	0.641781894416
0.001694	0.45	0.650768776141
0.001695	0.454	0.675191824595
0.001696	0.448	0.674756252287
0.001697	0.45	0.674907401056
0.001698	0.45	0.668954408013
0.001699	0.45	0.665957956631
0.0017	0.446	0.665645551326
0.001701	0.442	0.659269292475
0.001702	0.452	0.666105096813
0.001703	0.448	0.656731299696
0.001704	0.456	0.672357048004
0.001705	0.46	0.675573830162
0.001706	0.458	0.675452440961
0.001707	0.462	0.675689277701
0.001708	0.458	0.666510314999
0.001709	0.464	0.675798786622
0.00171	0.47	0.676091709755
0.001711	0.458	0.669504294236
0.001712	0.452	0.669100889254
0.001713	0.452	0.672083328167
0.001714	0.454	0.675191824595
0.001715	0.452	0.672083328167
0.001716	0.448	0.671785680109
0.001717	0.452	0.675052590544
0.001718	0.454	0.672223177226
0.001719	0.45	0.668954408013
0.00172	0.45	0.665957956631
0.001721	0.452	0.666105096813
0.001722	0.452	0.669100889254
0.001723	0.454	0.669241361543
0.001724	0.452	0.666105096813
0.001725	0.442	0.659269292475
0.001726	0.44	0.66211781429
0.001727	0.438	0.661933531406
0.001728	0.438	0.661933531406
0.001729	0.43	0.664153596693
0.00173	0.428	0.657887528382
0.001731	0.432	0.652208555602
0.001732	0.436	0.65567064903
0.001733	0.432	0.661344085934
0.001734	0.426	0.660699629181
0.001735	0.424	0.654388263953
0.001736	0.422	0.648009259193
0.001737	0.422	0.651088319662
0.001738	0.416	0.647258835397
0.001739	0.426	0.654617445536
0.00174	0.424	0.654388263953
0.001741	0.422	0.651088319662
0.001742	0.428	0.651779103685
0.001743	0.424	0.645154245123
0.001744	0.424	0.648246866556
0.001745	0.422	0.648009259193
0.001746	0.42	0.644670458451
0.001747	0.42	0.641560597294
0.001748	0.422	0.648009259193
0.001749	0.418	0.631882900544
0.00175	0.416	0.631620139008
0.001751	0.41	0.630793151516
0.001752	0.408	0.630504559857
0.001753	0.406	0.63020948898
0.001754	0.412	0.624704730253
0.001755	0.408	0.624128191961
0.001756	0.412	0.627898080902
0.001757	0.402	0.613511206092
0.001758	0.404	0.617076980611
0.001759	0.408	0.617686004374
0.00176	0.41	0.617980582219
0.001761	0.406	0.61413679258
0.001762	0.402	0.619996774185
0.001763	0.398	0.616113625884
0.001764	0.402	0.616762515074
0.001765	0.402	0.616762515074
0.001766	0.406	0.617384807069
0.001767	0.402	0.626415197772
0.001768	0.402	0.626415197772
0.001769	0.394	0.615438055372
0.00177	0.394	0.618679238378
0.001771	0.388	0.6078289233
0.001772	0.396	0.619018578073
0.001773	0.398	0.612858874456
0.001774	0.398	0.62257208418
0.001775	0.392	0.615090237282
0.001776	0.396	0.619018578073
0.001777	0.398	0.612858874456
0.001778	0.394	0.615438055372
0.001779	0.39	0.611473629848
0.00178	0.39	0.614735715572
0.001781	0.392	0.615090237282
0.001782	0.382	0.609980327552
0.001783	0.376	0.598852235531
0.001784	0.378	0.605900982009
0.001785	0.374	0.60508181265
0.001786	0.374	0.601767396923
0.001787	0.378	0.615723964127
0.001788	0.374	0.614917880696
0.001789	0.372	0.607960525034
0.00179	0.372	0.607960525034
0.001791	0.372	0.604661888993
0.001792	0.37	0.607536007163
0.001793	0.374	0.608378171864
0.001794	0.376	0.612065355987
0.001795	0.374	0.611656766496
0.001796	0.374	0.611656766496
0.001797	0.372	0.611241359857
0.001798	0.368	0.61690842108
0.001799	0.368	0.620141919241
0.0018	0.368	0.623358644762
0.001801	0.368	0.623358644762
0.001802	0.366	0.622931777966
0.001803	0.362	0.612336508792
0.001804	0.36	0.598665181884
0.001805	0.356	0.590985617422
0.001806	0.354	0.587097947535
0.001807	0.354	0.587097947535
0.001808	0.36	0.595315042645
0.001809	0.356	0.590985617422
0.00181	0.356	0.590985617422
0.001811	0.348	0.585573223432
0.001812	0.348	0.585573223432
0.001813	0.344	0.57763656394
0.001814	0.344	0.587931968854
0.001815	0.344	0.587931968854
0.001816	0.34	0.593632883186
0.001817	0.34	0.593632883186
0.001818	0.338	0.593090212362
0.001819	0.34	0.593632883186
0.00182	0.332	0.58461611336
0.001821	0.328	0.58686966185
0.001822	0.324	0.589087429844
0.001823	0.32	0.587877538268
0.001824	0.328	0.590267735862
0.001825	0.332	0.591418633457
0.001826	0.322	0.588486193551
0.001827	0.322	0.581649378922
0.001828	0.324	0.585682507849
0.001829	0.322	0.588486193551
0.00183	0.318	0.583845870072
0.001831	0.314	0.582583899537
0.001832	0.308	0.573703756306
0.001833	0.314	0.579140742825
0.001834	0.316	0.579779268343
0.001835	0.316	0.579779268343
0.001836	0.314	0.579140742825
0.001837	0.312	0.571538275184
0.001838	0.31	0.5673623181
0.001839	0.308	0.566688627025
0.00184	0.308	0.563148293081
0.001841	0.312	0.568028168316
0.001842	0.316	0.569336455885
0.001843	0.314	0.56515838488
0.001844	0.302	0.546622355928
0.001845	0.294	0.536249941725
0.001846	0.288	0.533906358831
0.001847	0.286	0.53310786901
0.001848	0.282	0.527708252731
0.001849	0.286	0.53310786901
0.00185	0.288	0.537639284279
0.001851	0.288	0.533906358831
0.001852	0.29	0.534696175412
0.001853	0.282	0.527708252731
0.001854	0.282	0.531484712856
0.001855	0.284	0.532300666917
0.001856	0.288	0.533906358831
0.001857	0.282	0.527708252731
0.001858	0.284	0.528530036989
0.001859	0.284	0.532300666917
0.00186	0.286	0.53310786901
0.001861	0.29	0.534696175412
0.001862	0.29	0.538423625039
0.001863	0.288	0.533906358831
0.001864	0.288	0.533906358831
0.001865	0.286	0.529342988997
0.001866	0.28	0.526877594893
0.001867	0.276	0.521367432815
0.001868	0.27	0.507050293363
0.001869	0.27	0.507050293363
0.00187	0.268	0.506138321015
0.001871	0.27	0.510979451642
0.001872	0.264	0.50030390764
0.001873	0.268	0.506138321015
0.001874	0.264	0.504285633347
0.001875	0.258	0.501433943805
0.001876	0.26	0.502394267483
0.001877	0.256	0.500463784904
0.001878	0.256	0.504444248654
0.001879	0.26	0.506359556047
0.00188	0.264	0.512156226165
0.001881	0.268	0.513980544379
0.001882	0.264	0.508236165577
0.001883	0.264	0.508236165577
0.001884	0.266	0.509160092702
0.001885	0.264	0.504285633347
0.001886	0.268	0.510074504362
0.001887	0.272	0.511874984737
0.001888	0.268	0.510074504362
0.001889	0.276	0.517517149474
0.00189	0.272	0.515767389431
0.001891	0.278	0.522222174941
0.001892	0.278	0.522222174941
0.001893	0.278	0.522222174941
0.001894	0.28	0.523067873225
0.001895	0.28	0.523067873225
0.001896	0.28	0.526877594893
0.001897	0.278	0.52603802144
0.001898	0.28	0.526877594893
0.001899	0.272	0.51963063805
0.0019	0.268	0.513980544379
0.001901	0.268	0.510074504362
0.001902	0.266	0.509160092702
0.001903	0.266	0.509160092702
0.001904	0.256	0.500463784904
0.001905	0.256	0.500463784904
0.001906	0.256	0.508393548346
0.001907	0.256	0.508393548346
0.001908	0.254	0.507428812741
0.001909	0.256	0.508393548346
0.00191	0.252	0.502489800892
0.001911	0.254	0.503471945594
0.001912	0.25	0.501497756725
0.001913	0.252	0.502489800892
0.001914	0.248	0.492438828688
0.001915	0.248	0.496483635178
0.001916	0.248	0.496483635178
0.001917	0.252	0.498493731154
0.001918	0.254	0.503471945594
0.001919	0.254	0.499483733469
0.00192	0.252	0.498493731154
0.001921	0.25	0.493457191659
0.001922	0.248	0.492438828688
0.001923	0.248	0.492438828688
0.001924	0.246	0.491410215604
0.001925	0.246	0.491410215604
0.001926	0.248	0.500495754228
0.001927	0.244	0.50245795844
0.001928	0.244	0.50245795844
0.001929	0.24	0.492341345004
0.00193	0.24	0.49638694584
0.001931	0.24	0.49638694584
0.001932	0.24	0.504380808517
0.001933	0.238	0.503344812231
0.001934	0.234	0.489125750702
0.001935	0.232	0.488032785784
0.001936	0.23	0.482804308183
0.001937	0.232	0.483917348315
0.001938	0.228	0.477510209315
0.001939	0.232	0.479766609926
0.00194	0.228	0.477510209315
0.001941	0.228	0.477510209315
0.001942	0.226	0.476365405965
0.001943	0.226	0.484689591388
0.001944	0.226	0.484689591388
0.001945	0.22	0.481248376621
0.001946	0.226	0.484689591388
0.001947	0.222	0.478242616252
0.001948	0.224	0.483553513068
0.001949	0.22	0.472863616701
0.00195	0.22	0.472863616701
0.001951	0.224	0.475209427516
0.001952	0.226	0.480545523338
0.001953	0.226	0.476365405965
0.001954	0.226	0.476365405965
0.001955	0.226	0.472148281793
0.001956	0.226	0.472148281793
0.001957	0.222	0.46980421454
0.001958	0.222	0.474042192215
0.001959	0.224	0.475209427516
0.00196	0.22	0.472863616701
0.001961	0.222	0.474042192215
0.001962	0.22	0.472863616701
0.001963	0.218	0.467414163243
0.001964	0.222	0.46980421454
0.001965	0.22	0.46432747065
0.001966	0.216	0.461891762213
0.001967	0.218	0.463115536341
0.001968	0.218	0.463115536341
0.001969	0.22	0.468614980554
0.00197	0.218	0.467414163243
0.001971	0.22	0.468614980554
0.001972	0.22	0.468614980554
0.001973	0.218	0.471673615968
0.001974	0.214	0.460656053906
0.001975	0.21	0.458148447558
0.001976	0.212	0.459408315118
0.001977	0.21	0.458148447558
0.001978	0.204	0.445403188134
0.001979	0.206	0.446725866724
0.00198	0.21	0.449332838773
0.001981	0.21	0.449332838773
0.001982	0.21	0.449332838773
0.001983	0.208	0.448035712862
0.001984	0.208	0.448035712862
0.001985	0.204	0.43633015023
0.001986	0.204	0.43633015023
0.001987	0.194	0.429376291847
0.001988	0.2	0.438178046004
0.001989	0.198	0.4275464887
0.00199	0.2	0.428952211791
0.001991	0.2	0.419523539268
0.001992	0.198	0.418086115531
0.001993	0.196	0.416634132063
0.001994	0.196	0.421407166527
0.001995	0.194	0.41995714067
0.001996	0.194	0.41995714067
0.001997	0.186	0.409150339118
0.001998	0.182	0.406049258096
[truncated: 8,002 more rows]
