# Supplementary material for: The Influence of Synaptic Size on AMPA Receptor Activation: A Monte Carlo Model
Source: PLoS One. 2015 Jun 24;10(6):e0130924. doi: 10.1371/journal.pone.0130924 (PMC4479604; doi:10.1371/journal.pone.0130924)
Supplement: S1 Dataset — This package contains the experimental data used as basis for the analysis presented in the paper. (ZIP) [file pone.0130924.s001.zip › S1 Simulation data/test/2326_8682_152_224.csv]

time	AMPA.O.mean	AMPA.O.stdev
0.0	0.0	0.0
1e-06	0.0	0.0
2e-06	0.052	0.222027025382
3e-06	0.358	0.594841155268
4e-06	0.722	0.832295620558
5e-06	1.294	1.11335708557
6e-06	2.064	1.37255382408
7e-06	2.908	1.70045170469
8e-06	3.718	1.88002021266
9e-06	4.684	2.09860525111
1e-05	5.608	2.23480110972
1.1e-05	6.546	2.41161439704
1.2e-05	7.464	2.71011143682
1.3e-05	8.382	2.81923322909
1.4e-05	9.404	2.89772048341
1.5e-05	10.304	2.98321705546
1.6e-05	11.176	3.12362353686
1.7e-05	12.002	3.23573731938
1.8e-05	12.9	3.36124976757
1.9e-05	13.738	3.40431432156
2e-05	14.544	3.484833425
2.1e-05	15.24	3.53474185762
2.2e-05	16.0	3.63097782973
2.3e-05	16.596	3.66453052928
2.4e-05	17.228	3.66769900619
2.5e-05	17.856	3.72441458487
2.6e-05	18.372	3.78333397944
2.7e-05	19.0	3.85382926451
2.8e-05	19.444	3.84796881484
2.9e-05	19.954	3.86262656751
3e-05	20.384	3.90135156068
3.1e-05	20.736	3.98676610801
3.2e-05	21.084	4.02801986092
3.3e-05	21.406	4.02059249365
3.4e-05	21.686	4.07276368084
3.5e-05	22.07	4.09305509369
3.6e-05	22.318	4.10619970289
3.7e-05	22.672	4.16370219876
3.8e-05	22.944	4.2648404425
3.9e-05	23.19	4.2362601431
4e-05	23.334	4.25516674174
4.1e-05	23.606	4.27115487895
4.2e-05	23.826	4.29042235683
4.3e-05	23.984	4.31181446725
4.4e-05	24.066	4.33147134355
4.5e-05	24.232	4.33706997868
4.6e-05	24.404	4.38643180729
4.7e-05	24.502	4.39522422636
4.8e-05	24.6	4.44882006829
4.9e-05	24.684	4.47438755586
5e-05	24.774	4.4885324996
5.1e-05	24.844	4.54968834097
5.2e-05	24.992	4.59694855312
5.3e-05	25.052	4.64470623398
5.4e-05	25.128	4.64194097334
5.5e-05	25.184	4.65769728514
5.6e-05	25.256	4.62844077417
5.7e-05	25.308	4.62267628112
5.8e-05	25.294	4.56153088338
5.9e-05	25.274	4.60857071119
6e-05	25.264	4.64136876363
6.1e-05	25.284	4.67111806744
6.2e-05	25.282	4.68726743423
6.3e-05	25.298	4.69565714251
6.4e-05	25.24	4.65213929284
6.5e-05	25.25	4.64838681695
6.6e-05	25.286	4.75943315953
6.7e-05	25.31	4.71485948889
6.8e-05	25.292	4.67747111162
6.9e-05	25.288	4.66358831802
7e-05	25.238	4.6909866766
7.1e-05	25.196	4.63741134686
7.2e-05	25.182	4.62394593394
7.3e-05	25.126	4.59979608244
7.4e-05	25.082	4.63371082395
7.5e-05	25.046	4.68613742863
7.6e-05	25.008	4.69296665234
7.7e-05	24.902	4.64848319347
7.8e-05	24.828	4.62324734359
7.9e-05	24.752	4.60200999564
8e-05	24.754	4.63955644432
8.1e-05	24.722	4.60919906274
8.2e-05	24.608	4.5736567427
8.3e-05	24.57	4.55555704607
8.4e-05	24.522	4.544613955
8.5e-05	24.51	4.55520581313
8.6e-05	24.466	4.60834503917
8.7e-05	24.42	4.55275740623
8.8e-05	24.366	4.55456298672
8.9e-05	24.294	4.54571930502
9e-05	24.22	4.53206354766
9.1e-05	24.128	4.57335937796
9.2e-05	24.042	4.51843291419
9.3e-05	23.996	4.57339961079
9.4e-05	23.996	4.59695377397
9.5e-05	23.922	4.58780078033
9.6e-05	23.794	4.55714428124
9.7e-05	23.752	4.53635271997
9.8e-05	23.702	4.51809650185
9.9e-05	23.718	4.51513853608
0.0001	23.668	4.49864157274
0.000101	23.572	4.49186108423
0.000102	23.514	4.44722430287
0.000103	23.462	4.41639626845
0.000104	23.46	4.40368027904
0.000105	23.42	4.41492921801
0.000106	23.302	4.42027103241
0.000107	23.21	4.39748791926
0.000108	23.138	4.3528101268
0.000109	23.084	4.37960546168
0.00011	23.03	4.41872153456
0.000111	22.9	4.39931812898
0.000112	22.856	4.41443812959
0.000113	22.822	4.36466676849
0.000114	22.768	4.36052473907
0.000115	22.768	4.36419247971
0.000116	22.744	4.33433547386
0.000117	22.704	4.33547967358
0.000118	22.652	4.28846079614
0.000119	22.554	4.30338053163
0.00012	22.576	4.37495417119
0.000121	22.56	4.366508903
0.000122	22.494	4.39567560223
0.000123	22.46	4.36856955994
0.000124	22.388	4.33144964186
0.000125	22.32	4.27897183912
0.000126	22.264	4.23772391739
0.000127	22.224	4.24474074591
0.000128	22.158	4.23851813727
0.000129	22.144	4.25620300268
0.00013	22.072	4.21744187867
0.000131	21.996	4.21283562461
0.000132	21.914	4.23823123484
0.000133	21.83	4.2648681105
0.000134	21.806	4.23843886354
0.000135	21.748	4.19577120444
0.000136	21.634	4.23131705264
0.000137	21.608	4.23678368577
0.000138	21.564	4.19260110194
0.000139	21.478	4.16575515363
0.00014	21.388	4.21016104205
0.000141	21.28	4.2054250677
0.000142	21.25	4.2208411484
0.000143	21.268	4.23227787368
0.000144	21.264	4.24149784864
0.000145	21.154	4.22732586868
0.000146	21.104	4.23900743099
0.000147	21.074	4.26667598957
0.000148	20.986	4.19068061298
0.000149	20.914	4.19697557772
0.00015	20.83	4.19631981622
0.000151	20.77	4.16042065181
0.000152	20.738	4.13005520544
0.000153	20.692	4.19680068624
0.000154	20.674	4.17225646383
0.000155	20.608	4.16441304388
0.000156	20.592	4.16479723396
0.000157	20.522	4.20446381837
0.000158	20.488	4.27058028844
0.000159	20.414	4.21124732116
0.00016	20.38	4.18611992184
0.000161	20.326	4.17944063243
0.000162	20.254	4.11940335486
0.000163	20.22	4.14193191639
0.000164	20.134	4.09976145648
0.000165	20.068	4.13223619848
0.000166	20.022	4.13781536562
0.000167	19.998	4.13255320595
0.000168	19.948	4.1484088516
0.000169	19.896	4.11353667785
0.00017	19.868	4.12487284653
0.000171	19.776	4.14750816756
0.000172	19.674	4.13276227238
0.000173	19.628	4.09360672268
0.000174	19.596	4.06801966564
0.000175	19.576	4.05564100975
0.000176	19.534	4.07931906082
0.000177	19.492	4.07258345525
0.000178	19.48	4.05285084848
0.000179	19.432	4.05972609914
0.00018	19.326	4.07378497223
0.000181	19.29	4.04943205894
0.000182	19.232	4.07015675374
0.000183	19.222	4.1008189426
0.000184	19.194	4.08367040786
0.000185	19.154	4.14177305028
0.000186	19.106	4.12101492354
0.000187	19.062	4.13160453093
0.000188	18.984	4.12064849265
0.000189	18.884	4.1166180294
0.00019	18.868	4.08247180027
0.000191	18.824	4.03100781443
0.000192	18.804	4.06270648706
0.000193	18.698	4.02228740893
0.000194	18.668	4.0764906476
0.000195	18.614	4.08913242632
0.000196	18.57	4.08180107306
0.000197	18.59	4.10924567287
0.000198	18.56	4.14033815044
0.000199	18.49	4.1686808465
0.0002	18.446	4.17217976602
0.000201	18.396	4.2075151812
0.000202	18.344	4.16289130293
0.000203	18.3	4.15186704989
0.000204	18.264	4.14708379467
0.000205	18.182	4.12805959259
0.000206	18.13	4.08327074782
0.000207	18.106	4.09423545977
0.000208	18.1	4.10146315356
0.000209	18.008	4.05215202084
0.00021	17.952	4.00121181644
0.000211	17.92	3.96201968698
0.000212	17.918	3.96071660183
0.000213	17.878	3.98435891958
0.000214	17.836	4.03548064052
0.000215	17.78	4.00744307508
0.000216	17.762	3.98464000883
0.000217	17.654	3.98977242459
0.000218	17.608	3.94845995294
0.000219	17.56	3.95201214573
0.00022	17.522	3.90711095312
0.000221	17.534	3.8777369689
0.000222	17.456	3.8833058082
0.000223	17.436	3.89896191313
0.000224	17.384	3.90698656256
0.000225	17.296	3.90850150313
0.000226	17.216	3.86902364945
0.000227	17.166	3.87019947806
0.000228	17.16	3.8328057608
0.000229	17.054	3.81406397429
0.00023	16.946	3.78933820079
0.000231	16.886	3.79328406529
0.000232	16.854	3.80640039933
0.000233	16.814	3.77986825167
0.000234	16.738	3.84777286232
0.000235	16.67	3.82793678109
0.000236	16.602	3.80310346954
0.000237	16.622	3.7856460479
0.000238	16.618	3.79368896986
0.000239	16.592	3.77326595935
0.00024	16.56	3.78449468225
0.000241	16.578	3.83561155489
0.000242	16.512	3.78495125464
0.000243	16.504	3.77809264047
0.000244	16.44	3.78396617321
0.000245	16.41	3.81023621315
0.000246	16.352	3.80053890915
0.000247	16.28	3.80546974761
0.000248	16.208	3.7742199194
0.000249	16.138	3.73937909284
0.00025	16.068	3.72657698163
0.000251	16.014	3.74563799639
0.000252	15.998	3.76324275061
0.000253	15.942	3.73184083262
0.000254	15.882	3.77519218054
0.000255	15.838	3.74429646262
0.000256	15.812	3.68844899653
0.000257	15.74	3.64532577419
0.000258	15.748	3.66121509884
0.000259	15.612	3.66243853191
0.00026	15.564	3.68373506105
0.000261	15.536	3.67541888769
0.000262	15.504	3.61856103997
0.000263	15.514	3.66466969862
0.000264	15.49	3.67231534594
0.000265	15.448	3.63253300054
0.000266	15.436	3.61854998584
0.000267	15.392	3.67727290257
0.000268	15.368	3.68083903479
0.000269	15.306	3.6873247755
0.00027	15.29	3.67938853616
0.000271	15.276	3.66003060096
0.000272	15.222	3.66233750493
0.000273	15.192	3.65720330307
0.000274	15.156	3.64248047352
0.000275	15.068	3.63089190145
0.000276	15.04	3.64010988845
0.000277	14.986	3.67230227514
0.000278	14.946	3.6893202626
0.000279	14.908	3.66872402887
0.00028	14.864	3.65041148365
0.000281	14.804	3.62568393548
0.000282	14.79	3.67013623725
0.000283	14.776	3.65264616408
0.000284	14.752	3.63462460235
0.000285	14.73	3.64871210155
0.000286	14.672	3.64368165459
0.000287	14.622	3.65938738042
0.000288	14.58	3.64576466602
0.000289	14.514	3.68209233996
0.00029	14.488	3.67720763624
0.000291	14.508	3.68753793201
0.000292	14.482	3.65973714903
0.000293	14.44	3.59254784241
0.000294	14.39	3.59581701425
0.000295	14.348	3.60983323715
0.000296	14.328	3.60172403163
0.000297	14.268	3.57661515962
0.000298	14.196	3.53179614361
0.000299	14.176	3.51525589396
0.0003	14.162	3.50481896822
0.000301	14.11	3.51139573389
0.000302	14.076	3.53754491138
0.000303	14.05	3.52583323485
0.000304	14.006	3.49542043251
0.000305	14.016	3.50538785301
0.000306	13.956	3.45919990749
0.000307	13.966	3.44918019245
0.000308	13.902	3.40417332109
0.000309	13.89	3.3540870591
0.00031	13.86	3.35028357009
0.000311	13.832	3.35972856046
0.000312	13.756	3.35804466915
0.000313	13.762	3.34982924938
0.000314	13.7	3.38082830088
0.000315	13.66	3.41180304238
0.000316	13.666	3.38916567904
0.000317	13.632	3.38711912988
0.000318	13.606	3.3974643486
0.000319	13.536	3.36759617532
0.00032	13.51	3.36063982003
0.000321	13.458	3.37997573956
0.000322	13.432	3.37007062241
0.000323	13.422	3.4263560819
0.000324	13.386	3.41071898579
0.000325	13.362	3.43029969536
0.000326	13.312	3.44422066657
0.000327	13.27	3.46483765853
0.000328	13.24	3.42263056727
0.000329	13.194	3.41062516264
0.00033	13.176	3.3830495119
0.000331	13.152	3.3865758518
0.000332	13.12	3.40552492283
0.000333	13.134	3.36155380739
0.000334	13.082	3.36797802843
0.000335	13.004	3.3686768916
0.000336	12.92	3.34029938778
0.000337	12.916	3.37178647011
0.000338	12.888	3.33218486882
0.000339	12.85	3.32498120295
0.00034	12.8	3.28329103188
0.000341	12.724	3.25143414511
0.000342	12.65	3.2544584803
0.000343	12.598	3.27908462837
0.000344	12.522	3.23875222887
0.000345	12.498	3.25852666093
0.000346	12.5	3.25299861666
0.000347	12.466	3.25527940429
0.000348	12.462	3.21380708817
0.000349	12.412	3.22711264136
0.00035	12.364	3.21239848089
0.000351	12.326	3.19307438059
0.000352	12.29	3.16826450916
0.000353	12.256	3.18472353588
0.000354	12.248	3.1778130845
0.000355	12.202	3.1662589913
0.000356	12.178	3.15694725962
0.000357	12.138	3.13032841728
0.000358	12.116	3.07026774077
0.000359	12.1	3.0928950839
0.00036	12.096	3.10012644903
0.000361	12.042	3.06924029688
0.000362	12.038	3.11970447318
0.000363	12.024	3.15712274072
0.000364	11.984	3.13747414332
0.000365	11.928	3.13413720185
0.000366	11.872	3.15208121723
0.000367	11.854	3.16175331106
0.000368	11.84	3.17338935525
0.000369	11.812	3.16933052868
0.00037	11.756	3.17623424829
0.000371	11.754	3.17009211223
0.000372	11.71	3.16068030652
0.000373	11.678	3.18658375066
0.000374	11.63	3.15928789445
0.000375	11.576	3.17052424687
0.000376	11.562	3.18216215803
0.000377	11.548	3.1202076854
0.000378	11.52	3.0999354832
0.000379	11.494	3.12825254735
0.00038	11.456	3.13688762948
0.000381	11.418	3.1246241374
0.000382	11.386	3.12233950748
0.000383	11.334	3.11359021067
0.000384	11.302	3.10657303149
0.000385	11.278	3.10172790554
0.000386	11.262	3.09602260974
0.000387	11.238	3.08955595515
0.000388	11.226	3.08786722512
0.000389	11.222	3.03656318887
0.00039	11.196	3.04722562342
0.000391	11.182	3.06869288134
0.000392	11.15	3.10411017846
0.000393	11.128	3.1041288633
0.000394	11.084	3.05433200553
0.000395	11.076	3.09810006294
0.000396	11.06	3.12736310652
0.000397	11.048	3.12309077678
0.000398	11.03	3.1542193963
0.000399	11.018	3.12500815999
0.0004	10.996	3.17426904972
0.000401	10.97	3.15612103697
0.000402	10.978	3.14857364532
0.000403	10.948	3.15678570701
0.000404	10.896	3.14915607743
0.000405	10.86	3.10811840186
0.000406	10.81	3.1102893756
0.000407	10.78	3.09380025212
0.000408	10.71	3.09417194092
0.000409	10.694	3.07577047258
0.00041	10.68	3.10187040348
0.000411	10.638	3.07749183589
0.000412	10.606	3.07030356805
0.000413	10.58	3.04493021266
0.000414	10.534	3.05366075391
0.000415	10.522	3.05114994715
0.000416	10.48	3.02681350598
0.000417	10.458	3.04897294183
0.000418	10.436	3.0779707601
0.000419	10.374	3.06237228305
0.00042	10.338	3.09382546373
0.000421	10.312	3.09687842835
0.000422	10.304	3.07824365507
0.000423	10.254	3.07074648905
0.000424	10.252	3.07449117741
0.000425	10.208	3.09010291091
0.000426	10.172	3.09490161395
0.000427	10.15	3.12145799267
0.000428	10.114	3.10692838669
0.000429	10.07	3.11337437518
0.00043	10.048	3.11025658106
0.000431	10.024	3.11053435924
0.000432	9.984	3.11508330547
0.000433	9.962	3.11713907293
0.000434	9.95	3.13233140009
0.000435	9.944	3.14402035617
0.000436	9.898	3.13872521894
0.000437	9.888	3.12593282078
0.000438	9.87	3.11465888983
0.000439	9.806	3.09715417763
0.00044	9.776	3.11413294514
0.000441	9.774	3.1143095543
0.000442	9.748	3.08553010032
0.000443	9.704	3.07121865063
0.000444	9.678	3.07868738264
0.000445	9.654	3.06696657954
0.000446	9.646	3.06735782067
0.000447	9.598	3.01867454357
0.000448	9.568	3.00688809236
0.000449	9.534	3.01808614854
0.00045	9.52	3.03407316985
0.000451	9.504	3.01761230114
0.000452	9.478	2.99023677992
0.000453	9.464	2.98407506608
0.000454	9.456	2.9846380015
0.000455	9.432	2.98753677802
0.000456	9.37	3.0055116037
0.000457	9.352	2.97188425077
0.000458	9.334	2.94659871717
0.000459	9.284	2.93995646226
0.00046	9.28	2.93625611962
0.000461	9.228	2.92506683684
0.000462	9.218	2.93163367425
0.000463	9.23	2.9279856557
0.000464	9.21	2.93153543386
0.000465	9.192	2.89605524809
0.000466	9.156	2.88576922154
0.000467	9.1	2.88340076992
0.000468	9.074	2.87132791579
0.000469	9.082	2.8752871161
0.00047	9.044	2.87229246422
0.000471	9.018	2.8902726515
0.000472	8.99	2.86738556877
0.000473	8.942	2.86262746441
0.000474	8.956	2.87438062894
0.000475	8.908	2.87950273485
0.000476	8.886	2.86722932463
0.000477	8.832	2.82980140646
0.000478	8.818	2.8349384473
0.000479	8.826	2.84037391905
0.00048	8.776	2.84074356463
0.000481	8.746	2.84771557569
0.000482	8.744	2.8338073329
0.000483	8.702	2.84063302804
0.000484	8.69	2.82805586932
0.000485	8.672	2.83415172494
0.000486	8.666	2.81539411095
0.000487	8.646	2.79225428641
0.000488	8.604	2.78193889221
0.000489	8.568	2.76791907396
0.00049	8.524	2.75851844293
0.000491	8.498	2.7774081443
0.000492	8.454	2.76692681508
0.000493	8.422	2.7575199002
0.000494	8.442	2.74565766256
0.000495	8.398	2.73853902656
0.000496	8.394	2.76816979248
0.000497	8.378	2.79054044945
0.000498	8.344	2.76507938403
0.000499	8.352	2.75755253803
0.0005	8.31	2.7629513206
0.000501	8.266	2.73116165761
0.000502	8.234	2.74649667759
0.000503	8.206	2.72828957407
0.000504	8.182	2.72486256534
0.000505	8.13	2.69390051784
0.000506	8.09	2.67691987179
0.000507	8.068	2.68540052879
0.000508	8.034	2.72559057821
0.000509	8.006	2.72285952631
0.00051	7.984	2.70402366854
0.000511	7.988	2.72026763389
0.000512	7.952	2.71545502633
0.000513	7.946	2.71202581109
0.000514	7.912	2.71887035366
0.000515	7.914	2.73543488316
0.000516	7.908	2.75382207123
0.000517	7.87	2.76497739593
0.000518	7.858	2.75714272391
0.000519	7.828	2.74270231706
0.00052	7.766	2.74212399428
0.000521	7.768	2.73389392625
0.000522	7.778	2.73216324549
0.000523	7.77	2.7380832712
0.000524	7.724	2.74077069453
0.000525	7.692	2.75556455196
0.000526	7.68	2.75782523014
0.000527	7.67	2.72416959824
0.000528	7.648	2.68106247596
0.000529	7.634	2.70555798312
0.00053	7.616	2.73066731771
0.000531	7.586	2.75655654758
0.000532	7.582	2.74431703708
0.000533	7.576	2.75249414168
0.000534	7.564	2.74479580297
0.000535	7.578	2.7727091445
0.000536	7.552	2.75595645829
0.000537	7.532	2.75117720258
0.000538	7.498	2.76441603237
0.000539	7.486	2.77449166515
0.00054	7.45	2.75599346879
0.000541	7.43	2.72196620111
0.000542	7.424	2.73134106256
0.000543	7.436	2.70811816581
0.000544	7.43	2.71976101891
0.000545	7.412	2.72364755429
0.000546	7.34	2.72697634753
0.000547	7.364	2.75090966773
0.000548	7.336	2.78120549403
0.000549	7.316	2.76697379821
0.00055	7.31	2.78314570226
0.000551	7.292	2.78616869554
0.000552	7.282	2.77317074844
0.000553	7.24	2.78610839703
0.000554	7.206	2.78344462851
0.000555	7.164	2.74319230095
0.000556	7.142	2.73967808328
0.000557	7.122	2.7638950776
0.000558	7.136	2.75998260864
0.000559	7.112	2.75816170664
0.00056	7.09	2.75932962873
0.000561	7.082	2.74504571911
0.000562	7.056	2.76203982593
0.000563	7.048	2.75566616265
0.000564	7.032	2.73257680587
0.000565	7.016	2.71214748861
0.000566	6.978	2.68579895003
0.000567	6.966	2.69682109158
0.000568	6.94	2.68856839229
0.000569	6.92	2.66863260866
0.00057	6.912	2.65259420191
0.000571	6.89	2.64459826817
0.000572	6.842	2.63154631348
0.000573	6.814	2.62133630044
0.000574	6.814	2.66747146189
0.000575	6.772	2.65254896279
0.000576	6.758	2.66522719482
0.000577	6.764	2.66913918708
0.000578	6.736	2.6620112697
0.000579	6.698	2.67110389165
0.00058	6.71	2.68139888864
0.000581	6.698	2.66585746056
0.000582	6.716	2.65392991618
0.000583	6.738	2.63919608972
0.000584	6.722	2.63148551203
0.000585	6.694	2.65186047898
0.000586	6.678	2.60428800251
0.000587	6.632	2.5800341083
0.000588	6.604	2.5673301307
0.000589	6.56	2.54998039208
0.00059	6.534	2.52998893278
0.000591	6.5	2.50159948833
0.000592	6.5	2.49359178696
0.000593	6.496	2.46373375185
0.000594	6.474	2.46116313966
0.000595	6.474	2.47736230697
0.000596	6.452	2.47299332793
0.000597	6.414	2.45491425512
0.000598	6.406	2.46762314789
0.000599	6.386	2.49419405821
0.0006	6.382	2.50840108436
0.000601	6.372	2.50870803403
0.000602	6.348	2.51055691033
0.000603	6.328	2.53069476626
0.000604	6.304	2.50590981482
0.000605	6.306	2.53542185839
0.000606	6.318	2.54811224243
0.000607	6.296	2.52989802166
0.000608	6.268	2.52273185258
0.000609	6.248	2.49048107802
0.00061	6.214	2.46661792745
0.000611	6.214	2.48761009807
0.000612	6.202	2.46843999319
0.000613	6.204	2.47999677419
0.000614	6.184	2.46863200984
0.000615	6.142	2.43840849736
0.000616	6.138	2.4460081766
0.000617	6.128	2.44287044274
0.000618	6.07	2.43004115191
0.000619	6.088	2.44054420161
0.00062	6.07	2.43497433251
0.000621	6.066	2.40699896136
0.000622	6.052	2.40110307984
0.000623	6.04	2.4187600129
0.000624	6.014	2.43511888827
0.000625	6.0	2.43967210912
0.000626	5.992	2.44539076632
0.000627	5.958	2.42409488263
0.000628	5.964	2.42707725464
0.000629	5.948	2.45871836533
0.00063	5.91	2.4408809885
0.000631	5.87	2.41103712124
0.000632	5.852	2.39793577896
0.000633	5.87	2.39522441537
0.000634	5.874	2.37784019648
0.000635	5.858	2.39871548959
0.000636	5.85	2.39906231682
0.000637	5.806	2.39840863908
0.000638	5.768	2.37869207759
0.000639	5.748	2.36484587236
0.00064	5.748	2.36822634053
0.000641	5.722	2.36235391083
0.000642	5.72	2.39783235444
0.000643	5.702	2.41685663621
0.000644	5.708	2.37965039449
0.000645	5.692	2.40273510816
0.000646	5.674	2.3865715996
0.000647	5.67	2.35650164439
0.000648	5.66	2.3605931458
0.000649	5.604	2.35014552741
0.00065	5.598	2.35125413344
0.000651	5.566	2.36424279633
0.000652	5.544	2.36897952714
0.000653	5.534	2.35389974298
0.000654	5.544	2.35373405465
0.000655	5.498	2.35159435277
0.000656	5.48	2.34895721545
0.000657	5.484	2.38028233619
0.000658	5.478	2.37434538347
0.000659	5.468	2.39185618297
0.00066	5.448	2.36797297282
0.000661	5.438	2.36519682056
0.000662	5.432	2.36503192367
0.000663	5.412	2.35759538513
0.000664	5.386	2.34797870518
0.000665	5.372	2.34299295774
0.000666	5.386	2.35223383191
0.000667	5.368	2.34959060264
0.000668	5.342	2.32487332988
0.000669	5.34	2.32387607243
0.00067	5.346	2.34313550611
0.000671	5.324	2.34840882301
0.000672	5.314	2.33995811928
0.000673	5.306	2.33160116658
0.000674	5.292	2.33639380242
0.000675	5.276	2.33148536345
0.000676	5.276	2.31685649102
0.000677	5.266	2.30548129465
0.000678	5.276	2.268
0.000679	5.284	2.28371276653
0.00068	5.252	2.26196728535
0.000681	5.232	2.2667545081
0.000682	5.212	2.27223590325
0.000683	5.188	2.26730147973
0.000684	5.152	2.26911789028
0.000685	5.164	2.2832222844
0.000686	5.148	2.27466393122
0.000687	5.128	2.24579963487
0.000688	5.114	2.22553454253
0.000689	5.084	2.24787544139
0.00069	5.088	2.23433569546
0.000691	5.066	2.23195967706
0.000692	5.044	2.22487392901
0.000693	5.056	2.25141377805
0.000694	5.044	2.23563503283
0.000695	5.028	2.24749104559
0.000696	5.0	2.26980175346
0.000697	4.982	2.24714841521
0.000698	4.978	2.23282690776
0.000699	4.966	2.25140933639
0.0007	4.948	2.2443921226
0.000701	4.908	2.23775244386
0.000702	4.902	2.23973123388
0.000703	4.872	2.24401782524
0.000704	4.862	2.24476190274
0.000705	4.852	2.24635170888
0.000706	4.83	2.24078111381
0.000707	4.8	2.234278407
0.000708	4.794	2.24934746093
0.000709	4.814	2.26878910435
0.00071	4.824	2.280575366
0.000711	4.81	2.27022025363
0.000712	4.762	2.23099887943
0.000713	4.756	2.22001441437
0.000714	4.724	2.19995999964
0.000715	4.714	2.22715154401
0.000716	4.728	2.22036393413
0.000717	4.72	2.20943431674
0.000718	4.71	2.20315682601
0.000719	4.7	2.22036033112
0.00072	4.676	2.22957933252
0.000721	4.664	2.22330924525
0.000722	4.662	2.21353924745
0.000723	4.65	2.19077611818
0.000724	4.63	2.18748714282
0.000725	4.62	2.1743044865
0.000726	4.606	2.19334539004
0.000727	4.6	2.20272558436
0.000728	4.6	2.17255609824
0.000729	4.606	2.17962473834
0.00073	4.6	2.17715410571
0.000731	4.588	2.18042564652
0.000732	4.574	2.17819282893
0.000733	4.554	2.16404343764
0.000734	4.568	2.17379299842
0.000735	4.554	2.16404343764
0.000736	4.516	2.15168399167
0.000737	4.532	2.17278070684
0.000738	4.506	2.16655579203
0.000739	4.49	2.17299332719
0.00074	4.478	2.17658356146
0.000741	4.492	2.14334691546
0.000742	4.492	2.14893834253
0.000743	4.478	2.1646052758
0.000744	4.492	2.1720810298
0.000745	4.5	2.18220072404
0.000746	4.478	2.15812789241
0.000747	4.46	2.1280037594
0.000748	4.452	2.13628088041
0.000749	4.414	2.13508875694
0.00075	4.366	2.15128891598
0.000751	4.364	2.1632161242
0.000752	4.35	2.15673364141
0.000753	4.362	2.15103602945
0.000754	4.382	2.16704314678
0.000755	4.386	2.18288891151
0.000756	4.378	2.16035089742
0.000757	4.338	2.1456365023
0.000758	4.342	2.13472152751
0.000759	4.336	2.1314558405
0.00076	4.316	2.11001042651
0.000761	4.31	2.10853029383
0.000762	4.286	2.08331562659
0.000763	4.254	2.09128764162
0.000764	4.24	2.08096131632
0.000765	4.248	2.04999902439
0.000766	4.206	2.03459185096
0.000767	4.196	2.01434455841
0.000768	4.188	2.02698199301
0.000769	4.172	2.03529260796
0.00077	4.162	2.03660403613
0.000771	4.138	2.01369213138
0.000772	4.134	2.01296895157
0.000773	4.13	2.03103421931
0.000774	4.104	2.02908452264
0.000775	4.08	1.99839935949
0.000776	4.082	2.01178428267
0.000777	4.072	1.99870357982
0.000778	4.052	2.01327991099
0.000779	4.034	2.02208901881
0.00078	4.016	2.03070037179
0.000781	4.008	2.03271640914
0.000782	3.986	2.01340606933
0.000783	3.972	2.0067924656
0.000784	3.954	2.01292920889
0.000785	3.95	1.98683164863
0.000786	3.908	1.96965377668
0.000787	3.91	1.95292088933
0.000788	3.892	1.96273686469
0.000789	3.876	1.97398682873
0.00079	3.874	1.96522873987
0.000791	3.862	1.96340418661
0.000792	3.868	1.97650600809
0.000793	3.87	1.96598575783
0.000794	3.862	1.96136585063
0.000795	3.802	1.9603050783
0.000796	3.788	1.96037139338
0.000797	3.768	1.97640481683
0.000798	3.784	1.96401221992
0.000799	3.79	1.96822254839
0.0008	3.794	1.96050095639
0.000801	3.782	1.96836886787
0.000802	3.76	1.96224361383
0.000803	3.75	1.96150452459
0.000804	3.7	1.94164878389
0.000805	3.692	1.94759749435
0.000806	3.676	1.94191245941
0.000807	3.666	1.93039995856
0.000808	3.672	1.91426643914
0.000809	3.644	1.91970414387
0.00081	3.638	1.92014478621
0.000811	3.63	1.91548949358
0.000812	3.618	1.89844041255
0.000813	3.604	1.8512655131
0.000814	3.612	1.85079874649
0.000815	3.594	1.84530864627
0.000816	3.582	1.8447970078
0.000817	3.588	1.85533177626
0.000818	3.572	1.86247577165
0.000819	3.552	1.83501934595
0.00082	3.548	1.82967100868
0.000821	3.534	1.83216920616
0.000822	3.506	1.81272281389
0.000823	3.498	1.82701833598
0.000824	3.502	1.8248276631
0.000825	3.488	1.83135359775
0.000826	3.478	1.83671336904
0.000827	3.478	1.81700742981
0.000828	3.462	1.83099863463
0.000829	3.444	1.83381133163
0.00083	3.458	1.83091124853
0.000831	3.452	1.82090526936
0.000832	3.448	1.81859726163
0.000833	3.454	1.83190720289
0.000834	3.438	1.84340879894
0.000835	3.424	1.87195726447
0.000836	3.42	1.8589244202
0.000837	3.396	1.83389857953
0.000838	3.404	1.84086501406
0.000839	3.394	1.8576232126
0.00084	3.388	1.83887356825
0.000841	3.378	1.81854777226
0.000842	3.366	1.8460888386
0.000843	3.384	1.84297151362
0.000844	3.354	1.83539750463
0.000845	3.336	1.83278585765
0.000846	3.332	1.8411344329
0.000847	3.302	1.85224080508
0.000848	3.288	1.83658814109
0.000849	3.3	1.85094570423
0.00085	3.28	1.84651022201
0.000851	3.258	1.82631760655
0.000852	3.262	1.83012458592
0.000853	3.252	1.82551253077
0.000854	3.256	1.84240712113
0.000855	3.248	1.8424158054
0.000856	3.234	1.81086830002
0.000857	3.218	1.79957661687
0.000858	3.218	1.80401662964
0.000859	3.216	1.81144803955
0.00086	3.214	1.81774695709
0.000861	3.212	1.82292512189
0.000862	3.244	1.83097351155
0.000863	3.222	1.84084654439
0.000864	3.212	1.84365289575
0.000865	3.196	1.81261799616
0.000866	3.192	1.81304605568
0.000867	3.17	1.81799339933
0.000868	3.166	1.82495041029
0.000869	3.164	1.82129184921
0.00087	3.148	1.81936692286
0.000871	3.142	1.79939878848
0.000872	3.128	1.80765483431
0.000873	3.122	1.80308513387
0.000874	3.112	1.79984888255
0.000875	3.11	1.7927353402
0.000876	3.114	1.81466360519
0.000877	3.104	1.81581496855
0.000878	3.108	1.8144795397
0.000879	3.096	1.79966219052
0.00088	3.098	1.78448760153
0.000881	3.086	1.75231389882
0.000882	3.098	1.75168376141
0.000883	3.082	1.7525056348
0.000884	3.078	1.78771250485
0.000885	3.094	1.80476148009
0.000886	3.082	1.80090977009
0.000887	3.058	1.78623514689
0.000888	3.052	1.7802516676
0.000889	3.04	1.79398996653
0.00089	3.03	1.7980823118
0.000891	3.008	1.8110593585
0.000892	2.996	1.79999555555
0.000893	2.984	1.76854290307
0.000894	2.966	1.77675096736
0.000895	2.956	1.77596846819
0.000896	2.952	1.79490835421
0.000897	2.93	1.79474232134
0.000898	2.924	1.81830250509
0.000899	2.918	1.81087713553
0.0009	2.908	1.78872468536
0.000901	2.9	1.78269458966
0.000902	2.892	1.78110527482
0.000903	2.88	1.78033704674
0.000904	2.876	1.77893900963
0.000905	2.886	1.78577826171
0.000906	2.878	1.77401127392
0.000907	2.86	1.75168490317
0.000908	2.86	1.76646539734
0.000909	2.862	1.77509323699
0.00091	2.858	1.77815522382
0.000911	2.842	1.76324587055
0.000912	2.844	1.75603644609
0.000913	2.828	1.73390195801
0.000914	2.808	1.71322386161
0.000915	2.808	1.71905090093
0.000916	2.802	1.71312463061
0.000917	2.776	1.7069926772
0.000918	2.762	1.6962771
0.000919	2.744	1.68833172096
0.00092	2.726	1.67180261993
0.000921	2.71	1.66430165535
0.000922	2.7	1.66553294774
0.000923	2.688	1.65851017483
0.000924	2.674	1.66003734898
0.000925	2.652	1.6609924744
0.000926	2.66	1.66745314777
0.000927	2.654	1.65477611779
0.000928	2.644	1.65688382212
0.000929	2.632	1.65184018597
0.00093	2.61	1.65102998156
0.000931	2.598	1.66384975283
0.000932	2.61	1.66430165535
0.000933	2.61	1.66189650701
0.000934	2.604	1.66228276776
0.000935	2.62	1.66240789219
0.000936	2.626	1.65351867241
0.000937	2.628	1.64730567898
0.000938	2.622	1.64776090499
0.000939	2.584	1.62571338187
0.00094	2.564	1.610560151
0.000941	2.548	1.5898729509
0.000942	2.542	1.60257168326
0.000943	2.544	1.59751807502
0.000944	2.538	1.60017374057
0.000945	2.534	1.58519525611
0.000946	2.524	1.5904162977
0.000947	2.506	1.58175977949
0.000948	2.492	1.57287507451
0.000949	2.49	1.56649289816
0.00095	2.468	1.56236231393
0.000951	2.464	1.56227526384
0.000952	2.474	1.5573451769
0.000953	2.46	1.56473639953
0.000954	2.45	1.54903195577
0.000955	2.452	1.55425094499
0.000956	2.466	1.56870774843
0.000957	2.456	1.57227987331
0.000958	2.456	1.58494921054
0.000959	2.456	1.56718346086
0.00096	2.452	1.57597461908
0.000961	2.42	1.57594416145
0.000962	2.426	1.59515641866
0.000963	2.43	1.61774534461
0.000964	2.408	1.61168731459
0.000965	2.398	1.59737159108
0.000966	2.4	1.59122594247
0.000967	2.39	1.57540470991
0.000968	2.386	1.57257877386
0.000969	2.388	1.58159919069
0.00097	2.392	1.58440398889
0.000971	2.406	1.58277098786
0.000972	2.398	1.5822755765
0.000973	2.394	1.56931959779
0.000974	2.378	1.56815687991
0.000975	2.364	1.56445006312
0.000976	2.366	1.55436289199
0.000977	2.344	1.55230924754
0.000978	2.336	1.54373054644
0.000979	2.332	1.54070633152
0.00098	2.326	1.55425995252
0.000981	2.31	1.54204409794
0.000982	2.312	1.55391634266
0.000983	2.308	1.5572848166
0.000984	2.306	1.53634761691
0.000985	2.298	1.5431124392
0.000986	2.294	1.53478467545
0.000987	2.292	1.53451490706
0.000988	2.282	1.52920763796
0.000989	2.29	1.53293835492
0.00099	2.26	1.5337535656
0.000991	2.248	1.53052147976
0.000992	2.24	1.52787434038
0.000993	2.234	1.52684118362
0.000994	2.228	1.52315987342
0.000995	2.232	1.53302837547
0.000996	2.202	1.51300892264
0.000997	2.2	1.5126136321
0.000998	2.206	1.4991877801
0.000999	2.204	1.50279206812
0.001	2.208	1.50755961739
0.001001	2.196	1.50252587332
0.001002	2.196	1.50518570283
0.001003	2.172	1.48943479213
0.001004	2.18	1.50585523873
0.001005	2.188	1.52992025936
0.001006	2.178	1.53828345892
0.001007	2.154	1.54476017556
0.001008	2.156	1.54391191459
0.001009	2.134	1.54144218185
0.00101	2.12	1.52892118829
0.001011	2.112	1.52821987947
0.001012	2.106	1.52406167854
0.001013	2.106	1.50690543831
0.001014	2.11	1.5026310259
0.001015	2.106	1.50025464505
0.001016	2.106	1.50557763001
0.001017	2.11	1.48657324071
0.001018	2.104	1.48633239889
0.001019	2.098	1.49545845813
0.00102	2.096	1.49625666247
0.001021	2.106	1.51616753692
0.001022	2.092	1.50450523429
0.001023	2.072	1.49091113082
0.001024	2.068	1.49377910013
0.001025	2.06	1.49010066774
0.001026	2.054	1.48562579407
0.001027	2.036	1.48145334047
0.001028	2.028	1.48567021913
0.001029	2.022	1.47699559918
0.00103	2.032	1.46662060534
0.001031	2.026	1.45510274551
0.001032	2.016	1.46004931424
0.001033	2.024	1.46267699784
0.001034	2.016	1.45180714973
0.001035	1.996	1.45464222405
0.001036	1.986	1.44837978445
0.001037	2.0	1.44913767462
0.001038	1.992	1.44496920382
0.001039	1.992	1.45049508789
0.00104	1.976	1.46677332945
0.001041	1.968	1.46798365114
0.001042	1.962	1.46169627488
0.001043	1.948	1.45371799191
0.001044	1.954	1.44495121025
0.001045	1.924	1.44852476679
0.001046	1.912	1.44507992859
0.001047	1.91	1.44564864334
0.001048	1.898	1.43930399847
0.001049	1.894	1.4278529336
0.00105	1.902	1.42421767999
0.001051	1.894	1.4362325717
0.001052	1.902	1.43958188374
0.001053	1.88	1.44
0.001054	1.872	1.43792072104
0.001055	1.866	1.42409409801
0.001056	1.868	1.43894961691
0.001057	1.86	1.42842570685
0.001058	1.854	1.42291391166
0.001059	1.838	1.41412729271
0.00106	1.834	1.4193111005
0.001061	1.846	1.4206632254
0.001062	1.836	1.42586955925
0.001063	1.836	1.43146917536
0.001064	1.838	1.42959994404
0.001065	1.848	1.43697459964
0.001066	1.844	1.43096610722
0.001067	1.852	1.4220042194
0.001068	1.85	1.42109113008
0.001069	1.846	1.41643354945
0.00107	1.838	1.41836384613
0.001071	1.836	1.42306148848
0.001072	1.834	1.41507738304
0.001073	1.814	1.41117114483
0.001074	1.814	1.40975316988
0.001075	1.812	1.4116146783
0.001076	1.796	1.40370367243
0.001077	1.776	1.41344402082
0.001078	1.772	1.42408426717
0.001079	1.766	1.4082769614
0.00108	1.758	1.41825103561
0.001081	1.76	1.40797727254
0.001082	1.762	1.40048420198
0.001083	1.766	1.3868107297
0.001084	1.764	1.38286080283
0.001085	1.756	1.38002318821
0.001086	1.752	1.38075921145
0.001087	1.74	1.37564530312
0.001088	1.742	1.38254692506
0.001089	1.73	1.37153199015
0.00109	1.734	1.38247748625
0.001091	1.734	1.36647136816
0.001092	1.732	1.35210058797
0.001093	1.726	1.34867490523
0.001094	1.704	1.34476168892
0.001095	1.714	1.35211094219
0.001096	1.718	1.35147179031
0.001097	1.724	1.36375364344
0.001098	1.722	1.36993284507
0.001099	1.712	1.36420526315
0.0011	1.72	1.35852861582
0.001101	1.716	1.34883060463
0.001102	1.716	1.35327159137
0.001103	1.712	1.34352372513
0.001104	1.704	1.3387994622
0.001105	1.686	1.32943747502
0.001106	1.682	1.32396223511
0.001107	1.688	1.34411904235
0.001108	1.668	1.34230249944
0.001109	1.676	1.34722826574
0.00111	1.668	1.33782510068
0.001111	1.648	1.31609118225
0.001112	1.64	1.32302683268
0.001113	1.638	1.32474752312
0.001114	1.63	1.31495247062
0.001115	1.642	1.30607656743
0.001116	1.626	1.31077229144
0.001117	1.62	1.30522028792
0.001118	1.636	1.3158662546
0.001119	1.63	1.31343062245
0.00112	1.628	1.30599234301
0.001121	1.622	1.30503486543
0.001122	1.606	1.29258036501
0.001123	1.606	1.28948206657
0.001124	1.604	1.28809316433
0.001125	1.604	1.29583332262
0.001126	1.59	1.28448433233
0.001127	1.582	1.28034214177
0.001128	1.566	1.27343786656
0.001129	1.556	1.25811923123
0.00113	1.54	1.26506916807
0.001131	1.534	1.26840214443
0.001132	1.522	1.26866701699
0.001133	1.516	1.27504666581
0.001134	1.514	1.27350068708
0.001135	1.506	1.26410600821
0.001136	1.504	1.26411391892
0.001137	1.496	1.25776945423
0.001138	1.492	1.26251178212
0.001139	1.502	1.26253554405
0.00114	1.504	1.27357135646
0.001141	1.502	1.26411866532
0.001142	1.502	1.26411866532
0.001143	1.494	1.24658092397
0.001144	1.49	1.23527324912
0.001145	1.502	1.23206980322
0.001146	1.482	1.2139505756
0.001147	1.488	1.22386927406
0.001148	1.484	1.22708760893
0.001149	1.478	1.22373036246
0.00115	1.474	1.21380558575
0.001151	1.466	1.20865379659
0.001152	1.462	1.22986015465
0.001153	1.45	1.23268000714
0.001154	1.438	1.23213473289
0.001155	1.44	1.22081939696
0.001156	1.438	1.22235674007
0.001157	1.428	1.22996585318
0.001158	1.424	1.21992786672
0.001159	1.402	1.22163660718
0.00116	1.398	1.21309356605
0.001161	1.408	1.21718363446
0.001162	1.396	1.21127370978
0.001163	1.4	1.21326007105
0.001164	1.408	1.21389291126
0.001165	1.412	1.21912099482
0.001166	1.412	1.2256655335
0.001167	1.408	1.2089400316
0.001168	1.414	1.20108450993
0.001169	1.404	1.17676845641
0.00117	1.396	1.18961506379
0.001171	1.386	1.19708145086
0.001172	1.38	1.19649488089
0.001173	1.378	1.21289570862
0.001174	1.37	1.20544597556
0.001175	1.368	1.200239976
0.001176	1.372	1.19566550506
0.001177	1.366	1.18661029829
0.001178	1.364	1.19142939363
0.001179	1.362	1.19622573121
0.00118	1.358	1.1957575005
0.001181	1.358	1.19408374916
0.001182	1.338	1.186488938
0.001183	1.33	1.19209898918
0.001184	1.33	1.1802965729
0.001185	1.316	1.17819523
0.001186	1.312	1.17416182871
0.001187	1.292	1.17078435247
0.001188	1.306	1.17998474566
0.001189	1.312	1.17756358639
0.00119	1.306	1.18167846727
0.001191	1.306	1.18842921539
0.001192	1.3	1.18406080925
0.001193	1.302	1.18270706432
0.001194	1.3	1.18574870862
0.001195	1.282	1.17748715492
0.001196	1.286	1.1866777153
0.001197	1.282	1.18257177372
0.001198	1.284	1.18462821172
0.001199	1.272	1.1772918075
0.0012	1.272	1.17559176588
0.001201	1.27	1.17349904133
0.001202	1.266	1.17270797729
0.001203	1.274	1.17427594713
0.001204	1.266	1.16414947494
0.001205	1.266	1.16929209353
0.001206	1.258	1.16251279563
0.001207	1.254	1.1651111535
0.001208	1.262	1.15816924497
0.001209	1.26	1.15775645107
0.00121	1.246	1.12493733159
0.001211	1.246	1.14082601653
0.001212	1.234	1.14509562919
0.001213	1.23	1.14415907985
0.001214	1.238	1.12843076881
0.001215	1.236	1.11906389451
0.001216	1.23	1.11941949242
0.001217	1.228	1.10815883338
0.001218	1.222	1.11566840952
0.001219	1.226	1.12201782517
0.00122	1.206	1.11694404515
0.001221	1.202	1.11408976299
0.001222	1.202	1.12835987167
0.001223	1.206	1.13117814689
0.001224	1.192	1.12389323336
0.001225	1.192	1.11854190802
0.001226	1.19	1.11081051489
0.001227	1.184	1.11271919189
0.001228	1.178	1.11099774977
0.001229	1.174	1.10441115532
0.00123	1.184	1.11809838565
0.001231	1.174	1.11342893801
0.001232	1.174	1.11522374437
0.001233	1.18	1.10616454472
0.001234	1.174	1.10802707548
0.001235	1.164	1.10684416247
0.001236	1.158	1.10861896069
0.001237	1.156	1.10619347313
0.001238	1.16	1.12178429299
0.001239	1.154	1.12529285077
0.00124	1.15	1.12049096382
0.001241	1.146	1.12458170001
0.001242	1.144	1.11322234976
0.001243	1.136	1.10521672083
0.001244	1.146	1.10846019324
0.001245	1.14	1.1083320802
0.001246	1.128	1.09709434417
0.001247	1.136	1.09064384654
0.001248	1.138	1.10043445966
0.001249	1.132	1.10026178703
0.00125	1.13	1.09412065148
0.001251	1.124	1.09755364334
0.001252	1.13	1.09229116997
0.001253	1.132	1.08746310282
0.001254	1.13	1.0775435026
0.001255	1.136	1.07587359852
0.001256	1.122	1.06729377399
0.001257	1.114	1.0606620574
0.001258	1.104	1.05127731831
0.001259	1.11	1.05351791632
0.00126	1.108	1.0584592576
0.001261	1.1	1.05735519103
0.001262	1.1	1.04019228992
0.001263	1.11	1.03435970532
0.001264	1.11	1.03435970532
0.001265	1.106	1.03477727072
0.001266	1.1	1.02664502142
0.001267	1.096	1.03478693459
0.001268	1.084	1.01830447313
0.001269	1.068	1.01753427461
0.00127	1.076	1.02675410883
0.001271	1.064	1.02367182241
0.001272	1.062	1.03254830395
0.001273	1.048	1.02454672905
0.001274	1.044	1.03056489364
0.001275	1.032	1.02517120521
0.001276	1.018	1.01472952061
0.001277	1.028	1.01154139807
0.001278	1.032	1.01339824354
0.001279	1.03	1.01049492824
0.00128	1.028	1.01548806
0.001281	1.014	1.01084321237
0.001282	0.998	0.998997497494
0.001283	1.0	1.00199800399
0.001284	0.986	0.990860232323
0.001285	0.996	0.987919025022
0.001286	0.994	0.988920623711
0.001287	0.988	0.98785424026
0.001288	0.99	0.994937183947
0.001289	0.992	1.00793650594
0.00129	0.976	1.00370513598
0.001291	0.974	0.996656410204
0.001292	0.97	1.00254675701
0.001293	0.946	0.993521011353
0.001294	0.956	1.00103146804
0.001295	0.96	1.00915806492
0.001296	0.954	1.00592445044
0.001297	0.964	1.00732517094
0.001298	0.974	1.00265846628
0.001299	0.974	0.996656410204
0.0013	0.984	0.997869730977
0.001301	0.974	0.988596985632
0.001302	0.976	0.985608441522
0.001303	0.98	0.989747442533
0.001304	0.972	0.989553434636
0.001305	0.97	0.990504921744
0.001306	0.968	0.9833493784
0.001307	0.968	0.989432160383
0.001308	0.97	0.984428768373
0.001309	0.972	0.995598312574
0.00131	0.97	0.998548947223
0.001311	0.956	0.999031531034
0.001312	0.948	0.990603856241
0.001313	0.952	0.99282223988
0.001314	0.942	0.981140153087
0.001315	0.938	0.982932347621
0.001316	0.938	0.980895509216
0.001317	0.938	0.980895509216
0.001318	0.93	0.982395032561
0.001319	0.926	0.96567282244
0.00132	0.92	0.96
0.001321	0.916	0.953385546356
0.001322	0.916	0.944957141885
0.001323	0.894	0.93528819088
0.001324	0.9	0.928439551075
0.001325	0.902	0.94254761153
0.001326	0.906	0.94083154709
0.001327	0.914	0.950054735265
0.001328	0.9	0.93701654201
0.001329	0.9	0.949736805647
0.00133	0.896	0.955606613623
0.001331	0.892	0.955162813346
0.001332	0.894	0.958521778574
0.001333	0.896	0.970146380708
0.001334	0.896	0.963941906963
0.001335	0.896	0.961864855372
0.001336	0.894	0.964761110327
0.001337	0.894	0.973017985445
0.001338	0.9	0.978774744259
0.001339	0.91	0.986863719062
0.00134	0.906	0.976301183037
0.001341	0.91	0.978723658649
0.001342	0.912	0.973784370382
0.001343	0.914	0.958438313091
0.001344	0.916	0.947071275037
0.001345	0.914	0.937338786139
0.001346	0.902	0.934021413031
0.001347	0.91	0.947575854483
0.001348	0.898	0.92714400176
0.001349	0.896	0.934443149689
0.00135	0.894	0.939555213918
0.001351	0.89	0.934826187053
0.001352	0.884	0.933029474347
0.001353	0.884	0.941564655241
0.001354	0.88	0.941063228481
0.001355	0.864	0.936751834799
0.001356	0.864	0.934614358974
0.001357	0.85	0.935681569766
0.001358	0.852	0.934931013498
0.001359	0.856	0.931270100454
0.00136	0.844	0.925021080841
0.001361	0.84	0.915641851381
0.001362	0.842	0.925762388521
0.001363	0.844	0.933629476827
0.001364	0.84	0.932952303175
0.001365	0.846	0.941426577063
0.001366	0.85	0.927092228422
0.001367	0.842	0.925762388521
0.001368	0.84	0.909065454189
0.001369	0.828	0.893541269332
0.00137	0.828	0.895776757903
0.001371	0.84	0.904654630232
0.001372	0.844	0.900923970155
0.001373	0.842	0.899464285005
0.001374	0.844	0.900923970155
0.001375	0.846	0.904590515095
0.001376	0.848	0.919182245259
0.001377	0.846	0.917760317294
0.001378	0.844	0.90976040802
0.001379	0.842	0.912708058472
0.00138	0.834	0.909089654545
0.001381	0.822	0.909019251721
0.001382	0.82	0.90310575239
0.001383	0.82	0.900888450364
0.001384	0.812	0.901474347943
0.001385	0.81	0.902164064902
0.001386	0.81	0.902164064902
0.001387	0.808	0.896178553638
0.001388	0.808	0.898407479933
0.001389	0.808	0.900630889988
0.00139	0.804	0.901988913457
0.001391	0.792	0.894838532921
0.001392	0.786	0.899001668519
0.001393	0.786	0.894541223198
0.001394	0.78	0.891964124839
0.001395	0.774	0.893825486323
0.001396	0.77	0.881532756056
0.001397	0.772	0.878644410441
0.001398	0.77	0.867813343986
0.001399	0.758	0.8668540823
0.0014	0.762	0.870262029506
0.001401	0.754	0.874919424862
0.001402	0.75	0.866890996608
0.001403	0.76	0.87544274513
0.001404	0.766	0.882747982156
0.001405	0.764	0.883348175976
0.001406	0.76	0.882269800005
0.001407	0.77	0.883798619596
0.001408	0.762	0.879406618124
0.001409	0.76	0.87544274513
0.00141	0.766	0.882747982156
0.001411	0.762	0.877129408924
0.001412	0.762	0.87484627221
0.001413	0.76	0.873155198118
0.001414	0.748	0.872064217819
0.001415	0.742	0.8668540823
0.001416	0.746	0.868034561524
0.001417	0.748	0.865156633217
0.001418	0.744	0.859339281076
0.001419	0.742	0.859904645877
0.00142	0.74	0.855803715813
0.001421	0.732	0.843905207947
0.001422	0.72	0.835224520713
0.001423	0.724	0.838942191095
0.001424	0.726	0.838405629752
0.001425	0.72	0.835224520713
0.001426	0.722	0.837087809014
0.001427	0.734	0.864432761989
0.001428	0.74	0.862786184405
0.001429	0.738	0.865653510361
0.00143	0.732	0.864971675837
0.001431	0.728	0.868340946864
0.001432	0.728	0.875223400053
0.001433	0.718	0.87319871736
0.001434	0.714	0.874187622882
0.001435	0.718	0.882312869678
0.001436	0.712	0.886033859398
0.001437	0.714	0.88329157134
0.001438	0.702	0.883852928942
0.001439	0.69	0.872868833216
0.00144	0.688	0.87100861075
0.001441	0.678	0.859253164091
0.001442	0.68	0.861162005664
0.001443	0.68	0.863481325797
0.001444	0.686	0.864525303273
0.001445	0.686	0.864525303273
0.001446	0.686	0.855221608707
0.001447	0.682	0.856081771795
0.001448	0.672	0.846413610477
0.001449	0.67	0.844452485342
0.00145	0.674	0.848365487275
0.001451	0.674	0.848365487275
0.001452	0.674	0.848365487275
0.001453	0.662	0.843656328134
0.001454	0.662	0.836514195935
0.001455	0.656	0.835262832886
0.001456	0.658	0.834886818677
0.001457	0.658	0.834886818677
0.001458	0.664	0.833728972748
0.001459	0.66	0.834505841801
0.00146	0.66	0.836899038116
0.001461	0.65	0.831564790019
0.001462	0.65	0.829156197589
0.001463	0.646	0.827456343259
0.001464	0.646	0.832276396397
0.001465	0.636	0.824320326087
0.001466	0.634	0.817339586708
0.001467	0.638	0.828828088327
0.001468	0.634	0.824647803611
0.001469	0.64	0.830903123114
0.00147	0.634	0.824647803611
0.001471	0.628	0.825600387597
0.001472	0.628	0.823174343624
0.001473	0.632	0.824970302496
0.001474	0.626	0.818611018738
0.001475	0.626	0.821050546556
0.001476	0.622	0.824084947078
0.001477	0.616	0.817645399914
0.001478	0.616	0.802834976817
0.001479	0.612	0.788324806155
0.00148	0.61	0.791138420253
0.001481	0.61	0.793662396741
0.001482	0.614	0.777820030598
0.001483	0.618	0.779792280034
0.001484	0.614	0.782945719702
0.001485	0.608	0.786343436419
0.001486	0.608	0.786343436419
0.001487	0.606	0.791684280506
0.001488	0.604	0.791949493339
0.001489	0.598	0.792714324331
0.00149	0.594	0.783047891256
0.001491	0.594	0.775347663955
0.001492	0.594	0.775347663955
0.001493	0.59	0.773239936889
0.001494	0.588	0.76828119852
0.001495	0.584	0.766122705577
0.001496	0.582	0.763725081427
0.001497	0.574	0.764541692781
0.001498	0.568	0.754570076269
0.001499	0.574	0.756653157001
0.0015	0.568	0.754570076269
0.001501	0.568	0.751914888801
0.001502	0.568	0.749250291959
0.001503	0.574	0.748681507719
0.001504	0.564	0.752265910433
0.001505	0.558	0.742048515934
0.001506	0.562	0.752433385756
0.001507	0.56	0.75524830354
0.001508	0.562	0.749770631593
0.001509	0.562	0.755086749983
0.00151	0.56	0.75789181286
0.001511	0.554	0.75304979915
0.001512	0.55	0.742630459919
0.001513	0.55	0.750666370633
0.001514	0.546	0.748253967581
0.001515	0.546	0.748253967581
0.001516	0.55	0.753325958666
0.001517	0.54	0.759210115844
0.001518	0.544	0.769456951362
0.001519	0.544	0.761619327486
0.00152	0.536	0.759410297534
0.001521	0.538	0.759312847251
0.001522	0.542	0.75910210117
0.001523	0.542	0.75910210117
0.001524	0.54	0.75126559884
0.001525	0.546	0.766735938899
0.001526	0.54	0.767072356431
0.001527	0.542	0.764353321442
0.001528	0.552	0.766352399357
0.001529	0.552	0.763738175031
0.00153	0.542	0.756462821294
0.001531	0.54	0.756571212775
0.001532	0.536	0.75412465813
0.001533	0.54	0.756571212775
0.001534	0.532	0.738224897982
0.001535	0.532	0.732786462757
0.001536	0.524	0.724861366056
0.001537	0.518	0.722271417128
0.001538	0.516	0.733310302669
0.001539	0.514	0.736073365909
0.00154	0.508	0.73887482025
0.001541	0.514	0.738785489841
0.001542	0.512	0.741522757574
0.001543	0.52	0.74404300951
0.001544	0.514	0.746862771866
0.001545	0.514	0.744180085732
0.001546	0.514	0.741487693762
0.001547	0.51	0.725189630373
0.001548	0.506	0.722470760654
0.001549	0.512	0.725159292845
0.00155	0.506	0.730728403718
0.001551	0.5	0.728010988928
0.001552	0.494	0.719697158533
0.001553	0.484	0.711156804088
0.001554	0.482	0.711108993052
0.001555	0.482	0.70829090069
0.001556	0.482	0.711108993052
0.001557	0.484	0.72783514617
0.001558	0.478	0.71938584918
0.001559	0.472	0.73021640628
0.00156	0.466	0.70202848945
0.001561	0.468	0.707796580947
0.001562	0.468	0.707796580947
0.001563	0.468	0.713425539212
0.001564	0.476	0.719321902906
0.001565	0.472	0.719177307762
0.001566	0.476	0.713739448258
0.001567	0.476	0.71653611214
0.001568	0.474	0.716466328588
0.001569	0.468	0.699268188895
0.00157	0.474	0.699516976206
0.001571	0.46	0.693108938047
0.001572	0.454	0.68402046753
0.001573	0.448	0.686510014494
0.001574	0.448	0.686510014494
0.001575	0.442	0.680173507276
0.001576	0.448	0.69519493669
0.001577	0.454	0.689843460504
0.001578	0.458	0.695870677641
0.001579	0.452	0.69548256628
0.00158	0.446	0.692158941284
0.001581	0.446	0.692158941284
0.001582	0.444	0.689103765771
0.001583	0.448	0.69519493669
0.001584	0.446	0.689263374916
0.001585	0.448	0.683590520707
0.001586	0.452	0.686801281303
0.001587	0.452	0.689707184246
0.001588	0.454	0.695617711103
0.001589	0.448	0.692312068362
0.00159	0.442	0.686029153899
0.001591	0.44	0.68
0.001592	0.434	0.67353099409
0.001593	0.426	0.657665568507
0.001594	0.428	0.657887528382
0.001595	0.426	0.672699041177
0.001596	0.426	0.678619186289
0.001597	0.426	0.678619186289
0.001598	0.422	0.675215521149
0.001599	0.42	0.674981481227
0.0016	0.424	0.678398113205
0.001601	0.426	0.678619186289
0.001602	0.426	0.684488129919
0.001603	0.42	0.674981481227
0.001604	0.418	0.677699048251
0.001605	0.424	0.681339856459
0.001606	0.424	0.678398113205
0.001607	0.424	0.672476021877
0.001608	0.422	0.672246978424
0.001609	0.428	0.681774156154
0.00161	0.42	0.680881781222
0.001611	0.424	0.681339856459
0.001612	0.432	0.690924018977
0.001613	0.432	0.690924018977
0.001614	0.422	0.675215521149
0.001615	0.424	0.675443557968
0.001616	0.428	0.68470139477
0.001617	0.428	0.68470139477
0.001618	0.426	0.678619186289
0.001619	0.424	0.675443557968
0.00162	0.416	0.665540381945
0.001621	0.418	0.665789756605
0.001622	0.424	0.66349378294
0.001623	0.424	0.666501312827
0.001624	0.424	0.666501312827
0.001625	0.422	0.660239350539
0.001626	0.42	0.66
0.001627	0.416	0.656463251066
0.001628	0.412	0.649812280586
0.001629	0.41	0.643350604259
0.00163	0.41	0.646451854356
0.001631	0.404	0.648678656964
0.001632	0.41	0.646451854356
0.001633	0.414	0.6562042365
0.001634	0.41	0.655667598711
0.001635	0.406	0.655106098277
0.001636	0.41	0.658710862215
0.001637	0.408	0.649258038071
0.001638	0.408	0.646170256202
0.001639	0.408	0.646170256202
0.00164	0.408	0.649258038071
0.001641	0.41	0.65261014396
0.001642	0.412	0.655939021556
0.001643	0.402	0.64528753281
0.001644	0.398	0.644667356084
0.001645	0.396	0.641236305897
0.001646	0.402	0.642180659939
0.001647	0.406	0.655106098277
0.001648	0.4	0.654217089352
0.001649	0.4	0.654217089352
0.00165	0.396	0.650525941066
0.001651	0.396	0.64744420609
0.001652	0.408	0.667484831288
0.001653	0.406	0.655106098277
0.001654	0.406	0.648971493981
0.001655	0.404	0.651754555028
0.001656	0.39	0.646451854356
0.001657	0.392	0.646788991867
0.001658	0.39	0.646451854356
0.001659	0.384	0.642295881973
0.00166	0.382	0.651211179265
0.001661	0.374	0.646625084574
0.001662	0.378	0.653541123419
0.001663	0.372	0.643129846921
0.001664	0.372	0.643129846921
0.001665	0.372	0.646232156427
0.001666	0.37	0.636474665639
0.001667	0.366	0.635644554763
0.001668	0.37	0.630158710168
0.001669	0.376	0.640799500624
0.00167	0.374	0.640409244156
0.001671	0.372	0.636879894486
0.001672	0.37	0.636474665639
0.001673	0.37	0.642728558569
0.001674	0.368	0.642320792128
0.001675	0.368	0.632910736202
0.001676	0.372	0.640012499878
0.001677	0.376	0.640799500624
0.001678	0.376	0.634526595187
0.001679	0.372	0.643129846921
0.00168	0.374	0.643524669302
0.001681	0.374	0.643524669302
0.001682	0.372	0.640012499878
0.001683	0.374	0.643524669302
0.001684	0.37	0.639609255718
0.001685	0.372	0.633731804473
0.001686	0.366	0.629320268226
0.001687	0.366	0.629320268226
0.001688	0.37	0.636474665639
0.001689	0.364	0.62889108755
0.00169	0.362	0.622057875121
0.001691	0.36	0.61838499335
0.001692	0.36	0.621610810717
0.001693	0.352	0.616519261662
0.001694	0.35	0.612780547994
0.001695	0.356	0.620696383105
0.001696	0.348	0.615545286717
0.001697	0.342	0.610766731249
0.001698	0.34	0.603655530911
0.001699	0.336	0.599252868162
0.0017	0.332	0.591418633457
0.001701	0.33	0.590846849869
0.001702	0.334	0.595351996721
0.001703	0.33	0.590846849869
0.001704	0.33	0.587452125709
0.001705	0.328	0.583451797495
0.001706	0.328	0.580013792939
0.001707	0.332	0.581184996365
0.001708	0.33	0.573672380371
0.001709	0.328	0.569575280362
0.00171	0.33	0.573672380371
0.001711	0.324	0.571860122757
0.001712	0.324	0.575346851908
0.001713	0.32	0.570613704707
0.001714	0.318	0.56997894698
0.001715	0.316	0.572838546189
0.001716	0.324	0.57881257761
0.001717	0.326	0.57941694832
0.001718	0.324	0.57881257761
0.001719	0.318	0.576954070962
0.00172	0.318	0.576954070962
0.001721	0.318	0.576954070962
0.001722	0.316	0.579779268343
0.001723	0.308	0.573703756306
0.001724	0.308	0.570206979964
0.001725	0.306	0.558895339039
0.001726	0.308	0.556
0.001727	0.306	0.551691943026
0.001728	0.306	0.544393240223
0.001729	0.304	0.543676374326
0.00173	0.308	0.54510182535
0.001731	0.308	0.54510182535
0.001732	0.306	0.548054741791
0.001733	0.314	0.561608404496
0.001734	0.318	0.5664591777
0.001735	0.314	0.56515838488
0.001736	0.312	0.564496235594
0.001737	0.314	0.558035841143
0.001738	0.314	0.554440258279
0.001739	0.316	0.565812689854
0.00174	0.316	0.565812689854
0.001741	0.32	0.574108003776
0.001742	0.316	0.572838546189
0.001743	0.32	0.581033561853
0.001744	0.322	0.581649378922
0.001745	0.32	0.581033561853
0.001746	0.318	0.580410199773
0.001747	0.318	0.580410199773
0.001748	0.32	0.581033561853
0.001749	0.314	0.575676992766
0.00175	0.31	0.5673623181
0.001751	0.304	0.56176863565
0.001752	0.304	0.56176863565
0.001753	0.3	0.545893762558
0.001754	0.292	0.550214503626
0.001755	0.29	0.54580216196
0.001756	0.288	0.541346469463
0.001757	0.29	0.54580216196
0.001758	0.286	0.544246267787
0.001759	0.286	0.547908751527
0.00176	0.288	0.548685702383
0.001761	0.282	0.538958254413
0.001762	0.284	0.539762910916
0.001763	0.282	0.549978181385
0.001764	0.286	0.551546915502
0.001765	0.284	0.543455609963
0.001766	0.284	0.543455609963
0.001767	0.284	0.54712338645
0.001768	0.278	0.541032346538
0.001769	0.276	0.536492311222
0.00177	0.278	0.541032346538
0.001771	0.278	0.529826386659
0.001772	0.272	0.523465376123
0.001773	0.268	0.513980544379
0.001774	0.272	0.51963063805
0.001775	0.272	0.523465376123
0.001776	0.276	0.53275134913
0.001777	0.278	0.533587855934
0.001778	0.278	0.533587855934
0.001779	0.274	0.528132559118
0.00178	0.278	0.533587855934
0.001781	0.276	0.53275134913
0.001782	0.276	0.528983931703
0.001783	0.274	0.531906006734
0.001784	0.282	0.538958254413
0.001785	0.278	0.537322994111
0.001786	0.278	0.537322994111
0.001787	0.282	0.54265642906
0.001788	0.28	0.541848687366
0.001789	0.276	0.53275134913
0.00179	0.278	0.537322994111
0.001791	0.272	0.527272225705
0.001792	0.276	0.528983931703
0.001793	0.276	0.525189489613
0.001794	0.268	0.521704897428
0.001795	0.268	0.521704897428
0.001796	0.268	0.521704897428
0.001797	0.27	0.522589705218
0.001798	0.272	0.531051786552
0.001799	0.27	0.530188645672
0.0018	0.272	0.531051786552
0.001801	0.27	0.530188645672
0.001802	0.272	0.531051786552
0.001803	0.27	0.522589705218
0.001804	0.27	0.518748493974
0.001805	0.268	0.517857123153
0.001806	0.268	0.521704897428
0.001807	0.27	0.522589705218
0.001808	0.27	0.522589705218
0.001809	0.268	0.517857123153
0.00181	0.272	0.51963063805
0.001811	0.272	0.511874984737
0.001812	0.274	0.516646881342
0.001813	0.27	0.503090449124
0.001814	0.27	0.503090449124
0.001815	0.27	0.503090449124
0.001816	0.266	0.489125750702
0.001817	0.264	0.496290237663
0.001818	0.262	0.495334230596
0.001819	0.262	0.495334230596
0.00182	0.256	0.484214828356
0.001821	0.252	0.482178390225
0.001822	0.256	0.488327758785
0.001823	0.25	0.481144468949
0.001824	0.25	0.48938737213
0.001825	0.254	0.491410215604
0.001826	0.254	0.491410215604
0.001827	0.252	0.490403915156
0.001828	0.254	0.499483733469
0.001829	0.252	0.498493731154
0.00183	0.25	0.497493718553
0.001831	0.248	0.496483635178
0.001832	0.246	0.495463419437
0.001833	0.238	0.491279960918
0.001834	0.24	0.492341345004
0.001835	0.238	0.491279960918
0.001836	0.236	0.490208119068
0.001837	0.238	0.487191953957
0.001838	0.238	0.487191953957
0.001839	0.236	0.486111098413
0.00184	0.236	0.486111098413
0.001841	0.234	0.476701164253
0.001842	0.23	0.47021271782
0.001843	0.228	0.46905863173
0.001844	0.232	0.471355492171
0.001845	0.23	0.474447046571
0.001846	0.232	0.479766609926
0.001847	0.236	0.481979252666
0.001848	0.232	0.475579646326
0.001849	0.232	0.471355492171
0.00185	0.23	0.47021271782
0.001851	0.234	0.472487036859
0.001852	0.234	0.480878362998
0.001853	0.234	0.476701164253
0.001854	0.228	0.473303285431
0.001855	0.228	0.477510209315
0.001856	0.228	0.477510209315
0.001857	0.228	0.477510209315
0.001858	0.23	0.478643917751
0.001859	0.23	0.478643917751
0.00186	0.226	0.472148281793
0.001861	0.228	0.473303285431
0.001862	0.232	0.475579646326
0.001863	0.23	0.478643917751
0.001864	0.226	0.476365405965
0.001865	0.226	0.476365405965
0.001866	0.22	0.46432747065
0.001867	0.222	0.46552765761
0.001868	0.22	0.46432747065
0.001869	0.218	0.463115536341
0.00187	0.22	0.46432747065
0.001871	0.22	0.46432747065
0.001872	0.216	0.461891762213
0.001873	0.22	0.46432747065
0.001874	0.218	0.463115536341
0.001875	0.218	0.463115536341
0.001876	0.214	0.460656053906
0.001877	0.214	0.456293765024
0.001878	0.218	0.458776634104
0.001879	0.22	0.46
0.00188	0.218	0.458776634104
0.001881	0.216	0.457541254971
0.001882	0.214	0.456293765024
0.001883	0.214	0.456293765024
0.001884	0.21	0.453762052182
0.001885	0.208	0.448035712862
0.001886	0.208	0.448035712862
0.001887	0.208	0.448035712862
0.001888	0.21	0.449332838773
0.001889	0.21	0.453762052182
0.00189	0.206	0.446725866724
0.001891	0.202	0.444067562427
0.001892	0.2	0.442718872424
0.001893	0.198	0.445865450557
0.001894	0.196	0.444504218203
0.001895	0.198	0.445865450557
0.001896	0.2	0.4472135955
0.001897	0.202	0.448548771038
0.001898	0.204	0.445403188134
0.001899	0.208	0.448035712862
0.0019	0.208	0.448035712862
0.001901	0.206	0.44222618647
0.001902	0.204	0.440890008959
0.001903	0.196	0.430794614637
0.001904	0.194	0.41995714067
0.001905	0.196	0.42612674171
0.001906	0.198	0.432199028227
0.001907	0.198	0.432199028227
0.001908	0.196	0.430794614637
0.001909	0.194	0.429376291847
0.00191	0.19	0.421781934179
0.001911	0.19	0.421781934179
0.001912	0.192	0.423244610125
0.001913	0.19	0.41701318924
0.001914	0.194	0.41995714067
0.001915	0.194	0.41995714067
0.001916	0.196	0.421407166527
0.001917	0.2	0.424264068712
0.001918	0.2	0.424264068712
0.001919	0.202	0.42567123464
0.00192	0.202	0.42567123464
0.001921	0.196	0.421407166527
0.001922	0.198	0.432199028227
0.001923	0.196	0.430794614637
0.001924	0.196	0.430794614637
0.001925	0.196	0.430794614637
0.001926	0.196	0.430794614637
0.001927	0.196	0.430794614637
0.001928	0.198	0.432199028227
0.001929	0.194	0.429376291847
0.00193	0.196	0.430794614637
0.001931	0.194	0.424692830173
0.001932	0.198	0.432199028227
0.001933	0.196	0.430794614637
0.001934	0.2	0.433589667774
0.001935	0.196	0.42612674171
0.001936	0.198	0.432199028227
0.001937	0.194	0.429376291847
0.001938	0.188	0.425036469024
0.001939	0.19	0.421781934179
0.00194	0.186	0.41881260726
0.001941	0.186	0.41881260726
0.001942	0.184	0.417305643384
0.001943	0.188	0.415518952636
0.001944	0.19	0.41701318924
0.001945	0.184	0.412485151248
0.001946	0.182	0.410945251828
0.001947	0.184	0.412485151248
0.001948	0.184	0.412485151248
0.001949	0.18	0.394461658466
0.00195	0.18	0.394461658466
0.001951	0.178	0.39283075236
0.001952	0.18	0.394461658466
0.001953	0.174	0.389517650434
0.001954	0.174	0.389517650434
0.001955	0.174	0.394618803404
0.001956	0.176	0.396262539234
0.001957	0.174	0.39965485109
0.001958	0.172	0.398015075091
0.001959	0.168	0.394684684273
0.00196	0.168	0.394684684273
0.001961	0.166	0.392993638625
0.001962	0.166	0.392993638625
0.001963	0.166	0.392993638625
0.001964	0.168	0.394684684273
0.001965	0.168	0.394684684273
0.001966	0.164	0.391285062327
0.001967	0.164	0.391285062327
0.001968	0.162	0.389558724713
0.001969	0.16	0.387814388593
0.00197	0.162	0.389558724713
0.001971	0.164	0.391285062327
0.001972	0.164	0.391285062327
0.001973	0.158	0.386051809994
0.001974	0.154	0.39279002024
0.001975	0.156	0.394542773347
0.001976	0.154	0.387664803664
0.001977	0.158	0.391198159505
0.001978	0.16	0.392937654088
0.001979	0.162	0.394659346779
0.00198	0.162	0.394659346779
0.001981	0.162	0.394659346779
0.001982	0.162	0.394659346779
0.001983	0.164	0.396363469558
0.001984	0.17	0.406324993078
0.001985	0.17	0.406324993078
0.001986	0.168	0.399719901931
0.001987	0.17	0.401372644808
0.001988	0.168	0.399719901931
0.001989	0.168	0.404692475838
0.00199	0.166	0.403043421978
0.001991	0.166	0.403043421978
0.001992	0.168	0.404692475838
0.001993	0.17	0.411217703899
0.001994	0.17	0.411217703899
0.001995	0.166	0.403043421978
0.001996	0.166	0.40797548946
0.001997	0.164	0.396363469558
0.001998	0.164	0.396363469558
[truncated: 8,002 more rows]
