# Supplementary material for: The Influence of Synaptic Size on AMPA Receptor Activation: A Monte Carlo Model
Source: PLoS One. 2015 Jun 24;10(6):e0130924. doi: 10.1371/journal.pone.0130924 (PMC4479604; doi:10.1371/journal.pone.0130924)
Supplement: S1 Dataset — This package contains the experimental data used as basis for the analysis presented in the paper. (ZIP) [file pone.0130924.s001.zip › S1 Simulation data/test/2352_11668_199_216.csv]

time	AMPA.O.mean	AMPA.O.stdev
0.0	0.0	0.0
1e-06	0.0	0.0
2e-06	0.092	0.302549169558
3e-06	0.376	0.585340926299
4e-06	0.782	0.847629636103
5e-06	1.35	1.18469405333
6e-06	2.056	1.48218217504
7e-06	2.846	1.68234479225
8e-06	3.802	1.94802361382
9e-06	4.772	2.10808348981
1e-05	5.888	2.34167803081
1.1e-05	6.968	2.50019519238
1.2e-05	8.084	2.63608497587
1.3e-05	9.334	2.86957209354
1.4e-05	10.536	3.09785474159
1.5e-05	11.738	3.22139038305
1.6e-05	12.992	3.46120441465
1.7e-05	14.044	3.55050193635
1.8e-05	15.25	3.66271757033
1.9e-05	16.348	3.75111929962
2e-05	17.42	3.93237841516
2.1e-05	18.414	4.05297471001
2.2e-05	19.482	4.21730672349
2.3e-05	20.562	4.26874173498
2.4e-05	21.37	4.3166074642
2.5e-05	22.234	4.37621343172
2.6e-05	23.088	4.41726793392
2.7e-05	23.978	4.52520894545
2.8e-05	24.672	4.73248518223
2.9e-05	25.36	4.79399624531
3e-05	26.062	4.81270776175
3.1e-05	26.648	4.78582239537
3.2e-05	27.216	4.76165349432
3.3e-05	27.828	4.832640686
3.4e-05	28.26	4.89125750702
3.5e-05	28.734	4.88582070895
3.6e-05	29.194	4.93440614461
3.7e-05	29.71	4.96728295953
3.8e-05	30.118	5.0040059952
3.9e-05	30.474	4.98851921917
4e-05	30.754	5.09602629507
4.1e-05	31.1	5.08704236271
4.2e-05	31.4	5.16100765355
4.3e-05	31.7	5.2358380418
4.4e-05	31.882	5.2949103864
4.5e-05	32.142	5.2723653136
4.6e-05	32.356	5.28405753186
4.7e-05	32.528	5.32702693817
4.8e-05	32.758	5.35569192542
4.9e-05	32.91	5.33646886996
5e-05	33.05	5.28199772813
5.1e-05	33.126	5.29283704642
5.2e-05	33.18	5.33025327728
5.3e-05	33.276	5.4070161827
5.4e-05	33.376	5.35710966847
5.5e-05	33.458	5.36658513396
5.6e-05	33.512	5.26819285904
5.7e-05	33.568	5.28255392779
5.8e-05	33.612	5.30372095797
5.9e-05	33.672	5.30475409421
6e-05	33.64	5.26444678955
6.1e-05	33.628	5.28181938351
6.2e-05	33.656	5.26247698332
6.3e-05	33.604	5.30426092873
6.4e-05	33.676	5.23402560177
6.5e-05	33.682	5.29800679501
6.6e-05	33.69	5.28714478712
6.7e-05	33.742	5.30730025531
6.8e-05	33.786	5.339682013
6.9e-05	33.822	5.33088322888
7e-05	33.838	5.2929912148
7.1e-05	33.696	5.28124833728
7.2e-05	33.696	5.27177237748
7.3e-05	33.63	5.31423559884
7.4e-05	33.538	5.31568960719
7.5e-05	33.456	5.36060295116
7.6e-05	33.352	5.43691971616
7.7e-05	33.306	5.3933629583
7.8e-05	33.238	5.38677603024
7.9e-05	33.17	5.33864214946
8e-05	33.162	5.30733040238
8.1e-05	33.108	5.35465554448
8.2e-05	33.072	5.29818987957
8.3e-05	33.012	5.27900142072
8.4e-05	32.918	5.24664426086
8.5e-05	32.874	5.23202866965
8.6e-05	32.784	5.28292949035
8.7e-05	32.696	5.25847734615
8.8e-05	32.64	5.35932831612
8.9e-05	32.614	5.29764136196
9e-05	32.586	5.27850395472
9.1e-05	32.472	5.29426255488
9.2e-05	32.442	5.29552981296
9.3e-05	32.286	5.34342624165
9.4e-05	32.14	5.30663735335
9.5e-05	32.108	5.29229024147
9.6e-05	32.064	5.29564953523
9.7e-05	31.986	5.24993371387
9.8e-05	31.922	5.28090105948
9.9e-05	31.868	5.31324533595
0.0001	31.758	5.31633670867
0.000101	31.65	5.33924151917
0.000102	31.598	5.27677894174
0.000103	31.542	5.20962916147
0.000104	31.422	5.24861086384
0.000105	31.262	5.2601669175
0.000106	31.212	5.22638077449
0.000107	31.174	5.27368220506
0.000108	31.098	5.26577591623
0.000109	31.05	5.22642325113
0.00011	30.986	5.24192750808
0.000111	30.896	5.17621328772
0.000112	30.81	5.10939331036
0.000113	30.76	5.09415351162
0.000114	30.598	5.02199123854
0.000115	30.522	5.04356183664
0.000116	30.42	5.04733593096
0.000117	30.368	5.09201099763
0.000118	30.282	5.04841321605
0.000119	30.188	5.03911262029
0.00012	30.144	5.08520048769
0.000121	30.066	5.04357452607
0.000122	29.944	5.05814827778
0.000123	29.85	5.09700892681
0.000124	29.76	5.1027835541
0.000125	29.782	5.06186487374
0.000126	29.724	5.03863314799
0.000127	29.616	5.05534805923
0.000128	29.52	5.02927430153
0.000129	29.492	5.04439649512
0.00013	29.382	5.00640349952
0.000131	29.294	4.98553547776
0.000132	29.214	5.02436105391
0.000133	29.134	5.01996454171
0.000134	29.042	4.9944204869
0.000135	28.95	5.01512711703
0.000136	28.854	5.02122335691
0.000137	28.724	4.95013373557
0.000138	28.636	4.98312191302
0.000139	28.506	4.94994585829
0.00014	28.45	4.9026013503
0.000141	28.426	4.97478883974
0.000142	28.314	4.94564495289
0.000143	28.296	5.04305304354
0.000144	28.248	5.03532481574
0.000145	28.194	5.07625491874
0.000146	28.154	5.0992434733
0.000147	28.112	5.0942571588
0.000148	28.062	5.14802447547
0.000149	28.04	5.12429507347
0.00015	27.982	5.12695582193
0.000151	27.898	5.07381473844
0.000152	27.826	5.03624105857
0.000153	27.764	5.08018739812
0.000154	27.714	5.0758451513
0.000155	27.704	5.13462598443
0.000156	27.648	5.0584677522
0.000157	27.548	5.05209817799
0.000158	27.414	4.98985009795
0.000159	27.314	5.02268892129
0.00016	27.27	4.97122721267
0.000161	27.154	5.0574978003
0.000162	27.154	5.06105562111
0.000163	27.07	5.11283678597
0.000164	26.974	5.10698776188
0.000165	26.848	5.09714586803
0.000166	26.764	5.09512551367
0.000167	26.706	5.0536683706
0.000168	26.68	5.03483862701
0.000169	26.614	5.00010039899
0.00017	26.552	4.95734767794
0.000171	26.508	4.97171358789
0.000172	26.452	4.94122413983
0.000173	26.34	4.97839331512
0.000174	26.264	4.98621138742
0.000175	26.196	4.992552854
0.000176	26.132	4.9240812341
0.000177	26.082	4.9135807717
0.000178	26.044	4.90123086581
0.000179	25.984	4.85713331091
0.00018	25.822	4.81936883834
0.000181	25.782	4.84876025392
0.000182	25.736	4.84048592602
0.000183	25.708	4.79361408543
0.000184	25.632	4.81960330318
0.000185	25.614	4.81508089236
0.000186	25.512	4.8627004843
0.000187	25.438	4.8606744388
0.000188	25.384	4.90393148402
0.000189	25.338	4.82325160032
0.00019	25.274	4.78862443714
0.000191	25.206	4.78284057857
0.000192	25.156	4.8571250756
0.000193	25.108	4.87322644662
0.000194	25.04	4.84503869954
0.000195	24.972	4.87064841679
0.000196	24.896	4.86715358295
0.000197	24.87	4.85727289742
0.000198	24.822	4.78605432481
0.000199	24.798	4.74986273486
0.0002	24.724	4.74887607756
0.000201	24.612	4.70929463933
0.000202	24.55	4.7391454926
0.000203	24.494	4.75625524967
0.000204	24.436	4.7809940389
0.000205	24.34	4.75440848056
0.000206	24.234	4.7264409443
0.000207	24.106	4.70008127589
0.000208	24.07	4.67815134428
0.000209	24.0	4.64714966404
0.00021	23.904	4.60291038366
0.000211	23.846	4.59546341515
0.000212	23.788	4.58159972062
0.000213	23.778	4.5704174864
0.000214	23.69	4.56003289462
0.000215	23.68	4.53581304729
0.000216	23.64	4.55526069506
0.000217	23.548	4.49440719117
0.000218	23.416	4.52050262692
0.000219	23.286	4.49535360122
0.00022	23.238	4.47809736384
0.000221	23.194	4.44481315693
0.000222	23.152	4.47402458643
0.000223	23.112	4.44381097708
0.000224	23.052	4.38831357129
0.000225	22.984	4.40587607633
0.000226	22.926	4.40187732678
0.000227	22.832	4.37078665688
0.000228	22.766	4.35743548432
0.000229	22.722	4.31702629133
0.00023	22.686	4.3698288296
0.000231	22.716	4.37210978819
0.000232	22.628	4.38835003162
0.000233	22.586	4.41753370106
0.000234	22.538	4.37499211428
0.000235	22.506	4.40294946598
0.000236	22.412	4.42382820643
0.000237	22.31	4.42875829099
0.000238	22.242	4.39629798808
0.000239	22.198	4.44868474945
0.00024	22.09	4.4656354531
0.000241	22.042	4.42269555814
0.000242	22.036	4.41528073853
0.000243	21.962	4.40823728944
0.000244	21.912	4.43984864607
0.000245	21.828	4.4206804906
0.000246	21.758	4.41173843286
0.000247	21.7	4.41837074044
0.000248	21.646	4.45473725376
0.000249	21.598	4.43625923499
0.00025	21.544	4.44117822205
0.000251	21.484	4.38426094114
0.000252	21.386	4.38326408057
0.000253	21.316	4.35018896141
0.000254	21.268	4.32899249249
0.000255	21.27	4.30965195811
0.000256	21.196	4.28317452364
0.000257	21.134	4.26380628078
0.000258	21.08	4.29157313814
0.000259	20.994	4.32503919057
0.00026	20.986	4.26260530662
0.000261	20.892	4.19050545877
0.000262	20.832	4.17609578434
0.000263	20.75	4.19469903569
0.000264	20.678	4.25937976706
0.000265	20.608	4.29957393238
0.000266	20.562	4.29815727958
0.000267	20.524	4.34895665649
0.000268	20.516	4.34991310258
0.000269	20.46	4.34515822497
0.00027	20.39	4.30928068243
0.000271	20.388	4.31572195583
0.000272	20.374	4.30140953642
0.000273	20.276	4.2754910829
0.000274	20.184	4.27623011542
0.000275	20.146	4.28866925747
0.000276	20.116	4.31862755977
0.000277	20.028	4.34225931976
0.000278	20.012	4.37811100819
0.000279	19.966	4.35072913429
0.00028	19.944	4.33599630996
0.000281	19.862	4.2949919674
0.000282	19.842	4.28264357611
0.000283	19.76	4.24056599996
0.000284	19.748	4.24034149568
0.000285	19.7	4.23627194594
0.000286	19.632	4.25494723822
0.000287	19.568	4.23241963893
0.000288	19.604	4.23499515938
0.000289	19.514	4.1868608766
0.00029	19.454	4.16939851777
0.000291	19.434	4.2120830951
0.000292	19.362	4.18460942024
0.000293	19.316	4.1583823778
0.000294	19.282	4.17689789198
0.000295	19.184	4.15236607249
0.000296	19.154	4.18118212949
0.000297	19.096	4.20651684889
0.000298	19.028	4.23924710297
0.000299	18.952	4.24849338001
0.0003	18.9	4.24381903478
0.000301	18.83	4.24748160679
0.000302	18.754	4.18347750084
0.000303	18.702	4.17530789284
0.000304	18.628	4.16912652722
0.000305	18.566	4.17823455541
0.000306	18.48	4.16720529852
0.000307	18.432	4.17868113165
0.000308	18.414	4.17930664106
0.000309	18.322	4.21358707042
0.00031	18.262	4.21774299833
0.000311	18.186	4.20944224334
0.000312	18.106	4.23683419548
0.000313	18.076	4.20549925693
0.000314	18.01	4.2282265786
0.000315	17.988	4.2066442683
0.000316	17.962	4.19053170851
0.000317	17.92	4.18922427187
0.000318	17.89	4.14799951784
0.000319	17.834	4.13841080609
0.00032	17.78	4.1026333007
0.000321	17.718	4.09029045423
0.000322	17.692	4.0364756905
0.000323	17.668	4.04496922114
0.000324	17.662	4.03977177573
0.000325	17.6	4.03484820037
0.000326	17.568	4.0146451898
0.000327	17.524	3.99817758485
0.000328	17.474	3.9906545829
0.000329	17.428	3.97099685218
0.00033	17.412	3.99177354067
0.000331	17.37	3.95083535471
0.000332	17.336	3.93942940031
0.000333	17.306	3.90952222145
0.000334	17.284	3.90068506804
0.000335	17.252	3.92536571545
0.000336	17.172	3.88824073329
0.000337	17.138	3.91292167057
0.000338	17.104	3.92392456604
0.000339	17.038	3.89416948784
0.00034	16.966	3.85964298867
0.000341	16.894	3.85366890119
0.000342	16.84	3.88309155184
0.000343	16.8	3.86936687328
0.000344	16.768	3.90156071336
0.000345	16.706	3.90225114517
0.000346	16.696	3.89712509422
0.000347	16.646	3.86428311592
0.000348	16.592	3.82903852161
0.000349	16.524	3.79544779967
0.00035	16.446	3.81249052458
0.000351	16.42	3.81255819628
0.000352	16.392	3.83801198539
0.000353	16.294	3.8485794782
0.000354	16.266	3.86564923396
0.000355	16.236	3.85490648395
0.000356	16.172	3.91489667807
0.000357	16.132	3.89596919906
0.000358	16.114	3.87104688683
0.000359	16.094	3.88293239704
0.00036	16.056	3.86947851784
0.000361	16.05	3.87085261926
0.000362	15.972	3.85735868179
0.000363	15.898	3.87809179881
0.000364	15.856	3.90426228627
0.000365	15.806	3.95023594232
0.000366	15.798	3.85398443173
0.000367	15.718	3.83698788114
0.000368	15.67	3.81590094211
0.000369	15.606	3.77236848677
0.00037	15.56	3.78924794649
0.000371	15.506	3.7488616939
0.000372	15.476	3.76847767673
0.000373	15.436	3.80130293452
0.000374	15.428	3.8378139611
0.000375	15.4	3.84707681233
0.000376	15.38	3.84494473302
0.000377	15.348	3.82817136503
0.000378	15.336	3.84851971542
0.000379	15.29	3.84576390331
0.00038	15.296	3.82627547362
0.000381	15.204	3.7908289331
0.000382	15.188	3.77632837555
0.000383	15.154	3.76753022549
0.000384	15.112	3.73141474511
0.000385	15.068	3.72389258707
0.000386	15.058	3.72916022718
0.000387	14.984	3.71210775706
0.000388	14.956	3.75473887241
0.000389	14.926	3.76782749074
0.00039	14.866	3.77730644772
0.000391	14.826	3.78202644094
0.000392	14.752	3.77392315767
0.000393	14.732	3.78631430285
0.000394	14.728	3.81392396358
0.000395	14.738	3.83996822904
0.000396	14.682	3.83990572801
0.000397	14.66	3.88592331371
0.000398	14.614	3.86742860309
0.000399	14.604	3.89656053463
0.0004	14.554	3.87183212446
0.000401	14.512	3.84991636273
0.000402	14.448	3.84178291943
0.000403	14.396	3.86201812528
0.000404	14.34	3.87355134211
0.000405	14.338	3.88944160517
0.000406	14.356	3.84828065505
0.000407	14.306	3.81265839015
0.000408	14.242	3.78093057328
0.000409	14.216	3.79701777715
0.00041	14.184	3.73927051709
0.000411	14.122	3.73833064348
0.000412	14.068	3.75384815889
0.000413	14.024	3.71206465461
0.000414	13.97	3.72304982508
0.000415	13.924	3.71997634401
0.000416	13.908	3.70182873726
0.000417	13.896	3.65748328773
0.000418	13.864	3.61240972206
0.000419	13.856	3.60766739043
0.00042	13.82	3.63807641481
0.000421	13.782	3.62690997958
0.000422	13.726	3.63358280489
0.000423	13.712	3.63332574923
0.000424	13.664	3.6137382307
0.000425	13.604	3.57871261769
0.000426	13.6	3.57435308832
0.000427	13.578	3.54060955204
0.000428	13.53	3.49929992999
0.000429	13.502	3.49828472255
0.00043	13.446	3.49958340378
0.000431	13.424	3.51115707424
0.000432	13.39	3.55554496526
0.000433	13.372	3.59800166759
0.000434	13.326	3.61769595185
0.000435	13.242	3.6408015601
0.000436	13.194	3.6150192254
0.000437	13.168	3.60441063143
0.000438	13.12	3.59633146415
0.000439	13.104	3.57619686259
0.00044	13.032	3.57085087899
0.000441	13.022	3.52044258581
0.000442	12.972	3.52011590718
0.000443	12.938	3.51029286527
0.000444	12.922	3.52419011973
0.000445	12.904	3.5063918777
0.000446	12.88	3.48160882352
0.000447	12.826	3.48421067101
0.000448	12.812	3.48836007316
0.000449	12.754	3.47986838832
0.00045	12.702	3.46831313465
0.000451	12.596	3.45149011298
0.000452	12.58	3.44203428222
0.000453	12.544	3.41761086141
0.000454	12.472	3.41250875457
0.000455	12.456	3.38822431371
0.000456	12.472	3.43354277678
0.000457	12.41	3.43305985966
0.000458	12.376	3.42499985401
0.000459	12.336	3.44370498156
0.00046	12.286	3.45488118464
0.000461	12.26	3.40241090993
0.000462	12.236	3.37702591047
0.000463	12.176	3.36823752132
0.000464	12.166	3.39859441534
0.000465	12.138	3.41452134274
0.000466	12.068	3.39284187666
0.000467	12.04	3.40152906793
0.000468	12.028	3.43674497163
0.000469	12.0	3.40352758179
0.00047	12.03	3.42010233765
0.000471	12.01	3.41612353407
0.000472	11.974	3.47466890509
0.000473	11.954	3.4594629641
0.000474	11.924	3.45748810555
0.000475	11.878	3.46166376183
0.000476	11.838	3.47156391271
0.000477	11.818	3.48380194615
0.000478	11.724	3.45424724072
0.000479	11.704	3.46011329294
0.00048	11.682	3.4358224634
0.000481	11.674	3.43798254795
0.000482	11.646	3.44857709788
0.000483	11.614	3.43525894221
0.000484	11.58	3.45826546118
0.000485	11.514	3.41669489419
0.000486	11.446	3.4279854142
0.000487	11.412	3.43544116527
0.000488	11.352	3.44210633188
0.000489	11.342	3.40602935983
0.00049	11.302	3.39452441441
0.000491	11.228	3.37046228283
0.000492	11.244	3.39594817393
0.000493	11.194	3.36338579411
0.000494	11.134	3.37283916011
0.000495	11.13	3.36587284371
0.000496	11.076	3.37612559008
0.000497	11.052	3.33665940725
0.000498	11.022	3.32287766853
0.000499	10.968	3.33631173603
0.0005	10.946	3.34411184024
0.000501	10.908	3.30991480253
0.000502	10.868	3.3332530657
0.000503	10.832	3.26982813004
0.000504	10.82	3.2996363436
0.000505	10.794	3.2844427229
0.000506	10.78	3.269189502
0.000507	10.726	3.23588071474
0.000508	10.734	3.28865382794
0.000509	10.746	3.31624546739
0.00051	10.722	3.31854124579
0.000511	10.696	3.32619662678
0.000512	10.686	3.29657458584
0.000513	10.668	3.29875370405
0.000514	10.602	3.26612859514
0.000515	10.578	3.26127521071
0.000516	10.55	3.24830725148
0.000517	10.52	3.24308495109
0.000518	10.518	3.21024547348
0.000519	10.49	3.23634052596
0.00052	10.44	3.2616560211
0.000521	10.42	3.24339328482
0.000522	10.42	3.23907394173
0.000523	10.366	3.21621578878
0.000524	10.336	3.22104082557
0.000525	10.322	3.17841406994
0.000526	10.27	3.12491599887
0.000527	10.268	3.1362678457
0.000528	10.24	3.11358314487
0.000529	10.228	3.09580619548
0.00053	10.224	3.10061671285
0.000531	10.18	3.08927175885
0.000532	10.122	3.05141213211
0.000533	10.062	3.00369039683
0.000534	10.05	2.99724873843
0.000535	10.034	3.00546901498
0.000536	10.036	3.00644374636
0.000537	9.99	2.98159353367
0.000538	9.958	2.98466681558
0.000539	9.9	2.97355006684
0.00054	9.894	2.98509028339
0.000541	9.856	2.99186630717
0.000542	9.816	2.9755913698
0.000543	9.78	2.96708611267
0.000544	9.77	2.93344507363
0.000545	9.704	2.93945301034
0.000546	9.682	2.961228799
0.000547	9.668	2.94105015258
0.000548	9.608	2.92204312083
0.000549	9.568	2.90953192112
0.00055	9.552	2.92152289055
0.000551	9.534	2.91424844514
0.000552	9.49	2.91030926192
0.000553	9.488	2.91990684783
0.000554	9.438	2.96212018662
0.000555	9.412	2.93841045465
0.000556	9.388	2.91092012944
0.000557	9.326	2.86281749331
0.000558	9.288	2.8818494062
0.000559	9.266	2.89400138217
0.00056	9.26	2.88589674105
0.000561	9.238	2.89090919954
0.000562	9.212	2.87037558518
0.000563	9.172	2.88139133059
0.000564	9.14	2.85874098162
0.000565	9.16	2.89108975993
0.000566	9.15	2.89749892148
0.000567	9.096	2.88630975469
0.000568	9.088	2.9031458799
0.000569	9.058	2.9049330457
0.00057	9.03	2.90535712091
0.000571	9.016	2.93389570367
0.000572	8.998	2.91032575496
0.000573	8.952	2.90683608069
0.000574	8.946	2.89051621687
0.000575	8.914	2.86890292621
0.000576	8.924	2.85135476572
0.000577	8.9	2.83725219182
0.000578	8.886	2.8314314401
0.000579	8.862	2.82045315508
0.00058	8.826	2.80779700121
0.000581	8.818	2.81227239079
0.000582	8.83	2.81586576385
0.000583	8.818	2.82645997672
0.000584	8.762	2.84277259027
0.000585	8.758	2.86067055076
0.000586	8.718	2.8563046056
0.000587	8.682	2.84690639116
0.000588	8.608	2.85347787796
0.000589	8.598	2.85874028201
0.00059	8.57	2.8257919244
0.000591	8.52	2.81950350239
0.000592	8.526	2.83148794806
0.000593	8.522	2.81948860611
0.000594	8.512	2.816
0.000595	8.484	2.81100409107
0.000596	8.472	2.79592846833
0.000597	8.424	2.80503547215
0.000598	8.408	2.82657672813
0.000599	8.38	2.798499598
0.0006	8.368	2.76053907779
0.000601	8.338	2.75240912657
0.000602	8.334	2.77244368744
0.000603	8.356	2.77511513275
0.000604	8.314	2.77622117275
0.000605	8.304	2.76542654938
0.000606	8.27	2.75555801971
0.000607	8.282	2.81682019305
0.000608	8.242	2.8162805258
0.000609	8.244	2.85455145338
0.00061	8.206	2.85369304586
0.000611	8.202	2.84696259196
0.000612	8.164	2.85676460353
0.000613	8.112	2.80988540692
0.000614	8.072	2.83739598928
0.000615	8.016	2.84108148422
0.000616	7.962	2.86505776556
0.000617	7.95	2.88019096589
0.000618	7.926	2.84192258867
0.000619	7.918	2.83041975686
0.00062	7.898	2.81630893192
0.000621	7.894	2.80192148355
0.000622	7.874	2.79465990775
0.000623	7.832	2.80851847065
0.000624	7.826	2.78203594513
0.000625	7.81	2.81884728214
0.000626	7.784	2.81306665403
0.000627	7.742	2.8162805258
0.000628	7.752	2.77245306543
0.000629	7.74	2.73941599616
0.00063	7.718	2.73102105448
0.000631	7.692	2.7358976589
0.000632	7.672	2.75180231848
0.000633	7.658	2.75191496962
0.000634	7.62	2.72022057929
0.000635	7.624	2.69715108958
0.000636	7.608	2.69858036753
0.000637	7.612	2.71098801178
0.000638	7.568	2.70580413186
0.000639	7.51	2.70294284068
0.00064	7.502	2.67992462581
0.000641	7.476	2.6902460854
0.000642	7.464	2.67520167464
0.000643	7.47	2.65727303829
0.000644	7.456	2.63667669615
0.000645	7.456	2.6412239587
0.000646	7.436	2.63929990717
0.000647	7.45	2.66973781484
0.000648	7.394	2.67633405987
0.000649	7.39	2.67542519985
0.00065	7.344	2.66864459979
0.000651	7.326	2.65023093333
0.000652	7.304	2.6365856709
0.000653	7.284	2.62666023688
0.000654	7.272	2.63097244379
0.000655	7.224	2.65515046655
0.000656	7.192	2.62585909751
0.000657	7.168	2.61223582396
0.000658	7.138	2.60210607009
0.000659	7.132	2.60126430799
0.00066	7.13	2.60251801147
0.000661	7.122	2.60290529985
0.000662	7.094	2.6170907512
0.000663	7.05	2.59297126864
0.000664	7.036	2.55003999969
0.000665	7.004	2.54322315183
0.000666	7.002	2.55225312224
0.000667	6.984	2.54238942729
0.000668	6.954	2.52108786043
0.000669	6.92	2.52697447553
0.00067	6.93	2.51338417278
0.000671	6.886	2.53002055328
0.000672	6.868	2.49851475881
0.000673	6.854	2.5021358876
0.000674	6.858	2.5262296016
0.000675	6.83	2.51974205029
0.000676	6.818	2.53946372291
0.000677	6.812	2.5425687798
0.000678	6.8	2.49799919936
0.000679	6.772	2.48435424205
0.00068	6.734	2.46966475458
0.000681	6.72	2.47983870443
0.000682	6.75	2.49629725794
0.000683	6.726	2.50976572612
0.000684	6.71	2.55301782211
0.000685	6.696	2.55491369717
0.000686	6.662	2.55573003269
0.000687	6.64	2.54133823015
0.000688	6.618	2.5589208663
0.000689	6.576	2.53381609435
0.00069	6.548	2.51866949003
0.000691	6.518	2.52778084493
0.000692	6.476	2.49668259897
0.000693	6.47	2.50061992314
0.000694	6.452	2.49793834992
0.000695	6.468	2.4635291758
0.000696	6.47	2.42427308693
0.000697	6.468	2.40186927205
0.000698	6.47	2.43661650655
0.000699	6.45	2.40239463869
0.0007	6.466	2.40267434331
0.000701	6.486	2.42771579885
0.000702	6.454	2.42237156522
0.000703	6.434	2.42850653695
0.000704	6.414	2.44675376775
0.000705	6.382	2.45113769503
0.000706	6.356	2.4554559658
0.000707	6.326	2.44207370896
0.000708	6.31	2.45721386941
0.000709	6.282	2.45977153411
0.00071	6.252	2.4739636214
0.000711	6.26	2.44384942253
0.000712	6.24	2.44180261283
0.000713	6.196	2.4019958368
0.000714	6.186	2.41896754836
0.000715	6.172	2.37958315677
0.000716	6.194	2.39172824543
0.000717	6.178	2.40713855023
0.000718	6.142	2.41864342142
0.000719	6.118	2.41579717692
0.00072	6.128	2.41155883196
0.000721	6.11	2.40705213903
0.000722	6.106	2.38217631589
0.000723	6.068	2.3823047664
0.000724	6.042	2.36648177682
0.000725	6.034	2.36068718809
0.000726	6.006	2.35668495985
0.000727	5.974	2.33266457083
0.000728	5.968	2.33815653881
0.000729	5.938	2.34566749562
0.00073	5.936	2.33578766158
0.000731	5.922	2.34945014844
0.000732	5.924	2.34568199038
0.000733	5.91	2.34731761805
0.000734	5.904	2.331262319
0.000735	5.886	2.35987372544
0.000736	5.848	2.35815521118
0.000737	5.84	2.34145254063
0.000738	5.822	2.34740622816
0.000739	5.8	2.35711688297
0.00074	5.788	2.36961093853
0.000741	5.776	2.40037996992
0.000742	5.772	2.38998242671
0.000743	5.77	2.37846589212
0.000744	5.754	2.38610226101
0.000745	5.732	2.406693998
0.000746	5.728	2.37276547514
0.000747	5.736	2.37871898298
0.000748	5.7	2.36938810666
0.000749	5.702	2.37259267469
0.00075	5.704	2.38587174844
0.000751	5.7	2.36769930523
0.000752	5.682	2.3539065402
0.000753	5.67	2.35565277577
0.000754	5.678	2.36776603574
0.000755	5.652	2.36196867041
0.000756	5.622	2.35353266389
0.000757	5.598	2.35040336964
0.000758	5.578	2.34177624892
0.000759	5.552	2.32363852611
0.00076	5.53	2.29632314799
0.000761	5.514	2.28074636906
0.000762	5.494	2.24008124853
0.000763	5.48	2.25424044858
0.000764	5.452	2.26620740445
0.000765	5.476	2.27978595487
0.000766	5.426	2.27079809759
0.000767	5.432	2.3111417092
0.000768	5.408	2.32670066833
0.000769	5.38	2.32198191207
0.00077	5.346	2.31997499987
0.000771	5.364	2.30987099207
0.000772	5.348	2.30714022114
0.000773	5.322	2.29919899095
0.000774	5.318	2.277910446
0.000775	5.288	2.284087564
0.000776	5.248	2.28265109029
0.000777	5.254	2.2515514651
0.000778	5.254	2.23997410699
0.000779	5.228	2.22890466373
0.00078	5.224	2.22122128569
0.000781	5.214	2.21273676699
0.000782	5.166	2.17771531656
0.000783	5.148	2.19592713905
0.000784	5.142	2.20223431996
0.000785	5.132	2.18965202715
0.000786	5.114	2.20113697893
0.000787	5.114	2.18013852771
0.000788	5.096	2.16119966685
0.000789	5.076	2.18865803633
0.00079	5.044	2.18221538809
0.000791	5.034	2.18468395884
0.000792	5.02	2.18622963112
0.000793	4.996	2.20816303746
0.000794	4.982	2.19400911575
0.000795	4.978	2.17566449619
0.000796	4.958	2.1753703133
0.000797	4.96	2.14811545314
0.000798	4.954	2.14939154181
0.000799	4.94	2.16804059003
0.0008	4.932	2.16872681544
0.000801	4.92	2.15443728152
0.000802	4.924	2.14621154596
0.000803	4.882	2.14571107095
0.000804	4.872	2.13345166338
0.000805	4.874	2.13403936234
0.000806	4.85	2.13997663539
0.000807	4.838	2.12973143847
0.000808	4.824	2.13284411057
0.000809	4.824	2.12438791185
0.00081	4.822	2.1152579039
0.000811	4.784	2.14507435769
0.000812	4.796	2.15925542722
0.000813	4.798	2.15619943419
0.000814	4.778	2.14772344588
0.000815	4.74	2.1429885674
0.000816	4.736	2.12845108001
0.000817	4.726	2.11823605861
0.000818	4.704	2.10817077107
0.000819	4.702	2.11310103876
0.00082	4.68	2.12546465508
0.000821	4.662	2.1259717778
0.000822	4.616	2.10631051842
0.000823	4.594	2.09216729733
0.000824	4.586	2.09823830868
0.000825	4.57	2.08928217338
0.000826	4.56	2.06939604716
0.000827	4.536	2.04760933774
0.000828	4.522	2.01134681246
0.000829	4.514	2.02034749486
0.00083	4.528	2.0202019701
0.000831	4.526	2.02418477417
0.000832	4.522	2.0380176643
0.000833	4.514	2.04396771012
0.000834	4.494	2.02730461451
0.000835	4.464	2.02896623925
0.000836	4.44	2.00259831219
0.000837	4.434	1.99440316887
0.000838	4.43	1.99927486855
0.000839	4.426	1.99111124752
0.00084	4.422	2.00796314707
0.000841	4.4	2.01295802241
0.000842	4.408	2.03900367827
0.000843	4.378	2.04233102116
0.000844	4.372	2.03017634702
0.000845	4.362	2.06178466383
0.000846	4.334	2.05680431738
0.000847	4.318	2.05545031562
0.000848	4.308	2.05356665341
0.000849	4.288	2.04867176483
0.00085	4.27	2.03103421931
0.000851	4.278	2.02896919641
0.000852	4.242	2.01678853626
0.000853	4.228	2.00898382273
0.000854	4.21	2.01144226862
0.000855	4.202	2.01821604394
0.000856	4.186	2.01181609497
0.000857	4.194	2.01304843459
0.000858	4.178	2.01551879178
0.000859	4.178	2.01551879178
0.00086	4.18	2.01980197049
0.000861	4.186	2.0157886794
0.000862	4.188	2.02698199301
0.000863	4.192	2.02067711424
0.000864	4.19	2.01442299431
0.000865	4.192	2.02265568004
0.000866	4.17	2.02116303152
0.000867	4.184	2.0115029207
0.000868	4.168	1.99894372107
0.000869	4.158	1.99725711915
0.00087	4.132	1.97650600809
0.000871	4.136	1.98733590518
0.000872	4.128	1.96865842644
0.000873	4.118	1.95756890045
0.000874	4.104	1.95171309367
0.000875	4.084	1.94446496497
0.000876	4.084	1.93104738419
0.000877	4.08	1.91248529406
0.000878	4.076	1.92203642005
0.000879	4.056	1.91542788953
0.00088	4.06	1.90273487381
0.000881	4.062	1.90424683274
0.000882	4.052	1.91658446201
0.000883	4.044	1.91156061897
0.000884	4.024	1.91922484352
0.000885	3.998	1.92613499008
0.000886	3.988	1.91412016342
0.000887	3.982	1.92605192038
0.000888	3.98	1.94617573718
0.000889	3.976	1.93168941603
0.00089	3.954	1.93180847912
0.000891	3.938	1.91472086739
0.000892	3.926	1.92782883058
0.000893	3.92	1.90934543758
0.000894	3.914	1.9117018596
0.000895	3.902	1.91321614043
0.000896	3.88	1.91770696406
0.000897	3.864	1.89881647349
0.000898	3.828	1.88213070747
0.000899	3.82	1.87072178584
0.0009	3.802	1.87264411995
0.000901	3.786	1.86660226079
0.000902	3.764	1.88263219987
0.000903	3.764	1.89533743698
0.000904	3.762	1.89772389983
0.000905	3.74	1.89007936341
0.000906	3.726	1.88226565606
0.000907	3.718	1.89168602046
0.000908	3.708	1.86513699229
0.000909	3.688	1.86082132404
0.00091	3.716	1.85454684492
0.000911	3.716	1.87279043142
0.000912	3.698	1.85870815353
0.000913	3.662	1.83187226629
0.000914	3.652	1.82945237708
0.000915	3.646	1.82556402243
0.000916	3.638	1.82289769323
0.000917	3.634	1.81880290301
0.000918	3.612	1.80926946583
0.000919	3.578	1.81326115052
0.00092	3.58	1.80875647891
0.000921	3.576	1.8352721869
0.000922	3.564	1.81601321581
0.000923	3.57	1.79251220358
0.000924	3.564	1.76575876042
0.000925	3.56	1.75909067418
0.000926	3.556	1.74438069239
0.000927	3.56	1.7613631085
0.000928	3.57	1.74845646214
0.000929	3.57	1.77118604331
0.00093	3.56	1.77831380808
0.000931	3.55	1.77974717306
0.000932	3.522	1.77694006652
0.000933	3.482	1.75090719343
0.000934	3.486	1.75664566717
0.000935	3.464	1.74031721246
0.000936	3.47	1.77344297907
0.000937	3.472	1.78919423205
0.000938	3.462	1.807914821
0.000939	3.446	1.80307626017
0.00094	3.43	1.78580514055
0.000941	3.408	1.80042661611
0.000942	3.4	1.788854382
0.000943	3.382	1.7955712183
0.000944	3.37	1.80252600536
0.000945	3.362	1.79191406044
0.000946	3.364	1.77749936709
0.000947	3.358	1.78377016457
0.000948	3.344	1.78820133095
0.000949	3.318	1.76886291159
0.00095	3.292	1.77953252288
0.000951	3.284	1.76049538483
0.000952	3.298	1.75988522353
0.000953	3.288	1.74958737993
0.000954	3.276	1.738914604
0.000955	3.268	1.71002222208
0.000956	3.278	1.70079863594
0.000957	3.266	1.70506422166
0.000958	3.26	1.69717412189
0.000959	3.248	1.67167460949
0.00096	3.23	1.65078769077
0.000961	3.216	1.63625914818
0.000962	3.212	1.61834977678
0.000963	3.206	1.60360967819
0.000964	3.198	1.61207816188
0.000965	3.186	1.61722107332
0.000966	3.172	1.63046496436
0.000967	3.152	1.62262010341
0.000968	3.148	1.61681662535
0.000969	3.122	1.60097345387
0.00097	3.092	1.61478667322
0.000971	3.106	1.6268878265
0.000972	3.102	1.62345187794
0.000973	3.11	1.64374572243
0.000974	3.088	1.64080955629
0.000975	3.098	1.66505135056
0.000976	3.092	1.66118511912
0.000977	3.08	1.65336021484
0.000978	3.06	1.65903586459
0.000979	3.044	1.6655521607
0.00098	3.036	1.66694451017
0.000981	3.036	1.66213838172
0.000982	3.034	1.67118042114
0.000983	3.008	1.66851311053
0.000984	2.974	1.6641286008
0.000985	2.962	1.66509939643
0.000986	2.964	1.64399026761
0.000987	2.954	1.64677988815
0.000988	2.944	1.63855546137
0.000989	2.94	1.62369947958
0.00099	2.922	1.61737936181
0.000991	2.934	1.62038390513
0.000992	2.92	1.62898741554
0.000993	2.926	1.61633041177
0.000994	2.932	1.62091825827
0.000995	2.902	1.60012374521
0.000996	2.88	1.60424437041
0.000997	2.866	1.61246519342
0.000998	2.858	1.60182271179
0.000999	2.864	1.60795024799
0.001	2.836	1.60782586122
0.001001	2.862	1.6269468338
0.001002	2.864	1.61291785284
0.001003	2.862	1.60591282453
0.001004	2.852	1.60813432275
0.001005	2.86	1.59762323468
0.001006	2.872	1.60487258061
0.001007	2.866	1.62358984968
0.001008	2.844	1.61730145613
0.001009	2.816	1.60565998891
0.00101	2.814	1.62092689533
0.001011	2.79	1.60931662515
0.001012	2.776	1.59430988205
0.001013	2.778	1.58515488202
0.001014	2.752	1.57939735342
0.001015	2.76	1.57936696179
0.001016	2.756	1.58254984124
0.001017	2.748	1.58508548665
0.001018	2.744	1.60451363347
0.001019	2.722	1.60521525036
0.00102	2.716	1.59729270956
0.001021	2.748	1.60390024627
0.001022	2.736	1.59194974795
0.001023	2.726	1.585851191
0.001024	2.716	1.5758629382
0.001025	2.714	1.5697783283
0.001026	2.714	1.58373103777
0.001027	2.704	1.58378786458
0.001028	2.706	1.58731345361
0.001029	2.686	1.57079724981
0.00103	2.666	1.55642025173
0.001031	2.664	1.56560020439
0.001032	2.648	1.55695086628
0.001033	2.654	1.56406010115
0.001034	2.638	1.56043455486
0.001035	2.61	1.55238526146
0.001036	2.606	1.56165425111
0.001037	2.602	1.55164300018
0.001038	2.59	1.55238526146
0.001039	2.596	1.55588688535
0.00104	2.59	1.55624548192
0.001041	2.566	1.53024311794
0.001042	2.556	1.52146771244
0.001043	2.562	1.52386219849
0.001044	2.556	1.52933449579
0.001045	2.532	1.51689683235
0.001046	2.528	1.52355374044
0.001047	2.528	1.50904473095
0.001048	2.528	1.50373401903
0.001049	2.544	1.50201997324
0.00105	2.546	1.50462088248
0.001051	2.534	1.48756310791
0.001052	2.536	1.47807442302
0.001053	2.532	1.45910109314
0.001054	2.536	1.45213773451
0.001055	2.52	1.44138821974
0.001056	2.508	1.44842535189
0.001057	2.48	1.45657131648
0.001058	2.486	1.47573845921
0.001059	2.496	1.46355184397
0.00106	2.496	1.46218466686
0.001061	2.494	1.48255320309
0.001062	2.492	1.48793010589
0.001063	2.48	1.47566933966
0.001064	2.47	1.46324980779
0.001065	2.458	1.45059849717
0.001066	2.452	1.45179061851
0.001067	2.442	1.45004689579
0.001068	2.444	1.43904968643
0.001069	2.422	1.44080394225
0.00107	2.424	1.44091082306
0.001071	2.406	1.43984860315
0.001072	2.4	1.4310835056
0.001073	2.4	1.43666279969
0.001074	2.384	1.43267023421
0.001075	2.382	1.42971185908
0.001076	2.37	1.41883755236
0.001077	2.36	1.42351677194
0.001078	2.346	1.40224248973
0.001079	2.344	1.40344718461
0.00108	2.328	1.39728880336
0.001081	2.334	1.39658297283
0.001082	2.338	1.39275123407
0.001083	2.33	1.4131878856
0.001084	2.32	1.42182980697
0.001085	2.308	1.41178468613
0.001086	2.306	1.40155770484
0.001087	2.288	1.40037709207
0.001088	2.292	1.40097680209
0.001089	2.29	1.41063815346
0.00109	2.276	1.41131994955
0.001091	2.272	1.40641956755
0.001092	2.29	1.41488515435
0.001093	2.27	1.41035456535
0.001094	2.27	1.40893576859
0.001095	2.248	1.40659020329
0.001096	2.23	1.40324623641
0.001097	2.226	1.40247067706
0.001098	2.218	1.4037364425
0.001099	2.204	1.4051277522
0.0011	2.202	1.40328044239
0.001101	2.194	1.40867455432
0.001102	2.182	1.40459104368
0.001103	2.168	1.40277439384
0.001104	2.174	1.39704115902
0.001105	2.178	1.39653714594
0.001106	2.176	1.38745234152
0.001107	2.144	1.3839306341
0.001108	2.14	1.38
0.001109	2.138	1.37366517027
0.00111	2.13	1.3903596657
0.001111	2.126	1.38784869492
0.001112	2.132	1.39519747706
0.001113	2.11	1.39352072105
0.001114	2.098	1.38433955372
0.001115	2.09	1.38920840769
0.001116	2.088	1.37849773304
0.001117	2.088	1.37413827543
0.001118	2.072	1.36485017493
0.001119	2.066	1.35559728533
0.00112	2.058	1.34411160251
0.001121	2.052	1.3495540004
0.001122	2.05	1.34888843126
0.001123	2.04	1.33356664625
0.001124	2.036	1.32011514649
0.001125	2.03	1.31799089526
0.001126	2.024	1.30974195932
0.001127	2.042	1.31310167162
0.001128	2.038	1.29327336631
0.001129	2.024	1.29592592381
0.00113	2.016	1.29759161526
0.001131	2.022	1.30442171095
0.001132	2.012	1.30531835197
0.001133	2.008	1.30228107565
0.001134	2.0	1.30690474022
0.001135	1.994	1.31223625922
0.001136	1.968	1.29729564865
0.001137	1.964	1.30027074104
0.001138	1.952	1.29371403332
0.001139	1.944	1.28719229333
0.00114	1.948	1.29201238384
0.001141	1.948	1.29664798616
0.001142	1.948	1.30433737967
0.001143	1.938	1.32293461668
0.001144	1.938	1.31990757252
0.001145	1.922	1.32812499412
0.001146	1.918	1.33239483638
0.001147	1.91	1.32887170186
0.001148	1.906	1.33009924442
0.001149	1.908	1.32647502803
0.00115	1.894	1.31254104698
0.001151	1.898	1.30827978659
0.001152	1.894	1.31101639959
0.001153	1.892	1.30396932479
0.001154	1.89	1.30916003605
0.001155	1.89	1.31068684284
0.001156	1.894	1.31101639959
0.001157	1.88	1.30445390873
0.001158	1.87	1.29038753869
0.001159	1.876	1.29175229824
0.00116	1.87	1.28883668477
0.001161	1.878	1.2988902956
0.001162	1.874	1.28923388103
0.001163	1.856	1.27720945815
0.001164	1.858	1.27665030451
0.001165	1.842	1.27162730389
0.001166	1.826	1.27111132479
0.001167	1.82	1.25841169734
0.001168	1.812	1.26041897796
0.001169	1.814	1.25196006326
0.00117	1.806	1.24272442641
0.001171	1.792	1.24929420074
0.001172	1.798	1.2526755366
0.001173	1.806	1.24593900332
0.001174	1.792	1.24126387203
0.001175	1.786	1.24908126237
0.001176	1.772	1.22801302925
0.001177	1.766	1.23743444271
0.001178	1.778	1.2412558157
0.001179	1.776	1.24812819854
0.00118	1.772	1.25220445615
0.001181	1.782	1.25955388928
0.001182	1.776	1.26088223082
0.001183	1.77	1.26692541217
0.001184	1.776	1.2766456047
0.001185	1.76	1.26901536634
0.001186	1.754	1.25916003749
0.001187	1.754	1.25916003749
0.001188	1.746	1.23833921039
0.001189	1.742	1.23265404717
0.00119	1.742	1.23265404717
0.001191	1.73	1.23494939168
0.001192	1.722	1.24286604266
0.001193	1.71	1.24815864376
0.001194	1.71	1.24655525349
0.001195	1.682	1.223468839
0.001196	1.678	1.21421414915
0.001197	1.674	1.23114743228
0.001198	1.672	1.23629122783
0.001199	1.672	1.23467242619
0.0012	1.672	1.22980323629
0.001201	1.668	1.21892411577
0.001202	1.674	1.21643906547
0.001203	1.67	1.21536002896
0.001204	1.652	1.21280501318
0.001205	1.648	1.21494691242
0.001206	1.632	1.21184817531
0.001207	1.63	1.20212312181
0.001208	1.646	1.22339037106
0.001209	1.634	1.22965198329
0.00121	1.628	1.21885848235
0.001211	1.624	1.22418299286
0.001212	1.628	1.2400064516
0.001213	1.622	1.23414585848
0.001214	1.614	1.21532053385
0.001215	1.606	1.20447664984
0.001216	1.592	1.19060320846
0.001217	1.582	1.18797138013
0.001218	1.584	1.19287216415
0.001219	1.586	1.18937126247
0.00122	1.572	1.18524934086
0.001221	1.57	1.1802965729
0.001222	1.568	1.17191125944
0.001223	1.564	1.16871895681
0.001224	1.548	1.16777395073
0.001225	1.532	1.15627678347
0.001226	1.534	1.15275496095
0.001227	1.52	1.16
0.001228	1.53	1.16666190475
0.001229	1.538	1.17156135136
0.00123	1.538	1.17667157695
0.001231	1.55	1.18638105177
0.001232	1.54	1.18
0.001233	1.522	1.17026321825
0.001234	1.522	1.16340706548
0.001235	1.522	1.15477963266
0.001236	1.508	1.1480139372
0.001237	1.506	1.14453658744
0.001238	1.506	1.14628268765
0.001239	1.498	1.14978084868
0.00124	1.506	1.1497669329
0.001241	1.496	1.14803484268
0.001242	1.492	1.15149294396
0.001243	1.502	1.1601706771
0.001244	1.502	1.16875831548
0.001245	1.5	1.17388244727
0.001246	1.51	1.17554242799
0.001247	1.5	1.17046999107
0.001248	1.486	1.17889948681
0.001249	1.486	1.17550159506
0.00125	1.486	1.17038626103
0.001251	1.488	1.17552371307
0.001252	1.484	1.16693787324
0.001253	1.488	1.1704084757
0.001254	1.48	1.16344316578
0.001255	1.468	1.15281221368
0.001256	1.472	1.15291630225
0.001257	1.456	1.14545362193
0.001258	1.438	1.13936649064
0.001259	1.43	1.13714554917
0.00126	1.422	1.13133372618
0.001261	1.422	1.12424018786
0.001262	1.42	1.12053558623
0.001263	1.426	1.12628770747
0.001264	1.432	1.12843963064
0.001265	1.432	1.14777001181
0.001266	1.414	1.13780666196
0.001267	1.406	1.13365073987
0.001268	1.414	1.1289836137
0.001269	1.41	1.1215614116
0.00127	1.41	1.1215614116
0.001271	1.41	1.10720368496
0.001272	1.416	1.11666646766
0.001273	1.408	1.10523119753
0.001274	1.388	1.08694802084
0.001275	1.384	1.09386653665
0.001276	1.388	1.10880836938
0.001277	1.392	1.11100675065
0.001278	1.386	1.10317904259
0.001279	1.384	1.09203662942
0.00128	1.384	1.08836758496
0.001281	1.39	1.09265731133
0.001282	1.384	1.08652841656
0.001283	1.388	1.08694802084
0.001284	1.388	1.08878648045
0.001285	1.376	1.08010369873
0.001286	1.364	1.07680267459
0.001287	1.352	1.07335734963
0.001288	1.352	1.07149241715
0.001289	1.35	1.07865657185
0.00129	1.34	1.08277421469
0.001291	1.338	1.08616573321
0.001292	1.326	1.07504604553
0.001293	1.312	1.07454920781
0.001294	1.316	1.07337970914
0.001295	1.324	1.08398523975
0.001296	1.316	1.07709980967
0.001297	1.31	1.08161915664
0.001298	1.296	1.08645478507
0.001299	1.288	1.07566537548
0.0013	1.286	1.08637194367
0.001301	1.28	1.07591821251
0.001302	1.29	1.07233390322
0.001303	1.292	1.07085760024
0.001304	1.284	1.0655252226
0.001305	1.29	1.07233390322
0.001306	1.276	1.05632570735
0.001307	1.264	1.04990666252
0.001308	1.262	1.04372218526
0.001309	1.256	1.04425284295
0.00131	1.254	1.04760870558
0.001311	1.262	1.05325970207
0.001312	1.256	1.05378555693
0.001313	1.242	1.04853993725
0.001314	1.252	1.04331011689
0.001315	1.244	1.03366532301
0.001316	1.24	1.03266645147
0.001317	1.24	1.02683981224
0.001318	1.23	1.03203682105
0.001319	1.224	1.02655930175
0.00132	1.224	1.02460919379
0.001321	1.214	1.02381834326
0.001322	1.2	1.01587400794
0.001323	1.196	1.00478057306
0.001324	1.178	1.0150448266
0.001325	1.168	1.02165356163
0.001326	1.17	1.02230132544
0.001327	1.168	1.01969407177
0.001328	1.176	1.02811672489
0.001329	1.176	1.01637788248
0.00133	1.166	1.02100146915
0.001331	1.166	1.02295845468
0.001332	1.166	1.02295845468
0.001333	1.168	1.01969407177
0.001334	1.166	1.01313572635
0.001335	1.16	1.01508620324
0.001336	1.158	1.02031171707
0.001337	1.154	1.00910058963
0.001338	1.146	1.00632201606
0.001339	1.136	0.994738156501
0.00134	1.134	1.00600397614
0.001341	1.136	1.01069481051
0.001342	1.126	1.01100148368
0.001343	1.124	1.00827773951
0.001344	1.114	0.992473677233
0.001345	1.114	0.988435126855
0.001346	1.108	0.996160629618
0.001347	1.108	0.994150893979
0.001348	1.106	0.977120258719
0.001349	1.096	0.975081535052
0.00135	1.1	0.968504001024
0.001351	1.094	0.9721954536
0.001352	1.098	0.965606545131
0.001353	1.112	0.979518248937
0.001354	1.11	0.976678043165
0.001355	1.112	0.987651760491
0.001356	1.116	0.99324921344
0.001357	1.118	0.987965586445
0.001358	1.112	0.985624675016
0.001359	1.104	0.990547323453
0.00136	1.1	0.988938825206
0.001361	1.1	0.980815986819
0.001362	1.092	0.983634078304
0.001363	1.088	0.986030425494
0.001364	1.086	0.983160210749
0.001365	1.086	0.983160210749
0.001366	1.082	0.985533358137
0.001367	1.076	0.98905207143
0.001368	1.078	0.985858001946
0.001369	1.072	0.985299954329
0.00137	1.074	0.98819228898
0.001371	1.066	0.982671867919
0.001372	1.058	0.975005641009
0.001373	1.05	0.969278081873
0.001374	1.042	0.973774101114
0.001375	1.036	0.97298715305
0.001376	1.034	0.965838495816
0.001377	1.022	0.953685482746
0.001378	1.014	0.960106244121
0.001379	1.012	0.967396506093
0.00138	1.008	0.969502965442
0.001381	1.012	0.971522516466
0.001382	1.006	0.960189564617
0.001383	1.004	0.961240864716
0.001384	1.008	0.965368323491
0.001385	1.006	0.962270232315
0.001386	0.998	0.960206227849
0.001387	1.006	0.960189564617
0.001388	1.012	0.948607400351
0.001389	1.012	0.950713416335
0.00139	1.006	0.947609624265
0.001391	1.004	0.946564313716
0.001392	1.006	0.936997331907
0.001393	1.016	0.944321978988
0.001394	1.02	0.944245730729
0.001395	1.022	0.938890834975
0.001396	1.022	0.936758239889
0.001397	1.026	0.93451805761
0.001398	1.02	0.935735005223
0.001399	1.016	0.942201676925
0.0014	1.01	0.932684298142
0.001401	0.998	0.92843739692
0.001402	0.996	0.927353222888
0.001403	0.99	0.924067097131
0.001404	0.982	0.915246414907
0.001405	0.982	0.915246414907
0.001406	0.986	0.924015151391
0.001407	0.986	0.932632832362
0.001408	0.974	0.921587760335
0.001409	0.958	0.916643878505
0.00141	0.948	0.910656905755
0.001411	0.94	0.901332347139
0.001412	0.938	0.908931240524
0.001413	0.94	0.894650769854
0.001414	0.938	0.904519762084
0.001415	0.94	0.896883492991
0.001416	0.926	0.890238170379
0.001417	0.924	0.888945442645
0.001418	0.918	0.875942920515
0.001419	0.92	0.881816307402
0.00142	0.926	0.878933444579
0.001421	0.928	0.882505524062
0.001422	0.922	0.885390309412
0.001423	0.926	0.887988738667
0.001424	0.916	0.88822519667
0.001425	0.912	0.881053914355
0.001426	0.9	0.879772697917
0.001427	0.898	0.882947337048
0.001428	0.898	0.87840537339
0.001429	0.898	0.876125561778
0.00143	0.9	0.870631954387
0.001431	0.896	0.858594199841
0.001432	0.892	0.855766323245
0.001433	0.886	0.85381731067
0.001434	0.896	0.856261642257
0.001435	0.902	0.853461188338
0.001436	0.894	0.850155279934
0.001437	0.892	0.848726104229
0.001438	0.878	0.84564531572
0.001439	0.878	0.855053214718
0.00144	0.882	0.869526307825
0.001441	0.872	0.866957899785
0.001442	0.862	0.871180807869
0.001443	0.866	0.878660343933
0.001444	0.866	0.880933595681
0.001445	0.866	0.876381195599
0.001446	0.866	0.874096104556
0.001447	0.86	0.872009174264
0.001448	0.854	0.855969625629
0.001449	0.856	0.859804628971
0.00145	0.852	0.859125136403
0.001451	0.85	0.86458082329
0.001452	0.844	0.860037208497
0.001453	0.83	0.858545281275
0.001454	0.83	0.860871651293
0.001455	0.83	0.863191751582
0.001456	0.834	0.868587358876
0.001457	0.826	0.853067406481
0.001458	0.822	0.84280246796
0.001459	0.818	0.849044168462
0.00146	0.812	0.844189552174
0.001461	0.814	0.84107312405
0.001462	0.818	0.851396499875
0.001463	0.818	0.851396499875
0.001464	0.818	0.856081771795
0.001465	0.816	0.863796272277
0.001466	0.81	0.8590110593
0.001467	0.81	0.856679636737
0.001468	0.81	0.854341851954
0.001469	0.808	0.852722698185
0.00147	0.806	0.853442440941
0.001471	0.796	0.85462506399
0.001472	0.79	0.851997652579
0.001473	0.79	0.854341851954
0.001474	0.804	0.861152715841
0.001475	0.8	0.857904423581
0.001476	0.782	0.845266821779
0.001477	0.778	0.848949939631
0.001478	0.778	0.855988317677
0.001479	0.786	0.858023309707
0.00148	0.776	0.849602259884
0.001481	0.768	0.849809390393
0.001482	0.774	0.845531785328
0.001483	0.77	0.839702328209
0.001484	0.77	0.842080756222
0.001485	0.772	0.843810405245
0.001486	0.77	0.837317144217
0.001487	0.774	0.843163092171
0.001488	0.772	0.834275733795
0.001489	0.766	0.826585748728
0.00149	0.768	0.830768319088
0.001491	0.778	0.839473644613
0.001492	0.774	0.831218382857
0.001493	0.784	0.832672804888
0.001494	0.782	0.835748766077
0.001495	0.784	0.837462834996
0.001496	0.776	0.83535860563
0.001497	0.772	0.836669588308
0.001498	0.77	0.842080756222
0.001499	0.766	0.829001809407
0.0015	0.766	0.826585748728
0.001501	0.762	0.823016403239
0.001502	0.768	0.816196054879
0.001503	0.76	0.80399004969
0.001504	0.762	0.803340525556
0.001505	0.75	0.802184517427
0.001506	0.744	0.796532485213
0.001507	0.752	0.801558481959
0.001508	0.758	0.809590019701
0.001509	0.742	0.81205664827
0.00151	0.744	0.808989493133
0.001511	0.744	0.806513484078
0.001512	0.74	0.812649986156
0.001513	0.738	0.813237972552
0.001514	0.74	0.807712820252
0.001515	0.734	0.806996902101
0.001516	0.73	0.800687204843
0.001517	0.734	0.797021957038
0.001518	0.718	0.788971482374
0.001519	0.714	0.787530316877
0.00152	0.708	0.77893260299
0.001521	0.704	0.774844500529
0.001522	0.702	0.767591036946
0.001523	0.702	0.770192183809
0.001524	0.698	0.768632552004
0.001525	0.698	0.755510423489
0.001526	0.694	0.756547420853
0.001527	0.7	0.754983443527
0.001528	0.694	0.753899197506
0.001529	0.688	0.75010399279
0.00153	0.684	0.745750628562
0.001531	0.684	0.756402009516
0.001532	0.684	0.756402009516
0.001533	0.692	0.762322766287
0.001534	0.682	0.756885724532
0.001535	0.678	0.763096324195
0.001536	0.682	0.769984415427
0.001537	0.68	0.778203058334
0.001538	0.67	0.772722459878
0.001539	0.672	0.772279742062
0.00154	0.666	0.763180188422
0.001541	0.666	0.760555060466
0.001542	0.672	0.761850379012
0.001543	0.666	0.760555060466
0.001544	0.652	0.752924963061
0.001545	0.658	0.754344748772
0.001546	0.652	0.744913417788
0.001547	0.652	0.747593472417
0.001548	0.648	0.745718445528
0.001549	0.658	0.749023364122
0.00155	0.658	0.749023364122
0.001551	0.656	0.744086016533
0.001552	0.648	0.74303162786
0.001553	0.65	0.747997326198
0.001554	0.652	0.755576601014
0.001555	0.646	0.74611259204
0.001556	0.636	0.748
0.001557	0.646	0.74073207032
0.001558	0.64	0.739188744503
0.001559	0.64	0.733757453114
0.00156	0.632	0.732513481105
0.001561	0.632	0.732513481105
0.001562	0.632	0.727032323903
0.001563	0.632	0.727032323903
0.001564	0.626	0.719808307815
0.001565	0.626	0.714229654943
0.001566	0.626	0.711423924253
0.001567	0.628	0.713873938451
0.001568	0.622	0.709306703761
0.001569	0.63	0.721872564931
0.00157	0.626	0.717024406837
0.001571	0.622	0.712120776273
0.001572	0.62	0.712460525222
0.001573	0.612	0.702464233965
0.001574	0.614	0.710636334562
0.001575	0.606	0.706232256414
0.001576	0.606	0.711873584283
0.001577	0.612	0.716558441441
0.001578	0.61	0.716868188721
0.001579	0.602	0.715259393507
0.00158	0.602	0.720830077064
0.001581	0.602	0.712457718044
0.001582	0.598	0.71301893383
0.001583	0.592	0.71381790395
0.001584	0.59	0.719652694013
0.001585	0.582	0.715035663446
0.001586	0.582	0.715035663446
0.001587	0.576	0.710087318574
0.001588	0.566	0.702598035864
0.001589	0.572	0.704851757464
0.00159	0.57	0.707884171316
0.001591	0.568	0.705248892236
0.001592	0.568	0.705248892236
0.001593	0.572	0.702008546957
0.001594	0.582	0.709419480984
0.001595	0.586	0.706118970146
0.001596	0.588	0.714322056218
0.001597	0.586	0.717359045388
0.001598	0.58	0.71526218969
0.001599	0.572	0.707683545096
0.0016	0.568	0.702407289256
0.001601	0.564	0.69706814588
0.001602	0.562	0.702962303399
0.001603	0.564	0.702783039067
0.001604	0.566	0.711086492629
0.001605	0.566	0.713893549488
0.001606	0.566	0.713893549488
0.001607	0.57	0.713512438574
0.001608	0.57	0.713512438574
0.001609	0.57	0.716309988762
0.00161	0.566	0.713893549488
0.001611	0.556	0.714747507866
0.001612	0.558	0.717381349075
0.001613	0.554	0.717693527907
0.001614	0.55	0.703917608815
0.001615	0.542	0.698738863954
0.001616	0.53	0.687822651561
0.001617	0.524	0.688058137079
0.001618	0.522	0.688124988647
0.001619	0.52	0.688186021363
0.00162	0.518	0.679467438513
0.001621	0.514	0.679561623401
0.001622	0.512	0.676650574521
0.001623	0.516	0.682454394081
0.001624	0.498	0.664827797253
0.001625	0.494	0.667805360865
0.001626	0.5	0.67082039325
0.001627	0.496	0.664818772298
0.001628	0.496	0.664818772298
0.001629	0.496	0.658774620033
0.00163	0.492	0.65873818775
0.001631	0.498	0.661812662315
0.001632	0.502	0.661812662315
0.001633	0.504	0.658774620033
0.001634	0.506	0.65875944016
0.001635	0.51	0.667757440992
0.001636	0.512	0.676650574521
0.001637	0.514	0.679561623401
0.001638	0.508	0.685518781654
0.001639	0.5	0.679705818719
0.00164	0.496	0.670808467448
0.001641	0.498	0.673792252849
0.001642	0.498	0.670817411819
0.001643	0.504	0.66782033512
0.001644	0.504	0.661803596243
0.001645	0.496	0.65267449774
0.001646	0.488	0.649504426467
0.001647	0.488	0.652576432305
0.001648	0.49	0.655667598711
0.001649	0.488	0.655634044266
0.00165	0.488	0.655634044266
0.001651	0.488	0.652576432305
0.001652	0.48	0.646219776856
0.001653	0.474	0.64290279203
0.001654	0.472	0.645922595982
0.001655	0.468	0.658009118478
0.001656	0.456	0.651201965599
0.001657	0.454	0.654128427757
0.001658	0.458	0.651334015694
0.001659	0.458	0.648256122223
0.00166	0.446	0.644270129682
0.001661	0.44	0.643739077577
0.001662	0.432	0.639824976068
0.001663	0.434	0.643151615096
0.001664	0.438	0.646649827959
0.001665	0.432	0.642943232331
0.001666	0.434	0.640034374077
0.001667	0.442	0.643922355568
0.001668	0.44	0.646838465152
0.001669	0.442	0.653173790044
0.00167	0.446	0.656569874423
0.001671	0.442	0.650104606967
0.001672	0.438	0.649735330731
0.001673	0.442	0.656228618699
0.001674	0.44	0.649923072371
0.001675	0.44	0.652993108693
0.001676	0.444	0.653348299148
0.001677	0.448	0.656731299696
0.001678	0.448	0.653678820217
0.001679	0.452	0.650919349843
0.00168	0.452	0.647839486293
0.001681	0.45	0.647688196588
0.001682	0.446	0.644270129682
0.001683	0.438	0.637303695266
0.001684	0.434	0.636901876273
0.001685	0.432	0.636691448034
0.001686	0.446	0.641158326781
0.001687	0.436	0.637105956651
0.001688	0.436	0.63395898921
0.001689	0.438	0.634157709091
0.00169	0.436	0.627617718042
0.001691	0.44	0.631189353522
0.001692	0.44	0.631189353522
0.001693	0.448	0.635055903051
0.001694	0.446	0.631730955392
0.001695	0.448	0.625536569674
0.001696	0.448	0.619109037246
0.001697	0.446	0.615697977908
0.001698	0.448	0.61261407101
0.001699	0.452	0.612940453878
0.0017	0.446	0.609166643867
0.001701	0.444	0.612261382091
0.001702	0.434	0.611264263637
0.001703	0.432	0.611045006526
0.001704	0.428	0.610586603194
0.001705	0.432	0.61755647515
0.001706	0.436	0.621211719143
0.001707	0.434	0.624214706651
0.001708	0.43	0.626976873577
0.001709	0.428	0.626750349023
0.00171	0.426	0.6265173581
0.001711	0.424	0.623076239316
0.001712	0.422	0.619609554478
0.001713	0.42	0.625779513886
0.001714	0.41	0.617980582219
0.001715	0.418	0.622315032761
0.001716	0.414	0.618549917145
0.001717	0.408	0.614439582058
0.001718	0.406	0.61413679258
0.001719	0.402	0.613511206092
0.00172	0.4	0.609918027279
0.001721	0.4	0.609918027279
0.001722	0.404	0.610560398323
0.001723	0.398	0.602989220467
0.001724	0.398	0.602989220467
0.001725	0.396	0.60264749232
0.001726	0.392	0.601943518945
0.001727	0.392	0.601943518945
0.001728	0.394	0.602298929104
0.001729	0.396	0.60264749232
0.00173	0.392	0.601943518945
0.001731	0.398	0.609586745263
0.001732	0.398	0.606296956944
0.001733	0.4	0.609918027279
0.001734	0.402	0.610242574719
0.001735	0.402	0.613511206092
0.001736	0.4	0.61318838867
0.001737	0.4	0.61318838867
0.001738	0.404	0.617076980611
0.001739	0.402	0.619996774185
0.00174	0.4	0.619677335393
0.001741	0.4	0.616441400297
0.001742	0.404	0.620309600119
0.001743	0.4	0.619677335393
0.001744	0.402	0.623214248874
0.001745	0.396	0.615779181201
0.001746	0.392	0.61183004176
0.001747	0.392	0.61183004176
0.001748	0.384	0.607078248663
0.001749	0.384	0.603774792452
0.00175	0.38	0.602992537267
0.001751	0.382	0.603387106259
0.001752	0.384	0.607078248663
0.001753	0.382	0.600063329991
0.001754	0.378	0.595916101477
0.001755	0.374	0.595083187462
0.001756	0.368	0.600479808153
0.001757	0.366	0.596694226552
0.001758	0.364	0.592877727698
0.001759	0.368	0.597139849616
0.00176	0.36	0.591945943478
0.001761	0.364	0.592877727698
0.001762	0.356	0.587591694972
0.001763	0.356	0.587591694972
0.001764	0.354	0.587097947535
0.001765	0.356	0.587591694972
0.001766	0.356	0.587591694972
0.001767	0.35	0.582666285278
0.001768	0.35	0.582666285278
0.001769	0.348	0.585573223432
0.00177	0.35	0.586088730484
0.001771	0.352	0.593376777436
0.001772	0.352	0.593376777436
0.001773	0.354	0.597230273848
0.001774	0.354	0.597230273848
0.001775	0.352	0.596737798367
0.001776	0.346	0.585050425177
0.001777	0.346	0.585050425177
0.001778	0.35	0.589491306128
0.001779	0.352	0.58999661016
0.00178	0.352	0.583177502995
0.001781	0.352	0.586596965556
0.001782	0.356	0.587591694972
0.001783	0.358	0.588078226089
0.001784	0.354	0.583681419954
0.001785	0.352	0.583177502995
0.001786	0.356	0.584178055048
0.001787	0.348	0.571748196324
0.001788	0.344	0.567154299993
0.001789	0.346	0.574703401765
0.00179	0.35	0.575760366819
0.001791	0.348	0.575235603905
0.001792	0.352	0.57627771083
0.001793	0.352	0.572796648035
0.001794	0.352	0.572796648035
0.001795	0.346	0.56770062533
0.001796	0.35	0.572276157113
0.001797	0.352	0.57627771083
0.001798	0.352	0.57627771083
0.001799	0.352	0.57627771083
0.0018	0.348	0.575235603905
0.001801	0.354	0.583681419954
0.001802	0.346	0.58162187029
0.001803	0.35	0.589491306128
0.001804	0.352	0.58999661016
0.001805	0.348	0.585573223432
0.001806	0.346	0.58162187029
0.001807	0.342	0.577092713522
0.001808	0.348	0.582147747569
0.001809	0.344	0.581088633515
0.00181	0.342	0.573616596692
0.001811	0.342	0.570119285764
0.001812	0.34	0.569561234636
0.001813	0.338	0.572499781659
0.001814	0.334	0.574842587149
0.001815	0.326	0.56896748589
0.001816	0.324	0.561269988508
0.001817	0.32	0.56
0.001818	0.322	0.56419500175
0.001819	0.324	0.564822095885
0.00182	0.322	0.56419500175
0.001821	0.324	0.564822095885
0.001822	0.326	0.572471833368
0.001823	0.332	0.574261264583
0.001824	0.324	0.564822095885
0.001825	0.322	0.56419500175
0.001826	0.326	0.565441420485
0.001827	0.326	0.561893228292
0.001828	0.334	0.564308426306
0.001829	0.332	0.563716240674
0.00183	0.324	0.561269988508
0.001831	0.328	0.5625086666
0.001832	0.326	0.561893228292
0.001833	0.33	0.563116329012
0.001834	0.324	0.561269988508
0.001835	0.324	0.561269988508
0.001836	0.326	0.561893228292
0.001837	0.322	0.560638921232
0.001838	0.324	0.561269988508
0.001839	0.328	0.566053001052
0.00184	0.324	0.564822095885
0.001841	0.32	0.56
0.001842	0.322	0.560638921232
0.001843	0.328	0.5625086666
0.001844	0.318	0.555766137867
0.001845	0.318	0.552155775121
0.001846	0.32	0.552810998443
0.001847	0.316	0.551492520348
0.001848	0.312	0.550141799903
0.001849	0.306	0.544393240223
0.00185	0.306	0.548054741791
0.001851	0.308	0.548758599021
0.001852	0.3	0.545893762558
0.001853	0.304	0.550984573287
0.001854	0.296	0.537013966299
0.001855	0.298	0.545156858161
0.001856	0.298	0.54147576123
0.001857	0.298	0.545156858161
0.001858	0.3	0.545893762558
0.001859	0.294	0.536249941725
0.00186	0.3	0.542217668469
0.001861	0.296	0.540725438647
0.001862	0.294	0.539966665638
0.001863	0.294	0.539966665638
0.001864	0.288	0.537639284279
0.001865	0.288	0.533906358831
0.001866	0.286	0.529342988997
0.001867	0.29	0.530942558098
0.001868	0.29	0.530942558098
0.001869	0.288	0.530147149384
0.00187	0.284	0.524732312708
0.001871	0.278	0.522222174941
0.001872	0.28	0.51923019943
0.001873	0.276	0.517517149474
0.001874	0.276	0.513638004824
0.001875	0.278	0.518378240284
0.001876	0.276	0.513638004824
0.001877	0.28	0.523067873225
0.001878	0.286	0.525551139281
0.001879	0.288	0.530147149384
0.00188	0.286	0.53310786901
0.001881	0.286	0.536846346732
0.001882	0.282	0.531484712856
0.001883	0.28	0.523067873225
0.001884	0.282	0.523904571463
0.001885	0.282	0.523904571463
0.001886	0.286	0.525551139281
0.001887	0.284	0.524732312708
0.001888	0.28	0.51923019943
0.001889	0.274	0.516646881342
0.00189	0.274	0.516646881342
0.001891	0.272	0.51963063805
0.001892	0.27	0.518748493974
0.001893	0.266	0.516956477859
0.001894	0.266	0.513073094208
0.001895	0.266	0.513073094208
0.001896	0.262	0.507302670996
0.001897	0.26	0.506359556047
0.001898	0.266	0.513073094208
0.001899	0.262	0.507302670996
0.0019	0.254	0.499483733469
0.001901	0.258	0.501433943805
0.001902	0.26	0.498397431775
0.001903	0.262	0.499355584729
0.001904	0.262	0.503344812231
0.001905	0.268	0.506138321015
0.001906	0.27	0.510979451642
0.001907	0.268	0.510074504362
0.001908	0.266	0.509160092702
0.001909	0.264	0.504285633347
0.00191	0.264	0.504285633347
0.001911	0.262	0.503344812231
0.001912	0.262	0.503344812231
0.001913	0.254	0.495463419437
0.001914	0.252	0.494465367847
0.001915	0.254	0.491410215604
0.001916	0.246	0.483201821189
0.001917	0.244	0.482145206343
0.001918	0.25	0.48938737213
0.001919	0.252	0.490403915156
0.00192	0.246	0.48732330131
0.001921	0.242	0.485217477014
0.001922	0.238	0.483069353199
0.001923	0.24	0.484148737476
0.001924	0.238	0.474716757657
0.001925	0.234	0.472487036859
0.001926	0.232	0.475579646326
0.001927	0.23	0.474447046571
0.001928	0.23	0.47021271782
0.001929	0.232	0.471355492171
0.00193	0.224	0.466716187849
0.001931	0.222	0.46552765761
0.001932	0.222	0.46552765761
0.001933	0.218	0.463115536341
0.001934	0.216	0.461891762213
0.001935	0.218	0.471673615968
0.001936	0.216	0.470472103318
0.001937	0.214	0.469258990324
0.001938	0.216	0.474704118373
0.001939	0.222	0.478242616252
0.00194	0.22	0.477074417675
0.001941	0.222	0.482406467618
0.001942	0.222	0.482406467618
0.001943	0.224	0.483553513068
0.001944	0.226	0.484689591388
0.001945	0.228	0.48581477952
0.001946	0.228	0.481680391961
0.001947	0.226	0.480545523338
0.001948	0.228	0.481680391961
0.001949	0.228	0.481680391961
0.00195	0.238	0.491279960918
0.001951	0.234	0.489125750702
0.001952	0.23	0.486929152958
0.001953	0.23	0.486929152958
0.001954	0.228	0.48581477952
0.001955	0.228	0.48581477952
0.001956	0.224	0.483553513068
0.001957	0.226	0.480545523338
0.001958	0.222	0.46980421454
0.001959	0.218	0.463115536341
0.00196	0.216	0.461891762213
0.001961	0.212	0.459408315118
0.001962	0.21	0.458148447558
0.001963	0.208	0.456876350887
0.001964	0.21	0.458148447558
0.001965	0.206	0.455591922668
0.001966	0.206	0.451180673345
0.001967	0.206	0.451180673345
0.001968	0.206	0.446725866724
0.001969	0.21	0.449332838773
0.00197	0.214	0.456293765024
0.001971	0.212	0.450617354304
0.001972	0.21	0.449332838773
0.001973	0.206	0.446725866724
0.001974	0.204	0.445403188134
0.001975	0.206	0.446725866724
0.001976	0.21	0.449332838773
0.001977	0.21	0.444859528391
0.001978	0.206	0.437680248583
0.001979	0.204	0.431722132859
0.00198	0.206	0.433086596422
0.001981	0.206	0.433086596422
0.001982	0.212	0.441651446279
0.001983	0.21	0.440340777126
0.001984	0.208	0.43901708395
0.001985	0.206	0.433086596422
0.001986	0.206	0.433086596422
0.001987	0.204	0.431722132859
0.001988	0.202	0.42567123464
0.001989	0.198	0.422842760373
0.00199	0.198	0.422842760373
0.001991	0.198	0.422842760373
0.001992	0.196	0.421407166527
0.001993	0.196	0.421407166527
0.001994	0.194	0.41995714067
0.001995	0.188	0.415518952636
0.001996	0.19	0.426497362243
0.001997	0.19	0.426497362243
0.001998	0.19	0.431161222746
[truncated: 8,002 more rows]
