# Supplementary material for: The Influence of Synaptic Size on AMPA Receptor Activation: A Monte Carlo Model
Source: PLoS One. 2015 Jun 24;10(6):e0130924. doi: 10.1371/journal.pone.0130924 (PMC4479604; doi:10.1371/journal.pone.0130924)
Supplement: S1 Dataset — This package contains the experimental data used as basis for the analysis presented in the paper. (ZIP) [file pone.0130924.s001.zip › S1 Simulation data/test/2355_10347_217_373.csv]

time	AMPA.O.mean	AMPA.O.stdev
0.0	0.0	0.0
1e-06	0.0	0.0
2e-06	0.092	0.302549169558
3e-06	0.382	0.603387106259
4e-06	0.848	0.885943564794
5e-06	1.388	1.15993792937
6e-06	2.076	1.43186032838
7e-06	2.9	1.67868996542
8e-06	3.836	1.88602863181
9e-06	4.86	2.13082143785
1e-05	6.042	2.4025478143
1.1e-05	7.376	2.60434713508
1.2e-05	8.546	2.91545605352
1.3e-05	9.802	3.14496359279
1.4e-05	11.096	3.234004329
1.5e-05	12.472	3.40957709988
1.6e-05	13.74	3.57608724726
1.7e-05	15.036	3.69576839101
1.8e-05	16.318	3.85342393204
1.9e-05	17.592	3.92142015091
2e-05	18.812	4.11687454266
2.1e-05	19.898	4.25530210443
2.2e-05	21.042	4.35433531093
2.3e-05	22.256	4.43559060329
2.4e-05	23.436	4.55827862246
2.5e-05	24.528	4.67987350256
2.6e-05	25.622	4.85583319318
2.7e-05	26.606	5.01624999377
2.8e-05	27.564	5.17860058317
2.9e-05	28.52	5.24534078969
3e-05	29.454	5.33965204859
3.1e-05	30.248	5.39763800194
3.2e-05	31.012	5.45635922571
3.3e-05	31.824	5.5191506593
3.4e-05	32.598	5.63563625512
3.5e-05	33.38	5.72255187831
3.6e-05	34.088	5.80691449911
3.7e-05	34.78	5.97759148822
3.8e-05	35.36	5.97380950483
3.9e-05	35.884	5.99120555481
4e-05	36.38	5.94538476467
4.1e-05	36.998	6.0244498504
4.2e-05	37.562	5.98850198297
4.3e-05	37.988	6.02858656735
4.4e-05	38.358	6.01812562182
4.5e-05	38.754	6.09306852087
4.6e-05	39.218	6.08066410847
4.7e-05	39.638	6.06126686428
4.8e-05	40.046	6.16699959462
4.9e-05	40.478	6.23037045448
5e-05	40.822	6.20212189496
5.1e-05	41.25	6.25391877146
5.2e-05	41.572	6.27987388408
5.3e-05	41.838	6.26384514496
5.4e-05	42.128	6.30647413378
5.5e-05	42.398	6.34031513412
5.6e-05	42.656	6.28885235953
5.7e-05	42.89	6.31426163538
5.8e-05	43.06	6.30875582029
5.9e-05	43.296	6.26038209697
6e-05	43.578	6.27629795341
6.1e-05	43.752	6.30892193643
6.2e-05	43.924	6.37794825943
6.3e-05	44.098	6.35707448438
6.4e-05	44.222	6.4019306463
6.5e-05	44.316	6.47673868548
6.6e-05	44.316	6.48414558751
6.7e-05	44.358	6.57311463463
6.8e-05	44.44	6.5758953763
6.9e-05	44.506	6.49507228597
7e-05	44.592	6.56578525387
7.1e-05	44.712	6.56696703205
7.2e-05	44.792	6.49590147709
7.3e-05	44.768	6.46669745697
7.4e-05	44.84	6.43726650062
7.5e-05	44.894	6.43294364968
7.6e-05	44.888	6.38431327552
7.7e-05	44.898	6.44294932465
7.8e-05	44.92	6.48271548041
7.9e-05	44.89	6.44157589414
8e-05	44.866	6.51705792517
8.1e-05	44.886	6.53460052337
8.2e-05	44.904	6.45714983565
8.3e-05	44.908	6.42802738015
8.4e-05	44.914	6.44442425667
8.5e-05	44.904	6.46643518486
8.6e-05	44.858	6.4141902061
8.7e-05	44.794	6.43051817508
8.8e-05	44.706	6.40027843144
8.9e-05	44.752	6.32601738853
9e-05	44.732	6.3539102921
9.1e-05	44.712	6.36341543513
9.2e-05	44.706	6.35921095734
9.3e-05	44.622	6.35256766985
9.4e-05	44.598	6.46501322504
9.5e-05	44.606	6.4410219686
9.6e-05	44.584	6.41832875443
9.7e-05	44.564	6.46853182724
9.8e-05	44.536	6.47678191697
9.9e-05	44.396	6.52986860511
0.0001	44.222	6.41379107861
0.000101	44.128	6.48441331194
0.000102	44.116	6.48957194274
0.000103	44.128	6.44201955911
0.000104	44.066	6.53403734302
0.000105	44.048	6.42912871235
0.000106	43.95	6.3730291071
0.000107	43.912	6.33942079373
0.000108	43.89	6.32438929858
0.000109	43.832	6.31631031537
0.00011	43.704	6.37435361429
0.000111	43.61	6.35656353701
0.000112	43.504	6.31521844436
0.000113	43.418	6.42209280531
0.000114	43.38	6.41682164315
0.000115	43.282	6.38611587743
0.000116	43.202	6.37190677898
0.000117	43.16	6.39831227747
0.000118	43.144	6.42738391572
0.000119	42.976	6.39526574897
0.00012	42.888	6.39026259241
0.000121	42.78	6.32483991892
0.000122	42.694	6.28811291247
0.000123	42.702	6.24925563567
0.000124	42.504	6.2662575753
0.000125	42.438	6.19759275848
0.000126	42.352	6.12569147117
0.000127	42.312	6.15586354625
0.000128	42.224	6.10031343457
0.000129	42.126	6.13890250778
0.00013	41.968	6.15523971913
0.000131	41.84	6.08131564713
0.000132	41.78	6.08437342707
0.000133	41.62	6.04182091757
0.000134	41.514	6.06018184546
0.000135	41.494	6.07700287971
0.000136	41.426	6.13094805067
0.000137	41.36	6.1402280088
0.000138	41.274	6.14417805732
0.000139	41.15	6.18122156212
0.00014	41.08	6.19399709396
0.000141	41.014	6.2258978469
0.000142	40.938	6.12553311966
0.000143	40.808	6.18636694676
0.000144	40.76	6.20599709958
0.000145	40.726	6.21602155723
0.000146	40.64	6.21147325519
0.000147	40.55	6.19673301022
0.000148	40.472	6.21105594887
0.000149	40.388	6.21300700144
0.00015	40.268	6.21998199354
0.000151	40.172	6.23172656653
0.000152	40.072	6.26632396226
0.000153	39.968	6.249078012
0.000154	39.848	6.17324031607
0.000155	39.752	6.07507168682
0.000156	39.696	6.04413633202
0.000157	39.578	6.06035609515
0.000158	39.508	6.08752297737
0.000159	39.438	6.07175065364
0.00016	39.382	6.07882192534
0.000161	39.288	6.05285519404
0.000162	39.176	6.01473390933
0.000163	39.024	5.95410984111
0.000164	38.978	6.02772892556
0.000165	38.838	6.12305120018
0.000166	38.776	6.16358856511
0.000167	38.614	6.15767845864
0.000168	38.51	6.12420607099
0.000169	38.426	6.00071029129
0.00017	38.268	6.0090079048
0.000171	38.19	6.01813093909
0.000172	38.122	5.9972590406
0.000173	38.044	6.01548535033
0.000174	37.962	6.05083101731
0.000175	37.826	6.0355384184
0.000176	37.734	6.08237157694
0.000177	37.662	6.09062853899
0.000178	37.518	6.04000629139
0.000179	37.404	5.98304136706
0.00018	37.254	5.89927826094
0.000181	37.14	5.92827124885
0.000182	37.056	5.96765146435
0.000183	36.92	5.9636901328
0.000184	36.836	5.95660171574
0.000185	36.736	5.90138153317
0.000186	36.71	5.86292589071
0.000187	36.648	5.90187224531
0.000188	36.55	5.90385467301
0.000189	36.468	5.91717635363
0.00019	36.378	5.92141165602
0.000191	36.33	5.87103909031
0.000192	36.294	5.84838131452
0.000193	36.254	5.83416523592
0.000194	36.214	5.81035317343
0.000195	36.028	5.8305416558
0.000196	35.962	5.84230742087
0.000197	35.842	5.88566359895
0.000198	35.744	5.88136582776
0.000199	35.662	5.82372355113
0.0002	35.566	5.83863374429
0.000201	35.44	5.80950944573
0.000202	35.37	5.83310380501
0.000203	35.3	5.80775343829
0.000204	35.156	5.71871174304
0.000205	35.022	5.71922337385
0.000206	34.934	5.80806714837
0.000207	34.898	5.84530546678
0.000208	34.81	5.8252811091
0.000209	34.71	5.88029761152
0.00021	34.568	5.91822405794
0.000211	34.46	5.8467426829
0.000212	34.378	5.84458005335
0.000213	34.276	5.90693016718
0.000214	34.158	5.92528784111
0.000215	34.08	5.92938445372
0.000216	34.018	5.89522484728
0.000217	33.876	5.83100540216
0.000218	33.732	5.87402553621
0.000219	33.634	5.88523950235
0.00022	33.53	5.84406536582
0.000221	33.49	5.82012886455
0.000222	33.366	5.84055168627
0.000223	33.274	5.82845811515
0.000224	33.256	5.80538233022
0.000225	33.198	5.80403273595
0.000226	33.154	5.8153490007
0.000227	33.062	5.7957015106
0.000228	33.052	5.79493710061
0.000229	32.94	5.8100258175
0.00023	32.844	5.7194111585
0.000231	32.752	5.7850234226
0.000232	32.644	5.79079131035
0.000233	32.512	5.77181565887
0.000234	32.426	5.76892745664
0.000235	32.384	5.73206280496
0.000236	32.322	5.74720070991
0.000237	32.24	5.77567312094
0.000238	32.098	5.73867545693
0.000239	31.94	5.74946954075
0.00024	31.772	5.7393393348
0.000241	31.706	5.77161710442
0.000242	31.642	5.76765428922
0.000243	31.542	5.70685868057
0.000244	31.452	5.66071514917
0.000245	31.32	5.60335613717
0.000246	31.238	5.55781935655
0.000247	31.186	5.56878837809
0.000248	31.116	5.60344037177
0.000249	31.06	5.57354465309
0.00025	30.934	5.51739467503
0.000251	30.82	5.47609349811
0.000252	30.758	5.49976690415
0.000253	30.694	5.52162693416
0.000254	30.626	5.45986483349
0.000255	30.664	5.48152387571
0.000256	30.618	5.39148180002
0.000257	30.57	5.40713417625
0.000258	30.462	5.44688498134
0.000259	30.334	5.47890901549
0.00026	30.238	5.4520964775
0.000261	30.134	5.4018556071
0.000262	30.038	5.37443541221
0.000263	29.954	5.37176730695
0.000264	29.832	5.35572366726
0.000265	29.676	5.34256717319
0.000266	29.616	5.33634181814
0.000267	29.5	5.34546536795
0.000268	29.45	5.37694150982
0.000269	29.412	5.36267246809
0.00027	29.346	5.38723342728
0.000271	29.296	5.38260011519
0.000272	29.286	5.32355182186
0.000273	29.21	5.37195495141
0.000274	29.098	5.30022603292
0.000275	29.006	5.26098507886
0.000276	28.934	5.3386930985
0.000277	28.89	5.3604011044
0.000278	28.842	5.35434739254
0.000279	28.72	5.43006445634
0.00028	28.68	5.43852921294
0.000281	28.63	5.42559674137
0.000282	28.544	5.3553771109
0.000283	28.476	5.33604947503
0.000284	28.402	5.31717932743
0.000285	28.392	5.31435188899
0.000286	28.29	5.31920106783
0.000287	28.14	5.23339278098
0.000288	28.068	5.24245896503
0.000289	27.938	5.21365092809
0.00029	27.806	5.20925752867
0.000291	27.722	5.20737131382
0.000292	27.658	5.18970480856
0.000293	27.608	5.19522242065
0.000294	27.53	5.28025567563
0.000295	27.48	5.24800914633
0.000296	27.396	5.24472916365
0.000297	27.316	5.23642473449
0.000298	27.186	5.22947454339
0.000299	27.12	5.22279618595
0.0003	27.058	5.18754624076
0.000301	26.966	5.19122760048
0.000302	26.864	5.23311608891
0.000303	26.838	5.24630879762
0.000304	26.81	5.18516152111
0.000305	26.732	5.20040152296
0.000306	26.694	5.23911862817
0.000307	26.662	5.25506955235
0.000308	26.59	5.24041028928
0.000309	26.512	5.18785659015
0.00031	26.428	5.18042623729
0.000311	26.294	5.15243282343
0.000312	26.232	5.20520662414
0.000313	26.198	5.20795506893
0.000314	26.16	5.23854941754
0.000315	26.06	5.26995256146
0.000316	25.964	5.26599506266
0.000317	25.892	5.27942572635
0.000318	25.874	5.29736953591
0.000319	25.82	5.30430014234
0.00032	25.736	5.31773485612
0.000321	25.686	5.30805086637
0.000322	25.632	5.28588459957
0.000323	25.518	5.27197078899
0.000324	25.434	5.21973600865
0.000325	25.382	5.20538913051
0.000326	25.336	5.19414131498
0.000327	25.206	5.20649248535
0.000328	25.144	5.15783520481
0.000329	25.13	5.17813673052
0.00033	25.066	5.13319043091
0.000331	24.998	5.17126638262
0.000332	24.96	5.18405246887
0.000333	24.926	5.19889642136
0.000334	24.864	5.14796114981
0.000335	24.834	5.1320993755
0.000336	24.858	5.16892986991
0.000337	24.82	5.17064792845
0.000338	24.784	5.1669472612
0.000339	24.766	5.18374806487
0.00034	24.706	5.13415660065
0.000341	24.606	5.18138630098
0.000342	24.486	5.1413815264
0.000343	24.36	5.10591813487
0.000344	24.282	5.11961678253
0.000345	24.218	5.05633028984
0.000346	24.16	5.02338531271
0.000347	24.136	5.00055036971
0.000348	24.058	5.04565516063
0.000349	24.044	4.99740572697
0.00035	24.006	4.97533556657
0.000351	23.98	5.02469899596
0.000352	23.9	5.03646701568
0.000353	23.808	5.01269747741
0.000354	23.694	4.97477275863
0.000355	23.626	4.94106506737
0.000356	23.538	4.90230109234
0.000357	23.438	4.90328012661
0.000358	23.348	4.85786949187
0.000359	23.25	4.78784920397
0.00036	23.234	4.79783742951
0.000361	23.174	4.81992987501
0.000362	23.124	4.79881485369
0.000363	23.044	4.80437966859
0.000364	22.964	4.80153142237
0.000365	22.854	4.81380140845
0.000366	22.824	4.801356475
0.000367	22.778	4.80798460896
0.000368	22.748	4.80712970493
0.000369	22.67	4.7372038166
0.00037	22.606	4.76138257232
0.000371	22.574	4.82374584737
0.000372	22.484	4.84290656528
0.000373	22.416	4.88005573739
0.000374	22.41	4.88281681
0.000375	22.406	4.87782369505
0.000376	22.38	4.86164581186
0.000377	22.374	4.86231673176
0.000378	22.354	4.86833482825
0.000379	22.304	4.85464561013
0.00038	22.298	4.86509979343
0.000381	22.276	4.84312130759
0.000382	22.192	4.82857494505
0.000383	22.1	4.8226548705
0.000384	21.982	4.80100781087
0.000385	21.936	4.87564395747
0.000386	21.834	4.82062693018
0.000387	21.786	4.81250496104
0.000388	21.742	4.76271309235
0.000389	21.682	4.71771936427
0.00039	21.66	4.68192268198
0.000391	21.594	4.67773064637
0.000392	21.528	4.68414517281
0.000393	21.494	4.7377171718
0.000394	21.446	4.75174536355
0.000395	21.416	4.74836224397
0.000396	21.398	4.75053639077
0.000397	21.346	4.69449507402
0.000398	21.32	4.6867472729
0.000399	21.228	4.67803548512
0.0004	21.124	4.6712550776
0.000401	21.01	4.64132524178
0.000402	20.95	4.64709586731
0.000403	20.86	4.63167356363
0.000404	20.764	4.62820742837
0.000405	20.712	4.59271771395
0.000406	20.68	4.58013100249
0.000407	20.632	4.57565033629
0.000408	20.526	4.55250744096
0.000409	20.444	4.53065823032
0.00041	20.366	4.54048940093
0.000411	20.356	4.58271360659
0.000412	20.282	4.60895606401
0.000413	20.234	4.57375600574
0.000414	20.182	4.57743115732
0.000415	20.12	4.58275026594
0.000416	20.09	4.61193018161
0.000417	20.026	4.62312924327
0.000418	19.962	4.63686920238
0.000419	19.918	4.62074409592
0.00042	19.878	4.59250650517
0.000421	19.766	4.56500208105
0.000422	19.724	4.55409969149
0.000423	19.672	4.57344684019
0.000424	19.648	4.56421910079
0.000425	19.65	4.56503012038
0.000426	19.542	4.53036819696
0.000427	19.496	4.54818469282
0.000428	19.456	4.54401408449
0.000429	19.396	4.55402942459
0.00043	19.34	4.51889366992
0.000431	19.288	4.50877544351
0.000432	19.236	4.51578387437
0.000433	19.162	4.47747205463
0.000434	19.126	4.45085654678
0.000435	19.108	4.47798347474
0.000436	19.058	4.43515907268
0.000437	19.018	4.45574640212
0.000438	18.982	4.44316058679
0.000439	18.962	4.44348466859
0.00044	18.952	4.41607246317
0.000441	18.898	4.38584039837
0.000442	18.836	4.41691113789
0.000443	18.818	4.38416194956
0.000444	18.732	4.39365178411
0.000445	18.65	4.36205226929
0.000446	18.572	4.34474579233
0.000447	18.512	4.32271396232
0.000448	18.504	4.35407671039
0.000449	18.474	4.37919216295
0.00045	18.426	4.39960498227
0.000451	18.402	4.35481296958
0.000452	18.298	4.41148455738
0.000453	18.232	4.3906919728
0.000454	18.174	4.34277837335
0.000455	18.158	4.32354437933
0.000456	18.14	4.30260386278
0.000457	18.026	4.29387051505
0.000458	17.93	4.30500871079
0.000459	17.878	4.22978912004
0.00046	17.784	4.2253217629
0.000461	17.776	4.15617901443
0.000462	17.724	4.12211402074
0.000463	17.672	4.11587366181
0.000464	17.616	4.07732068888
0.000465	17.598	4.08024460051
0.000466	17.57	4.08376052187
0.000467	17.522	4.0769493497
0.000468	17.504	4.02616244084
0.000469	17.474	3.99165679887
0.00047	17.462	3.96995667483
0.000471	17.394	3.95104593747
0.000472	17.328	3.96439352234
0.000473	17.326	3.96834020719
0.000474	17.26	3.97899484795
0.000475	17.186	3.91297891638
0.000476	17.132	3.95152831193
0.000477	17.038	3.94316573327
0.000478	17.002	3.96610589874
0.000479	16.95	3.97485848805
0.00048	16.906	3.93155999573
0.000481	16.838	3.9379888268
0.000482	16.766	3.92520623662
0.000483	16.718	3.93376105019
0.000484	16.674	3.89765621881
0.000485	16.62	3.89044984545
0.000486	16.598	3.90543160227
0.000487	16.532	3.89986871574
0.000488	16.492	3.89896601678
0.000489	16.47	3.88549868099
0.00049	16.4	3.91560978648
0.000491	16.39	3.90511203424
0.000492	16.376	3.90981124864
0.000493	16.312	3.90213480034
0.000494	16.278	3.92080552948
0.000495	16.268	3.92073666547
0.000496	16.276	3.91149894542
0.000497	16.252	3.91209611334
0.000498	16.178	3.9189687419
0.000499	16.098	3.92993587734
0.0005	16.024	3.88991310957
0.000501	15.952	3.8483367836
0.000502	15.904	3.8453587609
0.000503	15.854	3.84300455373
0.000504	15.812	3.82265038945
0.000505	15.82	3.81832423977
0.000506	15.778	3.82108832664
0.000507	15.744	3.78925639143
0.000508	15.718	3.82968353784
0.000509	15.66	3.81213850745
0.00051	15.618	3.78682928055
0.000511	15.614	3.83157983083
0.000512	15.6	3.85849711675
0.000513	15.544	3.89461987876
0.000514	15.5	3.88355507235
0.000515	15.432	3.83944996061
0.000516	15.414	3.85209086082
0.000517	15.418	3.79094658364
0.000518	15.404	3.79747073721
0.000519	15.272	3.78232944097
0.00052	15.24	3.759574444
0.000521	15.188	3.76306470845
0.000522	15.186	3.76502377151
0.000523	15.19	3.78019840749
0.000524	15.196	3.7886124109
0.000525	15.124	3.82002931926
0.000526	15.056	3.82424685396
0.000527	15.002	3.81287240804
0.000528	15.004	3.78364691799
0.000529	14.962	3.80428127246
0.00053	14.882	3.78154412906
0.000531	14.852	3.74781216178
0.000532	14.788	3.71201508618
0.000533	14.758	3.72497463079
0.000534	14.68	3.72633868563
0.000535	14.66	3.72349298375
0.000536	14.636	3.77988147962
0.000537	14.646	3.79693086584
0.000538	14.566	3.80547552876
0.000539	14.554	3.83446006629
0.00054	14.48	3.79757817563
0.000541	14.448	3.81985549465
0.000542	14.394	3.80614818419
0.000543	14.366	3.8189061261
0.000544	14.308	3.839418706
0.000545	14.278	3.81165528347
0.000546	14.238	3.77695062186
0.000547	14.202	3.751958955
0.000548	14.136	3.73436795188
0.000549	14.122	3.74367680229
0.00055	14.052	3.71123914616
0.000551	13.96	3.71408131306
0.000552	13.962	3.74226615836
0.000553	13.962	3.69439521438
0.000554	13.946	3.72492738184
0.000555	13.916	3.7380401282
0.000556	13.876	3.76571693041
0.000557	13.824	3.7572628335
0.000558	13.794	3.73946038888
0.000559	13.76	3.72429859168
0.00056	13.736	3.76275218424
0.000561	13.728	3.74139225423
0.000562	13.72	3.72741197079
0.000563	13.65	3.72659361884
0.000564	13.606	3.68059288702
0.000565	13.578	3.64690498917
0.000566	13.554	3.61041327274
0.000567	13.538	3.60396392879
0.000568	13.512	3.58187883659
0.000569	13.458	3.60114370721
0.00057	13.412	3.55390714566
0.000571	13.408	3.59632256618
0.000572	13.324	3.61649332918
0.000573	13.296	3.63433405179
0.000574	13.286	3.63320849938
0.000575	13.254	3.67389221399
0.000576	13.212	3.66265695909
0.000577	13.106	3.61203045391
0.000578	13.078	3.58885998612
0.000579	13.044	3.59695204305
0.00058	13.006	3.60748721411
0.000581	12.976	3.57147364543
0.000582	12.968	3.55231980542
0.000583	12.932	3.55012337814
0.000584	12.92	3.54874625748
0.000585	12.868	3.53646377049
0.000586	12.85	3.52469856867
0.000587	12.828	3.53134761812
0.000588	12.818	3.57111691212
0.000589	12.818	3.57223683425
0.00059	12.776	3.58243269302
0.000591	12.778	3.57948543788
0.000592	12.746	3.59464657512
0.000593	12.724	3.57824314434
0.000594	12.666	3.59756084035
0.000595	12.652	3.57755447198
0.000596	12.614	3.53567589012
0.000597	12.594	3.54530167969
0.000598	12.54	3.52936254868
0.000599	12.514	3.51764182372
0.0006	12.488	3.4423619798
0.000601	12.398	3.45942133889
0.000602	12.356	3.42830337047
0.000603	12.322	3.43312044647
0.000604	12.28	3.45334620332
0.000605	12.23	3.41307778991
0.000606	12.178	3.39680967968
0.000607	12.148	3.36720893323
0.000608	12.118	3.41702736307
0.000609	12.098	3.45722374167
0.00061	12.08	3.45392530319
0.000611	12.014	3.44931935315
0.000612	11.982	3.47471955703
0.000613	11.97	3.48555590975
0.000614	11.938	3.48226305727
0.000615	11.918	3.46515165613
0.000616	11.894	3.44945850823
0.000617	11.85	3.43736817929
0.000618	11.812	3.44683274906
0.000619	11.796	3.44185763796
0.00062	11.784	3.42364484139
0.000621	11.726	3.45353789613
0.000622	11.668	3.4411881669
0.000623	11.632	3.48031262964
0.000624	11.574	3.45839905158
0.000625	11.542	3.45199015062
0.000626	11.528	3.44981390802
0.000627	11.52	3.44580904869
0.000628	11.48	3.44928978197
0.000629	11.452	3.45885761488
0.00063	11.404	3.41596018712
0.000631	11.368	3.40596183185
0.000632	11.382	3.4403598649
0.000633	11.316	3.42054732463
0.000634	11.274	3.43262639971
0.000635	11.252	3.43867648958
0.000636	11.24	3.43429759922
0.000637	11.204	3.42438081994
0.000638	11.116	3.40625072477
0.000639	11.106	3.41800585137
0.00064	11.044	3.3814292836
0.000641	11.028	3.39458627818
0.000642	11.024	3.3656238649
0.000643	11.012	3.34542314215
0.000644	11.0	3.39234432215
0.000645	11.006	3.39440186189
0.000646	11.0	3.38998525071
0.000647	10.954	3.35676689688
0.000648	10.938	3.34217833157
0.000649	10.858	3.37310480122
0.00065	10.828	3.35297121968
0.000651	10.766	3.37509170246
0.000652	10.764	3.34608786496
0.000653	10.736	3.33561148817
0.000654	10.672	3.28883201152
0.000655	10.652	3.27397251057
0.000656	10.606	3.27273035858
0.000657	10.566	3.24802155165
0.000658	10.54	3.22682506498
0.000659	10.552	3.22293282586
0.00066	10.518	3.21460355254
0.000661	10.5	3.22645316098
0.000662	10.432	3.20458671282
0.000663	10.42	3.16853278348
0.000664	10.408	3.17954965365
0.000665	10.402	3.14012674903
0.000666	10.364	3.15206345114
0.000667	10.314	3.11695428263
0.000668	10.294	3.11377006216
0.000669	10.262	3.12111454452
0.00067	10.234	3.0969733612
0.000671	10.22	3.15905049026
0.000672	10.198	3.15004698378
0.000673	10.178	3.13278087328
0.000674	10.138	3.12585284363
0.000675	10.144	3.06190528919
0.000676	10.112	3.05932280088
0.000677	10.108	3.07511560758
0.000678	10.09	3.05579776818
0.000679	10.052	3.07071587745
0.00068	10.034	3.0667318109
0.000681	10.016	3.11315659741
0.000682	9.958	3.13244888226
0.000683	9.902	3.15917647497
0.000684	9.888	3.15522677473
0.000685	9.876	3.16364094044
0.000686	9.828	3.13215836126
0.000687	9.828	3.15379390576
0.000688	9.788	3.163393115
0.000689	9.75	3.14698268187
0.00069	9.734	3.1596271932
0.000691	9.714	3.205027925
0.000692	9.698	3.15448823108
0.000693	9.704	3.19129816846
0.000694	9.668	3.18461551839
0.000695	9.636	3.1355229229
0.000696	9.622	3.11754967883
0.000697	9.584	3.11302810781
0.000698	9.55	3.12209865315
0.000699	9.498	3.11030480821
0.0007	9.474	3.12239075069
0.000701	9.474	3.11469484862
0.000702	9.428	3.12359024201
0.000703	9.412	3.07282540994
0.000704	9.374	3.02690006442
0.000705	9.382	3.01066039267
0.000706	9.354	2.98340141449
0.000707	9.324	2.98848188885
0.000708	9.288	2.98212273389
0.000709	9.274	2.97101396833
0.00071	9.232	2.98163981728
0.000711	9.216	3.00422103048
0.000712	9.156	2.99260154381
0.000713	9.146	2.99344016142
0.000714	9.124	2.99075642606
0.000715	9.09	2.99831619413
0.000716	9.026	3.00621423056
0.000717	9.008	3.01063714187
0.000718	8.97	3.03201253296
0.000719	8.964	3.00910352098
0.00072	8.922	3.02389087105
0.000721	8.88	3.01754867401
0.000722	8.86	3.03189709588
0.000723	8.84	3.03684046338
0.000724	8.818	3.01875404762
0.000725	8.794	2.97381304053
0.000726	8.77	2.97205316238
0.000727	8.736	2.96349523367
0.000728	8.716	2.95826706029
0.000729	8.684	2.95637345408
0.00073	8.666	2.98436659946
0.000731	8.632	3.00009599846
0.000732	8.626	2.96683737337
0.000733	8.612	2.96200202566
0.000734	8.596	2.96593728862
0.000735	8.562	2.94315409043
0.000736	8.524	2.93554492386
0.000737	8.49	2.94514855313
0.000738	8.474	2.94437157981
0.000739	8.462	2.93335234842
0.00074	8.43	2.89984482343
0.000741	8.38	2.86349436877
0.000742	8.368	2.87133697082
0.000743	8.354	2.84687267014
0.000744	8.328	2.8320338981
0.000745	8.318	2.82291976507
0.000746	8.288	2.81017010161
0.000747	8.232	2.80038854447
0.000748	8.204	2.78610552564
0.000749	8.164	2.7779676024
0.00075	8.134	2.80714160669
0.000751	8.128	2.81275949914
0.000752	8.124	2.82216654363
0.000753	8.112	2.83891810379
0.000754	8.086	2.82818033371
0.000755	8.044	2.84430378124
0.000756	8.05	2.8269241235
0.000757	8.072	2.84162207199
0.000758	8.06	2.82708330263
0.000759	8.042	2.84327909288
0.00076	8.028	2.80485578952
0.000761	7.994	2.79534684789
0.000762	7.96	2.79685537703
0.000763	7.948	2.80736460047
0.000764	7.942	2.8097394897
0.000765	7.898	2.77985539192
0.000766	7.896	2.76932916065
0.000767	7.884	2.78254272204
0.000768	7.86	2.79005376292
0.000769	7.85	2.7690250992
0.00077	7.88	2.75347053734
0.000771	7.872	2.73708165753
0.000772	7.838	2.72832476073
0.000773	7.81	2.73091559738
0.000774	7.782	2.71338828773
0.000775	7.756	2.72698808212
0.000776	7.72	2.74328270508
0.000777	7.672	2.73649703088
0.000778	7.644	2.74686439418
0.000779	7.61	2.74479507432
0.00078	7.568	2.72495431154
0.000781	7.54	2.68261066873
0.000782	7.52	2.67985074211
0.000783	7.48	2.6991850622
0.000784	7.49	2.70072212565
0.000785	7.472	2.67977909537
0.000786	7.474	2.67531755125
0.000787	7.456	2.67208981885
0.000788	7.466	2.68567384468
0.000789	7.442	2.69492782835
0.00079	7.41	2.69182094501
0.000791	7.396	2.67192514865
0.000792	7.364	2.66973856398
0.000793	7.332	2.68361249066
0.000794	7.34	2.70931725717
0.000795	7.31	2.70516173269
0.000796	7.294	2.72755641555
0.000797	7.262	2.70136187876
0.000798	7.226	2.70609016849
0.000799	7.204	2.71115916169
0.0008	7.182	2.71530403454
0.000801	7.16	2.75361580472
0.000802	7.15	2.74654328202
0.000803	7.138	2.74207147974
0.000804	7.126	2.72141948255
0.000805	7.082	2.712798555
0.000806	7.088	2.68183817558
0.000807	7.068	2.68241980309
0.000808	7.032	2.65988270418
0.000809	7.018	2.65059917754
0.00081	6.98	2.64945277369
0.000811	6.984	2.65701787725
0.000812	6.94	2.66540803631
0.000813	6.962	2.65038789614
0.000814	6.95	2.65697196071
0.000815	6.92	2.64529771481
0.000816	6.92	2.6536013265
0.000817	6.908	2.63581789963
0.000818	6.884	2.66880947241
0.000819	6.844	2.67948950362
0.00082	6.782	2.62573342135
0.000821	6.796	2.62571590238
0.000822	6.77	2.61860649965
0.000823	6.738	2.63236699569
0.000824	6.71	2.64005681757
0.000825	6.704	2.61311767818
0.000826	6.674	2.59763815802
0.000827	6.644	2.56851396726
0.000828	6.642	2.55613692904
0.000829	6.638	2.56416770122
0.00083	6.636	2.557245393
0.000831	6.594	2.54345513033
0.000832	6.568	2.50227416563
0.000833	6.544	2.46415583923
0.000834	6.528	2.41768815193
0.000835	6.526	2.45302344057
0.000836	6.494	2.48555104554
0.000837	6.48	2.46771149043
0.000838	6.45	2.4753787589
0.000839	6.416	2.46636250377
0.00084	6.402	2.45690781268
0.000841	6.388	2.45060319105
0.000842	6.376	2.47520180995
0.000843	6.352	2.48275975479
0.000844	6.352	2.44296868584
0.000845	6.344	2.43426867868
0.000846	6.356	2.44647992021
0.000847	6.342	2.4529647368
0.000848	6.312	2.45736769735
0.000849	6.286	2.44135290362
0.00085	6.268	2.43149665844
0.000851	6.256	2.43196710504
0.000852	6.23	2.44481083113
0.000853	6.214	2.46012276116
0.000854	6.204	2.46949063574
0.000855	6.172	2.46625546122
0.000856	6.138	2.44845992412
0.000857	6.134	2.47548863863
0.000858	6.084	2.46757857018
0.000859	6.08	2.45796663932
0.00086	6.034	2.45618484646
0.000861	6.026	2.46359980516
0.000862	6.01	2.42855924367
0.000863	6.014	2.43511888827
0.000864	6.012	2.43554018649
0.000865	6.016	2.42646739109
0.000866	6.02	2.43220064962
0.000867	6.018	2.45553985918
0.000868	6.026	2.45872405934
0.000869	6.012	2.47221681897
0.00087	5.998	2.46617031042
0.000871	5.962	2.45938122299
0.000872	5.93	2.45134656873
0.000873	5.922	2.45110505691
0.000874	5.872	2.42479194984
0.000875	5.866	2.41661829837
0.000876	5.838	2.43634069867
0.000877	5.842	2.42425988706
0.000878	5.826	2.41406793608
0.000879	5.816	2.39544233911
0.00088	5.792	2.36912135611
0.000881	5.762	2.36756330433
0.000882	5.724	2.35283318576
0.000883	5.696	2.36296085452
0.000884	5.698	2.33982819882
0.000885	5.676	2.35351311872
0.000886	5.672	2.33332723809
0.000887	5.636	2.32282242111
0.000888	5.632	2.32993047107
0.000889	5.608	2.31567182476
0.00089	5.566	2.30946833709
0.000891	5.524	2.31633848994
0.000892	5.506	2.30173065323
0.000893	5.524	2.3016133472
0.000894	5.5	2.27024227782
0.000895	5.504	2.25166249691
0.000896	5.488	2.27021056292
0.000897	5.472	2.28412258865
0.000898	5.422	2.27945519807
0.000899	5.43	2.2902183302
0.0009	5.422	2.31946459339
0.000901	5.414	2.31831921874
0.000902	5.386	2.3084635583
0.000903	5.372	2.2877097718
0.000904	5.366	2.28561676578
0.000905	5.356	2.28238121268
0.000906	5.33	2.28409719583
0.000907	5.306	2.25839854764
0.000908	5.316	2.26895218107
0.000909	5.308	2.29284452155
0.00091	5.316	2.30307273007
0.000911	5.298	2.26477283629
0.000912	5.28	2.25335305711
0.000913	5.27	2.26563456895
0.000914	5.258	2.27231951979
0.000915	5.238	2.27186179157
0.000916	5.234	2.26699007497
0.000917	5.226	2.27923759183
0.000918	5.19	2.26316150551
0.000919	5.22	2.27147529152
0.00092	5.192	2.26873004123
0.000921	5.176	2.28495601708
0.000922	5.158	2.26297061404
0.000923	5.152	2.23894975379
0.000924	5.172	2.23750217877
0.000925	5.168	2.24227027809
0.000926	5.146	2.22456377746
0.000927	5.112	2.21256773908
0.000928	5.102	2.25290834257
0.000929	5.054	2.25811514321
0.00093	5.038	2.2424442022
0.000931	5.016	2.22345317018
0.000932	5.006	2.19498610474
0.000933	4.988	2.22167864463
0.000934	4.98	2.2044500448
0.000935	4.966	2.19381950032
0.000936	4.964	2.19059443987
0.000937	4.93	2.18199450045
0.000938	4.934	2.19217791249
0.000939	4.904	2.19061269968
0.00094	4.886	2.2111092239
0.000941	4.86	2.19462980933
0.000942	4.832	2.19903979045
0.000943	4.836	2.20932206797
0.000944	4.834	2.21324286964
0.000945	4.824	2.20477300419
0.000946	4.806	2.22269296125
0.000947	4.796	2.2195458995
0.000948	4.792	2.22187668425
0.000949	4.758	2.20894454435
0.00095	4.748	2.22542040972
0.000951	4.748	2.1982938839
0.000952	4.73	2.20297526087
0.000953	4.72	2.21214827713
0.000954	4.736	2.21049858629
0.000955	4.72	2.19490318693
0.000956	4.732	2.17351696566
0.000957	4.722	2.16257161731
0.000958	4.7	2.1610182785
0.000959	4.696	2.17797704304
0.00096	4.662	2.16881442267
0.000961	4.624	2.16023702403
0.000962	4.624	2.12946566068
0.000963	4.62	2.12499411764
0.000964	4.602	2.10133195854
0.000965	4.564	2.10758250135
0.000966	4.556	2.10020570421
0.000967	4.564	2.10568373694
0.000968	4.536	2.1205433266
0.000969	4.53	2.08544959181
0.00097	4.504	2.08757850152
0.000971	4.492	2.09235178687
0.000972	4.474	2.07877944958
0.000973	4.452	2.07742532958
0.000974	4.448	2.04237508798
0.000975	4.448	2.03354272146
0.000976	4.444	2.03834835099
0.000977	4.426	2.05244342188
0.000978	4.438	2.05964948474
0.000979	4.416	2.07820691944
0.00098	4.41	2.09807054219
0.000981	4.418	2.11926307947
0.000982	4.402	2.11952730579
0.000983	4.398	2.10893243135
0.000984	4.344	2.08845971951
0.000985	4.314	2.05217055821
0.000986	4.324	2.07340878748
0.000987	4.322	2.0635687534
0.000988	4.336	2.06375967593
0.000989	4.318	2.05350334794
0.00099	4.31	2.05277860472
0.000991	4.296	2.06116083797
0.000992	4.296	2.05533063034
0.000993	4.28	2.04391780657
0.000994	4.286	2.06014659673
0.000995	4.288	2.05452086872
0.000996	4.26	2.06116471928
0.000997	4.248	2.0665178441
0.000998	4.238	2.070110142
0.000999	4.218	2.05875593502
0.001	4.234	2.08404510508
0.001001	4.22	2.06387984146
0.001002	4.238	2.04972095662
0.001003	4.2	2.03174801587
0.001004	4.18	2.0178206065
0.001005	4.136	2.01432470074
0.001006	4.11	1.99446734744
0.001007	4.078	1.97380748808
0.001008	4.082	1.98375300882
0.001009	4.066	1.9873711279
0.00101	4.052	1.98123597787
0.001011	4.042	1.96881588779
0.001012	4.048	1.99441620531
0.001013	4.026	1.98426913497
0.001014	4.06	1.98403628999
0.001015	4.05	2.00586639635
0.001016	4.054	1.98873929915
0.001017	4.054	1.98672695658
0.001018	4.048	1.9893958882
0.001019	4.032	1.98871214609
0.00102	4.02	1.98484256303
0.001021	4.018	1.98637257331
0.001022	4.002	1.98141262739
0.001023	3.986	1.98539769316
0.001024	3.974	1.98426913497
0.001025	3.984	1.97275036434
0.001026	3.944	1.97910686927
0.001027	3.942	1.98258316345
0.001028	3.942	1.99364891593
0.001029	3.93	1.98421269021
0.00103	3.93	1.99125588511
0.001031	3.92	1.97828208302
0.001032	3.9	1.97737199333
0.001033	3.888	1.97976160181
0.001034	3.886	1.99323957416
0.001035	3.854	1.96282551441
0.001036	3.85	1.96354271662
0.001037	3.838	1.97579249923
0.001038	3.838	1.97477998775
0.001039	3.83	1.96903529679
0.00104	3.808	1.98472567374
0.001041	3.798	1.96091713236
0.001042	3.79	1.9672061407
0.001043	3.772	1.96876001585
0.001044	3.752	1.93661973552
0.001045	3.73	1.9207029963
0.001046	3.718	1.93351389961
0.001047	3.71	1.92611006954
0.001048	3.694	1.9298611349
0.001049	3.684	1.94939580383
0.00105	3.666	1.93970203897
0.001051	3.658	1.93933906267
0.001052	3.648	1.94012783084
0.001053	3.658	1.94962457925
0.001054	3.636	1.92340947279
0.001055	3.604	1.9139446178
0.001056	3.608	1.90744226649
0.001057	3.582	1.90978428101
0.001058	3.574	1.89117000822
0.001059	3.544	1.88893197336
0.00106	3.548	1.89200845664
0.001061	3.544	1.89843725206
0.001062	3.528	1.89979367301
0.001063	3.498	1.89683842222
0.001064	3.52	1.90620040919
0.001065	3.51	1.89259081684
0.001066	3.514	1.89889546842
0.001067	3.492	1.89260032759
0.001068	3.472	1.88074878705
0.001069	3.448	1.87704448535
0.00107	3.442	1.86081595006
0.001071	3.408	1.86695902472
0.001072	3.4	1.86547581062
0.001073	3.38	1.85137786527
0.001074	3.39	1.85846711028
0.001075	3.352	1.83959125895
0.001076	3.336	1.81193377362
0.001077	3.33	1.81138068887
0.001078	3.336	1.81082964411
0.001079	3.326	1.79435893845
0.00108	3.332	1.79827028002
0.001081	3.34	1.82329372291
0.001082	3.332	1.81267095745
0.001083	3.33	1.82896145394
0.001084	3.328	1.832052401
0.001085	3.324	1.8458125582
0.001086	3.304	1.83727624488
0.001087	3.282	1.82714969283
0.001088	3.27	1.80474374912
0.001089	3.274	1.81298758959
0.00109	3.254	1.81809900721
0.001091	3.258	1.82850649438
0.001092	3.266	1.80312062824
0.001093	3.262	1.79592761547
0.001094	3.262	1.81916354405
0.001095	3.232	1.82487698216
0.001096	3.218	1.83588561735
0.001097	3.21	1.84116810748
0.001098	3.196	1.83890837183
0.001099	3.198	1.84141141519
0.0011	3.17	1.83005464399
0.001101	3.184	1.84014782015
0.001102	3.162	1.83949884479
0.001103	3.144	1.85236713424
0.001104	3.144	1.85020647496
0.001105	3.136	1.8486492366
0.001106	3.138	1.85336342901
0.001107	3.148	1.86496541523
0.001108	3.156	1.8340294436
0.001109	3.132	1.8227934606
0.00111	3.132	1.82389034758
0.001111	3.12	1.83019124684
0.001112	3.122	1.82841898918
0.001113	3.108	1.82437276893
0.001114	3.096	1.83160694473
0.001115	3.082	1.82517834745
0.001116	3.062	1.82267824917
0.001117	3.07	1.83877676731
0.001118	3.054	1.81082412177
0.001119	3.056	1.80356979349
0.00112	3.04	1.79621824955
0.001121	3.038	1.79793103316
0.001122	3.03	1.7980823118
0.001123	3.018	1.78372531518
0.001124	3.014	1.78600223964
0.001125	3.016	1.78654526951
0.001126	3.016	1.79101758785
0.001127	2.994	1.79498300828
0.001128	3.008	1.78099298146
0.001129	3.002	1.78269346776
0.00113	3.0	1.78773599841
0.001131	2.98	1.78314329205
0.001132	2.964	1.78625418124
0.001133	2.954	1.80107856575
0.001134	2.944	1.79133023198
0.001135	2.93	1.79251220358
0.001136	2.914	1.78286398808
0.001137	2.922	1.77761525646
0.001138	2.922	1.78323189743
0.001139	2.9	1.77707625047
0.00114	2.9	1.77144009213
0.001141	2.894	1.7580568819
0.001142	2.896	1.74619128391
0.001143	2.884	1.72584587956
0.001144	2.866	1.72280120734
0.001145	2.862	1.71667003236
0.001146	2.874	1.7152620791
0.001147	2.858	1.69523921616
0.001148	2.818	1.67238631901
0.001149	2.816	1.65231473999
0.00115	2.8	1.67092788594
0.001151	2.804	1.684512986
0.001152	2.786	1.67338100862
0.001153	2.774	1.66820981894
0.001154	2.766	1.68381827998
0.001155	2.758	1.67911762542
0.001156	2.77	1.67005987917
0.001157	2.766	1.67070164901
0.001158	2.748	1.66267735896
0.001159	2.73	1.68080337934
0.00116	2.716	1.66112732805
0.001161	2.704	1.66144033898
0.001162	2.702	1.66649212419
0.001163	2.694	1.68533794831
0.001164	2.684	1.68408550852
0.001165	2.66	1.65903586459
0.001166	2.642	1.64007194964
0.001167	2.64	1.63291151016
0.001168	2.636	1.66117548742
0.001169	2.648	1.67095661224
0.00117	2.64	1.6918628786
0.001171	2.646	1.6996128971
0.001172	2.622	1.69089207225
0.001173	2.612	1.6868479481
0.001174	2.624	1.67051608792
0.001175	2.618	1.66495525465
0.001176	2.612	1.67852792649
0.001177	2.604	1.67068369238
0.001178	2.592	1.66539364716
0.001179	2.574	1.67944157386
0.00118	2.574	1.68657167058
0.001181	2.586	1.6907406661
0.001182	2.58	1.69929397104
0.001183	2.572	1.69257673386
0.001184	2.574	1.68894168046
0.001185	2.556	1.69789987926
0.001186	2.564	1.70701611006
0.001187	2.558	1.68956680839
0.001188	2.542	1.68173600782
0.001189	2.54	1.68297355891
0.00119	2.536	1.68306387282
0.001191	2.528	1.67129171601
0.001192	2.506	1.65950715575
0.001193	2.522	1.67257765141
0.001194	2.526	1.67132402603
0.001195	2.54	1.66385095486
0.001196	2.528	1.65566180121
0.001197	2.512	1.63274492803
0.001198	2.492	1.60060488566
0.001199	2.49	1.60059363987
0.0012	2.476	1.58789924114
0.001201	2.474	1.60291110171
0.001202	2.46	1.60636235016
0.001203	2.448	1.60477288113
0.001204	2.436	1.58552956453
0.001205	2.458	1.58878444101
0.001206	2.458	1.57360604981
0.001207	2.454	1.58489242537
0.001208	2.438	1.58434718417
0.001209	2.424	1.56978469861
0.00121	2.418	1.56309820549
0.001211	2.398	1.55164300018
0.001212	2.378	1.5424383294
0.001213	2.392	1.54865619167
0.001214	2.366	1.55049798452
0.001215	2.366	1.55693416688
0.001216	2.358	1.56135710201
0.001217	2.344	1.56896908829
0.001218	2.342	1.57513047079
0.001219	2.342	1.5611008936
0.00122	2.336	1.54631950127
0.001221	2.33	1.53658712737
0.001222	2.33	1.53398174696
0.001223	2.312	1.53579165254
0.001224	2.33	1.5482570846
0.001225	2.32	1.55614909311
0.001226	2.312	1.56673418294
0.001227	2.3	1.55499196139
0.001228	2.306	1.54543327258
0.001229	2.292	1.54231514289
0.00123	2.288	1.55211339792
0.001231	2.274	1.53587890148
0.001232	2.262	1.52753265104
0.001233	2.26	1.53114336363
0.001234	2.262	1.52622278846
0.001235	2.244	1.52199342968
0.001236	2.242	1.51506963536
0.001237	2.26	1.51274584779
0.001238	2.268	1.5205840983
0.001239	2.256	1.50680589327
0.00124	2.248	1.50282933163
0.001241	2.24	1.50146595033
0.001242	2.236	1.50476044605
0.001243	2.226	1.51093480998
0.001244	2.232	1.51333274596
0.001245	2.226	1.51622030062
0.001246	2.214	1.53759682622
0.001247	2.204	1.53048489048
0.001248	2.192	1.52942342077
0.001249	2.194	1.53113160767
0.00125	2.196	1.54323815401
0.001251	2.2	1.53622914957
0.001252	2.182	1.53781533352
0.001253	2.164	1.53267870084
0.001254	2.168	1.53745764169
0.001255	2.162	1.5204459872
0.001256	2.162	1.5204459872
0.001257	2.15	1.5321553446
0.001258	2.14	1.51802503273
0.001259	2.124	1.52990980126
0.00126	2.114	1.51162296886
0.001261	2.108	1.50875312759
0.001262	2.096	1.51353361377
0.001263	2.074	1.50483354561
0.001264	2.078	1.50330169959
0.001265	2.074	1.50217309256
0.001266	2.078	1.5178656067
0.001267	2.068	1.50445205972
0.001268	2.064	1.50595617466
0.001269	2.048	1.50920376358
0.00127	2.052	1.51171955071
0.001271	2.066	1.51315696476
0.001272	2.048	1.50389361326
0.001273	2.058	1.51348472077
0.001274	2.052	1.52489212733
0.001275	2.042	1.52585582543
0.001276	2.036	1.53710897467
0.001277	2.03	1.52351567107
0.001278	2.016	1.52569459591
0.001279	2.02	1.54
0.00128	2.036	1.53710897467
0.001281	2.016	1.52044204099
0.001282	2.012	1.51784584197
0.001283	2.012	1.5191629274
0.001284	1.99	1.50927134737
0.001285	1.978	1.49583287837
0.001286	1.96	1.48539557021
0.001287	1.964	1.48953146996
0.001288	1.976	1.48708574064
0.001289	1.954	1.48589501648
0.00129	1.968	1.49230559873
0.001291	1.966	1.49427039053
0.001292	1.962	1.50085175817
0.001293	1.946	1.49501973231
0.001294	1.948	1.47962698002
0.001295	1.96	1.49077161229
0.001296	1.946	1.48293088173
0.001297	1.94	1.48472219624
0.001298	1.932	1.46811988611
0.001299	1.932	1.47491559081
0.0013	1.924	1.46363383399
0.001301	1.918	1.47080794124
0.001302	1.922	1.47102549264
0.001303	1.912	1.46569301015
0.001304	1.91	1.45804663849
0.001305	1.906	1.46190423763
0.001306	1.888	1.42809523492
0.001307	1.892	1.43120089435
0.001308	1.9	1.42056326857
0.001309	1.896	1.43289357595
0.00131	1.896	1.42870010849
0.001311	1.904	1.41378357608
0.001312	1.868	1.4023466048
0.001313	1.876	1.42007887105
0.001314	1.882	1.41282553771
0.001315	1.888	1.41825808653
0.001316	1.886	1.40890169991
0.001317	1.884	1.40944811895
0.001318	1.874	1.39646840279
0.001319	1.866	1.38854024068
0.00132	1.866	1.39285462271
0.001321	1.858	1.38341461609
0.001322	1.858	1.39206178024
0.001323	1.846	1.37778227598
0.001324	1.832	1.37977389452
0.001325	1.818	1.3729078629
0.001326	1.804	1.36586382923
0.001327	1.792	1.3713992854
0.001328	1.79	1.36890467163
0.001329	1.774	1.35606931976
0.00133	1.768	1.35283997575
0.001331	1.76	1.35144367252
0.001332	1.77	1.35981616405
0.001333	1.772	1.36821635716
0.001334	1.766	1.36647136816
0.001335	1.766	1.36647136816
0.001336	1.75	1.34145443456
0.001337	1.74	1.34327956882
0.001338	1.736	1.35140815448
0.001339	1.73	1.34948138186
0.00134	1.73	1.35096261976
0.001341	1.722	1.35525495756
0.001342	1.708	1.34563590915
0.001343	1.704	1.3387994622
0.001344	1.694	1.32678709671
0.001345	1.694	1.32678709671
0.001346	1.686	1.32642527117
0.001347	1.682	1.33149389785
0.001348	1.682	1.32848635672
0.001349	1.67	1.33007518584
0.00135	1.664	1.32781926481
0.001351	1.66	1.32680066325
0.001352	1.664	1.3383213366
0.001353	1.656	1.32274865337
0.001354	1.652	1.32321426836
0.001355	1.658	1.31492813492
0.001356	1.65	1.30824309668
0.001357	1.64	1.30935098427
0.001358	1.65	1.32495282935
0.001359	1.63	1.31343062245
0.00136	1.632	1.30865427062
0.001361	1.618	1.31456304527
0.001362	1.61	1.31525662895
0.001363	1.602	1.30980761946
0.001364	1.598	1.30552518168
0.001365	1.584	1.30190014978
0.001366	1.586	1.30790060784
0.001367	1.59	1.30763144655
0.001368	1.586	1.31400304414
0.001369	1.576	1.31765852936
0.00137	1.578	1.31145567977
0.001371	1.574	1.30557420318
0.001372	1.582	1.31273607401
0.001373	1.568	1.29049447887
0.001374	1.582	1.30662772051
0.001375	1.598	1.3192406907
0.001376	1.59	1.32132509247
0.001377	1.578	1.30992976911
0.001378	1.576	1.30239164616
0.001379	1.592	1.30902100823
0.00138	1.586	1.29715226554
0.001381	1.574	1.29326099454
0.001382	1.556	1.2848595254
0.001383	1.568	1.29667883456
0.001384	1.554	1.26928483801
0.001385	1.548	1.24887789635
0.001386	1.554	1.25820666029
0.001387	1.562	1.2610138778
0.001388	1.556	1.25493585493
0.001389	1.552	1.2598793593
0.00139	1.556	1.25970790265
0.001391	1.55	1.27102320986
0.001392	1.546	1.27588557481
0.001393	1.548	1.27110031075
0.001394	1.54	1.27608777128
0.001395	1.55	1.28199063959
0.001396	1.526	1.27016691816
0.001397	1.522	1.28277667581
0.001398	1.528	1.29661713701
0.001399	1.52	1.28280941687
0.0014	1.512	1.28290919398
0.001401	1.496	1.27983748968
0.001402	1.476	1.27805477191
0.001403	1.472	1.26539163898
0.001404	1.454	1.24092062599
0.001405	1.458	1.24909407172
0.001406	1.444	1.25334113473
0.001407	1.434	1.24162957439
0.001408	1.428	1.24451436312
0.001409	1.416	1.23892856937
0.00141	1.404	1.24771150512
0.001411	1.412	1.24830124569
0.001412	1.4	1.23125951773
0.001413	1.396	1.22930224111
0.001414	1.396	1.22930224111
0.001415	1.4	1.22963409192
0.001416	1.4	1.22800651464
0.001417	1.406	1.22685125423
0.001418	1.408	1.22537178032
0.001419	1.4	1.21490740388
0.00142	1.392	1.2142223849
0.001421	1.388	1.20393355298
0.001422	1.384	1.20355473494
0.001423	1.38	1.19146968069
0.001424	1.374	1.19085011651
0.001425	1.368	1.19355603136
0.001426	1.362	1.17599149657
0.001427	1.362	1.18108255427
0.001428	1.364	1.17452288185
0.001429	1.37	1.18198984767
0.00143	1.364	1.18131452205
0.001431	1.366	1.176453994
0.001432	1.37	1.17690271476
0.001433	1.356	1.18712425634
0.001434	1.35	1.17961858242
0.001435	1.344	1.1737393237
0.001436	1.346	1.17740562254
0.001437	1.334	1.17917089516
0.001438	1.35	1.18131282902
0.001439	1.358	1.17891305871
0.00144	1.358	1.17381259152
0.001441	1.35	1.17452117903
0.001442	1.358	1.18230114607
0.001443	1.366	1.18997647036
0.001444	1.364	1.19142939363
0.001445	1.346	1.18079803523
0.001446	1.348	1.18949401007
0.001447	1.346	1.18249059193
0.001448	1.338	1.18817338802
0.001449	1.336	1.18452690978
0.00145	1.326	1.16607203894
0.001451	1.316	1.16109603393
0.001452	1.304	1.16943747161
0.001453	1.298	1.16154896582
0.001454	1.286	1.16456172013
0.001455	1.278	1.15443319426
0.001456	1.272	1.15152768095
0.001457	1.264	1.14643098353
0.001458	1.26	1.14385313743
0.001459	1.254	1.14607329609
0.00146	1.246	1.13555449011
0.001461	1.248	1.13070597416
0.001462	1.244	1.12980706317
0.001463	1.238	1.12488043809
0.001464	1.25	1.12405515879
0.001465	1.256	1.12714861487
0.001466	1.252	1.12271813025
0.001467	1.252	1.12449811027
0.001468	1.25	1.12583302492
0.001469	1.256	1.12359423281
0.00147	1.254	1.11780320272
0.001471	1.25	1.11870460802
0.001472	1.258	1.12757970893
0.001473	1.254	1.12315804765
0.001474	1.252	1.11556980956
0.001475	1.244	1.11555546702
0.001476	1.242	1.10609041222
0.001477	1.236	1.09922882058
0.001478	1.23	1.09229116997
0.001479	1.234	1.10419382357
0.00148	1.234	1.11141531391
0.001481	1.23	1.10503393613
0.001482	1.218	1.10021634236
0.001483	1.222	1.1066688755
0.001484	1.222	1.11207733544
0.001485	1.204	1.10742223203
0.001486	1.202	1.09963448473
0.001487	1.202	1.10326606039
0.001488	1.194	1.10107402113
0.001489	1.196	1.10706097393
0.00149	1.19	1.09813478226
0.001491	1.174	1.0843080743
0.001492	1.16	1.07070070515
0.001493	1.168	1.06947463738
0.001494	1.166	1.07072125224
0.001495	1.156	1.06942227394
0.001496	1.158	1.07193096793
0.001497	1.154	1.06690393195
0.001498	1.146	1.06802808952
0.001499	1.142	1.0572776362
0.0015	1.132	1.03854513624
0.001501	1.126	1.0344679792
0.001502	1.12	1.02058806577
0.001503	1.108	1.02778207807
0.001504	1.108	1.02778207807
0.001505	1.108	1.03360340557
0.001506	1.102	1.02742201651
0.001507	1.088	1.03162783987
0.001508	1.074	1.02787353308
0.001509	1.086	1.03082685258
0.00151	1.074	1.03369434554
0.001511	1.08	1.03033974979
0.001512	1.072	1.03092967752
0.001513	1.074	1.0317577235
0.001514	1.05	1.01955872808
0.001515	1.064	1.02951639132
0.001516	1.066	1.03036110175
0.001517	1.068	1.03120124127
0.001518	1.07	1.02815368501
0.001519	1.062	1.02866709873
0.00152	1.056	1.02803890977
0.001521	1.048	1.03038633531
0.001522	1.064	1.02951639132
0.001523	1.064	1.02367182241
0.001524	1.062	1.01496600928
0.001525	1.054	1.01345152819
0.001526	1.06	1.01607086367
0.001527	1.056	1.01826519139
0.001528	1.048	1.02454672905
0.001529	1.044	1.01885425847
0.00153	1.046	1.01187153335
0.001531	1.044	1.0050194028
0.001532	1.048	0.996843016728
0.001533	1.05	1.00970292661
0.001534	1.048	1.00880919901
0.001535	1.052	1.01651168218
0.001536	1.048	1.01473937541
0.001537	1.046	1.00791071033
0.001538	1.032	1.00148689457
0.001539	1.026	0.992634877485
0.00154	1.034	1.00441226595
0.001541	1.038	1.00027796137
0.001542	1.042	0.996110435645
0.001543	1.042	0.979916322958
0.001544	1.034	0.990375686293
0.001545	1.036	0.991314279126
0.001546	1.028	0.985502917297
0.001547	1.018	0.990795639877
0.001548	1.01	0.986863719062
0.001549	1.01	0.988888264669
0.00155	1.006	0.99295719948
0.001551	0.996	0.987919025022
0.001552	0.988	0.983796726972
0.001553	0.978	0.980569222442
0.001554	0.978	0.97031747382
0.001555	0.97	0.972162537851
0.001556	0.974	0.964014522712
0.001557	0.976	0.969238876645
0.001558	0.984	0.975573677382
0.001559	0.98	0.969329665284
0.00156	0.972	0.975303029832
0.001561	0.964	0.975040511979
0.001562	0.958	0.969657671552
0.001563	0.948	0.974318223169
0.001564	0.94	0.98
0.001565	0.942	0.979099586355
0.001566	0.946	0.975235356209
0.001567	0.956	0.976761997623
0.001568	0.962	0.980079588605
0.001569	0.96	0.966643677888
0.00157	0.954	0.96118884721
0.001571	0.96	0.964572444143
0.001572	0.964	0.968867379986
0.001573	0.964	0.962654662898
0.001574	0.956	0.953972745942
0.001575	0.942	0.952174353782
0.001576	0.94	0.955196314901
0.001577	0.95	0.960989073819
0.001578	0.936	0.961199250936
0.001579	0.928	0.956460140309
0.00158	0.928	0.956460140309
0.001581	0.928	0.943830493256
0.001582	0.926	0.938362403339
0.001583	0.926	0.938362403339
0.001584	0.914	0.935202651835
0.001585	0.91	0.924067097131
0.001586	0.898	0.92714400176
0.001587	0.896	0.923679598129
0.001588	0.898	0.92714400176
0.001589	0.896	0.923679598129
0.00159	0.896	0.925842319188
0.001591	0.902	0.934021413031
0.001592	0.904	0.926705994369
0.001593	0.896	0.919338892901
0.001594	0.894	0.915840597484
0.001595	0.902	0.914546882341
0.001596	0.898	0.905315414648
0.001597	0.902	0.905757141843
0.001598	0.896	0.903982300712
0.001599	0.894	0.911462560943
0.0016	0.898	0.916294712415
0.001601	0.9	0.917605579756
0.001602	0.9	0.921954445729
0.001603	0.89	0.92190021152
0.001604	0.884	0.920078257541
0.001605	0.88	0.926066952223
0.001606	0.876	0.92553984247
0.001607	0.872	0.916305625869
0.001608	0.876	0.923376412954
0.001609	0.874	0.92634982593
0.00161	0.864	0.92817239778
0.001611	0.86	0.923255111007
0.001612	0.856	0.916113530082
0.001613	0.856	0.909540543351
0.001614	0.86	0.901332347139
0.001615	0.856	0.898478714272
0.001616	0.852	0.895598124161
0.001617	0.85	0.896381615162
0.001618	0.842	0.897237984038
0.001619	0.838	0.889806720586
0.00162	0.826	0.88075195146
0.001621	0.826	0.887538168193
0.001622	0.822	0.873107095378
0.001623	0.822	0.879952271433
0.001624	0.818	0.874571895272
0.001625	0.82	0.873842090998
0.001626	0.826	0.876198607623
0.001627	0.824	0.858501019219
0.001628	0.82	0.852994724485
0.001629	0.818	0.851396499875
0.00163	0.816	0.852140833431
0.001631	0.81	0.854341851954
0.001632	0.812	0.848914601123
0.001633	0.81	0.851997652579
0.001634	0.806	0.841643630048
0.001635	0.796	0.845212399341
0.001636	0.798	0.851584405682
0.001637	0.796	0.85462506399
0.001638	0.798	0.853929739499
0.001639	0.794	0.845910160714
0.00164	0.81	0.861336171306
0.001641	0.806	0.86276532151
0.001642	0.804	0.863472060926
0.001643	0.804	0.865785192759
0.001644	0.798	0.865561089698
0.001645	0.794	0.862301571377
0.001646	0.79	0.854341851954
0.001647	0.79	0.851997652579
0.001648	0.794	0.850625652094
0.001649	0.79	0.847289796941
0.00165	0.788	0.850326995926
0.001651	0.776	0.842510534059
0.001652	0.766	0.829001809407
0.001653	0.756	0.824902418471
0.001654	0.762	0.830274653353
0.001655	0.752	0.826133161179
0.001656	0.758	0.829117603239
0.001657	0.754	0.823094162293
0.001658	0.748	0.820058534496
0.001659	0.752	0.821277054349
0.00166	0.754	0.815772026978
0.001661	0.748	0.81270905003
0.001662	0.738	0.808304398108
0.001663	0.738	0.818141797001
0.001664	0.73	0.817985329942
0.001665	0.736	0.818720953683
0.001666	0.73	0.817985329942
0.001667	0.73	0.820426718239
0.001668	0.726	0.821537582829
0.001669	0.726	0.823968445998
0.00167	0.72	0.82316462509
0.001671	0.716	0.819355844551
0.001672	0.72	0.820731381147
0.001673	0.716	0.814459329862
0.001674	0.716	0.812
0.001675	0.71	0.796178371975
0.001676	0.704	0.7977367987
0.001677	0.704	0.800239964011
0.001678	0.698	0.796740861259
0.001679	0.704	0.815097540175
0.00168	0.702	0.803240935212
0.001681	0.704	0.802735323752
0.001682	0.706	0.797222679055
0.001683	0.712	0.800659727974
0.001684	0.708	0.794188894407
0.001685	0.708	0.784051018748
0.001686	0.708	0.789136236654
0.001687	0.708	0.784051018748
0.001688	0.712	0.785529121039
0.001689	0.71	0.783517708798
0.00169	0.706	0.779463918344
0.001691	0.704	0.779989743522
0.001692	0.694	0.78508853004
0.001693	0.704	0.785101267353
0.001694	0.696	0.787136582811
0.001695	0.694	0.790167070941
0.001696	0.696	0.792201994443
0.001697	0.698	0.796740861259
0.001698	0.702	0.800747151103
0.001699	0.696	0.78967335019
0.0017	0.698	0.786635875104
0.001701	0.69	0.768049477573
0.001702	0.692	0.767551952639
0.001703	0.688	0.768541475784
0.001704	0.686	0.763808876618
0.001705	0.682	0.767382564305
0.001706	0.674	0.766631593401
0.001707	0.682	0.767382564305
0.001708	0.68	0.77045441137
0.001709	0.682	0.764771861407
0.00171	0.68	0.762627038598
0.001711	0.678	0.760470906741
0.001712	0.686	0.766422859784
0.001713	0.682	0.762152215768
0.001714	0.668	0.75748003274
0.001715	0.66	0.756571212775
0.001716	0.66	0.767072356431
0.001717	0.664	0.768832881711
0.001718	0.66	0.767072356431
0.001719	0.658	0.767486807704
0.00172	0.66	0.767072356431
0.001721	0.658	0.770088306625
0.001722	0.658	0.767486807704
0.001723	0.65	0.758617163001
0.001724	0.652	0.763476260273
0.001725	0.658	0.759628856745
0.001726	0.662	0.764039266007
0.001727	0.66	0.759210115844
0.001728	0.66	0.759210115844
0.001729	0.654	0.752518438312
0.00173	0.66	0.764460594145
0.001731	0.656	0.760042104097
0.001732	0.65	0.761248973727
0.001733	0.644	0.762406715605
0.001734	0.642	0.76800781246
0.001735	0.644	0.767635330088
0.001736	0.644	0.762406715605
0.001737	0.64	0.75789181286
0.001738	0.64	0.765767588763
0.001739	0.64	0.765767588763
0.00174	0.64	0.768374908492
0.001741	0.64	0.768374908492
0.001742	0.642	0.770607552519
0.001743	0.634	0.774625070599
0.001744	0.632	0.769789581639
0.001745	0.622	0.779176488352
0.001746	0.626	0.775966494122
0.001747	0.626	0.775966494122
0.001748	0.624	0.77111866791
0.001749	0.618	0.76946474903
0.00175	0.616	0.767166214063
0.001751	0.61	0.762823701782
0.001752	0.62	0.766550715869
0.001753	0.622	0.766234950913
0.001754	0.62	0.763937170191
0.001755	0.612	0.762532622253
0.001756	0.6	0.756306816048
0.001757	0.598	0.753920420204
0.001758	0.59	0.746927037936
0.001759	0.592	0.741306953967
0.00176	0.596	0.740799568034
0.001761	0.588	0.733659321484
0.001762	0.576	0.726790203566
0.001763	0.574	0.721473492237
0.001764	0.57	0.721872564931
0.001765	0.576	0.721265554425
0.001766	0.576	0.718487299818
0.001767	0.572	0.718899158436
0.001768	0.574	0.721473492237
0.001769	0.578	0.726578282087
0.00177	0.578	0.723820419717
0.001771	0.578	0.723820419717
0.001772	0.574	0.713108687368
0.001773	0.574	0.710298528789
0.001774	0.572	0.71331339536
0.001775	0.564	0.705623128873
0.001776	0.56	0.700285656
0.001777	0.56	0.70313583325
0.001778	0.572	0.704851757464
0.001779	0.572	0.702008546957
0.00178	0.574	0.704644591266
0.001781	0.574	0.718696041453
0.001782	0.574	0.718696041453
0.001783	0.566	0.711086492629
0.001784	0.56	0.708801805867
0.001785	0.558	0.708968264452
0.001786	0.56	0.705974503789
0.001787	0.56	0.705974503789
0.001788	0.564	0.708451833225
0.001789	0.57	0.710703876449
0.00179	0.566	0.711086492629
0.001791	0.566	0.708268310741
0.001792	0.564	0.702783039067
0.001793	0.558	0.697593004552
0.001794	0.556	0.703465706343
0.001795	0.554	0.709284146164
0.001796	0.54	0.704556598152
0.001797	0.532	0.702122496435
0.001798	0.528	0.696574475559
0.001799	0.526	0.693775179723
0.0018	0.522	0.691025325151
0.001801	0.516	0.682454394081
0.001802	0.522	0.693913539283
0.001803	0.522	0.688124988647
0.001804	0.52	0.68527366796
0.001805	0.516	0.670629554971
0.001806	0.512	0.667724494084
0.001807	0.52	0.682348884369
0.001808	0.518	0.676517553357
0.001809	0.52	0.679411510059
0.00181	0.518	0.679467438513
0.001811	0.516	0.676567808871
0.001812	0.512	0.670713053399
0.001813	0.512	0.676650574521
0.001814	0.506	0.673768506239
0.001815	0.504	0.661803596243
0.001816	0.512	0.667724494084
0.001817	0.504	0.66782033512
0.001818	0.5	0.67082039325
0.001819	0.492	0.655695051072
0.00182	0.486	0.655594386797
0.001821	0.488	0.655634044266
0.001822	0.496	0.66782033512
0.001823	0.494	0.667805360865
0.001824	0.494	0.667805360865
0.001825	0.494	0.670793559898
0.001826	0.49	0.673721010508
0.001827	0.488	0.67368835525
0.001828	0.492	0.673747727269
0.001829	0.49	0.676683086829
0.00183	0.488	0.67368835525
0.001831	0.494	0.670793559898
0.001832	0.504	0.676745151442
0.001833	0.504	0.676745151442
0.001834	0.498	0.67675401735
0.001835	0.498	0.679702876263
0.001836	0.496	0.679694048819
0.001837	0.498	0.682638996835
0.001838	0.492	0.67077268877
0.001839	0.49	0.670745853509
0.00184	0.49	0.670745853509
0.001841	0.484	0.66463824747
0.001842	0.486	0.66166759026
0.001843	0.478	0.658419319279
0.001844	0.476	0.652245352609
0.001845	0.478	0.652315874404
0.001846	0.476	0.64917178004
0.001847	0.478	0.649242635692
0.001848	0.476	0.652245352609
0.001849	0.476	0.664397471398
0.00185	0.48	0.664529909033
0.001851	0.474	0.664322210979
0.001852	0.472	0.661223109094
0.001853	0.468	0.661041602322
0.001854	0.466	0.654861817485
0.001855	0.472	0.658191461506
0.001856	0.476	0.658349451279
0.001857	0.486	0.66166759026
0.001858	0.484	0.658592438463
0.001859	0.482	0.661570857883
0.00186	0.478	0.661449922519
0.001861	0.478	0.664466703455
0.001862	0.474	0.661304770889
0.001863	0.474	0.664322210979
0.001864	0.47	0.667158152165
0.001865	0.472	0.66724508241
0.001866	0.464	0.663855405943
0.001867	0.458	0.66048164244
0.001868	0.458	0.654397432758
0.001869	0.448	0.650612019563
0.00187	0.446	0.656569874423
0.001871	0.452	0.657035767672
0.001872	0.446	0.653516640951
0.001873	0.438	0.65280624997
0.001874	0.44	0.656048778674
0.001875	0.44	0.652993108693
0.001876	0.438	0.646649827959
0.001877	0.432	0.646046437959
0.001878	0.432	0.642943232331
0.001879	0.436	0.643353712976
0.00188	0.44	0.646838465152
0.001881	0.446	0.647366974752
0.001882	0.448	0.647530694253
0.001883	0.448	0.647530694253
0.001884	0.444	0.637858918571
0.001885	0.438	0.640434227692
0.001886	0.43	0.633324561343
0.001887	0.432	0.633542421626
0.001888	0.428	0.633100308008
0.001889	0.426	0.623316933831
0.00189	0.428	0.626750349023
0.001891	0.43	0.626976873577
0.001892	0.434	0.630590199734
0.001893	0.432	0.630377664579
0.001894	0.438	0.637303695266
0.001895	0.446	0.641158326781
0.001896	0.444	0.634715684382
0.001897	0.434	0.630590199734
0.001898	0.43	0.630158710168
0.001899	0.432	0.630377664579
0.0019	0.432	0.630377664579
0.001901	0.428	0.623551120599
0.001902	0.426	0.623316933831
0.001903	0.428	0.623551120599
0.001904	0.428	0.623551120599
0.001905	0.428	0.623551120599
0.001906	0.434	0.627410551394
0.001907	0.444	0.640986739332
0.001908	0.438	0.637303695266
0.001909	0.436	0.63395898921
0.00191	0.436	0.63395898921
0.001911	0.438	0.634157709091
0.001912	0.44	0.63749509802
0.001913	0.438	0.637303695266
0.001914	0.436	0.637105956651
0.001915	0.426	0.629701516593
0.001916	0.426	0.629701516593
0.001917	0.422	0.626031948067
0.001918	0.414	0.618549917145
0.001919	0.406	0.610871508584
0.00192	0.396	0.609248717684
0.001921	0.4	0.616441400297
0.001922	0.394	0.615438055372
0.001923	0.394	0.60890393331
0.001924	0.404	0.610560398323
0.001925	0.398	0.609586745263
0.001926	0.396	0.609248717684
0.001927	0.39	0.601581249708
0.001928	0.388	0.604529569169
0.001929	0.388	0.597876241374
0.00193	0.388	0.591148035605
0.001931	0.382	0.589979660666
0.001932	0.382	0.589979660666
0.001933	0.38	0.589576118919
0.001934	0.376	0.585340926299
0.001935	0.378	0.592550419796
0.001936	0.384	0.59375415788
0.001937	0.388	0.597876241374
0.001938	0.39	0.598247440446
0.001939	0.388	0.601212108993
0.00194	0.38	0.596322060635
0.001941	0.38	0.596322060635
0.001942	0.376	0.598852235531
0.001943	0.378	0.599262880546
0.001944	0.374	0.591712768157
0.001945	0.376	0.598852235531
0.001946	0.37	0.59422218067
0.001947	0.368	0.593781104448
0.001948	0.376	0.592135119715
0.001949	0.374	0.588323040514
0.00195	0.374	0.591712768157
0.001951	0.378	0.592550419796
0.001952	0.376	0.588747823775
0.001953	0.374	0.584913668844
0.001954	0.376	0.588747823775
0.001955	0.37	0.587452125709
0.001956	0.358	0.570820462142
0.001957	0.358	0.5777854273
0.001958	0.354	0.573309689435
0.001959	0.352	0.569294299989
0.00196	0.348	0.564708774502
0.001961	0.346	0.557031417426
0.001962	0.348	0.557580487463
0.001963	0.342	0.548667476711
0.001964	0.338	0.543834533659
0.001965	0.338	0.547499771689
0.001966	0.338	0.547499771689
0.001967	0.344	0.549239474182
0.001968	0.34	0.548087584242
0.001969	0.34	0.544426303553
0.00197	0.338	0.540144425131
0.001971	0.346	0.5424794927
0.001972	0.348	0.54304327636
0.001973	0.346	0.5424794927
0.001974	0.346	0.546153824485
0.001975	0.346	0.546153824485
0.001976	0.342	0.537620684126
0.001977	0.338	0.536428932851
0.001978	0.334	0.527677932076
0.001979	0.334	0.531454607657
0.00198	0.334	0.531454607657
0.001981	0.338	0.540144425131
0.001982	0.334	0.535204633762
0.001983	0.34	0.540740233384
0.001984	0.344	0.541907741225
0.001985	0.35	0.550908340834
0.001986	0.354	0.55559337649
0.001987	0.352	0.555063960278
0.001988	0.346	0.553429308946
0.001989	0.34	0.548087584242
0.00199	0.336	0.546904013516
0.001991	0.334	0.542626943673
0.001992	0.33	0.541387107346
0.001993	0.334	0.546300283727
0.001994	0.334	0.549949088553
0.001995	0.334	0.549949088553
0.001996	0.334	0.549949088553
0.001997	0.336	0.546904013516
0.001998	0.336	0.546904013516
[truncated: 8,002 more rows]
