# Supplementary material for: The Influence of Synaptic Size on AMPA Receptor Activation: A Monte Carlo Model
Source: PLoS One. 2015 Jun 24;10(6):e0130924. doi: 10.1371/journal.pone.0130924 (PMC4479604; doi:10.1371/journal.pone.0130924)
Supplement: S1 Dataset — This package contains the experimental data used as basis for the analysis presented in the paper. (ZIP) [file pone.0130924.s001.zip › S1 Simulation data/test/2375_7225_293_556.csv]

time	AMPA.O.mean	AMPA.O.stdev
0.0	0.0	0.0
1e-06	0.0	0.0
2e-06	0.084	0.298234806822
3e-06	0.36	0.564269439187
4e-06	0.8	0.889943818451
5e-06	1.446	1.2276334958
6e-06	2.144	1.43779831687
7e-06	3.028	1.6897384413
8e-06	4.04	1.88743211798
9e-06	5.19	2.23201702502
1e-05	6.404	2.52997707499
1.1e-05	7.726	2.8176096252
1.2e-05	9.036	3.15257101427
1.3e-05	10.528	3.33904417461
1.4e-05	12.018	3.56674585582
1.5e-05	13.53	3.8195680384
1.6e-05	15.03	3.98510978519
1.7e-05	16.728	4.09707407792
1.8e-05	18.374	4.24430489009
1.9e-05	19.878	4.38532963413
2e-05	21.45	4.41627671234
2.1e-05	23.11	4.66839372804
2.2e-05	24.748	4.71810300863
2.3e-05	26.282	4.84587205774
2.4e-05	27.982	5.0316673181
2.5e-05	29.438	5.2438684194
2.6e-05	30.986	5.35889951389
2.7e-05	32.476	5.50794190238
2.8e-05	33.964	5.50951032307
2.9e-05	35.488	5.73461908064
3e-05	36.828	5.91966350395
3.1e-05	38.216	6.0054428646
3.2e-05	39.5	6.01148900024
3.3e-05	40.764	6.10739748174
3.4e-05	42.046	6.08275299515
3.5e-05	43.282	6.18889941751
3.6e-05	44.318	6.35962860551
3.7e-05	45.404	6.32714659226
3.8e-05	46.524	6.36941315978
3.9e-05	47.51	6.58831541443
4e-05	48.58	6.71532575532
4.1e-05	49.544	6.70641961109
4.2e-05	50.472	6.79744187176
4.3e-05	51.418	6.93911204694
4.4e-05	52.35	6.97735623284
4.5e-05	53.27	7.0943005293
4.6e-05	54.178	7.09974055864
4.7e-05	54.996	7.12628823442
4.8e-05	55.744	7.27533256972
4.9e-05	56.478	7.36216788725
5e-05	57.198	7.47039463482
5.1e-05	57.852	7.52077761937
5.2e-05	58.454	7.48491042031
5.3e-05	59.244	7.56018941562
5.4e-05	59.922	7.63229428154
5.5e-05	60.518	7.681775576
5.6e-05	61.118	7.67828600666
5.7e-05	61.66	7.57947227714
5.8e-05	62.176	7.56287141237
5.9e-05	62.66	7.5299667994
6e-05	63.148	7.59434631815
6.1e-05	63.528	7.63159328057
6.2e-05	63.926	7.63154794259
6.3e-05	64.246	7.71242400287
6.4e-05	64.522	7.6906121993
6.5e-05	64.846	7.70702822105
6.6e-05	65.15	7.76321454038
6.7e-05	65.482	7.79369463092
6.8e-05	65.842	7.81134021791
6.9e-05	66.248	7.76804325426
7e-05	66.61	7.76594488778
7.1e-05	66.816	7.78704976227
7.2e-05	67.0	7.78639839721
7.3e-05	67.28	7.73289079194
7.4e-05	67.498	7.72308202727
7.5e-05	67.73	7.71239910793
7.6e-05	67.996	7.72838818901
7.7e-05	68.198	7.78632108251
7.8e-05	68.392	7.84310754739
7.9e-05	68.636	7.85439392951
8e-05	68.778	7.86770080773
8.1e-05	68.852	7.91366514328
8.2e-05	69.062	7.96103988182
8.3e-05	69.238	7.95017962061
8.4e-05	69.298	7.96600251067
8.5e-05	69.446	8.02490398696
8.6e-05	69.584	8.01716558392
8.7e-05	69.756	7.99152451038
8.8e-05	69.806	7.91961893023
8.9e-05	69.958	7.93197554207
9e-05	70.034	8.01054579913
9.1e-05	70.1	7.90632658066
9.2e-05	70.224	7.88909525865
9.3e-05	70.25	7.89021545967
9.4e-05	70.33	7.79186113839
9.5e-05	70.392	7.92933389384
9.6e-05	70.338	7.94328370386
9.7e-05	70.404	8.01927577777
9.8e-05	70.532	7.99706045994
9.9e-05	70.564	7.98610693642
0.0001	70.516	7.97757757718
0.000101	70.538	7.98777540996
0.000102	70.55	7.9666492329
0.000103	70.604	7.93493440427
0.000104	70.64	7.99264662049
0.000105	70.7	8.0581635625
0.000106	70.666	8.16984969262
0.000107	70.646	8.02425597797
0.000108	70.58	7.97242748478
0.000109	70.612	7.9985908759
0.00011	70.516	8.0063564747
0.000111	70.446	8.08053735837
0.000112	70.354	8.04516525623
0.000113	70.236	8.08011782092
0.000114	70.292	8.09387027324
0.000115	70.252	8.03296308967
0.000116	70.174	8.00872798889
0.000117	70.084	8.04368970063
0.000118	70.014	7.97783203634
0.000119	69.906	8.0424600714
0.00012	69.868	8.02237969682
0.000121	69.838	7.97143374808
0.000122	69.93	7.9254715948
0.000123	69.894	7.87976928596
0.000124	69.83	7.78210125866
0.000125	69.712	7.80211868661
0.000126	69.584	7.92533557649
0.000127	69.578	7.97796440203
0.000128	69.378	7.96185380423
0.000129	69.346	7.95778134909
0.00013	69.256	7.89547110691
0.000131	69.174	7.79818722525
0.000132	69.092	7.80355918796
0.000133	68.898	7.780719504
0.000134	68.76	7.81680241531
0.000135	68.632	7.86997941547
0.000136	68.6	7.94455788575
0.000137	68.5	8.01760562762
0.000138	68.322	7.97911749506
0.000139	68.232	7.95676919359
0.00014	68.04	7.98112773986
0.000141	67.962	7.95717009998
0.000142	67.824	8.01255414958
0.000143	67.674	7.94227448531
0.000144	67.578	7.95109527046
0.000145	67.502	7.97859611711
0.000146	67.412	8.01188217587
0.000147	67.306	7.95539841868
0.000148	67.138	8.06864028198
0.000149	67.038	8.07022651479
0.00015	66.916	8.00130889293
0.000151	66.728	7.9856130635
0.000152	66.598	8.07665747695
0.000153	66.496	7.98060047866
0.000154	66.446	7.87344168709
0.000155	66.356	7.78056964496
0.000156	66.158	7.85500070019
0.000157	66.03	7.85143935849
0.000158	65.866	7.87451865196
0.000159	65.718	7.82907887302
0.00016	65.666	7.82089790242
0.000161	65.576	7.8671611144
0.000162	65.508	7.80396924648
0.000163	65.408	7.72434696269
0.000164	65.332	7.69400909799
0.000165	65.198	7.75595229485
0.000166	65.078	7.72708974971
0.000167	65.012	7.70894649093
0.000168	64.822	7.67243872572
0.000169	64.708	7.67950102546
0.00017	64.648	7.68297442401
0.000171	64.49	7.69063716476
0.000172	64.372	7.63528755189
0.000173	64.17	7.64572429532
0.000174	63.96	7.53009960093
0.000175	63.776	7.47648473549
0.000176	63.692	7.46707010815
0.000177	63.458	7.44393954838
0.000178	63.456	7.46029918971
0.000179	63.378	7.44090827789
0.00018	63.286	7.50281307244
0.000181	63.11	7.54439527066
0.000182	62.98	7.63201153039
0.000183	62.904	7.59386489213
0.000184	62.694	7.59396892277
0.000185	62.584	7.61701673886
0.000186	62.494	7.60039235829
0.000187	62.304	7.61732131395
0.000188	62.174	7.52513946715
0.000189	62.068	7.55455994748
0.00019	61.92	7.63738175031
0.000191	61.748	7.68352106784
0.000192	61.556	7.66778090454
0.000193	61.484	7.62638472672
0.000194	61.26	7.59344454118
0.000195	61.128	7.52486651044
0.000196	60.984	7.49184516658
0.000197	60.75	7.51235648781
0.000198	60.6	7.51851049078
0.000199	60.43	7.43512609174
0.0002	60.294	7.34952814812
0.000201	60.076	7.32135397314
0.000202	59.95	7.28062497317
0.000203	59.838	7.34518590643
0.000204	59.716	7.29707777127
0.000205	59.636	7.18717635793
0.000206	59.33	7.12748903893
0.000207	59.298	7.15242588217
0.000208	59.132	7.05369236641
0.000209	58.976	6.99052387164
0.00021	58.914	7.01189018739
0.000211	58.808	7.05741709126
0.000212	58.702	7.07256643659
0.000213	58.596	7.14708220185
0.000214	58.476	7.09460527443
0.000215	58.364	7.09052212464
0.000216	58.198	7.1121583222
0.000217	58.036	6.99962170406
0.000218	57.884	7.01188590894
0.000219	57.812	6.94756475321
0.00022	57.62	6.92297623858
0.000221	57.528	6.95105862441
0.000222	57.384	6.85277637166
0.000223	57.292	6.84446754686
0.000224	57.104	6.84961195981
0.000225	56.948	6.81859926964
0.000226	56.764	6.78913131409
0.000227	56.568	6.81508444555
0.000228	56.422	6.88853511278
0.000229	56.23	6.8446402389
0.00023	56.124	6.86065769442
0.000231	56.046	6.89781733594
0.000232	55.922	6.90911832291
0.000233	55.808	6.8447889668
0.000234	55.718	6.85671028993
0.000235	55.602	6.88328380935
0.000236	55.442	6.8744916903
0.000237	55.31	6.82274871295
0.000238	55.134	6.78675504199
0.000239	55.008	6.82494952362
0.00024	54.924	6.83448783743
0.000241	54.822	6.8177940714
0.000242	54.704	6.7696664615
0.000243	54.602	6.70877008102
0.000244	54.424	6.69030821413
0.000245	54.286	6.63447089073
0.000246	54.19	6.68534965428
0.000247	54.06	6.64863895846
0.000248	53.92	6.66615331357
0.000249	53.786	6.6825297605
0.00025	53.704	6.74510074054
0.000251	53.586	6.72745152342
0.000252	53.39	6.73720268361
0.000253	53.274	6.77812097856
0.000254	53.114	6.71989613015
0.000255	52.946	6.76425043889
0.000256	52.908	6.78995846821
0.000257	52.758	6.79672244541
0.000258	52.6	6.68281377864
0.000259	52.5	6.70626572692
0.00026	52.326	6.76518469814
0.000261	52.118	6.73736417303
0.000262	52.03	6.72258134945
0.000263	51.954	6.79616686081
0.000264	51.8	6.79617539503
0.000265	51.76	6.7786724364
0.000266	51.664	6.75951950955
0.000267	51.51	6.72293834569
0.000268	51.316	6.69478483597
0.000269	51.188	6.72106063059
0.00027	51.036	6.7051252039
0.000271	50.896	6.70560839894
0.000272	50.756	6.68883128805
0.000273	50.534	6.70289817915
0.000274	50.462	6.67836476991
0.000275	50.376	6.63736574252
0.000276	50.272	6.61589117202
0.000277	50.146	6.59853650441
0.000278	50.002	6.62736719973
0.000279	49.876	6.66728010511
0.00028	49.748	6.68165368752
0.000281	49.642	6.75587418474
0.000282	49.57	6.75522760534
0.000283	49.422	6.70819767151
0.000284	49.278	6.61972174642
0.000285	49.102	6.55038899608
0.000286	48.936	6.59332268284
0.000287	48.84	6.55975609303
0.000288	48.704	6.48293020169
0.000289	48.614	6.45236421787
0.00029	48.444	6.50129710135
0.000291	48.316	6.47457674292
0.000292	48.17	6.407581447
0.000293	48.024	6.30233480545
0.000294	47.906	6.31103509735
0.000295	47.806	6.23605355974
0.000296	47.764	6.28015159053
0.000297	47.756	6.25655368394
0.000298	47.612	6.32308911846
0.000299	47.568	6.31896953625
0.0003	47.408	6.32973427562
0.000301	47.272	6.36474791331
0.000302	47.208	6.42033768582
0.000303	47.098	6.43804287031
0.000304	46.952	6.40950044855
0.000305	46.836	6.43405812843
0.000306	46.764	6.42248425455
0.000307	46.652	6.48003827149
0.000308	46.488	6.45521928365
0.000309	46.274	6.41427501749
0.00031	46.122	6.46120081719
0.000311	46.1	6.39671790843
0.000312	45.95	6.40214807701
0.000313	45.814	6.43423686229
0.000314	45.636	6.39589743508
0.000315	45.476	6.43470465523
0.000316	45.358	6.41917720584
0.000317	45.282	6.36729738586
0.000318	45.246	6.46324098266
0.000319	45.04	6.4639306927
0.00032	44.884	6.41798597692
0.000321	44.818	6.42221737409
0.000322	44.658	6.43716055416
0.000323	44.55	6.4305131988
0.000324	44.384	6.35016094284
0.000325	44.23	6.33096359174
0.000326	44.144	6.36578856074
0.000327	44.074	6.3740508313
0.000328	43.996	6.36835803014
0.000329	43.878	6.3588612188
0.00033	43.766	6.3921235908
0.000331	43.62	6.37303695266
0.000332	43.496	6.34586353462
0.000333	43.41	6.2812339552
0.000334	43.234	6.25613650746
0.000335	43.15	6.23277626744
0.000336	43.084	6.17194815273
0.000337	43.088	6.15209362738
0.000338	42.992	6.21545943595
0.000339	42.896	6.18135777965
0.00034	42.79	6.14669830071
0.000341	42.688	6.13633897369
0.000342	42.59	6.12289963988
0.000343	42.456	6.11654019851
0.000344	42.356	6.15347576578
0.000345	42.222	6.19166504262
0.000346	41.996	6.18093714577
0.000347	41.86	6.18323539904
0.000348	41.73	6.12740565003
0.000349	41.628	6.06049634931
0.00035	41.54	6.04254913095
0.000351	41.416	6.02983780876
0.000352	41.346	5.99785661716
0.000353	41.34	5.98434624667
0.000354	41.22	5.94101001514
0.000355	41.058	5.95135581191
0.000356	41.024	5.93998518517
0.000357	40.88	5.9794314111
0.000358	40.774	5.97820407815
0.000359	40.658	5.97469965772
0.00036	40.584	6.00157845904
0.000361	40.464	5.97734924528
0.000362	40.454	5.97359891523
0.000363	40.342	6.02702546867
0.000364	40.2	6.05177659865
0.000365	40.022	6.03005107773
0.000366	39.862	6.03448059074
0.000367	39.786	6.09788520718
0.000368	39.686	6.12367569357
0.000369	39.552	6.15201560466
0.00037	39.382	6.10770627977
0.000371	39.292	6.02517518418
0.000372	39.238	6.01642385475
0.000373	39.178	5.99952631464
0.000374	39.104	6.01607712717
0.000375	39.032	5.99824774413
0.000376	38.98	5.95042855599
0.000377	38.958	5.91711382348
0.000378	38.906	5.97504510443
0.000379	38.748	5.94478729645
0.00038	38.576	5.91068726968
0.000381	38.514	5.94691550301
0.000382	38.376	5.94328394072
0.000383	38.3	5.87213760057
0.000384	38.144	5.87020135941
0.000385	37.95	5.83742237636
0.000386	37.9	5.82666285278
0.000387	37.8	5.85491246732
0.000388	37.7	5.93919186422
0.000389	37.616	5.93704842493
0.00039	37.594	5.99008881403
0.000391	37.504	5.93481120171
0.000392	37.408	5.89249828171
0.000393	37.352	5.8532124513
0.000394	37.232	5.8441574243
0.000395	37.216	5.77142478076
0.000396	37.142	5.70980174787
0.000397	36.988	5.72362262907
0.000398	36.824	5.7359414223
0.000399	36.73	5.76030381143
0.0004	36.696	5.78408022074
0.000401	36.594	5.76690246146
0.000402	36.51	5.76245607359
0.000403	36.476	5.78631350689
0.000404	36.348	5.87221389256
0.000405	36.288	5.80353823111
0.000406	36.166	5.84007225983
0.000407	36.092	5.78580469771
0.000408	35.972	5.73961810576
0.000409	35.9	5.7234604917
0.00041	35.846	5.66871096458
0.000411	35.694	5.62497679995
0.000412	35.592	5.64601948279
0.000413	35.532	5.55778517037
0.000414	35.424	5.46005714256
0.000415	35.246	5.51012558841
0.000416	35.162	5.52591675652
0.000417	35.078	5.50344582966
0.000418	34.958	5.49074093361
0.000419	34.888	5.49139836472
0.00042	34.786	5.4284623974
0.000421	34.684	5.3981611684
0.000422	34.524	5.39753869833
0.000423	34.432	5.39568123595
0.000424	34.372	5.38048473653
0.000425	34.292	5.43826590008
0.000426	34.202	5.45098119608
0.000427	34.138	5.51642601691
0.000428	34.124	5.47801277837
0.000429	34.072	5.44562356393
0.00043	33.952	5.40866859772
0.000431	33.812	5.37779285581
0.000432	33.678	5.34137772489
0.000433	33.52	5.34243390226
0.000434	33.468	5.29197278905
0.000435	33.456	5.35575055431
0.000436	33.416	5.31629043601
0.000437	33.354	5.37630765489
0.000438	33.24	5.34475443776
0.000439	33.144	5.35978208512
0.00044	33.07	5.32025375335
0.000441	33.014	5.32633119511
0.000442	32.92	5.39273585483
0.000443	32.782	5.40874070371
0.000444	32.682	5.43220728618
0.000445	32.576	5.46225447961
0.000446	32.478	5.42047193517
0.000447	32.462	5.4318096432
0.000448	32.46	5.39299545707
0.000449	32.396	5.32833782713
0.00045	32.302	5.33542838018
0.000451	32.224	5.41607090057
0.000452	32.138	5.38172425901
0.000453	32.086	5.41134031456
0.000454	32.004	5.40629115013
0.000455	31.942	5.33766203501
0.000456	31.842	5.31197100896
0.000457	31.754	5.3345556516
0.000458	31.674	5.31485879399
0.000459	31.604	5.28158915479
0.00046	31.512	5.30488981978
0.000461	31.392	5.34587092998
0.000462	31.252	5.36511845163
0.000463	31.156	5.37546872375
0.000464	31.122	5.39139276996
0.000465	31.064	5.36394481702
0.000466	30.968	5.46470273665
0.000467	30.922	5.4114615401
0.000468	30.872	5.37472008573
0.000469	30.81	5.29885836761
0.00047	30.698	5.3301778582
0.000471	30.642	5.30224820241
0.000472	30.554	5.25614725821
0.000473	30.436	5.24575104251
0.000474	30.35	5.22259514035
0.000475	30.222	5.22653958179
0.000476	30.1	5.26478869472
0.000477	30.036	5.22213596146
0.000478	29.976	5.19417211883
0.000479	29.922	5.18226938705
0.00048	29.822	5.20982878797
0.000481	29.714	5.18036716845
0.000482	29.702	5.19241716352
0.000483	29.656	5.26361700734
0.000484	29.548	5.22108188022
0.000485	29.464	5.22462477122
0.000486	29.392	5.16820433033
0.000487	29.364	5.22297846061
0.000488	29.26	5.24179358617
0.000489	29.27	5.29916031084
0.00049	29.188	5.29798603245
0.000491	29.152	5.24984723587
0.000492	28.986	5.20478664308
0.000493	28.942	5.17094150035
0.000494	28.87	5.17427289578
0.000495	28.804	5.17470617523
0.000496	28.69	5.14294662621
0.000497	28.65	5.15320288753
0.000498	28.592	5.17779257985
0.000499	28.528	5.16267527547
0.0005	28.446	5.17021121425
0.000501	28.41	5.13749939173
0.000502	28.354	5.1703659445
0.000503	28.33	5.1556861813
0.000504	28.222	5.1715293676
0.000505	28.182	5.18197607096
0.000506	28.112	5.13765082504
0.000507	28.032	5.14654991232
0.000508	27.994	5.12230065498
0.000509	27.894	5.10125121906
0.00051	27.818	5.08614549536
0.000511	27.776	5.03366903958
0.000512	27.714	5.07505704401
0.000513	27.646	5.09437768525
0.000514	27.582	5.08205430904
0.000515	27.592	5.10700851771
0.000516	27.486	5.09016738428
0.000517	27.392	5.0772370439
0.000518	27.298	5.11128124838
0.000519	27.23	5.08262727337
0.00052	27.122	5.05441549539
0.000521	27.08	5.05149482827
0.000522	27.022	5.00614782043
0.000523	26.98	5.02310660846
0.000524	26.916	4.99288934386
0.000525	26.852	5.01777799429
0.000526	26.74	5.01282355564
0.000527	26.688	5.03096968784
0.000528	26.574	4.95747153295
0.000529	26.454	4.95054380851
0.00053	26.404	4.93728508393
0.000531	26.346	4.93703190186
0.000532	26.25	4.96865172859
0.000533	26.178	5.00343042322
0.000534	26.086	4.94273244269
0.000535	26.012	4.91608136629
0.000536	25.986	4.9219715562
0.000537	25.972	4.86530739008
0.000538	25.89	4.86722713668
0.000539	25.848	4.85766363595
0.00054	25.75	4.82032156604
0.000541	25.744	4.85082096145
0.000542	25.684	4.7991815969
0.000543	25.652	4.81195344948
0.000544	25.632	4.86421381109
0.000545	25.56	4.83181125459
0.000546	25.466	4.84363954068
0.000547	25.402	4.89043924408
0.000548	25.36	4.84545147535
0.000549	25.304	4.90220195422
0.00055	25.23	4.90358032462
0.000551	25.164	4.86221184236
0.000552	25.112	4.84390916513
0.000553	25.004	4.8493282009
0.000554	24.962	4.86215548908
0.000555	24.924	4.83675759161
0.000556	24.868	4.81981078467
0.000557	24.788	4.77734821842
0.000558	24.73	4.78090995523
0.000559	24.674	4.7832754468
0.00056	24.61	4.78851751589
0.000561	24.572	4.77501999996
0.000562	24.486	4.77135242882
0.000563	24.416	4.79613844671
0.000564	24.326	4.782857305
0.000565	24.234	4.70140872505
0.000566	24.218	4.66674147559
0.000567	24.146	4.64464035206
0.000568	24.07	4.6313173072
0.000569	24.016	4.66644875682
0.00057	23.93	4.65586726615
0.000571	23.832	4.59170730775
0.000572	23.75	4.59341920578
0.000573	23.712	4.5555522168
0.000574	23.632	4.55549953353
0.000575	23.47	4.56389088388
0.000576	23.474	4.5914402969
0.000577	23.396	4.572
0.000578	23.324	4.55796270279
0.000579	23.304	4.51526123275
0.00058	23.188	4.54363907017
0.000581	23.176	4.53266191106
0.000582	23.128	4.48816398987
0.000583	23.08	4.513269325
0.000584	23.004	4.40771868431
0.000585	22.918	4.39127270845
0.000586	22.83	4.42686119051
0.000587	22.754	4.39789540576
0.000588	22.656	4.3901781285
0.000589	22.644	4.38101175529
0.00059	22.554	4.41124517568
0.000591	22.542	4.40910829987
0.000592	22.486	4.40837884034
0.000593	22.434	4.45708918466
0.000594	22.362	4.44060311219
0.000595	22.35	4.49883318206
0.000596	22.254	4.47140738471
0.000597	22.224	4.48662724104
0.000598	22.19	4.44678535574
0.000599	22.126	4.44276085334
0.0006	22.04	4.46165888432
0.000601	21.978	4.46604030434
0.000602	21.884	4.46212326141
0.000603	21.838	4.52014999751
0.000604	21.826	4.47523451899
0.000605	21.748	4.49983288579
0.000606	21.67	4.54852723417
0.000607	21.598	4.53744377376
0.000608	21.516	4.50263744932
0.000609	21.474	4.47675373457
0.00061	21.454	4.45419846886
0.000611	21.39	4.45128071458
0.000612	21.366	4.50333698495
0.000613	21.35	4.5263119645
0.000614	21.278	4.47981204963
0.000615	21.19	4.43236956943
0.000616	21.204	4.38798176842
0.000617	21.128	4.37625593401
0.000618	21.09	4.40021590379
0.000619	21.004	4.37903916402
0.00062	21.01	4.38564704462
0.000621	20.964	4.45900257905
0.000622	20.9	4.45892363693
0.000623	20.82	4.45775728366
0.000624	20.796	4.48044462079
0.000625	20.7	4.39567969716
0.000626	20.64	4.43603426497
0.000627	20.608	4.41614492516
0.000628	20.556	4.42660863416
0.000629	20.466	4.41869256681
0.00063	20.448	4.41942258672
0.000631	20.366	4.41860204137
0.000632	20.286	4.42585630133
0.000633	20.25	4.36434416608
0.000634	20.192	4.34409208006
0.000635	20.176	4.33047618629
0.000636	20.074	4.29843273764
0.000637	20.008	4.26707581372
0.000638	19.936	4.24828247648
0.000639	19.898	4.22795411517
0.00064	19.87	4.24559771999
0.000641	19.858	4.20783031977
0.000642	19.736	4.22685509569
0.000643	19.69	4.24898811483
0.000644	19.674	4.27547938833
0.000645	19.576	4.30722927182
0.000646	19.548	4.33447759251
0.000647	19.536	4.2975230075
0.000648	19.47	4.31475375891
0.000649	19.378	4.28755361483
0.00065	19.31	4.31994212924
0.000651	19.25	4.33814476476
0.000652	19.208	4.31610194504
0.000653	19.12	4.34207323752
0.000654	19.066	4.33008591139
0.000655	19.034	4.3156510517
0.000656	18.948	4.28640828667
0.000657	18.868	4.27955324771
0.000658	18.806	4.23985424278
0.000659	18.796	4.21596774181
0.00066	18.764	4.21239884152
0.000661	18.732	4.26382175988
0.000662	18.744	4.26315188564
0.000663	18.708	4.26646645364
0.000664	18.668	4.28833021117
0.000665	18.584	4.23402220117
0.000666	18.544	4.25723666244
0.000667	18.51	4.26496189901
0.000668	18.474	4.27660192209
0.000669	18.428	4.18052819629
0.00067	18.368	4.19625738009
0.000671	18.362	4.15583397166
0.000672	18.272	4.19261445878
0.000673	18.258	4.23124520679
0.000674	18.2	4.2028561717
0.000675	18.12	4.18396940715
0.000676	18.05	4.18228406496
0.000677	17.998	4.15379296547
0.000678	17.918	4.13077184071
0.000679	17.874	4.11219211613
0.00068	17.808	4.09232647769
0.000681	17.776	4.08531810267
0.000682	17.706	4.13564553607
0.000683	17.69	4.07944849214
0.000684	17.606	4.06482029123
0.000685	17.558	4.08443827227
0.000686	17.466	4.04781966001
0.000687	17.424	4.03784893229
0.000688	17.372	4.0400019802
0.000689	17.3	4.06324993078
0.00069	17.272	4.09365557906
0.000691	17.278	4.10520596316
0.000692	17.242	4.09871150485
0.000693	17.216	4.08623836799
0.000694	17.172	4.05196446184
0.000695	17.14	4.04628224423
0.000696	17.104	4.03201984122
0.000697	17.086	4.025245831
0.000698	17.09	3.97566346664
0.000699	17.016	3.97438599031
0.0007	16.958	3.9865067415
0.000701	16.932	3.94200152207
0.000702	16.912	3.95780949516
0.000703	16.86	3.91361725262
0.000704	16.808	3.91856300192
0.000705	16.754	3.88297360279
0.000706	16.714	3.90540702104
0.000707	16.694	3.92687713075
0.000708	16.66	3.95074676485
0.000709	16.56	3.91795865216
0.00071	16.522	3.89429274709
0.000711	16.494	3.91023835591
0.000712	16.446	3.92875094655
0.000713	16.362	3.92313089254
0.000714	16.348	3.89652357878
0.000715	16.296	3.87406556475
0.000716	16.244	3.84921602408
0.000717	16.184	3.84995376596
0.000718	16.158	3.84825103131
0.000719	16.132	3.88517386998
0.00072	16.066	3.87371191495
0.000721	16.054	3.90526362746
0.000722	15.942	3.88621100817
0.000723	15.958	3.87868998503
0.000724	15.942	3.89649021557
0.000725	15.906	3.87932519905
0.000726	15.878	3.88215352607
0.000727	15.856	3.9175584233
0.000728	15.766	3.91193609355
0.000729	15.72	3.83843718198
0.00073	15.648	3.81891293433
0.000731	15.608	3.77919779848
0.000732	15.6	3.78629106118
0.000733	15.602	3.78518110531
0.000734	15.572	3.80589227383
0.000735	15.518	3.7801687793
0.000736	15.478	3.73758157102
0.000737	15.392	3.70598650834
0.000738	15.41	3.73281395197
0.000739	15.378	3.7276153235
0.00074	15.316	3.74755173413
0.000741	15.26	3.72188124475
0.000742	15.234	3.66541184589
0.000743	15.136	3.65095932599
0.000744	15.074	3.61780651777
0.000745	15.056	3.61564157516
0.000746	15.01	3.62793329597
0.000747	14.97	3.63168005199
0.000748	14.944	3.66399563319
0.000749	14.934	3.70103282882
0.00075	14.894	3.70766287572
0.000751	14.824	3.70634914707
0.000752	14.772	3.72666285033
0.000753	14.708	3.72112026143
0.000754	14.692	3.69122418718
0.000755	14.616	3.62939995041
0.000756	14.594	3.63223952955
0.000757	14.566	3.67445832743
0.000758	14.5	3.66142048937
0.000759	14.45	3.65561212384
0.00076	14.398	3.6325742938
0.000761	14.354	3.65686805887
0.000762	14.332	3.63177312067
0.000763	14.228	3.60998836563
0.000764	14.184	3.61194462859
0.000765	14.154	3.60753156604
0.000766	14.152	3.57335920389
0.000767	14.118	3.58163035502
0.000768	14.112	3.60769400033
0.000769	14.072	3.57250836248
0.00077	14.062	3.57801006147
0.000771	14.026	3.57061955408
0.000772	14.022	3.61739077237
0.000773	13.944	3.61951156926
0.000774	13.876	3.63931641933
0.000775	13.878	3.62644674578
0.000776	13.824	3.63001707985
0.000777	13.726	3.58983620796
0.000778	13.696	3.5754138222
0.000779	13.688	3.63794667361
0.00078	13.684	3.63650161556
0.000781	13.664	3.64350161246
0.000782	13.642	3.6504569577
0.000783	13.594	3.62065795126
0.000784	13.548	3.61990276112
0.000785	13.54	3.63323547269
0.000786	13.534	3.62558188433
0.000787	13.47	3.57394739749
0.000788	13.426	3.54915821005
0.000789	13.378	3.58037930951
0.00079	13.386	3.56945430003
0.000791	13.376	3.52967760567
0.000792	13.324	3.50300214102
0.000793	13.3	3.54711150093
0.000794	13.25	3.51617690112
0.000795	13.218	3.48460557309
0.000796	13.168	3.5065333308
0.000797	13.122	3.46397401838
0.000798	13.058	3.46332730189
0.000799	13.048	3.4295329128
0.0008	12.98	3.42397429897
0.000801	12.974	3.42889544897
0.000802	12.968	3.42563512359
0.000803	12.922	3.44498417993
0.000804	12.858	3.42196376369
0.000805	12.84	3.4313845602
0.000806	12.81	3.41553802497
0.000807	12.76	3.42146167595
0.000808	12.728	3.39970822277
0.000809	12.688	3.39332521283
0.00081	12.652	3.36376217947
0.000811	12.598	3.38650203012
0.000812	12.542	3.36039223901
0.000813	12.508	3.3445382342
0.000814	12.446	3.32912661219
0.000815	12.408	3.32889411066
0.000816	12.328	3.32692290262
0.000817	12.276	3.32322493972
0.000818	12.272	3.33856496118
0.000819	12.288	3.32100225836
0.00082	12.264	3.31576597485
0.000821	12.222	3.31311273578
0.000822	12.23	3.31859910203
0.000823	12.224	3.34870482426
0.000824	12.188	3.31431078808
0.000825	12.158	3.36170135497
0.000826	12.164	3.40721352427
0.000827	12.128	3.45016173534
0.000828	12.058	3.44943995454
0.000829	12.04	3.4702161316
0.00083	12.026	3.48558804221
0.000831	11.996	3.49685344274
0.000832	11.968	3.50128205091
0.000833	11.992	3.46351497759
0.000834	11.966	3.43174066619
0.000835	11.918	3.42509503518
0.000836	11.876	3.42529181239
0.000837	11.838	3.43507729171
0.000838	11.794	3.43854096966
0.000839	11.768	3.45169175912
0.00084	11.718	3.41445105398
0.000841	11.66	3.37763230681
0.000842	11.62	3.3975873793
0.000843	11.604	3.33334426665
0.000844	11.574	3.31790958285
0.000845	11.52	3.33370664576
0.000846	11.486	3.30421004175
0.000847	11.476	3.35222672264
0.000848	11.448	3.31772452142
0.000849	11.456	3.32987447211
0.00085	11.422	3.32384054973
0.000851	11.4	3.29727159937
0.000852	11.358	3.24373796722
0.000853	11.342	3.22320275502
0.000854	11.322	3.2028605964
0.000855	11.28	3.19336812785
0.000856	11.27	3.20828614684
0.000857	11.258	3.25198954488
0.000858	11.212	3.24392601642
0.000859	11.154	3.26592773956
0.00086	11.14	3.19881227958
0.000861	11.116	3.21846920134
0.000862	11.122	3.22352539931
0.000863	11.058	3.20790211821
0.000864	11.014	3.18399183416
0.000865	11.0	3.18935730203
0.000866	10.95	3.18739705716
0.000867	10.89	3.17960689394
0.000868	10.9	3.17836435923
0.000869	10.866	3.16986498135
0.00087	10.792	3.16302639888
0.000871	10.762	3.18454957569
0.000872	10.72	3.17326330455
0.000873	10.704	3.17999748428
0.000874	10.7	3.1884165349
0.000875	10.696	3.19618272319
0.000876	10.68	3.20337322209
0.000877	10.634	3.21870222295
0.000878	10.62	3.20992211744
0.000879	10.53	3.14850758297
0.00088	10.498	3.09224772617
0.000881	10.496	3.11415863437
0.000882	10.438	3.11675408077
0.000883	10.43	3.11850925925
0.000884	10.37	3.13322517544
0.000885	10.348	3.11879720405
0.000886	10.322	3.11613799438
0.000887	10.312	3.10719423274
0.000888	10.302	3.15195114175
0.000889	10.246	3.14475499841
0.00089	10.216	3.12623479604
0.000891	10.184	3.1135420344
0.000892	10.146	3.09397543623
0.000893	10.128	3.07629907519
0.000894	10.084	3.07391346658
0.000895	10.044	3.0590952911
0.000896	10.028	3.07233071137
0.000897	9.994	3.04991212988
0.000898	9.952	3.07012963896
0.000899	9.944	3.08688580936
0.0009	9.936	3.08154247091
0.000901	9.874	3.07605656645
0.000902	9.864	3.05311382035
0.000903	9.83	3.05304765767
0.000904	9.804	3.0635900509
0.000905	9.762	3.03864377642
0.000906	9.712	3.01944630686
0.000907	9.668	2.99629371057
0.000908	9.654	3.00836899333
0.000909	9.618	3.00800199468
0.00091	9.602	3.00725722212
0.000911	9.558	3.01307749651
0.000912	9.572	2.99212566581
0.000913	9.53	2.99818278295
0.000914	9.518	3.00693797741
0.000915	9.48	2.99959997333
0.000916	9.452	2.98926345443
0.000917	9.442	2.97298435919
0.000918	9.398	2.98053619337
0.000919	9.376	2.96084852703
0.00092	9.368	2.97465561032
0.000921	9.328	2.92239901451
0.000922	9.26	2.90523665129
0.000923	9.234	2.90366044847
0.000924	9.222	2.88109631911
0.000925	9.24	2.89247299037
0.000926	9.202	2.86935463127
0.000927	9.17	2.86864079313
0.000928	9.172	2.88693886323
0.000929	9.166	2.93776173302
0.00093	9.166	2.95608592568
0.000931	9.182	2.95175812017
0.000932	9.146	2.93814295091
0.000933	9.128	2.93114585103
0.000934	9.116	2.96015945516
0.000935	9.086	2.9220889788
0.000936	9.04	2.92
0.000937	9.008	2.9393768047
0.000938	8.97	2.91085897975
0.000939	8.954	2.89894532546
0.00094	8.9	2.9
0.000941	8.89	2.93562599798
0.000942	8.854	2.92928045772
0.000943	8.862	2.9049881239
0.000944	8.852	2.91103005824
0.000945	8.826	2.91748590399
0.000946	8.768	2.90485386896
0.000947	8.752	2.92138597245
0.000948	8.694	2.91965134905
0.000949	8.674	2.87536502031
0.00095	8.634	2.86287338176
0.000951	8.65	2.86347690754
0.000952	8.646	2.84406118078
0.000953	8.63	2.84624313789
0.000954	8.572	2.82927835322
0.000955	8.53	2.83568333916
0.000956	8.534	2.8525153812
0.000957	8.508	2.85761019035
0.000958	8.47	2.83991197047
0.000959	8.444	2.86825103504
0.00096	8.432	2.88259882745
0.000961	8.392	2.89038682532
0.000962	8.4	2.91135707188
0.000963	8.352	2.89760176698
0.000964	8.364	2.88643447873
0.000965	8.312	2.88282084077
0.000966	8.296	2.86921313255
0.000967	8.248	2.83945346854
0.000968	8.246	2.83010317833
0.000969	8.224	2.80532065903
0.00097	8.19	2.790322562
0.000971	8.19	2.76945843081
0.000972	8.204	2.80042568193
0.000973	8.166	2.83873986128
0.000974	8.124	2.81364958728
0.000975	8.086	2.77967695965
0.000976	8.058	2.76453178676
0.000977	8.044	2.73021317849
0.000978	8.03	2.74319157187
0.000979	8.0	2.74299106816
0.00098	7.966	2.71382460745
0.000981	7.984	2.69142044281
0.000982	7.966	2.6632393809
0.000983	7.946	2.651619128
0.000984	7.94	2.65939842822
0.000985	7.936	2.66231177738
0.000986	7.94	2.64960374396
0.000987	7.924	2.6762331737
0.000988	7.854	2.7004969913
0.000989	7.798	2.66180314824
0.00099	7.788	2.64783987431
0.000991	7.76	2.62724189979
0.000992	7.724	2.62903480388
0.000993	7.696	2.64642853673
0.000994	7.686	2.65167946781
0.000995	7.674	2.66077507505
0.000996	7.62	2.66225468353
0.000997	7.618	2.65783295186
0.000998	7.594	2.62700666158
0.000999	7.58	2.62289915933
0.001	7.55	2.61065125974
0.001001	7.54	2.60315193563
0.001002	7.53	2.61095767871
0.001003	7.496	2.60959460453
0.001004	7.484	2.59263263884
0.001005	7.448	2.59216048886
0.001006	7.43	2.60712485317
0.001007	7.432	2.59641599132
0.001008	7.438	2.60656018538
0.001009	7.442	2.60050687367
0.00101	7.434	2.62023739383
0.001011	7.404	2.62312485406
0.001012	7.378	2.59598073953
0.001013	7.332	2.58181641485
0.001014	7.274	2.56805841055
0.001015	7.238	2.57008871442
0.001016	7.25	2.56505360568
0.001017	7.23	2.58555603304
0.001018	7.2	2.56748904574
0.001019	7.188	2.58701681479
0.00102	7.196	2.57635090778
0.001021	7.18	2.55256733506
0.001022	7.146	2.54336076875
0.001023	7.108	2.54014487776
0.001024	7.102	2.5399992126
0.001025	7.09	2.52069434879
0.001026	7.022	2.51664777035
0.001027	7.026	2.53482228174
0.001028	6.988	2.50995139395
0.001029	7.004	2.52427890694
0.00103	7.002	2.51833198765
0.001031	6.984	2.52264622966
0.001032	6.99	2.51195143265
0.001033	6.976	2.52970828358
0.001034	6.952	2.50712903537
0.001035	6.936	2.50357823924
0.001036	6.902	2.48120857648
0.001037	6.9	2.45479123349
0.001038	6.88	2.4408195345
0.001039	6.826	2.44534741908
0.00104	6.834	2.45406682876
0.001041	6.794	2.45021713324
0.001042	6.776	2.41781388862
0.001043	6.752	2.43115116766
0.001044	6.746	2.44407119373
0.001045	6.734	2.45585911648
0.001046	6.73	2.46274237386
0.001047	6.694	2.44302353652
0.001048	6.638	2.44764294782
0.001049	6.628	2.44900306247
0.00105	6.624	2.45247303757
0.001051	6.618	2.46090958794
0.001052	6.6	2.46333107803
0.001053	6.594	2.44564183805
0.001054	6.59	2.46533973318
0.001055	6.586	2.45083740791
0.001056	6.574	2.43403451085
0.001057	6.576	2.42161598938
0.001058	6.512	2.43348638788
0.001059	6.52	2.43507700084
0.00106	6.532	2.45702584439
0.001061	6.504	2.45641690273
0.001062	6.452	2.47622616092
0.001063	6.454	2.48432767565
0.001064	6.442	2.49291716669
0.001065	6.42	2.49230816714
0.001066	6.418	2.48098286975
0.001067	6.408	2.46931893444
0.001068	6.374	2.47348418228
0.001069	6.346	2.43028475698
0.00107	6.318	2.41264916637
0.001071	6.29	2.42278765062
0.001072	6.296	2.43564857892
0.001073	6.258	2.42145328264
0.001074	6.25	2.43218009202
0.001075	6.224	2.4310129576
0.001076	6.2	2.4149534157
0.001077	6.158	2.40271429845
0.001078	6.16	2.39966664352
0.001079	6.116	2.41133655884
0.00108	6.102	2.40823503836
0.001081	6.104	2.39941326161
0.001082	6.122	2.38225019677
0.001083	6.11	2.37442624649
0.001084	6.12	2.37520525429
0.001085	6.104	2.37259014581
0.001086	6.07	2.34885078283
0.001087	6.046	2.33064025538
0.001088	6.012	2.33234988799
0.001089	6.0	2.33238075794
0.00109	5.946	2.33389888384
0.001091	5.922	2.31946459339
0.001092	5.91	2.31902996962
0.001093	5.872	2.30295809775
0.001094	5.838	2.30992553993
0.001095	5.828	2.32860816798
0.001096	5.82	2.28989082709
0.001097	5.82	2.27059463577
0.001098	5.796	2.28437825239
0.001099	5.782	2.25975131375
0.0011	5.792	2.27524416272
0.001101	5.77	2.26475164201
0.001102	5.746	2.26395317973
0.001103	5.724	2.27152459815
0.001104	5.74	2.27517032329
0.001105	5.734	2.25194227279
0.001106	5.732	2.26984052303
0.001107	5.714	2.26278677741
0.001108	5.696	2.27147176958
0.001109	5.696	2.24579251045
0.00111	5.656	2.23286004935
0.001111	5.644	2.2255929547
0.001112	5.634	2.23607781618
0.001113	5.618	2.23697921314
0.001114	5.59	2.23559835391
0.001115	5.586	2.25712294747
0.001116	5.566	2.22118076707
0.001117	5.57	2.21203526193
0.001118	5.536	2.20288538059
0.001119	5.52	2.20308874084
0.00112	5.512	2.20133050676
0.001121	5.534	2.21649362733
0.001122	5.508	2.2122242201
0.001123	5.5	2.22755471313
0.001124	5.458	2.22715872807
0.001125	5.424	2.21183724537
0.001126	5.42	2.23955352693
0.001127	5.41	2.23559835391
0.001128	5.424	2.23074516698
0.001129	5.382	2.2512387701
0.00113	5.378	2.25013688473
0.001131	5.332	2.24538994386
0.001132	5.306	2.24507549984
0.001133	5.31	2.26139337578
0.001134	5.282	2.23751558654
0.001135	5.242	2.22338390747
0.001136	5.226	2.22596585778
0.001137	5.202	2.23096302076
0.001138	5.194	2.23435986359
0.001139	5.182	2.24874987493
0.00114	5.17	2.24167348202
0.001141	5.144	2.22783841425
0.001142	5.12	2.19763509255
0.001143	5.09	2.166541022
0.001144	5.074	2.15418754987
0.001145	5.088	2.15319669329
0.001146	5.094	2.16452396614
0.001147	5.102	2.13906428141
0.001148	5.116	2.14162181535
0.001149	5.088	2.15598144704
0.00115	5.07	2.13004694784
0.001151	5.062	2.13966259022
0.001152	5.046	2.12882220958
0.001153	5.028	2.12772554621
0.001154	4.998	2.13962520082
0.001155	4.992	2.14288030464
0.001156	4.998	2.15638493781
0.001157	5.006	2.14615097325
0.001158	4.978	2.14977115061
0.001159	4.994	2.14801396644
0.00116	4.946	2.14361470419
0.001161	4.916	2.14031399566
0.001162	4.908	2.15952216937
0.001163	4.896	2.15434073442
0.001164	4.862	2.15660752108
0.001165	4.864	2.17474228358
0.001166	4.838	2.18076958893
0.001167	4.814	2.18801371111
0.001168	4.788	2.15384679121
0.001169	4.77	2.14315188449
0.00117	4.78	2.15025579874
0.001171	4.772	2.1624097669
0.001172	4.778	2.15423211377
0.001173	4.762	2.15438065346
0.001174	4.746	2.14790223241
0.001175	4.752	2.14441040848
0.001176	4.75	2.13529857397
0.001177	4.738	2.1357331294
0.001178	4.736	2.13595505571
0.001179	4.718	2.13036992093
0.00118	4.694	2.12705524141
0.001181	4.674	2.11369912712
0.001182	4.668	2.09994666599
0.001183	4.67	2.10264119621
0.001184	4.64	2.08480214889
0.001185	4.622	2.08689146819
0.001186	4.6	2.05815451315
0.001187	4.608	2.07420731847
0.001188	4.574	2.08051051427
0.001189	4.56	2.08480214889
0.00119	4.534	2.08538821326
0.001191	4.542	2.09290133547
0.001192	4.54	2.09294051516
0.001193	4.536	2.06414728157
0.001194	4.528	2.06233265988
0.001195	4.518	2.06728711117
0.001196	4.52	2.06630104293
0.001197	4.494	2.06638912115
0.001198	4.486	2.0585927232
0.001199	4.454	2.0620096993
0.0012	4.422	2.05813410642
0.001201	4.41	2.05180408421
0.001202	4.41	2.06249848485
0.001203	4.394	2.05785422224
0.001204	4.392	2.03429004815
0.001205	4.372	2.0380421978
0.001206	4.364	2.03555987384
0.001207	4.334	2.043145614
0.001208	4.346	2.02145591097
0.001209	4.332	2.01538482678
0.00121	4.326	2.00990646549
0.001211	4.324	2.01470196307
0.001212	4.312	2.00266222814
0.001213	4.312	2.01361763997
0.001214	4.308	2.00926255129
0.001215	4.296	2.01503945371
0.001216	4.28	2.00439517062
0.001217	4.272	2.03322797541
0.001218	4.262	2.03601473472
0.001219	4.278	2.02896919641
0.00122	4.272	2.04792968629
0.001221	4.256	2.04217139339
0.001222	4.228	2.03273608715
0.001223	4.224	2.04690595778
0.001224	4.196	2.0448921732
0.001225	4.172	2.06553044035
0.001226	4.178	2.05385393833
0.001227	4.172	2.05679751069
0.001228	4.152	2.05350821766
0.001229	4.142	2.03613260865
0.00123	4.128	2.0286981047
0.001231	4.132	1.99664117958
0.001232	4.098	2.00309660276
0.001233	4.062	2.01349348149
0.001234	4.048	2.03806182438
0.001235	4.046	2.01888186876
0.001236	4.036	2.01660705146
0.001237	4.034	2.01416086746
0.001238	4.018	2.01436739449
0.001239	3.986	2.00544359183
0.00124	3.98	2.01484490718
0.001241	3.992	2.0258173659
0.001242	3.968	2.03641253188
0.001243	3.948	2.03206692803
0.001244	3.94	2.02197922838
0.001245	3.936	2.00197502482
0.001246	3.928	2.01663482069
0.001247	3.938	2.03424580619
0.001248	3.93	2.02116303152
0.001249	3.944	2.03392821899
0.00125	3.908	2.02867838752
0.001251	3.904	2.01464240003
0.001252	3.914	1.99764961893
0.001253	3.886	2.00922970314
0.001254	3.878	2.00077884835
0.001255	3.876	2.00714324352
0.001256	3.88	2.0083824337
0.001257	3.846	1.99456361142
0.001258	3.824	1.9649488543
0.001259	3.82	1.98584994398
0.00126	3.79	1.97835790493
0.001261	3.788	1.97763899638
0.001262	3.772	1.95857499218
0.001263	3.756	1.94845169301
0.001264	3.77	1.94861489269
0.001265	3.778	1.95977447682
0.001266	3.764	1.94841063434
0.001267	3.732	1.93602066105
0.001268	3.71	1.9136091555
0.001269	3.714	1.90163193074
0.00127	3.712	1.9008040404
0.001271	3.702	1.89028992485
0.001272	3.672	1.87627716503
0.001273	3.652	1.87587206387
0.001274	3.652	1.88438212685
0.001275	3.62	1.89726118392
0.001276	3.62	1.88669022365
0.001277	3.61	1.86919768885
0.001278	3.606	1.83814145266
0.001279	3.594	1.82130832096
0.00128	3.592	1.83453972429
0.001281	3.574	1.84838415921
0.001282	3.572	1.85062584009
0.001283	3.558	1.85543418099
0.001284	3.538	1.84188924748
0.001285	3.548	1.83839495213
0.001286	3.534	1.82341547652
0.001287	3.534	1.83216920616
0.001288	3.524	1.8301431638
0.001289	3.52	1.82800437636
0.00129	3.508	1.82809627755
0.001291	3.506	1.82372256662
0.001292	3.502	1.81933944057
0.001293	3.482	1.82911891358
0.001294	3.476	1.81367692823
0.001295	3.46	1.81118745579
0.001296	3.446	1.78859833389
0.001297	3.408	1.76111782684
0.001298	3.384	1.76424034644
0.001299	3.344	1.77472927513
0.0013	3.356	1.74277479899
0.001301	3.352	1.77203160243
0.001302	3.324	1.76607587606
0.001303	3.328	1.75966360422
0.001304	3.308	1.74732252318
0.001305	3.29	1.75211301005
0.001306	3.306	1.7653226334
0.001307	3.308	1.77232502662
0.001308	3.322	1.75223171984
0.001309	3.31	1.7475411297
0.00131	3.292	1.72821757889
0.001311	3.28	1.72788888532
0.001312	3.252	1.71595337932
0.001313	3.246	1.72437930862
0.001314	3.25	1.73997126413
0.001315	3.232	1.70709577939
0.001316	3.228	1.71114464614
0.001317	3.218	1.72118447588
0.001318	3.21	1.71985464502
0.001319	3.214	1.72516781792
0.00132	3.21	1.73259920351
0.001321	3.212	1.72251444116
0.001322	3.19	1.7116950663
0.001323	3.192	1.72601738114
0.001324	3.172	1.71301371857
0.001325	3.182	1.71955691967
0.001326	3.174	1.72966008221
0.001327	3.178	1.72577982373
0.001328	3.156	1.72152955246
0.001329	3.152	1.72652715009
0.00133	3.144	1.73183832964
0.001331	3.142	1.7198360387
0.001332	3.136	1.72901821853
0.001333	3.128	1.7377042326
0.001334	3.1	1.74183810958
0.001335	3.108	1.74250853656
0.001336	3.086	1.72586326225
0.001337	3.072	1.7259246797
0.001338	3.064	1.72971211478
0.001339	3.04	1.73043347171
0.00134	3.024	1.72494173815
0.001341	3.018	1.70225614994
0.001342	3.008	1.70409389413
0.001343	2.988	1.68755918415
0.001344	2.976	1.68505904941
0.001345	2.98	1.68866811422
0.001346	2.974	1.68324805064
0.001347	2.968	1.68729843241
0.001348	2.964	1.69077023868
0.001349	2.964	1.68958693177
0.00135	2.966	1.69494660683
0.001351	2.97	1.68436931817
0.001352	2.962	1.67945110081
0.001353	2.956	1.69058096523
0.001354	2.95	1.6850816004
0.001355	2.958	1.70769903672
0.001356	2.928	1.70962452018
0.001357	2.9	1.70235131509
0.001358	2.884	1.68835541282
0.001359	2.884	1.66329311909
0.00136	2.868	1.64638270156
0.001361	2.85	1.62218987791
0.001362	2.846	1.61934678188
0.001363	2.828	1.61691558221
0.001364	2.81	1.60931662515
0.001365	2.786	1.60878960713
0.001366	2.794	1.60610211381
0.001367	2.788	1.59469620931
0.001368	2.794	1.59861314895
0.001369	2.778	1.59646985565
0.00137	2.764	1.60259289902
0.001371	2.766	1.61097610162
0.001372	2.744	1.60201872648
0.001373	2.76	1.59699718221
0.001374	2.758	1.58853265626
0.001375	2.744	1.57431381878
0.001376	2.76	1.5894653189
0.001377	2.752	1.56540601762
0.001378	2.738	1.57014521621
0.001379	2.74	1.59511755053
0.00138	2.736	1.58943511978
0.001381	2.718	1.59576815359
0.001382	2.714	1.58246769319
0.001383	2.682	1.56233031079
0.001384	2.666	1.56283204472
0.001385	2.656	1.56002051269
0.001386	2.65	1.54903195577
0.001387	2.654	1.56150056036
0.001388	2.652	1.56936165367
0.001389	2.652	1.58710302123
0.00139	2.646	1.58135511508
0.001391	2.632	1.56862232548
0.001392	2.64	1.58442418563
0.001393	2.63	1.58401388883
0.001394	2.624	1.57182187286
0.001395	2.614	1.56748333324
0.001396	2.604	1.58719374999
0.001397	2.586	1.5857502956
0.001398	2.558	1.56545073381
0.001399	2.544	1.55565548885
0.0014	2.532	1.54174446651
0.001401	2.522	1.54321612226
0.001402	2.504	1.51459037367
0.001403	2.508	1.51457452771
0.001404	2.504	1.51986315173
0.001405	2.5	1.517234326
0.001406	2.49	1.51324155375
0.001407	2.5	1.517234326
0.001408	2.488	1.52245065601
0.001409	2.49	1.52246510633
0.00141	2.484	1.50789389547
0.001411	2.484	1.50523885148
0.001412	2.472	1.49706913668
0.001413	2.468	1.48491615925
0.001414	2.46	1.48606863906
0.001415	2.46	1.491442255
0.001416	2.436	1.48657458609
0.001417	2.43	1.49301707961
0.001418	2.424	1.48600942124
0.001419	2.42	1.47770091697
0.00142	2.402	1.46982856143
0.001421	2.394	1.46791144147
0.001422	2.378	1.4543438383
0.001423	2.376	1.46377047381
0.001424	2.368	1.46033420832
0.001425	2.362	1.46524946681
0.001426	2.342	1.45225204424
0.001427	2.332	1.45663173108
0.001428	2.334	1.44168096332
0.001429	2.328	1.4547907066
0.00143	2.326	1.4573002436
0.001431	2.32	1.46342065039
0.001432	2.314	1.46949106836
0.001433	2.316	1.45607142682
0.001434	2.304	1.46409835735
0.001435	2.32	1.48512625726
0.001436	2.328	1.48741924151
0.001437	2.314	1.48573348889
0.001438	2.314	1.49110831263
0.001439	2.318	1.48488248693
0.00144	2.314	1.47763459624
0.001441	2.294	1.46818391219
0.001442	2.278	1.46175100479
0.001443	2.286	1.4505874672
0.001444	2.292	1.44039439044
0.001445	2.276	1.43520869563
0.001446	2.264	1.43467905819
0.001447	2.248	1.42495473612
0.001448	2.244	1.41720287891
0.001449	2.226	1.42088845445
0.00145	2.208	1.42011830493
0.001451	2.196	1.41052614297
0.001452	2.202	1.42309381279
0.001453	2.2	1.42688471854
0.001454	2.186	1.40975316988
0.001455	2.182	1.40174034685
0.001456	2.166	1.40514910241
0.001457	2.154	1.41360673456
0.001458	2.16	1.42632394637
0.001459	2.146	1.41304069297
0.00146	2.132	1.40091969791
0.001461	2.128	1.38982588838
0.001462	2.124	1.40022283941
0.001463	2.116	1.3865583291
0.001464	2.1	1.38347388844
0.001465	2.092	1.37823655444
0.001466	2.096	1.38520179035
0.001467	2.064	1.37837005191
0.001468	2.06	1.3741906709
0.001469	2.052	1.35399261446
0.00147	2.058	1.36185021203
0.001471	2.058	1.34411160251
0.001472	2.05	1.35332922824
0.001473	2.058	1.3544873569
0.001474	2.052	1.3495540004
0.001475	2.04	1.35144367252
0.001476	2.026	1.34659719293
0.001477	2.018	1.35855658697
0.001478	2.014	1.36007499793
0.001479	2.01	1.3645145657
0.00148	1.982	1.3556090882
0.001481	1.966	1.34195528987
0.001482	1.976	1.35330114904
0.001483	1.978	1.35555007285
0.001484	1.976	1.35625366359
0.001485	1.97	1.36128615654
0.001486	1.962	1.35667092546
0.001487	1.95	1.34888843126
0.001488	1.948	1.34510073972
0.001489	1.94	1.33281656652
0.00149	1.918	1.31425872643
0.001491	1.922	1.3175416502
0.001492	1.916	1.31184755212
0.001493	1.922	1.30687260282
0.001494	1.916	1.29342336456
0.001495	1.926	1.29943218369
0.001496	1.934	1.30753355597
0.001497	1.938	1.31078449792
0.001498	1.932	1.29899037718
0.001499	1.93	1.29038753869
0.0015	1.924	1.29391808087
0.001501	1.914	1.30483868735
0.001502	1.914	1.31248009509
0.001503	1.9	1.3152946438
0.001504	1.888	1.3112802904
0.001505	1.87	1.30119176142
0.001506	1.85	1.30364872569
0.001507	1.848	1.28253498978
0.001508	1.834	1.27532113603
0.001509	1.826	1.25368417075
0.00151	1.806	1.25234340338
0.001511	1.798	1.23498825905
0.001512	1.806	1.23950151271
0.001513	1.798	1.25107793522
0.001514	1.804	1.26078705577
0.001515	1.8	1.26491106407
0.001516	1.796	1.25314963193
0.001517	1.788	1.25182107348
0.001518	1.78	1.24402572321
0.001519	1.782	1.24196457276
0.00152	1.776	1.25452142269
0.001521	1.786	1.25865165952
0.001522	1.772	1.26491738861
0.001523	1.786	1.26814983342
0.001524	1.778	1.26361228231
0.001525	1.77	1.25423283325
0.001526	1.762	1.2447312963
0.001527	1.756	1.26034281051
0.001528	1.754	1.25916003749
0.001529	1.736	1.26107255937
0.00153	1.736	1.24671728952
0.001531	1.734	1.24709422258
0.001532	1.738	1.25433488351
0.001533	1.732	1.25864053645
0.001534	1.716	1.24713431514
0.001535	1.718	1.2531863389
0.001536	1.716	1.24552960623
0.001537	1.708	1.23074611517
0.001538	1.72	1.24161185561
0.001539	1.722	1.24286604266
0.00154	1.718	1.24035317551
0.001541	1.712	1.24461078253
0.001542	1.71	1.24334226985
0.001543	1.71	1.24012096184
0.001544	1.694	1.236270197
0.001545	1.68	1.23515181253
0.001546	1.684	1.23779804492
0.001547	1.684	1.23779804492
0.001548	1.676	1.24379419519
0.001549	1.668	1.2416827292
0.00155	1.654	1.23704648255
0.001551	1.644	1.23986450873
0.001552	1.656	1.23193506322
0.001553	1.654	1.23218667417
0.001554	1.654	1.24349668275
0.001555	1.632	1.23958702801
0.001556	1.624	1.22907444852
0.001557	1.61	1.21568910499
0.001558	1.604	1.20631007622
0.001559	1.592	1.19730363735
0.00156	1.588	1.1959331085
0.001561	1.58	1.19649488089
0.001562	1.586	1.20441022912
0.001563	1.594	1.19881775095
0.001564	1.586	1.19774955646
0.001565	1.58	1.20979337079
0.001566	1.592	1.21553938645
0.001567	1.588	1.21912099482
0.001568	1.582	1.21789818951
0.001569	1.57	1.2170045193
0.00157	1.574	1.22659039618
0.001571	1.574	1.22005081861
0.001572	1.57	1.22192471126
0.001573	1.574	1.22821985003
0.001574	1.56	1.21753850042
0.001575	1.552	1.21461763531
0.001576	1.554	1.21617597411
0.001577	1.544	1.22313695063
0.001578	1.542	1.2215711195
0.001579	1.544	1.22313695063
0.00158	1.542	1.22810260158
0.001581	1.526	1.22691646007
0.001582	1.514	1.23199188309
0.001583	1.504	1.23692522005
0.001584	1.5	1.22392810246
0.001585	1.51	1.23203084377
0.001586	1.496	1.23692522005
0.001587	1.5	1.2320714265
0.001588	1.5	1.23531372533
0.001589	1.494	1.24014676551
0.00159	1.482	1.22216038227
0.001591	1.482	1.22216038227
0.001592	1.47	1.23170613378
0.001593	1.478	1.24800480768
0.001594	1.482	1.23841673115
0.001595	1.472	1.22524120074
0.001596	1.464	1.2201245838
0.001597	1.456	1.20833108046
0.001598	1.446	1.20792549439
0.001599	1.446	1.21453036191
0.0016	1.434	1.19734873784
0.001601	1.434	1.18896761941
0.001602	1.422	1.17639959198
0.001603	1.43	1.1802965729
0.001604	1.418	1.1761275441
0.001605	1.418	1.18121801544
0.001606	1.408	1.16341566089
0.001607	1.408	1.15305507241
0.001608	1.396	1.15029735286
0.001609	1.392	1.15340192474
0.00161	1.386	1.159743075
0.001611	1.388	1.17023758272
0.001612	1.384	1.17155622998
0.001613	1.384	1.16813697827
0.001614	1.382	1.16622296325
0.001615	1.374	1.15504285635
0.001616	1.37	1.14590575529
0.001617	1.376	1.15525927826
0.001618	1.374	1.16881307316
0.001619	1.364	1.16597770133
0.00162	1.368	1.15437255685
0.001621	1.362	1.16745706559
0.001622	1.358	1.16526220225
0.001623	1.346	1.14990608312
0.001624	1.356	1.16157823671
0.001625	1.35	1.16081867662
0.001626	1.348	1.15190971868
0.001627	1.336	1.14852252917
0.001628	1.32	1.14612390255
0.001629	1.324	1.1362323706
0.00163	1.314	1.11866170043
0.001631	1.31	1.11977676347
0.001632	1.304	1.129417549
0.001633	1.304	1.12587033001
0.001634	1.3	1.13048662089
0.001635	1.286	1.11543892706
0.001636	1.284	1.11684555781
0.001637	1.294	1.10795487273
0.001638	1.296	1.10651886563
0.001639	1.286	1.09736229204
0.00164	1.266	1.08593001616
0.001641	1.262	1.07766228476
0.001642	1.264	1.08180589756
0.001643	1.256	1.06698828485
0.001644	1.25	1.06183802908
0.001645	1.244	1.05851972112
0.001646	1.254	1.07213991624
0.001647	1.252	1.08096993483
0.001648	1.254	1.07772167093
0.001649	1.258	1.08047952317
0.00165	1.272	1.09271039164
0.001651	1.272	1.09271039164
0.001652	1.272	1.07611151838
0.001653	1.262	1.07580481501
0.001654	1.274	1.10223590941
0.001655	1.276	1.10082877869
0.001656	1.268	1.09369831306
0.001657	1.272	1.10363762169
0.001658	1.264	1.11279108551
0.001659	1.272	1.12517376436
0.00166	1.266	1.12571932559
0.001661	1.264	1.10738611153
0.001662	1.252	1.10294877488
0.001663	1.26	1.09927248669
0.001664	1.252	1.09201465192
0.001665	1.252	1.09018163624
0.001666	1.264	1.09649623802
0.001667	1.254	1.09246693314
0.001668	1.252	1.09201465192
0.001669	1.254	1.09246693314
0.00167	1.236	1.08457549299
0.001671	1.236	1.09192673747
0.001672	1.216	1.08136210402
0.001673	1.218	1.08003518461
0.001674	1.222	1.09028253219
0.001675	1.222	1.09394515402
0.001676	1.218	1.09839701383
0.001677	1.21	1.08531101533
0.001678	1.21	1.07419737479
0.001679	1.206	1.08238810045
0.00168	1.204	1.09835513383
0.001681	1.2	1.09361784916
0.001682	1.198	1.09123599647
0.001683	1.194	1.08828488917
0.001684	1.192	1.08588028806
0.001685	1.192	1.08588028806
0.001686	1.176	1.08858807636
0.001687	1.174	1.08799080878
0.001688	1.178	1.08550264855
0.001689	1.17	1.09045861911
0.00169	1.16	1.07628992377
0.001691	1.154	1.07251293698
0.001692	1.152	1.06437587346
0.001693	1.15	1.07307968017
0.001694	1.152	1.06625325322
0.001695	1.156	1.06567537271
0.001696	1.162	1.05629351981
0.001697	1.16	1.05754432531
0.001698	1.158	1.06067714221
0.001699	1.156	1.05624997041
0.0017	1.148	1.04023843421
0.001701	1.154	1.04989713782
0.001702	1.158	1.0435688765
0.001703	1.144	1.03887631603
0.001704	1.14	1.04326410846
0.001705	1.13	1.04168133323
0.001706	1.126	1.03832750132
0.001707	1.12	1.03227903205
0.001708	1.118	1.03347762433
0.001709	1.102	1.02352137252
0.00171	1.096	1.02897230283
0.001711	1.09	1.05161780129
0.001712	1.078	1.03726370803
0.001713	1.078	1.03533376261
0.001714	1.08	1.03807514179
0.001715	1.084	1.04543962045
0.001716	1.08	1.03033974979
0.001717	1.076	1.02870015068
0.001718	1.082	1.0253175118
0.001719	1.066	1.0166828414
0.00172	1.064	1.01188141598
0.001721	1.058	1.01323047724
0.001722	1.054	1.02522387799
0.001723	1.042	1.01795677708
0.001724	1.046	1.01778386704
0.001725	1.048	1.03619303221
0.001726	1.048	1.04961707303
0.001727	1.044	1.04597514311
0.001728	1.044	1.04597514311
0.001729	1.048	1.05342109339
0.00173	1.062	1.05553588286
0.001731	1.062	1.05742895742
0.001732	1.068	1.06741557043
0.001733	1.068	1.06554023856
0.001734	1.06	1.06414284755
0.001735	1.054	1.04837207136
0.001736	1.048	1.03619303221
0.001737	1.046	1.05256068709
0.001738	1.048	1.05531796156
0.001739	1.042	1.04318550603
0.00174	1.034	1.03771094241
0.001741	1.028	1.03306146961
0.001742	1.028	1.02528825215
0.001743	1.032	1.02906559558
0.001744	1.022	1.0283559695
0.001745	1.02	1.03130984675
0.001746	1.016	1.03331698912
0.001747	1.008	1.02173186306
0.001748	1.004	1.00994257262
0.001749	1.0	1.00199800399
0.00175	1.008	0.999967999488
0.001751	0.994	0.99898148131
0.001752	0.978	0.984640035749
0.001753	0.968	0.985381144532
0.001754	0.972	0.983471402736
0.001755	0.97	0.972162537851
0.001756	0.966	0.965838495816
0.001757	0.958	0.961371936349
0.001758	0.96	0.968710483065
0.001759	0.96	0.972830920561
0.00176	0.964	0.983211065845
0.001761	0.952	0.976573601937
0.001762	0.948	0.970204102238
0.001763	0.948	0.961923073847
0.001764	0.948	0.95775570998
0.001765	0.94	0.948894093142
0.001766	0.928	0.958548903291
0.001767	0.922	0.957035004584
0.001768	0.924	0.96861963639
0.001769	0.924	0.96861963639
0.00177	0.924	0.974794337284
0.001771	0.918	0.975333789018
0.001772	0.92	0.96
0.001773	0.916	0.959658272512
0.001774	0.908	0.9630867043
0.001775	0.922	0.96328396644
0.001776	0.934	0.974496793222
0.001777	0.922	0.952846262521
0.001778	0.918	0.950408333297
0.001779	0.93	0.959739548002
0.00178	0.914	0.958438313091
0.001781	0.918	0.954607772858
0.001782	0.92	0.968297474953
0.001783	0.912	0.959299744605
0.001784	0.904	0.960616468732
0.001785	0.904	0.960616468732
0.001786	0.906	0.959772889803
0.001787	0.906	0.961854458845
0.001788	0.914	0.979083244673
0.001789	0.91	0.96638501644
0.00179	0.902	0.97795500919
0.001791	0.902	0.98407113564
0.001792	0.9	0.982852990024
0.001793	0.896	0.992564355596
0.001794	0.894	0.997378564037
0.001795	0.882	0.989987878714
0.001796	0.876	0.990264611101
0.001797	0.866	0.981857423458
0.001798	0.87	0.978314877736
0.001799	0.868	0.972921374007
0.0018	0.866	0.961272073869
0.001801	0.86	0.955196314901
0.001802	0.852	0.953989517762
0.001803	0.846	0.941426577063
0.001804	0.836	0.947155742209
0.001805	0.84	0.947839648886
0.001806	0.842	0.947119844581
0.001807	0.846	0.949886308987
0.001808	0.838	0.940082975061
0.001809	0.832	0.937963751965
0.00181	0.846	0.949886308987
0.001811	0.852	0.960258298584
0.001812	0.846	0.964512312
0.001813	0.834	0.956265653467
0.001814	0.832	0.967355157117
0.001815	0.828	0.972839143949
0.001816	0.822	0.966600227602
0.001817	0.816	0.972699336897
0.001818	0.82	0.973447481891
0.001819	0.824	0.965931674602
0.00182	0.816	0.956108780422
0.001821	0.804	0.951621773605
0.001822	0.798	0.959789560268
0.001823	0.782	0.947879739207
0.001824	0.78	0.954777460982
0.001825	0.784	0.966097303588
0.001826	0.8	0.963327566303
0.001827	0.796	0.956234280917
0.001828	0.792	0.955372178787
0.001829	0.788	0.943957626168
0.00183	0.79	0.945462849614
0.001831	0.786	0.942445754407
0.001832	0.786	0.940321221711
0.001833	0.792	0.949071124837
0.001834	0.798	0.947204307423
0.001835	0.802	0.952258368301
0.001836	0.808	0.956627409183
0.001837	0.8	0.938083151965
0.001838	0.804	0.943177607877
0.001839	0.8	0.92951600309
0.00184	0.79	0.930537479095
0.001841	0.786	0.929625731141
0.001842	0.782	0.9329930332
0.001843	0.776	0.921858991386
0.001844	0.78	0.924986486388
0.001845	0.776	0.926187885907
0.001846	0.776	0.917509672974
0.001847	0.774	0.920284738546
0.001848	0.766	0.913916845233
0.001849	0.75	0.898610037781
0.00185	0.746	0.888529121639
0.001851	0.758	0.889626888083
0.001852	0.754	0.888529121639
0.001853	0.758	0.898574426522
0.001854	0.752	0.895821410773
0.001855	0.742	0.889626888083
0.001856	0.738	0.881677945738
0.001857	0.732	0.881008513012
0.001858	0.732	0.883275721392
0.001859	0.73	0.886058688801
0.00186	0.726	0.891585105304
0.001861	0.722	0.890346000159
0.001862	0.722	0.876764506581
0.001863	0.722	0.876764506581
0.001864	0.718	0.875486150661
0.001865	0.732	0.89452557258
0.001866	0.732	0.89675860743
0.001867	0.728	0.90444236964
0.001868	0.722	0.894827357651
0.001869	0.726	0.893825486323
0.00187	0.73	0.903935838431
0.001871	0.736	0.902387943182
0.001872	0.734	0.894004474262
0.001873	0.732	0.892286949361
0.001874	0.732	0.887792768612
0.001875	0.73	0.890561620552
0.001876	0.73	0.890561620552
0.001877	0.718	0.882312869678
0.001878	0.714	0.890058425049
0.001879	0.718	0.893574842976
0.00188	0.726	0.90715158601
0.001881	0.722	0.905933772414
0.001882	0.712	0.903911500093
0.001883	0.718	0.911304559409
0.001884	0.716	0.907383050316
0.001885	0.71	0.897719332531
0.001886	0.708	0.895955356031
0.001887	0.706	0.891943944427
0.001888	0.702	0.881587204989
0.001889	0.708	0.882460197403
0.00189	0.71	0.875157128749
0.001891	0.706	0.866927909344
0.001892	0.71	0.875157128749
0.001893	0.704	0.860455693223
0.001894	0.702	0.85860118798
0.001895	0.704	0.860455693223
0.001896	0.698	0.866484852724
0.001897	0.698	0.86878996311
0.001898	0.696	0.864629400379
0.001899	0.692	0.85389460708
0.0019	0.684	0.853313541437
0.001901	0.684	0.839132885782
0.001902	0.682	0.839568937015
0.001903	0.686	0.845815582737
0.001904	0.684	0.850966509329
0.001905	0.688	0.85712076162
0.001906	0.692	0.858566246716
0.001907	0.682	0.849044168462
0.001908	0.676	0.838465264635
0.001909	0.676	0.833680994146
0.00191	0.678	0.840426082413
0.001911	0.682	0.846685301632
0.001912	0.676	0.836076551519
0.001913	0.676	0.845590917643
0.001914	0.672	0.834515428258
0.001915	0.666	0.826101688656
0.001916	0.664	0.833728972748
0.001917	0.666	0.838119323247
0.001918	0.664	0.836124392659
0.001919	0.66	0.829698740508
0.00192	0.656	0.818330006782
0.001921	0.658	0.820387713219
0.001922	0.648	0.812462922231
0.001923	0.638	0.804335750791
0.001924	0.63	0.805667425182
0.001925	0.624	0.80908837589
0.001926	0.632	0.812758266645
0.001927	0.636	0.81945347641
0.001928	0.63	0.805667425182
0.001929	0.634	0.819782898089
0.00193	0.63	0.805667425182
0.001931	0.626	0.813710022059
0.001932	0.616	0.807801955927
0.001933	0.614	0.808086629019
0.001934	0.616	0.810274027721
0.001935	0.616	0.812738580357
0.001936	0.612	0.810836604995
0.001937	0.608	0.803950247217
0.001938	0.596	0.807950493533
0.001939	0.598	0.815104901224
0.00194	0.606	0.816556183003
0.001941	0.606	0.816556183003
0.001942	0.61	0.818474190186
0.001943	0.61	0.830602191184
0.001944	0.612	0.835138311898
0.001945	0.604	0.821695807462
0.001946	0.598	0.810182695446
0.001947	0.596	0.810422112235
0.001948	0.6	0.8
0.001949	0.602	0.794730142879
0.00195	0.604	0.801987531075
0.001951	0.598	0.802742798161
0.001952	0.598	0.810182695446
0.001953	0.606	0.814103187563
0.001954	0.604	0.804477470163
0.001955	0.608	0.801458670176
0.001956	0.598	0.779997435893
0.001957	0.594	0.780489589937
0.001958	0.594	0.777922875355
0.001959	0.586	0.783966836033
0.00196	0.586	0.783966836033
0.001961	0.586	0.781411543298
0.001962	0.59	0.793662396741
0.001963	0.588	0.791363380502
0.001964	0.584	0.789268015315
0.001965	0.586	0.791583223673
0.001966	0.586	0.791583223673
0.001967	0.586	0.791583223673
0.001968	0.588	0.786292566415
0.001969	0.586	0.783966836033
0.00197	0.58	0.776916983982
0.001971	0.586	0.789052596473
0.001972	0.584	0.784183651959
0.001973	0.584	0.789268015315
0.001974	0.582	0.786940912648
0.001975	0.576	0.787543014698
0.001976	0.574	0.78007948313
0.001977	0.562	0.775987113295
0.001978	0.56	0.778716893357
0.001979	0.564	0.773242523404
0.00198	0.562	0.765608254919
0.001981	0.56	0.765767588763
0.001982	0.558	0.763305967486
0.001983	0.558	0.771126448775
0.001984	0.554	0.763599371398
0.001985	0.55	0.758617163001
0.001986	0.558	0.763305967486
0.001987	0.56	0.75789181286
0.001988	0.556	0.752903712303
0.001989	0.554	0.745039596263
0.00199	0.55	0.753325958666
0.001991	0.55	0.747997326198
0.001992	0.542	0.740429605027
0.001993	0.544	0.7456969894
0.001994	0.544	0.7456969894
0.001995	0.546	0.742888955363
0.001996	0.548	0.748128331237
0.001997	0.546	0.750922099821
0.001998	0.532	0.748983310896
[truncated: 8,002 more rows]
