# Supplementary material for: The Influence of Synaptic Size on AMPA Receptor Activation: A Monte Carlo Model
Source: PLoS One. 2015 Jun 24;10(6):e0130924. doi: 10.1371/journal.pone.0130924 (PMC4479604; doi:10.1371/journal.pone.0130924)
Supplement: S1 Dataset — This package contains the experimental data used as basis for the analysis presented in the paper. (ZIP) [file pone.0130924.s001.zip › S1 Simulation data/test/2431_7611_156_198.csv]

time	AMPA.O.mean	AMPA.O.stdev
0.0	0.0	0.0
1e-06	0.0	0.0
2e-06	0.05	0.217944947177
3e-06	0.326	0.57941694832
4e-06	0.814	0.876015981589
5e-06	1.454	1.13308605145
6e-06	2.206	1.48174356756
7e-06	3.004	1.72510405483
8e-06	4.008	2.09569463424
9e-06	5.002	2.28866686086
1e-05	5.976	2.45752395716
1.1e-05	7.012	2.65703895342
1.2e-05	8.022	2.74982108509
1.3e-05	8.936	2.95091579006
1.4e-05	9.8	3.02919131122
1.5e-05	10.704	3.15790816839
1.6e-05	11.628	3.30660188109
1.7e-05	12.548	3.46521225901
1.8e-05	13.336	3.59264582168
1.9e-05	14.204	3.66747651663
2e-05	15.046	3.69322135811
2.1e-05	15.79	3.82542808062
2.2e-05	16.534	3.87722116986
2.3e-05	17.244	3.88593154855
2.4e-05	17.926	3.95379867975
2.5e-05	18.464	4.07390525172
2.6e-05	19.078	4.10754379161
2.7e-05	19.63	4.19917849109
2.8e-05	20.176	4.29057385439
2.9e-05	20.578	4.36301684617
3e-05	21.042	4.37815440568
3.1e-05	21.49	4.43778097702
3.2e-05	21.84	4.39754476953
3.3e-05	22.078	4.3657663703
3.4e-05	22.434	4.41561366064
3.5e-05	22.702	4.42777551373
3.6e-05	22.994	4.51995176965
3.7e-05	23.226	4.54784828243
3.8e-05	23.428	4.58746291538
3.9e-05	23.642	4.66023990799
4e-05	23.862	4.670648349
4.1e-05	24.046	4.66860621599
4.2e-05	24.186	4.61382747835
4.3e-05	24.346	4.58718693755
4.4e-05	24.492	4.58758498559
4.5e-05	24.716	4.55404699141
4.6e-05	24.85	4.5886272457
4.7e-05	25.05	4.61903669611
4.8e-05	25.164	4.59359380007
4.9e-05	25.204	4.59938952471
5e-05	25.308	4.56827494794
5.1e-05	25.328	4.60743052037
5.2e-05	25.414	4.60549715015
5.3e-05	25.376	4.65860751727
5.4e-05	25.418	4.69587861853
5.5e-05	25.41	4.64950535003
5.6e-05	25.432	4.72031524371
5.7e-05	25.46	4.732906084
5.8e-05	25.504	4.75078772416
5.9e-05	25.526	4.7050317746
6e-05	25.566	4.68419085862
6.1e-05	25.53	4.70160610855
6.2e-05	25.498	4.74109649765
6.3e-05	25.496	4.71698887003
6.4e-05	25.424	4.71340895743
6.5e-05	25.368	4.6785228438
6.6e-05	25.354	4.71218463136
6.7e-05	25.33	4.68882714546
6.8e-05	25.334	4.66330826774
6.9e-05	25.336	4.67964785
7e-05	25.34	4.73375115527
7.1e-05	25.302	4.71622688174
7.2e-05	25.272	4.75499905363
7.3e-05	25.286	4.7459671301
7.4e-05	25.21	4.79227503384
7.5e-05	25.11	4.74277345021
7.6e-05	25.14	4.77413866577
7.7e-05	25.074	4.76198740024
7.8e-05	25.016	4.75223568439
7.9e-05	24.944	4.71432540243
8e-05	24.934	4.69740822156
8.1e-05	24.896	4.65587628702
8.2e-05	24.8	4.63206217575
8.3e-05	24.806	4.67422335795
8.4e-05	24.696	4.67242806258
8.5e-05	24.62	4.67585286338
8.6e-05	24.602	4.65613530731
8.7e-05	24.544	4.58781691003
8.8e-05	24.476	4.62443769555
8.9e-05	24.416	4.64402239443
9e-05	24.348	4.66507191799
9.1e-05	24.274	4.63971162897
9.2e-05	24.256	4.65042621703
9.3e-05	24.21	4.70976644856
9.4e-05	24.158	4.69904628622
9.5e-05	24.144	4.70268689155
9.6e-05	24.054	4.66423455671
9.7e-05	24.036	4.66933656958
9.8e-05	23.948	4.6704706401
9.9e-05	23.892	4.68191584717
0.0001	23.846	4.70343321415
0.000101	23.77	4.67857884405
0.000102	23.71	4.65552360106
0.000103	23.648	4.62386158962
0.000104	23.492	4.64778829122
0.000105	23.426	4.61481570596
0.000106	23.356	4.6252852885
0.000107	23.338	4.59301164815
0.000108	23.33	4.61314426395
0.000109	23.286	4.6299248374
0.00011	23.294	4.60342959108
0.000111	23.278	4.5905028047
0.000112	23.234	4.62722854417
0.000113	23.166	4.64612139316
0.000114	23.16	4.63275296125
0.000115	23.07	4.63994612038
0.000116	23.024	4.64966923555
0.000117	22.936	4.60607251354
0.000118	22.856	4.60860759883
0.000119	22.824	4.60706240461
0.00012	22.788	4.58945051177
0.000121	22.762	4.58490523348
0.000122	22.674	4.61906094353
0.000123	22.598	4.56863174266
0.000124	22.518	4.56439218297
0.000125	22.454	4.51485149257
0.000126	22.434	4.4959586297
0.000127	22.34	4.47083884746
0.000128	22.306	4.49626111341
0.000129	22.246	4.49059951454
0.00013	22.174	4.50019155148
0.000131	22.094	4.46465720969
0.000132	22.026	4.46691437124
0.000133	21.982	4.49729652124
0.000134	21.932	4.50637060171
0.000135	21.91	4.49776611219
0.000136	21.866	4.50466913324
0.000137	21.84	4.48535394367
0.000138	21.768	4.46342648646
0.000139	21.696	4.48726910269
0.00014	21.632	4.48782530854
0.000141	21.528	4.49724537912
0.000142	21.532	4.52735861182
0.000143	21.45	4.54351185758
0.000144	21.426	4.54098271303
0.000145	21.35	4.48324659148
0.000146	21.292	4.48984810433
0.000147	21.202	4.52163642944
0.000148	21.194	4.53920301375
0.000149	21.102	4.51349044532
0.00015	21.066	4.46874076223
0.000151	20.988	4.47390835847
0.000152	20.982	4.48036561008
0.000153	20.926	4.47264172498
0.000154	20.878	4.43070152459
0.000155	20.78	4.38812032652
0.000156	20.742	4.40357082377
0.000157	20.664	4.39898897475
0.000158	20.66	4.42180958432
0.000159	20.594	4.42099129155
0.00016	20.51	4.40067040347
0.000161	20.438	4.40524187758
0.000162	20.334	4.39664008079
0.000163	20.324	4.40760978309
0.000164	20.244	4.37132291189
0.000165	20.188	4.43177797278
0.000166	20.178	4.45447146135
0.000167	20.146	4.41550495414
0.000168	20.094	4.38875426516
0.000169	20.024	4.36341884306
0.00017	19.95	4.35975916766
0.000171	19.876	4.33642986799
0.000172	19.812	4.32673733892
0.000173	19.802	4.37753309525
0.000174	19.69	4.39703309062
0.000175	19.682	4.369997254
0.000176	19.62	4.40040907189
0.000177	19.562	4.40705752175
0.000178	19.474	4.36042704331
0.000179	19.456	4.33405860597
0.00018	19.422	4.36805631832
0.000181	19.384	4.3626303992
0.000182	19.34	4.38866722366
0.000183	19.286	4.39183378556
0.000184	19.246	4.3928901648
0.000185	19.25	4.38172340524
0.000186	19.218	4.3838882285
0.000187	19.16	4.39663507697
0.000188	19.13	4.39239114834
0.000189	19.08	4.41560867831
0.00019	19.046	4.37445813787
0.000191	19.002	4.36463011033
0.000192	18.938	4.35822853921
0.000193	18.824	4.36406049454
0.000194	18.746	4.31989398018
0.000195	18.706	4.31920872383
0.000196	18.664	4.30245325367
0.000197	18.594	4.31939393897
0.000198	18.508	4.28834886641
0.000199	18.474	4.25597509391
0.0002	18.452	4.24590343743
0.000201	18.402	4.22331575897
0.000202	18.398	4.22369459123
0.000203	18.324	4.21414570227
0.000204	18.242	4.2070697641
0.000205	18.176	4.16713618688
0.000206	18.142	4.14461530181
0.000207	18.054	4.16642340623
0.000208	17.994	4.14221728064
0.000209	17.978	4.10091648293
0.00021	17.948	4.08133507568
0.000211	17.922	4.06545397219
0.000212	17.81	4.05683374074
0.000213	17.754	4.02808689082
0.000214	17.712	4.00313077478
0.000215	17.634	3.98798746237
0.000216	17.576	3.98600351229
0.000217	17.566	4.01567478763
0.000218	17.532	4.0066165277
0.000219	17.478	3.99868928525
0.00022	17.454	3.94662944802
0.000221	17.416	3.94701710156
0.000222	17.34	3.98602558948
0.000223	17.312	3.94900696378
0.000224	17.266	3.93284172069
0.000225	17.24	3.94796149931
0.000226	17.188	3.93861092265
0.000227	17.088	3.93551216489
0.000228	17.078	3.92172360066
0.000229	17.046	3.91508416257
0.00023	16.98	3.95165787993
0.000231	16.942	3.96517792791
0.000232	16.842	3.93154371717
0.000233	16.812	3.94419269306
0.000234	16.8	3.93242927463
0.000235	16.748	3.96642105682
0.000236	16.686	3.99392088054
0.000237	16.644	3.99365296439
0.000238	16.614	3.98108075778
0.000239	16.62	3.94608666909
0.00024	16.578	3.90741807336
0.000241	16.574	3.91363309471
0.000242	16.52	3.90763355498
0.000243	16.488	3.91737871542
0.000244	16.504	3.91177504466
0.000245	16.468	3.89935584424
0.000246	16.402	3.8694180441
0.000247	16.354	3.86687005212
0.000248	16.378	3.8687357108
0.000249	16.3	3.84213482325
0.00025	16.234	3.82403504168
0.000251	16.19	3.83430567378
0.000252	16.164	3.82845974251
0.000253	16.11	3.8086611821
0.000254	16.092	3.82250389143
0.000255	15.996	3.84135184538
0.000256	15.904	3.85315247557
0.000257	15.872	3.84754675085
0.000258	15.798	3.79857815505
0.000259	15.744	3.76702322796
0.00026	15.718	3.77656934267
0.000261	15.7	3.76483731388
0.000262	15.674	3.73841196232
0.000263	15.618	3.72935329514
0.000264	15.6	3.76988063472
0.000265	15.59	3.78654195804
0.000266	15.512	3.78177947533
0.000267	15.532	3.82216901772
0.000268	15.44	3.83593534878
0.000269	15.384	3.80165016802
0.00027	15.324	3.77399311075
0.000271	15.29	3.77119344505
0.000272	15.26	3.72564088447
0.000273	15.24	3.72912858454
0.000274	15.194	3.71488411663
0.000275	15.162	3.71103166249
0.000276	15.146	3.741748789
0.000277	15.102	3.74267230732
0.000278	15.06	3.76303069347
0.000279	15.086	3.737191994
0.00028	15.036	3.75482409708
0.000281	14.99	3.71024257967
0.000282	14.93	3.6732955231
0.000283	14.9	3.65759483814
0.000284	14.848	3.71495571979
0.000285	14.806	3.6873247755
0.000286	14.796	3.70707216007
0.000287	14.726	3.6979621415
0.000288	14.686	3.6958630927
0.000289	14.618	3.7126912072
0.00029	14.542	3.71970912841
0.000291	14.506	3.72424005671
0.000292	14.466	3.72945626064
0.000293	14.444	3.74417734623
0.000294	14.404	3.72783905232
0.000295	14.382	3.72613418975
0.000296	14.328	3.66666278788
0.000297	14.3	3.67178430739
0.000298	14.27	3.68091021352
0.000299	14.266	3.7007085808
0.0003	14.194	3.64970738553
0.000301	14.164	3.6563785362
0.000302	14.114	3.653081439
0.000303	14.04	3.6680239912
0.000304	13.97	3.69446883868
0.000305	13.926	3.63490357506
0.000306	13.898	3.67309079659
0.000307	13.878	3.69203412769
0.000308	13.852	3.74781216178
0.000309	13.806	3.75770727971
0.00031	13.78	3.74106936584
0.000311	13.76	3.70977088241
0.000312	13.766	3.69962754882
0.000313	13.752	3.69682241932
0.000314	13.75	3.71261363462
0.000315	13.704	3.68786984586
0.000316	13.654	3.68324367915
0.000317	13.64	3.69410340949
0.000318	13.63	3.71282910999
0.000319	13.582	3.70071290429
0.00032	13.552	3.6795782367
0.000321	13.54	3.7154272971
0.000322	13.456	3.69649347355
0.000323	13.448	3.68012173712
0.000324	13.382	3.68131443916
0.000325	13.32	3.68857696138
0.000326	13.25	3.67797498632
0.000327	13.218	3.65711306908
0.000328	13.168	3.64414269754
0.000329	13.134	3.63868712587
0.00033	13.088	3.63761680225
0.000331	13.012	3.5849485352
0.000332	13.004	3.60665828711
0.000333	13.012	3.55975504775
0.000334	12.996	3.54344239406
0.000335	12.994	3.53750816253
0.000336	12.974	3.52155136268
0.000337	12.942	3.52060165313
0.000338	12.872	3.51277895689
0.000339	12.816	3.51427716608
0.00034	12.84	3.53247788387
0.000341	12.802	3.55904425373
0.000342	12.75	3.53772525785
0.000343	12.712	3.54359365616
0.000344	12.682	3.51011053957
0.000345	12.606	3.50980968145
0.000346	12.562	3.47421300441
0.000347	12.55	3.46460675979
0.000348	12.518	3.46318870407
0.000349	12.488	3.4781972342
0.00035	12.478	3.43766141439
0.000351	12.43	3.45037679102
0.000352	12.404	3.44801160091
0.000353	12.356	3.42188018493
0.000354	12.34	3.43633525722
0.000355	12.304	3.39405126655
0.000356	12.26	3.42058474533
0.000357	12.194	3.40534344817
0.000358	12.15	3.41635770961
0.000359	12.142	3.43654419439
0.00036	12.092	3.4332981228
0.000361	12.056	3.41597189684
0.000362	12.018	3.44930079871
0.000363	12.002	3.39440657553
0.000364	11.96	3.40505506563
0.000365	11.926	3.43111119027
0.000366	11.94	3.39181367413
0.000367	11.884	3.37380260241
0.000368	11.854	3.3900861346
0.000369	11.82	3.41988303894
0.00037	11.75	3.40110276234
0.000371	11.708	3.41097288175
0.000372	11.698	3.40746181197
0.000373	11.67	3.40251377661
0.000374	11.604	3.39987999788
0.000375	11.638	3.4068982961
0.000376	11.576	3.41177724947
0.000377	11.516	3.41375804649
0.000378	11.494	3.41027330283
0.000379	11.474	3.40607163753
0.00038	11.438	3.3961972852
0.000381	11.434	3.41081280636
0.000382	11.382	3.40647559803
0.000383	11.364	3.38637032824
0.000384	11.256	3.39977411014
0.000385	11.236	3.39592461636
0.000386	11.252	3.39064831559
0.000387	11.188	3.39597644279
0.000388	11.142	3.39615017336
0.000389	11.114	3.34439889965
0.00039	11.106	3.33027986812
0.000391	11.07	3.32161105489
0.000392	11.058	3.31943308413
0.000393	10.988	3.29664314114
0.000394	10.94	3.2821334525
0.000395	10.938	3.25179273632
0.000396	10.924	3.29214580479
0.000397	10.884	3.30613732322
0.000398	10.88	3.29022795563
0.000399	10.838	3.27349293569
0.0004	10.83	3.26084344917
0.000401	10.792	3.274864272
0.000402	10.77	3.25470428764
0.000403	10.766	3.23160084169
0.000404	10.73	3.24855352426
0.000405	10.706	3.23597960439
0.000406	10.668	3.22703827061
0.000407	10.644	3.19894732686
0.000408	10.612	3.190839388
0.000409	10.596	3.22874340882
0.00041	10.566	3.24494129377
0.000411	10.516	3.23569837902
0.000412	10.482	3.22640295066
0.000413	10.468	3.23063089814
0.000414	10.474	3.2052026457
0.000415	10.434	3.19024199709
0.000416	10.406	3.22011863136
0.000417	10.382	3.23049160346
0.000418	10.398	3.23289282223
0.000419	10.338	3.25326851028
0.00042	10.324	3.23404143449
0.000421	10.278	3.22563420121
0.000422	10.258	3.21425512366
0.000423	10.242	3.21612126637
0.000424	10.228	3.20936379988
0.000425	10.172	3.19787679563
0.000426	10.134	3.20437887897
0.000427	10.112	3.20053995445
0.000428	10.104	3.20518080613
0.000429	10.094	3.20704911094
0.00043	10.052	3.19332052885
0.000431	10.024	3.19865971932
0.000432	9.97	3.16813825456
0.000433	9.976	3.16218658526
0.000434	9.92	3.14413740158
0.000435	9.876	3.11714998035
0.000436	9.822	3.11228469135
0.000437	9.828	3.13598724487
0.000438	9.796	3.13534431921
0.000439	9.782	3.14236789698
0.00044	9.702	3.2051826781
0.000441	9.668	3.19777672767
0.000442	9.652	3.16083786361
0.000443	9.652	3.17787602024
0.000444	9.644	3.15678063856
0.000445	9.626	3.14930532023
0.000446	9.636	3.134246959
0.000447	9.62	3.12083322207
0.000448	9.602	3.11762666142
0.000449	9.548	3.1202076854
0.00045	9.526	3.1434573323
0.000451	9.468	3.12105366823
0.000452	9.436	3.09352614342
0.000453	9.382	3.08481377072
0.000454	9.332	3.076
0.000455	9.322	3.10585189602
0.000456	9.272	3.11865612083
0.000457	9.28	3.13138946795
0.000458	9.292	3.13667594756
0.000459	9.264	3.12638833161
0.00046	9.21	3.09158535383
0.000461	9.222	3.09009967477
0.000462	9.22	3.09573900709
0.000463	9.224	3.09868100972
0.000464	9.184	3.08450060788
0.000465	9.174	3.07826639523
0.000466	9.152	3.0901287999
0.000467	9.142	3.07210611796
0.000468	9.118	3.04435149088
0.000469	9.108	3.03781763771
0.00047	9.066	3.0446090061
0.000471	9.03	3.02937287239
0.000472	9.002	3.01562530829
0.000473	8.976	3.01121636552
0.000474	8.95	3.0125570534
0.000475	8.914	2.99910053183
0.000476	8.886	2.95448878827
0.000477	8.826	2.94613713191
0.000478	8.794	2.92977200478
0.000479	8.806	2.92239011769
0.00048	8.78	2.90441043931
0.000481	8.794	2.94746738744
0.000482	8.794	2.96033173817
0.000483	8.75	2.92429478678
0.000484	8.726	2.9276140456
0.000485	8.7	2.94516553015
0.000486	8.67	2.93208117214
0.000487	8.674	2.92706747445
0.000488	8.606	2.9077076882
0.000489	8.608	2.90212611718
0.00049	8.55	2.90852196141
0.000491	8.504	2.90344347284
0.000492	8.472	2.8929597301
0.000493	8.488	2.85899562784
0.000494	8.48	2.82588039379
0.000495	8.492	2.84005915431
0.000496	8.474	2.80736958735
0.000497	8.426	2.81149853281
0.000498	8.406	2.80876556515
0.000499	8.38	2.83400776287
0.0005	8.368	2.84404219378
0.000501	8.354	2.82359416347
0.000502	8.31	2.81174323152
0.000503	8.294	2.80990462472
0.000504	8.262	2.83995704193
0.000505	8.226	2.8055167082
0.000506	8.204	2.81538345523
0.000507	8.214	2.81215291192
0.000508	8.206	2.82764283459
0.000509	8.188	2.81649711521
0.00051	8.158	2.80945475137
0.000511	8.146	2.77284763375
0.000512	8.138	2.77469926298
0.000513	8.114	2.80232118074
0.000514	8.09	2.77450896556
0.000515	8.084	2.79802501776
0.000516	8.084	2.81725824162
0.000517	8.072	2.81617044939
0.000518	8.06	2.80577974902
0.000519	8.06	2.83626514981
0.00052	8.058	2.82535590678
0.000521	8.058	2.80831550934
0.000522	8.026	2.80808190764
0.000523	7.974	2.76284708227
0.000524	7.98	2.76759823674
0.000525	7.932	2.74360638576
0.000526	7.914	2.76235479256
0.000527	7.908	2.78631225816
0.000528	7.866	2.77489531334
0.000529	7.846	2.77313613081
0.00053	7.816	2.76154739231
0.000531	7.798	2.72345295535
0.000532	7.782	2.74417127745
0.000533	7.732	2.71517513247
0.000534	7.702	2.72932152741
0.000535	7.672	2.70784342236
0.000536	7.644	2.72199632623
0.000537	7.618	2.7335098317
0.000538	7.64	2.73978101315
0.000539	7.626	2.73973064369
0.00054	7.608	2.72806451537
0.000541	7.578	2.7129165118
0.000542	7.568	2.72422025541
0.000543	7.55	2.7297435777
0.000544	7.58	2.72389427108
0.000545	7.564	2.73238064698
0.000546	7.536	2.72409691458
0.000547	7.532	2.70720815602
0.000548	7.504	2.69554892369
0.000549	7.496	2.69925619384
0.00055	7.47	2.7123974635
0.000551	7.44	2.746343023
0.000552	7.412	2.75721888866
0.000553	7.36	2.74269940023
0.000554	7.352	2.72325099835
0.000555	7.316	2.74228809573
0.000556	7.256	2.7310188575
0.000557	7.256	2.72882099083
0.000558	7.228	2.70037330753
0.000559	7.206	2.66224792234
0.00056	7.194	2.66089533804
0.000561	7.19	2.62866886465
0.000562	7.212	2.67190119578
0.000563	7.176	2.65575300056
0.000564	7.136	2.67684590517
0.000565	7.108	2.64581480833
0.000566	7.092	2.609125524
0.000567	7.074	2.60701438431
0.000568	7.06	2.61235525915
0.000569	7.036	2.63641878312
0.00057	7.008	2.61532713059
0.000571	6.962	2.59008802939
0.000572	6.924	2.60964058828
0.000573	6.924	2.61423487851
0.000574	6.89	2.63095039862
0.000575	6.866	2.6275547568
0.000576	6.88	2.60184549887
0.000577	6.856	2.58674776505
0.000578	6.842	2.57236000591
0.000579	6.798	2.53479703329
0.00058	6.77	2.5442287633
0.000581	6.778	2.53785657593
0.000582	6.72	2.54668411861
0.000583	6.688	2.55003058805
0.000584	6.678	2.54289520036
0.000585	6.656	2.55062031671
0.000586	6.63	2.54108244652
0.000587	6.602	2.51785543668
0.000588	6.61	2.53335745603
0.000589	6.564	2.52465918492
0.00059	6.554	2.57431233536
0.000591	6.546	2.57446771197
0.000592	6.532	2.58088666934
0.000593	6.538	2.54883424334
0.000594	6.544	2.5250869292
0.000595	6.512	2.50875586696
0.000596	6.502	2.53337640314
0.000597	6.446	2.539110868
0.000598	6.45	2.51226988996
0.000599	6.446	2.50820334104
0.0006	6.47	2.49501503001
0.000601	6.448	2.52017777151
0.000602	6.422	2.52584956005
0.000603	6.396	2.52887010343
0.000604	6.358	2.51988809275
0.000605	6.34	2.52436130536
0.000606	6.316	2.53380030784
0.000607	6.298	2.5536632511
0.000608	6.292	2.56957895384
0.000609	6.268	2.57607763858
0.00061	6.238	2.56931041332
0.000611	6.252	2.54646735695
0.000612	6.24	2.53740024434
0.000613	6.234	2.52729974479
0.000614	6.23	2.50860519014
0.000615	6.232	2.50562886318
0.000616	6.2	2.49078300942
0.000617	6.172	2.47677532287
0.000618	6.15	2.46809643248
0.000619	6.14	2.5036772955
0.00062	6.132	2.50171461202
0.000621	6.098	2.5012788729
0.000622	6.074	2.5220079302
0.000623	6.062	2.51438978681
0.000624	6.036	2.49453482638
0.000625	6.046	2.51155011895
0.000626	6.048	2.50473471649
0.000627	6.022	2.50469878429
0.000628	6.032	2.48736326257
0.000629	6.018	2.47824050487
0.00063	5.984	2.46246705562
0.000631	5.994	2.46697466546
0.000632	5.948	2.45383292015
0.000633	5.92	2.47256951368
0.000634	5.93	2.47893122131
0.000635	5.92	2.47822517137
0.000636	5.908	2.47376959315
0.000637	5.858	2.46775930755
0.000638	5.872	2.47216827906
0.000639	5.872	2.46244106528
0.00064	5.862	2.46555389314
0.000641	5.848	2.47080877447
0.000642	5.852	2.45481078701
0.000643	5.844	2.44042291417
0.000644	5.818	2.42422688707
0.000645	5.792	2.40514781251
0.000646	5.748	2.39175584038
0.000647	5.734	2.37723452777
0.000648	5.694	2.3766287047
0.000649	5.682	2.38932542781
0.00065	5.694	2.41005477116
0.000651	5.69	2.42030989751
0.000652	5.704	2.41088863285
0.000653	5.686	2.40902552913
0.000654	5.674	2.41158122401
0.000655	5.67	2.40439181499
0.000656	5.632	2.38591198497
0.000657	5.602	2.37394102707
0.000658	5.572	2.37504021019
0.000659	5.558	2.35173042673
0.00066	5.522	2.34297161741
0.000661	5.514	2.33705027759
0.000662	5.508	2.34476779234
0.000663	5.492	2.35073095015
0.000664	5.482	2.3557750317
0.000665	5.466	2.34964763316
0.000666	5.462	2.38003277288
0.000667	5.436	2.38535196564
0.000668	5.41	2.37358378828
0.000669	5.368	2.39678451263
0.00067	5.354	2.39012217261
0.000671	5.35	2.38317015758
0.000672	5.334	2.35083899917
0.000673	5.302	2.348360279
0.000674	5.288	2.33346437727
0.000675	5.266	2.33821384822
0.000676	5.244	2.32216795258
0.000677	5.232	2.33456120074
0.000678	5.212	2.32616766378
0.000679	5.198	2.32525181432
0.00068	5.198	2.31317876525
0.000681	5.212	2.30977401492
0.000682	5.21	2.30952376043
0.000683	5.198	2.27657549842
0.000684	5.178	2.27822650323
0.000685	5.174	2.25293675011
0.000686	5.136	2.24977865578
0.000687	5.122	2.1952485053
0.000688	5.098	2.19371739292
0.000689	5.076	2.20413792672
0.00069	5.08	2.19034243898
0.000691	5.06	2.19189415803
0.000692	5.032	2.18791590332
0.000693	5.024	2.18161041435
0.000694	5.006	2.18585543895
0.000695	4.99	2.2058785098
0.000696	4.978	2.20941530727
0.000697	4.978	2.21754729375
0.000698	4.974	2.23457467989
0.000699	4.972	2.22603144632
0.0007	4.956	2.18770747588
0.000701	4.968	2.18608691502
0.000702	4.954	2.20995113068
0.000703	4.928	2.22953268646
0.000704	4.916	2.22911282801
0.000705	4.894	2.23757994271
0.000706	4.87	2.2147460351
0.000707	4.864	2.20125055366
0.000708	4.872	2.18988949493
0.000709	4.852	2.17855364864
0.00071	4.842	2.19203923323
0.000711	4.834	2.17035573121
0.000712	4.798	2.15155664578
0.000713	4.786	2.15875056456
0.000714	4.764	2.14203267949
0.000715	4.742	2.12589651677
0.000716	4.756	2.141136147
0.000717	4.754	2.11695158187
0.000718	4.724	2.09566791262
0.000719	4.738	2.11124513025
0.00072	4.724	2.1032888532
0.000721	4.712	2.08639785276
0.000722	4.7	2.08854016002
0.000723	4.672	2.07181466353
0.000724	4.676	2.08878529294
0.000725	4.65	2.08794157006
0.000726	4.608	2.09435813556
0.000727	4.6	2.1061813787
0.000728	4.594	2.10835575746
0.000729	4.572	2.11395742625
0.00073	4.552	2.10696369214
0.000731	4.57	2.10073796557
0.000732	4.542	2.10053231349
0.000733	4.5	2.09904740299
0.000734	4.5	2.09809437347
0.000735	4.494	2.10759673562
0.000736	4.466	2.08730544004
0.000737	4.472	2.09409073347
0.000738	4.47	2.07390935192
0.000739	4.468	2.07869574493
0.00074	4.466	2.0651498735
0.000741	4.462	2.05147654142
0.000742	4.426	2.06313450846
0.000743	4.402	2.05241223929
0.000744	4.388	2.06142086921
0.000745	4.362	2.04522761569
0.000746	4.326	2.04150042861
0.000747	4.326	2.04052052183
0.000748	4.34	2.06601064857
0.000749	4.344	2.08078446745
0.00075	4.346	2.08956550508
0.000751	4.344	2.10657636937
0.000752	4.294	2.08412187743
0.000753	4.278	2.08055665628
0.000754	4.27	2.0883246874
0.000755	4.266	2.08212487618
0.000756	4.246	2.07592967126
0.000757	4.256	2.08097669377
0.000758	4.262	2.08838597965
0.000759	4.224	2.06053973512
0.00076	4.212	2.03151569032
0.000761	4.216	2.04776561159
0.000762	4.2	2.07460839678
0.000763	4.178	2.06550623335
0.000764	4.168	2.07069456946
0.000765	4.174	2.09373446263
0.000766	4.172	2.08768196812
0.000767	4.186	2.09270255889
0.000768	4.176	2.08639018403
0.000769	4.194	2.10626778924
0.00077	4.168	2.08800766282
0.000771	4.132	2.07330075001
0.000772	4.096	2.04224973987
0.000773	4.096	2.05494136169
0.000774	4.07	2.06327409716
0.000775	4.056	2.06612293923
0.000776	4.054	2.07149318126
0.000777	4.028	2.05114992139
0.000778	4.022	2.04975998595
0.000779	4.018	2.01238067969
0.00078	3.998	1.99449141387
0.000781	4.014	1.99744937358
0.000782	3.982	1.98536545754
0.000783	3.974	1.9751769541
0.000784	3.964	1.96639365337
0.000785	3.946	1.97562243356
0.000786	3.914	1.96636822594
0.000787	3.894	1.95723376223
0.000788	3.87	1.98320447761
0.000789	3.886	2.00324836204
0.00079	3.878	2.00177820949
0.000791	3.882	1.98999396984
0.000792	3.876	1.99515011967
0.000793	3.852	1.99652097409
0.000794	3.824	2.01122450264
0.000795	3.82	2.03460069793
0.000796	3.818	2.01019302556
0.000797	3.77	1.99526940537
0.000798	3.784	2.01825270965
0.000799	3.766	1.99078979302
0.0008	3.776	1.99645285444
0.000801	3.768	1.99754249016
0.000802	3.754	1.98027371845
0.000803	3.734	1.99380139432
0.000804	3.712	1.97612145376
0.000805	3.714	1.97388044217
0.000806	3.704	1.96274909247
0.000807	3.704	1.95253271419
0.000808	3.712	1.94449376445
0.000809	3.702	1.94555801764
0.00081	3.696	1.95539868058
0.000811	3.682	1.95879452725
0.000812	3.686	1.96657163612
0.000813	3.654	1.9427516568
0.000814	3.642	1.94572248792
0.000815	3.614	1.95269147589
0.000816	3.612	1.93841584806
0.000817	3.588	1.91787799403
0.000818	3.592	1.9228978132
0.000819	3.58	1.93380454028
0.00082	3.578	1.9318167615
0.000821	3.574	1.92159412988
0.000822	3.564	1.90942504435
0.000823	3.548	1.89939358744
0.000824	3.55	1.91088984507
0.000825	3.544	1.89949045799
0.000826	3.54	1.90168346472
0.000827	3.522	1.89248936589
0.000828	3.522	1.88613785286
0.000829	3.504	1.87562896118
0.00083	3.5	1.9021040981
0.000831	3.486	1.90310378067
0.000832	3.49	1.89364727444
0.000833	3.472	1.88499761273
0.000834	3.464	1.87101683584
0.000835	3.458	1.86768198578
0.000836	3.44	1.87467330487
0.000837	3.442	1.88961265872
0.000838	3.448	1.89190274591
0.000839	3.412	1.88951210634
0.00084	3.404	1.89018094372
0.000841	3.384	1.89540074918
0.000842	3.362	1.87695391526
0.000843	3.38	1.88456891622
0.000844	3.356	1.8839490439
0.000845	3.348	1.89179702928
0.000846	3.344	1.89041371133
0.000847	3.322	1.87678341851
0.000848	3.312	1.85112290246
0.000849	3.3	1.8368451214
0.00085	3.298	1.84206297395
0.000851	3.298	1.83880287144
0.000852	3.296	1.82985901096
0.000853	3.284	1.82519697567
0.000854	3.278	1.82338037721
0.000855	3.25	1.7954108165
0.000856	3.234	1.78976087788
0.000857	3.224	1.77927625736
0.000858	3.184	1.77936617929
0.000859	3.172	1.76023180292
0.00086	3.162	1.77080659588
0.000861	3.154	1.78501652653
0.000862	3.152	1.78350665824
0.000863	3.148	1.75900426378
0.000864	3.152	1.76660578511
0.000865	3.152	1.77563960307
0.000866	3.128	1.77977976166
0.000867	3.13	1.80363521811
0.000868	3.132	1.79292386899
0.000869	3.128	1.80544066643
0.00087	3.136	1.82578859674
0.000871	3.122	1.82403837679
0.000872	3.118	1.80999337015
0.000873	3.126	1.79168189141
0.000874	3.136	1.79262489105
0.000875	3.124	1.78230861525
0.000876	3.11	1.77817321991
0.000877	3.096	1.76147211162
0.000878	3.082	1.75706459756
0.000879	3.074	1.77102343293
0.00088	3.064	1.76405895593
0.000881	3.058	1.77725518708
0.000882	3.062	1.76015794746
0.000883	3.06	1.75282628917
0.000884	3.06	1.76079527487
0.000885	3.054	1.77738121966
0.000886	3.016	1.77080320759
0.000887	3.008	1.76066351129
0.000888	2.994	1.78268449256
0.000889	2.996	1.76861075424
0.00089	2.996	1.772
0.000891	2.984	1.75719776918
0.000892	2.952	1.74633788254
0.000893	2.948	1.74622335341
0.000894	2.94	1.75396693241
0.000895	2.926	1.75628129865
0.000896	2.894	1.753500499
0.000897	2.896	1.76555487029
0.000898	2.89	1.77817321991
0.000899	2.9	1.76578594399
0.0009	2.894	1.76713440349
0.000901	2.866	1.76069418128
0.000902	2.866	1.76182973071
0.000903	2.858	1.77815522382
0.000904	2.856	1.75933623847
0.000905	2.832	1.7549290584
0.000906	2.822	1.76020339734
0.000907	2.812	1.74145226751
0.000908	2.8	1.75042851896
0.000909	2.784	1.75651473094
0.00091	2.794	1.76055786613
0.000911	2.798	1.75874841862
0.000912	2.778	1.75291642699
0.000913	2.75	1.72612282298
0.000914	2.752	1.72235188042
0.000915	2.742	1.71447834632
0.000916	2.728	1.69647163254
0.000917	2.728	1.70000470588
0.000918	2.71	1.69643744359
0.000919	2.702	1.6748719354
0.00092	2.676	1.69086486746
0.000921	2.67	1.6902958321
0.000922	2.664	1.67544143437
0.000923	2.656	1.66783212584
0.000924	2.662	1.67802145397
0.000925	2.648	1.69943990773
0.000926	2.642	1.70230314574
0.000927	2.636	1.70748469979
0.000928	2.644	1.69389019715
0.000929	2.642	1.681022308
0.00093	2.63	1.67005987917
0.000931	2.636	1.6647834694
0.000932	2.62	1.64304595188
0.000933	2.61	1.6364290391
0.000934	2.606	1.63424722732
0.000935	2.594	1.61529068591
0.000936	2.564	1.59809386458
0.000937	2.562	1.59315912576
0.000938	2.55	1.58729329363
0.000939	2.54	1.59762323468
0.00094	2.55	1.60857079421
0.000941	2.556	1.62691855973
0.000942	2.528	1.63377354612
0.000943	2.512	1.64129704807
0.000944	2.512	1.63519295498
0.000945	2.506	1.65830154073
0.000946	2.524	1.67135394217
0.000947	2.526	1.67729663447
0.000948	2.534	1.67834561399
0.000949	2.522	1.67616109011
0.00095	2.512	1.66908837393
0.000951	2.496	1.66192177915
0.000952	2.498	1.67032811148
0.000953	2.51	1.67388769038
0.000954	2.494	1.64376519004
0.000955	2.488	1.63151953712
0.000956	2.484	1.64126292836
0.000957	2.476	1.63138713983
0.000958	2.47	1.63128783481
0.000959	2.464	1.63972680651
0.00096	2.446	1.63312093857
0.000961	2.43	1.64228499354
0.000962	2.418	1.63562709687
0.000963	2.432	1.62891865972
0.000964	2.434	1.61667683846
0.000965	2.434	1.61914915928
0.000966	2.422	1.62231809458
0.000967	2.434	1.64123246373
0.000968	2.426	1.63600855743
0.000969	2.412	1.63898017072
0.00097	2.406	1.64595382681
0.000971	2.412	1.64628551594
0.000972	2.394	1.63791452768
0.000973	2.384	1.6311174084
0.000974	2.392	1.64752420316
0.000975	2.38	1.63572613845
0.000976	2.392	1.62798525792
0.000977	2.392	1.62306376954
0.000978	2.39	1.62169664241
0.000979	2.376	1.63175488355
0.00098	2.366	1.63952554112
0.000981	2.362	1.63308174933
0.000982	2.366	1.63830522187
0.000983	2.356	1.63133810107
0.000984	2.328	1.61009813366
0.000985	2.324	1.61462813056
0.000986	2.3	1.61431099854
0.000987	2.296	1.61381039779
0.000988	2.288	1.59657633704
0.000989	2.276	1.582347623
0.00099	2.266	1.57074631943
0.000991	2.264	1.56150696444
0.000992	2.268	1.5505405509
0.000993	2.27	1.54178468017
0.000994	2.272	1.5342802873
0.000995	2.274	1.53196736258
0.000996	2.276	1.52703110643
0.000997	2.256	1.53312230432
0.000998	2.248	1.52921417728
0.000999	2.26	1.51802503273
0.001	2.24	1.51076139744
0.001001	2.242	1.48977716455
0.001002	2.23	1.49569381893
0.001003	2.226	1.51093480998
0.001004	2.2	1.50598804776
0.001005	2.18	1.49385407587
0.001006	2.204	1.51075610209
0.001007	2.192	1.51364989347
0.001008	2.196	1.50651385656
0.001009	2.18	1.49519229533
0.00101	2.168	1.49525114947
0.001011	2.178	1.50808355206
0.001012	2.19	1.50927134737
0.001013	2.186	1.50180025303
0.001014	2.182	1.50495049752
0.001015	2.18	1.51380315761
0.001016	2.162	1.50324848245
0.001017	2.16	1.49612833674
0.001018	2.154	1.47725556354
0.001019	2.144	1.47216303445
0.00102	2.12	1.46068477092
0.001021	2.12	1.46068477092
0.001022	2.118	1.4778619692
0.001023	2.122	1.47075354836
0.001024	2.104	1.45780108382
0.001025	2.102	1.46819480996
0.001026	2.082	1.48164638156
0.001027	2.062	1.4839663069
0.001028	2.062	1.47721223932
0.001029	2.05	1.46133500608
0.00103	2.034	1.46725730531
0.001031	2.034	1.47541316247
0.001032	2.036	1.4760433598
0.001033	2.04	1.4759403782
0.001034	2.038	1.46443026464
0.001035	2.014	1.44699827229
0.001036	2.006	1.45119399117
0.001037	2.0	1.44499134946
0.001038	1.99	1.43453825324
0.001039	1.984	1.41976899529
0.00104	1.974	1.43014824406
0.001041	1.966	1.41026380511
0.001042	1.96	1.4093970342
0.001043	1.956	1.4121133099
0.001044	1.964	1.41375528293
0.001045	1.964	1.41940269128
0.001046	1.962	1.42286893283
0.001047	1.966	1.41592513926
0.001048	1.958	1.40862912081
0.001049	1.944	1.41310438397
0.00105	1.93	1.41177193626
0.001051	1.914	1.41936746475
0.001052	1.898	1.42814425042
0.001053	1.888	1.41543491549
0.001054	1.872	1.39986285042
0.001055	1.874	1.40218543709
0.001056	1.87	1.41601553664
0.001057	1.874	1.41778841863
0.001058	1.868	1.42357858933
0.001059	1.876	1.40165045571
0.00106	1.866	1.4099801417
0.001061	1.856	1.40401709391
0.001062	1.864	1.41049778447
0.001063	1.864	1.39910828745
0.001064	1.864	1.40339018095
0.001065	1.868	1.40803977217
0.001066	1.858	1.40635557381
0.001067	1.842	1.39464547466
0.001068	1.834	1.38940418885
0.001069	1.832	1.38844373311
0.00107	1.826	1.38698377784
0.001071	1.806	1.38143548528
0.001072	1.804	1.38042891885
0.001073	1.796	1.38071865346
0.001074	1.79	1.38054337129
0.001075	1.796	1.38794236192
0.001076	1.804	1.3833235341
0.001077	1.79	1.36304805491
0.001078	1.776	1.36448671668
0.001079	1.774	1.35901582036
0.00108	1.766	1.33388305334
0.001081	1.762	1.31200457316
0.001082	1.764	1.31312756425
0.001083	1.744	1.3154710183
0.001084	1.742	1.32039236593
0.001085	1.726	1.31412480381
0.001086	1.73	1.32555648691
0.001087	1.736	1.31541020218
0.001088	1.738	1.31656978547
0.001089	1.738	1.32263222401
0.00109	1.734	1.32636495732
0.001091	1.734	1.33837363991
0.001092	1.724	1.33859030327
0.001093	1.698	1.32468713287
0.001094	1.702	1.33311514881
0.001095	1.702	1.33760831337
0.001096	1.694	1.33580088337
0.001097	1.688	1.33516141346
0.001098	1.682	1.33449466091
0.001099	1.686	1.32340621126
0.0011	1.692	1.29812788276
0.001101	1.68	1.28592379245
0.001102	1.672	1.28546334059
0.001103	1.672	1.27922476524
0.001104	1.664	1.29271187818
0.001105	1.672	1.29476484351
0.001106	1.676	1.29577158481
0.001107	1.658	1.27633694611
0.001108	1.66	1.28234160815
0.001109	1.672	1.28857130187
0.00111	1.678	1.30012153278
0.001111	1.678	1.28930834171
0.001112	1.68	1.28592379245
0.001113	1.682	1.29184983647
0.001114	1.67	1.29502895721
0.001115	1.662	1.30221196431
0.001116	1.662	1.29913663639
0.001117	1.654	1.28774376333
0.001118	1.648	1.28378191294
0.001119	1.654	1.28463379996
0.00112	1.648	1.28533886582
0.001121	1.638	1.29420091176
0.001122	1.622	1.28806676846
0.001123	1.624	1.29407264093
0.001124	1.612	1.28742223066
0.001125	1.614	1.30269106084
0.001126	1.622	1.30503486543
0.001127	1.62	1.30368707902
0.001128	1.61	1.29996153789
0.001129	1.61	1.29533779378
0.00113	1.604	1.30506091812
0.001131	1.596	1.30873373915
0.001132	1.594	1.31649686669
0.001133	1.592	1.30902100823
0.001134	1.58	1.29135587659
0.001135	1.584	1.30650066973
0.001136	1.574	1.30097040704
0.001137	1.556	1.29261904674
0.001138	1.562	1.29697956807
0.001139	1.56	1.28623481527
0.00114	1.55	1.28510699944
0.001141	1.54	1.28856509343
0.001142	1.534	1.30875666187
0.001143	1.514	1.31217529317
0.001144	1.51	1.29688087348
0.001145	1.502	1.29691788483
0.001146	1.504	1.29382533597
0.001147	1.502	1.26569980643
0.001148	1.502	1.26885617782
0.001149	1.49	1.26408069363
0.00115	1.488	1.2545341765
0.001151	1.478	1.2512058184
0.001152	1.474	1.26226938488
0.001153	1.472	1.24145720828
0.001154	1.47	1.24302051471
0.001155	1.478	1.25599203819
0.001156	1.492	1.26883253426
0.001157	1.488	1.26089492028
0.001158	1.486	1.26562395679
0.001159	1.482	1.27187892506
0.00116	1.47	1.26692541217
0.001161	1.476	1.26863075794
0.001162	1.462	1.27143855534
0.001163	1.462	1.27458071537
0.001164	1.444	1.2707729931
0.001165	1.438	1.27990468395
0.001166	1.436	1.27667693643
0.001167	1.444	1.27705285717
0.001168	1.44	1.24835892275
0.001169	1.43	1.23656783073
0.00117	1.432	1.2318181684
0.001171	1.42	1.22131077126
0.001172	1.408	1.21718363446
0.001173	1.41	1.22061459929
0.001174	1.4	1.22800651464
0.001175	1.398	1.22130913368
0.001176	1.38	1.20149906367
0.001177	1.384	1.2134842397
0.001178	1.384	1.21018345717
0.001179	1.376	1.20938992885
0.00118	1.39	1.21404283285
0.001181	1.376	1.21763048582
0.001182	1.372	1.2073176881
0.001183	1.366	1.20168381865
0.001184	1.37	1.2170045193
0.001185	1.364	1.22290800962
0.001186	1.372	1.22213583533
0.001187	1.366	1.21492551212
0.001188	1.358	1.21071714285
0.001189	1.362	1.20952718035
0.00119	1.35	1.19478031453
0.001191	1.356	1.20385381172
0.001192	1.358	1.1957575005
0.001193	1.354	1.19360127346
0.001194	1.35	1.19979164858
0.001195	1.366	1.19500794976
0.001196	1.372	1.21392586265
0.001197	1.372	1.22049825891
0.001198	1.36	1.21424873893
0.001199	1.364	1.20312260389
0.0012	1.356	1.19885945798
0.001201	1.368	1.19690266939
0.001202	1.358	1.19909799433
0.001203	1.36	1.19096599448
0.001204	1.352	1.18494556837
0.001205	1.352	1.17817485969
0.001206	1.344	1.1720341292
0.001207	1.336	1.16408934365
0.001208	1.334	1.17407154808
0.001209	1.326	1.16435561578
0.00121	1.322	1.15512596716
0.001211	1.324	1.1554323866
0.001212	1.314	1.15386481011
0.001213	1.318	1.17169791329
0.001214	1.32	1.15827457885
0.001215	1.314	1.17277619348
0.001216	1.306	1.16977091774
0.001217	1.294	1.14872276899
0.001218	1.294	1.14173727276
0.001219	1.294	1.14698038344
0.00122	1.296	1.1473377881
0.001221	1.29	1.14973910084
0.001222	1.286	1.14725934296
0.001223	1.29	1.14973910084
0.001224	1.284	1.14339144653
0.001225	1.308	1.14766545648
0.001226	1.29	1.14450862819
0.001227	1.286	1.15247733166
0.001228	1.286	1.15247733166
0.001229	1.288	1.14937200244
0.00123	1.29	1.15147731198
0.001231	1.284	1.15730030675
0.001232	1.278	1.15096307499
0.001233	1.268	1.14200525393
0.001234	1.258	1.14343167701
0.001235	1.268	1.14200525393
0.001236	1.256	1.12892160932
0.001237	1.256	1.12181281861
0.001238	1.258	1.12580460116
0.001239	1.246	1.11959099675
0.00124	1.244	1.12803546044
0.001241	1.238	1.12488043809
0.001242	1.238	1.1302017519
0.001243	1.238	1.13901536425
0.001244	1.234	1.1345677591
0.001245	1.234	1.12571932559
0.001246	1.23	1.11763142404
0.001247	1.232	1.11632253404
0.001248	1.226	1.10766601465
0.001249	1.214	1.1208050678
0.00125	1.214	1.12614563889
0.001251	1.216	1.1301964431
0.001252	1.2	1.12960169972
0.001253	1.206	1.12763646624
0.001254	1.19	1.1215614116
0.001255	1.182	1.12110481223
0.001256	1.186	1.10788266527
0.001257	1.19	1.1179892665
0.001258	1.184	1.10731386698
0.001259	1.182	1.10854679649
0.00126	1.184	1.11092033918
0.001261	1.176	1.1068080231
0.001262	1.166	1.09107469955
0.001263	1.162	1.08432283016
0.001264	1.154	1.07251293698
0.001265	1.162	1.07691968131
0.001266	1.152	1.0848483765
0.001267	1.152	1.08669038829
0.001268	1.146	1.08475066259
0.001269	1.136	1.09247608669
0.00127	1.144	1.09875565983
0.001271	1.15	1.10249716553
0.001272	1.144	1.10239013058
0.001273	1.148	1.09822402086
0.001274	1.144	1.10057439549
0.001275	1.146	1.09575727239
0.001276	1.14	1.09927248669
0.001277	1.132	1.09113518869
0.001278	1.136	1.09064384654
0.001279	1.13	1.09229116997
0.00128	1.132	1.09296660516
0.001281	1.132	1.08746310282
0.001282	1.122	1.0858710789
0.001283	1.122	1.08954853036
0.001284	1.11	1.07605761928
0.001285	1.102	1.0693904806
0.001286	1.096	1.06338327991
0.001287	1.108	1.06973641613
0.001288	1.104	1.07013270205
0.001289	1.106	1.05582384894
0.00129	1.106	1.05582384894
0.001291	1.1	1.05735519103
0.001292	1.1	1.05924501415
0.001293	1.098	1.08277236758
0.001294	1.098	1.08092367908
0.001295	1.084	1.07188805386
0.001296	1.086	1.08747597675
0.001297	1.088	1.08823526868
0.001298	1.08	1.06845683114
0.001299	1.078	1.06391541017
0.0013	1.072	1.07089495283
0.001301	1.07	1.06259117256
0.001302	1.064	1.06578797141
0.001303	1.066	1.06472719511
0.001304	1.066	1.06847742138
0.001305	1.06	1.05470374987
0.001306	1.046	1.04109749784
0.001307	1.05	1.0466613588
0.001308	1.048	1.03619303221
0.001309	1.036	1.04053063386
0.00131	1.028	1.02333572204
0.001311	1.024	1.01755786076
0.001312	1.018	1.00482635316
0.001313	1.02	1.0137060718
0.001314	1.02	1.01764433866
0.001315	1.03	1.0300970828
0.001316	1.032	1.02321845175
0.001317	1.028	1.02528825215
0.001318	1.03	1.01838106817
0.001319	1.026	1.02045284065
0.00132	1.016	1.01180235224
0.001321	1.01	1.01286721736
0.001322	0.994	1.00098151831
0.001323	0.996	1.00597415474
0.001324	1.0	1.00796825347
0.001325	0.986	1.00489004374
0.001326	0.984	0.997869730977
0.001327	0.978	1.01267763874
0.001328	0.968	1.00944341099
0.001329	0.968	1.01339824354
0.00133	0.97	1.01444566143
0.001331	0.962	1.01811394254
0.001332	0.95	1.00970292661
0.001333	0.948	1.0026445033
0.001334	0.944	1.00641144668
0.001335	0.944	1.01235566873
0.001336	0.946	1.0094969044
0.001337	0.95	1.00573356313
0.001338	0.954	0.997939877949
0.001339	0.954	1.0039342608
0.00134	0.95	1.00573356313
0.001341	0.96	1.00518654985
0.001342	0.958	0.998116225697
0.001343	0.954	0.993923538307
0.001344	0.948	0.99463360088
0.001345	0.94	0.988129546163
0.001346	0.956	0.990991422768
0.001347	0.96	0.993176721435
0.001348	0.958	0.998116225697
0.001349	0.956	1.00103146804
0.00135	0.948	0.99864708481
0.001351	0.942	0.993295525008
0.001352	0.938	0.993053875678
0.001353	0.936	0.993933599392
0.001354	0.936	1.00195009856
0.001355	0.934	1.00281802936
0.001356	0.93	1.00254675701
0.001357	0.92	0.992773891679
0.001358	0.914	0.985192367003
0.001359	0.922	0.989907066345
0.00136	0.91	0.9828021164
0.001361	0.906	0.982427605475
0.001362	0.908	0.981598696006
0.001363	0.9	0.974679434481
0.001364	0.906	0.984461273997
0.001365	0.898	0.973445427335
0.001366	0.898	0.975497821628
0.001367	0.894	0.981205381151
0.001368	0.888	0.965119681698
0.001369	0.896	0.970146380708
0.00137	0.896	0.974260745386
0.001371	0.892	0.967644562843
0.001372	0.892	0.971769519999
0.001373	0.884	0.968784805826
0.001374	0.878	0.96907997606
0.001375	0.87	0.972162537851
0.001376	0.87	0.968039255402
0.001377	0.866	0.97367551063
0.001378	0.866	0.969558662485
0.001379	0.868	0.96466367196
0.00138	0.868	0.96050819882
0.001381	0.858	0.943311189375
0.001382	0.858	0.936929026127
0.001383	0.858	0.93906123336
0.001384	0.854	0.938447654374
0.001385	0.852	0.932789365291
0.001386	0.844	0.925021080841
0.001387	0.85	0.927092228422
0.001388	0.846	0.906798764887
0.001389	0.846	0.90015776395
0.00139	0.846	0.888979189858
0.001391	0.848	0.892690315843
0.001392	0.85	0.889662857492
0.001393	0.838	0.880770117568
0.001394	0.836	0.881535024829
0.001395	0.836	0.881535024829
0.001396	0.826	0.878478229668
0.001397	0.826	0.88075195146
0.001398	0.83	0.883798619596
0.001399	0.838	0.909810969378
0.0014	0.836	0.914933877392
0.001401	0.832	0.905414822057
0.001402	0.826	0.907592419536
0.001403	0.824	0.903893799072
0.001404	0.832	0.918572806042
0.001405	0.828	0.913463737649
0.001406	0.84	0.911262859992
0.001407	0.84	0.904654630232
0.001408	0.834	0.895792386661
0.001409	0.834	0.900246632873
0.00141	0.83	0.901720577563
0.001411	0.83	0.892804569881
0.001412	0.828	0.895776757903
0.001413	0.816	0.877578486518
0.001414	0.816	0.879854533432
0.001415	0.814	0.864525303273
0.001416	0.814	0.869139804634
0.001417	0.81	0.868274150254
0.001418	0.806	0.860444071396
0.001419	0.804	0.858827107164
0.00142	0.794	0.855315146598
0.001421	0.798	0.860927406928
0.001422	0.798	0.85860118798
0.001423	0.788	0.857354069215
0.001424	0.794	0.859979069513
0.001425	0.8	0.850881895447
0.001426	0.798	0.853929739499
0.001427	0.792	0.84660262225
0.001428	0.794	0.848271183054
0.001429	0.796	0.847575365381
0.00143	0.798	0.853929739499
0.001431	0.792	0.84660262225
0.001432	0.786	0.848648337063
0.001433	0.788	0.84560983911
0.001434	0.784	0.846961628411
0.001435	0.774	0.847893861282
0.001436	0.766	0.843352832449
0.001437	0.758	0.838710915632
0.001438	0.752	0.849997647056
0.001439	0.764	0.858081581203
0.00144	0.762	0.856362072957
0.001441	0.754	0.854098354992
0.001442	0.75	0.85761296632
0.001443	0.744	0.857008751414
0.001444	0.752	0.85935789983
0.001445	0.746	0.858768886255
0.001446	0.746	0.85643680444
0.001447	0.74	0.84640415878
0.001448	0.742	0.848195732128
0.001449	0.728	0.842624471517
0.00145	0.728	0.844994674539
0.001451	0.724	0.841322768027
0.001452	0.724	0.838942191095
0.001453	0.722	0.837087809014
0.001454	0.722	0.829889149224
0.001455	0.724	0.826936515097
0.001456	0.72	0.832826512546
0.001457	0.718	0.828538472251
0.001458	0.716	0.814459329862
0.001459	0.72	0.82316462509
0.00146	0.714	0.829580616938
0.001461	0.722	0.832295620558
0.001462	0.722	0.837087809014
0.001463	0.72	0.835224520713
0.001464	0.716	0.833872891993
0.001465	0.708	0.83350824831
0.001466	0.706	0.831603270797
0.001467	0.706	0.838787219741
0.001468	0.698	0.840711603346
0.001469	0.704	0.848754381432
0.00147	0.694	0.839263963244
0.001471	0.692	0.849197268013
0.001472	0.686	0.84107312405
0.001473	0.684	0.836746078569
0.001474	0.69	0.828190799273
0.001475	0.684	0.827129977694
0.001476	0.674	0.82202433054
0.001477	0.676	0.821598442063
0.001478	0.67	0.817985329942
0.001479	0.67	0.815536633144
0.00148	0.672	0.827294385331
0.001481	0.678	0.82844191106
0.001482	0.678	0.833256263103
0.001483	0.662	0.81471221913
0.001484	0.658	0.810577571858
0.001485	0.654	0.806401884918
0.001486	0.65	0.799687438941
0.001487	0.648	0.805044098171
0.001488	0.646	0.802922163102
0.001489	0.642	0.803639222537
0.00149	0.644	0.805769197724
0.001491	0.646	0.805409212761
0.001492	0.65	0.797182538695
0.001493	0.648	0.80005999775
0.001494	0.644	0.788203019532
0.001495	0.642	0.778354674939
0.001496	0.642	0.780919970291
0.001497	0.638	0.779073809084
0.001498	0.634	0.782332410168
0.001499	0.632	0.785223535052
0.0015	0.628	0.780779098081
0.001501	0.632	0.782672345238
0.001502	0.624	0.783979591571
0.001503	0.622	0.781739086908
0.001504	0.614	0.777820030598
0.001505	0.612	0.775535943719
0.001506	0.61	0.778395786217
0.001507	0.622	0.784293312479
0.001508	0.612	0.775535943719
0.001509	0.614	0.78038708344
0.00151	0.606	0.778950576096
0.001511	0.612	0.785783685247
0.001512	0.604	0.78433666241
0.001513	0.602	0.779484445002
0.001514	0.59	0.773239936889
0.001515	0.594	0.772763870791
0.001516	0.604	0.776649212966
0.001517	0.606	0.778950576096
0.001518	0.602	0.782046034451
0.001519	0.596	0.775102573857
0.00152	0.59	0.775822144567
0.001521	0.59	0.770649077077
0.001522	0.584	0.768728820846
0.001523	0.578	0.76936077363
0.001524	0.582	0.766339350419
0.001525	0.582	0.766339350419
0.001526	0.592	0.775587519239
0.001527	0.594	0.783047891256
0.001528	0.596	0.782805212042
0.001529	0.598	0.785108909642
0.00153	0.598	0.785108909642
0.001531	0.592	0.795949747157
0.001532	0.598	0.800247461727
0.001533	0.606	0.804216388791
0.001534	0.604	0.804477470163
0.001535	0.602	0.804733496258
0.001536	0.606	0.80669944837
0.001537	0.6	0.797496081495
0.001538	0.6	0.807465169527
0.001539	0.598	0.807710344121
0.00154	0.6	0.817312669668
0.001541	0.596	0.815342872662
0.001542	0.594	0.813119917355
0.001543	0.598	0.812647525069
0.001544	0.594	0.810656524059
0.001545	0.592	0.808415734632
0.001546	0.596	0.810422112235
0.001547	0.588	0.796401908586
0.001548	0.572	0.782825651087
0.001549	0.572	0.78791877754
0.00155	0.572	0.777699170631
0.001551	0.572	0.780266621098
0.001552	0.564	0.778398355599
0.001553	0.566	0.778231328077
0.001554	0.564	0.778398355599
0.001555	0.56	0.768374908492
0.001556	0.558	0.768528464014
0.001557	0.558	0.763305967486
0.001558	0.546	0.764123026744
0.001559	0.544	0.758988800971
0.00156	0.542	0.75381430074
0.001561	0.542	0.75381430074
0.001562	0.54	0.753923072999
0.001563	0.538	0.751369416466
0.001564	0.532	0.748983310896
0.001565	0.53	0.757033684852
0.001566	0.53	0.749066085202
0.001567	0.534	0.7435348008
0.001568	0.524	0.749282323293
0.001569	0.516	0.749495830542
0.00157	0.52	0.762627038598
0.001571	0.518	0.752114353008
0.001572	0.524	0.751946806629
0.001573	0.524	0.754601881789
0.001574	0.522	0.754662838624
0.001575	0.518	0.752114353008
0.001576	0.508	0.741576698663
0.001577	0.508	0.746951136287
0.001578	0.512	0.752234006144
0.001579	0.506	0.746969878911
0.00158	0.502	0.738915421412
0.001581	0.502	0.736203776138
0.001582	0.506	0.74428757883
0.001583	0.512	0.752234006144
0.001584	0.514	0.75749851485
0.001585	0.518	0.760049998355
0.001586	0.52	0.76
0.001587	0.52	0.76
0.001588	0.52	0.762627038598
0.001589	0.516	0.762721443254
0.00159	0.512	0.760168402395
0.001591	0.508	0.754941057302
0.001592	0.504	0.752319081241
0.001593	0.502	0.752327056539
0.001594	0.508	0.757585638723
0.001595	0.504	0.749655921073
0.001596	0.5	0.746993975879
0.001597	0.5	0.746993975879
0.001598	0.498	0.744309075586
0.001599	0.5	0.736206492772
0.0016	0.502	0.738915421412
0.001601	0.496	0.728
0.001602	0.496	0.733473925917
0.001603	0.49	0.725189630373
0.001604	0.486	0.719585992082
0.001605	0.486	0.722360021042
0.001606	0.48	0.719444229944
0.001607	0.476	0.713739448258
0.001608	0.482	0.699768533159
0.001609	0.478	0.702506939468
0.00161	0.484	0.708338901939
0.001611	0.486	0.719585992082
0.001612	0.49	0.722426466846
0.001613	0.484	0.713963584506
0.001614	0.482	0.711108993052
0.001615	0.484	0.705509744794
0.001616	0.482	0.705461551043
0.001617	0.482	0.702620808118
0.001618	0.482	0.702620808118
0.001619	0.484	0.705509744794
0.00162	0.482	0.702620808118
0.001621	0.482	0.70829090069
0.001622	0.484	0.708338901939
0.001623	0.48	0.708237248385
0.001624	0.474	0.708042371613
0.001625	0.468	0.699268188895
0.001626	0.464	0.696206865809
0.001627	0.46	0.695988505652
0.001628	0.458	0.68134866258
0.001629	0.448	0.671785680109
0.00163	0.452	0.6780088495
0.001631	0.454	0.678147476586
0.001632	0.454	0.678147476586
0.001633	0.452	0.6780088495
0.001634	0.446	0.662634137364
0.001635	0.444	0.66246811244
0.001636	0.442	0.662296006329
0.001637	0.432	0.658312995466
0.001638	0.438	0.673910973349
0.001639	0.438	0.682756179027
0.00164	0.436	0.685495441269
0.001641	0.434	0.685305771171
0.001642	0.44	0.688767014309
0.001643	0.444	0.703465706343
0.001644	0.442	0.700454138399
0.001645	0.438	0.700111419704
0.001646	0.442	0.691835240502
0.001647	0.444	0.692
0.001648	0.434	0.682381125179
0.001649	0.436	0.682571607965
0.00165	0.438	0.682756179027
0.001651	0.438	0.682756179027
0.001652	0.448	0.686510014494
0.001653	0.448	0.686510014494
0.001654	0.44	0.682934843159
0.001655	0.436	0.679635196263
0.001656	0.432	0.676295793274
0.001657	0.43	0.670149237111
0.001658	0.428	0.672916042311
0.001659	0.422	0.672246978424
0.00166	0.416	0.665540381945
0.001661	0.422	0.678171069864
0.001662	0.424	0.681339856459
0.001663	0.422	0.681113793723
0.001664	0.422	0.678171069864
0.001665	0.42	0.677938050267
0.001666	0.424	0.684268952971
0.001667	0.418	0.671770794245
0.001668	0.41	0.65261014396
0.001669	0.402	0.64528753281
0.00167	0.402	0.642180659939
0.001671	0.396	0.631810098052
0.001672	0.388	0.620851028831
0.001673	0.392	0.621559329429
0.001674	0.394	0.621903529496
0.001675	0.392	0.61183004176
0.001676	0.384	0.597113054622
0.001677	0.376	0.60218269653
0.001678	0.38	0.609590026165
0.001679	0.374	0.611656766496
0.00168	0.372	0.611241359857
0.001681	0.366	0.609954096634
0.001682	0.372	0.614504678583
0.001683	0.368	0.620141919241
0.001684	0.37	0.62377880695
0.001685	0.368	0.620141919241
0.001686	0.372	0.620979870849
0.001687	0.376	0.621790961658
0.001688	0.37	0.614084684714
0.001689	0.368	0.613657885144
0.00169	0.372	0.614504678583
0.001691	0.37	0.604235053601
0.001692	0.364	0.599586524198
0.001693	0.362	0.599129368334
0.001694	0.364	0.606221081785
0.001695	0.364	0.606221081785
0.001696	0.362	0.609061573242
0.001697	0.37	0.610819122163
0.001698	0.37	0.610819122163
0.001699	0.362	0.612336508792
0.0017	0.356	0.607670963598
0.001701	0.358	0.604843781484
0.001702	0.356	0.607670963598
0.001703	0.352	0.60340367914
0.001704	0.346	0.595217607266
0.001705	0.34	0.590254182535
0.001706	0.342	0.590792687836
0.001707	0.348	0.588978777207
0.001708	0.35	0.592874354311
0.001709	0.348	0.592364752496
0.00171	0.346	0.591847953448
0.001711	0.348	0.592364752496
0.001712	0.342	0.580548016963
0.001713	0.34	0.576541412216
0.001714	0.332	0.574261264583
0.001715	0.336	0.578881680484
0.001716	0.332	0.577733502577
0.001717	0.336	0.578881680484
0.001718	0.334	0.578311334836
0.001719	0.332	0.567253029961
0.00172	0.332	0.567253029961
0.001721	0.332	0.563716240674
0.001722	0.336	0.568422378166
0.001723	0.342	0.583982876461
0.001724	0.344	0.581088633515
0.001725	0.346	0.588459004519
0.001726	0.342	0.587397650659
0.001727	0.338	0.579444561628
0.001728	0.336	0.578881680484
0.001729	0.334	0.58175940044
0.00173	0.33	0.58060313468
0.001731	0.33	0.584037670018
0.001732	0.328	0.583451797495
0.001733	0.328	0.583451797495
0.001734	0.328	0.583451797495
0.001735	0.33	0.57714816122
0.001736	0.334	0.58175940044
0.001737	0.326	0.572471833368
0.001738	0.322	0.567728808499
0.001739	0.324	0.57881257761
0.00174	0.326	0.57941694832
0.001741	0.322	0.567728808499
0.001742	0.322	0.56419500175
0.001743	0.322	0.567728808499
0.001744	0.322	0.571240754849
0.001745	0.328	0.580013792939
0.001746	0.324	0.57881257761
0.001747	0.324	0.585682507849
0.001748	0.322	0.581649378922
0.001749	0.32	0.577581163128
0.00175	0.318	0.583845870072
0.001751	0.324	0.592472784185
0.001752	0.322	0.595244487585
0.001753	0.32	0.594642749893
0.001754	0.318	0.590657261024
0.001755	0.322	0.5918749868
0.001756	0.32	0.587877538268
0.001757	0.31	0.570876519048
0.001758	0.31	0.570876519048
0.001759	0.314	0.56515838488
0.00176	0.312	0.564496235594
0.001761	0.308	0.559585560929
0.001762	0.314	0.568686205213
0.001763	0.312	0.568028168316
0.001764	0.308	0.563148293081
0.001765	0.304	0.568844442708
0.001766	0.298	0.563201562498
0.001767	0.298	0.563201562498
0.001768	0.298	0.563201562498
0.001769	0.298	0.566741563678
0.00177	0.29	0.556686626389
0.001771	0.28	0.545527267879
0.001772	0.284	0.550766738284
0.001773	0.28	0.545527267879
0.001774	0.28	0.545527267879
0.001775	0.274	0.539373710891
0.001776	0.272	0.538531336136
0.001777	0.274	0.539373710891
0.001778	0.278	0.541032346538
0.001779	0.276	0.536492311222
0.00178	0.274	0.543069056382
0.001781	0.276	0.54756186865
0.001782	0.278	0.544716439994
0.001783	0.276	0.543897049082
0.001784	0.268	0.533081607261
0.001785	0.266	0.532206726752
0.001786	0.264	0.527545258722
0.001787	0.27	0.530188645672
0.001788	0.272	0.538531336136
0.001789	0.276	0.536492311222
0.00179	0.274	0.528132559118
0.001791	0.274	0.524331955921
0.001792	0.276	0.528983931703
0.001793	0.278	0.529826386659
0.001794	0.276	0.528983931703
0.001795	0.28	0.534415568635
0.001796	0.276	0.528983931703
0.001797	0.274	0.528132559118
0.001798	0.27	0.52640288753
0.001799	0.272	0.527272225705
0.0018	0.274	0.528132559118
0.001801	0.276	0.528983931703
0.001802	0.276	0.528983931703
0.001803	0.274	0.528132559118
0.001804	0.274	0.531906006734
0.001805	0.274	0.531906006734
0.001806	0.272	0.534804637227
0.001807	0.27	0.530188645672
0.001808	0.274	0.539373710891
0.001809	0.276	0.540207367591
0.00181	0.27	0.541387107346
0.001811	0.264	0.535073826682
0.001812	0.264	0.531322877354
0.001813	0.262	0.526645991155
0.001814	0.266	0.528435426519
0.001815	0.264	0.527545258722
0.001816	0.264	0.531322877354
0.001817	0.264	0.531322877354
0.001818	0.264	0.531322877354
0.001819	0.264	0.535073826682
0.00182	0.264	0.535073826682
0.001821	0.26	0.529528091795
0.001822	0.26	0.525737577124
0.001823	0.254	0.522956977198
0.001824	0.254	0.515251394952
0.001825	0.256	0.520061534821
0.001826	0.256	0.520061534821
0.001827	0.256	0.520061534821
0.001828	0.256	0.520061534821
0.001829	0.254	0.515251394952
0.00183	0.254	0.515251394952
0.001831	0.248	0.512343634683
0.001832	0.25	0.513322510708
0.001833	0.25	0.513322510708
0.001834	0.248	0.512343634683
0.001835	0.25	0.513322510708
0.001836	0.242	0.505406766872
0.001837	0.238	0.495334230596
0.001838	0.238	0.499355584729
0.001839	0.234	0.493197729111
0.00184	0.234	0.493197729111
0.001841	0.232	0.492113807975
0.001842	0.232	0.488032785784
0.001843	0.236	0.490208119068
0.001844	0.236	0.490208119068
0.001845	0.238	0.495334230596
0.001846	0.24	0.500399840128
0.001847	0.238	0.499355584729
0.001848	0.236	0.498301113786
0.001849	0.24	0.492341345004
0.00185	0.24	0.492341345004
0.001851	0.242	0.493392338814
0.001852	0.242	0.493392338814
0.001853	0.242	0.489321979886
0.001854	0.242	0.489321979886
0.001855	0.242	0.489321979886
0.001856	0.234	0.476701164253
0.001857	0.234	0.476701164253
0.001858	0.232	0.471355492171
0.001859	0.234	0.472487036859
0.00186	0.232	0.471355492171
0.001861	0.23	0.478643917751
0.001862	0.232	0.479766609926
0.001863	0.234	0.485019587233
0.001864	0.234	0.485019587233
0.001865	0.23	0.482804308183
0.001866	0.23	0.482804308183
0.001867	0.228	0.481680391961
0.001868	0.224	0.479399624531
0.001869	0.22	0.472863616701
0.00187	0.216	0.470472103318
0.001871	0.214	0.464977418807
0.001872	0.216	0.466201673099
0.001873	0.214	0.464977418807
0.001874	0.214	0.464977418807
0.001875	0.22	0.472863616701
0.001876	0.224	0.475209427516
0.001877	0.222	0.474042192215
0.001878	0.216	0.466201673099
0.001879	0.218	0.467414163243
0.00188	0.216	0.466201673099
0.001881	0.218	0.467414163243
0.001882	0.22	0.472863616701
0.001883	0.22	0.472863616701
0.001884	0.222	0.474042192215
0.001885	0.22	0.472863616701
0.001886	0.212	0.468034186786
0.001887	0.21	0.466797600679
0.001888	0.202	0.452985650987
0.001889	0.2	0.4472135955
0.00189	0.204	0.449871092648
0.001891	0.204	0.454295058305
0.001892	0.208	0.465549138115
0.001893	0.196	0.457803451276
0.001894	0.2	0.460434577329
0.001895	0.198	0.45474828202
0.001896	0.196	0.448981068643
0.001897	0.198	0.45474828202
0.001898	0.2	0.45607017004
0.001899	0.194	0.452066366809
0.0019	0.194	0.456469057002
0.001901	0.194	0.456469057002
0.001902	0.194	0.456469057002
0.001903	0.19	0.453762052182
0.001904	0.194	0.456469057002
0.001905	0.198	0.463460893712
0.001906	0.2	0.451663591625
0.001907	0.2	0.451663591625
0.001908	0.2	0.4472135955
0.001909	0.196	0.444504218203
0.00191	0.196	0.444504218203
0.001911	0.196	0.444504218203
0.001912	0.196	0.444504218203
0.001913	0.198	0.445865450557
0.001914	0.196	0.444504218203
0.001915	0.19	0.43577517139
0.001916	0.19	0.431161222746
0.001917	0.186	0.423561093586
0.001918	0.184	0.417305643384
0.001919	0.182	0.41578359756
0.00192	0.184	0.426783317387
0.001921	0.182	0.425295191602
0.001922	0.186	0.428256932226
0.001923	0.188	0.429716185406
0.001924	0.192	0.43719103376
0.001925	0.19	0.43577517139
0.001926	0.184	0.42207108406
0.001927	0.18	0.419046536795
0.001928	0.178	0.417511676483
0.001929	0.174	0.414395945926
0.00193	0.17	0.401372644808
0.001931	0.172	0.40300868477
0.001932	0.17	0.401372644808
0.001933	0.17	0.401372644808
0.001934	0.168	0.399719901931
0.001935	0.168	0.399719901931
0.001936	0.168	0.399719901931
0.001937	0.166	0.398050248084
0.001938	0.168	0.399719901931
0.001939	0.166	0.398050248084
0.00194	0.168	0.399719901931
0.001941	0.17	0.401372644808
0.001942	0.17	0.406324993078
0.001943	0.17	0.406324993078
0.001944	0.168	0.404692475838
0.001945	0.166	0.398050248084
0.001946	0.17	0.406324993078
0.001947	0.166	0.403043421978
0.001948	0.168	0.404692475838
0.001949	0.168	0.404692475838
0.00195	0.168	0.404692475838
0.001951	0.168	0.404692475838
0.001952	0.17	0.406324993078
0.001953	0.172	0.40794117223
0.001954	0.172	0.40794117223
0.001955	0.172	0.40794117223
0.001956	0.172	0.412814728419
0.001957	0.174	0.414395945926
0.001958	0.176	0.415961536683
0.001959	0.176	0.415961536683
0.00196	0.176	0.415961536683
0.001961	0.178	0.417511676483
0.001962	0.172	0.412814728419
0.001963	0.172	0.412814728419
0.001964	0.176	0.420742201354
0.001965	0.178	0.422274792049
0.001966	0.176	0.420742201354
0.001967	0.178	0.422274792049
0.001968	0.184	0.426783317387
0.001969	0.184	0.426783317387
0.00197	0.178	0.417511676483
0.001971	0.178	0.417511676483
0.001972	0.178	0.412693590936
0.001973	0.176	0.411125285041
0.001974	0.172	0.40794117223
0.001975	0.168	0.404692475838
0.001976	0.17	0.406324993078
0.001977	0.168	0.404692475838
0.001978	0.164	0.401377627677
0.001979	0.164	0.401377627677
0.00198	0.168	0.404692475838
0.001981	0.168	0.404692475838
0.001982	0.17	0.406324993078
0.001983	0.17	0.406324993078
0.001984	0.17	0.406324993078
0.001985	0.166	0.403043421978
0.001986	0.168	0.409604687473
0.001987	0.168	0.399719901931
0.001988	0.168	0.399719901931
0.001989	0.164	0.396363469558
0.00199	0.162	0.389558724713
0.001991	0.164	0.391285062327
0.001992	0.156	0.384270737892
0.001993	0.158	0.386051809994
0.001994	0.158	0.386051809994
0.001995	0.156	0.384270737892
0.001996	0.156	0.384270737892
0.001997	0.154	0.382470913927
0.001998	0.156	0.389440624486
[truncated: 8,002 more rows]
