# Supplementary material for: The Influence of Synaptic Size on AMPA Receptor Activation: A Monte Carlo Model
Source: PLoS One. 2015 Jun 24;10(6):e0130924. doi: 10.1371/journal.pone.0130924 (PMC4479604; doi:10.1371/journal.pone.0130924)
Supplement: S1 Dataset — This package contains the experimental data used as basis for the analysis presented in the paper. (ZIP) [file pone.0130924.s001.zip › S1 Simulation data/test/2489_11190_135_190.csv]

time	AMPA.O.mean	AMPA.O.stdev
0.0	0.0	0.0
1e-06	0.0	0.0
2e-06	0.074	0.276629716408
3e-06	0.376	0.618566083778
4e-06	0.876	0.963651389248
5e-06	1.47	1.2186467905
6e-06	2.134	1.47649720623
7e-06	2.928	1.77618017104
8e-06	3.842	2.06809961075
9e-06	4.756	2.24153161923
1e-05	5.666	2.45162068844
1.1e-05	6.554	2.59674488543
1.2e-05	7.44	2.75143598872
1.3e-05	8.346	2.87650551885
1.4e-05	9.142	3.00762963145
1.5e-05	9.962	3.11649739291
1.6e-05	10.662	3.20745319529
1.7e-05	11.496	3.25913853648
1.8e-05	12.248	3.39565840449
1.9e-05	12.928	3.50639644079
2e-05	13.646	3.60786418813
2.1e-05	14.164	3.63498335622
2.2e-05	14.734	3.69421764383
2.3e-05	15.284	3.80359619308
2.4e-05	15.836	3.86537242708
2.5e-05	16.338	3.88172075245
2.6e-05	16.872	3.9410171276
2.7e-05	17.242	4.01091460891
2.8e-05	17.558	4.03071159971
2.9e-05	17.828	4.00579779819
3e-05	18.128	3.99344663167
3.1e-05	18.416	4.0053644029
3.2e-05	18.728	4.053888997
3.3e-05	19.054	4.06928544096
3.4e-05	19.346	4.15863968143
3.5e-05	19.57	4.1939360987
3.6e-05	19.824	4.1642555157
3.7e-05	19.964	4.2136331117
3.8e-05	20.152	4.20343859239
3.9e-05	20.314	4.23360413832
4e-05	20.45	4.27685632211
4.1e-05	20.616	4.24694525512
4.2e-05	20.652	4.29125809058
4.3e-05	20.762	4.31107364818
4.4e-05	20.844	4.30391263852
4.5e-05	20.88	4.30181357104
4.6e-05	20.998	4.34994206858
4.7e-05	21.008	4.33681173214
4.8e-05	21.112	4.28245910663
4.9e-05	21.236	4.28162399096
5e-05	21.27	4.2648681105
5.1e-05	21.312	4.30890426907
5.2e-05	21.258	4.30295665793
5.3e-05	21.252	4.28024485281
5.4e-05	21.286	4.2811451739
5.5e-05	21.328	4.31838117817
5.6e-05	21.332	4.29485459591
5.7e-05	21.278	4.31285473903
5.8e-05	21.272	4.2315500706
5.9e-05	21.334	4.25422660421
6e-05	21.362	4.17599760536
6.1e-05	21.288	4.1772067222
6.2e-05	21.242	4.18418881027
6.3e-05	21.228	4.18616960956
6.4e-05	21.228	4.22327077039
6.5e-05	21.182	4.19867550544
6.6e-05	21.148	4.21830487281
6.7e-05	21.096	4.27583722796
6.8e-05	21.074	4.30075853775
6.9e-05	21.064	4.355674919
7e-05	20.964	4.32651175891
7.1e-05	20.952	4.365512112
7.2e-05	21.012	4.2983550342
7.3e-05	20.95	4.3404492855
7.4e-05	20.934	4.33608625375
7.5e-05	20.924	4.30699709775
7.6e-05	20.846	4.28838944127
7.7e-05	20.71	4.29905803636
7.8e-05	20.65	4.26514946983
7.9e-05	20.602	4.24636267881
8e-05	20.56	4.26736452626
8.1e-05	20.542	4.22850280832
8.2e-05	20.494	4.18496881709
8.3e-05	20.45	4.20707737034
8.4e-05	20.444	4.25192474063
8.5e-05	20.414	4.21836508614
8.6e-05	20.406	4.23050398889
8.7e-05	20.37	4.21059378235
8.8e-05	20.334	4.22781787687
8.9e-05	20.314	4.26326213128
9e-05	20.25	4.24682234147
9.1e-05	20.176	4.24794350245
9.2e-05	20.144	4.19371720553
9.3e-05	20.13	4.20393862943
9.4e-05	20.062	4.20453992727
9.5e-05	20.038	4.25259403188
9.6e-05	19.936	4.23319075875
9.7e-05	19.858	4.21447932727
9.8e-05	19.81	4.21780748731
9.9e-05	19.728	4.22682102768
0.0001	19.712	4.23899233309
0.000101	19.616	4.26714705629
0.000102	19.522	4.26350982173
0.000103	19.502	4.21734466223
0.000104	19.496	4.20642175727
0.000105	19.422	4.20665139987
0.000106	19.344	4.22677938861
0.000107	19.28	4.2101781435
0.000108	19.25	4.17702046919
0.000109	19.178	4.14467320787
0.00011	19.098	4.12897033169
0.000111	19.026	4.14020820732
0.000112	18.948	4.17436174762
0.000113	18.892	4.15070307297
0.000114	18.812	4.13190706575
0.000115	18.778	4.11445208989
0.000116	18.74	4.09492368671
0.000117	18.762	4.08917546701
0.000118	18.726	4.14522906484
0.000119	18.67	4.10379093035
0.00012	18.614	4.19630837761
0.000121	18.628	4.21018004366
0.000122	18.578	4.20046616461
0.000123	18.542	4.18953887677
0.000124	18.442	4.18743788014
0.000125	18.392	4.16537345265
0.000126	18.306	4.12993510845
0.000127	18.302	4.08984058369
0.000128	18.244	4.08417237638
0.000129	18.162	4.04422501847
0.00013	18.128	4.04371314512
0.000131	18.036	4.07807601695
0.000132	18.046	4.0845910444
0.000133	18.026	4.06759437506
0.000134	17.998	4.03410411368
0.000135	17.994	4.08043674133
0.000136	17.946	4.06485965317
0.000137	17.884	4.0038161796
0.000138	17.788	3.990871584
0.000139	17.76	3.99229257445
0.00014	17.692	3.95893116889
0.000141	17.658	3.93154371717
0.000142	17.63	3.94424897794
0.000143	17.584	3.90626983195
0.000144	17.53	3.89269829296
0.000145	17.522	3.89275172596
0.000146	17.432	3.89273374378
0.000147	17.348	3.91853237833
0.000148	17.34	3.90440776559
0.000149	17.298	3.88242140938
0.00015	17.244	3.91311436071
0.000151	17.208	3.90649920005
0.000152	17.18	3.95115173082
0.000153	17.132	3.94646373352
0.000154	17.104	3.92086521064
0.000155	17.086	3.91287669113
0.000156	17.074	3.93554621368
0.000157	17.02	3.90737763724
0.000158	16.96	3.8567343699
0.000159	16.924	3.82860601264
0.00016	16.854	3.8074511159
0.000161	16.798	3.80068362272
0.000162	16.786	3.76513001104
0.000163	16.744	3.75372668158
0.000164	16.668	3.77753570466
0.000165	16.612	3.77378536751
0.000166	16.55	3.72873973348
0.000167	16.514	3.69943292952
0.000168	16.518	3.6896715301
0.000169	16.466	3.72838356396
0.00017	16.436	3.69620129322
0.000171	16.37	3.68091021352
0.000172	16.304	3.67145529729
0.000173	16.242	3.68882582945
0.000174	16.224	3.65428843963
0.000175	16.176	3.65253665279
0.000176	16.152	3.68576939051
0.000177	16.092	3.71531102332
0.000178	16.034	3.73374396551
0.000179	15.956	3.7178036527
0.00018	15.9	3.69783720572
0.000181	15.882	3.71592195828
0.000182	15.82	3.73464857785
0.000183	15.784	3.74877900122
0.000184	15.708	3.74683012692
0.000185	15.648	3.69108330982
0.000186	15.632	3.72244220909
0.000187	15.62	3.71154954163
0.000188	15.596	3.6808672891
0.000189	15.52	3.69291213001
0.00019	15.446	3.73243673758
0.000191	15.434	3.71020808042
0.000192	15.382	3.67533345426
0.000193	15.352	3.68728843461
0.000194	15.314	3.64957586577
0.000195	15.248	3.65820939805
0.000196	15.216	3.68691524177
0.000197	15.14	3.69545667002
0.000198	15.066	3.69400108284
0.000199	15.018	3.68098845421
0.0002	14.976	3.63970108663
0.000201	14.922	3.61772248797
0.000202	14.904	3.60593732613
0.000203	14.862	3.60207662328
0.000204	14.828	3.62469529754
0.000205	14.756	3.64533455255
0.000206	14.768	3.65488385588
0.000207	14.756	3.6431393056
0.000208	14.68	3.65206790736
0.000209	14.628	3.65863581134
0.00021	14.63	3.68579706441
0.000211	14.616	3.69655839938
0.000212	14.542	3.68513717519
0.000213	14.532	3.68415200555
0.000214	14.506	3.71132914197
0.000215	14.448	3.64627152033
0.000216	14.444	3.66754195613
0.000217	14.382	3.67478924566
0.000218	14.358	3.62185532566
0.000219	14.308	3.64268252803
0.00022	14.312	3.6450865559
0.000221	14.3	3.64389901068
0.000222	14.28	3.62458273461
0.000223	14.228	3.58106352918
0.000224	14.216	3.58348210544
0.000225	14.21	3.6008193512
0.000226	14.168	3.6127241799
0.000227	14.142	3.62075075088
0.000228	14.15	3.61821779333
0.000229	14.062	3.64227346585
0.00023	14.018	3.63506203523
0.000231	13.95	3.61157860222
0.000232	13.896	3.63224228267
0.000233	13.83	3.6012636671
0.000234	13.784	3.57286215799
0.000235	13.748	3.50035655327
0.000236	13.73	3.49815665744
0.000237	13.712	3.47693198093
0.000238	13.636	3.49792852986
0.000239	13.598	3.49290652609
0.00024	13.53	3.49014326354
0.000241	13.5	3.47821793452
0.000242	13.46	3.44969563875
0.000243	13.448	3.43384565757
0.000244	13.388	3.47813973267
0.000245	13.362	3.51382355846
0.000246	13.32	3.49879979422
0.000247	13.308	3.50558639888
0.000248	13.26	3.47798792407
0.000249	13.21	3.50683618095
0.00025	13.204	3.49891183084
0.000251	13.162	3.50881119469
0.000252	13.168	3.48479210284
0.000253	13.104	3.479250494
0.000254	13.082	3.47494978381
0.000255	13.014	3.48909787768
0.000256	12.978	3.45738571756
0.000257	12.938	3.47709016277
0.000258	12.936	3.45252139747
0.000259	12.918	3.46515165613
0.00026	12.884	3.44768676071
0.000261	12.83	3.42127169339
0.000262	12.798	3.39193101345
0.000263	12.722	3.37708691034
0.000264	12.682	3.38302763808
0.000265	12.702	3.378342197
0.000266	12.688	3.36788598382
0.000267	12.654	3.33140871104
0.000268	12.628	3.32168872714
0.000269	12.608	3.33201680668
0.00027	12.602	3.31052805456
0.000271	12.556	3.30134275712
0.000272	12.532	3.30892369208
0.000273	12.494	3.33735883597
0.000274	12.446	3.34949011045
0.000275	12.444	3.35899746948
0.000276	12.396	3.39104467679
0.000277	12.38	3.42222150072
0.000278	12.336	3.40574573332
0.000279	12.292	3.39981411257
0.00028	12.266	3.42216948733
0.000281	12.224	3.46378752235
0.000282	12.184	3.48111246586
0.000283	12.13	3.46021675622
0.000284	12.122	3.42215078569
0.000285	12.096	3.43435350539
0.000286	12.058	3.43083604971
0.000287	12.03	3.43876431295
0.000288	12.044	3.45515035852
0.000289	11.994	3.45050199246
0.00029	11.968	3.45296626106
0.000291	11.944	3.4497628904
0.000292	11.89	3.45801966449
0.000293	11.858	3.44468227853
0.000294	11.85	3.46287452848
0.000295	11.802	3.46335040098
0.000296	11.732	3.41821239832
0.000297	11.71	3.41553802497
0.000298	11.664	3.36973352062
0.000299	11.624	3.3601523775
0.0003	11.596	3.35928325689
0.000301	11.544	3.40118567561
0.000302	11.506	3.39675786597
0.000303	11.466	3.41010908916
0.000304	11.452	3.40289523788
0.000305	11.398	3.38579326008
0.000306	11.36	3.36130926872
0.000307	11.36	3.33082572345
0.000308	11.338	3.37279646584
0.000309	11.318	3.38775382813
0.00031	11.302	3.37502533324
0.000311	11.262	3.38959525607
0.000312	11.206	3.3721749658
0.000313	11.178	3.40151672052
0.000314	11.144	3.40694349821
0.000315	11.092	3.39934346602
0.000316	11.05	3.39874977014
0.000317	10.994	3.38437054709
0.000318	10.968	3.41569553678
0.000319	10.962	3.42352975743
0.00032	10.954	3.40292286131
0.000321	10.904	3.36017618586
0.000322	10.876	3.37173901718
0.000323	10.872	3.37336864277
0.000324	10.846	3.34159901843
0.000325	10.826	3.32621767177
0.000326	10.798	3.30472328645
0.000327	10.756	3.32512616302
0.000328	10.728	3.33556831739
0.000329	10.718	3.30491694298
0.00033	10.698	3.2763998535
0.000331	10.678	3.28851273374
0.000332	10.654	3.26592773956
0.000333	10.628	3.24740142268
0.000334	10.574	3.20008187395
0.000335	10.524	3.17449586549
0.000336	10.512	3.15877444589
0.000337	10.502	3.21340878196
0.000338	10.482	3.22826207115
0.000339	10.462	3.20882470696
0.00034	10.456	3.17554152862
0.000341	10.46	3.15791070171
0.000342	10.432	3.13199233716
0.000343	10.428	3.10303335464
0.000344	10.384	3.10041029543
0.000345	10.344	3.11282251341
0.000346	10.282	3.12001217946
0.000347	10.258	3.12848781362
0.000348	10.228	3.12025896361
0.000349	10.238	3.1472775537
0.00035	10.218	3.16961764256
0.000351	10.202	3.16689058857
0.000352	10.18	3.13617601547
0.000353	10.174	3.13938274188
0.000354	10.15	3.09184410991
0.000355	10.12	3.08181764548
0.000356	10.064	3.0390630135
0.000357	10.046	3.06004640488
0.000358	9.99	3.02554127389
0.000359	9.956	3.00899717514
0.00036	9.908	3.00791223276
0.000361	9.84	3.04341912986
0.000362	9.804	3.04394218079
0.000363	9.754	3.00424433094
0.000364	9.728	2.97624192565
0.000365	9.704	2.96991313004
0.000366	9.712	2.97137274673
0.000367	9.658	3.0001726617
0.000368	9.608	3.00105581421
0.000369	9.584	2.97034408781
0.00037	9.544	2.96109169058
0.000371	9.512	2.9748707535
0.000372	9.472	2.95113808555
0.000373	9.472	2.92595557041
0.000374	9.448	2.98115682244
0.000375	9.446	2.99584445524
0.000376	9.474	3.0379802501
0.000377	9.434	3.03803291621
0.000378	9.418	3.03434935365
0.000379	9.412	2.97157466674
0.00038	9.348	2.95751517325
0.000381	9.332	2.96002972958
0.000382	9.328	2.98067374934
0.000383	9.31	2.99431127306
0.000384	9.302	3.01376774155
0.000385	9.29	2.99764907886
0.000386	9.274	2.98980333801
0.000387	9.27	3.02805217921
0.000388	9.26	3.00339807551
0.000389	9.236	3.00803989335
0.00039	9.246	2.96268189315
0.000391	9.186	2.95354092574
0.000392	9.152	2.93204638435
0.000393	9.106	2.9296354722
0.000394	9.064	2.93937136136
0.000395	8.998	2.8986196715
0.000396	9.0	2.85587114555
0.000397	9.016	2.84951645021
0.000398	8.972	2.84520930689
0.000399	9.006	2.842175927
0.0004	8.97	2.86235916684
0.000401	8.942	2.86122980552
0.000402	8.922	2.85024841023
0.000403	8.878	2.8296847881
0.000404	8.82	2.82340220302
0.000405	8.806	2.83555356148
0.000406	8.808	2.82756715216
0.000407	8.806	2.82778429163
0.000408	8.78	2.82056731882
0.000409	8.776	2.82733514108
0.00041	8.742	2.81059353162
0.000411	8.758	2.84243487173
0.000412	8.722	2.84406680653
0.000413	8.704	2.81715885246
0.000414	8.702	2.78947952134
0.000415	8.664	2.78623473527
0.000416	8.64	2.74707116763
0.000417	8.58	2.72169065105
0.000418	8.554	2.71423727776
0.000419	8.512	2.68809523641
0.00042	8.482	2.68135711907
0.000421	8.476	2.71614138071
0.000422	8.444	2.6912569554
0.000423	8.426	2.70194818603
0.000424	8.382	2.72691694043
0.000425	8.334	2.67926183864
0.000426	8.286	2.68331958589
0.000427	8.26	2.67663968438
0.000428	8.26	2.68261066873
0.000429	8.26	2.67364919165
0.00043	8.234	2.65391107613
0.000431	8.222	2.67893934235
0.000432	8.166	2.66954003529
0.000433	8.17	2.67751750695
0.000434	8.138	2.66138234758
0.000435	8.14	2.6818650227
0.000436	8.142	2.69180905712
0.000437	8.118	2.6668475772
0.000438	8.08	2.66563313305
0.000439	8.058	2.66657758185
0.00044	8.034	2.65496591315
0.000441	7.98	2.65171642526
0.000442	7.926	2.65113636013
0.000443	7.914	2.63488216055
0.000444	7.894	2.65155878683
0.000445	7.89	2.64384190148
0.000446	7.89	2.64459826817
0.000447	7.86	2.6238140178
0.000448	7.836	2.62851745286
0.000449	7.792	2.60552029353
0.00045	7.752	2.62192600963
0.000451	7.72	2.62785083291
0.000452	7.734	2.61977938002
0.000453	7.708	2.64172973637
0.000454	7.724	2.63814783513
0.000455	7.682	2.62619039675
0.000456	7.628	2.6171771052
0.000457	7.602	2.61220137049
0.000458	7.572	2.61625992592
0.000459	7.544	2.59153699568
0.00046	7.496	2.58263121641
0.000461	7.498	2.56320034332
0.000462	7.5	2.5467626509
0.000463	7.508	2.54282048128
0.000464	7.468	2.54105804735
0.000465	7.476	2.54821977074
0.000466	7.46	2.54487720725
0.000467	7.464	2.52837971832
0.000468	7.422	2.53533350863
0.000469	7.406	2.5086179462
0.00047	7.382	2.52350470576
0.000471	7.37	2.53082990341
0.000472	7.32	2.50790749431
0.000473	7.28	2.53724259778
0.000474	7.248	2.54057001478
0.000475	7.238	2.51820491621
0.000476	7.214	2.51638709264
0.000477	7.2	2.47951608182
0.000478	7.186	2.47535936785
0.000479	7.176	2.44888219398
0.00048	7.154	2.44668837411
0.000481	7.128	2.45674907144
0.000482	7.094	2.45217536078
0.000483	7.106	2.47118675943
0.000484	7.108	2.47958383605
0.000485	7.094	2.45787794652
0.000486	7.086	2.44020572903
0.000487	7.084	2.45294598391
0.000488	7.068	2.46807131177
0.000489	7.076	2.4621584027
0.00049	7.036	2.45819120493
0.000491	7.018	2.44001557372
0.000492	6.978	2.43505975286
0.000493	6.944	2.42916940537
0.000494	6.936	2.42320118851
0.000495	6.858	2.42689843216
0.000496	6.864	2.44243812614
0.000497	6.884	2.45000897958
0.000498	6.85	2.43546710099
0.000499	6.828	2.44016720739
0.0005	6.818	2.43574957662
0.000501	6.796	2.41047381234
0.000502	6.774	2.40975600425
0.000503	6.758	2.40154866701
0.000504	6.74	2.37326778936
0.000505	6.71	2.37695182955
0.000506	6.692	2.39188962956
0.000507	6.68	2.38863978029
0.000508	6.672	2.4000866651
0.000509	6.666	2.43278523508
0.00051	6.642	2.4514966857
0.000511	6.606	2.44105796736
0.000512	6.594	2.40773005131
0.000513	6.576	2.42161598938
0.000514	6.556	2.41554631502
0.000515	6.55	2.42146649781
0.000516	6.528	2.39775228078
0.000517	6.504	2.41122043787
0.000518	6.506	2.43104175201
0.000519	6.524	2.43996393416
0.00052	6.506	2.44416938857
0.000521	6.48	2.43671910568
0.000522	6.44	2.45161171477
0.000523	6.438	2.44584463938
0.000524	6.42	2.42313846076
0.000525	6.386	2.42012479017
0.000526	6.368	2.43568799316
0.000527	6.352	2.40667737763
0.000528	6.344	2.41529791123
0.000529	6.322	2.38878965169
0.00053	6.306	2.40423875686
0.000531	6.266	2.38227706197
0.000532	6.274	2.40310715533
0.000533	6.252	2.40343420963
0.000534	6.234	2.40566913768
0.000535	6.222	2.42254329167
0.000536	6.21	2.41617466256
0.000537	6.2	2.40416305603
0.000538	6.174	2.41075174997
0.000539	6.18	2.43794995847
0.00054	6.176	2.41682105254
0.000541	6.146	2.40846091934
0.000542	6.136	2.41609271345
0.000543	6.15	2.41153478101
0.000544	6.156	2.41156878401
0.000545	6.108	2.37409688092
0.000546	6.07	2.35735020733
0.000547	6.05	2.34680634054
0.000548	6.056	2.37167957364
0.000549	6.062	2.38204869807
0.00055	6.078	2.40913179382
0.000551	6.092	2.40156948681
0.000552	6.072	2.38973136566
0.000553	6.068	2.37978486423
0.000554	6.052	2.37261374859
0.000555	6.044	2.36602282322
0.000556	6.006	2.36092439523
0.000557	5.968	2.34157553797
0.000558	5.96	2.30095632292
0.000559	5.95	2.2977162575
0.00056	5.93	2.29719394044
0.000561	5.9	2.28516957795
0.000562	5.88	2.29817318756
0.000563	5.866	2.27772781517
0.000564	5.844	2.26531763777
0.000565	5.826	2.27941308235
0.000566	5.796	2.29311665643
0.000567	5.796	2.30095284611
0.000568	5.788	2.29064532392
0.000569	5.784	2.30593668603
0.00057	5.776	2.31987585875
0.000571	5.726	2.31838823323
0.000572	5.71	2.30605724127
0.000573	5.702	2.31887817705
0.000574	5.69	2.3025855033
0.000575	5.674	2.29863524727
0.000576	5.646	2.29536140945
0.000577	5.632	2.29097708413
0.000578	5.638	2.27045281827
0.000579	5.636	2.27057349584
0.00058	5.628	2.30078595267
0.000581	5.596	2.26909321095
0.000582	5.59	2.26669362729
0.000583	5.578	2.28558876441
0.000584	5.564	2.26757668007
0.000585	5.55	2.2679285703
0.000586	5.558	2.29491524898
0.000587	5.544	2.30218678651
0.000588	5.536	2.29971824361
0.000589	5.506	2.30693823064
0.00059	5.494	2.29651126712
0.000591	5.452	2.28903822598
0.000592	5.424	2.28653099695
0.000593	5.398	2.25556999448
0.000594	5.374	2.27467008597
0.000595	5.34	2.26724502425
0.000596	5.332	2.28512056575
0.000597	5.298	2.28586876264
0.000598	5.298	2.29111239358
0.000599	5.286	2.29786944799
0.0006	5.264	2.27646743882
0.000601	5.26	2.27077079425
0.000602	5.244	2.26107585012
0.000603	5.238	2.2426225719
0.000604	5.242	2.2377300999
0.000605	5.24	2.26592144612
0.000606	5.244	2.24331540359
0.000607	5.224	2.22571876031
0.000608	5.204	2.22584455881
0.000609	5.178	2.23300604567
0.00061	5.16	2.2186482371
0.000611	5.146	2.22276494484
0.000612	5.144	2.22873596462
0.000613	5.138	2.22327596128
0.000614	5.07	2.21655137545
0.000615	5.036	2.17133691536
0.000616	5.02	2.15025579874
0.000617	5.006	2.16470875639
0.000618	5.004	2.18906007227
0.000619	4.988	2.18079251649
0.00062	4.986	2.16282315505
0.000621	4.972	2.15852171636
0.000622	4.952	2.16557059455
0.000623	4.96	2.14904630011
0.000624	4.96	2.15276566305
0.000625	4.93	2.1347365177
0.000626	4.922	2.1307078636
0.000627	4.938	2.1359204105
0.000628	4.924	2.16292024818
0.000629	4.906	2.15619201371
0.00063	4.882	2.16519652688
0.000631	4.91	2.16376985837
0.000632	4.904	2.16582178399
0.000633	4.91	2.1479990689
0.000634	4.886	2.14312948746
0.000635	4.862	2.13517118752
0.000636	4.864	2.13014177932
0.000637	4.848	2.10639407519
0.000638	4.838	2.12314766326
0.000639	4.828	2.10770396403
0.00064	4.816	2.09812869005
0.000641	4.804	2.11697520061
0.000642	4.782	2.09439155842
0.000643	4.758	2.10224546616
0.000644	4.764	2.10340295711
0.000645	4.752	2.10867161976
0.000646	4.708	2.11062455212
0.000647	4.712	2.10738131338
0.000648	4.702	2.07778632203
0.000649	4.686	2.09652188159
0.00065	4.666	2.10296076996
0.000651	4.664	2.1229941121
0.000652	4.66	2.12141462237
0.000653	4.642	2.11797922558
0.000654	4.632	2.10251658733
0.000655	4.624	2.07909210955
0.000656	4.632	2.05050627895
0.000657	4.592	2.07015361749
0.000658	4.586	2.06072899722
0.000659	4.572	2.0690132914
0.00066	4.564	2.08372359011
0.000661	4.562	2.06546750156
0.000662	4.562	2.08378405791
0.000663	4.538	2.0766694489
0.000664	4.536	2.07091863674
0.000665	4.516	2.04981560146
0.000666	4.496	2.07315797758
0.000667	4.49	2.075066264
0.000668	4.488	2.07890740535
0.000669	4.462	2.07570614491
0.00067	4.422	2.0415474523
0.000671	4.426	2.03679257658
0.000672	4.424	2.02884794896
0.000673	4.392	2.02936837464
0.000674	4.362	2.04718245401
0.000675	4.34	2.04460265088
0.000676	4.316	2.0376810349
0.000677	4.316	2.03375121389
0.000678	4.292	2.04517383124
0.000679	4.276	2.05422102024
0.00068	4.26	2.05143851967
0.000681	4.248	2.06167310697
0.000682	4.236	2.06211153918
0.000683	4.224	2.03711168079
0.000684	4.2	2.02583316194
0.000685	4.184	2.0005359282
0.000686	4.194	1.98805533122
0.000687	4.184	2.00552835931
0.000688	4.18	1.98080791598
0.000689	4.164	1.96191335181
0.00069	4.172	1.94895253919
0.000691	4.16	1.96428103896
0.000692	4.152	1.95675649993
0.000693	4.148	1.96928819628
0.000694	4.13	1.95271605719
0.000695	4.158	1.95985611717
0.000696	4.138	1.95626071882
0.000697	4.138	1.94086475572
0.000698	4.14	1.94020617461
0.000699	4.12	1.92083315257
0.0007	4.13	1.9269405803
0.000701	4.134	1.93184989065
0.000702	4.104	1.95273756557
0.000703	4.122	1.96853143231
0.000704	4.118	1.99099874435
0.000705	4.09	2.00646455239
0.000706	4.08	2.01136769388
0.000707	4.06	2.01305737623
0.000708	4.028	2.03057036322
0.000709	4.02	2.02178139273
0.00071	4.01	2.01342990938
0.000711	3.984	2.00891612568
0.000712	3.98	1.99789889634
0.000713	3.97	2.0002749811
0.000714	3.946	2.00974724779
0.000715	3.94	2.01007462548
0.000716	3.92	2.00039996001
0.000717	3.898	1.98786216826
0.000718	3.882	1.99200301205
0.000719	3.892	1.99808308136
0.00072	3.896	1.98826155221
0.000721	3.894	1.9846319558
0.000722	3.892	1.97897347127
0.000723	3.9	1.97230829233
0.000724	3.88	1.95079470986
0.000725	3.858	1.93748187088
0.000726	3.842	1.92484700691
0.000727	3.826	1.90570826729
0.000728	3.824	1.89341596064
0.000729	3.79	1.86276675942
0.00073	3.784	1.85939344949
0.000731	3.778	1.85707188875
0.000732	3.764	1.83964779238
0.000733	3.746	1.8367046578
0.000734	3.736	1.84344894152
0.000735	3.74	1.83967388414
0.000736	3.742	1.87494959932
0.000737	3.72	1.86911743879
0.000738	3.72	1.87125626251
0.000739	3.688	1.86511554602
0.00074	3.67	1.85609805775
0.000741	3.66	1.86558301879
0.000742	3.63	1.84962158292
0.000743	3.62	1.83510217699
0.000744	3.616	1.8397130211
0.000745	3.604	1.84260250732
0.000746	3.604	1.85665936563
0.000747	3.586	1.83700952638
0.000748	3.574	1.83426388505
0.000749	3.546	1.83299863612
0.00075	3.532	1.81245027518
0.000751	3.552	1.80977788692
0.000752	3.548	1.80213650981
0.000753	3.54	1.79454729667
0.000754	3.528	1.80920313951
0.000755	3.528	1.82022416202
0.000756	3.514	1.82477505463
0.000757	3.502	1.82592332807
0.000758	3.492	1.83355828923
0.000759	3.476	1.82467092924
0.00076	3.482	1.82254657005
0.000761	3.478	1.80375053708
0.000762	3.448	1.80091532283
0.000763	3.452	1.80767696229
0.000764	3.44	1.78616908494
0.000765	3.44	1.78728844902
0.000766	3.438	1.7939219604
0.000767	3.428	1.7890824464
0.000768	3.404	1.77560806486
0.000769	3.396	1.77290270461
0.00077	3.374	1.77034572895
0.000771	3.352	1.76751124466
0.000772	3.348	1.76490679641
0.000773	3.342	1.76437977771
0.000774	3.338	1.77080659588
0.000775	3.34	1.7811232411
0.000776	3.334	1.78953737038
0.000777	3.332	1.76458947067
0.000778	3.326	1.75149193547
0.000779	3.308	1.75189497402
0.00078	3.302	1.7489413941
0.000781	3.304	1.74229274234
0.000782	3.282	1.73622463984
0.000783	3.274	1.74439789039
0.000784	3.278	1.75861195265
0.000785	3.27	1.75758356843
0.000786	3.266	1.75363736274
0.000787	3.248	1.74999885714
0.000788	3.238	1.74280119348
0.000789	3.224	1.73833943751
0.00079	3.212	1.73639166089
0.000791	3.224	1.74980684648
0.000792	3.224	1.75437282241
0.000793	3.21	1.74982856303
0.000794	3.2	1.75271218402
0.000795	3.188	1.76540533589
0.000796	3.184	1.75674243986
0.000797	3.188	1.75061589162
0.000798	3.178	1.76700764005
0.000799	3.166	1.76591166257
0.0008	3.154	1.75564347178
0.000801	3.154	1.76699858517
0.000802	3.152	1.76886856493
0.000803	3.136	1.75542131695
0.000804	3.13	1.7518846994
0.000805	3.124	1.740294228
0.000806	3.11	1.73144448366
0.000807	3.086	1.74774254397
0.000808	3.066	1.72674375632
0.000809	3.07	1.73236832111
0.00081	3.08	1.73942519241
0.000811	3.084	1.72422272343
0.000812	3.072	1.73517030864
0.000813	3.076	1.72459386523
0.000814	3.084	1.72422272343
0.000815	3.076	1.73615206707
0.000816	3.07	1.70795198996
0.000817	3.072	1.70493870858
0.000818	3.062	1.7315184088
0.000819	3.056	1.75067529828
0.00082	3.024	1.73764898642
0.000821	2.998	1.74183696137
0.000822	2.988	1.74237079865
0.000823	2.982	1.73829686763
0.000824	2.976	1.72262125843
0.000825	2.998	1.72568710953
0.000826	2.99	1.72449992752
0.000827	2.988	1.71460082818
0.000828	2.978	1.7127510035
0.000829	2.97	1.7020869543
0.00083	2.946	1.70501730196
0.000831	2.924	1.71878561781
0.000832	2.886	1.67362002856
0.000833	2.884	1.6752743059
0.000834	2.878	1.67902233457
0.000835	2.876	1.68778671638
0.000836	2.86	1.68890497068
0.000837	2.856	1.68619809038
0.000838	2.858	1.681022308
0.000839	2.854	1.6711325501
0.00084	2.848	1.6795523213
0.000841	2.83	1.69738033452
0.000842	2.808	1.68140893301
0.000843	2.804	1.66780814244
0.000844	2.78	1.66361053134
0.000845	2.766	1.67428910287
0.000846	2.772	1.66253300719
0.000847	2.75	1.66838245016
0.000848	2.75	1.65755844543
0.000849	2.754	1.66297444358
0.00085	2.758	1.66716405911
0.000851	2.75	1.67913668294
0.000852	2.746	1.67734432959
0.000853	2.734	1.67428910287
0.000854	2.74	1.67940465642
0.000855	2.732	1.65534769762
0.000856	2.72	1.64243721341
0.000857	2.698	1.64766380066
0.000858	2.692	1.65563764151
0.000859	2.676	1.6453036194
0.00086	2.674	1.65521116478
0.000861	2.676	1.66463930027
0.000862	2.654	1.66080823697
0.000863	2.656	1.65095850947
0.000864	2.656	1.6448902699
0.000865	2.652	1.63795482233
0.000866	2.64	1.62677595261
0.000867	2.63	1.60906805325
0.000868	2.646	1.61390334283
0.000869	2.624	1.60954154963
0.00087	2.616	1.6064071713
0.000871	2.624	1.61697990093
0.000872	2.618	1.59752183084
0.000873	2.592	1.58919350615
0.000874	2.588	1.57932137325
0.000875	2.584	1.58206953071
0.000876	2.59	1.58426639174
0.000877	2.594	1.58907646134
0.000878	2.584	1.59591478469
0.000879	2.578	1.58994213731
0.00088	2.586	1.59329972071
0.000881	2.57	1.58905632373
0.000882	2.546	1.56329267893
0.000883	2.526	1.56119313347
0.000884	2.518	1.54844308904
0.000885	2.512	1.54332627788
0.000886	2.526	1.56758540437
0.000887	2.528	1.55473984962
0.000888	2.53	1.56623752988
0.000889	2.522	1.55869047601
0.00089	2.518	1.54715092994
0.000891	2.502	1.526432442
0.000892	2.5	1.51591556493
0.000893	2.496	1.52511770038
0.000894	2.488	1.52113641729
0.000895	2.484	1.54069594664
0.000896	2.468	1.52347497518
0.000897	2.472	1.50373401903
0.000898	2.444	1.50295176237
0.000899	2.426	1.49282416915
0.0009	2.414	1.50419546602
0.000901	2.434	1.51315696476
0.000902	2.434	1.51843472036
0.000903	2.434	1.52893557745
0.000904	2.43	1.51825557796
0.000905	2.428	1.50360101091
0.000906	2.422	1.5139075269
0.000907	2.424	1.51796706157
0.000908	2.42	1.5203946856
0.000909	2.43	1.54308133292
0.00091	2.43	1.53658712737
0.000911	2.418	1.55025030237
0.000912	2.396	1.54892995323
0.000913	2.38	1.54
0.000914	2.372	1.53545302761
0.000915	2.362	1.50564139157
0.000916	2.35	1.49649590711
0.000917	2.348	1.51092554416
0.000918	2.366	1.51262817639
0.000919	2.338	1.49256691642
0.00092	2.324	1.48156133859
0.000921	2.322	1.50010532964
0.000922	2.312	1.50288256361
0.000923	2.316	1.5179407103
0.000924	2.3	1.49733095874
0.000925	2.288	1.48224694299
0.000926	2.29	1.48388004906
0.000927	2.286	1.47655138752
0.000928	2.284	1.48301854338
0.000929	2.27	1.47006802564
0.00093	2.268	1.46839231815
0.000931	2.266	1.47351416688
0.000932	2.258	1.46814032027
0.000933	2.248	1.47868049287
0.000934	2.25	1.49515885444
0.000935	2.244	1.47663942789
0.000936	2.246	1.47291683404
0.000937	2.224	1.45664820736
0.000938	2.212	1.43633422294
0.000939	2.21	1.43732390226
0.00094	2.196	1.43303314686
0.000941	2.194	1.43260741308
0.000942	2.192	1.43078160458
0.000943	2.198	1.42505999874
0.000944	2.19	1.43174718439
0.000945	2.198	1.44872219559
0.000946	2.182	1.43278609708
0.000947	2.166	1.43053975827
0.000948	2.166	1.43193714946
0.000949	2.16	1.42772546381
0.00095	2.148	1.44848058323
0.000951	2.146	1.43411436085
0.000952	2.136	1.42179604726
0.000953	2.128	1.41690366645
0.000954	2.112	1.41825808653
0.000955	2.106	1.43204888185
0.000956	2.102	1.42674314437
0.000957	2.08	1.41901374201
0.000958	2.082	1.41254238874
0.000959	2.068	1.41822988264
0.00096	2.048	1.42607713676
0.000961	2.048	1.42607713676
0.000962	2.052	1.42031545792
0.000963	2.042	1.42135006244
0.000964	2.028	1.43917198416
0.000965	2.026	1.43154601742
0.000966	2.03	1.43425939077
0.000967	2.03	1.43146777819
0.000968	2.044	1.4415491667
0.000969	2.042	1.43256273859
0.00097	2.036	1.43202793269
0.000971	2.02	1.42112631388
0.000972	2.016	1.41412304981
0.000973	2.01	1.40779970166
0.000974	2.008	1.41419093478
0.000975	2.0	1.42407864951
0.000976	1.99	1.42474559132
0.000977	1.976	1.40549777659
0.000978	1.966	1.40457965242
0.000979	1.954	1.39852922744
0.00098	1.948	1.40046278066
0.000981	1.95	1.39409468832
0.000982	1.952	1.40060558331
0.000983	1.948	1.39186780982
0.000984	1.932	1.39261480676
0.000985	1.924	1.38499963899
0.000986	1.936	1.40139359211
0.000987	1.918	1.38970356551
0.000988	1.916	1.38019708738
0.000989	1.908	1.3695020993
0.00099	1.908	1.37968692101
0.000991	1.906	1.37882703774
0.000992	1.894	1.3808562561
0.000993	1.89	1.38632607997
0.000994	1.882	1.3871106661
0.000995	1.872	1.38116472587
0.000996	1.87	1.38170184917
0.000997	1.866	1.37260482296
0.000998	1.858	1.36741946746
0.000999	1.844	1.37683114433
0.001	1.844	1.36808771649
0.001001	1.832	1.35932924636
0.001002	1.836	1.36422285569
0.001003	1.83	1.35244223537
0.001004	1.83	1.35096261976
0.001005	1.83	1.34502788075
0.001006	1.832	1.35490811497
0.001007	1.82	1.34892549831
0.001008	1.814	1.35033477331
0.001009	1.818	1.34939838447
0.00101	1.826	1.35488892534
0.001011	1.824	1.35536858456
0.001012	1.812	1.35965289688
0.001013	1.826	1.3607806583
0.001014	1.808	1.35762144945
0.001015	1.792	1.35526233623
0.001016	1.778	1.34190759741
0.001017	1.78	1.35040734595
0.001018	1.768	1.34096084954
0.001019	1.766	1.33388305334
0.00102	1.764	1.32977592097
0.001021	1.76	1.33506554146
0.001022	1.74	1.32529242056
0.001023	1.734	1.31424655221
0.001024	1.73	1.30426224357
0.001025	1.734	1.31424655221
0.001026	1.728	1.30920433852
0.001027	1.72	1.31057239403
0.001028	1.722	1.3208769814
0.001029	1.706	1.31436828933
0.00103	1.696	1.29598765426
0.001031	1.684	1.29928595775
0.001032	1.698	1.30184330854
0.001033	1.68	1.30751673029
0.001034	1.676	1.30499961686
0.001035	1.676	1.30499961686
0.001036	1.672	1.31621274876
0.001037	1.66	1.32075735849
0.001038	1.654	1.30777826867
0.001039	1.658	1.2903627397
0.00104	1.668	1.27819247377
0.001041	1.63	1.27479410102
0.001042	1.636	1.28976897156
0.001043	1.63	1.29348366824
0.001044	1.618	1.28377412343
0.001045	1.608	1.27213835726
0.001046	1.602	1.26948651037
0.001047	1.598	1.27451794809
0.001048	1.598	1.27451794809
0.001049	1.598	1.27451794809
0.00105	1.604	1.28498404659
0.001051	1.6	1.30230564769
0.001052	1.594	1.29350840739
0.001053	1.6	1.30076900332
0.001054	1.59	1.28759465671
0.001055	1.572	1.28250380116
0.001056	1.558	1.27852884207
0.001057	1.544	1.26651648232
0.001058	1.55	1.26313103042
0.001059	1.554	1.26928483801
0.00106	1.558	1.27225626349
0.001061	1.572	1.28872650318
0.001062	1.556	1.26762139458
0.001063	1.558	1.26437178077
0.001064	1.572	1.26839110688
0.001065	1.566	1.27343786656
0.001066	1.552	1.26936834686
0.001067	1.538	1.255609812
0.001068	1.526	1.23504008032
0.001069	1.526	1.22854548145
0.00107	1.526	1.24632419538
0.001071	1.522	1.22699470252
0.001072	1.52	1.23353151561
0.001073	1.528	1.23175322204
0.001074	1.544	1.22640287019
0.001075	1.528	1.2236077803
0.001076	1.514	1.22711205682
0.001077	1.51	1.22877988265
0.001078	1.494	1.22064081531
0.001079	1.49	1.23040643691
0.00108	1.48	1.21391927244
0.001081	1.472	1.21540775051
0.001082	1.458	1.19508828126
0.001083	1.436	1.19411222253
0.001084	1.438	1.19421773559
0.001085	1.442	1.19106506959
0.001086	1.43	1.20045824584
0.001087	1.428	1.1919798656
0.001088	1.424	1.19340856374
0.001089	1.414	1.19105163616
0.00109	1.422	1.21487283285
0.001091	1.422	1.21487283285
0.001092	1.404	1.19698955718
0.001093	1.398	1.1762635759
0.001094	1.398	1.17115157004
0.001095	1.404	1.17846680055
0.001096	1.41	1.2007914057
0.001097	1.402	1.18844267847
0.001098	1.404	1.18016270065
0.001099	1.408	1.18048125779
0.0011	1.402	1.17999830508
0.001101	1.39	1.18739210036
0.001102	1.39	1.19745563592
0.001103	1.402	1.19180367511
0.001104	1.398	1.18810605587
0.001105	1.39	1.18063542214
0.001106	1.376	1.15871653134
0.001107	1.368	1.14393006779
0.001108	1.366	1.13492026152
0.001109	1.35	1.12760808795
0.00111	1.358	1.13922605307
0.001111	1.366	1.13668113383
0.001112	1.36	1.13771701227
0.001113	1.348	1.13264999007
0.001114	1.344	1.14090490401
0.001115	1.34	1.13683771929
0.001116	1.348	1.1361760427
0.001117	1.344	1.1373935115
0.001118	1.344	1.12856723327
0.001119	1.346	1.13942266082
0.00112	1.344	1.1338712449
0.001121	1.334	1.13949286966
0.001122	1.328	1.14560726255
0.001123	1.314	1.1293378591
0.001124	1.316	1.12434158511
0.001125	1.324	1.12027853679
0.001126	1.318	1.13175792465
0.001127	1.31	1.13397530837
0.001128	1.308	1.12655936373
0.001129	1.298	1.11229312683
0.00113	1.292	1.10758114827
0.001131	1.292	1.10938541544
0.001132	1.294	1.11335708557
0.001133	1.296	1.10832486212
0.001134	1.298	1.1086911202
0.001135	1.29	1.10177130113
0.001136	1.282	1.09108936389
0.001137	1.268	1.1046157703
0.001138	1.266	1.10056530928
0.001139	1.27	1.09777046781
0.00114	1.266	1.08777019632
0.001141	1.26	1.07349895203
0.001142	1.25	1.06934559428
0.001143	1.27	1.09045861911
0.001144	1.266	1.08777019632
0.001145	1.27	1.08862298341
0.001146	1.266	1.10056530928
0.001147	1.258	1.08417526258
0.001148	1.252	1.08650632764
0.001149	1.246	1.07772167093
0.00115	1.242	1.08417526258
0.001151	1.238	1.07951655846
0.001152	1.244	1.0809551332
0.001153	1.242	1.08047952317
0.001154	1.236	1.0790291933
0.001155	1.228	1.08444271402
0.001156	1.228	1.08812499282
0.001157	1.222	1.0736461242
0.001158	1.22	1.07870292481
0.001159	1.208	1.06992336174
0.00116	1.202	1.0682677567
0.001161	1.204	1.0613123951
0.001162	1.198	1.05583900288
0.001163	1.196	1.04765643223
0.001164	1.192	1.05410435916
0.001165	1.18	1.05432442825
0.001166	1.184	1.04409961211
0.001167	1.19	1.04589674443
0.001168	1.176	1.03779766814
0.001169	1.166	1.03655390598
0.00117	1.162	1.03911308336
0.001171	1.144	1.03501884041
0.001172	1.13	1.0300970828
0.001173	1.126	1.03059400348
0.001174	1.118	1.03154059542
0.001175	1.122	1.0291336162
0.001176	1.116	1.01908978996
0.001177	1.12	1.03227903205
0.001178	1.104	1.01645659032
0.001179	1.094	1.03012814737
0.00118	1.096	1.04248932848
0.001181	1.108	1.04514879323
0.001182	1.104	1.04937314622
0.001183	1.11	1.04589674443
0.001184	1.108	1.03746614403
0.001185	1.11	1.04206525707
0.001186	1.106	1.04247973601
0.001187	1.102	1.03903609177
0.001188	1.082	1.02726627512
0.001189	1.078	1.02757773429
0.00119	1.078	1.03340021289
0.001191	1.074	1.0356273461
0.001192	1.072	1.0348023966
0.001193	1.066	1.03616794006
0.001194	1.056	1.03964609363
0.001195	1.05	1.04091306073
0.001196	1.05	1.03319891599
0.001197	1.048	1.03038633531
0.001198	1.064	1.0333944068
0.001199	1.058	1.03084237398
0.0012	1.06	1.04134528376
0.001201	1.056	1.04731275176
0.001202	1.046	1.03917467252
0.001203	1.036	1.03281363275
0.001204	1.03	1.03397292034
0.001205	1.03	1.0300970828
0.001206	1.04	1.03266645147
0.001207	1.042	1.02967761945
0.001208	1.034	1.03578183031
0.001209	1.012	1.01580313053
0.00121	1.02	1.01567711405
0.001211	1.01	1.01877377273
0.001212	1.008	1.01584250748
0.001213	1.012	1.0216927131
0.001214	1.006	1.02076637876
0.001215	1.002	1.02273945851
0.001216	1.006	1.02272381414
0.001217	1.002	1.01685593867
0.001218	0.99	1.01089069637
0.001219	0.99	1.00493780902
0.00122	0.994	1.00894202014
0.001221	1.0	1.00995049384
0.001222	0.986	0.998901396535
0.001223	0.982	0.984721280363
0.001224	0.978	0.982606737205
0.001225	0.992	0.987894731234
0.001226	0.986	0.982753275243
0.001227	0.986	0.984786271228
0.001228	0.98	0.977547952788
0.001229	0.978	0.976481438636
0.00123	0.976	0.969238876645
0.001231	0.976	0.969238876645
0.001232	0.972	0.964995336776
0.001233	0.972	0.962920557471
0.001234	0.978	0.957870554929
0.001235	0.968	0.956543778402
0.001236	0.966	0.953333100233
0.001237	0.954	0.946511489629
0.001238	0.946	0.956600229981
0.001239	0.944	0.938543552532
0.00124	0.942	0.930932865463
0.001241	0.942	0.93948709411
0.001242	0.932	0.933475227309
0.001243	0.93	0.934398202053
0.001244	0.928	0.928878894151
0.001245	0.928	0.931029537662
0.001246	0.924	0.930711555746
0.001247	0.92	0.938935567544
0.001248	0.932	0.948354364149
0.001249	0.926	0.948959430113
0.00125	0.924	0.954056602094
0.001251	0.924	0.958240053431
0.001252	0.916	0.95128544612
0.001253	0.9	0.949736805647
0.001254	0.888	0.942048831006
0.001255	0.886	0.936484917124
0.001256	0.88	0.93680307429
0.001257	0.878	0.939742517927
0.001258	0.876	0.929851601063
0.001259	0.874	0.941341595809
0.00126	0.868	0.941581648079
0.001261	0.868	0.941581648079
0.001262	0.866	0.946596006753
0.001263	0.854	0.940576419011
0.001264	0.858	0.93906123336
0.001265	0.866	0.92953967102
0.001266	0.866	0.92953967102
0.001267	0.86	0.938296328459
0.001268	0.844	0.933629476827
0.001269	0.842	0.93222100384
0.00127	0.844	0.935769202314
0.001271	0.838	0.92938474272
0.001272	0.834	0.930829737385
0.001273	0.832	0.929395502464
0.001274	0.83	0.923634126697
0.001275	0.83	0.92146622293
0.001276	0.826	0.916364556277
0.001277	0.836	0.923636292054
0.001278	0.834	0.924361401185
0.001279	0.838	0.92938474272
0.00128	0.842	0.921431495012
0.001281	0.828	0.917832228678
0.001282	0.826	0.914179413463
0.001283	0.83	0.906145683651
0.001284	0.83	0.903935838431
0.001285	0.822	0.904608202483
0.001286	0.822	0.900175538437
0.001287	0.826	0.911989035022
0.001288	0.834	0.928678631174
0.001289	0.824	0.930066664277
0.00129	0.822	0.93290728371
0.001291	0.826	0.937936031934
0.001292	0.826	0.940065955133
0.001293	0.824	0.936495595291
0.001294	0.81	0.919728220726
0.001295	0.806	0.905739476892
0.001296	0.798	0.901773807559
0.001297	0.8	0.894427191
0.001298	0.796	0.895758896132
0.001299	0.79	0.886510011224
0.0013	0.788	0.889413289759
0.001301	0.774	0.884829927161
0.001302	0.772	0.880917703307
0.001303	0.778	0.885841972363
0.001304	0.772	0.878644410441
0.001305	0.768	0.884407146059
0.001306	0.768	0.888918443953
0.001307	0.778	0.88358134883
0.001308	0.77	0.886058688801
0.001309	0.776	0.884208120297
0.00131	0.782	0.891333831962
0.001311	0.772	0.878644410441
0.001312	0.774	0.880297676925
0.001313	0.764	0.883348175976
0.001314	0.758	0.878314294544
0.001315	0.754	0.877202371178
0.001316	0.754	0.874919424862
0.001317	0.75	0.871492971859
0.001318	0.744	0.866293252888
0.001319	0.738	0.867960828609
0.00132	0.742	0.864543810342
0.001321	0.742	0.859904645877
0.001322	0.74	0.858137518117
0.001323	0.736	0.856915398391
0.001324	0.736	0.863888881743
0.001325	0.736	0.863888881743
0.001326	0.74	0.869712596206
0.001327	0.742	0.869158213446
0.001328	0.738	0.867960828609
0.001329	0.736	0.863888881743
0.00133	0.738	0.865653510361
0.001331	0.734	0.864432761989
0.001332	0.728	0.861403505913
0.001333	0.732	0.862656362638
0.001334	0.732	0.862656362638
0.001335	0.736	0.870806522713
0.001336	0.732	0.862656362638
0.001337	0.728	0.856747337317
0.001338	0.726	0.854940933632
0.001339	0.714	0.855689195912
0.00134	0.71	0.849646985518
0.001341	0.708	0.859497527629
0.001342	0.706	0.855315146598
0.001343	0.71	0.856679636737
0.001344	0.712	0.858519656152
0.001345	0.714	0.862672591427
0.001346	0.712	0.856186895485
0.001347	0.718	0.859346263156
0.001348	0.716	0.859851149909
0.001349	0.712	0.853847761606
0.00135	0.708	0.857167428219
0.001351	0.698	0.843087184104
0.001352	0.694	0.836877529869
0.001353	0.694	0.839263963244
0.001354	0.694	0.836877529869
0.001355	0.69	0.837794724261
0.001356	0.688	0.828647090142
0.001357	0.692	0.83254789652
0.001358	0.7	0.837854402626
0.001359	0.7	0.833066623986
0.00136	0.7	0.828251169634
0.001361	0.702	0.830178294103
0.001362	0.708	0.838293504687
0.001363	0.706	0.836399426112
0.001364	0.704	0.834496255234
0.001365	0.712	0.842054630057
0.001366	0.72	0.842377587546
0.001367	0.716	0.833872891993
0.001368	0.72	0.828009661779
0.001369	0.71	0.816026960339
0.00137	0.706	0.817045898344
0.001371	0.708	0.823854356061
0.001372	0.706	0.817045898344
0.001373	0.708	0.823854356061
0.001374	0.704	0.819990243844
0.001375	0.69	0.82091412462
0.001376	0.692	0.827729424389
0.001377	0.686	0.82668252673
0.001378	0.682	0.829985542043
0.001379	0.674	0.82202433054
0.00138	0.666	0.811445623563
0.001381	0.664	0.809384951676
0.001382	0.66	0.807712820252
0.001383	0.654	0.803917906257
0.001384	0.652	0.799309702181
0.001385	0.652	0.784153046286
0.001386	0.654	0.783762719195
0.001387	0.654	0.791381071292
0.001388	0.652	0.794289619723
0.001389	0.652	0.791767642683
0.00139	0.646	0.795414357426
0.001391	0.642	0.798646354778
0.001392	0.642	0.801146678206
0.001393	0.636	0.797185047527
0.001394	0.638	0.796841263992
0.001395	0.636	0.807157977102
0.001396	0.638	0.814221100193
0.001397	0.636	0.812098516191
0.001398	0.632	0.800359919036
0.001399	0.63	0.793158243984
0.0014	0.624	0.789065269797
0.001401	0.622	0.776605433924
0.001402	0.618	0.764248650637
0.001403	0.63	0.767528501099
0.001404	0.634	0.772038859126
0.001405	0.628	0.762637528581
0.001406	0.628	0.754729090469
0.001407	0.63	0.759670981412
0.001408	0.622	0.758364028683
0.001409	0.618	0.751049931762
0.00141	0.62	0.756042326857
0.001411	0.618	0.756357058538
0.001412	0.61	0.754917214004
0.001413	0.61	0.754917214004
0.001414	0.614	0.76223618387
0.001415	0.614	0.756970276827
0.001416	0.614	0.756970276827
0.001417	0.616	0.7645547724
0.001418	0.618	0.764248650637
0.001419	0.612	0.762532622253
0.00142	0.598	0.756568569265
0.001421	0.594	0.754429585846
0.001422	0.6	0.756306816048
0.001423	0.606	0.763389808682
0.001424	0.606	0.766005221914
0.001425	0.606	0.766005221914
0.001426	0.61	0.768049477573
0.001427	0.612	0.765150965496
0.001428	0.614	0.76223618387
0.001429	0.614	0.756970276827
0.00143	0.608	0.75520593218
0.001431	0.596	0.754177697894
0.001432	0.594	0.754429585846
0.001433	0.592	0.74935705775
0.001434	0.59	0.744244583454
0.001435	0.586	0.750069330129
0.001436	0.588	0.752499833887
0.001437	0.584	0.747625574736
0.001438	0.578	0.748275350389
0.001439	0.582	0.747847578053
0.00144	0.586	0.73661658955
0.001441	0.582	0.739781048689
0.001442	0.58	0.742697785105
0.001443	0.578	0.756251280991
0.001444	0.564	0.746929715569
0.001445	0.562	0.749770631593
0.001446	0.56	0.752595508889
0.001447	0.552	0.750530479061
0.001448	0.554	0.750389232332
0.001449	0.558	0.755404527389
0.00145	0.558	0.760681273596
0.001451	0.554	0.758342930342
0.001452	0.55	0.755976190101
0.001453	0.55	0.747997326198
0.001454	0.548	0.745450199544
0.001455	0.548	0.734640047915
0.001456	0.552	0.739794566079
0.001457	0.55	0.739932429347
0.001458	0.554	0.742350321614
0.001459	0.548	0.734640047915
0.00146	0.552	0.728900541912
0.001461	0.548	0.72642687175
0.001462	0.55	0.731778655059
0.001463	0.55	0.737224524823
0.001464	0.55	0.734506637138
0.001465	0.544	0.732163916073
0.001466	0.538	0.729764345525
0.001467	0.54	0.732393336944
0.001468	0.536	0.7326008463
0.001469	0.538	0.732499829352
0.00147	0.526	0.719252389638
0.001471	0.518	0.713915961441
0.001472	0.518	0.719497046554
0.001473	0.53	0.721872564931
0.001474	0.53	0.721872564931
0.001475	0.528	0.719177307762
0.001476	0.53	0.719096655534
0.001477	0.53	0.72463784058
0.001478	0.526	0.7220277003
0.001479	0.528	0.727472336244
0.00148	0.528	0.732950202947
0.001481	0.524	0.730358815925
0.001482	0.516	0.719544300235
0.001483	0.524	0.724861366056
0.001484	0.524	0.71653611214
0.001485	0.518	0.713915961441
0.001486	0.514	0.716801227678
0.001487	0.512	0.711235544669
0.001488	0.51	0.708449010162
0.001489	0.522	0.713803894638
0.00149	0.51	0.708449010162
0.001491	0.508	0.705645803502
0.001492	0.512	0.705589115562
0.001493	0.52	0.713862731903
0.001494	0.512	0.70841795573
0.001495	0.514	0.708381253281
0.001496	0.51	0.708449010162
0.001497	0.51	0.714072825418
0.001498	0.516	0.713963584506
0.001499	0.518	0.722271417128
0.0015	0.516	0.722318489311
0.001501	0.516	0.722318489311
0.001502	0.516	0.719544300235
0.001503	0.514	0.719585992082
0.001504	0.516	0.72783514617
0.001505	0.51	0.722426466846
0.001506	0.512	0.725159292845
0.001507	0.51	0.727942305406
0.001508	0.504	0.722484601912
0.001509	0.506	0.716912825942
0.00151	0.506	0.711311464831
0.001511	0.5	0.7
0.001512	0.5	0.7
0.001513	0.498	0.702848490074
0.001514	0.498	0.702848490074
0.001515	0.498	0.702848490074
0.001516	0.498	0.705688316468
0.001517	0.494	0.699974285242
0.001518	0.496	0.70567981408
0.001519	0.498	0.705688316468
0.00152	0.496	0.711325523231
0.001521	0.492	0.705645803502
0.001522	0.49	0.705620294493
0.001523	0.494	0.708494177817
0.001524	0.494	0.708494177817
0.001525	0.494	0.708494177817
0.001526	0.492	0.714098032486
0.001527	0.488	0.714042015571
0.001528	0.492	0.702805805326
0.001529	0.49	0.705620294493
0.00153	0.486	0.705552265959
0.001531	0.482	0.705461551043
0.001532	0.484	0.702669196706
0.001533	0.48	0.70256672281
0.001534	0.476	0.699588450448
0.001535	0.476	0.690958754196
0.001536	0.472	0.682067445345
0.001537	0.468	0.681891486968
0.001538	0.46	0.675573830162
0.001539	0.454	0.672223177226
0.00154	0.454	0.675191824595
0.001541	0.45	0.668954408013
0.001542	0.446	0.665645551326
0.001543	0.442	0.665308950789
0.001544	0.438	0.658905152507
0.001545	0.44	0.656048778674
0.001546	0.434	0.655472348768
0.001547	0.434	0.643151615096
0.001548	0.422	0.635543861586
0.001549	0.424	0.635786127562
0.00155	0.42	0.63843558798
0.001551	0.416	0.63792162528
0.001552	0.416	0.634778701596
0.001553	0.416	0.634778701596
0.001554	0.416	0.64416147044
0.001555	0.416	0.641049140082
0.001556	0.414	0.640783894929
0.001557	0.416	0.641049140082
0.001558	0.418	0.641308038309
0.001559	0.416	0.64416147044
0.00156	0.42	0.641560597294
0.001561	0.43	0.651996932508
0.001562	0.43	0.651996932508
0.001563	0.43	0.651996932508
0.001564	0.43	0.651996932508
0.001565	0.428	0.64870332202
0.001566	0.426	0.648478218601
0.001567	0.418	0.644419118276
0.001568	0.414	0.643897507372
0.001569	0.41	0.6402343321
0.00157	0.412	0.640512294964
0.001571	0.41	0.643350604259
0.001572	0.41	0.65261014396
0.001573	0.41	0.65261014396
0.001574	0.418	0.650596649238
0.001575	0.412	0.643627221301
0.001576	0.408	0.639949998047
0.001577	0.404	0.639362182178
0.001578	0.406	0.642778344377
0.001579	0.404	0.639362182178
0.00158	0.4	0.629285308902
0.001581	0.398	0.628964227918
0.001582	0.398	0.62257208418
0.001583	0.4	0.629285308902
0.001584	0.4	0.6260990337
0.001585	0.394	0.621903529496
0.001586	0.388	0.620851028831
0.001587	0.386	0.623701851849
0.001588	0.388	0.624064099272
0.001589	0.394	0.631477632225
0.00159	0.39	0.633955834424
0.001591	0.386	0.633248766284
0.001592	0.386	0.633248766284
0.001593	0.384	0.629717396933
0.001594	0.378	0.628582532369
0.001595	0.378	0.618963649983
0.001596	0.374	0.614917880696
0.001597	0.38	0.61611687203
0.001598	0.38	0.612862137842
0.001599	0.382	0.609980327552
0.0016	0.386	0.614006514623
0.001601	0.386	0.607456994363
0.001602	0.382	0.603387106259
0.001603	0.378	0.595916101477
0.001604	0.378	0.595916101477
0.001605	0.364	0.586092142926
0.001606	0.364	0.586092142926
0.001607	0.364	0.582669717765
0.001608	0.364	0.579227071191
0.001609	0.368	0.587005962491
0.00161	0.368	0.587005962491
0.001611	0.364	0.586092142926
0.001612	0.362	0.585624453041
0.001613	0.366	0.589952540464
0.001614	0.372	0.598010033361
0.001615	0.372	0.604661888993
0.001616	0.37	0.604235053601
0.001617	0.364	0.596241561785
0.001618	0.364	0.592877727698
0.001619	0.366	0.593332958801
0.00162	0.366	0.593332958801
0.001621	0.366	0.593332958801
0.001622	0.36	0.591945943478
0.001623	0.364	0.592877727698
0.001624	0.366	0.586552640434
0.001625	0.366	0.586552640434
0.001626	0.368	0.590403252024
0.001627	0.368	0.590403252024
0.001628	0.358	0.581236612749
0.001629	0.354	0.580244775935
0.00163	0.352	0.579737871801
0.001631	0.35	0.579223618303
0.001632	0.352	0.586596965556
0.001633	0.352	0.586596965556
0.001634	0.35	0.589491306128
0.001635	0.356	0.590985617422
0.001636	0.356	0.590985617422
0.001637	0.354	0.590494707851
0.001638	0.358	0.594841155268
0.001639	0.36	0.591945943478
0.00164	0.36	0.595315042645
0.001641	0.356	0.594360160172
0.001642	0.36	0.601996677732
0.001643	0.356	0.59771565146
0.001644	0.35	0.596238207431
0.001645	0.348	0.595731483136
0.001646	0.342	0.594168326318
0.001647	0.342	0.597524894879
0.001648	0.34	0.593632883186
0.001649	0.334	0.58175940044
0.00165	0.336	0.585750800256
0.001651	0.338	0.582885923659
0.001652	0.342	0.590792687836
0.001653	0.342	0.590792687836
0.001654	0.344	0.591323938294
0.001655	0.346	0.591847953448
0.001656	0.342	0.590792687836
0.001657	0.34	0.586856030045
0.001658	0.33	0.587452125709
0.001659	0.328	0.58686966185
0.00166	0.33	0.590846849869
0.001661	0.322	0.588486193551
0.001662	0.326	0.58968126984
0.001663	0.318	0.587261440927
0.001664	0.316	0.590037286957
0.001665	0.32	0.594642749893
0.001666	0.32	0.594642749893
0.001667	0.316	0.590037286957
0.001668	0.314	0.589409874366
0.001669	0.314	0.589409874366
0.00167	0.32	0.584465567848
0.001671	0.322	0.585077772608
0.001672	0.322	0.5918749868
0.001673	0.312	0.588774999469
0.001674	0.312	0.581941577824
0.001675	0.314	0.582583899537
0.001676	0.306	0.576510190717
0.001677	0.306	0.576510190717
0.001678	0.306	0.576510190717
0.001679	0.304	0.575833309214
0.00168	0.304	0.575833309214
0.001681	0.298	0.57375604572
0.001682	0.304	0.575833309214
0.001683	0.306	0.579968964687
0.001684	0.312	0.581941577824
0.001685	0.306	0.576510190717
0.001686	0.304	0.572349543548
0.001687	0.304	0.572349543548
0.001688	0.306	0.576510190717
0.001689	0.3	0.567450438364
0.00169	0.296	0.566024734442
0.001691	0.296	0.569547188563
0.001692	0.296	0.573047991009
0.001693	0.294	0.572332071441
0.001694	0.296	0.576527536203
0.001695	0.296	0.573047991009
0.001696	0.3	0.577927331072
0.001697	0.296	0.576527536203
0.001698	0.292	0.571608257463
0.001699	0.292	0.571608257463
0.0017	0.29	0.5673623181
0.001701	0.29	0.56382621436
0.001702	0.292	0.568098582994
0.001703	0.296	0.569547188563
0.001704	0.296	0.569547188563
0.001705	0.292	0.564567090787
0.001706	0.29	0.56382621436
0.001707	0.292	0.564567090787
0.001708	0.288	0.563077259353
0.001709	0.286	0.558752181204
0.00171	0.29	0.560267793113
0.001711	0.286	0.558752181204
0.001712	0.286	0.558752181204
0.001713	0.282	0.553602745658
0.001714	0.278	0.552010869458
0.001715	0.278	0.552010869458
0.001716	0.278	0.548375783565
0.001717	0.274	0.550385319572
0.001718	0.266	0.535951490342
0.001719	0.264	0.527545258722
0.00172	0.27	0.533947562968
0.001721	0.268	0.536820267874
0.001722	0.266	0.532206726752
0.001723	0.268	0.533081607261
0.001724	0.272	0.534804637227
0.001725	0.274	0.539373710891
0.001726	0.27	0.533947562968
0.001727	0.274	0.53565287267
0.001728	0.27	0.530188645672
0.001729	0.27	0.530188645672
0.00173	0.278	0.533587855934
0.001731	0.278	0.533587855934
0.001732	0.278	0.533587855934
0.001733	0.276	0.53275134913
0.001734	0.27	0.530188645672
0.001735	0.268	0.529316540456
0.001736	0.262	0.518995183022
0.001737	0.262	0.518995183022
0.001738	0.264	0.519907684113
0.001739	0.264	0.516046509532
0.00174	0.26	0.510294032887
0.001741	0.26	0.510294032887
0.001742	0.264	0.516046509532
0.001743	0.262	0.507302670996
0.001744	0.26	0.506359556047
0.001745	0.266	0.513073094208
0.001746	0.262	0.518995183022
0.001747	0.26	0.521919534028
0.001748	0.26	0.521919534028
0.001749	0.264	0.523740393707
0.00175	0.264	0.523740393707
0.001751	0.262	0.522834581871
0.001752	0.26	0.51807335388
0.001753	0.262	0.515127168765
0.001754	0.26	0.514198405287
0.001755	0.264	0.523740393707
0.001756	0.264	0.519907684113
0.001757	0.266	0.528435426519
0.001758	0.26	0.525737577124
0.001759	0.258	0.524819969132
0.00176	0.256	0.523893118871
0.001761	0.256	0.523893118871
0.001762	0.26	0.525737577124
0.001763	0.264	0.519907684113
0.001764	0.262	0.515127168765
0.001765	0.262	0.515127168765
0.001766	0.26	0.51807335388
0.001767	0.26	0.51807335388
0.001768	0.262	0.518995183022
0.001769	0.258	0.513260167946
0.00177	0.254	0.511355062554
0.001771	0.26	0.514198405287
0.001772	0.262	0.518995183022
0.001773	0.262	0.515127168765
0.001774	0.26	0.521919534028
0.001775	0.256	0.520061534821
0.001776	0.25	0.517204021639
0.001777	0.246	0.515251394952
0.001778	0.244	0.510356737978
0.001779	0.244	0.510356737978
0.00178	0.244	0.510356737978
0.001781	0.248	0.512343634683
0.001782	0.252	0.514291745996
0.001783	0.254	0.515251394952
0.001784	0.254	0.515251394952
0.001785	0.248	0.508425019054
0.001786	0.246	0.507428812741
0.001787	0.246	0.507428812741
0.001788	0.246	0.507428812741
0.001789	0.242	0.505406766872
0.00179	0.24	0.508330601086
0.001791	0.242	0.509348603611
0.001792	0.238	0.507302670996
0.001793	0.238	0.507302670996
0.001794	0.244	0.510356737978
0.001795	0.242	0.501433943805
0.001796	0.242	0.493392338814
0.001797	0.244	0.490371287903
0.001798	0.242	0.489321979886
0.001799	0.238	0.487191953957
0.0018	0.238	0.487191953957
0.001801	0.238	0.487191953957
0.001802	0.238	0.487191953957
0.001803	0.234	0.485019587233
0.001804	0.234	0.485019587233
0.001805	0.234	0.489125750702
0.001806	0.234	0.489125750702
0.001807	0.232	0.488032785784
0.001808	0.228	0.481680391961
0.001809	0.222	0.474042192215
0.00181	0.222	0.46980421454
0.001811	0.224	0.470981952945
0.001812	0.22	0.468614980554
0.001813	0.218	0.467414163243
0.001814	0.214	0.456293765024
0.001815	0.21	0.453762052182
0.001816	0.22	0.46432747065
0.001817	0.222	0.474042192215
0.001818	0.216	0.457541254971
0.001819	0.216	0.457541254971
0.00182	0.214	0.456293765024
0.001821	0.212	0.455034064659
0.001822	0.214	0.456293765024
0.001823	0.212	0.455034064659
0.001824	0.212	0.455034064659
0.001825	0.21	0.444859528391
0.001826	0.212	0.450617354304
0.001827	0.21	0.444859528391
0.001828	0.212	0.446156923066
0.001829	0.212	0.446156923066
0.00183	0.206	0.428443695251
0.001831	0.206	0.428443695251
0.001832	0.206	0.433086596422
0.001833	0.208	0.434437567436
0.001834	0.206	0.433086596422
0.001835	0.206	0.428443695251
0.001836	0.202	0.42567123464
0.001837	0.206	0.433086596422
0.001838	0.208	0.448035712862
0.001839	0.21	0.449332838773
0.00184	0.21	0.449332838773
0.001841	0.214	0.451889366992
0.001842	0.212	0.450617354304
0.001843	0.21	0.449332838773
0.001844	0.21	0.449332838773
0.001845	0.21	0.449332838773
0.001846	0.212	0.450617354304
0.001847	0.21	0.449332838773
0.001848	0.212	0.450617354304
0.001849	0.214	0.451889366992
0.00185	0.21	0.444859528391
0.001851	0.208	0.44354932082
0.001852	0.206	0.44222618647
0.001853	0.202	0.439540669336
0.001854	0.208	0.448035712862
0.001855	0.208	0.448035712862
0.001856	0.208	0.448035712862
0.001857	0.208	0.448035712862
0.001858	0.206	0.446725866724
0.001859	0.202	0.444067562427
0.00186	0.198	0.436802014647
0.001861	0.194	0.434009216492
0.001862	0.194	0.438593205602
0.001863	0.186	0.432901836448
0.001864	0.182	0.434598665437
0.001865	0.184	0.436055042397
0.001866	0.188	0.438925961866
0.001867	0.186	0.437497428564
0.001868	0.184	0.436055042397
0.001869	0.182	0.434598665437
0.00187	0.184	0.436055042397
0.001871	0.184	0.43144408676
0.001872	0.188	0.434345484609
0.001873	0.192	0.43719103376
0.001874	0.194	0.438593205602
0.001875	0.19	0.43577517139
0.001876	0.188	0.434345484609
0.001877	0.182	0.429972092118
0.001878	0.182	0.429972092118
0.001879	0.178	0.417511676483
0.00188	0.176	0.415961536683
0.001881	0.172	0.412814728419
0.001882	0.166	0.398050248084
0.001883	0.164	0.396363469558
0.001884	0.17	0.401372644808
0.001885	0.172	0.40300868477
0.001886	0.176	0.411125285041
0.001887	0.182	0.425295191602
0.001888	0.184	0.426783317387
0.001889	0.186	0.432901836448
0.00189	0.186	0.432901836448
0.001891	0.186	0.432901836448
0.001892	0.192	0.43719103376
0.001893	0.192	0.43719103376
0.001894	0.194	0.438593205602
0.001895	0.196	0.435412448145
0.001896	0.198	0.436802014647
0.001897	0.198	0.436802014647
0.001898	0.196	0.435412448145
0.001899	0.194	0.434009216492
0.0019	0.188	0.429716185406
0.001901	0.186	0.428256932226
0.001902	0.186	0.432901836448
0.001903	0.184	0.426783317387
0.001904	0.184	0.426783317387
0.001905	0.186	0.428256932226
0.001906	0.188	0.429716185406
0.001907	0.188	0.429716185406
0.001908	0.186	0.428256932226
0.001909	0.188	0.429716185406
0.00191	0.192	0.43719103376
0.001911	0.194	0.438593205602
0.001912	0.188	0.434345484609
0.001913	0.186	0.432901836448
0.001914	0.186	0.432901836448
0.001915	0.186	0.432901836448
0.001916	0.186	0.432901836448
0.001917	0.182	0.425295191602
0.001918	0.182	0.429972092118
0.001919	0.18	0.433128156554
0.00192	0.178	0.431643371315
0.001921	0.178	0.431643371315
0.001922	0.182	0.434598665437
0.001923	0.176	0.434768904132
0.001924	0.178	0.436252220625
0.001925	0.18	0.437721372565
0.001926	0.178	0.436252220625
0.001927	0.176	0.434768904132
0.001928	0.174	0.433271277608
0.001929	0.174	0.433271277608
0.00193	0.17	0.430232495286
0.001931	0.166	0.427134639195
0.001932	0.166	0.427134639195
0.001933	0.166	0.427134639195
0.001934	0.164	0.416057688308
0.001935	0.162	0.409580272962
0.001936	0.158	0.406246230752
0.001937	0.154	0.397849217669
0.001938	0.152	0.396100997222
0.001939	0.15	0.394334883063
0.00194	0.15	0.394334883063
0.001941	0.15	0.394334883063
0.001942	0.15	0.394334883063
0.001943	0.15	0.394334883063
0.001944	0.144	0.388926728318
0.001945	0.144	0.388926728318
0.001946	0.142	0.381884799383
0.001947	0.144	0.383749918567
0.001948	0.144	0.383749918567
0.001949	0.142	0.387086553629
0.00195	0.14	0.385227205685
0.001951	0.146	0.390748000635
0.001952	0.146	0.390748000635
0.001953	0.146	0.390748000635
0.001954	0.148	0.392550633677
0.001955	0.146	0.390748000635
0.001956	0.148	0.392550633677
0.001957	0.146	0.385595643129
0.001958	0.146	0.390748000635
0.001959	0.146	0.385595643129
0.00196	0.144	0.383749918567
0.001961	0.144	0.383749918567
0.001962	0.148	0.387422250264
0.001963	0.148	0.387422250264
0.001964	0.15	0.394334883063
0.001965	0.15	0.394334883063
0.001966	0.148	0.392550633677
0.001967	0.148	0.392550633677
0.001968	0.15	0.389230009121
0.001969	0.146	0.380373500654
0.00197	0.144	0.37318092127
0.001971	0.146	0.375078658417
0.001972	0.146	0.369707992881
0.001973	0.148	0.376956230881
0.001974	0.146	0.375078658417
0.001975	0.146	0.375078658417
0.001976	0.146	0.375078658417
0.001977	0.144	0.37318092127
0.001978	0.142	0.37126271022
0.001979	0.144	0.37318092127
0.00198	0.142	0.37126271022
0.001981	0.142	0.37126271022
0.001982	0.144	0.37318092127
0.001983	0.142	0.376611205356
0.001984	0.134	0.357832362986
0.001985	0.136	0.359866641966
0.001986	0.14	0.363868107973
0.001987	0.14	0.363868107973
0.001988	0.14	0.363868107973
0.001989	0.144	0.37318092127
0.00199	0.144	0.37318092127
0.001991	0.14	0.369323706252
0.001992	0.138	0.361878432626
0.001993	0.134	0.357832362986
0.001994	0.132	0.355775209929
0.001995	0.13	0.353694783677
0.001996	0.128	0.351590671094
0.001997	0.122	0.34513185886
0.001998	0.12	0.34292856399
[truncated: 8,002 more rows]
