# Supplementary material for: The Influence of Synaptic Size on AMPA Receptor Activation: A Monte Carlo Model
Source: PLoS One. 2015 Jun 24;10(6):e0130924. doi: 10.1371/journal.pone.0130924 (PMC4479604; doi:10.1371/journal.pone.0130924)
Supplement: S1 Dataset — This package contains the experimental data used as basis for the analysis presented in the paper. (ZIP) [file pone.0130924.s001.zip › S1 Simulation data/test/2538_9837_157_188.csv]

time	AMPA.O.mean	AMPA.O.stdev
0.0	0.0	0.0
1e-06	0.0	0.0
2e-06	0.072	0.273525135956
3e-06	0.378	0.644294963507
4e-06	0.838	0.965275090324
5e-06	1.528	1.255872605
6e-06	2.364	1.52561594119
7e-06	3.278	1.87635710887
8e-06	4.224	2.09995809482
9e-06	5.268	2.29437921887
1e-05	6.344	2.55844953048
1.1e-05	7.392	2.78394252814
1.2e-05	8.448	2.95623003165
1.3e-05	9.508	3.06168842308
1.4e-05	10.564	3.26586956261
1.5e-05	11.51	3.31027189216
1.6e-05	12.556	3.36256806623
1.7e-05	13.518	3.45277801198
1.8e-05	14.394	3.56801961878
1.9e-05	15.16	3.58809141467
2e-05	15.908	3.69100745055
2.1e-05	16.718	3.89698293555
2.2e-05	17.544	4.02642074304
2.3e-05	18.306	4.10370125618
2.4e-05	18.964	4.10106132605
2.5e-05	19.514	4.18064636151
2.6e-05	20.108	4.26477854056
2.7e-05	20.512	4.3650722789
2.8e-05	21.066	4.37008512503
2.9e-05	21.578	4.51751214719
3e-05	22.076	4.51599645704
3.1e-05	22.448	4.52540561718
3.2e-05	22.862	4.5544435445
3.3e-05	23.242	4.6354542388
3.4e-05	23.542	4.59872112657
3.5e-05	23.854	4.6325677545
3.6e-05	24.138	4.65477776054
3.7e-05	24.418	4.7141569766
3.8e-05	24.668	4.7292468745
3.9e-05	24.89	4.69317589698
4e-05	25.148	4.72166241911
4.1e-05	25.326	4.73663635927
4.2e-05	25.466	4.85353932713
4.3e-05	25.64	4.82228161766
4.4e-05	25.74	4.8526693685
4.5e-05	25.878	4.83147141149
4.6e-05	25.928	4.85868459565
4.7e-05	26.022	4.87211617267
4.8e-05	26.082	4.88049956459
4.9e-05	26.148	4.91996910559
5e-05	26.222	4.87531701533
5.1e-05	26.264	4.86480256537
5.2e-05	26.274	4.84839396089
5.3e-05	26.316	4.81499158878
5.4e-05	26.39	4.8043626008
5.5e-05	26.396	4.83147844867
5.6e-05	26.404	4.82211405921
5.7e-05	26.396	4.81156772788
5.8e-05	26.378	4.841809166
5.9e-05	26.3	4.7889456042
6e-05	26.302	4.83268000182
6.1e-05	26.25	4.81035341737
6.2e-05	26.25	4.73027483345
6.3e-05	26.216	4.74397976387
6.4e-05	26.25	4.75893895737
6.5e-05	26.284	4.74376896571
6.6e-05	26.17	4.69436896718
6.7e-05	26.162	4.6445404509
6.8e-05	26.094	4.63046045227
6.9e-05	26.062	4.66756424701
7e-05	26.024	4.70567997212
7.1e-05	26.028	4.7526009721
7.2e-05	25.99	4.77429575959
7.3e-05	25.908	4.79453188539
7.4e-05	25.878	4.82567259561
7.5e-05	25.876	4.87571779331
7.6e-05	25.82	4.89281105296
7.7e-05	25.764	4.91449936413
7.8e-05	25.688	4.91514557262
7.9e-05	25.632	4.88186193987
8e-05	25.6	4.90550710936
8.1e-05	25.536	4.89455861136
8.2e-05	25.444	4.86896950083
8.3e-05	25.396	4.85584019506
8.4e-05	25.298	4.8811060222
8.5e-05	25.242	4.84968411342
8.6e-05	25.174	4.85795471366
8.7e-05	25.128	4.82033359841
8.8e-05	25.032	4.83104295158
8.9e-05	24.972	4.81904720873
9e-05	24.936	4.81579733793
9.1e-05	24.868	4.81482876123
9.2e-05	24.81	4.79936454127
9.3e-05	24.66	4.73544084537
9.4e-05	24.55	4.71630151708
9.5e-05	24.518	4.69570825329
9.6e-05	24.46	4.68234983742
9.7e-05	24.474	4.650303646
9.8e-05	24.454	4.61517973648
9.9e-05	24.386	4.5831216436
0.0001	24.358	4.56835156265
0.000101	24.268	4.51709818357
0.000102	24.2	4.55850852802
0.000103	24.152	4.58921518345
0.000104	24.108	4.56161550331
0.000105	23.996	4.60217166129
0.000106	23.93	4.59315795505
0.000107	23.826	4.60344696939
0.000108	23.782	4.6340561067
0.000109	23.684	4.62646128267
0.00011	23.626	4.61542240754
0.000111	23.62	4.60864405221
0.000112	23.574	4.5532981453
0.000113	23.494	4.53320681196
0.000114	23.414	4.51293740262
0.000115	23.35	4.51082032451
0.000116	23.276	4.52590587618
0.000117	23.202	4.5016881278
0.000118	23.218	4.47464814259
0.000119	23.158	4.47493418946
0.00012	23.1	4.48307929887
0.000121	23.102	4.48236500076
0.000122	23.076	4.50668658773
0.000123	23.054	4.53068250929
0.000124	23.034	4.53352445676
0.000125	22.986	4.52568271093
0.000126	22.924	4.53499988975
0.000127	22.866	4.52150904013
0.000128	22.736	4.45312294912
0.000129	22.686	4.42079223669
0.00013	22.586	4.43019232088
0.000131	22.53	4.42957108533
0.000132	22.458	4.36213663243
0.000133	22.342	4.38418019703
0.000134	22.252	4.37772726423
0.000135	22.192	4.37391540842
0.000136	22.168	4.40633362332
0.000137	22.136	4.38605791115
0.000138	22.13	4.39239114834
0.000139	22.062	4.33337697414
0.00014	21.966	4.29614292127
0.000141	21.906	4.31151527888
0.000142	21.804	4.30413568559
0.000143	21.778	4.28587400655
0.000144	21.706	4.29971673486
0.000145	21.656	4.28131568563
0.000146	21.6	4.29185274677
0.000147	21.566	4.30600092894
0.000148	21.47	4.25077639967
0.000149	21.41	4.22065160846
0.00015	21.37	4.23096915612
0.000151	21.304	4.2421202246
0.000152	21.274	4.2509909433
0.000153	21.19	4.22680730576
0.000154	21.082	4.22460365005
0.000155	21.092	4.25764441916
0.000156	21.042	4.27881245207
0.000157	20.962	4.29098543461
0.000158	20.904	4.28097932721
0.000159	20.83	4.31104395709
0.00016	20.814	4.28712071209
0.000161	20.758	4.30063204657
0.000162	20.724	4.25814795422
0.000163	20.638	4.20178009896
0.000164	20.598	4.2143084842
0.000165	20.56	4.21739255939
0.000166	20.532	4.21295335839
0.000167	20.438	4.20263679135
0.000168	20.346	4.20074802863
0.000169	20.28	4.16720529852
0.00017	20.268	4.18475518997
0.000171	20.252	4.18048992344
0.000172	20.23	4.1757753771
0.000173	20.2	4.17660148925
0.000174	20.158	4.18007607586
0.000175	20.104	4.22719576079
0.000176	20.046	4.18949686717
0.000177	20.028	4.20609272366
0.000178	20.002	4.1835386935
0.000179	19.948	4.15563424762
0.00018	19.928	4.163029666
0.000181	19.884	4.17882088633
0.000182	19.804	4.10920722281
0.000183	19.686	4.1332074712
0.000184	19.64	4.10638527174
0.000185	19.568	4.15034649156
0.000186	19.474	4.16717218267
0.000187	19.39	4.13931153696
0.000188	19.34	4.10711577631
0.000189	19.32	4.10628786132
0.00019	19.28	4.10385184918
0.000191	19.21	4.09803611502
0.000192	19.162	4.15689258942
0.000193	19.076	4.20645028498
0.000194	19.004	4.1660513679
0.000195	18.952	4.14942116445
0.000196	18.968	4.14378763935
0.000197	18.918	4.10941309678
0.000198	18.852	4.08779842947
0.000199	18.834	4.05985763297
0.0002	18.796	4.06772467112
0.000201	18.762	4.11015279521
0.000202	18.782	4.12340587379
0.000203	18.752	4.12777131149
0.000204	18.744	4.10151971835
0.000205	18.72	4.11698919114
0.000206	18.66	4.13816384403
0.000207	18.578	4.09144424378
0.000208	18.534	4.02353625558
0.000209	18.534	4.03594400358
0.00021	18.472	4.03301574507
0.000211	18.4	4.0358394418
0.000212	18.348	4.00435962421
0.000213	18.324	4.01734041376
0.000214	18.318	4.04287966677
0.000215	18.28	4.05285084848
0.000216	18.202	3.98863334991
0.000217	18.116	4.05296730803
0.000218	18.048	4.03555398923
0.000219	18.042	4.0154994708
0.00022	18.01	3.97717236237
0.000221	17.944	3.96142196692
0.000222	17.904	3.9762776563
0.000223	17.83	3.96649719526
0.000224	17.768	3.96511992252
0.000225	17.658	3.94373376383
0.000226	17.594	3.96751357906
0.000227	17.574	3.99456180325
0.000228	17.524	3.94733125035
0.000229	17.458	3.97947685004
0.00023	17.414	4.00681968648
0.000231	17.332	3.99822160466
0.000232	17.338	3.97740568713
0.000233	17.29	3.99022555753
0.000234	17.252	3.95834510875
0.000235	17.222	3.93709486805
0.000236	17.156	3.91352322083
0.000237	17.114	3.92135231776
0.000238	17.064	3.91099782664
0.000239	17.05	3.92472929003
0.00024	16.992	3.9517003935
0.000241	16.956	3.97065032457
0.000242	16.99	3.97968591726
0.000243	16.942	3.91747827052
0.000244	16.898	3.95064501063
0.000245	16.828	3.97421891697
0.000246	16.792	3.94521685082
0.000247	16.746	3.96049037368
0.000248	16.728	3.97316196498
0.000249	16.698	3.98381676285
0.00025	16.662	3.9400197969
0.000251	16.584	3.91292013719
0.000252	16.478	3.88349275781
0.000253	16.392	3.86139042315
0.000254	16.346	3.87534308159
0.000255	16.264	3.91079326991
0.000256	16.236	3.92126306182
0.000257	16.214	3.92278013659
0.000258	16.204	3.91795661028
0.000259	16.164	3.98008844123
0.00026	16.074	3.99055434746
0.000261	16.048	4.00820358764
0.000262	15.976	3.95214169786
0.000263	15.926	3.93300444953
0.000264	15.868	3.94443608137
0.000265	15.836	3.93155236516
0.000266	15.79	3.92707270114
0.000267	15.756	3.9487294159
0.000268	15.724	3.96482332519
0.000269	15.698	3.964693683
0.00027	15.652	3.94954377112
0.000271	15.628	3.94634210377
0.000272	15.604	3.94958023086
0.000273	15.514	3.90356298784
0.000274	15.49	3.85044153312
0.000275	15.426	3.8105805332
0.000276	15.374	3.79870030405
0.000277	15.322	3.813438868
0.000278	15.298	3.81486513523
0.000279	15.296	3.80373290335
0.00028	15.274	3.7835068389
0.000281	15.236	3.79160968455
0.000282	15.182	3.81744364726
0.000283	15.138	3.83287829183
0.000284	15.084	3.85602697086
0.000285	15.084	3.84147679936
0.000286	15.078	3.79050339665
0.000287	15.02	3.82041882521
0.000288	15.012	3.83716770548
0.000289	14.93	3.84825934677
0.00029	14.928	3.88159967024
0.000291	14.888	3.90069942446
0.000292	14.888	3.89710867182
0.000293	14.874	3.90667684868
0.000294	14.844	3.88840121387
0.000295	14.784	3.83005796301
0.000296	14.752	3.84636139748
0.000297	14.72	3.86698849235
0.000298	14.67	3.88498391245
0.000299	14.622	3.82820009926
0.0003	14.568	3.75571244906
0.000301	14.522	3.72417990973
0.000302	14.482	3.72312718021
0.000303	14.454	3.75657876265
0.000304	14.416	3.71038326861
0.000305	14.39	3.6875330507
0.000306	14.314	3.67197549011
0.000307	14.248	3.71678570811
0.000308	14.236	3.6932782186
0.000309	14.158	3.7160511299
0.00031	14.122	3.69798810166
0.000311	14.082	3.7319265802
0.000312	14.068	3.74317726003
0.000313	14.018	3.74401869653
0.000314	14.008	3.72772531177
0.000315	13.968	3.73188638627
0.000316	13.89	3.72100792797
0.000317	13.86	3.72832402025
0.000318	13.85	3.71369088644
0.000319	13.862	3.71577125238
0.00032	13.862	3.72222460365
0.000321	13.85	3.76184795014
0.000322	13.8	3.74486314837
0.000323	13.756	3.73529972024
0.000324	13.746	3.74826413157
0.000325	13.722	3.79113650506
0.000326	13.722	3.80955587963
0.000327	13.692	3.8180015715
0.000328	13.658	3.81536839637
0.000329	13.63	3.79487812716
0.00033	13.608	3.77390195951
0.000331	13.552	3.75916160866
0.000332	13.49	3.73388537585
0.000333	13.458	3.74222340327
0.000334	13.396	3.69095976678
0.000335	13.356	3.649830681
0.000336	13.298	3.66622367021
0.000337	13.278	3.66124514339
0.000338	13.24	3.63351069903
0.000339	13.178	3.65435575718
0.00034	13.142	3.61964583903
0.000341	13.082	3.60877763238
0.000342	13.004	3.55696274931
0.000343	12.938	3.54036099854
0.000344	12.916	3.57728164952
0.000345	12.856	3.54728966959
0.000346	12.85	3.53602884604
0.000347	12.856	3.52579976743
0.000348	12.834	3.50748399854
0.000349	12.816	3.52734234233
0.00035	12.784	3.54871018822
0.000351	12.732	3.5338613442
0.000352	12.69	3.55047884095
0.000353	12.686	3.55688121815
0.000354	12.634	3.50428937161
0.000355	12.578	3.47446628995
0.000356	12.544	3.47045587784
0.000357	12.518	3.49137165023
0.000358	12.486	3.49425299599
0.000359	12.484	3.49996342838
0.00036	12.44	3.50918794025
0.000361	12.422	3.52816042719
0.000362	12.384	3.51859972148
0.000363	12.38	3.53038241555
0.000364	12.308	3.52890011193
0.000365	12.282	3.49091334754
0.000366	12.248	3.48977019301
0.000367	12.238	3.49132582266
0.000368	12.254	3.50335325082
0.000369	12.21	3.48050283723
0.00037	12.198	3.49782732564
0.000371	12.14	3.44737581357
0.000372	12.088	3.50774229384
0.000373	12.032	3.50413698362
0.000374	11.986	3.52445797251
0.000375	11.95	3.50192804038
0.000376	11.926	3.4980743274
0.000377	11.898	3.49679796385
0.000378	11.856	3.52239464001
0.000379	11.808	3.51669390195
0.00038	11.766	3.48815767992
0.000381	11.756	3.49978056455
0.000382	11.716	3.47783610885
0.000383	11.674	3.45365371744
0.000384	11.638	3.42855013089
0.000385	11.622	3.41688688721
0.000386	11.552	3.41105496877
0.000387	11.54	3.40182304067
0.000388	11.508	3.37371249516
0.000389	11.442	3.33206182416
0.00039	11.44	3.33202641046
0.000391	11.394	3.32246354382
0.000392	11.38	3.30750661375
0.000393	11.328	3.30944345774
0.000394	11.286	3.32207826518
0.000395	11.264	3.29883373331
0.000396	11.234	3.28865382794
0.000397	11.226	3.28982127174
0.000398	11.222	3.30465066232
0.000399	11.214	3.30880703578
0.0004	11.132	3.31218598512
0.000401	11.108	3.3094313711
0.000402	11.088	3.32148400568
0.000403	11.048	3.32711526701
0.000404	11.01	3.33075066614
0.000405	11.008	3.33225689286
0.000406	10.984	3.30329290254
0.000407	10.934	3.28232295791
0.000408	10.922	3.27107260696
0.000409	10.914	3.24632161068
0.00041	10.882	3.26252601522
0.000411	10.876	3.25155716542
0.000412	10.898	3.22049623505
0.000413	10.838	3.18115639351
0.000414	10.782	3.1689865888
0.000415	10.804	3.16505671355
0.000416	10.772	3.19249369616
0.000417	10.76	3.18910645793
0.000418	10.74	3.19881227958
0.000419	10.698	3.22781597988
0.00042	10.664	3.20859844792
0.000421	10.62	3.17735739255
0.000422	10.58	3.17483857857
0.000423	10.522	3.14539600051
0.000424	10.526	3.17511007683
0.000425	10.506	3.1256941629
0.000426	10.488	3.12247594066
0.000427	10.46	3.17496456673
0.000428	10.494	3.17205989855
0.000429	10.45	3.16725433144
0.00043	10.462	3.1850519619
0.000431	10.418	3.17037474126
0.000432	10.346	3.12958208073
0.000433	10.348	3.15006285652
0.000434	10.294	3.14190451796
0.000435	10.258	3.17039997477
0.000436	10.224	3.17518881328
0.000437	10.202	3.14280066183
0.000438	10.23	3.16245158066
0.000439	10.188	3.188205765
0.00044	10.164	3.199547468
0.000441	10.14	3.18439947243
0.000442	10.076	3.17965784323
0.000443	10.052	3.12430728322
0.000444	10.006	3.1256941629
0.000445	9.958	3.09519563194
0.000446	9.88	3.08181764548
0.000447	9.88	3.04657184389
0.000448	9.862	3.0342966236
0.000449	9.858	3.04529735822
0.00045	9.802	3.05135969692
0.000451	9.768	3.04075253844
0.000452	9.77	3.04780248704
0.000453	9.716	3.0481705989
0.000454	9.702	3.02476379243
0.000455	9.674	3.03046597077
0.000456	9.674	2.98458104263
0.000457	9.644	2.99687570646
0.000458	9.606	3.00711888691
0.000459	9.592	2.98488458738
0.00046	9.584	2.99181282837
0.000461	9.576	2.99937060064
0.000462	9.546	2.9819262231
0.000463	9.532	2.98277991142
0.000464	9.482	2.98892555946
0.000465	9.496	2.98696903231
0.000466	9.44	2.99172191221
0.000467	9.41	2.97689435486
0.000468	9.354	3.00211325569
0.000469	9.364	3.01653841348
0.00047	9.352	3.00667524019
0.000471	9.304	2.95898360928
0.000472	9.272	2.94313030632
0.000473	9.252	2.97531443716
0.000474	9.21	2.97420577634
0.000475	9.198	2.98844374215
0.000476	9.188	3.0034406936
0.000477	9.2	2.99733214709
0.000478	9.198	3.00645904679
0.000479	9.158	3.01745521922
0.00048	9.12	3.02416930743
0.000481	9.128	3.0396736667
0.000482	9.098	3.02991683054
0.000483	9.072	3.01111540795
0.000484	9.03	3.01680294351
0.000485	8.992	3.03445810648
0.000486	8.98	3.00991694238
0.000487	8.942	3.0011057962
0.000488	8.924	3.0050331113
0.000489	8.914	3.04542345167
0.00049	8.884	3.04475680474
0.000491	8.868	3.04081831092
0.000492	8.828	2.99306130909
0.000493	8.812	2.98607702513
0.000494	8.784	2.9518373939
0.000495	8.738	2.95116180512
0.000496	8.674	2.95088529089
0.000497	8.676	2.95008881222
0.000498	8.652	2.93988026967
0.000499	8.648	2.91068651696
0.0005	8.63	2.88046871186
0.000501	8.596	2.89910055017
0.000502	8.54	2.87130632291
0.000503	8.524	2.85612044564
0.000504	8.532	2.87627815067
0.000505	8.518	2.89649374244
0.000506	8.494	2.93291049983
0.000507	8.482	2.91576336488
0.000508	8.468	2.93274206162
0.000509	8.478	2.94304536153
0.00051	8.45	2.91333142639
0.000511	8.438	2.91447353736
0.000512	8.406	2.91773268138
0.000513	8.394	2.88422675946
0.000514	8.366	2.89206569773
0.000515	8.368	2.87412177891
0.000516	8.298	2.86516945398
0.000517	8.27	2.9046686558
0.000518	8.244	2.92377564119
0.000519	8.214	2.8858627826
0.00052	8.206	2.87742315275
0.000521	8.166	2.8590984593
0.000522	8.13	2.88463169226
0.000523	8.126	2.88203469792
0.000524	8.102	2.86558824677
0.000525	8.116	2.86121372847
0.000526	8.076	2.83164687064
0.000527	8.064	2.82841015413
0.000528	8.042	2.81642255352
0.000529	8.02	2.79706989544
0.00053	7.982	2.81312566374
0.000531	7.966	2.78941642642
0.000532	7.952	2.79529891067
0.000533	7.95	2.78558790922
0.000534	7.914	2.78111560349
0.000535	7.9	2.77668867538
0.000536	7.876	2.77932078033
0.000537	7.844	2.76905471235
0.000538	7.83	2.77436479216
0.000539	7.824	2.7772331555
0.00054	7.788	2.78191588658
0.000541	7.8	2.82488937837
0.000542	7.802	2.82892134921
0.000543	7.776	2.83510564177
0.000544	7.748	2.86225365752
0.000545	7.722	2.86578366246
0.000546	7.688	2.84862352725
0.000547	7.672	2.80649532335
0.000548	7.656	2.77806839369
0.000549	7.63	2.76208254764
0.00055	7.606	2.70606060538
0.000551	7.602	2.69287875702
0.000552	7.602	2.68022312504
0.000553	7.576	2.6952224398
0.000554	7.536	2.67594917739
0.000555	7.506	2.69554521387
0.000556	7.474	2.7109636663
0.000557	7.468	2.68941926817
0.000558	7.424	2.72914345537
0.000559	7.406	2.75629533976
0.00056	7.41	2.790322562
0.000561	7.38	2.76832079066
0.000562	7.35	2.74945449135
0.000563	7.344	2.7147125078
0.000564	7.322	2.73099176125
0.000565	7.344	2.76218464263
0.000566	7.33	2.75555801971
0.000567	7.326	2.76255751071
0.000568	7.328	2.76630005603
0.000569	7.344	2.77446643519
0.00057	7.32	2.76362081335
0.000571	7.272	2.74845702168
0.000572	7.252	2.75979999275
0.000573	7.238	2.72641816309
0.000574	7.214	2.72473925358
0.000575	7.178	2.71188421582
0.000576	7.166	2.71190781554
0.000577	7.164	2.70131523521
0.000578	7.166	2.69934140116
0.000579	7.142	2.69996962946
0.00058	7.122	2.7142431726
0.000581	7.09	2.7177012345
0.000582	7.086	2.72884664281
0.000583	7.066	2.71397199691
0.000584	7.028	2.69503543576
0.000585	7.004	2.66382882333
0.000586	6.968	2.63722884862
0.000587	6.938	2.63099904979
0.000588	6.908	2.62593526196
0.000589	6.86	2.59160182127
0.00059	6.846	2.5663756545
0.000591	6.82	2.55021567715
0.000592	6.792	2.52838604647
0.000593	6.788	2.53200631911
0.000594	6.782	2.53189178284
0.000595	6.782	2.55156344228
0.000596	6.776	2.5420118017
0.000597	6.784	2.54191738654
0.000598	6.772	2.54480176045
0.000599	6.726	2.56025858069
0.0006	6.714	2.55268564457
0.000601	6.686	2.56737297641
0.000602	6.65	2.54941169684
0.000603	6.64	2.53108672313
0.000604	6.622	2.54619637892
0.000605	6.588	2.52393660776
0.000606	6.57	2.51735972797
0.000607	6.562	2.5175694628
0.000608	6.528	2.51420285578
0.000609	6.468	2.48535228891
0.00061	6.438	2.49843070746
0.000611	6.41	2.51354331572
0.000612	6.402	2.53227091758
0.000613	6.38	2.54707675581
0.000614	6.396	2.53518914482
0.000615	6.384	2.53861064364
0.000616	6.39	2.53414679922
0.000617	6.374	2.5294513239
0.000618	6.348	2.50177856734
0.000619	6.304	2.50431307947
0.00062	6.276	2.46491865992
0.000621	6.268	2.49081833942
0.000622	6.264	2.4872281761
0.000623	6.26	2.47070840044
0.000624	6.242	2.47051330699
0.000625	6.228	2.46820096427
0.000626	6.206	2.44940074304
0.000627	6.182	2.43821163971
0.000628	6.172	2.41462543679
0.000629	6.17	2.43415283004
0.00063	6.168	2.4461757909
0.000631	6.154	2.42369222469
0.000632	6.132	2.39886973385
0.000633	6.116	2.39385546765
0.000634	6.114	2.38935221347
0.000635	6.088	2.38500649894
0.000636	6.098	2.38838774072
0.000637	6.054	2.40314044533
0.000638	6.046	2.39747450456
0.000639	6.036	2.40971035604
0.00064	6.024	2.40487504873
0.000641	5.99	2.42608738507
0.000642	5.972	2.44033112507
0.000643	5.952	2.43016378049
0.000644	5.934	2.42521009399
0.000645	5.91	2.40289408839
0.000646	5.906	2.39690717384
0.000647	5.866	2.41827293745
0.000648	5.836	2.42179767941
0.000649	5.82	2.43794995847
0.00065	5.806	2.4307126527
0.000651	5.794	2.45103325151
0.000652	5.772	2.4306410677
0.000653	5.736	2.42452139607
0.000654	5.698	2.40224811375
0.000655	5.678	2.37703933497
0.000656	5.682	2.37421060565
0.000657	5.69	2.35836807984
0.000658	5.67	2.34202903483
0.000659	5.662	2.33489956957
0.00066	5.658	2.3257334327
0.000661	5.642	2.33791274431
0.000662	5.618	2.32638689817
0.000663	5.582	2.30288427846
0.000664	5.54	2.28131541002
0.000665	5.518	2.3068758094
0.000666	5.512	2.31988275566
0.000667	5.518	2.32501096772
0.000668	5.502	2.29999913043
0.000669	5.488	2.28163450184
0.00067	5.46	2.27341153336
0.000671	5.444	2.27219365372
0.000672	5.438	2.25170069059
0.000673	5.422	2.24408466863
0.000674	5.386	2.22193699281
0.000675	5.354	2.18464733996
0.000676	5.362	2.17047368102
0.000677	5.374	2.14991255636
0.000678	5.35	2.13342447722
0.000679	5.352	2.15223047093
0.00068	5.342	2.16172061099
0.000681	5.302	2.12668662478
0.000682	5.276	2.15123778323
0.000683	5.274	2.16030645974
0.000684	5.258	2.18344590041
0.000685	5.25	2.18620676058
0.000686	5.282	2.22046751834
0.000687	5.272	2.20771737322
0.000688	5.254	2.2166379948
0.000689	5.228	2.19454232131
0.00069	5.206	2.20806793374
0.000691	5.182	2.20201634871
0.000692	5.194	2.18823307717
0.000693	5.186	2.1779357199
0.000694	5.156	2.18349811083
0.000695	5.156	2.18349811083
0.000696	5.14	2.19736205483
0.000697	5.1	2.18403296678
0.000698	5.098	2.21368380759
0.000699	5.072	2.19609107279
0.0007	5.08	2.22836262758
0.000701	5.06	2.22988788956
0.000702	5.07	2.2389953104
0.000703	5.07	2.23988839008
0.000704	5.044	2.21225315007
0.000705	5.038	2.20919804454
0.000706	5.024	2.21075190829
0.000707	5.034	2.19655275375
0.000708	5.028	2.20345546812
0.000709	5.0	2.21178660815
0.00071	5.004	2.25032975361
0.000711	5.01	2.23022420398
0.000712	4.994	2.21584385731
0.000713	4.99	2.21582941582
0.000714	4.98	2.22432012085
0.000715	4.954	2.2225849815
0.000716	4.946	2.21157952604
0.000717	4.92	2.17752152687
0.000718	4.904	2.17503655142
0.000719	4.866	2.17808264306
0.00072	4.85	2.19806733291
0.000721	4.822	2.18776506965
0.000722	4.836	2.16266132346
0.000723	4.844	2.18258195722
0.000724	4.836	2.17648891566
0.000725	4.792	2.18740394075
0.000726	4.776	2.17940909423
0.000727	4.746	2.187574913
0.000728	4.756	2.19464439033
0.000729	4.75	2.20895903086
0.00073	4.726	2.21786473889
0.000731	4.694	2.20462332384
0.000732	4.698	2.205174823
0.000733	4.684	2.21994234159
0.000734	4.676	2.20522651898
0.000735	4.664	2.20070534148
0.000736	4.664	2.20343005335
0.000737	4.644	2.18019815613
0.000738	4.618	2.14571107095
0.000739	4.576	2.13827594103
0.00074	4.55	2.15023254556
0.000741	4.54	2.12141462237
0.000742	4.54	2.12235718012
0.000743	4.5	2.11045018894
0.000744	4.484	2.10089123945
0.000745	4.448	2.10506436956
0.000746	4.438	2.08953487647
0.000747	4.418	2.07153952412
0.000748	4.424	2.06499975787
0.000749	4.396	2.05211695573
0.00075	4.386	2.03494569952
0.000751	4.384	2.0071233146
0.000752	4.368	2.01806243709
0.000753	4.356	2.0399176454
0.000754	4.346	2.05968055776
0.000755	4.336	2.03742582687
0.000756	4.324	2.0176778732
0.000757	4.338	1.99292649137
0.000758	4.316	1.99703380042
0.000759	4.308	1.98824948133
0.00076	4.294	1.96966088452
0.000761	4.256	1.96022039577
0.000762	4.24	1.94997435881
0.000763	4.23	1.95987244483
0.000764	4.256	1.9744528356
0.000765	4.24	1.95714077164
0.000766	4.218	1.96633567836
0.000767	4.22	1.97372743812
0.000768	4.226	1.95931722802
0.000769	4.19	1.95087160008
0.00077	4.178	1.94995281994
0.000771	4.168	1.96259420156
0.000772	4.142	1.96515546459
0.000773	4.134	1.98394657186
0.000774	4.136	1.98027876825
0.000775	4.124	1.96281023026
0.000776	4.12	1.94360489812
0.000777	4.104	1.94349787754
0.000778	4.106	1.93668892701
0.000779	4.096	1.95314720387
0.00078	4.068	1.94303268115
0.000781	4.072	1.95315539576
0.000782	4.062	1.94888583555
0.000783	4.068	1.95841160127
0.000784	4.062	1.94888583555
0.000785	4.06	1.96784145703
0.000786	4.04	1.96224361383
0.000787	4.03	1.94244691047
0.000788	4.022	1.95077318005
0.000789	4.014	1.95494347744
0.00079	4.002	1.94679120606
0.000791	3.99	1.94882015589
0.000792	3.964	1.93770586003
0.000793	3.944	1.94958046769
0.000794	3.93	1.99727314106
0.000795	3.928	1.99970397809
0.000796	3.916	1.98114714244
0.000797	3.904	1.97149283539
0.000798	3.91	1.99947493108
0.000799	3.892	2.00208291537
0.0008	3.894	1.97452880455
0.000801	3.882	1.97789686283
0.000802	3.85	1.9625238852
0.000803	3.858	1.96311894698
0.000804	3.854	1.9597663126
0.000805	3.836	1.94038759015
0.000806	3.824	1.92588265478
0.000807	3.804	1.93224843123
0.000808	3.81	1.92611006954
0.000809	3.792	1.92892094187
0.00081	3.788	1.91286591271
0.000811	3.774	1.92948801499
0.000812	3.756	1.92781326897
0.000813	3.756	1.91323391147
0.000814	3.746	1.91454537685
0.000815	3.724	1.91306664808
0.000816	3.71	1.9136091555
0.000817	3.71	1.92818567571
0.000818	3.704	1.93917095688
0.000819	3.7	1.94267856322
0.00082	3.702	1.94041129661
0.000821	3.688	1.94901410975
0.000822	3.682	1.95777322487
0.000823	3.666	1.93867067858
0.000824	3.658	1.93314148473
0.000825	3.654	1.93862941276
0.000826	3.63	1.92901529284
0.000827	3.622	1.87912639277
0.000828	3.616	1.88694038062
0.000829	3.616	1.87204273455
0.00083	3.592	1.82579736006
0.000831	3.576	1.80450103907
0.000832	3.564	1.80939326847
0.000833	3.552	1.80645952072
0.000834	3.55	1.82304690011
0.000835	3.536	1.81568279168
0.000836	3.528	1.81141270836
0.000837	3.538	1.82552896444
0.000838	3.546	1.83081511901
0.000839	3.524	1.81367692823
0.00084	3.536	1.80241615616
0.000841	3.528	1.81912506442
0.000842	3.532	1.82892755461
0.000843	3.518	1.84110727553
0.000844	3.53	1.83660011979
0.000845	3.528	1.83008633676
0.000846	3.528	1.83663169961
0.000847	3.514	1.82915390276
0.000848	3.518	1.83130445312
0.000849	3.492	1.83464874022
0.00085	3.476	1.83995217329
0.000851	3.466	1.826703041
0.000852	3.452	1.82200329308
0.000853	3.434	1.8323875136
0.000854	3.434	1.8214400896
0.000855	3.432	1.84644956606
0.000856	3.424	1.85478408447
0.000857	3.422	1.84605417039
0.000858	3.426	1.83970758546
0.000859	3.418	1.8447970078
0.00086	3.412	1.85317457354
0.000861	3.418	1.8512903608
0.000862	3.424	1.85478408447
0.000863	3.384	1.85271260588
0.000864	3.38	1.86644046248
0.000865	3.372	1.87019143405
0.000866	3.386	1.85607219687
0.000867	3.366	1.85689094995
0.000868	3.338	1.8664822528
0.000869	3.33	1.86362549886
0.00087	3.33	1.85394174666
0.000871	3.322	1.8499502696
0.000872	3.294	1.82963493626
0.000873	3.286	1.81774695709
0.000874	3.276	1.83407306288
0.000875	3.284	1.81530823829
0.000876	3.266	1.81307583956
0.000877	3.262	1.80148716343
0.000878	3.268	1.80115962646
0.000879	3.244	1.78786576677
0.00088	3.22	1.79432438539
0.000881	3.204	1.79398550719
0.000882	3.188	1.77669806101
0.000883	3.19	1.7747957629
0.000884	3.178	1.77378578188
0.000885	3.162	1.74578234611
0.000886	3.158	1.74041259476
0.000887	3.172	1.74997599984
0.000888	3.164	1.7530270962
0.000889	3.134	1.75272473595
0.00089	3.12	1.74287119432
0.000891	3.11	1.74639628951
0.000892	3.114	1.75299857387
0.000893	3.092	1.74800915329
0.000894	3.07	1.7518846994
0.000895	3.06	1.73792980296
0.000896	3.036	1.74548102253
0.000897	3.03	1.74272774695
0.000898	3.036	1.75234243229
0.000899	3.026	1.75878480776
0.0009	3.004	1.76067714247
0.000901	3.022	1.74399426605
0.000902	3.002	1.74527820132
0.000903	2.994	1.74297561658
0.000904	2.978	1.73709988199
0.000905	3.002	1.74527820132
0.000906	2.988	1.7435182821
0.000907	2.97	1.73813118032
0.000908	2.968	1.74441279518
0.000909	2.956	1.73495360169
0.00091	2.95	1.72031973772
0.000911	2.928	1.69552823627
0.000912	2.914	1.68243989491
0.000913	2.914	1.6883731815
0.000914	2.896	1.67486835304
0.000915	2.884	1.68598457881
0.000916	2.866	1.6745279932
0.000917	2.866	1.66494564476
0.000918	2.856	1.67070763451
0.000919	2.84	1.65481116748
0.00092	2.818	1.63489326869
0.000921	2.822	1.62428938308
0.000922	2.798	1.62147957126
0.000923	2.786	1.59881330993
0.000924	2.794	1.61355632068
0.000925	2.78	1.61232751015
0.000926	2.78	1.62468458477
0.000927	2.776	1.62659890569
0.000928	2.772	1.62850115137
0.000929	2.778	1.61886256365
0.00093	2.764	1.6199703701
0.000931	2.752	1.60576959742
0.000932	2.734	1.59851305906
0.000933	2.72	1.5967466925
0.000934	2.738	1.60416832035
0.000935	2.734	1.61221710697
0.000936	2.73	1.595336955
0.000937	2.722	1.62009752793
0.000938	2.708	1.6293360611
0.000939	2.692	1.64229595384
0.00094	2.68	1.65336021484
0.000941	2.672	1.64936836395
0.000942	2.662	1.635773823
0.000943	2.66	1.62
0.000944	2.654	1.62551038139
0.000945	2.638	1.60840169112
0.000946	2.64	1.62185079462
0.000947	2.642	1.62537257267
0.000948	2.628	1.61419205797
0.000949	2.632	1.61510866507
0.00095	2.6	1.60748250379
0.000951	2.6	1.61493033905
0.000952	2.588	1.59945490715
0.000953	2.596	1.61145400183
0.000954	2.588	1.61066942605
0.000955	2.57	1.59157155039
0.000956	2.564	1.59809386458
0.000957	2.55	1.59483541471
0.000958	2.566	1.60301091699
0.000959	2.564	1.59056719443
0.00096	2.56	1.59323570133
0.000961	2.546	1.58363000729
0.000962	2.53	1.58527600121
0.000963	2.524	1.5904162977
0.000964	2.51	1.59307878022
0.000965	2.484	1.57662424185
0.000966	2.472	1.58783374445
0.000967	2.46	1.57238672088
0.000968	2.466	1.58014050008
0.000969	2.466	1.57633879607
0.00097	2.476	1.58032401741
0.000971	2.484	1.58042525923
0.000972	2.476	1.58158907432
0.000973	2.476	1.56634095905
0.000974	2.464	1.56227526384
0.000975	2.466	1.54817440878
0.000976	2.456	1.54404145022
0.000977	2.454	1.54786433514
0.000978	2.446	1.54631303429
0.000979	2.43	1.55598843183
0.00098	2.428	1.55461120541
0.000981	2.412	1.55378763028
0.000982	2.394	1.53060902911
0.000983	2.402	1.53765926004
0.000984	2.388	1.52625554872
0.000985	2.394	1.53452403044
0.000986	2.388	1.52887409554
0.000987	2.396	1.53596354123
0.000988	2.374	1.53561844219
0.000989	2.368	1.54291153343
0.00099	2.354	1.53384614613
0.000991	2.358	1.52506917876
0.000992	2.358	1.52112984324
0.000993	2.36	1.52918278829
0.000994	2.358	1.51981446236
0.000995	2.344	1.50255249492
0.000996	2.34	1.48741386305
0.000997	2.342	1.49700901801
0.000998	2.334	1.4934671071
0.000999	2.324	1.50167373287
0.001	2.306	1.49410976839
0.001001	2.316	1.5020466038
0.001002	2.326	1.50190678805
0.001003	2.322	1.49877149693
0.001004	2.29	1.50129943715
0.001005	2.286	1.5047272178
0.001006	2.276	1.5019400787
0.001007	2.284	1.51107379039
0.001008	2.294	1.52956333638
0.001009	2.284	1.5137186
0.00101	2.278	1.50755298414
0.001011	2.274	1.4882620737
0.001012	2.266	1.49239538997
0.001013	2.264	1.50143398123
0.001014	2.254	1.50780768004
0.001015	2.244	1.51144434234
0.001016	2.252	1.51013112013
0.001017	2.244	1.50082110859
0.001018	2.24	1.50545674132
0.001019	2.234	1.50440818929
0.00102	2.216	1.49577538421
0.001021	2.202	1.49706245695
0.001022	2.2	1.49398795176
0.001023	2.202	1.47417638022
0.001024	2.198	1.47878193119
0.001025	2.2	1.47241298554
0.001026	2.204	1.47864262078
0.001027	2.192	1.48564329501
0.001028	2.172	1.48270563498
0.001029	2.166	1.49480567299
0.00103	2.172	1.48943479213
0.001031	2.174	1.48314665492
0.001032	2.172	1.49479630719
0.001033	2.158	1.48628261108
0.001034	2.166	1.48406334097
0.001035	2.162	1.47775370072
0.001036	2.154	1.47183015324
0.001037	2.154	1.45954924549
0.001038	2.144	1.45026342435
0.001039	2.132	1.42357858933
0.00104	2.132	1.42778709898
0.001041	2.126	1.43879254933
0.001042	2.122	1.44745155359
0.001043	2.094	1.44815883107
0.001044	2.078	1.43245104628
0.001045	2.074	1.44931846052
0.001046	2.072	1.44042216034
0.001047	2.082	1.45026756152
0.001048	2.078	1.46694103494
0.001049	2.076	1.45952869105
0.00105	2.056	1.44529028226
0.001051	2.046	1.4518553647
0.001052	2.044	1.45398211818
0.001053	2.034	1.44804834173
0.001054	2.018	1.45247237495
0.001055	2.004	1.44498581308
0.001056	2.006	1.44428667514
0.001057	2.0	1.44499134946
0.001058	2.002	1.44982619648
0.001059	1.98	1.44623649518
0.00106	1.974	1.43014824406
0.001061	1.978	1.43161307622
0.001062	1.972	1.42520735333
0.001063	1.956	1.40785794738
0.001064	1.95	1.41403677463
0.001065	1.954	1.4085041711
0.001066	1.958	1.3929235442
0.001067	1.954	1.39995857082
0.001068	1.924	1.39793562084
0.001069	1.912	1.39293072333
0.00107	1.91	1.39352072105
0.001071	1.908	1.38258308973
0.001072	1.9	1.38924439894
0.001073	1.9	1.38491877018
0.001074	1.892	1.38142535086
0.001075	1.914	1.38079831981
0.001076	1.92	1.4105318146
0.001077	1.908	1.4168754356
0.001078	1.892	1.40011999486
0.001079	1.908	1.41546317508
0.00108	1.904	1.39956564691
0.001081	1.894	1.40098679508
0.001082	1.876	1.40307661943
0.001083	1.862	1.38670689044
0.001084	1.862	1.39389956597
0.001085	1.862	1.38381935237
0.001086	1.858	1.38196816172
0.001087	1.852	1.380614356
0.001088	1.854	1.36553432765
0.001089	1.83	1.34502788075
0.00109	1.814	1.32793222719
0.001091	1.812	1.32085426902
0.001092	1.81	1.34383778783
0.001093	1.794	1.32949764949
0.001094	1.788	1.32629408504
0.001095	1.77	1.3119070089
0.001096	1.764	1.30702104038
0.001097	1.756	1.30708224684
0.001098	1.754	1.31357679638
0.001099	1.74	1.31316411769
0.0011	1.742	1.32643733361
0.001101	1.738	1.32414349676
0.001102	1.736	1.31996363586
0.001103	1.742	1.31127266425
0.001104	1.74	1.31468627436
0.001105	1.752	1.3139619477
0.001106	1.74	1.3177253128
0.001107	1.744	1.3169905087
0.001108	1.742	1.32039236593
0.001109	1.746	1.31205335257
0.00111	1.748	1.33734662672
0.001111	1.748	1.34033428666
0.001112	1.74	1.35070352039
0.001113	1.74	1.34922199804
0.001114	1.736	1.34547538067
0.001115	1.742	1.35478263939
0.001116	1.742	1.34738116359
0.001117	1.744	1.34255875104
0.001118	1.736	1.3484450304
0.001119	1.736	1.35436479576
0.00112	1.744	1.35737393521
0.001121	1.728	1.35720890065
0.001122	1.724	1.35197041388
0.001123	1.716	1.3443749477
0.001124	1.712	1.35094633498
0.001125	1.698	1.34268238985
0.001126	1.692	1.32858420885
0.001127	1.686	1.33544150003
0.001128	1.686	1.33843341261
0.001129	1.676	1.32326263455
0.00113	1.674	1.32654589065
0.001131	1.676	1.32778913989
0.001132	1.664	1.32329286252
0.001133	1.654	1.32147039316
0.001134	1.652	1.31259133016
0.001135	1.65	1.30824309668
0.001136	1.654	1.30777826867
0.001137	1.652	1.30341704761
0.001138	1.646	1.31631455207
0.001139	1.64	1.31848397791
0.00114	1.626	1.3046547436
0.001141	1.61	1.29688087348
0.001142	1.61	1.28759465671
0.001143	1.598	1.27921694798
0.001144	1.586	1.27538386378
0.001145	1.58	1.26791166885
0.001146	1.586	1.2627763064
0.001147	1.578	1.27902931945
0.001148	1.572	1.27625075906
0.001149	1.566	1.26397943021
0.00115	1.564	1.25614648827
0.001151	1.556	1.23728088969
0.001152	1.558	1.23880426218
0.001153	1.556	1.24050957272
0.001154	1.556	1.22428101349
0.001155	1.552	1.21954745705
0.001156	1.556	1.21279182055
0.001157	1.55	1.23105645687
0.001158	1.544	1.224770999
0.001159	1.53	1.22028685152
0.00116	1.532	1.2153090142
0.001161	1.528	1.2236077803
0.001162	1.526	1.23504008032
0.001163	1.516	1.23196753204
0.001164	1.506	1.20911703321
0.001165	1.512	1.22386927406
0.001166	1.512	1.21237617924
0.001167	1.49	1.21733315078
0.001168	1.484	1.22545664958
0.001169	1.474	1.2088523483
0.00117	1.47	1.20544597556
0.001171	1.46	1.21671689394
0.001172	1.454	1.21156262735
0.001173	1.462	1.21183992342
0.001174	1.462	1.21183992342
0.001175	1.464	1.19695613955
0.001176	1.47	1.2170045193
0.001177	1.464	1.21190098605
0.001178	1.47	1.20045824584
0.001179	1.462	1.18513965422
0.00118	1.452	1.19318732813
0.001181	1.448	1.19134210032
0.001182	1.444	1.18611297944
0.001183	1.446	1.18282881264
0.001184	1.43	1.15805872045
0.001185	1.438	1.16711439028
0.001186	1.442	1.17755509425
0.001187	1.438	1.18581448802
0.001188	1.44	1.18253963993
0.001189	1.438	1.18243646764
0.00119	1.436	1.17724423974
0.001191	1.432	1.17531953102
0.001192	1.436	1.19075774194
0.001193	1.432	1.18379727994
0.001194	1.428	1.19533091652
0.001195	1.416	1.17938288948
0.001196	1.42	1.18473625757
0.001197	1.41	1.18232821162
0.001198	1.408	1.18048125779
0.001199	1.4	1.16961532138
0.0012	1.396	1.1692664367
0.001201	1.392	1.16547672649
0.001202	1.382	1.14371150208
0.001203	1.366	1.13843928253
0.001204	1.364	1.15217359803
0.001205	1.35	1.13820033386
0.001206	1.344	1.1338712449
0.001207	1.334	1.13949286966
0.001208	1.332	1.12506710911
0.001209	1.338	1.13302956713
0.00121	1.332	1.13392063214
0.001211	1.342	1.14413111137
0.001212	1.328	1.15256930377
0.001213	1.33	1.14764977236
0.001214	1.33	1.14065770501
0.001215	1.326	1.13654036444
0.001216	1.326	1.16435561578
0.001217	1.322	1.16546814628
0.001218	1.32	1.16172285852
0.001219	1.316	1.15591695203
0.00122	1.308	1.13540125066
0.001221	1.304	1.12409252288
0.001222	1.304	1.129417549
0.001223	1.298	1.12124751951
0.001224	1.284	1.10604882352
0.001225	1.274	1.10766601465
0.001226	1.252	1.09201465192
0.001227	1.25	1.08604788108
0.001228	1.27	1.09412065148
0.001229	1.276	1.09718913593
0.00123	1.284	1.10061073954
0.001231	1.282	1.10021634236
0.001232	1.284	1.10061073954
0.001233	1.274	1.0894604169
0.001234	1.266	1.09144124899
0.001235	1.258	1.08969537028
0.001236	1.244	1.08464925206
0.001237	1.238	1.08136765256
0.001238	1.224	1.08158402355
0.001239	1.23	1.08309741021
0.00124	1.226	1.07838954001
0.001241	1.228	1.07704038921
0.001242	1.23	1.07009345386
0.001243	1.23	1.066348911
0.001244	1.218	1.06323844927
0.001245	1.21	1.06484740691
0.001246	1.194	1.05658127941
0.001247	1.182	1.03965186481
0.001248	1.184	1.03447764596
0.001249	1.19	1.04206525707
0.00125	1.192	1.04073819955
0.001251	1.182	1.03579727746
0.001252	1.174	1.03136996272
0.001253	1.17	1.03203682105
0.001254	1.178	1.04034417382
0.001255	1.19	1.04589674443
0.001256	1.19	1.06484740691
0.001257	1.182	1.06436647824
0.001258	1.192	1.06542761368
0.001259	1.196	1.06657582947
0.00126	1.196	1.07591077697
0.001261	1.2	1.07517440446
0.001262	1.202	1.08129366964
0.001263	1.204	1.07999259257
0.001264	1.198	1.08203327121
0.001265	1.196	1.07218655093
0.001266	1.202	1.07013830882
0.001267	1.194	1.06787827022
0.001268	1.194	1.06787827022
0.001269	1.182	1.06998878499
0.00127	1.18	1.06
0.001271	1.18	1.06
0.001272	1.172	1.05376278165
0.001273	1.182	1.05871431463
0.001274	1.18	1.05811152531
0.001275	1.172	1.04995999924
0.001276	1.172	1.04805343375
0.001277	1.162	1.03525648996
0.001278	1.146	1.02013920619
0.001279	1.132	0.999287746347
0.00128	1.134	1.00201995988
0.001281	1.134	1.00997227685
0.001282	1.126	1.009021308
0.001283	1.12	1.00279609094
0.001284	1.124	1.01421102341
0.001285	1.118	1.0198411641
0.001286	1.118	1.03347762433
0.001287	1.108	1.02778207807
0.001288	1.112	1.02345297889
0.001289	1.106	1.03284267921
0.00129	1.102	1.0332453726
0.001291	1.086	1.03276522017
0.001292	1.066	1.02452135166
0.001293	1.062	1.0169346095
0.001294	1.07	1.02815368501
0.001295	1.07	1.02815368501
0.001296	1.064	1.02757189529
0.001297	1.058	1.02695472149
0.001298	1.052	1.03985383588
0.001299	1.056	1.03385879113
0.0013	1.06	1.02975725295
0.001301	1.058	1.0171705855
0.001302	1.056	1.02022742563
0.001303	1.054	1.01935469784
0.001304	1.056	1.02022742563
0.001305	1.062	1.02086042141
0.001306	1.056	1.01037814703
0.001307	1.062	1.01101730945
0.001308	1.05	1.00573356313
0.001309	1.052	1.00463724797
0.00131	1.048	1.01276650814
0.001311	1.036	1.00533775419
0.001312	1.026	1.00465118325
0.001313	1.032	1.01142276027
0.001314	1.034	1.01234579073
0.001315	1.032	1.01339824354
0.001316	1.022	1.00474673426
0.001317	1.02	1.0137060718
0.001318	1.02	1.0117311896
0.001319	1.018	1.00879928628
0.00132	1.016	1.009823747
0.001321	1.02	1.00776981499
0.001322	1.022	1.00673531775
0.001323	1.022	1.01267763874
0.001324	1.016	1.00784125734
0.001325	1.002	1.01093817813
0.001326	1.002	1.00895787821
0.001327	1.004	1.00199001991
0.001328	1.0	0.991967741411
0.001329	0.994	0.986896144485
0.00133	0.992	0.981802424116
0.001331	0.992	0.973620049095
0.001332	1.0	0.985900603509
0.001333	1.002	0.97056478403
0.001334	0.986	0.95593095985
0.001335	0.974	0.943039765864
0.001336	0.97	0.94079753401
0.001337	0.962	0.942632484057
0.001338	0.966	0.94912802087
0.001339	0.986	0.958020876599
0.00134	0.988	0.963252822472
0.001341	0.982	0.962120574564
0.001342	0.974	0.961937627916
0.001343	0.968	0.948143449062
0.001344	0.968	0.954450627324
0.001345	0.97	0.945039681707
0.001346	0.964	0.939523283373
0.001347	0.958	0.933935757962
0.001348	0.95	0.92276757637
0.001349	0.946	0.918196057495
0.00135	0.942	0.92012825193
0.001351	0.934	0.921761357402
0.001352	0.944	0.919164838318
0.001353	0.95	0.92276757637
0.001354	0.946	0.916015283715
0.001355	0.938	0.911128970015
0.001356	0.936	0.916462765201
0.001357	0.928	0.913682658257
0.001358	0.932	0.907400683271
0.001359	0.922	0.905492131385
0.00136	0.916	0.910463618164
0.001361	0.924	0.922075918783
0.001362	0.938	0.92420560483
0.001363	0.948	0.928060342866
0.001364	0.944	0.916986368492
0.001365	0.93	0.910549284773
0.001366	0.938	0.922039044726
0.001367	0.934	0.921761357402
0.001368	0.926	0.923322262268
0.001369	0.922	0.920823544443
0.00137	0.922	0.92299295772
0.001371	0.912	0.916654787802
0.001372	0.912	0.914470338502
0.001373	0.924	0.922075918783
0.001374	0.926	0.921153624538
0.001375	0.914	0.915753241873
0.001376	0.91	0.92190021152
0.001377	0.916	0.919208355053
0.001378	0.912	0.918834043775
0.001379	0.902	0.910162622832
0.00138	0.892	0.894615000992
0.001381	0.89	0.888763185556
0.001382	0.89	0.893252483904
0.001383	0.89	0.891010662114
0.001384	0.888	0.891883400451
0.001385	0.894	0.895970981673
0.001386	0.892	0.896847813177
0.001387	0.888	0.905238090228
0.001388	0.89	0.902164064902
0.001389	0.892	0.907929512683
0.00139	0.884	0.904734215115
0.001391	0.892	0.896847813177
0.001392	0.894	0.904855789615
0.001393	0.88	0.899777750336
0.001394	0.872	0.898674579589
0.001395	0.87	0.903935838431
0.001396	0.87	0.899499861034
0.001397	0.858	0.888727179735
0.001398	0.852	0.88209750028
0.001399	0.858	0.881950111968
0.0014	0.866	0.885462590966
0.001401	0.866	0.88996853877
0.001402	0.858	0.881950111968
0.001403	0.86	0.892412460693
0.001404	0.856	0.896249965132
0.001405	0.852	0.893362188589
0.001406	0.844	0.887504366186
0.001407	0.846	0.888979189858
0.001408	0.838	0.892051568016
0.001409	0.828	0.891300173903
0.00141	0.824	0.890518949826
0.001411	0.812	0.881280885984
0.001412	0.818	0.885932277321
0.001413	0.814	0.887357875944
0.001414	0.802	0.882494192615
0.001415	0.8	0.874070935336
0.001416	0.806	0.871988532035
0.001417	0.814	0.866835624556
0.001418	0.802	0.861856136487
0.001419	0.798	0.851584405682
0.00142	0.79	0.854341851954
0.001421	0.786	0.855689195912
0.001422	0.776	0.847244946872
0.001423	0.774	0.845531785328
0.001424	0.768	0.847452653545
0.001425	0.768	0.852159609463
0.001426	0.758	0.836322904146
0.001427	0.754	0.827939611324
0.001428	0.75	0.838749068554
0.001429	0.758	0.838710915632
0.00143	0.748	0.83695639074
0.001431	0.742	0.833928054451
0.001432	0.748	0.841722044383
0.001433	0.744	0.828531230552
0.001434	0.746	0.830351732701
0.001435	0.748	0.829756590814
0.001436	0.746	0.825520441903
0.001437	0.74	0.827284715198
0.001438	0.736	0.835645858004
0.001439	0.728	0.820984774524
0.00144	0.718	0.813926286589
0.001441	0.73	0.822860863087
0.001442	0.726	0.821537582829
0.001443	0.728	0.830672017104
0.001444	0.726	0.828808783737
0.001445	0.724	0.829351553926
0.001446	0.728	0.830672017104
0.001447	0.732	0.836765200041
0.001448	0.736	0.838035798758
0.001449	0.736	0.838035798758
0.00145	0.732	0.836765200041
0.001451	0.728	0.835473518431
0.001452	0.722	0.837087809014
0.001453	0.722	0.834695153933
0.001454	0.712	0.834898796262
0.001455	0.712	0.834898796262
0.001456	0.694	0.82241352129
0.001457	0.694	0.819978048487
0.001458	0.694	0.815085271613
0.001459	0.696	0.814606653545
0.00146	0.698	0.811662491433
0.001461	0.7	0.816088230524
0.001462	0.71	0.82091412462
0.001463	0.714	0.817437459381
0.001464	0.706	0.8096690682
0.001465	0.704	0.805222950493
0.001466	0.7	0.80622577483
0.001467	0.7	0.80622577483
0.001468	0.7	0.80622577483
0.001469	0.698	0.809194661376
0.00147	0.686	0.804614193263
0.001471	0.688	0.80414923988
0.001472	0.694	0.810162946573
0.001473	0.686	0.804614193263
0.001474	0.686	0.802124678588
0.001475	0.682	0.808007425708
0.001476	0.676	0.804378020585
0.001477	0.672	0.802755255355
0.001478	0.674	0.797323021115
0.001479	0.668	0.79106004829
0.00148	0.664	0.789369368547
0.001481	0.658	0.785516390663
0.001482	0.65	0.763871716979
0.001483	0.648	0.764261735271
0.001484	0.65	0.763871716979
0.001485	0.648	0.766874174816
0.001486	0.652	0.771295014894
0.001487	0.646	0.767257453532
0.001488	0.642	0.75487482406
0.001489	0.652	0.773883712195
0.00149	0.656	0.77824417762
0.001491	0.65	0.781984654581
0.001492	0.646	0.785292302267
0.001493	0.642	0.783476866283
0.001494	0.638	0.781636744274
0.001495	0.64	0.783836717691
0.001496	0.63	0.78555712714
0.001497	0.624	0.77111866791
0.001498	0.616	0.774947740173
0.001499	0.628	0.788426280638
0.0015	0.626	0.778539658592
0.001501	0.626	0.778539658592
0.001502	0.62	0.766550715869
0.001503	0.616	0.756666372981
0.001504	0.598	0.748596019225
0.001505	0.604	0.755767159911
0.001506	0.604	0.758408860708
0.001507	0.602	0.756039681498
0.001508	0.606	0.758131914643
0.001509	0.606	0.758131914643
0.00151	0.6	0.756306816048
0.001511	0.596	0.756824946735
0.001512	0.604	0.758408860708
0.001513	0.602	0.758680433384
0.001514	0.604	0.755767159911
0.001515	0.592	0.744
0.001516	0.582	0.737072588013
0.001517	0.586	0.73932672074
0.001518	0.582	0.739781048689
0.001519	0.588	0.752499833887
0.00152	0.576	0.745804263866
0.001521	0.58	0.742697785105
0.001522	0.584	0.7449456356
0.001523	0.574	0.743319581338
0.001524	0.578	0.74291049259
0.001525	0.576	0.743117756483
0.001526	0.574	0.735203373224
0.001527	0.574	0.72974242031
0.001528	0.568	0.727582297751
0.001529	0.568	0.730325954626
0.00153	0.58	0.742697785105
0.001531	0.58	0.737292343647
0.001532	0.576	0.732273173071
0.001533	0.566	0.735964673065
0.001534	0.552	0.728900541912
0.001535	0.56	0.74188947964
0.001536	0.564	0.746929715569
0.001537	0.562	0.73902368027
0.001538	0.556	0.731343968321
0.001539	0.546	0.729303777585
0.00154	0.548	0.723668432364
0.001541	0.55	0.723532998556
0.001542	0.546	0.715460690744
0.001543	0.546	0.715460690744
0.001544	0.554	0.714901391802
0.001545	0.552	0.717841208068
0.001546	0.546	0.715460690744
0.001547	0.556	0.725853979806
0.001548	0.556	0.725853979806
0.001549	0.55	0.717983286714
0.00155	0.542	0.710095768189
0.001551	0.536	0.704772303656
0.001552	0.536	0.707604409257
0.001553	0.53	0.707884171316
0.001554	0.532	0.721786672085
0.001555	0.524	0.719321902906
0.001556	0.522	0.713803894638
0.001557	0.512	0.702748888295
0.001558	0.506	0.69423627102
0.001559	0.506	0.69423627102
0.00156	0.504	0.685553790741
0.001561	0.504	0.688464959166
0.001562	0.51	0.699928567784
0.001563	0.506	0.699974285242
0.001564	0.506	0.705665643205
0.001565	0.514	0.714005602219
0.001566	0.512	0.705589115562
0.001567	0.514	0.69699641319
0.001568	0.526	0.708042371613
0.001569	0.518	0.705461551043
0.00157	0.522	0.702506939468
0.001571	0.516	0.696953370033
0.001572	0.516	0.691190277709
0.001573	0.516	0.694077805437
0.001574	0.516	0.699817118968
0.001575	0.516	0.699817118968
0.001576	0.512	0.694158483345
0.001577	0.502	0.685562542734
0.001578	0.504	0.679694048819
0.001579	0.502	0.679702876263
0.00158	0.496	0.679694048819
0.001581	0.498	0.679702876263
0.001582	0.49	0.679632253502
0.001583	0.48	0.67052218457
0.001584	0.48	0.673498329619
0.001585	0.482	0.667589694348
0.001586	0.484	0.658592438463
0.001587	0.486	0.66166759026
0.001588	0.484	0.655548625199
0.001589	0.484	0.652490612959
0.00159	0.484	0.658592438463
0.001591	0.482	0.661570857883
0.001592	0.476	0.658349451279
0.001593	0.478	0.658419319279
0.001594	0.482	0.670578854424
0.001595	0.482	0.670578854424
0.001596	0.474	0.667326007286
0.001597	0.472	0.664240920149
0.001598	0.474	0.661304770889
0.001599	0.468	0.661041602322
0.0016	0.464	0.660835834379
0.001601	0.46	0.654522726878
0.001602	0.458	0.654397432758
0.001603	0.46	0.660605782597
0.001604	0.46	0.657571288911
0.001605	0.454	0.651063744959
0.001606	0.458	0.651334015694
0.001607	0.464	0.663855405943
0.001608	0.464	0.663855405943
0.001609	0.47	0.667158152165
0.00161	0.464	0.663855405943
0.001611	0.456	0.666381272246
0.001612	0.456	0.669375828664
0.001613	0.454	0.669241361543
0.001614	0.456	0.675325106893
0.001615	0.45	0.671937497093
0.001616	0.454	0.675191824595
0.001617	0.45	0.665957956631
0.001618	0.448	0.665804776192
0.001619	0.44	0.659090282131
0.00162	0.436	0.658713898442
0.001621	0.436	0.658713898442
0.001622	0.436	0.65261320857
0.001623	0.432	0.652208555602
0.001624	0.43	0.651996932508
0.001625	0.426	0.651555062907
0.001626	0.42	0.653911308971
0.001627	0.412	0.649812280586
0.001628	0.41	0.646451854356
0.001629	0.404	0.62990792978
0.00163	0.408	0.630504559857
0.001631	0.406	0.63020948898
0.001632	0.41	0.630793151516
0.001633	0.412	0.634236548931
0.001634	0.408	0.639949998047
0.001635	0.408	0.636817085198
0.001636	0.396	0.634967715715
0.001637	0.394	0.640908729852
0.001638	0.386	0.636399245757
0.001639	0.386	0.636399245757
0.00164	0.388	0.633605555531
0.001641	0.388	0.624064099272
0.001642	0.386	0.633248766284
0.001643	0.39	0.637102817448
0.001644	0.39	0.633955834424
0.001645	0.396	0.634967715715
0.001646	0.402	0.635921378788
0.001647	0.396	0.634967715715
0.001648	0.396	0.634967715715
0.001649	0.394	0.634636904064
0.00165	0.396	0.638109708436
0.001651	0.386	0.626900311054
0.001652	0.376	0.612065355987
0.001653	0.378	0.609192908691
0.001654	0.374	0.60508181265
0.001655	0.374	0.60508181265
0.001656	0.374	0.60508181265
0.001657	0.372	0.60134515879
0.001658	0.372	0.594656203196
0.001659	0.37	0.590846849869
0.00166	0.37	0.587452125709
0.001661	0.378	0.592550419796
0.001662	0.382	0.600063329991
0.001663	0.382	0.606692673435
0.001664	0.38	0.609590026165
0.001665	0.378	0.612467141976
0.001666	0.378	0.615723964127
0.001667	0.378	0.612467141976
0.001668	0.38	0.61611687203
0.001669	0.38	0.612862137842
0.00167	0.382	0.606692673435
0.001671	0.382	0.603387106259
0.001672	0.378	0.599262880546
0.001673	0.376	0.595503148606
0.001674	0.376	0.598852235531
0.001675	0.372	0.594656203196
0.001676	0.37	0.59422218067
0.001677	0.37	0.597578446733
0.001678	0.368	0.593781104448
0.001679	0.37	0.59422218067
0.00168	0.368	0.593781104448
0.001681	0.366	0.593332958801
0.001682	0.366	0.596694226552
0.001683	0.364	0.589494698874
0.001684	0.362	0.585624453041
0.001685	0.358	0.581236612749
0.001686	0.362	0.585624453041
0.001687	0.358	0.574313503237
0.001688	0.36	0.578273291792
0.001689	0.358	0.574313503237
0.00169	0.352	0.569294299989
0.001691	0.352	0.5657702714
0.001692	0.344	0.560057139942
0.001693	0.344	0.560057139942
0.001694	0.348	0.564708774502
0.001695	0.354	0.569810494814
0.001696	0.352	0.572796648035
0.001697	0.354	0.573309689435
0.001698	0.358	0.574313503237
0.001699	0.358	0.570820462142
0.0017	0.354	0.55918154476
0.001701	0.358	0.567305913948
0.001702	0.356	0.566801552574
0.001703	0.354	0.566289678522
0.001704	0.36	0.567802782663
0.001705	0.36	0.571314274283
0.001706	0.358	0.570820462142
0.001707	0.35	0.561693866799
0.001708	0.35	0.561693866799
0.001709	0.35	0.561693866799
0.00171	0.342	0.552300642766
0.001711	0.34	0.551724568965
0.001712	0.346	0.553429308946
0.001713	0.34	0.551724568965
0.001714	0.338	0.55114063541
0.001715	0.342	0.552300642766
0.001716	0.338	0.547499771689
0.001717	0.332	0.538308461758
0.001718	0.328	0.533306666
0.001719	0.33	0.533947562968
0.00172	0.332	0.534580209136
0.001721	0.33	0.533947562968
0.001722	0.32	0.523067873225
0.001723	0.318	0.522375343982
0.001724	0.314	0.520964490153
0.001725	0.314	0.524789481602
0.001726	0.312	0.520246095612
0.001727	0.316	0.525494053249
0.001728	0.32	0.530659966457
0.001729	0.318	0.537471859728
0.00173	0.318	0.541180191803
0.001731	0.322	0.553458218839
0.001732	0.32	0.552810998443
0.001733	0.312	0.539125217366
0.001734	0.316	0.540503468999
0.001735	0.314	0.54351080946
0.001736	0.314	0.539818488012
0.001737	0.31	0.534696175412
0.001738	0.316	0.536790461912
0.001739	0.316	0.536790461912
0.00174	0.318	0.544863285605
0.001741	0.306	0.536995344486
0.001742	0.304	0.536268589421
0.001743	0.3	0.534789678285
0.001744	0.296	0.529512983788
0.001745	0.294	0.528738120434
0.001746	0.29	0.527162214124
0.001747	0.288	0.522547605487
0.001748	0.298	0.53403745187
0.001749	0.298	0.53403745187
0.00175	0.298	0.53403745187
0.001751	0.304	0.543676374326
0.001752	0.3	0.542217668469
0.001753	0.296	0.540725438647
0.001754	0.3	0.545893762558
0.001755	0.294	0.539966665638
0.001756	0.288	0.533906358831
0.001757	0.286	0.53310786901
0.001758	0.288	0.533906358831
0.001759	0.286	0.53310786901
0.00176	0.288	0.533906358831
0.001761	0.28	0.526877594893
0.001762	0.278	0.518378240284
0.001763	0.274	0.516646881342
0.001764	0.274	0.516646881342
0.001765	0.272	0.515767389431
0.001766	0.272	0.515767389431
0.001767	0.27	0.514878626474
0.001768	0.27	0.514878626474
0.001769	0.28	0.51923019943
0.00177	0.278	0.518378240284
0.001771	0.286	0.521731731832
0.001772	0.288	0.522547605487
0.001773	0.282	0.516213134277
0.001774	0.28	0.515363949069
0.001775	0.278	0.514505587919
0.001776	0.274	0.50884575266
0.001777	0.28	0.511468474102
0.001778	0.28	0.515363949069
0.001779	0.278	0.514505587919
0.00178	0.28	0.526877594893
0.001781	0.276	0.525189489613
0.001782	0.278	0.52603802144
0.001783	0.276	0.525189489613
0.001784	0.28	0.530659966457
0.001785	0.278	0.529826386659
0.001786	0.278	0.529826386659
0.001787	0.278	0.529826386659
0.001788	0.28	0.530659966457
0.001789	0.28	0.526877594893
0.00179	0.28	0.526877594893
0.001791	0.276	0.521367432815
0.001792	0.274	0.516646881342
0.001793	0.272	0.511874984737
0.001794	0.268	0.506138321015
0.001795	0.268	0.502171285519
0.001796	0.264	0.496290237663
0.001797	0.262	0.495334230596
0.001798	0.266	0.501242456302
0.001799	0.268	0.502171285519
0.0018	0.264	0.50030390764
0.001801	0.266	0.501242456302
0.001802	0.272	0.507952753708
0.001803	0.27	0.503090449124
0.001804	0.268	0.502171285519
0.001805	0.264	0.50030390764
0.001806	0.266	0.501242456302
0.001807	0.264	0.50030390764
0.001808	0.266	0.501242456302
0.001809	0.266	0.501242456302
0.00181	0.262	0.495334230596
0.001811	0.26	0.494368283772
0.001812	0.262	0.495334230596
0.001813	0.262	0.495334230596
0.001814	0.258	0.493392338814
0.001815	0.26	0.494368283772
0.001816	0.262	0.495334230596
0.001817	0.258	0.497429391974
0.001818	0.256	0.500463784904
0.001819	0.258	0.501433943805
0.00182	0.256	0.500463784904
0.001821	0.252	0.498493731154
0.001822	0.246	0.495463419437
0.001823	0.242	0.489321979886
0.001824	0.246	0.483201821189
0.001825	0.24	0.484148737476
0.001826	0.238	0.483069353199
0.001827	0.234	0.476701164253
0.001828	0.24	0.484148737476
0.001829	0.236	0.477811678384
0.00183	0.246	0.483201821189
0.001831	0.246	0.483201821189
0.001832	0.252	0.490403915156
0.001833	0.246	0.479044883075
0.001834	0.244	0.47797907904
0.001835	0.246	0.479044883075
0.001836	0.244	0.47377631853
0.001837	0.248	0.484247870413
0.001838	0.246	0.483201821189
0.001839	0.242	0.481077956261
0.00184	0.244	0.482145206343
0.001841	0.242	0.481077956261
0.001842	0.244	0.486275641997
0.001843	0.242	0.485217477014
0.001844	0.244	0.486275641997
0.001845	0.24	0.484148737476
0.001846	0.236	0.481979252666
0.001847	0.234	0.480878362998
0.001848	0.23	0.474447046571
0.001849	0.224	0.466716187849
0.00185	0.222	0.46552765761
0.001851	0.216	0.457541254971
0.001852	0.21	0.449332838773
0.001853	0.206	0.44222618647
0.001854	0.202	0.434966665389
0.001855	0.206	0.44222618647
0.001856	0.202	0.434966665389
0.001857	0.206	0.437680248583
0.001858	0.202	0.430344048408
0.001859	0.196	0.42612674171
0.00186	0.2	0.433589667774
0.001861	0.2	0.438178046004
0.001862	0.202	0.439540669336
0.001863	0.206	0.451180673345
0.001864	0.206	0.451180673345
0.001865	0.204	0.454295058305
0.001866	0.204	0.454295058305
0.001867	0.204	0.454295058305
0.001868	0.208	0.465549138115
0.001869	0.21	0.471062628533
0.00187	0.212	0.4722880477
0.001871	0.212	0.4722880477
0.001872	0.212	0.468034186786
0.001873	0.22	0.472863616701
0.001874	0.224	0.483553513068
0.001875	0.226	0.484689591388
0.001876	0.226	0.480545523338
0.001877	0.226	0.484689591388
0.001878	0.224	0.483553513068
0.001879	0.224	0.483553513068
0.00188	0.22	0.481248376621
0.001881	0.222	0.4865346853
0.001882	0.222	0.4865346853
0.001883	0.224	0.487672020932
0.001884	0.218	0.480079160139
0.001885	0.218	0.480079160139
0.001886	0.22	0.481248376621
0.001887	0.22	0.481248376621
0.001888	0.216	0.478898736687
0.001889	0.216	0.470472103318
0.00189	0.22	0.472863616701
0.001891	0.216	0.470472103318
0.001892	0.218	0.471673615968
0.001893	0.218	0.471673615968
0.001894	0.218	0.467414163243
0.001895	0.22	0.472863616701
0.001896	0.22	0.472863616701
0.001897	0.222	0.474042192215
0.001898	0.222	0.474042192215
0.001899	0.218	0.471673615968
0.0019	0.22	0.472863616701
0.001901	0.22	0.472863616701
0.001902	0.216	0.466201673099
0.001903	0.22	0.468614980554
0.001904	0.22	0.468614980554
0.001905	0.22	0.468614980554
0.001906	0.22	0.468614980554
0.001907	0.218	0.467414163243
0.001908	0.218	0.467414163243
0.001909	0.22	0.468614980554
0.00191	0.22	0.468614980554
0.001911	0.216	0.461891762213
0.001912	0.216	0.457541254971
0.001913	0.216	0.457541254971
0.001914	0.216	0.453148982124
0.001915	0.214	0.451889366992
0.001916	0.206	0.437680248583
0.001917	0.204	0.43633015023
0.001918	0.204	0.43633015023
0.001919	0.198	0.432199028227
0.00192	0.202	0.434966665389
0.001921	0.202	0.434966665389
0.001922	0.196	0.42612674171
0.001923	0.19	0.41701318924
0.001924	0.192	0.423244610125
0.001925	0.188	0.415518952636
0.001926	0.19	0.41701318924
0.001927	0.188	0.415518952636
0.001928	0.196	0.42612674171
0.001929	0.196	0.42612674171
0.00193	0.194	0.424692830173
0.001931	0.19	0.41701318924
0.001932	0.192	0.418492532789
0.001933	0.19	0.41701318924
0.001934	0.192	0.423244610125
0.001935	0.194	0.429376291847
0.001936	0.196	0.435412448145
0.001937	0.196	0.435412448145
0.001938	0.196	0.435412448145
0.001939	0.192	0.432592186707
0.00194	0.19	0.431161222746
0.001941	0.182	0.425295191602
0.001942	0.178	0.422274792049
0.001943	0.178	0.422274792049
0.001944	0.18	0.423792402008
0.001945	0.18	0.423792402008
0.001946	0.182	0.425295191602
0.001947	0.184	0.426783317387
0.001948	0.18	0.423792402008
0.001949	0.182	0.425295191602
0.00195	0.18	0.423792402008
0.001951	0.178	0.422274792049
0.001952	0.172	0.417631416443
0.001953	0.172	0.417631416443
0.001954	0.174	0.419194465612
0.001955	0.176	0.420742201354
0.001956	0.174	0.414395945926
0.001957	0.172	0.412814728419
0.001958	0.17	0.406324993078
0.001959	0.17	0.406324993078
0.00196	0.172	0.40794117223
0.001961	0.168	0.404692475838
0.001962	0.17	0.406324993078
0.001963	0.178	0.417511676483
0.001964	0.176	0.411125285041
0.001965	0.176	0.411125285041
0.001966	0.178	0.412693590936
0.001967	0.18	0.414246303544
0.001968	0.182	0.41578359756
0.001969	0.182	0.41578359756
0.00197	0.182	0.41578359756
0.001971	0.184	0.42207108406
0.001972	0.18	0.419046536795
0.001973	0.184	0.42207108406
0.001974	0.182	0.420566284906
0.001975	0.18	0.419046536795
0.001976	0.182	0.420566284906
0.001977	0.18	0.419046536795
0.001978	0.18	0.419046536795
0.001979	0.178	0.417511676483
0.00198	0.172	0.40794117223
0.001981	0.172	0.40794117223
0.001982	0.176	0.411125285041
0.001983	0.172	0.40794117223
0.001984	0.17	0.406324993078
0.001985	0.172	0.412814728419
0.001986	0.166	0.40797548946
0.001987	0.168	0.409604687473
0.001988	0.164	0.406329915217
0.001989	0.166	0.412848640545
0.00199	0.164	0.401377627677
0.001991	0.162	0.39969488363
0.001992	0.162	0.39969488363
0.001993	0.16	0.392937654088
0.001994	0.162	0.394659346779
0.001995	0.16	0.392937654088
0.001996	0.162	0.394659346779
0.001997	0.16	0.387814388593
0.001998	0.16	0.387814388593
[truncated: 8,002 more rows]
