# Supplementary material for: The Influence of Synaptic Size on AMPA Receptor Activation: A Monte Carlo Model
Source: PLoS One. 2015 Jun 24;10(6):e0130924. doi: 10.1371/journal.pone.0130924 (PMC4479604; doi:10.1371/journal.pone.0130924)
Supplement: S1 Dataset — This package contains the experimental data used as basis for the analysis presented in the paper. (ZIP) [file pone.0130924.s001.zip › S1 Simulation data/test/2591_7053_221_340.csv]

time	AMPA.O.mean	AMPA.O.stdev
0.0	0.0	0.0
1e-06	0.0	0.0
2e-06	0.078	0.268171586862
3e-06	0.434	0.636901876273
4e-06	0.966	0.936399487398
5e-06	1.654	1.267392599
6e-06	2.444	1.57824712894
7e-06	3.398	1.88668916359
8e-06	4.402	2.16711697885
9e-06	5.636	2.42806589696
1e-05	6.88	2.62328038913
1.1e-05	8.206	2.83329560759
1.2e-05	9.53	3.05893772411
1.3e-05	11.016	3.22610353213
1.4e-05	12.48	3.39434824377
1.5e-05	13.912	3.59057878343
1.6e-05	15.34	3.69653892175
1.7e-05	16.854	3.94064512485
1.8e-05	18.38	3.95772662017
1.9e-05	19.802	4.11859150681
2e-05	21.148	4.26639144946
2.1e-05	22.68	4.47633778886
2.2e-05	24.166	4.57410581425
2.3e-05	25.648	4.74848354741
2.4e-05	27.014	4.91993943052
2.5e-05	28.322	5.06263923265
2.6e-05	29.588	5.16432531896
2.7e-05	30.826	5.24172910403
2.8e-05	31.86	5.36622772532
2.9e-05	32.89	5.4341420666
3e-05	33.936	5.41146043134
3.1e-05	34.872	5.42619719509
3.2e-05	35.872	5.55838249853
3.3e-05	36.83	5.6710757357
3.4e-05	37.79	5.70490140143
3.5e-05	38.7	5.836951259
3.6e-05	39.498	5.90542089948
3.7e-05	40.322	5.9778186657
3.8e-05	41.058	6.0390923159
3.9e-05	41.706	6.08042465622
4e-05	42.382	6.12634279158
4.1e-05	43.102	6.12271149083
4.2e-05	43.818	6.15669359316
4.3e-05	44.304	6.12760834258
4.4e-05	44.78	6.16892211006
4.5e-05	45.406	6.24733255078
4.6e-05	45.874	6.3057215289
4.7e-05	46.382	6.46962719173
4.8e-05	46.868	6.4932715945
4.9e-05	47.19	6.60832051281
5e-05	47.628	6.64842958901
5.1e-05	48.004	6.70879899833
5.2e-05	48.362	6.81050335878
5.3e-05	48.646	6.80240281077
5.4e-05	48.94	6.75043702289
5.5e-05	49.334	6.85816622721
5.6e-05	49.612	6.85692759186
5.7e-05	49.934	6.93207357145
5.8e-05	50.212	7.00450255193
5.9e-05	50.43	6.98864078344
6e-05	50.686	7.03757088774
6.1e-05	50.892	6.95818482077
6.2e-05	50.996	6.96160786026
6.3e-05	51.24	6.93847245437
6.4e-05	51.338	7.00940482495
6.5e-05	51.564	6.97179345649
6.6e-05	51.734	7.00765609887
6.7e-05	51.796	6.98758785276
6.8e-05	51.958	6.86995167377
6.9e-05	51.964	6.88002209299
7e-05	52.156	6.88648415376
7.1e-05	52.212	6.89369683116
7.2e-05	52.318	6.89005631327
7.3e-05	52.426	6.90539817824
7.4e-05	52.43	6.87117893814
7.5e-05	52.44	6.83274469009
7.6e-05	52.478	6.77477054962
7.7e-05	52.5	6.76712642116
7.8e-05	52.548	6.79026479601
7.9e-05	52.578	6.83227019372
8e-05	52.626	6.79073810421
8.1e-05	52.676	6.7863851939
8.2e-05	52.758	6.77284548768
8.3e-05	52.782	6.77129795534
8.4e-05	52.774	6.79079700772
8.5e-05	52.818	6.8874433573
8.6e-05	52.782	6.874770978
8.7e-05	52.638	6.97387668374
8.8e-05	52.588	6.98041947164
8.9e-05	52.456	6.92676432398
9e-05	52.358	6.90694114641
9.1e-05	52.294	6.89286326573
9.2e-05	52.23	6.90920400625
9.3e-05	52.172	6.89800086982
9.4e-05	52.092	6.79908346764
9.5e-05	51.952	6.81217263434
9.6e-05	51.876	6.79445538656
9.7e-05	51.804	6.81451274854
9.8e-05	51.772	6.7305286568
9.9e-05	51.8	6.74388612003
0.0001	51.662	6.79085826682
0.000101	51.57	6.77533025025
0.000102	51.49	6.78571293233
0.000103	51.382	6.78528378183
0.000104	51.368	6.76938520104
0.000105	51.262	6.77889046969
0.000106	51.144	6.69680998685
0.000107	51.036	6.77397254202
0.000108	50.974	6.78508098699
0.000109	50.848	6.82794961903
0.00011	50.794	6.79408301392
0.000111	50.698	6.78666309758
0.000112	50.612	6.79569393072
0.000113	50.484	6.70922827157
0.000114	50.45	6.69772349384
0.000115	50.328	6.72639695528
0.000116	50.21	6.78836504617
0.000117	50.096	6.85673274964
0.000118	49.946	6.8257661841
0.000119	49.86	6.8402046753
0.00012	49.764	6.84078241139
0.000121	49.67	6.84376358446
0.000122	49.646	6.83817841241
0.000123	49.542	6.87489898108
0.000124	49.366	6.86877310733
0.000125	49.288	6.8159413143
0.000126	49.186	6.78700257846
0.000127	49.014	6.75646386803
0.000128	48.914	6.70422284832
0.000129	48.804	6.72499695167
0.00013	48.722	6.74126961336
0.000131	48.566	6.68473215619
0.000132	48.468	6.76468594984
0.000133	48.382	6.72191014519
0.000134	48.358	6.6010480986
0.000135	48.312	6.60595610037
0.000136	48.11	6.57555320867
0.000137	47.984	6.54887349091
0.000138	47.92	6.56121939886
0.000139	47.842	6.6203501418
0.00014	47.666	6.61773707547
0.000141	47.588	6.62708503039
0.000142	47.502	6.60348362609
0.000143	47.35	6.61116479904
0.000144	47.196	6.65083333125
0.000145	47.106	6.61110913539
0.000146	46.916	6.59400818926
0.000147	46.802	6.53871516431
0.000148	46.74	6.50295317529
0.000149	46.682	6.54987602936
0.00015	46.482	6.57340672711
0.000151	46.302	6.5184964524
0.000152	46.202	6.50854791793
0.000153	46.104	6.51561079255
0.000154	46.03	6.48761127072
0.000155	45.908	6.47638294112
0.000156	45.82	6.44543249131
0.000157	45.686	6.49641470351
0.000158	45.558	6.45280063228
0.000159	45.532	6.48852648912
0.00016	45.386	6.46258493174
0.000161	45.334	6.3814139499
0.000162	45.24	6.36132061761
0.000163	45.174	6.33496045765
0.000164	45.042	6.40969858886
0.000165	44.94	6.35738940132
0.000166	44.848	6.33157926587
0.000167	44.702	6.32907544591
0.000168	44.572	6.36653877708
0.000169	44.488	6.31394139979
0.00017	44.388	6.25791147269
0.000171	44.252	6.24119347561
0.000172	44.23	6.30468873141
0.000173	44.206	6.30171119618
0.000174	44.078	6.356092825
0.000175	43.83	6.3084942736
0.000176	43.708	6.27365411861
0.000177	43.56	6.27203316318
0.000178	43.454	6.28425683753
0.000179	43.358	6.27995509538
0.00018	43.238	6.24446603001
0.000181	43.16	6.22208968113
0.000182	43.078	6.28107602247
0.000183	42.958	6.26068973836
0.000184	42.87	6.28148867706
0.000185	42.806	6.26931926129
0.000186	42.71	6.23649741441
0.000187	42.626	6.20758600424
0.000188	42.54	6.21774878875
0.000189	42.386	6.22776075327
0.00019	42.246	6.28756582471
0.000191	42.132	6.23366473272
0.000192	42.034	6.21488889683
0.000193	41.906	6.29040253084
0.000194	41.764	6.25813902051
0.000195	41.624	6.26726607062
0.000196	41.566	6.24448909039
0.000197	41.444	6.20796778342
0.000198	41.292	6.21085630167
0.000199	41.16	6.16006493472
0.0002	41.094	6.20073898822
0.000201	40.976	6.22956049814
0.000202	40.878	6.19508805426
0.000203	40.798	6.19299572097
0.000204	40.69	6.12061271443
0.000205	40.524	6.07432498307
0.000206	40.444	5.98421791047
0.000207	40.29	5.94456894989
0.000208	40.188	5.95958522047
0.000209	40.158	6.01805915557
0.00021	40.114	6.06011584048
0.000211	39.942	6.02118227593
0.000212	39.82	6.06593768514
0.000213	39.768	6.05129539851
0.000214	39.692	5.96599832383
0.000215	39.61	5.96740312029
0.000216	39.456	5.9618842659
0.000217	39.352	5.93364104071
0.000218	39.216	5.89655356967
0.000219	39.1	5.87384031107
0.00022	38.944	5.88904610272
0.000221	38.886	5.91142994545
0.000222	38.832	5.93327700348
0.000223	38.792	5.93234658462
0.000224	38.598	6.01534670655
0.000225	38.532	6.04259679277
0.000226	38.44	6.0602310187
0.000227	38.304	6.06197855489
0.000228	38.224	5.93446071686
0.000229	38.116	5.93115031002
0.00023	38.008	5.95751088962
0.000231	37.824	5.88736137841
0.000232	37.67	5.91853867099
0.000233	37.618	5.97361498592
0.000234	37.562	5.9078046684
0.000235	37.482	5.87755697548
0.000236	37.372	5.80324185262
0.000237	37.234	5.8439065701
0.000238	37.196	5.86051055796
0.000239	37.026	5.81973573283
0.00024	36.97	5.77071052818
0.000241	36.894	5.75176181704
0.000242	36.778	5.76339448589
0.000243	36.584	5.77606648161
0.000244	36.542	5.75362807279
0.000245	36.45	5.66670098029
0.000246	36.394	5.72457544277
0.000247	36.342	5.62432538177
0.000248	36.224	5.62723946532
0.000249	36.066	5.61298886512
0.00025	35.982	5.62011352199
0.000251	35.918	5.65643668753
0.000252	35.816	5.7066753894
0.000253	35.742	5.69556283435
0.000254	35.65	5.76710499298
0.000255	35.598	5.80003413783
0.000256	35.422	5.80137190671
0.000257	35.35	5.73859738961
0.000258	35.24	5.69722739585
0.000259	35.214	5.66464509038
0.00026	35.134	5.63454026519
0.000261	35.09	5.62440219046
0.000262	35.09	5.61158622851
0.000263	35.02	5.64124099822
0.000264	34.882	5.62921628648
0.000265	34.788	5.59884416643
0.000266	34.684	5.61606125323
0.000267	34.608	5.58590511914
0.000268	34.57	5.54266181541
0.000269	34.468	5.4999069083
0.00027	34.416	5.5579622165
0.000271	34.308	5.60509910706
0.000272	34.244	5.63173720978
0.000273	34.16	5.63403940348
0.000274	34.052	5.68694082966
0.000275	33.932	5.70432958375
0.000276	33.794	5.63094698963
0.000277	33.676	5.60312627022
0.000278	33.632	5.58467331184
0.000279	33.494	5.59588813326
0.00028	33.416	5.63337767241
0.000281	33.292	5.64825070265
0.000282	33.266	5.62736563589
0.000283	33.202	5.56391912235
0.000284	33.104	5.59152787707
0.000285	32.992	5.61711100122
0.000286	32.934	5.69400070249
0.000287	32.864	5.7272597287
0.000288	32.81	5.72030593587
0.000289	32.782	5.74965007631
0.00029	32.728	5.71576906461
0.000291	32.602	5.65009699032
0.000292	32.508	5.58479507234
0.000293	32.43	5.56642614251
0.000294	32.32	5.57006283627
0.000295	32.252	5.54549330538
0.000296	32.136	5.49413359867
0.000297	32.026	5.50865900197
0.000298	31.92	5.44955044017
0.000299	31.806	5.39892248509
0.0003	31.806	5.37999665427
0.000301	31.738	5.43813901992
0.000302	31.682	5.44507814453
0.000303	31.552	5.36239647919
0.000304	31.446	5.37950592527
0.000305	31.39	5.3604011044
0.000306	31.284	5.34035055029
0.000307	31.212	5.33357816105
0.000308	31.094	5.36331651126
0.000309	31.054	5.32607585376
0.00031	31.01	5.32483802571
0.000311	30.97	5.36032648259
0.000312	30.888	5.33511536895
0.000313	30.808	5.30877914402
0.000314	30.724	5.33927186047
0.000315	30.63	5.29236242145
0.000316	30.578	5.2869571589
0.000317	30.506	5.29244404789
0.000318	30.452	5.28731463032
0.000319	30.338	5.2929912148
0.00032	30.292	5.2743469738
0.000321	30.224	5.28146040409
0.000322	30.182	5.2574590821
0.000323	30.128	5.22681700464
0.000324	30.086	5.17248528272
0.000325	30.006	5.21248155872
0.000326	29.924	5.25948894856
0.000327	29.788	5.19837051392
0.000328	29.676	5.19259318645
0.000329	29.574	5.18657150727
0.00033	29.45	5.17991312668
0.000331	29.44	5.20830106657
0.000332	29.374	5.17862182439
0.000333	29.31	5.14527938989
0.000334	29.156	5.08327296139
0.000335	29.122	5.05124895447
0.000336	29.07	5.01568539683
0.000337	28.948	5.06056281455
0.000338	28.848	5.02243924801
0.000339	28.832	4.98956671466
0.00034	28.682	4.9764320552
0.000341	28.648	4.93924042743
0.000342	28.592	4.93330882877
0.000343	28.576	5.02356686031
0.000344	28.54	5.06837251985
0.000345	28.476	5.08816509166
0.000346	28.428	5.09596075338
0.000347	28.424	5.11666141151
0.000348	28.252	5.09082468761
0.000349	28.134	5.10999452055
0.00035	28.04	5.1468825516
0.000351	27.922	5.07896800541
0.000352	27.846	5.06224100572
0.000353	27.766	5.0623358245
0.000354	27.682	5.08221172326
0.000355	27.612	5.08698889325
0.000356	27.554	5.05164171334
0.000357	27.48	5.05228661103
0.000358	27.386	5.10891417035
0.000359	27.254	5.05939561608
0.00036	27.222	5.08101525288
0.000361	27.17	5.06488894251
0.000362	27.098	5.08767097993
0.000363	27.066	5.03524021274
0.000364	27.058	4.99225760553
0.000365	26.956	5.01538273714
0.000366	26.902	5.06205452361
0.000367	26.892	5.00203318662
0.000368	26.814	5.01431989406
0.000369	26.676	4.95974031578
0.00037	26.576	4.94451453633
0.000371	26.554	4.9281927722
0.000372	26.42	4.91564848214
0.000373	26.344	4.8659699958
0.000374	26.25	4.79077238032
0.000375	26.192	4.81197838732
0.000376	26.076	4.81645346702
0.000377	26.028	4.8616063189
0.000378	25.99	4.88732032918
0.000379	25.948	4.85440995385
0.00038	25.868	4.84546963668
0.000381	25.858	4.90813976981
0.000382	25.812	4.90842703929
0.000383	25.754	4.88564059259
0.000384	25.712	4.91091193161
0.000385	25.62	4.87643312268
0.000386	25.558	4.8951645529
0.000387	25.566	4.90648998776
0.000388	25.506	4.88036515027
0.000389	25.452	4.87110829278
0.00039	25.38	4.83152149949
0.000391	25.264	4.77726951302
0.000392	25.2	4.77200167645
0.000393	25.136	4.72710312982
0.000394	25.048	4.79100156543
0.000395	24.986	4.74318500588
0.000396	24.944	4.68922850797
0.000397	24.902	4.67679334587
0.000398	24.802	4.73527148113
0.000399	24.662	4.71760066135
0.0004	24.586	4.74453411833
0.000401	24.52	4.74147656327
0.000402	24.508	4.71104404564
0.000403	24.424	4.6454519694
0.000404	24.398	4.6350400214
0.000405	24.328	4.69983148634
0.000406	24.26	4.73079274541
0.000407	24.178	4.68255443108
0.000408	24.118	4.66691289827
0.000409	24.026	4.70290591018
0.00041	23.976	4.72265010349
0.000411	23.89	4.66925047518
0.000412	23.81	4.61799740147
0.000413	23.752	4.57760810905
0.000414	23.684	4.59871112378
0.000415	23.59	4.62189355135
0.000416	23.544	4.57209623696
0.000417	23.486	4.55343870059
0.000418	23.434	4.58973245408
0.000419	23.416	4.63281167327
0.00042	23.382	4.6234268676
0.000421	23.326	4.63721079961
0.000422	23.286	4.59131832919
0.000423	23.214	4.54710941148
0.000424	23.13	4.55906788719
0.000425	23.04	4.49737701333
0.000426	22.966	4.53661151081
0.000427	22.966	4.553772502
0.000428	22.858	4.52833700159
0.000429	22.822	4.47909767699
0.00043	22.826	4.48014776542
0.000431	22.812	4.43944320833
0.000432	22.738	4.42236995286
0.000433	22.614	4.42639853606
0.000434	22.55	4.37807035119
0.000435	22.47	4.3681918456
0.000436	22.402	4.39822646075
0.000437	22.364	4.35838318646
0.000438	22.32	4.35862363597
0.000439	22.264	4.34537731388
0.00044	22.166	4.39936859106
0.000441	22.068	4.33490207502
0.000442	22.076	4.35961282685
0.000443	21.984	4.30949463394
0.000444	21.934	4.28458212665
0.000445	21.886	4.26485685575
0.000446	21.826	4.27033066635
0.000447	21.792	4.24319879336
0.000448	21.722	4.21576991782
0.000449	21.642	4.22963780955
0.00045	21.62	4.20756461626
0.000451	21.592	4.20922035536
0.000452	21.546	4.16459890025
0.000453	21.424	4.21096473507
0.000454	21.368	4.22238984463
0.000455	21.316	4.2483107231
0.000456	21.23	4.24795244794
0.000457	21.176	4.25358954296
0.000458	21.152	4.28449483603
0.000459	21.104	4.26487795839
0.00046	21.08	4.28970861481
0.000461	21.032	4.31311673851
0.000462	20.968	4.29871794841
0.000463	20.902	4.29748717276
0.000464	20.84	4.28793656669
0.000465	20.764	4.2858259414
0.000466	20.702	4.3068777554
0.000467	20.62	4.29134011703
0.000468	20.554	4.2931438364
0.000469	20.53	4.30315000901
0.00047	20.52	4.31388456035
0.000471	20.492	4.31438709436
0.000472	20.482	4.31574744395
0.000473	20.428	4.34658670683
0.000474	20.384	4.37636195944
0.000475	20.344	4.35495855319
0.000476	20.262	4.36822114825
0.000477	20.196	4.35403077619
0.000478	20.118	4.38954166172
0.000479	20.11	4.39430313019
0.00048	20.04	4.3278632141
0.000481	19.934	4.2939077773
0.000482	19.838	4.26471054117
0.000483	19.812	4.27465273443
0.000484	19.748	4.28444815583
0.000485	19.688	4.27161046913
0.000486	19.64	4.3139772832
0.000487	19.612	4.28642695027
0.000488	19.524	4.21205697967
0.000489	19.508	4.24805084715
0.00049	19.434	4.26352483281
0.000491	19.374	4.26311200885
0.000492	19.32	4.23291861486
0.000493	19.276	4.24686048747
0.000494	19.238	4.2082485668
0.000495	19.158	4.20297941941
0.000496	19.154	4.25608787503
0.000497	19.094	4.25172482647
0.000498	19.054	4.25806106109
0.000499	18.97	4.23758185762
0.0005	18.906	4.25125440311
0.000501	18.854	4.22192894303
0.000502	18.786	4.18045499916
0.000503	18.746	4.18443353394
0.000504	18.652	4.20938190237
0.000505	18.568	4.21869363666
0.000506	18.564	4.22349428791
0.000507	18.568	4.20872617308
0.000508	18.49	4.17874383039
0.000509	18.47	4.13244479697
0.00051	18.384	4.11686094009
0.000511	18.306	4.09589599477
0.000512	18.238	4.10284730401
0.000513	18.192	4.07812898276
0.000514	18.192	4.07567614023
0.000515	18.15	4.09188220749
0.000516	18.06	4.10419297792
0.000517	18.028	4.09966047375
0.000518	17.948	4.10625084475
0.000519	17.872	4.11869105421
0.00052	17.876	4.13625724539
0.000521	17.846	4.12580707256
0.000522	17.764	4.18094534765
0.000523	17.742	4.11429653768
0.000524	17.732	4.07580372442
0.000525	17.684	4.06695758522
0.000526	17.614	4.05425751525
0.000527	17.544	3.99800750374
0.000528	17.51	3.97415399802
0.000529	17.432	3.9831364526
0.00053	17.394	4.00434314214
0.000531	17.364	4.00793013911
0.000532	17.308	4.01859876076
0.000533	17.26	4.04034651979
0.000534	17.206	4.04716740449
0.000535	17.158	4.07590922372
0.000536	17.124	4.07683995271
0.000537	17.072	4.08103124222
0.000538	17.07	4.06264692042
0.000539	17.018	4.07156923065
0.00054	16.938	4.07113694194
0.000541	16.95	4.02635070504
0.000542	16.862	4.0048665396
0.000543	16.85	4.0069314943
0.000544	16.824	4.01011521032
0.000545	16.754	4.02858337384
0.000546	16.654	4.03612239656
0.000547	16.604	4.02482098981
0.000548	16.572	3.95282380078
0.000549	16.522	3.96654963413
0.00055	16.484	3.9771527504
0.000551	16.474	3.93361462271
0.000552	16.454	3.9374971746
0.000553	16.436	3.97717286524
0.000554	16.398	4.0039475521
0.000555	16.314	4.0218657362
0.000556	16.19	3.97264395586
0.000557	16.15	3.96982367367
0.000558	16.076	3.98876221402
0.000559	16.022	4.0121709834
0.00056	15.964	3.95154450816
0.000561	15.91	3.96659803862
0.000562	15.918	3.93487941365
0.000563	15.862	3.90883051564
0.000564	15.83	3.89885880739
0.000565	15.804	3.87731659785
0.000566	15.814	3.88939635419
0.000567	15.802	3.88931819218
0.000568	15.796	3.84790644377
0.000569	15.732	3.83512398757
0.00057	15.684	3.81420293115
0.000571	15.686	3.82144004271
0.000572	15.65	3.80782089915
0.000573	15.65	3.80992125903
0.000574	15.612	3.85142259431
0.000575	15.582	3.86203003613
0.000576	15.508	3.87529818208
0.000577	15.478	3.90506286761
0.000578	15.44	3.89851253685
0.000579	15.384	3.88594184208
0.00058	15.332	3.9204305886
0.000581	15.27	3.89012853258
0.000582	15.21	3.89228724531
0.000583	15.15	3.82092920636
0.000584	15.116	3.88414005927
0.000585	15.082	3.92062188945
0.000586	15.054	3.91753544974
0.000587	15.012	3.90228855929
0.000588	14.99	3.88354219753
0.000589	14.946	3.86924850585
0.00059	14.934	3.84573061979
0.000591	14.886	3.85655338353
0.000592	14.864	3.86904432645
0.000593	14.832	3.85794971455
0.000594	14.772	3.85019687808
0.000595	14.726	3.79827908401
0.000596	14.704	3.7475837549
0.000597	14.638	3.73241959056
0.000598	14.618	3.74273643208
0.000599	14.554	3.71740285683
0.0006	14.474	3.74076516237
0.000601	14.406	3.7343224285
0.000602	14.358	3.76747076963
0.000603	14.312	3.74575172696
0.000604	14.286	3.74542440853
0.000605	14.248	3.74145640092
0.000606	14.186	3.7276539539
0.000607	14.16	3.75638123731
0.000608	14.062	3.72587654116
0.000609	14.026	3.75889930698
0.00061	13.928	3.72381739617
0.000611	13.952	3.74241846939
0.000612	13.92	3.72204245005
0.000613	13.886	3.72625871351
0.000614	13.86	3.75078658417
0.000615	13.828	3.72268935046
0.000616	13.796	3.68976747235
0.000617	13.76	3.69356196645
0.000618	13.738	3.69666822964
0.000619	13.712	3.67655490915
0.00062	13.692	3.69663847299
0.000621	13.666	3.70977681269
0.000622	13.666	3.73074308952
0.000623	13.602	3.70615649966
0.000624	13.568	3.77271467249
0.000625	13.522	3.77856004319
0.000626	13.472	3.79489341089
0.000627	13.426	3.75133629524
0.000628	13.376	3.75428075668
0.000629	13.312	3.76811040178
0.00063	13.284	3.74317298558
0.000631	13.286	3.74221912774
0.000632	13.226	3.71684328429
0.000633	13.214	3.68784544145
0.000634	13.19	3.6859055875
0.000635	13.158	3.70419167971
0.000636	13.104	3.71768530137
0.000637	13.078	3.73629709739
0.000638	13.018	3.71613724181
0.000639	12.986	3.68317851862
0.00064	12.958	3.66990953567
0.000641	12.906	3.6645823773
0.000642	12.886	3.63331859324
0.000643	12.828	3.61364303716
0.000644	12.842	3.62174488334
0.000645	12.812	3.62390066089
0.000646	12.79	3.58913638637
0.000647	12.764	3.58110374047
0.000648	12.73	3.56890739583
0.000649	12.74	3.62441719453
0.00065	12.728	3.62353639419
0.000651	12.69	3.62738197603
0.000652	12.632	3.63160790835
0.000653	12.602	3.67145693152
0.000654	12.566	3.63230560388
0.000655	12.566	3.62017181913
0.000656	12.51	3.57238015894
0.000657	12.534	3.55933195979
0.000658	12.472	3.55263507836
0.000659	12.422	3.55357791528
0.00066	12.386	3.53284644444
0.000661	12.312	3.49837905322
0.000662	12.256	3.53361910794
0.000663	12.202	3.53796495178
0.000664	12.192	3.52918347497
0.000665	12.142	3.5346620772
0.000666	12.13	3.5632990332
0.000667	12.072	3.53819388954
0.000668	12.026	3.52892674903
0.000669	11.974	3.51927890341
0.00067	11.92	3.54084735621
0.000671	11.872	3.56028313481
0.000672	11.876	3.53675331342
0.000673	11.844	3.50822804276
0.000674	11.828	3.51829731546
0.000675	11.818	3.52659552543
0.000676	11.808	3.49444358947
0.000677	11.75	3.48762096564
0.000678	11.722	3.4757324408
0.000679	11.678	3.51600853241
0.00068	11.622	3.49730124525
0.000681	11.584	3.48582041993
0.000682	11.556	3.50697362408
0.000683	11.5	3.50342689377
0.000684	11.476	3.49705933607
0.000685	11.452	3.50366893413
0.000686	11.442	3.5092215661
0.000687	11.398	3.50821835124
0.000688	11.332	3.49996799985
0.000689	11.32	3.45971097059
0.00069	11.298	3.44807134497
0.000691	11.262	3.44112714092
0.000692	11.238	3.45678405458
0.000693	11.242	3.46228768302
0.000694	11.184	3.4155737439
0.000695	11.12	3.41959061877
0.000696	11.108	3.42524977191
0.000697	11.122	3.41864242061
0.000698	11.096	3.37324532165
0.000699	11.078	3.38524976922
0.0007	11.05	3.42512773484
0.000701	11.032	3.44019999419
0.000702	11.028	3.44488258145
0.000703	10.976	3.43561115378
0.000704	10.968	3.42329899366
0.000705	10.966	3.41713973961
0.000706	10.914	3.41915252658
0.000707	10.876	3.42237110787
0.000708	10.87	3.45153589001
0.000709	10.82	3.43272486518
0.00071	10.77	3.37891994578
0.000711	10.76	3.41912269449
0.000712	10.728	3.39146222152
0.000713	10.658	3.36645748525
0.000714	10.606	3.35123320585
0.000715	10.6	3.38348932317
0.000716	10.59	3.38908542235
0.000717	10.58	3.3721803036
0.000718	10.514	3.32833351694
0.000719	10.484	3.31266418461
0.00072	10.442	3.31521281368
0.000721	10.406	3.2925922918
0.000722	10.398	3.28322950766
0.000723	10.364	3.2703981409
0.000724	10.346	3.26959997553
0.000725	10.312	3.28003902416
0.000726	10.286	3.27722504568
0.000727	10.244	3.29552180997
0.000728	10.21	3.30301377533
0.000729	10.166	3.29642897694
0.00073	10.134	3.29849117022
0.000731	10.062	3.31091467725
0.000732	10.036	3.29889436024
0.000733	10.014	3.25112349812
0.000734	10.016	3.27776509225
0.000735	9.958	3.25825658904
0.000736	9.97	3.27247612673
0.000737	9.96	3.30430022849
0.000738	9.924	3.29578882819
0.000739	9.892	3.26807833443
0.00074	9.88	3.27804819977
0.000741	9.848	3.22380148272
0.000742	9.79	3.23139288852
0.000743	9.748	3.21068466219
0.000744	9.718	3.15190037914
0.000745	9.688	3.12132279651
0.000746	9.682	3.15228107884
0.000747	9.68	3.11794804318
0.000748	9.686	3.0924753839
0.000749	9.65	3.06912039516
0.00075	9.66	3.06600717546
0.000751	9.636	3.07237758096
0.000752	9.616	3.06537828008
0.000753	9.584	3.05923912109
0.000754	9.578	3.07114245843
0.000755	9.538	3.09072095149
0.000756	9.542	3.09002200639
0.000757	9.488	3.07536274283
0.000758	9.452	3.04100246629
0.000759	9.44	3.04473315744
0.00076	9.414	3.03423861949
0.000761	9.386	2.99683232764
0.000762	9.372	3.01025181671
0.000763	9.37	2.98414141756
0.000764	9.364	3.00058394317
0.000765	9.338	2.99462117805
0.000766	9.294	2.98790294354
0.000767	9.276	2.9765456489
0.000768	9.24	2.9742898312
0.000769	9.22	2.98991638679
0.00077	9.216	2.98887002059
0.000771	9.2	2.97993288515
0.000772	9.162	2.96913388044
0.000773	9.134	2.93190108974
0.000774	9.14	2.92171182699
0.000775	9.104	2.92868298045
0.000776	9.088	2.94215159365
0.000777	9.076	2.93295482406
0.000778	9.014	2.95259275892
0.000779	8.988	2.96510640619
0.00078	8.976	2.95760443603
0.000781	8.938	2.93294323164
0.000782	8.896	2.91087340845
0.000783	8.868	2.89526786326
0.000784	8.886	2.9177052627
0.000785	8.866	2.90242036928
0.000786	8.872	2.93182809864
0.000787	8.848	2.93613623662
0.000788	8.812	2.93268750466
0.000789	8.738	2.93144264825
0.00079	8.718	2.9370863113
0.000791	8.708	2.93304210676
0.000792	8.714	2.93601839231
0.000793	8.676	2.93240924838
0.000794	8.674	2.92570059986
0.000795	8.662	2.91543410147
0.000796	8.652	2.93375118236
0.000797	8.63	2.9149785591
0.000798	8.63	2.94433354089
0.000799	8.566	2.94170766733
0.0008	8.552	2.94198844321
0.000801	8.52	2.94713420122
0.000802	8.512	2.92879770554
0.000803	8.51	2.90687117018
0.000804	8.508	2.89653862394
0.000805	8.474	2.88674972937
0.000806	8.456	2.8927606192
0.000807	8.428	2.8859688148
0.000808	8.4	2.85517074796
0.000809	8.392	2.87651455759
0.00081	8.38	2.87673425954
0.000811	8.354	2.87970206792
0.000812	8.292	2.87797428758
0.000813	8.246	2.85823092139
0.000814	8.204	2.83308736187
0.000815	8.158	2.81158958598
0.000816	8.124	2.8186209394
0.000817	8.084	2.82930097374
0.000818	8.062	2.79466563295
0.000819	8.062	2.78749995516
0.00082	8.078	2.78925007843
0.000821	8.056	2.78224082351
0.000822	8.032	2.77614408848
0.000823	8.026	2.81945455718
0.000824	7.998	2.8131825394
0.000825	7.988	2.80924473836
0.000826	7.962	2.83770259189
0.000827	7.93	2.85396215812
0.000828	7.93	2.83638854884
0.000829	7.922	2.84392615938
0.00083	7.898	2.82269304034
0.000831	7.906	2.83145969422
0.000832	7.882	2.83761801517
0.000833	7.874	2.81604758483
0.000834	7.872	2.80706537152
0.000835	7.84	2.79327764463
0.000836	7.812	2.79868826417
0.000837	7.83	2.80376532542
0.000838	7.818	2.78224298004
0.000839	7.792	2.77934092907
0.00084	7.782	2.76450284861
0.000841	7.76	2.77243575219
0.000842	7.71	2.76801372829
0.000843	7.672	2.71889977748
0.000844	7.652	2.73548825624
0.000845	7.656	2.73453176979
0.000846	7.652	2.73402560339
0.000847	7.662	2.75022835416
0.000848	7.66	2.72550912675
0.000849	7.6	2.70111088258
0.00085	7.568	2.69172361137
0.000851	7.514	2.6910600142
0.000852	7.474	2.71906675166
0.000853	7.446	2.69426873196
0.000854	7.44	2.69042747533
0.000855	7.402	2.67813293173
0.000856	7.41	2.66193538614
0.000857	7.416	2.65234688531
0.000858	7.4	2.64121184308
0.000859	7.378	2.63042125904
0.00086	7.348	2.62047629258
0.000861	7.318	2.62237983519
0.000862	7.3	2.63628526529
0.000863	7.27	2.65727303829
0.000864	7.26	2.64431465601
0.000865	7.27	2.63611456504
0.000866	7.284	2.63578147804
0.000867	7.27	2.61325467569
0.000868	7.272	2.62792998385
0.000869	7.242	2.63200227963
0.00087	7.202	2.6557853829
0.000871	7.194	2.67064861036
0.000872	7.17	2.6542607257
0.000873	7.146	2.69753294697
0.000874	7.15	2.66598949735
0.000875	7.1	2.64159043003
0.000876	7.078	2.63285320517
0.000877	7.084	2.63000836501
0.000878	7.056	2.60324105684
0.000879	7.03	2.5979030005
0.00088	7.024	2.5813608814
0.000881	6.998	2.57875861608
0.000882	6.97	2.56380576487
0.000883	6.954	2.52188104398
0.000884	6.966	2.54417845286
0.000885	6.95	2.54312799521
0.000886	6.946	2.55089866518
0.000887	6.924	2.53736556294
0.000888	6.896	2.56771961086
0.000889	6.882	2.54717019455
0.00089	6.852	2.55383946246
0.000891	6.848	2.55282118449
0.000892	6.806	2.52356176861
0.000893	6.814	2.53996141703
0.000894	6.79	2.53651335498
0.000895	6.77	2.547371194
0.000896	6.786	2.57608307319
0.000897	6.798	2.56070224743
0.000898	6.784	2.57008637987
0.000899	6.73	2.58013565535
0.0009	6.676	2.55793354097
0.000901	6.644	2.56695617415
0.000902	6.628	2.55922175671
0.000903	6.602	2.56038981407
0.000904	6.568	2.54034958224
0.000905	6.558	2.54688751224
0.000906	6.56	2.54291171691
0.000907	6.536	2.54729346562
0.000908	6.512	2.55770522148
0.000909	6.488	2.55848705293
0.00091	6.458	2.57996821686
0.000911	6.428	2.5746487139
0.000912	6.41	2.57019454517
0.000913	6.388	2.60258640587
0.000914	6.37	2.58787557661
0.000915	6.336	2.58362226341
0.000916	6.312	2.56098730961
0.000917	6.29	2.54438597701
0.000918	6.28	2.52934774201
0.000919	6.286	2.50842659849
0.00092	6.278	2.51410341872
0.000921	6.288	2.51655637727
0.000922	6.278	2.50134283936
0.000923	6.272	2.49840268972
0.000924	6.248	2.52873407064
0.000925	6.22	2.5035175254
0.000926	6.184	2.46376622268
0.000927	6.19	2.47020242086
0.000928	6.19	2.47101193846
0.000929	6.172	2.50567675489
0.00093	6.144	2.50345041892
0.000931	6.114	2.47971853241
0.000932	6.088	2.46013332972
0.000933	6.076	2.43274001899
0.000934	6.062	2.43272604294
0.000935	6.056	2.40932853717
0.000936	6.054	2.43784412955
0.000937	6.034	2.40267434331
0.000938	6.022	2.42270840177
0.000939	6.034	2.4569989825
0.00094	6.0	2.46738728213
0.000941	5.992	2.48353296737
0.000942	5.966	2.46917881086
0.000943	5.942	2.47358767785
0.000944	5.926	2.45774774946
0.000945	5.894	2.45005387696
0.000946	5.888	2.45997073153
0.000947	5.874	2.46781765939
0.000948	5.876	2.45776809321
0.000949	5.862	2.44519038114
0.00095	5.816	2.43765132864
0.000951	5.792	2.42419801171
0.000952	5.77	2.41352439391
0.000953	5.754	2.37265336701
0.000954	5.75	2.37644692766
0.000955	5.77	2.37172932688
0.000956	5.744	2.34999234041
0.000957	5.728	2.32938103367
0.000958	5.714	2.33156685514
0.000959	5.714	2.33156685514
0.00096	5.71	2.34049140139
0.000961	5.71	2.35327431465
0.000962	5.69	2.33021458239
0.000963	5.664	2.34074859821
0.000964	5.646	2.3247976256
0.000965	5.61	2.3147138052
0.000966	5.598	2.31697993086
0.000967	5.586	2.29054665964
0.000968	5.562	2.29132188922
0.000969	5.546	2.28032541537
0.00097	5.526	2.28151791577
0.000971	5.522	2.28331250599
0.000972	5.52	2.30078247559
0.000973	5.514	2.30516897428
0.000974	5.51	2.31298508426
0.000975	5.514	2.3250384943
0.000976	5.486	2.30430119559
0.000977	5.492	2.30693216198
0.000978	5.484	2.31727080852
0.000979	5.456	2.33496552437
0.00098	5.458	2.31608203654
0.000981	5.46	2.30919899532
0.000982	5.464	2.30666512524
0.000983	5.444	2.31059819095
0.000984	5.42	2.31939647322
0.000985	5.404	2.29451171276
0.000986	5.384	2.26374556874
0.000987	5.356	2.24081770789
0.000988	5.338	2.24137368593
0.000989	5.344	2.26575903397
0.00099	5.294	2.25644942332
0.000991	5.278	2.24426290795
0.000992	5.268	2.26631330579
0.000993	5.224	2.26049198185
0.000994	5.228	2.26097678007
0.000995	5.218	2.28264670941
0.000996	5.208	2.30580484864
0.000997	5.19	2.27901294424
0.000998	5.18	2.25379679652
0.000999	5.168	2.25294829057
0.001	5.162	2.26622064239
0.001001	5.13	2.24613000514
0.001002	5.096	2.23669041219
0.001003	5.106	2.24560993942
0.001004	5.098	2.23526195333
0.001005	5.096	2.2187347746
0.001006	5.088	2.20822462626
0.001007	5.052	2.21749768884
0.001008	5.002	2.2266557884
0.001009	5.016	2.22525144647
0.00101	4.998	2.2022706464
0.001011	4.996	2.20090526829
0.001012	4.98	2.19899977262
0.001013	5.008	2.20180289763
0.001014	4.976	2.18344315245
0.001015	4.954	2.18171583851
0.001016	4.946	2.18153248887
0.001017	4.934	2.18486704401
0.001018	4.906	2.17006082864
0.001019	4.888	2.18345048032
0.00102	4.88	2.20308874084
0.001021	4.872	2.19900341064
0.001022	4.842	2.21834082142
0.001023	4.83	2.2210583063
0.001024	4.81	2.23559835391
0.001025	4.806	2.24061687934
0.001026	4.796	2.22494584204
0.001027	4.79	2.20315682601
0.001028	4.778	2.17639977945
0.001029	4.788	2.1750990782
0.00103	4.756	2.17174215781
0.001031	4.76	2.17494827525
0.001032	4.746	2.1848304282
0.001033	4.71	2.18401007324
0.001034	4.688	2.17776399089
0.001035	4.688	2.19696517951
0.001036	4.696	2.19626592197
0.001037	4.676	2.22239150466
0.001038	4.634	2.20908216235
0.001039	4.632	2.20739122042
0.00104	4.626	2.22488741288
0.001041	4.598	2.21278015175
0.001042	4.582	2.21071843526
0.001043	4.564	2.20497256219
0.001044	4.566	2.19946448028
0.001045	4.554	2.18519655866
0.001046	4.548	2.15399535747
0.001047	4.536	2.16718803983
0.001048	4.522	2.16275657437
0.001049	4.49	2.17299332719
0.00105	4.468	2.16448053814
0.001051	4.456	2.16149577839
0.001052	4.444	2.1500846495
0.001053	4.424	2.1550461712
0.001054	4.428	2.14681531576
0.001055	4.424	2.16245786086
0.001056	4.398	2.1371934868
0.001057	4.406	2.13568817949
0.001058	4.4	2.14476105895
0.001059	4.396	2.14457081953
0.00106	4.378	2.12582125307
0.001061	4.374	2.1161578391
0.001062	4.36	2.14718420262
0.001063	4.336	2.12581843063
0.001064	4.326	2.12219791725
0.001065	4.312	2.11249994083
0.001066	4.31	2.075066264
0.001067	4.294	2.08124097596
0.001068	4.286	2.06983187723
0.001069	4.266	2.04334138117
0.00107	4.266	2.04920569978
0.001071	4.25	2.04829197138
0.001072	4.256	2.04608504222
0.001073	4.264	2.05287700557
0.001074	4.248	2.05097440257
0.001075	4.238	2.03601473472
0.001076	4.254	2.03702822759
0.001077	4.216	2.02616485015
0.001078	4.198	2.0235602289
0.001079	4.192	2.0246323123
0.00108	4.178	2.03428513242
0.001081	4.168	2.05518271694
0.001082	4.16	2.08767813611
0.001083	4.154	2.08477432831
0.001084	4.142	2.07601445082
0.001085	4.142	2.06151303658
0.001086	4.114	2.05061064076
0.001087	4.082	2.03648618949
0.001088	4.086	2.0500253657
0.001089	4.058	2.04319259983
0.00109	4.03	2.0398774473
0.001091	4.03	2.01819226042
0.001092	4.02	2.01186480659
0.001093	4.014	1.99143265013
0.001094	4.016	1.98991055075
0.001095	4.02	1.99689759377
0.001096	4.0	2.001999001
0.001097	3.97	1.96598575783
0.001098	3.962	1.96279290808
0.001099	3.976	1.97672051641
0.0011	3.952	1.94054013099
0.001101	3.948	1.96603560497
0.001102	3.926	1.9648216204
0.001103	3.914	1.95923556521
0.001104	3.912	1.94737156188
0.001105	3.908	1.92029581055
0.001106	3.914	1.91379309226
0.001107	3.904	1.91592901747
0.001108	3.888	1.91401567392
0.001109	3.866	1.90998534026
0.00111	3.856	1.90768550867
0.001111	3.838	1.90046204908
0.001112	3.812	1.92370891769
0.001113	3.816	1.91053500361
0.001114	3.8	1.91415777824
0.001115	3.782	1.89591033543
0.001116	3.788	1.88548561384
0.001117	3.8	1.88573593061
0.001118	3.794	1.87818103494
0.001119	3.776	1.86381973377
0.00112	3.742	1.87174677775
0.001121	3.73	1.87645943202
0.001122	3.7	1.87882942281
0.001123	3.692	1.87859947833
0.001124	3.682	1.85495983784
0.001125	3.648	1.82540296921
0.001126	3.632	1.85164143397
0.001127	3.624	1.86725038492
0.001128	3.604	1.87488239631
0.001129	3.6	1.86654761525
0.00113	3.59	1.84333936105
0.001131	3.592	1.85190064528
0.001132	3.598	1.83858532573
0.001133	3.602	1.84596749701
0.001134	3.566	1.84001195648
0.001135	3.572	1.83761149322
0.001136	3.556	1.82396929799
0.001137	3.534	1.83761911179
0.001138	3.542	1.81445198338
0.001139	3.534	1.79355624389
0.00114	3.528	1.81582378
0.001141	3.508	1.81712300079
0.001142	3.516	1.81486748828
0.001143	3.476	1.80150603663
0.001144	3.476	1.8114701212
0.001145	3.462	1.80237509969
0.001146	3.464	1.80906163521
0.001147	3.468	1.79136149339
0.001148	3.494	1.8105148439
0.001149	3.478	1.8059667771
0.00115	3.478	1.81810780758
0.001151	3.46	1.80344115513
0.001152	3.44	1.80510387513
0.001153	3.396	1.79420846058
0.001154	3.372	1.77921780567
0.001155	3.358	1.78601119817
0.001156	3.336	1.77288014259
0.001157	3.34	1.76872835676
0.001158	3.33	1.7518846994
0.001159	3.322	1.75906679805
0.00116	3.32	1.73942519241
0.001161	3.318	1.72304265763
0.001162	3.31	1.73490633753
0.001163	3.318	1.72999306357
0.001164	3.322	1.72346047242
0.001165	3.316	1.73093731833
0.001166	3.296	1.73907561653
0.001167	3.302	1.7489413941
0.001168	3.284	1.74337144636
0.001169	3.242	1.72726257413
0.00117	3.246	1.7324791485
0.001171	3.236	1.73213856259
0.001172	3.24	1.7292773057
0.001173	3.24	1.72696265159
0.001174	3.236	1.72751382049
0.001175	3.224	1.72911075412
0.001176	3.228	1.7424167125
0.001177	3.206	1.73998965514
0.001178	3.2	1.71930218403
0.001179	3.194	1.71591491631
0.00118	3.196	1.70575027481
0.001181	3.178	1.69301978724
0.001182	3.166	1.72001279065
0.001183	3.176	1.72076262163
0.001184	3.18	1.72151096424
0.001185	3.166	1.72117517993
0.001186	3.166	1.72349760661
0.001187	3.166	1.7095157209
0.001188	3.148	1.71408751235
0.001189	3.142	1.71050752702
0.00119	3.15	1.7051392905
0.001191	3.126	1.70590855558
0.001192	3.096	1.70844490693
0.001193	3.086	1.70370302576
0.001194	3.078	1.69820964548
0.001195	3.054	1.71087229214
0.001196	3.046	1.71460899333
0.001197	3.038	1.70192714298
0.001198	3.026	1.69036209139
0.001199	3.012	1.69701384791
0.0012	3.022	1.72090557556
0.001201	3.008	1.73434022037
0.001202	2.99	1.7116950663
0.001203	2.978	1.6939645805
0.001204	2.958	1.69712580559
0.001205	2.952	1.69165481112
0.001206	2.948	1.68086168378
0.001207	2.942	1.69193262277
0.001208	2.936	1.69702799034
0.001209	2.95	1.66838245016
0.00121	2.95	1.65151445649
0.001211	2.944	1.63244111686
0.001212	2.934	1.63022820488
0.001213	2.938	1.62915806477
0.001214	2.93	1.65199878935
0.001215	2.934	1.66061554852
0.001216	2.942	1.66692411345
0.001217	2.944	1.66639251078
0.001218	2.934	1.66782613003
0.001219	2.914	1.65366381106
0.00122	2.896	1.65685968024
0.001221	2.868	1.64029753399
0.001222	2.872	1.64912582904
0.001223	2.878	1.64411556771
0.001224	2.87	1.64350235777
0.001225	2.864	1.63508531887
0.001226	2.854	1.64337579391
0.001227	2.834	1.64755697929
0.001228	2.82	1.646693657
0.001229	2.814	1.63199387254
0.00123	2.8	1.63951212255
0.001231	2.806	1.64327843046
0.001232	2.782	1.62064061408
0.001233	2.79	1.64252853856
0.001234	2.786	1.62978648908
0.001235	2.762	1.61906022124
0.001236	2.754	1.61662735347
0.001237	2.762	1.6165877644
0.001238	2.76	1.63413585727
0.001239	2.754	1.62895181021
0.00124	2.724	1.62721356926
0.001241	2.724	1.63334748293
0.001242	2.704	1.63596576981
0.001243	2.708	1.62072082729
0.001244	2.722	1.61762665656
0.001245	2.718	1.61445842313
0.001246	2.692	1.60285245734
0.001247	2.692	1.59785356025
0.001248	2.702	1.61406195668
0.001249	2.702	1.61406195668
0.00125	2.688	1.58828712769
0.001251	2.684	1.5887554878
0.001252	2.668	1.59429482844
0.001253	2.662	1.59616916397
0.001254	2.638	1.57573982624
0.001255	2.622	1.58591172516
0.001256	2.616	1.5888813675
0.001257	2.612	1.6054457325
0.001258	2.608	1.57934670038
0.001259	2.608	1.58818638705
0.00126	2.6	1.60249804992
0.001261	2.588	1.59569921978
0.001262	2.572	1.59524794311
0.001263	2.55	1.59859313148
0.001264	2.55	1.58981130956
0.001265	2.548	1.58104269392
0.001266	2.538	1.56606385566
0.001267	2.522	1.55740681904
0.001268	2.54	1.55576347817
0.001269	2.544	1.56845911646
0.00127	2.536	1.57756267704
0.001271	2.516	1.57408513112
0.001272	2.504	1.56012307207
0.001273	2.496	1.56524247323
0.001274	2.486	1.55878285851
0.001275	2.478	1.55483632579
0.001276	2.464	1.54554327018
0.001277	2.462	1.53119430511
0.001278	2.47	1.53137193392
0.001279	2.474	1.54832942231
0.00128	2.468	1.54821703905
0.001281	2.462	1.55838249477
0.001282	2.462	1.55452758097
0.001283	2.444	1.55655517088
0.001284	2.424	1.5685101211
0.001285	2.412	1.5755176927
0.001286	2.398	1.57085836408
0.001287	2.372	1.56640224719
0.001288	2.344	1.57024329325
0.001289	2.334	1.5755773545
0.00129	2.344	1.57405971932
0.001291	2.346	1.57679548452
0.001292	2.34	1.56089717791
0.001293	2.334	1.54610607657
0.001294	2.334	1.5239566923
0.001295	2.328	1.52984182189
0.001296	2.318	1.5286844017
0.001297	2.314	1.52295896202
0.001298	2.314	1.52427162934
0.001299	2.322	1.51469997029
0.0013	2.318	1.49829102647
0.001301	2.302	1.48418192955
0.001302	2.294	1.47768873583
0.001303	2.3	1.4812157169
0.001304	2.284	1.47490474269
0.001305	2.274	1.48287693353
0.001306	2.264	1.4759078562
0.001307	2.252	1.48205802855
0.001308	2.238	1.49310280959
0.001309	2.24	1.49077161229
0.00131	2.212	1.4652835903
0.001311	2.242	1.47357931582
0.001312	2.238	1.4537386285
0.001313	2.234	1.43779136178
0.001314	2.23	1.44675498962
0.001315	2.234	1.43639966583
0.001316	2.224	1.44007777568
0.001317	2.222	1.44246871717
0.001318	2.212	1.45294734936
0.001319	2.21	1.45804663849
0.00132	2.208	1.47266289422
0.001321	2.204	1.48269484386
0.001322	2.208	1.48483534441
0.001323	2.186	1.50313139812
0.001324	2.174	1.49523376099
0.001325	2.176	1.49566841245
0.001326	2.17	1.47549991528
0.001327	2.182	1.47542400685
0.001328	2.19	1.47441513828
0.001329	2.19	1.46625372975
0.00133	2.194	1.4561469706
0.001331	2.18	1.45725769856
0.001332	2.17	1.44675498962
0.001333	2.156	1.44764083943
0.001334	2.138	1.44463005645
0.001335	2.144	1.44888370824
0.001336	2.13	1.44951716099
0.001337	2.122	1.45571837936
0.001338	2.1	1.45396010949
0.001339	2.094	1.43567545079
0.00134	2.098	1.45065364577
0.001341	2.088	1.4409219271
0.001342	2.104	1.42870010849
0.001343	2.102	1.43094234685
0.001344	2.108	1.41856829233
0.001345	2.11	1.42474559132
0.001346	2.108	1.43120089435
0.001347	2.102	1.43512926247
0.001348	2.094	1.45367259037
0.001349	2.078	1.44634574013
0.00135	2.076	1.44714339303
0.001351	2.046	1.44771682314
0.001352	2.05	1.44343340685
0.001353	2.044	1.44570536417
0.001354	2.036	1.44869044312
0.001355	2.028	1.44472004208
0.001356	2.014	1.44561543987
0.001357	2.002	1.44844606389
0.001358	2.008	1.45049508789
0.001359	2.01	1.44841292455
0.00136	2.014	1.44284579911
0.001361	2.01	1.43732390226
0.001362	1.996	1.41985351357
0.001363	1.994	1.4177319916
0.001364	1.974	1.40332604907
0.001365	1.978	1.42461082405
0.001366	1.976	1.40692004037
0.001367	1.962	1.38584126075
0.001368	1.95	1.38834433769
0.001369	1.968	1.39247118462
0.00137	1.968	1.38815561087
0.001371	1.958	1.39148697443
0.001372	1.946	1.38675304218
0.001373	1.952	1.38913498264
0.001374	1.934	1.38623374652
0.001375	1.912	1.37559296305
0.001376	1.902	1.37127531882
0.001377	1.9	1.37767920794
0.001378	1.902	1.37709694648
0.001379	1.904	1.37796371505
0.00138	1.902	1.36835521704
0.001381	1.898	1.35926303562
0.001382	1.884	1.35740340356
0.001383	1.88	1.35410487038
0.001384	1.878	1.35908645788
0.001385	1.872	1.35337208483
0.001386	1.878	1.35466453412
0.001387	1.874	1.35282075679
0.001388	1.864	1.35406942215
0.001389	1.87	1.37298943914
0.00139	1.868	1.37061154234
0.001391	1.86	1.3654303351
0.001392	1.838	1.35194526516
0.001393	1.834	1.35589232611
0.001394	1.826	1.35341198458
0.001395	1.804	1.35704974117
0.001396	1.792	1.3567372627
0.001397	1.79	1.34977775948
0.001398	1.776	1.34232037905
0.001399	1.774	1.32019846993
0.0014	1.774	1.31107741953
0.001401	1.778	1.32691974136
0.001402	1.768	1.3334826583
0.001403	1.756	1.31471061455
0.001404	1.758	1.30362417897
0.001405	1.764	1.31160359865
0.001406	1.756	1.30094734713
0.001407	1.758	1.30974654037
0.001408	1.754	1.3150984754
0.001409	1.772	1.32061197935
0.00141	1.766	1.32485621861
0.001411	1.79	1.32887170186
0.001412	1.786	1.32068315655
0.001413	1.77	1.31495247062
0.001414	1.756	1.31623098277
0.001415	1.758	1.31279701401
0.001416	1.752	1.30326359575
0.001417	1.734	1.29893956749
0.001418	1.73	1.29193653095
0.001419	1.722	1.29796610125
0.00142	1.726	1.30189246868
0.001421	1.716	1.30205376233
0.001422	1.72	1.30445390873
0.001423	1.71	1.29842211934
0.001424	1.708	1.29566044935
0.001425	1.696	1.29289752107
0.001426	1.686	1.29437397996
0.001427	1.69	1.28292634239
0.001428	1.68	1.28280941687
0.001429	1.678	1.27996718708
0.00143	1.672	1.28390653865
0.001431	1.666	1.28001718738
0.001432	1.666	1.27060772861
0.001433	1.662	1.28052957795
0.001434	1.664	1.28339549633
0.001435	1.652	1.27863051739
0.001436	1.644	1.27642626109
0.001437	1.63	1.27322425362
0.001438	1.63	1.26059509756
0.001439	1.636	1.25837355344
0.00144	1.636	1.25996190419
0.001441	1.626	1.26258623468
0.001442	1.632	1.26513872757
0.001443	1.632	1.26987243454
0.001444	1.636	1.27730340953
0.001445	1.624	1.27067855888
0.001446	1.63	1.28728396246
0.001447	1.626	1.28301363983
0.001448	1.636	1.30211520228
0.001449	1.628	1.28903684974
0.00145	1.614	1.27318655349
0.001451	1.606	1.27544658845
0.001452	1.608	1.28465403903
0.001453	1.6	1.28530152104
0.001454	1.596	1.27310015317
0.001455	1.584	1.25815102432
0.001456	1.57	1.26059509756
0.001457	1.576	1.25068940989
0.001458	1.558	1.24363821106
0.001459	1.546	1.22958692251
0.00146	1.55	1.23592070943
0.001461	1.54	1.24273891063
0.001462	1.526	1.24471844206
0.001463	1.518	1.24003064478
0.001464	1.512	1.23525543917
0.001465	1.496	1.2206490077
0.001466	1.496	1.22555456835
0.001467	1.496	1.2206490077
0.001468	1.488	1.21237617924
0.001469	1.488	1.22876197858
0.00147	1.476	1.2236927719
0.001471	1.472	1.22033438041
0.001472	1.466	1.221819954
0.001473	1.462	1.21842357167
0.001474	1.46	1.21507201433
0.001475	1.464	1.22666376811
0.001476	1.462	1.23796445829
0.001477	1.47	1.24141048811
0.001478	1.448	1.23097359842
0.001479	1.442	1.21434591447
0.00148	1.448	1.21296990894
0.001481	1.454	1.21485966268
0.001482	1.45	1.21634698997
0.001483	1.446	1.21453036191
0.001484	1.45	1.20478213798
0.001485	1.438	1.19756252446
0.001486	1.436	1.1840202701
0.001487	1.444	1.18273581158
0.001488	1.446	1.17263975713
0.001489	1.446	1.17604591747
0.00149	1.444	1.19451412717
0.001491	1.444	1.19283863117
0.001492	1.44	1.19264412127
0.001493	1.432	1.20057319644
0.001494	1.428	1.20033995185
0.001495	1.424	1.19340856374
0.001496	1.408	1.18892220099
0.001497	1.398	1.18135346108
0.001498	1.38	1.17115327776
0.001499	1.378	1.17435769679
0.0015	1.37	1.16322826651
0.001501	1.358	1.16354458445
0.001502	1.35	1.15217186218
0.001503	1.354	1.16648360469
0.001504	1.336	1.15892363855
0.001505	1.334	1.16208605533
0.001506	1.34	1.16978630527
0.001507	1.322	1.15165793533
0.001508	1.32	1.16
0.001509	1.314	1.15386481011
0.00151	1.312	1.14133956385
0.001511	1.326	1.13829873056
0.001512	1.32	1.14437756007
0.001513	1.322	1.15512596716
0.001514	1.33	1.15805872045
0.001515	1.326	1.1574644703
0.001516	1.316	1.15764588713
0.001517	1.304	1.1522083145
0.001518	1.304	1.14524407879
0.001519	1.298	1.13894512598
0.00152	1.28	1.13207773585
0.001521	1.288	1.13888366394
0.001522	1.296	1.14907963171
0.001523	1.296	1.13330666635
0.001524	1.286	1.11004684586
0.001525	1.282	1.12181816708
0.001526	1.286	1.13675151198
0.001527	1.282	1.14126070641
0.001528	1.274	1.13266235039
0.001529	1.268	1.13673919612
0.00153	1.274	1.13618836466
0.001531	1.27	1.13362251213
0.001532	1.264	1.11816993342
0.001533	1.26	1.13331372532
0.001534	1.264	1.12707763708
0.001535	1.266	1.13984384895
0.001536	1.258	1.11867600314
0.001537	1.262	1.1302017519
0.001538	1.254	1.11601254473
0.001539	1.25	1.11512331157
0.00154	1.25	1.1133283433
0.001541	1.246	1.11780320272
0.001542	1.254	1.12671380572
0.001543	1.238	1.12488043809
0.001544	1.234	1.11859018412
0.001545	1.228	1.10815883338
0.001546	1.23	1.10503393613
0.001547	1.236	1.09922882058
0.001548	1.226	1.111271344
0.001549	1.226	1.10404891196
0.00155	1.224	1.10897430087
0.001551	1.22	1.10616454472
0.001552	1.214	1.10281639451
0.001553	1.214	1.11004684586
0.001554	1.218	1.11824684216
0.001555	1.228	1.12960878184
0.001556	1.216	1.12309572166
0.001557	1.2	1.11175536877
0.001558	1.204	1.10380433049
0.001559	1.192	1.1095656808
0.00156	1.188	1.11205035857
0.001561	1.17	1.10684235553
0.001562	1.162	1.10804151547
0.001563	1.17	1.12120470923
0.001564	1.158	1.10861896069
0.001565	1.158	1.11042154158
0.001566	1.156	1.10438399119
0.001567	1.148	1.10548450916
0.001568	1.154	1.10556953648
0.001569	1.154	1.10556953648
0.00157	1.138	1.10406340398
0.001571	1.142	1.10174225661
0.001572	1.134	1.09911054949
0.001573	1.138	1.0949684927
0.001574	1.136	1.08512856381
0.001575	1.13	1.07939798036
0.001576	1.116	1.08560766394
0.001577	1.108	1.08459024521
0.001578	1.124	1.09572989372
0.001579	1.116	1.08928600468
0.00158	1.116	1.08744838958
0.001581	1.112	1.08048877829
0.001582	1.1	1.08166538264
0.001583	1.092	1.07681753329
0.001584	1.09	1.07419737479
0.001585	1.094	1.07385473878
0.001586	1.096	1.07088001195
0.001587	1.1	1.07051389529
0.001588	1.098	1.06976446006
0.001589	1.084	1.07188805386
0.00159	1.092	1.08237516601
0.001591	1.092	1.08237516601
0.001592	1.082	1.0729753026
0.001593	1.078	1.07140841886
0.001594	1.074	1.07355670554
0.001595	1.07	1.07196082018
0.001596	1.06	1.06037729134
0.001597	1.064	1.06202824821
0.001598	1.058	1.05954518545
0.001599	1.05	1.05806427026
0.0016	1.036	1.04819082232
0.001601	1.044	1.04406130088
0.001602	1.048	1.05152080341
0.001603	1.032	1.03294530349
0.001604	1.03	1.02425582742
0.001605	1.036	1.01523593317
0.001606	1.036	1.02112878718
0.001607	1.026	1.01060575894
0.001608	1.012	1.00789682012
0.001609	1.018	1.00879928628
0.00161	1.012	1.00392031556
0.001611	1.008	1.00595029698
0.001612	1.0	1.01390334845
0.001613	0.99	1.01877377273
0.001614	0.998	1.02664307332
0.001615	0.994	1.03245532591
0.001616	1.004	1.03536660174
0.001617	1.01	1.04014422077
0.001618	1.012	1.0391612002
0.001619	1.022	1.03610617217
0.00162	1.018	1.03425142011
0.001621	1.012	1.01973329847
0.001622	1.004	1.03149600096
0.001623	1.004	1.02955524378
0.001624	1.004	1.02761082127
0.001625	1.0	1.0256705124
0.001626	1.002	1.02469312479
0.001627	0.998	1.02469312479
0.001628	1.002	1.02664307332
0.001629	0.99	1.02269252466
0.00163	0.984	1.01574800024
0.001631	0.988	1.01777011157
0.001632	0.986	1.01479258965
0.001633	0.988	1.0059105328
0.001634	0.986	1.00489004374
0.001635	0.982	1.01077989691
0.001636	0.978	1.00275420717
0.001637	0.972	0.999607923138
0.001638	0.97	1.00254675701
0.001639	0.974	0.994647676316
0.00164	0.974	0.992634877485
0.001641	0.964	0.979134311522
0.001642	0.962	0.975989754045
0.001643	0.96	0.966643677888
0.001644	0.954	0.96534139039
0.001645	0.954	0.969476147205
0.001646	0.954	0.977693203413
0.001647	0.944	0.963775907564
0.001648	0.938	0.95402096413
0.001649	0.928	0.945947144401
0.00165	0.922	0.969492650823
0.001651	0.922	0.973609778094
0.001652	0.924	0.966552636953
0.001653	0.912	0.946707980319
0.001654	0.91	0.945462849614
0.001655	0.914	0.954255730923
0.001656	0.91	0.960156237286
0.001657	0.892	0.955162813346
0.001658	0.898	0.954775366251
0.001659	0.896	0.94508412324
0.00166	0.892	0.950965824833
0.001661	0.886	0.942870086491
0.001662	0.888	0.937793154166
0.001663	0.892	0.936128196349
0.001664	0.884	0.937306780089
0.001665	0.884	0.941564655241
0.001666	0.88	0.945304183848
0.001667	0.876	0.951117237779
0.001668	0.876	0.949012117942
0.001669	0.872	0.946369906538
0.00167	0.878	0.94610570234
0.001671	0.878	0.948217274679
0.001672	0.886	0.961771282582
0.001673	0.872	0.946369906538
0.001674	0.876	0.942668552568
0.001675	0.876	0.936282008799
0.001676	0.88	0.938935567544
0.001677	0.87	0.947153630622
0.001678	0.874	0.945581302692
0.001679	0.87	0.949262871917
0.00168	0.868	0.943703343218
0.001681	0.868	0.945820278911
0.001682	0.87	0.934398202053
0.001683	0.862	0.931104720211
0.001684	0.87	0.936536171218
0.001685	0.858	0.928351226638
0.001686	0.86	0.929731143934
0.001687	0.858	0.941188610216
0.001688	0.848	0.932145911325
0.001689	0.848	0.927844814611
0.00169	0.858	0.934791955464
0.001691	0.852	0.930642788614
0.001692	0.85	0.93354164342
0.001693	0.84	0.930806102258
0.001694	0.834	0.930829737385
0.001695	0.826	0.927213028381
0.001696	0.818	0.91917136596
0.001697	0.822	0.926453452689
0.001698	0.818	0.9235128586
0.001699	0.816	0.922032537387
0.0017	0.826	0.922888942398
0.001701	0.826	0.925053511966
0.001702	0.826	0.927213028381
0.001703	0.836	0.930109670953
0.001704	0.828	0.930814696919
0.001705	0.816	0.924199112746
0.001706	0.812	0.923393740503
0.001707	0.814	0.922715557472
0.001708	0.804	0.915196153838
0.001709	0.794	0.916277250618
0.00171	0.792	0.914732747856
0.001711	0.788	0.916
0.001712	0.792	0.914732747856
0.001713	0.79	0.913181252545
0.001714	0.794	0.91190131045
0.001715	0.796	0.917814796133
0.001716	0.79	0.915368778144
0.001717	0.784	0.910683259976
0.001718	0.784	0.912876771531
0.001719	0.782	0.915683351383
0.00172	0.784	0.919425907836
0.001721	0.792	0.923437057953
0.001722	0.786	0.920979912919
0.001723	0.788	0.920356452686
0.001724	0.778	0.901507626146
0.001725	0.774	0.902731410775
0.001726	0.772	0.905547348293
0.001727	0.774	0.902731410775
0.001728	0.77	0.899499861034
0.001729	0.772	0.901119303977
0.00173	0.772	0.8921972876
0.001731	0.76	0.873155198118
0.001732	0.762	0.870262029506
0.001733	0.748	0.858193451385
0.001734	0.748	0.8535197713
0.001735	0.744	0.84762255751
0.001736	0.744	0.854671866859
0.001737	0.744	0.849978823266
0.001738	0.74	0.839285410334
0.001739	0.748	0.834563358889
0.00174	0.744	0.833345066584
0.001741	0.738	0.825442911412
0.001742	0.732	0.824727833894
0.001743	0.722	0.822627497717
0.001744	0.724	0.82208515374
0.001745	0.722	0.834695153933
0.001746	0.716	0.838656067766
0.001747	0.722	0.84185271871
0.001748	0.722	0.837087809014
0.001749	0.702	0.815595487972
0.00175	0.702	0.818044008596
0.001751	0.696	0.812147769805
0.001752	0.698	0.819021367243
0.001753	0.702	0.815595487972
0.001754	0.704	0.817547552134
0.001755	0.7	0.830662386292
0.001756	0.698	0.838329290911
0.001757	0.698	0.831141383881
0.001758	0.688	0.831057158082
0.001759	0.684	0.8295444533
0.00176	0.682	0.82515210719
0.001761	0.684	0.822279757747
0.001762	0.678	0.823599417193
0.001763	0.682	0.837183372983
0.001764	0.676	0.826452660471
0.001765	0.682	0.829985542043
0.001766	0.674	0.819587701225
0.001767	0.674	0.824453758558
0.001768	0.666	0.818806448436
0.001769	0.658	0.805627705581
0.00177	0.648	0.792525078468
0.001771	0.658	0.803141332519
0.001772	0.644	0.800789610322
0.001773	0.65	0.807155499269
0.001774	0.648	0.805044098171
0.001775	0.646	0.812824704349
0.001776	0.648	0.817371396612
0.001777	0.648	0.822250570082
0.001778	0.64	0.821218606706
0.001779	0.634	0.817339586708
0.00178	0.636	0.817009179875
0.001781	0.634	0.814888949489
0.001782	0.632	0.812758266645
0.001783	0.628	0.815852927923
0.001784	0.636	0.821890503656
0.001785	0.638	0.821557058274
0.001786	0.634	0.822218948942
0.001787	0.632	0.807821762519
0.001788	0.632	0.802854905945
0.001789	0.624	0.796632914208
0.00179	0.614	0.788038070146
0.001791	0.622	0.786839246606
0.001792	0.624	0.789065269797
0.001793	0.624	0.786526541192
0.001794	0.62	0.774338427304
0.001795	0.616	0.767166214063
0.001796	0.612	0.765150965496
0.001797	0.616	0.772362609142
0.001798	0.614	0.76223618387
0.001799	0.612	0.775535943719
0.0018	0.61	0.778395786217
0.001801	0.608	0.783795891798
0.001802	0.602	0.78714420534
0.001803	0.594	0.780489589937
0.001804	0.584	0.768728820846
0.001805	0.578	0.761522159888
0.001806	0.578	0.764143965493
0.001807	0.574	0.769755805434
0.001808	0.568	0.762480163676
0.001809	0.566	0.760028946817
0.00181	0.57	0.759670981412
0.001811	0.56	0.75789181286
0.001812	0.556	0.755555424837
0.001813	0.552	0.755841253174
0.001814	0.562	0.768216115426
0.001815	0.558	0.758047491916
0.001816	0.556	0.758197863358
0.001817	0.558	0.755404527389
0.001818	0.554	0.755700999073
0.001819	0.554	0.755700999073
0.00182	0.55	0.755976190101
0.001821	0.554	0.755700999073
0.001822	0.544	0.748374237932
0.001823	0.548	0.745450199544
0.001824	0.538	0.743341106088
0.001825	0.542	0.748489144878
0.001826	0.542	0.751156441762
0.001827	0.54	0.75126559884
0.001828	0.534	0.746219806759
0.001829	0.538	0.748702878317
0.00183	0.526	0.741163949474
0.001831	0.526	0.741163949474
0.001832	0.526	0.738460560897
0.001833	0.522	0.738590549628
0.001834	0.528	0.738387432179
0.001835	0.536	0.740745570355
0.001836	0.532	0.721786672085
0.001837	0.538	0.727018569226
0.001838	0.53	0.730136973451
0.001839	0.528	0.735673840775
0.00184	0.53	0.730136973451
0.001841	0.538	0.735225135588
0.001842	0.532	0.735510706924
0.001843	0.532	0.735510706924
0.001844	0.532	0.732786462757
0.001845	0.536	0.738040649287
0.001846	0.536	0.735325778142
0.001847	0.522	0.713803894638
0.001848	0.512	0.69703371511
0.001849	0.508	0.702805805326
0.00185	0.508	0.702805805326
0.001851	0.506	0.708494177817
0.001852	0.508	0.711291782604
0.001853	0.512	0.716837499019
0.001854	0.502	0.711333958138
0.001855	0.51	0.711266476083
0.001856	0.51	0.711266476083
0.001857	0.506	0.708494177817
0.001858	0.51	0.699928567784
0.001859	0.506	0.699974285242
0.00186	0.5	0.7
0.001861	0.504	0.70567981408
0.001862	0.512	0.70841795573
0.001863	0.506	0.69711118195
0.001864	0.494	0.688450433946
0.001865	0.49	0.685492523665
0.001866	0.494	0.688450433946
0.001867	0.49	0.694190175672
0.001868	0.48	0.682348884369
0.001869	0.484	0.688290636287
0.00187	0.484	0.691190277709
0.001871	0.49	0.697065276714
0.001872	0.488	0.702748888295
0.001873	0.484	0.688290636287
0.001874	0.492	0.694216104682
0.001875	0.488	0.69127129262
0.001876	0.486	0.691233679735
0.001877	0.488	0.69127129262
0.001878	0.49	0.694190175672
0.001879	0.486	0.694121026911
0.00188	0.492	0.702805805326
0.001881	0.488	0.705589115562
0.001882	0.496	0.70567981408
0.001883	0.494	0.699974285242
0.001884	0.492	0.694216104682
0.001885	0.484	0.694077805437
0.001886	0.484	0.696953370033
0.001887	0.484	0.696953370033
0.001888	0.486	0.69699641319
0.001889	0.478	0.693913539283
0.00189	0.474	0.687985464963
0.001891	0.476	0.679281973852
0.001892	0.462	0.672722825538
0.001893	0.458	0.672484944069
0.001894	0.454	0.672223177226
0.001895	0.456	0.672357048004
0.001896	0.452	0.669100889254
0.001897	0.442	0.656228618699
0.001898	0.446	0.659608975075
0.001899	0.452	0.669100889254
0.0019	0.45	0.671937497093
0.001901	0.444	0.65944218852
0.001902	0.45	0.665957956631
0.001903	0.448	0.665804776192
0.001904	0.444	0.66246811244
0.001905	0.442	0.659269292475
0.001906	0.436	0.65567064903
0.001907	0.434	0.646253820105
0.001908	0.436	0.649541376665
0.001909	0.438	0.649735330731
0.00191	0.436	0.649541376665
0.001911	0.434	0.649341204607
0.001912	0.432	0.646046437959
0.001913	0.432	0.649134808803
0.001914	0.432	0.642943232331
0.001915	0.43	0.639609255718
0.001916	0.43	0.639609255718
0.001917	0.43	0.639609255718
0.001918	0.43	0.639609255718
0.001919	0.424	0.632632594797
0.00192	0.422	0.629218562981
0.001921	0.424	0.632632594797
0.001922	0.422	0.629218562981
0.001923	0.42	0.628967407741
0.001924	0.42	0.632139225171
0.001925	0.414	0.624983199774
0.001926	0.412	0.627898080902
0.001927	0.408	0.630504559857
0.001928	0.412	0.634236548931
0.001929	0.412	0.637382145969
0.00193	0.418	0.641308038309
0.001931	0.418	0.635040156211
0.001932	0.412	0.634236548931
0.001933	0.414	0.634510835211
0.001934	0.414	0.634510835211
0.001935	0.412	0.634236548931
0.001936	0.412	0.640512294964
0.001937	0.408	0.639949998047
0.001938	0.404	0.633075035047
0.001939	0.404	0.633075035047
0.00194	0.402	0.632768520077
0.001941	0.402	0.632768520077
0.001942	0.406	0.639659284307
0.001943	0.41	0.637102817448
0.001944	0.412	0.640512294964
0.001945	0.41	0.633955834424
0.001946	0.406	0.63020948898
0.001947	0.404	0.633075035047
0.001948	0.404	0.62990792978
0.001949	0.402	0.629599872935
0.00195	0.398	0.632136061303
0.001951	0.398	0.632136061303
0.001952	0.39	0.617980582219
0.001953	0.388	0.617621243158
0.001954	0.386	0.610740534106
0.001955	0.386	0.610740534106
0.001956	0.388	0.611110464646
0.001957	0.384	0.610363825927
0.001958	0.382	0.606692673435
0.001959	0.38	0.606300255649
0.00196	0.38	0.606300255649
0.001961	0.382	0.609980327552
0.001962	0.386	0.610740534106
0.001963	0.382	0.603387106259
0.001964	0.378	0.599262880546
0.001965	0.372	0.587891146387
0.001966	0.374	0.588323040514
0.001967	0.376	0.585340926299
0.001968	0.374	0.591712768157
0.001969	0.38	0.596322060635
0.00197	0.37	0.590846849869
0.001971	0.374	0.591712768157
0.001972	0.372	0.598010033361
0.001973	0.376	0.605494838954
0.001974	0.372	0.607960525034
0.001975	0.366	0.606666300366
0.001976	0.37	0.607536007163
0.001977	0.364	0.602912929037
0.001978	0.356	0.594360160172
0.001979	0.352	0.58999661016
0.00198	0.358	0.591469356772
0.001981	0.35	0.579223618303
0.001982	0.356	0.584178055048
0.001983	0.358	0.588078226089
0.001984	0.356	0.584178055048
0.001985	0.348	0.578701995849
0.001986	0.344	0.574163739712
0.001987	0.342	0.573616596692
0.001988	0.348	0.575235603905
0.001989	0.344	0.570669781923
0.00199	0.35	0.572276157113
0.001991	0.348	0.575235603905
0.001992	0.35	0.575760366819
0.001993	0.354	0.576787655901
0.001994	0.35	0.572276157113
0.001995	0.35	0.572276157113
0.001996	0.346	0.571212744956
0.001997	0.34	0.566038867923
0.001998	0.338	0.561921702731
[truncated: 8,002 more rows]
