# Supplementary material for: The Influence of Synaptic Size on AMPA Receptor Activation: A Monte Carlo Model
Source: PLoS One. 2015 Jun 24;10(6):e0130924. doi: 10.1371/journal.pone.0130924 (PMC4479604; doi:10.1371/journal.pone.0130924)
Supplement: S1 Dataset — This package contains the experimental data used as basis for the analysis presented in the paper. (ZIP) [file pone.0130924.s001.zip › S1 Simulation data/test/2601_9217_288_434.csv]

time	AMPA.O.mean	AMPA.O.stdev
0.0	0.0	0.0
1e-06	0.0	0.0
2e-06	0.082	0.281559940332
3e-06	0.392	0.621559329429
4e-06	0.84	0.92
5e-06	1.508	1.18234343572
6e-06	2.406	1.48767066248
7e-06	3.386	1.77341591286
8e-06	4.528	2.01127223418
9e-06	5.79	2.30952376043
1e-05	7.168	2.53767137352
1.1e-05	8.528	2.80521229143
1.2e-05	10.03	3.06742563072
1.3e-05	11.592	3.37483866281
1.4e-05	13.216	3.65422276278
1.5e-05	14.898	3.97637976054
1.6e-05	16.678	4.195034684
1.7e-05	18.394	4.41619338345
1.8e-05	19.984	4.45328463047
1.9e-05	21.626	4.54644080573
2e-05	23.432	4.59884507241
2.1e-05	25.048	4.82013443796
2.2e-05	26.824	4.95267846725
2.3e-05	28.542	5.1010034307
2.4e-05	30.042	5.22075052076
2.5e-05	31.546	5.35012934423
2.6e-05	33.172	5.45549411144
2.7e-05	34.712	5.44399265246
2.8e-05	36.308	5.45610996957
2.9e-05	37.918	5.54970954195
3e-05	39.368	5.63316749263
3.1e-05	40.85	5.75808127765
3.2e-05	42.332	5.83590404308
3.3e-05	43.786	5.92319204484
3.4e-05	45.078	5.98631071696
3.5e-05	46.374	6.2602015942
3.6e-05	47.652	6.26249918164
3.7e-05	48.776	6.2441832132
3.8e-05	49.894	6.58807741302
3.9e-05	51.104	6.70113303852
4e-05	52.154	6.74672394574
4.1e-05	53.182	6.8376074763
4.2e-05	54.136	6.78627320405
4.3e-05	55.07	6.70649685007
4.4e-05	55.978	6.6457141076
4.5e-05	56.904	6.73608075961
4.6e-05	57.774	6.75536261055
4.7e-05	58.466	6.77531135816
4.8e-05	59.292	6.77427014519
4.9e-05	60.02	6.73079490105
5e-05	60.71	6.96145818058
5.1e-05	61.412	6.84414026741
5.2e-05	62.146	6.93546566569
5.3e-05	62.74	6.99316809465
5.4e-05	63.462	6.93401442168
5.5e-05	64.064	6.96074019053
5.6e-05	64.486	7.0252262597
5.7e-05	65.116	7.11467103948
5.8e-05	65.674	7.15651619156
5.9e-05	66.106	7.21905561691
6e-05	66.478	7.23778391498
6.1e-05	66.948	7.26369713025
6.2e-05	67.334	7.3202762243
6.3e-05	67.818	7.36130939439
6.4e-05	68.164	7.38438243863
6.5e-05	68.548	7.34763199949
6.6e-05	68.846	7.39177137092
6.7e-05	69.164	7.46921040004
6.8e-05	69.484	7.46818210812
6.9e-05	69.728	7.4751599314
7e-05	69.918	7.46399866024
7.1e-05	70.078	7.49639353289
7.2e-05	70.37	7.4603686236
7.3e-05	70.684	7.40757342184
7.4e-05	70.866	7.36885635631
7.5e-05	71.072	7.45699778731
7.6e-05	71.31	7.43948250888
7.7e-05	71.438	7.56268179947
7.8e-05	71.606	7.49231366135
7.9e-05	71.726	7.49232433895
8e-05	71.926	7.64071488802
8.1e-05	72.014	7.67058042132
8.2e-05	72.16	7.59726266493
8.3e-05	72.22	7.53097603236
8.4e-05	72.356	7.53161762173
8.5e-05	72.416	7.56432045857
8.6e-05	72.532	7.58293979931
8.7e-05	72.616	7.60818927209
8.8e-05	72.696	7.6089147715
8.9e-05	72.744	7.65783677026
9e-05	72.842	7.6514727994
9.1e-05	72.812	7.59372477774
9.2e-05	72.804	7.55417659312
9.3e-05	72.852	7.58565066425
9.4e-05	72.84	7.59120543787
9.5e-05	72.834	7.57644006114
9.6e-05	72.778	7.56179317358
9.7e-05	72.77	7.61505745218
9.8e-05	72.746	7.69087017183
9.9e-05	72.694	7.68221087969
0.0001	72.718	7.66749476687
0.000101	72.698	7.68445157445
0.000102	72.618	7.75603481168
0.000103	72.53	7.88955638804
0.000104	72.446	7.88029720252
0.000105	72.422	7.87069984182
0.000106	72.476	7.79316521062
0.000107	72.45	7.78456806766
0.000108	72.394	7.62592709118
0.000109	72.3	7.50133321484
0.00011	72.364	7.54768202828
0.000111	72.25	7.55165544765
0.000112	72.15	7.60049340504
0.000113	72.04	7.70080515271
0.000114	72.018	7.78111020356
0.000115	71.914	7.78091279992
0.000116	71.678	7.72517417279
0.000117	71.664	7.81812662983
0.000118	71.612	7.87638597327
0.000119	71.424	7.87071940803
0.00012	71.302	7.82705538501
0.000121	71.13	7.7300129366
0.000122	71.002	7.69324352923
0.000123	70.966	7.73930513677
0.000124	70.832	7.66105580191
0.000125	70.794	7.58706557241
0.000126	70.718	7.47706332727
0.000127	70.554	7.48913105774
0.000128	70.448	7.47899030618
0.000129	70.426	7.50283439775
0.00013	70.32	7.55497187288
0.000131	70.218	7.51601463543
0.000132	70.094	7.42732549442
0.000133	69.948	7.40035782919
0.000134	69.84	7.44247270737
0.000135	69.658	7.40115099157
0.000136	69.514	7.40093264393
0.000137	69.338	7.44202633696
0.000138	69.286	7.45950427307
0.000139	69.174	7.52035398103
0.00014	69.02	7.61994750638
0.000141	68.832	7.58338816097
0.000142	68.696	7.57493128682
0.000143	68.616	7.56416181741
0.000144	68.498	7.58880728442
0.000145	68.326	7.55246476324
0.000146	68.136	7.61849748966
0.000147	68.016	7.62205641543
0.000148	67.892	7.56837736903
0.000149	67.794	7.62047006424
0.00015	67.628	7.64549645216
0.000151	67.488	7.49678971294
0.000152	67.314	7.53839531996
0.000153	67.154	7.55978068465
0.000154	67.05	7.53389009742
0.000155	66.894	7.64347852748
0.000156	66.688	7.62355927373
0.000157	66.578	7.5760092397
0.000158	66.44	7.54257250545
0.000159	66.226	7.47441797065
0.00016	66.128	7.51529214336
0.000161	66.0	7.37834669828
0.000162	65.862	7.41424008244
0.000163	65.686	7.5426390607
0.000164	65.47	7.49033377093
0.000165	65.41	7.43975133993
0.000166	65.276	7.35525825515
0.000167	65.182	7.38490866565
0.000168	65.026	7.37789427954
0.000169	64.862	7.34240805186
0.00017	64.68	7.24855847738
0.000171	64.524	7.27168646189
0.000172	64.364	7.22353819122
0.000173	64.256	7.25027337416
0.000174	64.088	7.24515396662
0.000175	63.89	7.21345271004
0.000176	63.72	7.20149984378
0.000177	63.594	7.35643690927
0.000178	63.46	7.31302946801
0.000179	63.398	7.27293585837
0.00018	63.232	7.21319457661
0.000181	63.12	7.19232924719
0.000182	62.96	7.18431625139
0.000183	62.752	7.21876000432
0.000184	62.668	7.23448519247
0.000185	62.57	7.20451941492
0.000186	62.36	7.18709955406
0.000187	62.2	7.11336769751
0.000188	62.06	7.11929771817
0.000189	61.854	7.15686272049
0.00019	61.76	7.14075626247
0.000191	61.664	7.17573020675
0.000192	61.564	7.23283512877
0.000193	61.378	7.15088218334
0.000194	61.184	7.09719268444
0.000195	61.084	7.02003874633
0.000196	60.982	7.03488990674
0.000197	60.856	7.00623037018
0.000198	60.74	7.04445881527
0.000199	60.612	6.95970229248
0.0002	60.506	6.98927492663
0.000201	60.322	7.0397667575
0.000202	60.206	6.99167819626
0.000203	60.068	6.98164565128
0.000204	59.878	7.07185378808
0.000205	59.762	7.17031073246
0.000206	59.648	7.20195084682
0.000207	59.354	7.06970183247
0.000208	59.136	6.96918244847
0.000209	59.056	7.04250410011
0.00021	58.954	6.99627643822
0.000211	58.786	7.01770646294
0.000212	58.592	7.02349884317
0.000213	58.504	6.99299535249
0.000214	58.358	7.03461697607
0.000215	58.224	7.04257225735
0.000216	57.998	6.98211973544
0.000217	57.876	6.97456980752
0.000218	57.748	6.97341351133
0.000219	57.652	6.92148076643
0.00022	57.482	7.00782962122
0.000221	57.426	7.05836553318
0.000222	57.408	7.12162453377
0.000223	57.188	7.05894156372
0.000224	56.984	7.11756587606
0.000225	56.82	7.07358466409
0.000226	56.554	7.06619303444
0.000227	56.392	7.04289258757
0.000228	56.204	7.00673847093
0.000229	56.088	6.98514538145
0.00023	55.962	7.02656075189
0.000231	55.688	6.92001849709
0.000232	55.55	6.87513636228
0.000233	55.422	6.86410343745
0.000234	55.376	6.84445936506
0.000235	55.318	6.81680834409
0.000236	55.186	6.76013343064
0.000237	54.99	6.76564113739
0.000238	54.844	6.77138567798
0.000239	54.78	6.69205499081
0.00024	54.568	6.54624900229
0.000241	54.458	6.42901516564
0.000242	54.228	6.46096091924
0.000243	54.136	6.5294336661
0.000244	54.03	6.55080911033
0.000245	53.874	6.59197421111
0.000246	53.712	6.60129199475
0.000247	53.484	6.53159582338
0.000248	53.348	6.52647653792
0.000249	53.192	6.62534044408
0.00025	53.14	6.61002269285
0.000251	52.932	6.59055202544
0.000252	52.802	6.60414990744
0.000253	52.772	6.63626521471
0.000254	52.612	6.62400603864
0.000255	52.44	6.64909016332
0.000256	52.268	6.66784642895
0.000257	52.164	6.58218079363
0.000258	52.102	6.51733043508
0.000259	51.962	6.54313044345
0.00026	51.722	6.53151712851
0.000261	51.606	6.57075064205
0.000262	51.43	6.59917419076
0.000263	51.278	6.63933099039
0.000264	51.1	6.63611332031
0.000265	50.944	6.62848881722
0.000266	50.894	6.67733210197
0.000267	50.778	6.6073229072
0.000268	50.626	6.59349103283
0.000269	50.512	6.54995083951
0.00027	50.404	6.58124486704
0.000271	50.26	6.53822605911
0.000272	50.14	6.58182345555
0.000273	50.044	6.60379163814
0.000274	49.964	6.49266540028
0.000275	49.866	6.52043280772
0.000276	49.774	6.54606171679
0.000277	49.668	6.56306148074
0.000278	49.606	6.54879866846
0.000279	49.456	6.60969469794
0.00028	49.356	6.6267083835
0.000281	49.196	6.63276593888
0.000282	49.072	6.68541816194
0.000283	48.976	6.71263167469
0.000284	48.86	6.64593108601
0.000285	48.84	6.63614345836
0.000286	48.716	6.64193827132
0.000287	48.542	6.60304747825
0.000288	48.432	6.55205128185
0.000289	48.34	6.53547243893
0.00029	48.188	6.55901334043
0.000291	48.064	6.57570558952
0.000292	47.866	6.47147927448
0.000293	47.756	6.4486017089
0.000294	47.586	6.44566552033
0.000295	47.458	6.45168474121
0.000296	47.37	6.53246507836
0.000297	47.22	6.48163559605
0.000298	47.142	6.4999873846
0.000299	47.048	6.50551273921
0.0003	46.936	6.47394037662
0.000301	46.714	6.48507548144
0.000302	46.688	6.44535926074
0.000303	46.562	6.428542292
0.000304	46.392	6.43353215582
0.000305	46.306	6.42809178528
0.000306	46.204	6.45402076228
0.000307	46.106	6.41675650154
0.000308	46.082	6.41211946239
0.000309	45.888	6.49056669329
0.00031	45.694	6.43897227824
0.000311	45.53	6.40102335568
0.000312	45.392	6.36602984599
0.000313	45.228	6.35389770141
0.000314	45.092	6.38212629145
0.000315	45.044	6.35689106403
0.000316	44.916	6.41256142271
0.000317	44.828	6.4478225782
0.000318	44.782	6.43944687066
0.000319	44.702	6.47002287477
0.00032	44.512	6.43100738609
0.000321	44.366	6.38185270905
0.000322	44.22	6.40496682271
0.000323	44.1	6.40390505863
0.000324	43.96	6.4029992972
0.000325	43.87	6.41725018992
0.000326	43.81	6.40014843578
0.000327	43.724	6.3526233951
0.000328	43.638	6.33237364659
0.000329	43.518	6.36000597484
0.00033	43.354	6.28463873266
0.000331	43.24	6.24326837482
0.000332	43.1	6.28156031572
0.000333	42.998	6.24931964297
0.000334	42.91	6.27836762224
0.000335	42.722	6.23928810042
0.000336	42.572	6.23416522078
0.000337	42.488	6.25986070133
0.000338	42.36	6.24358871163
0.000339	42.2	6.19515940069
0.00034	42.04	6.10298287725
0.000341	42.002	6.13921786549
0.000342	41.828	6.15649380735
0.000343	41.688	6.04736769181
0.000344	41.476	6.03733583628
0.000345	41.47	6.02868974156
0.000346	41.352	5.98298387095
0.000347	41.304	5.99863184401
0.000348	41.15	6.01992524871
0.000349	41.08	6.01178841943
0.00035	41.044	6.01515286589
0.000351	40.904	6.00922490842
0.000352	40.824	6.06737373169
0.000353	40.686	6.06493231619
0.000354	40.534	6.09268774844
0.000355	40.386	6.11694400824
0.000356	40.336	6.05698803037
0.000357	40.306	6.04850097132
0.000358	40.216	6.08122882319
0.000359	40.12	6.07499794239
0.00036	39.934	6.04794543626
0.000361	39.884	6.07441717369
0.000362	39.814	6.05205783185
0.000363	39.736	6.02447541285
0.000364	39.694	6.0498234685
0.000365	39.52	5.98444650741
0.000366	39.37	5.94349223942
0.000367	39.22	5.90318558068
0.000368	39.148	5.96339634772
0.000369	39.062	5.90069114596
0.00037	39.05	5.90216062133
0.000371	39.0	5.96154342432
0.000372	38.91	5.93480412482
0.000373	38.802	5.94363491476
0.000374	38.716	6.03550693811
0.000375	38.642	6.01879024389
0.000376	38.592	6.00945388534
0.000377	38.494	5.96975409879
0.000378	38.374	5.97947522781
0.000379	38.228	5.97628781101
0.00038	38.122	5.94635316812
0.000381	37.972	5.9530845786
0.000382	37.854	5.86623252182
0.000383	37.756	5.83613433704
0.000384	37.634	5.82683825072
0.000385	37.522	5.80805612921
0.000386	37.454	5.79101752717
0.000387	37.306	5.81174362821
0.000388	37.236	5.82239675735
0.000389	37.18	5.82748659372
0.00039	37.07	5.81318329317
0.000391	36.962	5.84025307671
0.000392	36.784	5.80976281788
0.000393	36.684	5.85082421544
0.000394	36.644	5.83757346849
0.000395	36.56	5.76145814877
0.000396	36.476	5.80563726046
0.000397	36.436	5.83077216156
0.000398	36.362	5.83189128842
0.000399	36.288	5.77728794505
0.0004	36.218	5.71965698272
0.000401	36.216	5.78146555814
0.000402	36.098	5.76544846478
0.000403	35.994	5.77459643612
0.000404	35.964	5.78123723782
0.000405	35.9	5.77009531984
0.000406	35.87	5.82795847617
0.000407	35.714	5.77063289423
0.000408	35.598	5.74320433208
0.000409	35.426	5.69284849614
0.00041	35.284	5.74833401952
0.000411	35.206	5.72184970093
0.000412	35.136	5.75095678996
0.000413	35.05	5.7486955042
0.000414	35.056	5.76236618066
0.000415	34.92	5.78736554919
0.000416	34.848	5.83068572297
0.000417	34.788	5.86575280761
0.000418	34.672	5.88119171597
0.000419	34.602	5.86613978695
0.00042	34.542	5.76890249528
0.000421	34.45	5.7667581881
0.000422	34.334	5.74059613629
0.000423	34.228	5.71279406245
0.000424	34.178	5.74511235747
0.000425	34.132	5.74548309544
0.000426	34.008	5.71558710895
0.000427	33.878	5.71831408721
0.000428	33.76	5.71300271311
0.000429	33.646	5.78659519925
0.00043	33.59	5.74020034494
0.000431	33.462	5.74391469296
0.000432	33.32	5.67711194182
0.000433	33.24	5.68914756356
0.000434	33.162	5.64019113151
0.000435	33.086	5.60487323675
0.000436	32.982	5.60586086163
0.000437	32.84	5.59521223905
0.000438	32.814	5.60423090174
0.000439	32.716	5.55907762133
0.00044	32.634	5.6395074253
0.000441	32.618	5.66004204931
0.000442	32.476	5.69819480186
0.000443	32.356	5.67567299974
0.000444	32.282	5.60379121667
0.000445	32.218	5.52724850174
0.000446	32.154	5.56329794277
0.000447	32.058	5.57840801663
0.000448	31.996	5.56309122701
0.000449	31.984	5.59568976981
0.00045	31.886	5.51552390984
0.000451	31.752	5.46539074541
0.000452	31.638	5.45150951572
0.000453	31.566	5.41605428333
0.000454	31.55	5.36353428254
0.000455	31.362	5.44600367242
0.000456	31.238	5.43593193482
0.000457	31.18	5.43944850146
0.000458	31.112	5.4095707778
0.000459	31.052	5.34951362275
0.00046	31.0	5.31789432012
0.000461	30.862	5.34630302172
0.000462	30.802	5.29478951423
0.000463	30.758	5.28918103301
0.000464	30.682	5.26088167516
0.000465	30.614	5.29952865829
0.000466	30.576	5.29379108012
0.000467	30.538	5.28171903834
0.000468	30.44	5.26520654866
0.000469	30.32	5.28295371927
0.00047	30.278	5.30968134637
0.000471	30.2	5.29565859927
0.000472	30.126	5.33723936132
0.000473	30.072	5.28420438666
0.000474	30.038	5.32771583326
0.000475	29.994	5.33160051017
0.000476	29.982	5.38123368755
0.000477	29.9	5.35854457852
0.000478	29.764	5.31152558122
0.000479	29.64	5.2416028083
0.00048	29.552	5.16210189748
0.000481	29.456	5.15131672488
0.000482	29.366	5.17571676196
0.000483	29.29	5.22129294332
0.000484	29.26	5.21540027227
0.000485	29.196	5.18705928248
0.000486	29.12	5.26095048447
0.000487	29.05	5.20494956748
0.000488	28.924	5.16277289836
0.000489	28.806	5.19387754958
0.00049	28.79	5.26781738484
0.000491	28.664	5.19875985212
0.000492	28.566	5.18359373408
0.000493	28.546	5.13769247815
0.000494	28.478	5.11796014052
0.000495	28.384	5.12177156851
0.000496	28.356	5.13549062895
0.000497	28.228	5.13614797295
0.000498	28.216	5.09562008003
0.000499	28.212	5.17059532356
0.0005	28.116	5.13911899064
0.000501	27.978	5.14912769311
0.000502	27.848	5.12960973174
0.000503	27.764	5.09119868008
0.000504	27.72	5.13396532906
0.000505	27.638	5.11380054363
0.000506	27.57	5.0236540486
0.000507	27.466	5.02243407124
0.000508	27.406	5.03280875854
0.000509	27.266	4.98871165733
0.00051	27.204	5.00903024547
0.000511	27.168	4.93029167494
0.000512	27.072	4.91394098459
0.000513	26.988	4.92014796525
0.000514	26.956	4.86477789832
0.000515	26.868	4.88738948724
0.000516	26.786	4.92505878138
0.000517	26.72	4.98172660832
0.000518	26.672	5.02278966313
0.000519	26.55	4.96140101181
0.00052	26.48	5.02967195749
0.000521	26.412	5.03013478945
0.000522	26.346	5.00102829426
0.000523	26.254	4.95191720448
0.000524	26.258	4.92335617237
0.000525	26.162	4.9009954091
0.000526	26.058	4.89884027092
0.000527	26.02	4.94202387692
0.000528	25.962	4.96150743222
0.000529	25.94	4.96672930609
0.00053	25.836	4.9223067763
0.000531	25.736	4.91103899394
0.000532	25.604	4.84718309949
0.000533	25.536	4.83990743713
0.000534	25.484	4.80517887284
0.000535	25.424	4.82164121436
0.000536	25.364	4.9225505584
0.000537	25.302	4.87676081021
0.000538	25.26	4.91491607253
0.000539	25.176	4.94135851765
0.00054	25.128	4.9225619346
0.000541	25.01	4.88199754199
0.000542	24.98	4.81202660009
0.000543	24.954	4.82699533872
0.000544	24.864	4.83461518634
0.000545	24.806	4.8576088768
0.000546	24.752	4.90331479716
0.000547	24.65	4.9714685959
0.000548	24.542	4.95461764418
0.000549	24.562	4.99901550308
0.00055	24.528	4.94704113587
0.000551	24.448	4.97908585987
0.000552	24.37	5.02445021868
0.000553	24.326	5.00956325442
0.000554	24.264	5.02058801337
0.000555	24.156	5.00436449512
0.000556	24.118	4.95823315305
0.000557	24.068	4.97024908833
0.000558	24.04	4.97417329815
0.000559	23.958	5.00601997599
0.00056	23.884	4.87140061994
0.000561	23.854	4.86997782336
0.000562	23.772	4.8830334834
0.000563	23.698	4.88700276243
0.000564	23.654	4.86521160896
0.000565	23.59	4.86229369742
0.000566	23.574	4.89331421431
0.000567	23.512	4.86598972461
0.000568	23.492	4.90448121619
0.000569	23.442	4.8951645529
0.00057	23.364	4.87519271414
0.000571	23.284	4.8438976042
0.000572	23.224	4.86557540277
0.000573	23.106	4.8664940152
0.000574	23.046	4.80040456628
0.000575	23.032	4.80738764819
0.000576	22.992	4.8402413163
0.000577	22.95	4.86286952323
0.000578	22.896	4.85604612828
0.000579	22.814	4.84101270397
0.00058	22.68	4.77510209315
0.000581	22.664	4.80073994297
0.000582	22.622	4.75301125604
0.000583	22.64	4.7919098489
0.000584	22.554	4.78947638057
0.000585	22.46	4.81626411236
0.000586	22.446	4.82318193727
0.000587	22.4	4.80707811461
0.000588	22.34	4.81377190984
0.000589	22.292	4.79319684553
0.00059	22.204	4.80399666944
0.000591	22.108	4.83201158939
0.000592	22.018	4.89670052178
0.000593	21.926	4.81503104871
0.000594	21.828	4.76092596036
0.000595	21.802	4.72681668779
0.000596	21.666	4.69493812526
0.000597	21.646	4.68835621514
0.000598	21.584	4.65305748944
0.000599	21.502	4.59282004873
0.0006	21.47	4.60142369273
0.000601	21.418	4.61598050256
0.000602	21.348	4.62243399088
0.000603	21.312	4.60463418742
0.000604	21.268	4.59175086432
0.000605	21.164	4.54852767387
0.000606	21.094	4.5295876192
0.000607	21.044	4.49244521391
0.000608	20.966	4.50520188227
0.000609	20.882	4.47169721694
0.00061	20.852	4.47549952519
0.000611	20.818	4.44036890359
0.000612	20.766	4.4536775815
0.000613	20.648	4.42539218601
0.000614	20.538	4.39415020226
0.000615	20.49	4.38883811504
0.000616	20.426	4.41684548066
0.000617	20.36	4.44864024169
0.000618	20.36	4.47329855923
0.000619	20.336	4.45366186413
0.00062	20.298	4.48477379586
0.000621	20.228	4.44072246374
0.000622	20.142	4.40202635158
0.000623	20.044	4.40886198468
0.000624	20.008	4.41723171228
0.000625	19.96	4.42158342678
0.000626	19.918	4.40763836992
0.000627	19.86	4.38729985298
0.000628	19.826	4.35060041833
0.000629	19.776	4.3572725414
0.00063	19.722	4.33736279322
0.000631	19.682	4.35257119413
0.000632	19.704	4.35389297066
0.000633	19.656	4.40064358929
0.000634	19.6	4.40998866212
0.000635	19.55	4.42577676798
0.000636	19.496	4.40249747303
0.000637	19.436	4.38564750065
0.000638	19.368	4.39324208302
0.000639	19.298	4.36820283412
0.00064	19.214	4.38727751573
0.000641	19.182	4.37639989032
0.000642	19.146	4.35805965999
0.000643	19.116	4.36927270836
0.000644	19.096	4.34543254464
0.000645	19.028	4.31963146576
0.000646	19.004	4.32665968156
0.000647	18.984	4.32524496416
0.000648	18.926	4.27697603454
0.000649	18.876	4.30355945701
0.00065	18.836	4.30315047378
0.000651	18.812	4.26200140779
0.000652	18.752	4.2509406018
0.000653	18.712	4.22528768251
0.000654	18.678	4.25233065506
0.000655	18.64	4.26548942092
0.000656	18.554	4.22600094652
0.000657	18.488	4.23578280841
0.000658	18.452	4.27547611384
0.000659	18.388	4.25927881219
0.00066	18.344	4.27477063712
0.000661	18.348	4.31032434974
0.000662	18.306	4.35343129037
0.000663	18.282	4.32833409062
0.000664	18.248	4.326487721
0.000665	18.228	4.31787169795
0.000666	18.166	4.33387171015
0.000667	18.146	4.26997470719
0.000668	18.11	4.21970378107
0.000669	18.1	4.2381599781
0.00067	18.006	4.18544669062
0.000671	17.948	4.20729081476
0.000672	17.902	4.25774541277
0.000673	17.856	4.27308600428
0.000674	17.804	4.24753858134
0.000675	17.756	4.22427082465
0.000676	17.676	4.18700656794
0.000677	17.578	4.23035648616
0.000678	17.518	4.18923334275
0.000679	17.5	4.19213549399
0.00068	17.436	4.20308267823
0.000681	17.414	4.19029879603
0.000682	17.336	4.23451343132
0.000683	17.288	4.21960377287
0.000684	17.238	4.19873266594
0.000685	17.204	4.19265834525
0.000686	17.148	4.20310551854
0.000687	17.078	4.2018943347
0.000688	17.016	4.1741758468
0.000689	16.996	4.1598057647
0.00069	16.922	4.16844287474
0.000691	16.898	4.22558824307
0.000692	16.832	4.19902083824
0.000693	16.784	4.19348828543
0.000694	16.744	4.21028075073
0.000695	16.722	4.21529548193
0.000696	16.688	4.22453026975
0.000697	16.67	4.19536649174
0.000698	16.53	4.13679827886
0.000699	16.512	4.14799421408
0.0007	16.486	4.12817199254
0.000701	16.418	4.11427709324
0.000702	16.376	4.13988212393
0.000703	16.336	4.16594575097
0.000704	16.304	4.12402521816
0.000705	16.25	4.14095399636
0.000706	16.164	4.12226927796
0.000707	16.126	4.07309759274
0.000708	16.074	4.05814292503
0.000709	16.02	4.08455627945
0.00071	15.988	4.0506611806
0.000711	15.942	4.02773335761
0.000712	15.902	4.02646197051
0.000713	15.89	4.0449845488
0.000714	15.878	4.0253094291
0.000715	15.824	4.03348782073
0.000716	15.75	4.04171993092
0.000717	15.682	4.04584675933
0.000718	15.662	4.02190949674
0.000719	15.63	4.02157929177
0.00072	15.61	4.04696182339
0.000721	15.552	4.06881997636
0.000722	15.526	4.00566149344
0.000723	15.482	4.00070943709
0.000724	15.48	3.98366665272
0.000725	15.45	3.99192935809
0.000726	15.362	3.98333478382
0.000727	15.33	3.99813706618
0.000728	15.262	3.98062256437
0.000729	15.216	3.96652795276
0.00073	15.198	3.9687272519
0.000731	15.158	3.93561126129
0.000732	15.144	3.9414799251
0.000733	15.088	3.90541367847
0.000734	15.094	3.94527109335
0.000735	15.054	3.93383832916
0.000736	15.02	3.88890730154
0.000737	15.012	3.87812532031
0.000738	14.966	3.85964298867
0.000739	14.93	3.83837205075
0.00074	14.9	3.83536178215
0.000741	14.866	3.84292128465
0.000742	14.828	3.81502503268
0.000743	14.796	3.78079145153
0.000744	14.702	3.81329201609
0.000745	14.664	3.78617273774
0.000746	14.656	3.79758660204
0.000747	14.654	3.80976167234
0.000748	14.584	3.79195780567
0.000749	14.568	3.82535959094
0.00075	14.516	3.81703340305
0.000751	14.518	3.83062344795
0.000752	14.498	3.84057235318
0.000753	14.428	3.85860285596
0.000754	14.38	3.81832423977
0.000755	14.306	3.7831685133
0.000756	14.234	3.77084128544
0.000757	14.218	3.77073945003
0.000758	14.198	3.78137488224
0.000759	14.21	3.76482403307
0.00076	14.214	3.76194152001
0.000761	14.18	3.7501466638
0.000762	14.16	3.75105318544
0.000763	14.14	3.7662182624
0.000764	14.1	3.76430604494
0.000765	14.06	3.75824427093
0.000766	14.034	3.72032848012
0.000767	13.982	3.72527529184
0.000768	13.922	3.67258982191
0.000769	13.886	3.67001416891
0.00077	13.83	3.65856529257
0.000771	13.762	3.63556818118
0.000772	13.73	3.56610431704
0.000773	13.688	3.58310703161
0.000774	13.634	3.58385881418
0.000775	13.606	3.61811608437
0.000776	13.568	3.58683370119
0.000777	13.498	3.56454709606
0.000778	13.452	3.56646828109
0.000779	13.392	3.57412031135
0.00078	13.358	3.55890938351
0.000781	13.322	3.5729981808
0.000782	13.332	3.60357822171
0.000783	13.314	3.61101149264
0.000784	13.284	3.65504363859
0.000785	13.256	3.68326811405
0.000786	13.22	3.66546040764
0.000787	13.142	3.65757241897
0.000788	13.128	3.66218732454
0.000789	13.084	3.60068660119
0.00079	13.034	3.55820797593
0.000791	13.008	3.55808038133
0.000792	12.952	3.56057523442
0.000793	12.914	3.56294877875
0.000794	12.858	3.54877950851
0.000795	12.836	3.54642129477
0.000796	12.8	3.53157188798
0.000797	12.778	3.49752998558
0.000798	12.77	3.5118513636
0.000799	12.716	3.51842919497
0.0008	12.71	3.5153804915
0.000801	12.682	3.5140967545
0.000802	12.654	3.54940614751
0.000803	12.654	3.55109616879
0.000804	12.596	3.56044716293
0.000805	12.518	3.53577092018
0.000806	12.47	3.53286003119
0.000807	12.42	3.56645482237
0.000808	12.4	3.5575272311
0.000809	12.36	3.55223873072
0.00081	12.346	3.58528715726
0.000811	12.324	3.57980781607
0.000812	12.326	3.5659113842
0.000813	12.264	3.54715435244
0.000814	12.234	3.56079260839
0.000815	12.222	3.5694139575
0.000816	12.254	3.51532132244
0.000817	12.24	3.50633712013
0.000818	12.204	3.49319109125
0.000819	12.154	3.49489398981
0.00082	12.108	3.48888750177
0.000821	12.066	3.49880608208
0.000822	12.022	3.4620103986
0.000823	12.03	3.47923842241
0.000824	12.022	3.45449214791
0.000825	11.99	3.44062494323
0.000826	11.924	3.38381796201
0.000827	11.906	3.3877963339
0.000828	11.876	3.41007683198
0.000829	11.854	3.3853632006
0.00083	11.828	3.35416397929
0.000831	11.806	3.35445435205
0.000832	11.772	3.37757546178
0.000833	11.718	3.35834423489
0.000834	11.7	3.34574356459
0.000835	11.63	3.35396779949
0.000836	11.608	3.35176610162
0.000837	11.56	3.3193975357
0.000838	11.486	3.30178800046
0.000839	11.432	3.30475052008
0.00084	11.44	3.30551055058
0.000841	11.434	3.35106609902
0.000842	11.39	3.34393480798
0.000843	11.332	3.29511395858
0.000844	11.324	3.2813143708
0.000845	11.306	3.28943216984
0.000846	11.274	3.30861360694
0.000847	11.26	3.28517883836
0.000848	11.232	3.30789600804
0.000849	11.184	3.31393180376
0.00085	11.142	3.32833832415
0.000851	11.068	3.32796874985
0.000852	11.01	3.33255157499
0.000853	10.968	3.34110400916
0.000854	10.982	3.36536417049
0.000855	10.944	3.35929516417
0.000856	10.892	3.37880689001
0.000857	10.874	3.3684008075
0.000858	10.9	3.3331666625
0.000859	10.876	3.30705669743
0.00086	10.858	3.29390892406
0.000861	10.842	3.27918221513
0.000862	10.79	3.2320117574
0.000863	10.782	3.23766520814
0.000864	10.778	3.26568767643
0.000865	10.772	3.27780658368
0.000866	10.768	3.26468620238
0.000867	10.77	3.2810211825
0.000868	10.742	3.23472348123
0.000869	10.694	3.21937323093
0.00087	10.688	3.23954564715
0.000871	10.67	3.21637995268
0.000872	10.654	3.22091353501
0.000873	10.652	3.23278455824
0.000874	10.62	3.2624530648
0.000875	10.62	3.26551680443
0.000876	10.548	3.23290828821
0.000877	10.508	3.2640367645
0.000878	10.456	3.26864865044
0.000879	10.442	3.26414399192
0.00088	10.354	3.28217671675
0.000881	10.318	3.2895099939
0.000882	10.322	3.30307674752
0.000883	10.308	3.30047511731
0.000884	10.282	3.26595713383
0.000885	10.262	3.23810994254
0.000886	10.218	3.21410578544
0.000887	10.19	3.25359800836
0.000888	10.152	3.23433084269
0.000889	10.1	3.24930761856
0.00089	10.044	3.20905967536
0.000891	9.998	3.14229152053
0.000892	9.926	3.15032125346
0.000893	9.906	3.13514975719
0.000894	9.872	3.15334996472
0.000895	9.882	3.13688954221
0.000896	9.854	3.11330756592
0.000897	9.832	3.1170139557
0.000898	9.778	3.11652306265
0.000899	9.734	3.08791904039
0.0009	9.742	3.08146653397
0.000901	9.732	3.09647799928
0.000902	9.7	3.08706980809
0.000903	9.692	3.11273770177
0.000904	9.64	3.06633331522
0.000905	9.618	3.04894670337
0.000906	9.574	3.06602739714
0.000907	9.524	3.06682637265
0.000908	9.486	3.08703806261
0.000909	9.496	3.07538355331
0.00091	9.51	3.12440394315
0.000911	9.5	3.1384709653
0.000912	9.486	3.12822697386
0.000913	9.472	3.12941144626
0.000914	9.474	3.10762352932
0.000915	9.444	3.11237272832
0.000916	9.42	3.11634401182
0.000917	9.422	3.12984280755
0.000918	9.392	3.13788718726
0.000919	9.386	3.11528554068
0.00092	9.376	3.12131767047
0.000921	9.338	3.09511809145
0.000922	9.322	3.08906393589
0.000923	9.282	3.06112332323
0.000924	9.228	3.0665968108
0.000925	9.226	3.09692169743
0.000926	9.194	3.07966946278
0.000927	9.148	3.08254699883
0.000928	9.098	3.0594764258
0.000929	9.1	3.04860623892
0.00093	9.068	3.07626006703
0.000931	9.038	3.08618793984
0.000932	9.004	3.07050223905
0.000933	8.976	3.04358735705
0.000934	8.954	3.02123881876
0.000935	8.89	3.03016501201
0.000936	8.864	3.02943955213
0.000937	8.83	2.98882920221
0.000938	8.826	2.97451239702
0.000939	8.806	2.95573408818
0.00094	8.792	2.9961201578
0.000941	8.728	2.98496499142
0.000942	8.728	3.00566398654
0.000943	8.674	2.98726028327
0.000944	8.684	2.96448039292
0.000945	8.688	2.95544514414
0.000946	8.654	2.95131902715
0.000947	8.662	2.9447845422
0.000948	8.65	2.95896941518
0.000949	8.614	2.94363788534
0.00095	8.59	2.90962196857
0.000951	8.578	2.90308732215
0.000952	8.534	2.85671909715
0.000953	8.51	2.85480297043
0.000954	8.506	2.88547465766
0.000955	8.466	2.88320030522
0.000956	8.418	2.85924395601
0.000957	8.374	2.86463330987
0.000958	8.354	2.82642601177
0.000959	8.318	2.81369436862
0.00096	8.302	2.80691930771
0.000961	8.312	2.78328151648
0.000962	8.284	2.76465983441
0.000963	8.232	2.76155318616
0.000964	8.22	2.75673720184
0.000965	8.208	2.75621769822
0.000966	8.182	2.76710606952
0.000967	8.186	2.76322347992
0.000968	8.174	2.7712314952
0.000969	8.138	2.78692590501
0.00097	8.134	2.78855589867
0.000971	8.084	2.79086796535
0.000972	8.036	2.7782555678
0.000973	7.976	2.81698846288
0.000974	7.964	2.80690291959
0.000975	7.96	2.83309018565
0.000976	7.952	2.82731250484
0.000977	7.912	2.82988621679
0.000978	7.946	2.84659164616
0.000979	7.906	2.83287204088
0.00098	7.878	2.79841312175
0.000981	7.864	2.78666539075
0.000982	7.874	2.7989505176
0.000983	7.832	2.81776081313
0.000984	7.806	2.83061194797
0.000985	7.772	2.7899849462
0.000986	7.776	2.77305319098
0.000987	7.758	2.75380391459
0.000988	7.724	2.75096782969
0.000989	7.706	2.69658376469
0.00099	7.692	2.68423843948
0.000991	7.666	2.66203756547
0.000992	7.628	2.67088300006
0.000993	7.608	2.70450291181
0.000994	7.62	2.71727804981
0.000995	7.588	2.71334774771
0.000996	7.562	2.69483877069
0.000997	7.534	2.73730597486
0.000998	7.54	2.78287620997
0.000999	7.528	2.77438569777
0.001	7.49	2.77090238009
0.001001	7.468	2.765678217
0.001002	7.462	2.75328095188
0.001003	7.46	2.75107251813
0.001004	7.45	2.71799558499
0.001005	7.438	2.71848413643
0.001006	7.432	2.7043254242
0.001007	7.39	2.70663998345
0.001008	7.38	2.72756301485
0.001009	7.366	2.74154044289
0.00101	7.37	2.72637121464
0.001011	7.336	2.71792273621
0.001012	7.314	2.70396079853
0.001013	7.3	2.72066168422
0.001014	7.274	2.74060650222
0.001015	7.252	2.74890814688
0.001016	7.232	2.71922341855
0.001017	7.22	2.71433233043
0.001018	7.222	2.70642125324
0.001019	7.202	2.69836913709
0.00102	7.18	2.70547592856
0.001021	7.172	2.70673530291
0.001022	7.144	2.68463479825
0.001023	7.122	2.67938724338
0.001024	7.072	2.64628343153
0.001025	7.048	2.62786909872
0.001026	7.032	2.61590825527
0.001027	6.992	2.60613430199
0.001028	7.024	2.64866456917
0.001029	6.974	2.63312058212
0.00103	6.924	2.64011817917
0.001031	6.902	2.65111221943
0.001032	6.898	2.65999924812
0.001033	6.876	2.64360057497
0.001034	6.86	2.65186726666
0.001035	6.868	2.65152333574
0.001036	6.866	2.63515540339
0.001037	6.84	2.62190770242
0.001038	6.816	2.63479486868
0.001039	6.8	2.62373779178
0.00104	6.758	2.58058830502
0.001041	6.716	2.59062617913
0.001042	6.698	2.59591910506
0.001043	6.676	2.612091882
0.001044	6.65	2.59759504157
0.001045	6.634	2.58844432044
0.001046	6.6	2.59229627936
0.001047	6.558	2.5757787172
0.001048	6.554	2.56185167408
0.001049	6.538	2.56135823344
0.00105	6.508	2.55459116103
0.001051	6.49	2.5561494479
0.001052	6.48	2.54039367028
0.001053	6.476	2.53405288027
0.001054	6.46	2.54801883823
0.001055	6.45	2.56271340575
0.001056	6.43	2.56302555586
0.001057	6.442	2.55394518344
0.001058	6.448	2.55094021882
0.001059	6.426	2.56759108894
0.00106	6.42	2.55491682839
0.001061	6.404	2.53471576316
0.001062	6.364	2.51227068605
0.001063	6.352	2.54717412047
0.001064	6.336	2.52331210911
0.001065	6.31	2.48875470868
0.001066	6.298	2.4926283317
0.001067	6.278	2.45778680931
0.001068	6.282	2.46058448341
0.001069	6.298	2.46357382678
0.00107	6.284	2.43789745478
0.001071	6.256	2.47920632461
0.001072	6.242	2.49147265688
0.001073	6.24	2.50647162362
0.001074	6.216	2.50066871057
0.001075	6.208	2.49173353311
0.001076	6.184	2.4888037287
0.001077	6.174	2.49313537539
0.001078	6.17	2.49901980784
0.001079	6.164	2.47651044819
0.00108	6.156	2.47136885147
0.001081	6.158	2.46354135342
0.001082	6.136	2.44652896979
0.001083	6.136	2.44816339324
0.001084	6.154	2.45810577478
0.001085	6.132	2.4606048037
0.001086	6.104	2.44973141385
0.001087	6.086	2.40553611488
0.001088	6.088	2.41831676999
0.001089	6.062	2.41374315121
0.00109	6.074	2.39760797463
0.001091	6.064	2.40247871999
0.001092	6.046	2.40164193834
0.001093	6.012	2.42401650159
0.001094	6.014	2.41863680614
0.001095	5.982	2.41861034481
0.001096	5.96	2.42948554225
0.001097	5.906	2.42675997989
0.001098	5.904	2.42297007823
0.001099	5.874	2.40709866852
0.0011	5.862	2.40394592285
0.001101	5.848	2.40518107426
0.001102	5.858	2.40038246952
0.001103	5.816	2.36941849406
0.001104	5.804	2.36930031866
0.001105	5.784	2.37093736737
0.001106	5.8	2.37065391823
0.001107	5.774	2.36620455582
0.001108	5.758	2.36377579309
0.001109	5.724	2.35198299314
0.00111	5.708	2.38133072042
0.001111	5.718	2.38882314121
0.001112	5.696	2.36380709873
0.001113	5.67	2.3691981766
0.001114	5.68	2.35830447568
0.001115	5.648	2.38999916318
0.001116	5.616	2.37834900719
0.001117	5.604	2.39649410598
0.001118	5.598	2.40424541177
0.001119	5.582	2.3831231609
0.00112	5.574	2.37413647459
0.001121	5.546	2.35454539137
0.001122	5.534	2.3428282054
0.001123	5.532	2.35477727185
0.001124	5.51	2.34816949984
0.001125	5.482	2.35492590117
0.001126	5.468	2.35902013556
0.001127	5.47	2.35480360115
0.001128	5.44	2.34827596334
0.001129	5.436	2.36175866676
0.00113	5.41	2.33278803152
0.001131	5.366	2.33581762987
0.001132	5.346	2.32772077363
0.001133	5.338	2.32287666483
0.001134	5.32	2.30338880782
0.001135	5.298	2.28499365426
0.001136	5.274	2.27484592885
0.001137	5.25	2.27760839479
0.001138	5.26	2.26283008642
0.001139	5.236	2.26545889391
0.00114	5.212	2.24745545006
0.001141	5.176	2.24878278186
0.001142	5.156	2.23151607657
0.001143	5.168	2.24227027809
0.001144	5.136	2.22384891573
0.001145	5.106	2.20244500499
0.001146	5.086	2.2005917386
0.001147	5.082	2.20890832766
0.001148	5.058	2.2051385444
0.001149	5.052	2.20301974571
0.00115	5.042	2.1707685275
0.001151	5.028	2.14830537866
0.001152	5.026	2.16178722357
0.001153	5.034	2.20291715686
0.001154	5.028	2.18064577591
0.001155	4.998	2.19499339407
0.001156	4.974	2.20665448134
0.001157	4.97	2.17280924151
0.001158	4.968	2.17875560814
0.001159	4.974	2.16548470325
0.00116	4.984	2.2008507446
0.001161	4.962	2.21191229483
0.001162	4.97	2.21835524657
0.001163	4.926	2.19192244388
0.001164	4.916	2.20747457517
0.001165	4.894	2.21331516057
0.001166	4.864	2.19305813876
0.001167	4.858	2.19404557838
0.001168	4.836	2.20297616873
0.001169	4.808	2.20525191305
0.00117	4.81	2.19223630113
0.001171	4.808	2.20887663757
0.001172	4.786	2.21364044054
0.001173	4.8	2.22890107452
0.001174	4.8	2.23069495898
0.001175	4.77	2.23094150528
0.001176	4.748	2.19647353729
0.001177	4.728	2.20409074223
0.001178	4.724	2.18628086027
0.001179	4.704	2.20915911604
0.00118	4.702	2.19389972424
0.001181	4.704	2.1973584141
0.001182	4.71	2.22573583338
0.001183	4.684	2.21453019848
0.001184	4.688	2.19332076997
0.001185	4.684	2.18360802343
0.001186	4.664	2.19888699118
0.001187	4.656	2.23375558197
0.001188	4.652	2.22326246764
0.001189	4.63	2.2056971687
0.00119	4.608	2.19233574071
0.001191	4.584	2.19338642286
0.001192	4.554	2.17878039279
0.001193	4.538	2.17176333886
0.001194	4.522	2.17106333394
0.001195	4.528	2.17743335145
0.001196	4.506	2.1958970832
0.001197	4.514	2.19950085247
0.001198	4.498	2.21042891765
0.001199	4.488	2.21401355009
0.0012	4.486	2.20404264932
0.001201	4.468	2.19658280062
0.001202	4.426	2.19465805993
0.001203	4.43	2.19752133095
0.001204	4.422	2.19725192001
0.001205	4.442	2.20241594618
0.001206	4.41	2.18492562802
0.001207	4.412	2.19414128989
0.001208	4.398	2.18073290432
0.001209	4.396	2.17880334129
0.00121	4.388	2.18939626381
0.001211	4.362	2.1649378744
0.001212	4.348	2.14076995495
0.001213	4.312	2.133226664
0.001214	4.29	2.10663238369
0.001215	4.3	2.12179169571
0.001216	4.282	2.1209611029
0.001217	4.298	2.12065933143
0.001218	4.296	2.11101492179
0.001219	4.252	2.1167182146
0.00122	4.254	2.13857055062
0.001221	4.24	2.12471174516
0.001222	4.224	2.126458088
0.001223	4.2	2.13728800118
0.001224	4.198	2.13607022356
0.001225	4.198	2.12856665388
0.001226	4.198	2.12950604601
0.001227	4.204	2.1237664655
0.001228	4.176	2.12908994643
0.001229	4.17	2.12440579928
0.00123	4.132	2.12569423954
0.001231	4.126	2.11710273723
0.001232	4.11	2.10568278713
0.001233	4.096	2.10018665837
0.001234	4.08	2.11981131236
0.001235	4.064	2.10710797066
0.001236	4.06	2.08432243187
0.001237	4.04	2.07229341552
0.001238	4.026	2.05166371513
0.001239	4.024	2.06480604416
0.00124	4.046	2.06006893089
0.001241	4.032	2.04621015538
0.001242	4.014	2.03514225547
0.001243	4.0	2.03469899494
0.001244	3.972	2.01077497498
0.001245	3.962	2.01805748184
0.001246	3.942	2.00864033615
0.001247	3.936	2.00796015897
0.001248	3.908	1.99688156885
0.001249	3.908	2.00487805115
0.00125	3.876	2.01509900501
0.001251	3.874	2.00652037119
0.001252	3.874	2.02042668761
0.001253	3.866	2.04255819991
0.001254	3.83	2.04672909785
0.001255	3.84	2.03430577839
0.001256	3.842	2.02806212923
0.001257	3.84	2.01752323407
0.001258	3.828	2.00758959949
0.001259	3.834	2.01555054514
0.00126	3.848	2.02309070484
0.001261	3.838	2.00991442604
0.001262	3.82	1.97979796949
0.001263	3.802	2.00768423812
0.001264	3.804	2.03115336693
0.001265	3.814	2.01280997613
0.001266	3.782	2.0105909579
0.001267	3.78	1.98987436789
0.001268	3.76	1.99057780556
0.001269	3.75	1.97370210518
0.00127	3.736	1.96527453553
0.001271	3.744	1.97141167695
0.001272	3.742	1.95536083627
0.001273	3.748	1.95051172773
0.001274	3.734	1.93474649502
0.001275	3.728	1.93649580428
0.001276	3.728	1.94268268124
0.001277	3.716	1.95635988509
0.001278	3.696	1.9625452861
0.001279	3.686	1.94098016476
0.00128	3.686	1.94612538137
0.001281	3.672	1.94741264246
0.001282	3.676	1.95115965518
0.001283	3.654	1.94480950224
0.001284	3.656	1.96001632646
0.001285	3.634	1.92770433418
0.001286	3.636	1.93481368612
0.001287	3.632	1.91012460327
0.001288	3.628	1.87659691996
0.001289	3.6	1.89842039601
0.00129	3.584	1.88014467528
0.001291	3.558	1.87260139912
0.001292	3.554	1.89184671684
0.001293	3.536	1.8774195056
0.001294	3.54	1.85698680663
0.001295	3.548	1.86646617971
0.001296	3.534	1.88064988767
0.001297	3.526	1.87011336555
0.001298	3.508	1.8820031881
0.001299	3.502	1.85526170661
0.0013	3.474	1.84209771728
0.001301	3.48	1.8508376482
0.001302	3.476	1.84429498725
0.001303	3.46	1.83858641353
0.001304	3.456	1.83522859612
0.001305	3.452	1.836217852
0.001306	3.452	1.81650653729
0.001307	3.458	1.82981857024
0.001308	3.426	1.85054694618
0.001309	3.416	1.86089870761
0.00131	3.384	1.83208733416
0.001311	3.368	1.81123604204
0.001312	3.348	1.79858166342
0.001313	3.35	1.80319161489
0.001314	3.34	1.79008379692
0.001315	3.334	1.79177119075
0.001316	3.322	1.77829019004
0.001317	3.31	1.7747957629
0.001318	3.294	1.76282840912
0.001319	3.294	1.7503039736
0.00132	3.296	1.72869430496
0.001321	3.3	1.72800462962
0.001322	3.282	1.73161081078
0.001323	3.244	1.72871744366
0.001324	3.23	1.72542748326
0.001325	3.228	1.73781932317
0.001326	3.212	1.72831015735
0.001327	3.214	1.7193615094
0.001328	3.216	1.69980704787
0.001329	3.208	1.69962819464
0.00133	3.204	1.7106677059
0.001331	3.192	1.71205607385
0.001332	3.19	1.70584290015
0.001333	3.204	1.71999534883
0.001334	3.18	1.71918585383
0.001335	3.162	1.7157377422
0.001336	3.158	1.7230890865
0.001337	3.166	1.71068524282
0.001338	3.174	1.69343556122
0.001339	3.14	1.68416151244
0.00134	3.144	1.68382421885
0.001341	3.13	1.70443539039
0.001342	3.122	1.70032820361
0.001343	3.114	1.70792388589
0.001344	3.092	1.70280239605
0.001345	3.076	1.69299261664
0.001346	3.068	1.70510292944
0.001347	3.074	1.71246138643
0.001348	3.056	1.70201762623
0.001349	3.038	1.68301990481
0.00135	3.016	1.68871075084
0.001351	3.01	1.68816468391
0.001352	2.988	1.68043327746
0.001353	2.984	1.69580187522
0.001354	2.978	1.70338369136
0.001355	2.966	1.67953684092
0.001356	2.978	1.67496746237
0.001357	2.984	1.67801787833
0.001358	2.972	1.6670980775
0.001359	2.96	1.66565302509
0.00136	2.966	1.66398437493
0.001361	2.96	1.65963851486
0.001362	2.924	1.63530547605
0.001363	2.906	1.62146970369
0.001364	2.896	1.63865310545
0.001365	2.89	1.63765075642
0.001366	2.9	1.63645959315
0.001367	2.9	1.63523698588
0.001368	2.876	1.62499969231
0.001369	2.882	1.6161918203
0.00137	2.89	1.62169664241
0.001371	2.894	1.62196300821
0.001372	2.9	1.63890207151
0.001373	2.918	1.647809455
0.001374	2.906	1.64716847954
0.001375	2.914	1.63664412748
0.001376	2.892	1.64813106275
0.001377	2.886	1.6628301176
0.001378	2.858	1.66548371352
0.001379	2.862	1.67181219041
0.00138	2.86	1.66505255172
0.001381	2.856	1.68501157266
0.001382	2.836	1.66886308606
0.001383	2.824	1.66403846109
0.001384	2.804	1.65214527206
0.001385	2.772	1.64317254115
0.001386	2.782	1.63415911098
0.001387	2.772	1.62604304986
0.001388	2.746	1.64118371915
0.001389	2.728	1.65590337882
0.00139	2.722	1.65913109789
0.001391	2.726	1.66460926346
0.001392	2.732	1.66137774151
0.001393	2.724	1.67684942675
0.001394	2.714	1.67815493921
0.001395	2.704	1.68771561585
0.001396	2.692	1.67604773202
0.001397	2.688	1.68364366776
0.001398	2.69	1.6905324605
0.001399	2.686	1.66835367953
0.0014	2.678	1.65599396134
0.001401	2.67	1.64714905215
0.001402	2.66	1.64328938413
0.001403	2.658	1.63249379784
0.001404	2.648	1.62729714558
0.001405	2.648	1.63343074539
0.001406	2.642	1.64858606084
0.001407	2.632	1.634801517
0.001408	2.636	1.63814040912
0.001409	2.628	1.64244208421
0.00141	2.62	1.6197530676
0.001411	2.598	1.60636110511
0.001412	2.594	1.61157190345
0.001413	2.59	1.6105589092
0.001414	2.578	1.60496604325
0.001415	2.564	1.60309201233
0.001416	2.546	1.58363000729
0.001417	2.56	1.59574434043
0.001418	2.544	1.58115906853
0.001419	2.518	1.56897291245
0.00142	2.506	1.57288397538
0.001421	2.506	1.55498038573
0.001422	2.502	1.5446669544
0.001423	2.5	1.54337292966
0.001424	2.502	1.5407777257
0.001425	2.49	1.54980643953
0.001426	2.498	1.5446669544
0.001427	2.476	1.54318631409
0.001428	2.464	1.54812919358
0.001429	2.46	1.54673850408
0.00143	2.454	1.54398316053
0.001431	2.434	1.54584734046
0.001432	2.436	1.54851670963
0.001433	2.442	1.54357895814
0.001434	2.43	1.53918809767
0.001435	2.426	1.52201314055
0.001436	2.432	1.52622934056
0.001437	2.424	1.50871601039
0.001438	2.424	1.5153296671
0.001439	2.416	1.50829174897
0.00144	2.39	1.51456264314
0.001441	2.392	1.52654380874
0.001442	2.382	1.53103755669
0.001443	2.382	1.52055121584
0.001444	2.376	1.50287191736
0.001445	2.37	1.50900629555
0.001446	2.35	1.50049991669
0.001447	2.344	1.49454474674
0.001448	2.326	1.49389557868
0.001449	2.308	1.47008026992
0.00145	2.292	1.46517439235
0.001451	2.302	1.47607452386
0.001452	2.316	1.49671106096
0.001453	2.312	1.50021865073
0.001454	2.316	1.4993812057
0.001455	2.318	1.49829102647
0.001456	2.31	1.5066187308
0.001457	2.302	1.50558825713
0.001458	2.29	1.49596122944
0.001459	2.272	1.49332380949
0.00146	2.272	1.49733630157
0.001461	2.256	1.5121058164
0.001462	2.246	1.51178173028
0.001463	2.248	1.49616041921
0.001464	2.242	1.50314204252
0.001465	2.236	1.50476044605
0.001466	2.222	1.49823763135
0.001467	2.216	1.50377657915
0.001468	2.22	1.49519229533
0.001469	2.212	1.48830642006
0.00147	2.212	1.50035195871
0.001471	2.212	1.48022160503
0.001472	2.186	1.46267016104
0.001473	2.166	1.44306756599
0.001474	2.168	1.46279732021
0.001475	2.176	1.46185635409
0.001476	2.154	1.46228724948
0.001477	2.134	1.44223576436
0.001478	2.134	1.42409409801
0.001479	2.132	1.41935760117
0.00148	2.136	1.42320202361
0.001481	2.13	1.4131878856
0.001482	2.138	1.40390740435
0.001483	2.126	1.4064579624
0.001484	2.122	1.39395695773
0.001485	2.104	1.38317894721
0.001486	2.086	1.38657996524
0.001487	2.078	1.38272050683
0.001488	2.088	1.36537760345
0.001489	2.082	1.36061603695
0.00149	2.076	1.36169893883
0.001491	2.068	1.37381803744
0.001492	2.06	1.36981750609
0.001493	2.054	1.37662049963
0.001494	2.05	1.37677158599
0.001495	2.042	1.37121697772
0.001496	2.042	1.36829675144
0.001497	2.034	1.36997956189
0.001498	2.01	1.3703649149
0.001499	1.984	1.37103756331
0.0015	2.004	1.38563487254
0.001501	1.994	1.38346087765
0.001502	1.986	1.38773340379
0.001503	1.996	1.39283308404
0.001504	2.004	1.39139642087
0.001505	1.994	1.40070125294
0.001506	1.982	1.39056679092
0.001507	1.98	1.38982013225
0.001508	1.978	1.37895467656
0.001509	1.974	1.38178290625
0.00151	1.958	1.36683429866
0.001511	1.96	1.36616250864
0.001512	1.96	1.37054733592
0.001513	1.952	1.35709100653
0.001514	1.952	1.35561646493
0.001515	1.942	1.36185021203
0.001516	1.926	1.36840198772
0.001517	1.914	1.37499236362
0.001518	1.916	1.37147511826
0.001519	1.908	1.37241976086
0.00152	1.908	1.3695020993
0.001521	1.908	1.37387626808
0.001522	1.9	1.37913016064
0.001523	1.906	1.38894348337
0.001524	1.91	1.399249799
0.001525	1.904	1.4052700808
0.001526	1.9	1.38924439894
0.001527	1.888	1.37239061495
0.001528	1.886	1.35830924314
0.001529	1.876	1.36111131066
0.00153	1.888	1.35331297193
0.001531	1.892	1.35511475529
0.001532	1.884	1.33661662417
0.001533	1.886	1.32702825893
0.001534	1.854	1.30410275669
0.001535	1.846	1.30930668676
0.001536	1.842	1.31796661566
0.001537	1.834	1.32455426465
0.001538	1.82	1.3098091464
0.001539	1.82	1.30368707902
0.00154	1.812	1.28244142166
0.001541	1.8	1.29151074328
0.001542	1.778	1.2902387376
0.001543	1.79	1.29069748586
0.001544	1.78	1.31285947458
0.001545	1.78	1.31438198405
0.001546	1.766	1.30814525187
0.001547	1.754	1.29980152331
0.001548	1.766	1.31424655221
0.001549	1.766	1.30967324169
0.00155	1.754	1.30900114591
0.001551	1.752	1.2986516084
0.001552	1.746	1.30900114591
0.001553	1.724	1.29916280735
0.001554	1.72	1.30904545376
0.001555	1.718	1.3154755794
0.001556	1.718	1.32456634413
0.001557	1.722	1.31936196701
0.001558	1.726	1.32624432138
0.001559	1.716	1.30665374143
0.00156	1.694	1.31010075948
0.001561	1.68	1.31969693491
0.001562	1.678	1.3077905031
0.001563	1.666	1.30630930487
0.001564	1.66	1.29475866477
0.001565	1.668	1.2983743682
0.001566	1.664	1.27871185183
0.001567	1.646	1.26833907138
0.001568	1.628	1.27656413862
0.001569	1.626	1.27989218296
0.00157	1.622	1.27244489075
0.001571	1.628	1.28281565316
0.001572	1.618	1.28999069764
0.001573	1.608	1.28153657771
0.001574	1.604	1.28030621337
0.001575	1.594	1.27951709641
0.001576	1.592	1.28589890738
0.001577	1.578	1.26961253932
0.001578	1.586	1.28475834304
0.001579	1.592	1.28589890738
0.00158	1.58	1.28980618699
0.001581	1.57	1.27792801049
0.001582	1.558	1.27852884207
0.001583	1.542	1.25069420723
0.001584	1.532	1.23651769094
0.001585	1.52	1.23515181253
0.001586	1.526	1.22528527291
0.001587	1.526	1.22528527291
0.001588	1.528	1.21540775051
0.001589	1.522	1.20727627327
0.00159	1.514	1.21235473357
0.001591	1.532	1.21036192934
0.001592	1.544	1.21986228731
0.001593	1.53	1.22519386221
0.001594	1.53	1.22028685152
0.001595	1.522	1.22045729135
0.001596	1.518	1.2139505756
0.001597	1.508	1.20080639572
0.001598	1.496	1.19581938436
0.001599	1.504	1.19246970611
0.0016	1.502	1.19079637218
0.001601	1.496	1.18405405282
0.001602	1.508	1.18572172115
0.001603	1.498	1.16533085431
0.001604	1.494	1.16703213323
0.001605	1.492	1.16873264693
0.001606	1.488	1.1669858611
0.001607	1.498	1.17558325949
0.001608	1.484	1.15487834857
0.001609	1.484	1.17036062818
0.00161	1.492	1.17385518698
0.001611	1.47	1.17520211028
0.001612	1.464	1.16991623632
0.001613	1.458	1.1559567466
0.001614	1.448	1.14860611177
0.001615	1.45	1.1452074048
0.001616	1.438	1.14112050196
0.001617	1.432	1.14777001181
0.001618	1.428	1.1440349645
0.001619	1.424	1.15074932109
0.00162	1.398	1.1364840518
0.001621	1.394	1.14837450337
0.001622	1.392	1.16203958624
0.001623	1.384	1.17155622998
0.001624	1.368	1.16128205015
0.001625	1.372	1.16688302756
0.001626	1.37	1.17179349717
0.001627	1.37	1.16150764096
0.001628	1.384	1.16298925188
0.001629	1.392	1.167191501
0.00163	1.382	1.16278802883
0.001631	1.384	1.1560899619
0.001632	1.376	1.14657053861
0.001633	1.386	1.14236771663
0.001634	1.376	1.14482487744
0.001635	1.35	1.13995613951
0.001636	1.344	1.1338712449
0.001637	1.324	1.12027853679
0.001638	1.334	1.11644256458
0.001639	1.336	1.11852760359
0.00164	1.34	1.11910678668
0.001641	1.336	1.11494573859
0.001642	1.336	1.11673810717
0.001643	1.334	1.11285398863
0.001644	1.326	1.10078335743
0.001645	1.314	1.10426627224
0.001646	1.312	1.10934935886
0.001647	1.306	1.1119190618
0.001648	1.308	1.1050502251
0.001649	1.304	1.10434777131
0.00165	1.296	1.11012792056
0.001651	1.286	1.11004684586
0.001652	1.282	1.10926822726
0.001653	1.282	1.10746376916
0.001654	1.28	1.11606451426
0.001655	1.278	1.1192479618
0.001656	1.278	1.11745961896
0.001657	1.294	1.12408362678
0.001658	1.286	1.13322724994
0.001659	1.288	1.12829783302
0.00166	1.274	1.1291253252
0.001661	1.28	1.12498888883
0.001662	1.284	1.1346118279
0.001663	1.274	1.13266235039
0.001664	1.264	1.13062106826
0.001665	1.27	1.13538539712
0.001666	1.27	1.13538539712
0.001667	1.252	1.12627527719
0.001668	1.254	1.13731438046
0.001669	1.254	1.13907155175
0.00167	1.254	1.14257778729
0.001671	1.248	1.14302055975
0.001672	1.242	1.13992806791
0.001673	1.242	1.13992806791
0.001674	1.248	1.13775920124
0.001675	1.24	1.13595774569
0.001676	1.24	1.14122740941
0.001677	1.22	1.11696016044
0.001678	1.22	1.11696016044
0.001679	1.22	1.11337325278
0.00168	1.226	1.10041991985
0.001681	1.232	1.10189654687
0.001682	1.218	1.10384600375
0.001683	1.218	1.10384600375
0.001684	1.22	1.10254251619
0.001685	1.218	1.10021634236
0.001686	1.204	1.10017453161
0.001687	1.208	1.09760466471
0.001688	1.206	1.09889216941
0.001689	1.2	1.09726933795
0.00169	1.202	1.09416452145
0.001691	1.206	1.0915878343
0.001692	1.194	1.08644558078
0.001693	1.19	1.08161915664
0.001694	1.186	1.07303494817
0.001695	1.19	1.07605761928
0.001696	1.184	1.07244766772
0.001697	1.17	1.05503554442
0.001698	1.164	1.05503744009
0.001699	1.148	1.04980760142
0.0017	1.144	1.03887631603
0.001701	1.144	1.02920551883
0.001702	1.128	1.01961561385
0.001703	1.136	1.03223253194
0.001704	1.15	1.06183802908
0.001705	1.144	1.0636089507
0.001706	1.138	1.07096031673
0.001707	1.128	1.06377441218
0.001708	1.142	1.06105419277
0.001709	1.14	1.06037729134
0.00171	1.138	1.06158183858
0.001711	1.134	1.05832131227
0.001712	1.13	1.04359954005
0.001713	1.128	1.04671677162
0.001714	1.124	1.03374271461
0.001715	1.128	1.04671677162
0.001716	1.122	1.04264855057
0.001717	1.128	1.04671677162
0.001718	1.134	1.04882982414
0.001719	1.132	1.04812976296
0.00172	1.134	1.0545349686
0.001721	1.126	1.04982093711
0.001722	1.108	1.04323343505
0.001723	1.106	1.03284267921
0.001724	1.112	1.03511158819
0.001725	1.104	1.02624753349
0.001726	1.098	1.02975531074
0.001727	1.104	1.03594594454
0.001728	1.114	1.04163525286
0.001729	1.11	1.03242433137
0.00173	1.112	1.02735388255
0.001731	1.108	1.02972617719
0.001732	1.114	1.03585906377
0.001733	1.1	1.03053384224
0.001734	1.096	1.02116795876
0.001735	1.092	1.02349206152
0.001736	1.092	1.02544429395
0.001737	1.084	1.02222502415
0.001738	1.082	1.02921134856
0.001739	1.092	1.03900721845
0.00174	1.082	1.0330905091
0.001741	1.074	1.04140482042
0.001742	1.066	1.03616794006
0.001743	1.06	1.03169763012
0.001744	1.068	1.0292599283
0.001745	1.06	1.03169763012
0.001746	1.054	1.03299757986
0.001747	1.052	1.03406769604
0.001748	1.048	1.03426108889
0.001749	1.044	1.02081536039
0.00175	1.044	1.01688937451
0.001751	1.034	1.01825537072
0.001752	1.03	0.996544028129
0.001753	1.024	0.995702766894
0.001754	1.028	0.989553434636
0.001755	1.024	0.985608441522
0.001756	1.024	0.977457927483
0.001757	1.018	0.962120574564
0.001758	1.014	0.960106244121
0.001759	1.006	0.962270232315
0.00176	1.002	0.962286859517
0.001761	1.008	0.971563688082
0.001762	1.008	0.981802424116
0.001763	1.004	0.979787732113
0.001764	1.002	0.980813947699
0.001765	1.002	0.974677382522
0.001766	1.002	0.976727188113
0.001767	1.004	0.973644699056
0.001768	1.0	0.965401470892
0.001769	0.998	0.956031380238
0.00177	0.98	0.94
0.001771	0.974	0.936655753199
0.001772	0.962	0.951081489674
0.001773	0.962	0.955277970017
0.001774	0.968	0.96071639936
0.001775	0.962	0.959456095921
0.001776	0.964	0.97298715305
0.001777	0.97	0.970103087306
0.001778	0.972	0.964995336776
0.001779	0.964	0.979134311522
0.00178	0.968	0.973126918752
0.001781	0.962	0.967758234271
0.001782	0.948	0.968140485673
0.001783	0.95	0.977496803064
0.001784	0.96	0.983056458196
0.001785	0.958	0.977873202414
0.001786	0.964	0.989294698257
0.001787	0.968	0.991451461243
0.001788	0.974	0.992634877485
0.001789	0.976	0.989658526968
0.00179	0.974	0.990617988934
0.001791	0.972	0.995598312574
0.001792	0.974	0.994647676316
0.001793	0.97	0.994535067255
0.001794	0.962	0.988208480028
0.001795	0.954	0.979736699323
0.001796	0.954	0.977693203413
0.001797	0.954	0.975645427397
0.001798	0.952	0.976573601937
0.001799	0.956	0.976761997623
0.0018	0.946	0.971125120672
0.001801	0.934	0.962103944488
0.001802	0.936	0.965351749364
0.001803	0.926	0.946849512858
0.001804	0.92	0.93680307429
0.001805	0.914	0.939470063387
0.001806	0.91	0.934826187053
0.001807	0.9	0.93914855055
0.001808	0.902	0.940423308941
0.001809	0.904	0.937434797733
0.00181	0.894	0.915840597484
0.001811	0.898	0.914109402643
0.001812	0.906	0.93228965456
0.001813	0.912	0.938219590501
0.001814	0.906	0.936570339056
0.001815	0.9	0.928439551075
0.001816	0.898	0.922819592336
0.001817	0.894	0.922368689842
0.001818	0.89	0.92622891339
0.001819	0.888	0.920573734146
0.00182	0.876	0.919034275748
0.001821	0.87	0.912743118298
0.001822	0.862	0.907169223464
0.001823	0.856	0.900701948482
0.001824	0.856	0.902919708501
0.001825	0.862	0.90496187765
0.001826	0.862	0.900530954493
0.001827	0.85	0.898610037781
0.001828	0.856	0.911736804127
0.001829	0.852	0.906695097593
0.00183	0.85	0.898610037781
0.001831	0.844	0.892
0.001832	0.846	0.8912261217
0.001833	0.85	0.905262392901
0.001834	0.844	0.90755936445
0.001835	0.85	0.918422560699
0.001836	0.846	0.915578505645
0.001837	0.844	0.916331817629
0.001838	0.84	0.911262859992
0.001839	0.842	0.919258396753
0.00184	0.84	0.915641851381
0.001841	0.826	0.914179413463
0.001842	0.822	0.915595980769
0.001843	0.814	0.907416111825
0.001844	0.818	0.903811927339
0.001845	0.818	0.910426273786
0.001846	0.822	0.915595980769
0.001847	0.81	0.913181252545
0.001848	0.812	0.910305443244
0.001849	0.814	0.90961750203
0.00185	0.82	0.896437393241
0.001851	0.818	0.897148817087
0.001852	0.81	0.891010662114
0.001853	0.8	0.885437744847
0.001854	0.8	0.889943818451
0.001855	0.802	0.889267113976
0.001856	0.798	0.881587204989
0.001857	0.796	0.884524731141
0.001858	0.8	0.892188320928
0.001859	0.806	0.89686342327
0.00186	0.802	0.895988839216
0.001861	0.792	0.894838532921
0.001862	0.786	0.887808537918
0.001863	0.778	0.888096841566
0.001864	0.782	0.891333831962
0.001865	0.78	0.891964124839
0.001866	0.778	0.897059641273
0.001867	0.77	0.892804569881
0.001868	0.762	0.890705338482
0.001869	0.754	0.890777188751
0.00187	0.754	0.890777188751
0.001871	0.74	0.874299719776
0.001872	0.736	0.870806522713
0.001873	0.728	0.854409737772
0.001874	0.732	0.858006992978
0.001875	0.73	0.856212590424
0.001876	0.724	0.853126016483
0.001877	0.722	0.844225088469
0.001878	0.728	0.842624471517
0.001879	0.736	0.847528170623
0.00188	0.73	0.853873526935
0.001881	0.722	0.84659081025
0.001882	0.728	0.842624471517
0.001883	0.728	0.835473518431
0.001884	0.72	0.837615663655
0.001885	0.714	0.836781930971
0.001886	0.712	0.83967612804
0.001887	0.704	0.836889478964
0.001888	0.696	0.829206849948
0.001889	0.692	0.827729424389
0.00189	0.7	0.833066623986
0.001891	0.696	0.831615295675
0.001892	0.706	0.836399426112
0.001893	0.704	0.836889478964
0.001894	0.696	0.836411382036
0.001895	0.688	0.835856447005
0.001896	0.676	0.814262856822
0.001897	0.686	0.819392457861
0.001898	0.684	0.817400758502
0.001899	0.68	0.813387976307
0.0019	0.682	0.812942802416
0.001901	0.68	0.810925397309
0.001902	0.682	0.815399288692
0.001903	0.678	0.811366748148
0.001904	0.682	0.815399288692
0.001905	0.68	0.813387976307
0.001906	0.68	0.808455317256
0.001907	0.67	0.805667425182
0.001908	0.67	0.81061704892
0.001909	0.67	0.81061704892
0.00191	0.664	0.804427746911
0.001911	0.664	0.801937653437
0.001912	0.662	0.804832901912
0.001913	0.656	0.803532202217
0.001914	0.646	0.802922163102
0.001915	0.642	0.803639222537
0.001916	0.644	0.805769197724
0.001917	0.638	0.801845371627
0.001918	0.65	0.807155499269
0.001919	0.652	0.811724091056
0.00192	0.648	0.80999753086
0.001921	0.65	0.812096053432
0.001922	0.64	0.818779579618
0.001923	0.64	0.823650411279
0.001924	0.64	0.816333265278
0.001925	0.636	0.817009179875
0.001926	0.636	0.817009179875
0.001927	0.634	0.814888949489
0.001928	0.64	0.806473806146
0.001929	0.64	0.80399004969
0.00193	0.65	0.807155499269
0.001931	0.644	0.810718200116
0.001932	0.648	0.812462922231
0.001933	0.646	0.810360413643
0.001934	0.642	0.801146678206
0.001935	0.636	0.794672259488
0.001936	0.63	0.798185442112
0.001937	0.622	0.79442809618
0.001938	0.614	0.777820030598
0.001939	0.61	0.770649077077
0.00194	0.608	0.773521816111
0.001941	0.604	0.771481691293
0.001942	0.602	0.77174866375
0.001943	0.594	0.783047891256
0.001944	0.584	0.771326130764
0.001945	0.578	0.764143965493
0.001946	0.582	0.766339350419
0.001947	0.588	0.770880016604
0.001948	0.586	0.768507644725
0.001949	0.586	0.771105699629
0.00195	0.588	0.773470102848
0.001951	0.586	0.776275724211
0.001952	0.584	0.771326130764
0.001953	0.582	0.774129188185
0.001954	0.592	0.778161936874
0.001955	0.586	0.765900776863
0.001956	0.582	0.758469511582
0.001957	0.57	0.749066085202
0.001958	0.568	0.749250291959
0.001959	0.564	0.744247270737
0.00196	0.564	0.736141290786
0.001961	0.566	0.744072577105
0.001962	0.566	0.752093079346
0.001963	0.568	0.765098686445
0.001964	0.564	0.765443662199
0.001965	0.562	0.765608254919
0.001966	0.562	0.770815152939
0.001967	0.562	0.755086749983
0.001968	0.558	0.763305967486
0.001969	0.56	0.763151361134
0.00197	0.554	0.755700999073
0.001971	0.558	0.758047491916
0.001972	0.552	0.745181856999
0.001973	0.554	0.73965126918
0.001974	0.544	0.734890468029
0.001975	0.532	0.732786462757
0.001976	0.53	0.732871066423
0.001977	0.534	0.7435348008
0.001978	0.536	0.743440649951
0.001979	0.528	0.741091087519
0.00198	0.526	0.743857513238
0.001981	0.524	0.746608331055
0.001982	0.518	0.738698856098
0.001983	0.514	0.738785489841
0.001984	0.514	0.744180085732
0.001985	0.514	0.741487693762
0.001986	0.51	0.741552425658
0.001987	0.512	0.738820681898
0.001988	0.506	0.727986263607
0.001989	0.508	0.73887482025
0.00199	0.502	0.736203776138
0.001991	0.508	0.736163025423
0.001992	0.508	0.730709244502
0.001993	0.51	0.733416661932
0.001994	0.51	0.730684610485
0.001995	0.51	0.733416661932
0.001996	0.51	0.725189630373
0.001997	0.514	0.733351211903
0.001998	0.512	0.733386664727
[truncated: 8,002 more rows]
