# Supplementary material for: The Influence of Synaptic Size on AMPA Receptor Activation: A Monte Carlo Model
Source: PLoS One. 2015 Jun 24;10(6):e0130924. doi: 10.1371/journal.pone.0130924 (PMC4479604; doi:10.1371/journal.pone.0130924)
Supplement: S1 Dataset — This package contains the experimental data used as basis for the analysis presented in the paper. (ZIP) [file pone.0130924.s001.zip › S1 Simulation data/test/2607_10055_264_469.csv]

time	AMPA.O.mean	AMPA.O.stdev
0.0	0.0	0.0
1e-06	0.0	0.0
2e-06	0.094	0.330399757869
3e-06	0.396	0.592607796101
4e-06	0.874	0.868403132191
5e-06	1.574	1.19185737402
6e-06	2.39	1.48657324071
7e-06	3.434	1.82692200162
8e-06	4.498	2.08566440253
9e-06	5.716	2.28283683166
1e-05	6.976	2.55488238477
1.1e-05	8.436	2.82593418182
1.2e-05	9.866	2.97523847784
1.3e-05	11.384	3.17183606134
1.4e-05	13.06	3.39358217817
1.5e-05	14.59	3.62241632063
1.6e-05	16.178	3.80346105541
1.7e-05	17.832	3.97086590053
1.8e-05	19.484	4.14508673009
1.9e-05	21.22	4.40313524662
2e-05	22.822	4.47150041932
2.1e-05	24.462	4.55461919374
2.2e-05	26.014	4.73601140201
2.3e-05	27.596	4.89456678369
2.4e-05	29.252	5.039890475
2.5e-05	30.788	5.14150328212
2.6e-05	32.27	5.18315540959
2.7e-05	33.642	5.29167610498
2.8e-05	35.1	5.36972997459
2.9e-05	36.496	5.61622506672
3e-05	37.814	5.70012315656
3.1e-05	39.076	5.92133633566
3.2e-05	40.384	6.01203326671
3.3e-05	41.494	6.02179076355
3.4e-05	42.654	6.08327904999
3.5e-05	43.658	6.23065293529
3.6e-05	44.698	6.22533501107
3.7e-05	45.732	6.30620139228
3.8e-05	46.784	6.25438598105
3.9e-05	47.708	6.30989191667
4e-05	48.63	6.36467595405
4.1e-05	49.382	6.45508140925
4.2e-05	50.126	6.54905519903
4.3e-05	50.968	6.62049665811
4.4e-05	51.682	6.73801721577
4.5e-05	52.45	6.79172290365
4.6e-05	53.136	6.91125921956
4.7e-05	53.706	6.96846927237
4.8e-05	54.214	6.96822818226
4.9e-05	54.824	6.90514474866
5e-05	55.5	6.95312879213
5.1e-05	55.958	6.93601009226
5.2e-05	56.58	6.95353147688
5.3e-05	57.054	7.07524444807
5.4e-05	57.556	7.14134889219
5.5e-05	58.12	7.17952644678
5.6e-05	58.618	7.21554405433
5.7e-05	58.986	7.11236978791
5.8e-05	59.44	7.11184926724
5.9e-05	59.894	7.0275717001
6e-05	60.238	7.0541729494
6.1e-05	60.6	7.20472067467
6.2e-05	60.942	7.17932002351
6.3e-05	61.246	7.20010305482
6.4e-05	61.504	7.36247132422
6.5e-05	61.88	7.44107519113
6.6e-05	62.136	7.4127932657
6.7e-05	62.38	7.46402036439
6.8e-05	62.474	7.49595384191
6.9e-05	62.656	7.55073930155
7e-05	62.846	7.52929505332
7.1e-05	63.03	7.53081004939
7.2e-05	63.132	7.60753416029
7.3e-05	63.26	7.54562124679
7.4e-05	63.362	7.54207902372
7.5e-05	63.538	7.54165472559
7.6e-05	63.692	7.59033174506
7.7e-05	63.792	7.62762977602
7.8e-05	63.908	7.60338977036
7.9e-05	64.046	7.58022981182
8e-05	64.182	7.62711452648
8.1e-05	64.246	7.58561032482
8.2e-05	64.286	7.60606363371
8.3e-05	64.212	7.52296856301
8.4e-05	64.222	7.61056607619
8.5e-05	64.216	7.61454818095
8.6e-05	64.276	7.568343544
8.7e-05	64.29	7.57561218648
8.8e-05	64.384	7.58449365482
8.9e-05	64.328	7.53925831896
9e-05	64.408	7.59430944853
9.1e-05	64.46	7.64437047768
9.2e-05	64.478	7.61114419782
9.3e-05	64.476	7.57082716749
9.4e-05	64.492	7.6080178759
9.5e-05	64.496	7.66146095728
9.6e-05	64.536	7.65772185444
9.7e-05	64.52	7.70828126109
9.8e-05	64.414	7.64346806103
9.9e-05	64.408	7.62086189351
0.0001	64.394	7.68653133735
0.000101	64.32	7.62086609251
0.000102	64.24	7.69664862132
0.000103	64.144	7.65841132351
0.000104	64.11	7.67736282847
0.000105	64.006	7.65153344108
0.000106	63.988	7.66549776596
0.000107	63.87	7.6619253455
0.000108	63.77	7.60980288838
0.000109	63.674	7.63856819044
0.00011	63.612	7.46387674068
0.000111	63.566	7.58772983177
0.000112	63.556	7.60360861697
0.000113	63.42	7.62939053922
0.000114	63.392	7.64998928104
0.000115	63.39	7.72670046009
0.000116	63.29	7.6360919324
0.000117	63.232	7.66877930312
0.000118	63.11	7.69063716476
0.000119	63.024	7.67407479765
0.00012	62.87	7.6619253455
0.000121	62.818	7.74163264435
0.000122	62.714	7.74158924253
0.000123	62.648	7.73563804738
0.000124	62.524	7.71682732734
0.000125	62.446	7.6220131199
0.000126	62.262	7.59429759754
0.000127	62.072	7.56854120686
0.000128	61.84	7.47411533227
0.000129	61.766	7.483264261
0.00013	61.576	7.44232651796
0.000131	61.574	7.40948878129
0.000132	61.406	7.43351626083
0.000133	61.348	7.45190552812
0.000134	61.222	7.35830931668
0.000135	61.144	7.29542760913
0.000136	61.034	7.34879881341
0.000137	60.938	7.30959342235
0.000138	60.862	7.25168642455
0.000139	60.75	7.27457902562
0.00014	60.6	7.26333256846
0.000141	60.424	7.27022860713
0.000142	60.36	7.25026896053
0.000143	60.172	7.22290910922
0.000144	60.006	7.22758355192
0.000145	59.928	7.17459518022
0.000146	59.796	7.09298131959
0.000147	59.69	7.08250661842
0.000148	59.586	7.07605850739
0.000149	59.526	7.17198187393
0.00015	59.386	7.17000725244
0.000151	59.262	7.12301593428
0.000152	59.176	7.10584435518
0.000153	59.108	7.08973455074
0.000154	58.948	7.07511809089
0.000155	58.754	7.07032417927
0.000156	58.624	7.15979217575
0.000157	58.524	7.12245912589
0.000158	58.402	7.10917688625
0.000159	58.236	7.12462658671
0.00016	58.106	7.14833994715
0.000161	58.03	7.07369069157
0.000162	57.87	7.06916543872
0.000163	57.72	7.11488580372
0.000164	57.562	7.00729305795
0.000165	57.514	7.09435014642
0.000166	57.298	7.11682485382
0.000167	57.236	7.18444876104
0.000168	57.172	7.19766739993
0.000169	57.06	7.22360021042
0.00017	56.96	7.20821753279
0.000171	56.794	7.3334551202
0.000172	56.562	7.26871075226
0.000173	56.436	7.28737977602
0.000174	56.298	7.30761219551
0.000175	56.098	7.2313481454
0.000176	56.08	7.2278350839
0.000177	56.0	7.25203419738
0.000178	55.976	7.19773742227
0.000179	55.886	7.17112292462
0.00018	55.67	7.22087944782
0.000181	55.498	7.13960755224
0.000182	55.4	7.1570943825
0.000183	55.304	7.2033036865
0.000184	55.188	7.15769907163
0.000185	55.01	7.15778597054
0.000186	54.842	7.15912257194
0.000187	54.718	7.19656001156
0.000188	54.61	7.21317544498
0.000189	54.426	7.239096905
0.00019	54.29	7.16895389858
0.000191	54.08	7.15329294801
0.000192	53.986	7.15889684239
0.000193	53.844	7.15539404925
0.000194	53.674	7.16042764086
0.000195	53.582	7.19216768436
0.000196	53.364	7.16013295966
0.000197	53.26	7.08748192238
0.000198	53.198	7.09301036232
0.000199	53.046	7.08575218308
0.0002	52.898	7.07669386084
0.000201	52.798	7.0847156612
0.000202	52.718	7.05935379479
0.000203	52.514	7.09604143167
0.000204	52.382	6.99743352952
0.000205	52.304	6.9463360126
0.000206	52.198	6.97931200048
0.000207	52.04	7.00816666468
0.000208	51.858	6.94246613243
0.000209	51.716	6.89545821538
0.00021	51.488	6.83036280149
0.000211	51.388	6.81597065721
0.000212	51.228	6.78852089928
0.000213	51.15	6.81142422699
0.000214	51.056	6.82999736457
0.000215	50.906	6.82943365148
0.000216	50.792	6.84081398665
0.000217	50.638	6.8339561017
0.000218	50.428	6.77589964507
0.000219	50.38	6.76014792738
0.00022	50.284	6.78670347076
0.000221	50.144	6.74531422545
0.000222	49.964	6.73815286262
0.000223	49.844	6.71205363507
0.000224	49.696	6.76960737414
0.000225	49.55	6.81934747612
0.000226	49.466	6.84462153811
0.000227	49.346	6.91767909056
0.000228	49.218	6.86691167848
0.000229	49.164	6.84288710999
0.00023	48.976	6.83369768134
0.000231	48.844	6.79703347057
0.000232	48.66	6.78648657259
0.000233	48.588	6.79104233531
0.000234	48.496	6.76889828554
0.000235	48.444	6.69020657379
0.000236	48.368	6.73413513378
0.000237	48.222	6.64595485991
0.000238	48.154	6.66560454873
0.000239	48.07	6.68708456654
0.00024	47.968	6.64943426165
0.000241	47.858	6.68654140793
0.000242	47.72	6.72053569293
0.000243	47.582	6.65035908805
0.000244	47.426	6.61759200918
0.000245	47.37	6.6158219444
0.000246	47.2	6.57844966538
0.000247	47.07	6.58582568855
0.000248	46.974	6.63304786655
0.000249	46.834	6.65029653474
0.00025	46.676	6.66596009589
0.000251	46.504	6.58498170081
0.000252	46.352	6.59546025687
0.000253	46.232	6.63793461854
0.000254	46.126	6.58195442099
0.000255	45.94	6.50664275952
0.000256	45.856	6.48346080423
0.000257	45.774	6.42735746633
0.000258	45.71	6.46451080902
0.000259	45.648	6.46777365096
0.00026	45.568	6.35589301357
0.000261	45.476	6.35998616351
0.000262	45.278	6.41784356307
0.000263	45.256	6.40831210226
0.000264	45.088	6.45416578653
0.000265	45.046	6.42431973052
0.000266	44.932	6.35416210054
0.000267	44.828	6.3506232765
0.000268	44.626	6.32725248429
0.000269	44.546	6.37745121502
0.00027	44.4	6.40999219968
0.000271	44.196	6.41385874494
0.000272	44.034	6.42781798124
0.000273	43.986	6.44343107358
0.000274	43.926	6.3790692111
0.000275	43.816	6.37543284805
0.000276	43.706	6.35826737406
0.000277	43.538	6.39816817535
0.000278	43.404	6.43278975251
0.000279	43.336	6.38303250814
0.00028	43.204	6.40081119859
0.000281	43.044	6.39515941944
0.000282	42.946	6.39523916676
0.000283	42.856	6.39556596401
0.000284	42.76	6.44533940146
0.000285	42.648	6.41997632394
0.000286	42.52	6.36440099302
0.000287	42.336	6.33775228295
0.000288	42.144	6.40837452089
0.000289	42.046	6.44235081317
0.00029	41.992	6.41934077612
0.000291	41.904	6.42174306555
0.000292	41.796	6.38454258346
0.000293	41.718	6.36321271057
0.000294	41.646	6.35709713627
0.000295	41.574	6.30242207409
0.000296	41.508	6.28632929459
0.000297	41.448	6.34407566159
0.000298	41.412	6.33452886962
0.000299	41.198	6.37266004114
0.0003	41.066	6.31772459039
0.000301	40.944	6.38379698925
0.000302	40.796	6.36006163492
0.000303	40.64	6.39987499878
0.000304	40.544	6.35830669282
0.000305	40.358	6.36630473666
0.000306	40.294	6.2998066637
0.000307	40.146	6.28113715819
0.000308	40.102	6.33400315756
0.000309	39.936	6.3755708764
0.00031	39.816	6.38734248338
0.000311	39.73	6.42628197327
0.000312	39.596	6.44148926879
0.000313	39.454	6.41746710159
0.000314	39.388	6.47683997023
0.000315	39.258	6.46741339331
0.000316	39.19	6.41824742434
0.000317	39.05	6.3428305984
0.000318	38.96	6.30130145287
0.000319	38.874	6.33862161672
0.00032	38.756	6.40066121584
0.000321	38.718	6.34464151864
0.000322	38.634	6.28395130471
0.000323	38.53	6.19847561905
0.000324	38.422	6.16440718967
0.000325	38.326	6.08865535237
0.000326	38.26	6.12310378811
0.000327	38.186	6.07777952874
0.000328	38.132	6.06717199361
0.000329	38.048	6.0937423641
0.00033	37.956	6.05425998781
0.000331	37.87	6.09697465962
0.000332	37.72	6.08190759548
0.000333	37.62	6.12107833637
0.000334	37.486	6.06051185957
0.000335	37.378	5.99559138034
0.000336	37.254	5.88740044502
0.000337	37.136	5.90639517811
0.000338	37.058	5.92980910317
0.000339	36.952	5.8765377562
0.00034	36.938	5.8486029101
0.000341	36.84	5.87761856537
0.000342	36.672	5.88663027546
0.000343	36.582	5.86099616106
0.000344	36.494	5.81669700088
0.000345	36.474	5.81457857458
0.000346	36.324	5.88107337142
0.000347	36.218	5.88544611733
0.000348	36.114	5.85226486072
0.000349	36.068	5.92919691021
0.00035	35.956	5.96842223707
0.000351	35.802	5.93925887632
0.000352	35.702	5.93541877208
0.000353	35.53	5.93810575857
0.000354	35.41	5.88199795988
0.000355	35.37	5.84132690405
0.000356	35.296	5.81277764928
0.000357	35.254	5.84307145258
0.000358	35.208	5.88801630433
0.000359	35.108	5.8781235101
0.00036	34.984	5.89675707487
0.000361	34.856	5.87769206407
0.000362	34.752	5.83699374678
0.000363	34.694	5.82961096472
0.000364	34.636	5.83502390741
0.000365	34.55	5.85418653615
0.000366	34.522	5.8635753598
0.000367	34.422	5.86548514618
0.000368	34.412	5.84655933007
0.000369	34.386	5.86080233415
0.00037	34.29	5.80671163396
0.000371	34.226	5.79818281878
0.000372	34.176	5.80146740058
0.000373	34.11	5.79774956341
0.000374	34.012	5.81445233878
0.000375	33.968	5.84388364018
0.000376	33.888	5.88077001761
0.000377	33.82	5.87397650659
0.000378	33.744	5.81467660322
0.000379	33.66	5.84468989768
0.00038	33.57	5.83653150424
0.000381	33.412	5.79778026489
0.000382	33.384	5.74774251337
0.000383	33.284	5.68852740171
0.000384	33.206	5.67094031004
0.000385	33.08	5.62828570703
0.000386	32.99	5.63470496122
0.000387	32.81	5.61443674824
0.000388	32.708	5.58844665359
0.000389	32.626	5.58122961362
0.00039	32.502	5.6187183592
0.000391	32.458	5.62354301131
0.000392	32.266	5.61134957029
0.000393	32.132	5.5644025735
0.000394	32.128	5.64266036547
0.000395	32.024	5.61100917839
0.000396	32.006	5.56506639673
0.000397	31.89	5.57008976588
0.000398	31.818	5.52601809624
0.000399	31.756	5.48821136619
0.0004	31.732	5.5085548014
0.000401	31.702	5.51191400513
0.000402	31.666	5.56223372396
0.000403	31.61	5.55606875407
0.000404	31.532	5.55778517037
0.000405	31.45	5.58636733486
0.000406	31.334	5.58448242902
0.000407	31.252	5.58430801443
0.000408	31.214	5.56778268254
0.000409	31.092	5.53891108432
0.00041	30.978	5.54053390929
0.000411	30.836	5.55707692947
0.000412	30.758	5.59566224856
0.000413	30.714	5.57603837863
0.000414	30.67	5.58077951544
0.000415	30.658	5.58041539672
0.000416	30.598	5.60610345962
0.000417	30.534	5.57143105494
0.000418	30.508	5.51270677617
0.000419	30.456	5.56848848432
0.00042	30.386	5.60151800854
0.000421	30.262	5.63039572322
0.000422	30.22	5.57096041989
0.000423	30.068	5.54971855142
0.000424	29.992	5.55409182495
0.000425	29.87	5.5231422216
0.000426	29.874	5.60661430812
0.000427	29.744	5.59021144502
0.000428	29.592	5.51738488779
0.000429	29.526	5.48683187277
0.00043	29.48	5.46274656194
0.000431	29.424	5.45052511232
0.000432	29.356	5.51772271866
0.000433	29.296	5.55305177357
0.000434	29.228	5.54148139039
0.000435	29.14	5.5020359868
0.000436	28.998	5.5416600401
0.000437	28.936	5.48415025323
0.000438	28.762	5.46418850334
0.000439	28.652	5.50335315967
0.00044	28.604	5.52803617933
0.000441	28.576	5.51799093874
0.000442	28.444	5.48697220696
0.000443	28.328	5.45641054174
0.000444	28.236	5.3900189239
0.000445	28.16	5.39874059388
0.000446	28.1	5.44040439673
0.000447	28.044	5.50618415965
0.000448	28.002	5.50436154336
0.000449	27.984	5.47428022666
0.00045	27.918	5.49720619952
0.000451	27.908	5.49286227754
0.000452	27.828	5.41390949315
0.000453	27.738	5.39048754752
0.000454	27.634	5.34864880133
0.000455	27.524	5.34091977098
0.000456	27.44	5.28567876436
0.000457	27.318	5.25289215576
0.000458	27.204	5.23778426436
0.000459	27.14	5.26805466942
0.00046	27.016	5.25468781185
0.000461	26.95	5.19571939196
0.000462	26.922	5.1872840678
0.000463	26.902	5.19118445059
0.000464	26.844	5.20765436641
0.000465	26.794	5.19457062711
0.000466	26.74	5.23759486788
0.000467	26.682	5.21045832917
0.000468	26.616	5.19658965092
0.000469	26.578	5.21765426221
0.00047	26.554	5.19991192233
0.000471	26.522	5.1627043301
0.000472	26.388	5.18434721059
0.000473	26.324	5.1833410075
0.000474	26.254	5.1657994541
0.000475	26.224	5.16234675317
0.000476	26.192	5.16673359096
0.000477	26.12	5.16464906843
0.000478	26.08	5.18706082478
0.000479	26.014	5.20363373038
0.00048	25.94	5.19696065023
0.000481	25.92	5.18667523564
0.000482	25.854	5.1653348391
0.000483	25.792	5.17462423757
0.000484	25.728	5.16507657252
0.000485	25.666	5.1534885272
0.000486	25.598	5.16608130017
0.000487	25.476	5.10543083393
0.000488	25.41	5.1731905049
0.000489	25.324	5.15819968594
0.00049	25.28	5.11835911206
0.000491	25.178	5.10708488279
0.000492	25.146	5.11983241913
0.000493	25.032	5.11223786614
0.000494	25.008	5.10763506919
0.000495	24.946	5.08282244427
0.000496	24.886	5.06606395538
0.000497	24.894	5.01784455718
0.000498	24.834	5.07409538736
0.000499	24.758	5.04692341927
0.0005	24.71	5.0795570673
0.000501	24.594	5.01569177681
0.000502	24.558	4.99826329839
0.000503	24.492	4.99619215003
0.000504	24.426	4.99204607351
0.000505	24.346	5.03649520996
0.000506	24.304	5.00435650209
0.000507	24.204	5.02059598056
0.000508	24.136	4.98773535786
0.000509	24.104	4.95995806434
0.00051	24.11	4.97573110206
0.000511	24.022	5.02608356476
0.000512	23.942	5.04010277673
0.000513	23.894	5.07609731979
0.000514	23.872	5.1017267665
0.000515	23.726	5.12785764233
0.000516	23.628	5.07164825279
0.000517	23.626	5.09451901557
0.000518	23.546	5.03069418669
0.000519	23.506	5.02652603694
0.00052	23.422	5.00159134676
0.000521	23.364	4.98392455802
0.000522	23.262	4.96279719513
0.000523	23.24	4.94635219126
0.000524	23.128	4.92499908629
0.000525	23.064	4.96466554765
0.000526	23.01	4.87543844182
0.000527	22.916	4.86877232986
0.000528	22.846	4.89063226996
0.000529	22.786	4.87403364781
0.00053	22.734	4.87352480244
0.000531	22.698	4.85785919928
0.000532	22.614	4.87944709983
0.000533	22.626	4.86190538781
0.000534	22.57	4.80344667921
0.000535	22.618	4.84768769621
0.000536	22.538	4.80339005287
0.000537	22.496	4.79144905013
0.000538	22.44	4.78439128835
0.000539	22.354	4.82956354136
0.00054	22.298	4.79720710414
0.000541	22.188	4.75233163826
0.000542	22.162	4.74381239089
0.000543	22.176	4.73043592072
0.000544	22.148	4.73773110254
0.000545	22.082	4.76395591919
0.000546	22.038	4.77624915598
0.000547	22.044	4.74532022102
0.000548	21.944	4.75740097112
0.000549	21.874	4.79480176858
0.00055	21.828	4.83181291029
0.000551	21.74	4.87241213364
0.000552	21.688	4.89680058814
0.000553	21.644	4.9308482029
0.000554	21.568	4.89421863018
0.000555	21.514	4.88812888537
0.000556	21.456	4.87196715917
0.000557	21.396	4.82940824532
0.000558	21.366	4.82452526162
0.000559	21.272	4.80770381783
0.00056	21.176	4.85644149558
0.000561	21.136	4.86143024222
0.000562	21.048	4.84414037782
0.000563	20.904	4.75928397976
0.000564	20.844	4.74464582451
0.000565	20.82	4.73366665493
0.000566	20.82	4.71461557288
0.000567	20.766	4.72136039717
0.000568	20.744	4.72805076115
0.000569	20.67	4.68370579776
0.00057	20.596	4.60833852923
0.000571	20.488	4.57622726708
0.000572	20.47	4.5652053623
0.000573	20.454	4.56288110737
0.000574	20.4	4.56464675523
0.000575	20.33	4.54236722426
0.000576	20.27	4.55731280471
0.000577	20.236	4.61132345428
0.000578	20.156	4.56373355927
0.000579	20.126	4.56750741652
0.00058	20.086	4.56537008357
0.000581	20.012	4.67245716941
0.000582	19.972	4.67153251086
0.000583	19.938	4.66327738828
0.000584	19.87	4.62786127709
0.000585	19.802	4.61896048911
0.000586	19.766	4.61250951219
0.000587	19.73	4.59968477181
0.000588	19.704	4.55547846005
0.000589	19.614	4.57525999261
0.00059	19.592	4.60016695349
0.000591	19.496	4.6006503888
0.000592	19.466	4.57611669432
0.000593	19.438	4.54644432496
0.000594	19.366	4.53167121491
0.000595	19.324	4.52006902602
0.000596	19.272	4.56179964488
0.000597	19.184	4.55083992248
0.000598	19.102	4.60430190148
0.000599	19.034	4.60574033137
0.0006	18.966	4.57305630842
0.000601	18.922	4.57032996621
0.000602	18.91	4.57797990384
0.000603	18.874	4.58586131495
0.000604	18.828	4.59286577204
0.000605	18.744	4.58022532197
0.000606	18.662	4.53428671348
0.000607	18.658	4.49277597928
0.000608	18.606	4.51073874216
0.000609	18.562	4.53851914175
0.00061	18.478	4.50394449344
0.000611	18.428	4.47669699667
0.000612	18.382	4.45736200011
0.000613	18.362	4.43113484336
0.000614	18.31	4.44228544783
0.000615	18.29	4.43507609856
0.000616	18.194	4.40866918695
0.000617	18.144	4.4207764024
0.000618	18.07	4.41509909289
0.000619	17.984	4.37444213586
0.00062	17.932	4.38535927833
0.000621	17.888	4.31131720011
0.000622	17.832	4.33125570707
0.000623	17.806	4.33178531324
0.000624	17.808	4.3367194975
0.000625	17.754	4.37921043112
0.000626	17.664	4.4076188583
0.000627	17.602	4.40676706895
0.000628	17.576	4.42043255802
0.000629	17.532	4.37960911498
0.00063	17.54	4.41230098701
0.000631	17.528	4.39741014689
0.000632	17.51	4.40884338574
0.000633	17.502	4.38428968021
0.000634	17.464	4.33828353154
0.000635	17.372	4.33331466663
0.000636	17.328	4.31699154505
0.000637	17.26	4.2993487879
0.000638	17.232	4.28184259402
0.000639	17.246	4.24564294307
0.00064	17.222	4.24649455434
0.000641	17.16	4.20409324349
0.000642	17.13	4.20631667852
0.000643	17.078	4.19427180807
0.000644	17.008	4.2194710569
0.000645	16.91	4.21638470731
0.000646	16.862	4.25334644721
0.000647	16.766	4.23169516861
0.000648	16.694	4.20860594497
0.000649	16.626	4.19167317428
0.00065	16.566	4.20733217134
0.000651	16.53	4.18916459452
0.000652	16.474	4.23572000963
0.000653	16.444	4.21555026064
0.000654	16.442	4.23493045988
0.000655	16.4	4.18138732958
0.000656	16.374	4.14947273759
0.000657	16.254	4.12861768634
0.000658	16.176	4.13630559799
0.000659	16.15	4.129830505
0.00066	16.09	4.18209277755
0.000661	16.072	4.11470727999
0.000662	16.036	4.07513239049
0.000663	16.012	4.02788480471
0.000664	15.962	4.00706326379
0.000665	15.928	3.99685076029
0.000666	15.884	3.9792642536
0.000667	15.862	3.9500577211
0.000668	15.826	3.94762257568
0.000669	15.814	3.94656863617
0.00067	15.796	3.97673031522
0.000671	15.736	3.97168780243
0.000672	15.704	3.9090131747
0.000673	15.644	3.95439805786
0.000674	15.572	3.9274439525
0.000675	15.596	3.972
0.000676	15.496	3.9387795064
0.000677	15.458	3.94718076607
0.000678	15.416	3.95713835998
0.000679	15.364	4.01391380077
0.00068	15.328	4.00954062207
0.000681	15.286	4.00302435666
0.000682	15.25	3.96074487944
0.000683	15.17	3.91012787515
0.000684	15.096	3.91085463806
0.000685	15.012	3.92935821732
0.000686	14.968	3.92262361182
0.000687	14.92	3.97109556672
0.000688	14.868	3.9732324372
0.000689	14.874	3.95450679605
0.00069	14.834	3.93579013668
0.000691	14.802	3.94243528799
0.000692	14.794	3.9053250825
0.000693	14.722	3.90393596259
0.000694	14.71	3.88508687162
0.000695	14.656	3.86182133196
0.000696	14.636	3.84961088943
0.000697	14.566	3.86130081708
0.000698	14.524	3.8264113736
0.000699	14.488	3.82123749589
0.0007	14.438	3.79396309945
0.000701	14.416	3.82608729644
0.000702	14.41	3.82385930704
0.000703	14.386	3.82060257028
0.000704	14.298	3.81696161888
0.000705	14.256	3.77974390667
0.000706	14.224	3.72583198762
0.000707	14.2	3.71752605909
0.000708	14.192	3.77877440449
0.000709	14.144	3.79305470564
0.00071	14.118	3.77784012367
0.000711	14.038	3.79533345044
0.000712	14.008	3.80577666187
0.000713	13.968	3.82452297679
0.000714	13.932	3.80622857958
0.000715	13.918	3.80148339468
0.000716	13.88	3.82800208986
0.000717	13.842	3.8237463305
0.000718	13.79	3.84108057713
0.000719	13.75	3.83033941055
0.00072	13.74	3.84192660003
0.000721	13.714	3.81787951617
0.000722	13.682	3.81587159113
0.000723	13.678	3.80819064649
0.000724	13.658	3.78959575681
0.000725	13.604	3.7713636791
0.000726	13.532	3.75352847332
0.000727	13.454	3.73093607557
0.000728	13.404	3.73855373106
0.000729	13.376	3.73933470018
0.00073	13.336	3.75434468316
0.000731	13.27	3.72197528202
0.000732	13.236	3.68568908076
0.000733	13.148	3.69189598987
0.000734	13.134	3.70243757544
0.000735	13.13	3.70635939973
0.000736	13.108	3.75131123742
0.000737	13.058	3.70710614901
0.000738	13.04	3.6740168753
0.000739	13.03	3.64597037838
0.00074	13.016	3.65181379591
0.000741	13.022	3.64328368371
0.000742	12.994	3.63069745366
0.000743	12.99	3.61633792669
0.000744	12.944	3.60123090068
0.000745	12.934	3.61519626023
0.000746	12.902	3.59616406745
0.000747	12.848	3.54582797101
0.000748	12.87	3.57562581935
0.000749	12.838	3.57319968656
0.00075	12.83	3.55318167281
0.000751	12.78	3.55803316454
0.000752	12.77	3.55092945579
0.000753	12.746	3.5543612647
0.000754	12.71	3.5290083593
0.000755	12.68	3.51590671094
0.000756	12.59	3.51025640089
0.000757	12.52	3.49422380508
0.000758	12.474	3.47236576414
0.000759	12.468	3.46077679142
0.00076	12.454	3.48538147123
0.000761	12.408	3.48447069151
0.000762	12.398	3.4772972263
0.000763	12.372	3.44987188168
0.000764	12.352	3.46353807544
0.000765	12.278	3.45148026215
0.000766	12.27	3.42185622141
0.000767	12.234	3.37864529065
0.000768	12.224	3.37428866578
0.000769	12.212	3.35604767547
0.00077	12.164	3.37003026693
0.000771	12.102	3.34598206809
0.000772	12.094	3.37892941625
0.000773	12.052	3.41486397972
0.000774	11.992	3.43801337985
0.000775	11.97	3.46310554272
0.000776	11.922	3.47734323874
0.000777	11.894	3.47890270057
0.000778	11.874	3.44878587332
0.000779	11.87	3.46137256013
0.00078	11.792	3.4089200636
0.000781	11.81	3.44933326891
0.000782	11.794	3.42163177446
0.000783	11.714	3.46932327695
0.000784	11.718	3.48976732749
0.000785	11.7	3.49599771167
0.000786	11.658	3.47059591425
0.000787	11.56	3.46906327414
0.000788	11.492	3.44179255621
0.000789	11.418	3.42158968902
0.00079	11.368	3.40361219883
0.000791	11.34	3.36279645533
0.000792	11.308	3.35814472589
0.000793	11.308	3.36290588628
0.000794	11.282	3.36607724213
0.000795	11.254	3.34745933508
0.000796	11.238	3.38723427002
0.000797	11.214	3.4023821067
0.000798	11.17	3.39604181364
0.000799	11.146	3.37826641933
0.0008	11.122	3.40692177779
0.000801	11.056	3.38302586452
0.000802	11.004	3.36748927244
0.000803	10.954	3.37755592108
0.000804	10.964	3.36611110928
0.000805	10.94	3.38413947703
0.000806	10.906	3.39192629637
0.000807	10.9	3.36541230758
0.000808	10.842	3.35634265235
0.000809	10.796	3.38029347838
0.00081	10.766	3.38160376153
0.000811	10.746	3.3718665454
0.000812	10.708	3.35361536256
0.000813	10.682	3.34198683421
0.000814	10.668	3.31930354141
0.000815	10.654	3.27876257146
0.000816	10.638	3.25867396344
0.000817	10.564	3.24313181971
0.000818	10.536	3.21445236393
0.000819	10.508	3.23201732669
0.00082	10.474	3.21081360406
0.000821	10.45	3.21675302129
0.000822	10.372	3.20337571946
0.000823	10.328	3.23425663793
0.000824	10.31	3.24682922249
0.000825	10.308	3.24363006522
0.000826	10.322	3.27143943853
0.000827	10.302	3.24141882514
0.000828	10.252	3.27543829128
0.000829	10.232	3.29699499545
0.00083	10.198	3.27517877375
0.000831	10.138	3.28982613522
0.000832	10.072	3.28250148515
0.000833	10.046	3.2917903943
0.000834	10.028	3.30321298133
0.000835	10.02	3.31113273669
0.000836	9.968	3.31043441258
0.000837	9.996	3.3057501418
0.000838	10.008	3.31118347423
0.000839	9.928	3.25496789539
0.00084	9.898	3.25570207482
0.000841	9.85	3.2211022958
0.000842	9.83	3.21513607799
0.000843	9.8	3.23604697123
0.000844	9.778	3.25464529557
0.000845	9.744	3.25798465313
0.000846	9.716	3.22542152284
0.000847	9.692	3.23622248926
0.000848	9.67	3.23683487376
0.000849	9.638	3.17977294787
0.00085	9.606	3.16018417185
0.000851	9.612	3.15110393354
0.000852	9.576	3.15724943582
0.000853	9.554	3.16908251707
0.000854	9.52	3.18333158813
0.000855	9.512	3.17771238472
0.000856	9.508	3.17646596078
0.000857	9.486	3.17833352561
0.000858	9.44	3.17779797973
0.000859	9.428	3.206994855
0.00086	9.416	3.251913898
0.000861	9.392	3.22712503631
0.000862	9.402	3.23672612372
0.000863	9.342	3.16939047768
0.000864	9.3	3.13209195267
0.000865	9.282	3.12513615703
0.000866	9.266	3.132928981
0.000867	9.228	3.14960568961
0.000868	9.246	3.14411895449
0.000869	9.25	3.15206281663
0.00087	9.236	3.13373642797
0.000871	9.212	3.12586883922
0.000872	9.19	3.11478731216
0.000873	9.16	3.11036975294
0.000874	9.162	3.12726014268
0.000875	9.104	3.14915607743
0.000876	9.054	3.12907078859
0.000877	9.04	3.13853468995
0.000878	9.006	3.0812276774
0.000879	8.962	3.06864074144
0.00088	8.94	3.06404960795
0.000881	8.934	3.0498596689
0.000882	8.932	3.04883190747
0.000883	8.87	3.04189085932
0.000884	8.826	3.03969143171
0.000885	8.832	3.03838378089
0.000886	8.814	3.06453976969
0.000887	8.762	3.05505417301
0.000888	8.754	3.02415012855
0.000889	8.724	3.01526516247
0.00089	8.716	3.00788031677
0.000891	8.678	3.00770942745
0.000892	8.652	3.01842607993
0.000893	8.602	3.01522735461
0.000894	8.58	3.00725788718
0.000895	8.568	2.99422377253
0.000896	8.554	3.01182403204
0.000897	8.534	3.02933061913
0.000898	8.508	3.01495207259
0.000899	8.482	3.0022784681
0.0009	8.45	2.99924990623
0.000901	8.41	2.99698181509
0.000902	8.408	2.99291429881
0.000903	8.412	3.00437281308
0.000904	8.39	2.99431127306
0.000905	8.372	2.98757694462
0.000906	8.356	2.97275360567
0.000907	8.324	2.93717959955
0.000908	8.298	2.92731890986
0.000909	8.268	2.92304225081
0.00091	8.242	2.95219172819
0.000911	8.224	2.93765620861
0.000912	8.172	2.89178422432
0.000913	8.136	2.8881662002
0.000914	8.126	2.91721168241
0.000915	8.088	2.89071894172
0.000916	8.068	2.91879701247
0.000917	8.054	2.89673678473
0.000918	8.048	2.8687446732
0.000919	8.01	2.87852392729
0.00092	7.966	2.85461801297
0.000921	7.956	2.83585331073
0.000922	7.93	2.85466285225
0.000923	7.918	2.84732787013
0.000924	7.87	2.82012411074
0.000925	7.876	2.80653238
0.000926	7.838	2.80352563748
0.000927	7.836	2.76642440706
0.000928	7.786	2.75539543442
0.000929	7.738	2.761404715
0.00093	7.72	2.77733685389
0.000931	7.694	2.77711432966
0.000932	7.718	2.79686896368
0.000933	7.708	2.79118899396
0.000934	7.704	2.7936327604
0.000935	7.682	2.80372537885
0.000936	7.658	2.81016654311
0.000937	7.622	2.78695461032
0.000938	7.61	2.75570317705
0.000939	7.564	2.73311251141
0.00094	7.504	2.72065874376
0.000941	7.464	2.73289297266
0.000942	7.434	2.74256157634
0.000943	7.42	2.75092711645
0.000944	7.406	2.74538958984
0.000945	7.38	2.76181100005
0.000946	7.368	2.80581111267
0.000947	7.336	2.77111962932
0.000948	7.314	2.75815228006
0.000949	7.316	2.76480451389
0.00095	7.298	2.74830784302
0.000951	7.276	2.70773410807
0.000952	7.258	2.67496467266
0.000953	7.204	2.66427926464
0.000954	7.182	2.6647468923
0.000955	7.154	2.66200751314
0.000956	7.132	2.66131095515
0.000957	7.12	2.65510828404
0.000958	7.146	2.64058402631
0.000959	7.152	2.66024359787
0.00096	7.168	2.66454048571
0.000961	7.124	2.67369108163
0.000962	7.096	2.63795071978
0.000963	7.05	2.64490075428
0.000964	7.032	2.65235291769
0.000965	7.018	2.64455591735
0.000966	7.016	2.65023470659
0.000967	6.996	2.65405048935
0.000968	6.974	2.64070520884
0.000969	6.954	2.626763027
0.00097	6.928	2.61052025466
0.000971	6.914	2.62423398347
0.000972	6.914	2.63108418717
0.000973	6.904	2.62198093052
0.000974	6.87	2.60251801147
0.000975	6.87	2.6193701533
0.000976	6.856	2.62435973144
0.000977	6.842	2.63154631348
0.000978	6.828	2.61809396317
0.000979	6.822	2.62722591339
0.00098	6.812	2.60934014647
0.000981	6.752	2.60969270222
0.000982	6.71	2.60804524501
0.000983	6.692	2.61173046082
0.000984	6.668	2.60418432527
0.000985	6.648	2.59154316962
0.000986	6.624	2.59819629743
0.000987	6.626	2.60348305161
0.000988	6.612	2.63162611326
0.000989	6.618	2.65933751149
0.00099	6.606	2.64476161497
0.000991	6.612	2.63845712491
0.000992	6.61	2.62562373542
0.000993	6.568	2.61560241627
0.000994	6.544	2.64803021131
0.000995	6.524	2.63996666646
0.000996	6.518	2.62100667683
0.000997	6.494	2.61647931389
0.000998	6.484	2.59571647142
0.000999	6.454	2.58841341366
0.001	6.422	2.60382718321
0.001001	6.418	2.59447027349
0.001002	6.428	2.59630814812
0.001003	6.402	2.60929032497
0.001004	6.376	2.59203086401
0.001005	6.352	2.60078757302
0.001006	6.354	2.58624902127
0.001007	6.324	2.54224782427
0.001008	6.308	2.5245070806
0.001009	6.284	2.53837428288
0.00101	6.256	2.5350471396
0.001011	6.262	2.55212773975
0.001012	6.246	2.5285339626
0.001013	6.196	2.5230108997
0.001014	6.174	2.51708641091
0.001015	6.164	2.52053645084
0.001016	6.148	2.52865497844
0.001017	6.162	2.52740103664
0.001018	6.158	2.48133754254
0.001019	6.15	2.4672859583
0.00102	6.14	2.49807926215
0.001021	6.14	2.48282097623
0.001022	6.116	2.48727642211
0.001023	6.114	2.47244898835
0.001024	6.096	2.48491126602
0.001025	6.098	2.47313485277
0.001026	6.072	2.46633655449
0.001027	6.032	2.44437640309
0.001028	6.016	2.44289664128
0.001029	6.014	2.48068619539
0.00103	5.988	2.48432204032
0.001031	5.958	2.4819822723
0.001032	5.954	2.47707165823
0.001033	5.944	2.47484625785
0.001034	5.924	2.47107749777
0.001035	5.91	2.45477086507
0.001036	5.892	2.43974096986
0.001037	5.888	2.42970286249
0.001038	5.86	2.40424624363
0.001039	5.842	2.4060415624
0.00104	5.816	2.39377191896
0.001041	5.8	2.42156973883
0.001042	5.766	2.41148170219
0.001043	5.754	2.39613939494
0.001044	5.734	2.36288890979
0.001045	5.724	2.34431738466
0.001046	5.694	2.35039656228
0.001047	5.668	2.33361864922
0.001048	5.642	2.3224633474
0.001049	5.636	2.31333179635
0.00105	5.622	2.33733095645
0.001051	5.598	2.31784296276
0.001052	5.594	2.31023029155
0.001053	5.61	2.32247712583
0.001054	5.582	2.32363422251
0.001055	5.574	2.32734269071
0.001056	5.552	2.32363852611
0.001057	5.516	2.2955922983
0.001058	5.48	2.30338880782
0.001059	5.466	2.31621328897
0.00106	5.464	2.32652186751
0.001061	5.444	2.31664930449
0.001062	5.44	2.32516666069
0.001063	5.408	2.31377094804
0.001064	5.4	2.30651251893
0.001065	5.374	2.31821569316
0.001066	5.362	2.34839434508
0.001067	5.32	2.33871759732
0.001068	5.312	2.33380718998
0.001069	5.292	2.3053711198
0.00107	5.272	2.292164043
0.001071	5.272	2.2956515415
0.001072	5.252	2.29008646125
0.001073	5.22	2.28814335215
0.001074	5.194	2.27604130015
0.001075	5.154	2.25705205966
0.001076	5.148	2.24278755124
0.001077	5.132	2.25268195713
0.001078	5.142	2.24183763908
0.001079	5.13	2.24523940817
0.00108	5.15	2.24577380873
0.001081	5.12	2.22566843892
0.001082	5.104	2.22737154512
0.001083	5.08	2.22297098497
0.001084	5.078	2.23336427839
0.001085	5.07	2.23720808152
0.001086	5.052	2.24706386202
0.001087	5.032	2.22417984884
0.001088	5.032	2.2483273783
0.001089	5.044	2.25168026149
0.00109	5.03	2.25944683496
0.001091	5.014	2.24717689557
0.001092	5.012	2.21897634057
0.001093	4.994	2.23292722676
0.001094	4.974	2.2381519162
0.001095	4.966	2.22909039745
0.001096	4.96	2.23123284307
0.001097	4.94	2.25219892549
0.001098	4.91	2.25519400496
0.001099	4.924	2.24727034422
0.0011	4.904	2.26247298326
0.001101	4.88	2.23374125628
0.001102	4.854	2.20832153456
0.001103	4.822	2.19233117936
0.001104	4.832	2.2008580145
0.001105	4.812	2.18921355742
0.001106	4.784	2.16918049042
0.001107	4.79	2.19406016326
0.001108	4.812	2.19103993574
0.001109	4.792	2.20652124395
0.00111	4.778	2.21194846233
0.001111	4.772	2.21540425205
0.001112	4.75	2.22159852359
0.001113	4.744	2.20781883315
0.001114	4.72	2.21846793982
0.001115	4.686	2.20349812798
0.001116	4.696	2.21981620861
0.001117	4.702	2.22737423887
0.001118	4.68	2.22207110597
0.001119	4.664	2.21700338295
0.00112	4.652	2.21063248868
0.001121	4.642	2.19404557838
0.001122	4.644	2.17376723685
0.001123	4.642	2.18124643266
0.001124	4.636	2.16967831717
0.001125	4.606	2.15656300627
0.001126	4.604	2.15758754168
0.001127	4.57	2.16450918224
0.001128	4.56	2.14438802459
0.001129	4.524	2.13949152838
0.00113	4.514	2.13208911634
0.001131	4.486	2.14051489133
0.001132	4.486	2.13302695717
0.001133	4.476	2.11693741051
0.001134	4.484	2.13207504558
0.001135	4.504	2.13962239659
0.001136	4.492	2.11989056321
0.001137	4.498	2.1236751164
0.001138	4.488	2.11325720157
0.001139	4.466	2.11490992716
0.00114	4.442	2.11911207821
0.001141	4.41	2.11515956845
0.001142	4.402	2.09580438018
0.001143	4.376	2.07138214726
0.001144	4.37	2.07968747652
0.001145	4.358	2.09328354506
0.001146	4.336	2.0868885931
0.001147	4.324	2.084951798
0.001148	4.328	2.09389971107
0.001149	4.304	2.10323179892
0.00115	4.274	2.11161644244
0.001151	4.268	2.13639322223
0.001152	4.266	2.13242678655
0.001153	4.258	2.12777724398
0.001154	4.236	2.09959615164
0.001155	4.212	2.12015471134
0.001156	4.176	2.09976760619
0.001157	4.162	2.09183077709
0.001158	4.128	2.07065593472
0.001159	4.114	2.04670564567
0.00116	4.118	2.04452341635
0.001161	4.112	2.03358206129
0.001162	4.116	2.01755892107
0.001163	4.118	2.02090969615
0.001164	4.098	2.0060897288
0.001165	4.08	1.98433868077
0.001166	4.064	1.97380444827
0.001167	4.066	1.97424517221
0.001168	4.046	1.98289787937
0.001169	4.064	1.97987474351
0.00117	4.048	1.97527112063
0.001171	4.024	1.96962534508
0.001172	4.022	1.98431751492
0.001173	4.012	1.97581780537
0.001174	3.994	1.98241368034
0.001175	4.002	1.98141262739
0.001176	4.016	1.993926779
0.001177	3.994	1.96722240736
0.001178	3.98	1.96967002313
0.001179	3.968	1.9623903791
0.00118	3.95	1.9482043014
0.001181	3.928	1.93876661824
0.001182	3.906	1.92591900141
0.001183	3.9	1.93132079158
0.001184	3.88	1.92395426141
0.001185	3.854	1.91642479633
0.001186	3.828	1.90431509998
0.001187	3.808	1.89080300402
0.001188	3.796	1.90115333416
0.001189	3.776	1.90730805063
0.00119	3.776	1.94263326441
0.001191	3.766	1.92957093676
0.001192	3.746	1.91140890445
0.001193	3.736	1.89902711934
0.001194	3.728	1.92406236905
0.001195	3.708	1.94183830429
0.001196	3.692	1.93006113893
0.001197	3.674	1.92034476071
0.001198	3.658	1.90500288714
0.001199	3.67	1.92486363153
0.0012	3.672	1.92468594841
0.001201	3.662	1.94621581537
0.001202	3.644	1.941459245
0.001203	3.608	1.92518466647
0.001204	3.6	1.92041662147
0.001205	3.576	1.92982486252
0.001206	3.552	1.9306206256
0.001207	3.546	1.92662502839
0.001208	3.536	1.92787551465
0.001209	3.53	1.93005181278
0.00121	3.554	1.92849267564
0.001211	3.536	1.92476076435
0.001212	3.526	1.93631712279
0.001213	3.518	1.93434123153
0.001214	3.5	1.91363528396
0.001215	3.478	1.90092503797
0.001216	3.46	1.89007936341
0.001217	3.474	1.8882065565
0.001218	3.462	1.87950951048
0.001219	3.476	1.88611346424
0.00122	3.462	1.87738008938
0.001221	3.478	1.88825739771
0.001222	3.446	1.87698801275
0.001223	3.44	1.87360614858
0.001224	3.41	1.85415749061
0.001225	3.438	1.8767407919
0.001226	3.426	1.89222725908
0.001227	3.412	1.87783279341
0.001228	3.416	1.88333321534
0.001229	3.404	1.88594379556
0.00123	3.396	1.90661585014
0.001231	3.4	1.90578067993
0.001232	3.396	1.89504195204
0.001233	3.394	1.88964652779
0.001234	3.348	1.8822582182
0.001235	3.336	1.87379401216
0.001236	3.322	1.85426966755
0.001237	3.322	1.8531907619
0.001238	3.312	1.85328249331
0.001239	3.3	1.83902147894
0.00124	3.3	1.85526278462
0.001241	3.276	1.86542863707
0.001242	3.246	1.86158104846
0.001243	3.238	1.84319179686
0.001244	3.218	1.82933758503
0.001245	3.194	1.82438044278
0.001246	3.202	1.8047703455
0.001247	3.2	1.81438694881
0.001248	3.174	1.8043624913
0.001249	3.18	1.79766515236
0.00125	3.184	1.79503314733
0.001251	3.166	1.78618140176
0.001252	3.156	1.79211160367
0.001253	3.154	1.80285440344
0.001254	3.144	1.81087382222
0.001255	3.134	1.81219314644
0.001256	3.116	1.79514456242
0.001257	3.098	1.79119959803
0.001258	3.1	1.79944435868
0.001259	3.092	1.81646249617
0.00126	3.082	1.82188803169
0.001261	3.082	1.82408223499
0.001262	3.066	1.8104264691
0.001263	3.058	1.80406097458
0.001264	3.062	1.80281890383
0.001265	3.072	1.80743353958
0.001266	3.052	1.82353941553
0.001267	3.054	1.83931617728
0.001268	3.04	1.82712889529
0.001269	3.016	1.81762042242
0.00127	3.002	1.81052368115
0.001271	3.014	1.79605233777
0.001272	2.98	1.80210987456
0.001273	2.984	1.81651974941
0.001274	2.968	1.81520687526
0.001275	2.942	1.80959553492
0.001276	2.944	1.81021103742
0.001277	2.936	1.82206037222
0.001278	2.922	1.82206366519
0.001279	2.908	1.83726318202
0.00128	2.908	1.81205297936
0.001281	2.878	1.79641754612
0.001282	2.872	1.78650944582
0.001283	2.876	1.77668905552
0.001284	2.866	1.77652582306
0.001285	2.872	1.76397732412
0.001286	2.87	1.75985794881
0.001287	2.862	1.75811148679
0.001288	2.86	1.75965905789
0.001289	2.85	1.72612282298
0.00129	2.862	1.73405766917
0.001291	2.844	1.72964273768
0.001292	2.842	1.72656769343
0.001293	2.828	1.70833720325
0.001294	2.822	1.68710284215
0.001295	2.802	1.66096237164
0.001296	2.814	1.68979407029
0.001297	2.8	1.6935170504
0.001298	2.81	1.70467005605
0.001299	2.822	1.71531804631
0.0013	2.814	1.70158866945
0.001301	2.808	1.71672245864
0.001302	2.804	1.72324809589
0.001303	2.79	1.7221788525
0.001304	2.76	1.71300904843
0.001305	2.762	1.70216215444
0.001306	2.746	1.69277405462
0.001307	2.736	1.66922257354
0.001308	2.74	1.67224400133
0.001309	2.708	1.65973973863
0.00131	2.69	1.66550292705
0.001311	2.67	1.66045174576
0.001312	2.668	1.65824485526
0.001313	2.656	1.65458877066
0.001314	2.638	1.65013817603
0.001315	2.632	1.6360244497
0.001316	2.63	1.63128783481
0.001317	2.622	1.62453562596
0.001318	2.608	1.63533972006
0.001319	2.614	1.62757611189
0.00132	2.612	1.62525567219
0.001321	2.586	1.61449806442
0.001322	2.582	1.61594430597
0.001323	2.584	1.62078499499
0.001324	2.576	1.61871059798
0.001325	2.568	1.61659395025
0.001326	2.572	1.61146393072
0.001327	2.564	1.59182411089
0.001328	2.554	1.58716224753
0.001329	2.532	1.58018226797
0.00133	2.51	1.59307878022
0.001331	2.496	1.59436005971
0.001332	2.484	1.5854791074
0.001333	2.486	1.5867589609
0.001334	2.49	1.59307878022
0.001335	2.504	1.59936987592
0.001336	2.504	1.60561016439
0.001337	2.502	1.59561774871
0.001338	2.508	1.60684037788
0.001339	2.496	1.60561016439
0.00134	2.482	1.6005236643
0.001341	2.474	1.58534664979
0.001342	2.45	1.56827931186
0.001343	2.448	1.57584770838
0.001344	2.446	1.5795834894
0.001345	2.436	1.57031971267
0.001346	2.436	1.55496109276
0.001347	2.442	1.55133361983
0.001348	2.442	1.53448232313
0.001349	2.438	1.53302185242
0.00135	2.428	1.5403947546
0.001351	2.42	1.54647987378
0.001352	2.416	1.55658086844
0.001353	2.412	1.55249991948
0.001354	2.402	1.56345642728
0.001355	2.382	1.55694444345
0.001356	2.376	1.57182187286
0.001357	2.406	1.59284776423
0.001358	2.404	1.57631976451
0.001359	2.412	1.57805449843
0.00136	2.416	1.58585749675
0.001361	2.416	1.58711814305
0.001362	2.418	1.5922550047
0.001363	2.404	1.58265094067
0.001364	2.394	1.5858007441
0.001365	2.398	1.58606305045
0.001366	2.4	1.58871016866
0.001367	2.4	1.58240323559
0.001368	2.404	1.57378016254
0.001369	2.406	1.58403409054
0.00137	2.404	1.60149430221
0.001371	2.38	1.58354033735
0.001372	2.368	1.57498444437
0.001373	2.37	1.5764199948
0.001374	2.364	1.56828058714
0.001375	2.354	1.56865675022
0.001376	2.334	1.57303655393
0.001377	2.328	1.5749336494
0.001378	2.314	1.56441810268
0.001379	2.28	1.54712636847
0.00138	2.286	1.5388970076
0.001381	2.274	1.53848106911
0.001382	2.268	1.53758772107
0.001383	2.258	1.53734706556
0.001384	2.27	1.54696477012
0.001385	2.266	1.53988441125
0.001386	2.262	1.5418676986
0.001387	2.25	1.52692501453
0.001388	2.234	1.50706469669
0.001389	2.23	1.50635321223
0.00139	2.244	1.50614209157
0.001391	2.234	1.49641037152
0.001392	2.23	1.50768033747
0.001393	2.222	1.51549199932
0.001394	2.208	1.50357440787
0.001395	2.214	1.50870938222
0.001396	2.208	1.50888568155
0.001397	2.202	1.51565035546
0.001398	2.196	1.5104913108
0.001399	2.194	1.52064591539
0.0014	2.196	1.52629748083
0.001401	2.176	1.52742397519
0.001402	2.164	1.51297851935
0.001403	2.158	1.51691660944
0.001404	2.136	1.51970523458
0.001405	2.114	1.50632134686
0.001406	2.108	1.52195137899
0.001407	2.112	1.53344579298
0.001408	2.122	1.5346387197
0.001409	2.114	1.53525372496
0.00141	2.1	1.52249794745
0.001411	2.088	1.52978952801
0.001412	2.092	1.52955418341
0.001413	2.084	1.53001437902
0.001414	2.086	1.54874271588
0.001415	2.074	1.54419040277
0.001416	2.068	1.54252260923
0.001417	2.062	1.52123502458
0.001418	2.06	1.508774337
0.001419	2.052	1.50376061925
0.00142	2.062	1.48531343494
0.001421	2.046	1.48992751502
0.001422	2.046	1.48185154452
0.001423	2.062	1.47450194981
0.001424	2.058	1.47737469858
0.001425	2.046	1.4737313188
0.001426	2.034	1.43973747607
0.001427	2.022	1.45379365799
0.001428	2.02	1.46819617218
0.001429	2.028	1.47078754414
0.00143	2.032	1.46798365114
0.001431	2.02	1.45588461081
0.001432	2.012	1.44078312039
0.001433	2.004	1.41420790551
0.001434	1.996	1.40995886465
0.001435	1.992	1.41135962816
0.001436	1.97	1.41177193626
0.001437	1.98	1.43234074158
0.001438	1.98	1.43930538803
0.001439	1.974	1.42032531485
0.00144	1.962	1.43685629066
0.001441	1.948	1.43989444058
0.001442	1.956	1.4401611021
0.001443	1.954	1.4518553647
0.001444	1.952	1.46208618077
0.001445	1.944	1.43696346509
0.001446	1.95	1.43090880213
0.001447	1.936	1.41700529286
0.001448	1.93	1.41601553664
0.001449	1.928	1.41096279186
0.00145	1.93	1.4131878856
0.001451	1.918	1.40402136736
0.001452	1.912	1.41571748594
0.001453	1.894	1.41377650285
0.001454	1.892	1.40582217937
0.001455	1.882	1.41988591091
0.001456	1.876	1.41160334372
0.001457	1.87	1.41742724681
0.001458	1.854	1.41728049447
0.001459	1.858	1.41768684836
0.00146	1.854	1.41162459599
0.001461	1.85	1.39409468832
0.001462	1.846	1.39365849475
0.001463	1.838	1.38410837726
0.001464	1.842	1.38745666599
0.001465	1.836	1.38170329666
0.001466	1.818	1.38883980358
0.001467	1.798	1.37738738197
0.001468	1.778	1.36847214075
0.001469	1.762	1.36724394312
0.00147	1.754	1.36875271689
0.001471	1.76	1.36029408585
0.001472	1.754	1.3584859219
0.001473	1.752	1.36032937188
0.001474	1.768	1.35283997575
0.001475	1.762	1.3569657328
0.001476	1.768	1.34839756749
0.001477	1.764	1.33428033037
0.001478	1.762	1.34214604272
0.001479	1.758	1.330953042
0.00148	1.74	1.31011449881
0.001481	1.736	1.29394899436
0.001482	1.736	1.29703662246
0.001483	1.726	1.28643849445
0.001484	1.712	1.26690804718
0.001485	1.708	1.2770027408
0.001486	1.698	1.26601579769
0.001487	1.694	1.25234340338
0.001488	1.676	1.24860882585
0.001489	1.668	1.24329240326
0.00149	1.664	1.23737787276
0.001491	1.662	1.24729948288
0.001492	1.678	1.24511686199
0.001493	1.676	1.23734554592
0.001494	1.668	1.22546970587
0.001495	1.66	1.22490815982
0.001496	1.654	1.22893612527
0.001497	1.66	1.24273891063
0.001498	1.652	1.23567633303
0.001499	1.648	1.25063823706
0.0015	1.654	1.24349668275
0.001501	1.644	1.23825037856
0.001502	1.646	1.24285316912
0.001503	1.644	1.23501578937
0.001504	1.652	1.23243498814
0.001505	1.654	1.2338087372
0.001506	1.642	1.24009515764
0.001507	1.642	1.2336271722
0.001508	1.636	1.22290800962
0.001509	1.624	1.22091113518
0.00151	1.62	1.24080618954
0.001511	1.606	1.24046926604
0.001512	1.6	1.23612297123
0.001513	1.6	1.22963409192
0.001514	1.606	1.22913140062
0.001515	1.604	1.23255182447
0.001516	1.602	1.23919167202
0.001517	1.594	1.23010731239
0.001518	1.592	1.22863175932
0.001519	1.596	1.24771150512
0.00152	1.604	1.23902542347
0.001521	1.594	1.21867304885
0.001522	1.578	1.21487283285
0.001523	1.568	1.2187600256
0.001524	1.566	1.207329284
0.001525	1.584	1.21940313268
0.001526	1.586	1.22906631229
0.001527	1.588	1.2256655335
0.001528	1.584	1.22267902575
0.001529	1.588	1.21254113332
0.00153	1.576	1.20839728566
0.001531	1.57	1.19879105769
0.001532	1.55	1.18806565475
0.001533	1.548	1.18814813891
0.001534	1.552	1.18966213691
0.001535	1.554	1.1929308446
0.001536	1.53	1.17690271476
0.001537	1.526	1.18377531652
0.001538	1.532	1.20040659778
0.001539	1.516	1.19236907038
0.00154	1.508	1.19412562153
0.001541	1.506	1.19581102186
0.001542	1.494	1.18910218232
0.001543	1.498	1.19079637218
0.001544	1.49	1.19912468076
0.001545	1.476	1.18719164418
0.001546	1.468	1.18700294861
0.001547	1.46	1.17149477165
0.001548	1.446	1.17604591747
0.001549	1.436	1.17554412933
0.00155	1.426	1.1800525412
0.001551	1.424	1.19173151339
0.001552	1.404	1.18354721072
0.001553	1.398	1.17965927284
0.001554	1.4	1.18321595662
0.001555	1.406	1.19547647405
0.001556	1.412	1.19258374968
0.001557	1.412	1.19258374968
0.001558	1.414	1.17243507283
0.001559	1.418	1.1761275441
0.00156	1.424	1.17822917974
0.001561	1.422	1.18824071635
0.001562	1.426	1.17495702049
0.001563	1.418	1.17272162085
0.001564	1.41	1.17042727241
0.001565	1.412	1.17399148208
0.001566	1.4	1.1593101397
0.001567	1.402	1.17149306443
0.001568	1.398	1.17115157004
0.001569	1.404	1.16652646777
0.00157	1.396	1.15723117829
0.001571	1.386	1.16146631462
0.001572	1.386	1.16146631462
0.001573	1.384	1.15435869642
0.001574	1.368	1.16128205015
0.001575	1.344	1.16002758588
0.001576	1.328	1.16293421998
0.001577	1.34	1.15775645107
0.001578	1.336	1.14677983938
0.001579	1.332	1.13744274581
0.00158	1.32	1.14262854857
0.001581	1.32	1.14087685576
0.001582	1.328	1.13332078424
0.001583	1.328	1.12978582041
0.001584	1.338	1.14182135205
0.001585	1.336	1.14328649078
0.001586	1.33	1.13185688141
0.001587	1.326	1.13654036444
0.001588	1.326	1.13654036444
0.001589	1.336	1.13802636173
0.00159	1.342	1.12651497993
0.001591	1.344	1.1321060021
0.001592	1.332	1.12861685261
0.001593	1.322	1.12708296057
0.001594	1.324	1.12916960639
0.001595	1.322	1.1253070692
0.001596	1.328	1.12446253828
0.001597	1.318	1.12466706185
0.001598	1.308	1.12300311665
0.001599	1.308	1.12122076328
0.0016	1.296	1.11372528031
0.001601	1.286	1.11004684586
0.001602	1.282	1.10926822726
0.001603	1.28	1.10163514831
0.001604	1.282	1.10384600375
0.001605	1.284	1.10061073954
0.001606	1.286	1.08452939103
0.001607	1.28	1.0979981785
0.001608	1.282	1.10021634236
0.001609	1.274	1.09312579331
0.00161	1.27	1.08309741021
0.001611	1.278	1.07922008877
0.001612	1.28	1.08148046677
0.001613	1.27	1.09229116997
0.001614	1.272	1.08720559233
0.001615	1.256	1.08187984545
0.001616	1.244	1.07539016176
0.001617	1.232	1.07059609564
0.001618	1.22	1.07312627402
0.001619	1.208	1.07922935468
0.00162	1.204	1.07813913759
0.001621	1.202	1.07386963827
0.001622	1.184	1.07058115059
0.001623	1.178	1.07439099028
0.001624	1.174	1.06757856854
0.001625	1.174	1.0657035235
0.001626	1.162	1.07133374818
0.001627	1.158	1.07751380502
0.001628	1.158	1.0793683338
0.001629	1.154	1.05937906341
0.00163	1.14	1.05659831535
0.001631	1.132	1.06704076773
0.001632	1.158	1.08491289973
0.001633	1.15	1.07865657185
0.001634	1.144	1.08039992595
0.001635	1.136	1.0740130353
0.001636	1.128	1.06752798558
0.001637	1.116	1.0595017697
0.001638	1.122	1.06165719514
0.001639	1.122	1.05977167352
0.00164	1.126	1.05552072457
0.001641	1.112	1.04854947427
0.001642	1.112	1.04664033937
0.001643	1.112	1.0599320733
0.001644	1.104	1.06074690667
0.001645	1.096	1.0615008243
0.001646	1.09	1.05919780967
0.001647	1.094	1.06450176139
0.001648	1.088	1.05653016994
0.001649	1.096	1.05961502443
0.00165	1.088	1.05463548205
0.001651	1.084	1.04543962045
0.001652	1.08	1.03227903205
0.001653	1.074	1.02787353308
0.001654	1.076	1.02870015068
0.001655	1.072	1.02314026409
0.001656	1.07	1.02230132544
0.001657	1.068	1.02536627602
0.001658	1.07	1.00851375796
0.001659	1.074	1.0161318812
0.00166	1.088	1.01402958537
0.001661	1.08	1.00279609094
0.001662	1.074	0.994245442534
0.001663	1.074	1.00225944745
0.001664	1.07	1.00453969558
0.001665	1.076	0.997107817641
0.001666	1.084	1.00047188866
0.001667	1.084	1.00843641346
0.001668	1.072	1.00140701016
0.001669	1.062	1.0070531267
0.00167	1.054	0.99753897167
0.001671	1.058	1.01125466624
0.001672	1.06	1.01410058673
0.001673	1.06	1.02195890328
0.001674	1.062	1.00903716483
0.001675	1.066	1.01076406743
0.001676	1.058	0.99731439376
0.001677	1.06	0.994183081731
0.001678	1.056	0.988364305304
0.001679	1.052	0.984528313458
0.00168	1.048	0.99282223988
0.001681	1.042	0.975825804127
0.001682	1.036	0.981174806036
0.001683	1.036	0.989294698257
0.001684	1.034	0.972030863708
0.001685	1.042	0.988046557607
0.001686	1.036	0.983211065845
0.001687	1.034	0.972030863708
0.001688	1.034	0.967907020328
0.001689	1.032	0.977228734739
0.00169	1.04	0.976933979346
0.001691	1.04	0.981019877474
0.001692	1.024	0.97950191424
0.001693	1.022	0.97031747382
0.001694	1.038	0.984152427218
0.001695	1.024	0.97130015958
0.001696	1.018	0.974513211814
0.001697	1.022	0.972376470304
0.001698	1.012	0.979722409665
0.001699	1.016	0.981704639899
0.0017	1.006	0.986896144485
0.001701	1.008	0.991935481773
0.001702	1.012	0.989876760006
0.001703	1.014	0.984786271228
0.001704	1.002	0.976727188113
0.001705	1.002	0.976727188113
0.001706	0.988	0.981761681876
0.001707	0.988	0.98785424026
0.001708	0.99	0.976678043165
0.001709	0.982	0.966269113653
0.00171	0.986	0.966335345519
0.001711	0.986	0.966335345519
0.001712	0.986	0.964263449478
0.001713	0.972	0.958757529306
0.001714	0.976	0.94415253005
0.001715	0.982	0.955864007064
0.001716	0.976	0.956777926167
0.001717	0.962	0.948976290536
0.001718	0.954	0.948622158712
0.001719	0.944	0.94067210015
0.00172	0.956	0.94766238714
0.001721	0.954	0.950728142005
0.001722	0.948	0.945143375367
0.001723	0.938	0.947710926391
0.001724	0.942	0.95427249777
0.001725	0.95	0.958905626222
0.001726	0.94	0.950999474237
0.001727	0.942	0.947964134343
0.001728	0.928	0.94170908459
0.001729	0.924	0.93499946524
0.00173	0.918	0.92697141272
0.001731	0.922	0.927316558679
0.001732	0.918	0.933421662487
0.001733	0.916	0.934314722136
0.001734	0.92	0.945304183848
0.001735	0.928	0.94805906989
0.001736	0.934	0.957937367472
0.001737	0.934	0.962103944488
0.001738	0.934	0.962103944488
0.001739	0.938	0.972705505279
0.00174	0.938	0.968584534256
0.001741	0.94	0.969742233792
0.001742	0.94	0.967677632272
0.001743	0.924	0.960324945006
0.001744	0.916	0.961740089629
0.001745	0.916	0.953385546356
0.001746	0.914	0.958438313091
0.001747	0.918	0.958788819292
0.001748	0.92	0.964157663456
0.001749	0.922	0.971553395342
0.00175	0.914	0.962602721791
0.001751	0.914	0.958438313091
0.001752	0.916	0.957571929413
0.001753	0.91	0.953886785735
0.001754	0.902	0.944667137144
0.001755	0.904	0.950149461927
0.001756	0.908	0.952646839075
0.001757	0.9	0.943398113206
0.001758	0.9	0.943398113206
0.001759	0.9	0.947628619239
0.00176	0.9	0.945515732286
0.001761	0.894	0.94168147481
0.001762	0.898	0.942123134203
0.001763	0.902	0.938294196934
0.001764	0.892	0.931845480753
0.001765	0.876	0.916855495703
0.001766	0.88	0.926066952223
0.001767	0.872	0.929309421022
0.001768	0.866	0.931688789242
0.001769	0.862	0.924638307664
0.00177	0.858	0.919693427181
0.001771	0.858	0.917516212391
0.001772	0.85	0.909670269933
0.001773	0.852	0.919834767771
0.001774	0.854	0.914704323812
0.001775	0.852	0.91328856338
0.001776	0.85	0.916242326025
0.001777	0.85	0.914056891008
0.001778	0.852	0.915475832559
0.001779	0.854	0.921240468065
0.00178	0.844	0.914146596559
0.001781	0.846	0.915578505645
0.001782	0.846	0.911199209833
0.001783	0.842	0.912708058472
0.001784	0.832	0.912017543691
0.001785	0.83	0.906145683651
0.001786	0.828	0.904663473342
0.001787	0.828	0.900231081445
0.001788	0.834	0.904678948578
0.001789	0.826	0.900957268687
0.00179	0.828	0.89800668149
0.001791	0.832	0.905414822057
0.001792	0.832	0.909821960605
0.001793	0.836	0.899502084489
0.001794	0.83	0.895041898461
0.001795	0.82	0.896437393241
0.001796	0.814	0.887357875944
0.001797	0.816	0.886647618843
0.001798	0.816	0.886647618843
0.001799	0.81	0.879715863219
0.0018	0.802	0.866484852724
0.001801	0.802	0.864173593672
0.001802	0.794	0.850625652094
0.001803	0.786	0.85100176263
0.001804	0.786	0.85100176263
0.001805	0.774	0.857277084728
0.001806	0.77	0.84917607126
0.001807	0.754	0.842308731998
0.001808	0.742	0.845834499178
0.001809	0.756	0.846441964933
0.00181	0.754	0.839930949543
0.001811	0.758	0.845834499178
0.001812	0.764	0.848707252237
0.001813	0.764	0.855747626348
0.001814	0.758	0.852898587172
0.001815	0.758	0.859904645877
0.001816	0.75	0.855277732669
0.001817	0.746	0.854098354992
0.001818	0.752	0.852347347036
0.001819	0.746	0.842308731998
0.00182	0.748	0.8535197713
0.001821	0.75	0.855277732669
0.001822	0.742	0.841092147152
0.001823	0.738	0.835078439429
0.001824	0.728	0.823417269676
0.001825	0.726	0.828808783737
0.001826	0.724	0.831759580648
0.001827	0.726	0.83362101701
0.001828	0.724	0.831759580648
0.001829	0.722	0.822627497717
0.00183	0.724	0.831759580648
0.001831	0.718	0.835748766077
0.001832	0.716	0.831470985663
0.001833	0.72	0.835224520713
0.001834	0.72	0.847112743382
0.001835	0.714	0.841548572573
0.001836	0.712	0.844426432556
0.001837	0.708	0.838293504687
0.001838	0.714	0.836781930971
0.001839	0.716	0.838656067766
0.00184	0.712	0.837290869412
0.001841	0.708	0.83350824831
0.001842	0.702	0.827765667324
0.001843	0.694	0.827262956985
0.001844	0.7	0.828251169634
0.001845	0.7	0.82340755401
0.001846	0.684	0.817400758502
0.001847	0.68	0.818290901819
0.001848	0.666	0.801526044493
0.001849	0.67	0.81061704892
0.00185	0.67	0.808146026409
0.001851	0.668	0.808564159483
0.001852	0.676	0.804378020585
0.001853	0.678	0.801446192829
0.001854	0.67	0.800687204843
0.001855	0.672	0.812659830433
0.001856	0.678	0.811366748148
0.001857	0.682	0.80552839801
0.001858	0.682	0.812942802416
0.001859	0.682	0.815399288692
0.00186	0.672	0.817567122627
0.001861	0.664	0.814311979526
0.001862	0.664	0.811852203298
0.001863	0.664	0.8167643479
0.001864	0.66	0.815107354893
0.001865	0.654	0.803917906257
0.001866	0.656	0.803532202217
0.001867	0.66	0.797746827007
0.001868	0.656	0.801039324877
0.001869	0.66	0.805232885568
0.00187	0.652	0.799309702181
0.001871	0.652	0.804298452069
0.001872	0.648	0.80005999775
0.001873	0.646	0.797924808488
0.001874	0.65	0.799687438941
0.001875	0.648	0.80005999775
0.001876	0.656	0.801039324877
0.001877	0.644	0.793261621409
0.001878	0.646	0.797924808488
0.001879	0.65	0.802184517427
0.00188	0.65	0.802184517427
0.001881	0.644	0.795778863756
0.001882	0.634	0.789964556167
0.001883	0.634	0.79752366736
0.001884	0.632	0.797857130068
0.001885	0.64	0.80399004969
0.001886	0.648	0.812462922231
0.001887	0.642	0.806124059931
0.001888	0.632	0.805342163307
0.001889	0.63	0.81061704892
0.00189	0.632	0.817664968065
0.001891	0.624	0.811556529146
0.001892	0.62	0.817067928633
0.001893	0.62	0.817067928633
0.001894	0.618	0.80998518505
0.001895	0.618	0.80751222901
0.001896	0.618	0.802543456767
0.001897	0.604	0.791949493339
0.001898	0.598	0.785108909642
0.001899	0.582	0.77927915409
0.0019	0.576	0.779887171327
0.001901	0.574	0.769755805434
0.001902	0.568	0.765098686445
0.001903	0.574	0.767153178968
0.001904	0.578	0.764143965493
0.001905	0.566	0.760028946817
0.001906	0.564	0.749602561362
0.001907	0.57	0.749066085202
0.001908	0.574	0.754005305021
0.001909	0.568	0.749250291959
0.00191	0.566	0.752093079346
0.001911	0.568	0.749250291959
0.001912	0.564	0.754919863297
0.001913	0.562	0.752433385756
0.001914	0.562	0.747098387095
0.001915	0.56	0.74993333037
0.001916	0.564	0.746929715569
0.001917	0.552	0.742493097611
0.001918	0.554	0.73965126918
0.001919	0.544	0.729427172513
0.00192	0.542	0.724041435278
0.001921	0.542	0.721273873088
0.001922	0.548	0.71811976717
0.001923	0.54	0.715821206727
0.001924	0.54	0.718609768929
0.001925	0.548	0.723668432364
0.001926	0.548	0.723668432364
0.001927	0.554	0.723245463173
0.001928	0.556	0.728604144924
0.001929	0.542	0.721273873088
0.00193	0.548	0.723668432364
0.001931	0.546	0.726556260726
0.001932	0.548	0.72642687175
0.001933	0.544	0.721154629743
0.001934	0.536	0.704772303656
0.001935	0.54	0.710211236183
0.001936	0.544	0.712786082917
0.001937	0.54	0.715821206727
0.001938	0.538	0.715930164192
0.001939	0.538	0.715930164192
0.00194	0.54	0.704556598152
0.001941	0.536	0.704772303656
0.001942	0.532	0.70496524737
0.001943	0.532	0.707796580947
0.001944	0.536	0.721598226162
0.001945	0.536	0.727120347673
0.001946	0.538	0.727018569226
0.001947	0.542	0.726798458997
0.001948	0.548	0.723668432364
0.001949	0.548	0.71811976717
0.00195	0.548	0.715329294801
0.001951	0.544	0.723922647802
0.001952	0.546	0.729303777585
0.001953	0.542	0.732281366689
0.001954	0.54	0.729657453878
0.001955	0.532	0.727307362812
0.001956	0.53	0.72463784058
0.001957	0.542	0.732281366689
0.001958	0.542	0.729545063721
0.001959	0.544	0.729427172513
0.00196	0.534	0.718918632392
0.001961	0.532	0.707796580947
0.001962	0.534	0.704871619517
0.001963	0.528	0.705135447981
0.001964	0.528	0.707966100883
0.001965	0.532	0.707796580947
0.001966	0.526	0.708042371613
0.001967	0.528	0.710785481
0.001968	0.528	0.713593721945
0.001969	0.526	0.710861449229
0.00197	0.52	0.70256672281
0.001971	0.514	0.694121026911
0.001972	0.508	0.685518781654
0.001973	0.506	0.691349405149
0.001974	0.51	0.68840395118
0.001975	0.512	0.69703371511
0.001976	0.514	0.699859985997
0.001977	0.508	0.697091098781
0.001978	0.518	0.705461551043
0.001979	0.51	0.697065276714
0.00198	0.51	0.697065276714
0.001981	0.516	0.705509744794
0.001982	0.514	0.702711889753
0.001983	0.512	0.699897135299
0.001984	0.516	0.702669196706
0.001985	0.516	0.702669196706
0.001986	0.51	0.697065276714
0.001987	0.51	0.699928567784
0.001988	0.498	0.694259317546
0.001989	0.498	0.694259317546
0.00199	0.498	0.699997142851
0.001991	0.5	0.702851335632
0.001992	0.5	0.705691150575
0.001993	0.494	0.702825725198
0.001994	0.49	0.699928567784
0.001995	0.486	0.702711889753
0.001996	0.478	0.696789781785
0.001997	0.476	0.690958754196
0.001998	0.478	0.691025325151
[truncated: 8,002 more rows]
