# Supplementary material for: The Influence of Synaptic Size on AMPA Receptor Activation: A Monte Carlo Model
Source: PLoS One. 2015 Jun 24;10(6):e0130924. doi: 10.1371/journal.pone.0130924 (PMC4479604; doi:10.1371/journal.pone.0130924)
Supplement: S1 Dataset — This package contains the experimental data used as basis for the analysis presented in the paper. (ZIP) [file pone.0130924.s001.zip › S1 Simulation data/test/2642_8600_225_308.csv]

time	AMPA.O.mean	AMPA.O.stdev
0.0	0.0	0.0
1e-06	0.0	0.0
2e-06	0.114	0.347856292167
3e-06	0.412	0.643627221301
4e-06	0.904	0.939565857192
5e-06	1.598	1.29166404301
6e-06	2.442	1.56545073381
7e-06	3.37	1.83114718141
8e-06	4.418	2.06380134703
9e-06	5.702	2.34801959106
1e-05	6.926	2.54961251958
1.1e-05	8.338	2.7705154755
1.2e-05	9.804	3.0733668834
1.3e-05	11.252	3.31066398174
1.4e-05	12.722	3.49295233291
1.5e-05	14.308	3.66020983005
1.6e-05	15.728	3.81077629887
1.7e-05	17.138	3.9637048326
1.8e-05	18.604	4.10355748102
1.9e-05	20.192	4.26041500326
2e-05	21.638	4.35326957585
2.1e-05	23.106	4.56976629599
2.2e-05	24.584	4.66636303774
2.3e-05	25.98	4.82447924651
2.4e-05	27.274	5.0246317278
2.5e-05	28.466	5.00727910147
2.6e-05	29.728	5.03487993899
2.7e-05	31.044	5.14412908081
2.8e-05	32.15	5.25694778365
2.9e-05	33.274	5.39693653844
3e-05	34.24	5.58626888003
3.1e-05	35.198	5.57913936015
3.2e-05	36.268	5.66711355101
3.3e-05	37.116	5.66379236908
3.4e-05	37.958	5.6695886976
3.5e-05	38.846	5.82908946577
3.6e-05	39.548	5.82852434155
3.7e-05	40.344	5.99680448239
3.8e-05	41.12	6.0064631856
3.9e-05	41.852	6.07470954038
4e-05	42.54	6.12049017645
4.1e-05	43.246	6.11469410519
4.2e-05	43.858	6.13203359417
4.3e-05	44.342	6.10254340419
4.4e-05	45.022	6.12580737536
4.5e-05	45.546	6.19644123671
4.6e-05	46.042	6.22416548623
4.7e-05	46.508	6.28760176856
4.8e-05	47.044	6.37323026416
4.9e-05	47.494	6.45677659518
5e-05	47.846	6.41328963949
5.1e-05	48.224	6.43162685485
5.2e-05	48.632	6.44054159213
5.3e-05	48.884	6.57621045892
5.4e-05	49.152	6.62607696907
5.5e-05	49.494	6.53589810202
5.6e-05	49.73	6.48545295257
5.7e-05	49.926	6.5434336552
5.8e-05	50.226	6.63467587754
5.9e-05	50.454	6.66632462456
6e-05	50.55	6.6749906367
6.1e-05	50.722	6.70139657086
6.2e-05	50.858	6.70506047698
6.3e-05	51.03	6.65019548585
6.4e-05	51.196	6.61555621244
6.5e-05	51.26	6.63448566205
6.6e-05	51.374	6.64937019574
6.7e-05	51.496	6.65717537699
6.8e-05	51.574	6.61154475142
6.9e-05	51.66	6.62181244071
7e-05	51.698	6.66324215379
7.1e-05	51.782	6.67011813988
7.2e-05	51.85	6.62416032415
7.3e-05	51.802	6.58109383006
7.4e-05	51.812	6.5696770088
7.5e-05	51.814	6.57657996226
7.6e-05	51.784	6.59403851975
7.7e-05	51.848	6.57213024825
7.8e-05	51.898	6.57781088205
7.9e-05	51.786	6.52443131621
8e-05	51.794	6.55008122087
8.1e-05	51.742	6.56318794489
8.2e-05	51.65	6.59935602919
8.3e-05	51.56	6.65540381945
8.4e-05	51.496	6.67038109856
8.5e-05	51.44	6.6578074469
8.6e-05	51.348	6.64009758964
8.7e-05	51.31	6.6264545573
8.8e-05	51.232	6.62194654161
8.9e-05	51.176	6.58581991858
9e-05	51.058	6.52676305683
9.1e-05	51.028	6.48684946642
9.2e-05	50.954	6.51888671477
9.3e-05	50.834	6.46424349789
9.4e-05	50.88	6.5058127855
9.5e-05	50.742	6.40183067567
9.6e-05	50.808	6.41834371158
9.7e-05	50.788	6.37142495836
9.8e-05	50.688	6.38111714357
9.9e-05	50.664	6.39273838038
0.0001	50.524	6.35180478289
0.000101	50.496	6.34239576186
0.000102	50.442	6.27970031132
0.000103	50.346	6.20888750099
0.000104	50.288	6.23065454026
0.000105	50.272	6.22976853503
0.000106	50.172	6.24743275274
0.000107	50.026	6.18719031548
0.000108	49.964	6.23271241114
0.000109	49.802	6.19828976412
0.00011	49.644	6.25182085476
0.000111	49.542	6.26037027659
0.000112	49.376	6.3257113434
0.000113	49.274	6.31307563712
0.000114	49.096	6.39677918956
0.000115	48.972	6.40618576065
0.000116	48.926	6.37844212955
0.000117	48.85	6.43610907303
0.000118	48.776	6.45645599381
0.000119	48.694	6.43306800835
0.00012	48.546	6.38309360733
0.000121	48.452	6.36142248243
0.000122	48.364	6.41930712772
0.000123	48.242	6.42397353668
0.000124	48.112	6.44914381914
0.000125	47.95	6.54366105479
0.000126	47.88	6.49381243955
0.000127	47.776	6.4641955416
0.000128	47.656	6.49135301767
0.000129	47.532	6.42471602485
0.00013	47.404	6.46535258126
0.000131	47.282	6.44162060354
0.000132	47.268	6.44330474213
0.000133	47.158	6.41942645413
0.000134	47.052	6.42411830526
0.000135	46.916	6.48544092564
0.000136	46.834	6.40737418917
0.000137	46.752	6.42825761774
0.000138	46.712	6.47341146537
0.000139	46.7	6.51444548676
0.00014	46.594	6.51069612254
0.000141	46.358	6.51320474114
0.000142	46.214	6.46778200004
0.000143	46.082	6.47883291959
0.000144	45.904	6.52493555524
0.000145	45.772	6.56323213059
0.000146	45.576	6.46252458409
0.000147	45.526	6.47405004615
0.000148	45.386	6.45979906808
0.000149	45.266	6.43049329368
0.00015	45.17	6.38350217357
0.000151	45.112	6.26414048374
0.000152	45.014	6.33070327847
0.000153	44.918	6.37865785256
0.000154	44.812	6.30845908285
0.000155	44.666	6.26533670284
0.000156	44.65	6.27307739471
0.000157	44.472	6.28531749397
0.000158	44.32	6.25952074843
0.000159	44.236	6.22738339915
0.00016	44.17	6.18458567731
0.000161	44.116	6.17207777009
0.000162	43.97	6.15313741111
0.000163	43.886	6.1234797297
0.000164	43.816	6.09312268053
0.000165	43.71	6.13138646637
0.000166	43.566	6.08191121277
0.000167	43.462	6.12834039525
0.000168	43.364	6.12531664488
0.000169	43.248	6.09315156549
0.00017	43.224	6.0582030339
0.000171	43.202	6.05947159412
0.000172	43.206	6.03088418062
0.000173	43.108	5.99035357888
0.000174	42.982	5.98779391763
0.000175	42.832	5.90184513521
0.000176	42.744	5.90715362929
0.000177	42.686	5.93728928047
0.000178	42.566	5.88061595413
0.000179	42.448	5.84870036846
0.00018	42.37	5.85227306267
0.000181	42.248	5.87694614575
0.000182	42.126	5.84689011356
0.000183	42.022	5.81665849092
0.000184	41.904	5.77709130965
0.000185	41.75	5.86919926395
0.000186	41.696	5.83503076256
0.000187	41.576	5.84262132951
0.000188	41.49	5.89660071567
0.000189	41.384	5.90766823713
0.00019	41.232	5.83902183589
0.000191	41.162	5.89574049632
0.000192	40.996	5.88829211232
0.000193	40.862	5.85618954611
0.000194	40.78	5.90589535972
0.000195	40.672	6.01468336656
0.000196	40.584	6.03580516584
0.000197	40.496	6.01215302533
0.000198	40.344	5.99113211338
0.000199	40.226	6.01322908261
0.0002	40.082	5.96517191705
0.000201	39.902	5.96459520839
0.000202	39.84	5.94090902135
0.000203	39.764	5.96726939228
0.000204	39.73	5.92664323205
0.000205	39.614	5.89482858105
0.000206	39.49	5.90236393321
0.000207	39.372	5.9128348531
0.000208	39.238	5.92868923119
0.000209	39.07	5.91549659792
0.00021	39.02	5.95848974154
0.000211	38.872	5.95546941895
0.000212	38.702	5.87206914128
0.000213	38.598	5.86040920073
0.000214	38.56	5.78397786994
0.000215	38.47	5.72163438189
0.000216	38.388	5.6999522805
0.000217	38.194	5.68122909237
0.000218	38.082	5.68746657133
0.000219	37.98	5.65787946142
0.00022	37.956	5.65314638056
0.000221	37.9	5.69122131005
0.000222	37.872	5.69838714024
0.000223	37.7	5.66480361531
0.000224	37.622	5.63410294546
0.000225	37.47	5.59795498374
0.000226	37.412	5.67329322352
0.000227	37.254	5.64672329763
0.000228	37.226	5.64932951774
0.000229	37.102	5.61280642816
0.00023	37.052	5.62932464866
0.000231	36.932	5.61171774059
0.000232	36.88	5.56215785465
0.000233	36.76	5.56869823208
0.000234	36.702	5.61473026957
0.000235	36.562	5.5485273722
0.000236	36.474	5.52895324632
0.000237	36.354	5.51875746885
0.000238	36.252	5.56780890477
0.000239	36.136	5.56538444314
0.00024	35.982	5.53802094615
0.000241	35.826	5.41993763802
0.000242	35.77	5.49336872966
0.000243	35.71	5.53587391475
0.000244	35.594	5.51227394094
0.000245	35.478	5.55099234372
0.000246	35.426	5.57570838549
0.000247	35.36	5.62622431121
0.000248	35.322	5.57730364961
0.000249	35.238	5.55097793186
0.00025	35.07	5.54446570916
0.000251	34.978	5.57005529596
0.000252	34.856	5.52152732493
0.000253	34.73	5.50391678716
0.000254	34.67	5.47294253578
0.000255	34.614	5.40638548385
0.000256	34.608	5.32975946924
0.000257	34.52	5.28787291829
0.000258	34.41	5.33346978992
0.000259	34.35	5.35420395577
0.00026	34.27	5.40750404531
0.000261	34.222	5.40080697674
0.000262	34.172	5.40244537224
0.000263	34.054	5.42577957532
0.000264	33.936	5.42990828652
0.000265	33.832	5.43468269543
0.000266	33.776	5.37901701057
0.000267	33.76	5.44264641512
0.000268	33.64	5.47817487855
0.000269	33.586	5.51022721855
0.00027	33.498	5.49417837352
0.000271	33.35	5.43502529893
0.000272	33.23	5.42080252361
0.000273	33.158	5.47951056208
0.000274	33.104	5.4572139412
0.000275	33.01	5.45837888022
0.000276	32.964	5.37537942847
0.000277	32.928	5.40988132957
0.000278	32.814	5.43280811367
0.000279	32.698	5.47675049642
0.00028	32.59	5.44260048139
0.000281	32.5	5.45508936682
0.000282	32.36	5.51129748789
0.000283	32.26	5.482736543
0.000284	32.194	5.42663468459
0.000285	32.108	5.40188263479
0.000286	31.982	5.44478429325
0.000287	31.9	5.49745395615
0.000288	31.84	5.47233039938
0.000289	31.74	5.47799233296
0.00029	31.658	5.52060105423
0.000291	31.624	5.51639592488
0.000292	31.546	5.52918475003
0.000293	31.372	5.5188419075
0.000294	31.312	5.56764366676
0.000295	31.214	5.4943793098
0.000296	31.142	5.47154786144
0.000297	31.056	5.381529894
0.000298	31.054	5.35603248683
0.000299	31.02	5.33137880853
0.0003	30.864	5.29995320734
0.000301	30.764	5.30172651124
0.000302	30.676	5.23096778809
0.000303	30.64	5.28340799106
0.000304	30.57	5.26925991008
0.000305	30.46	5.25094277249
0.000306	30.37	5.20010576816
0.000307	30.272	5.15150618751
0.000308	30.174	5.18147893945
0.000309	30.144	5.18991945988
0.00031	30.072	5.2160153374
0.000311	29.974	5.2081977689
0.000312	29.88	5.2780299355
0.000313	29.814	5.24398741417
0.000314	29.738	5.30898822753
0.000315	29.666	5.29400075557
0.000316	29.532	5.27380090637
0.000317	29.404	5.23457581854
0.000318	29.324	5.24966894194
0.000319	29.276	5.1972900631
0.00032	29.214	5.15676293812
0.000321	29.146	5.1221757096
0.000322	29.1	5.12113268721
0.000323	28.972	5.02107717527
0.000324	28.864	5.05623417179
0.000325	28.712	5.13897421671
0.000326	28.686	5.13686713864
0.000327	28.634	5.15247940316
0.000328	28.584	5.02741921864
0.000329	28.554	5.06152980827
0.00033	28.492	5.05034018656
0.000331	28.446	5.08754203914
0.000332	28.348	5.08359085686
0.000333	28.252	5.15562760486
0.000334	28.172	5.17710498252
0.000335	28.07	5.1738863536
0.000336	28.008	5.09234091553
0.000337	27.98	5.04257870538
0.000338	27.926	5.00245179887
0.000339	27.842	5.0180709441
0.00034	27.772	5.00120145565
0.000341	27.696	5.03225436559
0.000342	27.628	4.97248589742
0.000343	27.514	5.0416072834
0.000344	27.436	4.96728336216
0.000345	27.382	4.96105593599
0.000346	27.316	4.97113105842
0.000347	27.228	4.92950464043
0.000348	27.154	4.95764903962
0.000349	27.13	4.97725828142
0.00035	27.036	4.98585037882
0.000351	26.984	5.00517172533
0.000352	26.862	4.98627676729
0.000353	26.78	4.90872692253
0.000354	26.706	4.95253107007
0.000355	26.66	4.94534124202
0.000356	26.61	4.93212935759
0.000357	26.552	4.90421206719
0.000358	26.474	4.9150100712
0.000359	26.368	4.92509654728
0.00036	26.302	4.89436369715
0.000361	26.25	4.90545614597
0.000362	26.238	4.90768336387
0.000363	26.208	4.85187963577
0.000364	26.154	4.85451171592
0.000365	26.078	4.8571510168
0.000366	26.06	4.86049380207
0.000367	25.992	4.86414802406
0.000368	25.912	4.93601620743
0.000369	25.83	4.86385649459
0.00037	25.724	4.85878832632
0.000371	25.656	4.8490889866
0.000372	25.56	4.83263903059
0.000373	25.472	4.83830714197
0.000374	25.416	4.83889904834
0.000375	25.296	4.77874293094
0.000376	25.256	4.73143360938
0.000377	25.222	4.73927378403
0.000378	25.152	4.7088104655
0.000379	25.068	4.69716680564
0.00038	24.992	4.68870301896
0.000381	24.884	4.64268715293
0.000382	24.802	4.6167949922
0.000383	24.692	4.61054617155
0.000384	24.65	4.63502966549
0.000385	24.558	4.62240586708
0.000386	24.502	4.58235703541
0.000387	24.442	4.6046320157
0.000388	24.37	4.58356847882
0.000389	24.292	4.60377410393
0.00039	24.206	4.65784971849
0.000391	24.118	4.65102956344
0.000392	23.976	4.62984060201
0.000393	23.95	4.62768840783
0.000394	23.958	4.5952405813
0.000395	23.906	4.64081501463
0.000396	23.858	4.63916328663
0.000397	23.832	4.5847329257
0.000398	23.764	4.53831510585
0.000399	23.672	4.5255293613
0.0004	23.61	4.49020044096
0.000401	23.546	4.46496181395
0.000402	23.498	4.54818601203
0.000403	23.484	4.52125469311
0.000404	23.418	4.51567004995
0.000405	23.362	4.4925444906
0.000406	23.296	4.51003148548
0.000407	23.242	4.49526817887
0.000408	23.17	4.48788368833
0.000409	23.098	4.49626467192
0.00041	23.088	4.49535938497
0.000411	23.036	4.51250529086
0.000412	23.0	4.472135955
0.000413	22.958	4.45468696992
0.000414	22.886	4.46732626971
0.000415	22.796	4.43467969531
0.000416	22.722	4.43449162814
0.000417	22.642	4.42016244045
0.000418	22.534	4.40373069113
0.000419	22.432	4.36776556147
0.00042	22.352	4.38544136889
0.000421	22.316	4.40228849577
0.000422	22.276	4.38449814688
0.000423	22.316	4.34052347073
0.000424	22.31	4.3471714942
0.000425	22.248	4.32325062887
0.000426	22.178	4.3361637423
0.000427	22.124	4.32904423632
0.000428	21.992	4.34878557761
0.000429	21.948	4.36225813083
0.00043	21.886	4.36863868957
0.000431	21.916	4.36680020152
0.000432	21.82	4.37762492683
0.000433	21.784	4.41376755165
0.000434	21.762	4.47675730859
0.000435	21.652	4.48451736534
0.000436	21.57	4.42414963581
0.000437	21.472	4.42506677916
0.000438	21.444	4.39577797437
0.000439	21.404	4.41868577747
0.00044	21.368	4.40415440238
0.000441	21.308	4.38601595984
0.000442	21.254	4.38240618839
0.000443	21.148	4.27762737975
0.000444	21.066	4.32870003581
0.000445	21.044	4.31625578482
0.000446	20.986	4.35405604006
0.000447	20.916	4.32122019805
0.000448	20.854	4.24224987477
0.000449	20.804	4.2215617963
0.00045	20.764	4.25773460892
0.000451	20.676	4.28800932835
0.000452	20.58	4.23834873506
0.000453	20.51	4.30045346446
0.000454	20.39	4.30463703464
0.000455	20.352	4.3312926477
0.000456	20.31	4.30463703464
0.000457	20.264	4.31164748095
0.000458	20.224	4.31437411452
0.000459	20.196	4.31620018071
0.00046	20.136	4.31758080411
0.000461	20.074	4.35253075808
0.000462	19.978	4.33561022233
0.000463	19.98	4.36343901069
0.000464	19.892	4.33870211008
0.000465	19.854	4.33643678612
0.000466	19.826	4.34185720631
0.000467	19.774	4.37343389112
0.000468	19.716	4.35652889351
0.000469	19.71	4.31762666288
0.00047	19.578	4.35475785779
0.000471	19.54	4.36856955994
0.000472	19.508	4.38063191789
0.000473	19.438	4.34351884996
0.000474	19.402	4.29096679083
0.000475	19.348	4.27304294385
0.000476	19.29	4.31252826078
0.000477	19.232	4.26499425556
0.000478	19.184	4.2339277273
0.000479	19.178	4.23253068506
0.00048	19.114	4.22007156337
0.000481	19.044	4.16965993817
0.000482	19.016	4.14194929954
0.000483	18.996	4.13811357988
0.000484	18.928	4.10789678546
0.000485	18.882	4.10269131181
0.000486	18.834	4.09566160712
0.000487	18.768	4.07653970912
0.000488	18.648	4.06596802742
0.000489	18.588	4.0745866048
0.00049	18.51	4.07110550097
0.000491	18.446	4.06584357791
0.000492	18.408	4.07842322473
0.000493	18.376	4.10153922327
0.000494	18.362	4.09132692412
0.000495	18.33	4.13824842174
0.000496	18.284	4.18226541482
0.000497	18.18	4.14241475471
0.000498	18.158	4.09793069732
0.000499	18.1	4.11120420315
0.0005	18.072	4.13845575064
0.000501	18.062	4.15477508417
0.000502	17.946	4.14042075157
0.000503	17.91	4.15955526469
0.000504	17.872	4.13032880047
0.000505	17.814	4.13756015062
0.000506	17.76	4.16249924925
0.000507	17.752	4.1797722426
0.000508	17.71	4.12479090379
0.000509	17.626	4.13547143625
0.00051	17.584	4.13121580167
0.000511	17.498	4.1739664589
0.000512	17.376	4.13456454781
0.000513	17.374	4.17829199554
0.000514	17.358	4.18925243928
0.000515	17.316	4.16607057069
0.000516	17.31	4.19641513676
0.000517	17.246	4.18443353394
0.000518	17.24	4.17449398131
0.000519	17.18	4.20994061716
0.00052	17.14	4.20718433159
0.000521	17.072	4.1673511971
0.000522	17.046	4.12939269143
0.000523	17.012	4.10607549858
0.000524	16.914	4.10641011103
0.000525	16.842	4.07787150362
0.000526	16.79	4.05041973134
0.000527	16.788	4.03473121781
0.000528	16.754	4.01017256487
0.000529	16.718	4.00480661206
0.00053	16.698	3.99734862127
0.000531	16.658	3.99912940526
0.000532	16.62	3.93593699137
0.000533	16.556	3.94802026337
0.000534	16.53	3.97455657904
0.000535	16.466	3.99760478287
0.000536	16.416	3.9938632926
0.000537	16.372	3.96908251363
0.000538	16.318	3.95687705141
0.000539	16.254	3.97561114799
0.00054	16.216	3.99366298027
0.000541	16.18	3.96580382773
0.000542	16.166	3.98126160909
0.000543	16.1	3.95347948015
0.000544	16.054	3.91600357507
0.000545	15.968	3.91598978548
0.000546	15.884	3.92970024302
0.000547	15.86	3.90901522125
0.000548	15.824	3.93916539384
0.000549	15.79	3.93622916
0.00055	15.792	3.92386747992
0.000551	15.73	3.92034437263
0.000552	15.716	3.90478475719
0.000553	15.724	3.95067386657
0.000554	15.638	3.89447762864
0.000555	15.584	3.93483722662
0.000556	15.538	3.93656652427
0.000557	15.468	3.93153608657
0.000558	15.45	3.9277856357
0.000559	15.448	3.94300595992
0.00056	15.398	3.91913204677
0.000561	15.342	3.88600514668
0.000562	15.304	3.83452526397
0.000563	15.282	3.81293535219
0.000564	15.206	3.79836333175
0.000565	15.172	3.79399736426
0.000566	15.122	3.76445427652
0.000567	15.064	3.76190164677
0.000568	15.026	3.78963375539
0.000569	14.994	3.75898443732
0.00057	14.954	3.80419294989
0.000571	14.902	3.79214925867
0.000572	14.904	3.84847814077
0.000573	14.906	3.84046403446
0.000574	14.858	3.85458635913
0.000575	14.756	3.88901838515
0.000576	14.706	3.87808767307
0.000577	14.6	3.8930707674
0.000578	14.574	3.91056568798
0.000579	14.586	3.87383582512
0.00058	14.568	3.87264457445
0.000581	14.53	3.84565989136
0.000582	14.494	3.83535708898
0.000583	14.452	3.82200156986
0.000584	14.446	3.83967238186
0.000585	14.408	3.78702204905
0.000586	14.344	3.76160391323
0.000587	14.312	3.80403154561
0.000588	14.282	3.75372827999
0.000589	14.264	3.73554601096
0.00059	14.224	3.75470691266
0.000591	14.194	3.77628971346
0.000592	14.12	3.76106367933
0.000593	14.132	3.790326635
0.000594	14.108	3.76036381219
0.000595	14.04	3.74197808652
0.000596	13.956	3.72640094461
0.000597	13.966	3.71548704748
0.000598	13.948	3.72361329893
0.000599	13.954	3.67313000042
0.0006	13.904	3.65879543019
0.000601	13.852	3.63896908478
0.000602	13.832	3.63865029922
0.000603	13.8	3.64087901474
0.000604	13.792	3.62611858604
0.000605	13.762	3.58683091322
0.000606	13.718	3.60922096857
0.000607	13.674	3.62211595618
0.000608	13.646	3.59731622185
0.000609	13.618	3.6016768317
0.00061	13.616	3.60229704494
0.000611	13.59	3.57685616149
0.000612	13.552	3.57089568596
0.000613	13.48	3.59132287604
0.000614	13.47	3.60681299765
0.000615	13.408	3.59910211025
0.000616	13.38	3.59605339226
0.000617	13.36	3.56572573258
0.000618	13.328	3.5833526201
0.000619	13.276	3.6082993224
0.00062	13.222	3.6250125517
0.000621	13.196	3.6207159513
0.000622	13.15	3.64026097966
0.000623	13.11	3.65648738546
0.000624	13.068	3.64079332014
0.000625	13.03	3.62892546079
0.000626	12.966	3.64154417796
0.000627	12.942	3.62362194496
0.000628	12.892	3.62109596669
0.000629	12.824	3.61123579956
0.00063	12.746	3.55885992981
0.000631	12.71	3.54201919814
0.000632	12.698	3.49038622505
0.000633	12.646	3.50894343072
0.000634	12.598	3.49977084964
0.000635	12.588	3.46327244091
0.000636	12.516	3.44350751415
0.000637	12.484	3.45741869029
0.000638	12.408	3.46201328709
0.000639	12.328	3.45375389974
0.00064	12.302	3.43668386675
0.000641	12.238	3.46083169195
0.000642	12.208	3.47688596304
0.000643	12.234	3.44372530844
0.000644	12.206	3.48820354911
0.000645	12.194	3.51231604501
0.000646	12.182	3.47172521954
0.000647	12.14	3.46127144269
0.000648	12.128	3.48763759585
0.000649	12.126	3.50515677253
0.00065	12.08	3.48103432905
0.000651	12.078	3.42810676613
0.000652	12.044	3.41380491534
0.000653	11.99	3.41085033386
0.000654	11.974	3.44286566685
0.000655	11.942	3.44189424591
0.000656	11.882	3.46757494512
0.000657	11.874	3.45342207093
0.000658	11.83	3.42419333566
0.000659	11.818	3.43057954288
0.00066	11.78	3.4321421882
0.000661	11.724	3.41406268249
0.000662	11.674	3.4105313369
0.000663	11.674	3.41873134364
0.000664	11.622	3.43323695658
0.000665	11.596	3.44220626924
0.000666	11.556	3.44599245501
0.000667	11.52	3.4301020393
0.000668	11.466	3.44569934846
0.000669	11.428	3.42648741425
0.00067	11.406	3.41660123515
0.000671	11.36	3.40035292286
0.000672	11.324	3.3845271457
0.000673	11.318	3.38066206534
0.000674	11.296	3.37822201757
0.000675	11.276	3.3292377506
0.000676	11.244	3.30582274177
0.000677	11.218	3.30310096727
0.000678	11.194	3.35505052123
0.000679	11.17	3.33003002989
0.00068	11.132	3.36490356474
0.000681	11.158	3.37772645429
0.000682	11.11	3.34034429363
0.000683	11.086	3.35240272044
0.000684	11.064	3.34423444154
0.000685	11.07	3.34680444604
0.000686	11.078	3.40292756314
0.000687	11.028	3.38278228682
0.000688	11.008	3.39292440234
0.000689	10.968	3.41569553678
0.00069	10.958	3.4106063977
0.000691	10.912	3.40003764685
0.000692	10.876	3.40126799885
0.000693	10.83	3.39604181364
0.000694	10.79	3.34214003297
0.000695	10.766	3.30866196521
0.000696	10.734	3.32734789284
0.000697	10.71	3.3540870591
0.000698	10.676	3.37624406701
0.000699	10.648	3.36691193826
0.0007	10.642	3.34512122351
0.000701	10.604	3.31710476169
0.000702	10.594	3.34023412353
0.000703	10.572	3.30163838117
0.000704	10.556	3.31826219579
0.000705	10.504	3.31149271477
0.000706	10.508	3.33555632541
0.000707	10.486	3.30723509899
0.000708	10.428	3.30406053213
0.000709	10.416	3.27520136786
0.00071	10.366	3.26497228166
0.000711	10.364	3.23473399215
0.000712	10.358	3.23509443448
0.000713	10.326	3.23167510743
0.000714	10.294	3.21614116606
0.000715	10.236	3.18752317639
0.000716	10.186	3.16913300447
0.000717	10.156	3.16854288278
0.000718	10.122	3.1879642407
0.000719	10.064	3.18180829089
0.00072	10.066	3.18961502379
0.000721	9.994	3.17269034102
0.000722	9.984	3.1761209045
0.000723	9.952	3.18083259541
0.000724	9.92	3.13202809694
0.000725	9.884	3.1225861077
0.000726	9.836	3.06024574177
0.000727	9.81	3.0551432045
0.000728	9.792	3.0273314982
0.000729	9.814	3.04292688049
0.00073	9.784	3.03666659349
0.000731	9.782	3.03816984384
0.000732	9.772	3.03908144017
0.000733	9.744	3.03157780702
0.000734	9.726	3.01511591817
0.000735	9.666	3.03025477477
0.000736	9.624	3.03490098685
0.000737	9.578	3.04038089719
0.000738	9.562	3.01764080036
0.000739	9.54	3.02859703493
0.00074	9.522	3.02878127305
0.000741	9.504	3.097415697
0.000742	9.49	3.06168254396
0.000743	9.466	3.07194466096
0.000744	9.44	3.06568100102
0.000745	9.388	3.07074192989
0.000746	9.378	3.07231443703
0.000747	9.372	3.05444201124
0.000748	9.362	3.07163734839
0.000749	9.308	3.0602509701
0.00075	9.284	3.08015324294
0.000751	9.284	3.04882665955
0.000752	9.268	3.06466572402
0.000753	9.216	3.0412734175
0.000754	9.184	3.01033951574
0.000755	9.152	2.98410723668
0.000756	9.116	2.9716231255
0.000757	9.06	2.9980660433
0.000758	9.04	3.00572786526
0.000759	9.02	2.97045451068
0.00076	9.012	2.97856609797
0.000761	8.99	2.99431127306
0.000762	8.954	2.9999806666
0.000763	8.924	2.97493260428
0.000764	8.916	2.99281539691
0.000765	8.894	2.98374998953
0.000766	8.802	2.96020202013
0.000767	8.79	2.96477655145
0.000768	8.772	2.95499847716
0.000769	8.738	2.97814640339
0.00077	8.74	2.9387752551
0.000771	8.71	2.94854201259
0.000772	8.69	2.9335814289
0.000773	8.692	2.92935760876
0.000774	8.67	2.9279856557
0.000775	8.632	2.91488867712
0.000776	8.562	2.92338091942
0.000777	8.506	2.89585289682
0.000778	8.464	2.90460048888
0.000779	8.428	2.91492984478
0.00078	8.408	2.92053693693
0.000781	8.404	2.9456381312
0.000782	8.366	2.94075568519
0.000783	8.35	2.94677790137
0.000784	8.332	2.94852098517
0.000785	8.338	2.9447845422
0.000786	8.31	2.91922935036
0.000787	8.286	2.92373117779
0.000788	8.24	2.91862981551
0.000789	8.206	2.90784525035
0.00079	8.19	2.90480636188
0.000791	8.162	2.92365456236
0.000792	8.126	2.91103486753
0.000793	8.126	2.91103486753
0.000794	8.102	2.89060478101
0.000795	8.106	2.88214572845
0.000796	8.092	2.87324485556
0.000797	8.074	2.90456950339
0.000798	8.04	2.91794448199
0.000799	8.002	2.93496098782
0.0008	7.972	2.8926140427
0.000801	7.944	2.89980413132
0.000802	7.884	2.85211219976
0.000803	7.848	2.82999929329
0.000804	7.826	2.80779700121
0.000805	7.814	2.79130865366
0.000806	7.782	2.78037335622
0.000807	7.768	2.76444858878
0.000808	7.764	2.79361844209
0.000809	7.734	2.78625985866
0.00081	7.716	2.79129790599
0.000811	7.728	2.79893122459
0.000812	7.704	2.78861686146
0.000813	7.704	2.7799971223
0.000814	7.696	2.7999257133
0.000815	7.68	2.78811764458
0.000816	7.672	2.78359767208
0.000817	7.642	2.78672495952
0.000818	7.632	2.77643224301
0.000819	7.624	2.81826613364
0.00082	7.6	2.76911538221
0.000821	7.59	2.77739086194
0.000822	7.56	2.78323552722
0.000823	7.526	2.79809292197
0.000824	7.506	2.78315720002
0.000825	7.514	2.76944109885
0.000826	7.508	2.74989745263
0.000827	7.492	2.74188548266
0.000828	7.472	2.75122081993
0.000829	7.45	2.72240702321
0.00083	7.422	2.71144168294
0.000831	7.4	2.70407100498
0.000832	7.364	2.71062797152
0.000833	7.346	2.69782949795
0.000834	7.336	2.68832736102
0.000835	7.318	2.6782225449
0.000836	7.286	2.68257413691
0.000837	7.274	2.6583686727
0.000838	7.264	2.66726526615
0.000839	7.25	2.670486847
0.00084	7.236	2.6728830876
0.000841	7.234	2.66444065425
0.000842	7.214	2.66387011695
0.000843	7.192	2.62662064257
0.000844	7.186	2.61139885885
0.000845	7.162	2.61452787325
0.000846	7.12	2.5902895591
0.000847	7.108	2.60774538634
0.000848	7.056	2.63151363287
0.000849	7.034	2.6481774865
0.00085	6.994	2.61112313
0.000851	6.988	2.57679180377
0.000852	7.016	2.59610169292
0.000853	6.974	2.59409406152
0.000854	6.966	2.62618430427
0.000855	6.936	2.60612816262
0.000856	6.932	2.59448954517
0.000857	6.932	2.59603081646
0.000858	6.892	2.62227687325
0.000859	6.878	2.63042125904
0.00086	6.83	2.65124499057
0.000861	6.8	2.63514705472
0.000862	6.776	2.64534005375
0.000863	6.746	2.63694596077
0.000864	6.76	2.62038165159
0.000865	6.734	2.58055110393
0.000866	6.714	2.58306097489
0.000867	6.696	2.57363245239
0.000868	6.676	2.56885655497
0.000869	6.656	2.5615745158
0.00087	6.622	2.52727442119
0.000871	6.606	2.54140984495
0.000872	6.588	2.53815996344
0.000873	6.552	2.52731003243
0.000874	6.514	2.54436711188
0.000875	6.496	2.54989882152
0.000876	6.48	2.536454218
0.000877	6.506	2.56163307287
0.000878	6.488	2.53413811778
0.000879	6.476	2.53168402452
0.00088	6.466	2.5093513106
0.000881	6.456	2.52191673138
0.000882	6.468	2.54891663261
0.000883	6.448	2.56111225838
0.000884	6.434	2.55922722711
0.000885	6.438	2.55150073486
0.000886	6.406	2.56381824629
0.000887	6.388	2.5442987246
0.000888	6.398	2.55413312104
0.000889	6.372	2.52222441507
0.00089	6.344	2.50792025392
0.000891	6.324	2.52646472368
0.000892	6.314	2.51543316349
0.000893	6.314	2.53049481327
0.000894	6.306	2.53621055908
0.000895	6.29	2.52386608203
0.000896	6.282	2.50967647317
0.000897	6.266	2.4825881656
0.000898	6.26	2.47151775231
0.000899	6.236	2.47392481697
0.0009	6.232	2.48237305818
0.000901	6.21	2.45965444728
0.000902	6.172	2.45487596428
0.000903	6.156	2.4297456657
0.000904	6.156	2.41239797712
0.000905	6.132	2.3863310751
0.000906	6.102	2.3510840053
0.000907	6.074	2.38254569736
0.000908	6.07	2.43415283004
0.000909	6.05	2.4403893132
0.00091	6.038	2.41092430408
0.000911	6.014	2.42441828074
0.000912	5.984	2.41407207846
0.000913	5.948	2.39776896302
0.000914	5.916	2.38263383674
0.000915	5.89	2.37947473195
0.000916	5.898	2.35448423227
0.000917	5.898	2.36972487855
0.000918	5.894	2.35175764057
0.000919	5.884	2.3551101885
0.00092	5.882	2.35033529523
0.000921	5.86	2.36651642716
0.000922	5.842	2.35053951254
0.000923	5.792	2.33339580869
0.000924	5.8	2.31603108787
0.000925	5.814	2.32280089547
0.000926	5.8	2.33323809329
0.000927	5.796	2.30789601152
0.000928	5.776	2.32590283546
0.000929	5.762	2.35145827095
0.00093	5.758	2.36123611695
0.000931	5.746	2.35912780493
0.000932	5.726	2.34583119597
0.000933	5.734	2.36034827939
0.000934	5.73	2.36581909706
0.000935	5.696	2.34597186684
0.000936	5.67	2.30154296071
0.000937	5.652	2.30193310068
0.000938	5.62	2.30469086864
0.000939	5.606	2.29581445243
0.00094	5.58	2.3116228066
0.000941	5.556	2.28623358387
0.000942	5.542	2.29002969413
0.000943	5.546	2.30040952876
0.000944	5.49	2.30605724127
0.000945	5.474	2.31804314024
0.000946	5.446	2.31410544271
0.000947	5.438	2.28782779072
0.000948	5.39	2.24630808217
0.000949	5.386	2.23808042751
0.00095	5.38	2.22791382239
0.000951	5.368	2.20467140409
0.000952	5.36	2.22045040476
0.000953	5.326	2.24582367963
0.000954	5.304	2.2189150502
0.000955	5.306	2.22269296125
0.000956	5.266	2.23231807769
0.000957	5.236	2.20823549469
0.000958	5.212	2.20976378828
0.000959	5.212	2.20341916121
0.00096	5.22	2.19718001083
0.000961	5.232	2.21498893902
0.000962	5.198	2.2286309699
0.000963	5.202	2.24882102445
0.000964	5.2	2.25654603321
0.000965	5.188	2.24870095833
0.000966	5.198	2.26424291983
0.000967	5.178	2.24907003003
0.000968	5.166	2.24553868815
0.000969	5.142	2.20677049101
0.00097	5.156	2.21622742515
0.000971	5.156	2.21261474279
0.000972	5.142	2.20767660675
0.000973	5.126	2.20320766157
0.000974	5.11	2.20497165515
0.000975	5.086	2.1887448458
0.000976	5.058	2.18600914911
0.000977	5.056	2.18743319898
0.000978	5.03	2.1608100333
0.000979	5.024	2.17058148891
0.00098	5.006	2.15915816929
0.000981	4.992	2.14007850323
0.000982	4.99	2.12365251395
0.000983	4.962	2.13741806861
0.000984	4.932	2.11172346674
0.000985	4.918	2.12209236368
0.000986	4.92	2.12734576409
0.000987	4.9	2.12931914001
0.000988	4.884	2.13694735546
0.000989	4.848	2.12999906103
0.00099	4.846	2.11051747209
0.000991	4.838	2.10137002929
0.000992	4.82	2.09083715291
0.000993	4.794	2.0908285439
0.000994	4.786	2.08906773466
0.000995	4.756	2.10248995241
0.000996	4.74	2.08815708221
0.000997	4.734	2.08979520528
0.000998	4.74	2.0669784711
0.000999	4.706	2.06483994537
0.001	4.704	2.08431859369
0.001001	4.678	2.09339819432
0.001002	4.68	2.10180874487
0.001003	4.658	2.10547761802
0.001004	4.66	2.08336266646
0.001005	4.658	2.07967208954
0.001006	4.66	2.08336266646
0.001007	4.638	2.07820980654
0.001008	4.654	2.08381477104
0.001009	4.658	2.08255516133
0.00101	4.66	2.07277591649
0.001011	4.63	2.05258373763
0.001012	4.614	2.03789204817
0.001013	4.612	2.04583870332
0.001014	4.59	2.04496943742
0.001015	4.6	2.03764570031
0.001016	4.582	2.03550386882
0.001017	4.548	2.01586110633
0.001018	4.544	2.01496004923
0.001019	4.522	2.0143276794
0.00102	4.496	2.0134507692
0.001021	4.476	2.01628966173
0.001022	4.438	2.01547909937
0.001023	4.426	2.01010546987
0.001024	4.392	1.97543311707
0.001025	4.37	1.96191233239
0.001026	4.336	1.95322912122
0.001027	4.318	1.97607590947
0.001028	4.308	1.99628054141
0.001029	4.302	2.01265893782
0.00103	4.29	2.00247347049
0.001031	4.286	1.98801509049
0.001032	4.252	1.96888191622
0.001033	4.26	1.97190263451
0.001034	4.258	1.95331410685
0.001035	4.256	1.93040513882
0.001036	4.236	1.94224200346
0.001037	4.24	1.94894843441
0.001038	4.226	1.94908286125
0.001039	4.228	1.94216786092
0.00104	4.222	1.95261773013
0.001041	4.194	1.94019689722
0.001042	4.176	1.92068321178
0.001043	4.166	1.92105283634
0.001044	4.166	1.92313390069
0.001045	4.122	1.91392685336
0.001046	4.116	1.92003749963
0.001047	4.14	1.9184368637
0.001048	4.14	1.9184368637
0.001049	4.138	1.91701747514
0.00105	4.138	1.93777088429
0.001051	4.114	1.94550867384
0.001052	4.13	1.93729192431
0.001053	4.106	1.93255375087
0.001054	4.1	1.9073541884
0.001055	4.104	1.8828659007
0.001056	4.072	1.89177588525
0.001057	4.048	1.90727449519
0.001058	4.03	1.89132228877
0.001059	4.024	1.89404962976
0.00106	4.02	1.89620673978
0.001061	4.012	1.88145050427
0.001062	4.0	1.87723200484
0.001063	3.984	1.87076027326
0.001064	3.978	1.86158964329
0.001065	3.986	1.88939249496
0.001066	3.956	1.87351647978
0.001067	3.93	1.86469836703
0.001068	3.93	1.83551082808
0.001069	3.92	1.84217263035
0.00107	3.922	1.84605417039
0.001071	3.894	1.84248853456
0.001072	3.872	1.8427197291
0.001073	3.856	1.84696074674
0.001074	3.85	1.85135085816
0.001075	3.84	1.85213390445
0.001076	3.83	1.84529130492
0.001077	3.822	1.8499502696
0.001078	3.832	1.8589717588
0.001079	3.806	1.85266402783
0.00108	3.8	1.84824240834
0.001081	3.79	1.84008151993
0.001082	3.778	1.84627083604
0.001083	3.76	1.85105375395
0.001084	3.762	1.86905216621
0.001085	3.738	1.86476700958
0.001086	3.724	1.85575429408
0.001087	3.716	1.85993118152
0.001088	3.71	1.85091869081
0.001089	3.716	1.83503242478
0.00109	3.7	1.83139291251
0.001091	3.698	1.84791666479
0.001092	3.696	1.81206622396
0.001093	3.69	1.81491046611
0.001094	3.678	1.82601095287
0.001095	3.668	1.82476738244
0.001096	3.664	1.8207427056
0.001097	3.648	1.81881719807
0.001098	3.642	1.83243990352
0.001099	3.648	1.82759295249
0.0011	3.64	1.83040979018
0.001101	3.61	1.8127051608
0.001102	3.61	1.8160121145
0.001103	3.604	1.80642852059
0.001104	3.576	1.81775245839
0.001105	3.586	1.81400220507
0.001106	3.576	1.82872195809
0.001107	3.58	1.81648011275
0.001108	3.588	1.82160808079
0.001109	3.586	1.80183351062
0.00111	3.554	1.78075377298
0.001111	3.55	1.76621063297
0.001112	3.528	1.76216230807
0.001113	3.514	1.7371827768
0.001114	3.5	1.75442298207
0.001115	3.504	1.7589724273
0.001116	3.504	1.75327807264
0.001117	3.518	1.76115757387
0.001118	3.53	1.76892622797
0.001119	3.506	1.75896674215
0.00112	3.474	1.74966396774
0.001121	3.464	1.75291300412
0.001122	3.434	1.74975541148
0.001123	3.442	1.74660699644
0.001124	3.43	1.75074269954
0.001125	3.4	1.74011493873
0.001126	3.388	1.74626916596
0.001127	3.388	1.73708261174
0.001128	3.374	1.74531487131
0.001129	3.362	1.72828122712
0.00113	3.344	1.71745858756
0.001131	3.34	1.69717412189
0.001132	3.322	1.69773849576
0.001133	3.31	1.7011466721
0.001134	3.306	1.6817740633
0.001135	3.3	1.67868996542
0.001136	3.284	1.68977631656
0.001137	3.278	1.68187871144
0.001138	3.268	1.67933796479
0.001139	3.26	1.67821333566
0.00114	3.254	1.68567019313
0.001141	3.252	1.69130009165
0.001142	3.24	1.6918628786
0.001143	3.244	1.69010768888
0.001144	3.228	1.67332483398
0.001145	3.192	1.64412165
0.001146	3.198	1.63792429617
0.001147	3.202	1.63499113147
0.001148	3.176	1.64226185488
0.001149	3.148	1.63159308653
0.00115	3.14	1.62369947958
0.001151	3.116	1.60204369478
0.001152	3.116	1.59704226619
0.001153	3.114	1.60156298659
0.001154	3.108	1.61874519304
0.001155	3.112	1.6369043955
0.001156	3.098	1.64450478868
0.001157	3.094	1.64230447847
0.001158	3.08	1.64972725018
0.001159	3.066	1.63022820488
0.00116	3.068	1.62461564685
0.001161	3.058	1.61822000976
0.001162	3.026	1.61286205238
0.001163	3.022	1.62157824356
0.001164	3.014	1.61301084931
0.001165	3.006	1.63155263476
0.001166	3.006	1.64619682906
0.001167	2.996	1.6358435133
0.001168	2.998	1.62788083102
0.001169	2.982	1.62162757747
0.00117	2.966	1.62013703124
0.001171	2.964	1.62440881554
0.001172	2.96	1.62923294835
0.001173	2.942	1.63175856057
0.001174	2.956	1.63892159666
0.001175	2.93	1.63984755389
0.001176	2.94	1.63352379842
0.001177	2.944	1.63733441911
0.001178	2.95	1.62095650774
0.001179	2.962	1.65908287918
0.00118	2.966	1.67715354097
0.001181	2.95	1.66358047596
0.001182	2.93	1.65924681708
0.001183	2.92	1.66781293915
0.001184	2.914	1.67648560984
0.001185	2.932	1.68266930797
0.001186	2.932	1.66954365022
0.001187	2.936	1.66249932331
0.001188	2.938	1.67754463428
0.001189	2.954	1.6780595937
0.00119	2.952	1.68217002708
0.001191	2.946	1.68258253884
0.001192	2.94	1.67821333566
0.001193	2.918	1.68620164868
0.001194	2.912	1.69359263107
0.001195	2.9	1.69528758622
0.001196	2.888	1.69335643029
0.001197	2.874	1.69885961751
0.001198	2.858	1.69287802278
0.001199	2.848	1.68074269298
0.0012	2.84	1.66925132919
0.001201	2.85	1.65996987924
0.001202	2.846	1.66921658271
0.001203	2.852	1.66796163025
0.001204	2.84	1.66925132919
0.001205	2.836	1.67842306943
0.001206	2.812	1.66392788305
0.001207	2.794	1.65998915659
0.001208	2.786	1.65293799037
0.001209	2.784	1.66533600213
0.00121	2.77	1.64350235777
0.001211	2.764	1.64326017417
0.001212	2.744	1.63047968402
0.001213	2.724	1.61611385738
0.001214	2.724	1.62598400976
0.001215	2.71	1.62907949468
0.001216	2.692	1.62146106953
0.001217	2.674	1.60988322558
0.001218	2.662	1.62103547154
0.001219	2.638	1.59466485507
0.00122	2.642	1.59932360703
0.001221	2.62	1.5948667656
0.001222	2.624	1.56544690105
0.001223	2.64	1.56537535435
0.001224	2.648	1.57736996294
0.001225	2.638	1.5578690574
0.001226	2.628	1.56128664889
0.001227	2.626	1.57420583152
0.001228	2.632	1.56479263802
0.001229	2.632	1.57625378667
0.00123	2.622	1.59346038545
0.001231	2.61	1.57920866259
0.001232	2.614	1.57765775756
0.001233	2.596	1.58012151431
0.001234	2.574	1.57115371622
0.001235	2.562	1.56529741583
0.001236	2.566	1.55616323051
0.001237	2.57	1.56240199693
0.001238	2.562	1.56657460722
0.001239	2.558	1.54746114652
0.00124	2.53	1.53398174696
0.001241	2.528	1.5495857511
0.001242	2.526	1.53013855582
0.001243	2.532	1.54304115305
0.001244	2.528	1.55216493969
0.001245	2.51	1.54334053274
0.001246	2.504	1.54466307006
0.001247	2.476	1.56122515993
0.001248	2.478	1.57655193381
0.001249	2.476	1.57779086067
0.00125	2.474	1.56758540437
0.001251	2.466	1.55975767349
0.001252	2.456	1.56335024866
0.001253	2.448	1.55283482702
0.001254	2.448	1.54508769978
0.001255	2.416	1.52412073013
0.001256	2.408	1.53020782902
0.001257	2.412	1.52520687121
0.001258	2.418	1.51501683159
0.001259	2.418	1.50840180323
0.00126	2.414	1.51875080247
0.001261	2.42	1.53479640344
0.001262	2.392	1.51470657224
0.001263	2.376	1.51215872183
0.001264	2.374	1.50934555354
0.001265	2.37	1.50369544789
0.001266	2.358	1.48520570966
0.001267	2.348	1.49227879433
0.001268	2.336	1.49769956934
0.001269	2.336	1.49769956934
0.00127	2.334	1.50812598943
0.001271	2.322	1.51205687724
0.001272	2.316	1.5179407103
0.001273	2.322	1.51865598474
0.001274	2.324	1.51096790171
0.001275	2.326	1.4925561966
0.001276	2.338	1.49524446162
0.001277	2.33	1.49569381893
0.001278	2.34	1.49412181565
0.001279	2.322	1.49743647612
0.00128	2.336	1.49368805311
0.001281	2.328	1.50745348187
0.001282	2.308	1.50503687662
0.001283	2.3	1.4959946524
0.001284	2.28	1.48916083752
0.001285	2.278	1.48886399648
0.001286	2.272	1.49064281436
0.001287	2.256	1.49481236281
0.001288	2.244	1.49414323276
0.001289	2.234	1.48028510767
0.00129	2.244	1.47528437937
0.001291	2.252	1.48340688956
0.001292	2.25	1.47495762651
0.001293	2.25	1.47901994577
0.001294	2.256	1.47866967237
0.001295	2.24	1.47864803114
0.001296	2.218	1.45137038691
0.001297	2.208	1.44801104968
0.001298	2.208	1.45077082959
0.001299	2.204	1.43888290003
0.0013	2.194	1.4340027894
0.001301	2.184	1.41779547185
0.001302	2.172	1.41506748956
0.001303	2.156	1.41126326389
0.001304	2.152	1.42579661944
0.001305	2.144	1.43082633468
0.001306	2.148	1.43181563059
0.001307	2.15	1.4295104057
0.001308	2.14	1.4185908501
0.001309	2.116	1.41652532628
0.00131	2.11	1.4401041629
0.001311	2.106	1.4376244294
0.001312	2.108	1.42840330439
0.001313	2.102	1.43094234685
0.001314	2.096	1.43205586483
0.001315	2.09	1.42755034937
0.001316	2.076	1.42064210834
0.001317	2.062	1.40362245636
0.001318	2.056	1.39458380888
0.001319	2.046	1.36816811832
0.00132	2.034	1.35530218033
0.001321	2.022	1.36290718686
0.001322	2.022	1.37459666812
0.001323	2.014	1.37760807199
0.001324	2.012	1.37253633832
0.001325	1.994	1.36892804778
0.001326	1.98	1.36513735573
0.001327	1.958	1.36683429866
0.001328	1.956	1.36750283364
0.001329	1.952	1.3585639477
0.00133	1.952	1.35414031769
0.001331	1.948	1.34807121474
0.001332	1.946	1.34129937001
0.001333	1.936	1.33112884425
0.001334	1.92	1.32574507353
0.001335	1.924	1.34395833269
0.001336	1.922	1.34458766914
0.001337	1.91	1.34085793431
0.001338	1.896	1.35542760781
0.001339	1.912	1.36244486127
0.00134	1.9	1.36161668615
0.001341	1.904	1.35749180476
0.001342	1.882	1.35649401031
0.001343	1.886	1.36857736354
0.001344	1.872	1.37390538248
0.001345	1.85	1.35037031958
0.001346	1.846	1.33651936013
0.001347	1.856	1.33838111164
0.001348	1.868	1.32460409179
0.001349	1.854	1.313272249
0.00135	1.84	1.31848397791
0.001351	1.83	1.30426224357
0.001352	1.818	1.28874978177
0.001353	1.804	1.29830042748
0.001354	1.816	1.29079200493
0.001355	1.828	1.30169735346
0.001356	1.814	1.29900115473
0.001357	1.808	1.31115826657
0.001358	1.808	1.31268274918
0.001359	1.798	1.31194359635
0.00136	1.782	1.29710292575
0.001361	1.784	1.29974766782
0.001362	1.784	1.30128551825
0.001363	1.78	1.29290370871
0.001364	1.782	1.29864390808
0.001365	1.782	1.30018306403
0.001366	1.772	1.29461036609
0.001367	1.76	1.28778880256
0.001368	1.76	1.28623481527
0.001369	1.75	1.29286503549
0.00137	1.726	1.28176596928
0.001371	1.726	1.26448566619
0.001372	1.724	1.26484149205
0.001373	1.728	1.27201257855
0.001374	1.724	1.27429352976
0.001375	1.72	1.28280941687
0.001376	1.706	1.28045460677
0.001377	1.696	1.28513968112
0.001378	1.69	1.26724109782
0.001379	1.668	1.24971036644
0.00138	1.682	1.25414353246
0.001381	1.686	1.27098544445
0.001382	1.678	1.2658262124
0.001383	1.668	1.26086319639
0.001384	1.662	1.25688344726
0.001385	1.644	1.25110511149
0.001386	1.662	1.25688344726
0.001387	1.652	1.26289191937
0.001388	1.654	1.26896966079
0.001389	1.648	1.26652911534
0.00139	1.658	1.27005354218
0.001391	1.658	1.27319912033
0.001392	1.642	1.24973437178
0.001393	1.642	1.24492409407
0.001394	1.638	1.2405466537
0.001395	1.636	1.25519082215
0.001396	1.638	1.24376685918
0.001397	1.632	1.24762814973
0.001398	1.626	1.24664509785
0.001399	1.624	1.24363338649
0.0014	1.63	1.24623432789
0.001401	1.632	1.26513872757
0.001402	1.626	1.24664509785
0.001403	1.61	1.23527324912
0.001404	1.594	1.2349753034
0.001405	1.572	1.23645299142
0.001406	1.57	1.23818415432
0.001407	1.572	1.23806946493
0.001408	1.572	1.23159084115
0.001409	1.562	1.2288840466
0.00141	1.566	1.24001774181
0.001411	1.562	1.24665793223
0.001412	1.56	1.24354332454
0.001413	1.552	1.24711507087
0.001414	1.554	1.24381831471
0.001415	1.542	1.2362184273
0.001416	1.534	1.22835011296
0.001417	1.526	1.2220163665
0.001418	1.514	1.21235473357
0.001419	1.516	1.21891098937
0.00142	1.508	1.22062934587
0.001421	1.524	1.22041959997
0.001422	1.518	1.21724114291
0.001423	1.498	1.20913026593
0.001424	1.476	1.20059318672
0.001425	1.476	1.19391121948
0.001426	1.474	1.19721510181
0.001427	1.462	1.20355972016
0.001428	1.462	1.21018841508
0.001429	1.46	1.21342490497
0.00143	1.468	1.2153090142
0.001431	1.466	1.20865379659
0.001432	1.464	1.20362120287
0.001433	1.456	1.22150071633
0.001434	1.45	1.21470160945
0.001435	1.45	1.21140414396
0.001436	1.458	1.21500452674
0.001437	1.448	1.20635649789
0.001438	1.446	1.19961827262
0.001439	1.436	1.18570822718
0.00144	1.426	1.17665797919
0.001441	1.422	1.18318045961
0.001442	1.418	1.16072218898
0.001443	1.402	1.16978459556
0.001444	1.408	1.17368479585
0.001445	1.408	1.17708793214
0.001446	1.394	1.17590986049
0.001447	1.384	1.16642359373
0.001448	1.384	1.16642359373
0.001449	1.374	1.16710068118
0.00145	1.374	1.16366833763
0.001451	1.374	1.16881307316
0.001452	1.372	1.17542162648
0.001453	1.378	1.16581130549
0.001454	1.366	1.16277426872
0.001455	1.372	1.17030594291
0.001456	1.366	1.16792294266
0.001457	1.362	1.18277470382
0.001458	1.352	1.17307118284
0.001459	1.344	1.1720341292
0.00146	1.338	1.16436935721
0.001461	1.324	1.1571620457
0.001462	1.314	1.15039297633
0.001463	1.314	1.15905306177
0.001464	1.312	1.16217726703
0.001465	1.316	1.14897519555
0.001466	1.316	1.15071456061
0.001467	1.326	1.1540034662
0.001468	1.324	1.14499956332
0.001469	1.316	1.13848320146
0.00147	1.316	1.127893612
0.001471	1.314	1.12756551916
0.001472	1.316	1.12611899904
0.001473	1.304	1.11516097493
0.001474	1.3	1.11445053726
0.001475	1.298	1.13542767273
0.001476	1.304	1.12231189961
0.001477	1.3	1.1233877336
0.001478	1.288	1.1229674973
0.001479	1.284	1.11863488235
0.00148	1.28	1.12853887837
0.001481	1.266	1.11141531391
0.001482	1.264	1.12352303047
0.001483	1.264	1.11637986367
0.001484	1.256	1.10745835136
0.001485	1.246	1.10158249805
0.001486	1.236	1.08457549299
0.001487	1.228	1.08259687788
0.001488	1.236	1.09375682855
0.001489	1.238	1.09423763415
0.00149	1.234	1.09692479232
0.001491	1.226	1.09312579331
0.001492	1.24	1.09654001295
0.001493	1.23	1.09777046781
0.001494	1.218	1.09839701383
0.001495	1.216	1.10514433446
0.001496	1.21	1.1144056712
0.001497	1.202	1.11229312683
0.001498	1.188	1.09391773
0.001499	1.194	1.10107402113
0.0015	1.212	1.1167166158
0.001501	1.206	1.10795487273
0.001502	1.206	1.10614827216
0.001503	1.214	1.1136444675
0.001504	1.218	1.11466407496
0.001505	1.206	1.10614827216
0.001506	1.198	1.1058010671
0.001507	1.184	1.10188202635
0.001508	1.178	1.10739152968
0.001509	1.16	1.10742945599
0.00151	1.162	1.11702999064
0.001511	1.162	1.11344330794
0.001512	1.16	1.11642285896
0.001513	1.152	1.11395511579
0.001514	1.154	1.10556953648
0.001515	1.15	1.10068160701
0.001516	1.14	1.08646214844
0.001517	1.152	1.08669038829
0.001518	1.144	1.08593922482
0.001519	1.142	1.08343712323
0.00152	1.136	1.07587359852
0.001521	1.132	1.07637168302
0.001522	1.116	1.0613877708
0.001523	1.118	1.06961488397
0.001524	1.126	1.07430163362
0.001525	1.126	1.0649525811
0.001526	1.122	1.06541822774
0.001527	1.13	1.05503554442
0.001528	1.114	1.04737958735
0.001529	1.108	1.04131455382
0.00153	1.104	1.04555439839
0.001531	1.108	1.05467340917
0.001532	1.106	1.05012570676
0.001533	1.106	1.05012570676
0.001534	1.106	1.04630970558
0.001535	1.102	1.0543225313
0.001536	1.1	1.05166534601
0.001537	1.108	1.05656802904
0.001538	1.098	1.05090246931
0.001539	1.094	1.04745596566
0.00154	1.1	1.04785495179
0.001541	1.094	1.04363020271
0.001542	1.086	1.03855861655
0.001543	1.082	1.0330905091
0.001544	1.09	1.03242433137
0.001545	1.088	1.02968733118
0.001546	1.088	1.03356470528
0.001547	1.084	1.04352479606
0.001548	1.078	1.03726370803
0.001549	1.064	1.02951639132
0.00155	1.074	1.02981745955
0.001551	1.06	1.01014850393
0.001552	1.056	1.01037814703
0.001553	1.062	1.02477119397
0.001554	1.058	1.02109549015
0.001555	1.052	1.01847729479
0.001556	1.046	1.01187153335
0.001557	1.056	1.01037814703
0.001558	1.048	1.00880919901
0.001559	1.05	1.00174847142
0.00156	1.044	1.00103146804
0.001561	1.05	0.997747463039
0.001562	1.048	0.994834659629
0.001563	1.034	0.986328545668
0.001564	1.032	0.989432160383
0.001565	1.03	0.996544028129
0.001566	1.026	0.998661103678
0.001567	1.032	0.995477774739
0.001568	1.034	1.00241907404
0.001569	1.04	0.993176721435
0.00157	1.026	0.994647676316
0.001571	1.03	1.00254675701
0.001572	1.022	0.998757227759
0.001573	1.022	1.00275420717
0.001574	0.996	0.985892489068
0.001575	0.99	0.978723658649
0.001576	0.986	0.972524549819
0.001577	0.99	0.972573904647
0.001578	0.986	0.974578883416
0.001579	0.976	0.973357077336
0.00158	0.962	0.971882708973
0.001581	0.972	0.979395732072
0.001582	0.962	0.982118119169
0.001583	0.964	0.979134311522
0.001584	0.966	0.984298735141
0.001585	0.97	0.982395032561
0.001586	0.962	0.980079588605
0.001587	0.948	0.972263338813
0.001588	0.94	0.973858305915
0.001589	0.946	0.97318240839
0.00159	0.944	0.969981443121
0.001591	0.946	0.97318240839
0.001592	0.954	0.967410977817
0.001593	0.948	0.968140485673
0.001594	0.946	0.975235356209
0.001595	0.942	0.972952208487
0.001596	0.922	0.965357964695
0.001597	0.908	0.952646839075
0.001598	0.91	0.951787791475
0.001599	0.906	0.951401072104
0.0016	0.908	0.954743944731
0.001601	0.918	0.956700580119
0.001602	0.914	0.952157549988
0.001603	0.926	0.955261220819
0.001604	0.922	0.96328396644
0.001605	0.924	0.972740458704
0.001606	0.918	0.958788819292
0.001607	0.908	0.94843871705
0.001608	0.9	0.945515732286
0.001609	0.9	0.943398113206
0.00161	0.89	0.936963179639
0.001611	0.882	0.9402531574
0.001612	0.89	0.943345111823
0.001613	0.884	0.937306780089
0.001614	0.9	0.945515732286
0.001615	0.888	0.944169476312
0.001616	0.88	0.938935567544
0.001617	0.878	0.933335952377
0.001618	0.878	0.929040365108
0.001619	0.868	0.920095647202
0.00162	0.854	0.916888215651
0.001621	0.862	0.909371211332
0.001622	0.856	0.909540543351
0.001623	0.858	0.921865499951
0.001624	0.864	0.923852802128
0.001625	0.872	0.929309421022
0.001626	0.87	0.932255329832
0.001627	0.872	0.935743554613
0.001628	0.876	0.938415686143
0.001629	0.878	0.94398940672
0.00163	0.874	0.937082707129
0.001631	0.878	0.94610570234
0.001632	0.88	0.943186089804
0.001633	0.874	0.941341595809
0.001634	0.87	0.94079753401
0.001635	0.862	0.937526532958
0.001636	0.85	0.935681569766
0.001637	0.842	0.93222100384
0.001638	0.842	0.925762388521
0.001639	0.85	0.924932429964
0.00164	0.85	0.927092228422
0.001641	0.856	0.931270100454
0.001642	0.846	0.919936954362
0.001643	0.846	0.919936954362
0.001644	0.836	0.912745309492
0.001645	0.826	0.898734666072
0.001646	0.828	0.902449998615
0.001647	0.828	0.906871545479
0.001648	0.818	0.903811927339
0.001649	0.814	0.902997231446
0.00165	0.816	0.915502048059
0.001651	0.812	0.916872946487
0.001652	0.81	0.92190021152
0.001653	0.812	0.914689018191
0.001654	0.806	0.907944932251
0.001655	0.804	0.910815019639
0.001656	0.802	0.911480114978
0.001657	0.804	0.915196153838
0.001658	0.806	0.91233984896
0.001659	0.802	0.913671713473
0.00166	0.798	0.91060199868
0.001661	0.796	0.913446221734
0.001662	0.804	0.917378874839
0.001663	0.808	0.918224373451
0.001664	0.82	0.924986486388
0.001665	0.816	0.919860859043
0.001666	0.812	0.910305443244
0.001667	0.804	0.908616530776
0.001668	0.798	0.908402994271
0.001669	0.804	0.91300821464
0.00167	0.798	0.912795705511
0.001671	0.794	0.91190131045
0.001672	0.794	0.909705446834
0.001673	0.796	0.911254080924
0.001674	0.804	0.906412709531
0.001675	0.79	0.897719332531
0.001676	0.786	0.901223612651
0.001677	0.784	0.910683259976
0.001678	0.778	0.910338398619
0.001679	0.778	0.903723409014
0.00168	0.774	0.898289485634
0.001681	0.776	0.897677002045
0.001682	0.772	0.896669392809
0.001683	0.772	0.889952807738
0.001684	0.778	0.897059641273
0.001685	0.77	0.892804569881
0.001686	0.768	0.895642785936
0.001687	0.764	0.890114599363
0.001688	0.766	0.887267716081
0.001689	0.752	0.87777901547
0.00169	0.75	0.885155353596
0.001691	0.742	0.878314294544
0.001692	0.74	0.878862901709
0.001693	0.73	0.872410453858
0.001694	0.728	0.870641143066
0.001695	0.722	0.855988317677
0.001696	0.722	0.848949939631
0.001697	0.73	0.851528038294
0.001698	0.748	0.869767785101
0.001699	0.748	0.881190104348
0.0017	0.746	0.886275352247
0.001701	0.738	0.883943437104
0.001702	0.736	0.884479507959
0.001703	0.74	0.881135630876
0.001704	0.734	0.87820498746
0.001705	0.734	0.87820498746
0.001706	0.734	0.87820498746
0.001707	0.738	0.879406618124
0.001708	0.738	0.879406618124
0.001709	0.73	0.860871651293
0.00171	0.734	0.862116001475
0.001711	0.732	0.864971675837
0.001712	0.726	0.859606886897
0.001713	0.722	0.853648639664
0.001714	0.72	0.851821577562
0.001715	0.71	0.847289796941
0.001716	0.708	0.840675918532
0.001717	0.708	0.835904300743
0.001718	0.694	0.824841803014
0.001719	0.698	0.831141383881
0.00172	0.694	0.829677045603
0.001721	0.698	0.82145967643
0.001722	0.692	0.815558704202
0.001723	0.704	0.829689098398
0.001724	0.694	0.829677045603
0.001725	0.69	0.833006602615
0.001726	0.7	0.835463942968
0.001727	0.706	0.838787219741
0.001728	0.712	0.842054630057
0.001729	0.708	0.840675918532
0.00173	0.708	0.840675918532
0.001731	0.704	0.839275878362
0.001732	0.694	0.834484271871
0.001733	0.678	0.818728282155
0.001734	0.68	0.820731381147
0.001735	0.674	0.817143806193
0.001736	0.672	0.817567122627
0.001737	0.674	0.817143806193
0.001738	0.67	0.817985329942
0.001739	0.662	0.807314065281
0.00174	0.668	0.813496158565
0.001741	0.66	0.815107354893
0.001742	0.65	0.812096053432
0.001743	0.646	0.807888606183
0.001744	0.648	0.80005999775
0.001745	0.646	0.800427385838
0.001746	0.64	0.798999374218
0.001747	0.636	0.794672259488
0.001748	0.638	0.799347233685
0.001749	0.64	0.801498596381
0.00175	0.638	0.799347233685
0.001751	0.626	0.788748375593
0.001752	0.622	0.784293312479
0.001753	0.62	0.789683480896
0.001754	0.622	0.789376969515
0.001755	0.624	0.796632914208
0.001756	0.622	0.789376969515
0.001757	0.622	0.789376969515
0.001758	0.614	0.785496021632
0.001759	0.612	0.783234319983
0.00176	0.614	0.79057194486
0.001761	0.606	0.786615535061
0.001762	0.604	0.786882456279
0.001763	0.606	0.784068874526
0.001764	0.592	0.775587519239
0.001765	0.588	0.77605154468
0.001766	0.586	0.773695030358
0.001767	0.586	0.773695030358
0.001768	0.578	0.771955957293
0.001769	0.58	0.776916983982
0.00177	0.578	0.771955957293
0.001771	0.57	0.762299153876
0.001772	0.568	0.765098686445
0.001773	0.568	0.759852617288
0.001774	0.564	0.752265910433
0.001775	0.558	0.750090661187
0.001776	0.56	0.75524830354
0.001777	0.564	0.749602561362
0.001778	0.566	0.752093079346
0.001779	0.562	0.752433385756
0.00178	0.562	0.752433385756
0.001781	0.564	0.760199973691
0.001782	0.564	0.757564518705
0.001783	0.566	0.762655885705
0.001784	0.57	0.762299153876
0.001785	0.574	0.764541692781
0.001786	0.568	0.751914888801
0.001787	0.57	0.746391318277
0.001788	0.564	0.736141290786
0.001789	0.558	0.731188074301
0.00179	0.56	0.733757453114
0.001791	0.546	0.726556260726
0.001792	0.544	0.7266801222
0.001793	0.55	0.729040465269
0.001794	0.54	0.726911273815
0.001795	0.546	0.734767990593
0.001796	0.544	0.729427172513
0.001797	0.538	0.721495668733
0.001798	0.538	0.732499829352
0.001799	0.538	0.735225135588
0.0018	0.538	0.732499829352
0.001801	0.536	0.727120347673
0.001802	0.54	0.732393336944
0.001803	0.536	0.729865741078
0.001804	0.536	0.729865741078
0.001805	0.534	0.729961642828
0.001806	0.534	0.727216611471
0.001807	0.542	0.735007482955
0.001808	0.536	0.7326008463
0.001809	0.53	0.730136973451
0.00181	0.532	0.735510706924
0.001811	0.528	0.732950202947
0.001812	0.524	0.727615282962
0.001813	0.532	0.730052052939
0.001814	0.532	0.732786462757
0.001815	0.528	0.73021640628
0.001816	0.532	0.735510706924
0.001817	0.522	0.727678500438
0.001818	0.526	0.7220277003
0.001819	0.522	0.727678500438
0.00182	0.524	0.730358815925
0.001821	0.522	0.727678500438
0.001822	0.524	0.738528266216
0.001823	0.518	0.730531313497
0.001824	0.52	0.735934779719
0.001825	0.522	0.730421795951
0.001826	0.522	0.733154826759
0.001827	0.52	0.733212111193
0.001828	0.52	0.735934779719
0.001829	0.522	0.735877707231
0.00183	0.512	0.716837499019
0.001831	0.518	0.719497046554
0.001832	0.512	0.722396013278
0.001833	0.51	0.722426466846
0.001834	0.51	0.725189630373
0.001835	0.508	0.727967032221
0.001836	0.514	0.736073365909
0.001837	0.51	0.733416661932
0.001838	0.502	0.728008241712
0.001839	0.502	0.72249290654
0.00184	0.5	0.725258574579
0.001841	0.504	0.730742088565
0.001842	0.496	0.730742088565
0.001843	0.498	0.728008241712
0.001844	0.496	0.728
0.001845	0.49	0.725189630373
0.001846	0.49	0.725189630373
0.001847	0.49	0.727942305406
0.001848	0.49	0.722426466846
0.001849	0.492	0.725214451042
0.00185	0.486	0.719585992082
0.001851	0.484	0.716759373849
0.001852	0.48	0.713862731903
0.001853	0.48	0.719444229944
0.001854	0.486	0.725123437768
0.001855	0.48	0.722218803411
0.001856	0.472	0.713593721945
0.001857	0.466	0.70202848945
0.001858	0.456	0.698615774228
0.001859	0.462	0.698967810418
0.00186	0.46	0.704556598152
0.001861	0.458	0.701595324956
0.001862	0.464	0.699073672799
0.001863	0.46	0.698856208386
0.001864	0.456	0.698615774228
0.001865	0.452	0.692600895177
0.001866	0.454	0.69273660218
0.001867	0.452	0.692600895177
0.001868	0.46	0.698856208386
0.001869	0.468	0.702122496435
0.00187	0.464	0.693328205109
0.001871	0.454	0.69273660218
0.001872	0.452	0.692600895177
0.001873	0.456	0.68997391255
0.001874	0.45	0.677864293203
0.001875	0.448	0.668801913873
0.001876	0.438	0.65280624997
0.001877	0.434	0.649341204607
0.001878	0.43	0.642728558569
0.001879	0.426	0.639158822203
0.00188	0.434	0.646253820105
0.001881	0.438	0.658905152507
0.001882	0.436	0.66174315259
0.001883	0.44	0.659090282131
0.001884	0.438	0.655862790529
0.001885	0.44	0.66813172354
0.001886	0.438	0.664948118277
0.001887	0.438	0.667949099857
0.001888	0.438	0.664948118277
0.001889	0.442	0.668308312084
0.00189	0.44	0.66813172354
0.001891	0.438	0.667949099857
0.001892	0.436	0.66174315259
0.001893	0.422	0.657203164935
0.001894	0.422	0.660239350539
0.001895	0.426	0.657665568507
0.001896	0.422	0.654152887328
0.001897	0.42	0.653911308971
0.001898	0.418	0.653663522005
0.001899	0.42	0.656962708226
0.0019	0.418	0.653663522005
0.001901	0.414	0.650079995078
0.001902	0.414	0.650079995078
0.001903	0.414	0.646996136001
0.001904	0.408	0.643067648074
0.001905	0.4	0.635609943283
0.001906	0.406	0.63020948898
0.001907	0.402	0.629599872935
0.001908	0.402	0.629599872935
0.001909	0.4	0.629285308902
0.00191	0.408	0.633668683146
0.001911	0.408	0.633668683146
0.001912	0.41	0.633955834424
0.001913	0.41	0.637102817448
0.001914	0.41	0.643350604259
0.001915	0.41	0.643350604259
0.001916	0.404	0.642482684592
0.001917	0.41	0.646451854356
0.001918	0.404	0.64558810398
0.001919	0.406	0.652046010646
0.00192	0.408	0.655389960253
0.001921	0.41	0.661740130263
0.001922	0.412	0.658981031593
0.001923	0.404	0.651754555028
0.001924	0.406	0.652046010646
0.001925	0.408	0.652331204221
0.001926	0.404	0.642482684592
0.001927	0.4	0.641872261435
0.001928	0.39	0.633955834424
0.001929	0.398	0.63529205882
0.00193	0.392	0.634299613747
0.001931	0.388	0.633605555531
0.001932	0.386	0.639534205496
0.001933	0.39	0.6402343321
0.001934	0.386	0.636399245757
0.001935	0.386	0.630082534276
0.001936	0.384	0.629717396933
0.001937	0.384	0.629717396933
0.001938	0.384	0.626533319146
0.001939	0.388	0.63044111541
0.00194	0.382	0.629345691969
0.001941	0.378	0.631756282122
0.001942	0.374	0.624599071405
0.001943	0.37	0.62377880695
0.001944	0.372	0.620979870849
0.001945	0.368	0.61690842108
0.001946	0.368	0.613657885144
0.001947	0.364	0.612783811797
0.001948	0.366	0.616477087977
0.001949	0.362	0.615594022063
0.00195	0.358	0.608141430919
0.001951	0.36	0.61838499335
0.001952	0.358	0.614683658478
0.001953	0.362	0.628455249003
0.001954	0.358	0.624368480947
0.001955	0.364	0.62889108755
0.001956	0.364	0.622498192768
0.001957	0.362	0.622057875121
0.001958	0.354	0.607193544103
0.001959	0.356	0.607670963598
0.00196	0.358	0.611421295017
0.001961	0.356	0.610953353375
0.001962	0.356	0.610953353375
0.001963	0.354	0.61047850085
0.001964	0.358	0.614683658478
0.001965	0.36	0.615142259969
0.001966	0.356	0.61421820227
0.001967	0.36	0.615142259969
0.001968	0.362	0.615594022063
0.001969	0.36	0.608604962188
0.00197	0.364	0.612783811797
0.001971	0.362	0.605768932845
0.001972	0.36	0.605309838017
0.001973	0.358	0.601528054209
0.001974	0.356	0.60105241036
0.001975	0.356	0.59771565146
0.001976	0.352	0.593376777436
0.001977	0.352	0.58999661016
0.001978	0.354	0.590494707851
0.001979	0.352	0.58999661016
0.00198	0.346	0.58162187029
0.001981	0.348	0.585573223432
0.001982	0.348	0.585573223432
0.001983	0.342	0.580548016963
0.001984	0.336	0.571930065655
0.001985	0.338	0.56899560631
0.001986	0.336	0.564892910205
0.001987	0.336	0.568422378166
0.001988	0.334	0.564308426306
0.001989	0.338	0.565469716254
0.00199	0.34	0.569561234636
0.001991	0.342	0.573616596692
0.001992	0.342	0.573616596692
0.001993	0.338	0.56899560631
0.001994	0.342	0.573616596692
0.001995	0.338	0.572499781659
0.001996	0.338	0.56899560631
0.001997	0.338	0.572499781659
0.001998	0.336	0.571930065655
[truncated: 8,002 more rows]
