# Supplementary material for: The Influence of Synaptic Size on AMPA Receptor Activation: A Monte Carlo Model
Source: PLoS One. 2015 Jun 24;10(6):e0130924. doi: 10.1371/journal.pone.0130924 (PMC4479604; doi:10.1371/journal.pone.0130924)
Supplement: S1 Dataset — This package contains the experimental data used as basis for the analysis presented in the paper. (ZIP) [file pone.0130924.s001.zip › S1 Simulation data/test/2675_7926_267_440.csv]

time	AMPA.O.mean	AMPA.O.stdev
0.0	0.0	0.0
1e-06	0.0	0.0
2e-06	0.062	0.249311050698
3e-06	0.388	0.639887490111
4e-06	0.848	0.881417040906
5e-06	1.47	1.17690271476
6e-06	2.336	1.52548484096
7e-06	3.3	1.80941979651
8e-06	4.462	2.09679660435
9e-06	5.64	2.34657196779
1e-05	7.058	2.63488823292
1.1e-05	8.496	2.94516281384
1.2e-05	10.024	3.17544075681
1.3e-05	11.626	3.33378523603
1.4e-05	13.174	3.66602291319
1.5e-05	14.802	3.66535073356
1.6e-05	16.454	3.92324916364
1.7e-05	18.182	4.13096550458
1.8e-05	19.936	4.28017569733
1.9e-05	21.554	4.46845431889
2e-05	23.222	4.5585870618
2.1e-05	24.898	4.68055509529
2.2e-05	26.606	4.88740872038
2.3e-05	28.268	5.09903677178
2.4e-05	29.92	5.36186534706
2.5e-05	31.546	5.55480728739
2.6e-05	33.218	5.66872789963
2.7e-05	34.796	5.77705669005
2.8e-05	36.23	5.86046926449
2.9e-05	37.758	5.93088829772
3e-05	39.144	5.96617666517
3.1e-05	40.516	6.15188946585
3.2e-05	41.822	6.18597736821
3.3e-05	43.232	6.29747377922
3.4e-05	44.638	6.44755426499
3.5e-05	45.762	6.57094787683
3.6e-05	46.884	6.68060955303
3.7e-05	48.002	6.75766202174
3.8e-05	49.156	6.8246365471
3.9e-05	50.196	6.88342821565
4e-05	51.174	6.87049663416
4.1e-05	52.156	6.81701283555
4.2e-05	53.118	6.82144236947
4.3e-05	53.934	6.93466971095
4.4e-05	54.866	7.05351288366
4.5e-05	55.734	7.23762695916
4.6e-05	56.592	7.25572436081
4.7e-05	57.328	7.30619025211
4.8e-05	58.074	7.41893011155
4.9e-05	58.728	7.48291494005
5e-05	59.342	7.70227472894
5.1e-05	60.05	7.60101966844
5.2e-05	60.726	7.66073912883
5.3e-05	61.346	7.69456197584
5.4e-05	61.856	7.70449634954
5.5e-05	62.382	7.69025851321
5.6e-05	62.81	7.82239733074
5.7e-05	63.368	7.62971663956
5.8e-05	63.872	7.64065546926
5.9e-05	64.278	7.69783839789
6e-05	64.61	7.70985732683
6.1e-05	65.11	7.75460508343
6.2e-05	65.52	7.82416768736
6.3e-05	65.84	7.83290495283
6.4e-05	66.17	7.95544467645
6.5e-05	66.428	7.95064877856
6.6e-05	66.72	7.8911089208
6.7e-05	67.008	7.93120016139
6.8e-05	67.238	7.9186713532
6.9e-05	67.49	8.05319191377
7e-05	67.786	8.02248116233
7.1e-05	67.948	8.06233812241
7.2e-05	68.144	8.07955840377
7.3e-05	68.32	8.13373223066
7.4e-05	68.42	8.1082427196
7.5e-05	68.618	8.146414917
7.6e-05	68.71	8.20791690991
7.7e-05	68.958	8.25422534221
7.8e-05	69.114	8.17343281614
7.9e-05	69.218	8.12172863373
8e-05	69.43	8.15408486588
8.1e-05	69.486	8.19425432849
8.2e-05	69.56	8.27226692026
8.3e-05	69.672	8.29026030954
8.4e-05	69.856	8.39781304865
8.5e-05	69.914	8.22767306108
8.6e-05	69.98	8.19582820708
8.7e-05	69.95	8.19850596145
8.8e-05	69.964	8.27131815372
8.9e-05	69.952	8.30479957615
9e-05	69.856	8.25028872222
9.1e-05	69.902	8.29460041232
9.2e-05	69.842	8.25063852074
9.3e-05	69.786	8.28348984426
9.4e-05	69.868	8.24297130894
9.5e-05	69.898	8.22068099369
9.6e-05	69.796	8.16298866837
9.7e-05	69.736	8.10273435329
9.8e-05	69.736	8.09236084218
9.9e-05	69.77	8.01006242173
0.0001	69.776	8.01884181163
0.000101	69.684	7.91076127816
0.000102	69.748	7.92921786811
0.000103	69.7	7.9921211202
0.000104	69.65	7.99496716691
0.000105	69.588	7.96481361992
0.000106	69.494	8.06684349668
0.000107	69.374	8.08592134515
0.000108	69.148	7.99462919715
0.000109	69.152	7.89967695542
0.00011	69.136	7.79573627055
0.000111	69.002	7.84690996508
0.000112	69.022	7.79137446154
0.000113	68.952	7.77956913974
0.000114	68.798	7.78467700036
0.000115	68.688	7.75362212131
0.000116	68.514	7.74065914506
0.000117	68.538	7.7325646457
0.000118	68.392	7.77806762635
0.000119	68.378	7.68811524367
0.00012	68.246	7.71968159965
0.000121	68.164	7.74138902265
0.000122	68.024	7.68709463972
0.000123	67.916	7.71757371199
0.000124	67.844	7.76837589204
0.000125	67.826	7.72086290514
0.000126	67.656	7.62611722963
0.000127	67.516	7.69270719578
0.000128	67.284	7.81174397942
0.000129	67.176	7.90069769071
0.00013	67.084	7.79416089133
0.000131	66.964	7.79504355344
0.000132	66.902	7.82306819605
0.000133	66.826	7.74723976652
0.000134	66.758	7.78559156391
0.000135	66.58	7.7293984242
0.000136	66.364	7.73456553402
0.000137	66.278	7.75994304103
0.000138	66.174	7.66209657992
0.000139	66.056	7.65668753444
0.00014	65.892	7.62419412135
0.000141	65.798	7.58954517741
0.000142	65.668	7.56582949848
0.000143	65.52	7.50796909956
0.000144	65.382	7.5310076351
0.000145	65.22	7.45329457354
0.000146	65.022	7.48368331773
0.000147	64.91	7.46363852287
0.000148	64.824	7.46411575473
0.000149	64.686	7.44468965102
0.00015	64.576	7.39595997826
0.000151	64.476	7.38684127351
0.000152	64.262	7.38223245367
0.000153	64.228	7.37482311652
0.000154	64.118	7.3853961302
0.000155	63.99	7.39499154834
0.000156	63.836	7.50527174725
0.000157	63.7	7.53485235423
0.000158	63.49	7.54757576974
0.000159	63.334	7.51920501117
0.00016	63.142	7.47728801104
0.000161	63.062	7.51253326116
0.000162	62.904	7.47788633238
0.000163	62.816	7.39067953574
0.000164	62.62	7.43637008224
0.000165	62.522	7.43192545711
0.000166	62.442	7.44221983013
0.000167	62.31	7.38199837442
0.000168	62.24	7.4491878752
0.000169	62.03	7.56128957255
0.00017	61.922	7.54373355839
0.000171	61.744	7.48695291824
0.000172	61.608	7.49788876951
0.000173	61.414	7.48108307667
0.000174	61.176	7.46840170318
0.000175	60.998	7.44620681958
0.000176	60.86	7.45334824089
0.000177	60.64	7.488017094
0.000178	60.538	7.50630108642
0.000179	60.284	7.54343051933
0.00018	60.094	7.52576667191
0.000181	59.91	7.49252293957
0.000182	59.808	7.42584244379
0.000183	59.682	7.44317647245
0.000184	59.56	7.42309908327
0.000185	59.472	7.429752082
0.000186	59.38	7.38346801984
0.000187	59.216	7.25708922365
0.000188	59.082	7.34488093845
0.000189	58.894	7.22846899419
0.00019	58.756	7.30810946826
0.000191	58.52	7.37059020703
0.000192	58.388	7.43057575158
0.000193	58.244	7.3989501958
0.000194	58.17	7.50127322526
0.000195	58.042	7.52862776341
0.000196	57.908	7.546094089
0.000197	57.786	7.47798127839
0.000198	57.634	7.38756008436
0.000199	57.5	7.36545993133
0.0002	57.442	7.34483737056
0.000201	57.282	7.32437546826
0.000202	57.134	7.30534352375
0.000203	56.976	7.26577070929
0.000204	56.838	7.29271938306
0.000205	56.726	7.32904659557
0.000206	56.542	7.24239159394
0.000207	56.406	7.17810309204
0.000208	56.274	7.13967254151
0.000209	56.158	7.08301037695
0.00021	56.066	7.0277766043
0.000211	56.03	7.06859957842
0.000212	55.92	7.08248543945
0.000213	55.822	7.09974055864
0.000214	55.708	7.06135511074
0.000215	55.606	7.00733644119
0.000216	55.398	6.9595686648
0.000217	55.232	6.97439431062
0.000218	55.166	7.00074596025
0.000219	55.046	7.01226668061
0.00022	54.918	7.01593015929
0.000221	54.776	7.01810686724
0.000222	54.586	6.99789997071
0.000223	54.484	7.01610604253
0.000224	54.33	6.9507625481
0.000225	54.162	7.01624942544
0.000226	54.028	6.99651456084
0.000227	53.824	6.98863534605
0.000228	53.704	6.8926325885
0.000229	53.628	6.88284940995
0.00023	53.514	6.82801611012
0.000231	53.426	6.79680248352
0.000232	53.2	6.79970587599
0.000233	53.11	6.7668234793
0.000234	52.996	6.78262368114
0.000235	52.818	6.77029364208
0.000236	52.624	6.74081775455
0.000237	52.44	6.78869648754
0.000238	52.32	6.80129399453
0.000239	52.192	6.81227832667
0.00024	52.096	6.83774699737
0.000241	51.91	6.80925106014
0.000242	51.718	6.7295227171
0.000243	51.532	6.70857481139
0.000244	51.45	6.80760604031
0.000245	51.35	6.84686059446
0.000246	51.198	6.89657857202
0.000247	51.082	6.93334522435
0.000248	51.036	6.92753231678
0.000249	50.942	6.95748776499
0.00025	50.804	6.98609934083
0.000251	50.612	7.01323434658
0.000252	50.442	6.95892491697
0.000253	50.31	6.92458663026
0.000254	50.206	6.91748249004
0.000255	50.092	6.9350945199
0.000256	49.97	6.96025143224
0.000257	49.884	7.02470953136
0.000258	49.71	7.07629140157
0.000259	49.616	6.97370375052
0.00026	49.516	6.93640713915
0.000261	49.428	6.94296881744
0.000262	49.268	6.91492414998
0.000263	49.172	6.91248262204
0.000264	49.052	6.89124778251
0.000265	48.954	6.96332420615
0.000266	48.878	6.95263374557
0.000267	48.7	6.93325320467
0.000268	48.572	6.92306406153
0.000269	48.386	6.88251436613
0.00027	48.344	6.90142478043
0.000271	48.18	6.76694909099
0.000272	47.984	6.7631164414
0.000273	47.856	6.6761713579
0.000274	47.646	6.58032552386
0.000275	47.486	6.57159067502
0.000276	47.386	6.5404131368
0.000277	47.272	6.53957307475
0.000278	47.148	6.55302189833
0.000279	47.016	6.54887349091
0.00028	46.89	6.50890927883
0.000281	46.774	6.53719542312
0.000282	46.652	6.53964035708
0.000283	46.492	6.52885411079
0.000284	46.348	6.48003827149
0.000285	46.18	6.42585402884
0.000286	46.098	6.40377982132
0.000287	45.984	6.45257653965
0.000288	45.834	6.49695651825
0.000289	45.698	6.47478154072
0.00029	45.614	6.45948945351
0.000291	45.48	6.42476458713
0.000292	45.356	6.37222598469
0.000293	45.26	6.33217182332
0.000294	45.212	6.36420112819
0.000295	45.092	6.35165616198
0.000296	44.956	6.36255168938
0.000297	44.824	6.42596483028
0.000298	44.688	6.44815136299
0.000299	44.51	6.37666840913
0.0003	44.456	6.43801708603
0.000301	44.35	6.40214807701
0.000302	44.332	6.39638773059
0.000303	44.33	6.42379171518
0.000304	44.196	6.31360309174
0.000305	44.062	6.35438085103
0.000306	43.976	6.28612949278
0.000307	43.862	6.27813316202
0.000308	43.782	6.2285211728
0.000309	43.652	6.25802652599
0.00031	43.55	6.29440227504
0.000311	43.468	6.26170711548
0.000312	43.324	6.26634055889
0.000313	43.202	6.28754292232
0.000314	43.122	6.28546863806
0.000315	43.058	6.29592217233
0.000316	42.964	6.28129795504
0.000317	42.864	6.2783360853
0.000318	42.844	6.29060124312
0.000319	42.744	6.32253619998
0.00032	42.63	6.33191124385
0.000321	42.524	6.32561649169
0.000322	42.414	6.38017272493
0.000323	42.29	6.37070639725
0.000324	42.162	6.2956934487
0.000325	42.026	6.21138664068
0.000326	41.826	6.13935859842
0.000327	41.696	6.05537645403
0.000328	41.602	6.05834928013
0.000329	41.542	6.08574038224
0.00033	41.346	6.10264565578
0.000331	41.224	6.11701103481
0.000332	41.068	6.11975293619
0.000333	40.95	6.02457467378
0.000334	40.832	6.00564534417
0.000335	40.758	6.03915855066
0.000336	40.646	6.05183311072
0.000337	40.494	6.08127979952
0.000338	40.376	6.11118842779
0.000339	40.318	6.10449637562
0.00034	40.164	6.08285327786
0.000341	40.096	6.05464978343
0.000342	39.928	5.98053643079
0.000343	39.816	6.02246992521
0.000344	39.716	5.97991170503
0.000345	39.604	6.00825964818
0.000346	39.512	5.95129028027
0.000347	39.426	5.98235104286
0.000348	39.342	5.95491695996
0.000349	39.244	5.90156453832
0.00035	39.114	5.98272546587
0.000351	39.004	6.04516203257
0.000352	38.908	6.11028117193
0.000353	38.856	6.10141491787
0.000354	38.786	6.12635323826
0.000355	38.646	6.11691785134
0.000356	38.564	5.99315476189
0.000357	38.47	5.98841381336
0.000358	38.396	5.97789126699
0.000359	38.28	5.99513135803
0.00036	38.184	6.03474473362
0.000361	38.096	5.97183254956
0.000362	37.96	6.04039733792
0.000363	37.834	5.99386719906
0.000364	37.734	5.9936002536
0.000365	37.614	5.91751670889
0.000366	37.53	5.93305149143
0.000367	37.446	5.9845704942
0.000368	37.44	5.9375415788
0.000369	37.368	5.9056393388
0.00037	37.206	5.86784151115
0.000371	37.086	5.86707797801
0.000372	36.978	5.84581183413
0.000373	36.798	5.87377187163
0.000374	36.754	5.88434227421
0.000375	36.706	5.91096980199
0.000376	36.636	5.90724165749
0.000377	36.568	5.90469101647
0.000378	36.444	5.90921856086
0.000379	36.338	5.85113288176
0.00038	36.168	5.8620624357
0.000381	36.142	5.84412833535
0.000382	36.066	5.84274284904
0.000383	36.048	5.84753760142
0.000384	35.932	5.83706912757
0.000385	35.862	5.77849080643
0.000386	35.732	5.70369844925
0.000387	35.626	5.74579185143
0.000388	35.47	5.73141343824
0.000389	35.394	5.73295421227
0.00039	35.304	5.80341141054
0.000391	35.234	5.77505359282
0.000392	35.15	5.75182579708
0.000393	35.056	5.82313180342
0.000394	34.98	5.7844273701
0.000395	34.852	5.78014671094
0.000396	34.736	5.75867206915
0.000397	34.674	5.68117276625
0.000398	34.578	5.66285405074
0.000399	34.5	5.68840926798
0.0004	34.408	5.66582174093
0.000401	34.28	5.65169001273
0.000402	34.19	5.61657368865
0.000403	34.14	5.64237538631
0.000404	34.024	5.60744362433
0.000405	33.952	5.50397093016
0.000406	33.832	5.51758787877
0.000407	33.792	5.46522972985
0.000408	33.746	5.453575341
0.000409	33.674	5.43762117106
0.00041	33.608	5.42865876621
0.000411	33.52	5.36373004541
0.000412	33.444	5.33918195981
0.000413	33.348	5.3215501501
0.000414	33.284	5.33060446854
0.000415	33.182	5.34910048513
0.000416	33.018	5.3221871444
0.000417	32.972	5.26414437492
0.000418	32.838	5.28769855419
0.000419	32.74	5.31115806581
0.00042	32.596	5.27871044858
0.000421	32.504	5.27503402833
0.000422	32.36	5.21597546006
0.000423	32.34	5.22497846886
0.000424	32.314	5.2971127985
0.000425	32.276	5.30092671143
0.000426	32.188	5.31757990067
0.000427	32.126	5.28678768252
0.000428	32.104	5.23040954419
0.000429	31.984	5.21763777969
0.00043	31.872	5.30467868961
0.000431	31.888	5.2940963346
0.000432	31.824	5.28554859972
0.000433	31.686	5.25122880857
0.000434	31.606	5.22405627841
0.000435	31.58	5.16600425861
0.000436	31.57	5.19202272722
0.000437	31.488	5.19248071735
0.000438	31.428	5.22272112983
0.000439	31.326	5.19497102976
0.00044	31.298	5.2376708564
0.000441	31.208	5.25858688242
0.000442	31.098	5.2127148397
0.000443	31.088	5.18616004381
0.000444	30.992	5.18921342787
0.000445	30.87	5.12845980778
0.000446	30.802	5.16011589017
0.000447	30.722	5.07904676096
0.000448	30.6	5.06438545137
0.000449	30.52	5.06533315785
0.00045	30.456	5.02116161859
0.000451	30.396	5.00431653675
0.000452	30.358	4.96687386592
0.000453	30.236	4.98199799277
0.000454	30.078	4.89733764407
0.000455	29.948	4.90604688115
0.000456	29.868	4.94515682259
0.000457	29.826	4.91403337392
0.000458	29.798	4.90318223198
0.000459	29.742	4.93269054371
0.00046	29.682	4.98646929199
0.000461	29.622	5.02066887974
0.000462	29.584	4.98707770142
0.000463	29.526	4.95674530312
0.000464	29.482	5.01454644011
0.000465	29.362	5.0230425043
0.000466	29.268	5.03827113205
0.000467	29.21	5.05469089065
0.000468	29.174	5.08367229471
0.000469	29.102	5.05485865282
0.00047	28.992	5.05607911331
0.000471	28.866	5.07346469388
0.000472	28.742	5.05246830767
0.000473	28.646	5.04625445256
0.000474	28.568	5.04354795754
0.000475	28.492	5.0933226876
0.000476	28.462	5.09122342861
0.000477	28.444	5.0859476993
0.000478	28.384	5.07824221557
0.000479	28.316	5.04382236008
0.00048	28.22	5.08444687257
0.000481	28.182	5.02641780993
0.000482	28.132	4.99945757058
0.000483	28.114	4.98768523466
0.000484	28.058	4.95485983656
0.000485	27.908	4.91808255319
0.000486	27.806	4.91328444119
0.000487	27.724	4.89365139747
0.000488	27.68	4.901999592
0.000489	27.626	4.89061591213
0.00049	27.584	4.94640718097
0.000491	27.492	4.87256975322
0.000492	27.418	4.89972203293
0.000493	27.3	4.91792639229
0.000494	27.194	4.90921215675
0.000495	27.134	4.8600456788
0.000496	27.09	4.89672339427
0.000497	27.032	4.9159918633
0.000498	27.024	4.92538567018
0.000499	26.948	4.94098127906
0.0005	26.796	4.90656539751
0.000501	26.718	4.93259323277
0.000502	26.618	4.96226520855
0.000503	26.536	4.90720939027
0.000504	26.472	4.87331673504
0.000505	26.364	4.86451477539
0.000506	26.322	4.86069089739
0.000507	26.29	4.84168359148
0.000508	26.238	4.81885422066
0.000509	26.18	4.82655156401
0.00051	26.166	4.85246782576
0.000511	26.082	4.8529656912
0.000512	26.046	4.91282851319
0.000513	25.994	4.87667550694
0.000514	25.948	4.86716508863
0.000515	25.816	4.81519926898
0.000516	25.754	4.7574661323
0.000517	25.666	4.73945608694
0.000518	25.57	4.71731915393
0.000519	25.55	4.73027483345
0.00052	25.486	4.74824220107
0.000521	25.42	4.75810886803
0.000522	25.364	4.77069219296
0.000523	25.274	4.72090287975
0.000524	25.2	4.678033775
0.000525	25.124	4.66825706233
0.000526	25.048	4.69613628422
0.000527	25.012	4.68442696602
0.000528	24.962	4.65194110023
0.000529	24.89	4.69189727083
0.00053	24.818	4.671282051
0.000531	24.776	4.69359393216
0.000532	24.674	4.6617297219
0.000533	24.582	4.6466413677
0.000534	24.516	4.6524986835
0.000535	24.472	4.66360547216
0.000536	24.45	4.69675419838
0.000537	24.37	4.67686861051
0.000538	24.292	4.66162375144
0.000539	24.242	4.67925592376
0.00054	24.136	4.64085164598
0.000541	24.084	4.62438579705
0.000542	24.058	4.6452810464
0.000543	23.978	4.62444764269
0.000544	23.94	4.59351717097
0.000545	23.904	4.57414297984
0.000546	23.84	4.5319311557
0.000547	23.766	4.50990509878
0.000548	23.64	4.51291480088
0.000549	23.514	4.48484158026
0.00055	23.432	4.48613151836
0.000551	23.356	4.44671384283
0.000552	23.33	4.48431711635
0.000553	23.296	4.45290736486
0.000554	23.294	4.4153781265
0.000555	23.25	4.39448518031
0.000556	23.188	4.38459302558
0.000557	23.118	4.39500580204
0.000558	23.104	4.39695167133
0.000559	23.084	4.41689302565
0.00056	22.97	4.38965830105
0.000561	22.886	4.37504331407
0.000562	22.848	4.36816849492
0.000563	22.848	4.39509908876
0.000564	22.734	4.35146458103
0.000565	22.702	4.36270512412
0.000566	22.666	4.35826158003
0.000567	22.61	4.34394981555
0.000568	22.536	4.33367096121
0.000569	22.486	4.33148981299
0.00057	22.404	4.30682992467
0.000571	22.336	4.33440930232
0.000572	22.288	4.36039631226
0.000573	22.226	4.36244472744
0.000574	22.162	4.35978852698
0.000575	22.128	4.33400692201
0.000576	22.07	4.35764844842
0.000577	21.978	4.35080636204
0.000578	21.886	4.33185918515
0.000579	21.908	4.30947050112
0.00058	21.838	4.27969111035
0.000581	21.854	4.31285102919
0.000582	21.8	4.32434966209
0.000583	21.732	4.29606517641
0.000584	21.678	4.31582159038
0.000585	21.582	4.32334083782
0.000586	21.492	4.29021398068
0.000587	21.448	4.3071215446
0.000588	21.414	4.27160438243
0.000589	21.312	4.2758222601
0.00059	21.242	4.33352466244
0.000591	21.116	4.39118936053
0.000592	21.08	4.38971525272
0.000593	21.026	4.38193153758
0.000594	20.982	4.3522035798
0.000595	20.98	4.33492791174
0.000596	20.922	4.3261895474
0.000597	20.828	4.32971315447
0.000598	20.798	4.32679974115
0.000599	20.744	4.36055776249
0.0006	20.64	4.32462715156
0.000601	20.634	4.32574201727
0.000602	20.578	4.34556279439
0.000603	20.54	4.35435414269
0.000604	20.45	4.34551492921
0.000605	20.384	4.29471116607
0.000606	20.298	4.2831292299
0.000607	20.286	4.2713234483
0.000608	20.238	4.29154471024
0.000609	20.194	4.31142250307
0.00061	20.188	4.26575386069
0.000611	20.14	4.2341941382
0.000612	20.134	4.23509669311
0.000613	20.066	4.24848726019
0.000614	20.008	4.22515514508
0.000615	19.926	4.19386742757
0.000616	19.87	4.17960524452
0.000617	19.81	4.15763153731
0.000618	19.764	4.15503357387
0.000619	19.708	4.16205910578
0.00062	19.622	4.12154291498
0.000621	19.63	4.14018115546
0.000622	19.554	4.13365262208
0.000623	19.5	4.12625738412
0.000624	19.474	4.10917558642
0.000625	19.458	4.0294212984
0.000626	19.412	4.01824041093
0.000627	19.284	4.04318488323
0.000628	19.168	4.02787487393
0.000629	19.13	3.99613563333
0.00063	19.07	3.99913740699
0.000631	19.012	3.97490326926
0.000632	18.99	3.95245493333
0.000633	18.974	3.90093886135
0.000634	18.968	3.89756026252
0.000635	18.916	3.89370568996
0.000636	18.882	3.90795035792
0.000637	18.774	3.89704041549
0.000638	18.706	3.8610314684
0.000639	18.674	3.87656084694
0.00064	18.652	3.87129125745
0.000641	18.626	3.8953977974
0.000642	18.59	3.8984484093
0.000643	18.54	3.92229524641
0.000644	18.504	3.92810183167
0.000645	18.428	3.92998931296
0.000646	18.396	3.9576740644
0.000647	18.316	3.93803809022
0.000648	18.272	3.94537906924
0.000649	18.228	3.95626288308
0.00065	18.124	3.95178744368
0.000651	18.044	3.91536256303
0.000652	18.036	3.92156907373
0.000653	18.026	3.9198627527
0.000654	17.998	3.89692134896
0.000655	18.036	3.93226448754
0.000656	17.934	3.91530892779
0.000657	17.912	3.88693401025
0.000658	17.856	3.88320280181
0.000659	17.828	3.85206645841
0.00066	17.788	3.84279273446
0.000661	17.73	3.89680638472
0.000662	17.636	3.82406903703
0.000663	17.594	3.77904273593
0.000664	17.542	3.81369060098
0.000665	17.494	3.83744237742
0.000666	17.454	3.78891593995
0.000667	17.428	3.82267131729
0.000668	17.37	3.81852065596
0.000669	17.324	3.8077583957
0.00067	17.258	3.74051279907
0.000671	17.228	3.77200424178
0.000672	17.206	3.79362148876
0.000673	17.142	3.77807305382
0.000674	17.082	3.76606903814
0.000675	17.03	3.78854853473
0.000676	16.97	3.77426814098
0.000677	16.956	3.75846564438
0.000678	16.904	3.73132469774
0.000679	16.856	3.75276751212
0.00068	16.816	3.72372716509
0.000681	16.77	3.75567570485
0.000682	16.726	3.72275758007
0.000683	16.694	3.76462003395
0.000684	16.624	3.6805738683
0.000685	16.616	3.67430864245
0.000686	16.546	3.71374258666
0.000687	16.496	3.69891659814
0.000688	16.412	3.6843257185
0.000689	16.384	3.68680674839
0.00069	16.334	3.64341103912
0.000691	16.316	3.61498879666
0.000692	16.27	3.64377551449
0.000693	16.186	3.61101149264
0.000694	16.11	3.62241632063
0.000695	16.044	3.60583748941
0.000696	16.026	3.60351550572
0.000697	16.016	3.60607043747
0.000698	15.996	3.64307342775
0.000699	15.956	3.63401485963
0.0007	15.868	3.62140525211
0.000701	15.836	3.62672083293
0.000702	15.796	3.63185682537
0.000703	15.752	3.69303344149
0.000704	15.71	3.74137675195
0.000705	15.594	3.70474884439
0.000706	15.544	3.66006338743
0.000707	15.52	3.67717282705
0.000708	15.554	3.68498086834
0.000709	15.5	3.66796946552
0.00071	15.524	3.67769275498
0.000711	15.496	3.69188082148
0.000712	15.42	3.70183738163
0.000713	15.354	3.76200531632
0.000714	15.354	3.78532482094
0.000715	15.332	3.7928585526
0.000716	15.26	3.80268326317
0.000717	15.266	3.84749840806
0.000718	15.246	3.84414932072
0.000719	15.218	3.81555710218
0.00072	15.194	3.78475415318
0.000721	15.164	3.7492804643
0.000722	15.1	3.77014588577
0.000723	15.016	3.78784160176
0.000724	14.984	3.74215766637
0.000725	14.942	3.69684135445
0.000726	14.88	3.69561902798
0.000727	14.864	3.67715977352
0.000728	14.864	3.66735654116
0.000729	14.786	3.68133182422
0.00073	14.754	3.68856123712
0.000731	14.732	3.67643522995
0.000732	14.692	3.66239484491
0.000733	14.582	3.60045497125
0.000734	14.548	3.62707816293
0.000735	14.498	3.63125267642
0.000736	14.466	3.64812883544
0.000737	14.406	3.63554177531
0.000738	14.336	3.61926843437
0.000739	14.274	3.62586872349
0.00074	14.252	3.61060881293
0.000741	14.258	3.62428420519
0.000742	14.248	3.591447619
0.000743	14.246	3.58573339779
0.000744	14.174	3.55467635658
0.000745	14.108	3.55476243932
0.000746	14.058	3.60092154871
0.000747	13.98	3.59382804263
0.000748	13.954	3.59664899594
0.000749	13.902	3.5575828873
0.00075	13.882	3.54289090998
0.000751	13.844	3.52982492484
0.000752	13.826	3.52983342383
0.000753	13.794	3.56869219743
0.000754	13.768	3.55277018677
0.000755	13.76	3.55505274222
0.000756	13.724	3.55412774109
0.000757	13.668	3.56900210143
0.000758	13.608	3.60476573441
0.000759	13.59	3.63289141043
0.00076	13.576	3.62384105612
0.000761	13.514	3.61355835708
0.000762	13.476	3.57958433341
0.000763	13.42	3.55803316454
0.000764	13.35	3.52583323485
0.000765	13.338	3.52586953814
0.000766	13.312	3.49952225311
0.000767	13.306	3.49232930864
0.000768	13.264	3.50860428091
0.000769	13.236	3.52934894846
0.00077	13.236	3.50831925571
0.000771	13.172	3.49147762416
0.000772	13.14	3.49004297968
0.000773	13.1	3.50228496842
0.000774	13.09	3.48050283723
0.000775	13.066	3.48448618881
0.000776	13.018	3.46434351645
0.000777	12.958	3.45372784104
0.000778	12.92	3.43301616658
0.000779	12.896	3.45618055084
0.00078	12.85	3.44492380177
0.000781	12.846	3.44648864788
0.000782	12.834	3.44825231095
0.000783	12.82	3.46923622718
0.000784	12.808	3.52294422323
0.000785	12.846	3.53019602855
0.000786	12.844	3.51904305174
0.000787	12.812	3.51121859189
0.000788	12.776	3.49024698266
0.000789	12.736	3.49832874384
0.00079	12.738	3.50561777723
0.000791	12.714	3.48944178917
0.000792	12.662	3.48937759493
0.000793	12.658	3.5192379857
0.000794	12.62	3.53038241555
0.000795	12.574	3.4940698333
0.000796	12.558	3.45754768586
0.000797	12.494	3.42490350229
0.000798	12.448	3.45532863849
0.000799	12.372	3.41959295823
0.0008	12.334	3.41971402313
0.000801	12.292	3.41097288175
0.000802	12.282	3.42906342898
0.000803	12.252	3.42468918298
0.000804	12.216	3.44867278819
0.000805	12.204	3.44301960494
0.000806	12.172	3.4453470072
0.000807	12.152	3.4532442717
0.000808	12.112	3.43852526528
0.000809	12.082	3.43908069111
0.00081	12.052	3.44982550283
0.000811	12.016	3.43973022198
0.000812	11.994	3.44934254605
0.000813	11.956	3.42374999087
0.000814	11.962	3.41475562815
0.000815	11.918	3.43791739284
0.000816	11.94	3.45895938109
0.000817	11.904	3.46103799459
0.000818	11.852	3.4330884055
0.000819	11.816	3.37433608285
0.00082	11.744	3.36607545964
0.000821	11.738	3.37599703791
0.000822	11.69	3.3540870591
0.000823	11.668	3.34571008905
0.000824	11.602	3.33340606587
0.000825	11.58	3.3147548929
0.000826	11.552	3.32254360393
0.000827	11.548	3.33821748842
0.000828	11.518	3.3102380579
0.000829	11.478	3.31504389111
0.00083	11.446	3.32070534676
0.000831	11.404	3.34436600868
0.000832	11.362	3.35245521969
0.000833	11.34	3.33292664186
0.000834	11.31	3.31992469794
0.000835	11.258	3.27527647688
0.000836	11.244	3.23797220495
0.000837	11.228	3.23357634826
0.000838	11.21	3.24682922249
0.000839	11.176	3.24484575905
0.00084	11.108	3.22247358407
0.000841	11.07	3.21140156318
0.000842	11.032	3.1766296605
0.000843	10.994	3.17709993548
0.000844	10.972	3.20300109273
0.000845	10.944	3.19011974697
0.000846	10.916	3.1737901632
0.000847	10.906	3.15739829607
0.000848	10.892	3.14266383821
0.000849	10.868	3.13665044275
0.00085	10.874	3.12123757507
0.000851	10.826	3.11315338523
0.000852	10.79	3.07732026283
0.000853	10.736	3.08647112412
0.000854	10.658	3.0907986023
0.000855	10.654	3.11677461489
0.000856	10.634	3.10613006811
0.000857	10.602	3.10219212816
0.000858	10.566	3.07727866791
0.000859	10.508	3.03478763672
0.00086	10.498	3.03677394615
0.000861	10.484	3.03804937419
0.000862	10.482	3.02550425549
0.000863	10.466	3.04382062546
0.000864	10.458	3.02790950988
0.000865	10.4	3.02853099703
0.000866	10.37	3.03399077125
0.000867	10.33	3.02474792338
0.000868	10.284	3.03897087844
0.000869	10.222	3.03590447808
0.00087	10.192	3.07231769191
0.000871	10.17	3.05501227493
0.000872	10.164	3.08627672123
0.000873	10.202	3.07265292541
0.000874	10.202	3.13515486061
0.000875	10.176	3.15547524154
0.000876	10.166	3.11230525495
0.000877	10.132	3.1065376225
0.000878	10.102	3.10348127109
0.000879	10.1	3.09354165965
0.00088	10.08	3.1108841187
0.000881	10.066	3.12372277899
0.000882	10.042	3.09584172722
0.000883	10.018	3.06882322723
0.000884	9.966	3.06803585377
0.000885	9.92	3.06620286348
0.000886	9.918	3.03434935365
0.000887	9.914	3.01240833885
0.000888	9.874	2.99368067769
0.000889	9.868	3.00908225212
0.00089	9.876	3.02334649023
0.000891	9.856	3.02444441179
0.000892	9.796	2.99572762447
0.000893	9.71	2.97622243792
0.000894	9.666	2.95608592568
0.000895	9.628	2.92465656103
0.000896	9.636	2.95017016458
0.000897	9.626	2.97222542887
0.000898	9.61	2.9903009882
0.000899	9.576	3.01134919928
0.0009	9.566	3.01025646748
0.000901	9.534	2.99680563267
0.000902	9.526	2.9667025466
0.000903	9.526	2.95115638352
0.000904	9.498	2.92335355371
0.000905	9.488	2.9082393299
0.000906	9.436	2.8916956963
0.000907	9.398	2.87742871328
0.000908	9.38	2.86768199074
0.000909	9.37	2.90742153806
0.00091	9.322	2.92340828486
0.000911	9.326	2.92022670353
0.000912	9.334	2.92548184065
0.000913	9.292	2.9186873762
0.000914	9.24	2.9000689647
0.000915	9.218	2.88001319441
0.000916	9.188	2.86786610566
0.000917	9.146	2.89908330339
0.000918	9.154	2.9117493024
0.000919	9.142	2.89928198008
0.00092	9.112	2.90988934498
0.000921	9.054	2.89397373865
0.000922	9.034	2.86929329278
0.000923	8.98	2.85580111352
0.000924	8.95	2.85578360525
0.000925	8.914	2.88003541645
0.000926	8.928	2.83457510043
0.000927	8.862	2.81406396516
0.000928	8.846	2.81891539426
0.000929	8.834	2.8018643793
0.00093	8.818	2.82716748708
0.000931	8.802	2.80335441926
0.000932	8.758	2.76539979027
0.000933	8.736	2.77890338083
0.000934	8.704	2.79220056586
0.000935	8.666	2.7990076813
0.000936	8.676	2.80553453017
0.000937	8.656	2.82022410457
0.000938	8.616	2.79079630213
0.000939	8.602	2.7820129403
0.00094	8.602	2.77769616769
0.000941	8.572	2.79371007801
0.000942	8.58	2.80777491975
0.000943	8.538	2.79366354452
0.000944	8.52	2.75201744181
0.000945	8.488	2.73968173334
0.000946	8.476	2.74252146755
0.000947	8.462	2.76704824678
0.000948	8.48	2.78021581896
0.000949	8.412	2.74995563601
0.00095	8.398	2.73122609829
0.000951	8.368	2.71672155364
0.000952	8.332	2.7316251573
0.000953	8.298	2.74903546721
0.000954	8.268	2.73059993408
0.000955	8.238	2.73886034693
0.000956	8.21	2.74770813588
0.000957	8.178	2.74341320256
0.000958	8.166	2.73247946012
0.000959	8.124	2.74237561249
0.00096	8.112	2.72826978138
0.000961	8.106	2.70606060538
0.000962	8.106	2.70753836538
0.000963	8.102	2.73122609829
0.000964	8.096	2.71859963952
0.000965	8.1	2.73459320558
0.000966	8.088	2.72254586738
0.000967	8.054	2.7303999707
0.000968	8.024	2.72972965694
0.000969	7.988	2.71069290035
0.00097	7.944	2.70570951878
0.000971	7.928	2.6890176645
0.000972	7.9	2.68514431642
0.000973	7.918	2.70541604934
0.000974	7.904	2.70458573538
0.000975	7.878	2.67714698887
0.000976	7.85	2.65922921163
0.000977	7.834	2.66729151013
0.000978	7.804	2.64453852307
0.000979	7.782	2.64848560502
0.00098	7.788	2.64406051368
0.000981	7.782	2.63257972339
0.000982	7.76	2.65375206076
0.000983	7.73	2.65953003367
0.000984	7.662	2.6267386623
0.000985	7.638	2.63343046234
0.000986	7.624	2.64246551539
0.000987	7.598	2.64204390577
0.000988	7.58	2.66525796125
0.000989	7.548	2.65625601176
0.00099	7.508	2.66269337326
0.000991	7.516	2.66940892334
0.000992	7.518	2.64606802634
0.000993	7.508	2.66494577806
0.000994	7.502	2.65668891668
0.000995	7.494	2.67169683909
0.000996	7.468	2.68420863571
0.000997	7.434	2.69028697354
0.000998	7.404	2.69012713454
0.000999	7.376	2.67107169503
0.001	7.396	2.68982973439
0.001001	7.38	2.65096208951
0.001002	7.36	2.6446927988
0.001003	7.358	2.62637316465
0.001004	7.35	2.6244046944
0.001005	7.338	2.6030282365
0.001006	7.32	2.59799923018
0.001007	7.282	2.60968887034
0.001008	7.26	2.587740327
0.001009	7.226	2.5750580576
0.00101	7.18	2.58835855321
0.001011	7.158	2.55441500152
0.001012	7.122	2.54619637892
0.001013	7.1	2.52467819732
0.001014	7.072	2.53511656537
0.001015	7.072	2.53669391137
0.001016	7.042	2.54720160176
0.001017	7.024	2.5540994499
0.001018	7.022	2.54273789448
0.001019	6.996	2.5115700269
0.00102	6.956	2.5056065134
0.001021	6.92	2.47822517137
0.001022	6.916	2.48373589578
0.001023	6.888	2.48585116208
0.001024	6.89	2.50477543904
0.001025	6.878	2.46558634
0.001026	6.87	2.4651774784
0.001027	6.854	2.44145120779
0.001028	6.836	2.44808169798
0.001029	6.828	2.49688125469
0.00103	6.782	2.49689326965
0.001031	6.784	2.50785645522
0.001032	6.774	2.49698297952
0.001033	6.768	2.49362707717
0.001034	6.744	2.49448672075
0.001035	6.724	2.49475930703
0.001036	6.708	2.46144997918
0.001037	6.684	2.49241730053
0.001038	6.662	2.49714957502
0.001039	6.692	2.49582371172
0.00104	6.672	2.47475574552
0.001041	6.636	2.48022257066
0.001042	6.638	2.48575059087
0.001043	6.666	2.46220307855
0.001044	6.632	2.43568799316
0.001045	6.604	2.44768952279
0.001046	6.572	2.45943408125
0.001047	6.56	2.45161171477
0.001048	6.552	2.44934603517
0.001049	6.532	2.43577010409
0.00105	6.524	2.42186374514
0.001051	6.496	2.40207909945
0.001052	6.442	2.39637976957
0.001053	6.41	2.36936700408
0.001054	6.39	2.37274103096
0.001055	6.386	2.39353378919
0.001056	6.386	2.37592171588
0.001057	6.36	2.38209991394
0.001058	6.354	2.37417017082
0.001059	6.334	2.3854651538
0.00106	6.322	2.4087997011
0.001061	6.302	2.4204949907
0.001062	6.26	2.42825039895
0.001063	6.248	2.43361788291
0.001064	6.228	2.44458912703
0.001065	6.202	2.43745687141
0.001066	6.206	2.42643029984
0.001067	6.16	2.40216568954
0.001068	6.14	2.41337937341
0.001069	6.076	2.39712828192
0.00107	6.066	2.35831380439
0.001071	6.074	2.35807633464
0.001072	6.048	2.36425379348
0.001073	6.008	2.33150938235
0.001074	5.994	2.34818312744
0.001075	5.992	2.37653865948
0.001076	5.986	2.35240387689
0.001077	5.96	2.34742412018
0.001078	5.95	2.3730781698
0.001079	5.918	2.37050121282
0.00108	5.932	2.38566049554
0.001081	5.902	2.38587426324
0.001082	5.898	2.39991583186
0.001083	5.858	2.37441276951
0.001084	5.838	2.35111803192
0.001085	5.83	2.3683538587
0.001086	5.798	2.34801959106
0.001087	5.794	2.35956860464
0.001088	5.796	2.34230314007
0.001089	5.814	2.32796133989
0.00109	5.798	2.2841182106
0.001091	5.746	2.2868065069
0.001092	5.716	2.2994225362
0.001093	5.702	2.29023928881
0.001094	5.68	2.28070164642
0.001095	5.646	2.26023981029
0.001096	5.654	2.25793799738
0.001097	5.594	2.2488139096
0.001098	5.598	2.26371287932
0.001099	5.588	2.26941754642
0.0011	5.534	2.23715086662
0.001101	5.52	2.24089267927
0.001102	5.514	2.27284051354
0.001103	5.488	2.28251089811
0.001104	5.478	2.26572637359
0.001105	5.51	2.27022025363
0.001106	5.48	2.25778652667
0.001107	5.456	2.23518768787
0.001108	5.444	2.20609700603
0.001109	5.44	2.19143788413
0.00111	5.414	2.21959545864
0.001111	5.418	2.22604492318
0.001112	5.414	2.23217472434
0.001113	5.416	2.2340420766
0.001114	5.374	2.24902734532
0.001115	5.336	2.23318248247
0.001116	5.32	2.22207110597
0.001117	5.302	2.22234020798
0.001118	5.262	2.21841294623
0.001119	5.23	2.18840124292
0.00112	5.218	2.18414193678
0.001121	5.22	2.18439923091
0.001122	5.23	2.18474254776
0.001123	5.23	2.19296602801
0.001124	5.214	2.19458515442
0.001125	5.198	2.1878747679
0.001126	5.152	2.1773598692
0.001127	5.146	2.16718342555
0.001128	5.162	2.15864679834
0.001129	5.122	2.15757178328
0.00113	5.104	2.13569286181
0.001131	5.084	2.15984814281
0.001132	5.058	2.17039996314
0.001133	5.026	2.15808340895
0.001134	5.018	2.15723804899
0.001135	5.024	2.14462677406
0.001136	5.014	2.11135122611
0.001137	4.984	2.10517077692
0.001138	4.978	2.10464153717
0.001139	4.986	2.12268791865
0.00114	4.976	2.12683426717
0.001141	4.96	2.14904630011
0.001142	4.948	2.17101266694
0.001143	4.936	2.167003461
0.001144	4.924	2.19413399773
0.001145	4.916	2.17828923699
0.001146	4.87	2.17832504462
0.001147	4.852	2.17119690494
0.001148	4.85	2.17703927388
0.001149	4.848	2.18744051348
0.00115	4.846	2.17767858051
0.001151	4.838	2.1669693122
0.001152	4.786	2.14200933705
0.001153	4.774	2.1201235813
0.001154	4.764	2.12421844451
0.001155	4.772	2.12791353208
0.001156	4.768	2.12371749534
0.001157	4.758	2.11457702626
0.001158	4.756	2.11103386993
0.001159	4.742	2.11835691044
0.00116	4.746	2.1112754439
0.001161	4.734	2.11263910785
0.001162	4.718	2.10961513078
0.001163	4.698	2.12009339417
0.001164	4.68	2.10466149297
0.001165	4.678	2.11714808174
0.001166	4.658	2.09881776246
0.001167	4.64	2.08767813611
0.001168	4.608	2.07613487038
0.001169	4.592	2.07208494034
0.00117	4.596	2.08153404969
0.001171	4.578	2.08516570085
0.001172	4.562	2.06546750156
0.001173	4.548	2.05905220915
0.001174	4.546	2.03663546075
0.001175	4.544	2.03766140465
0.001176	4.536	2.03192125832
0.001177	4.524	2.02914366175
0.001178	4.526	2.05068866481
0.001179	4.516	2.04297430233
0.00118	4.512	2.02431618084
0.001181	4.51	2.02531479035
0.001182	4.482	2.02624677668
0.001183	4.464	2.03978038034
0.001184	4.428	2.01713063533
0.001185	4.42	2.0296797777
0.001186	4.402	2.02889033711
0.001187	4.368	2.03287382786
0.001188	4.378	2.0266020823
0.001189	4.362	2.03738950621
0.00119	4.354	2.03977547784
0.001191	4.354	2.03388396916
0.001192	4.352	2.06109097325
0.001193	4.346	2.05579279111
0.001194	4.356	2.06040384391
0.001195	4.342	2.06325858777
0.001196	4.324	2.04915201974
0.001197	4.312	2.03338535453
0.001198	4.316	2.03178345303
0.001199	4.316	2.02586870256
0.0012	4.324	2.02953787843
0.001201	4.318	2.0230857619
0.001202	4.302	2.03636833603
0.001203	4.306	2.02888245101
0.001204	4.284	1.98377014798
0.001205	4.288	1.99124483678
0.001206	4.268	1.99202811225
0.001207	4.262	1.99633564312
0.001208	4.236	1.99807507366
0.001209	4.23	2.00227370756
0.00121	4.24	1.99158228552
0.001211	4.246	2.02323602182
0.001212	4.238	2.03208169127
0.001213	4.216	2.03502923812
0.001214	4.218	2.03235725206
0.001215	4.208	2.02897412502
0.001216	4.188	2.04662062923
0.001217	4.172	2.03627503054
0.001218	4.15	2.01878676437
0.001219	4.148	2.00651339392
0.00122	4.128	2.01484887771
0.001221	4.12	2.01335540827
0.001222	4.102	1.99388966595
0.001223	4.096	1.98665145408
0.001224	4.086	1.98257509316
0.001225	4.056	1.97910686927
0.001226	4.074	1.97598684206
0.001227	4.032	1.9623903791
0.001228	4.01	1.95087160008
0.001229	4.012	1.95649073599
0.00123	4.018	1.97830129151
0.001231	4.046	1.97683686732
0.001232	4.036	1.97653838819
0.001233	4.028	1.98474582756
0.001234	4.032	2.00074386167
0.001235	4.012	1.99395486408
0.001236	4.012	2.01292225384
0.001237	4.02	2.00987561804
0.001238	4.016	2.01488064163
0.001239	4.01	2.02037125301
0.00124	3.996	2.00997114407
0.001241	3.972	1.98272943187
0.001242	3.952	1.98335473378
0.001243	3.934	1.98837722779
0.001244	3.926	1.98809557114
0.001245	3.92	1.99639675415
0.001246	3.912	1.97794236519
0.001247	3.908	1.95129085479
0.001248	3.896	1.95376150029
0.001249	3.878	1.95323219306
0.00125	3.858	1.93231363914
0.001251	3.848	1.93207039209
0.001252	3.838	1.93487880757
0.001253	3.814	1.93994948388
0.001254	3.8	1.93183850257
0.001255	3.8	1.93183850257
0.001256	3.78	1.94103065406
0.001257	3.782	1.95716018762
0.001258	3.786	1.96474018639
0.001259	3.77	1.9455333459
0.00126	3.748	1.93300181066
0.001261	3.734	1.95121603109
0.001262	3.712	1.93107638378
0.001263	3.702	1.92384926644
0.001264	3.692	1.92591173214
0.001265	3.686	1.93582127274
0.001266	3.658	1.93003523284
0.001267	3.642	1.93748187088
0.001268	3.636	1.91611690666
0.001269	3.624	1.91901641473
0.00127	3.598	1.91217049449
0.001271	3.586	1.90646374212
0.001272	3.576	1.90163718937
0.001273	3.56	1.92208220428
0.001274	3.534	1.91437822804
0.001275	3.528	1.92593250141
0.001276	3.526	1.90507847607
0.001277	3.518	1.89464402989
0.001278	3.52	1.90094713235
0.001279	3.514	1.91462894578
0.00128	3.498	1.90735313982
0.001281	3.484	1.90308801688
0.001282	3.492	1.87881239085
0.001283	3.488	1.89890916054
0.001284	3.472	1.88711843825
0.001285	3.47	1.88708770331
0.001286	3.45	1.8610480918
0.001287	3.446	1.88230815756
0.001288	3.424	1.86231683663
0.001289	3.43	1.84637482652
0.00129	3.418	1.86313606588
0.001291	3.404	1.85277737465
0.001292	3.396	1.85558184945
0.001293	3.384	1.85271260588
0.001294	3.378	1.8652388587
0.001295	3.394	1.85007134998
0.001296	3.394	1.83160148504
0.001297	3.384	1.82880944879
0.001298	3.37	1.83223906737
0.001299	3.36	1.84347497949
0.0013	3.348	1.86088581058
0.001301	3.35	1.84160256299
0.001302	3.37	1.85609805775
0.001303	3.364	1.83834273192
0.001304	3.354	1.82337160228
0.001305	3.344	1.83348411501
0.001306	3.33	1.83660011979
0.001307	3.296	1.81559466842
0.001308	3.294	1.80431815376
0.001309	3.318	1.80468168938
0.00131	3.304	1.78873810269
0.001311	3.292	1.77953252288
0.001312	3.292	1.77164782053
0.001313	3.278	1.77558891639
0.001314	3.286	1.78891140082
0.001315	3.28	1.78258239641
0.001316	3.282	1.79066356416
0.001317	3.276	1.80660565703
0.001318	3.25	1.78087057362
0.001319	3.242	1.76392630232
0.00132	3.236	1.76530563926
0.001321	3.222	1.75861195265
0.001322	3.228	1.75271674837
0.001323	3.224	1.73488443419
0.001324	3.206	1.73768927027
0.001325	3.18	1.73308972647
0.001326	3.152	1.72884238726
0.001327	3.158	1.76777713527
0.001328	3.142	1.76687181199
0.001329	3.112	1.75711581861
0.00133	3.12	1.77808886167
0.001331	3.112	1.76052719377
0.001332	3.1	1.7601136327
0.001333	3.09	1.7509711591
0.001334	3.076	1.73153804463
0.001335	3.058	1.7189054657
0.001336	3.062	1.70591793472
0.001337	3.04	1.70598944897
0.001338	3.032	1.69439546742
0.001339	3.032	1.70498563044
0.00134	3.026	1.69862414913
0.001341	3.014	1.70229374668
0.001342	2.994	1.70116548284
0.001343	2.99	1.6905324605
0.001344	2.99	1.68341913973
0.001345	2.982	1.68809833837
0.001346	2.97	1.68792772357
0.001347	2.966	1.70787704475
0.001348	2.976	1.72262125843
0.001349	2.952	1.73369432138
0.00135	2.946	1.73755115033
0.001351	2.966	1.74723896477
0.001352	2.966	1.75409349808
0.001353	2.928	1.74780319258
0.001354	2.888	1.75369780749
0.001355	2.876	1.75630976767
0.001356	2.876	1.7744362485
0.001357	2.89	1.76462460597
0.001358	2.876	1.76652879965
0.001359	2.872	1.76850671472
0.00136	2.864	1.76110874167
0.001361	2.848	1.7346169606
0.001362	2.852	1.73956776241
0.001363	2.83	1.73236832111
0.001364	2.838	1.71457166663
0.001365	2.836	1.70560956845
0.001366	2.846	1.7012595334
0.001367	2.832	1.70873520476
0.001368	2.838	1.70286699422
0.001369	2.824	1.70088917922
0.00137	2.832	1.70404694771
0.001371	2.838	1.71340479747
0.001372	2.834	1.70834539833
0.001373	2.814	1.67194617138
0.001374	2.816	1.66557617658
0.001375	2.798	1.64960480116
0.001376	2.788	1.67781286203
0.001377	2.794	1.67796424277
0.001378	2.768	1.66438457095
0.001379	2.748	1.67346825485
0.00138	2.742	1.66956161911
0.001381	2.738	1.66654012853
0.001382	2.744	1.68596085364
0.001383	2.74	1.68178476625
0.001384	2.75	1.68982247588
0.001385	2.74	1.68653490921
0.001386	2.71	1.67985118389
0.001387	2.692	1.67246405044
0.001388	2.692	1.65563764151
0.001389	2.698	1.65975781366
0.00139	2.688	1.66812949138
0.001391	2.678	1.65961320795
0.001392	2.676	1.66223464048
0.001393	2.658	1.63982803977
0.001394	2.652	1.62446791289
0.001395	2.66	1.63719271926
0.001396	2.672	1.63597554994
0.001397	2.66	1.62861904692
0.001398	2.654	1.62674029888
0.001399	2.624	1.62930169091
0.0014	2.62	1.63082801055
0.001401	2.618	1.63587163311
0.001402	2.622	1.65502749222
0.001403	2.614	1.65680535972
0.001404	2.594	1.65685364471
0.001405	2.592	1.6411995613
0.001406	2.59	1.64374572243
0.001407	2.582	1.65023513476
0.001408	2.578	1.64314211193
0.001409	2.572	1.63976095819
0.00141	2.578	1.64314211193
0.001411	2.56	1.64511397781
0.001412	2.546	1.624771984
0.001413	2.534	1.61147261845
0.001414	2.534	1.61766622021
0.001415	2.52	1.62037032804
0.001416	2.52	1.61666323024
0.001417	2.486	1.61919856719
0.001418	2.454	1.60620173079
0.001419	2.458	1.60506573074
0.00142	2.452	1.58609457473
0.001421	2.452	1.58104269392
0.001422	2.45	1.58098070829
0.001423	2.44	1.56025638919
0.001424	2.422	1.56202304721
0.001425	2.406	1.54956897233
0.001426	2.398	1.54906294256
0.001427	2.392	1.54736421052
0.001428	2.392	1.56407672446
0.001429	2.378	1.55019869694
0.00143	2.36	1.55769059829
0.001431	2.356	1.57138919431
0.001432	2.36	1.57302256818
0.001433	2.348	1.57825726673
0.001434	2.34	1.57238672088
0.001435	2.35	1.57844860544
0.001436	2.354	1.57755633814
0.001437	2.342	1.56621709862
0.001438	2.32	1.58037970121
0.001439	2.326	1.56707498225
0.00144	2.334	1.56794260099
0.001441	2.33	1.56878934214
0.001442	2.312	1.55520288066
0.001443	2.304	1.54388600615
0.001444	2.294	1.54387952898
0.001445	2.296	1.55961020771
0.001446	2.286	1.56083439224
0.001447	2.274	1.55914207178
0.001448	2.276	1.55557834904
0.001449	2.268	1.55954352296
0.00145	2.246	1.55225126832
0.001451	2.264	1.55765978314
0.001452	2.254	1.57527267481
0.001453	2.236	1.57235619374
0.001454	2.216	1.56631542162
0.001455	2.212	1.55275754708
0.001456	2.194	1.54801937972
0.001457	2.186	1.55158112904
0.001458	2.178	1.5473577479
0.001459	2.178	1.55509356632
0.00146	2.186	1.55415700623
0.001461	2.178	1.54477053312
0.001462	2.178	1.5473577479
0.001463	2.19	1.55624548192
0.001464	2.172	1.52787957641
0.001465	2.16	1.53440542231
0.001466	2.152	1.52869094326
0.001467	2.156	1.52566837812
0.001468	2.144	1.51633241738
0.001469	2.13	1.52351567107
0.00147	2.118	1.52973069525
0.001471	2.102	1.5230219959
0.001472	2.084	1.52739778709
0.001473	2.09	1.53163311534
0.001474	2.094	1.5418054352
0.001475	2.094	1.53139283007
0.001476	2.078	1.51918267499
0.001477	2.072	1.52670101854
0.001478	2.08	1.51182009512
0.001479	2.068	1.50578086055
0.00148	2.056	1.51157666031
0.001481	2.044	1.50534514315
0.001482	2.038	1.48746630214
0.001483	2.036	1.48280275155
0.001484	2.034	1.48487171163
0.001485	2.02	1.47227714782
0.001486	2.022	1.47156923045
0.001487	2.012	1.46145680744
0.001488	2.012	1.46282466482
0.001489	2.002	1.45807955887
0.00149	2.008	1.4587446658
0.001491	2.0	1.45189531303
0.001492	1.992	1.45049508789
0.001493	1.978	1.44551582489
0.001494	1.968	1.44878431797
0.001495	1.958	1.44368833202
0.001496	1.968	1.44602074674
0.001497	1.964	1.44315764905
0.001498	1.956	1.43877169836
0.001499	1.946	1.42516104353
0.0015	1.938	1.43741295389
0.001501	1.94	1.44097189424
0.001502	1.942	1.45280280837
0.001503	1.954	1.44218029386
0.001504	1.956	1.42760778928
0.001505	1.956	1.41635588748
0.001506	1.946	1.40822015324
0.001507	1.928	1.38953805274
0.001508	1.938	1.3907393717
0.001509	1.93	1.37298943914
0.00151	1.926	1.37423578763
0.001511	1.918	1.36940717101
0.001512	1.916	1.37147511826
0.001513	1.912	1.36830405978
0.001514	1.904	1.37214576485
0.001515	1.886	1.35830924314
0.001516	1.882	1.35649401031
0.001517	1.876	1.3478219467
0.001518	1.87	1.37444534267
0.001519	1.856	1.37232066224
0.00152	1.854	1.37720151031
0.001521	1.828	1.37201166176
0.001522	1.836	1.36861389734
0.001523	1.828	1.36470363083
0.001524	1.826	1.37248825132
0.001525	1.826	1.37248825132
0.001526	1.824	1.36565881537
0.001527	1.818	1.3729078629
0.001528	1.824	1.38022606844
0.001529	1.804	1.37316568556
0.00153	1.808	1.35762144945
0.001531	1.796	1.36761983022
0.001532	1.784	1.37162093889
0.001533	1.78	1.36806432597
0.001534	1.782	1.37785195141
0.001535	1.776	1.37616278107
0.001536	1.786	1.3784788718
0.001537	1.79	1.38632607997
0.001538	1.776	1.38196382008
0.001539	1.774	1.37946511373
0.00154	1.78	1.39269522868
0.001541	1.786	1.39147547589
0.001542	1.774	1.36488973914
0.001543	1.764	1.36978246448
0.001544	1.762	1.36578036302
0.001545	1.752	1.36912234661
0.001546	1.742	1.36361138159
0.001547	1.742	1.37092523501
0.001548	1.73	1.37153199015
0.001549	1.738	1.37599273254
0.00155	1.73	1.36275456338
0.001551	1.722	1.35672989206
0.001552	1.718	1.35147179031
0.001553	1.724	1.34900852481
0.001554	1.712	1.34946507921
0.001555	1.712	1.34946507921
0.001556	1.714	1.34914936163
0.001557	1.71	1.33936552143
0.001558	1.698	1.32920878721
0.001559	1.696	1.34297580023
0.00156	1.686	1.33544150003
0.001561	1.682	1.32698002999
0.001562	1.658	1.32099810749
0.001563	1.656	1.31972118267
0.001564	1.64	1.31087756865
0.001565	1.64	1.30476051442
0.001566	1.64	1.30322676461
0.001567	1.632	1.30099039197
0.001568	1.632	1.31018166679
0.001569	1.628	1.31818663322
0.00157	1.624	1.31248771423
0.001571	1.63	1.30885446097
0.001572	1.628	1.30292593803
0.001573	1.632	1.31170728442
0.001574	1.634	1.30997862578
0.001575	1.632	1.32384893398
0.001576	1.628	1.3151486608
0.001577	1.628	1.31818663322
0.001578	1.624	1.32311148434
0.001579	1.612	1.32870463234
0.00158	1.598	1.3192406907
0.001581	1.578	1.30073671433
0.001582	1.58	1.30368707902
0.001583	1.578	1.30840207887
0.001584	1.58	1.31285947458
0.001585	1.578	1.31905875533
0.001586	1.57	1.32404682697
0.001587	1.56	1.31240237732
0.001588	1.564	1.30303645383
0.001589	1.574	1.31016182207
0.00159	1.56	1.30935098427
0.001591	1.55	1.30518197965
0.001592	1.554	1.29733727303
0.001593	1.546	1.30226111053
0.001594	1.546	1.30532907728
0.001595	1.53	1.30732551417
0.001596	1.524	1.3165956099
0.001597	1.528	1.31955143894
0.001598	1.514	1.30146225454
0.001599	1.512	1.31067005764
0.0016	1.518	1.31060138868
0.001601	1.51	1.29533779378
0.001602	1.506	1.28917182718
0.001603	1.49	1.28292634239
0.001604	1.476	1.27961869321
0.001605	1.486	1.29838515087
0.001606	1.478	1.2843348473
0.001607	1.48	1.28124939024
0.001608	1.488	1.27194968454
0.001609	1.488	1.27352110308
0.00161	1.486	1.28288892738
0.001611	1.47	1.27007873772
0.001612	1.472	1.26539163898
0.001613	1.476	1.26389240048
0.001614	1.48	1.260793401
0.001615	1.476	1.27020628246
0.001616	1.472	1.27012440336
0.001617	1.462	1.26037930799
0.001618	1.454	1.25374798106
0.001619	1.444	1.25014559152
0.00162	1.442	1.25325017455
0.001621	1.426	1.23471616171
0.001622	1.424	1.23135047813
0.001623	1.428	1.22996585318
0.001624	1.408	1.22700285248
0.001625	1.4	1.22147451877
0.001626	1.402	1.21012230787
0.001627	1.408	1.20063982942
0.001628	1.402	1.20515393208
0.001629	1.406	1.22031307458
0.00163	1.404	1.2185171316
0.001631	1.386	1.21367376177
0.001632	1.38	1.21144541767
0.001633	1.37	1.20212312181
0.001634	1.37	1.20875969489
0.001635	1.376	1.21104252609
0.001636	1.346	1.20427737669
0.001637	1.35	1.20809767817
0.001638	1.352	1.21987540347
0.001639	1.34	1.21177555678
0.00164	1.338	1.20322732682
0.001641	1.338	1.186488938
0.001642	1.328	1.17320756902
0.001643	1.306	1.17488893092
0.001644	1.308	1.17351437997
0.001645	1.298	1.16326953025
0.001646	1.298	1.159825849
0.001647	1.304	1.15567469471
0.001648	1.306	1.16119076813
0.001649	1.304	1.1660120068
0.00165	1.302	1.16395704388
0.001651	1.314	1.15732622886
0.001652	1.318	1.15276884066
0.001653	1.308	1.15634596899
0.001654	1.3	1.15325625947
0.001655	1.29	1.15667627277
0.001656	1.282	1.1395069109
0.001657	1.272	1.1410591571
0.001658	1.276	1.14360132914
0.001659	1.284	1.15902717828
0.00166	1.284	1.15210416196
0.001661	1.278	1.14224165569
0.001662	1.272	1.1410591571
0.001663	1.274	1.13442672747
0.001664	1.28	1.13207773585
0.001665	1.278	1.13521627895
0.001666	1.274	1.13618836466
0.001667	1.262	1.14427094694
0.001668	1.256	1.13950164546
0.001669	1.262	1.13901536425
0.00167	1.248	1.136
0.001671	1.244	1.13862373065
0.001672	1.246	1.13025837754
0.001673	1.258	1.1311215673
0.001674	1.264	1.14643098353
0.001675	1.266	1.14159712684
0.001676	1.264	1.13415342877
0.001677	1.268	1.13321489577
0.001678	1.26	1.1297787394
0.001679	1.248	1.10566541051
0.00168	1.244	1.10474612468
0.001681	1.238	1.10333856998
0.001682	1.24	1.10381157812
0.001683	1.232	1.1055206918
0.001684	1.22	1.09526252561
0.001685	1.218	1.09657466686
0.001686	1.216	1.09788159653
0.001687	1.226	1.09677892029
0.001688	1.21	1.09631199939
0.001689	1.206	1.0897541007
0.00169	1.216	1.10333313192
0.001691	1.21	1.09995454452
0.001692	1.206	1.10071067952
0.001693	1.208	1.10486922303
0.001694	1.21	1.10358506695
0.001695	1.202	1.11049358395
0.001696	1.194	1.11011891255
0.001697	1.188	1.09756822111
0.001698	1.182	1.10674116215
0.001699	1.182	1.10854679649
0.0017	1.184	1.10369561021
0.001701	1.178	1.10558400857
0.001702	1.176	1.09591240526
0.001703	1.18	1.09708705215
0.001704	1.188	1.10302130532
0.001705	1.174	1.09714356399
0.001706	1.16	1.08738217753
0.001707	1.142	1.10174225661
0.001708	1.134	1.09180767537
0.001709	1.128	1.07685467915
0.00171	1.122	1.07662249651
0.001711	1.114	1.08305309196
0.001712	1.11	1.07976849371
0.001713	1.112	1.08602762396
0.001714	1.112	1.08418448615
0.001715	1.116	1.07635681816
0.001716	1.118	1.08631303039
0.001717	1.11	1.08899035808
0.001718	1.102	1.08424904888
0.001719	1.094	1.06637891952
0.00172	1.088	1.07156707676
0.001721	1.072	1.05963012415
0.001722	1.058	1.06331368843
0.001723	1.05	1.06559842342
0.001724	1.05	1.05995282914
0.001725	1.05	1.05995282914
0.001726	1.046	1.05445910305
0.001727	1.046	1.05824571816
0.001728	1.052	1.0570222325
0.001729	1.046	1.07139348514
0.00173	1.04	1.06508215646
0.001731	1.034	1.06997383146
0.001732	1.038	1.07170704952
0.001733	1.04	1.07628992377
0.001734	1.048	1.07967402488
0.001735	1.046	1.07139348514
0.001736	1.03	1.066348911
0.001737	1.026	1.06832766509
0.001738	1.034	1.06435144572
0.001739	1.028	1.05981885245
0.00174	1.028	1.05981885245
0.001741	1.024	1.05802835501
0.001742	1.012	1.05064551586
0.001743	1.016	1.05628783956
0.001744	1.008	1.05448375995
0.001745	1.01	1.05730790217
0.001746	1.008	1.04686961939
0.001747	1.008	1.03727334874
0.001748	0.988	1.03723478538
0.001749	0.974	1.03794219492
0.00175	0.974	1.03601351343
0.001751	0.962	1.0259415188
0.001752	0.968	1.03100727447
0.001753	0.97	1.03203682105
0.001754	0.966	1.02608186808
0.001755	0.966	1.03384911859
0.001756	0.966	1.03384911859
0.001757	0.968	1.03873769547
0.001758	0.964	1.03860675908
0.001759	0.958	1.03161814641
0.00176	0.942	1.03084237398
0.001761	0.944	1.02803890977
0.001762	0.946	1.03686257527
0.001763	0.94	1.0278132126
0.001764	0.926	1.00822814878
0.001765	0.93	1.01247222184
0.001766	0.934	1.01076406743
0.001767	0.93	1.01247222184
0.001768	0.924	1.01499950739
0.001769	0.93	1.01444566143
0.00177	0.932	1.00964152054
0.001771	0.924	1.01105093838
0.001772	0.92	1.01469207152
0.001773	0.912	1.01796660063
0.001774	0.904	1.00736487928
0.001775	0.908	1.0077380612
0.001776	0.896	1.00258864945
0.001777	0.892	1.00813491161
0.001778	0.888	1.00571168831
0.001779	0.892	1.00813491161
0.00178	0.896	1.01053649118
0.001781	0.892	1.01011682493
0.001782	0.902	1.0160688953
0.001783	0.91	1.01286721736
0.001784	0.908	1.01169956015
0.001785	0.9	1.00498756211
0.001786	0.894	1.00735495234
0.001787	0.892	1.00216565497
0.001788	0.888	0.991693501037
0.001789	0.884	0.985161915626
0.00179	0.888	0.979518248937
0.001791	0.89	0.976678043165
0.001792	0.884	0.985161915626
0.001793	0.894	0.985273566072
0.001794	0.9	0.98488578018
0.001795	0.898	0.989745421813
0.001796	0.888	0.983593411934
0.001797	0.89	0.980765007532
0.001798	0.88	0.972419662491
0.001799	0.864	0.959949998698
0.0018	0.87	0.957653381971
0.001801	0.868	0.950039999158
0.001802	0.856	0.941946919948
0.001803	0.87	0.947153630622
0.001804	0.86	0.942549733436
0.001805	0.856	0.935555449987
0.001806	0.85	0.93354164342
0.001807	0.85	0.937816613203
0.001808	0.846	0.937168074574
0.001809	0.838	0.935818358444
0.00181	0.834	0.932975883933
0.001811	0.822	0.928609713496
0.001812	0.82	0.92714615892
0.001813	0.814	0.920545490457
0.001814	0.814	0.931345263584
0.001815	0.808	0.935487038927
0.001816	0.806	0.936143151446
0.001817	0.8	0.935948716544
0.001818	0.8	0.938083151965
0.001819	0.794	0.927126744302
0.00182	0.788	0.931158418316
0.001821	0.786	0.933918626005
0.001822	0.782	0.92437871027
0.001823	0.774	0.913741757829
0.001824	0.774	0.915927944764
0.001825	0.77	0.908350152749
0.001826	0.762	0.901862517239
0.001827	0.768	0.913332360097
0.001828	0.77	0.925796953981
0.001829	0.772	0.916523867665
0.00183	0.78	0.922821759605
0.001831	0.768	0.926377892655
0.001832	0.774	0.931087536164
0.001833	0.766	0.924794031123
0.001834	0.77	0.910549284773
0.001835	0.766	0.902908633251
0.001836	0.768	0.89340696214
0.001837	0.764	0.890114599363
0.001838	0.766	0.898467584279
0.001839	0.77	0.903935838431
0.00184	0.77	0.901720577563
0.001841	0.768	0.906739212784
0.001842	0.76	0.909065454189
0.001843	0.756	0.903583975068
0.001844	0.748	0.903601682159
0.001845	0.756	0.910199978027
0.001846	0.752	0.906915652087
0.001847	0.746	0.908561500395
0.001848	0.742	0.911831124716
0.001849	0.744	0.913490010892
0.00185	0.742	0.903014950042
0.001851	0.744	0.900257740872
0.001852	0.734	0.891764542915
0.001853	0.726	0.88256671136
0.001854	0.72	0.881816307402
0.001855	0.716	0.87826191993
0.001856	0.718	0.868605779396
0.001857	0.724	0.876255670452
0.001858	0.728	0.877505555538
0.001859	0.724	0.887594502011
0.00186	0.728	0.891075754355
0.001861	0.726	0.88256671136
0.001862	0.718	0.870905276135
0.001863	0.718	0.866300178922
0.001864	0.708	0.854830977445
0.001865	0.704	0.851107513772
0.001866	0.71	0.856679636737
0.001867	0.706	0.859979069513
0.001868	0.714	0.869599908004
0.001869	0.712	0.865480213523
0.00187	0.72	0.874985714169
0.001871	0.722	0.876764506581
0.001872	0.72	0.884081444212
0.001873	0.724	0.883076440632
0.001874	0.72	0.886340792246
0.001875	0.714	0.874187622882
0.001876	0.716	0.875981734969
0.001877	0.708	0.87105453331
0.001878	0.696	0.859990697624
0.001879	0.694	0.858116542202
0.00188	0.69	0.8590110593
0.001881	0.69	0.8590110593
0.001882	0.684	0.857988344909
0.001883	0.684	0.862637815077
0.001884	0.684	0.860316220933
0.001885	0.686	0.862208791419
0.001886	0.68	0.854166260163
0.001887	0.674	0.853067406481
0.001888	0.68	0.854166260163
0.001889	0.682	0.858414818139
0.00189	0.682	0.858414818139
0.001891	0.672	0.858146840581
0.001892	0.668	0.849574010902
0.001893	0.668	0.856607261235
0.001894	0.668	0.854269278389
0.001895	0.656	0.847150517913
0.001896	0.654	0.845153240543
0.001897	0.654	0.849872931679
0.001898	0.644	0.839799976185
0.001899	0.636	0.829158609676
0.0019	0.64	0.826075057123
0.001901	0.638	0.821557058274
0.001902	0.64	0.813879597975
0.001903	0.65	0.819451035755
0.001904	0.646	0.815281546461
0.001905	0.646	0.810360413643
0.001906	0.652	0.819082413436
0.001907	0.652	0.811724091056
0.001908	0.656	0.813427316974
0.001909	0.66	0.82
0.00191	0.65	0.821888070238
0.001911	0.646	0.827456343259
0.001912	0.64	0.811418511004
0.001913	0.634	0.809965431361
0.001914	0.632	0.807821762519
0.001915	0.63	0.805667425182
0.001916	0.624	0.811556529146
0.001917	0.616	0.800339927781
0.001918	0.61	0.803679040414
0.001919	0.618	0.80751222901
0.00192	0.618	0.797543729209
0.001921	0.614	0.795615485018
0.001922	0.622	0.80194513528
0.001923	0.622	0.804435205595
0.001924	0.618	0.805031676395
0.001925	0.612	0.79085776218
0.001926	0.612	0.79085776218
0.001927	0.606	0.799227126667
0.001928	0.604	0.794470893111
0.001929	0.608	0.79393702521
0.00193	0.608	0.79393702521
0.001931	0.608	0.78888275428
0.001932	0.604	0.786882456279
0.001933	0.604	0.786882456279
0.001934	0.596	0.775102573857
0.001935	0.596	0.782805212042
0.001936	0.592	0.775587519239
0.001937	0.594	0.775347663955
0.001938	0.592	0.775587519239
0.001939	0.586	0.771105699629
0.00194	0.586	0.781411543298
0.001941	0.58	0.779487010796
0.001942	0.58	0.787146746166
0.001943	0.582	0.786940912648
0.001944	0.576	0.777318467554
0.001945	0.584	0.776494687683
0.001946	0.584	0.776494687683
0.001947	0.586	0.783966836033
0.001948	0.584	0.781629068037
0.001949	0.58	0.779487010796
0.00195	0.582	0.789478308758
0.001951	0.574	0.78007948313
0.001952	0.57	0.783007024234
0.001953	0.568	0.780625390312
0.001954	0.57	0.78555712714
0.001955	0.582	0.792007575721
0.001956	0.574	0.782639125012
0.001957	0.566	0.778231328077
0.001958	0.566	0.78335432596
0.001959	0.554	0.763599371398
0.00196	0.556	0.76345530321
0.001961	0.548	0.758746334423
0.001962	0.554	0.758342930342
0.001963	0.546	0.758870212882
0.001964	0.548	0.753456037205
0.001965	0.554	0.760975689493
0.001966	0.556	0.768676785131
0.001967	0.55	0.758617163001
0.001968	0.552	0.758482695913
0.001969	0.55	0.758617163001
0.00197	0.546	0.764123026744
0.001971	0.538	0.76194225503
0.001972	0.536	0.762039369062
0.001973	0.534	0.759502468725
0.001974	0.538	0.756674302458
0.001975	0.534	0.748895186258
0.001976	0.54	0.753923072999
0.001977	0.534	0.748895186258
0.001978	0.536	0.75412465813
0.001979	0.544	0.756349125735
0.00198	0.544	0.761619327486
0.001981	0.54	0.753923072999
0.001982	0.534	0.756864584982
0.001983	0.53	0.743706931526
0.001984	0.53	0.743706931526
0.001985	0.524	0.741231407861
0.001986	0.526	0.741163949474
0.001987	0.52	0.738647412505
0.001988	0.508	0.73887482025
0.001989	0.508	0.741576698663
0.00199	0.506	0.73346029204
0.001991	0.496	0.730742088565
0.001992	0.496	0.733473925917
0.001993	0.498	0.736203776138
0.001994	0.496	0.730742088565
0.001995	0.498	0.728008241712
0.001996	0.498	0.72249290654
0.001997	0.498	0.72249290654
0.001998	0.5	0.722495674728
[truncated: 8,002 more rows]
