# Supplementary material for: The Influence of Synaptic Size on AMPA Receptor Activation: A Monte Carlo Model
Source: PLoS One. 2015 Jun 24;10(6):e0130924. doi: 10.1371/journal.pone.0130924 (PMC4479604; doi:10.1371/journal.pone.0130924)
Supplement: S1 Dataset — This package contains the experimental data used as basis for the analysis presented in the paper. (ZIP) [file pone.0130924.s001.zip › S1 Simulation data/test/2680_8969_568_1028.csv]

time	AMPA.O.mean	AMPA.O.stdev
0.0	0.0	0.0
1e-06	0.0	0.0
2e-06	0.08	0.312409987036
3e-06	0.452	0.660072723266
4e-06	0.966	0.998420752989
5e-06	1.608	1.26899014969
6e-06	2.506	1.63522597827
7e-06	3.622	1.98270421395
8e-06	4.798	2.2138644945
9e-06	5.998	2.42693139582
1e-05	7.262	2.71686510523
1.1e-05	8.772	2.94754406244
1.2e-05	10.27	3.13896479751
1.3e-05	11.95	3.3822329902
1.4e-05	13.602	3.65069801545
1.5e-05	15.282	3.81712928783
1.6e-05	17.016	3.97337941808
1.7e-05	18.888	4.1712655154
1.8e-05	20.862	4.49610453615
1.9e-05	22.956	4.75079614381
2e-05	24.93	5.00890207531
2.1e-05	26.936	5.27407849771
2.2e-05	29.006	5.33722437227
2.3e-05	31.156	5.31673433604
2.4e-05	33.342	5.65305545701
2.5e-05	35.432	5.78665499231
2.6e-05	37.446	5.86643707884
2.7e-05	39.622	6.07940095733
2.8e-05	41.806	6.20841074672
2.9e-05	43.93	6.26299449146
3e-05	46.03	6.35712985552
3.1e-05	48.116	6.39238171576
3.2e-05	50.194	6.50633260754
3.3e-05	52.376	6.69944952963
3.4e-05	54.626	6.76122207888
3.5e-05	56.804	6.92947212997
3.6e-05	58.906	7.08301941265
3.7e-05	61.054	7.27317564754
3.8e-05	63.068	7.3647386919
3.9e-05	65.158	7.56683791289
4e-05	67.238	7.6981397753
4.1e-05	69.082	7.82836355824
4.2e-05	70.998	7.90430237276
4.3e-05	72.89	8.01909595902
4.4e-05	74.848	8.08510333886
4.5e-05	76.724	8.36874088498
4.6e-05	78.54	8.43234249779
4.7e-05	80.402	8.47280331413
4.8e-05	82.392	8.53945759402
4.9e-05	84.1	8.64904619019
5e-05	85.842	8.73435950714
5.1e-05	87.628	8.82800181241
5.2e-05	89.456	8.85822013725
5.3e-05	91.168	8.94515377174
5.4e-05	92.854	8.91653991187
5.5e-05	94.53	9.00583699608
5.6e-05	96.158	9.08653047098
5.7e-05	97.648	9.13937065667
5.8e-05	99.414	9.19274735865
5.9e-05	100.892	9.14069669117
6e-05	102.28	9.21333815726
6.1e-05	103.752	9.32987116738
6.2e-05	105.212	9.51709283342
6.3e-05	106.636	9.49060082397
6.4e-05	108.116	9.55439919618
6.5e-05	109.286	9.56515572273
6.6e-05	110.484	9.64830264865
6.7e-05	111.844	9.88026639317
6.8e-05	113.146	9.90740551305
6.9e-05	114.642	9.87146574729
7e-05	115.876	9.89144195757
7.1e-05	117.296	10.0110131355
7.2e-05	118.544	10.0395250884
7.3e-05	119.7	10.1450480531
7.4e-05	120.696	10.2936671794
7.5e-05	121.808	10.3148017916
7.6e-05	122.85	10.302790884
7.7e-05	123.91	10.3843102804
7.8e-05	124.926	10.3809693189
7.9e-05	125.914	10.3141942972
8e-05	126.812	10.3986853015
8.1e-05	127.758	10.50063979
8.2e-05	128.804	10.4917865018
8.3e-05	129.668	10.6424515973
8.4e-05	130.556	10.6287752822
8.5e-05	131.476	10.6480713747
8.6e-05	132.378	10.6445815324
8.7e-05	133.192	10.5852319767
8.8e-05	134.042	10.7290370491
8.9e-05	134.726	10.7494615679
9e-05	135.528	10.6448680593
9.1e-05	136.29	10.7348917088
9.2e-05	136.936	10.7030791831
9.3e-05	137.556	10.7151698073
9.4e-05	138.27	10.7685235757
9.5e-05	138.9	10.8446300075
9.6e-05	139.59	10.8689419908
9.7e-05	140.19	10.8169265506
9.8e-05	140.764	10.7534321963
9.9e-05	141.316	10.9217280684
0.0001	141.782	11.0222718166
0.000101	142.534	11.0056732643
0.000102	142.868	10.9536558281
0.000103	143.368	10.7922461054
0.000104	143.764	10.7228869247
0.000105	144.244	10.9555677169
0.000106	144.58	10.9064934787
0.000107	145.068	11.0034256484
0.000108	145.74	10.9687009258
0.000109	146.138	10.8835176299
0.00011	146.34	10.7920526315
0.000111	146.67	10.7551429558
0.000112	147.046	10.6742626912
0.000113	147.48	10.6756545467
0.000114	147.802	10.6530181639
0.000115	148.266	10.5697324469
0.000116	148.612	10.7614801956
0.000117	148.97	10.8305632356
0.000118	149.232	10.9704227813
0.000119	149.404	10.8909496372
0.00012	149.686	10.9403566669
0.000121	150.006	10.9527149146
0.000122	150.252	10.8810153938
0.000123	150.706	11.087450744
0.000124	151.0	11.0793501614
0.000125	151.024	11.0101509526
0.000126	151.128	10.9972549302
0.000127	151.338	10.8708673067
0.000128	151.586	10.9313587445
0.000129	151.786	10.8795314237
0.00013	151.922	10.8083262349
0.000131	152.098	10.8286839459
0.000132	152.11	10.8647089239
0.000133	152.242	10.8862957887
0.000134	152.272	10.9868110023
0.000135	152.244	10.9056161678
0.000136	152.428	11.0792064698
0.000137	152.416	11.0375243601
0.000138	152.542	11.1127060611
0.000139	152.58	11.1054761267
0.00014	152.688	10.9225755205
0.000141	152.906	10.834997185
0.000142	152.962	10.8318306855
0.000143	152.93	10.8157801383
0.000144	152.976	10.8671718492
0.000145	153.062	10.9346310409
0.000146	152.942	10.9478142111
0.000147	152.948	10.9760327988
0.000148	152.806	10.9803626534
0.000149	152.98	10.7658534265
0.00015	153.002	10.7709793427
0.000151	153.088	10.7418925707
0.000152	152.918	10.790332525
0.000153	152.866	10.7699602599
0.000154	152.834	10.8034459317
0.000155	152.79	10.6044283203
0.000156	152.674	10.7092354536
0.000157	152.686	10.800898296
0.000158	152.508	10.9190629635
0.000159	152.5	10.8002777742
0.00016	152.47	10.7709377493
0.000161	152.384	10.729983411
0.000162	152.316	10.8662847377
0.000163	152.208	10.8042924803
0.000164	152.084	10.9716427211
0.000165	152.108	10.8896435203
0.000166	151.9	10.8510828953
0.000167	151.844	10.9938011625
0.000168	151.812	10.8852494689
0.000169	151.686	10.8776561814
0.00017	151.518	10.8963147899
0.000171	151.454	10.9440341739
0.000172	151.48	10.96
0.000173	151.144	10.9266309538
0.000174	151.136	10.9131802881
0.000175	151.066	10.9272889593
0.000176	151.01	10.9632978615
0.000177	150.89	10.9479632809
0.000178	150.494	10.8403857865
0.000179	150.482	10.8102579063
0.00018	150.452	10.7896105583
0.000181	150.234	10.7623066301
0.000182	150.122	10.7615573222
0.000183	150.014	10.8023054947
0.000184	149.826	10.7556368477
0.000185	149.644	10.7003394339
0.000186	149.404	10.6686823929
0.000187	149.272	10.6936437195
0.000188	149.204	10.6387209758
0.000189	148.998	10.5812095717
0.00019	148.82	10.605640009
0.000191	148.708	10.5710328729
0.000192	148.568	10.5366681641
0.000193	148.362	10.4968069431
0.000194	148.166	10.6786911183
0.000195	147.8	10.652135936
0.000196	147.706	10.5725854927
0.000197	147.486	10.381416281
0.000198	147.322	10.4824766158
0.000199	147.182	10.3848387566
0.0002	146.966	10.3956165762
0.000201	146.788	10.3984160332
0.000202	146.588	10.3874085315
0.000203	146.354	10.3249544309
0.000204	146.196	10.2678909227
0.000205	146.082	10.2420347588
0.000206	145.848	10.1723594117
0.000207	145.566	10.1124499504
0.000208	145.438	10.0944616498
0.000209	145.472	10.1798436137
0.00021	145.272	10.0770043168
0.000211	144.872	9.96130593848
0.000212	144.702	10.0807339019
0.000213	144.5	10.0613120417
0.000214	144.262	10.1992821316
0.000215	143.984	10.212528776
0.000216	143.656	10.3956560159
0.000217	143.57	10.340265954
0.000218	143.34	10.2699756572
0.000219	143.042	10.1626884238
0.00022	142.77	10.1339577658
0.000221	142.508	10.1995066547
0.000222	142.284	10.21309669
0.000223	142.01	10.1696558447
0.000224	141.778	10.1972896399
0.000225	141.582	10.1791589043
0.000226	141.332	9.99008388353
0.000227	141.102	9.90311042047
0.000228	140.764	10.1384566873
0.000229	140.664	10.1243816601
0.00023	140.362	10.1038089847
0.000231	140.016	10.035723392
0.000232	139.614	10.1163730655
0.000233	139.416	10.0919246925
0.000234	139.08	10.1177863192
0.000235	138.832	9.93135318071
0.000236	138.51	9.92743169203
0.000237	138.32	9.8163944501
0.000238	138.064	9.88574246074
0.000239	137.862	10.0565876917
0.00024	137.734	10.2326557648
0.000241	137.614	10.2906269974
0.000242	137.402	10.3655388668
0.000243	137.134	10.414415202
0.000244	136.862	10.5046159378
0.000245	136.654	10.4246958709
0.000246	136.244	10.4592764568
0.000247	135.958	10.48752764
0.000248	135.722	10.4441713889
0.000249	135.392	10.4820959736
0.00025	135.166	10.4862979168
0.000251	134.832	10.522156433
0.000252	134.466	10.4585297246
0.000253	134.236	10.3243548951
0.000254	133.978	10.323251232
0.000255	133.75	10.3735962906
0.000256	133.524	10.3071540204
0.000257	133.318	10.2344944184
0.000258	133.004	10.1642502921
0.000259	132.792	10.1731379623
0.00026	132.532	10.1898467113
0.000261	132.174	10.117298256
0.000262	131.928	10.3142045743
0.000263	131.8	10.2387499237
0.000264	131.592	10.1312159191
0.000265	131.378	10.0951035656
0.000266	131.076	9.98349758351
0.000267	130.73	10.0519202146
0.000268	130.498	10.0374297507
0.000269	130.242	10.1236078549
0.00027	130.01	9.99729463405
0.000271	129.696	10.0635770976
0.000272	129.444	10.0796261835
0.000273	129.268	10.0663884288
0.000274	129.06	9.95752981417
0.000275	128.806	9.95772885753
0.000276	128.476	9.94612608004
0.000277	128.242	9.94944400457
0.000278	127.902	9.79410006075
0.000279	127.658	9.84444188362
0.00028	127.48	9.65016062042
0.000281	127.308	9.66132164872
0.000282	127.074	9.5448689881
0.000283	126.824	9.50310601856
0.000284	126.548	9.5546688064
0.000285	126.314	9.54208593548
0.000286	125.988	9.55237436452
0.000287	125.806	9.5154802296
0.000288	125.43	9.62460908297
0.000289	125.226	9.71344037919
0.00029	124.966	9.60774916409
0.000291	124.744	9.51201682084
0.000292	124.62	9.60039582517
0.000293	124.296	9.68712465079
0.000294	124.074	9.71043376992
0.000295	123.768	9.70681080479
0.000296	123.494	9.86093119335
0.000297	123.236	9.95310524409
0.000298	122.84	9.91374802988
0.000299	122.556	9.80667446181
0.0003	122.3	9.53802914653
0.000301	122.012	9.58268521866
0.000302	121.74	9.58146126643
0.000303	121.646	9.62146995006
0.000304	121.272	9.58050186577
0.000305	120.966	9.56644364432
0.000306	120.842	9.60651008431
0.000307	120.554	9.64775020406
0.000308	120.226	9.56592515129
0.000309	119.9	9.66157337083
0.00031	119.668	9.59571654438
0.000311	119.352	9.49610951917
0.000312	119.23	9.49974210176
0.000313	119.006	9.51346225094
0.000314	118.808	9.5227693451
0.000315	118.486	9.56482116926
0.000316	118.17	9.56938347021
0.000317	117.906	9.50395517666
0.000318	117.726	9.46778347872
0.000319	117.366	9.45156304534
0.00032	117.234	9.49164074331
0.000321	117.038	9.53648551616
0.000322	116.898	9.52804261116
0.000323	116.592	9.43851344227
0.000324	116.346	9.35918180185
0.000325	116.032	9.32046007448
0.000326	115.726	9.2023325304
0.000327	115.406	9.23607947129
0.000328	115.214	9.22692819957
0.000329	114.978	9.27585661812
0.00033	114.568	9.39794530735
0.000331	114.452	9.37441710188
0.000332	114.316	9.45389570495
0.000333	114.054	9.40207870633
0.000334	113.742	9.37802943054
0.000335	113.398	9.28997287402
0.000336	113.058	9.30798775246
0.000337	112.73	9.24213719872
0.000338	112.426	9.29518821757
0.000339	112.198	9.24915109618
0.00034	111.934	9.19748030713
0.000341	111.568	9.15736730726
0.000342	111.328	9.20458668274
0.000343	111.076	9.21554252337
0.000344	110.828	9.27892321339
0.000345	110.48	9.20638908585
0.000346	110.27	9.32529356106
0.000347	110.156	9.30309969849
0.000348	109.942	9.2888447075
0.000349	109.684	9.22323934418
0.00035	109.52	9.25989200801
0.000351	109.32	9.17483514838
0.000352	108.974	9.13900016413
0.000353	108.744	9.12131920283
0.000354	108.49	9.13049286731
0.000355	108.234	9.24420056035
0.000356	107.98	9.21214415866
0.000357	107.67	9.24797815741
0.000358	107.538	9.22044228874
0.000359	107.244	9.12274432394
0.00036	107.004	9.12469089887
0.000361	106.81	9.12917849535
0.000362	106.612	9.06672245081
0.000363	106.366	9.06112818583
0.000364	106.282	9.07603856316
0.000365	106.096	9.13426428345
0.000366	105.824	9.10741587938
0.000367	105.648	9.25916281313
0.000368	105.446	9.32582886397
0.000369	105.22	9.30911381389
0.00037	105.066	9.31201610823
0.000371	104.878	9.32390025687
0.000372	104.81	9.34847046313
0.000373	104.468	9.42385144195
0.000374	104.18	9.37483866528
0.000375	103.918	9.3211198898
0.000376	103.812	9.17587358239
0.000377	103.618	9.29645502329
0.000378	103.272	9.31332464805
0.000379	102.914	9.28539735283
0.00038	102.68	9.18964634793
0.000381	102.504	9.21618055379
0.000382	102.332	9.07423693762
0.000383	102.196	9.00675213382
0.000384	101.872	8.95810337069
0.000385	101.64	8.93053189905
0.000386	101.45	8.84033370411
0.000387	101.212	8.76099629038
0.000388	100.874	8.73785580105
0.000389	100.634	8.81929951867
0.00039	100.46	8.87605768345
0.000391	100.184	8.89371373499
0.000392	99.862	8.95225982643
0.000393	99.63	8.96867325751
0.000394	99.382	8.83199162137
0.000395	99.212	8.91891562916
0.000396	99.006	8.90381738357
0.000397	98.69	8.86915441291
0.000398	98.468	8.88239697379
0.000399	98.258	8.91489966292
0.0004	98.094	8.82321732703
0.000401	97.868	8.69865368893
0.000402	97.682	8.62304331428
0.000403	97.498	8.64303164405
0.000404	97.126	8.71195293835
0.000405	96.832	8.65354124044
0.000406	96.578	8.63828200512
0.000407	96.408	8.69169350587
0.000408	96.218	8.66432201618
0.000409	95.97	8.57700996851
0.00041	95.73	8.67785111649
0.000411	95.494	8.66798500229
0.000412	95.308	8.64344468369
0.000413	95.046	8.60719954457
0.000414	94.972	8.64657250013
0.000415	94.688	8.68922643277
0.000416	94.49	8.77279316979
0.000417	94.288	8.80119628232
0.000418	94.062	8.81533640878
0.000419	93.636	8.73976567192
0.00042	93.398	8.65399306679
0.000421	93.286	8.66534500179
0.000422	93.068	8.61483464728
0.000423	92.944	8.62768010534
0.000424	92.812	8.58467564909
0.000425	92.684	8.53065906012
0.000426	92.43	8.34728099443
0.000427	92.206	8.38162060702
0.000428	92.07	8.44612929098
0.000429	91.788	8.50312036843
0.00043	91.56	8.425342723
0.000431	91.334	8.44668242566
0.000432	91.066	8.41294502538
0.000433	90.9	8.36600262969
0.000434	90.708	8.45687507298
0.000435	90.442	8.54790243276
0.000436	90.238	8.5473595923
0.000437	90.01	8.38796161174
0.000438	89.774	8.42584856261
0.000439	89.644	8.39793212642
0.00044	89.404	8.3802615711
0.000441	89.132	8.42653997795
0.000442	88.898	8.3904467104
0.000443	88.778	8.45935671313
0.000444	88.556	8.55259399247
0.000445	88.386	8.60540551049
0.000446	88.088	8.62787667969
0.000447	87.954	8.65978544769
0.000448	87.73	8.64621882675
0.000449	87.638	8.69821567909
0.00045	87.436	8.67513135347
0.000451	87.306	8.69231637712
0.000452	86.894	8.49698558313
0.000453	86.648	8.40666973302
0.000454	86.464	8.39980380723
0.000455	86.222	8.41360303318
0.000456	85.948	8.37862136631
0.000457	85.848	8.33767929342
0.000458	85.642	8.27827494107
0.000459	85.44	8.27371742326
0.00046	85.2	8.27333064733
0.000461	85.016	8.37805132474
0.000462	84.812	8.43046001117
0.000463	84.586	8.43674131404
0.000464	84.346	8.39823100421
0.000465	84.27	8.32761070176
0.000466	84.044	8.36672361202
0.000467	83.74	8.46619158772
0.000468	83.608	8.557238807
0.000469	83.462	8.55690107457
0.00047	83.278	8.49404002816
0.000471	83.044	8.44618635835
0.000472	82.866	8.34937386874
0.000473	82.676	8.26795162056
0.000474	82.536	8.34102535663
0.000475	82.378	8.28969939141
0.000476	82.156	8.30154588014
0.000477	82.006	8.22350071442
0.000478	81.912	8.30134061462
0.000479	81.722	8.33286961376
0.00048	81.482	8.33364722076
0.000481	81.35	8.3923477049
0.000482	81.134	8.39690681144
0.000483	80.952	8.38604173612
0.000484	80.75	8.37326101349
0.000485	80.604	8.42989822003
0.000486	80.442	8.57943098346
0.000487	80.27	8.47544099148
0.000488	80.058	8.48355090749
0.000489	79.868	8.35048357881
0.00049	79.628	8.27946954823
0.000491	79.442	8.27542361453
0.000492	79.256	8.31375149977
0.000493	79.082	8.18555288298
0.000494	78.972	8.14218742108
0.000495	78.76	8.14557548612
0.000496	78.664	8.15837630905
0.000497	78.382	8.12994932334
0.000498	78.202	8.02079771594
0.000499	77.85	7.97217034439
0.0005	77.582	8.0012046593
0.000501	77.374	7.92301230594
0.000502	77.148	7.93083198662
0.000503	76.898	7.93546444766
0.000504	76.688	7.87874710852
0.000505	76.482	7.92475084782
0.000506	76.342	7.82847596918
0.000507	76.108	7.78256615777
0.000508	75.94	7.72712106803
0.000509	75.764	7.63651124533
0.00051	75.572	7.72430035667
0.000511	75.452	7.75188338406
0.000512	75.302	7.73632962069
0.000513	75.158	7.73699140493
0.000514	74.922	7.77688343747
0.000515	74.736	7.71403292708
0.000516	74.538	7.75658146351
0.000517	74.304	7.61968398295
0.000518	74.1	7.68466004453
0.000519	73.906	7.71447755846
0.00052	73.69	7.65414266917
0.000521	73.536	7.67728493675
0.000522	73.386	7.74577329903
0.000523	73.18	7.7125611829
0.000524	72.968	7.61518062819
0.000525	72.752	7.62486039216
0.000526	72.448	7.78712373088
0.000527	72.326	7.86229762856
0.000528	72.186	7.88336248057
0.000529	72.084	7.90018632692
0.00053	71.9	7.98410921769
0.000531	71.688	7.88255390086
0.000532	71.466	7.83433749592
0.000533	71.374	7.87134829619
0.000534	71.276	7.95033483572
0.000535	71.056	7.94889074022
0.000536	70.82	7.93294396804
0.000537	70.682	7.90574955333
0.000538	70.462	7.92038862683
0.000539	70.372	7.82212349685
0.00054	70.198	7.77655424979
0.000541	70.112	7.94980855115
0.000542	69.96	7.90432792842
0.000543	69.84	7.86170464976
0.000544	69.658	7.78389593969
0.000545	69.482	7.71632529123
0.000546	69.276	7.71646447539
0.000547	69.114	7.68329382492
0.000548	69.002	7.67606644057
0.000549	68.914	7.6481765147
0.00055	68.766	7.74101052835
0.000551	68.648	7.71311195303
0.000552	68.48	7.68203098145
0.000553	68.32	7.68879704505
0.000554	68.056	7.61688020124
0.000555	67.974	7.58718155839
0.000556	67.922	7.69830604744
0.000557	67.714	7.72426074133
0.000558	67.548	7.7195657909
0.000559	67.342	7.6313194141
0.00056	67.296	7.60002526312
0.000561	67.084	7.63655314916
0.000562	66.886	7.617414522
0.000563	66.832	7.61102989089
0.000564	66.62	7.5997105208
0.000565	66.436	7.65362031982
0.000566	66.322	7.70002051945
0.000567	66.176	7.73285354834
0.000568	66.0	7.71932639548
0.000569	65.86	7.69937659814
0.00057	65.696	7.60076206706
0.000571	65.592	7.53774077559
0.000572	65.392	7.53540549672
0.000573	65.18	7.49423778646
0.000574	65.0	7.46217126579
0.000575	64.778	7.4426282992
0.000576	64.604	7.46693939978
0.000577	64.466	7.50552090131
0.000578	64.236	7.44340674691
0.000579	63.958	7.35501434397
0.00058	63.856	7.42477366658
0.000581	63.704	7.38108284739
0.000582	63.584	7.33423097536
0.000583	63.374	7.33826437245
0.000584	63.126	7.32790038142
0.000585	62.914	7.38421316052
0.000586	62.768	7.30055997852
0.000587	62.704	7.22996431526
0.000588	62.42	7.12401572149
0.000589	62.278	7.13307198898
0.00059	62.094	7.15829337203
0.000591	61.978	7.18592485349
0.000592	61.782	7.24420292372
0.000593	61.6	7.27131349895
0.000594	61.44	7.29701308756
0.000595	61.34	7.31877038853
0.000596	61.176	7.36838001192
0.000597	61.052	7.24743375272
0.000598	60.98	7.31652923181
0.000599	60.836	7.2150609145
0.0006	60.732	7.21166943225
0.000601	60.51	7.25106199118
0.000602	60.35	7.13691109655
0.000603	60.264	7.21209428668
0.000604	60.134	7.31382553798
0.000605	59.972	7.26327859854
0.000606	59.81	7.19040332666
0.000607	59.68	7.19038246549
0.000608	59.5	7.2228803119
0.000609	59.41	7.22591862672
0.00061	59.208	7.27191419091
0.000611	59.028	7.28829307863
0.000612	58.898	7.30093117349
0.000613	58.708	7.30963309613
0.000614	58.568	7.24937073131
0.000615	58.322	7.22400968992
0.000616	58.208	7.30429572238
0.000617	58.016	7.24152912029
0.000618	57.886	7.26725560305
0.000619	57.772	7.30013808089
0.00062	57.652	7.18796883688
0.000621	57.542	7.17302139966
0.000622	57.404	7.17417479575
0.000623	57.216	7.20925405295
0.000624	57.042	7.18834028132
0.000625	57.02	7.15287354844
0.000626	56.912	7.15850934203
0.000627	56.776	7.16643732966
0.000628	56.698	7.23040773401
0.000629	56.562	7.20237155387
0.00063	56.428	7.13840430348
0.000631	56.234	7.1578798537
0.000632	56.03	7.08640247234
0.000633	55.838	7.11222581194
0.000634	55.736	7.05509064435
0.000635	55.762	7.11093214705
0.000636	55.668	7.16559669532
0.000637	55.514	7.16504040463
0.000638	55.368	7.16216280184
0.000639	55.168	7.14729151497
0.00064	55.046	7.11617059942
0.000641	54.852	7.11716910014
0.000642	54.682	7.08779768334
0.000643	54.528	7.05359596234
0.000644	54.386	7.06689493342
0.000645	54.332	7.01126065697
0.000646	54.29	7.03803239549
0.000647	54.116	7.00960369778
0.000648	54.008	7.06681936942
0.000649	53.892	6.90306714439
0.00065	53.708	6.83891336398
0.000651	53.638	6.97645726712
0.000652	53.488	6.95110466041
0.000653	53.314	6.94430730887
0.000654	53.178	6.8843529834
0.000655	53.036	6.81635562453
0.000656	52.944	6.8454995435
0.000657	52.768	6.83126459742
0.000658	52.62	6.90011594105
0.000659	52.556	6.91367225142
0.00066	52.446	6.82078323948
0.000661	52.256	6.82659973926
0.000662	52.128	6.82258132967
0.000663	52.024	6.86057023869
0.000664	51.82	6.91025325151
0.000665	51.77	6.88949199869
0.000666	51.726	6.93360829583
0.000667	51.474	6.94761282744
0.000668	51.376	6.95029668432
0.000669	51.292	6.97271367546
0.00067	51.114	6.97574397466
0.000671	50.978	6.87295540506
0.000672	50.956	6.84909220262
0.000673	50.814	6.80142661506
0.000674	50.666	6.78604774519
0.000675	50.6	6.8751727251
0.000676	50.344	6.85606767761
0.000677	50.248	6.78251398819
0.000678	50.126	6.803978542
0.000679	50.062	6.90261950277
0.00068	49.912	6.90422015871
0.000681	49.81	6.91302394036
0.000682	49.58	6.86029153899
0.000683	49.404	6.81973489221
0.000684	49.348	6.87101855623
0.000685	49.244	6.85889670428
0.000686	49.146	6.81914100162
0.000687	48.982	6.78097898537
0.000688	48.9	6.77067204936
0.000689	48.764	6.77202362666
0.00069	48.556	6.67014722476
0.000691	48.424	6.61061449489
0.000692	48.282	6.49819020959
0.000693	48.144	6.4994818255
0.000694	48.108	6.47582705143
0.000695	47.954	6.4373817659
0.000696	47.724	6.45723036603
0.000697	47.616	6.42001121494
0.000698	47.472	6.39915744454
0.000699	47.382	6.46375092342
0.0007	47.314	6.57779628751
0.000701	47.24	6.57771996972
0.000702	47.074	6.58122511391
0.000703	46.976	6.58266086017
0.000704	46.842	6.56026188502
0.000705	46.69	6.56154707367
0.000706	46.556	6.62109235701
0.000707	46.44	6.56980973849
0.000708	46.38	6.5393883506
0.000709	46.248	6.5423616531
0.00071	46.142	6.51443289934
0.000711	46.032	6.48004444429
0.000712	45.856	6.42925065618
0.000713	45.746	6.43097846366
0.000714	45.576	6.37151661694
0.000715	45.408	6.35496152624
0.000716	45.356	6.39697303418
0.000717	45.244	6.47738095221
0.000718	45.094	6.40821067069
0.000719	44.964	6.3695136392
0.00072	44.92	6.37131069718
0.000721	44.816	6.40797503116
0.000722	44.67	6.39007824678
0.000723	44.542	6.4121943202
0.000724	44.358	6.42882850915
0.000725	44.196	6.41635285813
0.000726	44.076	6.40829337656
0.000727	43.974	6.45951422322
0.000728	43.866	6.38968262123
0.000729	43.778	6.39849326014
0.00073	43.728	6.4583291957
0.000731	43.65	6.41743718318
0.000732	43.612	6.37914226209
0.000733	43.518	6.28153452589
0.000734	43.454	6.26736659212
0.000735	43.368	6.18680660761
0.000736	43.342	6.24091627888
0.000737	43.256	6.21373188994
0.000738	43.094	6.22616768165
0.000739	42.978	6.21944659918
0.00074	42.904	6.14058498842
0.000741	42.786	6.14037490712
0.000742	42.746	6.15966590003
0.000743	42.63	6.15443742352
0.000744	42.48	6.14797527646
0.000745	42.368	6.19197674414
0.000746	42.276	6.17380142214
0.000747	42.156	6.14781782424
0.000748	42.09	6.13692919953
0.000749	41.994	6.1326963075
0.00075	41.922	6.09293984871
0.000751	41.814	6.06987676975
0.000752	41.688	6.0201873725
0.000753	41.592	6.00179439834
0.000754	41.456	5.97327916642
0.000755	41.34	5.94040402666
0.000756	41.258	5.91670820643
0.000757	41.19	5.90270277077
0.000758	41.106	5.89972575634
0.000759	40.95	5.88043365748
0.00076	40.908	5.8875747129
0.000761	40.782	5.91899281973
0.000762	40.682	5.85840217124
0.000763	40.496	5.88166507037
0.000764	40.406	5.90907471606
0.000765	40.306	5.87778563747
0.000766	40.134	5.89576492069
0.000767	39.99	5.91556421654
0.000768	39.898	5.89301247241
0.000769	39.794	5.87158956331
0.00077	39.608	5.85442875095
0.000771	39.526	5.79597481016
0.000772	39.402	5.81999965636
0.000773	39.33	5.82074737469
0.000774	39.148	5.88235463059
0.000775	39.098	5.92995750406
0.000776	39.02	5.9204391729
0.000777	38.976	5.88858421015
0.000778	38.858	5.91961451448
0.000779	38.748	5.91645975225
0.00078	38.672	5.8052059395
0.000781	38.624	5.80057100638
0.000782	38.504	5.77806057428
0.000783	38.386	5.86319059898
0.000784	38.31	5.75446782943
0.000785	38.21	5.72275283408
0.000786	38.064	5.68365234686
0.000787	37.964	5.76946305994
0.000788	37.926	5.76858076133
0.000789	37.82	5.82061852383
0.00079	37.75	5.80650497287
0.000791	37.624	5.84145735241
0.000792	37.564	5.76974037544
0.000793	37.448	5.74972138455
0.000794	37.41	5.72065555684
0.000795	37.296	5.74006829228
0.000796	37.18	5.69733270926
0.000797	37.104	5.70168255868
0.000798	37.002	5.73567746652
0.000799	36.918	5.73509162961
0.0008	36.748	5.76788488096
0.000801	36.684	5.71140473089
0.000802	36.632	5.7135432089
0.000803	36.574	5.72018566132
0.000804	36.504	5.64074321344
0.000805	36.424	5.57424649616
0.000806	36.308	5.57038023837
0.000807	36.128	5.52554214535
0.000808	36.002	5.54346425983
0.000809	35.928	5.49097586955
0.00081	35.846	5.47524282567
0.000811	35.798	5.47514346844
0.000812	35.762	5.50793572947
0.000813	35.68	5.51557793889
0.000814	35.57	5.51335650942
0.000815	35.508	5.54670496782
0.000816	35.408	5.54197942977
0.000817	35.274	5.53415973748
0.000818	35.178	5.51128986717
0.000819	35.142	5.46642808422
0.00082	34.972	5.48372282305
0.000821	34.864	5.49959125754
0.000822	34.756	5.46886313597
0.000823	34.702	5.50973647283
0.000824	34.638	5.50953319257
0.000825	34.57	5.48425929365
0.000826	34.51	5.48907095964
0.000827	34.418	5.52007934726
0.000828	34.348	5.46725671612
0.000829	34.304	5.43760829777
0.00083	34.24	5.40022221765
0.000831	34.184	5.48362507836
0.000832	34.06	5.50675948267
0.000833	33.968	5.57018635236
0.000834	33.854	5.54623151338
0.000835	33.764	5.52451844055
0.000836	33.656	5.50396802316
0.000837	33.506	5.48287917065
0.000838	33.436	5.47118853632
0.000839	33.332	5.46605671394
0.00084	33.204	5.47086684174
0.000841	33.076	5.48618483101
0.000842	33.062	5.52251355815
0.000843	33.012	5.49980508746
0.000844	32.86	5.45640907557
0.000845	32.772	5.47430507005
0.000846	32.74	5.51728193951
0.000847	32.652	5.5058964756
0.000848	32.576	5.52595910227
0.000849	32.524	5.49594614239
0.00085	32.472	5.49410738883
0.000851	32.424	5.53246997281
0.000852	32.318	5.48168550721
0.000853	32.232	5.50946240572
0.000854	32.146	5.55019675327
0.000855	32.118	5.60322014559
0.000856	31.958	5.58213543368
0.000857	31.862	5.53777536561
0.000858	31.75	5.50340803503
0.000859	31.68	5.51630310987
0.00086	31.576	5.44758882442
0.000861	31.504	5.45325444116
0.000862	31.374	5.37681355451
0.000863	31.308	5.39269283383
0.000864	31.198	5.46248990846
0.000865	31.08	5.46567470675
0.000866	30.984	5.49069613073
0.000867	30.904	5.40913893332
0.000868	30.866	5.30999472693
0.000869	30.766	5.19992730718
0.00087	30.682	5.18776213796
0.000871	30.63	5.19548842747
0.000872	30.582	5.17989150466
0.000873	30.48	5.2247105183
0.000874	30.396	5.22294782666
0.000875	30.308	5.22121978086
0.000876	30.268	5.21691249687
0.000877	30.22	5.29335432406
0.000878	30.126	5.31771793159
0.000879	30.078	5.30546096018
0.00088	29.996	5.26801518601
0.000881	29.904	5.2891193974
0.000882	29.83	5.2235141428
0.000883	29.794	5.23407718705
0.000884	29.692	5.19087044724
0.000885	29.596	5.13232734732
0.000886	29.512	5.16273725847
0.000887	29.514	5.12813845367
0.000888	29.41	5.11565245106
0.000889	29.37	5.10853207879
0.00089	29.274	5.07453682615
0.000891	29.24	5.08511553458
0.000892	29.182	5.04548075014
0.000893	29.148	5.10079366374
0.000894	29.124	5.10378526194
0.000895	29.028	5.06391311142
0.000896	28.942	4.99946357122
0.000897	28.844	5.06751063146
0.000898	28.748	4.99044046152
0.000899	28.67	4.96196533644
0.0009	28.518	5.01015728296
0.000901	28.442	4.96896729714
0.000902	28.418	4.96178153489
0.000903	28.3	4.91426495012
0.000904	28.242	4.92863429359
0.000905	28.18	4.99075144643
0.000906	28.096	5.11573885182
0.000907	28.072	5.07610244183
0.000908	27.986	5.07008915109
0.000909	27.954	5.02432920896
0.00091	27.858	5.01057242239
0.000911	27.748	5.039890475
0.000912	27.72	5.04475965731
0.000913	27.628	5.03444296819
0.000914	27.526	5.00133222252
0.000915	27.45	5.00554692316
0.000916	27.344	5.028485259
0.000917	27.318	5.05775404701
0.000918	27.234	5.04967761347
0.000919	27.232	5.14413996699
0.00092	27.188	5.16300842533
0.000921	27.16	5.15387233059
0.000922	27.084	5.14440900396
0.000923	27.086	5.14068127781
0.000924	26.982	5.08189688994
0.000925	26.902	5.12683099
0.000926	26.798	5.13080851329
0.000927	26.768	5.15307442213
0.000928	26.662	5.13690140065
0.000929	26.642	5.10116026018
0.00093	26.54	5.02438055884
0.000931	26.506	5.07286546244
0.000932	26.404	5.03714045863
0.000933	26.362	5.00269487377
0.000934	26.278	4.9812363927
0.000935	26.106	4.95123863291
0.000936	26.034	4.9478120417
0.000937	25.978	4.92112954513
0.000938	25.928	4.92572999666
0.000939	25.842	4.93041945477
0.00094	25.804	4.91381562536
0.000941	25.79	4.93901812104
0.000942	25.696	4.91849407848
0.000943	25.642	4.93050058311
0.000944	25.568	4.88890335351
0.000945	25.54	4.86707304239
0.000946	25.462	4.85556958554
0.000947	25.378	4.89398774007
0.000948	25.326	4.87644583688
0.000949	25.278	4.89047196086
0.00095	25.306	4.85142906781
0.000951	25.226	4.85993045218
0.000952	25.134	4.89040325536
0.000953	25.094	4.88683578607
0.000954	25.068	4.876
0.000955	25.014	4.90079626183
0.000956	24.902	4.85596499164
0.000957	24.832	4.81287606323
0.000958	24.742	4.82984844483
0.000959	24.64	4.80274921269
0.00096	24.606	4.77941042389
0.000961	24.546	4.75603658523
0.000962	24.506	4.76759520094
0.000963	24.474	4.76165139421
0.000964	24.418	4.75302808744
0.000965	24.286	4.70321209388
0.000966	24.184	4.69618398277
0.000967	24.134	4.68231182217
0.000968	24.114	4.64854859069
0.000969	24.022	4.58317750038
0.00097	23.976	4.51790039731
0.000971	23.93	4.50256593511
0.000972	23.928	4.47647361212
0.000973	23.828	4.44999056179
0.000974	23.77	4.48253276619
0.000975	23.676	4.48408563701
0.000976	23.624	4.47421769698
0.000977	23.498	4.4391436111
0.000978	23.4	4.37035467668
0.000979	23.336	4.41306061594
0.00098	23.224	4.44632702351
0.000981	23.158	4.44803731999
0.000982	23.148	4.46968634246
0.000983	23.068	4.4716189462
0.000984	23.008	4.42401808315
0.000985	23.0	4.40590512835
0.000986	22.932	4.40310981012
0.000987	22.874	4.42516937529
0.000988	22.798	4.37049150554
0.000989	22.746	4.33468384084
0.00099	22.642	4.35865070865
0.000991	22.624	4.39847973736
0.000992	22.584	4.42842455056
0.000993	22.528	4.4033187484
0.000994	22.49	4.40112485622
0.000995	22.448	4.42620559848
0.000996	22.41	4.39066054256
0.000997	22.338	4.3799264834
0.000998	22.24	4.39436002166
0.000999	22.208	4.36127687725
0.001	22.11	4.34625125827
0.001001	22.11	4.31484646309
0.001002	22.068	4.30062507085
0.001003	22.026	4.27800467508
0.001004	21.956	4.30976379863
0.001005	21.864	4.25505628635
0.001006	21.824	4.25640975471
0.001007	21.812	4.26575386069
0.001008	21.752	4.26550067401
0.001009	21.718	4.27065287749
0.00101	21.644	4.28313716801
0.001011	21.63	4.26674348889
0.001012	21.518	4.32639295488
0.001013	21.446	4.37893640054
0.001014	21.408	4.39016355048
0.001015	21.358	4.36598625742
0.001016	21.354	4.3244287484
0.001017	21.318	4.30219432383
0.001018	21.23	4.24324168532
0.001019	21.21	4.24992941118
0.00102	21.146	4.257309479
0.001021	21.034	4.23943911385
0.001022	21.022	4.28829989623
0.001023	20.944	4.32953392411
0.001024	20.888	4.28199205978
0.001025	20.856	4.23547683266
0.001026	20.782	4.21692731737
0.001027	20.748	4.28258053047
0.001028	20.738	4.28454851764
0.001029	20.662	4.29042608607
0.00103	20.586	4.27534840686
0.001031	20.496	4.26825303842
0.001032	20.372	4.26023661315
0.001033	20.328	4.24080369741
0.001034	20.292	4.16830133268
0.001035	20.232	4.16871395037
0.001036	20.14	4.13768050966
0.001037	20.12	4.18110033364
0.001038	20.068	4.1956377346
0.001039	20.046	4.21993886212
0.00104	19.982	4.24849102624
0.001041	19.926	4.22995555532
0.001042	19.894	4.20080516092
0.001043	19.88	4.20922795771
0.001044	19.82	4.22416855724
0.001045	19.748	4.1905245495
0.001046	19.696	4.18707344096
0.001047	19.644	4.22578560743
0.001048	19.572	4.19866836033
0.001049	19.472	4.18248921098
0.00105	19.454	4.21567123955
0.001051	19.458	4.18428440716
0.001052	19.426	4.08858459617
0.001053	19.37	4.1057398846
0.001054	19.326	4.07427588658
0.001055	19.24	4.09370248064
0.001056	19.146	4.10032730401
0.001057	19.102	4.12402667305
0.001058	18.998	4.11120371667
0.001059	18.98	4.08553546062
0.00106	18.93	4.0950091575
0.001061	18.88	4.12087369377
0.001062	18.928	4.12829456313
0.001063	18.926	4.1338267985
0.001064	18.862	4.15198217723
0.001065	18.81	4.13834507986
0.001066	18.73	4.12905558209
0.001067	18.674	4.1060594248
0.001068	18.62	4.07769542757
0.001069	18.56	4.06870986923
0.00107	18.554	4.06338331935
0.001071	18.476	4.00667243483
0.001072	18.422	4.01695357205
0.001073	18.386	4.01459885916
0.001074	18.348	4.02379124707
0.001075	18.284	4.01090314019
0.001076	18.222	3.97199144007
0.001077	18.168	3.94408113507
0.001078	18.132	3.93580690583
0.001079	18.14	3.91106123706
0.00108	18.04	3.94137032008
0.001081	17.954	3.91201789362
0.001082	17.884	3.90519448939
0.001083	17.89	3.90920708073
0.001084	17.862	3.89345039778
0.001085	17.806	3.90081581211
0.001086	17.76	3.89389265389
0.001087	17.678	3.9036285684
0.001088	17.632	3.89519909632
0.001089	17.556	3.87954430314
0.00109	17.488	3.88713982254
0.001091	17.468	3.86173225379
0.001092	17.454	3.87709736788
0.001093	17.404	3.89881828251
0.001094	17.338	3.83402608233
0.001095	17.282	3.80821165378
0.001096	17.256	3.86503091838
0.001097	17.25	3.89043699345
0.001098	17.202	3.91831545438
0.001099	17.168	3.89304199823
0.0011	17.1	3.89024420827
0.001101	17.044	3.85928283493
0.001102	16.986	3.84419094219
0.001103	16.942	3.80980786917
0.001104	16.888	3.83033366693
0.001105	16.822	3.82809561009
0.001106	16.778	3.84040570773
0.001107	16.76	3.84270737892
0.001108	16.724	3.8646893795
0.001109	16.666	3.83802605515
0.00111	16.64	3.83958331073
0.001111	16.58	3.81203357803
0.001112	16.54	3.77258532044
0.001113	16.51	3.78178529269
0.001114	16.48	3.75627475033
0.001115	16.374	3.7844582175
0.001116	16.31	3.7690715037
0.001117	16.268	3.78261496851
0.001118	16.226	3.75378795352
0.001119	16.186	3.75811175991
0.00112	16.17	3.75620819444
0.001121	16.126	3.74781589729
0.001122	16.046	3.73950317556
0.001123	15.984	3.73787961283
0.001124	15.928	3.75803352832
0.001125	15.87	3.76046539673
0.001126	15.838	3.72609124955
0.001127	15.834	3.74679116045
0.001128	15.776	3.72422126088
0.001129	15.718	3.72913877457
0.00113	15.658	3.72411546545
0.001131	15.636	3.71261417333
0.001132	15.602	3.69047368233
0.001133	15.59	3.65429883835
0.001134	15.556	3.66044587448
0.001135	15.502	3.69079882952
0.001136	15.47	3.6819967409
0.001137	15.442	3.66423743772
0.001138	15.4	3.63978021314
0.001139	15.38	3.66655151334
0.00114	15.356	3.67004959095
0.001141	15.33	3.60015277454
0.001142	15.28	3.60743676313
0.001143	15.242	3.62759369279
0.001144	15.188	3.63877122117
0.001145	15.2	3.66987738215
0.001146	15.152	3.65908403839
0.001147	15.118	3.62823317884
0.001148	15.068	3.62537942842
0.001149	15.048	3.65372358013
0.00115	15.014	3.61411178576
0.001151	14.956	3.58414062224
0.001152	14.914	3.59480235896
0.001153	14.852	3.59250553235
0.001154	14.79	3.55441978387
0.001155	14.732	3.57605592797
0.001156	14.712	3.54133534136
0.001157	14.694	3.50090902481
0.001158	14.636	3.51674622343
0.001159	14.638	3.52802437633
0.00116	14.602	3.5815633458
0.001161	14.55	3.57316386414
0.001162	14.504	3.56678903217
0.001163	14.416	3.59262355389
0.001164	14.386	3.56889394631
0.001165	14.36	3.55223873072
0.001166	14.374	3.58191624693
0.001167	14.33	3.6018189849
0.001168	14.314	3.60824112276
0.001169	14.284	3.59712996707
0.00117	14.224	3.59469386736
0.001171	14.196	3.55662536683
0.001172	14.202	3.57787590618
0.001173	14.158	3.5672168423
0.001174	14.114	3.54471493917
0.001175	14.114	3.55091593818
0.001176	14.08	3.52102257874
0.001177	14.026	3.51757359553
0.001178	14.0	3.50142828
0.001179	14.004	3.49570937007
0.00118	13.944	3.50953900107
0.001181	13.86	3.5037693988
0.001182	13.844	3.50366436749
0.001183	13.778	3.47975803757
0.001184	13.752	3.47483755016
0.001185	13.688	3.46159731916
0.001186	13.614	3.47462285723
0.001187	13.598	3.47165608896
0.001188	13.56	3.45693505869
0.001189	13.514	3.45974045269
0.00119	13.514	3.43595750847
0.001191	13.452	3.4391417534
0.001192	13.442	3.44479839758
0.001193	13.4	3.439767434
0.001194	13.332	3.42954457618
0.001195	13.29	3.44178732638
0.001196	13.246	3.41020292651
0.001197	13.226	3.41217291473
0.001198	13.212	3.37031986613
0.001199	13.182	3.39188384235
0.0012	13.176	3.41599531616
0.001201	13.156	3.42456770995
0.001202	13.154	3.41266523409
0.001203	13.134	3.45832965462
0.001204	13.156	3.47039824804
0.001205	13.086	3.47370177189
0.001206	13.046	3.48939593626
0.001207	13.018	3.47011181376
0.001208	12.962	3.49121125113
0.001209	12.94	3.5304957159
0.00121	12.874	3.50971850723
0.001211	12.832	3.50995384585
0.001212	12.778	3.51805571303
0.001213	12.708	3.50809577976
0.001214	12.678	3.47538717268
0.001215	12.638	3.48295219605
0.001216	12.57	3.4729094431
0.001217	12.568	3.46141242847
0.001218	12.562	3.47190956103
0.001219	12.568	3.46833908377
0.00122	12.53	3.44631687458
0.001221	12.486	3.42838212573
0.001222	12.476	3.41136688147
0.001223	12.452	3.39583509611
0.001224	12.44	3.38266167389
0.001225	12.374	3.33798202512
0.001226	12.342	3.31798673897
0.001227	12.302	3.36612477487
0.001228	12.25	3.3459677225
0.001229	12.248	3.30189279051
0.00123	12.21	3.29452576253
0.001231	12.14	3.28882957904
0.001232	12.134	3.25208302477
0.001233	12.096	3.29465992175
0.001234	12.046	3.26739712921
0.001235	12.032	3.3086214652
0.001236	12.022	3.31564714649
0.001237	11.972	3.28560740199
0.001238	11.968	3.29286744343
0.001239	11.95	3.29416150181
0.00124	11.92	3.3174689147
0.001241	11.926	3.32994354306
0.001242	11.874	3.32296915424
0.001243	11.838	3.2862982214
0.001244	11.77	3.31498114625
0.001245	11.678	3.31093883966
0.001246	11.68	3.33370664576
0.001247	11.706	3.32619362034
0.001248	11.666	3.27939689577
0.001249	11.668	3.29025470139
0.00125	11.662	3.29237847156
0.001251	11.65	3.27650728673
0.001252	11.634	3.29242220865
0.001253	11.602	3.28505646831
0.001254	11.56	3.27328581092
0.001255	11.522	3.28230345946
0.001256	11.49	3.22519766836
0.001257	11.438	3.24440379731
0.001258	11.402	3.24351599349
0.001259	11.354	3.24047589098
0.00126	11.328	3.22310657596
0.001261	11.264	3.21221169913
0.001262	11.238	3.2226318437
0.001263	11.236	3.24781526568
0.001264	11.182	3.23309078128
0.001265	11.136	3.18017358017
0.001266	11.094	3.19204699214
0.001267	11.072	3.14941518381
0.001268	11.048	3.16381036094
0.001269	11.054	3.18795922182
0.00127	10.99	3.18589077026
0.001271	10.954	3.17866072427
0.001272	10.912	3.20253899274
0.001273	10.898	3.19618460043
0.001274	10.864	3.16820201376
0.001275	10.83	3.17066239136
0.001276	10.778	3.11395504142
0.001277	10.754	3.14666235875
0.001278	10.726	3.16905727307
0.001279	10.706	3.1710509299
0.00128	10.674	3.15463531965
0.001281	10.672	3.18063138386
0.001282	10.654	3.17274077101
0.001283	10.618	3.16923902538
0.001284	10.61	3.18212193355
0.001285	10.584	3.20420723425
0.001286	10.576	3.16484186019
0.001287	10.59	3.18463498693
0.001288	10.556	3.17409262625
0.001289	10.534	3.19512816644
0.00129	10.512	3.18085774595
0.001291	10.48	3.21272470031
0.001292	10.456	3.21746235409
0.001293	10.446	3.23899428836
0.001294	10.442	3.23274434498
0.001295	10.384	3.24723636343
0.001296	10.334	3.17843420571
0.001297	10.322	3.18658375066
0.001298	10.292	3.17848013994
0.001299	10.29	3.14990476046
0.0013	10.2	3.10419071579
0.001301	10.172	3.13598724487
0.001302	10.158	3.10693353646
0.001303	10.146	3.11715960451
0.001304	10.142	3.11477703857
0.001305	10.112	3.08989579112
0.001306	10.04	3.09489902905
0.001307	10.016	3.10414948094
0.001308	9.978	3.09604844923
0.001309	9.946	3.13417995654
0.00131	9.936	3.13877428306
0.001311	9.874	3.08708989179
0.001312	9.862	3.07489121759
0.001313	9.846	3.09423399244
0.001314	9.826	3.10221275866
0.001315	9.824	3.05827140718
0.001316	9.806	3.05620090963
0.001317	9.812	3.0490418167
0.001318	9.778	3.04773949018
0.001319	9.756	3.07123167475
0.00132	9.714	3.07379309649
0.001321	9.686	3.08275915375
0.001322	9.636	3.13488500587
0.001323	9.618	3.12475215017
0.001324	9.594	3.12940313798
0.001325	9.584	3.09434064059
0.001326	9.558	3.05918878136
0.001327	9.518	3.10510482915
0.001328	9.466	3.08623459899
0.001329	9.422	3.0854361118
0.00133	9.428	3.08946856271
0.001331	9.424	3.08029608966
0.001332	9.39	3.06168254396
0.001333	9.334	3.05654118245
0.001334	9.334	3.06829659583
0.001335	9.302	3.0670500485
0.001336	9.274	3.05661970157
0.001337	9.248	3.07481641728
0.001338	9.2	3.03051150798
0.001339	9.19	3.00564468958
0.00134	9.154	2.9695595633
0.001341	9.134	2.96985588876
0.001342	9.094	2.95045149087
0.001343	9.1	2.95736369086
0.001344	9.082	2.96163400845
0.001345	9.05	2.94406182
0.001346	9.058	2.96287630521
0.001347	9.034	2.94157168874
0.001348	8.994	2.94719595548
0.001349	8.998	2.94176749591
0.00135	8.992	2.97589247118
0.001351	8.976	2.99923723637
0.001352	8.926	2.93675399038
0.001353	8.924	2.94995321997
0.001354	8.888	2.91195054903
0.001355	8.876	2.88177445335
0.001356	8.848	2.92248113766
0.001357	8.824	2.91770869005
0.001358	8.81	2.91580177653
0.001359	8.788	2.91942734111
0.00136	8.748	2.90111978381
0.001361	8.726	2.89463711024
0.001362	8.696	2.89336897059
0.001363	8.694	2.86223059868
0.001364	8.672	2.84963436251
0.001365	8.64	2.83873211135
0.001366	8.626	2.83727404387
0.001367	8.58	2.81772958248
0.001368	8.56	2.83097156468
0.001369	8.532	2.83566147486
0.00137	8.494	2.84006408378
0.001371	8.48	2.85895085652
0.001372	8.458	2.84609135482
0.001373	8.45	2.84666471507
0.001374	8.434	2.83295675929
0.001375	8.42	2.79277639635
0.001376	8.404	2.80584817836
0.001377	8.374	2.82384914611
0.001378	8.358	2.84988350639
0.001379	8.364	2.84525991783
0.00138	8.312	2.86123330052
0.001381	8.288	2.86654077243
0.001382	8.272	2.86740579619
0.001383	8.226	2.8766167628
0.001384	8.196	2.8847155839
0.001385	8.168	2.90512925702
0.001386	8.172	2.91863255652
0.001387	8.168	2.92297382814
0.001388	8.176	2.89983171926
0.001389	8.158	2.88253985228
0.00139	8.098	2.88728176664
0.001391	8.078	2.88442645945
0.001392	8.076	2.8723203164
0.001393	8.048	2.87918321751
0.001394	8.02	2.86628679654
0.001395	7.944	2.86231794181
0.001396	7.936	2.84743814683
0.001397	7.902	2.83696950988
0.001398	7.85	2.808469334
0.001399	7.854	2.78938774644
0.0014	7.848	2.78799139167
0.001401	7.808	2.7369939715
0.001402	7.78	2.71433233043
0.001403	7.742	2.72459831902
0.001404	7.768	2.72510109904
0.001405	7.796	2.74925153451
0.001406	7.776	2.7294365719
0.001407	7.724	2.74077069453
0.001408	7.65	2.7552676821
0.001409	7.646	2.75910927656
0.00141	7.626	2.74556442285
0.001411	7.61	2.73968976346
0.001412	7.61	2.72358219997
0.001413	7.598	2.71521564521
0.001414	7.56	2.71263709331
0.001415	7.512	2.70071397967
0.001416	7.518	2.68508398379
0.001417	7.494	2.69406087533
0.001418	7.482	2.69400742389
0.001419	7.474	2.6872521281
0.00142	7.448	2.69430807444
0.001421	7.428	2.68194257955
0.001422	7.428	2.68864575577
0.001423	7.416	2.68606477956
0.001424	7.4	2.68998141258
0.001425	7.39	2.68884733669
0.001426	7.4	2.69295376863
0.001427	7.358	2.65590587183
0.001428	7.334	2.66954003529
0.001429	7.328	2.67365218381
0.00143	7.304	2.66825486039
0.001431	7.258	2.67047486414
0.001432	7.254	2.68057531138
0.001433	7.22	2.69213669787
0.001434	7.196	2.70658160786
0.001435	7.168	2.68323983274
0.001436	7.1	2.66570816107
0.001437	7.066	2.6828425224
0.001438	7.066	2.69993407327
0.001439	7.06	2.69896276373
0.00144	7.052	2.67904759196
0.001441	7.03	2.69018586718
0.001442	6.99	2.67018725935
0.001443	6.936	2.6547888805
0.001444	6.942	2.63261011166
0.001445	6.918	2.63121188809
0.001446	6.918	2.66144246603
0.001447	6.888	2.64640435308
0.001448	6.86	2.62457615626
0.001449	6.852	2.63478575979
0.00145	6.808	2.66966964248
0.001451	6.804	2.67087700952
0.001452	6.768	2.6370771699
0.001453	6.748	2.63144371021
0.001454	6.734	2.62587966213
0.001455	6.736	2.65448752116
0.001456	6.712	2.6345883929
0.001457	6.682	2.62923486969
0.001458	6.638	2.63267088714
0.001459	6.64	2.64922630215
0.00146	6.614	2.65424264151
0.001461	6.596	2.63681322812
0.001462	6.586	2.60894691399
0.001463	6.56	2.60353605698
0.001464	6.564	2.59420585151
0.001465	6.536	2.59705679568
0.001466	6.538	2.6062532494
0.001467	6.506	2.60652335497
0.001468	6.5	2.58882212599
0.001469	6.492	2.55693879473
0.00147	6.462	2.55979608563
0.001471	6.442	2.55551090782
0.001472	6.46	2.58619411491
0.001473	6.458	2.57996821686
0.001474	6.442	2.58275744119
0.001475	6.418	2.5650099415
0.001476	6.404	2.55514852797
0.001477	6.376	2.54138230103
0.001478	6.368	2.55589045149
0.001479	6.342	2.55049720643
0.00148	6.32	2.54746933249
0.001481	6.292	2.50174658988
0.001482	6.32	2.51189171741
0.001483	6.336	2.50501576841
0.001484	6.308	2.4797451482
0.001485	6.288	2.49660890009
0.001486	6.268	2.46742294713
0.001487	6.276	2.46897225582
0.001488	6.276	2.46248329944
0.001489	6.256	2.47759237971
0.00149	6.228	2.48193795249
0.001491	6.206	2.51625992298
0.001492	6.174	2.49554082315
0.001493	6.176	2.4949997996
0.001494	6.162	2.46733783662
0.001495	6.138	2.44109729425
0.001496	6.118	2.42571144203
0.001497	6.108	2.41750615304
0.001498	6.108	2.45037466523
0.001499	6.086	2.47196359196
0.0015	6.04	2.47192232888
0.001501	6.02	2.47459087528
0.001502	6.0	2.45926818383
0.001503	5.98	2.43548763085
0.001504	5.988	2.43307542012
0.001505	5.956	2.42364683896
0.001506	5.928	2.41967270514
0.001507	5.892	2.42246486043
0.001508	5.86	2.37326778936
0.001509	5.842	2.37424430083
0.00151	5.824	2.35903030926
0.001511	5.808	2.3569336011
0.001512	5.768	2.32425816122
0.001513	5.78	2.33400942586
0.001514	5.79	2.33963672394
0.001515	5.784	2.32923678487
0.001516	5.748	2.32389672748
0.001517	5.724	2.32547285514
0.001518	5.692	2.31195501686
0.001519	5.678	2.34058026993
0.00152	5.684	2.34864727024
0.001521	5.676	2.34243975376
0.001522	5.684	2.33412596061
0.001523	5.658	2.31366289679
0.001524	5.632	2.31788179164
0.001525	5.608	2.29397820391
0.001526	5.608	2.29397820391
0.001527	5.596	2.28315220693
0.001528	5.578	2.28821240273
0.001529	5.572	2.28753491777
0.00153	5.568	2.29638324328
0.001531	5.568	2.28503304134
0.001532	5.544	2.29522635049
0.001533	5.564	2.31644209943
0.001534	5.51	2.32161581662
0.001535	5.488	2.27021056292
0.001536	5.468	2.25853403782
0.001537	5.47	2.26033183405
0.001538	5.442	2.27566166202
0.001539	5.442	2.27038234665
0.00154	5.448	2.28807692178
0.001541	5.426	2.24422013181
0.001542	5.438	2.2667500965
0.001543	5.432	2.2736261786
0.001544	5.424	2.28302956617
0.001545	5.448	2.31760566102
0.001546	5.424	2.29264563332
0.001547	5.422	2.27066422
0.001548	5.416	2.27572933364
0.001549	5.392	2.2887411387
0.00155	5.358	2.27372733634
0.001551	5.32	2.26750964717
0.001552	5.3	2.23562071917
0.001553	5.284	2.26436392835
0.001554	5.27	2.27180544942
0.001555	5.246	2.24977421089
0.001556	5.24	2.24285532302
0.001557	5.224	2.22661716512
0.001558	5.226	2.22416815911
0.001559	5.196	2.22476605512
0.00156	5.2	2.20272558436
0.001561	5.184	2.19137947421
0.001562	5.192	2.19069304103
0.001563	5.202	2.21296091244
0.001564	5.178	2.20687924454
0.001565	5.176	2.19659372666
0.001566	5.174	2.20266293381
0.001567	5.154	2.20687199448
0.001568	5.1	2.21223868513
0.001569	5.086	2.21418246764
0.00157	5.068	2.20439923789
0.001571	5.036	2.20424681014
0.001572	5.01	2.18034400955
0.001573	4.99	2.16561769479
0.001574	5.0	2.1762352814
0.001575	5.008	2.17805785047
0.001576	4.978	2.16275657437
0.001577	4.996	2.17163164464
0.001578	4.972	2.16868992712
0.001579	4.952	2.15909610717
0.00158	4.928	2.16028146314
0.001581	4.898	2.145599217
0.001582	4.898	2.13999906542
0.001583	4.87	2.12628784505
0.001584	4.854	2.13182644697
0.001585	4.858	2.13490889735
0.001586	4.86	2.11101871143
0.001587	4.834	2.12095355913
0.001588	4.836	2.12628878565
0.001589	4.83	2.15710454081
0.00159	4.802	2.13232173933
0.001591	4.766	2.12679195033
0.001592	4.77	2.1215796002
0.001593	4.768	2.12654085312
0.001594	4.78	2.10323560259
0.001595	4.78	2.09561446836
0.001596	4.758	2.09938943505
0.001597	4.74	2.10912304051
0.001598	4.74	2.1195282494
0.001599	4.738	2.14507715479
0.0016	4.7	2.13119684684
0.001601	4.692	2.12817668439
0.001602	4.704	2.14298483429
0.001603	4.694	2.15136328871
0.001604	4.676	2.1201471647
0.001605	4.674	2.10326508077
0.001606	4.688	2.1106056003
0.001607	4.672	2.11196969675
0.001608	4.648	2.11189393673
0.001609	4.63	2.11686088348
0.00161	4.626	2.11142700561
0.001611	4.622	2.10407129157
0.001612	4.594	2.08738209248
0.001613	4.572	2.07961919591
0.001614	4.57	2.09692632202
0.001615	4.564	2.10758250135
0.001616	4.58	2.07643925989
0.001617	4.548	2.06293383316
0.001618	4.528	2.06233265988
0.001619	4.51	2.07699301877
0.00162	4.502	2.08086424353
0.001621	4.508	2.08565001858
0.001622	4.48	2.0922714929
0.001623	4.476	2.10366917551
0.001624	4.456	2.09667927924
0.001625	4.448	2.08789271755
0.001626	4.416	2.08109202103
0.001627	4.416	2.0520584787
0.001628	4.402	2.04557962446
0.001629	4.388	2.04486087546
0.00163	4.39	2.02827512927
0.001631	4.374	2.01745483221
0.001632	4.356	2.0340265485
0.001633	4.334	2.03136505828
0.001634	4.322	2.01651084797
0.001635	4.31	2.02432704868
0.001636	4.296	2.02296416182
0.001637	4.282	2.02940286784
0.001638	4.26	1.99409127173
0.001639	4.252	1.99812311933
0.00164	4.246	1.98632424342
0.001641	4.25	2.00885539549
0.001642	4.236	2.02294438876
0.001643	4.224	2.0331807593
0.001644	4.2	2.01096991524
0.001645	4.16	1.97747313509
0.001646	4.15	1.98380946666
0.001647	4.146	1.99616732766
0.001648	4.14	2.00708744204
0.001649	4.118	2.00800298805
0.00165	4.098	2.02691785724
0.001651	4.092	2.00388023594
0.001652	4.082	2.01377158586
0.001653	4.074	2.01408142834
0.001654	4.05	2.00985074073
0.001655	4.046	2.02679155317
0.001656	4.022	1.99937890356
0.001657	4.006	2.01642356661
0.001658	4.026	2.02813313172
0.001659	4.004	2.03960388311
0.00166	4.016	2.02872965178
0.001661	4.01	2.04301248161
0.001662	4.004	2.0366600109
0.001663	3.982	2.02821990918
0.001664	3.962	2.03286890871
0.001665	4.006	2.05571496079
0.001666	4.012	2.06297261252
0.001667	3.998	2.04694797198
0.001668	4.002	2.05961064282
0.001669	3.994	2.04498508552
0.00167	3.97	2.04770603359
0.001671	3.952	2.04100367467
0.001672	3.952	2.04296255472
0.001673	3.956	2.03127152296
0.001674	3.934	2.03116813681
0.001675	3.93	2.0201732599
0.001676	3.93	2.04183740783
0.001677	3.914	2.03435591773
0.001678	3.914	2.04709648038
0.001679	3.902	2.03282955508
0.00168	3.882	2.03373449595
0.001681	3.88	2.03312567246
0.001682	3.854	2.03191633686
0.001683	3.838	2.03954798914
0.001684	3.83	2.03693397046
0.001685	3.83	2.03595186584
0.001686	3.812	2.02599506416
0.001687	3.798	2.01424824687
0.001688	3.784	2.00133555407
0.001689	3.78	1.99689759377
0.00169	3.766	2.01078193746
0.001691	3.738	1.99733722741
0.001692	3.724	1.99595190323
0.001693	3.718	1.99761758102
0.001694	3.72	2.0103730997
0.001695	3.698	1.98564750145
0.001696	3.67	1.97714440545
0.001697	3.658	1.98520427161
0.001698	3.644	1.97414893055
0.001699	3.632	1.96483485311
0.0017	3.612	1.94665251136
0.001701	3.628	1.94154989635
0.001702	3.626	1.96522873987
0.001703	3.608	1.95610224682
0.001704	3.598	1.95253578712
0.001705	3.61	1.92091124209
0.001706	3.624	1.95003179461
0.001707	3.6	1.93183850257
0.001708	3.588	1.95198770488
0.001709	3.576	1.95044200119
0.00171	3.568	1.94971177357
0.001711	3.58	1.93069935516
0.001712	3.566	1.91563148857
0.001713	3.536	1.9143416623
0.001714	3.53	1.9227844393
0.001715	3.506	1.89049305738
0.001716	3.498	1.88520449819
0.001717	3.504	1.87349512943
0.001718	3.492	1.87668217874
0.001719	3.496	1.88414012218
0.00172	3.474	1.8882065565
0.001721	3.47	1.87325919189
0.001722	3.474	1.87118251381
0.001723	3.464	1.86887773811
0.001724	3.444	1.86838539922
0.001725	3.462	1.86669654738
0.001726	3.462	1.86347954107
0.001727	3.444	1.86945553571
0.001728	3.436	1.86812847524
0.001729	3.416	1.85982364755
0.00173	3.382	1.84175894188
0.001731	3.38	1.83728059915
0.001732	3.382	1.85366555775
0.001733	3.378	1.850166479
0.001734	3.348	1.85873505374
0.001735	3.354	1.85706327302
0.001736	3.35	1.84268825361
0.001737	3.34	1.85267374354
0.001738	3.338	1.85141999557
0.001739	3.322	1.84670409108
0.00174	3.324	1.84147332318
0.001741	3.312	1.83157200241
0.001742	3.304	1.83618735428
0.001743	3.264	1.84886559814
0.001744	3.252	1.82770238277
0.001745	3.242	1.83178492187
0.001746	3.224	1.8476536472
0.001747	3.234	1.8480378784
0.001748	3.232	1.848830982
0.001749	3.224	1.83788574182
0.00175	3.21	1.85415749061
0.001751	3.206	1.83944665593
0.001752	3.21	1.83354847223
0.001753	3.198	1.8129522884
0.001754	3.178	1.82162454968
0.001755	3.156	1.80877417054
0.001756	3.156	1.79099525404
0.001757	3.144	1.77179682808
0.001758	3.112	1.76393197148
0.001759	3.106	1.76033065076
0.00176	3.1	1.7601136327
0.001761	3.116	1.74772537889
0.001762	3.102	1.73193417889
0.001763	3.078	1.71578436874
0.001764	3.08	1.72441294358
0.001765	3.048	1.70812645902
0.001766	3.032	1.70028703459
0.001767	3.01	1.70584290015
0.001768	2.98	1.7028211885
0.001769	2.984	1.72039065331
0.00177	2.978	1.71041398498
0.001771	2.978	1.6880509471
0.001772	2.976	1.68979998816
0.001773	2.982	1.69990470321
0.001774	2.99	1.70701493842
0.001775	2.99	1.70584290015
0.001776	2.988	1.71460082818
0.001777	2.968	1.71434418948
0.001778	2.956	1.71873907269
0.001779	2.946	1.71087229214
0.00178	2.94	1.71475945835
0.001781	2.936	1.72392111188
0.001782	2.93	1.70560839585
0.001783	2.936	1.71228035088
0.001784	2.922	1.73318089073
0.001785	2.916	1.73463079645
0.001786	2.926	1.73566240957
0.001787	2.924	1.74419723655
0.001788	2.926	1.73566240957
0.001789	2.916	1.72885626933
0.00179	2.916	1.7195766921
0.001791	2.894	1.71777879833
0.001792	2.894	1.72359043859
0.001793	2.87	1.71146136386
0.001794	2.864	1.70455390059
0.001795	2.854	1.70665872394
0.001796	2.86	1.71475945835
0.001797	2.844	1.70518737973
0.001798	2.834	1.69659777201
0.001799	2.824	1.66523992265
0.0018	2.808	1.66947177275
0.001801	2.802	1.65734607128
0.001802	2.78	1.65275527529
0.001803	2.788	1.65138002895
0.001804	2.792	1.64825240786
0.001805	2.78	1.64182824924
0.001806	2.766	1.63561731466
0.001807	2.754	1.63630192813
0.001808	2.756	1.65059504422
0.001809	2.744	1.63904362358
0.00181	2.732	1.64443789788
0.001811	2.714	1.63835405209
0.001812	2.72	1.62653004891
0.001813	2.722	1.62009752793
0.001814	2.702	1.60536475606
0.001815	2.712	1.61525725505
0.001816	2.708	1.61081842552
0.001817	2.71	1.6229294501
0.001818	2.694	1.61751785152
0.001819	2.702	1.61530059122
0.00182	2.696	1.61727672338
0.001821	2.692	1.60285245734
0.001822	2.69	1.60184268891
0.001823	2.688	1.61575245629
0.001824	2.682	1.61272316285
0.001825	2.672	1.58253467577
0.001826	2.664	1.57958982017
0.001827	2.65	1.55804364509
0.001828	2.62	1.55422006164
0.001829	2.616	1.56988662011
0.00183	2.602	1.57085836408
0.001831	2.594	1.56242247808
0.001832	2.566	1.54843275605
0.001833	2.566	1.53546214541
0.001834	2.568	1.55607711891
0.001835	2.566	1.55359067968
0.001836	2.556	1.54882665266
0.001837	2.556	1.56040507561
0.001838	2.542	1.56340525776
0.001839	2.536	1.57121099792
0.00184	2.542	1.57868172853
0.001841	2.532	1.56492044526
0.001842	2.536	1.57882994651
0.001843	2.542	1.58121345808
0.001844	2.522	1.56381456701
0.001845	2.498	1.55499067521
0.001846	2.506	1.58049485921
0.001847	2.494	1.55626604409
0.001848	2.5	1.55112862136
0.001849	2.498	1.56140833865
0.00185	2.496	1.54983353945
0.001851	2.498	1.54854641519
0.001852	2.506	1.54206484948
0.001853	2.492	1.55368465269
0.001854	2.488	1.53553117845
0.001855	2.488	1.5198210421
0.001856	2.486	1.51848740528
0.001857	2.468	1.50631205266
0.001858	2.468	1.50365421557
0.001859	2.474	1.52358918347
0.00186	2.472	1.5261769229
0.001861	2.468	1.53133144681
0.001862	2.454	1.52574047597
0.001863	2.462	1.5377112863
0.001864	2.442	1.52664206676
0.001865	2.422	1.54269763726
0.001866	2.42	1.54518607294
0.001867	2.412	1.55121113972
0.001868	2.412	1.55764437533
0.001869	2.412	1.56021024224
0.00187	2.412	1.54215952482
0.001871	2.402	1.53765926004
0.001872	2.384	1.51543525101
0.001873	2.366	1.50865635583
0.001874	2.358	1.50260972977
0.001875	2.366	1.50201331552
0.001876	2.364	1.49382194387
0.001877	2.364	1.50847737802
0.001878	2.354	1.5048867067
0.001879	2.34	1.50479234448
0.00188	2.336	1.50569053925
0.001881	2.324	1.49900767176
0.001882	2.322	1.50010532964
0.001883	2.298	1.48633643567
0.001884	2.288	1.47141292641
0.001885	2.272	1.46082716295
0.001886	2.262	1.46743177013
0.001887	2.26	1.46846859006
0.001888	2.268	1.46702965205
0.001889	2.266	1.47215624171
0.00189	2.268	1.47383038373
0.001891	2.256	1.45549441772
0.001892	2.262	1.44684346078
0.001893	2.248	1.45275462484
0.001894	2.244	1.4479171247
0.001895	2.232	1.44158801327
0.001896	2.236	1.45475221258
0.001897	2.236	1.45475221258
0.001898	2.242	1.45032272271
0.001899	2.228	1.43805980404
0.0019	2.21	1.43593175325
0.001901	2.224	1.44285272984
0.001902	2.232	1.43881061992
0.001903	2.216	1.42875610235
0.001904	2.208	1.41729883934
0.001905	2.192	1.41814526759
0.001906	2.174	1.41976195188
0.001907	2.176	1.42864411244
0.001908	2.182	1.42719164796
0.001909	2.172	1.41930123652
0.00191	2.17	1.42024645749
0.001911	2.164	1.41460383147
0.001912	2.152	1.41169968478
0.001913	2.146	1.40736775578
0.001914	2.152	1.40031996344
0.001915	2.144	1.39687651566
0.001916	2.142	1.38630299718
0.001917	2.15	1.38690302473
0.001918	2.14	1.38578497611
0.001919	2.134	1.39285462271
0.00192	2.128	1.40414244292
0.001921	2.138	1.40390740435
0.001922	2.146	1.41020707699
0.001923	2.132	1.3980615151
0.001924	2.114	1.38455913561
0.001925	2.104	1.38895068307
0.001926	2.098	1.38866698672
0.001927	2.094	1.38606060474
0.001928	2.094	1.39325661671
0.001929	2.092	1.39267225146
0.00193	2.088	1.40151917575
0.001931	2.074	1.40588904256
0.001932	2.066	1.39486343418
0.001933	2.066	1.39486343418
0.001934	2.052	1.39760366342
0.001935	2.07	1.40324623641
0.001936	2.06	1.39871369479
0.001937	2.044	1.39070629538
0.001938	2.038	1.39160195458
0.001939	2.016	1.38843220936
0.00194	2.026	1.38467469104
0.001941	2.014	1.37032988729
0.001942	2.008	1.35053174713
0.001943	2.012	1.36523111597
0.001944	1.998	1.35720153257
0.001945	1.996	1.34906782632
0.001946	1.988	1.35346074934
0.001947	1.982	1.34821214948
0.001948	1.978	1.33323516305
0.001949	1.97	1.32404682697
0.00195	1.96	1.31696621065
0.001951	1.944	1.3299864661
0.001952	1.958	1.33575297117
0.001953	1.958	1.3432185228
0.001954	1.96	1.33506554146
0.001955	1.956	1.34983850886
0.001956	1.956	1.36310821287
0.001957	1.952	1.3585639477
0.001958	1.952	1.34821956669
0.001959	1.946	1.34873422141
0.00196	1.928	1.34863486534
0.001961	1.928	1.35159757324
0.001962	1.916	1.33751411208
0.001963	1.916	1.33751411208
0.001964	1.924	1.33049765126
0.001965	1.918	1.33239483638
0.001966	1.9	1.31984847615
0.001967	1.894	1.31101639959
0.001968	1.878	1.31723801949
0.001969	1.876	1.31932710121
0.00197	1.868	1.3351314542
0.001971	1.86	1.32075735849
0.001972	1.848	1.32547953587
0.001973	1.852	1.33644902634
0.001974	1.846	1.33352315315
0.001975	1.84	1.33955216397
0.001976	1.828	1.33656874122
0.001977	1.838	1.33706993086
0.001978	1.834	1.33657921576
0.001979	1.814	1.30820640573
0.00198	1.802	1.3003061178
0.001981	1.806	1.29628854812
0.001982	1.802	1.27859141245
0.001983	1.812	1.28711149478
0.001984	1.81	1.29842211934
0.001985	1.796	1.30934487436
0.001986	1.776	1.30913100949
0.001987	1.77	1.28728396246
0.001988	1.76	1.28623481527
0.001989	1.75	1.27102320986
0.00199	1.736	1.25948560929
0.001991	1.738	1.26069663282
0.001992	1.736	1.25471271612
0.001993	1.738	1.26702644013
0.001994	1.732	1.26971492864
0.001995	1.726	1.25814307612
0.001996	1.732	1.25067022032
0.001997	1.724	1.23118804413
0.001998	1.728	1.23045357491
[truncated: 8,002 more rows]
