# Supplementary material for: The Influence of Synaptic Size on AMPA Receptor Activation: A Monte Carlo Model
Source: PLoS One. 2015 Jun 24;10(6):e0130924. doi: 10.1371/journal.pone.0130924 (PMC4479604; doi:10.1371/journal.pone.0130924)
Supplement: S1 Dataset — This package contains the experimental data used as basis for the analysis presented in the paper. (ZIP) [file pone.0130924.s001.zip › S1 Simulation data/test/2698_9679_77_119.csv]

time	AMPA.O.mean	AMPA.O.stdev
0.0	0.0	0.0
1e-06	0.0	0.0
2e-06	0.078	0.275528582909
3e-06	0.408	0.679364408841
4e-06	0.802	0.945936572927
5e-06	1.28	1.13030969208
6e-06	1.78	1.33701159307
7e-06	2.244	1.50746940267
8e-06	2.732	1.66258112584
9e-06	3.188	1.77106069913
1e-05	3.548	1.85787405386
1.1e-05	3.966	1.9760678126
1.2e-05	4.38	2.05416649763
1.3e-05	4.782	2.10961513078
1.4e-05	5.166	2.19053509445
1.5e-05	5.516	2.23198207878
1.6e-05	5.82	2.31335254555
1.7e-05	6.08	2.30859264488
1.8e-05	6.34	2.31611744089
1.9e-05	6.612	2.35742571463
2e-05	6.86	2.37326778936
2.1e-05	7.076	2.41127020468
2.2e-05	7.218	2.42785419661
2.3e-05	7.404	2.44638181811
2.4e-05	7.552	2.43952782317
2.5e-05	7.676	2.43043699774
2.6e-05	7.798	2.47572130903
2.7e-05	7.906	2.49021364545
2.8e-05	8.004	2.49719522665
2.9e-05	8.11	2.53966533228
3e-05	8.194	2.53778722512
3.1e-05	8.244	2.54960075306
3.2e-05	8.318	2.55360059524
3.3e-05	8.378	2.55716952899
3.4e-05	8.382	2.57838631706
3.5e-05	8.438	2.59887591085
3.6e-05	8.456	2.64273797415
3.7e-05	8.508	2.63551437105
3.8e-05	8.566	2.619473993
3.9e-05	8.624	2.61201531389
4e-05	8.636	2.59605546936
4.1e-05	8.646	2.56216392918
4.2e-05	8.676	2.56807788044
4.3e-05	8.668	2.56081549511
4.4e-05	8.668	2.53570029775
4.5e-05	8.686	2.60910022805
4.6e-05	8.682	2.55673150722
4.7e-05	8.698	2.55162614817
4.8e-05	8.694	2.56755993114
4.9e-05	8.672	2.55272716913
5e-05	8.656	2.54512553718
5.1e-05	8.652	2.57116627234
5.2e-05	8.644	2.56383774838
5.3e-05	8.654	2.57726288919
5.4e-05	8.626	2.56556504498
5.5e-05	8.636	2.58060148028
5.6e-05	8.614	2.56612626346
5.7e-05	8.578	2.54949328299
5.8e-05	8.562	2.59116884822
5.9e-05	8.534	2.58008604508
6e-05	8.56	2.57883694715
6.1e-05	8.576	2.59773439751
6.2e-05	8.548	2.55571829434
6.3e-05	8.502	2.54283227917
6.4e-05	8.512	2.57717985403
6.5e-05	8.51	2.54045271556
6.6e-05	8.502	2.53179699028
6.7e-05	8.488	2.52860752194
6.8e-05	8.456	2.54716783899
6.9e-05	8.434	2.54590730389
7e-05	8.438	2.54207710347
7.1e-05	8.438	2.55071676201
7.2e-05	8.416	2.53198420216
7.3e-05	8.408	2.52775315251
7.4e-05	8.396	2.52094902765
7.5e-05	8.382	2.54245471936
7.6e-05	8.38	2.53132376436
7.7e-05	8.362	2.53356586652
7.8e-05	8.358	2.5537885582
7.9e-05	8.35	2.54470037529
8e-05	8.278	2.536279953
8.1e-05	8.238	2.5529112793
8.2e-05	8.208	2.54179778897
8.3e-05	8.196	2.54589552024
8.4e-05	8.188	2.54649877283
8.5e-05	8.172	2.5287182524
8.6e-05	8.164	2.49661851311
8.7e-05	8.146	2.4820725211
8.8e-05	8.094	2.4407302186
8.9e-05	8.086	2.4500212244
9e-05	8.07	2.43579555792
9.1e-05	8.044	2.42199587118
9.2e-05	8.064	2.44211056261
9.3e-05	8.034	2.42422028702
9.4e-05	8.012	2.4082890192
9.5e-05	8.008	2.38996569013
9.6e-05	7.968	2.3822208126
9.7e-05	7.938	2.39043008683
9.8e-05	7.916	2.4051910527
9.9e-05	7.89	2.38283444662
0.0001	7.86	2.38251967463
0.000101	7.836	2.40356069197
0.000102	7.784	2.35994576209
0.000103	7.756	2.36990801509
0.000104	7.714	2.35800848175
0.000105	7.66	2.34785008039
0.000106	7.636	2.34424913352
0.000107	7.646	2.36911038156
0.000108	7.638	2.37549068615
0.000109	7.618	2.43394248083
0.00011	7.584	2.44682324658
0.000111	7.568	2.44732016704
0.000112	7.548	2.43796964706
0.000113	7.512	2.43512956534
0.000114	7.48	2.43507700084
0.000115	7.464	2.39764551175
0.000116	7.448	2.40484843597
0.000117	7.432	2.41772124117
0.000118	7.396	2.41478446243
0.000119	7.388	2.4052974868
0.00012	7.41	2.42938263763
0.000121	7.388	2.41691042449
0.000122	7.382	2.41579717692
0.000123	7.356	2.42925173665
0.000124	7.376	2.44675785479
0.000125	7.386	2.4242532871
0.000126	7.358	2.42936946552
0.000127	7.352	2.43312473992
0.000128	7.344	2.41446971404
0.000129	7.33	2.39689382326
0.00013	7.27	2.40522348234
0.000131	7.254	2.42022395658
0.000132	7.24	2.43113142384
0.000133	7.212	2.4106132
0.000134	7.184	2.42036030376
0.000135	7.174	2.41075174997
0.000136	7.134	2.39082496223
0.000137	7.146	2.37417017082
0.000138	7.138	2.37127729294
0.000139	7.122	2.36201524127
0.00014	7.108	2.35464137397
0.000141	7.102	2.32111955745
0.000142	7.08	2.34042731141
0.000143	7.07	2.35140383601
0.000144	7.052	2.34548417176
0.000145	7.022	2.37266011051
0.000146	6.986	2.37524819756
0.000147	6.958	2.36985991147
0.000148	6.922	2.38493521925
0.000149	6.904	2.38469788443
0.00015	6.894	2.37292309188
0.000151	6.86	2.39089941236
0.000152	6.828	2.36356002674
0.000153	6.818	2.35730269588
0.000154	6.812	2.35725603192
0.000155	6.8	2.35457002444
0.000156	6.774	2.34497846472
0.000157	6.75	2.34254135502
0.000158	6.718	2.31915415615
0.000159	6.684	2.35205101985
0.00016	6.684	2.3529011879
0.000161	6.674	2.34685406449
0.000162	6.642	2.33105898681
0.000163	6.646	2.30058340427
0.000164	6.646	2.29623256662
0.000165	6.654	2.31047267891
0.000166	6.676	2.31495658707
0.000167	6.676	2.29412815684
0.000168	6.646	2.27171389044
0.000169	6.622	2.23944546707
0.00017	6.606	2.23221056354
0.000171	6.586	2.25091181524
0.000172	6.576	2.24504432028
0.000173	6.544	2.22532334729
0.000174	6.554	2.22600179694
0.000175	6.532	2.22642673358
0.000176	6.524	2.26128812848
0.000177	6.5	2.26759784794
0.000178	6.452	2.25293053599
0.000179	6.432	2.24797153007
0.00018	6.43	2.29283667103
0.000181	6.41	2.3069243594
0.000182	6.404	2.30668246623
0.000183	6.414	2.29577960615
0.000184	6.412	2.28697529501
0.000185	6.356	2.29722963589
0.000186	6.348	2.31233561578
0.000187	6.342	2.28933090662
0.000188	6.318	2.28141973341
0.000189	6.302	2.27569681636
0.00019	6.26	2.27341153336
0.000191	6.218	2.23393733126
0.000192	6.194	2.23883094494
0.000193	6.162	2.22525414279
0.000194	6.164	2.21384371625
0.000195	6.146	2.19833664392
0.000196	6.126	2.20592928264
0.000197	6.098	2.21639256451
0.000198	6.08	2.20852892216
0.000199	6.042	2.20277915371
0.0002	6.024	2.21707555126
0.000201	6.032	2.22148058736
0.000202	6.02	2.23239781401
0.000203	6.022	2.23372245366
0.000204	6.008	2.21989549304
0.000205	5.988	2.19905798014
0.000206	5.984	2.21082428067
0.000207	6.0	2.21359436212
0.000208	6.004	2.20090526829
0.000209	5.994	2.20135503724
0.00021	5.972	2.20708314297
0.000211	5.984	2.19721277986
0.000212	5.956	2.16934644536
0.000213	5.94	2.17080630182
0.000214	5.934	2.16740489987
0.000215	5.936	2.15497192557
0.000216	5.926	2.11955750099
0.000217	5.912	2.1429549692
0.000218	5.908	2.13061868949
0.000219	5.888	2.12496023492
0.00022	5.862	2.12295925538
0.000221	5.854	2.13651211089
0.000222	5.85	2.1362350058
0.000223	5.808	2.11923004886
0.000224	5.786	2.11759391763
0.000225	5.768	2.12560015055
0.000226	5.752	2.13693612445
0.000227	5.758	2.1371560542
0.000228	5.748	2.12802631563
0.000229	5.738	2.13947563669
0.00023	5.692	2.15525775721
0.000231	5.696	2.14279817062
0.000232	5.646	2.17363382381
0.000233	5.634	2.17348659991
0.000234	5.604	2.15108902652
0.000235	5.59	2.13866780964
0.000236	5.578	2.1419421094
0.000237	5.52	2.14420148307
0.000238	5.53	2.14408488638
0.000239	5.518	2.15816496126
0.00024	5.52	2.1618510587
0.000241	5.498	2.16101735301
0.000242	5.486	2.14983813344
0.000243	5.494	2.12649100633
0.000244	5.484	2.1330128926
0.000245	5.488	2.12740593212
0.000246	5.462	2.1346090977
0.000247	5.466	2.13654955477
0.000248	5.444	2.13421273541
0.000249	5.432	2.13198874293
0.00025	5.406	2.13100070389
0.000251	5.404	2.12809398289
0.000252	5.396	2.11073067917
0.000253	5.414	2.11816052272
0.000254	5.404	2.10161461738
0.000255	5.384	2.0901062174
0.000256	5.38	2.08508992612
0.000257	5.362	2.06566115324
0.000258	5.338	2.04933062242
0.000259	5.322	2.05093052052
0.00026	5.334	2.0645687201
0.000261	5.324	2.07533708105
0.000262	5.274	2.04619744893
0.000263	5.254	2.0565709324
0.000264	5.224	2.06538713078
0.000265	5.196	2.07306150415
0.000266	5.19	2.08468222998
0.000267	5.128	2.06968983183
0.000268	5.11	2.02037125301
0.000269	5.106	1.99668825809
0.00027	5.126	2.01050341954
0.000271	5.118	2.01496302696
0.000272	5.12	2.04
0.000273	5.094	2.04478947572
0.000274	5.082	2.03353780393
0.000275	5.102	2.02375789066
0.000276	5.08	2.03803827246
0.000277	5.062	2.01150590355
0.000278	5.058	1.99364891593
0.000279	5.036	2.00167529834
0.00028	5.034	1.99018692589
0.000281	5.004	1.97078258568
0.000282	4.99	1.96211620451
0.000283	4.994	1.98039491011
0.000284	4.982	1.96409673896
0.000285	4.996	1.97179714981
0.000286	4.97	1.96801930885
0.000287	4.98	1.97068516004
0.000288	4.994	1.97027003225
0.000289	4.99	1.97936858619
0.00029	4.974	2.00033097261
0.000291	4.952	2.01437235883
0.000292	4.928	2.00868514208
0.000293	4.922	2.0069668657
0.000294	4.904	1.98463699452
0.000295	4.874	2.01745483221
0.000296	4.862	2.02261118359
0.000297	4.83	2.02610463698
0.000298	4.804	2.02128276102
0.000299	4.794	2.02473800774
0.0003	4.77	2.01521710989
0.000301	4.766	2.00879167661
0.000302	4.77	2.00925359276
0.000303	4.748	2.0041197569
0.000304	4.722	2.0121421421
0.000305	4.72	2.00239856173
0.000306	4.712	2.00924264339
0.000307	4.688	2.01560313554
0.000308	4.676	2.01172165073
0.000309	4.66	2.01206361728
0.00031	4.634	2.00400698602
0.000311	4.644	2.00431135306
0.000312	4.632	2.01409433741
0.000313	4.618	2.01098881151
0.000314	4.608	2.00657319827
0.000315	4.57	1.98622758011
0.000316	4.57	1.96089265387
0.000317	4.566	1.9518309353
0.000318	4.57	1.93832401832
0.000319	4.564	1.94882118215
0.00032	4.532	1.94138507257
0.000321	4.528	1.95069628595
0.000322	4.53	1.97613258664
0.000323	4.512	1.99746239013
0.000324	4.496	2.01146314905
0.000325	4.458	1.97793730942
0.000326	4.446	1.96649027458
0.000327	4.43	1.98924608835
0.000328	4.46	1.99308805626
0.000329	4.464	1.97906644659
0.00033	4.452	1.9707095169
0.000331	4.434	1.96205096774
0.000332	4.412	1.94891149106
0.000333	4.374	1.92305070136
0.000334	4.358	1.91881109023
0.000335	4.364	1.9286015659
0.000336	4.348	1.92429103828
0.000337	4.318	1.93206521629
0.000338	4.294	1.91090659112
0.000339	4.268	1.89846674977
0.00034	4.256	1.89485197311
0.000341	4.24	1.88318878501
0.000342	4.216	1.88715235209
0.000343	4.188	1.87847171924
0.000344	4.182	1.87106279959
0.000345	4.176	1.85284214114
0.000346	4.13	1.85825186667
0.000347	4.114	1.84959563148
0.000348	4.096	1.85547406341
0.000349	4.112	1.86318437091
0.00035	4.116	1.88322701765
0.000351	4.108	1.87198717944
0.000352	4.102	1.86965130439
0.000353	4.13	1.88814724002
0.000354	4.128	1.86107925678
0.000355	4.12	1.8626862323
0.000356	4.124	1.86242422665
0.000357	4.118	1.86977966616
0.000358	4.106	1.86728787283
0.000359	4.088	1.86232542806
0.00036	4.076	1.84451185954
0.000361	4.06	1.82986338288
0.000362	4.032	1.80747780069
0.000363	4.034	1.79020780917
0.000364	4.022	1.79039548704
0.000365	4.002	1.78717542508
0.000366	3.994	1.78828521215
0.000367	3.978	1.78592161082
0.000368	3.96	1.77042367811
0.000369	3.944	1.76319709619
0.00037	3.948	1.77575223497
0.000371	3.926	1.76083048588
0.000372	3.916	1.77902894861
0.000373	3.9	1.78829527763
0.000374	3.892	1.76531470282
0.000375	3.874	1.77147509156
0.000376	3.888	1.79205357063
0.000377	3.888	1.81974064086
0.000378	3.886	1.84201085773
0.000379	3.882	1.85905244681
0.00038	3.882	1.87831733208
0.000381	3.874	1.86390021192
0.000382	3.87	1.8625520127
0.000383	3.844	1.84273275328
0.000384	3.824	1.81466911584
0.000385	3.812	1.82993333212
0.000386	3.78	1.81427671539
0.000387	3.798	1.79810900671
0.000388	3.77	1.79474232134
0.000389	3.746	1.78815100034
0.00039	3.726	1.76717967394
0.000391	3.708	1.79964885464
0.000392	3.7	1.79610690105
0.000393	3.69	1.80496537363
0.000394	3.694	1.81999010986
0.000395	3.704	1.8320436676
0.000396	3.696	1.83945209234
0.000397	3.714	1.84179369094
0.000398	3.694	1.8166903974
0.000399	3.68	1.80155488398
0.0004	3.694	1.81889087083
0.000401	3.676	1.81080755466
0.000402	3.678	1.79842041803
0.000403	3.662	1.79436785526
0.000404	3.664	1.79863948583
0.000405	3.658	1.80472601799
0.000406	3.638	1.81850378058
0.000407	3.642	1.82259046415
0.000408	3.63	1.81909318068
0.000409	3.626	1.83033439568
0.00041	3.606	1.81183994878
0.000411	3.6	1.81328431306
0.000412	3.62	1.83619171112
0.000413	3.608	1.81503057825
0.000414	3.62	1.81096659273
0.000415	3.594	1.81470768996
0.000416	3.584	1.81740034115
0.000417	3.576	1.81665186538
0.000418	3.576	1.81113886823
0.000419	3.582	1.82298546346
0.00042	3.56	1.82384209843
0.000421	3.542	1.8232487488
0.000422	3.518	1.80822454358
0.000423	3.498	1.78829415925
0.000424	3.472	1.79477463766
0.000425	3.466	1.78797203558
0.000426	3.454	1.78322292493
0.000427	3.432	1.78588241494
0.000428	3.43	1.79362760906
0.000429	3.424	1.78779864638
0.00043	3.422	1.80108744929
0.000431	3.418	1.78641428566
0.000432	3.42	1.79209374755
0.000433	3.39	1.78378810401
0.000434	3.382	1.76976721633
0.000435	3.41	1.77254054961
0.000436	3.396	1.77740935071
0.000437	3.378	1.76723399696
0.000438	3.36	1.76022725806
0.000439	3.352	1.77203160243
0.00044	3.346	1.77715615521
0.000441	3.33	1.76666352201
0.000442	3.316	1.79559015368
0.000443	3.3	1.76124955642
0.000444	3.304	1.76849766751
0.000445	3.288	1.76098154448
0.000446	3.27	1.76212939366
0.000447	3.272	1.76579047455
0.000448	3.268	1.77431000674
0.000449	3.288	1.77906042618
0.00045	3.274	1.77733620905
0.000451	3.256	1.78170255655
0.000452	3.23	1.76212939366
0.000453	3.228	1.77088000723
0.000454	3.226	1.76264687331
0.000455	3.23	1.75302595531
0.000456	3.198	1.76033973994
0.000457	3.18	1.75145653671
0.000458	3.156	1.74231570044
0.000459	3.16	1.7522556891
0.00046	3.152	1.73922281494
0.000461	3.13	1.71379695413
0.000462	3.126	1.69414403166
0.000463	3.116	1.71771476095
0.000464	3.09	1.69879368965
0.000465	3.104	1.7242923186
0.000466	3.098	1.71359154993
0.000467	3.102	1.73308857246
0.000468	3.116	1.73624422245
0.000469	3.094	1.71964066014
0.00047	3.078	1.70760534082
0.000471	3.062	1.71293782724
0.000472	3.072	1.70023998306
0.000473	3.076	1.66319692159
0.000474	3.042	1.6553658206
0.000475	3.036	1.65369404667
0.000476	3.03	1.64106672625
0.000477	3.034	1.63732831161
0.000478	3.05	1.65635141199
0.000479	3.058	1.65004121161
0.00048	3.048	1.65580675201
0.000481	3.034	1.65434095639
0.000482	3.042	1.64323948346
0.000483	3.03	1.62760560333
0.000484	3.038	1.6372403611
0.000485	3.028	1.64049260894
0.000486	3.034	1.66278200616
0.000487	3.024	1.67911405211
0.000488	3.01	1.64496200564
0.000489	3.012	1.65525103836
0.00049	3.004	1.65649750981
0.000491	3.006	1.64983756776
0.000492	3.002	1.64255776154
0.000493	2.992	1.64314819782
0.000494	2.982	1.64124221247
0.000495	2.974	1.62028516009
0.000496	2.98	1.64547865377
0.000497	2.952	1.65942640692
0.000498	2.952	1.66303818357
0.000499	2.92	1.64608626748
0.0005	2.904	1.637920633
0.000501	2.912	1.65537186155
0.000502	2.896	1.63253912664
0.000503	2.874	1.61682528431
0.000504	2.866	1.6137050536
0.000505	2.87	1.62637634021
0.000506	2.872	1.62345803765
0.000507	2.864	1.61910592612
0.000508	2.856	1.61222330959
0.000509	2.856	1.62827024784
0.00051	2.848	1.62015307919
0.000511	2.808	1.62084422447
0.000512	2.796	1.63901921892
0.000513	2.786	1.63591075551
0.000514	2.778	1.65551079731
0.000515	2.782	1.64756669061
0.000516	2.758	1.63811965375
0.000517	2.752	1.62434479098
0.000518	2.754	1.62649438978
0.000519	2.756	1.62863869535
0.00052	2.734	1.62211097031
0.000521	2.722	1.62256463662
0.000522	2.718	1.61569675373
0.000523	2.708	1.58957101131
0.000524	2.71	1.59056593702
0.000525	2.712	1.5776742376
0.000526	2.702	1.5840441913
0.000527	2.694	1.57872226816
0.000528	2.696	1.57847521362
0.000529	2.7	1.57543644746
0.00053	2.69	1.56649289816
0.000531	2.672	1.56090230316
0.000532	2.662	1.55555649206
0.000533	2.642	1.5587931229
0.000534	2.64	1.55383396796
0.000535	2.638	1.56682992057
0.000536	2.634	1.57735347972
0.000537	2.63	1.58022150346
0.000538	2.61	1.57413468293
0.000539	2.602	1.57467329945
0.00054	2.574	1.56349736169
0.000541	2.56	1.56281796765
0.000542	2.56	1.56025638919
0.000543	2.57	1.56112139182
0.000544	2.562	1.57294500857
0.000545	2.546	1.55559763435
0.000546	2.536	1.53905945304
0.000547	2.524	1.54059209397
0.000548	2.524	1.54448179012
0.000549	2.52	1.54841854807
0.00055	2.496	1.53687475091
0.000551	2.5	1.54077902374
0.000552	2.5	1.53948043183
0.000553	2.488	1.54073229342
0.000554	2.478	1.51970918271
0.000555	2.476	1.51176188601
0.000556	2.464	1.52862814314
0.000557	2.456	1.53624997966
0.000558	2.44	1.52656477098
0.000559	2.428	1.5403947546
0.00056	2.418	1.53208224322
0.000561	2.41	1.53424248409
0.000562	2.418	1.53469084835
0.000563	2.418	1.53338710051
0.000564	2.406	1.52615988677
0.000565	2.382	1.50999205296
0.000566	2.358	1.51057472506
0.000567	2.37	1.50635321223
0.000568	2.362	1.50431246754
0.000569	2.368	1.49819090906
0.00057	2.376	1.51480163718
0.000571	2.372	1.51578890351
0.000572	2.374	1.53431548255
0.000573	2.354	1.52862160131
0.000574	2.352	1.53756170608
0.000575	2.33	1.53267739593
0.000576	2.326	1.5322284425
0.000577	2.314	1.54382771059
0.000578	2.316	1.53105976369
0.000579	2.312	1.51613192038
0.00058	2.322	1.51733845928
0.000581	2.306	1.50345069756
0.000582	2.314	1.52164516232
0.000583	2.304	1.49250929645
0.000584	2.318	1.50627885864
0.000585	2.3	1.50930447558
0.000586	2.274	1.50164043632
0.000587	2.266	1.50041460937
0.000588	2.256	1.488107523
0.000589	2.24	1.48539557021
0.00059	2.236	1.49408968941
0.000591	2.234	1.47758045466
0.000592	2.24	1.45547243189
0.000593	2.258	1.45582828658
0.000594	2.246	1.43439325152
0.000595	2.244	1.41861340752
0.000596	2.246	1.42319499718
0.000597	2.246	1.43578689227
0.000598	2.248	1.43613926901
0.000599	2.224	1.42190857653
0.0006	2.202	1.42168772943
0.000601	2.198	1.44595850563
0.000602	2.204	1.44166015413
0.000603	2.196	1.42463469002
0.000604	2.196	1.43303314686
0.000605	2.19	1.42474559132
0.000606	2.196	1.43303314686
0.000607	2.194	1.43957076936
0.000608	2.172	1.43192737246
0.000609	2.17	1.43704558035
0.00061	2.152	1.42859931401
0.000611	2.154	1.42628328182
0.000612	2.144	1.41677944649
0.000613	2.138	1.418081803
0.000614	2.138	1.41242911327
0.000615	2.122	1.40823151506
0.000616	2.114	1.40890169991
0.000617	2.102	1.4027102338
0.000618	2.112	1.39694523873
0.000619	2.132	1.39519747706
0.00062	2.124	1.39162638664
0.000621	2.122	1.39108446904
0.000622	2.12	1.39053946366
0.000623	2.108	1.38142535086
0.000624	2.092	1.39267225146
0.000625	2.086	1.40378203436
0.000626	2.082	1.40259616426
0.000627	2.068	1.39261480676
0.000628	2.064	1.39567331421
0.000629	2.058	1.39091193107
0.00063	2.064	1.39996571387
0.000631	2.042	1.3929235442
0.000632	2.038	1.38584126075
0.000633	2.046	1.39852922744
0.000634	2.048	1.40345858507
0.000635	2.034	1.40742459834
0.000636	2.03	1.41177193626
0.000637	2.03	1.41601553664
0.000638	2.03	1.41742724681
0.000639	2.03	1.41742724681
0.00064	2.042	1.42416150769
0.000641	2.036	1.41516924783
0.000642	2.02	1.40128512445
0.000643	2.01	1.40637832748
0.000644	2.002	1.38636070342
0.000645	1.994	1.38346087765
0.000646	1.982	1.3891277839
0.000647	1.99	1.3761903938
0.000648	1.976	1.37237895641
0.000649	1.96	1.37054733592
0.00065	1.96	1.37491817938
0.000651	1.95	1.38257007056
0.000652	1.944	1.36852621458
0.000653	1.924	1.36463328407
0.000654	1.904	1.36190454878
0.000655	1.894	1.37068012315
0.000656	1.908	1.38835730271
0.000657	1.896	1.36718104141
0.000658	1.892	1.36394134771
0.000659	1.878	1.3780841774
0.00066	1.87	1.36422138966
0.000661	1.86	1.36102902247
0.000662	1.844	1.35486678312
0.000663	1.84	1.34253491575
0.000664	1.844	1.34598068337
0.000665	1.842	1.33605239418
0.000666	1.832	1.32505697991
0.000667	1.84	1.32302683268
0.000668	1.836	1.32706593657
0.000669	1.826	1.34600297176
0.00067	1.808	1.33384256942
0.000671	1.812	1.32990826751
0.000672	1.816	1.30925322226
0.000673	1.82	1.29907659512
0.000674	1.822	1.29704124838
0.000675	1.836	1.28728551612
0.000676	1.84	1.28467894822
0.000677	1.826	1.27582287172
0.000678	1.822	1.27840369211
0.000679	1.826	1.28674939285
0.00068	1.828	1.28312742937
0.000681	1.836	1.29657394698
0.000682	1.826	1.2929516619
0.000683	1.824	1.28258488998
0.000684	1.8	1.28530152104
0.000685	1.772	1.28219187332
0.000686	1.778	1.28713480258
0.000687	1.776	1.28911752761
0.000688	1.764	1.29007906734
0.000689	1.756	1.28548201076
0.00069	1.76	1.28156154749
0.000691	1.77	1.29657240446
0.000692	1.742	1.29438634109
0.000693	1.738	1.29821261741
0.000694	1.716	1.31580545675
0.000695	1.71	1.31525662895
0.000696	1.712	1.32553989001
0.000697	1.72	1.33176574517
0.000698	1.714	1.32370842711
0.000699	1.708	1.33668844538
0.0007	1.712	1.31949081088
0.000701	1.704	1.30705164397
0.000702	1.7	1.30919822792
0.000703	1.686	1.31582825627
0.000704	1.682	1.31029614973
0.000705	1.678	1.31084552866
0.000706	1.66	1.31164019457
0.000707	1.656	1.31059681062
0.000708	1.66	1.3177253128
0.000709	1.648	1.30999847328
0.00071	1.646	1.30410275669
0.000711	1.642	1.30607656743
0.000712	1.634	1.30078591628
0.000713	1.634	1.3115044796
0.000714	1.638	1.30497356295
0.000715	1.652	1.31867205931
0.000716	1.646	1.30869553373
0.000717	1.644	1.29971689225
0.000718	1.614	1.28724667411
0.000719	1.6	1.29460418661
0.00072	1.592	1.28589890738
0.000721	1.574	1.26195245552
0.000722	1.58	1.25363471554
0.000723	1.586	1.25164052347
0.000724	1.588	1.25787757751
0.000725	1.586	1.2627763064
0.000726	1.576	1.26183358649
0.000727	1.566	1.27029287961
0.000728	1.564	1.26249910891
0.000729	1.576	1.26657964613
0.00073	1.584	1.27551715002
0.000731	1.58	1.26633328946
0.000732	1.586	1.26909574107
0.000733	1.588	1.27681478688
0.000734	1.574	1.27299803613
0.000735	1.574	1.2682759952
0.000736	1.564	1.26091395424
0.000737	1.568	1.26861183977
0.000738	1.562	1.25783782738
0.000739	1.552	1.25031835946
0.00074	1.55	1.25199840255
0.000741	1.544	1.24099315067
0.000742	1.548	1.24084487346
0.000743	1.55	1.25359483088
0.000744	1.544	1.24742294351
0.000745	1.534	1.23808077281
0.000746	1.538	1.23310826775
0.000747	1.532	1.24136054392
0.000748	1.524	1.24154097798
0.000749	1.522	1.2655101738
0.00075	1.52	1.26712272492
0.000751	1.5	1.2561846998
0.000752	1.494	1.25617037061
0.000753	1.482	1.26240880859
0.000754	1.472	1.25268351949
0.000755	1.472	1.26222660406
0.000756	1.462	1.23148528209
0.000757	1.462	1.23148528209
0.000758	1.456	1.224770999
0.000759	1.448	1.20801324496
0.00076	1.458	1.21993278503
0.000761	1.454	1.21321226502
0.000762	1.44	1.20598507453
0.000763	1.436	1.19578593402
0.000764	1.43	1.20212312181
0.000765	1.414	1.19272964246
0.000766	1.42	1.20316249942
0.000767	1.416	1.19789148089
0.000768	1.414	1.19607859274
0.000769	1.412	1.20093963212
0.00077	1.426	1.20354642619
0.000771	1.434	1.20567159708
0.000772	1.41	1.18739210036
0.000773	1.388	1.16338127886
0.000774	1.398	1.17115157004
0.000775	1.396	1.16584046936
0.000776	1.394	1.16566032788
0.000777	1.404	1.1699504263
0.000778	1.402	1.16292562101
0.000779	1.396	1.18117907194
0.00078	1.39	1.18401858094
0.000781	1.384	1.18513459151
0.000782	1.386	1.18701474296
0.000783	1.384	1.19688930148
0.000784	1.382	1.19334655486
0.000785	1.38	1.19816526406
0.000786	1.372	1.20233772294
0.000787	1.366	1.19668040846
0.000788	1.366	1.19835053302
0.000789	1.356	1.18543831556
0.00079	1.348	1.18949401007
0.000791	1.35	1.19478031453
0.000792	1.35	1.19645309143
0.000793	1.346	1.18079803523
0.000794	1.336	1.18114520699
0.000795	1.338	1.17633158591
0.000796	1.332	1.15489220276
0.000797	1.338	1.15228295136
0.000798	1.32	1.14262854857
0.000799	1.318	1.14055951182
0.0008	1.322	1.14643621715
0.000801	1.334	1.14649204097
0.000802	1.334	1.14474626009
0.000803	1.324	1.13799121262
0.000804	1.326	1.12770740886
0.000805	1.326	1.12947952615
0.000806	1.318	1.12288734965
0.000807	1.312	1.12189839112
0.000808	1.308	1.12122076328
0.000809	1.308	1.12300311665
0.00081	1.292	1.1003344946
0.000811	1.29	1.09265731133
0.000812	1.286	1.10281639451
0.000813	1.286	1.10643752648
0.000814	1.28	1.11247471881
0.000815	1.28	1.12320968657
0.000816	1.278	1.13521627895
0.000817	1.286	1.13675151198
0.000818	1.284	1.12753891285
0.000819	1.294	1.13646997321
0.00082	1.288	1.13888366394
0.000821	1.28	1.13207773585
0.000822	1.286	1.13322724994
0.000823	1.286	1.12436826707
0.000824	1.286	1.12258808118
0.000825	1.292	1.12904207185
0.000826	1.288	1.13712620232
0.000827	1.284	1.13637317814
0.000828	1.286	1.14026488151
0.000829	1.286	1.13146100242
0.00083	1.254	1.12315804765
0.000831	1.238	1.11595519623
0.000832	1.232	1.11632253404
0.000833	1.224	1.11437157178
0.000834	1.232	1.11273357099
0.000835	1.236	1.10828877103
0.000836	1.224	1.11795527639
0.000837	1.218	1.12181816708
0.000838	1.21	1.12512221558
0.000839	1.194	1.12799113472
0.00084	1.198	1.11480760672
0.000841	1.204	1.11641569319
0.000842	1.202	1.12302983041
0.000843	1.19	1.11977676347
0.000844	1.182	1.10854679649
0.000845	1.188	1.09938892117
0.000846	1.18	1.09890854943
0.000847	1.17	1.08678424722
0.000848	1.148	1.07800556585
0.000849	1.15	1.07307968017
0.00085	1.154	1.08179665372
0.000851	1.158	1.08306786491
0.000852	1.164	1.08309925676
0.000853	1.162	1.08062759543
0.000854	1.164	1.09412247943
0.000855	1.148	1.08724238328
0.000856	1.142	1.07416758469
0.000857	1.15	1.08788786187
0.000858	1.152	1.09402742196
0.000859	1.156	1.07687696605
0.00086	1.15	1.06747365307
0.000861	1.14	1.05280577506
0.000862	1.138	1.06158183858
0.000863	1.14	1.0660206377
0.000864	1.146	1.06615383505
0.000865	1.142	1.0572776362
0.000866	1.144	1.06548768177
0.000867	1.14	1.06789512594
0.000868	1.142	1.06669395798
0.000869	1.142	1.05916759769
0.00087	1.136	1.05142950311
0.000871	1.134	1.05073498086
0.000872	1.126	1.05172429847
0.000873	1.124	1.04719816654
0.000874	1.126	1.04409003443
0.000875	1.122	1.04072859094
0.000876	1.11	1.04014422077
0.000877	1.106	1.03284267921
0.000878	1.11	1.03629146479
0.000879	1.104	1.03594594454
0.00088	1.106	1.03477727072
0.000881	1.1	1.04211323761
0.000882	1.096	1.04631926294
0.000883	1.104	1.05127731831
0.000884	1.098	1.03169569157
0.000885	1.098	1.0239121056
0.000886	1.096	1.02507755804
0.000887	1.086	1.01715485547
0.000888	1.072	1.01529109126
0.000889	1.066	1.01076406743
0.00089	1.064	1.0079206318
0.000891	1.064	1.00195009856
0.000892	1.064	0.989901005152
0.000893	1.06	0.994183081731
0.000894	1.064	0.99191935156
0.000895	1.048	0.99282223988
0.000896	1.048	0.990805732725
0.000897	1.048	0.986760355912
0.000898	1.054	0.989486735636
0.000899	1.042	0.975825804127
0.0009	1.038	0.971882708973
0.000901	1.03	0.978314877736
0.000902	1.028	0.981435683068
0.000903	1.022	0.984640035749
0.000904	1.024	0.97950191424
0.000905	1.02	0.973447481891
0.000906	1.02	0.971390755566
0.000907	1.02	0.969329665284
0.000908	1.008	0.957045453466
0.000909	1.014	0.958020876599
0.00091	1.028	0.9711930807
0.000911	1.026	0.980471315236
0.000912	1.02	0.985697722428
0.000913	1.02	0.985697722428
0.000914	1.016	0.999871991807
0.000915	1.008	0.987894731234
0.000916	1.002	0.998997497494
0.000917	1.006	0.99295719948
0.000918	1.006	0.988920623711
0.000919	1.004	0.989941412408
0.00092	0.998	0.984883749485
0.000921	0.986	0.974578883416
0.000922	0.984	0.977621603689
0.000923	0.978	0.976481438636
0.000924	0.974	0.968154946277
0.000925	0.972	0.969131570015
0.000926	0.972	0.973250224762
0.000927	0.974	0.966086952608
0.000928	0.97	0.974217634823
0.000929	0.96	0.966643677888
0.00093	0.958	0.963450050599
0.000931	0.956	0.958156563407
0.000932	0.952	0.960049998698
0.000933	0.944	0.944914810975
0.000934	0.944	0.951243396823
0.000935	0.938	0.947710926391
0.000936	0.924	0.943516825499
0.000937	0.916	0.93645288189
0.000938	0.906	0.934432448067
0.000939	0.906	0.94083154709
0.00094	0.908	0.946327638823
0.000941	0.916	0.947071275037
0.000942	0.912	0.957212620059
0.000943	0.914	0.968815771961
0.000944	0.91	0.960156237286
0.000945	0.914	0.964678184681
0.000946	0.916	0.965890262918
0.000947	0.902	0.963533081944
0.000948	0.898	0.96103902106
0.000949	0.894	0.968898343481
0.00095	0.896	0.963941906963
0.000951	0.886	0.953417012645
0.000952	0.878	0.94610570234
0.000953	0.882	0.942377843543
0.000954	0.872	0.931459070491
0.000955	0.87	0.936536171218
0.000956	0.874	0.939214565475
0.000957	0.876	0.949012117942
0.000958	0.878	0.939742517927
0.000959	0.88	0.93252345815
0.00096	0.884	0.939438129948
0.000961	0.884	0.950023157612
0.000962	0.874	0.934945987745
0.000963	0.864	0.923852802128
0.000964	0.858	0.908755192557
0.000965	0.856	0.909540543351
0.000966	0.852	0.902272686054
0.000967	0.846	0.897933182369
0.000968	0.85	0.898610037781
0.000969	0.846	0.895703075801
0.00097	0.836	0.890563866323
0.000971	0.832	0.878507825805
0.000972	0.826	0.878478229668
0.000973	0.822	0.882222194235
0.000974	0.822	0.886744608103
0.000975	0.826	0.894272889
0.000976	0.828	0.900231081445
0.000977	0.834	0.902465511806
0.000978	0.842	0.912708058472
0.000979	0.85	0.918422560699
0.00098	0.848	0.90382299152
0.000981	0.846	0.904590515095
0.000982	0.842	0.903900436995
0.000983	0.842	0.903900436995
0.000984	0.838	0.907610048424
0.000985	0.84	0.904654630232
0.000986	0.844	0.905352969841
0.000987	0.856	0.902919708501
0.000988	0.862	0.902749134588
0.000989	0.854	0.905916110907
0.00099	0.852	0.902272686054
0.000991	0.846	0.90015776395
0.000992	0.842	0.901685089153
0.000993	0.834	0.902465511806
0.000994	0.838	0.903192116883
0.000995	0.838	0.909810969378
0.000996	0.824	0.90167843492
0.000997	0.834	0.89355693719
0.000998	0.834	0.89355693719
0.000999	0.83	0.895041898461
0.001	0.826	0.892033631653
0.001001	0.818	0.879133664467
0.001002	0.822	0.886744608103
0.001003	0.812	0.879008532382
0.001004	0.808	0.871284109806
0.001005	0.796	0.866247077917
0.001006	0.792	0.872201811509
0.001007	0.798	0.872465472096
0.001008	0.79	0.865967666833
0.001009	0.794	0.873821492068
0.00101	0.796	0.879990909044
0.001011	0.798	0.888367041262
0.001012	0.8	0.885437744847
0.001013	0.8	0.885437744847
0.001014	0.802	0.89375388111
0.001015	0.806	0.890148302251
0.001016	0.806	0.89686342327
0.001017	0.796	0.895758896132
0.001018	0.802	0.89375388111
0.001019	0.806	0.892392290419
0.00102	0.806	0.894630650045
0.001021	0.808	0.893944069839
0.001022	0.808	0.891703986758
0.001023	0.804	0.884072395226
0.001024	0.8	0.874070935336
0.001025	0.792	0.874491852449
0.001026	0.788	0.875817332553
0.001027	0.778	0.876764506581
0.001028	0.78	0.866948672068
0.001029	0.782	0.875486150661
0.00103	0.776	0.875113706898
0.001031	0.774	0.859606886897
0.001032	0.772	0.862563620842
0.001033	0.78	0.862322445492
0.001034	0.786	0.862672591427
0.001035	0.778	0.865283768483
0.001036	0.78	0.86
0.001037	0.776	0.865923784175
0.001038	0.774	0.864247649693
0.001039	0.778	0.865283768483
0.00104	0.78	0.864638652849
0.001041	0.778	0.862969292617
0.001042	0.78	0.864638652849
0.001043	0.776	0.870530872514
0.001044	0.774	0.875741971131
0.001045	0.77	0.876983466207
0.001046	0.77	0.879261053385
0.001047	0.766	0.875924654294
0.001048	0.76	0.8845337755
0.001049	0.762	0.883943437104
0.00105	0.762	0.877129408924
0.001051	0.762	0.872557161451
0.001052	0.762	0.867960828609
0.001053	0.766	0.871346085089
0.001054	0.76	0.868562030024
0.001055	0.76	0.870861642283
0.001056	0.758	0.869158213446
0.001057	0.752	0.861682075942
0.001058	0.754	0.85643680444
0.001059	0.752	0.854690587289
0.00106	0.748	0.8535197713
0.001061	0.746	0.854098354992
0.001062	0.744	0.85232857514
0.001063	0.75	0.845872330792
0.001064	0.748	0.846460867377
0.001065	0.738	0.837469999463
0.001066	0.736	0.838035798758
0.001067	0.728	0.842624471517
0.001068	0.716	0.833872891993
0.001069	0.718	0.833352266452
0.00107	0.712	0.827681098008
0.001071	0.708	0.821423155262
0.001072	0.704	0.822425680533
0.001073	0.702	0.820485222292
0.001074	0.704	0.824853926462
0.001075	0.7	0.825832912883
0.001076	0.704	0.827275044952
0.001077	0.702	0.825345988056
0.001078	0.698	0.823890769459
0.001079	0.704	0.829689098398
0.00108	0.704	0.824853926462
0.001081	0.702	0.818044008596
0.001082	0.7	0.818535277187
0.001083	0.7	0.825832912883
0.001084	0.704	0.827275044952
0.001085	0.702	0.830178294103
0.001086	0.698	0.826314710023
0.001087	0.694	0.82241352129
0.001088	0.692	0.81800733493
0.001089	0.69	0.816026960339
0.00109	0.692	0.808168299304
0.001091	0.682	0.798045111507
0.001092	0.674	0.789761989463
0.001093	0.67	0.78555712714
0.001094	0.666	0.78130915776
0.001095	0.668	0.778316131145
0.001096	0.662	0.774439151903
0.001097	0.652	0.766091378362
0.001098	0.654	0.773488202884
0.001099	0.646	0.77245323483
0.0011	0.644	0.77023632737
0.001101	0.64	0.763151361134
0.001102	0.634	0.7668402702
0.001103	0.628	0.765255512884
0.001104	0.626	0.76297051057
0.001105	0.626	0.770794395413
0.001106	0.632	0.767187069755
0.001107	0.62	0.756042326857
0.001108	0.618	0.758996706185
0.001109	0.622	0.755722171171
0.00111	0.618	0.761627205396
0.001111	0.616	0.769768796458
0.001112	0.612	0.772952779929
0.001113	0.608	0.752552988168
0.001114	0.614	0.759607793536
0.001115	0.612	0.754623084725
0.001116	0.608	0.75520593218
0.001117	0.604	0.761041391778
0.001118	0.614	0.775244477568
0.001119	0.608	0.776103085936
0.00112	0.604	0.768884906862
0.001121	0.6	0.764198926982
0.001122	0.604	0.768884906862
0.001123	0.6	0.764198926982
0.001124	0.602	0.763934552171
0.001125	0.602	0.753389673409
0.001126	0.604	0.766279322441
0.001127	0.598	0.753920420204
0.001128	0.592	0.752021276295
0.001129	0.58	0.731846978541
0.00113	0.578	0.734789765851
0.001131	0.58	0.742697785105
0.001132	0.574	0.743319581338
0.001133	0.574	0.735203373224
0.001134	0.576	0.751148454036
0.001135	0.576	0.7564548896
0.001136	0.576	0.748481128687
0.001137	0.572	0.746201045295
0.001138	0.568	0.741199028602
0.001139	0.574	0.761921255774
0.00114	0.566	0.752093079346
0.001141	0.566	0.754747639943
0.001142	0.57	0.754387168502
0.001143	0.572	0.756846087392
0.001144	0.576	0.759094197053
0.001145	0.584	0.7582506182
0.001146	0.576	0.748481128687
0.001147	0.578	0.748275350389
0.001148	0.584	0.747625574736
0.001149	0.576	0.743117756483
0.00115	0.58	0.745385806143
0.001151	0.578	0.750943406656
0.001152	0.576	0.753806341178
0.001153	0.576	0.751148454036
0.001154	0.566	0.749429116061
0.001155	0.56	0.752595508889
0.001156	0.554	0.75304979915
0.001157	0.554	0.742350321614
0.001158	0.546	0.732040982459
0.001159	0.542	0.729545063721
0.00116	0.548	0.731912563084
0.001161	0.54	0.718609768929
0.001162	0.538	0.721495668733
0.001163	0.536	0.707604409257
0.001164	0.536	0.710425224777
0.001165	0.534	0.710523750483
0.001166	0.532	0.710616633636
0.001167	0.54	0.715821206727
0.001168	0.54	0.721387551875
0.001169	0.54	0.73511903798
0.00117	0.538	0.735225135588
0.001171	0.536	0.729865741078
0.001172	0.538	0.735225135588
0.001173	0.526	0.7330238741
0.001174	0.522	0.730421795951
0.001175	0.522	0.733154826759
0.001176	0.524	0.727615282962
0.001177	0.528	0.73021640628
0.001178	0.528	0.719177307762
0.001179	0.524	0.719321902906
0.00118	0.526	0.716466328588
0.001181	0.524	0.713739448258
0.001182	0.526	0.713669391245
0.001183	0.522	0.713803894638
0.001184	0.514	0.714005602219
0.001185	0.516	0.711156804088
0.001186	0.516	0.711156804088
0.001187	0.516	0.711156804088
0.001188	0.518	0.711108993052
0.001189	0.52	0.711055553385
0.00119	0.518	0.70829090069
0.001191	0.512	0.705589115562
0.001192	0.51	0.699928567784
0.001193	0.51	0.699928567784
0.001194	0.51	0.705620294493
0.001195	0.508	0.705645803502
0.001196	0.51	0.708449010162
0.001197	0.51	0.711266476083
0.001198	0.504	0.711325523231
0.001199	0.5	0.711336769751
0.0012	0.498	0.705688316468
0.001201	0.502	0.725255816936
0.001202	0.504	0.728
0.001203	0.5	0.725258574579
0.001204	0.494	0.711311464831
0.001205	0.498	0.705688316468
0.001206	0.506	0.72523375542
0.001207	0.508	0.722451382447
0.001208	0.502	0.705688316468
0.001209	0.506	0.711311464831
0.00121	0.502	0.711333958138
0.001211	0.502	0.711333958138
0.001212	0.498	0.705688316468
0.001213	0.496	0.702839953332
0.001214	0.496	0.702839953332
0.001215	0.498	0.702848490074
0.001216	0.498	0.702848490074
0.001217	0.488	0.694158483345
0.001218	0.484	0.68537872742
0.001219	0.484	0.682454394081
0.00122	0.482	0.685329118016
0.001221	0.48	0.679411510059
0.001222	0.486	0.685422497442
0.001223	0.49	0.685492523665
0.001224	0.49	0.682568677863
0.001225	0.486	0.673649760632
0.001226	0.484	0.679517475861
0.001227	0.488	0.679599882284
0.001228	0.492	0.682595048327
0.001229	0.496	0.691363869464
0.00123	0.488	0.688371992458
0.001231	0.488	0.694158483345
0.001232	0.486	0.694121026911
0.001233	0.48	0.696850055607
0.001234	0.476	0.693847245437
0.001235	0.474	0.682146611807
0.001236	0.47	0.681982404465
0.001237	0.476	0.693847245437
0.001238	0.482	0.696904584574
0.001239	0.474	0.687985464963
0.00124	0.478	0.693913539283
0.001241	0.474	0.693775179723
0.001242	0.468	0.678952133806
0.001243	0.468	0.678952133806
0.001244	0.46	0.663626400921
0.001245	0.458	0.666510314999
0.001246	0.458	0.663502825917
0.001247	0.454	0.66624620074
0.001248	0.45	0.665957956631
0.001249	0.452	0.666105096813
0.00125	0.446	0.656569874423
0.001251	0.448	0.656731299696
0.001252	0.446	0.650449075639
0.001253	0.448	0.650612019563
0.001254	0.438	0.643549531893
0.001255	0.436	0.640237455949
0.001256	0.434	0.636901876273
0.001257	0.442	0.637680170618
0.001258	0.442	0.634536050985
0.001259	0.44	0.63749509802
0.00126	0.44	0.634350061086
0.001261	0.436	0.643353712976
0.001262	0.44	0.643739077577
0.001263	0.436	0.640237455949
0.001264	0.432	0.639824976068
0.001265	0.432	0.639824976068
0.001266	0.428	0.636251522591
0.001267	0.432	0.658312995466
0.001268	0.428	0.657887528382
0.001269	0.422	0.660239350539
0.00127	0.422	0.660239350539
0.001271	0.412	0.658981031593
0.001272	0.41	0.658710862215
0.001273	0.404	0.648678656964
0.001274	0.4	0.648074069841
0.001275	0.408	0.658434506994
0.001276	0.416	0.671523640686
0.001277	0.42	0.669029147347
0.001278	0.42	0.666033032214
0.001279	0.422	0.669265268784
0.00128	0.422	0.660239350539
0.001281	0.422	0.660239350539
0.001282	0.418	0.659754499795
0.001283	0.42	0.66
0.001284	0.414	0.653149293807
0.001285	0.412	0.652882837881
0.001286	0.416	0.653409519367
0.001287	0.418	0.656716072591
0.001288	0.412	0.649812280586
0.001289	0.41	0.65261014396
0.00129	0.408	0.652331204221
0.001291	0.402	0.639058682751
0.001292	0.394	0.625111190109
0.001293	0.392	0.624768757221
0.001294	0.39	0.62441973063
0.001295	0.39	0.62120849962
0.001296	0.394	0.621903529496
0.001297	0.392	0.618333243486
0.001298	0.39	0.62120849962
0.001299	0.38	0.61611687203
0.0013	0.38	0.61611687203
0.001301	0.386	0.620486905583
0.001302	0.382	0.619738654596
0.001303	0.378	0.615723964127
0.001304	0.374	0.618161791119
0.001305	0.372	0.617750758802
0.001306	0.364	0.616038959807
0.001307	0.368	0.613657885144
0.001308	0.372	0.614504678583
0.001309	0.374	0.614917880696
0.00131	0.372	0.614504678583
0.001311	0.37	0.617332973362
0.001312	0.37	0.617332973362
0.001313	0.372	0.620979870849
0.001314	0.37	0.620564259364
0.001315	0.37	0.62377880695
0.001316	0.366	0.613224265665
0.001317	0.366	0.613224265665
0.001318	0.364	0.616038959807
0.001319	0.368	0.613657885144
0.00132	0.368	0.610390039237
0.001321	0.37	0.614084684714
0.001322	0.374	0.621388767198
0.001323	0.372	0.620979870849
0.001324	0.376	0.621790961658
0.001325	0.376	0.628191053741
0.001326	0.372	0.624192278068
0.001327	0.372	0.620979870849
0.001328	0.376	0.624999199999
0.001329	0.374	0.621388767198
0.00133	0.374	0.618161791119
0.001331	0.376	0.618566083778
0.001332	0.378	0.618963649983
0.001333	0.372	0.614504678583
0.001334	0.372	0.614504678583
0.001335	0.37	0.614084684714
0.001336	0.376	0.615324304737
0.001337	0.374	0.614917880696
0.001338	0.378	0.618963649983
0.001339	0.374	0.614917880696
0.00134	0.368	0.607104603837
0.001341	0.376	0.612065355987
0.001342	0.372	0.617750758802
0.001343	0.37	0.617332973362
0.001344	0.364	0.609511279633
0.001345	0.36	0.608604962188
0.001346	0.356	0.607670963598
0.001347	0.35	0.606217782649
0.001348	0.352	0.609996721303
0.001349	0.348	0.605719406986
0.00135	0.344	0.601385067989
0.001351	0.342	0.600862713105
0.001352	0.34	0.603655530911
0.001353	0.332	0.58461611336
0.001354	0.334	0.588594937117
0.001355	0.334	0.591983107867
0.001356	0.336	0.585750800256
0.001357	0.336	0.589155327567
0.001358	0.34	0.586856030045
0.001359	0.334	0.58175940044
0.00136	0.33	0.58060313468
0.001361	0.326	0.572471833368
0.001362	0.326	0.572471833368
0.001363	0.33	0.587452125709
0.001364	0.328	0.58686966185
0.001365	0.328	0.58686966185
0.001366	0.328	0.58686966185
0.001367	0.33	0.587452125709
0.001368	0.336	0.589155327567
0.001369	0.334	0.588594937117
0.00137	0.33	0.587452125709
0.001371	0.338	0.593090212362
0.001372	0.338	0.593090212362
0.001373	0.334	0.585187149551
0.001374	0.332	0.58461611336
0.001375	0.332	0.58461611336
0.001376	0.332	0.58461611336
0.001377	0.324	0.582257674917
0.001378	0.32	0.577581163128
0.001379	0.318	0.573477113754
0.00138	0.32	0.574108003776
0.001381	0.316	0.572838546189
0.001382	0.312	0.568028168316
0.001383	0.312	0.564496235594
0.001384	0.314	0.568686205213
0.001385	0.318	0.56291740069
0.001386	0.308	0.556
0.001387	0.312	0.557365230347
0.001388	0.318	0.559353197899
0.001389	0.314	0.554440258279
0.00139	0.306	0.548054741791
0.001391	0.308	0.548758599021
0.001392	0.306	0.540706944657
0.001393	0.304	0.539985184982
0.001394	0.308	0.54510182535
0.001395	0.304	0.543676374326
0.001396	0.306	0.544393240223
0.001397	0.302	0.535533378978
0.001398	0.302	0.535533378978
0.001399	0.296	0.529512983788
0.0014	0.29	0.515654923374
0.001401	0.288	0.514835896184
0.001402	0.288	0.514835896184
0.001403	0.284	0.513170536956
0.001404	0.286	0.517884156931
0.001405	0.284	0.517053188753
0.001406	0.284	0.517053188753
0.001407	0.282	0.516213134277
0.001408	0.278	0.514505587919
0.001409	0.282	0.520073071789
0.00141	0.276	0.517517149474
0.001411	0.274	0.516646881342
0.001412	0.27	0.514878626474
0.001413	0.268	0.517857123153
0.001414	0.264	0.512156226165
0.001415	0.26	0.506359556047
0.001416	0.258	0.509348603611
0.001417	0.256	0.508393548346
0.001418	0.256	0.508393548346
0.001419	0.258	0.509348603611
0.00142	0.258	0.509348603611
0.001421	0.26	0.510294032887
0.001422	0.26	0.510294032887
0.001423	0.258	0.497429391974
0.001424	0.256	0.492406336271
0.001425	0.256	0.488327758785
0.001426	0.26	0.494368283772
0.001427	0.256	0.496451407491
0.001428	0.26	0.498397431775
0.001429	0.258	0.497429391974
0.00143	0.258	0.493392338814
0.001431	0.26	0.502394267483
0.001432	0.264	0.504285633347
0.001433	0.264	0.504285633347
0.001434	0.264	0.504285633347
0.001435	0.26	0.502394267483
0.001436	0.262	0.503344812231
0.001437	0.262	0.499355584729
0.001438	0.264	0.50030390764
0.001439	0.268	0.506138321015
0.00144	0.268	0.506138321015
0.001441	0.266	0.501242456302
0.001442	0.266	0.501242456302
0.001443	0.27	0.499099188539
0.001444	0.272	0.504
0.001445	0.268	0.502171285519
0.001446	0.268	0.502171285519
0.001447	0.268	0.502171285519
0.001448	0.262	0.495334230596
0.001449	0.264	0.504285633347
0.00145	0.264	0.504285633347
0.001451	0.26	0.498397431775
0.001452	0.262	0.503344812231
0.001453	0.266	0.505216785153
0.001454	0.262	0.499355584729
0.001455	0.262	0.499355584729
0.001456	0.256	0.492406336271
0.001457	0.256	0.496451407491
0.001458	0.254	0.495463419437
0.001459	0.252	0.494465367847
0.00146	0.25	0.48938737213
0.001461	0.246	0.48732330131
0.001462	0.25	0.48938737213
0.001463	0.248	0.488360522565
0.001464	0.246	0.48732330131
0.001465	0.244	0.482145206343
0.001466	0.242	0.481077956261
0.001467	0.24	0.48
0.001468	0.246	0.483201821189
0.001469	0.244	0.47797907904
0.00147	0.242	0.472690173369
0.001471	0.24	0.471593044902
0.001472	0.238	0.470484856292
0.001473	0.236	0.469365529199
0.001474	0.242	0.47690250576
0.001475	0.246	0.483201821189
0.001476	0.244	0.482145206343
0.001477	0.246	0.48732330131
0.001478	0.248	0.496483635178
0.001479	0.248	0.496483635178
0.00148	0.248	0.496483635178
0.001481	0.248	0.488360522565
0.001482	0.246	0.48732330131
0.001483	0.246	0.483201821189
0.001484	0.246	0.483201821189
0.001485	0.246	0.483201821189
0.001486	0.242	0.481077956261
0.001487	0.244	0.486275641997
0.001488	0.24	0.48
0.001489	0.238	0.478911265267
0.00149	0.238	0.478911265267
0.001491	0.232	0.475579646326
0.001492	0.228	0.473303285431
0.001493	0.234	0.480878362998
0.001494	0.232	0.471355492171
0.001495	0.232	0.471355492171
0.001496	0.232	0.471355492171
0.001497	0.226	0.463598964624
0.001498	0.228	0.464775214485
0.001499	0.234	0.472487036859
0.0015	0.234	0.472487036859
0.001501	0.23	0.47021271782
0.001502	0.23	0.47021271782
0.001503	0.222	0.456854462603
0.001504	0.218	0.449973332543
0.001505	0.216	0.448713717196
0.001506	0.214	0.447441616303
0.001507	0.21	0.43577517139
0.001508	0.208	0.434437567436
0.001509	0.208	0.434437567436
0.00151	0.212	0.437099531
0.001511	0.216	0.439708994677
0.001512	0.214	0.44294920702
0.001513	0.216	0.444234172481
0.001514	0.214	0.44294920702
0.001515	0.21	0.43577517139
0.001516	0.21	0.43577517139
0.001517	0.214	0.447441616303
0.001518	0.214	0.447441616303
0.001519	0.212	0.446156923066
0.00152	0.208	0.44354932082
0.001521	0.206	0.44222618647
0.001522	0.204	0.440890008959
0.001523	0.204	0.440890008959
0.001524	0.208	0.448035712862
0.001525	0.21	0.449332838773
0.001526	0.21	0.449332838773
0.001527	0.21	0.449332838773
0.001528	0.214	0.451889366992
0.001529	0.214	0.451889366992
0.00153	0.214	0.451889366992
0.001531	0.212	0.450617354304
0.001532	0.21	0.449332838773
0.001533	0.216	0.453148982124
0.001534	0.214	0.447441616303
0.001535	0.214	0.451889366992
0.001536	0.212	0.450617354304
0.001537	0.214	0.451889366992
0.001538	0.214	0.451889366992
0.001539	0.216	0.453148982124
0.00154	0.214	0.451889366992
0.001541	0.212	0.450617354304
0.001542	0.21	0.449332838773
0.001543	0.208	0.448035712862
0.001544	0.212	0.441651446279
0.001545	0.212	0.441651446279
0.001546	0.212	0.441651446279
0.001547	0.214	0.447441616303
0.001548	0.214	0.447441616303
0.001549	0.216	0.448713717196
0.00155	0.218	0.449973332543
0.001551	0.216	0.448713717196
0.001552	0.214	0.447441616303
0.001553	0.21	0.444859528391
0.001554	0.212	0.446156923066
0.001555	0.212	0.446156923066
0.001556	0.214	0.451889366992
0.001557	0.212	0.450617354304
0.001558	0.214	0.451889366992
0.001559	0.21	0.449332838773
0.00156	0.212	0.450617354304
0.001561	0.21	0.449332838773
0.001562	0.21	0.449332838773
0.001563	0.206	0.446725866724
0.001564	0.21	0.449332838773
0.001565	0.21	0.449332838773
0.001566	0.21	0.449332838773
0.001567	0.21	0.449332838773
0.001568	0.204	0.440890008959
0.001569	0.202	0.439540669336
0.00157	0.206	0.437680248583
0.001571	0.204	0.440890008959
0.001572	0.206	0.446725866724
0.001573	0.204	0.445403188134
0.001574	0.2	0.442718872424
0.001575	0.198	0.441356998358
0.001576	0.188	0.429716185406
0.001577	0.188	0.429716185406
0.001578	0.188	0.429716185406
0.001579	0.186	0.423561093586
0.00158	0.19	0.426497362243
0.001581	0.186	0.423561093586
0.001582	0.186	0.423561093586
0.001583	0.184	0.42207108406
0.001584	0.182	0.41578359756
0.001585	0.178	0.412693590936
0.001586	0.178	0.412693590936
0.001587	0.178	0.407818587119
0.001588	0.178	0.407818587119
0.001589	0.184	0.412485151248
0.00159	0.184	0.412485151248
0.001591	0.188	0.420304651414
0.001592	0.186	0.41881260726
0.001593	0.186	0.41881260726
0.001594	0.19	0.421781934179
0.001595	0.192	0.423244610125
0.001596	0.188	0.420304651414
0.001597	0.194	0.424692830173
0.001598	0.194	0.424692830173
0.001599	0.192	0.418492532789
0.0016	0.188	0.415518952636
0.001601	0.188	0.415518952636
0.001602	0.19	0.421781934179
0.001603	0.19	0.421781934179
0.001604	0.186	0.414009661723
0.001605	0.188	0.415518952636
0.001606	0.184	0.412485151248
0.001607	0.184	0.417305643384
0.001608	0.182	0.420566284906
0.001609	0.182	0.420566284906
0.00161	0.182	0.420566284906
0.001611	0.178	0.417511676483
0.001612	0.176	0.411125285041
0.001613	0.176	0.411125285041
0.001614	0.178	0.412693590936
0.001615	0.178	0.412693590936
0.001616	0.178	0.412693590936
0.001617	0.182	0.41578359756
0.001618	0.18	0.414246303544
0.001619	0.18	0.414246303544
0.00162	0.184	0.417305643384
0.001621	0.182	0.41578359756
0.001622	0.188	0.420304651414
0.001623	0.184	0.412485151248
0.001624	0.184	0.412485151248
0.001625	0.184	0.412485151248
0.001626	0.186	0.414009661723
0.001627	0.186	0.414009661723
0.001628	0.184	0.412485151248
0.001629	0.184	0.412485151248
0.00163	0.178	0.407818587119
0.001631	0.18	0.409389789809
0.001632	0.178	0.402884598862
0.001633	0.176	0.401277958528
0.001634	0.176	0.401277958528
0.001635	0.176	0.401277958528
0.001636	0.174	0.39965485109
0.001637	0.174	0.39965485109
0.001638	0.174	0.39965485109
0.001639	0.17	0.396358423652
0.00164	0.168	0.394684684273
0.001641	0.168	0.394684684273
0.001642	0.164	0.391285062327
0.001643	0.162	0.389558724713
0.001644	0.164	0.391285062327
0.001645	0.164	0.391285062327
0.001646	0.166	0.392993638625
0.001647	0.166	0.392993638625
0.001648	0.162	0.389558724713
0.001649	0.164	0.391285062327
0.00165	0.168	0.394684684273
0.001651	0.168	0.394684684273
0.001652	0.17	0.396358423652
0.001653	0.166	0.392993638625
0.001654	0.17	0.401372644808
0.001655	0.17	0.401372644808
0.001656	0.172	0.40300868477
0.001657	0.172	0.398015075091
0.001658	0.174	0.39965485109
0.001659	0.172	0.398015075091
0.00166	0.166	0.392993638625
0.001661	0.164	0.391285062327
0.001662	0.166	0.392993638625
0.001663	0.166	0.387871112613
0.001664	0.164	0.380925189506
0.001665	0.16	0.377359245282
0.001666	0.158	0.375547600179
0.001667	0.162	0.379151684686
0.001668	0.16	0.377359245282
0.001669	0.162	0.379151684686
0.00167	0.164	0.380925189506
0.001671	0.16	0.377359245282
0.001672	0.162	0.379151684686
0.001673	0.16	0.377359245282
0.001674	0.164	0.386139871031
0.001675	0.162	0.38439042652
0.001676	0.158	0.380835922675
0.001677	0.158	0.380835922675
0.001678	0.158	0.380835922675
0.001679	0.16	0.382622529394
0.00168	0.16	0.382622529394
0.001681	0.166	0.387871112613
0.001682	0.162	0.38439042652
0.001683	0.162	0.38439042652
0.001684	0.16	0.382622529394
0.001685	0.16	0.382622529394
0.001686	0.158	0.380835922675
0.001687	0.158	0.380835922675
0.001688	0.154	0.377205514276
0.001689	0.154	0.377205514276
0.00169	0.158	0.380835922675
0.001691	0.156	0.379030341793
0.001692	0.156	0.379030341793
0.001693	0.154	0.377205514276
0.001694	0.152	0.369994594555
0.001695	0.154	0.377205514276
0.001696	0.152	0.375361159418
0.001697	0.146	0.369707992881
0.001698	0.144	0.367782544447
0.001699	0.142	0.365836028844
0.0017	0.142	0.360327628694
0.001701	0.146	0.364258150218
0.001702	0.146	0.364258150218
0.001703	0.14	0.358329457343
0.001704	0.14	0.358329457343
0.001705	0.138	0.356308854788
0.001706	0.138	0.356308854788
0.001707	0.138	0.356308854788
0.001708	0.134	0.352198807494
0.001709	0.134	0.352198807494
0.00171	0.134	0.352198807494
0.001711	0.134	0.352198807494
0.001712	0.134	0.352198807494
0.001713	0.132	0.350108554594
0.001714	0.134	0.357832362986
0.001715	0.134	0.357832362986
0.001716	0.128	0.351590671094
0.001717	0.13	0.353694783677
0.001718	0.128	0.357233816988
0.001719	0.126	0.355139409247
0.00172	0.128	0.357233816988
0.001721	0.126	0.355139409247
0.001722	0.13	0.359304884464
0.001723	0.13	0.353694783677
0.001724	0.13	0.353694783677
0.001725	0.13	0.353694783677
0.001726	0.132	0.355775209929
0.001727	0.134	0.357832362986
0.001728	0.138	0.361878432626
0.001729	0.14	0.363868107973
0.00173	0.138	0.361878432626
0.001731	0.132	0.350108554594
0.001732	0.13	0.347994252826
0.001733	0.13	0.347994252826
0.001734	0.13	0.347994252826
0.001735	0.128	0.345855461139
0.001736	0.132	0.355775209929
0.001737	0.138	0.361878432626
0.001738	0.138	0.361878432626
0.001739	0.138	0.361878432626
0.00174	0.138	0.356308854788
0.001741	0.14	0.363868107973
0.001742	0.14	0.363868107973
0.001743	0.14	0.358329457343
0.001744	0.14	0.358329457343
0.001745	0.14	0.358329457343
0.001746	0.14	0.358329457343
0.001747	0.14	0.358329457343
0.001748	0.14	0.363868107973
0.001749	0.138	0.367363580122
0.00175	0.144	0.37318092127
0.001751	0.14	0.369323706252
0.001752	0.142	0.376611205356
0.001753	0.146	0.380373500654
0.001754	0.142	0.376611205356
0.001755	0.148	0.382225064589
0.001756	0.15	0.384057287393
0.001757	0.15	0.384057287393
0.001758	0.15	0.384057287393
0.001759	0.148	0.382225064589
0.00176	0.144	0.37850231175
0.001761	0.144	0.37850231175
0.001762	0.146	0.380373500654
0.001763	0.144	0.37850231175
0.001764	0.144	0.37850231175
0.001765	0.14	0.369323706252
0.001766	0.132	0.361353012994
0.001767	0.134	0.363378590454
0.001768	0.134	0.357832362986
0.001769	0.132	0.355775209929
0.00177	0.132	0.355775209929
0.001771	0.132	0.355775209929
0.001772	0.134	0.363378590454
0.001773	0.132	0.361353012994
0.001774	0.13	0.359304884464
0.001775	0.13	0.359304884464
0.001776	0.13	0.359304884464
0.001777	0.128	0.357233816988
0.001778	0.128	0.357233816988
0.001779	0.128	0.357233816988
0.00178	0.124	0.35302124582
0.001781	0.124	0.35302124582
0.001782	0.122	0.350878896487
0.001783	0.122	0.350878896487
0.001784	0.12	0.348711915483
0.001785	0.12	0.348711915483
0.001786	0.122	0.350878896487
0.001787	0.122	0.350878896487
0.001788	0.122	0.350878896487
0.001789	0.124	0.35302124582
0.00179	0.124	0.35302124582
0.001791	0.126	0.355139409247
0.001792	0.126	0.355139409247
0.001793	0.124	0.35302124582
0.001794	0.12	0.348711915483
0.001795	0.12	0.348711915483
0.001796	0.118	0.346519840702
0.001797	0.12	0.348711915483
0.001798	0.118	0.340699280892
0.001799	0.116	0.338443496023
0.0018	0.12	0.34292856399
0.001801	0.118	0.340699280892
0.001802	0.122	0.34513185886
0.001803	0.122	0.34513185886
0.001804	0.12	0.34292856399
0.001805	0.12	0.34292856399
0.001806	0.122	0.34513185886
0.001807	0.122	0.34513185886
0.001808	0.12	0.34292856399
0.001809	0.12	0.34292856399
0.00181	0.116	0.338443496023
0.001811	0.116	0.338443496023
0.001812	0.112	0.333850265838
0.001813	0.112	0.333850265838
0.001814	0.112	0.333850265838
0.001815	0.114	0.336160675868
0.001816	0.112	0.333850265838
0.001817	0.112	0.333850265838
0.001818	0.114	0.336160675868
0.001819	0.118	0.340699280892
0.00182	0.118	0.340699280892
0.001821	0.118	0.340699280892
0.001822	0.118	0.340699280892
0.001823	0.122	0.34513185886
0.001824	0.12	0.34292856399
0.001825	0.118	0.340699280892
0.001826	0.12	0.34292856399
0.001827	0.118	0.334777538076
0.001828	0.118	0.334777538076
0.001829	0.114	0.324043206996
0.00183	0.114	0.324043206996
0.001831	0.116	0.326410784136
0.001832	0.118	0.328749144486
0.001833	0.12	0.331058907145
0.001834	0.122	0.333340666586
0.001835	0.12	0.331058907145
0.001836	0.118	0.328749144486
0.001837	0.118	0.328749144486
0.001838	0.118	0.328749144486
0.001839	0.116	0.326410784136
0.00184	0.116	0.326410784136
0.001841	0.116	0.326410784136
0.001842	0.116	0.326410784136
0.001843	0.114	0.324043206996
0.001844	0.114	0.324043206996
0.001845	0.116	0.326410784136
0.001846	0.114	0.324043206996
0.001847	0.118	0.328749144486
0.001848	0.114	0.324043206996
0.001849	0.114	0.324043206996
0.00185	0.114	0.324043206996
0.001851	0.112	0.321645767888
0.001852	0.112	0.321645767888
0.001853	0.108	0.316758583151
0.001854	0.112	0.321645767888
0.001855	0.112	0.321645767888
0.001856	0.11	0.312889756943
0.001857	0.112	0.321645767888
0.001858	0.112	0.315366453511
0.001859	0.11	0.312889756943
0.00186	0.11	0.312889756943
0.001861	0.112	0.315366453511
0.001862	0.112	0.315366453511
0.001863	0.11	0.312889756943
0.001864	0.108	0.310380411753
0.001865	0.108	0.310380411753
0.001866	0.112	0.321645767888
0.001867	0.112	0.321645767888
0.001868	0.112	0.321645767888
0.001869	0.112	0.321645767888
0.00187	0.11	0.31921779399
0.001871	0.11	0.31921779399
0.001872	0.11	0.325422801905
0.001873	0.11	0.325422801905
0.001874	0.11	0.325422801905
0.001875	0.112	0.327804819977
0.001876	0.11	0.325422801905
0.001877	0.108	0.323010835732
0.001878	0.108	0.323010835732
0.001879	0.104	0.318094325633
0.00188	0.1	0.306594194335
0.001881	0.098	0.303967103483
0.001882	0.098	0.303967103483
0.001883	0.098	0.303967103483
0.001884	0.094	0.298603415922
0.001885	0.092	0.295864834004
0.001886	0.092	0.295864834004
0.001887	0.094	0.298603415922
0.001888	0.096	0.301303833364
0.001889	0.094	0.298603415922
0.00189	0.096	0.301303833364
0.001891	0.094	0.298603415922
0.001892	0.096	0.301303833364
0.001893	0.1	0.306594194335
0.001894	0.098	0.303967103483
0.001895	0.102	0.309186028145
0.001896	0.1	0.306594194335
0.001897	0.098	0.303967103483
0.001898	0.098	0.303967103483
0.001899	0.094	0.298603415922
0.0019	0.092	0.289025950392
0.001901	0.094	0.291828716887
0.001902	0.096	0.294591242232
0.001903	0.1	0.3
0.001904	0.098	0.297314648142
0.001905	0.1	0.3
0.001906	0.1	0.3
0.001907	0.1	0.3
0.001908	0.1	0.306594194335
0.001909	0.1	0.306594194335
0.00191	0.1	0.306594194335
0.001911	0.1	0.306594194335
0.001912	0.1	0.306594194335
0.001913	0.1	0.306594194335
0.001914	0.1	0.306594194335
0.001915	0.1	0.306594194335
0.001916	0.102	0.315588339455
0.001917	0.104	0.318094325633
0.001918	0.1	0.306594194335
0.001919	0.102	0.309186028145
0.00192	0.102	0.309186028145
0.001921	0.104	0.318094325633
0.001922	0.102	0.315588339455
0.001923	0.104	0.318094325633
0.001924	0.106	0.320568245464
0.001925	0.104	0.318094325633
0.001926	0.104	0.318094325633
0.001927	0.094	0.298603415922
0.001928	0.094	0.298603415922
0.001929	0.092	0.295864834004
0.00193	0.094	0.298603415922
0.001931	0.094	0.298603415922
0.001932	0.094	0.298603415922
0.001933	0.094	0.298603415922
0.001934	0.094	0.298603415922
0.001935	0.092	0.295864834004
0.001936	0.09	0.286181760425
0.001937	0.09	0.286181760425
0.001938	0.09	0.286181760425
0.001939	0.088	0.283294899354
0.00194	0.088	0.283294899354
0.001941	0.088	0.283294899354
0.001942	0.088	0.283294899354
0.001943	0.084	0.277387815161
0.001944	0.082	0.274364720764
0.001945	0.082	0.274364720764
0.001946	0.088	0.290268840904
0.001947	0.088	0.290268840904
0.001948	0.092	0.295864834004
0.001949	0.09	0.293087017795
0.00195	0.092	0.295864834004
0.001951	0.092	0.295864834004
0.001952	0.092	0.295864834004
0.001953	0.09	0.293087017795
0.001954	0.092	0.295864834004
0.001955	0.094	0.298603415922
0.001956	0.092	0.295864834004
0.001957	0.092	0.295864834004
0.001958	0.092	0.295864834004
0.001959	0.092	0.295864834004
0.00196	0.092	0.295864834004
0.001961	0.094	0.298603415922
0.001962	0.096	0.301303833364
0.001963	0.096	0.301303833364
0.001964	0.094	0.298603415922
0.001965	0.094	0.298603415922
0.001966	0.094	0.298603415922
0.001967	0.09	0.293087017795
0.001968	0.092	0.295864834004
0.001969	0.092	0.295864834004
0.00197	0.092	0.295864834004
0.001971	0.09	0.293087017795
0.001972	0.092	0.295864834004
0.001973	0.09	0.286181760425
0.001974	0.088	0.283294899354
0.001975	0.092	0.295864834004
0.001976	0.092	0.295864834004
0.001977	0.09	0.293087017795
0.001978	0.09	0.293087017795
0.001979	0.088	0.290268840904
0.00198	0.088	0.290268840904
0.001981	0.086	0.28740911607
0.001982	0.09	0.293087017795
0.001983	0.084	0.284506590433
0.001984	0.086	0.28740911607
0.001985	0.086	0.28740911607
0.001986	0.082	0.281559940332
0.001987	0.082	0.281559940332
0.001988	0.082	0.281559940332
0.001989	0.082	0.281559940332
0.00199	0.088	0.290268840904
0.001991	0.086	0.28740911607
0.001992	0.086	0.28740911607
0.001993	0.084	0.284506590433
0.001994	0.088	0.290268840904
0.001995	0.088	0.290268840904
0.001996	0.086	0.28740911607
0.001997	0.086	0.28740911607
0.001998	0.086	0.28740911607
[truncated: 8,002 more rows]
