# Supplementary material for: The Influence of Synaptic Size on AMPA Receptor Activation: A Monte Carlo Model
Source: PLoS One. 2015 Jun 24;10(6):e0130924. doi: 10.1371/journal.pone.0130924 (PMC4479604; doi:10.1371/journal.pone.0130924)
Supplement: S1 Dataset — This package contains the experimental data used as basis for the analysis presented in the paper. (ZIP) [file pone.0130924.s001.zip › S1 Simulation data/test/2715_11051_154_207.csv]

time	AMPA.O.mean	AMPA.O.stdev
0.0	0.0	0.0
1e-06	0.0	0.0
2e-06	0.1	0.31304951685
3e-06	0.448	0.692312068362
4e-06	0.962	0.982118119169
5e-06	1.64	1.27059041394
6e-06	2.466	1.5814057038
7e-06	3.426	1.81673443299
8e-06	4.476	2.07012656618
9e-06	5.626	2.25435667098
1e-05	6.768	2.54758238336
1.1e-05	7.864	2.72571165019
1.2e-05	9.018	2.94307254413
1.3e-05	10.212	3.19922740673
1.4e-05	11.236	3.39474652957
1.5e-05	12.268	3.50316656755
1.6e-05	13.41	3.59025068763
1.7e-05	14.44	3.70869249197
1.8e-05	15.462	3.67485455494
1.9e-05	16.33	3.79856551872
2e-05	17.236	3.87250616526
2.1e-05	18.066	3.96555721179
2.2e-05	18.842	4.0339851264
2.3e-05	19.636	4.08845985672
2.4e-05	20.378	4.09916040184
2.5e-05	21.116	4.25188711045
2.6e-05	21.648	4.31185528514
2.7e-05	22.28	4.35770581843
2.8e-05	22.862	4.37618052644
2.9e-05	23.428	4.40236481905
3e-05	23.964	4.49963376287
3.1e-05	24.394	4.57457801333
3.2e-05	24.856	4.59426425013
3.3e-05	25.226	4.64186643496
3.4e-05	25.678	4.70343661592
3.5e-05	25.966	4.82336438599
3.6e-05	26.372	4.90567181944
3.7e-05	26.696	4.94566315068
3.8e-05	26.914	4.92814407257
3.9e-05	27.154	4.92080115428
4e-05	27.39	4.9773386463
4.1e-05	27.54	4.99963998704
4.2e-05	27.7	5.1
4.3e-05	27.836	5.08577467059
4.4e-05	27.95	5.12401209991
4.5e-05	28.112	5.12244629059
4.6e-05	28.228	5.07109613397
4.7e-05	28.392	5.1055201498
4.8e-05	28.45	5.05959484544
4.9e-05	28.542	5.10021921098
5e-05	28.596	5.08849525891
5.1e-05	28.694	5.09002593314
5.2e-05	28.774	5.0709884638
5.3e-05	28.856	5.10874387692
5.4e-05	28.898	5.13805371712
5.5e-05	28.966	5.15837610106
5.6e-05	29.042	5.15405044601
5.7e-05	28.994	5.12464281682
5.8e-05	29.02	5.12363152461
5.9e-05	28.972	5.15899370033
6e-05	28.982	5.22777926083
6.1e-05	28.954	5.26154768105
6.2e-05	28.932	5.24016946291
6.3e-05	28.89	5.19479547239
6.4e-05	28.878	5.27286601385
6.5e-05	28.814	5.32310097593
6.6e-05	28.778	5.32322421095
6.7e-05	28.764	5.30662830807
6.8e-05	28.726	5.27019202686
6.9e-05	28.726	5.30612137064
7e-05	28.696	5.25429195991
7.1e-05	28.658	5.24643078673
7.2e-05	28.56	5.26862410882
7.3e-05	28.5	5.25756597676
7.4e-05	28.45	5.22259514035
7.5e-05	28.378	5.17137467217
7.6e-05	28.352	5.10765073199
7.7e-05	28.29	5.05469089065
7.8e-05	28.198	5.03018846565
7.9e-05	28.134	4.96910897445
8e-05	28.124	4.93888894388
8.1e-05	28.066	4.94546701536
8.2e-05	28.01	4.96285200263
8.3e-05	27.902	4.88962125323
8.4e-05	27.856	4.86243395842
8.5e-05	27.764	4.87445422586
8.6e-05	27.69	4.88936601207
8.7e-05	27.654	4.89390273708
8.8e-05	27.596	4.94497563189
8.9e-05	27.466	4.84694171618
9e-05	27.434	4.89547178523
9.1e-05	27.352	4.88263207707
9.2e-05	27.332	4.92318758529
9.3e-05	27.242	4.91156146251
9.4e-05	27.194	4.91776005921
9.5e-05	27.1	4.90122433684
9.6e-05	27.062	4.87833537183
9.7e-05	26.964	4.86854228697
9.8e-05	26.98	4.90831946801
9.9e-05	26.934	4.88852165792
0.0001	26.906	4.93246023806
0.000101	26.86	4.90350894768
0.000102	26.798	4.92069060194
0.000103	26.71	4.91710280551
0.000104	26.614	4.96920557031
0.000105	26.562	4.97052874451
0.000106	26.48	4.96120952994
0.000107	26.41	4.97090535013
0.000108	26.368	5.0112449551
0.000109	26.262	4.97245975348
0.00011	26.178	4.98260132862
0.000111	26.07	4.95147452786
0.000112	25.98	4.90709690143
0.000113	25.872	4.91442936667
0.000114	25.78	4.88135227166
0.000115	25.718	4.82311890793
0.000116	25.636	4.80869046623
0.000117	25.546	4.78663597947
0.000118	25.538	4.79630649563
0.000119	25.476	4.78721463902
0.00012	25.454	4.77115122376
0.000121	25.356	4.7892863769
0.000122	25.272	4.75373705625
0.000123	25.238	4.73089378448
0.000124	25.18	4.68311861904
0.000125	25.152	4.63215889192
0.000126	25.04	4.62800172861
0.000127	25.024	4.63760972916
0.000128	24.994	4.63313759778
0.000129	24.94	4.63857736812
0.00013	24.892	4.61912719028
0.000131	24.856	4.64664007644
0.000132	24.792	4.67554659906
0.000133	24.702	4.61662170857
0.000134	24.682	4.60226857104
0.000135	24.61	4.64520182554
0.000136	24.528	4.60056692159
0.000137	24.426	4.57345864746
0.000138	24.416	4.59161670874
0.000139	24.318	4.65111556511
0.00014	24.294	4.65011440719
0.000141	24.272	4.69404047703
0.000142	24.238	4.65975922125
0.000143	24.192	4.65264827813
0.000144	24.136	4.60841664783
0.000145	24.104	4.610117569
0.000146	24.064	4.55762043176
0.000147	24.018	4.57314727513
0.000148	23.924	4.56839402854
0.000149	23.776	4.56922575498
0.00015	23.674	4.50907130128
0.000151	23.59	4.48752715869
0.000152	23.51	4.50620683058
0.000153	23.462	4.4838104331
0.000154	23.414	4.46392249037
0.000155	23.298	4.41465695156
0.000156	23.236	4.47127543325
0.000157	23.176	4.45163161099
0.000158	23.096	4.46573443008
0.000159	23.052	4.49858822299
0.00016	23.058	4.56449734363
0.000161	22.982	4.54815083303
0.000162	22.946	4.52007566308
0.000163	22.868	4.50050841572
0.000164	22.83	4.50212172203
0.000165	22.776	4.50131358605
0.000166	22.696	4.46044661441
0.000167	22.662	4.51129205439
0.000168	22.576	4.52241351493
0.000169	22.532	4.52780034896
0.00017	22.502	4.50621748255
0.000171	22.402	4.58610902618
0.000172	22.314	4.60688658423
0.000173	22.26	4.63340047913
0.000174	22.244	4.65966350716
0.000175	22.168	4.6518572635
0.000176	22.086	4.65388053134
0.000177	22.024	4.57377568317
0.000178	22.004	4.6398258588
0.000179	21.98	4.58471373152
0.00018	21.904	4.52844167457
0.000181	21.854	4.51936765488
0.000182	21.826	4.50596537936
0.000183	21.706	4.45865046847
0.000184	21.642	4.44317859195
0.000185	21.58	4.44472721323
0.000186	21.534	4.44891492389
0.000187	21.502	4.41429450762
0.000188	21.438	4.41521868088
0.000189	21.374	4.38886363425
0.00019	21.374	4.43780621479
0.000191	21.3	4.42605919527
0.000192	21.244	4.368119046
0.000193	21.186	4.35515832089
0.000194	21.11	4.37331681907
0.000195	21.076	4.36969381078
0.000196	21.04	4.38205431276
0.000197	20.956	4.36234615775
0.000198	20.944	4.35348871596
0.000199	20.836	4.35489425819
0.0002	20.79	4.34901138191
0.000201	20.778	4.30728638472
0.000202	20.748	4.25493783738
0.000203	20.736	4.27484549428
0.000204	20.672	4.26197325191
0.000205	20.646	4.23658872207
0.000206	20.554	4.23545558352
0.000207	20.514	4.26260530662
0.000208	20.426	4.25447105996
0.000209	20.392	4.24762710228
0.00021	20.302	4.27583863119
0.000211	20.262	4.24562786876
0.000212	20.204	4.28373481906
0.000213	20.134	4.26052156432
0.000214	19.992	4.25252113457
0.000215	19.942	4.2612951083
0.000216	19.886	4.24511531057
0.000217	19.828	4.25046068091
0.000218	19.812	4.22239931792
0.000219	19.698	4.19652189319
0.00022	19.668	4.16386551176
0.000221	19.626	4.11170572877
0.000222	19.57	4.09110009655
0.000223	19.532	4.10377582234
0.000224	19.522	4.11017225916
0.000225	19.466	4.14015023882
0.000226	19.428	4.16423054117
0.000227	19.344	4.18015119344
0.000228	19.318	4.17431144023
0.000229	19.264	4.1624877177
0.00023	19.184	4.17877302566
0.000231	19.166	4.14468864934
0.000232	19.052	4.18632249116
0.000233	18.996	4.1337614832
0.000234	19.0	4.13521462563
0.000235	18.982	4.1580856172
0.000236	18.956	4.15283806571
0.000237	18.904	4.17406085246
0.000238	18.804	4.17822737534
0.000239	18.796	4.18597467742
0.00024	18.772	4.18043251351
0.000241	18.702	4.23334335957
0.000242	18.646	4.22145519934
0.000243	18.584	4.17743270443
0.000244	18.5	4.21402420496
0.000245	18.452	4.18039423978
0.000246	18.42	4.19757072603
0.000247	18.392	4.12726737685
0.000248	18.368	4.15651007457
0.000249	18.328	4.17760888548
0.00025	18.316	4.1617477098
0.000251	18.258	4.15107648689
0.000252	18.2	4.15932686862
0.000253	18.11	4.17347576967
0.000254	18.102	4.17032324886
0.000255	18.048	4.15086689741
0.000256	18.06	4.14926499515
0.000257	18.034	4.18005310971
0.000258	18.03	4.1589782399
0.000259	17.972	4.19371148268
0.00026	17.942	4.1788318942
0.000261	17.858	4.19354694739
0.000262	17.852	4.20358133025
0.000263	17.786	4.18332451526
0.000264	17.764	4.18715941899
0.000265	17.722	4.16517898775
0.000266	17.69	4.16532111607
0.000267	17.666	4.124856846
0.000268	17.63	4.06904165621
0.000269	17.59	4.06618986276
0.00027	17.526	4.05034862697
0.000271	17.448	4.0604551469
0.000272	17.412	4.06278918971
0.000273	17.372	4.03455276332
0.000274	17.306	3.97396074465
0.000275	17.246	3.95846990642
0.000276	17.192	3.94754809977
0.000277	17.124	3.96391523623
0.000278	17.072	3.88983495794
0.000279	17.042	3.874562685
0.00028	17.05	3.90838841468
0.000281	16.956	3.93726605654
0.000282	16.896	3.96196718815
0.000283	16.828	3.97572836094
0.000284	16.762	3.9432671733
0.000285	16.716	3.90785670157
0.000286	16.666	3.89030127368
0.000287	16.63	3.94627672623
0.000288	16.592	3.90506542839
0.000289	16.558	3.90776611378
0.00029	16.508	3.9046044614
0.000291	16.468	3.87672232691
0.000292	16.374	3.88099523318
0.000293	16.346	3.92202549711
0.000294	16.286	3.90284562851
0.000295	16.25	3.92880388923
0.000296	16.216	3.96350148228
0.000297	16.13	3.9295165097
0.000298	16.06	3.91106123706
0.000299	16.004	3.90998516621
0.0003	15.996	3.91662916294
0.000301	15.916	3.90959639861
0.000302	15.834	3.87433142619
0.000303	15.798	3.8415095991
0.000304	15.79	3.83482724513
0.000305	15.752	3.80401051523
0.000306	15.746	3.8038774954
0.000307	15.722	3.81847037438
0.000308	15.676	3.7919683543
0.000309	15.63	3.79171465171
0.00031	15.622	3.80251443127
0.000311	15.566	3.81492385245
0.000312	15.502	3.85564469317
0.000313	15.416	3.82242645449
0.000314	15.362	3.82817920166
0.000315	15.36	3.81344988167
0.000316	15.298	3.8038396391
0.000317	15.262	3.83892641242
0.000318	15.28	3.80494415202
0.000319	15.244	3.77683253534
0.00032	15.186	3.80938367718
0.000321	15.152	3.74177711789
0.000322	15.184	3.74194387986
0.000323	15.172	3.73020321162
0.000324	15.144	3.73995507994
0.000325	15.118	3.74327076231
0.000326	15.062	3.77387811144
0.000327	15.016	3.76560008498
0.000328	14.976	3.75491997252
0.000329	14.934	3.74401442305
0.00033	14.88	3.70372785177
0.000331	14.84	3.71408131306
0.000332	14.812	3.73425441019
0.000333	14.744	3.73181778762
0.000334	14.728	3.6951340977
0.000335	14.67	3.70743846881
0.000336	14.6	3.69269549246
0.000337	14.51	3.69998648646
0.000338	14.49	3.71562915265
0.000339	14.452	3.68560659865
0.00034	14.406	3.71445339182
0.000341	14.372	3.72150722154
0.000342	14.34	3.74224531532
0.000343	14.288	3.72411815065
0.000344	14.242	3.70505546517
0.000345	14.162	3.75176705034
0.000346	14.106	3.73988823362
0.000347	14.082	3.74049141157
0.000348	14.07	3.75780521049
0.000349	14.05	3.76556768629
0.00035	14.004	3.71859973646
0.000351	14.038	3.73424102061
0.000352	13.976	3.6577894964
0.000353	13.936	3.65293087808
0.000354	13.838	3.64194398639
0.000355	13.826	3.64633020995
0.000356	13.756	3.66066442057
0.000357	13.768	3.63127746117
0.000358	13.688	3.60036886999
0.000359	13.634	3.61165391476
0.00036	13.628	3.59466493571
0.000361	13.642	3.60081046433
0.000362	13.662	3.602742844
0.000363	13.658	3.56833798848
0.000364	13.554	3.55233500672
0.000365	13.504	3.56230038037
0.000366	13.458	3.56373904769
0.000367	13.41	3.56565561994
0.000368	13.382	3.50315229472
0.000369	13.37	3.48612965909
0.00037	13.346	3.45749678236
0.000371	13.348	3.41861024394
0.000372	13.34	3.40711021248
0.000373	13.28	3.4341811251
0.000374	13.238	3.43472793682
0.000375	13.226	3.45122065362
0.000376	13.172	3.45462241063
0.000377	13.116	3.45695588633
0.000378	13.056	3.42357473995
0.000379	13.032	3.43961858351
0.00038	13.0	3.42461676688
0.000381	12.97	3.38601535732
0.000382	12.934	3.38668628603
0.000383	12.894	3.39451970093
0.000384	12.866	3.35440665394
0.000385	12.832	3.3917216867
0.000386	12.808	3.3655810791
0.000387	12.782	3.34162774707
0.000388	12.738	3.35639032295
0.000389	12.708	3.36552165347
0.00039	12.66	3.33172627927
0.000391	12.638	3.31284711389
0.000392	12.58	3.30205996311
0.000393	12.582	3.31711862917
0.000394	12.542	3.30820736956
0.000395	12.508	3.27992926753
0.000396	12.496	3.22707049815
0.000397	12.448	3.24149595095
0.000398	12.434	3.2332095509
0.000399	12.416	3.24205860527
0.0004	12.35	3.21799627097
0.000401	12.304	3.24585643552
0.000402	12.234	3.2544191494
0.000403	12.21	3.27504198446
0.000404	12.196	3.30114889092
0.000405	12.144	3.30382566126
0.000406	12.108	3.32510691557
0.000407	12.09	3.34034429363
0.000408	12.004	3.29726917312
0.000409	11.956	3.26773071106
0.00041	11.936	3.23479582045
0.000411	11.936	3.2489850723
0.000412	11.912	3.24411097221
0.000413	11.866	3.23975986764
0.000414	11.868	3.26168300115
0.000415	11.86	3.23116078213
0.000416	11.822	3.24812499759
0.000417	11.78	3.23413048593
0.000418	11.776	3.26218086562
0.000419	11.708	3.2383230228
0.00042	11.686	3.25013907395
0.000421	11.66	3.21066971207
0.000422	11.664	3.23652653318
0.000423	11.654	3.23825323284
0.000424	11.604	3.24271244485
0.000425	11.558	3.23026871947
0.000426	11.508	3.20217675964
0.000427	11.476	3.19959747468
0.000428	11.438	3.21032023325
0.000429	11.388	3.18456527645
0.00043	11.384	3.19508121962
0.000431	11.35	3.17167148362
0.000432	11.346	3.18155370849
0.000433	11.322	3.20223609373
0.000434	11.31	3.22891622685
0.000435	11.292	3.21601243779
0.000436	11.262	3.25289962956
0.000437	11.25	3.20803678283
0.000438	11.208	3.20760596084
0.000439	11.146	3.18255934744
0.00044	11.108	3.20567247235
0.000441	11.08	3.20337322209
0.000442	11.054	3.15389980817
0.000443	11.008	3.17678076046
0.000444	10.962	3.16363019331
0.000445	10.922	3.13622639489
0.000446	10.876	3.16553692128
0.000447	10.866	3.16418141073
0.000448	10.82	3.14445543775
0.000449	10.788	3.12074606465
0.00045	10.772	3.1438854941
0.000451	10.742	3.11117919767
0.000452	10.71	3.15180900437
0.000453	10.678	3.16706741324
0.000454	10.662	3.18618204125
0.000455	10.61	3.19779611608
0.000456	10.6	3.19749902267
0.000457	10.528	3.18766623096
0.000458	10.51	3.17394076819
0.000459	10.518	3.16001202529
0.00046	10.51	3.11799615138
0.000461	10.478	3.09281683906
0.000462	10.464	3.09462501767
0.000463	10.462	3.097830854
0.000464	10.414	3.07873415546
0.000465	10.392	3.04931730064
0.000466	10.374	3.03415952119
0.000467	10.328	3.04703396765
0.000468	10.288	3.047138986
0.000469	10.286	3.04042825931
0.00047	10.222	3.01408626287
0.000471	10.216	3.02214228652
0.000472	10.194	3.07642064744
0.000473	10.158	3.06676311443
0.000474	10.11	3.06298873651
0.000475	10.078	3.04892046469
0.000476	10.056	3.08234715761
0.000477	10.032	3.06707939252
0.000478	10.028	3.04814960263
0.000479	10.014	3.04988589951
0.00048	9.994	3.03742720077
0.000481	9.97	3.02540906325
0.000482	9.946	2.99784656045
0.000483	9.922	3.00996943506
0.000484	9.884	2.9830427419
0.000485	9.874	2.9950165275
0.000486	9.864	2.96942822779
0.000487	9.856	2.95487123239
0.000488	9.838	2.98324588326
0.000489	9.832	2.97452113793
0.00049	9.818	2.94361614345
0.000491	9.77	2.99150463814
0.000492	9.742	2.97110013295
0.000493	9.708	2.92074237138
0.000494	9.69	2.959374934
0.000495	9.672	2.92923471234
0.000496	9.656	2.92261252991
0.000497	9.622	2.92491299016
0.000498	9.568	2.89851272207
0.000499	9.522	2.89577554379
0.0005	9.498	2.89792960577
0.000501	9.482	2.90063372386
0.000502	9.488	2.91510823127
0.000503	9.43	2.88324469999
0.000504	9.446	2.8409653289
0.000505	9.438	2.8259787685
0.000506	9.386	2.83707666446
0.000507	9.362	2.85568835835
0.000508	9.32	2.87081869856
0.000509	9.304	2.89267765228
0.00051	9.27	2.90260228071
0.000511	9.228	2.87611126349
0.000512	9.206	2.8947476574
0.000513	9.158	2.87141707176
0.000514	9.138	2.88841755984
0.000515	9.092	2.90784043579
0.000516	9.068	2.89678718583
0.000517	9.044	2.92541689337
0.000518	9.018	2.90958347534
0.000519	9.024	2.90438014041
0.00052	9.01	2.8889271365
0.000521	8.98	2.89820634186
0.000522	8.95	2.92702921065
0.000523	8.926	2.9381157227
0.000524	8.902	2.94149553799
0.000525	8.866	2.94415420792
0.000526	8.812	2.94629530088
0.000527	8.776	2.91510274261
0.000528	8.788	2.92285066331
0.000529	8.752	2.91658978946
0.00053	8.742	2.89196058064
0.000531	8.734	2.90297158098
0.000532	8.674	2.85302015415
0.000533	8.632	2.80937288376
0.000534	8.598	2.80934084796
0.000535	8.624	2.81044907444
0.000536	8.63	2.8144448831
0.000537	8.616	2.76993573933
0.000538	8.546	2.73274294437
0.000539	8.534	2.70570582289
0.00054	8.512	2.69032637425
0.000541	8.532	2.67001423217
0.000542	8.524	2.68354690661
0.000543	8.506	2.68141082268
0.000544	8.458	2.66087128588
0.000545	8.474	2.69987481191
0.000546	8.46	2.67065535028
0.000547	8.42	2.66675833176
0.000548	8.396	2.66142518212
0.000549	8.388	2.67309857656
0.00055	8.358	2.65741152252
0.000551	8.322	2.6612621066
0.000552	8.298	2.67902892855
0.000553	8.268	2.68703851852
0.000554	8.268	2.68703851852
0.000555	8.244	2.68783630454
0.000556	8.228	2.6870087458
0.000557	8.188	2.67145203962
0.000558	8.18	2.70990774751
0.000559	8.146	2.70493696784
0.00056	8.104	2.71388724895
0.000561	8.092	2.71947347845
0.000562	8.072	2.72521852335
0.000563	8.066	2.7447484402
0.000564	7.994	2.74189058863
0.000565	7.984	2.72171710506
0.000566	7.944	2.70053031829
0.000567	7.922	2.70257580837
0.000568	7.866	2.67058869914
0.000569	7.888	2.69359536679
0.00057	7.874	2.69631674697
0.000571	7.862	2.65762224554
0.000572	7.84	2.63180546394
0.000573	7.84	2.61350339583
0.000574	7.842	2.61630197034
0.000575	7.806	2.64128074994
0.000576	7.8	2.62144998045
0.000577	7.798	2.65427880977
0.000578	7.752	2.6537701483
0.000579	7.724	2.63738961854
0.00058	7.69	2.65365785285
0.000581	7.644	2.65203016574
0.000582	7.634	2.64424734093
0.000583	7.642	2.66042026755
0.000584	7.632	2.63525634427
0.000585	7.632	2.62460968527
0.000586	7.612	2.60949343743
0.000587	7.588	2.59195987623
0.000588	7.552	2.56890949626
0.000589	7.544	2.5938511908
0.00059	7.518	2.58334589244
0.000591	7.556	2.5959322025
0.000592	7.536	2.63679805825
0.000593	7.498	2.60729668431
0.000594	7.474	2.5964059775
0.000595	7.444	2.58821637426
0.000596	7.406	2.56381824629
0.000597	7.364	2.53604100913
0.000598	7.332	2.52304894919
0.000599	7.332	2.51192675052
0.0006	7.312	2.54767658858
0.000601	7.296	2.52673386014
0.000602	7.288	2.55754882651
0.000603	7.27	2.56302555586
0.000604	7.268	2.52669269995
0.000605	7.244	2.51564385397
0.000606	7.24	2.52396513447
0.000607	7.24	2.52237982865
0.000608	7.26	2.55194043818
0.000609	7.226	2.5500831359
0.00061	7.218	2.56095216668
0.000611	7.206	2.5431405781
0.000612	7.176	2.53634067112
0.000613	7.146	2.52679322462
0.000614	7.114	2.52843904415
0.000615	7.088	2.52116163702
0.000616	7.046	2.51791262755
0.000617	7.036	2.55239181945
0.000618	7.006	2.58107806933
0.000619	6.96	2.5578115646
0.00062	6.948	2.56072177325
0.000621	6.956	2.54913004768
0.000622	6.94	2.5180150913
0.000623	6.938	2.50562487216
0.000624	6.902	2.51483518347
0.000625	6.874	2.5207387806
0.000626	6.834	2.53188546344
0.000627	6.824	2.53239491391
0.000628	6.806	2.51323775238
0.000629	6.772	2.47386660918
0.00063	6.758	2.46402840893
0.000631	6.762	2.45384514589
0.000632	6.744	2.45732863085
0.000633	6.732	2.45115809364
0.000634	6.704	2.43646957707
0.000635	6.692	2.45053790014
0.000636	6.688	2.4508480165
0.000637	6.684	2.44297850993
0.000638	6.656	2.43673223806
0.000639	6.64	2.40798671093
0.00064	6.626	2.43189720177
0.000641	6.592	2.41112753707
0.000642	6.552	2.39818598111
0.000643	6.536	2.40347748065
0.000644	6.528	2.41520516727
0.000645	6.482	2.39534465161
0.000646	6.488	2.38198572624
0.000647	6.46	2.40507796131
0.000648	6.428	2.38176741098
0.000649	6.43	2.40272761669
0.00065	6.406	2.39690717384
0.000651	6.378	2.40813537825
0.000652	6.338	2.38741617654
0.000653	6.34	2.39924988278
0.000654	6.304	2.38989204777
0.000655	6.29	2.39622619967
0.000656	6.294	2.42065363074
0.000657	6.254	2.40530330728
0.000658	6.226	2.40643387609
0.000659	6.226	2.39393483621
0.00066	6.202	2.38687997185
0.000661	6.21	2.41037341505
0.000662	6.178	2.38627659755
0.000663	6.146	2.38677271645
0.000664	6.132	2.3745685924
0.000665	6.124	2.38843547118
0.000666	6.116	2.37792851028
0.000667	6.096	2.38301993277
0.000668	6.098	2.38335813507
0.000669	6.074	2.38757701446
0.00067	6.054	2.39062418627
0.000671	6.05	2.37728837123
0.000672	6.016	2.36214817486
0.000673	6.002	2.37023121235
0.000674	5.97	2.3624351843
0.000675	5.958	2.33842596633
0.000676	5.93	2.37341526076
0.000677	5.916	2.38347309614
0.000678	5.912	2.3942130231
0.000679	5.902	2.37831789297
0.00068	5.848	2.35645835949
0.000681	5.832	2.34516012246
0.000682	5.806	2.35549655062
0.000683	5.814	2.34678588712
0.000684	5.79	2.3069243594
0.000685	5.78	2.31767124502
0.000686	5.748	2.30575280548
0.000687	5.742	2.32194659715
0.000688	5.772	2.32809278166
0.000689	5.768	2.34737640782
0.00069	5.74	2.34614577552
0.000691	5.71	2.32419878668
0.000692	5.722	2.3273839391
0.000693	5.7	2.30954540982
0.000694	5.68	2.30252035822
0.000695	5.678	2.31566750636
0.000696	5.644	2.2946163078
0.000697	5.63	2.27532415273
0.000698	5.638	2.26074235595
0.000699	5.626	2.25524366754
0.0007	5.598	2.25130984096
0.000701	5.572	2.2362504332
0.000702	5.57	2.22735268873
0.000703	5.532	2.23001704029
0.000704	5.512	2.2462982883
0.000705	5.514	2.27107991933
0.000706	5.474	2.28677152335
0.000707	5.446	2.2880305942
0.000708	5.448	2.25017688194
0.000709	5.446	2.25545649481
0.00071	5.418	2.2332209922
0.000711	5.406	2.20208174235
0.000712	5.41	2.21221608348
0.000713	5.41	2.21402348678
0.000714	5.402	2.19462889801
0.000715	5.414	2.20513128861
0.000716	5.382	2.20546503033
0.000717	5.366	2.21179655484
0.000718	5.32	2.18760142622
0.000719	5.322	2.18593595515
0.00072	5.318	2.15241167066
0.000721	5.298	2.12442839371
0.000722	5.272	2.13213883225
0.000723	5.258	2.1502176634
0.000724	5.226	2.13235175335
0.000725	5.21	2.14892996629
0.000726	5.2	2.14476105895
0.000727	5.186	2.14462211124
0.000728	5.138	2.13142112216
0.000729	5.14	2.12706370379
0.00073	5.126	2.12746891869
0.000731	5.094	2.13100070389
0.000732	5.07	2.13567319597
0.000733	5.06	2.13550930693
0.000734	5.064	2.12976618435
0.000735	5.052	2.12633393426
0.000736	5.022	2.11128302224
0.000737	4.996	2.10142427891
0.000738	5.0	2.10237960416
0.000739	4.988	2.09281055043
0.00074	4.96	2.07325830518
0.000741	4.984	2.06972075411
0.000742	4.97	2.06230453619
0.000743	4.936	2.05424049225
0.000744	4.924	2.05772301343
0.000745	4.904	2.05688696821
0.000746	4.892	2.04165031286
0.000747	4.87	2.04183740783
0.000748	4.848	2.0101980002
0.000749	4.842	2.04280101821
0.00075	4.816	2.02142128217
0.000751	4.816	2.03424285669
0.000752	4.79	2.00447000476
0.000753	4.778	2.00417464309
0.000754	4.78	2.01186480659
0.000755	4.772	2.00699177876
0.000756	4.75	1.98481737195
0.000757	4.72	1.99939990997
0.000758	4.71	2.00845711928
0.000759	4.684	2.00702366703
0.00076	4.674	2.01189562354
0.000761	4.678	2.01551879178
0.000762	4.658	2.02114719899
0.000763	4.662	2.01488361947
0.000764	4.658	2.04182173561
0.000765	4.676	2.04817577371
0.000766	4.674	2.04345883247
0.000767	4.66	2.02494444368
0.000768	4.654	2.01749448574
0.000769	4.644	2.02910423586
0.00077	4.64	2.01851430513
0.000771	4.624	2.004650593
0.000772	4.618	2.00800298805
0.000773	4.612	2.00635390697
0.000774	4.612	2.00236260452
0.000775	4.59	2.0094526618
0.000776	4.552	2.00481819625
0.000777	4.514	2.00644062957
0.000778	4.472	2.00130357517
0.000779	4.44	1.99158228552
0.00078	4.434	1.982332969
0.000781	4.428	1.98615608651
0.000782	4.39	1.98239753834
0.000783	4.366	1.96266247735
0.000784	4.36	1.96428103896
0.000785	4.354	1.9699451769
0.000786	4.336	1.97258814759
0.000787	4.308	1.99427580841
0.000788	4.31	1.98037875165
0.000789	4.28	1.95386795869
0.00079	4.3	1.9631607168
0.000791	4.32	1.96611291639
0.000792	4.292	1.95926925153
0.000793	4.3	1.96417921789
0.000794	4.296	1.96274909247
0.000795	4.296	1.9504830171
0.000796	4.304	1.94308620498
0.000797	4.3	1.94061845812
0.000798	4.322	1.95711931164
0.000799	4.302	1.96845015177
0.0008	4.3	1.9590814174
0.000801	4.272	1.96926788427
0.000802	4.264	1.97947063631
0.000803	4.246	1.97724151282
0.000804	4.23	1.97815570671
0.000805	4.226	1.98769313527
0.000806	4.222	2.00915803261
0.000807	4.194	1.99006633055
0.000808	4.152	1.98416128377
0.000809	4.158	1.97307779877
0.00081	4.162	1.96054992285
0.000811	4.144	1.9716145668
0.000812	4.124	1.99314424967
0.000813	4.104	1.96397148655
0.000814	4.1	1.97636029104
0.000815	4.082	1.9604275044
0.000816	4.062	1.97031875594
0.000817	4.05	1.97167441531
0.000818	4.044	1.97333828828
0.000819	4.03	1.96903529679
0.00082	4.002	1.93338976929
0.000821	3.98	1.91614195716
0.000822	3.954	1.8941710588
0.000823	3.948	1.88819914204
0.000824	3.95	1.89723482996
0.000825	3.948	1.90716963063
0.000826	3.952	1.91981665791
0.000827	3.926	1.89222725908
0.000828	3.896	1.84097365543
0.000829	3.914	1.85326846409
0.00083	3.894	1.85223216687
0.000831	3.886	1.84526529258
0.000832	3.862	1.83274548151
0.000833	3.84	1.84130388584
0.000834	3.832	1.82531531523
0.000835	3.824	1.81356665166
0.000836	3.81	1.8160121145
0.000837	3.822	1.79396655487
0.000838	3.812	1.7755720205
0.000839	3.784	1.79034745231
0.00084	3.772	1.78885885413
0.000841	3.78	1.77527462664
0.000842	3.782	1.77945946849
0.000843	3.788	1.79194196335
0.000844	3.774	1.76717967394
0.000845	3.774	1.77733620905
0.000846	3.746	1.78142751747
0.000847	3.722	1.78008876183
0.000848	3.714	1.78443380376
0.000849	3.712	1.7980700765
0.00085	3.712	1.7980700765
0.000851	3.708	1.77953252288
0.000852	3.696	1.78426007073
0.000853	3.692	1.79697968825
0.000854	3.702	1.7869515942
0.000855	3.686	1.78868778718
0.000856	3.676	1.7829817722
0.000857	3.654	1.7522225886
0.000858	3.664	1.75245656152
0.000859	3.64	1.74539393834
0.00086	3.622	1.77401127392
0.000861	3.636	1.80097307032
0.000862	3.622	1.79641754612
0.000863	3.628	1.78818790959
0.000864	3.61	1.78826731782
0.000865	3.596	1.79576835923
0.000866	3.602	1.79097627008
0.000867	3.61	1.7927353402
0.000868	3.574	1.76876340984
0.000869	3.564	1.77929873827
0.00087	3.554	1.7874797901
0.000871	3.558	1.79962107123
0.000872	3.548	1.79546539928
0.000873	3.538	1.79904307897
0.000874	3.54	1.79566143802
0.000875	3.532	1.78689003579
0.000876	3.534	1.80467282353
0.000877	3.532	1.80913681075
0.000878	3.528	1.8036673751
0.000879	3.51	1.79385060693
0.00088	3.474	1.7847476012
0.000881	3.466	1.75066958619
0.000882	3.468	1.74727673824
0.000883	3.452	1.74002758599
0.000884	3.432	1.73360203046
0.000885	3.428	1.73344050951
0.000886	3.43	1.74272774695
0.000887	3.43	1.72890138527
0.000888	3.422	1.73779055125
0.000889	3.392	1.72230543168
0.00089	3.38	1.74114904589
0.000891	3.376	1.72702750412
0.000892	3.348	1.74209529016
0.000893	3.324	1.73061376396
0.000894	3.314	1.72609501477
0.000895	3.292	1.72590150356
0.000896	3.298	1.72892914835
0.000897	3.286	1.72979883223
0.000898	3.274	1.73865580262
0.000899	3.278	1.73686959787
0.0009	3.272	1.74757431888
0.000901	3.252	1.74370180937
0.000902	3.238	1.73935505289
0.000903	3.234	1.73298701669
0.000904	3.222	1.7171825762
0.000905	3.222	1.72299622751
0.000906	3.214	1.70064811175
0.000907	3.206	1.69456897174
0.000908	3.204	1.7036384593
0.000909	3.196	1.71277085449
0.00091	3.214	1.73326397297
0.000911	3.202	1.74504899645
0.000912	3.204	1.74538935484
0.000913	3.182	1.72999306357
0.000914	3.144	1.70389671048
0.000915	3.132	1.68836488947
0.000916	3.126	1.67634244712
0.000917	3.118	1.68049873549
0.000918	3.092	1.67437630179
0.000919	3.076	1.66680052796
0.00092	3.07	1.66886188763
0.000921	3.07	1.67005987917
0.000922	3.062	1.67754463428
0.000923	3.06	1.69835214252
0.000924	3.048	1.70108671149
0.000925	3.028	1.70270843071
0.000926	3.016	1.7052108374
0.000927	3.0	1.69587735406
0.000928	2.986	1.69994235196
0.000929	2.972	1.69210401572
0.00093	2.96	1.68
0.000931	2.944	1.67954279493
0.000932	2.936	1.67329136734
0.000933	2.932	1.65752104059
0.000934	2.926	1.66629049088
0.000935	2.928	1.6693759313
0.000936	2.922	1.68282975966
0.000937	2.904	1.66456721102
0.000938	2.888	1.6587513376
0.000939	2.878	1.65139819547
0.00094	2.868	1.64395133748
0.000941	2.88	1.65215011425
0.000942	2.892	1.64934411206
0.000943	2.9	1.64012194669
0.000944	2.906	1.6227026838
0.000945	2.908	1.6234333987
0.000946	2.886	1.63248399686
0.000947	2.886	1.64225576571
0.000948	2.872	1.63573102923
0.000949	2.866	1.6260516597
0.00095	2.852	1.61434073231
0.000951	2.832	1.60616811075
0.000952	2.812	1.60145433903
0.000953	2.81	1.6055840059
0.000954	2.824	1.62512276459
0.000955	2.816	1.619303554
0.000956	2.806	1.60635114468
0.000957	2.786	1.58373103777
0.000958	2.782	1.58570993564
0.000959	2.772	1.57353614512
0.00096	2.782	1.57304672531
0.000961	2.774	1.56426468349
0.000962	2.75	1.52823427523
0.000963	2.742	1.54124495133
0.000964	2.728	1.5342802873
0.000965	2.712	1.53396740513
0.000966	2.702	1.52485933778
0.000967	2.694	1.52196057768
0.000968	2.69	1.5277107056
0.000969	2.676	1.53981297566
0.00097	2.688	1.54099188836
0.000971	2.686	1.53603515585
0.000972	2.698	1.53843946907
0.000973	2.674	1.5491042573
0.000974	2.666	1.53181069326
0.000975	2.678	1.52260172074
0.000976	2.672	1.51934722825
0.000977	2.66	1.52590956482
0.000978	2.654	1.52914485906
0.000979	2.636	1.52299179249
0.00098	2.632	1.52071562102
0.000981	2.62	1.51248140484
0.000982	2.594	1.50770156198
0.000983	2.596	1.5062483195
0.000984	2.598	1.50479101539
0.000985	2.578	1.48590578436
0.000986	2.586	1.48141958945
0.000987	2.558	1.47466470765
0.000988	2.56	1.47864803114
0.000989	2.566	1.48379378621
0.00099	2.536	1.47129330862
0.000991	2.534	1.47134088504
0.000992	2.524	1.4756097045
0.000993	2.514	1.47573845921
0.000994	2.498	1.46355594358
0.000995	2.48	1.46342065039
0.000996	2.496	1.45944647041
0.000997	2.51	1.46897923743
0.000998	2.5	1.48526091984
0.000999	2.49	1.46625372975
0.001	2.494	1.4690010211
0.001001	2.486	1.46622099289
0.001002	2.476	1.47696445455
0.001003	2.464	1.46174690012
0.001004	2.456	1.46562751066
0.001005	2.456	1.46015889546
0.001006	2.454	1.46829288631
0.001007	2.432	1.46334411537
0.001008	2.428	1.46861022739
0.001009	2.42	1.47634684272
0.00101	2.386	1.46048074277
0.001011	2.376	1.44866283172
0.001012	2.356	1.4591997807
0.001013	2.338	1.4559381855
0.001014	2.338	1.46688649868
0.001015	2.34	1.46982992213
0.001016	2.346	1.47454535366
0.001017	2.326	1.4858411759
0.001018	2.318	1.49695557716
0.001019	2.33	1.51297719745
0.00102	2.336	1.49769956934
0.001021	2.326	1.50057455663
0.001022	2.306	1.49008858797
0.001023	2.306	1.48740176146
0.001024	2.284	1.46674605846
0.001025	2.278	1.46175100479
0.001026	2.248	1.4582510072
0.001027	2.256	1.44307449565
0.001028	2.242	1.4378581293
0.001029	2.262	1.43713464922
0.00103	2.264	1.42629029303
0.001031	2.264	1.4318882638
0.001032	2.248	1.41650838331
0.001033	2.242	1.4140141442
0.001034	2.238	1.39762512857
0.001035	2.228	1.3813095236
0.001036	2.228	1.40000571427
0.001037	2.23	1.39896390232
0.001038	2.204	1.39942273813
0.001039	2.206	1.41264432891
0.00104	2.21	1.41205523971
0.001041	2.198	1.4095375128
0.001042	2.186	1.40549066166
0.001043	2.178	1.4178561281
0.001044	2.158	1.40891305622
0.001045	2.152	1.4159435017
0.001046	2.142	1.4219127962
0.001047	2.144	1.42241484807
0.001048	2.13	1.41883755236
0.001049	2.106	1.41942382677
0.00105	2.116	1.41086640048
0.001051	2.12	1.41901374201
0.001052	2.112	1.41543491549
0.001053	2.118	1.41706598294
0.001054	2.104	1.39326379412
0.001055	2.112	1.38832849139
0.001056	2.134	1.40571832171
0.001057	2.13	1.38892044409
0.001058	2.13	1.37880382941
0.001059	2.112	1.37239061495
0.00106	2.102	1.36806286405
0.001061	2.098	1.37273304033
0.001062	2.1	1.37913016064
0.001063	2.092	1.37096170625
0.001064	2.09	1.36597950204
0.001065	2.068	1.35476049544
0.001066	2.072	1.34715106799
0.001067	2.066	1.35264333806
0.001068	2.058	1.36185021203
0.001069	2.05	1.37822349421
0.00107	2.026	1.37452682768
0.001071	2.032	1.37512763044
0.001072	2.028	1.3679239745
0.001073	2.02	1.35631854665
0.001074	2.012	1.3696189251
0.001075	2.016	1.3754068489
0.001076	2.01	1.3761903938
0.001077	2.002	1.36454974259
0.001078	1.992	1.34459510634
0.001079	1.978	1.31966510903
0.00108	1.958	1.3222087581
0.001081	1.95	1.31129706779
0.001082	1.954	1.30991755466
0.001083	1.938	1.29234515513
0.001084	1.928	1.2879503096
0.001085	1.936	1.28992402877
0.001086	1.932	1.2959074041
0.001087	1.93	1.30426224357
0.001088	1.932	1.30666598639
0.001089	1.94	1.32830719339
0.00109	1.95	1.32344248081
0.001091	1.938	1.32142196137
0.001092	1.928	1.32167166876
0.001093	1.906	1.32708854264
0.001094	1.89	1.31981059247
0.001095	1.888	1.31736707109
0.001096	1.866	1.32062258045
0.001097	1.868	1.30482795801
0.001098	1.872	1.30215820851
0.001099	1.854	1.29486833307
0.0011	1.848	1.29957531525
0.001101	1.842	1.30577027076
0.001102	1.828	1.30169735346
0.001103	1.824	1.29654309608
0.001104	1.806	1.2776400119
0.001105	1.798	1.27169021385
0.001106	1.788	1.25978410849
0.001107	1.778	1.26202852583
0.001108	1.788	1.26611847787
0.001109	1.772	1.26175116406
0.00111	1.778	1.26044277934
0.001111	1.78	1.24723694621
0.001112	1.772	1.23936112574
0.001113	1.78	1.2327205685
0.001114	1.78	1.23757828035
0.001115	1.796	1.23384926146
0.001116	1.796	1.23870254702
0.001117	1.798	1.23983708607
0.001118	1.8	1.23935467079
0.001119	1.798	1.22849338623
0.00112	1.81	1.24173266044
0.001121	1.802	1.23239441738
0.001122	1.786	1.23943696895
0.001123	1.794	1.24401125397
0.001124	1.786	1.25227952151
0.001125	1.784	1.26859922749
0.001126	1.784	1.26859922749
0.001127	1.762	1.27017951487
0.001128	1.744	1.25954912568
0.001129	1.732	1.25705051609
0.00113	1.73	1.25423283325
0.001131	1.724	1.23118804413
0.001132	1.728	1.24499638554
0.001133	1.712	1.23816638623
0.001134	1.718	1.22575527737
0.001135	1.726	1.22919648551
0.001136	1.72	1.22376468326
0.001137	1.704	1.21999344261
0.001138	1.682	1.21691248658
0.001139	1.676	1.20790065817
0.00114	1.67	1.20710397232
0.001141	1.664	1.20129263712
0.001142	1.664	1.19795826305
0.001143	1.66	1.20349491067
0.001144	1.66	1.20349491067
0.001145	1.662	1.1932124706
0.001146	1.67	1.19879105769
0.001147	1.664	1.20295635831
0.001148	1.662	1.19989832903
0.001149	1.652	1.21280501318
0.00115	1.656	1.23031052991
0.001151	1.65	1.21634698997
0.001152	1.624	1.21104252609
0.001153	1.624	1.20275683328
0.001154	1.618	1.19669377871
0.001155	1.61	1.18907527096
0.001156	1.614	1.18532864641
0.001157	1.608	1.19261728983
0.001158	1.598	1.18844267847
0.001159	1.584	1.16745192621
0.00116	1.576	1.16457030702
0.001161	1.566	1.16689502527
0.001162	1.56	1.17064085013
0.001163	1.56	1.17405280972
0.001164	1.546	1.15233849194
0.001165	1.558	1.16560542209
0.001166	1.56	1.15342966842
0.001167	1.556	1.15882008957
0.001168	1.542	1.16800513698
0.001169	1.522	1.15477963266
0.00117	1.524	1.1668007542
0.001171	1.53	1.16837493982
0.001172	1.528	1.17354846513
0.001173	1.53	1.17520211028
0.001174	1.528	1.17013503494
0.001175	1.512	1.16183303448
0.001176	1.5	1.15498917744
0.001177	1.494	1.14278781933
0.001178	1.494	1.15324065138
0.001179	1.482	1.13739878671
0.00118	1.486	1.14096625717
0.001181	1.49	1.14625477098
0.001182	1.484	1.14093996336
0.001183	1.49	1.14625477098
0.001184	1.484	1.13214133393
0.001185	1.478	1.13027253351
0.001186	1.474	1.13018759505
0.001187	1.458	1.11365883465
0.001188	1.45	1.11512331157
0.001189	1.434	1.12144727919
0.00119	1.442	1.13606161805
0.001191	1.424	1.11723945509
0.001192	1.434	1.11069527774
0.001193	1.44	1.11283421946
0.001194	1.432	1.12488932789
0.001195	1.43	1.12476664246
0.001196	1.424	1.11902814978
0.001197	1.396	1.10778337233
0.001198	1.394	1.10578659786
0.001199	1.392	1.09102520594
0.0012	1.386	1.09041460005
0.001201	1.384	1.0902036507
0.001202	1.396	1.08957973549
0.001203	1.4	1.09178752512
0.001204	1.414	1.11472148988
0.001205	1.408	1.11424234348
0.001206	1.402	1.11552498851
0.001207	1.392	1.10015271667
0.001208	1.376	1.11293485883
0.001209	1.37	1.10864782506
0.00121	1.348	1.10040719736
0.001211	1.348	1.10403623129
0.001212	1.35	1.10611934257
0.001213	1.348	1.09676615557
0.001214	1.342	1.08859358808
0.001215	1.342	1.09042927327
0.001216	1.346	1.09283301561
0.001217	1.326	1.08246200857
0.001218	1.326	1.0694503261
0.001219	1.312	1.06895088755
0.00122	1.316	1.07151481558
0.001221	1.318	1.06811797101
0.001222	1.318	1.07372063406
0.001223	1.32	1.07032705282
0.001224	1.312	1.08381548245
0.001225	1.298	1.0905026364
0.001226	1.294	1.08607734531
0.001227	1.302	1.08940167064
0.001228	1.292	1.09303979799
0.001229	1.306	1.09195421149
0.00123	1.31	1.09448618082
0.001231	1.306	1.08460315323
0.001232	1.308	1.09047512581
0.001233	1.308	1.08680080972
0.001234	1.318	1.0921886284
0.001235	1.296	1.0882940779
0.001236	1.284	1.08597605867
0.001237	1.268	1.0715297476
0.001238	1.258	1.0561420359
0.001239	1.264	1.06127470525
0.00124	1.26	1.06226173799
0.001241	1.25	1.05617233442
0.001242	1.248	1.04999809524
0.001243	1.25	1.03706316105
0.001244	1.23	1.02230132544
0.001245	1.224	1.03044844607
0.001246	1.22	1.0293687386
0.001247	1.224	1.03432296697
0.001248	1.222	1.02991067574
0.001249	1.226	1.04063634378
0.00125	1.222	1.04533056972
0.001251	1.212	1.04453626074
0.001252	1.212	1.05026472853
0.001253	1.21	1.04780723418
0.001254	1.222	1.04341554522
0.001255	1.226	1.04638616199
0.001256	1.222	1.04341554522
0.001257	1.214	1.04699761222
0.001258	1.206	1.05240866587
0.001259	1.212	1.05026472853
0.00126	1.212	1.03877620304
0.001261	1.204	1.03459364003
0.001262	1.198	1.03285817032
0.001263	1.19	1.03629146479
0.001264	1.19	1.03629146479
0.001265	1.188	1.02988154659
0.001266	1.192	1.02914333307
0.001267	1.194	1.03555009536
0.001268	1.198	1.03865104824
0.001269	1.196	1.03613898682
0.00127	1.188	1.02988154659
0.001271	1.18	1.02156742313
0.001272	1.18	1.02156742313
0.001273	1.174	1.0078313351
0.001274	1.166	0.999221697122
0.001275	1.164	0.986460338787
0.001276	1.144	0.981460136735
0.001277	1.146	0.992312450794
0.001278	1.138	0.991441374969
0.001279	1.144	0.979420236671
0.00128	1.154	0.982997456762
0.001281	1.152	0.978210611269
0.001282	1.138	0.973116642546
0.001283	1.126	0.960272877884
0.001284	1.112	0.956794648814
0.001285	1.114	0.963848535819
0.001286	1.116	0.970847052836
0.001287	1.122	0.967013960602
0.001288	1.108	0.971769519999
0.001289	1.106	0.975071279446
0.00129	1.114	0.982346171164
0.001291	1.112	0.985624675016
0.001292	1.114	0.976219237672
0.001293	1.114	0.970053606766
0.001294	1.116	0.968784805826
0.001295	1.12	0.970360757657
0.001296	1.114	0.967989669366
0.001297	1.108	0.95306662936
0.001298	1.1	0.953939201417
0.001299	1.09	0.953886785735
0.0013	1.08	0.964157663456
0.001301	1.076	0.966552636953
0.001302	1.062	0.95820457106
0.001303	1.066	0.968320194977
0.001304	1.058	0.96261934325
0.001305	1.064	0.963277737727
0.001306	1.066	0.962103944488
0.001307	1.054	0.95868868774
0.001308	1.046	0.954926175157
0.001309	1.044	0.960241636256
0.00131	1.036	0.960574827903
0.001311	1.032	0.956543778402
0.001312	1.024	0.939906378316
0.001313	1.036	0.945887942623
0.001314	1.032	0.939668026486
0.001315	1.03	0.93866927083
0.001316	1.02	0.935735005223
0.001317	1.028	0.946158549081
0.001318	1.034	0.947018479228
0.001319	1.038	0.944751819263
0.00132	1.034	0.944904227951
0.001321	1.028	0.94404237193
0.001322	1.024	0.939906378316
0.001323	1.022	0.941018597053
0.001324	1.018	0.938976038033
0.001325	1.02	0.933595201359
0.001326	1.02	0.933595201359
0.001327	1.012	0.938006396567
0.001328	1.012	0.940136160351
0.001329	1.022	0.955780309485
0.00133	1.02	0.944245730729
0.001331	1.012	0.946496698357
0.001332	1.016	0.946437530955
0.001333	1.004	0.942329029586
0.001334	0.998	0.943395993208
0.001335	0.996	0.94444904574
0.001336	0.998	0.943395993208
0.001337	0.986	0.930485894573
0.001338	0.984	0.929378286813
0.001339	0.984	0.937946693581
0.00134	0.984	0.929378286813
0.001341	0.978	0.936758239889
0.001342	0.962	0.931963518599
0.001343	0.952	0.930427858568
0.001344	0.95	0.93139680051
0.001345	0.958	0.938208931955
0.001346	0.962	0.940508373168
0.001347	0.972	0.956669221832
0.001348	0.962	0.951081489674
0.001349	0.966	0.944904227951
0.00135	0.974	0.94091657441
0.001351	0.974	0.94091657441
0.001352	0.972	0.939795722484
0.001353	0.958	0.933935757962
0.001354	0.946	0.935459245505
0.001355	0.948	0.938773668144
0.001356	0.94	0.925418824101
0.001357	0.936	0.920817028513
0.001358	0.942	0.917952068465
0.001359	0.938	0.908931240524
0.00136	0.932	0.907400683271
0.001361	0.916	0.906059600689
0.001362	0.908	0.90528227642
0.001363	0.892	0.905724019776
0.001364	0.888	0.903026023988
0.001365	0.894	0.902642786489
0.001366	0.892	0.899075080291
0.001367	0.9	0.904433524368
0.001368	0.894	0.902642786489
0.001369	0.884	0.898077947619
0.00137	0.874	0.89784408446
0.001371	0.872	0.900897330443
0.001372	0.874	0.891136353203
0.001373	0.872	0.889728048338
0.001374	0.872	0.887477323654
0.001375	0.874	0.882113371398
0.001376	0.868	0.877824583843
0.001377	0.868	0.875543259925
0.001378	0.862	0.868882040325
0.001379	0.87	0.872410453858
0.00138	0.872	0.876136975592
0.001381	0.872	0.878416757582
0.001382	0.866	0.876381195599
0.001383	0.856	0.869059261501
0.001384	0.852	0.859125136403
0.001385	0.842	0.851490457962
0.001386	0.834	0.854660166382
0.001387	0.82	0.848292402418
0.001388	0.83	0.844452485342
0.001389	0.816	0.840323747136
0.00139	0.824	0.846772696773
0.001391	0.82	0.850646812725
0.001392	0.83	0.851528038294
0.001393	0.83	0.84917607126
0.001394	0.832	0.857773862973
0.001395	0.832	0.862424489448
0.001396	0.828	0.861635653858
0.001397	0.836	0.867815648626
0.001398	0.836	0.860873974517
0.001399	0.83	0.858545281275
0.0014	0.822	0.861577622736
0.001401	0.822	0.87081341285
0.001402	0.812	0.872155949358
0.001403	0.814	0.880570269768
0.001404	0.816	0.879854533432
0.001405	0.81	0.872868833216
0.001406	0.796	0.85228164359
0.001407	0.8	0.860232526704
0.001408	0.796	0.856962076174
0.001409	0.8	0.860232526704
0.00141	0.79	0.851997652579
0.001411	0.782	0.842897384027
0.001412	0.774	0.850249375184
0.001413	0.774	0.847893861282
0.001414	0.76	0.845221864365
0.001415	0.762	0.84932679223
0.001416	0.752	0.838150344509
0.001417	0.748	0.832163445484
0.001418	0.746	0.825520441903
0.001419	0.748	0.827342734301
0.00142	0.74	0.810185164021
0.001421	0.734	0.814397937129
0.001422	0.738	0.818141797001
0.001423	0.74	0.827284715198
0.001424	0.744	0.828531230552
0.001425	0.74	0.836899038116
0.001426	0.74	0.832105762509
0.001427	0.746	0.847044272751
0.001428	0.74	0.834505841801
0.001429	0.738	0.842232746929
0.00143	0.738	0.84932679223
0.001431	0.736	0.849884698062
0.001432	0.728	0.840247582561
0.001433	0.724	0.831759580648
0.001434	0.718	0.830948855225
0.001435	0.714	0.827166246894
0.001436	0.706	0.817045898344
0.001437	0.706	0.814594377589
0.001438	0.712	0.808118803147
0.001439	0.708	0.801708176334
0.00144	0.7	0.788669766125
0.001441	0.694	0.790167070941
0.001442	0.694	0.787631893717
0.001443	0.692	0.780471652272
0.001444	0.684	0.787492222184
0.001445	0.688	0.799159558536
0.001446	0.692	0.798207992944
0.001447	0.682	0.790490986666
0.001448	0.69	0.793662396741
0.001449	0.68	0.780768851838
0.00145	0.682	0.790490986666
0.001451	0.672	0.782570124653
0.001452	0.668	0.778316131145
0.001453	0.662	0.779587070185
0.001454	0.664	0.779168787876
0.001455	0.666	0.78130915776
0.001456	0.662	0.777017374323
0.001457	0.662	0.774439151903
0.001458	0.66	0.772269383052
0.001459	0.662	0.769256784175
0.00146	0.672	0.782570124653
0.001461	0.666	0.768403539815
0.001462	0.658	0.76225717445
0.001463	0.666	0.763180188422
0.001464	0.672	0.756581786722
0.001465	0.672	0.756581786722
0.001466	0.672	0.751276247462
0.001467	0.66	0.745922247959
0.001468	0.658	0.74366390258
0.001469	0.656	0.738690733663
0.00147	0.662	0.745490442595
0.001471	0.668	0.749517177922
0.001472	0.674	0.74814704437
0.001473	0.664	0.74236379222
0.001474	0.656	0.741393282948
0.001475	0.654	0.741811296759
0.001476	0.65	0.742630459919
0.001477	0.648	0.734912239659
0.001478	0.652	0.744913417788
0.001479	0.654	0.744502518465
0.00148	0.656	0.760042104097
0.001481	0.654	0.7551715037
0.001482	0.646	0.74878835461
0.001483	0.634	0.745683579007
0.001484	0.63	0.743706931526
0.001485	0.62	0.731846978541
0.001486	0.626	0.730837875318
0.001487	0.624	0.736630165008
0.001488	0.622	0.734245190655
0.001489	0.616	0.727010316295
0.00149	0.616	0.732491638178
0.001491	0.618	0.729435398099
0.001492	0.61	0.727942305406
0.001493	0.61	0.722426466846
0.001494	0.606	0.714677549668
0.001495	0.606	0.714677549668
0.001496	0.614	0.713445162574
0.001497	0.612	0.716558441441
0.001498	0.604	0.714971328096
0.001499	0.612	0.730380722637
0.0015	0.616	0.735216974777
0.001501	0.612	0.733113906566
0.001502	0.61	0.736138573911
0.001503	0.604	0.731562710914
0.001504	0.602	0.729106302263
0.001505	0.606	0.736725186213
0.001506	0.6	0.729383301152
0.001507	0.604	0.731562710914
0.001508	0.608	0.747218843445
0.001509	0.602	0.745383122964
0.00151	0.596	0.743494451896
0.001511	0.586	0.742026953688
0.001512	0.586	0.742026953688
0.001513	0.582	0.745168437335
0.001514	0.576	0.745804263866
0.001515	0.576	0.737715392275
0.001516	0.572	0.735401930919
0.001517	0.576	0.745804263866
0.001518	0.574	0.743319581338
0.001519	0.564	0.736141290786
0.00152	0.552	0.728900541912
0.001521	0.562	0.728118122285
0.001522	0.564	0.727945052871
0.001523	0.558	0.725696906429
0.001524	0.564	0.722429235289
0.001525	0.56	0.72
0.001526	0.564	0.719655473126
0.001527	0.562	0.719830535612
0.001528	0.56	0.717216843082
0.001529	0.558	0.717381349075
0.00153	0.556	0.720322150152
0.001531	0.556	0.717540242774
0.001532	0.54	0.713021738799
0.001533	0.55	0.717983286714
0.001534	0.546	0.715460690744
0.001535	0.55	0.717983286714
0.001536	0.556	0.720322150152
0.001537	0.544	0.715586472762
0.001538	0.548	0.71811976717
0.001539	0.546	0.71265980664
0.00154	0.55	0.709577338984
0.001541	0.54	0.707389567353
0.001542	0.532	0.702122496435
0.001543	0.53	0.702210794562
0.001544	0.526	0.705212024855
0.001545	0.524	0.702441456635
0.001546	0.528	0.702293385986
0.001547	0.524	0.693847245437
0.001548	0.528	0.693697340344
0.001549	0.52	0.68527366796
0.00155	0.512	0.682536445913
0.001551	0.512	0.682536445913
0.001552	0.508	0.688430098122
0.001553	0.51	0.697065276714
0.001554	0.514	0.702711889753
0.001555	0.516	0.699817118968
0.001556	0.51	0.694190175672
0.001557	0.504	0.691363869464
0.001558	0.504	0.697125526717
0.001559	0.498	0.685562542734
0.00156	0.494	0.682615557983
0.001561	0.49	0.682568677863
0.001562	0.49	0.682568677863
0.001563	0.488	0.688371992458
0.001564	0.482	0.676517553357
0.001565	0.486	0.676612148871
0.001566	0.492	0.676709686646
0.001567	0.492	0.679658737897
0.001568	0.5	0.68556546004
0.001569	0.502	0.685562542734
0.00157	0.502	0.685562542734
0.001571	0.49	0.682568677863
0.001572	0.486	0.679561623401
0.001573	0.49	0.682568677863
0.001574	0.488	0.685460429201
0.001575	0.494	0.688450433946
0.001576	0.498	0.691372547907
0.001577	0.498	0.685562542734
0.001578	0.502	0.694259317546
0.001579	0.492	0.685518781654
0.00158	0.494	0.682615557983
0.001581	0.488	0.679599882284
0.001582	0.484	0.679517475861
0.001583	0.482	0.679467438513
0.001584	0.488	0.682536445913
0.001585	0.482	0.679467438513
0.001586	0.478	0.679349689041
0.001587	0.486	0.685422497442
0.001588	0.476	0.676331279773
0.001589	0.482	0.676517553357
0.00159	0.478	0.673435965776
0.001591	0.482	0.676517553357
0.001592	0.484	0.679517475861
0.001593	0.484	0.676567808871
0.001594	0.478	0.673435965776
0.001595	0.48	0.67052218457
0.001596	0.482	0.670578854424
0.001597	0.478	0.667469849506
0.001598	0.482	0.670578854424
0.001599	0.474	0.673293398156
0.0016	0.48	0.682348884369
0.001601	0.482	0.679467438513
0.001602	0.478	0.682287329503
0.001603	0.472	0.682067445345
0.001604	0.47	0.681982404465
0.001605	0.464	0.675798786622
0.001606	0.464	0.675798786622
0.001607	0.464	0.678751795578
0.001608	0.462	0.672722825538
0.001609	0.462	0.666750328084
0.00161	0.454	0.660215116458
0.001611	0.452	0.653984709301
0.001612	0.45	0.653834841531
0.001613	0.448	0.650612019563
0.001614	0.448	0.653678820217
0.001615	0.446	0.659608975075
0.001616	0.44	0.646838465152
0.001617	0.442	0.656228618699
0.001618	0.438	0.655862790529
0.001619	0.438	0.655862790529
0.00162	0.446	0.662634137364
0.001621	0.44	0.659090282131
0.001622	0.44	0.659090282131
0.001623	0.436	0.658713898442
0.001624	0.442	0.659269292475
0.001625	0.44	0.656048778674
0.001626	0.44	0.659090282131
0.001627	0.438	0.658905152507
0.001628	0.436	0.65567064903
0.001629	0.438	0.65280624997
0.00163	0.44	0.652993108693
0.001631	0.436	0.65567064903
0.001632	0.436	0.65567064903
0.001633	0.432	0.649134808803
0.001634	0.434	0.655472348768
0.001635	0.428	0.64870332202
0.001636	0.426	0.645386705782
0.001637	0.432	0.649134808803
0.001638	0.424	0.638924095648
0.001639	0.426	0.642280312636
0.00164	0.42	0.635295206971
0.001641	0.42	0.635295206971
0.001642	0.424	0.629463263424
0.001643	0.42	0.625779513886
0.001644	0.414	0.618549917145
0.001645	0.412	0.615025202736
0.001646	0.408	0.614439582058
0.001647	0.41	0.617980582219
0.001648	0.406	0.617384807069
0.001649	0.4	0.609918027279
0.00165	0.388	0.601212108993
0.001651	0.388	0.601212108993
0.001652	0.386	0.597498117152
0.001653	0.394	0.605610435841
0.001654	0.396	0.609248717684
0.001655	0.398	0.609586745263
0.001656	0.402	0.613511206092
0.001657	0.4	0.606630035524
0.001658	0.398	0.612858874456
0.001659	0.396	0.609248717684
0.00166	0.392	0.608552380654
0.001661	0.388	0.6078289233
0.001662	0.38	0.596322060635
0.001663	0.38	0.599666574023
0.001664	0.374	0.598434624667
0.001665	0.38	0.599666574023
0.001666	0.386	0.614006514623
0.001667	0.386	0.610740534106
0.001668	0.386	0.610740534106
0.001669	0.382	0.606692673435
0.00167	0.384	0.610363825927
0.001671	0.382	0.606692673435
0.001672	0.378	0.605900982009
0.001673	0.38	0.612862137842
0.001674	0.372	0.611241359857
0.001675	0.368	0.603801291817
0.001676	0.36	0.601996677732
0.001677	0.364	0.602912929037
0.001678	0.358	0.598193948482
0.001679	0.362	0.599129368334
0.00168	0.366	0.606666300366
0.001681	0.372	0.607960525034
0.001682	0.37	0.597578446733
0.001683	0.368	0.583588896399
0.001684	0.366	0.583132917953
0.001685	0.36	0.574804314528
0.001686	0.356	0.573815301295
0.001687	0.358	0.570820462142
0.001688	0.36	0.574804314528
0.001689	0.356	0.573815301295
0.00169	0.354	0.576787655901
0.001691	0.358	0.581236612749
0.001692	0.35	0.579223618303
0.001693	0.346	0.56770062533
0.001694	0.342	0.566600388281
0.001695	0.344	0.570669781923
0.001696	0.348	0.575235603905
0.001697	0.35	0.575760366819
0.001698	0.352	0.579737871801
0.001699	0.35	0.582666285278
0.0017	0.354	0.583681419954
0.001701	0.354	0.583681419954
0.001702	0.354	0.583681419954
0.001703	0.354	0.587097947535
0.001704	0.356	0.594360160172
0.001705	0.354	0.597230273848
0.001706	0.358	0.598193948482
0.001707	0.358	0.598193948482
0.001708	0.358	0.598193948482
0.001709	0.358	0.598193948482
0.00171	0.352	0.593376777436
0.001711	0.35	0.586088730484
0.001712	0.352	0.586596965556
0.001713	0.356	0.590985617422
0.001714	0.362	0.592415394803
0.001715	0.362	0.595781839267
0.001716	0.364	0.599586524198
0.001717	0.368	0.607104603837
0.001718	0.354	0.603890718591
0.001719	0.358	0.604843781484
0.00172	0.36	0.605309838017
0.001721	0.354	0.600569729507
0.001722	0.35	0.599583188557
0.001723	0.35	0.596238207431
0.001724	0.346	0.595217607266
0.001725	0.342	0.590792687836
0.001726	0.342	0.594168326318
0.001727	0.336	0.585750800256
0.001728	0.33	0.584037670018
0.001729	0.332	0.588027210255
0.00173	0.326	0.57941694832
0.001731	0.324	0.57881257761
0.001732	0.324	0.582257674917
0.001733	0.32	0.581033561853
0.001734	0.314	0.579140742825
0.001735	0.31	0.574369219231
0.001736	0.314	0.575676992766
0.001737	0.314	0.575676992766
0.001738	0.312	0.571538275184
0.001739	0.31	0.570876519048
0.00174	0.31	0.570876519048
0.001741	0.31	0.570876519048
0.001742	0.304	0.568844442708
0.001743	0.304	0.572349543548
0.001744	0.302	0.57166073855
0.001745	0.296	0.569547188563
0.001746	0.29	0.56382621436
0.001747	0.29	0.56382621436
0.001748	0.286	0.562320193484
0.001749	0.286	0.558752181204
0.00175	0.288	0.55951407489
0.001751	0.29	0.560267793113
0.001752	0.292	0.561013368825
0.001753	0.298	0.566741563678
0.001754	0.3	0.567450438364
0.001755	0.292	0.557436991955
0.001756	0.298	0.559639169465
0.001757	0.306	0.562462443191
0.001758	0.302	0.557490807099
0.001759	0.298	0.548813265146
0.00176	0.3	0.549545266561
0.001761	0.296	0.54807298784
0.001762	0.296	0.54807298784
0.001763	0.294	0.547324401064
0.001764	0.288	0.545028439625
0.001765	0.292	0.550214503626
0.001766	0.294	0.554584529175
0.001767	0.292	0.550214503626
0.001768	0.294	0.550966423659
0.001769	0.292	0.550214503626
0.00177	0.296	0.555323329242
0.001771	0.298	0.556053954217
0.001772	0.302	0.561066840938
0.001773	0.298	0.552445472422
0.001774	0.298	0.556053954217
0.001775	0.296	0.555323329242
0.001776	0.294	0.554584529175
0.001777	0.298	0.556053954217
0.001778	0.294	0.550966423659
0.001779	0.292	0.546567470675
0.00178	0.286	0.544246267787
0.001781	0.288	0.545028439625
0.001782	0.282	0.538958254413
0.001783	0.282	0.535234528034
0.001784	0.278	0.533587855934
0.001785	0.278	0.529826386659
0.001786	0.278	0.529826386659
0.001787	0.278	0.533587855934
0.001788	0.28	0.534415568635
0.001789	0.276	0.53275134913
0.00179	0.276	0.53275134913
0.001791	0.28	0.541848687366
0.001792	0.276	0.536492311222
0.001793	0.278	0.537322994111
0.001794	0.274	0.539373710891
0.001795	0.28	0.541848687366
0.001796	0.278	0.541032346538
0.001797	0.276	0.536492311222
0.001798	0.272	0.534804637227
0.001799	0.278	0.541032346538
0.0018	0.28	0.545527267879
0.001801	0.282	0.546329570864
0.001802	0.278	0.541032346538
0.001803	0.278	0.541032346538
0.001804	0.276	0.540207367591
0.001805	0.268	0.533081607261
0.001806	0.268	0.529316540456
0.001807	0.264	0.527545258722
0.001808	0.26	0.525737577124
0.001809	0.256	0.523893118871
0.00181	0.262	0.526645991155
0.001811	0.258	0.524819969132
0.001812	0.258	0.520995201513
0.001813	0.262	0.518995183022
0.001814	0.264	0.519907684113
0.001815	0.264	0.516046509532
0.001816	0.26	0.514198405287
0.001817	0.258	0.513260167946
0.001818	0.26	0.51807335388
0.001819	0.258	0.513260167946
0.00182	0.256	0.512312404691
0.001821	0.258	0.513260167946
0.001822	0.256	0.512312404691
0.001823	0.252	0.506454341476
0.001824	0.25	0.505470078244
0.001825	0.248	0.500495754228
0.001826	0.248	0.504475965731
0.001827	0.254	0.507428812741
0.001828	0.252	0.506454341476
0.001829	0.244	0.50245795844
0.00183	0.24	0.49638694584
0.001831	0.238	0.495334230596
0.001832	0.24	0.49638694584
0.001833	0.242	0.497429391974
0.001834	0.24	0.500399840128
0.001835	0.244	0.50245795844
0.001836	0.242	0.501433943805
0.001837	0.24	0.500399840128
0.001838	0.244	0.50245795844
0.001839	0.244	0.50245795844
0.00184	0.244	0.498461633428
0.001841	0.246	0.503471945594
0.001842	0.244	0.50245795844
0.001843	0.248	0.504475965731
0.001844	0.244	0.506422748304
0.001845	0.24	0.504380808517
0.001846	0.242	0.505406766872
0.001847	0.238	0.499355584729
0.001848	0.238	0.499355584729
0.001849	0.24	0.504380808517
0.00185	0.238	0.503344812231
0.001851	0.238	0.503344812231
0.001852	0.238	0.503344812231
0.001853	0.236	0.502298715905
0.001854	0.234	0.497236362307
0.001855	0.232	0.496161264107
0.001856	0.232	0.496161264107
0.001857	0.23	0.495075751779
0.001858	0.234	0.497236362307
0.001859	0.228	0.49397975667
0.00186	0.232	0.500175969035
0.001861	0.232	0.500175969035
0.001862	0.232	0.500175969035
0.001863	0.228	0.48581477952
0.001864	0.224	0.479399624531
0.001865	0.218	0.47589494639
0.001866	0.216	0.470472103318
0.001867	0.212	0.463741307196
0.001868	0.21	0.458148447558
0.001869	0.208	0.452477623756
0.00187	0.208	0.456876350887
0.001871	0.21	0.462493243194
0.001872	0.208	0.461233129773
0.001873	0.202	0.457379492326
0.001874	0.198	0.45474828202
0.001875	0.2	0.45607017004
0.001876	0.196	0.448981068643
0.001877	0.2	0.451663591625
0.001878	0.194	0.447620374871
0.001879	0.2	0.45607017004
0.00188	0.202	0.457379492326
0.001881	0.206	0.459960867901
0.001882	0.204	0.454295058305
0.001883	0.202	0.452985650987
0.001884	0.2	0.451663591625
0.001885	0.204	0.454295058305
0.001886	0.198	0.45032876879
0.001887	0.198	0.445865450557
0.001888	0.196	0.444504218203
0.001889	0.194	0.438593205602
0.00189	0.198	0.441356998358
0.001891	0.2	0.4472135955
0.001892	0.2	0.4472135955
0.001893	0.2	0.45607017004
0.001894	0.202	0.457379492326
0.001895	0.2	0.45607017004
0.001896	0.202	0.457379492326
0.001897	0.202	0.457379492326
0.001898	0.202	0.457379492326
0.001899	0.2	0.451663591625
0.0019	0.198	0.45032876879
0.001901	0.2	0.451663591625
0.001902	0.2	0.4472135955
0.001903	0.202	0.448548771038
0.001904	0.2	0.438178046004
0.001905	0.2	0.438178046004
0.001906	0.198	0.441356998358
0.001907	0.196	0.439981817806
0.001908	0.192	0.42794392156
0.001909	0.188	0.425036469024
0.00191	0.186	0.423561093586
0.001911	0.186	0.423561093586
0.001912	0.19	0.426497362243
0.001913	0.188	0.425036469024
0.001914	0.192	0.42794392156
0.001915	0.188	0.425036469024
0.001916	0.19	0.431161222746
0.001917	0.188	0.429716185406
0.001918	0.186	0.423561093586
0.001919	0.184	0.42207108406
0.00192	0.184	0.426783317387
0.001921	0.186	0.428256932226
0.001922	0.188	0.429716185406
0.001923	0.192	0.43719103376
0.001924	0.192	0.43719103376
0.001925	0.192	0.43719103376
0.001926	0.192	0.441742006153
0.001927	0.19	0.440340777126
0.001928	0.19	0.43577517139
0.001929	0.19	0.440340777126
0.00193	0.182	0.429972092118
0.001931	0.182	0.429972092118
0.001932	0.182	0.425295191602
0.001933	0.184	0.426783317387
0.001934	0.18	0.419046536795
0.001935	0.18	0.419046536795
0.001936	0.18	0.419046536795
0.001937	0.178	0.417511676483
0.001938	0.182	0.420566284906
0.001939	0.176	0.415961536683
0.00194	0.18	0.423792402008
0.001941	0.176	0.415961536683
0.001942	0.174	0.414395945926
0.001943	0.174	0.414395945926
0.001944	0.178	0.422274792049
0.001945	0.174	0.419194465612
0.001946	0.176	0.420742201354
0.001947	0.17	0.411217703899
0.001948	0.172	0.412814728419
0.001949	0.17	0.411217703899
0.00195	0.168	0.409604687473
0.001951	0.166	0.40797548946
0.001952	0.172	0.412814728419
0.001953	0.176	0.420742201354
0.001954	0.178	0.422274792049
0.001955	0.178	0.422274792049
0.001956	0.178	0.426984777246
0.001957	0.176	0.425469152818
0.001958	0.176	0.425469152818
0.001959	0.178	0.431643371315
0.00196	0.178	0.431643371315
0.001961	0.18	0.433128156554
0.001962	0.176	0.430144161881
0.001963	0.174	0.42393867481
0.001964	0.17	0.411217703899
0.001965	0.172	0.412814728419
0.001966	0.172	0.412814728419
0.001967	0.176	0.420742201354
0.001968	0.174	0.419194465612
0.001969	0.172	0.417631416443
0.00197	0.17	0.416052881254
0.001971	0.172	0.417631416443
0.001972	0.174	0.419194465612
0.001973	0.176	0.420742201354
0.001974	0.176	0.420742201354
0.001975	0.172	0.40794117223
0.001976	0.168	0.404692475838
0.001977	0.168	0.404692475838
0.001978	0.166	0.403043421978
0.001979	0.17	0.411217703899
0.00198	0.166	0.40797548946
0.001981	0.164	0.401377627677
0.001982	0.162	0.39969488363
0.001983	0.162	0.39969488363
0.001984	0.164	0.401377627677
0.001985	0.162	0.404667764963
0.001986	0.164	0.406329915217
0.001987	0.164	0.406329915217
0.001988	0.16	0.402988833592
0.001989	0.158	0.401292910478
0.00199	0.164	0.406329915217
0.001991	0.164	0.406329915217
0.001992	0.166	0.41766493748
0.001993	0.172	0.422393181763
0.001994	0.17	0.42083250825
0.001995	0.17	0.416052881254
0.001996	0.172	0.417631416443
0.001997	0.174	0.419194465612
0.001998	0.174	0.419194465612
[truncated: 8,002 more rows]
