# Supplementary material for: The Influence of Synaptic Size on AMPA Receptor Activation: A Monte Carlo Model
Source: PLoS One. 2015 Jun 24;10(6):e0130924. doi: 10.1371/journal.pone.0130924 (PMC4479604; doi:10.1371/journal.pone.0130924)
Supplement: S1 Dataset — This package contains the experimental data used as basis for the analysis presented in the paper. (ZIP) [file pone.0130924.s001.zip › S1 Simulation data/test/2733_11104_210_388.csv]

time	AMPA.O.mean	AMPA.O.stdev
0.0	0.0	0.0
1e-06	0.0	0.0
2e-06	0.078	0.282694181051
3e-06	0.384	0.610363825927
4e-06	0.914	0.930915678244
5e-06	1.594	1.22195089918
6e-06	2.46	1.53635933297
7e-06	3.424	1.8144486766
8e-06	4.588	2.07707871781
9e-06	5.74	2.34273344621
1e-05	7.088	2.5511283778
1.1e-05	8.412	2.73975473355
1.2e-05	9.754	2.94439875017
1.3e-05	11.226	3.20857039817
1.4e-05	12.646	3.45668685304
1.5e-05	14.16	3.71192672341
1.6e-05	15.646	3.99207765456
1.7e-05	17.048	4.10629955069
1.8e-05	18.516	4.29298777077
1.9e-05	19.994	4.36691699028
2e-05	21.448	4.57769549009
2.1e-05	22.802	4.7026371325
2.2e-05	24.096	4.7894450618
2.3e-05	25.402	4.87938479729
2.4e-05	26.734	4.96298740679
2.5e-05	27.88	5.07085791558
2.6e-05	29.084	5.13857412129
2.7e-05	30.258	5.32084918035
2.8e-05	31.338	5.32839150213
2.9e-05	32.482	5.33607308796
3e-05	33.568	5.52931966882
3.1e-05	34.488	5.58872579395
3.2e-05	35.364	5.72813268003
3.3e-05	36.232	5.78326689683
3.4e-05	37.034	5.81075244697
3.5e-05	37.776	5.82664774978
3.6e-05	38.464	5.83958080687
3.7e-05	39.112	5.84529349135
3.8e-05	39.816	5.99350848836
3.9e-05	40.54	6.12049017645
4e-05	41.13	6.19557099871
4.1e-05	41.722	6.28845895272
4.2e-05	42.19	6.43443082176
4.3e-05	42.572	6.53886962708
4.4e-05	43.072	6.53749309751
4.5e-05	43.582	6.53232546648
4.6e-05	44.08	6.56731299696
4.7e-05	44.558	6.59686561937
4.8e-05	44.798	6.60554282402
4.9e-05	45.146	6.65256972906
5e-05	45.484	6.54872079112
5.1e-05	45.756	6.46378093688
5.2e-05	46.124	6.48294871181
5.3e-05	46.448	6.56774664554
5.4e-05	46.686	6.57597171527
5.5e-05	47.0	6.50937785046
5.6e-05	47.132	6.44535305472
5.7e-05	47.39	6.52241519684
5.8e-05	47.492	6.48921690191
5.9e-05	47.56	6.53531942601
6e-05	47.734	6.58234335173
6.1e-05	47.93	6.64778910616
6.2e-05	48.176	6.65710327395
6.3e-05	48.278	6.56968157524
6.4e-05	48.43	6.60614108236
6.5e-05	48.468	6.5934039767
6.6e-05	48.63	6.65169903107
6.7e-05	48.648	6.67053940847
6.8e-05	48.748	6.73561400319
6.9e-05	48.884	6.71911779924
7e-05	48.976	6.68426690072
7.1e-05	49.1	6.62797103192
7.2e-05	49.172	6.65179795243
7.3e-05	49.176	6.57761537337
7.4e-05	49.152	6.62969803234
7.5e-05	49.22	6.58965856475
7.6e-05	49.222	6.65437570325
7.7e-05	49.266	6.62142310988
7.8e-05	49.264	6.67789667485
7.9e-05	49.242	6.59480371201
8e-05	49.108	6.52566747544
8.1e-05	49.112	6.50534057525
8.2e-05	49.106	6.4939020627
8.3e-05	49.064	6.47548484671
8.4e-05	49.062	6.52243482145
8.5e-05	49.026	6.46013343515
8.6e-05	48.986	6.44374145974
8.7e-05	49.046	6.45041735084
8.8e-05	49.04	6.55029770316
8.9e-05	49.042	6.56172507806
9e-05	49.062	6.50339572839
9.1e-05	49.058	6.4608541231
9.2e-05	49.04	6.46114540929
9.3e-05	49.076	6.50985591238
9.4e-05	48.976	6.47328541005
9.5e-05	48.87	6.4931579374
9.6e-05	48.766	6.54822449218
9.7e-05	48.632	6.47213844104
9.8e-05	48.556	6.5777552402
9.9e-05	48.466	6.55048425691
0.0001	48.372	6.58829386108
0.000101	48.38	6.64045179186
0.000102	48.324	6.60113808369
0.000103	48.266	6.62806487596
0.000104	48.188	6.53028758938
0.000105	48.158	6.5272533274
0.000106	48.124	6.5480244349
0.000107	48.022	6.47684460212
0.000108	47.936	6.53053627201
0.000109	47.894	6.48002808636
0.00011	47.834	6.51632135487
0.000111	47.76	6.56249952381
0.000112	47.716	6.61478223375
0.000113	47.59	6.62464338663
0.000114	47.452	6.63985662496
0.000115	47.382	6.55591915752
0.000116	47.236	6.59274631698
0.000117	47.122	6.6422222185
0.000118	47.05	6.56197378843
0.000119	46.902	6.45324693468
0.00012	46.792	6.47029643834
0.000121	46.704	6.50602674449
0.000122	46.67	6.57822924502
0.000123	46.59	6.60862315464
0.000124	46.5	6.5300842261
0.000125	46.422	6.48165997257
0.000126	46.316	6.43491600567
0.000127	46.2	6.42588515304
0.000128	46.186	6.43299339344
0.000129	45.98	6.42056072318
0.00013	45.844	6.39997374995
0.000131	45.784	6.50456332124
0.000132	45.706	6.47020586999
0.000133	45.624	6.48865348127
0.000134	45.56	6.48771146091
0.000135	45.404	6.56542336792
0.000136	45.264	6.51047648026
0.000137	45.234	6.5607350198
0.000138	45.208	6.53916936621
0.000139	45.05	6.51271832647
0.00014	44.942	6.52768228394
0.000141	44.834	6.52031011532
0.000142	44.774	6.4605668482
0.000143	44.654	6.42979657532
0.000144	44.584	6.41053383113
0.000145	44.46	6.43773252007
0.000146	44.338	6.5589447322
0.000147	44.18	6.51211179265
0.000148	44.152	6.49406621463
0.000149	44.078	6.47116032872
0.00015	43.958	6.53576590768
0.000151	43.96	6.51846607723
0.000152	43.784	6.50487079042
0.000153	43.732	6.45261001456
0.000154	43.58	6.43145395692
0.000155	43.43	6.38068178175
0.000156	43.252	6.40722217501
0.000157	43.192	6.44632732647
0.000158	43.094	6.45795354582
0.000159	42.978	6.45736138063
0.00016	42.894	6.45652878875
0.000161	42.834	6.38360744407
0.000162	42.766	6.39024600465
0.000163	42.704	6.47799228156
0.000164	42.536	6.43930927973
0.000165	42.476	6.37819911887
0.000166	42.444	6.28958377001
0.000167	42.284	6.28580496038
0.000168	42.158	6.28180197077
0.000169	42.034	6.29005914122
0.00017	41.876	6.26327582021
0.000171	41.796	6.24582932844
0.000172	41.694	6.21420662675
0.000173	41.534	6.14693777421
0.000174	41.382	6.07092052328
0.000175	41.234	6.10632819295
0.000176	41.088	6.12211205386
0.000177	41.006	6.13008678568
0.000178	40.936	6.16051166706
0.000179	40.838	6.14294359408
0.00018	40.78	6.12173178112
0.000181	40.608	6.08065259656
0.000182	40.514	6.10031179531
0.000183	40.422	6.10867547018
0.000184	40.324	6.09352311885
0.000185	40.18	6.1526904684
0.000186	40.044	6.04599569963
0.000187	39.92	5.9472346515
0.000188	39.864	6.01610372251
0.000189	39.736	6.08689608914
0.00019	39.668	6.17266360658
0.000191	39.554	6.13995798031
0.000192	39.38	6.06956341099
0.000193	39.258	6.11550782846
0.000194	39.188	6.04951700551
0.000195	39.094	6.02637237482
0.000196	39.016	6.0199455147
0.000197	38.936	6.01862974439
0.000198	38.826	5.96520946824
0.000199	38.768	5.98382620068
0.0002	38.602	5.91773571563
0.000201	38.496	5.98948946071
0.000202	38.366	5.95953387439
0.000203	38.224	5.86598874871
0.000204	38.19	5.88131787952
0.000205	38.056	5.86897469751
0.000206	37.882	5.86072316357
0.000207	37.798	5.86832139542
0.000208	37.668	5.81427347138
0.000209	37.492	5.79637265883
0.00021	37.408	5.80495788098
0.000211	37.336	5.84047121387
0.000212	37.282	5.84931414783
0.000213	37.27	5.93945283675
0.000214	37.13	5.96566006407
0.000215	37.1	5.9804682091
0.000216	37.018	5.98177866525
0.000217	36.922	5.93935316343
0.000218	36.81	5.91624036023
0.000219	36.73	5.92833028769
0.00022	36.704	5.91645028712
0.000221	36.716	5.92716998238
0.000222	36.62	5.86477621056
0.000223	36.54	5.82446564073
0.000224	36.434	5.77733883375
0.000225	36.288	5.77070671582
0.000226	36.184	5.77565095898
0.000227	36.048	5.75931384802
0.000228	35.858	5.72624100087
0.000229	35.802	5.72143303727
0.00023	35.744	5.67436903981
0.000231	35.728	5.70876659183
0.000232	35.592	5.68766525035
0.000233	35.448	5.6649180047
0.000234	35.418	5.6769072566
0.000235	35.306	5.70827154224
0.000236	35.188	5.7313747042
0.000237	35.05	5.76294195702
0.000238	35.04	5.81226289839
0.000239	34.922	5.79309209317
0.00024	34.848	5.74289961605
0.000241	34.756	5.70021613625
0.000242	34.664	5.65995618358
0.000243	34.596	5.57895904269
0.000244	34.488	5.56541606711
0.000245	34.412	5.5715577714
0.000246	34.266	5.53671780029
0.000247	34.122	5.49500828025
0.000248	34.03	5.48863370977
0.000249	33.91	5.50725884629
0.00025	33.862	5.6059750267
0.000251	33.814	5.60351710982
0.000252	33.782	5.56223660051
0.000253	33.746	5.53294532776
0.000254	33.618	5.5964342219
0.000255	33.61	5.50507947263
0.000256	33.53	5.53363352599
0.000257	33.43	5.51480734024
0.000258	33.322	5.45621810415
0.000259	33.134	5.46480045381
0.00026	33.026	5.48282080685
0.000261	32.894	5.44672048117
0.000262	32.836	5.4300187845
0.000263	32.75	5.4434823413
0.000264	32.706	5.43613502408
0.000265	32.58	5.45926735011
0.000266	32.548	5.46806144808
0.000267	32.384	5.41078035037
0.000268	32.302	5.39914771052
0.000269	32.272	5.42641833994
0.00027	32.21	5.39684166898
0.000271	32.186	5.42433442922
0.000272	32.032	5.42650679535
0.000273	31.938	5.42274432368
0.000274	31.848	5.42115264496
0.000275	31.792	5.41375433502
0.000276	31.69	5.44590671973
0.000277	31.642	5.43487221561
0.000278	31.536	5.45203668366
0.000279	31.422	5.45746424633
0.00028	31.386	5.4436204864
0.000281	31.272	5.43120760052
0.000282	31.28	5.43521848687
0.000283	31.19	5.3897959145
0.000284	31.068	5.37246461133
0.000285	30.958	5.34342923599
0.000286	30.928	5.34479335428
0.000287	30.874	5.3779293413
0.000288	30.81	5.37195495141
0.000289	30.732	5.35613442699
0.00029	30.672	5.35466301461
0.000291	30.618	5.24481420071
0.000292	30.53	5.24834259552
0.000293	30.38	5.25353214514
0.000294	30.3	5.27351874937
0.000295	30.246	5.31238966944
0.000296	30.136	5.35513809346
0.000297	30.096	5.32942623553
0.000298	30.002	5.36786698792
0.000299	29.91	5.33684363646
0.0003	29.808	5.30463344634
0.000301	29.762	5.33079318676
0.000302	29.718	5.29475929576
0.000303	29.694	5.28699952714
0.000304	29.622	5.30199170124
0.000305	29.508	5.31469058366
0.000306	29.434	5.27689719437
0.000307	29.37	5.25443622095
0.000308	29.364	5.2573285992
0.000309	29.272	5.30339664743
0.00031	29.18	5.26608013612
0.000311	29.15	5.22910126121
0.000312	29.0	5.20422904953
0.000313	28.998	5.25756559636
0.000314	28.874	5.30302970009
0.000315	28.816	5.26442247545
0.000316	28.788	5.28233433247
0.000317	28.762	5.27535363744
0.000318	28.682	5.27530814266
0.000319	28.582	5.2709843483
0.00032	28.52	5.27499763033
0.000321	28.454	5.23219686174
0.000322	28.426	5.22613853624
0.000323	28.346	5.15967867217
0.000324	28.228	5.12484302199
0.000325	28.164	5.10422413301
0.000326	28.07	5.10030391251
0.000327	28.016	5.16330746712
0.000328	27.936	5.08329656817
0.000329	27.922	5.15246698194
0.00033	27.798	5.18972022367
0.000331	27.72	5.1677461238
0.000332	27.646	5.14671584605
0.000333	27.56	5.12429507347
0.000334	27.482	5.06573548461
0.000335	27.414	5.08080741615
0.000336	27.326	5.1123110234
0.000337	27.296	5.0915993558
0.000338	27.192	5.10990567428
0.000339	27.138	5.13838067877
0.00034	27.078	5.11311216384
0.000341	26.924	5.14803107994
0.000342	26.868	5.26218357719
0.000343	26.808	5.23174311296
0.000344	26.72	5.15301853286
0.000345	26.582	5.18143570837
0.000346	26.53	5.15141728071
0.000347	26.486	5.113687906
0.000348	26.416	5.04885571194
0.000349	26.36	5.02418152538
0.00035	26.288	5.04629131145
0.000351	26.194	5.01640947292
0.000352	26.164	5.02206172802
0.000353	26.18	5.04019840879
0.000354	26.124	5.00166212373
0.000355	26.032	5.05202691996
0.000356	25.934	5.02609629832
0.000357	25.842	5.03160372049
0.000358	25.786	5.01639352523
0.000359	25.732	5.00681295836
0.00036	25.666	4.94797372669
0.000361	25.578	4.93881726732
0.000362	25.53	4.92799147727
0.000363	25.412	4.96208182117
0.000364	25.332	4.90854112746
0.000365	25.23	4.85191714686
0.000366	25.146	4.84197108624
0.000367	25.132	4.81856576172
0.000368	25.03	4.8316767276
0.000369	24.954	4.87769248723
0.00037	24.868	4.87468727202
0.000371	24.82	4.87725332539
0.000372	24.718	4.87549751307
0.000373	24.65	4.84102261924
0.000374	24.58	4.81742669898
0.000375	24.554	4.85418211442
0.000376	24.496	4.82348255931
0.000377	24.352	4.80542360256
0.000378	24.292	4.80653055748
0.000379	24.234	4.8111582805
0.00038	24.184	4.86273009738
0.000381	24.046	4.82948071743
0.000382	24.058	4.86236938128
0.000383	23.986	4.81225560418
0.000384	23.882	4.81830634144
0.000385	23.808	4.81986887788
0.000386	23.718	4.80109112598
0.000387	23.712	4.78341467991
0.000388	23.704	4.74345696723
0.000389	23.656	4.72415749102
0.00039	23.582	4.71203522907
0.000391	23.572	4.68538322872
0.000392	23.558	4.72002499993
0.000393	23.492	4.67396362844
0.000394	23.472	4.70161844475
0.000395	23.394	4.69624999335
0.000396	23.35	4.69292019962
0.000397	23.27	4.75195749139
0.000398	23.188	4.69219095946
0.000399	23.122	4.65737222047
0.0004	23.034	4.65240196028
0.000401	22.974	4.62788547827
0.000402	22.922	4.60737625987
0.000403	22.88	4.57182676837
0.000404	22.792	4.52114321826
0.000405	22.818	4.56999737418
0.000406	22.788	4.58552679635
0.000407	22.724	4.53782150376
0.000408	22.668	4.55958068248
0.000409	22.616	4.54318654691
0.00041	22.534	4.54498008797
0.000411	22.466	4.55596795423
0.000412	22.376	4.58504351124
0.000413	22.346	4.56007499938
0.000414	22.234	4.55183962811
0.000415	22.15	4.51259348934
0.000416	22.09	4.43372304052
0.000417	22.016	4.41856809385
0.000418	21.936	4.46765083685
0.000419	21.934	4.52345487432
0.00042	21.834	4.47285635808
0.000421	21.822	4.45895907135
0.000422	21.744	4.49560496485
0.000423	21.724	4.51307256755
0.000424	21.69	4.51285940397
0.000425	21.594	4.5295876192
0.000426	21.566	4.49195324998
0.000427	21.524	4.47721163226
0.000428	21.446	4.49211353374
0.000429	21.384	4.4851470433
0.00043	21.318	4.45834902178
0.000431	21.284	4.43704225808
0.000432	21.22	4.45820591718
0.000433	21.184	4.45040941937
0.000434	21.18	4.42985327071
0.000435	21.112	4.48145690596
0.000436	21.026	4.45615574234
0.000437	20.98	4.47343268643
0.000438	20.874	4.43374830138
0.000439	20.806	4.39276268423
0.00044	20.734	4.33396400539
0.000441	20.676	4.3246992959
0.000442	20.61	4.36370255632
0.000443	20.518	4.30414637298
0.000444	20.48	4.27289129279
0.000445	20.464	4.30403345712
0.000446	20.442	4.29635147538
0.000447	20.362	4.27445388325
0.000448	20.336	4.26275779279
0.000449	20.28	4.2616428757
0.00045	20.168	4.22939428287
0.000451	20.154	4.21453247704
0.000452	20.066	4.23056071934
0.000453	20.01	4.18257097967
0.000454	19.97	4.18820964136
0.000455	19.864	4.17630267102
0.000456	19.832	4.18136054413
0.000457	19.816	4.14995710821
0.000458	19.774	4.18699462622
0.000459	19.724	4.17945259574
0.00046	19.694	4.14250697042
0.000461	19.69	4.14607042873
0.000462	19.636	4.14578147036
0.000463	19.532	4.12758718866
0.000464	19.466	4.14208208514
0.000465	19.396	4.13801691635
0.000466	19.288	4.13147140859
0.000467	19.302	4.13168198195
0.000468	19.264	4.14901241261
0.000469	19.248	4.12098240715
0.00047	19.206	4.12935394463
0.000471	19.142	4.14461530181
0.000472	19.054	4.11571184608
0.000473	19.026	4.13827548624
0.000474	18.942	4.12148468395
0.000475	18.872	4.1361353943
0.000476	18.802	4.17645735043
0.000477	18.766	4.1558686216
0.000478	18.728	4.12092416819
0.000479	18.676	4.12928855858
0.00048	18.608	4.13598065759
0.000481	18.626	4.10732565059
0.000482	18.586	4.0819853013
0.000483	18.508	4.02516285385
0.000484	18.47	4.03052105813
0.000485	18.466	4.03643952017
0.000486	18.452	4.04124931178
0.000487	18.422	4.03781079299
0.000488	18.354	4.03394149685
0.000489	18.314	3.99492227709
0.00049	18.274	3.99386078876
0.000491	18.21	3.92401580017
0.000492	18.176	3.95740116743
0.000493	18.168	3.99096178884
0.000494	18.092	3.97838359136
0.000495	18.05	4.02833712591
0.000496	17.952	4.05236918358
0.000497	17.934	4.065174535
0.000498	17.88	4.07745018363
0.000499	17.838	4.02489204824
0.0005	17.808	3.97883601069
0.000501	17.796	3.99078739098
0.000502	17.782	3.94797112451
0.000503	17.704	3.91974284871
0.000504	17.606	3.88313842143
0.000505	17.574	3.92333072784
0.000506	17.51	3.87219575951
0.000507	17.398	3.86155357337
0.000508	17.348	3.87954842733
0.000509	17.316	3.93346463058
0.00051	17.252	3.92230748412
0.000511	17.202	3.90604608268
0.000512	17.136	3.89326392632
0.000513	17.062	3.85047477592
0.000514	16.998	3.87427360934
0.000515	16.976	3.8672243276
0.000516	16.938	3.90565692298
0.000517	16.868	3.90673469793
0.000518	16.81	3.90049996795
0.000519	16.724	3.88378990163
0.00052	16.658	3.90909657082
0.000521	16.632	3.88337173085
0.000522	16.624	3.83022505866
0.000523	16.63	3.83107034652
0.000524	16.596	3.88133791366
0.000525	16.53	3.84045570213
0.000526	16.558	3.82395554367
0.000527	16.542	3.82468769967
0.000528	16.498	3.82439485409
0.000529	16.442	3.78980685524
0.00053	16.456	3.79263285858
0.000531	16.406	3.76525749451
0.000532	16.388	3.74772677766
0.000533	16.334	3.74839218866
0.000534	16.314	3.76342981866
0.000535	16.256	3.8029546408
0.000536	16.23	3.79065957321
0.000537	16.208	3.78691642369
0.000538	16.184	3.78023068079
0.000539	16.19	3.80813602698
0.00054	16.092	3.79203586481
0.000541	16.034	3.76893141354
0.000542	15.988	3.76826962942
0.000543	15.892	3.79055879786
0.000544	15.868	3.80244342496
0.000545	15.836	3.78643684749
0.000546	15.78	3.76664306777
0.000547	15.73	3.75620819444
0.000548	15.672	3.76143802288
0.000549	15.646	3.69062108594
0.00055	15.65	3.65943984785
0.000551	15.67	3.64980821414
0.000552	15.652	3.6844125719
0.000553	15.57	3.62837429161
0.000554	15.546	3.58439450954
0.000555	15.498	3.59249161446
0.000556	15.442	3.57528124768
0.000557	15.388	3.63723191452
0.000558	15.37	3.62947654628
0.000559	15.348	3.5992910413
0.00056	15.28	3.59855526566
0.000561	15.2	3.60887794196
0.000562	15.108	3.64805921005
0.000563	15.048	3.65153337654
0.000564	15.01	3.67993206459
0.000565	14.962	3.68029292312
0.000566	14.922	3.62324661043
0.000567	14.924	3.64557594901
0.000568	14.848	3.62006850764
0.000569	14.834	3.6395664577
0.00057	14.822	3.6274393172
0.000571	14.82	3.58937320434
0.000572	14.76	3.53700438224
0.000573	14.71	3.51594937392
0.000574	14.684	3.50772632912
0.000575	14.674	3.49051915909
0.000576	14.598	3.49691235235
0.000577	14.55	3.53036825275
0.000578	14.502	3.51311770369
0.000579	14.446	3.48870807033
0.00058	14.374	3.4931538758
0.000581	14.306	3.49347448824
0.000582	14.26	3.48602925977
0.000583	14.22	3.48074704625
0.000584	14.206	3.49049623979
0.000585	14.186	3.47208928457
0.000586	14.164	3.47002939469
0.000587	14.13	3.45616839868
0.000588	14.122	3.42039705297
0.000589	14.114	3.44049473187
0.00059	14.068	3.43909522985
0.000591	14.07	3.41307778991
0.000592	14.072	3.41918352827
0.000593	14.068	3.41399707088
0.000594	14.046	3.41114115803
0.000595	14.042	3.405911919
0.000596	14.026	3.37539982817
0.000597	13.946	3.35724351217
0.000598	13.904	3.327278768
0.000599	13.872	3.32499864662
0.0006	13.876	3.31792465255
0.000601	13.822	3.34040656208
0.000602	13.774	3.33570442336
0.000603	13.74	3.31969878152
0.000604	13.696	3.32379060712
0.000605	13.664	3.33992574768
0.000606	13.626	3.3355845065
0.000607	13.582	3.3375553928
0.000608	13.54	3.33712451071
0.000609	13.518	3.34629287421
0.00061	13.438	3.33798681843
0.000611	13.39	3.29513277426
0.000612	13.318	3.30406961186
0.000613	13.26	3.27908523829
0.000614	13.296	3.32029878174
0.000615	13.258	3.3008235336
0.000616	13.242	3.31533346739
0.000617	13.24	3.35594994003
0.000618	13.212	3.34231297158
0.000619	13.192	3.35725125661
0.00062	13.124	3.37470354254
0.000621	13.104	3.3468169953
0.000622	13.088	3.33410497735
0.000623	13.054	3.32672271162
0.000624	13.032	3.31526409204
0.000625	13.04	3.29217253497
0.000626	12.998	3.28542173853
0.000627	12.942	3.28734482524
0.000628	12.952	3.30782345357
0.000629	12.888	3.28259897033
0.00063	12.854	3.27851856789
0.000631	12.786	3.27111662892
0.000632	12.772	3.24592298122
0.000633	12.73	3.22259212436
0.000634	12.71	3.19904673301
0.000635	12.672	3.19443516134
0.000636	12.63	3.17948108974
0.000637	12.582	3.1684816553
0.000638	12.512	3.18337179732
0.000639	12.448	3.19551185258
0.00064	12.428	3.20574733877
0.000641	12.386	3.18826034069
0.000642	12.364	3.21177583278
0.000643	12.33	3.18827539588
0.000644	12.262	3.18203645485
0.000645	12.23	3.17822277382
0.000646	12.214	3.18499670329
0.000647	12.156	3.19807191914
0.000648	12.14	3.16802777766
0.000649	12.112	3.16787878556
0.00065	12.126	3.15755031631
0.000651	12.122	3.20360983892
0.000652	12.074	3.20819637803
0.000653	12.036	3.21725100047
0.000654	11.984	3.19745899114
0.000655	11.944	3.20824936687
0.000656	11.918	3.2048831492
0.000657	11.932	3.19865221617
0.000658	11.88	3.20649341181
0.000659	11.854	3.21258213903
0.00066	11.814	3.18612680225
0.000661	11.816	3.17271870799
0.000662	11.804	3.17452106624
0.000663	11.81	3.1890280651
0.000664	11.722	3.16302323735
0.000665	11.658	3.14595549873
0.000666	11.626	3.1600829103
0.000667	11.578	3.09449769753
0.000668	11.524	3.06356393764
0.000669	11.498	3.04794947465
0.00067	11.47	3.03201253296
0.000671	11.394	3.01376243257
0.000672	11.362	3.0441675381
0.000673	11.314	3.05669821867
0.000674	11.298	3.01748173151
0.000675	11.256	3.00041063856
0.000676	11.238	3.0241289655
0.000677	11.216	3.03073324461
0.000678	11.206	3.01986158623
0.000679	11.188	3.0477296468
0.00068	11.144	3.02444441179
0.000681	11.132	3.01041126758
0.000682	11.096	3.01840752716
0.000683	11.07	3.01083045022
0.000684	11.086	3.03819090908
0.000685	11.028	3.0488056678
0.000686	10.984	3.07306752285
0.000687	10.948	3.08825128511
0.000688	10.904	3.08590084092
0.000689	10.846	3.08192861695
0.00069	10.802	3.11043341031
0.000691	10.78	3.12979232538
0.000692	10.746	3.12881511119
0.000693	10.74	3.14076423821
0.000694	10.716	3.15203807084
0.000695	10.706	3.12658983559
0.000696	10.694	3.16170270582
0.000697	10.658	3.10886410124
0.000698	10.632	3.12291146208
0.000699	10.572	3.12870835969
0.0007	10.534	3.13254592943
0.000701	10.504	3.088362673
0.000702	10.492	3.06364749931
0.000703	10.482	3.0824788726
0.000704	10.486	3.05970652187
0.000705	10.478	3.0576978268
0.000706	10.446	3.06579255658
0.000707	10.444	3.04152330256
0.000708	10.426	3.0712414428
0.000709	10.408	3.04721774739
0.00071	10.376	3.04936452396
0.000711	10.378	3.02375858825
0.000712	10.35	3.00191605479
0.000713	10.332	2.98023086354
0.000714	10.324	2.99583444135
0.000715	10.29	2.98829382759
0.000716	10.252	2.94966031943
0.000717	10.208	2.91628805162
0.000718	10.19	2.90962196857
0.000719	10.15	2.90094812087
0.00072	10.13	2.87212464911
0.000721	10.096	2.88076101057
0.000722	10.076	2.92476050302
0.000723	10.044	2.93565393056
0.000724	9.984	2.90167951366
0.000725	9.94	2.90867667505
0.000726	9.918	2.9304054327
0.000727	9.92	2.93625611962
0.000728	9.882	2.95568536891
0.000729	9.836	2.91566527571
0.00073	9.796	2.92478785555
0.000731	9.77	2.91360601317
0.000732	9.732	2.91413383358
0.000733	9.694	2.91141958501
0.000734	9.68	2.92943680594
0.000735	9.662	2.88647813087
0.000736	9.614	2.90671704849
0.000737	9.578	2.91202953282
0.000738	9.516	2.88682247463
0.000739	9.506	2.8944712816
0.00074	9.498	2.9075756224
0.000741	9.47	2.90122387968
0.000742	9.432	2.88675873602
0.000743	9.41	2.88546356761
0.000744	9.396	2.86760945737
0.000745	9.35	2.8452592149
0.000746	9.34	2.83697021486
0.000747	9.338	2.82979787264
0.000748	9.33	2.84694573183
0.000749	9.308	2.83286709889
0.00075	9.302	2.83316007313
0.000751	9.278	2.84617567975
0.000752	9.234	2.84169738009
0.000753	9.222	2.82926068081
0.000754	9.196	2.81666185404
0.000755	9.168	2.81065401642
0.000756	9.136	2.76794219593
0.000757	9.14	2.78143847676
0.000758	9.122	2.78480089055
0.000759	9.116	2.80687441828
0.00076	9.07	2.77796688245
0.000761	9.06	2.79578253804
0.000762	9.004	2.79785346292
0.000763	8.982	2.82306145877
0.000764	8.956	2.82313017766
0.000765	8.924	2.8288202488
0.000766	8.92	2.83012367221
0.000767	8.916	2.86303056218
0.000768	8.884	2.84298153353
0.000769	8.854	2.84124690937
0.00077	8.852	2.8464181
0.000771	8.852	2.83515361136
0.000772	8.862	2.80908454839
0.000773	8.848	2.82079705048
0.000774	8.822	2.82671470085
0.000775	8.794	2.83329560759
0.000776	8.732	2.84115751059
0.000777	8.716	2.8634496678
0.000778	8.718	2.89870246835
0.000779	8.676	2.92763112431
0.00078	8.674	2.90993539447
0.000781	8.662	2.88231781731
0.000782	8.666	2.87931311253
0.000783	8.624	2.86262536843
0.000784	8.604	2.82828287128
0.000785	8.606	2.80762604348
0.000786	8.59	2.80960851365
0.000787	8.562	2.82385481213
0.000788	8.526	2.85960207022
0.000789	8.494	2.86041325686
0.00079	8.472	2.89365098103
0.000791	8.438	2.87578789204
0.000792	8.434	2.88611226393
0.000793	8.422	2.87331098212
0.000794	8.406	2.84625438076
0.000795	8.4	2.84253408071
0.000796	8.382	2.83902729821
0.000797	8.346	2.82458563333
0.000798	8.308	2.81587215619
0.000799	8.31	2.81103183902
0.0008	8.308	2.79662939983
0.000801	8.308	2.79448313647
0.000802	8.28	2.79528173893
0.000803	8.272	2.78675725531
0.000804	8.276	2.78349133284
0.000805	8.26	2.78143847676
0.000806	8.244	2.7641389256
0.000807	8.236	2.76700271052
0.000808	8.164	2.75192732462
0.000809	8.154	2.75359474142
0.00081	8.166	2.73321129809
0.000811	8.166	2.74270742151
0.000812	8.172	2.74343142797
0.000813	8.11	2.74479507432
0.000814	8.1	2.7147743921
0.000815	8.05	2.68020521602
0.000816	8.034	2.66474088797
0.000817	8.022	2.67684814661
0.000818	7.98	2.66075177347
0.000819	7.978	2.65735131287
0.00082	7.97	2.66403828801
0.000821	7.96	2.6446927988
0.000822	7.936	2.63512883935
0.000823	7.92	2.62785083291
0.000824	7.912	2.61920904091
0.000825	7.884	2.6219351632
0.000826	7.856	2.63879972715
0.000827	7.82	2.62747026624
0.000828	7.814	2.65394122015
0.000829	7.808	2.66216753793
0.00083	7.79	2.64913193329
0.000831	7.706	2.6221296688
0.000832	7.716	2.60678806196
0.000833	7.7	2.59961535616
0.000834	7.668	2.63927565821
0.000835	7.65	2.6637379751
0.000836	7.638	2.66213373068
0.000837	7.62	2.61220213613
0.000838	7.622	2.597521126
0.000839	7.582	2.6334912189
0.00084	7.558	2.60971952516
0.000841	7.552	2.6113781802
0.000842	7.552	2.61978930451
0.000843	7.512	2.59727857574
0.000844	7.494	2.59960843205
0.000845	7.458	2.61385462488
0.000846	7.452	2.62215483906
0.000847	7.428	2.63074438135
0.000848	7.412	2.63101805391
0.000849	7.38	2.63810538076
0.00085	7.36	2.67701326108
0.000851	7.308	2.66629630761
0.000852	7.29	2.7044223043
0.000853	7.286	2.70188896885
0.000854	7.278	2.68266956594
0.000855	7.29	2.6581760664
0.000856	7.262	2.64827415499
0.000857	7.236	2.6578758436
0.000858	7.236	2.65109486816
0.000859	7.204	2.63484041262
0.00086	7.16	2.59969228948
0.000861	7.156	2.58837091623
0.000862	7.128	2.55961247067
0.000863	7.118	2.5589208663
0.000864	7.074	2.56057103006
0.000865	7.06	2.58464697783
0.000866	7.052	2.57007704165
0.000867	7.024	2.54782730969
0.000868	7.008	2.54714271292
0.000869	6.982	2.50871999235
0.00087	6.968	2.48333968679
0.000871	6.95	2.49869966182
0.000872	6.95	2.51306585668
0.000873	6.928	2.51928878853
0.000874	6.894	2.5009526185
0.000875	6.882	2.48033788021
0.000876	6.9	2.49038149688
0.000877	6.864	2.50868571168
0.000878	6.844	2.51548484392
0.000879	6.794	2.49871246845
0.00088	6.782	2.49288507557
0.000881	6.742	2.49066978943
0.000882	6.736	2.50725028667
0.000883	6.74	2.52436130536
0.000884	6.708	2.54219118085
0.000885	6.71	2.53256786681
0.000886	6.68	2.52142816673
0.000887	6.642	2.50476266341
0.000888	6.586	2.50012079708
0.000889	6.562	2.51915779577
0.00089	6.556	2.50017279403
0.000891	6.552	2.49465348295
0.000892	6.52	2.45389486327
0.000893	6.492	2.46615814578
0.000894	6.506	2.48635556588
0.000895	6.492	2.43678804987
0.000896	6.486	2.4334757036
0.000897	6.482	2.44165435719
0.000898	6.466	2.44066466357
0.000899	6.474	2.42514411943
0.0009	6.448	2.40318455388
0.000901	6.432	2.40777407578
0.000902	6.422	2.413279097
0.000903	6.448	2.43296033671
0.000904	6.426	2.40925797705
0.000905	6.422	2.413279097
0.000906	6.394	2.40140875321
0.000907	6.374	2.40792940096
0.000908	6.338	2.41158785865
0.000909	6.318	2.38513647408
0.00091	6.262	2.38104094883
0.000911	6.27	2.39188210412
0.000912	6.226	2.36197459766
0.000913	6.202	2.3257678302
0.000914	6.202	2.3386312236
0.000915	6.226	2.37548395069
0.000916	6.204	2.40049661529
0.000917	6.164	2.44235623937
0.000918	6.176	2.45133106699
0.000919	6.136	2.44243812614
0.00092	6.126	2.42365921697
0.000921	6.11	2.42691161767
0.000922	6.126	2.43682662494
0.000923	6.118	2.43229850142
0.000924	6.112	2.46240857698
0.000925	6.116	2.45978535649
0.000926	6.126	2.46862795901
0.000927	6.146	2.46265791372
0.000928	6.124	2.45939504757
0.000929	6.134	2.44050076829
0.00093	6.114	2.42507814307
0.000931	6.1	2.4219826589
0.000932	6.076	2.41789660656
0.000933	6.068	2.41399585749
0.000934	6.03	2.41435291538
0.000935	5.996	2.38913875696
0.000936	5.984	2.39159862853
0.000937	5.978	2.40614130923
0.000938	5.952	2.40534737616
0.000939	5.926	2.4200256197
0.00094	5.898	2.40491080916
0.000941	5.892	2.39673444503
0.000942	5.876	2.36909771854
0.000943	5.888	2.33825918153
0.000944	5.874	2.34991999864
0.000945	5.848	2.35815521118
0.000946	5.842	2.34457586783
0.000947	5.808	2.35778200858
0.000948	5.784	2.36502515843
0.000949	5.786	2.3418377399
0.00095	5.766	2.34163276369
0.000951	5.758	2.327108936
0.000952	5.736	2.29484291401
0.000953	5.736	2.28260903354
0.000954	5.734	2.28106203335
0.000955	5.724	2.28381785613
0.000956	5.728	2.28604811848
0.000957	5.724	2.26270280859
0.000958	5.71	2.27725712207
0.000959	5.678	2.28786275812
0.00096	5.646	2.27083332722
0.000961	5.626	2.29044187876
0.000962	5.614	2.31797411547
0.000963	5.586	2.3200439651
0.000964	5.586	2.33978716981
0.000965	5.55	2.34424828037
0.000966	5.542	2.3367147879
0.000967	5.526	2.31199567474
0.000968	5.512	2.29387357978
0.000969	5.506	2.27551400787
0.00097	5.474	2.25329181421
0.000971	5.468	2.24253784806
0.000972	5.462	2.2370864981
0.000973	5.46	2.2566346625
0.000974	5.426	2.26991717911
0.000975	5.4	2.25388553392
0.000976	5.366	2.23697206062
0.000977	5.356	2.21658836954
0.000978	5.348	2.19155104891
0.000979	5.34	2.17724596681
0.00098	5.312	2.176845424
0.000981	5.278	2.16442047671
0.000982	5.262	2.16641547262
0.000983	5.262	2.16271958423
0.000984	5.226	2.13890719761
0.000985	5.224	2.14891228299
0.000986	5.202	2.16730154801
0.000987	5.178	2.17860414027
0.000988	5.172	2.18687356745
0.000989	5.174	2.20991493049
0.00099	5.164	2.21745439637
0.000991	5.144	2.20528093448
0.000992	5.12	2.19581419979
0.000993	5.098	2.19098060238
0.000994	5.09	2.17391352174
0.000995	5.084	2.17185266535
0.000996	5.092	2.19169705936
0.000997	5.092	2.17704754197
0.000998	5.09	2.15172024204
0.000999	5.06	2.17908237568
0.001	5.044	2.15454496356
0.001001	5.054	2.14920543457
0.001002	5.014	2.13583800884
0.001003	4.99	2.12741627332
0.001004	4.99	2.12082531105
0.001005	4.98	2.12499411764
0.001006	4.986	2.14331612227
0.001007	4.982	2.14794692672
0.001008	4.96	2.13504098321
0.001009	4.944	2.12246648972
0.00101	4.914	2.12099127768
0.001011	4.918	2.14085870622
0.001012	4.916	2.13844429434
0.001013	4.892	2.11100355282
0.001014	4.872	2.09179731332
0.001015	4.866	2.06979322639
0.001016	4.862	2.06856375295
0.001017	4.854	2.05734877938
0.001018	4.854	2.06994782543
0.001019	4.82	2.06775240297
0.00102	4.794	2.03459185096
0.001021	4.78	2.04733973732
0.001022	4.742	2.03946953888
0.001023	4.732	2.02587660039
0.001024	4.736	2.02738846796
0.001025	4.75	2.03162496539
0.001026	4.758	2.03848865584
0.001027	4.722	2.03389183587
0.001028	4.712	2.02806706004
0.001029	4.708	2.00168329163
0.00103	4.7	2.00449494886
0.001031	4.688	2.02352563611
0.001032	4.67	2.01620931453
0.001033	4.654	2.02540958821
0.001034	4.634	2.02485653813
0.001035	4.626	2.01050341954
0.001036	4.594	1.99829026921
0.001037	4.572	1.98010504772
0.001038	4.538	1.9830673211
0.001039	4.534	2.00719804703
0.00104	4.534	2.01614582806
0.001041	4.514	2.03808831997
0.001042	4.528	2.02613326314
0.001043	4.526	2.04385028806
0.001044	4.48	2.0212867189
0.001045	4.464	2.03388888585
0.001046	4.432	2.0152855877
0.001047	4.404	1.9961923755
0.001048	4.406	1.98120266505
0.001049	4.382	1.96572531143
0.00105	4.396	1.96651570042
0.001051	4.386	1.94961637252
0.001052	4.39	1.96923843148
0.001053	4.38	1.97878750754
0.001054	4.362	1.97457742315
0.001055	4.348	1.97253542427
0.001056	4.314	1.95637521963
0.001057	4.302	1.93669718851
0.001058	4.288	1.95065527452
0.001059	4.286	1.94530306122
0.00106	4.27	1.94038655943
0.001061	4.266	1.93784519506
0.001062	4.272	1.96418329084
0.001063	4.248	1.97749740834
0.001064	4.24	1.95611860581
0.001065	4.254	1.9589497186
0.001066	4.244	1.92781326897
0.001067	4.228	1.92562093881
0.001068	4.22	1.91822834928
0.001069	4.228	1.90263396375
0.00107	4.216	1.90403361315
0.001071	4.202	1.87861544761
0.001072	4.172	1.87574411901
0.001073	4.174	1.88778282649
0.001074	4.168	1.89836139868
0.001075	4.15	1.89406969249
0.001076	4.158	1.91651663181
0.001077	4.138	1.92742211256
0.001078	4.12	1.92914488829
0.001079	4.096	1.9190581023
0.00108	4.098	1.92051972133
0.001081	4.098	1.94123568894
0.001082	4.092	1.94204428374
0.001083	4.08	1.93948446758
0.001084	4.062	1.94168895552
0.001085	4.046	1.92973676961
0.001086	4.042	1.91630790845
0.001087	4.058	1.91066375901
0.001088	4.04	1.88425051413
0.001089	4.042	1.89003597849
0.00109	4.03	1.87112265766
0.001091	4.01	1.86276675942
0.001092	4.006	1.86600214362
0.001093	3.992	1.86116522641
0.001094	4.0	1.86654761525
0.001095	3.982	1.88087107479
0.001096	3.978	1.87337022502
0.001097	3.98	1.87605970054
0.001098	3.948	1.84209011723
0.001099	3.924	1.82269690294
0.0011	3.884	1.80846454209
0.001101	3.868	1.80071541338
0.001102	3.858	1.8148928343
0.001103	3.838	1.81211368297
0.001104	3.828	1.81174391126
0.001105	3.83	1.82567795627
0.001106	3.832	1.8351501301
0.001107	3.834	1.84565543913
0.001108	3.806	1.83748850337
0.001109	3.806	1.83531032798
0.00111	3.796	1.84238541028
0.001111	3.802	1.83706178448
0.001112	3.78	1.81427671539
0.001113	3.754	1.8279726475
0.001114	3.75	1.83289388673
0.001115	3.74	1.82109856955
0.001116	3.736	1.82710262438
0.001117	3.716	1.81089591087
0.001118	3.686	1.79538408147
0.001119	3.672	1.80898203418
0.00112	3.65	1.78983239439
0.001121	3.612	1.79706872434
0.001122	3.608	1.78615116941
0.001123	3.586	1.76482407055
0.001124	3.584	1.77846675538
0.001125	3.59	1.766889923
0.001126	3.588	1.75791239827
0.001127	3.574	1.75172029731
0.001128	3.57	1.7518846994
0.001129	3.562	1.74303069394
0.00113	3.564	1.75553524601
0.001131	3.562	1.7372840873
0.001132	3.564	1.73951257541
0.001133	3.548	1.74461915615
0.001134	3.55	1.7342145196
0.001135	3.538	1.74027469096
0.001136	3.534	1.73920786567
0.001137	3.544	1.7447246201
0.001138	3.532	1.7461317247
0.001139	3.516	1.73831642689
0.00114	3.52	1.75316856006
0.001141	3.508	1.74067113494
0.001142	3.488	1.73834864167
0.001143	3.466	1.74150624461
0.001144	3.446	1.75130922455
0.001145	3.442	1.74431533846
0.001146	3.436	1.75211415153
0.001147	3.426	1.7505781902
0.001148	3.446	1.75359174268
0.001149	3.422	1.7435354886
0.00115	3.408	1.70690831623
0.001151	3.39	1.70818617252
0.001152	3.386	1.71026430706
0.001153	3.374	1.70825173789
0.001154	3.364	1.72496492718
0.001155	3.36	1.72696265159
0.001156	3.368	1.74487134196
0.001157	3.35	1.74341618669
0.001158	3.326	1.74118465419
0.001159	3.32	1.74974283825
0.00116	3.296	1.73677402099
0.001161	3.294	1.73538583606
0.001162	3.264	1.72113450956
0.001163	3.274	1.74554404127
0.001164	3.28	1.73827500701
0.001165	3.276	1.75380272551
0.001166	3.258	1.74339783182
0.001167	3.264	1.73271578743
0.001168	3.268	1.72167825101
0.001169	3.242	1.71564448532
0.00117	3.244	1.71827355214
0.001171	3.228	1.71697874186
0.001172	3.23	1.72658622721
0.001173	3.21	1.7256592943
0.001174	3.186	1.71680051258
0.001175	3.188	1.71832942127
0.001176	3.168	1.68634990438
0.001177	3.172	1.69541027483
0.001178	3.16	1.72464489098
0.001179	3.118	1.71349817625
0.00118	3.106	1.70022469103
0.001181	3.104	1.70914715575
0.001182	3.09	1.7221788525
0.001183	3.086	1.72702171382
0.001184	3.086	1.72354402323
0.001185	3.07	1.71845861166
0.001186	3.06	1.71008771705
0.001187	3.064	1.6911250693
0.001188	3.058	1.6812602416
0.001189	3.024	1.66955802535
0.00119	3.01	1.66430165535
0.001191	2.976	1.66596038368
0.001192	2.962	1.67825981302
0.001193	2.952	1.6845462297
0.001194	2.944	1.66519188084
0.001195	2.948	1.66532159056
0.001196	2.948	1.6508470553
0.001197	2.93	1.65924681708
0.001198	2.922	1.66009517799
0.001199	2.946	1.6610490661
0.0012	2.924	1.66560019212
0.001201	2.938	1.67635199168
0.001202	2.928	1.68606524192
0.001203	2.908	1.65031390953
0.001204	2.896	1.65927212958
0.001205	2.88	1.64121905911
0.001206	2.858	1.64858606084
0.001207	2.856	1.63806715369
0.001208	2.852	1.64258820159
0.001209	2.848	1.62754293338
0.00121	2.82	1.62345310989
0.001211	2.844	1.61977282358
0.001212	2.856	1.61964934477
0.001213	2.862	1.62448638037
0.001214	2.852	1.62298983361
0.001215	2.832	1.6357799363
0.001216	2.834	1.63414931998
0.001217	2.828	1.64268560595
0.001218	2.818	1.62876517645
0.001219	2.792	1.62749377879
0.00122	2.776	1.64250540334
0.001221	2.78	1.64426275273
0.001222	2.768	1.65474348465
0.001223	2.766	1.65868743288
0.001224	2.748	1.636
0.001225	2.736	1.62305391161
0.001226	2.726	1.62570723072
0.001227	2.736	1.63410648368
0.001228	2.7	1.61554944214
0.001229	2.696	1.60859690414
0.00123	2.698	1.61455752452
0.001231	2.698	1.60835195153
0.001232	2.71	1.61799258342
0.001233	2.708	1.63178920207
0.001234	2.698	1.61579577918
0.001235	2.688	1.60082978483
0.001236	2.664	1.60346624536
0.001237	2.678	1.62552022442
0.001238	2.656	1.6067557375
0.001239	2.64	1.60822883944
0.00124	2.622	1.60346998725
0.001241	2.602	1.5822755765
0.001242	2.59	1.58678921095
0.001243	2.6	1.6
0.001244	2.578	1.59621928318
0.001245	2.588	1.6119106675
0.001246	2.576	1.62610700755
0.001247	2.57	1.63006134854
0.001248	2.578	1.62231809458
0.001249	2.586	1.61573636463
0.00125	2.582	1.62088741127
0.001251	2.568	1.61039622454
0.001252	2.546	1.61613242032
0.001253	2.546	1.59746173663
0.001254	2.538	1.59391216822
0.001255	2.536	1.60021998488
0.001256	2.514	1.57283311257
0.001257	2.498	1.54983741083
0.001258	2.498	1.54596118968
0.001259	2.494	1.54465659614
0.00126	2.47	1.52744885348
0.001261	2.456	1.5205472699
0.001262	2.442	1.51216268966
0.001263	2.442	1.5042061029
0.001264	2.424	1.50871601039
0.001265	2.414	1.49753263737
0.001266	2.43	1.50502491674
0.001267	2.41	1.49863271017
0.001268	2.398	1.4951909577
0.001269	2.396	1.50172700582
0.00127	2.39	1.50129943715
0.001271	2.384	1.49818022948
0.001272	2.382	1.49267411045
0.001273	2.382	1.50468468458
0.001274	2.38	1.50850919785
0.001275	2.362	1.50564139157
0.001276	2.354	1.50222634779
0.001277	2.362	1.50696914368
0.001278	2.352	1.50336156662
0.001279	2.352	1.48999865772
0.00128	2.344	1.50654040769
0.001281	2.344	1.49186594572
0.001282	2.342	1.50367416683
0.001283	2.322	1.51469997029
0.001284	2.324	1.51229097729
0.001285	2.322	1.50409973074
0.001286	2.316	1.50603585615
0.001287	2.308	1.49034761046
0.001288	2.292	1.48281354189
0.001289	2.29	1.48118196046
0.00129	2.294	1.48444063539
0.001291	2.284	1.48031888457
0.001292	2.29	1.49462369846
0.001293	2.28	1.48647233408
0.001294	2.272	1.49064281436
0.001295	2.254	1.49982799014
0.001296	2.256	1.48541711314
0.001297	2.25	1.47766708023
0.001298	2.248	1.47597289948
0.001299	2.238	1.46196990393
0.0013	2.236	1.46707327697
0.001301	2.218	1.45549854002
0.001302	2.22	1.44069427708
0.001303	2.228	1.45465322328
0.001304	2.226	1.46523854713
0.001305	2.218	1.46371991856
0.001306	2.22	1.45862949374
0.001307	2.212	1.44466466697
0.001308	2.206	1.44484047562
0.001309	2.194	1.45751981119
0.00131	2.194	1.4602616204
0.001311	2.188	1.45487319035
0.001312	2.184	1.44987723618
0.001313	2.186	1.46267016104
0.001314	2.174	1.4573002436
0.001315	2.154	1.46774793476
0.001316	2.16	1.48808601902
0.001317	2.154	1.47725556354
0.001318	2.156	1.4722988827
0.001319	2.142	1.4716779539
0.00132	2.13	1.47414381931
0.001321	2.11	1.47169969763
0.001322	2.088	1.46022464025
0.001323	2.072	1.46110095476
0.001324	2.062	1.47178666932
0.001325	2.06	1.45340978392
0.001326	2.068	1.46675696692
0.001327	2.068	1.47762512161
0.001328	2.056	1.46862656928
0.001329	2.046	1.45872684215
0.00133	2.042	1.45472884071
0.001331	2.038	1.44241325562
0.001332	2.034	1.42858111425
0.001333	2.048	1.44142152058
0.001334	2.054	1.44467435777
0.001335	2.042	1.45884749032
0.001336	2.034	1.44251308486
0.001337	2.032	1.44740319193
0.001338	2.03	1.44398753457
0.001339	2.026	1.43990416348
0.00134	2.014	1.42611500238
0.001341	1.998	1.42898425464
0.001342	2.0	1.41844985812
0.001343	1.998	1.42196905733
0.001344	1.98	1.40271165961
0.001345	1.976	1.41259477558
0.001346	1.976	1.41824680504
0.001347	1.994	1.43316572663
0.001348	1.992	1.43524771381
0.001349	1.994	1.41632058518
0.00135	1.98	1.39985713557
0.001351	1.966	1.39457663827
0.001352	1.968	1.40676081833
0.001353	1.972	1.40826702014
0.001354	1.956	1.39357956357
0.001355	1.94	1.39728307798
0.001356	1.916	1.39604584452
0.001357	1.924	1.39507132434
0.001358	1.918	1.39401434713
0.001359	1.932	1.39117791817
0.00136	1.93	1.38314858204
0.001361	1.914	1.36916178737
0.001362	1.9	1.37913016064
0.001363	1.896	1.37738302589
0.001364	1.9	1.37767920794
0.001365	1.898	1.35631707207
0.001366	1.874	1.35872145784
0.001367	1.874	1.36752477126
0.001368	1.866	1.38854024068
0.001369	1.866	1.37406113401
0.00137	1.866	1.36822658942
0.001371	1.856	1.35324203305
0.001372	1.836	1.35834605311
0.001373	1.814	1.35624629032
0.001374	1.81	1.3615799646
0.001375	1.794	1.36658845305
0.001376	1.812	1.36552407522
0.001377	1.812	1.3713701178
0.001378	1.814	1.36652991186
0.001379	1.816	1.36899379107
0.00138	1.816	1.36606881232
0.001381	1.806	1.35217010764
0.001382	1.808	1.35319473839
0.001383	1.782	1.34405208232
0.001384	1.778	1.34041635323
0.001385	1.766	1.33088091128
0.001386	1.756	1.34181369795
0.001387	1.752	1.33809416709
0.001388	1.744	1.33359064184
0.001389	1.75	1.34145443456
0.00139	1.754	1.34962365125
0.001391	1.75	1.35037031958
0.001392	1.758	1.35330558264
0.001393	1.756	1.33733466268
0.001394	1.75	1.34443296597
0.001395	1.744	1.35884656971
0.001396	1.736	1.37051231297
0.001397	1.732	1.36973574094
0.001398	1.722	1.37284959118
0.001399	1.718	1.37203352729
0.0014	1.72	1.36440463206
0.001401	1.712	1.34798219573
0.001402	1.706	1.3399865671
0.001403	1.694	1.32527883858
0.001404	1.698	1.33969996641
0.001405	1.672	1.32831321608
0.001406	1.666	1.32907637102
0.001407	1.656	1.31820483992
0.001408	1.668	1.32581144964
0.001409	1.672	1.33731671641
0.00141	1.664	1.33383057395
0.001411	1.66	1.32680066325
0.001412	1.662	1.31139467743
0.001413	1.654	1.30930668676
0.001414	1.652	1.3156352078
0.001415	1.646	1.30563547746
0.001416	1.658	1.31492813492
0.001417	1.66	1.31011449881
0.001418	1.678	1.31237037455
0.001419	1.674	1.30679914294
0.00142	1.676	1.31264008776
0.001421	1.668	1.29528992893
0.001422	1.678	1.2985823039
0.001423	1.662	1.29296403662
0.001424	1.654	1.2815162894
0.001425	1.654	1.27368913005
0.001426	1.644	1.27328865541
0.001427	1.626	1.26416929246
0.001428	1.612	1.25596815246
0.001429	1.618	1.25382454913
0.00143	1.612	1.25596815246
0.001431	1.596	1.2461075395
0.001432	1.604	1.24707016643
0.001433	1.598	1.24595184498
0.001434	1.586	1.23717581612
0.001435	1.596	1.25570060126
0.001436	1.596	1.26363918901
0.001437	1.598	1.26348565485
0.001438	1.576	1.25706960826
0.001439	1.56	1.23709336754
0.00144	1.56	1.23385574521
0.001441	1.56	1.24354332454
0.001442	1.556	1.24050957272
0.001443	1.558	1.24845344326
0.001444	1.544	1.23776572905
0.001445	1.546	1.24253128733
0.001446	1.524	1.23831498416
0.001447	1.516	1.24809615014
0.001448	1.5	1.23369364106
0.001449	1.506	1.23367905064
0.00145	1.492	1.21734793712
0.001451	1.48	1.21391927244
0.001452	1.482	1.21230194259
0.001453	1.488	1.21072540239
0.001454	1.474	1.20387873143
0.001455	1.472	1.19046881522
0.001456	1.46	1.20016665509
0.001457	1.444	1.20119274057
0.001458	1.438	1.18581448802
0.001459	1.456	1.18830299167
0.00146	1.446	1.17604591747
0.001461	1.452	1.17630608262
0.001462	1.444	1.16570322124
0.001463	1.448	1.16073080428
0.001464	1.44	1.15516232626
0.001465	1.424	1.15074932109
0.001466	1.418	1.15899784297
0.001467	1.418	1.16072218898
0.001468	1.416	1.15712747785
0.001469	1.41	1.14799825784
0.00147	1.412	1.1464100488
0.001471	1.404	1.14925367087
0.001472	1.396	1.1433214771
0.001473	1.388	1.14081374466
0.001474	1.38	1.14699607672
0.001475	1.374	1.14285782143
0.001476	1.376	1.13076257455
0.001477	1.38	1.1258774356
0.001478	1.382	1.12253106861
0.001479	1.38	1.12942463228
0.00148	1.38	1.14525106418
0.001481	1.382	1.14020875282
0.001482	1.378	1.14852775326
0.001483	1.378	1.16065326433
0.001484	1.372	1.1634500419
0.001485	1.37	1.15459949766
0.001486	1.364	1.15736943108
0.001487	1.352	1.13670400721
0.001488	1.35	1.14869491163
0.001489	1.346	1.14990608312
0.00149	1.338	1.15747829353
0.001491	1.338	1.15401733089
0.001492	1.324	1.15370013435
0.001493	1.324	1.14674495857
0.001494	1.304	1.1311869872
0.001495	1.318	1.13528674792
0.001496	1.304	1.13295366189
0.001497	1.3	1.13401940019
0.001498	1.288	1.12474708268
0.001499	1.288	1.1229674973
0.0015	1.282	1.12537815866
0.001501	1.276	1.12775174573
0.001502	1.274	1.12735265113
0.001503	1.276	1.12241881666
0.001504	1.27	1.12831733125
0.001505	1.264	1.13062106826
0.001506	1.262	1.13373541887
0.001507	1.262	1.14076991545
0.001508	1.254	1.13202650146
0.001509	1.264	1.14991477945
0.00151	1.254	1.15476577712
0.001511	1.24	1.15169440391
0.001512	1.242	1.15214408821
0.001513	1.252	1.15606920208
0.001514	1.256	1.14998434772
0.001515	1.266	1.15032343278
0.001516	1.252	1.13687994089
0.001517	1.236	1.12441273561
0.001518	1.222	1.12459592743
0.001519	1.222	1.12103345178
0.00152	1.218	1.11645689572
0.001521	1.22	1.12053558623
0.001522	1.212	1.1167166158
0.001523	1.212	1.1167166158
0.001524	1.208	1.11925689634
0.001525	1.204	1.10380433049
0.001526	1.2	1.10090871556
0.001527	1.196	1.10525291223
0.001528	1.194	1.1119190618
0.001529	1.2	1.11175536877
0.00153	1.196	1.11426388257
0.001531	1.196	1.09981089284
0.001532	1.196	1.08516542518
0.001533	1.192	1.08588028806
0.001534	1.184	1.08542341968
0.001535	1.172	1.07257447294
0.001536	1.174	1.07504604553
0.001537	1.162	1.08062759543
0.001538	1.15	1.07307968017
0.001539	1.142	1.07043729382
0.00154	1.14	1.07163426597
0.001541	1.132	1.07451198225
0.001542	1.128	1.0787103411
0.001543	1.136	1.09977452235
0.001544	1.138	1.10948456501
0.001545	1.142	1.11437695597
0.001546	1.144	1.11501748865
0.001547	1.138	1.10406340398
0.001548	1.114	1.07749895592
0.001549	1.112	1.07305917824
0.00155	1.108	1.06786516003
0.001551	1.104	1.072
0.001552	1.084	1.05306410061
0.001553	1.092	1.05618937696
0.001554	1.094	1.06637891952
0.001555	1.088	1.06595309465
0.001556	1.088	1.07343187953
0.001557	1.082	1.07855273399
0.001558	1.092	1.07867325915
0.001559	1.084	1.06627576171
0.00156	1.07	1.05503554442
0.001561	1.078	1.05067406935
0.001562	1.078	1.05826083741
0.001563	1.07	1.05503554442
0.001564	1.066	1.06096371286
0.001565	1.064	1.06014338653
0.001566	1.058	1.05196768011
0.001567	1.052	1.04369344158
0.001568	1.048	1.04004615282
0.001569	1.044	1.03250375302
0.00157	1.046	1.02950667798
0.001571	1.058	1.03084237398
0.001572	1.05	1.03126136357
0.001573	1.05	1.02542674044
0.001574	1.05	1.04474877363
0.001575	1.048	1.05152080341
0.001576	1.05	1.05237825899
0.001577	1.044	1.04597514311
0.001578	1.036	1.04053063386
0.001579	1.028	1.03499565216
0.00158	1.03	1.0300970828
0.001581	1.024	1.0350961308
0.001582	1.024	1.02928324576
0.001583	1.018	1.03037663017
0.001584	1.018	1.03231584314
0.001585	1.016	1.03137965852
0.001586	1.022	1.03223834457
0.001587	1.014	1.03043874151
0.001588	1.012	1.03143395329
0.001589	1.016	1.03525069428
0.00159	1.008	1.02563931282
0.001591	1.006	1.02857376984
0.001592	0.99	1.01877377273
0.001593	0.984	1.01771508783
0.001594	0.986	1.01872665617
0.001595	0.986	1.01479258965
0.001596	0.98	1.00578327685
0.001597	0.978	1.00474673426
0.001598	0.97	1.00652868812
0.001599	0.974	1.01652545467
0.0016	0.97	1.01247222184
0.001601	0.964	0.991314279126
0.001602	0.958	0.98195519246
0.001603	0.966	0.990375686293
0.001604	0.974	0.998661103678
0.001605	0.976	1.00370513598
0.001606	0.97	1.00652868812
0.001607	0.97	1.00652868812
0.001608	0.968	1.00547302301
0.001609	0.96	1.00518654985
0.00161	0.962	1.01220353684
0.001611	0.952	1.00880919901
0.001612	0.946	0.995532018571
0.001613	0.946	0.99954189507
0.001614	0.952	0.990805732725
0.001615	0.96	1.00119928086
0.001616	0.956	1.00899157578
0.001617	0.958	1.00410955578
0.001618	0.962	1.01022571735
0.001619	0.958	1.01401972367
0.00162	0.944	0.998430768757
0.001621	0.934	0.99480852429
0.001622	0.938	0.999077574566
0.001623	0.936	0.995943773513
0.001624	0.942	1.00331251363
0.001625	0.928	1.00340221248
0.001626	0.928	1.00539345532
0.001627	0.92	1.00279609094
0.001628	0.92	1.00677703589
0.001629	0.918	1.01157105534
0.00163	0.91	1.00493780902
0.001631	0.908	1.0077380612
0.001632	0.906	1.00656048005
0.001633	0.916	0.996465754555
0.001634	0.926	1.00425295618
0.001635	0.92	1.00876161703
0.001636	0.918	1.00760905117
0.001637	0.91	1.00493780902
0.001638	0.904	0.99738859027
0.001639	0.906	0.996576138587
0.00164	0.904	0.993370021694
0.001641	0.9	0.990959131347
0.001642	0.892	0.986070991359
0.001643	0.884	0.987189951326
0.001644	0.872	0.971398991146
0.001645	0.874	0.970630722778
0.001646	0.872	0.958966109933
0.001647	0.86	0.953100204596
0.001648	0.858	0.949650462012
0.001649	0.852	0.94767927064
0.00165	0.85	0.944192776926
0.001651	0.848	0.947045933416
0.001652	0.846	0.956181991046
0.001653	0.846	0.956181991046
0.001654	0.844	0.952714017951
0.001655	0.854	0.944819559493
0.001656	0.854	0.949043729235
0.001657	0.856	0.952504068233
0.001658	0.86	0.967677632272
0.001659	0.86	0.967677632272
0.00166	0.852	0.966486419977
0.001661	0.862	0.966931228165
0.001662	0.858	0.958037577551
0.001663	0.868	0.972921374007
0.001664	0.862	0.973116642546
0.001665	0.866	0.969558662485
0.001666	0.854	0.953249180435
0.001667	0.85	0.946308617735
0.001668	0.848	0.955455912117
0.001669	0.85	0.958905626222
0.00167	0.844	0.954810976058
0.001671	0.84	0.952050418833
0.001672	0.836	0.953469454152
0.001673	0.836	0.949264978813
0.001674	0.824	0.949222840012
0.001675	0.816	0.943474429966
0.001676	0.82	0.94
0.001677	0.824	0.938628787114
0.001678	0.818	0.940678478546
0.001679	0.816	0.943474429966
0.00168	0.818	0.942802206192
0.001681	0.816	0.937093378485
0.001682	0.804	0.930367669258
0.001683	0.802	0.924551783298
0.001684	0.796	0.9090566539
0.001685	0.798	0.906198653718
0.001686	0.8	0.923038460737
0.001687	0.786	0.916626423359
0.001688	0.788	0.922526964376
0.001689	0.784	0.910683259976
0.00169	0.792	0.923437057953
0.001691	0.79	0.919728220726
0.001692	0.786	0.914441906301
0.001693	0.776	0.902121942977
0.001694	0.77	0.890561620552
0.001695	0.758	0.885119201012
0.001696	0.762	0.877129408924
0.001697	0.748	0.865156633217
0.001698	0.744	0.863981481283
0.001699	0.742	0.857575652639
0.0017	0.742	0.859904645877
0.001701	0.738	0.854023418883
0.001702	0.742	0.857575652639
0.001703	0.738	0.856362072957
0.001704	0.742	0.862227348209
0.001705	0.746	0.865727439787
0.001706	0.736	0.859246181254
0.001707	0.724	0.855467123857
0.001708	0.726	0.864247649693
0.001709	0.724	0.87397025121
0.00171	0.712	0.876958379856
0.001711	0.718	0.884576734942
0.001712	0.722	0.88358134883
0.001713	0.726	0.891585105304
0.001714	0.722	0.888096841566
0.001715	0.722	0.892589491312
0.001716	0.726	0.878022778748
0.001717	0.718	0.868605779396
0.001718	0.726	0.871162441798
0.001719	0.722	0.867592070042
0.00172	0.724	0.876255670452
0.001721	0.722	0.881314926686
0.001722	0.724	0.883076440632
0.001723	0.72	0.884081444212
0.001724	0.714	0.874187622882
0.001725	0.716	0.869105287063
0.001726	0.71	0.861336171306
0.001727	0.712	0.863166264401
0.001728	0.7	0.854400374532
0.001729	0.692	0.851549176501
0.00173	0.694	0.853442440941
0.001731	0.694	0.855782682695
0.001732	0.698	0.854866071382
0.001733	0.688	0.847735807902
0.001734	0.692	0.849197268013
0.001735	0.68	0.832826512546
0.001736	0.68	0.844748483278
0.001737	0.684	0.843886248259
0.001738	0.684	0.841512923252
0.001739	0.68	0.830421579681
0.00174	0.676	0.828869109088
0.001741	0.67	0.832526275862
0.001742	0.668	0.823271522646
0.001743	0.672	0.812659830433
0.001744	0.678	0.816281814081
0.001745	0.682	0.817848396709
0.001746	0.68	0.82316462509
0.001747	0.668	0.83532987496
0.001748	0.654	0.82114797692
0.001749	0.65	0.817006731918
0.00175	0.646	0.82017315245
0.001751	0.634	0.819782898089
0.001752	0.632	0.812758266645
0.001753	0.632	0.815215308983
0.001754	0.63	0.81061704892
0.001755	0.636	0.814557548612
0.001756	0.634	0.814888949489
0.001757	0.646	0.82017315245
0.001758	0.638	0.823987863988
0.001759	0.638	0.821557058274
0.00176	0.644	0.825387181873
0.001761	0.642	0.823307961822
0.001762	0.646	0.832276396397
0.001763	0.644	0.810718200116
0.001764	0.654	0.826004842601
0.001765	0.654	0.826004842601
0.001766	0.65	0.824317899842
0.001767	0.654	0.813808331243
0.001768	0.656	0.815882344459
0.001769	0.66	0.824863625092
0.00177	0.666	0.826101688656
0.001771	0.664	0.821647126204
0.001772	0.664	0.819209374946
0.001773	0.664	0.8167643479
0.001774	0.668	0.823271522646
0.001775	0.67	0.822860863087
0.001776	0.67	0.822860863087
0.001777	0.664	0.8167643479
0.001778	0.668	0.818398435971
0.001779	0.662	0.817163386356
0.00178	0.656	0.808494897943
0.001781	0.652	0.809256448847
0.001782	0.642	0.806124059931
0.001783	0.64	0.801498596381
0.001784	0.634	0.795011949596
0.001785	0.618	0.789984809981
0.001786	0.61	0.775822144567
0.001787	0.612	0.775535943719
0.001788	0.612	0.772952779929
0.001789	0.612	0.772952779929
0.00179	0.604	0.768884906862
0.001791	0.604	0.763664847954
0.001792	0.61	0.773239936889
0.001793	0.612	0.780676629598
0.001794	0.61	0.783517708798
0.001795	0.61	0.786066154977
0.001796	0.614	0.793097724117
0.001797	0.612	0.795899491142
0.001798	0.608	0.796452132899
0.001799	0.612	0.798408416789
0.0018	0.62	0.802246844805
0.001801	0.624	0.796632914208
0.001802	0.616	0.7978370761
0.001803	0.606	0.784068874526
0.001804	0.602	0.784599260769
0.001805	0.606	0.778950576096
0.001806	0.612	0.785783685247
0.001807	0.612	0.785783685247
0.001808	0.606	0.781513915423
0.001809	0.606	0.778950576096
0.00181	0.602	0.77174866375
0.001811	0.598	0.769672657693
0.001812	0.6	0.764198926982
0.001813	0.59	0.757561878661
0.001814	0.588	0.760431456477
0.001815	0.582	0.758469511582
0.001816	0.58	0.750732975165
0.001817	0.574	0.748681507719
0.001818	0.572	0.740821166004
0.001819	0.568	0.738495768437
0.00182	0.564	0.736141290786
0.001821	0.556	0.734073565796
0.001822	0.552	0.734367755283
0.001823	0.554	0.734223399246
0.001824	0.562	0.741725016431
0.001825	0.566	0.744072577105
0.001826	0.564	0.73341938889
0.001827	0.568	0.749250291959
0.001828	0.57	0.751731334986
0.001829	0.574	0.756653157001
0.00183	0.576	0.761724359595
0.001831	0.576	0.766957625948
0.001832	0.578	0.766756806295
0.001833	0.568	0.741199028602
0.001834	0.568	0.751914888801
0.001835	0.558	0.742048515934
0.001836	0.552	0.737086155073
0.001837	0.554	0.736942331529
0.001838	0.554	0.734223399246
0.001839	0.548	0.723668432364
0.00184	0.548	0.720899438202
0.001841	0.546	0.721029819078
0.001842	0.536	0.704772303656
0.001843	0.534	0.70202848945
0.001844	0.54	0.707389567353
0.001845	0.534	0.70202848945
0.001846	0.536	0.710425224777
0.001847	0.536	0.718821257337
0.001848	0.524	0.702441456635
0.001849	0.518	0.705461551043
0.00185	0.508	0.697091098781
0.001851	0.516	0.705509744794
0.001852	0.518	0.705461551043
0.001853	0.514	0.685422497442
0.001854	0.516	0.68537872742
0.001855	0.52	0.691086101727
0.001856	0.512	0.688371992458
0.001857	0.508	0.697091098781
0.001858	0.516	0.691190277709
0.001859	0.522	0.693913539283
0.00186	0.522	0.693913539283
0.001861	0.52	0.693974062916
0.001862	0.516	0.68537872742
0.001863	0.512	0.679599882284
0.001864	0.51	0.679632253502
0.001865	0.51	0.68840395118
0.001866	0.506	0.688450433946
0.001867	0.496	0.679694048819
0.001868	0.502	0.673792252849
0.001869	0.494	0.661788485847
0.00187	0.49	0.655667598711
0.001871	0.492	0.667784396344
0.001872	0.486	0.664683383274
0.001873	0.482	0.661570857883
0.001874	0.476	0.652245352609
0.001875	0.48	0.661513416342
0.001876	0.486	0.664683383274
0.001877	0.486	0.673649760632
0.001878	0.486	0.670674287564
0.001879	0.484	0.673605225633
0.00188	0.486	0.676612148871
0.001881	0.482	0.670578854424
0.001882	0.478	0.667469849506
0.001883	0.48	0.664529909033
0.001884	0.48	0.661513416342
0.001885	0.47	0.661135387043
0.001886	0.474	0.664322210979
0.001887	0.47	0.664153596693
0.001888	0.468	0.664060238231
0.001889	0.464	0.657802401941
0.00189	0.468	0.667065214203
0.001891	0.466	0.66094175235
0.001892	0.468	0.661041602322
0.001893	0.472	0.673213190602
0.001894	0.472	0.673213190602
0.001895	0.474	0.676257347465
0.001896	0.474	0.676257347465
0.001897	0.474	0.679208362728
0.001898	0.474	0.676257347465
0.001899	0.47	0.673127031102
0.0019	0.466	0.666966266014
0.001901	0.464	0.66686130492
0.001902	0.46	0.651459898996
0.001903	0.456	0.64503023185
0.001904	0.454	0.641781894416
0.001905	0.456	0.641922113656
0.001906	0.456	0.638798872886
0.001907	0.458	0.642056072318
0.001908	0.46	0.64218377432
0.001909	0.454	0.63865796793
0.00191	0.444	0.640986739332
0.001911	0.444	0.647197033368
0.001912	0.44	0.640624695122
0.001913	0.434	0.643151615096
0.001914	0.43	0.645832795699
0.001915	0.426	0.651555062907
0.001916	0.432	0.655267884151
0.001917	0.434	0.652413979004
0.001918	0.436	0.65567064903
0.001919	0.43	0.639609255718
0.00192	0.424	0.632632594797
0.001921	0.438	0.637303695266
0.001922	0.442	0.650104606967
0.001923	0.44	0.646838465152
0.001924	0.442	0.647020865197
0.001925	0.444	0.653348299148
0.001926	0.446	0.650449075639
0.001927	0.444	0.650279939718
0.001928	0.44	0.649923072371
0.001929	0.432	0.642943232331
0.00193	0.424	0.638924095648
0.001931	0.42	0.635295206971
0.001932	0.422	0.638683019972
0.001933	0.412	0.634236548931
0.001934	0.418	0.635040156211
0.001935	0.414	0.631350932525
0.001936	0.422	0.632389120716
0.001937	0.42	0.628967407741
0.001938	0.42	0.632139225171
0.001939	0.418	0.628709789967
0.00194	0.412	0.624704730253
0.001941	0.404	0.620309600119
0.001942	0.4	0.619677335393
0.001943	0.4	0.619677335393
0.001944	0.398	0.62257208418
0.001945	0.396	0.622241110824
0.001946	0.4	0.622896460096
0.001947	0.398	0.62257208418
0.001948	0.39	0.617980582219
0.001949	0.388	0.614374478637
0.00195	0.382	0.609980327552
0.001951	0.38	0.609590026165
0.001952	0.382	0.622957462432
0.001953	0.388	0.627260711347
0.001954	0.394	0.631477632225
0.001955	0.392	0.631138653546
0.001956	0.39	0.633955834424
0.001957	0.388	0.633605555531
0.001958	0.392	0.63744489958
0.001959	0.394	0.634636904064
0.00196	0.392	0.63744489958
0.001961	0.4	0.638748776907
0.001962	0.39	0.633955834424
0.001963	0.394	0.637780526514
0.001964	0.39	0.637102817448
0.001965	0.39	0.637102817448
0.001966	0.386	0.633248766284
0.001967	0.386	0.633248766284
0.001968	0.384	0.629717396933
0.001969	0.384	0.629717396933
0.00197	0.382	0.629345691969
0.001971	0.382	0.619738654596
0.001972	0.376	0.618566083778
0.001973	0.37	0.617332973362
0.001974	0.368	0.610390039237
0.001975	0.37	0.607536007163
0.001976	0.37	0.607536007163
0.001977	0.368	0.607104603837
0.001978	0.368	0.600479808153
0.001979	0.366	0.600036665546
0.00198	0.358	0.594841155268
0.001981	0.358	0.598193948482
0.001982	0.358	0.594841155268
0.001983	0.36	0.595315042645
0.001984	0.362	0.599129368334
0.001985	0.358	0.591469356772
0.001986	0.354	0.587097947535
0.001987	0.35	0.579223618303
0.001988	0.356	0.580744349951
0.001989	0.358	0.588078226089
0.00199	0.358	0.581236612749
0.001991	0.356	0.580744349951
0.001992	0.352	0.57627771083
0.001993	0.35	0.568770604022
0.001994	0.352	0.569294299989
0.001995	0.346	0.56770062533
0.001996	0.35	0.568770604022
0.001997	0.344	0.570669781923
0.001998	0.342	0.566600388281
[truncated: 8,002 more rows]
