# Supplementary material for: The Influence of Synaptic Size on AMPA Receptor Activation: A Monte Carlo Model
Source: PLoS One. 2015 Jun 24;10(6):e0130924. doi: 10.1371/journal.pone.0130924 (PMC4479604; doi:10.1371/journal.pone.0130924)
Supplement: S1 Dataset — This package contains the experimental data used as basis for the analysis presented in the paper. (ZIP) [file pone.0130924.s001.zip › S1 Simulation data/test/2737_8755_143_257.csv]

time	AMPA.O.mean	AMPA.O.stdev
0.0	0.0	0.0
1e-06	0.0	0.0
2e-06	0.082	0.302119181781
3e-06	0.424	0.62627789359
4e-06	0.948	0.976368782787
5e-06	1.622	1.26139446645
6e-06	2.43	1.57006369298
7e-06	3.344	1.85085493759
8e-06	4.314	2.07927968297
9e-06	5.332	2.25782550256
1e-05	6.428	2.48451524447
1.1e-05	7.526	2.65505630825
1.2e-05	8.612	2.83997464777
1.3e-05	9.72	3.05050815439
1.4e-05	10.844	3.16095934805
1.5e-05	11.746	3.39845317755
1.6e-05	12.704	3.56544302998
1.7e-05	13.7	3.65704798984
1.8e-05	14.692	3.79593677503
1.9e-05	15.554	3.92110749661
2e-05	16.404	3.9835642332
2.1e-05	17.18	4.06098510216
2.2e-05	17.962	4.10226230268
2.3e-05	18.658	4.18581366045
2.4e-05	19.38	4.30204602486
2.5e-05	20.03	4.41600498188
2.6e-05	20.75	4.5210065251
2.7e-05	21.276	4.52899812321
2.8e-05	21.864	4.55735712886
2.9e-05	22.332	4.59714868152
3e-05	22.8	4.61995670975
3.1e-05	23.29	4.67524330918
3.2e-05	23.76	4.7457770702
3.3e-05	24.17	4.75826649107
3.4e-05	24.484	4.84001487601
3.5e-05	24.82	4.87274050202
3.6e-05	25.132	4.87837841911
3.7e-05	25.442	4.86812448485
3.8e-05	25.72	4.93655750498
3.9e-05	25.934	4.92885828565
4e-05	26.212	4.915186263
4.1e-05	26.362	4.92208858108
4.2e-05	26.584	4.88947277321
4.3e-05	26.764	4.90145937451
4.4e-05	26.954	4.88342953261
4.5e-05	27.158	4.85561901306
4.6e-05	27.362	4.80572117377
4.7e-05	27.52	4.82344275388
4.8e-05	27.748	4.90025468726
4.9e-05	27.878	4.82691578547
5e-05	27.952	4.90200938392
5.1e-05	28.046	4.90182455826
5.2e-05	28.146	4.89210425073
5.3e-05	28.216	4.96883728854
5.4e-05	28.34	5.00683532783
5.5e-05	28.388	5.00334448144
5.6e-05	28.412	4.93013752344
5.7e-05	28.466	4.94214973468
5.8e-05	28.49	4.9668803086
5.9e-05	28.574	4.9340170247
6e-05	28.62	4.97911638747
6.1e-05	28.666	4.94595228444
6.2e-05	28.664	4.99590872615
6.3e-05	28.696	4.98473509828
6.4e-05	28.734	5.04769690057
6.5e-05	28.73	5.02166307113
6.6e-05	28.75	5.00514735048
6.7e-05	28.654	5.07171410866
6.8e-05	28.634	5.08960155611
6.9e-05	28.648	5.15791585817
7e-05	28.568	5.12887668013
7.1e-05	28.556	5.15934724553
7.2e-05	28.546	5.09037169566
7.3e-05	28.532	5.0983307072
7.4e-05	28.498	5.03527516626
7.5e-05	28.446	5.04133752094
7.6e-05	28.412	5.08706752462
7.7e-05	28.43	5.08774016632
7.8e-05	28.4	5.09116882454
7.9e-05	28.374	5.09922778467
8e-05	28.296	5.09552588061
8.1e-05	28.31	5.07719410698
8.2e-05	28.252	5.03393444534
8.3e-05	28.164	5.00530758296
8.4e-05	28.098	5.04067416126
8.5e-05	28.078	5.00958241773
8.6e-05	28.02	4.95939512441
8.7e-05	27.972	4.96983058061
8.8e-05	27.952	4.97611253892
8.9e-05	27.812	4.95869498961
9e-05	27.784	4.96682433754
9.1e-05	27.744	4.9037194047
9.2e-05	27.686	4.85668652478
9.3e-05	27.612	4.82591504277
9.4e-05	27.544	4.78874346776
9.5e-05	27.504	4.76424012829
9.6e-05	27.486	4.75497676125
9.7e-05	27.404	4.80299739746
9.8e-05	27.282	4.77686884894
9.9e-05	27.306	4.79336666655
0.0001	27.226	4.83848364676
0.000101	27.124	4.79839806602
0.000102	27.036	4.81234911452
0.000103	27.018	4.78682316364
0.000104	26.96	4.83015527701
0.000105	26.896	4.77296385907
0.000106	26.832	4.79539112065
0.000107	26.746	4.76082807923
0.000108	26.692	4.73551855661
0.000109	26.676	4.72091347093
0.00011	26.622	4.74205820293
0.000111	26.598	4.77916268817
0.000112	26.53	4.77756213984
0.000113	26.472	4.75365291118
0.000114	26.43	4.72409779746
0.000115	26.286	4.72357957486
0.000116	26.23	4.69138572279
0.000117	26.166	4.68939697616
0.000118	26.128	4.67157532316
0.000119	26.084	4.65284257202
0.00012	25.984	4.63160274635
0.000121	25.892	4.62432005813
0.000122	25.902	4.59221036104
0.000123	25.794	4.586454404
0.000124	25.764	4.58740711078
0.000125	25.706	4.66128351423
0.000126	25.652	4.67791577521
0.000127	25.57	4.69862745916
0.000128	25.51	4.67438766043
0.000129	25.44	4.67786275985
0.00013	25.394	4.63926330359
0.000131	25.312	4.61461330991
0.000132	25.194	4.62345801322
0.000133	25.164	4.59141633921
0.000134	25.11	4.5906317648
0.000135	25.038	4.63514357922
0.000136	24.942	4.63838721971
0.000137	24.902	4.61870068309
0.000138	24.776	4.59323676725
0.000139	24.618	4.58302040144
0.00014	24.556	4.54916080173
0.000141	24.482	4.54683142419
0.000142	24.456	4.52902461905
0.000143	24.39	4.56529298074
0.000144	24.244	4.52906877846
0.000145	24.154	4.53897389285
0.000146	24.17	4.54368792942
0.000147	24.09	4.50842544576
0.000148	24.062	4.49245545331
0.000149	24.024	4.46087704381
0.00015	23.994	4.44724229158
0.000151	23.942	4.43831454496
0.000152	23.872	4.4406774258
0.000153	23.768	4.4278861774
0.000154	23.712	4.48876998742
0.000155	23.632	4.50739126325
0.000156	23.62	4.49083511165
0.000157	23.532	4.52116976014
0.000158	23.486	4.50530842451
0.000159	23.4	4.5343136195
0.00016	23.374	4.55039822433
0.000161	23.326	4.62338880044
0.000162	23.232	4.65039525202
0.000163	23.202	4.63521261648
0.000164	23.144	4.65695866419
0.000165	23.074	4.62131193494
0.000166	23.054	4.63541627041
0.000167	22.96	4.55526069506
0.000168	22.894	4.57326622886
0.000169	22.884	4.59157315089
0.00017	22.784	4.54459503146
0.000171	22.718	4.57935322944
0.000172	22.676	4.55005758205
0.000173	22.562	4.57276240362
0.000174	22.494	4.56223234831
0.000175	22.39	4.60237981918
0.000176	22.334	4.54779550991
0.000177	22.32	4.54506325589
0.000178	22.24	4.52353843799
0.000179	22.154	4.56621112083
0.00018	22.09	4.58670905988
0.000181	22.1	4.56618002273
0.000182	22.018	4.58712066552
0.000183	21.926	4.5467047408
0.000184	21.88	4.51991150356
0.000185	21.754	4.46648452365
0.000186	21.718	4.46569994514
0.000187	21.708	4.4827152486
0.000188	21.604	4.45456889048
0.000189	21.524	4.37509131333
0.00019	21.488	4.32918652867
0.000191	21.456	4.3053529472
0.000192	21.42	4.30344048408
0.000193	21.372	4.29250695981
0.000194	21.378	4.30988584536
0.000195	21.284	4.29363994764
0.000196	21.206	4.29878634035
0.000197	21.146	4.26716346066
0.000198	21.106	4.27068659585
0.000199	21.096	4.27209363193
0.0002	21.014	4.319004978
0.000201	20.982	4.28318526333
0.000202	20.878	4.29966463809
0.000203	20.804	4.2742933919
0.000204	20.764	4.28302509916
0.000205	20.728	4.22303398045
0.000206	20.626	4.20406041821
0.000207	20.54	4.19528306554
0.000208	20.426	4.19434428725
0.000209	20.392	4.24432986465
0.00021	20.308	4.23616996826
0.000211	20.28	4.24
0.000212	20.182	4.27467846744
0.000213	20.17	4.23049642477
0.000214	20.144	4.20990071142
0.000215	20.096	4.23116816021
0.000216	20.064	4.2440433551
0.000217	20.018	4.20733597422
0.000218	19.984	4.23033615686
0.000219	19.896	4.22530282938
0.00022	19.826	4.18900035808
0.000221	19.762	4.19348971621
0.000222	19.734	4.23877859766
0.000223	19.704	4.21905013006
0.000224	19.688	4.22310975467
0.000225	19.642	4.21685143205
0.000226	19.598	4.24127292213
0.000227	19.524	4.21585388741
0.000228	19.478	4.22013222542
0.000229	19.438	4.24006556553
0.00023	19.424	4.24455227321
0.000231	19.368	4.25964505564
0.000232	19.314	4.28618758339
0.000233	19.262	4.29433999586
0.000234	19.224	4.29159923572
0.000235	19.166	4.29213746285
0.000236	19.118	4.25441840914
0.000237	19.102	4.22558824307
0.000238	19.118	4.23084814192
0.000239	19.086	4.21599383301
0.00024	18.976	4.20088371655
0.000241	18.958	4.21666171278
0.000242	18.878	4.2312073927
0.000243	18.822	4.20360749833
0.000244	18.746	4.21158924873
0.000245	18.71	4.22302024622
0.000246	18.664	4.24064900693
0.000247	18.61	4.22302024622
0.000248	18.594	4.15802404995
0.000249	18.492	4.14559235816
0.00025	18.374	4.09513418584
0.000251	18.356	4.10186104104
0.000252	18.274	4.12879207517
0.000253	18.262	4.20729794524
0.000254	18.2	4.18090899207
0.000255	18.122	4.15440922395
0.000256	18.044	4.13401306239
0.000257	18.048	4.08187407939
0.000258	18.024	4.06588538943
0.000259	17.994	4.06718133355
0.00026	17.944	4.04683382411
0.000261	17.884	4.01130203301
0.000262	17.84	3.98175840553
0.000263	17.756	3.98804012016
0.000264	17.712	3.99462839323
0.000265	17.68	4.01068572691
0.000266	17.614	4.01609312641
0.000267	17.618	4.01448327933
0.000268	17.554	3.97983466993
0.000269	17.53	3.98410592229
0.00027	17.502	3.98672748003
0.000271	17.514	3.99021352812
0.000272	17.474	3.9936604763
0.000273	17.394	3.9948421746
0.000274	17.34	3.9774866436
0.000275	17.326	3.97186656372
0.000276	17.254	3.99768483
0.000277	17.212	4.00437960239
0.000278	17.21	4.01869381765
0.000279	17.138	3.9943655316
0.00028	17.114	4.01858233709
0.000281	17.056	3.98708715731
0.000282	16.958	3.9970283962
0.000283	16.88	4.01716317816
0.000284	16.884	3.98779939315
0.000285	16.898	4.01243018631
0.000286	16.874	4.00026549119
0.000287	16.786	3.97897021854
0.000288	16.758	3.9632607787
0.000289	16.7	3.99324429506
0.00029	16.646	4.04631733802
0.000291	16.664	4.05796796439
0.000292	16.614	4.05869486412
0.000293	16.634	4.02343683932
0.000294	16.584	4.05696241047
0.000295	16.564	4.0311169668
0.000296	16.476	4.00267710414
0.000297	16.43	4.01560705249
0.000298	16.402	4.0244746241
0.000299	16.35	3.99543489498
0.0003	16.332	3.97011032592
0.000301	16.27	3.94627672623
0.000302	16.192	3.93943346181
0.000303	16.152	3.95182185833
0.000304	16.114	3.90089784537
0.000305	16.06	3.9182138788
0.000306	15.994	3.89435026673
0.000307	15.974	3.92445206366
0.000308	15.904	3.89599589322
0.000309	15.858	3.89741401445
0.00031	15.844	3.87758481532
0.000311	15.792	3.85080978497
0.000312	15.716	3.87599587203
0.000313	15.66	3.86890165292
0.000314	15.604	3.8635714048
0.000315	15.554	3.87544629688
0.000316	15.534	3.85705120526
0.000317	15.484	3.83272018285
0.000318	15.434	3.87887148537
0.000319	15.408	3.85402854167
0.00032	15.356	3.82116003329
0.000321	15.324	3.82557498946
0.000322	15.24	3.77232024091
0.000323	15.172	3.74304902453
0.000324	15.126	3.75847362635
0.000325	15.094	3.71553011023
0.000326	15.058	3.70926353876
0.000327	14.99	3.70484817503
0.000328	14.95	3.69695820912
0.000329	14.9	3.71887079636
0.00033	14.858	3.73280537934
0.000331	14.866	3.79157539817
0.000332	14.85	3.79835490706
0.000333	14.78	3.78465322057
0.000334	14.732	3.75128991148
0.000335	14.696	3.6969695698
0.000336	14.672	3.7046478915
0.000337	14.654	3.73982406003
0.000338	14.608	3.73608565212
0.000339	14.534	3.7030857403
0.00034	14.514	3.69618776579
0.000341	14.472	3.73647106238
0.000342	14.444	3.69470756624
0.000343	14.384	3.68029129282
0.000344	14.362	3.68061896968
0.000345	14.302	3.69144903798
0.000346	14.276	3.72126645109
0.000347	14.248	3.70276869383
0.000348	14.186	3.68339571591
0.000349	14.156	3.69535708694
0.00035	14.152	3.66672824191
0.000351	14.076	3.7189009129
0.000352	14.044	3.72854717015
0.000353	14.03	3.66457364505
0.000354	13.952	3.67283214972
0.000355	13.94	3.62386533966
0.000356	13.906	3.62231472956
0.000357	13.884	3.62360925046
0.000358	13.816	3.60307424292
0.000359	13.768	3.58304005001
0.00036	13.722	3.53223951623
0.000361	13.708	3.54777902356
0.000362	13.708	3.55115981054
0.000363	13.688	3.57752092936
0.000364	13.634	3.58106743863
0.000365	13.598	3.57999944134
0.000366	13.546	3.58048655911
0.000367	13.5	3.57463284828
0.000368	13.462	3.55254218835
0.000369	13.436	3.55610798486
0.00037	13.4	3.53213816264
0.000371	13.4	3.5479571587
0.000372	13.338	3.54341022181
0.000373	13.304	3.54169225089
0.000374	13.288	3.55486371047
0.000375	13.304	3.53151299021
0.000376	13.25	3.58601450081
0.000377	13.212	3.5680605376
0.000378	13.14	3.51971589763
0.000379	13.114	3.50100042845
0.00038	13.06	3.49233446279
0.000381	13.026	3.48099468543
0.000382	12.962	3.51462032089
0.000383	12.906	3.47061435484
0.000384	12.884	3.46562317628
0.000385	12.824	3.42184511631
0.000386	12.798	3.39899926449
0.000387	12.768	3.40560949024
0.000388	12.76	3.39858794207
0.000389	12.73	3.44050868332
0.00039	12.676	3.39985646756
0.000391	12.612	3.41430168556
0.000392	12.616	3.45435145867
0.000393	12.574	3.46071148754
0.000394	12.542	3.43514715842
0.000395	12.53	3.41073305904
0.000396	12.5	3.4032337563
0.000397	12.44	3.42263056727
0.000398	12.416	3.45006434723
0.000399	12.36	3.4360442372
0.0004	12.34	3.43691722333
0.000401	12.324	3.42330600443
0.000402	12.294	3.40405111595
0.000403	12.25	3.39698395639
0.000404	12.244	3.41181242157
0.000405	12.198	3.41801053246
0.000406	12.128	3.39935523298
0.000407	12.124	3.4276265841
0.000408	12.078	3.39527848637
0.000409	12.026	3.37184281959
0.00041	11.998	3.39086950501
0.000411	11.948	3.35399701848
0.000412	11.908	3.3644518127
0.000413	11.896	3.34143442252
0.000414	11.878	3.31588841791
0.000415	11.856	3.30685107013
0.000416	11.814	3.27282813481
0.000417	11.74	3.26257566962
0.000418	11.698	3.26539369755
0.000419	11.676	3.26542860893
0.00042	11.636	3.26550210534
0.000421	11.63	3.25286027982
0.000422	11.64	3.24690621977
0.000423	11.624	3.25923672046
0.000424	11.574	3.28154292978
0.000425	11.548	3.26246777762
0.000426	11.512	3.31750749811
0.000427	11.45	3.32918909045
0.000428	11.468	3.33661145475
0.000429	11.41	3.35170106066
0.00043	11.352	3.30758159385
0.000431	11.332	3.3277283543
0.000432	11.3	3.31451353897
0.000433	11.254	3.34147931312
0.000434	11.238	3.36055888209
0.000435	11.174	3.3358243359
0.000436	11.15	3.28747623566
0.000437	11.142	3.2578882731
0.000438	11.122	3.24640046821
0.000439	11.088	3.25457462658
0.00044	11.07	3.25777531454
0.000441	10.972	3.23407111857
0.000442	10.956	3.21341936261
0.000443	10.914	3.22282546844
0.000444	10.892	3.21812616285
0.000445	10.876	3.18945512588
0.000446	10.832	3.17675557763
0.000447	10.762	3.19958684833
0.000448	10.738	3.18454957569
0.000449	10.716	3.16596651909
0.00045	10.698	3.15955629796
0.000451	10.686	3.16723917632
0.000452	10.654	3.14551808133
0.000453	10.608	3.13979871966
0.000454	10.568	3.13263084324
0.000455	10.57	3.11979165971
0.000456	10.56	3.12128178798
0.000457	10.56	3.10522140918
0.000458	10.514	3.12054546514
0.000459	10.466	3.13573659608
0.00046	10.434	3.19149557418
0.000461	10.364	3.15523438115
0.000462	10.332	3.15939487877
0.000463	10.292	3.1544787208
0.000464	10.246	3.1428464805
0.000465	10.234	3.1393062928
0.000466	10.21	3.11863752302
0.000467	10.168	3.11059094064
0.000468	10.154	3.09552644957
0.000469	10.098	3.06796284202
0.00047	10.094	3.08304459909
0.000471	10.068	3.07885952911
0.000472	10.048	3.09413897555
0.000473	10.076	3.09034367021
0.000474	10.054	3.06709699879
0.000475	9.988	3.04300115018
0.000476	9.996	3.05744730126
0.000477	9.9	3.03545713197
0.000478	9.908	3.04557646432
0.000479	9.892	3.03188654141
0.00048	9.868	3.04279082423
0.000481	9.81	3.06755603046
0.000482	9.762	3.05897956842
0.000483	9.734	3.05536315354
0.000484	9.696	3.05738188652
0.000485	9.66	3.0391446165
0.000486	9.66	3.06013071616
0.000487	9.618	3.02325586082
0.000488	9.592	3.04393429627
0.000489	9.594	3.03136338963
0.00049	9.556	3.04283814883
0.000491	9.536	3.03392550996
0.000492	9.528	3.02608922539
0.000493	9.522	2.99758502799
0.000494	9.462	2.96522444344
0.000495	9.452	2.9972814349
0.000496	9.456	3.00932949343
0.000497	9.432	3.01154046959
0.000498	9.38	3.01257365055
0.000499	9.37	3.00950161987
0.0005	9.344	2.99894381408
0.000501	9.306	3.00405792221
0.000502	9.272	3.01562862435
0.000503	9.29	3.00364778228
0.000504	9.28	3.0042636369
0.000505	9.248	3.00308108449
0.000506	9.208	2.98542057339
0.000507	9.202	2.97879102993
0.000508	9.196	3.04065519255
0.000509	9.19	3.02620224043
0.00051	9.14	3.01337020626
0.000511	9.142	2.99029028691
0.000512	9.124	2.96860640705
0.000513	9.09	2.99631440273
0.000514	9.056	2.96662501843
0.000515	9.012	2.96510640619
0.000516	8.948	2.95589174362
0.000517	8.924	2.95198644983
0.000518	8.888	2.95963781568
0.000519	8.836	2.97272669447
0.00052	8.844	2.97046528342
0.000521	8.814	2.96705308345
0.000522	8.792	2.98542057339
0.000523	8.74	2.97529830437
0.000524	8.702	3.00019932671
0.000525	8.67	2.97541593731
0.000526	8.664	2.98179543229
0.000527	8.68	2.9795301643
0.000528	8.652	3.00581037326
0.000529	8.634	3.01198339969
0.00053	8.592	2.96066479021
0.000531	8.548	2.94069651613
0.000532	8.528	2.9293712636
0.000533	8.532	2.92317909133
0.000534	8.52	2.93693718012
0.000535	8.484	2.93082650459
0.000536	8.49	2.91648761355
0.000537	8.468	2.89430060636
0.000538	8.44	2.90213714355
0.000539	8.426	2.91487975738
0.00054	8.398	2.90922601391
0.000541	8.384	2.888
0.000542	8.336	2.87734321901
0.000543	8.336	2.87386568928
0.000544	8.288	2.83285297889
0.000545	8.274	2.80622949881
0.000546	8.24	2.84647149995
0.000547	8.204	2.84084212867
0.000548	8.164	2.80733040449
0.000549	8.138	2.77902069082
0.00055	8.116	2.79759611095
0.000551	8.104	2.77293779231
0.000552	8.098	2.76195510463
0.000553	8.088	2.73207906181
0.000554	8.072	2.72741929303
0.000555	8.058	2.70677594196
0.000556	8.066	2.71838996467
0.000557	8.036	2.72299540947
0.000558	7.982	2.75566253377
0.000559	7.94	2.75833282981
0.00056	7.906	2.72050804079
0.000561	7.902	2.69673802955
0.000562	7.89	2.71401915984
0.000563	7.872	2.6675111996
0.000564	7.866	2.66983969556
0.000565	7.846	2.6792319795
0.000566	7.832	2.70698651641
0.000567	7.822	2.74559938811
0.000568	7.806	2.747428616
0.000569	7.766	2.7515893589
0.00057	7.718	2.74052476727
0.000571	7.712	2.75119174177
0.000572	7.68	2.74619737091
0.000573	7.634	2.73350397841
0.000574	7.632	2.73579531398
0.000575	7.608	2.76158215521
0.000576	7.608	2.77025919365
0.000577	7.614	2.78442166347
0.000578	7.612	2.77803095735
0.000579	7.614	2.79087871467
0.00058	7.588	2.78895249153
0.000581	7.586	2.78470896145
0.000582	7.572	2.77215006809
0.000583	7.554	2.75010617977
0.000584	7.532	2.74608375692
0.000585	7.486	2.7147382931
0.000586	7.472	2.70355617659
0.000587	7.428	2.70422188439
0.000588	7.404	2.70938812281
0.000589	7.378	2.68609679647
0.00059	7.324	2.67488766119
0.000591	7.322	2.68818079749
0.000592	7.294	2.68692463608
0.000593	7.292	2.66659633241
0.000594	7.264	2.66576518096
0.000595	7.238	2.63692169015
0.000596	7.214	2.65785703152
0.000597	7.204	2.66502983098
0.000598	7.194	2.65261455926
0.000599	7.186	2.61980991677
0.0006	7.146	2.60934551181
0.000601	7.128	2.63583307514
0.000602	7.11	2.65892835556
0.000603	7.1	2.64537331959
0.000604	7.088	2.65560840487
0.000605	7.074	2.61849651518
0.000606	7.076	2.63025169898
0.000607	7.092	2.65321239255
0.000608	7.062	2.62491066515
0.000609	7.022	2.63315704051
0.00061	6.994	2.62487409222
0.000611	7.002	2.6134261038
0.000612	6.99	2.61493785777
0.000613	6.966	2.61014252484
0.000614	6.93	2.58246006746
0.000615	6.958	2.61614907832
0.000616	6.956	2.63553865462
0.000617	6.928	2.63795678509
0.000618	6.896	2.66405405351
0.000619	6.892	2.67363722296
0.00062	6.902	2.6885676484
0.000621	6.864	2.66936396919
0.000622	6.856	2.61596330249
0.000623	6.838	2.63434166349
0.000624	6.828	2.61732993717
0.000625	6.818	2.60016845608
0.000626	6.79	2.60190314962
0.000627	6.778	2.60858505708
0.000628	6.744	2.58891174048
0.000629	6.742	2.59295892756
0.00063	6.73	2.58864829593
0.000631	6.684	2.59617873037
0.000632	6.654	2.57648675525
0.000633	6.654	2.59736096837
0.000634	6.624	2.60511496867
0.000635	6.588	2.59735557828
0.000636	6.584	2.60133504186
0.000637	6.544	2.61688058574
0.000638	6.534	2.60016230263
0.000639	6.512	2.58028215511
0.00064	6.5	2.57176981863
0.000641	6.49	2.56005859308
0.000642	6.478	2.55059130399
0.000643	6.458	2.56831384375
0.000644	6.432	2.55839324577
0.000645	6.436	2.5647424822
0.000646	6.412	2.52947741638
0.000647	6.38	2.54864669972
0.000648	6.422	2.57369695186
0.000649	6.406	2.57082943814
0.00065	6.386	2.5598835911
0.000651	6.348	2.56805295896
0.000652	6.342	2.57624455361
0.000653	6.334	2.56172676139
0.000654	6.308	2.54737826009
0.000655	6.29	2.55145056781
0.000656	6.242	2.5446878001
0.000657	6.244	2.56602104434
0.000658	6.258	2.56348122677
0.000659	6.258	2.55644988216
0.00066	6.226	2.53434883155
0.000661	6.222	2.53706838694
0.000662	6.174	2.53529564351
0.000663	6.158	2.52527939048
0.000664	6.148	2.51199044584
0.000665	6.114	2.50858605593
0.000666	6.11	2.50477543904
0.000667	6.088	2.49564741099
0.000668	6.074	2.49489959718
0.000669	6.08	2.51109537852
0.00067	6.056	2.49977278968
0.000671	6.044	2.51118776677
0.000672	6.022	2.52537442768
0.000673	6.028	2.51221336673
0.000674	6.002	2.51912603893
0.000675	5.996	2.49639419964
0.000676	5.99	2.50637187983
0.000677	5.952	2.50952106985
0.000678	5.918	2.48903113681
0.000679	5.886	2.48052494444
0.00068	5.876	2.5069152359
0.000681	5.86	2.48845333491
0.000682	5.846	2.50963822094
0.000683	5.82	2.49391258868
0.000684	5.828	2.51364595757
0.000685	5.814	2.46645575675
0.000686	5.798	2.44891731179
0.000687	5.778	2.4667217111
0.000688	5.772	2.48676818381
0.000689	5.734	2.48982810652
0.00069	5.712	2.4958076849
0.000691	5.686	2.44936808177
0.000692	5.674	2.4567710516
0.000693	5.646	2.43817226627
0.000694	5.636	2.4436660983
0.000695	5.612	2.44324701985
0.000696	5.592	2.44653550965
0.000697	5.57	2.40605486222
0.000698	5.556	2.42381187389
0.000699	5.514	2.42359320019
0.0007	5.496	2.40124634305
0.000701	5.474	2.406101411
0.000702	5.462	2.41009460395
0.000703	5.454	2.40995518631
0.000704	5.442	2.37289612078
0.000705	5.412	2.37450121078
0.000706	5.404	2.38260026022
0.000707	5.406	2.38268000369
0.000708	5.43	2.39605926471
0.000709	5.404	2.3851171879
0.00071	5.384	2.35892857035
0.000711	5.356	2.34206404695
0.000712	5.354	2.3333846661
0.000713	5.356	2.35823323698
0.000714	5.362	2.35094789394
0.000715	5.346	2.34739941212
0.000716	5.328	2.33931955919
0.000717	5.32	2.33615068007
0.000718	5.288	2.33089167487
0.000719	5.276	2.33320037716
0.00072	5.276	2.33662662828
0.000721	5.28	2.32671442167
0.000722	5.25	2.30293291261
0.000723	5.254	2.32754892537
0.000724	5.238	2.34549696227
0.000725	5.23	2.32402667799
0.000726	5.25	2.32282156009
0.000727	5.246	2.34978381984
0.000728	5.222	2.34109290717
0.000729	5.192	2.3543865443
0.00073	5.152	2.37505705195
0.000731	5.118	2.36729296877
0.000732	5.086	2.36867135753
0.000733	5.096	2.36448387603
0.000734	5.088	2.37912925248
0.000735	5.046	2.3723161678
0.000736	5.036	2.35004340385
0.000737	5.002	2.33109330573
0.000738	4.974	2.34293064345
0.000739	4.944	2.3453920781
0.00074	4.932	2.32967293842
0.000741	4.914	2.29926162061
0.000742	4.92	2.27279563534
0.000743	4.894	2.26776630189
0.000744	4.898	2.24668555877
0.000745	4.874	2.23654286791
0.000746	4.846	2.25793799738
0.000747	4.844	2.26089893626
0.000748	4.81	2.21131182785
0.000749	4.798	2.22557767782
0.00075	4.782	2.20782155076
0.000751	4.796	2.19508177524
0.000752	4.796	2.19690327507
0.000753	4.81	2.20950220638
0.000754	4.78	2.18805850013
0.000755	4.776	2.15819924937
0.000756	4.77	2.1608100333
0.000757	4.772	2.15685326344
0.000758	4.75	2.15766077037
0.000759	4.742	2.15393500366
0.00076	4.734	2.15945456076
0.000761	4.712	2.17187844964
0.000762	4.722	2.16442047671
0.000763	4.716	2.16225437911
0.000764	4.694	2.12329084207
0.000765	4.666	2.12095355913
0.000766	4.656	2.12076967161
0.000767	4.664	2.12581843063
0.000768	4.672	2.12141839343
0.000769	4.638	2.12766444723
0.00077	4.61	2.11799433427
0.000771	4.63	2.13192401366
0.000772	4.632	2.13929334127
0.000773	4.626	2.12558791867
0.000774	4.584	2.09927225485
0.000775	4.566	2.10181921202
0.000776	4.568	2.10080365575
0.000777	4.55	2.07737815527
0.000778	4.54	2.08911464501
0.000779	4.534	2.08346922223
0.00078	4.51	2.09043057766
0.000781	4.474	2.06816923872
0.000782	4.446	2.06956130617
0.000783	4.416	2.05303287845
0.000784	4.406	2.04087334247
0.000785	4.402	2.0416650068
0.000786	4.392	2.05969318103
0.000787	4.37	2.05744987788
0.000788	4.364	2.04438352566
0.000789	4.366	2.05524791692
0.00079	4.38	2.06678494285
0.000791	4.36	2.05192592459
0.000792	4.354	2.04271486018
0.000793	4.35	2.05997572801
0.000794	4.336	2.04624143248
0.000795	4.316	2.04258267887
0.000796	4.306	2.04654929088
0.000797	4.292	2.04517383124
0.000798	4.3	2.05572371685
0.000799	4.292	2.05687530006
0.0008	4.282	2.05096952683
0.000801	4.28	2.05465325542
0.000802	4.258	2.06577733553
0.000803	4.236	2.05336406903
0.000804	4.216	2.06042325749
0.000805	4.212	2.03643217417
0.000806	4.194	2.03478844109
0.000807	4.19	2.02136092769
0.000808	4.164	2.03103520403
0.000809	4.174	2.04541536124
0.00081	4.146	2.038794742
0.000811	4.134	2.0396185918
0.000812	4.146	2.03977547784
0.000813	4.174	2.05029851485
0.000814	4.17	2.03398623398
0.000815	4.166	2.04020685226
0.000816	4.158	2.02904805266
0.000817	4.132	2.00264225462
0.000818	4.116	1.99462878752
0.000819	4.094	1.98523650984
0.00082	4.08	1.97727084639
0.000821	4.084	1.9669631415
0.000822	4.08	1.96814633602
0.000823	4.088	1.96169722434
0.000824	4.078	1.92247652782
0.000825	4.064	1.94316854647
0.000826	4.058	1.93562289716
0.000827	4.044	1.9550099744
0.000828	4.012	1.95342161348
0.000829	4.01	1.95496803043
0.00083	3.982	1.95797752796
0.000831	3.97	1.94964099259
0.000832	3.97	1.97410739323
0.000833	3.942	1.97145530003
0.000834	3.954	1.98793460657
0.000835	3.944	2.00819919331
0.000836	3.926	1.96888902684
0.000837	3.914	1.94797433248
0.000838	3.902	1.95048609326
0.000839	3.874	1.95400204708
0.00084	3.862	1.93570555612
0.000841	3.856	1.93991340013
0.000842	3.842	1.9455168979
0.000843	3.844	1.93898530165
0.000844	3.832	1.95032715204
0.000845	3.804	1.93431745068
0.000846	3.78	1.92551291868
0.000847	3.786	1.92774583387
0.000848	3.78	1.91300810244
0.000849	3.774	1.91805213693
0.00085	3.754	1.90931506043
0.000851	3.736	1.91475951493
0.000852	3.74	1.94020617461
0.000853	3.73	1.94244691047
0.000854	3.728	1.96112620706
0.000855	3.71	1.96313524751
0.000856	3.688	1.95618404042
0.000857	3.686	1.95637521963
0.000858	3.666	1.95612985254
0.000859	3.668	1.94262091001
0.00086	3.66	1.92987046197
0.000861	3.624	1.9438683083
0.000862	3.626	1.95707025934
0.000863	3.618	1.97688542915
0.000864	3.612	1.94973228932
0.000865	3.614	1.96799491869
0.000866	3.624	1.95821959953
0.000867	3.606	1.93358837398
0.000868	3.61	1.92714815206
0.000869	3.612	1.93221530891
0.00087	3.594	1.91655002544
0.000871	3.592	1.92497688298
0.000872	3.572	1.94340320057
0.000873	3.58	1.93173497147
0.000874	3.548	1.92657623779
0.000875	3.52	1.92083315257
0.000876	3.512	1.92089978916
0.000877	3.504	1.9157202301
0.000878	3.51	1.90942399692
0.000879	3.516	1.90413865041
0.00088	3.508	1.9146634169
0.000881	3.486	1.89150839279
0.000882	3.496	1.88626191182
0.000883	3.49	1.8734727113
0.000884	3.48	1.86697616482
0.000885	3.472	1.86901471369
0.000886	3.464	1.87101683584
0.000887	3.432	1.85617240579
0.000888	3.428	1.86569450876
0.000889	3.418	1.85020971784
0.00089	3.388	1.83778562406
0.000891	3.366	1.84825431151
0.000892	3.36	1.83150211575
0.000893	3.358	1.82697454826
0.000894	3.346	1.83583332577
0.000895	3.346	1.84235827135
0.000896	3.33	1.83660011979
0.000897	3.306	1.83531032798
0.000898	3.318	1.82342425124
0.000899	3.312	1.82061967473
0.0009	3.312	1.80517478378
0.000901	3.326	1.82420503234
0.000902	3.324	1.81080755466
0.000903	3.322	1.79730798696
0.000904	3.312	1.79740257038
0.000905	3.32	1.81151869988
0.000906	3.31	1.80718012384
0.000907	3.304	1.81206622396
0.000908	3.276	1.8077123665
0.000909	3.258	1.80760504536
0.00091	3.258	1.81753569428
0.000911	3.228	1.81989450244
0.000912	3.214	1.7922622576
0.000913	3.214	1.7877930529
0.000914	3.226	1.80081203905
0.000915	3.208	1.80353430796
0.000916	3.196	1.8048778352
0.000917	3.19	1.81049716929
0.000918	3.166	1.7906546289
0.000919	3.146	1.78232544727
0.00092	3.136	1.77693668992
0.000921	3.122	1.76949597343
0.000922	3.118	1.77540868535
0.000923	3.116	1.78732873305
0.000924	3.102	1.77752524595
0.000925	3.11	1.78938536934
0.000926	3.082	1.77405636889
0.000927	3.06	1.7766260158
0.000928	3.054	1.77512929107
0.000929	3.04	1.78392824968
0.00093	3.036	1.75803981752
0.000931	3.022	1.76111214862
0.000932	3.018	1.75433064158
0.000933	3.018	1.74404013715
0.000934	3.006	1.74412270211
0.000935	2.994	1.74067917779
0.000936	2.978	1.7243885873
0.000937	2.966	1.73113950911
0.000938	2.966	1.75523331782
0.000939	2.968	1.75013599472
0.00094	2.97	1.74157974265
0.000941	2.968	1.74326590054
0.000942	2.95	1.73075128196
0.000943	2.918	1.69448399225
0.000944	2.904	1.71195327039
0.000945	2.902	1.71941734317
0.000946	2.898	1.72846637225
0.000947	2.88	1.72904597972
0.000948	2.872	1.71686225423
0.000949	2.85	1.6992645468
0.00095	2.868	1.70838403177
0.000951	2.848	1.71490407895
0.000952	2.842	1.71843999022
0.000953	2.828	1.71184578745
0.000954	2.818	1.69259445822
0.000955	2.82	1.69457959388
0.000956	2.814	1.70041289104
0.000957	2.79	1.70701493842
0.000958	2.77	1.68792772357
0.000959	2.764	1.68769191501
0.00096	2.762	1.68918797059
0.000961	2.754	1.66777816271
0.000962	2.746	1.66897693214
0.000963	2.738	1.66413821541
0.000964	2.734	1.65506616182
0.000965	2.724	1.64311411655
0.000966	2.716	1.64783008833
0.000967	2.696	1.6344980881
0.000968	2.698	1.64401824807
0.000969	2.682	1.64099847654
0.00097	2.668	1.62042463571
0.000971	2.65	1.60981365381
0.000972	2.648	1.61372116551
0.000973	2.646	1.61885268014
0.000974	2.64	1.61567323429
0.000975	2.638	1.61831888081
0.000976	2.622	1.5972213372
0.000977	2.628	1.60050492033
0.000978	2.634	1.59876327203
0.000979	2.624	1.6020686627
0.00098	2.614	1.59656005211
0.000981	2.594	1.58781736985
0.000982	2.586	1.57816475692
0.000983	2.578	1.59496583035
0.000984	2.568	1.59291431031
0.000985	2.548	1.58861449068
0.000986	2.534	1.57760704867
0.000987	2.538	1.5762474425
0.000988	2.542	1.59882331732
0.000989	2.536	1.5851510969
0.00099	2.528	1.58657366674
0.000991	2.522	1.57655193381
0.000992	2.506	1.58806926801
0.000993	2.496	1.59059234249
0.000994	2.496	1.59310514405
0.000995	2.48	1.59298462014
0.000996	2.462	1.57116389979
0.000997	2.458	1.57741433999
0.000998	2.462	1.57243632621
0.000999	2.466	1.58897577074
0.001	2.464	1.59018992576
0.001001	2.454	1.5937013522
0.001002	2.436	1.59809386458
0.001003	2.438	1.59190326339
0.001004	2.428	1.59022514129
0.001005	2.438	1.60566372569
0.001006	2.446	1.61340757405
0.001007	2.436	1.62416255344
0.001008	2.442	1.61450797459
0.001009	2.438	1.59190326339
0.00101	2.436	1.57794296475
0.001011	2.43	1.58779721627
0.001012	2.424	1.5912963269
0.001013	2.434	1.5829226134
0.001014	2.416	1.58333319298
0.001015	2.376	1.55390604607
0.001016	2.37	1.57388055455
0.001017	2.366	1.56590037997
0.001018	2.36	1.57175061635
0.001019	2.36	1.56537535435
0.00102	2.362	1.56043455486
0.001021	2.36	1.56920361967
0.001022	2.356	1.55604113056
0.001023	2.358	1.55365247079
0.001024	2.356	1.55604113056
0.001025	2.346	1.54087118216
0.001026	2.328	1.55448255056
0.001027	2.32	1.54583310872
0.001028	2.308	1.52221417678
0.001029	2.312	1.50021865073
0.00103	2.306	1.50345069756
0.001031	2.3	1.5119523802
0.001032	2.3	1.51459565561
0.001033	2.3	1.517234326
0.001034	2.28	1.51842023169
0.001035	2.246	1.49582218195
0.001036	2.25	1.50316333111
0.001037	2.244	1.50481360972
0.001038	2.248	1.52134677178
0.001039	2.22	1.50850919785
0.00104	2.208	1.50224365534
0.001041	2.198	1.50558825713
0.001042	2.19	1.49863271017
0.001043	2.188	1.49821760769
0.001044	2.172	1.48943479213
0.001045	2.184	1.49737904353
0.001046	2.17	1.49033553269
0.001047	2.168	1.49391298274
0.001048	2.148	1.49602673773
0.001049	2.154	1.48804704227
0.00105	2.148	1.47176628579
0.001051	2.126	1.45400275103
0.001052	2.124	1.45760900107
0.001053	2.106	1.45009103163
0.001054	2.11	1.4401041629
0.001055	2.1	1.45396010949
0.001056	2.086	1.45003586163
0.001057	2.088	1.4533602444
0.001058	2.078	1.45736611735
0.001059	2.082	1.45302305556
0.00106	2.092	1.45311252145
0.001061	2.092	1.44483078594
0.001062	2.086	1.45416780325
0.001063	2.078	1.45461885042
0.001064	2.082	1.45851842635
0.001065	2.082	1.46399316938
0.001066	2.09	1.46625372975
0.001067	2.086	1.44589211216
0.001068	2.084	1.43141328763
0.001069	2.068	1.42385954363
0.00107	2.068	1.41116122396
0.001071	2.046	1.4085041711
0.001072	2.058	1.41796897004
0.001073	2.046	1.41981829823
0.001074	2.036	1.41940269128
0.001075	2.036	1.41940269128
0.001076	2.036	1.43481845542
0.001077	2.024	1.42106438981
0.001078	2.0	1.412798641
0.001079	1.992	1.40283142252
0.00108	1.98	1.39842768851
0.001081	1.988	1.42402808961
0.001082	1.982	1.42326244944
0.001083	1.982	1.42044922472
0.001084	1.974	1.42173274563
0.001085	1.956	1.40358968363
0.001086	1.938	1.40789062075
0.001087	1.946	1.40822015324
0.001088	1.93	1.40467077993
0.001089	1.938	1.40362245636
0.00109	1.946	1.40822015324
0.001091	1.946	1.39681208471
0.001092	1.938	1.39791129905
0.001093	1.94	1.40299679258
0.001094	1.934	1.39915831842
0.001095	1.924	1.39936557054
0.001096	1.932	1.39548414538
0.001097	1.922	1.38705299106
0.001098	1.916	1.38742351141
0.001099	1.924	1.39507132434
0.0011	1.92	1.39053946366
0.001101	1.922	1.41135254278
0.001102	1.924	1.40507081672
0.001103	1.906	1.40041565258
0.001104	1.904	1.41519751272
0.001105	1.886	1.40463660781
0.001106	1.882	1.3985978693
0.001107	1.886	1.39892959079
0.001108	1.884	1.4080284088
0.001109	1.878	1.39825462631
0.00111	1.87	1.40039280204
0.001111	1.868	1.4023466048
0.001112	1.866	1.39141798177
0.001113	1.858	1.39779683788
0.001114	1.852	1.40502526668
0.001115	1.854	1.39738470007
0.001116	1.838	1.38410837726
0.001117	1.842	1.39751064397
0.001118	1.846	1.39938700866
0.001119	1.852	1.40502526668
0.00112	1.852	1.40644800828
0.001121	1.834	1.39658297283
0.001122	1.822	1.3922341757
0.001123	1.816	1.38063173946
0.001124	1.812	1.36698792972
0.001125	1.814	1.37382822798
0.001126	1.814	1.37673672138
0.001127	1.804	1.36586382923
0.001128	1.804	1.36146391799
0.001129	1.79	1.35421564014
0.00113	1.786	1.35211094219
0.001131	1.782	1.33958053136
0.001132	1.784	1.33317065674
0.001133	1.776	1.32733718399
0.001134	1.774	1.31868267601
0.001135	1.77	1.32253544376
0.001136	1.758	1.31431959584
0.001137	1.746	1.30440944492
0.001138	1.748	1.29942140971
0.001139	1.734	1.28811645436
0.00114	1.712	1.28571225397
0.001141	1.72	1.30751673029
0.001142	1.714	1.30698278489
0.001143	1.7	1.29383151917
0.001144	1.694	1.29474476249
0.001145	1.698	1.3003061178
0.001146	1.694	1.29474476249
0.001147	1.676	1.28803105553
0.001148	1.664	1.27714682006
0.001149	1.662	1.27112391213
0.00115	1.666	1.27218080476
0.001151	1.654	1.2626495951
0.001152	1.664	1.2613897098
0.001153	1.642	1.25929980545
0.001154	1.64	1.25475097131
0.001155	1.632	1.24762814973
0.001156	1.63	1.25741798937
0.001157	1.616	1.26828387989
0.001158	1.622	1.29734960593
0.001159	1.63	1.29193653095
0.00116	1.622	1.28184086376
0.001161	1.612	1.29052547437
0.001162	1.602	1.27890421846
0.001163	1.592	1.26393670728
0.001164	1.596	1.26837849241
0.001165	1.59	1.26566188218
0.001166	1.592	1.26867489926
0.001167	1.592	1.26867489926
0.001168	1.59	1.27510783858
0.001169	1.578	1.27589811505
0.00117	1.574	1.2714259711
0.001171	1.572	1.25571334308
0.001172	1.578	1.25694709515
0.001173	1.574	1.26353630735
0.001174	1.564	1.25614648827
0.001175	1.552	1.26463275302
0.001176	1.55	1.26471340627
0.001177	1.548	1.25844984008
0.001178	1.534	1.26207923682
0.001179	1.532	1.25258772148
0.00118	1.544	1.26651648232
0.001181	1.538	1.255609812
0.001182	1.528	1.24306717437
0.001183	1.51	1.23850716591
0.001184	1.516	1.25289424933
0.001185	1.502	1.23693007078
0.001186	1.492	1.23042106614
0.001187	1.488	1.2271332446
0.001188	1.488	1.22550234598
0.001189	1.482	1.22216038227
0.00119	1.486	1.21070392747
0.001191	1.484	1.19739049604
0.001192	1.476	1.19223487619
0.001193	1.478	1.20395847104
0.001194	1.484	1.19404522527
0.001195	1.474	1.18546362239
0.001196	1.476	1.20225787583
0.001197	1.474	1.1955433911
0.001198	1.472	1.20715202025
0.001199	1.472	1.20549408957
0.0012	1.468	1.20870840156
0.001201	1.464	1.21190098605
0.001202	1.462	1.21183992342
0.001203	1.46	1.20515559161
0.001204	1.452	1.20817879472
0.001205	1.446	1.20294804543
0.001206	1.45	1.20975204071
0.001207	1.458	1.2166494976
0.001208	1.454	1.20991074051
0.001209	1.456	1.21657880961
0.00121	1.456	1.21328644598
0.001211	1.454	1.21814777429
0.001212	1.452	1.20817879472
0.001213	1.444	1.20119274057
0.001214	1.44	1.18084715353
0.001215	1.422	1.16786814324
0.001216	1.418	1.15899784297
0.001217	1.426	1.16125966089
0.001218	1.416	1.15712747785
0.001219	1.406	1.15289375053
0.00122	1.414	1.16901839164
0.001221	1.404	1.17846680055
0.001222	1.392	1.15686472848
0.001223	1.39	1.15667627277
0.001224	1.398	1.15567988647
0.001225	1.384	1.15781863865
0.001226	1.384	1.1560899619
0.001227	1.38	1.15047816146
0.001228	1.38	1.15047816146
0.001229	1.376	1.16044129537
0.00123	1.376	1.14657053861
0.001231	1.372	1.14613088258
0.001232	1.37	1.14939114317
0.001233	1.368	1.14567709238
0.001234	1.366	1.13843928253
0.001235	1.36	1.13595774569
0.001236	1.35	1.13995613951
0.001237	1.34	1.12800709218
0.001238	1.354	1.12458170001
0.001239	1.354	1.1192336664
0.00124	1.348	1.12022140669
0.001241	1.37	1.13538539712
0.001242	1.372	1.13561261
0.001243	1.366	1.14718960944
0.001244	1.368	1.14567709238
0.001245	1.354	1.13872033441
0.001246	1.34	1.12623265802
0.001247	1.332	1.11972139392
0.001248	1.318	1.11394613873
0.001249	1.314	1.11508026617
0.00125	1.31	1.1179892665
0.001251	1.308	1.12300311665
0.001252	1.31	1.12512221558
0.001253	1.31	1.12334322449
0.001254	1.308	1.12300311665
0.001255	1.294	1.11694404515
0.001256	1.3	1.12160599142
0.001257	1.294	1.10433871616
0.001258	1.298	1.11588350646
0.001259	1.29	1.10358506695
0.00126	1.284	1.1132582809
0.001261	1.27	1.09959083299
0.001262	1.266	1.1078104531
0.001263	1.26	1.09562767398
0.001264	1.248	1.09293000691
0.001265	1.252	1.09201465192
0.001266	1.232	1.05932808893
0.001267	1.226	1.06344910551
0.001268	1.226	1.06344910551
0.001269	1.23	1.066348911
0.00127	1.232	1.08543816038
0.001271	1.234	1.08039067008
0.001272	1.234	1.08224026907
0.001273	1.224	1.09079053901
0.001274	1.224	1.08527600176
0.001275	1.212	1.07100700278
0.001276	1.212	1.0635111659
0.001277	1.21	1.06672395679
0.001278	1.214	1.07154281296
0.001279	1.202	1.0682677567
0.00128	1.206	1.07683053449
0.001281	1.204	1.08368999257
0.001282	1.204	1.09470726681
0.001283	1.2	1.08995412748
0.001284	1.2	1.08258948822
0.001285	1.194	1.07720193093
0.001286	1.186	1.07675623982
0.001287	1.184	1.07802782895
0.001288	1.184	1.07431094195
0.001289	1.18	1.07498837203
0.00129	1.174	1.0657035235
0.001291	1.168	1.06196798445
0.001292	1.16	1.06695829347
0.001293	1.16	1.06508215646
0.001294	1.146	1.06427627992
0.001295	1.148	1.0668158229
0.001296	1.148	1.06305973492
0.001297	1.132	1.04046912496
0.001298	1.128	1.0332550508
0.001299	1.124	1.03374271461
0.0013	1.118	1.03734083116
0.001301	1.116	1.04045374717
0.001302	1.122	1.05788279124
0.001303	1.118	1.06022450453
0.001304	1.118	1.056444982
0.001305	1.116	1.05382351464
0.001306	1.118	1.05833643044
0.001307	1.12	1.06282642045
0.001308	1.11	1.04398275848
0.001309	1.106	1.04247973601
0.00131	1.106	1.03670825211
0.001311	1.098	1.02781126672
0.001312	1.106	1.03090445726
0.001313	1.096	1.03091415744
0.001314	1.1	1.04403065089
0.001315	1.1	1.04019228992
0.001316	1.08	1.03807514179
0.001317	1.074	1.02787353308
0.001318	1.072	1.0250931665
0.001319	1.06	1.02
0.00132	1.064	1.03532796736
0.001321	1.058	1.02695472149
0.001322	1.062	1.03060952839
0.001323	1.06	1.03749698795
0.001324	1.06	1.04517941044
0.001325	1.066	1.04577435425
0.001326	1.062	1.05553588286
0.001327	1.048	1.04961707303
0.001328	1.052	1.04369344158
0.001329	1.05	1.04474877363
0.00133	1.048	1.03426108889
0.001331	1.046	1.03724828272
0.001332	1.046	1.02170641576
0.001333	1.052	1.01847729479
0.001334	1.048	1.00682471166
0.001335	1.058	1.02305229583
0.001336	1.064	1.02562371267
0.001337	1.062	1.01889940622
0.001338	1.054	1.01739078038
0.001339	1.038	1.01220353684
0.00134	1.032	1.01142276027
0.001341	1.026	1.00265846628
0.001342	1.026	1.00265846628
0.001343	1.018	1.01077989691
0.001344	1.012	1.00192614498
0.001345	1.012	0.999927997408
0.001346	1.012	0.997925848949
0.001347	0.998	0.992973312834
0.001348	0.992	0.999967999488
0.001349	1.0	1.00399203184
0.00135	0.982	0.998837324092
0.001351	0.978	0.994744188221
0.001352	0.964	0.968867379986
0.001353	0.962	0.969822664202
0.001354	0.962	0.965689391057
0.001355	0.97	0.957653381971
0.001356	0.956	0.94766238714
0.001357	0.946	0.937594795207
0.001358	0.938	0.934963100876
0.001359	0.944	0.94067210015
0.00136	0.926	0.929797827487
0.001361	0.918	0.929126471477
0.001362	0.908	0.927111643762
0.001363	0.902	0.916731149247
0.001364	0.9	0.911043357914
0.001365	0.9	0.9088454214
0.001366	0.892	0.903513143236
0.001367	0.892	0.907929512683
0.001368	0.886	0.901667344424
0.001369	0.882	0.896702849332
0.00137	0.88	0.893084542471
0.001371	0.884	0.902520913885
0.001372	0.88	0.901997782702
0.001373	0.884	0.902520913885
0.001374	0.888	0.900808525715
0.001375	0.882	0.894469675283
0.001376	0.88	0.893084542471
0.001377	0.868	0.893630796246
0.001378	0.866	0.894451787409
0.001379	0.868	0.904751899694
0.00138	0.876	0.919034275748
0.001381	0.876	0.936282008799
0.001382	0.878	0.929040365108
0.001383	0.88	0.941063228481
0.001384	0.874	0.932804373918
0.001385	0.874	0.917673144426
0.001386	0.88	0.93252345815
0.001387	0.878	0.935476349247
0.001388	0.872	0.924995135122
0.001389	0.874	0.92634982593
0.00139	0.858	0.919693427181
0.001391	0.852	0.919834767771
0.001392	0.862	0.935390827409
0.001393	0.856	0.924804844278
0.001394	0.852	0.928491249286
0.001395	0.848	0.940689109111
0.001396	0.854	0.942700376578
0.001397	0.85	0.935681569766
0.001398	0.846	0.93503155027
0.001399	0.844	0.935769202314
0.0014	0.844	0.929335246292
0.001401	0.842	0.919258396753
0.001402	0.842	0.921431495012
0.001403	0.834	0.904678948578
0.001404	0.836	0.906147890799
0.001405	0.838	0.912006578924
0.001406	0.85	0.918422560699
0.001407	0.854	0.925572255418
0.001408	0.856	0.922639691321
0.001409	0.854	0.923408901841
0.00141	0.862	0.931104720211
0.001411	0.864	0.930324674509
0.001412	0.866	0.916539142645
0.001413	0.856	0.902919708501
0.001414	0.852	0.911096043236
0.001415	0.838	0.918561919524
0.001416	0.838	0.920736661592
0.001417	0.836	0.921468393381
0.001418	0.832	0.916392928825
0.001419	0.83	0.914931691439
0.00142	0.832	0.914207853828
0.001421	0.828	0.913463737649
0.001422	0.83	0.914931691439
0.001423	0.828	0.91565058838
0.001424	0.838	0.91638201641
0.001425	0.834	0.913479063799
0.001426	0.834	0.920023912733
0.001427	0.826	0.916364556277
0.001428	0.826	0.914179413463
0.001429	0.83	0.903935838431
0.00143	0.832	0.907621066305
0.001431	0.83	0.903935838431
0.001432	0.836	0.906147890799
0.001433	0.838	0.909810969378
0.001434	0.83	0.906145683651
0.001435	0.83	0.903935838431
0.001436	0.832	0.903203188657
0.001437	0.826	0.896506553239
0.001438	0.822	0.888997187847
0.001439	0.81	0.884251095561
0.00144	0.808	0.882686807424
0.001441	0.798	0.872465472096
0.001442	0.79	0.868274150254
0.001443	0.794	0.869231844792
0.001444	0.792	0.86760359612
0.001445	0.786	0.862672591427
0.001446	0.784	0.856355066547
0.001447	0.778	0.851302531419
0.001448	0.776	0.85195305035
0.001449	0.774	0.857277084728
0.00145	0.772	0.864879182314
0.001451	0.762	0.856362072957
0.001452	0.76	0.854634424769
0.001453	0.762	0.854023418883
0.001454	0.76	0.856971411425
0.001455	0.764	0.855747626348
0.001456	0.762	0.858694357732
0.001457	0.772	0.860241826465
0.001458	0.774	0.864247649693
0.001459	0.77	0.858545281275
0.00146	0.772	0.857913748578
0.001461	0.768	0.854503364534
0.001462	0.766	0.855128060585
0.001463	0.762	0.856362072957
0.001464	0.766	0.857463701856
0.001465	0.752	0.854690587289
0.001466	0.748	0.848820357909
0.001467	0.752	0.85935789983
0.001468	0.748	0.8535197713
0.001469	0.728	0.847358247732
0.00147	0.718	0.835748766077
0.001471	0.712	0.83249984985
0.001472	0.708	0.831105288155
0.001473	0.706	0.829194790143
0.001474	0.706	0.831603270797
0.001475	0.698	0.828731560881
0.001476	0.69	0.828190799273
0.001477	0.692	0.837338641172
0.001478	0.684	0.831951921688
0.001479	0.686	0.82668252673
0.00148	0.682	0.820290192554
0.001481	0.684	0.819843887579
0.001482	0.686	0.82909830539
0.001483	0.69	0.837794724261
0.001484	0.682	0.834790991806
0.001485	0.68	0.835224520713
0.001486	0.684	0.839132885782
0.001487	0.674	0.82929126367
0.001488	0.672	0.827294385331
0.001489	0.668	0.82569728109
0.00149	0.662	0.819607223004
0.001491	0.664	0.826501058681
0.001492	0.662	0.824473165118
0.001493	0.664	0.826501058681
0.001494	0.66	0.829698740508
0.001495	0.662	0.826895398463
0.001496	0.658	0.820387713219
0.001497	0.65	0.809629544915
0.001498	0.656	0.810964857438
0.001499	0.652	0.806781259078
0.0015	0.646	0.795414357426
0.001501	0.644	0.795778863756
0.001502	0.648	0.795044652834
0.001503	0.65	0.797182538695
0.001504	0.654	0.793904276346
0.001505	0.656	0.796030150183
0.001506	0.656	0.793513704986
0.001507	0.654	0.796419487456
0.001508	0.65	0.78962016185
0.001509	0.646	0.780182030042
0.00151	0.646	0.780182030042
0.001511	0.642	0.778354674939
0.001512	0.634	0.777202676269
0.001513	0.624	0.768520656847
0.001514	0.622	0.766234950913
0.001515	0.634	0.774625070599
0.001516	0.636	0.784540629923
0.001517	0.64	0.791454357496
0.001518	0.634	0.784884704909
0.001519	0.636	0.789622694709
0.00152	0.632	0.790301208401
0.001521	0.632	0.787766462856
0.001522	0.626	0.786208623713
0.001523	0.618	0.782352861566
0.001524	0.618	0.789984809981
0.001525	0.62	0.792212092814
0.001526	0.632	0.792827850167
0.001527	0.634	0.795011949596
0.001528	0.62	0.792212092814
0.001529	0.62	0.794732659452
0.00153	0.616	0.795326348111
0.001531	0.62	0.79724525712
0.001532	0.614	0.79057194486
0.001533	0.61	0.786066154977
0.001534	0.612	0.788324806155
0.001535	0.618	0.79251246047
0.001536	0.624	0.801638322437
0.001537	0.616	0.795326348111
0.001538	0.604	0.781782578471
0.001539	0.608	0.78888275428
0.00154	0.602	0.782046034451
0.001541	0.6	0.777174369109
0.001542	0.598	0.785108909642
0.001543	0.594	0.788139581546
0.001544	0.594	0.783047891256
0.001545	0.592	0.783285388604
0.001546	0.59	0.775822144567
0.001547	0.588	0.77605154468
0.001548	0.582	0.774129188185
0.001549	0.584	0.773914723984
0.00155	0.578	0.764143965493
0.001551	0.576	0.761724359595
0.001552	0.586	0.768507644725
0.001553	0.58	0.761314652427
0.001554	0.578	0.766756806295
0.001555	0.582	0.768944731434
0.001556	0.572	0.759484035382
0.001557	0.572	0.756846087392
0.001558	0.572	0.762112852536
0.001559	0.572	0.764732633016
0.00156	0.566	0.754747639943
0.001561	0.568	0.746576184994
0.001562	0.56	0.744580418759
0.001563	0.562	0.747098387095
0.001564	0.552	0.742493097611
0.001565	0.562	0.747098387095
0.001566	0.554	0.742350321614
0.001567	0.55	0.745318723769
0.001568	0.548	0.742762411542
0.001569	0.55	0.739932429347
0.00157	0.546	0.734767990593
0.001571	0.542	0.726798458997
0.001572	0.544	0.732163916073
0.001573	0.55	0.745318723769
0.001574	0.552	0.747860949642
0.001575	0.55	0.750666370633
0.001576	0.558	0.750090661187
0.001577	0.564	0.744247270737
0.001578	0.556	0.734073565796
0.001579	0.554	0.734223399246
0.00158	0.55	0.737224524823
0.001581	0.544	0.729427172513
0.001582	0.544	0.718375946145
0.001583	0.546	0.721029819078
0.001584	0.546	0.721029819078
0.001585	0.54	0.718609768929
0.001586	0.544	0.7266801222
0.001587	0.536	0.721598226162
0.001588	0.534	0.718918632392
0.001589	0.528	0.716390954717
0.00159	0.522	0.710996483817
0.001591	0.526	0.719252389638
0.001592	0.524	0.713739448258
0.001593	0.52	0.705407683542
0.001594	0.522	0.70817794374
0.001595	0.52	0.708237248385
0.001596	0.508	0.694216104682
0.001597	0.5	0.691375440698
0.001598	0.5	0.679705818719
0.001599	0.5	0.679705818719
0.0016	0.496	0.685553790741
0.001601	0.494	0.685539203839
0.001602	0.498	0.688473674152
0.001603	0.496	0.685553790741
0.001604	0.5	0.694262198308
0.001605	0.498	0.694259317546
0.001606	0.492	0.6913291546
0.001607	0.494	0.691349405149
0.001608	0.494	0.691349405149
0.001609	0.49	0.694190175672
0.00161	0.494	0.69423627102
0.001611	0.488	0.688371992458
0.001612	0.488	0.688371992458
0.001613	0.486	0.685422497442
0.001614	0.492	0.682595048327
0.001615	0.488	0.682536445913
0.001616	0.488	0.685460429201
0.001617	0.486	0.685422497442
0.001618	0.482	0.688241236777
0.001619	0.478	0.682287329503
0.00162	0.474	0.682146611807
0.001621	0.472	0.676177491492
0.001622	0.478	0.685212375837
0.001623	0.482	0.694028817845
0.001624	0.476	0.688058137079
0.001625	0.476	0.693847245437
0.001626	0.472	0.682067445345
0.001627	0.474	0.685072258963
0.001628	0.476	0.685145240077
0.001629	0.474	0.685072258963
0.00163	0.472	0.690808222302
0.001631	0.468	0.690634490885
0.001632	0.476	0.696723761616
0.001633	0.468	0.69640218265
0.001634	0.476	0.699588450448
0.001635	0.47	0.687822651561
0.001636	0.468	0.687732506139
0.001637	0.456	0.681222430635
0.001638	0.456	0.675325106893
0.001639	0.45	0.665957956631
0.00164	0.452	0.666105096813
0.001641	0.444	0.66246811244
0.001642	0.444	0.65944218852
0.001643	0.446	0.662634137364
0.001644	0.442	0.662296006329
0.001645	0.432	0.655267884151
0.001646	0.438	0.661933531406
0.001647	0.434	0.658516514599
0.001648	0.432	0.658312995466
0.001649	0.434	0.658516514599
0.00165	0.43	0.655057249406
0.001651	0.434	0.661546672579
0.001652	0.416	0.628445701712
0.001653	0.414	0.631350932525
0.001654	0.414	0.631350932525
0.001655	0.41	0.627614531381
0.001656	0.41	0.627614531381
0.001657	0.414	0.621774878875
0.001658	0.41	0.611473629848
0.001659	0.414	0.618549917145
0.00166	0.416	0.62525514792
0.001661	0.408	0.620915453182
0.001662	0.4	0.61318838867
0.001663	0.404	0.620309600119
0.001664	0.398	0.612858874456
0.001665	0.398	0.606296956944
0.001666	0.402	0.610242574719
0.001667	0.402	0.606956341099
0.001668	0.4	0.606630035524
0.001669	0.4	0.61318838867
0.00167	0.406	0.61413679258
0.001671	0.406	0.61413679258
0.001672	0.412	0.621494971822
0.001673	0.414	0.624983199774
0.001674	0.414	0.624983199774
0.001675	0.414	0.628175134815
0.001676	0.404	0.617076980611
0.001677	0.41	0.617980582219
0.001678	0.408	0.617686004374
0.001679	0.404	0.610560398323
0.00168	0.402	0.603652217755
0.001681	0.406	0.604288010803
0.001682	0.406	0.600969217182
0.001683	0.4	0.593295878968
0.001684	0.398	0.586170623624
0.001685	0.4	0.58991524815
0.001686	0.404	0.590579376545
0.001687	0.406	0.594276030141
0.001688	0.402	0.593629514091
0.001689	0.398	0.592955310289
0.00169	0.392	0.598611727249
0.001691	0.396	0.60264749232
0.001692	0.402	0.603652217755
0.001693	0.398	0.602989220467
0.001694	0.396	0.60264749232
0.001695	0.396	0.605957094191
0.001696	0.396	0.605957094191
0.001697	0.388	0.604529569169
0.001698	0.382	0.600063329991
0.001699	0.388	0.601212108993
0.0017	0.388	0.601212108993
0.001701	0.388	0.601212108993
0.001702	0.376	0.595503148606
0.001703	0.38	0.596322060635
0.001704	0.38	0.602992537267
0.001705	0.382	0.603387106259
0.001706	0.382	0.603387106259
0.001707	0.376	0.595503148606
0.001708	0.376	0.592135119715
0.001709	0.372	0.591283350011
0.00171	0.374	0.591712768157
0.001711	0.37	0.584037670018
0.001712	0.37	0.584037670018
0.001713	0.364	0.582669717765
0.001714	0.364	0.582669717765
0.001715	0.36	0.58172158289
0.001716	0.358	0.584667426833
0.001717	0.364	0.596241561785
0.001718	0.356	0.594360160172
0.001719	0.36	0.595315042645
0.00172	0.362	0.595781839267
0.001721	0.364	0.596241561785
0.001722	0.35	0.586088730484
0.001723	0.354	0.587097947535
0.001724	0.354	0.593872040089
0.001725	0.35	0.592874354311
0.001726	0.354	0.593872040089
0.001727	0.352	0.58999661016
0.001728	0.362	0.595781839267
0.001729	0.358	0.591469356772
0.00173	0.354	0.583681419954
0.001731	0.358	0.584667426833
0.001732	0.354	0.583681419954
0.001733	0.358	0.584667426833
0.001734	0.342	0.566600388281
0.001735	0.344	0.567154299993
0.001736	0.344	0.563616891159
0.001737	0.346	0.564166642048
0.001738	0.348	0.568239386175
0.001739	0.338	0.554757604725
0.00174	0.334	0.560753065083
0.001741	0.33	0.555967624957
0.001742	0.332	0.560157120815
0.001743	0.338	0.565469716254
0.001744	0.34	0.558927544499
0.001745	0.342	0.559496201953
0.001746	0.336	0.561341250934
0.001747	0.342	0.570119285764
0.001748	0.342	0.570119285764
0.001749	0.346	0.571212744956
0.00175	0.344	0.567154299993
0.001751	0.346	0.56770062533
0.001752	0.348	0.568239386175
0.001753	0.346	0.56770062533
0.001754	0.348	0.568239386175
0.001755	0.35	0.568770604022
0.001756	0.346	0.56770062533
0.001757	0.344	0.567154299993
0.001758	0.342	0.56305949952
0.001759	0.342	0.56305949952
0.00176	0.342	0.566600388281
0.001761	0.336	0.561341250934
0.001762	0.33	0.555967624957
0.001763	0.33	0.555967624957
0.001764	0.324	0.550476157522
0.001765	0.324	0.554097464351
0.001766	0.322	0.549832701828
0.001767	0.328	0.555352140538
0.001768	0.328	0.555352140538
0.001769	0.318	0.552155775121
0.00177	0.324	0.554097464351
0.001771	0.326	0.55472876255
0.001772	0.326	0.55472876255
0.001773	0.334	0.564308426306
0.001774	0.334	0.564308426306
0.001775	0.33	0.563116329012
0.001776	0.334	0.564308426306
0.001777	0.336	0.561341250934
0.001778	0.33	0.559553393342
0.001779	0.324	0.557695257287
0.00178	0.32	0.552810998443
0.001781	0.322	0.553458218839
0.001782	0.32	0.54918120871
0.001783	0.318	0.544863285605
0.001784	0.318	0.544863285605
0.001785	0.312	0.539125217366
0.001786	0.312	0.539125217366
0.001787	0.316	0.540503468999
0.001788	0.308	0.537713678457
0.001789	0.308	0.537713678457
0.00179	0.304	0.536268589421
0.001791	0.302	0.531785671112
0.001792	0.296	0.52190420577
0.001793	0.294	0.521118028857
0.001794	0.29	0.515654923374
0.001795	0.284	0.509258284174
0.001796	0.29	0.511761663277
0.001797	0.294	0.5133848459
0.001798	0.294	0.5133848459
0.001799	0.29	0.507838557024
0.0018	0.288	0.507006903306
0.001801	0.284	0.505315742878
0.001802	0.284	0.505315742878
0.001803	0.286	0.506165980682
0.001804	0.278	0.498714347097
0.001805	0.28	0.499599839872
0.001806	0.282	0.50840535009
0.001807	0.28	0.503587132481
0.001808	0.28	0.499599839872
0.001809	0.276	0.497819244305
0.00181	0.272	0.496
0.001811	0.27	0.495075751779
0.001812	0.27	0.495075751779
0.001813	0.264	0.4881639069
0.001814	0.262	0.487191953957
0.001815	0.262	0.487191953957
0.001816	0.258	0.47690250576
0.001817	0.264	0.479899989581
0.001818	0.264	0.479899989581
0.001819	0.264	0.479899989581
0.00182	0.27	0.482804308183
0.001821	0.268	0.48184644857
0.001822	0.266	0.480878362998
0.001823	0.262	0.483069353199
0.001824	0.262	0.483069353199
0.001825	0.266	0.489125750702
0.001826	0.26	0.486209831246
0.001827	0.258	0.481077956261
0.001828	0.26	0.482078831728
0.001829	0.262	0.483069353199
0.00183	0.266	0.485019587233
0.001831	0.268	0.490077544884
0.001832	0.268	0.490077544884
0.001833	0.264	0.4881639069
0.001834	0.266	0.489125750702
0.001835	0.268	0.490077544884
0.001836	0.272	0.491951217094
0.001837	0.27	0.491019347888
0.001838	0.272	0.496
0.001839	0.272	0.496
0.00184	0.27	0.495075751779
0.001841	0.268	0.490077544884
0.001842	0.26	0.482078831728
0.001843	0.26	0.482078831728
0.001844	0.26	0.482078831728
0.001845	0.258	0.485217477014
0.001846	0.264	0.4881639069
0.001847	0.264	0.4881639069
0.001848	0.264	0.4881639069
0.001849	0.266	0.489125750702
0.00185	0.262	0.487191953957
0.001851	0.26	0.486209831246
0.001852	0.256	0.484214828356
0.001853	0.254	0.483201821189
0.001854	0.252	0.482178390225
0.001855	0.25	0.481144468949
0.001856	0.256	0.488327758785
0.001857	0.254	0.48732330131
0.001858	0.254	0.48732330131
0.001859	0.254	0.48732330131
0.00186	0.25	0.485283422342
0.001861	0.25	0.485283422342
0.001862	0.244	0.47797907904
0.001863	0.242	0.481077956261
0.001864	0.242	0.481077956261
0.001865	0.24	0.475815090135
0.001866	0.236	0.473607432374
0.001867	0.234	0.476701164253
0.001868	0.236	0.481979252666
0.001869	0.242	0.485217477014
0.00187	0.238	0.478911265267
0.001871	0.238	0.478911265267
0.001872	0.238	0.478911265267
0.001873	0.234	0.476701164253
0.001874	0.23	0.478643917751
0.001875	0.232	0.475579646326
0.001876	0.234	0.476701164253
0.001877	0.228	0.473303285431
0.001878	0.226	0.472148281793
0.001879	0.224	0.470981952945
0.00188	0.22	0.468614980554
0.001881	0.228	0.473303285431
0.001882	0.226	0.472148281793
0.001883	0.226	0.472148281793
0.001884	0.228	0.473303285431
0.001885	0.228	0.473303285431
0.001886	0.228	0.473303285431
0.001887	0.23	0.474447046571
0.001888	0.232	0.475579646326
0.001889	0.23	0.474447046571
0.00189	0.226	0.472148281793
0.001891	0.22	0.46
0.001892	0.22	0.46
0.001893	0.224	0.462411072532
0.001894	0.224	0.462411072532
0.001895	0.222	0.461211448253
0.001896	0.222	0.461211448253
0.001897	0.222	0.461211448253
0.001898	0.222	0.46552765761
0.001899	0.222	0.46552765761
0.0019	0.218	0.463115536341
0.001901	0.218	0.463115536341
0.001902	0.222	0.46552765761
0.001903	0.226	0.467893150196
0.001904	0.226	0.467893150196
0.001905	0.222	0.46552765761
0.001906	0.224	0.466716187849
0.001907	0.222	0.46552765761
0.001908	0.22	0.46
0.001909	0.22	0.46432747065
0.00191	0.226	0.467893150196
0.001911	0.222	0.46552765761
0.001912	0.222	0.46552765761
0.001913	0.226	0.472148281793
0.001914	0.228	0.473303285431
0.001915	0.23	0.474447046571
0.001916	0.228	0.473303285431
0.001917	0.228	0.473303285431
0.001918	0.228	0.473303285431
0.001919	0.224	0.470981952945
0.00192	0.228	0.473303285431
0.001921	0.226	0.467893150196
0.001922	0.228	0.46905863173
0.001923	0.228	0.46905863173
0.001924	0.226	0.467893150196
0.001925	0.228	0.473303285431
0.001926	0.228	0.473303285431
0.001927	0.228	0.473303285431
0.001928	0.226	0.472148281793
0.001929	0.222	0.46552765761
0.00193	0.224	0.470981952945
0.001931	0.22	0.46432747065
0.001932	0.22	0.46432747065
0.001933	0.22	0.46432747065
0.001934	0.224	0.466716187849
0.001935	0.222	0.46552765761
0.001936	0.216	0.457541254971
0.001937	0.216	0.457541254971
0.001938	0.21	0.453762052182
0.001939	0.208	0.44354932082
0.00194	0.214	0.451889366992
0.001941	0.21	0.449332838773
0.001942	0.212	0.450617354304
0.001943	0.21	0.449332838773
0.001944	0.21	0.449332838773
0.001945	0.212	0.450617354304
0.001946	0.212	0.450617354304
0.001947	0.214	0.451889366992
0.001948	0.214	0.451889366992
0.001949	0.212	0.450617354304
0.00195	0.21	0.458148447558
0.001951	0.21	0.458148447558
0.001952	0.21	0.458148447558
0.001953	0.21	0.453762052182
0.001954	0.208	0.452477623756
0.001955	0.21	0.453762052182
0.001956	0.206	0.451180673345
0.001957	0.204	0.449871092648
0.001958	0.208	0.452477623756
0.001959	0.208	0.456876350887
0.00196	0.208	0.456876350887
0.001961	0.21	0.458148447558
0.001962	0.204	0.454295058305
0.001963	0.202	0.452985650987
0.001964	0.202	0.452985650987
0.001965	0.204	0.458676356487
0.001966	0.202	0.457379492326
0.001967	0.198	0.45474828202
0.001968	0.196	0.448981068643
0.001969	0.196	0.448981068643
0.00197	0.198	0.45032876879
0.001971	0.198	0.45474828202
0.001972	0.198	0.45474828202
0.001973	0.198	0.45474828202
0.001974	0.2	0.45607017004
0.001975	0.2	0.45607017004
0.001976	0.2	0.451663591625
0.001977	0.198	0.441356998358
0.001978	0.198	0.45032876879
0.001979	0.198	0.45032876879
0.00198	0.196	0.448981068643
0.001981	0.198	0.45032876879
0.001982	0.2	0.451663591625
0.001983	0.198	0.45032876879
0.001984	0.196	0.448981068643
0.001985	0.194	0.447620374871
0.001986	0.192	0.446246568614
0.001987	0.19	0.440340777126
0.001988	0.186	0.432901836448
0.001989	0.188	0.434345484609
0.00199	0.184	0.43144408676
0.001991	0.184	0.43144408676
0.001992	0.18	0.423792402008
0.001993	0.178	0.422274792049
0.001994	0.18	0.423792402008
0.001995	0.178	0.422274792049
0.001996	0.176	0.420742201354
0.001997	0.178	0.426984777246
0.001998	0.18	0.433128156554
[truncated: 8,002 more rows]
