# Supplementary material for: The Influence of Synaptic Size on AMPA Receptor Activation: A Monte Carlo Model
Source: PLoS One. 2015 Jun 24;10(6):e0130924. doi: 10.1371/journal.pone.0130924 (PMC4479604; doi:10.1371/journal.pone.0130924)
Supplement: S1 Dataset — This package contains the experimental data used as basis for the analysis presented in the paper. (ZIP) [file pone.0130924.s001.zip › S1 Simulation data/test/2760_11491_140_275.csv]

time	AMPA.O.mean	AMPA.O.stdev
0.0	0.0	0.0
1e-06	0.0	0.0
2e-06	0.08	0.285657137142
3e-06	0.426	0.639158822203
4e-06	0.964	0.958490479869
5e-06	1.602	1.19649320934
6e-06	2.384	1.50217974956
7e-06	3.292	1.78402242138
8e-06	4.272	1.97129804951
9e-06	5.22	2.11366979446
1e-05	6.264	2.29658529125
1.1e-05	7.282	2.52318766643
1.2e-05	8.382	2.78712683601
1.3e-05	9.326	2.94817299357
1.4e-05	10.394	3.10914200383
1.5e-05	11.418	3.27403054353
1.6e-05	12.358	3.46782871549
1.7e-05	13.318	3.52546110459
1.8e-05	14.2	3.69810762418
1.9e-05	15.064	3.7555164758
2e-05	15.798	3.78750524752
2.1e-05	16.636	3.91963059484
2.2e-05	17.438	4.02817030424
2.3e-05	18.218	4.10931575813
2.4e-05	18.906	4.18821728185
2.5e-05	19.51	4.18304912713
2.6e-05	20.072	4.24438641031
2.7e-05	20.622	4.27914898081
2.8e-05	21.116	4.29680625581
2.9e-05	21.604	4.35880534092
3e-05	22.074	4.4027859362
3.1e-05	22.466	4.50342580709
3.2e-05	22.886	4.51364641947
3.3e-05	23.234	4.48990467605
3.4e-05	23.55	4.52366002259
3.5e-05	23.892	4.54932258694
3.6e-05	24.21	4.60542071911
3.7e-05	24.46	4.57038291612
3.8e-05	24.762	4.69908033556
3.9e-05	25.018	4.6692264884
4e-05	25.314	4.78616798702
4.1e-05	25.572	4.75865695339
4.2e-05	25.708	4.72342418167
4.3e-05	25.858	4.68634569788
4.4e-05	25.96	4.73184953269
4.5e-05	26.14	4.72698635496
4.6e-05	26.332	4.7144221279
4.7e-05	26.512	4.71103555495
4.8e-05	26.582	4.80159098633
4.9e-05	26.68	4.79516423076
5e-05	26.834	4.86687209612
5.1e-05	26.962	4.8572168986
5.2e-05	27.02	4.8165963086
5.3e-05	27.126	4.82681302725
5.4e-05	27.226	4.80155433167
5.5e-05	27.308	4.77840308053
5.6e-05	27.336	4.77274596014
5.7e-05	27.37	4.76582626624
5.8e-05	27.406	4.73721057163
5.9e-05	27.356	4.71606446097
6e-05	27.376	4.74495774481
6.1e-05	27.43	4.70713288531
6.2e-05	27.416	4.66636303774
6.3e-05	27.46	4.67251538253
6.4e-05	27.458	4.66821550488
6.5e-05	27.468	4.65198624246
6.6e-05	27.464	4.6768262743
6.7e-05	27.454	4.69423944852
6.8e-05	27.466	4.709229661
6.9e-05	27.47	4.68114302281
7e-05	27.43	4.62915759075
7.1e-05	27.444	4.66806855134
7.2e-05	27.37	4.62872552654
7.3e-05	27.302	4.61722817283
7.4e-05	27.25	4.60385707858
7.5e-05	27.216	4.64901537963
7.6e-05	27.13	4.62397015561
7.7e-05	27.126	4.63229144161
7.8e-05	27.076	4.60415290797
7.9e-05	27.0	4.6030424721
8e-05	26.996	4.63637617111
8.1e-05	26.968	4.69925270655
8.2e-05	26.934	4.70549083518
8.3e-05	26.958	4.72527628822
8.4e-05	26.916	4.67086116257
8.5e-05	26.838	4.68014486955
8.6e-05	26.78	4.69931909961
8.7e-05	26.71	4.68805929997
8.8e-05	26.684	4.61694097861
8.9e-05	26.608	4.64697062612
9e-05	26.538	4.6806576461
9.1e-05	26.452	4.69847805145
9.2e-05	26.456	4.7112698925
9.3e-05	26.356	4.72496179879
9.4e-05	26.302	4.72173654496
9.5e-05	26.288	4.72747882068
9.6e-05	26.28	4.7233039284
9.7e-05	26.228	4.70999108279
9.8e-05	26.18	4.68183724621
9.9e-05	26.132	4.71959489787
0.0001	26.092	4.75137201238
0.000101	26.008	4.67246573021
0.000102	26.024	4.64923907753
0.000103	25.996	4.75057722809
0.000104	25.894	4.70348424043
0.000105	25.8	4.64585837064
0.000106	25.754	4.72286819634
0.000107	25.704	4.69471873492
0.000108	25.616	4.68663461345
0.000109	25.55	4.65956006507
0.00011	25.518	4.65893507145
0.000111	25.46	4.68149548756
0.000112	25.37	4.68028845265
0.000113	25.332	4.65937506539
0.000114	25.306	4.72317308597
0.000115	25.26	4.67679377352
0.000116	25.196	4.62877780845
0.000117	25.132	4.60332227853
0.000118	25.02	4.64624579634
0.000119	24.916	4.66100246728
0.00012	24.882	4.69766708058
0.000121	24.822	4.70513719247
0.000122	24.752	4.72212833371
0.000123	24.698	4.68260568487
0.000124	24.584	4.69967488237
0.000125	24.516	4.69869598931
0.000126	24.462	4.75316273654
0.000127	24.42	4.71716016264
0.000128	24.36	4.72169461105
0.000129	24.272	4.77137464469
0.00013	24.186	4.71841117327
0.000131	24.118	4.72864420315
0.000132	24.018	4.69272586031
0.000133	23.994	4.65123252483
0.000134	23.9	4.64133601455
0.000135	23.852	4.565314447
0.000136	23.806	4.59307783518
0.000137	23.754	4.59494113129
0.000138	23.682	4.62264815879
0.000139	23.634	4.6639086612
0.00014	23.596	4.66784575581
0.000141	23.566	4.67007965671
0.000142	23.51	4.62492162096
0.000143	23.45	4.61427134009
0.000144	23.398	4.59038081209
0.000145	23.374	4.59892639645
0.000146	23.274	4.60857071119
0.000147	23.204	4.61198265391
0.000148	23.102	4.6203458745
0.000149	23.02	4.62856349206
0.00015	22.986	4.63441517346
0.000151	22.918	4.61121198819
0.000152	22.91	4.63830788111
0.000153	22.872	4.59604351589
0.000154	22.816	4.58368236247
0.000155	22.784	4.57223621437
0.000156	22.736	4.60893740465
0.000157	22.694	4.60829295944
0.000158	22.604	4.63326925615
0.000159	22.522	4.58274110113
0.00016	22.426	4.59483666739
0.000161	22.332	4.63139028802
0.000162	22.266	4.61727668653
0.000163	22.204	4.6124162865
0.000164	22.138	4.62070946933
0.000165	22.114	4.59009847389
0.000166	22.092	4.54615617858
0.000167	21.992	4.54971823303
0.000168	21.968	4.55532391823
0.000169	21.9	4.58366665455
0.00017	21.856	4.63370952909
0.000171	21.83	4.55906788719
0.000172	21.736	4.51201773046
0.000173	21.638	4.49788350227
0.000174	21.642	4.47412963603
0.000175	21.55	4.45415536325
0.000176	21.468	4.42503966084
0.000177	21.386	4.42187788162
0.000178	21.348	4.47156527404
0.000179	21.268	4.43938914717
0.00018	21.248	4.43469232304
0.000181	21.22	4.44202656453
0.000182	21.128	4.45775907828
0.000183	21.078	4.45105785179
0.000184	21.024	4.43614968188
0.000185	20.988	4.39270486147
0.000186	20.938	4.37883043746
0.000187	20.94	4.33594280405
0.000188	20.868	4.29634449271
0.000189	20.828	4.27719721313
0.00019	20.748	4.30586762453
0.000191	20.676	4.3246992959
0.000192	20.616	4.34195163492
0.000193	20.594	4.31476117531
0.000194	20.534	4.30730124324
0.000195	20.442	4.30936607867
0.000196	20.328	4.33548336406
0.000197	20.318	4.33507508585
0.000198	20.266	4.33811525896
0.000199	20.222	4.32396993514
0.0002	20.13	4.26768086904
0.000201	20.088	4.2792821828
0.000202	20.064	4.30068645683
0.000203	20.022	4.25317716537
0.000204	19.978	4.25693739677
0.000205	19.898	4.29785946722
0.000206	19.856	4.3043308423
0.000207	19.846	4.27297133152
0.000208	19.73	4.23049642477
0.000209	19.666	4.19457316064
0.00021	19.632	4.15795334269
0.000211	19.566	4.12281990875
0.000212	19.478	4.09798926304
0.000213	19.466	4.13676733694
0.000214	19.428	4.13144236315
0.000215	19.432	4.12230226936
0.000216	19.366	4.13570356771
0.000217	19.302	4.1500356625
0.000218	19.262	4.1906271607
0.000219	19.174	4.1765684479
0.00022	19.19	4.22017772138
0.000221	19.152	4.21626564628
0.000222	19.1	4.24994117606
0.000223	19.03	4.23238703334
0.000224	18.974	4.23666425387
0.000225	18.896	4.23853559617
0.000226	18.834	4.25469669894
0.000227	18.81	4.23862005846
0.000228	18.734	4.21132330747
0.000229	18.722	4.2318690906
0.00023	18.622	4.21984786456
0.000231	18.648	4.17661298183
0.000232	18.668	4.14509059008
0.000233	18.614	4.09890278001
0.000234	18.572	4.07588223579
0.000235	18.5	4.03757352874
0.000236	18.42	4.00494694097
0.000237	18.38	4.05211056118
0.000238	18.32	4.06566107786
0.000239	18.284	4.08892944424
0.00024	18.238	4.07692972714
0.000241	18.198	4.12247449962
0.000242	18.12	4.11261474004
0.000243	18.066	4.07696504768
0.000244	17.998	4.09609521374
0.000245	17.96	4.08979217076
0.000246	17.92	4.11212840266
0.000247	17.91	4.11362370666
0.000248	17.842	4.08032302643
0.000249	17.774	4.11569240833
0.00025	17.734	4.0643872847
0.000251	17.698	4.09081850001
0.000252	17.656	4.09214662494
0.000253	17.582	4.06881751864
0.000254	17.502	4.01820805833
0.000255	17.438	4.01922330805
0.000256	17.408	4.02958260866
0.000257	17.38	4.00644480806
0.000258	17.316	3.99951797096
0.000259	17.254	3.97309501522
0.00026	17.188	3.96391927264
0.000261	17.156	3.9658118967
0.000262	17.108	3.89311392076
0.000263	17.07	3.91166205084
0.000264	17.034	3.90702495513
0.000265	17.02	3.89096389086
0.000266	17.014	3.89073309288
0.000267	16.924	3.85411779789
0.000268	16.85	3.87704784598
0.000269	16.794	3.89660929527
0.00027	16.754	3.90403432362
0.000271	16.718	3.91745784917
0.000272	16.682	3.94269907551
0.000273	16.622	3.95362061913
0.000274	16.564	3.95296142152
0.000275	16.552	3.95617188706
0.000276	16.502	4.00873995166
0.000277	16.43	3.98510978519
0.000278	16.398	3.99093923782
0.000279	16.344	3.98618414025
0.00028	16.272	3.94385800961
0.000281	16.22	3.92525158429
0.000282	16.152	3.8725826008
0.000283	16.1	3.87065885864
0.000284	16.114	3.88394181213
0.000285	16.038	3.8946830423
0.000286	16.0	3.82831555648
0.000287	15.95	3.79572127533
0.000288	15.912	3.81841014036
0.000289	15.906	3.80751414968
0.00029	15.846	3.81972302661
0.000291	15.874	3.85514253952
0.000292	15.806	3.82208895763
0.000293	15.774	3.76761516081
0.000294	15.766	3.80305719126
0.000295	15.762	3.81750651604
0.000296	15.7	3.84473666198
0.000297	15.646	3.84248409235
0.000298	15.57	3.86847515179
0.000299	15.492	3.83535343873
0.0003	15.446	3.80461351519
0.000301	15.418	3.75915894849
0.000302	15.406	3.74928846583
0.000303	15.364	3.77246656711
0.000304	15.332	3.77170730572
0.000305	15.312	3.75268650436
0.000306	15.31	3.7177815966
0.000307	15.262	3.67387479373
0.000308	15.206	3.67907107841
0.000309	15.216	3.67768187858
0.00031	15.158	3.63387341552
0.000311	15.114	3.62836106252
0.000312	15.038	3.6579442314
0.000313	15.022	3.66408460601
0.000314	14.956	3.66743288964
0.000315	14.914	3.65220536115
0.000316	14.83	3.65090399764
0.000317	14.784	3.63721651816
0.000318	14.726	3.66154666773
0.000319	14.696	3.65124417151
0.00032	14.666	3.63516767151
0.000321	14.636	3.65397099058
0.000322	14.606	3.65441705338
0.000323	14.55	3.65287557959
0.000324	14.516	3.65208762217
0.000325	14.468	3.6305613891
0.000326	14.406	3.65310333826
0.000327	14.388	3.6597070921
0.000328	14.392	3.65107326686
0.000329	14.362	3.6599120208
0.00033	14.318	3.62448285966
0.000331	14.258	3.62373233007
0.000332	14.228	3.64362676464
0.000333	14.162	3.61327496878
0.000334	14.118	3.60001055554
0.000335	14.12	3.60299875104
0.000336	14.078	3.60498488208
0.000337	14.054	3.57254587094
0.000338	14.024	3.57091360859
0.000339	13.972	3.57312412323
0.00034	13.94	3.53389303743
0.000341	13.922	3.5185104803
0.000342	13.906	3.51982442744
0.000343	13.836	3.53795194993
0.000344	13.804	3.56505035028
0.000345	13.788	3.53257073531
0.000346	13.73	3.53172762257
0.000347	13.692	3.52663238799
0.000348	13.684	3.51569964587
0.000349	13.642	3.53522785687
0.00035	13.542	3.53556728122
0.000351	13.484	3.50738421049
0.000352	13.44	3.54434761275
0.000353	13.4	3.50257048466
0.000354	13.338	3.50196459148
0.000355	13.342	3.46886667371
0.000356	13.29	3.44875339797
0.000357	13.3	3.44180185368
0.000358	13.244	3.43925340735
0.000359	13.19	3.43131170254
0.00036	13.18	3.48476685016
0.000361	13.124	3.43985813661
0.000362	13.076	3.45922303415
0.000363	13.066	3.51192881477
0.000364	13.052	3.45330218776
0.000365	13.006	3.45918545325
0.000366	12.958	3.47796434714
0.000367	12.928	3.46566241864
0.000368	12.878	3.46512856904
0.000369	12.856	3.45242871034
0.00037	12.864	3.46027513357
0.000371	12.83	3.44283313566
0.000372	12.81	3.43655350606
0.000373	12.754	3.43008513014
0.000374	12.684	3.41879276939
0.000375	12.628	3.37722015865
0.000376	12.584	3.34050056129
0.000377	12.56	3.36606595301
0.000378	12.49	3.33734924753
0.000379	12.478	3.32708821644
0.00038	12.436	3.28784184534
0.000381	12.406	3.32282470197
0.000382	12.354	3.32996756741
0.000383	12.352	3.34067298609
0.000384	12.33	3.35813936578
0.000385	12.312	3.3595618762
0.000386	12.274	3.35900640071
0.000387	12.176	3.29560677266
0.000388	12.156	3.28750117871
0.000389	12.132	3.2475492298
0.00039	12.096	3.22037016506
0.000391	12.074	3.24168536413
0.000392	12.054	3.16276524579
0.000393	12.022	3.15238259099
0.000394	11.964	3.12261172738
0.000395	11.954	3.16668343855
0.000396	11.93	3.177593429
0.000397	11.898	3.18050247602
0.000398	11.856	3.20175951627
0.000399	11.846	3.20660006861
0.0004	11.784	3.21081671853
0.000401	11.744	3.24260142478
0.000402	11.732	3.22431015878
0.000403	11.714	3.22493472802
0.000404	11.702	3.21390665701
0.000405	11.688	3.25309944514
0.000406	11.618	3.21684255132
0.000407	11.564	3.19090958819
0.000408	11.508	3.18652412512
0.000409	11.474	3.15362077619
0.00041	11.486	3.14416984274
0.000411	11.468	3.11335446103
0.000412	11.428	3.15290596117
0.000413	11.416	3.12329057246
0.000414	11.366	3.12410691238
0.000415	11.378	3.15136732229
0.000416	11.402	3.14585377918
0.000417	11.358	3.13908203142
0.000418	11.324	3.174747864
0.000419	11.276	3.21307080532
0.00042	11.24	3.22527518206
0.000421	11.232	3.19783927051
0.000422	11.23	3.22383312223
0.000423	11.222	3.18319273686
0.000424	11.184	3.19658317583
0.000425	11.166	3.19412648466
0.000426	11.124	3.1875733717
0.000427	11.07	3.18199622878
0.000428	11.028	3.17414807468
0.000429	10.97	3.18073890786
0.00043	10.99	3.17394076819
0.000431	10.952	3.15304551188
0.000432	10.914	3.1328268385
0.000433	10.872	3.09767913122
0.000434	10.826	3.08410829901
0.000435	10.814	3.10538306816
0.000436	10.762	3.07137688993
0.000437	10.718	3.05916263052
0.000438	10.694	3.04439879122
0.000439	10.67	3.02937287239
0.00044	10.61	3.02421890742
0.000441	10.596	3.03789137396
0.000442	10.558	3.06180273695
0.000443	10.514	3.09286339821
0.000444	10.484	3.05577224282
0.000445	10.414	3.04148056052
0.000446	10.38	3.0264831075
0.000447	10.35	3.02580567783
0.000448	10.33	3.01282259684
0.000449	10.29	3.02024833416
0.00045	10.272	3.02092965823
0.000451	10.242	3.03964405811
0.000452	10.22	3.03901299767
0.000453	10.2	3.00931885981
0.000454	10.186	2.99122115531
0.000455	10.174	3.02452045786
0.000456	10.138	3.02769813555
0.000457	10.122	3.03564095374
0.000458	10.118	3.05615379194
0.000459	10.096	3.05790516531
0.00046	10.102	3.03176450273
0.000461	10.088	2.99270045277
0.000462	10.036	2.985750157
0.000463	10.026	3.00687944554
0.000464	10.022	3.00890611352
0.000465	10.004	2.97522839459
0.000466	9.976	2.98654047352
0.000467	9.918	3.00387682837
0.000468	9.886	3.02803632739
0.000469	9.89	3.0400493417
0.00047	9.876	3.04641165964
0.000471	9.842	3.07327772907
0.000472	9.786	3.0463427253
0.000473	9.778	3.03788018197
0.000474	9.752	3.00574383473
0.000475	9.738	3.00821475297
0.000476	9.702	2.98013355405
0.000477	9.654	2.99637848077
0.000478	9.63	2.99751563799
0.000479	9.61	2.97622243792
0.00048	9.612	2.93009487901
0.000481	9.598	2.90110254903
0.000482	9.6	2.92027395975
0.000483	9.576	2.92988463937
0.000484	9.576	2.9223661646
0.000485	9.548	2.92022190938
0.000486	9.498	2.90895101368
0.000487	9.458	2.87336666647
0.000488	9.476	2.91022748252
0.000489	9.444	2.94055504965
0.00049	9.426	2.91350716491
0.000491	9.436	2.89584253716
0.000492	9.384	2.86924101462
0.000493	9.334	2.84085268889
0.000494	9.28	2.83294899354
0.000495	9.246	2.80739808364
0.000496	9.248	2.80472743774
0.000497	9.202	2.8016416616
0.000498	9.172	2.77388103566
0.000499	9.134	2.77633643494
0.0005	9.108	2.76194424274
0.000501	9.064	2.74297356896
0.000502	9.046	2.7473412602
0.000503	9.026	2.75922525358
0.000504	9.016	2.7487713619
0.000505	8.984	2.73418068167
0.000506	8.964	2.74348391648
0.000507	8.924	2.78607681158
0.000508	8.906	2.8094775315
0.000509	8.882	2.80643474893
0.00051	8.854	2.81366024957
0.000511	8.83	2.7959077238
0.000512	8.796	2.77963738642
0.000513	8.746	2.77299188603
0.000514	8.738	2.74906456818
0.000515	8.7	2.71845544381
0.000516	8.706	2.746554933
0.000517	8.684	2.76769651515
0.000518	8.646	2.7692388846
0.000519	8.628	2.75782813098
0.00052	8.576	2.76047532139
0.000521	8.58	2.76108674257
0.000522	8.572	2.76564929085
0.000523	8.54	2.76195582876
0.000524	8.524	2.79811079123
0.000525	8.492	2.78243346731
0.000526	8.448	2.75087186179
0.000527	8.432	2.71834067034
0.000528	8.418	2.66669758315
0.000529	8.4	2.66383182652
0.00053	8.352	2.63744118418
0.000531	8.362	2.62810882575
0.000532	8.338	2.63510075709
0.000533	8.324	2.66590022319
0.000534	8.298	2.63689135157
0.000535	8.28	2.66037591329
0.000536	8.252	2.67441507624
0.000537	8.228	2.69295673935
0.000538	8.196	2.69176224804
0.000539	8.154	2.67699159506
0.00054	8.122	2.65765234747
0.000541	8.078	2.66231403106
0.000542	8.038	2.65792324946
0.000543	8.028	2.64862530381
0.000544	8.016	2.65551200336
0.000545	8.014	2.63169223125
0.000546	8.002	2.62792617857
0.000547	7.982	2.61336488076
0.000548	7.93	2.5770331779
0.000549	7.932	2.58212625563
0.00055	7.926	2.56914849707
0.000551	7.938	2.56245117027
0.000552	7.908	2.56506062307
0.000553	7.892	2.57066839557
0.000554	7.888	2.56426519689
0.000555	7.842	2.57469143782
0.000556	7.812	2.58237410148
0.000557	7.8	2.60230666909
0.000558	7.784	2.58560321782
0.000559	7.766	2.57822497079
0.00056	7.738	2.57553023667
0.000561	7.698	2.55475947987
0.000562	7.692	2.54580753397
0.000563	7.674	2.53529564351
0.000564	7.648	2.5250932656
0.000565	7.634	2.53851216267
0.000566	7.636	2.55646318182
0.000567	7.618	2.58303619797
0.000568	7.598	2.5761203388
0.000569	7.58	2.58603944285
0.00057	7.558	2.58507949588
0.000571	7.588	2.53973541929
0.000572	7.604	2.56966612617
0.000573	7.586	2.56253858508
0.000574	7.55	2.55880831638
0.000575	7.546	2.58686760388
0.000576	7.542	2.58538894559
0.000577	7.492	2.56864477887
0.000578	7.468	2.53317508278
0.000579	7.452	2.52105057466
0.00058	7.41	2.49036141955
0.000581	7.38	2.47459087528
0.000582	7.36	2.46625221743
0.000583	7.332	2.46774715074
0.000584	7.316	2.45604234491
0.000585	7.304	2.45511384665
0.000586	7.28	2.48547782126
0.000587	7.25	2.49629725794
0.000588	7.2	2.47628754388
0.000589	7.196	2.51427603894
0.00059	7.2	2.53771550809
0.000591	7.166	2.54998901958
0.000592	7.146	2.56762224636
0.000593	7.154	2.57726288919
0.000594	7.136	2.595670241
0.000595	7.048	2.54748817465
0.000596	7.038	2.53624841055
0.000597	6.992	2.51076402714
0.000598	6.98	2.51388146101
0.000599	6.944	2.48693868039
0.0006	6.924	2.48318827317
0.000601	6.912	2.50125088706
0.000602	6.904	2.49455086138
0.000603	6.912	2.4884244011
0.000604	6.912	2.48922799277
0.000605	6.902	2.4932701418
0.000606	6.854	2.50293507706
0.000607	6.848	2.47969675565
0.000608	6.834	2.47920229106
0.000609	6.78	2.51069711435
0.00061	6.782	2.49047706273
0.000611	6.784	2.47655890299
0.000612	6.768	2.4863981982
0.000613	6.744	2.49769173438
0.000614	6.742	2.48825963276
0.000615	6.728	2.4766945714
0.000616	6.704	2.45609120352
0.000617	6.67	2.44808088102
0.000618	6.632	2.42581450239
0.000619	6.612	2.44406546557
0.00062	6.616	2.41506604465
0.000621	6.608	2.41295171937
0.000622	6.614	2.41101721271
0.000623	6.598	2.41089112156
0.000624	6.568	2.41192371355
0.000625	6.548	2.40991618112
0.000626	6.542	2.43972047579
0.000627	6.51	2.44006147464
0.000628	6.506	2.43597290625
0.000629	6.448	2.42966993643
0.00063	6.422	2.3991490158
0.000631	6.444	2.40642140948
0.000632	6.428	2.38428521784
0.000633	6.392	2.37620201161
0.000634	6.352	2.40999917012
0.000635	6.338	2.38741617654
0.000636	6.312	2.36530251765
0.000637	6.294	2.35447743671
0.000638	6.246	2.33355608461
0.000639	6.234	2.32190525216
0.00064	6.202	2.30330110928
0.000641	6.174	2.2881704482
0.000642	6.186	2.2985656397
0.000643	6.152	2.30062947908
0.000644	6.13	2.31885747729
0.000645	6.11	2.29997826077
0.000646	6.076	2.29220941452
0.000647	6.068	2.29333294574
0.000648	6.066	2.3068688736
0.000649	6.074	2.29445505513
0.00065	6.062	2.29829415002
0.000651	6.042	2.31521834823
0.000652	6.014	2.30430119559
0.000653	6.0	2.31516738056
0.000654	5.97	2.35225423796
0.000655	5.976	2.33654103324
0.000656	5.986	2.36765791448
0.000657	5.974	2.34889846524
0.000658	5.932	2.32279486826
0.000659	5.912	2.32986179848
0.00066	5.9	2.32851884253
0.000661	5.872	2.32972444723
0.000662	5.868	2.32950123417
0.000663	5.868	2.31399567847
0.000664	5.854	2.28488161619
0.000665	5.836	2.29109231591
0.000666	5.814	2.30638331593
0.000667	5.826	2.30471777014
0.000668	5.802	2.27129830714
0.000669	5.756	2.25043640212
0.00067	5.748	2.25576949177
0.000671	5.75	2.27145327929
0.000672	5.706	2.25910690318
0.000673	5.704	2.27692424116
0.000674	5.706	2.25999203538
0.000675	5.68	2.24624130494
0.000676	5.66	2.24953328493
0.000677	5.644	2.24260206011
0.000678	5.624	2.24379678224
0.000679	5.626	2.2347536777
0.00068	5.628	2.23105714853
0.000681	5.596	2.2218874859
0.000682	5.58	2.26971363833
0.000683	5.534	2.25229749367
0.000684	5.542	2.23164423688
0.000685	5.54	2.22360068358
0.000686	5.522	2.19761598101
0.000687	5.516	2.1720368321
0.000688	5.488	2.18033391938
0.000689	5.486	2.17481125618
0.00069	5.468	2.18471416895
0.000691	5.422	2.18721649591
0.000692	5.432	2.20394555287
0.000693	5.416	2.1851645247
0.000694	5.406	2.16729416554
0.000695	5.352	2.16427724657
0.000696	5.336	2.16589565769
0.000697	5.292	2.1676567994
0.000698	5.302	2.15749762456
0.000699	5.292	2.15005488302
0.0007	5.288	2.15802131593
0.000701	5.294	2.1576756012
0.000702	5.274	2.15102859116
0.000703	5.26	2.15415876852
0.000704	5.24	2.15555097365
0.000705	5.25	2.11175282645
0.000706	5.228	2.1071345472
0.000707	5.182	2.12717559219
0.000708	5.168	2.12879684329
0.000709	5.15	2.11648293166
0.00071	5.164	2.0969272758
0.000711	5.142	2.08754305345
0.000712	5.126	2.09239671191
0.000713	5.126	2.07800962462
0.000714	5.122	2.07728572902
0.000715	5.104	2.04967899926
0.000716	5.116	2.05488296504
0.000717	5.074	2.05439139406
0.000718	5.044	2.04500953543
0.000719	5.008	2.05813896518
0.00072	5.024	2.07060957208
0.000721	5.03	2.05160912457
0.000722	5.032	2.05304067178
0.000723	5.018	2.05174949738
0.000724	5.026	2.03993235182
0.000725	5.032	2.04621015538
0.000726	5.008	2.05813896518
0.000727	4.986	2.07407907275
0.000728	4.964	2.06753573125
0.000729	4.94	2.08336266646
0.00073	4.92	2.09704554075
0.000731	4.922	2.12600940732
0.000732	4.906	2.12253716104
0.000733	4.88	2.1103554203
0.000734	4.89	2.11704983409
0.000735	4.846	2.097208621
0.000736	4.842	2.10832540183
0.000737	4.858	2.11041133431
0.000738	4.866	2.10239006847
0.000739	4.846	2.0914789026
0.00074	4.83	2.07197972963
0.000741	4.83	2.0603640455
0.000742	4.848	2.05837217237
0.000743	4.84	2.04704665311
0.000744	4.814	2.04044210896
0.000745	4.788	2.04622970363
0.000746	4.774	2.03934401218
0.000747	4.738	2.01528062562
0.000748	4.714	2.02390810068
0.000749	4.712	2.00326134091
0.00075	4.716	1.99583165623
0.000751	4.702	2.01226141443
0.000752	4.692	2.02907269461
0.000753	4.694	2.0436154237
0.000754	4.686	2.04044210896
0.000755	4.668	2.02824456119
0.000756	4.65	2.03752300601
0.000757	4.64	2.06164982478
0.000758	4.62	2.07161772535
0.000759	4.582	2.0453058451
0.00076	4.566	2.05369033693
0.000761	4.554	2.05598735405
0.000762	4.538	2.05245121745
0.000763	4.506	2.04204897101
0.000764	4.502	2.03715389698
0.000765	4.506	2.04204897101
0.000766	4.506	2.0233546402
0.000767	4.508	2.06056691228
0.000768	4.474	2.06429745919
0.000769	4.47	2.06908192201
0.00077	4.442	2.05976600613
0.000771	4.426	2.04071654083
0.000772	4.424	2.0513956225
0.000773	4.432	2.03798331691
0.000774	4.438	2.05770649025
0.000775	4.426	2.06216488187
0.000776	4.4	2.03469899494
0.000777	4.368	2.01806243709
0.000778	4.336	2.00576768346
0.000779	4.338	2.01785926169
0.00078	4.322	2.00756469385
0.000781	4.314	2.02963149365
0.000782	4.294	2.02473800774
0.000783	4.298	2.03105785245
0.000784	4.284	2.01180118302
0.000785	4.298	2.01424824687
0.000786	4.306	2.01304843459
0.000787	4.284	1.99683349331
0.000788	4.284	2.02369562929
0.000789	4.248	2.01457092206
0.00079	4.228	1.98393951521
0.000791	4.212	1.98571297019
0.000792	4.194	1.96884839437
0.000793	4.164	1.94861591906
0.000794	4.16	1.95407267009
0.000795	4.158	1.93314148473
0.000796	4.152	1.94548091741
0.000797	4.132	1.92939783352
0.000798	4.132	1.94899358644
0.000799	4.108	1.95252042243
0.0008	4.098	1.92260136274
0.000801	4.086	1.91483785214
0.000802	4.084	1.91753591883
0.000803	4.064	1.9266302188
0.000804	4.074	1.94229863821
0.000805	4.046	1.94522081009
0.000806	4.052	1.96501806607
0.000807	4.048	1.96206421913
0.000808	4.024	1.9543346694
0.000809	4.018	1.950814189
0.00081	3.996	1.93803611937
0.000811	3.972	1.92229446235
0.000812	3.952	1.92916976962
0.000813	3.95	1.92860052888
0.000814	3.942	1.92733909834
0.000815	3.922	1.90890439782
0.000816	3.914	1.9012111929
0.000817	3.91	1.89364727444
0.000818	3.902	1.89325011554
0.000819	3.894	1.88328542712
0.00082	3.896	1.8828659007
0.000821	3.89	1.87560656855
0.000822	3.886	1.86574489146
0.000823	3.874	1.87353249238
0.000824	3.864	1.86802141315
0.000825	3.834	1.86076435907
0.000826	3.828	1.87040530367
0.000827	3.818	1.86356539998
0.000828	3.8	1.86010752377
0.000829	3.782	1.85107428268
0.00083	3.782	1.87469357496
0.000831	3.758	1.8760159914
0.000832	3.768	1.8788762599
0.000833	3.756	1.89115414496
0.000834	3.746	1.87122526704
0.000835	3.742	1.87494959932
0.000836	3.742	1.8760159914
0.000837	3.72	1.89039678375
0.000838	3.73	1.89554741434
0.000839	3.704	1.89641345703
0.00084	3.694	1.8847716042
0.000841	3.684	1.87727035879
0.000842	3.668	1.87450686849
0.000843	3.638	1.86519596826
0.000844	3.632	1.86241134017
0.000845	3.626	1.86711649342
0.000846	3.616	1.88905902502
0.000847	3.58	1.88138247042
0.000848	3.57	1.87219122955
0.000849	3.558	1.87366912767
0.00085	3.544	1.86977645723
0.000851	3.544	1.84609425545
0.000852	3.528	1.83772032693
0.000853	3.514	1.82915390276
0.000854	3.494	1.82810393578
0.000855	3.502	1.83684403257
0.000856	3.484	1.83895187539
0.000857	3.476	1.83777691791
0.000858	3.468	1.84308871192
0.000859	3.452	1.83294735331
0.00086	3.466	1.82998469939
0.000861	3.474	1.82025382845
0.000862	3.46	1.81890076695
0.000863	3.43	1.78580514055
0.000864	3.408	1.79263381648
0.000865	3.386	1.78241521537
0.000866	3.39	1.79385060693
0.000867	3.386	1.80471715235
0.000868	3.398	1.81206953509
0.000869	3.39	1.82480135905
0.00087	3.372	1.82362715488
0.000871	3.364	1.82195060306
0.000872	3.36	1.82164760588
0.000873	3.344	1.81594713579
0.000874	3.34	1.8122913673
0.000875	3.344	1.80268244569
0.000876	3.35	1.8009719598
0.000877	3.346	1.78949266553
0.000878	3.336	1.78748538456
0.000879	3.34	1.79454729667
0.00088	3.334	1.79845600447
0.000881	3.318	1.78013370284
0.000882	3.302	1.76261056391
0.000883	3.304	1.76283408181
0.000884	3.286	1.78219078664
0.000885	3.268	1.78218293113
0.000886	3.254	1.79484929729
0.000887	3.234	1.78304346554
0.000888	3.232	1.78722578316
0.000889	3.21	1.79830475726
0.00089	3.192	1.79196428536
0.000891	3.18	1.77640085566
0.000892	3.172	1.78952954712
0.000893	3.156	1.80656137455
0.000894	3.15	1.79986110575
0.000895	3.154	1.79618595919
0.000896	3.154	1.78165204235
0.000897	3.138	1.7795943358
0.000898	3.132	1.76254815537
0.000899	3.14	1.7573844201
0.0009	3.124	1.7540307865
0.000901	3.1	1.73147336104
0.000902	3.086	1.73395617015
0.000903	3.076	1.7453435192
0.000904	3.074	1.77778626387
0.000905	3.046	1.77760625561
0.000906	3.044	1.78046735438
0.000907	3.032	1.78072344849
0.000908	3.028	1.76386394033
0.000909	3.036	1.74891509228
0.00091	3.032	1.74899285304
0.000911	3.042	1.74133167432
0.000912	3.034	1.72651209089
0.000913	3.022	1.73709988199
0.000914	3.016	1.73313127027
0.000915	3.01	1.7221788525
0.000916	2.994	1.71987325114
0.000917	3.012	1.72390719008
0.000918	3.012	1.71576688393
0.000919	3.006	1.72451848352
0.00092	2.99	1.71752729236
0.000921	2.982	1.70929108112
0.000922	2.97	1.72774419403
0.000923	2.964	1.72125070806
0.000924	2.94	1.70070573586
0.000925	2.944	1.71489474896
0.000926	2.948	1.73933780503
0.000927	2.948	1.74851251068
0.000928	2.926	1.73681432514
0.000929	2.92	1.75430898077
0.00093	2.904	1.74206314466
0.000931	2.9	1.7475697411
0.000932	2.88	1.73597235001
0.000933	2.856	1.72605446032
0.000934	2.866	1.70295155539
0.000935	2.836	1.66766423479
0.000936	2.818	1.66399399037
0.000937	2.818	1.65676673071
0.000938	2.83	1.66766303551
0.000939	2.796	1.67641999511
0.00094	2.79	1.68934898704
0.000941	2.786	1.70064811175
0.000942	2.796	1.68356288864
0.000943	2.78	1.67439541328
0.000944	2.756	1.65664238748
0.000945	2.758	1.66716405911
0.000946	2.746	1.66177134408
0.000947	2.76	1.65481116748
0.000948	2.746	1.63874464149
0.000949	2.744	1.63537885519
0.00095	2.734	1.645370475
0.000951	2.724	1.63823807794
0.000952	2.722	1.62871605874
0.000953	2.698	1.62689766119
0.000954	2.696	1.62836850866
0.000955	2.686	1.61969256342
0.000956	2.686	1.63199387254
0.000957	2.682	1.63244479233
0.000958	2.676	1.63555006038
0.000959	2.674	1.62472274558
0.00096	2.648	1.59376786264
0.000961	2.638	1.60840169112
0.000962	2.646	1.60645074621
0.000963	2.636	1.62588560483
0.000964	2.632	1.62990061047
0.000965	2.634	1.63218993993
0.000966	2.636	1.63691905725
0.000967	2.64	1.65722659887
0.000968	2.632	1.64455951549
0.000969	2.624	1.64639727891
0.00097	2.624	1.64274891569
0.000971	2.618	1.6334246233
0.000972	2.632	1.63724646892
0.000973	2.624	1.62068627439
0.000974	2.614	1.60779476302
0.000975	2.62	1.61728166996
0.000976	2.622	1.61465661984
0.000977	2.638	1.61955425967
0.000978	2.638	1.6207886969
0.000979	2.634	1.62973740216
0.00098	2.628	1.61666817869
0.000981	2.63	1.62144996839
0.000982	2.626	1.61682528431
0.000983	2.632	1.62128837657
0.000984	2.624	1.6305287486
0.000985	2.618	1.63219974268
0.000986	2.608	1.61317574988
0.000987	2.592	1.61044590099
0.000988	2.592	1.59922981463
0.000989	2.58	1.59987499512
0.00099	2.552	1.59226128509
0.000991	2.556	1.60837309105
0.000992	2.522	1.58792820996
0.000993	2.51	1.59934361536
0.000994	2.484	1.59929484461
0.000995	2.492	1.60932780999
0.000996	2.492	1.60559521673
0.000997	2.5	1.60810447422
0.000998	2.48	1.5967466925
0.000999	2.472	1.57899208358
0.001	2.46	1.57746632294
0.001001	2.462	1.56989044204
0.001002	2.45	1.57844860544
0.001003	2.444	1.5858322736
0.001004	2.428	1.55203608205
0.001005	2.42	1.54777259312
0.001006	2.4	1.51921032119
0.001007	2.388	1.51837281324
0.001008	2.394	1.5135270067
0.001009	2.386	1.52348416467
0.00101	2.378	1.5189193527
0.001011	2.376	1.50287191736
0.001012	2.39	1.51720137095
0.001013	2.382	1.52186595993
0.001014	2.354	1.53123610198
0.001015	2.32	1.52892118829
0.001016	2.302	1.52669446845
0.001017	2.308	1.53399348108
0.001018	2.304	1.53087687291
0.001019	2.308	1.5103430074
0.00102	2.296	1.51009403681
0.001021	2.292	1.49891160513
0.001022	2.298	1.51036287031
0.001023	2.29	1.5158825812
0.001024	2.28	1.49986666074
0.001025	2.264	1.48266786571
0.001026	2.254	1.48643331502
0.001027	2.25	1.49783176625
0.001028	2.254	1.4891218889
0.001029	2.254	1.49046435717
0.00103	2.234	1.48433284677
0.001031	2.24	1.49211259629
0.001032	2.234	1.48163558273
0.001033	2.226	1.49362779835
0.001034	2.214	1.47112338028
0.001035	2.202	1.47417638022
0.001036	2.192	1.47483422797
0.001037	2.182	1.48083625023
0.001038	2.174	1.48449452677
0.001039	2.172	1.48135613544
0.00104	2.154	1.4867023912
0.001041	2.144	1.48164233201
0.001042	2.148	1.48394609067
0.001043	2.146	1.47535893938
0.001044	2.15	1.46543508898
0.001045	2.142	1.46623190526
0.001046	2.134	1.47242792693
0.001047	2.14	1.49010066774
0.001048	2.12	1.48647233408
0.001049	2.118	1.4792146565
0.00105	2.114	1.47411125767
0.001051	2.104	1.48767738438
0.001052	2.108	1.49410039823
0.001053	2.1	1.48526091984
0.001054	2.088	1.46569301015
0.001055	2.088	1.47114105374
0.001056	2.104	1.47145642137
0.001057	2.09	1.45667429441
0.001058	2.07	1.44537192445
0.001059	2.068	1.44200416088
0.00106	2.058	1.45555350297
0.001061	2.05	1.44896514796
0.001062	2.052	1.44128276199
0.001063	2.054	1.45570738818
0.001064	2.036	1.43760356149
0.001065	2.032	1.44878431797
0.001066	2.022	1.45516871874
0.001067	1.998	1.44982619648
0.001068	1.988	1.43800417246
0.001069	1.974	1.43154601742
0.00107	1.972	1.41817347317
0.001071	1.968	1.40960136209
0.001072	1.946	1.4053768178
0.001073	1.94	1.39871369479
0.001074	1.942	1.40948075546
0.001075	1.95	1.41262167618
0.001076	1.95	1.40836784968
0.001077	1.93	1.40324623641
0.001078	1.904	1.37941436849
0.001079	1.898	1.38115748559
0.00108	1.892	1.37852674983
0.001081	1.888	1.36508461276
0.001082	1.888	1.37675560649
0.001083	1.868	1.3778882393
0.001084	1.87	1.38747972958
0.001085	1.872	1.39986285042
0.001086	1.884	1.4009082768
0.001087	1.88	1.39341307587
0.001088	1.876	1.39449775905
0.001089	1.888	1.40266032952
0.00109	1.888	1.39407890738
0.001091	1.882	1.38422397032
0.001092	1.874	1.37772421043
0.001093	1.866	1.38997985597
0.001094	1.88	1.400571312
0.001095	1.874	1.40361105724
0.001096	1.882	1.39286610986
0.001097	1.89	1.38920840769
0.001098	1.87	1.35687140142
0.001099	1.876	1.36989926637
0.0011	1.842	1.34945766884
0.001101	1.84	1.33506554146
0.001102	1.838	1.33557328515
0.001103	1.836	1.32555799571
0.001104	1.83	1.3119070089
0.001105	1.818	1.31942260099
0.001106	1.808	1.3368380605
0.001107	1.812	1.34931686419
0.001108	1.8	1.3416407865
0.001109	1.802	1.3277032801
0.00111	1.786	1.32068315655
0.001111	1.774	1.315645849
0.001112	1.77	1.32555648691
0.001113	1.77	1.32404682697
0.001114	1.776	1.33484980429
0.001115	1.776	1.32884310586
0.001116	1.77	1.34205066968
0.001117	1.762	1.34809346857
0.001118	1.76	1.34551105532
0.001119	1.742	1.35034662217
0.00112	1.74	1.35366170072
0.001121	1.734	1.35766122431
0.001122	1.752	1.3529582403
0.001123	1.75	1.34145443456
0.001124	1.748	1.32532863849
0.001125	1.742	1.32794427594
0.001126	1.734	1.32334575981
0.001127	1.728	1.31682041296
0.001128	1.732	1.32520790822
0.001129	1.706	1.31284576398
0.00113	1.696	1.30980303863
0.001131	1.698	1.30950219549
0.001132	1.696	1.32196217798
0.001133	1.688	1.31249990476
0.001134	1.69	1.31525662895
0.001135	1.68	1.31514257782
0.001136	1.686	1.32038024826
0.001137	1.668	1.33333266667
0.001138	1.668	1.32279098878
0.001139	1.66	1.32075735849
0.00114	1.646	1.32237816074
0.001141	1.648	1.30999847328
0.001142	1.646	1.30410275669
0.001143	1.626	1.30158518738
0.001144	1.622	1.30042915993
0.001145	1.628	1.30139002609
0.001146	1.62	1.29599382715
0.001147	1.616	1.30097809359
0.001148	1.622	1.29426272449
0.001149	1.624	1.29561722742
0.00115	1.616	1.30097809359
0.001151	1.608	1.29704895821
0.001152	1.608	1.29396135955
0.001153	1.61	1.29224610659
0.001154	1.592	1.27653280412
0.001155	1.586	1.26593996698
0.001156	1.594	1.27010393276
0.001157	1.596	1.27780436687
0.001158	1.596	1.27780436687
0.001159	1.594	1.27010393276
0.00116	1.594	1.27167763211
0.001161	1.588	1.27524742697
0.001162	1.592	1.27809858775
0.001163	1.584	1.28021248236
0.001164	1.578	1.27589811505
0.001165	1.56	1.27373466625
0.001166	1.558	1.26910834841
0.001167	1.562	1.25305865784
0.001168	1.556	1.25014559152
0.001169	1.556	1.25493585493
0.00117	1.544	1.24260371801
0.001171	1.538	1.24119136317
0.001172	1.528	1.23823099622
0.001173	1.52	1.23190908755
0.001174	1.512	1.23201298694
0.001175	1.492	1.21075843999
0.001176	1.476	1.20059318672
0.001177	1.474	1.20387873143
0.001178	1.476	1.19391121948
0.001179	1.468	1.1987393378
0.00118	1.474	1.20055153992
0.001181	1.462	1.20023164431
0.001182	1.474	1.20553888365
0.001183	1.468	1.21036192934
0.001184	1.476	1.21549331549
0.001185	1.456	1.22150071633
0.001186	1.446	1.2308874847
0.001187	1.446	1.21123243021
0.001188	1.438	1.21249989691
0.001189	1.442	1.23232950139
0.00119	1.442	1.235571123
0.001191	1.428	1.23645299142
0.001192	1.432	1.23829560283
0.001193	1.432	1.24313152965
0.001194	1.422	1.24896597231
0.001195	1.424	1.22646809987
0.001196	1.412	1.2256655335
0.001197	1.414	1.25164052347
0.001198	1.398	1.24723534267
0.001199	1.398	1.2599984127
0.0012	1.398	1.25043832315
0.001201	1.378	1.23252423911
0.001202	1.386	1.2429818985
0.001203	1.386	1.25259889829
0.001204	1.386	1.26372623618
0.001205	1.378	1.25821937674
0.001206	1.376	1.23556626694
0.001207	1.362	1.22104709164
0.001208	1.362	1.21776680855
0.001209	1.36	1.22081939696
0.00121	1.354	1.20527341296
0.001211	1.338	1.20488837657
0.001212	1.338	1.1948874424
0.001213	1.35	1.19979164858
0.001214	1.342	1.18702822207
0.001215	1.338	1.18142117807
0.001216	1.332	1.18058290687
0.001217	1.33	1.16666190475
0.001218	1.32	1.17200682592
0.001219	1.318	1.17850583367
0.00122	1.326	1.18140763498
0.001221	1.322	1.17401703565
0.001222	1.326	1.19152171613
0.001223	1.314	1.1795778906
0.001224	1.316	1.18327680616
0.001225	1.316	1.17819523
0.001226	1.314	1.18127219556
0.001227	1.3	1.17898261226
0.001228	1.308	1.18031182321
0.001229	1.314	1.18127219556
0.00123	1.302	1.18439689294
0.001231	1.298	1.1718344593
0.001232	1.298	1.1718344593
0.001233	1.294	1.16428690622
0.001234	1.29	1.16185196992
0.001235	1.282	1.15346261318
0.001236	1.284	1.1555708546
0.001237	1.276	1.15057550817
0.001238	1.268	1.14550250982
0.001239	1.266	1.14509562919
0.00124	1.252	1.1473865957
0.001241	1.25	1.1452074048
0.001242	1.248	1.1395156866
0.001243	1.24	1.13947356266
0.001244	1.226	1.13089522061
0.001245	1.236	1.14381117323
0.001246	1.242	1.14866705359
0.001247	1.234	1.14159712684
0.001248	1.238	1.13901536425
0.001249	1.238	1.13725810615
0.00125	1.236	1.13679549612
0.001251	1.232	1.13761856525
0.001252	1.23	1.13890298094
0.001253	1.23	1.14939114317
0.001254	1.234	1.14334771614
0.001255	1.232	1.1358591462
0.001256	1.216	1.11774057813
0.001257	1.214	1.1136444675
0.001258	1.22	1.11516814876
0.001259	1.208	1.11925689634
0.00126	1.214	1.11901921342
0.001261	1.194	1.1137163014
0.001262	1.196	1.11426388257
0.001263	1.188	1.11205035857
0.001264	1.186	1.10788266527
0.001265	1.178	1.10739152968
0.001266	1.184	1.11092033918
0.001267	1.176	1.10318810726
0.001268	1.178	1.10014362699
0.001269	1.192	1.11136672615
0.00127	1.192	1.10595479112
0.001271	1.188	1.11384738631
0.001272	1.18	1.11337325278
0.001273	1.194	1.13153170526
0.001274	1.182	1.13175792465
0.001275	1.166	1.10925380324
0.001276	1.162	1.09897952665
0.001277	1.158	1.09409140386
0.001278	1.154	1.09283301561
0.001279	1.162	1.09350628713
0.00128	1.162	1.09350628713
0.001281	1.152	1.07744883869
0.001282	1.146	1.08105689027
0.001283	1.14	1.06976632963
0.001284	1.148	1.07985925009
0.001285	1.14	1.07349895203
0.001286	1.138	1.07282617418
0.001287	1.132	1.07637168302
0.001288	1.128	1.06752798558
0.001289	1.11	1.05351791632
0.00129	1.09	1.03048532255
0.001291	1.088	1.03549794785
0.001292	1.096	1.04631926294
0.001293	1.098	1.04708929896
0.001294	1.094	1.05506587472
0.001295	1.09	1.05161780129
0.001296	1.088	1.04511052047
0.001297	1.088	1.05463548205
0.001298	1.088	1.05842146615
0.001299	1.096	1.06338327991
0.0013	1.096	1.06338327991
0.001301	1.096	1.06338327991
0.001302	1.1	1.07610408419
0.001303	1.116	1.08376381191
0.001304	1.112	1.08970454711
0.001305	1.1	1.09270307037
0.001306	1.098	1.08461790507
0.001307	1.096	1.08202772608
0.001308	1.09	1.07791465339
0.001309	1.088	1.09556195626
0.00131	1.1	1.10181668167
0.001311	1.092	1.09523330848
0.001312	1.086	1.08747597675
0.001313	1.08	1.07405772657
0.001314	1.078	1.05826083741
0.001315	1.062	1.05931864894
0.001316	1.064	1.05825516772
0.001317	1.054	1.04454966373
0.001318	1.058	1.0385740224
0.001319	1.05	1.02542674044
0.00132	1.044	1.01492068656
0.001321	1.044	1.0109718097
0.001322	1.046	1.0039342608
0.001323	1.04	1.00119928086
0.001324	1.034	1.00241907404
0.001325	1.04	1.00915806492
0.001326	1.046	1.01778386704
0.001327	1.046	1.02366205361
0.001328	1.054	1.02522387799
0.001329	1.046	1.02561396246
0.00133	1.036	1.02503853586
0.001331	1.048	1.03812138019
0.001332	1.04	1.04230513766
0.001333	1.038	1.04907387728
0.001334	1.03	1.0397595876
0.001335	1.024	1.0350961308
0.001336	1.026	1.03408123472
0.001337	1.032	1.02906559558
0.001338	1.028	1.02723707098
0.001339	1.028	1.02918219961
0.00134	1.018	1.02453696859
0.001341	1.012	1.01973329847
0.001342	1.004	1.02761082127
0.001343	1.008	1.02563931282
0.001344	1.008	1.0236874523
0.001345	1.008	1.01780941241
0.001346	1.006	1.01684020377
0.001347	1.002	1.0188208871
0.001348	1.0	1.01980390272
0.001349	1.008	1.02758746586
0.00135	1.006	1.02272381414
0.001351	1.006	1.01880518255
0.001352	1.0	1.01587400794
0.001353	0.994	1.01880518255
0.001354	0.986	1.01676152563
0.001355	0.986	1.00886272604
0.001356	0.976	0.997709376522
0.001357	0.97	1.00254675701
0.001358	0.974	1.00465118325
0.001359	0.968	1.00348193805
0.00136	0.966	1.000421911
0.001361	0.962	0.996271047456
0.001362	0.954	0.993923538307
0.001363	0.954	0.991909270044
0.001364	0.95	0.997747463039
0.001365	0.95	1.00573356313
0.001366	0.952	1.00682471166
0.001367	0.942	0.993295525008
0.001368	0.942	0.99731439376
0.001369	0.928	0.993386128351
0.00137	0.942	1.00131713258
0.001371	0.934	0.992796051563
0.001372	0.922	0.991925400421
0.001373	0.914	0.968815771961
0.001374	0.914	0.962602721791
0.001375	0.908	0.94843871705
0.001376	0.906	0.951401072104
0.001377	0.902	0.959372711724
0.001378	0.908	0.961007804339
0.001379	0.9	0.945515732286
0.00138	0.892	0.942515782361
0.001381	0.894	0.956432956354
0.001382	0.888	0.960966180466
0.001383	0.886	0.974168363272
0.001384	0.88	0.970360757657
0.001385	0.878	0.962868630707
0.001386	0.88	0.95163018027
0.001387	0.874	0.943463830785
0.001388	0.866	0.933832961509
0.001389	0.864	0.930324674509
0.00139	0.862	0.937526532958
0.001391	0.858	0.928351226638
0.001392	0.87	0.930107520666
0.001393	0.876	0.929851601063
0.001394	0.866	0.927385572456
0.001395	0.882	0.929556883682
0.001396	0.874	0.932804373918
0.001397	0.874	0.917673144426
0.001398	0.872	0.916305625869
0.001399	0.866	0.923062294756
0.0014	0.858	0.919693427181
0.001401	0.858	0.921865499951
0.001402	0.856	0.924804844278
0.001403	0.848	0.917003816786
0.001404	0.86	0.929731143934
0.001405	0.854	0.938447654374
0.001406	0.85	0.942072184071
0.001407	0.844	0.940034041937
0.001408	0.818	0.932135183329
0.001409	0.812	0.925557129517
0.00141	0.81	0.92190021152
0.001411	0.8	0.909945053286
0.001412	0.8	0.903327183251
0.001413	0.806	0.907944932251
0.001414	0.8	0.905538513814
0.001415	0.792	0.905944810681
0.001416	0.782	0.891333831962
0.001417	0.784	0.895178194551
0.001418	0.778	0.892589491312
0.001419	0.776	0.890968012894
0.00142	0.768	0.89340696214
0.001421	0.774	0.891585105304
0.001422	0.774	0.887087368865
0.001423	0.776	0.890968012894
0.001424	0.776	0.89544625746
0.001425	0.78	0.896437393241
0.001426	0.774	0.893825486323
0.001427	0.764	0.892358672284
0.001428	0.764	0.90127909107
0.001429	0.756	0.894686537286
0.00143	0.756	0.899146261739
0.001431	0.744	0.886828055488
0.001432	0.75	0.889662857492
0.001433	0.75	0.889662857492
0.001434	0.748	0.87663903632
0.001435	0.744	0.866293252888
0.001436	0.742	0.869158213446
0.001437	0.748	0.86746527308
0.001438	0.74	0.869712596206
0.001439	0.746	0.877202371178
0.00144	0.748	0.86746527308
0.001441	0.75	0.85761296632
0.001442	0.752	0.866311722188
0.001443	0.746	0.849402142686
0.001444	0.75	0.84823345843
0.001445	0.748	0.851173307852
0.001446	0.744	0.85232857514
0.001447	0.75	0.850588031893
0.001448	0.752	0.854690587289
0.001449	0.75	0.85761296632
0.00145	0.746	0.858768886255
0.001451	0.75	0.8599418585
0.001452	0.744	0.863981481283
0.001453	0.744	0.863981481283
0.001454	0.736	0.856915398391
0.001455	0.732	0.858006992978
0.001456	0.726	0.850249375184
0.001457	0.722	0.853648639664
0.001458	0.722	0.851302531419
0.001459	0.718	0.845266821779
0.00146	0.726	0.85259838142
0.001461	0.728	0.849715246421
0.001462	0.73	0.846817571854
0.001463	0.732	0.850985311272
0.001464	0.726	0.850249375184
0.001465	0.718	0.847629636103
0.001466	0.708	0.843051599844
0.001467	0.71	0.842555636145
0.001468	0.716	0.850496325683
0.001469	0.712	0.842054630057
0.00147	0.712	0.83967612804
0.001471	0.716	0.845780113268
0.001472	0.71	0.847289796941
0.001473	0.704	0.848754381432
0.001474	0.712	0.846791591834
0.001475	0.696	0.841180123398
0.001476	0.688	0.833460257001
0.001477	0.684	0.8295444533
0.001478	0.69	0.840178552452
0.001479	0.69	0.837794724261
0.00148	0.688	0.835856447005
0.001481	0.684	0.839132885782
0.001482	0.676	0.838465264635
0.001483	0.666	0.833333066667
0.001484	0.67	0.839702328209
0.001485	0.682	0.846685301632
0.001486	0.688	0.843004151828
0.001487	0.684	0.834352443515
0.001488	0.686	0.84107312405
0.001489	0.67	0.830120473184
0.00149	0.668	0.83532987496
0.001491	0.672	0.83690859716
0.001492	0.666	0.835729621349
0.001493	0.662	0.831718702447
0.001494	0.656	0.830460113431
0.001495	0.654	0.833237061106
0.001496	0.658	0.830081923668
0.001497	0.654	0.823579990043
0.001498	0.658	0.820387713219
0.001499	0.658	0.820387713219
0.0015	0.652	0.811724091056
0.001501	0.656	0.818330006782
0.001502	0.656	0.813427316974
0.001503	0.652	0.806781259078
0.001504	0.658	0.813041204368
0.001505	0.656	0.810964857438
0.001506	0.648	0.805044098171
0.001507	0.64	0.798999374218
0.001508	0.628	0.790958911701
0.001509	0.626	0.778539658592
0.00151	0.628	0.77563909133
0.001511	0.63	0.783007024234
0.001512	0.632	0.787766462856
0.001513	0.63	0.78555712714
0.001514	0.632	0.785223535052
0.001515	0.628	0.785885487842
0.001516	0.624	0.781424340547
0.001517	0.626	0.770794395413
0.001518	0.614	0.767465960157
0.001519	0.616	0.769768796458
0.00152	0.628	0.77563909133
0.001521	0.628	0.77563909133
0.001522	0.628	0.77563909133
0.001523	0.632	0.780112812355
0.001524	0.632	0.777544854012
0.001525	0.628	0.773056272208
0.001526	0.628	0.778213338359
0.001527	0.622	0.774025839362
0.001528	0.626	0.783660640839
0.001529	0.622	0.779176488352
0.00153	0.616	0.780092302231
0.001531	0.618	0.777223262647
0.001532	0.612	0.775535943719
0.001533	0.598	0.777429096445
0.001534	0.598	0.772266793278
0.001535	0.598	0.777429096445
0.001536	0.6	0.777174369109
0.001537	0.6	0.774596669241
0.001538	0.604	0.776649212966
0.001539	0.604	0.776649212966
0.00154	0.602	0.7769144097
0.001541	0.602	0.77174866375
0.001542	0.596	0.76209185798
0.001543	0.59	0.757561878661
0.001544	0.584	0.750295941612
0.001545	0.574	0.746005361911
0.001546	0.574	0.748681507719
0.001547	0.576	0.743117756483
0.001548	0.574	0.740624061181
0.001549	0.574	0.732477986017
0.00155	0.566	0.727766446053
0.001551	0.572	0.729942463486
0.001552	0.566	0.722249264451
0.001553	0.566	0.722249264451
0.001554	0.576	0.732273173071
0.001555	0.57	0.72463784058
0.001556	0.56	0.71442284398
0.001557	0.56	0.711617874986
0.001558	0.556	0.709129043264
0.001559	0.55	0.706753139363
0.00156	0.544	0.707152034572
0.001561	0.546	0.71265980664
0.001562	0.548	0.704056815889
0.001563	0.55	0.703917608815
0.001564	0.552	0.703772690576
0.001565	0.55	0.703917608815
0.001566	0.548	0.701210382125
0.001567	0.546	0.701344423233
0.001568	0.546	0.701344423233
0.001569	0.546	0.704190315185
0.00157	0.538	0.698967810418
0.001571	0.532	0.69640218265
0.001572	0.534	0.693429160044
0.001573	0.54	0.698856208386
0.001574	0.542	0.701595324956
0.001575	0.538	0.698967810418
0.001576	0.532	0.690634490885
0.001577	0.53	0.684908753047
0.001578	0.536	0.693328205109
0.001579	0.534	0.690538919975
0.00158	0.532	0.687732506139
0.001581	0.524	0.693847245437
0.001582	0.52	0.693974062916
0.001583	0.518	0.691141085452
0.001584	0.512	0.688371992458
0.001585	0.508	0.688430098122
0.001586	0.502	0.682638996835
0.001587	0.504	0.68263020736
0.001588	0.508	0.688430098122
0.001589	0.5	0.688476579122
0.00159	0.498	0.694259317546
0.001591	0.502	0.694259317546
0.001592	0.5	0.691375440698
0.001593	0.5	0.688476579122
0.001594	0.502	0.688473674152
0.001595	0.506	0.688450433946
0.001596	0.5	0.679705818719
0.001597	0.486	0.667685554734
0.001598	0.486	0.667685554734
0.001599	0.484	0.658592438463
0.0016	0.478	0.652315874404
0.001601	0.482	0.652438502849
0.001602	0.482	0.658540811188
0.001603	0.484	0.661622248719
0.001604	0.484	0.661622248719
0.001605	0.488	0.667724494084
0.001606	0.484	0.661622248719
0.001607	0.476	0.658349451279
0.001608	0.48	0.664529909033
0.001609	0.48	0.667532770731
0.00161	0.482	0.667589694348
0.001611	0.486	0.673649760632
0.001612	0.49	0.682568677863
0.001613	0.48	0.679411510059
0.001614	0.478	0.679349689041
0.001615	0.478	0.679349689041
0.001616	0.474	0.676257347465
0.001617	0.476	0.679281973852
0.001618	0.474	0.679208362728
0.001619	0.474	0.679208362728
0.00162	0.468	0.676
0.001621	0.46	0.663626400921
0.001622	0.456	0.660351421593
0.001623	0.452	0.660072723266
0.001624	0.446	0.653516640951
0.001625	0.446	0.653516640951
0.001626	0.448	0.647530694253
0.001627	0.444	0.650279939718
0.001628	0.446	0.659608975075
0.001629	0.45	0.665957956631
0.00163	0.452	0.669100889254
0.001631	0.45	0.668954408013
0.001632	0.45	0.665957956631
0.001633	0.45	0.665957956631
0.001634	0.452	0.666105096813
0.001635	0.458	0.669504294236
0.001636	0.458	0.669504294236
0.001637	0.454	0.66624620074
0.001638	0.458	0.672484944069
0.001639	0.454	0.66624620074
0.00164	0.454	0.66624620074
0.001641	0.452	0.663095769855
0.001642	0.454	0.663237514017
0.001643	0.45	0.659924238076
0.001644	0.45	0.659924238076
0.001645	0.442	0.656228618699
0.001646	0.434	0.652413979004
0.001647	0.43	0.648922183316
0.001648	0.426	0.639158822203
0.001649	0.426	0.636022012198
0.00165	0.426	0.639158822203
0.001651	0.426	0.639158822203
0.001652	0.42	0.63843558798
0.001653	0.424	0.638924095648
0.001654	0.422	0.638683019972
0.001655	0.422	0.638683019972
0.001656	0.418	0.644419118276
0.001657	0.414	0.637655079177
0.001658	0.406	0.627027910065
0.001659	0.396	0.612522652642
0.00166	0.39	0.614735715572
0.001661	0.392	0.615090237282
0.001662	0.394	0.621903529496
0.001663	0.392	0.621559329429
0.001664	0.398	0.628964227918
0.001665	0.394	0.618679238378
0.001666	0.392	0.618333243486
0.001667	0.394	0.618679238378
0.001668	0.4	0.622896460096
0.001669	0.4	0.616441400297
0.00167	0.398	0.612858874456
0.001671	0.398	0.609586745263
0.001672	0.394	0.60890393331
0.001673	0.394	0.605610435841
0.001674	0.388	0.6078289233
0.001675	0.388	0.6078289233
0.001676	0.384	0.607078248663
0.001677	0.378	0.599262880546
0.001678	0.372	0.598010033361
0.001679	0.372	0.598010033361
0.00168	0.372	0.594656203196
0.001681	0.37	0.600915967503
0.001682	0.37	0.600915967503
0.001683	0.362	0.592415394803
0.001684	0.356	0.590985617422
0.001685	0.364	0.599586524198
0.001686	0.36	0.595315042645
0.001687	0.364	0.599586524198
0.001688	0.362	0.592415394803
0.001689	0.366	0.603360588703
0.00169	0.362	0.609061573242
0.001691	0.364	0.609511279633
0.001692	0.36	0.611882341631
0.001693	0.352	0.596737798367
0.001694	0.35	0.596238207431
0.001695	0.344	0.594696561281
0.001696	0.346	0.595217607266
0.001697	0.354	0.600569729507
0.001698	0.356	0.607670963598
0.001699	0.356	0.607670963598
0.0017	0.356	0.607670963598
0.001701	0.354	0.603890718591
0.001702	0.356	0.604370747141
0.001703	0.358	0.604843781484
0.001704	0.354	0.597230273848
0.001705	0.356	0.604370747141
0.001706	0.356	0.604370747141
0.001707	0.354	0.603890718591
0.001708	0.352	0.60340367914
0.001709	0.348	0.599079293583
0.00171	0.346	0.591847953448
0.001711	0.35	0.596238207431
0.001712	0.354	0.597230273848
0.001713	0.354	0.607193544103
0.001714	0.358	0.608141430919
0.001715	0.356	0.607670963598
0.001716	0.354	0.603890718591
0.001717	0.354	0.603890718591
0.001718	0.354	0.603890718591
0.001719	0.35	0.602909611799
0.00172	0.346	0.591847953448
0.001721	0.346	0.591847953448
0.001722	0.346	0.591847953448
0.001723	0.346	0.591847953448
0.001724	0.336	0.589155327567
0.001725	0.332	0.58461611336
0.001726	0.33	0.584037670018
0.001727	0.334	0.574842587149
0.001728	0.338	0.575982638627
0.001729	0.338	0.575982638627
0.00173	0.332	0.570767903793
0.001731	0.336	0.575416370987
0.001732	0.336	0.575416370987
0.001733	0.336	0.571930065655
0.001734	0.33	0.56665686266
0.001735	0.33	0.56665686266
0.001736	0.332	0.567253029961
0.001737	0.326	0.561893228292
0.001738	0.324	0.557695257287
0.001739	0.316	0.558698487558
0.00174	0.318	0.56291740069
0.001741	0.31	0.549454274713
0.001742	0.32	0.56
0.001743	0.32	0.563560112144
0.001744	0.318	0.555766137867
0.001745	0.316	0.551492520348
0.001746	0.318	0.56291740069
0.001747	0.31	0.549454274713
0.001748	0.308	0.54510182535
0.001749	0.31	0.553082272361
0.00175	0.31	0.553082272361
0.001751	0.31	0.553082272361
0.001752	0.306	0.551691943026
0.001753	0.304	0.547342671459
0.001754	0.306	0.544393240223
0.001755	0.298	0.530279171758
0.001756	0.306	0.533257911334
0.001757	0.306	0.529494098173
0.001758	0.31	0.530942558098
0.001759	0.31	0.538423625039
0.00176	0.302	0.535533378978
0.001761	0.306	0.536995344486
0.001762	0.302	0.531785671112
0.001763	0.304	0.532526055701
0.001764	0.302	0.531785671112
0.001765	0.304	0.536268589421
0.001766	0.302	0.535533378978
0.001767	0.304	0.536268589421
0.001768	0.308	0.537713678457
0.001769	0.304	0.52875703305
0.00177	0.302	0.528011363514
0.001771	0.302	0.528011363514
0.001772	0.302	0.531785671112
0.001773	0.306	0.533257911334
0.001774	0.3	0.534789678285
0.001775	0.304	0.539985184982
0.001776	0.304	0.539985184982
0.001777	0.308	0.541420354254
0.001778	0.312	0.546494281763
0.001779	0.308	0.541420354254
0.00178	0.306	0.540706944657
0.001781	0.302	0.539255041701
0.001782	0.296	0.537013966299
0.001783	0.292	0.535477357131
0.001784	0.288	0.530147149384
0.001785	0.288	0.537639284279
0.001786	0.29	0.534696175412
0.001787	0.286	0.536846346732
0.001788	0.282	0.527708252731
0.001789	0.284	0.528530036989
0.00179	0.286	0.529342988997
0.001791	0.284	0.524732312708
0.001792	0.294	0.539966665638
0.001793	0.284	0.524732312708
0.001794	0.278	0.522222174941
0.001795	0.28	0.523067873225
0.001796	0.276	0.521367432815
0.001797	0.28	0.530659966457
0.001798	0.284	0.536044774249
0.001799	0.286	0.536846346732
0.0018	0.284	0.536044774249
0.001801	0.286	0.544246267787
0.001802	0.282	0.531484712856
0.001803	0.282	0.523904571463
0.001804	0.278	0.522222174941
0.001805	0.28	0.523067873225
0.001806	0.28	0.523067873225
0.001807	0.274	0.516646881342
0.001808	0.272	0.511874984737
0.001809	0.272	0.511874984737
0.00181	0.266	0.497236362307
0.001811	0.27	0.499099188539
0.001812	0.268	0.498172660832
0.001813	0.262	0.495334230596
0.001814	0.262	0.495334230596
0.001815	0.262	0.491279960918
0.001816	0.26	0.490306026885
0.001817	0.262	0.491279960918
0.001818	0.264	0.492243842013
0.001819	0.268	0.498172660832
0.00182	0.268	0.502171285519
0.001821	0.268	0.502171285519
0.001822	0.268	0.506138321015
0.001823	0.26	0.494368283772
0.001824	0.262	0.499355584729
0.001825	0.264	0.50030390764
0.001826	0.258	0.493392338814
0.001827	0.26	0.490306026885
0.001828	0.26	0.490306026885
0.001829	0.264	0.492243842013
0.00183	0.26	0.490306026885
0.001831	0.26	0.502394267483
0.001832	0.26	0.502394267483
0.001833	0.256	0.500463784904
0.001834	0.252	0.498493731154
0.001835	0.252	0.494465367847
0.001836	0.252	0.494465367847
0.001837	0.252	0.494465367847
0.001838	0.248	0.492438828688
0.001839	0.242	0.489321979886
0.00184	0.246	0.491410215604
0.001841	0.246	0.491410215604
0.001842	0.248	0.492438828688
0.001843	0.246	0.48732330131
0.001844	0.246	0.495463419437
0.001845	0.244	0.494433008607
0.001846	0.244	0.494433008607
0.001847	0.244	0.494433008607
0.001848	0.244	0.494433008607
0.001849	0.248	0.496483635178
0.00185	0.248	0.496483635178
0.001851	0.248	0.496483635178
0.001852	0.248	0.496483635178
0.001853	0.25	0.497493718553
0.001854	0.25	0.497493718553
0.001855	0.248	0.488360522565
0.001856	0.248	0.492438828688
0.001857	0.248	0.492438828688
0.001858	0.244	0.482145206343
0.001859	0.244	0.482145206343
0.00186	0.244	0.482145206343
0.001861	0.252	0.486308544034
0.001862	0.248	0.475915958968
0.001863	0.244	0.465256918272
0.001864	0.242	0.464150837552
0.001865	0.24	0.463033476112
0.001866	0.236	0.460764581972
0.001867	0.238	0.461904752086
0.001868	0.238	0.461904752086
0.001869	0.24	0.463033476112
0.00187	0.242	0.468439964136
0.001871	0.24	0.467332857822
0.001872	0.23	0.461627555503
0.001873	0.232	0.458449561021
0.001874	0.23	0.457274534607
0.001875	0.224	0.45367830012
0.001876	0.222	0.452455522676
0.001877	0.22	0.446766158074
0.001878	0.22	0.451220566907
0.001879	0.224	0.45367830012
0.00188	0.222	0.452455522676
0.001881	0.22	0.451220566907
0.001882	0.216	0.444234172481
0.001883	0.216	0.444234172481
0.001884	0.218	0.445506453376
0.001885	0.222	0.452455522676
0.001886	0.222	0.452455522676
0.001887	0.218	0.445506453376
0.001888	0.226	0.450470864763
0.001889	0.224	0.449248260987
0.00189	0.224	0.45367830012
0.001891	0.224	0.45367830012
0.001892	0.226	0.454888997449
0.001893	0.228	0.456087710863
0.001894	0.226	0.454888997449
0.001895	0.228	0.456087710863
0.001896	0.224	0.449248260987
0.001897	0.222	0.452455522676
0.001898	0.216	0.448713717196
0.001899	0.212	0.446156923066
0.0019	0.208	0.448035712862
0.001901	0.206	0.44222618647
0.001902	0.208	0.44354932082
0.001903	0.208	0.43901708395
0.001904	0.208	0.44354932082
0.001905	0.206	0.44222618647
0.001906	0.208	0.44354932082
0.001907	0.208	0.44354932082
0.001908	0.206	0.44222618647
0.001909	0.21	0.444859528391
0.00191	0.214	0.447441616303
0.001911	0.216	0.453148982124
0.001912	0.218	0.454396302802
0.001913	0.218	0.454396302802
0.001914	0.218	0.449973332543
0.001915	0.218	0.449973332543
0.001916	0.22	0.451220566907
0.001917	0.22	0.451220566907
0.001918	0.222	0.452455522676
0.001919	0.218	0.445506453376
0.00192	0.216	0.444234172481
0.001921	0.216	0.444234172481
0.001922	0.216	0.444234172481
0.001923	0.22	0.446766158074
0.001924	0.224	0.449248260987
0.001925	0.222	0.448013392657
0.001926	0.222	0.448013392657
0.001927	0.22	0.44226688775
0.001928	0.218	0.440994331029
0.001929	0.216	0.439708994677
0.00193	0.214	0.438410766291
0.001931	0.214	0.44294920702
0.001932	0.216	0.439708994677
0.001933	0.218	0.440994331029
0.001934	0.216	0.439708994677
0.001935	0.218	0.440994331029
0.001936	0.22	0.44226688775
0.001937	0.22	0.44226688775
0.001938	0.22	0.44226688775
0.001939	0.212	0.437099531
0.00194	0.214	0.438410766291
0.001941	0.216	0.439708994677
0.001942	0.212	0.437099531
0.001943	0.21	0.43577517139
0.001944	0.204	0.431722132859
0.001945	0.206	0.433086596422
0.001946	0.2	0.428952211791
0.001947	0.202	0.430344048408
0.001948	0.198	0.422842760373
0.001949	0.198	0.422842760373
0.00195	0.188	0.405778264573
0.001951	0.184	0.402671081654
0.001952	0.184	0.402671081654
0.001953	0.178	0.402884598862
0.001954	0.18	0.404474968323
0.001955	0.182	0.406049258096
0.001956	0.184	0.407607654491
0.001957	0.186	0.409150339118
0.001958	0.184	0.407607654491
0.001959	0.18	0.404474968323
0.00196	0.182	0.406049258096
0.001961	0.186	0.414009661723
0.001962	0.184	0.412485151248
0.001963	0.186	0.414009661723
0.001964	0.184	0.412485151248
0.001965	0.182	0.406049258096
0.001966	0.18	0.399499687109
0.001967	0.182	0.401093505308
0.001968	0.178	0.397889431878
0.001969	0.178	0.397889431878
0.00197	0.178	0.397889431878
0.001971	0.18	0.399499687109
0.001972	0.182	0.406049258096
0.001973	0.182	0.406049258096
0.001974	0.178	0.402884598862
0.001975	0.178	0.407818587119
0.001976	0.18	0.409389789809
0.001977	0.184	0.407607654491
0.001978	0.186	0.409150339118
0.001979	0.182	0.406049258096
0.00198	0.182	0.406049258096
0.001981	0.184	0.412485151248
0.001982	0.184	0.412485151248
0.001983	0.184	0.412485151248
0.001984	0.18	0.409389789809
0.001985	0.182	0.410945251828
0.001986	0.178	0.407818587119
0.001987	0.178	0.407818587119
0.001988	0.174	0.404628224423
0.001989	0.174	0.39965485109
0.00199	0.174	0.39965485109
0.001991	0.174	0.39965485109
0.001992	0.172	0.398015075091
0.001993	0.172	0.398015075091
0.001994	0.168	0.394684684273
0.001995	0.17	0.396358423652
0.001996	0.172	0.40300868477
0.001997	0.174	0.404628224423
0.001998	0.176	0.406231461115
[truncated: 8,002 more rows]
