# Supplementary material for: The Influence of Synaptic Size on AMPA Receptor Activation: A Monte Carlo Model
Source: PLoS One. 2015 Jun 24;10(6):e0130924. doi: 10.1371/journal.pone.0130924 (PMC4479604; doi:10.1371/journal.pone.0130924)
Supplement: S1 Dataset — This package contains the experimental data used as basis for the analysis presented in the paper. (ZIP) [file pone.0130924.s001.zip › S1 Simulation data/test/2762_11918_232_310.csv]

time	AMPA.O.mean	AMPA.O.stdev
0.0	0.0	0.0
1e-06	0.0	0.0
2e-06	0.07	0.255147016443
3e-06	0.428	0.657887528382
4e-06	0.94	0.950999474237
5e-06	1.628	1.36441049542
6e-06	2.496	1.67271754938
7e-06	3.586	1.91274776173
8e-06	4.676	2.18060175181
9e-06	5.926	2.4100879652
1e-05	7.274	2.58900057937
1.1e-05	8.752	2.87584700567
1.2e-05	10.286	3.09971030905
1.3e-05	11.902	3.31789029354
1.4e-05	13.444	3.64127230512
1.5e-05	15.048	3.80495676717
1.6e-05	16.61	4.00723096414
1.7e-05	18.304	4.32152565652
1.8e-05	19.858	4.46741938931
1.9e-05	21.448	4.61468265431
2e-05	22.94	4.77455757113
2.1e-05	24.388	4.88236172359
2.2e-05	25.976	4.95857076182
2.3e-05	27.438	5.07012386436
2.4e-05	28.93	5.18547008477
2.5e-05	30.264	5.29474305326
2.6e-05	31.64	5.42534791511
2.7e-05	32.872	5.41217294624
2.8e-05	34.194	5.50893492428
2.9e-05	35.302	5.70217467288
3e-05	36.382	5.75465689681
3.1e-05	37.548	5.72186123565
3.2e-05	38.628	5.81907346577
3.3e-05	39.624	5.89191174408
3.4e-05	40.464	6.06240084455
3.5e-05	41.386	6.09434196612
3.6e-05	42.184	6.07767587158
3.7e-05	43.024	6.03849517678
3.8e-05	43.83	6.03200629973
3.9e-05	44.53	6.02603518078
4e-05	45.264	6.10068061777
4.1e-05	46.106	6.11021799938
4.2e-05	46.812	6.13976025591
4.3e-05	47.524	6.03832957034
4.4e-05	48.092	6.07021712956
4.5e-05	48.622	6.08696278944
4.6e-05	49.18	6.12467141976
4.7e-05	49.662	6.22444824864
4.8e-05	50.15	6.2807244805
4.9e-05	50.618	6.19419696167
5e-05	50.914	6.22981572761
5.1e-05	51.344	6.19529369764
5.2e-05	51.622	6.29500722795
5.3e-05	52.096	6.31338134441
5.4e-05	52.47	6.3426414056
5.5e-05	52.71	6.30094437366
5.6e-05	53.0	6.39968749237
5.7e-05	53.252	6.47058699037
5.8e-05	53.418	6.42987371571
5.9e-05	53.654	6.38234157657
6e-05	53.91	6.33386927557
6.1e-05	54.028	6.35226069994
6.2e-05	54.216	6.39103622271
6.3e-05	54.294	6.43082918448
6.4e-05	54.444	6.45281829901
6.5e-05	54.646	6.49281787824
6.6e-05	54.718	6.50372785408
6.7e-05	54.778	6.52539010328
6.8e-05	54.922	6.57570650197
6.9e-05	55.078	6.55926184871
7e-05	55.152	6.58975689992
7.1e-05	55.096	6.60263462566
7.2e-05	55.146	6.56114959439
7.3e-05	55.08	6.54321022129
7.4e-05	55.03	6.53950303922
7.5e-05	55.092	6.569896194
7.6e-05	55.156	6.57903214766
7.7e-05	55.142	6.56763549537
7.8e-05	55.178	6.45463523369
7.9e-05	55.056	6.38786850209
8e-05	55.032	6.3892860321
8.1e-05	55.07	6.42379171518
8.2e-05	55.042	6.39001064162
8.3e-05	54.978	6.39574202106
8.4e-05	54.89	6.41793580523
8.5e-05	54.902	6.44735573704
8.6e-05	54.736	6.40923583589
8.7e-05	54.712	6.42845673548
8.8e-05	54.726	6.49853244972
8.9e-05	54.752	6.5288969972
9e-05	54.69	6.55483790799
9.1e-05	54.646	6.61125434392
9.2e-05	54.616	6.58487236019
9.3e-05	54.556	6.54727912953
9.4e-05	54.44	6.52061346807
9.5e-05	54.352	6.54034372185
9.6e-05	54.278	6.62666703555
9.7e-05	54.144	6.56804872089
9.8e-05	53.974	6.61795466893
9.9e-05	53.904	6.63376092424
0.0001	53.766	6.68545017183
0.000101	53.686	6.68516297483
0.000102	53.55	6.71502047651
0.000103	53.386	6.69156214945
0.000104	53.312	6.67193045527
0.000105	53.274	6.71587105296
0.000106	53.184	6.68656443923
0.000107	53.072	6.64671467719
0.000108	52.964	6.66533600053
0.000109	52.83	6.57822924502
0.00011	52.702	6.59372398573
0.000111	52.638	6.55552865908
0.000112	52.488	6.49814250382
0.000113	52.414	6.50742683401
0.000114	52.264	6.46051886461
0.000115	52.198	6.41925198134
0.000116	52.114	6.40757395587
0.000117	52.002	6.39546683206
0.000118	51.91	6.41637748266
0.000119	51.83	6.34925979938
0.00012	51.764	6.34257865541
0.000121	51.612	6.35023275164
0.000122	51.448	6.33745185386
0.000123	51.344	6.33069222123
0.000124	51.272	6.37510909711
0.000125	51.154	6.29716475884
0.000126	51.0	6.28362952441
0.000127	50.842	6.24347947862
0.000128	50.704	6.36273400356
0.000129	50.61	6.36033804133
0.00013	50.512	6.42478451
0.000131	50.336	6.46645992797
0.000132	50.16	6.44316692318
0.000133	50.02	6.43456292222
0.000134	49.974	6.39322485136
0.000135	49.808	6.33522975116
0.000136	49.664	6.3127730832
0.000137	49.626	6.26690705213
0.000138	49.542	6.33500086819
0.000139	49.418	6.31278670636
0.00014	49.368	6.31098851211
0.000141	49.196	6.27611217236
0.000142	49.06	6.40034374077
0.000143	48.952	6.26144520059
0.000144	48.868	6.29687033375
0.000145	48.682	6.34955714991
0.000146	48.636	6.38055671552
0.000147	48.51	6.37760926994
0.000148	48.288	6.35712639484
0.000149	48.198	6.34309041399
0.00015	48.17	6.3759783563
0.000151	48.01	6.35184225245
0.000152	47.834	6.24903544557
0.000153	47.622	6.2743219554
0.000154	47.532	6.37000596546
0.000155	47.326	6.39153533981
0.000156	47.286	6.44361730707
0.000157	47.248	6.52215424534
0.000158	47.176	6.51344947013
0.000159	47.004	6.44608284154
0.00016	46.922	6.41591115899
0.000161	46.794	6.42336080257
0.000162	46.676	6.34121628712
0.000163	46.608	6.40268193806
0.000164	46.456	6.35043809512
0.000165	46.368	6.4112850506
0.000166	46.258	6.36548788389
0.000167	46.08	6.38855226166
0.000168	45.972	6.43453308329
0.000169	45.834	6.39206101348
0.00017	45.778	6.41254364508
0.000171	45.708	6.44008819815
0.000172	45.614	6.38694011245
0.000173	45.478	6.3540157381
0.000174	45.278	6.33409156865
0.000175	45.244	6.33659719408
0.000176	45.152	6.33347424405
0.000177	45.048	6.28631020552
0.000178	44.952	6.25441412124
0.000179	44.83	6.18070384341
0.00018	44.75	6.22731884522
0.000181	44.614	6.20491772709
0.000182	44.562	6.18564111471
0.000183	44.436	6.11538257184
0.000184	44.318	6.08579296394
0.000185	44.228	6.14556881013
0.000186	44.126	6.16815401883
0.000187	43.996	6.12992528503
0.000188	43.81	6.20112086642
0.000189	43.638	6.19927060226
0.00019	43.546	6.20160334107
0.000191	43.458	6.22191578214
0.000192	43.37	6.26522944512
0.000193	43.268	6.2558913034
0.000194	43.182	6.21746539998
0.000195	43.122	6.18959740209
0.000196	43.006	6.1606788587
0.000197	42.854	6.13911101056
0.000198	42.652	6.13114149241
0.000199	42.57	6.11597089594
0.0002	42.41	6.13171264819
0.000201	42.27	6.04393084011
0.000202	42.216	6.13362405108
0.000203	42.134	6.14914985994
0.000204	42.068	6.13965601642
0.000205	41.986	6.0838971063
0.000206	41.858	6.09473838651
0.000207	41.706	6.07054890434
0.000208	41.582	6.16046069706
0.000209	41.494	6.18950434203
0.00021	41.318	6.20297315809
0.000211	41.266	6.17602169685
0.000212	41.112	6.17409556129
0.000213	41.068	6.14519129076
0.000214	40.902	6.08739648783
0.000215	40.834	6.05990461971
0.000216	40.772	6.05078639517
0.000217	40.718	6.16558804981
0.000218	40.58	6.13771944618
0.000219	40.504	6.06646387939
0.00022	40.39	6.02477385468
0.000221	40.24	6.05098339115
0.000222	40.146	5.98737705511
0.000223	40.032	5.91430266388
0.000224	39.944	5.95826014873
0.000225	39.942	5.94833052209
0.000226	39.882	5.92047937248
0.000227	39.804	5.92904579169
0.000228	39.648	5.94408075315
0.000229	39.526	5.9384614169
0.00023	39.488	5.87961359275
0.000231	39.35	5.91671361484
0.000232	39.248	5.94091710092
0.000233	39.142	5.95834171561
0.000234	39.038	5.93907029761
0.000235	38.932	5.95914222015
0.000236	38.894	5.94262265334
0.000237	38.844	5.92145792858
0.000238	38.778	5.89582191047
0.000239	38.668	5.93344554201
0.00024	38.596	5.94245605789
0.000241	38.486	5.92467754397
0.000242	38.38	5.91435541712
0.000243	38.294	5.88043909925
0.000244	38.154	5.77981695212
0.000245	38.03	5.72757365732
0.000246	37.956	5.81051323034
0.000247	37.818	5.81797868679
0.000248	37.686	5.81269335162
0.000249	37.526	5.95762738009
0.00025	37.528	5.88023945091
0.000251	37.354	5.86759610062
0.000252	37.184	5.85851039088
0.000253	37.096	5.89735398293
0.000254	36.998	5.91658651589
0.000255	36.9	5.90474385558
0.000256	36.81	5.84139538124
0.000257	36.71	5.81118748622
0.000258	36.632	5.84675773399
0.000259	36.534	5.82313008613
0.00026	36.376	5.77326805198
0.000261	36.286	5.72714623526
0.000262	36.158	5.70833040389
0.000263	36.04	5.64007092154
0.000264	36.002	5.64676863348
0.000265	35.89	5.64640593652
0.000266	35.784	5.67568004736
0.000267	35.678	5.65281487403
0.000268	35.664	5.62379800491
0.000269	35.532	5.61577919794
0.00027	35.444	5.58344553121
0.000271	35.376	5.58736288422
0.000272	35.316	5.60358313938
0.000273	35.254	5.64849395857
0.000274	35.118	5.60179221321
0.000275	35.058	5.58163381099
0.000276	34.958	5.58106047271
0.000277	34.842	5.57575429875
0.000278	34.768	5.56328823629
0.000279	34.646	5.56926242872
0.00028	34.514	5.64108181114
0.000281	34.448	5.72287480206
0.000282	34.394	5.68671821
0.000283	34.258	5.69275293685
0.000284	34.19	5.69402318225
0.000285	34.114	5.64242890961
0.000286	33.994	5.6105226138
0.000287	33.946	5.59205543606
0.000288	33.846	5.59377189381
0.000289	33.734	5.5784625122
0.00029	33.668	5.44479347634
0.000291	33.55	5.46035713118
0.000292	33.48	5.43779367023
0.000293	33.416	5.4577416575
0.000294	33.318	5.47255662374
0.000295	33.246	5.48502360979
0.000296	33.142	5.45764014937
0.000297	33.046	5.50017127006
0.000298	32.892	5.51256165498
0.000299	32.868	5.56404313427
0.0003	32.762	5.49375609215
0.000301	32.688	5.48476581086
0.000302	32.568	5.46492232333
0.000303	32.432	5.4850137648
0.000304	32.35	5.53782448259
0.000305	32.328	5.50276439619
0.000306	32.296	5.57820616328
0.000307	32.22	5.48229878792
0.000308	32.124	5.46448753315
0.000309	32.058	5.46906171112
0.00031	32.03	5.48061127978
0.000311	31.942	5.47235196236
0.000312	31.882	5.46955903159
0.000313	31.712	5.46306287718
0.000314	31.63	5.48717595854
0.000315	31.584	5.45077462385
0.000316	31.532	5.4604922855
0.000317	31.43	5.45683974476
0.000318	31.32	5.46860128369
0.000319	31.282	5.41723878004
0.00032	31.242	5.39994777753
0.000321	31.142	5.37938992824
0.000322	31.02	5.38809799465
0.000323	30.896	5.36779135213
0.000324	30.846	5.39502400365
0.000325	30.71	5.39090901426
0.000326	30.656	5.40644652244
0.000327	30.598	5.43657943932
0.000328	30.584	5.37763368035
0.000329	30.504	5.32296759336
0.00033	30.454	5.35461333805
0.000331	30.372	5.33044238314
0.000332	30.308	5.35174139883
0.000333	30.228	5.30886202495
0.000334	30.148	5.38795842597
0.000335	30.082	5.35754384023
0.000336	30.018	5.31579495466
0.000337	29.938	5.33311878735
0.000338	29.82	5.31936086386
0.000339	29.766	5.30765899432
0.00034	29.686	5.35680912484
0.000341	29.598	5.42036862215
0.000342	29.486	5.37975873065
0.000343	29.37	5.39899064641
0.000344	29.296	5.36585352018
0.000345	29.262	5.32966753184
0.000346	29.218	5.31850317289
0.000347	29.154	5.31622836229
0.000348	28.98	5.29486543738
0.000349	28.87	5.24605566116
0.00035	28.802	5.2171635972
0.000351	28.736	5.20368177351
0.000352	28.716	5.20070610591
0.000353	28.616	5.20812288642
0.000354	28.524	5.21281344381
0.000355	28.344	5.18436727094
0.000356	28.296	5.20388162817
0.000357	28.202	5.17698715471
0.000358	28.076	5.15618308441
0.000359	28.044	5.14335143656
0.00036	27.956	5.09529822483
0.000361	27.916	5.05499198812
0.000362	27.906	5.0589686696
0.000363	27.852	5.04004920611
0.000364	27.678	5.05631446807
0.000365	27.648	5.09745975953
0.000366	27.602	5.08287280974
0.000367	27.508	5.05034018656
0.000368	27.498	5.07168571581
0.000369	27.38	5.09152236566
0.00037	27.32	5.07637666057
0.000371	27.21	5.04359990483
0.000372	27.196	5.07203943202
0.000373	27.144	5.01749578973
0.000374	27.046	4.99318375388
0.000375	27.014	4.9527572119
0.000376	26.92	5.00895198619
0.000377	26.88	4.99975999424
0.000378	26.79	4.98817601935
0.000379	26.736	5.00902225988
0.00038	26.706	5.05406410723
0.000381	26.614	5.12611002613
0.000382	26.538	5.13152569905
0.000383	26.42	5.10368494325
0.000384	26.364	5.05524519682
0.000385	26.262	5.01212090836
0.000386	26.184	4.9426859095
0.000387	26.136	4.97770067401
0.000388	26.042	4.90879170469
0.000389	25.948	4.93450058263
0.00039	25.892	4.93602431112
0.000391	25.914	4.96332590105
0.000392	25.794	4.89117204768
0.000393	25.726	4.89028874403
0.000394	25.642	4.87789257774
0.000395	25.612	4.88031310471
0.000396	25.604	4.85007051495
0.000397	25.546	4.86167501999
0.000398	25.506	4.8474698555
0.000399	25.428	4.87983770222
0.0004	25.33	4.8712524057
0.000401	25.234	4.84718928865
0.000402	25.202	4.85151481498
0.000403	25.152	4.86095628452
0.000404	25.044	4.78644586306
0.000405	24.982	4.76840392584
0.000406	24.814	4.78240567079
0.000407	24.762	4.79096608212
0.000408	24.712	4.7599428568
0.000409	24.674	4.76400293871
0.00041	24.602	4.79036491303
0.000411	24.504	4.75036672269
0.000412	24.426	4.78795614015
0.000413	24.38	4.78451669451
0.000414	24.328	4.75903519634
0.000415	24.244	4.75357381346
0.000416	24.168	4.7366418484
0.000417	24.092	4.71672937532
0.000418	24.038	4.78461659906
0.000419	23.952	4.74148668668
0.00042	23.862	4.7605625718
0.000421	23.812	4.74643613672
0.000422	23.752	4.72678495386
0.000423	23.644	4.68927115872
0.000424	23.534	4.68538621674
0.000425	23.472	4.76793624118
0.000426	23.438	4.79939121139
0.000427	23.406	4.77002767288
0.000428	23.298	4.76037771611
0.000429	23.208	4.7493932244
0.00043	23.182	4.756561363
0.000431	23.104	4.70459179951
0.000432	23.036	4.67789525321
0.000433	22.972	4.65050706913
0.000434	22.918	4.6259351487
0.000435	22.848	4.6248130773
0.000436	22.854	4.59311267007
0.000437	22.746	4.59015076005
0.000438	22.716	4.56764096663
0.000439	22.65	4.53425848403
0.00044	22.592	4.51370535148
0.000441	22.556	4.46932478122
0.000442	22.488	4.39429812371
0.000443	22.46	4.39276678188
0.000444	22.4	4.41452149162
0.000445	22.332	4.43911883148
0.000446	22.294	4.44247273486
0.000447	22.28	4.47052569616
0.000448	22.21	4.46876940555
0.000449	22.128	4.43481859832
0.00045	22.082	4.42123014556
0.000451	22.048	4.39427991826
0.000452	21.996	4.38770828565
0.000453	21.944	4.35670334083
0.000454	21.87	4.31429020813
0.000455	21.794	4.30993781858
0.000456	21.744	4.28000747663
0.000457	21.708	4.24484817161
0.000458	21.686	4.24068437873
0.000459	21.632	4.27885218254
0.00046	21.568	4.33882195993
0.000461	21.524	4.40742827508
0.000462	21.504	4.4332814032
0.000463	21.452	4.45507530801
0.000464	21.372	4.41923251255
0.000465	21.348	4.44824639605
0.000466	21.3	4.43463639998
0.000467	21.23	4.41147367668
0.000468	21.192	4.42483174821
0.000469	21.144	4.39991636284
0.00047	21.076	4.38933070069
0.000471	21.042	4.3603022831
0.000472	21.014	4.43280994404
0.000473	20.966	4.38917349851
0.000474	20.892	4.369477772
0.000475	20.882	4.40091763159
0.000476	20.734	4.41126331112
0.000477	20.692	4.37551551249
0.000478	20.628	4.33654424629
0.000479	20.608	4.359625672
0.00048	20.544	4.36028255965
0.000481	20.486	4.36918802525
0.000482	20.444	4.35601469235
0.000483	20.396	4.3638496766
0.000484	20.346	4.35502973583
0.000485	20.292	4.34312514211
0.000486	20.232	4.33753109499
0.000487	20.128	4.34736885944
0.000488	20.098	4.41094048928
0.000489	20.026	4.41829424099
0.00049	19.95	4.45101112108
0.000491	19.91	4.4332719294
0.000492	19.814	4.42847648746
0.000493	19.762	4.39697123029
0.000494	19.716	4.38033606017
0.000495	19.674	4.41267764515
0.000496	19.632	4.38549609508
0.000497	19.588	4.38158144966
0.000498	19.528	4.354447841
0.000499	19.462	4.35804497453
0.0005	19.394	4.3578393729
0.000501	19.348	4.39077396367
0.000502	19.284	4.39674243048
0.000503	19.25	4.37715661132
0.000504	19.172	4.3564223854
0.000505	19.194	4.33870533685
0.000506	19.156	4.30994941966
0.000507	19.084	4.35028091047
0.000508	18.968	4.30104359429
0.000509	18.846	4.30189307166
0.00051	18.804	4.31156398538
0.000511	18.764	4.26149081895
0.000512	18.694	4.25774165492
0.000513	18.62	4.24777588863
0.000514	18.596	4.18339383754
0.000515	18.564	4.20593675654
0.000516	18.514	4.19020333635
0.000517	18.432	4.17963826186
0.000518	18.422	4.15161607088
0.000519	18.37	4.17769074968
0.00052	18.296	4.15552451563
0.000521	18.242	4.16406484099
0.000522	18.208	4.17189836885
0.000523	18.176	4.14885815617
0.000524	18.132	4.16636244223
0.000525	18.134	4.1617356956
0.000526	18.086	4.16540562251
0.000527	18.028	4.15586525287
0.000528	17.98	4.13468257548
0.000529	17.948	4.14599758804
0.00053	17.86	4.08269518823
0.000531	17.762	4.09259770806
0.000532	17.732	4.10319095339
0.000533	17.698	4.11762018647
0.000534	17.642	4.06765731103
0.000535	17.59	4.04745599111
0.000536	17.54	4.02844883299
0.000537	17.472	4.0141270533
0.000538	17.442	3.98680774555
0.000539	17.404	4.01955022359
0.00054	17.33	4.05821389284
0.000541	17.278	4.05718079459
0.000542	17.254	4.0661387089
0.000543	17.22	4.02685981877
0.000544	17.18	4.00494694097
0.000545	17.122	4.0307711421
0.000546	17.09	4.04251159553
0.000547	17.078	4.07626250381
0.000548	17.024	4.09871004098
0.000549	16.978	4.07154958216
0.00055	16.92	4.05383768792
0.000551	16.946	4.01037205257
0.000552	16.852	3.98774322142
0.000553	16.816	4.01523897172
0.000554	16.77	4.06953314276
0.000555	16.738	4.06710658823
0.000556	16.738	4.05430092618
0.000557	16.696	4.01940095039
0.000558	16.638	4.03372730858
0.000559	16.584	4.04461914153
0.00056	16.534	4.03396132852
0.000561	16.502	4.03311244574
0.000562	16.47	4.01062339294
0.000563	16.374	4.00276454466
0.000564	16.336	3.97682084082
0.000565	16.258	3.98339503439
0.000566	16.242	3.97937633305
0.000567	16.18	3.93593699137
0.000568	16.146	3.91620785965
0.000569	16.096	3.91085463806
0.00057	16.03	3.89783273115
0.000571	16.032	3.8934529662
0.000572	15.94	3.89517650434
0.000573	15.926	3.89211048147
0.000574	15.864	3.87524244403
0.000575	15.812	3.8575453335
0.000576	15.734	3.86668385054
0.000577	15.73	3.88240904594
0.000578	15.692	3.83681326103
0.000579	15.66	3.81266311126
0.00058	15.586	3.83544052229
0.000581	15.546	3.85173778962
0.000582	15.528	3.8591729684
0.000583	15.5	3.83744706804
0.000584	15.444	3.8276447066
0.000585	15.45	3.84180946951
0.000586	15.428	3.82580919545
0.000587	15.36	3.77444035587
0.000588	15.338	3.81100459197
0.000589	15.288	3.76152309577
0.00059	15.256	3.75585729228
0.000591	15.188	3.74495073399
0.000592	15.142	3.70699824656
0.000593	15.094	3.67493727838
0.000594	15.072	3.69848833985
0.000595	15.016	3.70725558871
0.000596	14.992	3.68726673838
0.000597	14.94	3.69220801147
0.000598	14.932	3.66924733426
0.000599	14.884	3.65985573486
0.0006	14.882	3.6737005866
0.000601	14.912	3.70138568647
0.000602	14.818	3.70200972446
0.000603	14.802	3.68602712958
0.000604	14.722	3.67814029096
0.000605	14.662	3.66220643875
0.000606	14.646	3.65577406304
0.000607	14.636	3.64300754872
0.000608	14.612	3.63227972491
0.000609	14.566	3.64439899023
0.00061	14.496	3.65923270646
0.000611	14.44	3.63736168122
0.000612	14.41	3.61689093007
0.000613	14.378	3.65172781023
0.000614	14.308	3.66403275095
0.000615	14.264	3.64339182631
0.000616	14.194	3.60726544629
0.000617	14.124	3.59063002828
0.000618	14.14	3.59393934284
0.000619	14.078	3.53834933267
0.00062	14.026	3.5750977609
0.000621	13.97	3.54190626641
0.000622	13.94	3.56376205715
0.000623	13.904	3.56353532324
0.000624	13.874	3.5936226847
0.000625	13.87	3.59125326314
0.000626	13.874	3.60140583661
0.000627	13.808	3.59376348693
0.000628	13.772	3.60111316123
0.000629	13.722	3.5677326133
0.00063	13.664	3.57534669648
0.000631	13.646	3.60176123584
0.000632	13.58	3.58156390422
0.000633	13.548	3.602734517
0.000634	13.562	3.597520813
0.000635	13.526	3.55771331054
0.000636	13.544	3.55641167471
0.000637	13.54	3.56880932525
0.000638	13.554	3.55289797208
0.000639	13.516	3.59579532232
0.00064	13.466	3.62282265644
0.000641	13.416	3.5646800698
0.000642	13.396	3.57088000358
0.000643	13.374	3.57632828471
0.000644	13.308	3.58177832927
0.000645	13.232	3.6047435415
0.000646	13.174	3.59940606212
0.000647	13.146	3.6332745561
0.000648	13.122	3.59542987694
0.000649	13.108	3.54349206292
0.00065	13.05	3.53715987764
0.000651	13.048	3.53067925476
0.000652	13.02	3.51960225025
0.000653	12.94	3.48373362931
0.000654	12.928	3.45294309249
0.000655	12.89	3.50284170353
0.000656	12.878	3.53427729529
0.000657	12.89	3.50112838953
0.000658	12.832	3.50025370509
0.000659	12.802	3.48292922696
0.00066	12.758	3.52355445538
0.000661	12.736	3.53189807327
0.000662	12.678	3.53303212553
0.000663	12.672	3.53332930817
0.000664	12.624	3.52627622287
0.000665	12.59	3.53184087977
0.000666	12.546	3.54737705918
0.000667	12.564	3.53353986818
0.000668	12.562	3.53640438864
0.000669	12.546	3.50882943444
0.00067	12.528	3.5090192362
0.000671	12.508	3.4805080089
0.000672	12.488	3.47647177466
0.000673	12.47	3.47463667165
0.000674	12.39	3.4793533882
0.000675	12.362	3.48007988414
0.000676	12.342	3.50443090958
0.000677	12.316	3.52989291622
0.000678	12.244	3.52029316961
0.000679	12.196	3.4930765809
0.00068	12.176	3.50671127982
0.000681	12.124	3.48778210329
0.000682	12.098	3.46358138348
0.000683	12.02	3.47672259463
0.000684	11.986	3.44002965104
0.000685	11.982	3.43826642365
0.000686	11.98	3.38756549752
0.000687	11.926	3.36994421319
0.000688	11.908	3.43096721057
0.000689	11.874	3.44240090634
0.00069	11.866	3.42462319095
0.000691	11.828	3.41795494411
0.000692	11.782	3.4009522196
0.000693	11.738	3.4289001152
0.000694	11.712	3.42710606781
0.000695	11.69	3.43422480336
0.000696	11.648	3.43919990696
0.000697	11.612	3.42424531831
0.000698	11.564	3.42547865268
0.000699	11.532	3.42475926161
0.0007	11.5	3.41496705694
0.000701	11.464	3.39303757716
0.000702	11.444	3.36969790931
0.000703	11.44	3.38266167389
0.000704	11.436	3.38790554768
0.000705	11.388	3.37423413533
0.000706	11.34	3.3425140239
0.000707	11.274	3.35245044706
0.000708	11.252	3.34970088217
0.000709	11.252	3.32452944039
0.00071	11.22	3.33460642355
0.000711	11.166	3.33083232841
0.000712	11.126	3.35352411651
0.000713	11.122	3.35546062412
0.000714	11.078	3.35915406018
0.000715	10.988	3.34243264704
0.000716	10.956	3.33437610356
0.000717	10.912	3.32749996243
0.000718	10.854	3.34674229662
0.000719	10.774	3.34229322472
0.00072	10.75	3.30204482102
0.000721	10.724	3.29785142176
0.000722	10.684	3.30637928859
0.000723	10.672	3.33112833737
0.000724	10.614	3.31013655307
0.000725	10.602	3.31052805456
0.000726	10.582	3.31168778722
0.000727	10.572	3.29314682333
0.000728	10.554	3.31165879885
0.000729	10.55	3.27589682377
0.00073	10.534	3.34078493771
0.000731	10.502	3.30907781716
0.000732	10.496	3.28298400849
0.000733	10.45	3.28443297998
0.000734	10.4	3.27536257535
0.000735	10.388	3.28716534418
0.000736	10.336	3.24208328086
0.000737	10.282	3.2128610303
0.000738	10.242	3.19240285678
0.000739	10.216	3.23625462533
0.00074	10.224	3.23818220612
0.000741	10.178	3.20410923659
0.000742	10.186	3.21860280246
0.000743	10.166	3.21969625897
0.000744	10.156	3.22856996207
0.000745	10.152	3.23061851663
0.000746	10.096	3.16208538784
0.000747	10.054	3.14373726638
0.000748	10.018	3.14287702591
0.000749	9.982	3.12180652828
0.00075	9.974	3.15425490409
0.000751	9.932	3.15584790508
0.000752	9.91	3.13526713375
0.000753	9.892	3.11838676241
0.000754	9.868	3.11104098334
0.000755	9.864	3.12498063994
0.000756	9.812	3.1177966579
0.000757	9.77	3.11722633121
0.000758	9.766	3.11114834105
0.000759	9.746	3.0915180737
0.00076	9.746	3.04983343807
0.000761	9.698	3.05790712743
0.000762	9.684	3.05681926191
0.000763	9.622	3.0303656545
0.000764	9.61	3.04070715459
0.000765	9.576	3.03977367579
0.000766	9.538	2.99742489481
0.000767	9.53	3.02276363614
0.000768	9.536	3.02666549192
0.000769	9.508	2.99565285038
0.00077	9.484	2.98357905878
0.000771	9.456	2.96716430283
0.000772	9.412	2.9186051463
0.000773	9.356	2.93756089299
0.000774	9.36	2.94319554226
0.000775	9.334	2.93094592239
0.000776	9.33	2.92456834422
0.000777	9.306	2.87964650608
0.000778	9.246	2.87497547816
0.000779	9.228	2.91685035612
0.00078	9.188	2.90665718653
0.000781	9.194	2.89350375842
0.000782	9.162	2.88162384776
0.000783	9.11	2.888234755
0.000784	9.12	2.90888294711
0.000785	9.092	2.90233285479
0.000786	9.064	2.88164952761
0.000787	9.08	2.86942502951
0.000788	9.1	2.91719042916
0.000789	9.058	2.91867024516
0.00079	9.016	2.9058121068
0.000791	8.954	2.89480292939
0.000792	8.964	2.89459910868
0.000793	8.872	2.87465058746
0.000794	8.834	2.87026897694
0.000795	8.81	2.88268971622
0.000796	8.786	2.89693009926
0.000797	8.754	2.87427973586
0.000798	8.734	2.89054389346
0.000799	8.726	2.88633400701
0.0008	8.716	2.87251527411
0.000801	8.708	2.8430153007
0.000802	8.692	2.82933490418
0.000803	8.658	2.83637726687
0.000804	8.634	2.85377714617
0.000805	8.624	2.85563022816
0.000806	8.566	2.84704127121
0.000807	8.52	2.86803068324
0.000808	8.48	2.84773594281
0.000809	8.448	2.86134513822
0.00081	8.424	2.88794459781
0.000811	8.408	2.91162085444
0.000812	8.368	2.89906467675
0.000813	8.366	2.91754074522
0.000814	8.346	2.90349513518
0.000815	8.304	2.89267765228
0.000816	8.284	2.88432730459
0.000817	8.252	2.87828004197
0.000818	8.236	2.86780473533
0.000819	8.212	2.86619189867
0.00082	8.208	2.87414961336
0.000821	8.174	2.86281749331
0.000822	8.172	2.86887016088
0.000823	8.13	2.87212464911
0.000824	8.094	2.8763108316
0.000825	8.056	2.87556324917
0.000826	8.04	2.87026131215
0.000827	8.008	2.8767926585
0.000828	7.954	2.88511420918
0.000829	7.916	2.89981792532
0.00083	7.874	2.89933164712
0.000831	7.894	2.87311050953
0.000832	7.894	2.8786740003
0.000833	7.87	2.85606372478
0.000834	7.846	2.88275631991
0.000835	7.84	2.88693609212
0.000836	7.834	2.83733043546
0.000837	7.808	2.84027040966
0.000838	7.79	2.81387632991
0.000839	7.776	2.78744040295
0.00084	7.742	2.77406488749
0.000841	7.736	2.76664128502
0.000842	7.702	2.75702665928
0.000843	7.694	2.77423214602
0.000844	7.684	2.78570350181
0.000845	7.68	2.77445490142
0.000846	7.668	2.80174517043
0.000847	7.68	2.81666469428
0.000848	7.678	2.8330753608
0.000849	7.634	2.82772770966
0.00085	7.618	2.83620803186
0.000851	7.612	2.82443905935
0.000852	7.556	2.8119146502
0.000853	7.568	2.82088213153
0.000854	7.546	2.80640054162
0.000855	7.522	2.81877916836
0.000856	7.496	2.78172320693
0.000857	7.454	2.80140750338
0.000858	7.44	2.78035968896
0.000859	7.416	2.76675694632
0.00086	7.394	2.75077516348
0.000861	7.378	2.74282992546
0.000862	7.356	2.7729522174
0.000863	7.294	2.74582665148
0.000864	7.262	2.72201322554
0.000865	7.24	2.74415742989
0.000866	7.208	2.73728624736
0.000867	7.204	2.70155214645
0.000868	7.174	2.71950804375
0.000869	7.174	2.71435517204
0.00087	7.206	2.71800735834
0.000871	7.184	2.74993527197
0.000872	7.166	2.71043243782
0.000873	7.17	2.71608173662
0.000874	7.18	2.71138341073
0.000875	7.142	2.7044104718
0.000876	7.094	2.68200745711
0.000877	7.082	2.67343898378
0.000878	7.076	2.67024792856
0.000879	7.076	2.70004148116
0.00088	7.06	2.66915717034
0.000881	7.05	2.70397855021
0.000882	7.052	2.70726725685
0.000883	7.02	2.71874971264
0.000884	6.994	2.72579603052
0.000885	6.958	2.74667726535
0.000886	6.93	2.72710469179
0.000887	6.918	2.71721843068
0.000888	6.886	2.70129672565
0.000889	6.84	2.68
0.00089	6.83	2.67826436335
0.000891	6.802	2.6530729353
0.000892	6.798	2.65427880977
0.000893	6.766	2.65089494322
0.000894	6.754	2.66861087459
0.000895	6.724	2.64949504623
0.000896	6.674	2.61681562209
0.000897	6.666	2.62496552358
0.000898	6.672	2.61159261754
0.000899	6.624	2.58739714771
0.0009	6.6	2.57060304209
0.000901	6.568	2.54821035238
0.000902	6.542	2.54720160176
0.000903	6.536	2.55513287326
0.000904	6.492	2.5451789721
0.000905	6.484	2.50394568631
0.000906	6.45	2.53682872894
0.000907	6.45	2.53840501103
0.000908	6.418	2.54622779814
0.000909	6.406	2.5458130332
0.00091	6.394	2.53747197029
0.000911	6.372	2.51269098777
0.000912	6.344	2.49913264954
0.000913	6.316	2.51558025115
0.000914	6.294	2.5019120688
0.000915	6.258	2.52258518191
0.000916	6.242	2.51941183612
0.000917	6.212	2.51536398956
0.000918	6.206	2.50829902524
0.000919	6.196	2.50151634014
0.00092	6.176	2.49419806752
0.000921	6.164	2.47812509773
0.000922	6.132	2.45897864976
0.000923	6.104	2.44155360375
0.000924	6.098	2.43482976818
0.000925	6.104	2.43991475261
0.000926	6.082	2.43624218829
0.000927	6.048	2.42522081469
0.000928	6.04	2.45405786403
0.000929	5.992	2.43309186016
0.00093	5.966	2.41512815395
0.000931	5.98	2.45022447951
0.000932	5.994	2.44907411076
0.000933	5.99	2.44987754796
0.000934	5.97	2.45949181743
0.000935	5.98	2.47943541961
0.000936	5.966	2.49175520467
0.000937	5.942	2.47197006454
0.000938	5.922	2.47546278502
0.000939	5.924	2.4743128339
0.00094	5.932	2.49466951719
0.000941	5.916	2.50138841446
0.000942	5.866	2.48516478327
0.000943	5.85	2.44693686065
0.000944	5.848	2.45375141365
0.000945	5.826	2.47946042517
0.000946	5.786	2.48116988536
0.000947	5.766	2.45830103934
0.000948	5.782	2.44263709953
0.000949	5.766	2.43459318984
0.00095	5.742	2.42145328264
0.000951	5.732	2.44625754981
0.000952	5.734	2.45830103934
0.000953	5.704	2.47878680003
0.000954	5.706	2.4906954852
0.000955	5.666	2.47597334396
0.000956	5.684	2.47954511957
0.000957	5.648	2.44214987255
0.000958	5.652	2.46797406794
0.000959	5.628	2.46933513319
0.00096	5.62	2.46487322189
0.000961	5.586	2.4516533197
0.000962	5.572	2.43080562777
0.000963	5.562	2.41870957331
0.000964	5.568	2.41689387438
0.000965	5.54	2.42
0.000966	5.522	2.43012674567
0.000967	5.516	2.4433059571
0.000968	5.464	2.44063598269
0.000969	5.434	2.42521009399
0.00097	5.414	2.42540800691
0.000971	5.384	2.40094648004
0.000972	5.35	2.40405906749
0.000973	5.338	2.41158785865
0.000974	5.322	2.39798165131
0.000975	5.28	2.40199916736
0.000976	5.26	2.37326778936
0.000977	5.268	2.38163305318
0.000978	5.254	2.37602272716
0.000979	5.222	2.37417691
0.00098	5.19	2.38702744014
0.000981	5.14	2.38168007927
0.000982	5.146	2.36150037053
0.000983	5.12	2.33700663243
0.000984	5.124	2.34192741134
0.000985	5.138	2.35094789394
0.000986	5.148	2.34565470605
0.000987	5.152	2.3522108749
0.000988	5.13	2.36497357279
0.000989	5.132	2.35511698223
0.00099	5.11	2.35242428146
0.000991	5.1	2.37191905427
0.000992	5.078	2.35455218672
0.000993	5.06	2.34955314901
0.000994	5.042	2.32125741787
0.000995	5.046	2.32376504836
0.000996	5.044	2.33796150524
0.000997	5.016	2.3263155418
0.000998	4.96	2.31827522093
0.000999	4.966	2.31016103335
0.001	4.962	2.29359019879
0.001001	4.974	2.3076663537
0.001002	4.944	2.32913374455
0.001003	4.916	2.30498242943
0.001004	4.938	2.30264109231
0.001005	4.91	2.28427231301
0.001006	4.906	2.28148285113
0.001007	4.884	2.26771779549
0.001008	4.872	2.269717163
0.001009	4.858	2.24629383652
0.00101	4.824	2.20023271496
0.001011	4.806	2.22628928938
0.001012	4.784	2.20303063982
0.001013	4.778	2.20107155722
0.001014	4.756	2.18001467885
0.001015	4.77	2.17740671442
0.001016	4.762	2.17562772551
0.001017	4.76	2.18045866735
0.001018	4.74	2.185497655
0.001019	4.72	2.18394139115
0.00102	4.714	2.19458515442
0.001021	4.714	2.17903740216
0.001022	4.714	2.18087230254
0.001023	4.704	2.16803690005
0.001024	4.678	2.19961723943
0.001025	4.696	2.19353231114
0.001026	4.706	2.20353443359
0.001027	4.694	2.19644348892
0.001028	4.68	2.20490362601
0.001029	4.67	2.22825043476
0.00103	4.642	2.23200268817
0.001031	4.614	2.24165206935
0.001032	4.616	2.26727678063
0.001033	4.594	2.25236853112
0.001034	4.574	2.23350039176
0.001035	4.56	2.24552889093
0.001036	4.536	2.22276944373
0.001037	4.528	2.19936718171
0.001038	4.51	2.19223630113
0.001039	4.504	2.19681223595
0.00104	4.508	2.19771153703
0.001041	4.5	2.190433747
0.001042	4.5	2.2031795206
0.001043	4.474	2.18112906542
0.001044	4.462	2.15326635603
0.001045	4.458	2.15040368303
0.001046	4.44	2.13410402746
0.001047	4.426	2.14395055913
0.001048	4.424	2.15875519687
0.001049	4.422	2.16331135068
0.00105	4.418	2.16778135429
0.001051	4.406	2.17558359986
0.001052	4.404	2.15703129324
0.001053	4.384	2.12615709674
0.001054	4.338	2.13910168061
0.001055	4.332	2.11513025604
0.001056	4.328	2.10533037787
0.001057	4.306	2.10341721967
0.001058	4.296	2.09961520284
0.001059	4.28	2.100856968
0.00106	4.254	2.09224377165
0.001061	4.226	2.08684546625
0.001062	4.198	2.08393761903
0.001063	4.176	2.07678212627
0.001064	4.148	2.10572932734
0.001065	4.146	2.11013838409
0.001066	4.148	2.10667890292
0.001067	4.148	2.11615122333
0.001068	4.158	2.13378443147
0.001069	4.134	2.10714119128
0.00107	4.134	2.10903864355
0.001071	4.12	2.09035882087
0.001072	4.112	2.10320136934
0.001073	4.094	2.09980094295
0.001074	4.078	2.09282488517
0.001075	4.086	2.08101033155
0.001076	4.086	2.07330750252
0.001077	4.076	2.11429042471
0.001078	4.082	2.09649135462
0.001079	4.072	2.07239378497
0.00108	4.082	2.06670655875
0.001081	4.078	2.09473530547
0.001082	4.06	2.10152325707
0.001083	4.042	2.09481168605
0.001084	4.022	2.10749045075
0.001085	4.014	2.09900071463
0.001086	3.986	2.07600674373
0.001087	3.984	2.0899148308
0.001088	3.974	2.08933577962
0.001089	3.96	2.06552656725
0.00109	3.926	2.06119479914
0.001091	3.916	2.04864442986
0.001092	3.902	2.05241223929
0.001093	3.914	2.04416339856
0.001094	3.88	2.03312567246
0.001095	3.872	2.03066885533
0.001096	3.868	2.05196881068
0.001097	3.854	2.06511113502
0.001098	3.852	2.08280964085
0.001099	3.86	2.07566856699
0.0011	3.842	2.10072273278
0.001101	3.834	2.09247317784
0.001102	3.842	2.10927380868
0.001103	3.824	2.09022104094
0.001104	3.808	2.06667268816
0.001105	3.776	2.04397260256
0.001106	3.758	2.04827634854
0.001107	3.74	2.05338744517
0.001108	3.73	2.04868250346
0.001109	3.71	2.06249848485
0.00111	3.71	2.04301248161
0.001111	3.688	2.02055833868
0.001112	3.67	2.01521710989
0.001113	3.664	2.01372887947
0.001114	3.656	1.99240156595
0.001115	3.64	1.98655480669
0.001116	3.634	1.99600701402
0.001117	3.608	2.00058391476
0.001118	3.622	2.01075010879
0.001119	3.626	2.0154711608
0.00112	3.604	2.01474167079
0.001121	3.598	2.024943456
0.001122	3.592	2.01433264383
0.001123	3.584	1.99973598257
0.001124	3.56	1.98756131981
0.001125	3.564	1.99947593134
0.001126	3.552	1.99682147424
0.001127	3.558	1.99865855013
0.001128	3.562	1.98649339289
0.001129	3.548	1.97881176467
0.00113	3.542	1.9728750594
0.001131	3.534	1.9536744867
0.001132	3.526	1.94764575835
0.001133	3.53	1.9341923379
0.001134	3.52	1.92291445468
0.001135	3.498	1.89472847659
0.001136	3.486	1.8978419323
0.001137	3.492	1.91361856178
0.001138	3.464	1.90491574617
0.001139	3.458	1.92359975047
0.00114	3.472	1.92593250141
0.001141	3.454	1.90994345466
0.001142	3.442	1.9064721346
0.001143	3.436	1.92714918987
0.001144	3.45	1.93584606826
0.001145	3.438	1.93136117803
0.001146	3.426	1.94435696311
0.001147	3.41	1.94471077541
0.001148	3.41	1.91778518088
0.001149	3.418	1.91710093631
0.00115	3.396	1.91080715929
0.001151	3.384	1.91429987202
0.001152	3.376	1.90961357348
0.001153	3.358	1.90731119642
0.001154	3.37	1.91026176217
0.001155	3.366	1.91938636027
0.001156	3.354	1.90386028899
0.001157	3.348	1.90233961216
0.001158	3.344	1.91040938021
0.001159	3.322	1.90428884364
0.00116	3.29	1.9219521326
0.001161	3.292	1.90859529497
0.001162	3.284	1.92856008462
0.001163	3.272	1.91259404998
0.001164	3.286	1.90373422515
0.001165	3.276	1.91202092039
0.001166	3.252	1.89644298622
0.001167	3.248	1.88321427352
0.001168	3.26	1.91321718579
0.001169	3.26	1.9184368637
0.00117	3.216	1.89772073815
0.001171	3.198	1.86408047037
0.001172	3.176	1.87323890628
0.001173	3.158	1.87750792275
0.001174	3.176	1.88069774286
0.001175	3.158	1.86360832795
0.001176	3.154	1.8542610388
0.001177	3.17	1.85717527444
0.001178	3.156	1.85355442326
0.001179	3.132	1.8424375159
0.00118	3.118	1.83305100856
0.001181	3.126	1.82047356476
0.001182	3.1	1.82043950737
0.001183	3.098	1.83749721088
0.001184	3.092	1.81646249617
0.001185	3.1	1.81493801547
0.001186	3.094	1.79810010845
0.001187	3.086	1.81620593546
0.001188	3.076	1.81058664526
0.001189	3.062	1.79503648988
0.00119	3.068	1.80426605577
0.001191	3.056	1.79579063368
0.001192	3.046	1.79551775263
0.001193	3.028	1.79421737813
0.001194	3.024	1.82302605577
0.001195	3.042	1.8199549445
0.001196	3.04	1.81284307098
0.001197	3.024	1.80760172604
0.001198	3.016	1.81211037191
0.001199	3.004	1.80996795552
0.0012	2.996	1.81107261036
0.001201	2.97	1.7980823118
0.001202	2.936	1.77873663031
0.001203	2.914	1.74659783579
0.001204	2.9	1.74527934727
0.001205	2.876	1.74832033678
0.001206	2.88	1.74974283825
0.001207	2.88	1.7554486606
0.001208	2.87	1.7518846994
0.001209	2.872	1.74688751784
0.00121	2.878	1.76043062914
0.001211	2.87	1.75985794881
0.001212	2.878	1.76383559325
0.001213	2.872	1.7503188281
0.001214	2.878	1.76043062914
0.001215	2.878	1.77175506208
0.001216	2.87	1.76099403747
0.001217	2.86	1.76079527487
0.001218	2.854	1.74719317764
0.001219	2.86	1.76306551211
0.00122	2.818	1.75638150753
0.001221	2.812	1.7699310721
0.001222	2.806	1.76078505219
0.001223	2.802	1.7569280008
0.001224	2.796	1.74424310232
0.001225	2.814	1.72956757601
0.001226	2.804	1.72904135289
0.001227	2.816	1.69650935747
0.001228	2.804	1.70575027481
0.001229	2.796	1.70715670048
0.00123	2.79	1.70467005605
0.001231	2.782	1.70718364566
0.001232	2.796	1.72348020006
0.001233	2.784	1.73012831894
0.001234	2.776	1.73718853323
0.001235	2.768	1.71877165441
0.001236	2.758	1.70863571308
0.001237	2.75	1.70279182521
0.001238	2.736	1.69655651247
0.001239	2.706	1.67079741441
0.00124	2.694	1.66624247935
0.001241	2.682	1.65797346179
0.001242	2.664	1.64654304529
0.001243	2.636	1.64058038511
0.001244	2.646	1.64093997453
0.001245	2.64	1.64146276229
0.001246	2.622	1.65139819547
0.001247	2.608	1.65237283928
0.001248	2.592	1.6533408602
0.001249	2.584	1.63919004389
0.00125	2.588	1.62427091336
0.001251	2.584	1.62939988953
0.001252	2.568	1.61659395025
0.001253	2.57	1.61774534461
0.001254	2.564	1.61551973061
0.001255	2.562	1.61683518022
0.001256	2.568	1.6387116891
0.001257	2.552	1.63563321072
0.001258	2.55	1.62834271577
0.001259	2.556	1.63672355638
0.00126	2.562	1.64746957483
0.001261	2.572	1.63731976107
0.001262	2.56	1.65601932356
0.001263	2.554	1.65622583001
0.001264	2.532	1.63858963746
0.001265	2.52	1.64972725018
0.001266	2.516	1.64126292836
0.001267	2.518	1.63023801943
0.001268	2.506	1.6192479736
0.001269	2.486	1.62289987368
0.00127	2.474	1.60789427513
0.001271	2.46	1.61876496132
0.001272	2.45	1.6160136138
0.001273	2.45	1.6147755262
0.001274	2.444	1.6158168213
0.001275	2.432	1.61039622454
0.001276	2.414	1.60081354317
0.001277	2.402	1.58379165296
0.001278	2.406	1.58403409054
0.001279	2.392	1.58440398889
0.00128	2.398	1.5810110689
0.001281	2.4	1.58492902049
0.001282	2.402	1.58379165296
0.001283	2.416	1.59966996596
0.001284	2.388	1.57780100139
0.001285	2.39	1.58804911763
0.001286	2.388	1.59544852628
0.001287	2.38	1.58101233392
0.001288	2.376	1.57943787469
0.001289	2.36	1.56665248221
0.00129	2.354	1.53905295555
0.001291	2.354	1.5622688629
0.001292	2.362	1.56171572317
0.001293	2.35	1.56827931186
0.001294	2.346	1.54993032101
0.001295	2.344	1.55616965656
0.001296	2.33	1.55855702494
0.001297	2.326	1.56068062075
0.001298	2.318	1.57507968052
0.001299	2.326	1.58231602406
0.0013	2.308	1.58276214258
0.001301	2.314	1.58978111701
0.001302	2.308	1.57769959118
0.001303	2.302	1.57695783076
0.001304	2.316	1.58623579584
0.001305	2.314	1.57968477868
0.001306	2.324	1.59468617602
0.001307	2.32	1.58669467762
0.001308	2.322	1.58692028785
0.001309	2.314	1.56057809801
0.00131	2.296	1.54931726899
0.001311	2.288	1.55211339792
0.001312	2.282	1.53963502169
0.001313	2.28	1.51973681932
0.001314	2.264	1.54217508734
0.001315	2.252	1.53508827108
0.001316	2.226	1.51622030062
0.001317	2.216	1.52096811275
0.001318	2.202	1.49572591072
0.001319	2.198	1.49893161952
0.00132	2.212	1.51230155723
0.001321	2.198	1.51485840923
0.001322	2.178	1.49342425318
0.001323	2.154	1.51468940711
0.001324	2.156	1.50587648896
0.001325	2.148	1.49869810169
0.001326	2.14	1.49545979551
0.001327	2.128	1.48715029503
0.001328	2.12	1.48916083752
0.001329	2.108	1.49811081032
0.00133	2.118	1.49133363135
0.001331	2.102	1.47634548802
0.001332	2.102	1.47091672096
0.001333	2.098	1.47797022974
0.001334	2.096	1.49224126736
0.001335	2.088	1.50208388581
0.001336	2.09	1.50529066961
0.001337	2.082	1.49508394413
0.001338	2.086	1.49218095417
0.001339	2.076	1.46772749514
0.00134	2.07	1.46324980779
0.001341	2.064	1.45461472562
0.001342	2.064	1.44772373055
0.001343	2.074	1.45482782486
0.001344	2.068	1.45030203751
0.001345	2.04	1.44443760682
0.001346	2.026	1.42594670307
0.001347	2.012	1.41839909757
0.001348	2.01	1.43174718439
0.001349	2.006	1.44151448137
0.00135	2.006	1.42897305783
0.001351	1.992	1.42826328105
0.001352	1.984	1.42258356521
0.001353	1.98	1.44623649518
0.001354	1.966	1.44804834173
0.001355	1.948	1.42733878249
0.001356	1.948	1.425936885
0.001357	1.936	1.40993049474
0.001358	1.92	1.40199857347
0.001359	1.92	1.37753402862
0.00136	1.922	1.35938074137
0.001361	1.92	1.36733317081
0.001362	1.918	1.37086687902
0.001363	1.92	1.3919770113
0.001364	1.926	1.41015034659
0.001365	1.932	1.40548070069
0.001366	1.93	1.40324623641
0.001367	1.924	1.41075299043
0.001368	1.926	1.40161478303
0.001369	1.924	1.38499963899
0.00137	1.92	1.37608139294
0.001371	1.92	1.38188277361
0.001372	1.91	1.37328074333
0.001373	1.894	1.35305727891
0.001374	1.89	1.34681104837
0.001375	1.896	1.35395125466
0.001376	1.884	1.36913987598
0.001377	1.876	1.36989926637
0.001378	1.866	1.36968755561
0.001379	1.86	1.37127677731
0.00138	1.872	1.37390538248
0.001381	1.892	1.39008488949
0.001382	1.876	1.38008115703
0.001383	1.866	1.38131965888
0.001384	1.866	1.38131965888
0.001385	1.854	1.36846044883
0.001386	1.846	1.37487599441
0.001387	1.842	1.38312544623
0.001388	1.838	1.38987625348
0.001389	1.824	1.3597882188
0.00139	1.83	1.36275456338
0.001391	1.832	1.37250719488
0.001392	1.834	1.35145995131
0.001393	1.832	1.35490811497
0.001394	1.836	1.35392171118
0.001395	1.828	1.36470363083
0.001396	1.826	1.36371697944
0.001397	1.814	1.36799269004
0.001398	1.796	1.34995703635
0.001399	1.78	1.34892549831
0.0014	1.752	1.33958799636
0.001401	1.748	1.34480333135
0.001402	1.732	1.34170637622
0.001403	1.738	1.33017141752
0.001404	1.748	1.32984811163
0.001405	1.736	1.31692976274
0.001406	1.744	1.31850824798
0.001407	1.764	1.33127908419
0.001408	1.772	1.32966762764
0.001409	1.76	1.32151428293
0.00141	1.76	1.32
0.001411	1.742	1.31127266425
0.001412	1.734	1.30508390535
0.001413	1.734	1.29431217255
0.001414	1.74	1.29321305283
0.001415	1.742	1.30974654037
0.001416	1.738	1.28893599531
0.001417	1.738	1.28582891552
0.001418	1.752	1.31091418483
0.001419	1.73	1.31647255953
0.00142	1.71	1.31221187314
0.001421	1.706	1.31436828933
0.001422	1.708	1.32315380814
0.001423	1.694	1.32678709671
0.001424	1.702	1.33011127354
0.001425	1.694	1.32074372987
0.001426	1.684	1.30542866523
0.001427	1.684	1.29465980087
0.001428	1.694	1.29165165583
0.001429	1.692	1.29658628714
0.00143	1.688	1.28944018861
0.001431	1.684	1.28224178687
0.001432	1.692	1.29349758407
0.001433	1.694	1.29937061688
0.001434	1.682	1.29802773468
0.001435	1.68	1.28436754864
0.001436	1.674	1.2929516619
0.001437	1.658	1.28414796655
0.001438	1.652	1.27706538595
0.001439	1.648	1.27596865165
0.00144	1.644	1.26066014453
0.001441	1.636	1.26313261378
0.001442	1.636	1.27259734402
0.001443	1.624	1.26278422543
0.001444	1.61	1.2719669807
0.001445	1.594	1.25106514619
0.001446	1.582	1.23583008541
0.001447	1.578	1.24093351957
0.001448	1.588	1.2515014982
0.001449	1.59	1.23850716591
0.00145	1.592	1.23025850942
0.001451	1.594	1.25106514619
0.001452	1.598	1.25713801947
0.001453	1.58	1.24080618954
0.001454	1.59	1.24494979818
0.001455	1.584	1.24215296965
0.001456	1.57	1.23818415432
0.001457	1.56	1.23709336754
0.001458	1.566	1.24484697855
0.001459	1.57	1.24462845862
0.00146	1.554	1.2308874847
0.001461	1.544	1.22803257286
0.001462	1.548	1.22951047169
0.001463	1.538	1.2085346499
0.001464	1.524	1.21054698381
0.001465	1.518	1.21230194259
0.001466	1.508	1.21570391132
0.001467	1.512	1.21402471145
0.001468	1.514	1.21893560125
0.001469	1.508	1.22553498522
0.00147	1.494	1.22391339563
0.001471	1.5	1.2320714265
0.001472	1.498	1.2417713155
0.001473	1.506	1.2513848329
0.001474	1.512	1.25930774634
0.001475	1.498	1.26095043519
0.001476	1.488	1.24493212666
0.001477	1.478	1.24960633801
0.001478	1.484	1.24327953414
0.001479	1.476	1.23669883157
0.00148	1.47	1.2397983707
0.001481	1.474	1.22691646007
0.001482	1.46	1.23304501134
0.001483	1.47	1.2397983707
0.001484	1.47	1.23008129813
0.001485	1.48	1.25761679378
0.001486	1.474	1.24952951146
0.001487	1.472	1.26539163898
0.001488	1.466	1.26366292974
0.001489	1.452	1.25207667497
0.00149	1.446	1.24220932214
0.001491	1.434	1.24805608848
0.001492	1.43	1.2494398745
0.001493	1.434	1.25285434109
0.001494	1.432	1.25114987112
0.001495	1.428	1.25252385207
0.001496	1.408	1.23188311134
0.001497	1.402	1.22490652705
0.001498	1.398	1.22130913368
0.001499	1.396	1.21786041893
0.0015	1.39	1.22061459929
0.001501	1.39	1.20909056733
0.001502	1.378	1.20129763173
0.001503	1.374	1.18916945807
0.001504	1.38	1.19649488089
0.001505	1.388	1.18720512128
0.001506	1.38	1.19146968069
0.001507	1.376	1.19942652964
0.001508	1.38	1.20813906484
0.001509	1.372	1.20233772294
0.00151	1.366	1.20001833319
0.001511	1.354	1.19694778499
0.001512	1.338	1.186488938
0.001513	1.322	1.18588195028
0.001514	1.326	1.18140763498
0.001515	1.336	1.1878989856
0.001516	1.322	1.18588195028
0.001517	1.312	1.16904063231
0.001518	1.314	1.17277619348
0.001519	1.31	1.17724254086
0.00152	1.302	1.1759234669
0.001521	1.286	1.16284306766
0.001522	1.276	1.15231245763
0.001523	1.278	1.15789291387
0.001524	1.278	1.15616434818
0.001525	1.28	1.15654658358
0.001526	1.272	1.16362193173
0.001527	1.268	1.16283102814
0.001528	1.27	1.17520211028
0.001529	1.27	1.17690271476
0.00153	1.27	1.17690271476
0.001531	1.262	1.16677161433
0.001532	1.27	1.16666190475
0.001533	1.28	1.16858889264
0.001534	1.28	1.16516093309
0.001535	1.264	1.15685089791
0.001536	1.268	1.16454969838
0.001537	1.254	1.14607329609
0.001538	1.25	1.13820033386
0.001539	1.246	1.15303252339
0.00154	1.25	1.14695248376
0.001541	1.246	1.13731438046
0.001542	1.252	1.13159003177
0.001543	1.254	1.12671380572
0.001544	1.246	1.12315804765
0.001545	1.244	1.11913538055
0.001546	1.24	1.11462998345
0.001547	1.238	1.1302017519
0.001548	1.228	1.12428466146
0.001549	1.22	1.12765242872
0.00155	1.208	1.10486922303
0.001551	1.21	1.10358506695
0.001552	1.21	1.10720368496
0.001553	1.198	1.0948954288
0.001554	1.192	1.09505068376
0.001555	1.178	1.08181144383
0.001556	1.176	1.08490736932
0.001557	1.168	1.09351543199
0.001558	1.176	1.08121413235
0.001559	1.168	1.0713430823
0.00156	1.172	1.07070817686
0.001561	1.164	1.05503744009
0.001562	1.154	1.03840454544
0.001563	1.148	1.03638602847
0.001564	1.146	1.03570459109
0.001565	1.134	1.02569196156
0.001566	1.12	1.02058806577
0.001567	1.106	1.01329363957
0.001568	1.1	1.00697567001
0.001569	1.1	1.01685790551
0.00157	1.092	1.01564560748
0.001571	1.094	1.02037444108
0.001572	1.1	1.01882285016
0.001573	1.104	1.02624753349
0.001574	1.106	1.02896258435
0.001575	1.108	1.03166661282
0.001576	1.114	1.03199031003
0.001577	1.102	1.02742201651
0.001578	1.098	1.02781126672
0.001579	1.096	1.01920753529
0.00158	1.092	1.01957638262
0.001581	1.09	1.01483988885
0.001582	1.086	1.00329656633
0.001583	1.092	1.00376092771
0.001584	1.098	1.00816466909
0.001585	1.092	1.01169956015
0.001586	1.08	1.00079968026
0.001587	1.082	0.999637934454
0.001588	1.08	0.99679486355
0.001589	1.068	0.973332420091
0.00159	1.068	0.977433373688
0.001591	1.074	0.986166314574
0.001592	1.08	0.992773891679
0.001593	1.074	0.978020449684
0.001594	1.062	0.982932347621
0.001595	1.058	0.995306987818
0.001596	1.056	0.992403143889
0.001597	1.052	0.99463360088
0.001598	1.052	0.992620773508
0.001599	1.048	0.994834659629
0.0016	1.038	0.992247952883
0.001601	1.04	0.993176721435
0.001602	1.048	0.988785113157
0.001603	1.05	0.987674035297
0.001604	1.048	0.984731435469
0.001605	1.046	0.985841772294
0.001606	1.036	0.983211065845
0.001607	1.028	0.983471402736
0.001608	1.028	0.989553434636
0.001609	1.032	0.989432160383
0.00161	1.022	0.980569222442
0.001611	1.024	0.987635560316
0.001612	1.016	0.98982018569
0.001613	1.012	0.983796726972
0.001614	1.004	0.971588390215
0.001615	1.008	0.977719796261
0.001616	1.0	0.969535971483
0.001617	1.006	0.968485415481
0.001618	1.012	0.97357896444
0.001619	1.02	0.967264183147
0.00162	1.016	0.959032846153
0.001621	1.008	0.952856757336
0.001622	0.994	0.951821411821
0.001623	0.98	0.94847245611
0.001624	0.982	0.949566216754
0.001625	0.962	0.942632484057
0.001626	0.96	0.939361485265
0.001627	0.948	0.928060342866
0.001628	0.942	0.93307877481
0.001629	0.938	0.932821526338
0.00163	0.938	0.92420560483
0.001631	0.932	0.933475227309
0.001632	0.938	0.93709978124
0.001633	0.94	0.940425435641
0.001634	0.94	0.938296328459
0.001635	0.94	0.929731143934
0.001636	0.946	0.929023142876
0.001637	0.936	0.925150798519
0.001638	0.938	0.934963100876
0.001639	0.938	0.939231600831
0.00164	0.944	0.938543552532
0.001641	0.94	0.938296328459
0.001642	0.93	0.927954740276
0.001643	0.924	0.919904342853
0.001644	0.922	0.92299295772
0.001645	0.918	0.913934352128
0.001646	0.914	0.893646462534
0.001647	0.922	0.912094293371
0.001648	0.93	0.903935838431
0.001649	0.928	0.900453219218
0.00165	0.926	0.89248193259
0.001651	0.922	0.892141244423
0.001652	0.92	0.888594395661
0.001653	0.93	0.899499861034
0.001654	0.916	0.890474031064
0.001655	0.916	0.892717200462
0.001656	0.908	0.887432250935
0.001657	0.908	0.885175688776
0.001658	0.9	0.879772697917
0.001659	0.894	0.884739509686
0.00166	0.886	0.88147830376
0.001661	0.888	0.900808525715
0.001662	0.888	0.911842091593
0.001663	0.882	0.907786318469
0.001664	0.874	0.906710538154
0.001665	0.874	0.911111409214
0.001666	0.868	0.906959756549
0.001667	0.872	0.905326460455
0.001668	0.872	0.909734027065
0.001669	0.878	0.91165563674
0.00167	0.878	0.922559483177
0.001671	0.868	0.915737953784
0.001672	0.866	0.920893044821
0.001673	0.876	0.929851601063
0.001674	0.876	0.927698226796
0.001675	0.88	0.923904756996
0.001676	0.874	0.917673144426
0.001677	0.866	0.916539142645
0.001678	0.872	0.903114610667
0.001679	0.862	0.896078121594
0.00168	0.862	0.902749134588
0.001681	0.848	0.885943564794
0.001682	0.834	0.87546787491
0.001683	0.84	0.873155198118
0.001684	0.844	0.869289364941
0.001685	0.844	0.871587058188
0.001686	0.842	0.881496454899
0.001687	0.842	0.888276983829
0.001688	0.834	0.877749394759
0.001689	0.828	0.870870828539
0.00169	0.83	0.867813343986
0.001691	0.826	0.864710356131
0.001692	0.838	0.878496442793
0.001693	0.842	0.881496454899
0.001694	0.832	0.86474042348
0.001695	0.826	0.85540867426
0.001696	0.828	0.859311352188
0.001697	0.832	0.86474042348
0.001698	0.828	0.856980746575
0.001699	0.822	0.847535250004
0.0017	0.816	0.849790562433
0.001701	0.808	0.848018867715
0.001702	0.812	0.851267290573
0.001703	0.808	0.864370291021
0.001704	0.806	0.867389186006
0.001705	0.804	0.865785192759
0.001706	0.792	0.865295325308
0.001707	0.782	0.861670470656
0.001708	0.776	0.858966821245
0.001709	0.774	0.857277084728
0.00171	0.77	0.851528038294
0.001711	0.768	0.852159609463
0.001712	0.762	0.846968712527
0.001713	0.76	0.849941174435
0.001714	0.768	0.845089344389
0.001715	0.76	0.847584804017
0.001716	0.756	0.84880150801
0.001717	0.76	0.854634424769
0.001718	0.756	0.85350102519
0.001719	0.75	0.85761296632
0.00172	0.746	0.874919424862
0.001721	0.748	0.862841816326
0.001722	0.756	0.855841106748
0.001723	0.748	0.862841816326
0.001724	0.752	0.870916758364
0.001725	0.752	0.868617292022
0.001726	0.748	0.865156633217
0.001727	0.742	0.864543810342
0.001728	0.74	0.872009174264
0.001729	0.742	0.869158213446
0.00173	0.744	0.868598871747
0.001731	0.748	0.862841816326
0.001732	0.748	0.862841816326
0.001733	0.746	0.868034561524
0.001734	0.736	0.861570658739
0.001735	0.732	0.858006992978
0.001736	0.732	0.858006992978
0.001737	0.734	0.855128060585
0.001738	0.736	0.854578258558
0.001739	0.728	0.844994674539
0.00174	0.73	0.846817571854
0.001741	0.732	0.843905207947
0.001742	0.73	0.844452485342
0.001743	0.722	0.837087809014
0.001744	0.728	0.852065725164
0.001745	0.724	0.853126016483
0.001746	0.718	0.854678887068
0.001747	0.722	0.860648592632
0.001748	0.718	0.859346263156
0.001749	0.71	0.856679636737
0.00175	0.706	0.866927909344
0.001751	0.696	0.866939444252
0.001752	0.698	0.861856136487
0.001753	0.692	0.85389460708
0.001754	0.692	0.846838827641
0.001755	0.684	0.834352443515
0.001756	0.682	0.827572353332
0.001757	0.674	0.831699464951
0.001758	0.672	0.832115376616
0.001759	0.668	0.83532987496
0.00176	0.668	0.83532987496
0.001761	0.662	0.834119895459
0.001762	0.666	0.833333066667
0.001763	0.656	0.832864935028
0.001764	0.654	0.82114797692
0.001765	0.65	0.821888070238
0.001766	0.65	0.821888070238
0.001767	0.644	0.82052666014
0.001768	0.648	0.827100961189
0.001769	0.648	0.827100961189
0.00177	0.642	0.820875142759
0.001771	0.642	0.818435092112
0.001772	0.64	0.818779579618
0.001773	0.638	0.823987863988
0.001774	0.642	0.820875142759
0.001775	0.65	0.817006731918
0.001776	0.64	0.806473806146
0.001777	0.63	0.803181175078
0.001778	0.636	0.814557548612
0.001779	0.638	0.811761048585
0.00178	0.638	0.806818443022
0.001781	0.64	0.806473806146
0.001782	0.63	0.805667425182
0.001783	0.62	0.799749960925
0.001784	0.622	0.791906560145
0.001785	0.632	0.802854905945
0.001786	0.63	0.803181175078
0.001787	0.64	0.811418511004
0.001788	0.634	0.814888949489
0.001789	0.628	0.810935262521
0.00179	0.626	0.806302672698
0.001791	0.624	0.801638322437
0.001792	0.628	0.805987592957
0.001793	0.634	0.805011801156
0.001794	0.63	0.805667425182
0.001795	0.628	0.798508609847
0.001796	0.624	0.801638322437
0.001797	0.618	0.80998518505
0.001798	0.616	0.80532229573
0.001799	0.614	0.810557832607
0.0018	0.616	0.810274027721
0.001801	0.612	0.800909483025
0.001802	0.61	0.806163755077
0.001803	0.606	0.801725638857
0.001804	0.598	0.787652207513
0.001805	0.594	0.780489589937
0.001806	0.604	0.796984316031
0.001807	0.604	0.796984316031
0.001808	0.606	0.799227126667
0.001809	0.606	0.799227126667
0.00181	0.606	0.79420652226
0.001811	0.602	0.78714420534
0.001812	0.606	0.799227126667
0.001813	0.604	0.799489837334
0.001814	0.602	0.79974746014
0.001815	0.6	0.794984276574
0.001816	0.596	0.797987468573
0.001817	0.592	0.785834588193
0.001818	0.59	0.775822144567
0.001819	0.584	0.760883696763
0.00182	0.578	0.756251280991
0.001821	0.582	0.75317726997
0.001822	0.58	0.750732975165
0.001823	0.584	0.750295941612
0.001824	0.576	0.743117756483
0.001825	0.572	0.740821166004
0.001826	0.568	0.749250291959
0.001827	0.574	0.759291775275
0.001828	0.574	0.759291775275
0.001829	0.568	0.759852617288
0.00183	0.564	0.762826323615
0.001831	0.562	0.770815152939
0.001832	0.558	0.771126448775
0.001833	0.548	0.766613331478
0.001834	0.548	0.766613331478
0.001835	0.546	0.761501149047
0.001836	0.544	0.756349125735
0.001837	0.546	0.753580785318
0.001838	0.546	0.756230123706
0.001839	0.532	0.746308247308
0.00184	0.534	0.748895186258
0.001841	0.53	0.735594997264
0.001842	0.526	0.7330238741
0.001843	0.528	0.732950202947
0.001844	0.528	0.73021640628
0.001845	0.528	0.721952907051
0.001846	0.526	0.719252389638
0.001847	0.516	0.711156804088
0.001848	0.506	0.708494177817
0.001849	0.51	0.719652694013
0.00185	0.518	0.730531313497
0.001851	0.524	0.730358815925
0.001852	0.526	0.7330238741
0.001853	0.53	0.735594997264
0.001854	0.524	0.733092081529
0.001855	0.518	0.73326393611
0.001856	0.512	0.727912082603
0.001857	0.518	0.730531313497
0.001858	0.516	0.733310302669
0.001859	0.514	0.741487693762
0.00186	0.514	0.744180085732
0.001861	0.51	0.736138573911
0.001862	0.512	0.741522757574
0.001863	0.512	0.741522757574
0.001864	0.512	0.738820681898
0.001865	0.516	0.736032607973
0.001866	0.512	0.727912082603
0.001867	0.506	0.719697158533
0.001868	0.5	0.719722168618
0.001869	0.506	0.716912825942
0.00187	0.5	0.708519583357
0.001871	0.502	0.708516760564
0.001872	0.498	0.702848490074
0.001873	0.494	0.702825725198
0.001874	0.494	0.708494177817
0.001875	0.496	0.711325523231
0.001876	0.488	0.699897135299
0.001877	0.496	0.708508292118
0.001878	0.496	0.716926774504
0.001879	0.498	0.719719389762
0.00188	0.496	0.716926774504
0.001881	0.492	0.711291782604
0.001882	0.494	0.714117637368
0.001883	0.496	0.716926774504
0.001884	0.492	0.7168932975
0.001885	0.49	0.705620294493
0.001886	0.49	0.705620294493
0.001887	0.488	0.69703371511
0.001888	0.484	0.694077805437
0.001889	0.48	0.691086101727
0.00189	0.474	0.687985464963
0.001891	0.474	0.687985464963
0.001892	0.47	0.684908753047
0.001893	0.47	0.690724257573
0.001894	0.474	0.690886387187
0.001895	0.476	0.702441456635
0.001896	0.478	0.705348140991
0.001897	0.478	0.702506939468
0.001898	0.474	0.699516976206
0.001899	0.474	0.699516976206
0.0019	0.474	0.696651993466
0.001901	0.476	0.699588450448
0.001902	0.47	0.696491205975
0.001903	0.468	0.69640218265
0.001904	0.464	0.675798786622
0.001905	0.466	0.678854918226
0.001906	0.466	0.672936846963
0.001907	0.464	0.684619602407
0.001908	0.466	0.669958207652
0.001909	0.458	0.66048164244
0.00191	0.458	0.666510314999
0.001911	0.46	0.6666333325
0.001912	0.458	0.666510314999
0.001913	0.456	0.669375828664
0.001914	0.45	0.662947961759
0.001915	0.448	0.665804776192
0.001916	0.446	0.662634137364
0.001917	0.452	0.660072723266
0.001918	0.45	0.656886595997
0.001919	0.442	0.643922355568
0.00192	0.444	0.644099371215
0.001921	0.44	0.643739077577
0.001922	0.44	0.643739077577
0.001923	0.438	0.643549531893
0.001924	0.436	0.643353712976
0.001925	0.426	0.636022012198
0.001926	0.428	0.633100308008
0.001927	0.43	0.636474665639
0.001928	0.426	0.632869654826
0.001929	0.424	0.635786127562
0.00193	0.424	0.635786127562
0.001931	0.422	0.635543861586
0.001932	0.42	0.635295206971
0.001933	0.424	0.642046727271
0.001934	0.418	0.638181792282
0.001935	0.418	0.635040156211
0.001936	0.42	0.63843558798
0.001937	0.424	0.645154245123
0.001938	0.418	0.641308038309
0.001939	0.416	0.63792162528
0.00194	0.414	0.634510835211
0.001941	0.42	0.63843558798
0.001942	0.42	0.641560597294
0.001943	0.418	0.641308038309
0.001944	0.416	0.64416147044
0.001945	0.416	0.647258835397
0.001946	0.414	0.650079995078
0.001947	0.404	0.642482684592
0.001948	0.41	0.643350604259
0.001949	0.416	0.64416147044
0.00195	0.412	0.640512294964
0.001951	0.408	0.636817085198
0.001952	0.402	0.626415197772
0.001953	0.406	0.633375086343
0.001954	0.412	0.649812280586
0.001955	0.404	0.64558810398
0.001956	0.408	0.646170256202
0.001957	0.404	0.64558810398
0.001958	0.402	0.64528753281
0.001959	0.396	0.638109708436
0.00196	0.398	0.628964227918
0.001961	0.396	0.628636619996
0.001962	0.388	0.620851028831
0.001963	0.386	0.623701851849
0.001964	0.382	0.613250356706
0.001965	0.38	0.609590026165
0.001966	0.382	0.609980327552
0.001967	0.38	0.609590026165
0.001968	0.38	0.606300255649
0.001969	0.378	0.605900982009
0.00197	0.374	0.608378171864
0.001971	0.374	0.611656766496
0.001972	0.378	0.602591071955
0.001973	0.37	0.600915967503
0.001974	0.368	0.600479808153
0.001975	0.368	0.600479808153
0.001976	0.366	0.600036665546
0.001977	0.364	0.599586524198
0.001978	0.358	0.591469356772
0.001979	0.358	0.591469356772
0.00198	0.356	0.587591694972
0.001981	0.358	0.584667426833
0.001982	0.358	0.591469356772
0.001983	0.356	0.590985617422
0.001984	0.356	0.59771565146
0.001985	0.358	0.598193948482
0.001986	0.354	0.603890718591
0.001987	0.354	0.603890718591
0.001988	0.35	0.599583188557
0.001989	0.344	0.59805016512
0.00199	0.34	0.596992462264
0.001991	0.338	0.596452848094
0.001992	0.344	0.59805016512
0.001993	0.346	0.595217607266
0.001994	0.344	0.594696561281
0.001995	0.344	0.591323938294
0.001996	0.342	0.597524894879
0.001997	0.344	0.59805016512
0.001998	0.344	0.59805016512
[truncated: 8,002 more rows]
