# Supplementary material for: The Influence of Synaptic Size on AMPA Receptor Activation: A Monte Carlo Model
Source: PLoS One. 2015 Jun 24;10(6):e0130924. doi: 10.1371/journal.pone.0130924 (PMC4479604; doi:10.1371/journal.pone.0130924)
Supplement: S1 Dataset — This package contains the experimental data used as basis for the analysis presented in the paper. (ZIP) [file pone.0130924.s001.zip › S1 Simulation data/test/2763_9642_108_194.csv]

time	AMPA.O.mean	AMPA.O.stdev
0.0	0.0	0.0
1e-06	0.0	0.0
2e-06	0.1	0.31304951685
3e-06	0.432	0.679246641508
4e-06	0.904	0.964771475532
5e-06	1.516	1.24005806316
6e-06	2.282	1.50946215587
7e-06	3.064	1.73433099494
8e-06	3.778	1.96487047919
9e-06	4.616	2.13366914024
1e-05	5.362	2.24921230656
1.1e-05	6.078	2.42567846179
1.2e-05	6.908	2.55959684325
1.3e-05	7.614	2.68942447375
1.4e-05	8.264	2.83024804567
1.5e-05	8.936	2.89549719392
1.6e-05	9.51	2.92538886304
1.7e-05	10.044	2.93497257227
1.8e-05	10.508	3.05449439351
1.9e-05	11.12	3.10895480829
2e-05	11.604	3.16467755072
2.1e-05	12.118	3.20812655611
2.2e-05	12.652	3.31947224721
2.3e-05	13.112	3.40109629384
2.4e-05	13.478	3.42483809836
2.5e-05	13.834	3.46618579998
2.6e-05	14.122	3.54670494967
2.7e-05	14.464	3.51805400754
2.8e-05	14.714	3.54685832815
2.9e-05	14.962	3.58058039988
3e-05	15.234	3.57816209806
3.1e-05	15.5	3.61303196775
3.2e-05	15.702	3.64762881884
3.3e-05	15.832	3.62929414625
3.4e-05	16.016	3.71856746611
3.5e-05	16.17	3.7476792819
3.6e-05	16.264	3.7119137921
3.7e-05	16.374	3.78657153636
3.8e-05	16.424	3.8262545655
3.9e-05	16.532	3.86432089765
4e-05	16.58	3.82721831099
4.1e-05	16.714	3.84710332588
4.2e-05	16.824	3.81536682378
4.3e-05	16.856	3.79305470564
4.4e-05	16.952	3.8044311007
4.5e-05	16.994	3.82177498029
4.6e-05	17.082	3.85788491275
4.7e-05	17.114	3.81850808563
4.8e-05	17.168	3.91711322277
4.9e-05	17.144	3.92826475686
5e-05	17.2	3.92173431023
5.1e-05	17.212	3.91548924146
5.2e-05	17.182	3.88341035689
5.3e-05	17.222	3.89829655106
5.4e-05	17.218	3.85829962548
5.5e-05	17.24	3.86450514296
5.6e-05	17.242	3.9165592042
5.7e-05	17.228	3.95474600954
5.8e-05	17.216	3.95137241981
5.9e-05	17.228	3.92785132102
6e-05	17.224	3.92655370522
6.1e-05	17.152	3.85964972504
6.2e-05	17.14	3.85491893559
6.3e-05	17.132	3.90058662255
6.4e-05	17.136	3.95847243264
6.5e-05	17.114	3.9619444721
6.6e-05	17.098	3.95175859587
6.7e-05	17.124	3.94874967553
6.8e-05	17.094	3.96751357906
6.9e-05	17.052	3.9629907898
7e-05	17.038	3.95633112871
7.1e-05	16.99	3.93216225504
7.2e-05	16.932	3.92165475278
7.3e-05	16.914	3.90878548913
7.4e-05	16.944	3.89831553366
7.5e-05	16.872	3.91556075167
7.6e-05	16.862	3.91598723185
7.7e-05	16.802	3.87334429144
7.8e-05	16.772	3.86574908653
7.9e-05	16.756	3.89056088501
8e-05	16.69	3.8845720485
8.1e-05	16.694	3.90798720571
8.2e-05	16.654	3.907721075
8.3e-05	16.626	3.91179293931
8.4e-05	16.546	3.90331705092
8.5e-05	16.508	3.87787777012
8.6e-05	16.532	3.90601792111
8.7e-05	16.532	3.88805555516
8.8e-05	16.5	3.91892842497
8.9e-05	16.398	3.90840069594
9e-05	16.372	3.87989896776
9.1e-05	16.35	3.91758854399
9.2e-05	16.296	3.93400355872
9.3e-05	16.31	3.93622916
9.4e-05	16.25	3.96326885285
9.5e-05	16.226	3.9803170728
9.6e-05	16.196	3.99869778803
9.7e-05	16.142	4.00772204625
9.8e-05	16.07	3.97355005002
9.9e-05	16.04	3.97874352026
0.0001	15.986	3.91992397885
0.000101	15.93	3.90756957712
0.000102	15.892	3.91718470333
0.000103	15.848	3.89985845897
0.000104	15.77	3.87570638723
0.000105	15.71	3.8845720485
0.000106	15.674	3.84963946364
0.000107	15.656	3.86389233804
0.000108	15.64	3.84010416525
0.000109	15.574	3.82001623033
0.00011	15.532	3.79907567706
0.000111	15.484	3.8060141881
0.000112	15.418	3.784081923
0.000113	15.392	3.78184293698
0.000114	15.378	3.75434628131
0.000115	15.362	3.72168725177
0.000116	15.316	3.76989973341
0.000117	15.282	3.74679543076
0.000118	15.254	3.76264321987
0.000119	15.2	3.73684358784
0.00012	15.198	3.71574972247
0.000121	15.18	3.72069885909
0.000122	15.132	3.72861582896
0.000123	15.054	3.72116702124
0.000124	15.01	3.6706811357
0.000125	15.0	3.6818473624
0.000126	14.946	3.66811722822
0.000127	14.884	3.64671687961
0.000128	14.86	3.60893336043
0.000129	14.808	3.60875823518
0.00013	14.78	3.61823161227
0.000131	14.748	3.61780264802
0.000132	14.706	3.6160149336
0.000133	14.696	3.6043839973
0.000134	14.668	3.63782572425
0.000135	14.618	3.6687976232
0.000136	14.614	3.69553839109
0.000137	14.516	3.66575285583
0.000138	14.474	3.64874279718
0.000139	14.406	3.63223952955
0.00014	14.35	3.66380949286
0.000141	14.328	3.68353308659
0.000142	14.286	3.65242440031
0.000143	14.224	3.65045531407
0.000144	14.222	3.66561263638
0.000145	14.164	3.65145231381
0.000146	14.126	3.63512365677
0.000147	14.08	3.61961323901
0.000148	14.05	3.62484482426
0.000149	14.042	3.60114370721
0.00015	14.01	3.59359151824
0.000151	14.018	3.616306956
0.000152	13.944	3.60899764478
0.000153	13.902	3.63983461163
0.000154	13.884	3.65000602739
0.000155	13.806	3.6122519292
0.000156	13.758	3.61378416622
0.000157	13.726	3.5915072045
0.000158	13.718	3.59867697911
0.000159	13.674	3.5793468678
0.00016	13.608	3.59253893507
0.000161	13.576	3.58499986053
0.000162	13.56	3.60088877918
0.000163	13.534	3.55427123332
0.000164	13.486	3.56564215815
0.000165	13.48	3.59243649909
0.000166	13.468	3.58398883927
0.000167	13.424	3.596140153
0.000168	13.426	3.61725365436
0.000169	13.374	3.58135784305
0.00017	13.344	3.54988225157
0.000171	13.302	3.5500416899
0.000172	13.234	3.54220891535
0.000173	13.222	3.54862170427
0.000174	13.21	3.58579140498
0.000175	13.176	3.57952846057
0.000176	13.152	3.60623016459
0.000177	13.076	3.58472090964
0.000178	13.044	3.56006516794
0.000179	13.016	3.56479228006
0.00018	12.966	3.54187012749
0.000181	12.894	3.52516155658
0.000182	12.846	3.51771005059
0.000183	12.84	3.52907920002
0.000184	12.788	3.59152558114
0.000185	12.752	3.5875473516
0.000186	12.71	3.55835636214
0.000187	12.708	3.56296730268
0.000188	12.706	3.54338312916
0.000189	12.666	3.58307744823
0.00019	12.6	3.56763226805
0.000191	12.544	3.53271340474
0.000192	12.532	3.53114372406
0.000193	12.464	3.48779357187
0.000194	12.4	3.4951394822
0.000195	12.392	3.49604576629
0.000196	12.382	3.50771663622
0.000197	12.332	3.48852060335
0.000198	12.316	3.44849880383
0.000199	12.302	3.46161754098
0.0002	12.302	3.43319035301
0.000201	12.266	3.45242581383
0.000202	12.224	3.439451119
0.000203	12.194	3.45721911368
0.000204	12.17	3.49529684004
0.000205	12.13	3.47578768051
0.000206	12.08	3.4844798751
0.000207	12.05	3.45304213701
0.000208	12.002	3.43365636021
0.000209	11.988	3.44439486703
0.00021	11.96	3.45809195945
0.000211	11.932	3.43327482151
0.000212	11.908	3.46172442577
0.000213	11.886	3.44746341532
0.000214	11.896	3.45444409421
0.000215	11.872	3.45826777448
0.000216	11.856	3.49732240435
0.000217	11.834	3.47195103652
0.000218	11.766	3.41690561766
0.000219	11.77	3.41073305904
0.00022	11.726	3.38805607982
0.000221	11.678	3.33381403201
0.000222	11.646	3.31974155621
0.000223	11.634	3.31240758362
0.000224	11.574	3.31610072223
0.000225	11.544	3.30636719074
0.000226	11.506	3.31571470425
0.000227	11.496	3.34574117349
0.000228	11.452	3.34480133939
0.000229	11.442	3.31943308413
0.00023	11.374	3.31573883169
0.000231	11.368	3.34194195042
0.000232	11.326	3.31718615697
0.000233	11.304	3.28688058803
0.000234	11.27	3.29075979069
0.000235	11.26	3.29490515797
0.000236	11.252	3.28275737757
0.000237	11.202	3.26392340596
0.000238	11.164	3.23003157879
0.000239	11.122	3.21855806224
0.00024	11.052	3.20395006203
0.000241	11.036	3.18350498665
0.000242	11.002	3.17962199011
0.000243	10.972	3.17540800528
0.000244	10.982	3.12372790108
0.000245	10.976	3.12976420837
0.000246	10.918	3.12718339724
0.000247	10.888	3.11567905921
0.000248	10.894	3.15004190448
0.000249	10.85	3.17041006811
0.00025	10.84	3.17212862287
0.000251	10.84	3.19286705016
0.000252	10.816	3.18781178867
0.000253	10.798	3.21390665701
0.000254	10.764	3.23300231983
0.000255	10.734	3.2482678461
0.000256	10.684	3.24963751825
0.000257	10.646	3.25955273005
0.000258	10.608	3.21719380827
0.000259	10.554	3.19422666697
0.00026	10.494	3.18778355602
0.000261	10.498	3.19656002603
0.000262	10.464	3.20822443105
0.000263	10.432	3.19458541911
0.000264	10.374	3.19031722561
0.000265	10.352	3.1881179401
0.000266	10.33	3.1649802527
0.000267	10.314	3.13933177603
0.000268	10.304	3.11954868531
0.000269	10.294	3.11055686333
0.00027	10.286	3.11001672021
0.000271	10.254	3.12497743992
0.000272	10.188	3.08425939246
0.000273	10.192	3.08401297014
0.000274	10.186	3.07040779051
0.000275	10.15	3.06912039516
0.000276	10.14	3.06078421324
0.000277	10.104	3.02211581512
0.000278	10.066	3.02748146155
0.000279	10.038	3.0692924266
0.00028	10.03	3.04977048317
0.000281	10.004	3.05744730126
0.000282	10.002	3.08123287013
0.000283	9.944	3.06412532381
0.000284	9.916	3.0379177079
0.000285	9.892	3.00937468588
0.000286	9.876	3.03918146875
0.000287	9.828	3.0030677648
0.000288	9.834	2.98905403096
0.000289	9.84	2.9883774862
0.00029	9.81	3.01826108877
0.000291	9.804	3.0148936963
0.000292	9.784	3.01883156205
0.000293	9.762	3.03139505838
0.000294	9.698	3.02701106704
0.000295	9.66	2.96856867867
0.000296	9.64	2.98301860537
0.000297	9.6	2.99132077852
0.000298	9.57	2.97675998361
0.000299	9.554	2.96969426036
0.0003	9.57	2.9814593742
0.000301	9.526	2.98015502952
0.000302	9.51	2.96410188759
0.000303	9.506	2.95870985397
0.000304	9.49	2.95667042465
0.000305	9.492	2.91786497289
0.000306	9.444	2.9063489123
0.000307	9.418	2.92357247216
0.000308	9.4	2.91958901217
0.000309	9.362	2.91735428085
0.00031	9.328	2.94829035205
0.000311	9.278	2.96187710751
0.000312	9.282	2.95609133824
0.000313	9.282	2.93367960077
0.000314	9.256	2.93572205769
0.000315	9.256	2.90145894336
0.000316	9.2	2.89344085822
0.000317	9.158	2.88253985228
0.000318	9.162	2.8788462967
0.000319	9.144	2.84451472135
0.00032	9.126	2.85554268047
0.000321	9.11	2.84919286816
0.000322	9.082	2.84521985091
0.000323	9.004	2.83266376402
0.000324	8.976	2.8290323434
0.000325	8.976	2.83961687557
0.000326	8.93	2.88046871186
0.000327	8.908	2.88921027272
0.000328	8.856	2.84943222415
0.000329	8.866	2.85727912532
0.00033	8.86	2.8740911607
0.000331	8.864	2.86452509153
0.000332	8.8	2.8227646023
0.000333	8.754	2.79382962974
0.000334	8.712	2.79232089846
0.000335	8.678	2.80754625964
0.000336	8.664	2.80982277021
0.000337	8.61	2.79748100977
0.000338	8.584	2.77685865683
0.000339	8.568	2.77657630905
0.00034	8.542	2.79360627147
0.000341	8.474	2.74469014645
0.000342	8.45	2.77191269704
0.000343	8.41	2.78960570691
0.000344	8.414	2.77030756415
0.000345	8.4	2.77992805662
0.000346	8.396	2.78983583746
0.000347	8.374	2.77671100405
0.000348	8.362	2.74498743167
0.000349	8.344	2.73306860507
0.00035	8.312	2.71342145639
0.000351	8.284	2.69431698209
0.000352	8.276	2.68026565847
0.000353	8.228	2.69740912729
0.000354	8.178	2.67475531591
0.000355	8.196	2.70436388084
0.000356	8.202	2.71094005836
0.000357	8.154	2.69708805937
0.000358	8.114	2.67451004859
0.000359	8.104	2.66405405351
0.00036	8.092	2.65471957088
0.000361	8.05	2.63049425014
0.000362	8.002	2.60038381782
0.000363	8.0	2.61916017074
0.000364	8.004	2.61992060948
0.000365	7.99	2.62104940816
0.000366	7.994	2.66570140864
0.000367	7.978	2.67983506955
0.000368	7.938	2.67696768752
0.000369	7.93	2.68795461271
0.00037	7.89	2.62638534873
0.000371	7.896	2.65804138418
0.000372	7.886	2.6512268858
0.000373	7.872	2.66676133165
0.000374	7.844	2.66677033132
0.000375	7.766	2.68164949238
0.000376	7.77	2.70501386318
0.000377	7.78	2.68618688851
0.000378	7.75	2.67647155785
0.000379	7.718	2.68001417907
0.00038	7.686	2.66897058807
0.000381	7.67	2.67378009567
0.000382	7.646	2.68266360172
0.000383	7.638	2.67113384165
0.000384	7.634	2.6668415776
0.000385	7.61	2.6453544186
0.000386	7.618	2.63667897174
0.000387	7.62	2.6305132579
0.000388	7.596	2.57231102319
0.000389	7.574	2.57924872783
0.00039	7.576	2.56753266776
0.000391	7.52	2.56312309498
0.000392	7.494	2.56163307287
0.000393	7.454	2.55105546784
0.000394	7.434	2.52856560128
0.000395	7.46	2.53779431791
0.000396	7.454	2.53532719782
0.000397	7.44	2.55311574356
0.000398	7.416	2.5579179033
0.000399	7.4	2.59769128266
0.0004	7.354	2.6055103147
0.000401	7.378	2.62813926572
0.000402	7.332	2.60955475129
0.000403	7.33	2.58864829593
0.000404	7.314	2.60756668179
0.000405	7.278	2.61318120306
0.000406	7.25	2.58447286695
0.000407	7.248	2.5819558478
0.000408	7.226	2.58126403144
0.000409	7.224	2.56784423204
0.00041	7.202	2.56927927637
0.000411	7.174	2.57288243027
0.000412	7.152	2.58087117075
0.000413	7.13	2.58246006746
0.000414	7.098	2.58154914731
0.000415	7.062	2.55306795836
0.000416	7.058	2.55863948222
0.000417	7.046	2.58841341366
0.000418	7.018	2.55767003345
0.000419	6.988	2.56979687913
0.00042	6.966	2.59631354039
0.000421	6.934	2.59723776347
0.000422	6.924	2.61270434608
0.000423	6.882	2.59616563416
0.000424	6.85	2.59682498448
0.000425	6.828	2.57029492471
0.000426	6.806	2.56288197153
0.000427	6.818	2.58164211307
0.000428	6.792	2.57618632866
0.000429	6.784	2.60256488872
0.00043	6.766	2.58597061082
0.000431	6.758	2.58909945734
0.000432	6.73	2.590193043
0.000433	6.716	2.57280858208
0.000434	6.686	2.55957105781
0.000435	6.678	2.55701310126
0.000436	6.642	2.54358723066
0.000437	6.61	2.54281340251
0.000438	6.63	2.53556699773
0.000439	6.568	2.53246441239
0.00044	6.564	2.53651414347
0.000441	6.55	2.5320939951
0.000442	6.532	2.53948341203
0.000443	6.534	2.55750738024
0.000444	6.514	2.52226168349
0.000445	6.492	2.51514134792
0.000446	6.482	2.52540610596
0.000447	6.456	2.49560894372
0.000448	6.47	2.50381708597
0.000449	6.468	2.5013948109
0.00045	6.44	2.50407667614
0.000451	6.384	2.49650635889
0.000452	6.37	2.47812429067
0.000453	6.358	2.45720084649
0.000454	6.328	2.43483387524
0.000455	6.294	2.43876280109
0.000456	6.296	2.44220883628
0.000457	6.272	2.43598357958
0.000458	6.254	2.43915641155
0.000459	6.25	2.42064041113
0.00046	6.23	2.44481083113
0.000461	6.24	2.46056903988
0.000462	6.214	2.44626327283
0.000463	6.178	2.43440259612
0.000464	6.146	2.41675071118
0.000465	6.136	2.40946135059
0.000466	6.122	2.39313936076
0.000467	6.11	2.39622619967
0.000468	6.126	2.39960913484
0.000469	6.126	2.39293209264
0.00047	6.122	2.41228439451
0.000471	6.114	2.43166691798
0.000472	6.09	2.39706070011
0.000473	6.078	2.38325743469
0.000474	6.08	2.38528824254
0.000475	6.054	2.394803541
0.000476	6.03	2.40688595492
0.000477	6.014	2.41946357691
0.000478	6.004	2.40332769301
0.000479	6.02	2.42973249556
0.00048	6.002	2.4523450002
0.000481	6.024	2.45018856417
0.000482	5.98	2.41818113465
0.000483	5.952	2.41281909807
0.000484	5.94	2.40341423812
0.000485	5.916	2.39352125539
0.000486	5.906	2.39189548267
0.000487	5.904	2.39724508551
0.000488	5.88	2.39949994791
0.000489	5.856	2.38898807029
0.00049	5.842	2.38349239562
0.000491	5.806	2.36566354328
0.000492	5.79	2.35242428146
0.000493	5.774	2.34327207127
0.000494	5.742	2.3373994096
0.000495	5.722	2.31791199143
0.000496	5.716	2.30897033329
0.000497	5.692	2.30589158462
0.000498	5.678	2.30354422575
0.000499	5.63	2.30067381434
0.0005	5.63	2.29283667103
0.000501	5.62	2.29686743196
0.000502	5.574	2.29967910805
0.000503	5.574	2.3092258443
0.000504	5.564	2.31039044319
0.000505	5.556	2.29409328494
0.000506	5.544	2.2960975589
0.000507	5.506	2.29651126712
0.000508	5.502	2.28954056527
0.000509	5.48	2.27982455465
0.00051	5.438	2.27115741418
0.000511	5.408	2.287692287
0.000512	5.412	2.27205985837
0.000513	5.396	2.29067326348
0.000514	5.392	2.27031627753
0.000515	5.408	2.2815643756
0.000516	5.394	2.26952946665
0.000517	5.398	2.28113918909
0.000518	5.346	2.28172829233
0.000519	5.36	2.29137513297
0.00052	5.344	2.26840560747
0.000521	5.35	2.25820725355
0.000522	5.32	2.24445984593
0.000523	5.314	2.23682900553
0.000524	5.316	2.24680751289
0.000525	5.32	2.25690052949
0.000526	5.308	2.23094957361
0.000527	5.278	2.22816426683
0.000528	5.27	2.19934081033
0.000529	5.226	2.18424449181
0.00053	5.198	2.17687758039
0.000531	5.154	2.19688051564
0.000532	5.146	2.16902835389
0.000533	5.146	2.1570081131
0.000534	5.142	2.13490889735
0.000535	5.12	2.14513402845
0.000536	5.112	2.15208178283
0.000537	5.116	2.1639186676
0.000538	5.094	2.1654477597
0.000539	5.08	2.14513402845
0.00054	5.048	2.10373382347
0.000541	5.006	2.10284664205
0.000542	5.0	2.09093280619
0.000543	4.978	2.05560599338
0.000544	4.976	2.02667807014
0.000545	4.946	2.00177021658
0.000546	4.958	2.0288509063
0.000547	4.948	2.0300975346
0.000548	4.946	2.05987475347
0.000549	4.91	2.05569939437
0.00055	4.9	2.06542973737
0.000551	4.89	2.06637363514
0.000552	4.888	2.05607781954
0.000553	4.884	2.07329303283
0.000554	4.87	2.06714779346
0.000555	4.864	2.09129242336
0.000556	4.872	2.09943230422
0.000557	4.868	2.09632440238
0.000558	4.838	2.10612345317
0.000559	4.83	2.12534703049
0.00056	4.824	2.11778752475
0.000561	4.834	2.12283866556
0.000562	4.822	2.12092338381
0.000563	4.816	2.12935295336
0.000564	4.806	2.14204668483
0.000565	4.778	2.14306229494
0.000566	4.786	2.15411327464
0.000567	4.77	2.14594967322
0.000568	4.762	2.14227822656
0.000569	4.772	2.13073132985
0.00057	4.774	2.12577609357
0.000571	4.762	2.1338594143
0.000572	4.748	2.11482765255
0.000573	4.724	2.1032888532
0.000574	4.71	2.09711706874
0.000575	4.698	2.08681479772
0.000576	4.668	2.08081138021
0.000577	4.672	2.08048455894
0.000578	4.654	2.05092271917
0.000579	4.65	2.0560885195
0.00058	4.64	2.03725305252
0.000581	4.626	2.01050341954
0.000582	4.604	1.98876444055
0.000583	4.58	2.01186480659
0.000584	4.558	2.0016583125
0.000585	4.56	1.98856732348
0.000586	4.544	1.99300376317
0.000587	4.55	2.00187412192
0.000588	4.506	2.00946858647
0.000589	4.502	2.01643150144
0.00059	4.502	2.02138467393
0.000591	4.498	2.03125478461
0.000592	4.472	2.03303123439
0.000593	4.442	2.03829242259
0.000594	4.438	2.04405381534
0.000595	4.408	1.99838334661
0.000596	4.402	2.00109869822
0.000597	4.404	1.98715474989
0.000598	4.384	1.99813513057
0.000599	4.386	2.02212858147
0.0006	4.37	2.01521710989
0.000601	4.364	2.00287393512
0.000602	4.354	1.98209081528
0.000603	4.34	1.97595546509
0.000604	4.32	1.9722068857
0.000605	4.29	1.97228294116
0.000606	4.286	1.95862298567
0.000607	4.298	1.95376457128
0.000608	4.286	1.93189130129
0.000609	4.264	1.90113229419
0.00061	4.262	1.88821503013
0.000611	4.24	1.88425051413
0.000612	4.222	1.89227799226
0.000613	4.218	1.89485513958
0.000614	4.206	1.89514221102
0.000615	4.21	1.90417961338
0.000616	4.222	1.90071460246
0.000617	4.214	1.90163193074
0.000618	4.212	1.90658228251
0.000619	4.2	1.92041662147
0.00062	4.166	1.9540839286
0.000621	4.174	1.94826178939
0.000622	4.18	1.93173497147
0.000623	4.176	1.94448553607
0.000624	4.144	1.92853934365
0.000625	4.144	1.92126624912
0.000626	4.142	1.91881109023
0.000627	4.116	1.87897418822
0.000628	4.112	1.90143524739
0.000629	4.094	1.88179807631
0.00063	4.08	1.88085087128
0.000631	4.056	1.89654000749
0.000632	4.054	1.90238902436
0.000633	4.008	1.91205020855
0.000634	4.01	1.9219521326
0.000635	4.016	1.9161795323
0.000636	4.03	1.9259023859
0.000637	4.02	1.92862645424
0.000638	3.996	1.92665098033
0.000639	3.984	1.9203499681
0.00064	3.964	1.92007916503
0.000641	3.942	1.91275612664
0.000642	3.922	1.92039475109
0.000643	3.908	1.93792053501
0.000644	3.894	1.93358837398
0.000645	3.894	1.91592379807
0.000646	3.886	1.90709307586
0.000647	3.856	1.91292028062
0.000648	3.86	1.891137224
0.000649	3.86	1.89219449317
0.00065	3.85	1.90144681756
0.000651	3.834	1.93453973854
0.000652	3.828	1.92624401362
0.000653	3.798	1.92072798699
0.000654	3.804	1.91352658722
0.000655	3.776	1.91567846989
0.000656	3.776	1.91567846989
0.000657	3.76	1.91791553516
0.000658	3.746	1.8829455648
0.000659	3.756	1.89432415389
0.00066	3.764	1.89005396748
0.000661	3.744	1.87255547314
0.000662	3.706	1.84920631623
0.000663	3.716	1.85022809405
0.000664	3.714	1.84721520132
0.000665	3.692	1.82897129556
0.000666	3.682	1.81683130752
0.000667	3.662	1.80879960195
0.000668	3.648	1.80778759814
0.000669	3.656	1.80046216289
0.00067	3.65	1.77073431096
0.000671	3.662	1.79436785526
0.000672	3.66	1.80011110768
0.000673	3.642	1.80383923896
0.000674	3.62	1.82307432652
0.000675	3.61	1.82808643122
0.000676	3.608	1.82711138139
0.000677	3.584	1.81850048117
0.000678	3.606	1.82613362052
0.000679	3.606	1.82613362052
0.00068	3.606	1.80852536615
0.000681	3.592	1.80264694269
0.000682	3.584	1.81629953477
0.000683	3.57	1.81909318068
0.000684	3.536	1.80241615616
0.000685	3.538	1.79681829911
0.000686	3.522	1.8059667771
0.000687	3.534	1.79132464953
0.000688	3.524	1.79483258272
0.000689	3.496	1.7938740201
0.00069	3.482	1.79155686485
0.000691	3.49	1.79385060693
0.000692	3.492	1.79497520874
0.000693	3.48	1.8059900332
0.000694	3.47	1.80474374912
0.000695	3.442	1.79517018692
0.000696	3.394	1.7795403901
0.000697	3.396	1.78638853557
0.000698	3.37	1.77682300751
0.000699	3.358	1.7713938015
0.0007	3.356	1.78024268009
0.000701	3.35	1.7559897494
0.000702	3.344	1.75318681264
0.000703	3.336	1.73870756598
0.000704	3.326	1.72154697874
0.000705	3.32	1.73712406005
0.000706	3.288	1.72193379664
0.000707	3.292	1.72705992948
0.000708	3.292	1.7374510065
0.000709	3.284	1.73647458951
0.00071	3.282	1.73391925994
0.000711	3.25	1.71099386323
0.000712	3.242	1.71214368556
0.000713	3.22	1.71102308576
0.000714	3.22	1.70985379492
0.000715	3.212	1.71320051366
0.000716	3.196	1.70926416917
0.000717	3.18	1.72383293854
0.000718	3.16	1.72580416038
0.000719	3.14	1.7065755184
0.00072	3.124	1.70546885049
0.000721	3.128	1.70634580317
0.000722	3.118	1.70413497118
0.000723	3.11	1.69525809244
0.000724	3.118	1.71583099401
0.000725	3.09	1.7011466721
0.000726	3.096	1.70140647701
0.000727	3.1	1.68937858398
0.000728	3.084	1.6843230094
0.000729	3.064	1.67687328084
0.00073	3.048	1.65942640692
0.000731	3.032	1.65860664414
0.000732	3.044	1.6498678735
0.000733	3.054	1.70149463708
0.000734	3.036	1.67889963964
0.000735	3.028	1.67547485806
0.000736	3.014	1.67505343198
0.000737	3.026	1.66292633631
0.000738	3.01	1.65948787281
0.000739	3.016	1.66965385634
0.00074	3.012	1.67805125071
0.000741	3.008	1.64800970871
0.000742	3.006	1.63522597827
0.000743	2.98	1.63816971038
0.000744	2.954	1.66609843647
0.000745	2.942	1.66572386667
0.000746	2.938	1.65956500325
0.000747	2.942	1.65246361533
0.000748	2.932	1.65147691476
0.000749	2.928	1.63426313671
0.00075	2.928	1.62074550747
0.000751	2.916	1.61522258528
0.000752	2.888	1.6110418989
0.000753	2.876	1.59894465195
0.000754	2.88	1.61046577114
0.000755	2.87	1.6078246173
0.000756	2.848	1.61024718599
0.000757	2.816	1.60690509987
0.000758	2.812	1.59394353727
0.000759	2.808	1.58591803067
0.00076	2.782	1.55899839641
0.000761	2.766	1.55410553052
0.000762	2.77	1.55598843183
0.000763	2.742	1.55545363158
0.000764	2.74	1.55961533719
0.000765	2.72	1.56639713994
0.000766	2.72	1.56
0.000767	2.73	1.56496006339
0.000768	2.74	1.56984075626
0.000769	2.734	1.57836751107
0.00077	2.736	1.59571426014
0.000771	2.72	1.5967466925
0.000772	2.688	1.57818123167
0.000773	2.696	1.57212722132
0.000774	2.7	1.58808060249
0.000775	2.706	1.59485547935
0.000776	2.69	1.60184268891
0.000777	2.688	1.60332654191
0.000778	2.672	1.60137940539
0.000779	2.658	1.58399368686
0.00078	2.64	1.5755633913
0.000781	2.65	1.57591243412
0.000782	2.634	1.55950120231
0.000783	2.636	1.53346144392
0.000784	2.632	1.53641661017
0.000785	2.606	1.52537339691
0.000786	2.58	1.54
0.000787	2.594	1.55343619116
0.000788	2.598	1.54285320105
0.000789	2.576	1.54797415999
0.00079	2.578	1.54916622736
0.000791	2.566	1.54714058831
0.000792	2.562	1.54471874463
0.000793	2.548	1.53482767762
0.000794	2.542	1.54150445994
0.000795	2.528	1.52879560439
0.000796	2.536	1.52993594637
0.000797	2.534	1.53128834646
0.000798	2.544	1.54533620937
0.000799	2.54	1.53114336363
0.0008	2.552	1.53730153191
0.000801	2.546	1.54139028153
0.000802	2.53	1.53137193392
0.000803	2.532	1.53524460592
0.000804	2.516	1.54587968484
0.000805	2.514	1.54201297011
0.000806	2.5	1.52643375225
0.000807	2.498	1.53035812802
0.000808	2.478	1.5104688014
0.000809	2.488	1.51718687049
0.00081	2.492	1.50663067804
0.000811	2.506	1.52117191665
0.000812	2.488	1.51586806814
0.000813	2.476	1.51308426732
0.000814	2.464	1.50754900418
0.000815	2.472	1.51301553198
0.000816	2.47	1.52220235186
0.000817	2.476	1.52886363028
0.000818	2.444	1.52933449579
0.000819	2.45	1.52561463024
0.00082	2.426	1.52856926569
0.000821	2.422	1.51654739458
0.000822	2.418	1.5123742923
0.000823	2.414	1.50419546602
0.000824	2.386	1.48896071137
0.000825	2.38	1.47091808066
0.000826	2.374	1.47449109865
0.000827	2.366	1.48594885511
0.000828	2.364	1.49248249571
0.000829	2.356	1.49708516792
0.00083	2.37	1.50369544789
0.000831	2.344	1.49588234831
0.000832	2.328	1.49144761893
0.000833	2.302	1.50159781566
0.000834	2.288	1.49032077084
0.000835	2.284	1.47896720721
0.000836	2.278	1.47807848235
0.000837	2.26	1.47390637423
0.000838	2.248	1.49214476509
0.000839	2.224	1.48654767835
0.00084	2.218	1.47596612427
0.000841	2.224	1.46622781313
0.000842	2.23	1.47685476605
0.000843	2.218	1.47867373007
0.000844	2.218	1.48811155496
0.000845	2.204	1.47593495792
0.000846	2.212	1.47616259267
0.000847	2.212	1.47345037243
0.000848	2.206	1.45861715333
0.000849	2.202	1.4550587617
0.00085	2.19	1.45392572025
0.000851	2.188	1.45761997791
0.000852	2.184	1.46633693263
0.000853	2.166	1.45823317751
0.000854	2.154	1.45405777052
0.000855	2.146	1.45488281315
0.000856	2.122	1.4543438383
0.000857	2.106	1.44732995547
0.000858	2.098	1.43122185562
0.000859	2.11	1.42895066395
0.00086	2.1	1.42056326857
0.000861	2.088	1.42416852935
0.000862	2.09	1.41629799124
0.000863	2.082	1.39688081095
0.000864	2.084	1.39604584452
0.000865	2.074	1.391590457
0.000866	2.068	1.39691660453
0.000867	2.064	1.40424499287
0.000868	2.066	1.40201426526
0.000869	2.062	1.40646933845
0.00087	2.058	1.4137312333
0.000871	2.044	1.41635588748
0.000872	2.052	1.40900532291
0.000873	2.062	1.40789062075
0.000874	2.052	1.39186780982
0.000875	2.042	1.38138915589
0.000876	2.038	1.39303840579
0.000877	2.046	1.38992229999
0.000878	2.046	1.3942324053
0.000879	2.038	1.3901640191
0.00088	2.044	1.39357956357
0.000881	2.032	1.38382657873
0.000882	2.034	1.39026760014
0.000883	2.018	1.39487490479
0.000884	2.006	1.39927266821
0.000885	2.012	1.41980843778
0.000886	2.01	1.41911944529
0.000887	1.996	1.41703352113
0.000888	1.998	1.42618231654
0.000889	1.992	1.42966289733
0.00089	1.976	1.42387639913
0.000891	1.962	1.41582343532
0.000892	1.962	1.40590042322
0.000893	1.962	1.40019855735
0.000894	1.96	1.39226434272
0.000895	1.952	1.39201149421
0.000896	1.944	1.38595238013
0.000897	1.944	1.39601719187
0.000898	1.942	1.37936072149
0.000899	1.944	1.38306326681
0.0009	1.944	1.38450857708
0.000901	1.93	1.37735253294
0.000902	1.932	1.38107783995
0.000903	1.914	1.3764461486
0.000904	1.918	1.37086687902
0.000905	1.904	1.37360256261
0.000906	1.904	1.36483845198
0.000907	1.904	1.34862300144
0.000908	1.896	1.34059091449
0.000909	1.874	1.33645950182
0.00091	1.87	1.34651401775
0.000911	1.87	1.35096261976
0.000912	1.856	1.3576685899
0.000913	1.836	1.34354158849
0.000914	1.83	1.35096261976
0.000915	1.842	1.35389659871
0.000916	1.818	1.34345673544
0.000917	1.836	1.34948286391
0.000918	1.82	1.35336617366
0.000919	1.816	1.33945660624
0.00092	1.818	1.33449466091
0.000921	1.806	1.31619299497
0.000922	1.82	1.30675169791
0.000923	1.81	1.30303491895
0.000924	1.808	1.30963200938
0.000925	1.808	1.30963200938
0.000926	1.814	1.31734733461
0.000927	1.804	1.31513649482
0.000928	1.796	1.31087146586
0.000929	1.8	1.31148770486
0.00093	1.81	1.31068684284
0.000931	1.804	1.30903934242
0.000932	1.792	1.31936954641
0.000933	1.792	1.30258819279
0.000934	1.77	1.28417288556
0.000935	1.766	1.28811645436
0.000936	1.744	1.27218866525
0.000937	1.746	1.27337504295
0.000938	1.728	1.26412657594
0.000939	1.716	1.23747484823
0.00094	1.724	1.25372405257
0.000941	1.724	1.2489291413
0.000942	1.72	1.25123938557
0.000943	1.72	1.25123938557
0.000944	1.722	1.24768425493
0.000945	1.712	1.23816638623
0.000946	1.712	1.24782049991
0.000947	1.706	1.25521472267
0.000948	1.704	1.24915331325
0.000949	1.696	1.2375718161
0.00095	1.684	1.22969264453
0.000951	1.674	1.22626424558
0.000952	1.668	1.23198051933
0.000953	1.674	1.25208785634
0.000954	1.664	1.24703809084
0.000955	1.668	1.24650551543
0.000956	1.656	1.23193506322
0.000957	1.654	1.2338087372
0.000958	1.64	1.23223374406
0.000959	1.642	1.23200487012
0.00096	1.632	1.22007212902
0.000961	1.622	1.22274936107
0.000962	1.612	1.2187928454
0.000963	1.612	1.22697025229
0.000964	1.6	1.22474487139
0.000965	1.594	1.22195089918
0.000966	1.592	1.21224419982
0.000967	1.586	1.2225399789
0.000968	1.584	1.20952221972
0.000969	1.568	1.19556513833
0.00097	1.556	1.19618727631
0.000971	1.564	1.21404448024
0.000972	1.564	1.20577941598
0.000973	1.572	1.20033995185
0.000974	1.562	1.21084928872
0.000975	1.566	1.207329284
0.000976	1.562	1.2025622645
0.000977	1.548	1.19150996639
0.000978	1.544	1.18324300125
0.000979	1.54	1.18507383736
0.00098	1.54	1.18507383736
0.000981	1.524	1.17193173863
0.000982	1.51	1.17894020205
0.000983	1.508	1.1840337833
0.000984	1.51	1.18232821162
0.000985	1.506	1.18573352824
0.000986	1.516	1.19404522527
0.000987	1.51	1.18739210036
0.000988	1.502	1.18405912015
0.000989	1.508	1.18572172115
0.00099	1.51	1.18570654042
0.000991	1.526	1.19386933958
0.000992	1.512	1.18568798594
0.000993	1.504	1.189110592
0.000994	1.492	1.17555773997
0.000995	1.486	1.16353083328
0.000996	1.474	1.16332454629
0.000997	1.474	1.16160406335
0.000998	1.466	1.14753823466
0.000999	1.452	1.14354536421
0.001	1.442	1.1448301184
0.001001	1.434	1.13914178222
0.001002	1.43	1.13538539712
0.001003	1.434	1.14089613901
0.001004	1.426	1.13336843083
0.001005	1.426	1.13689225523
0.001006	1.424	1.14027365137
0.001007	1.43	1.13714554917
0.001008	1.428	1.14228542843
0.001009	1.442	1.13957711455
0.00101	1.436	1.148
0.001011	1.434	1.14962776584
0.001012	1.432	1.14777001181
0.001013	1.416	1.13971224438
0.001014	1.408	1.1373372411
0.001015	1.392	1.13768888542
0.001016	1.404	1.13700659629
0.001017	1.4	1.13313723794
0.001018	1.39	1.12867178577
0.001019	1.382	1.12431134478
0.00102	1.37	1.12120470923
0.001021	1.36	1.12356575242
0.001022	1.358	1.11617023791
0.001023	1.36	1.12178429299
0.001024	1.362	1.12381315173
0.001025	1.362	1.12381315173
0.001026	1.36	1.12
0.001027	1.358	1.11974818598
0.001028	1.36	1.12712022429
0.001029	1.34	1.1083320802
0.00103	1.346	1.12173258845
0.001031	1.338	1.11523809117
0.001032	1.328	1.11014233322
0.001033	1.322	1.11638523817
0.001034	1.31	1.11977676347
0.001035	1.3	1.11982141433
0.001036	1.294	1.10795487273
0.001037	1.284	1.10061073954
0.001038	1.28	1.0925200227
0.001039	1.278	1.08844659952
0.00104	1.268	1.09186812391
0.001041	1.282	1.09657466686
0.001042	1.274	1.09129464399
0.001043	1.28	1.0851727973
0.001044	1.274	1.08762309648
0.001045	1.278	1.08844659952
0.001046	1.286	1.08637194367
0.001047	1.282	1.08925479113
0.001048	1.266	1.09327215276
0.001049	1.26	1.07907367682
0.00105	1.26	1.07163426597
0.001051	1.27	1.08124927746
0.001052	1.27	1.08309741021
0.001053	1.27	1.07939798036
0.001054	1.262	1.07394413263
0.001055	1.262	1.07580481501
0.001056	1.246	1.06088830703
0.001057	1.246	1.04951607896
0.001058	1.242	1.04280199463
0.001059	1.246	1.04186563433
0.00106	1.238	1.03988268569
0.001061	1.23	1.04359954005
0.001062	1.218	1.04617206998
0.001063	1.222	1.04341554522
0.001064	1.222	1.04915013225
0.001065	1.224	1.05727196123
0.001066	1.232	1.05364889788
0.001067	1.232	1.05364889788
0.001068	1.236	1.05655288557
0.001069	1.23	1.05503554442
0.00107	1.234	1.05415558624
0.001071	1.208	1.0472516412
0.001072	1.2	1.05071404293
0.001073	1.202	1.05128302564
0.001074	1.184	1.0421823257
0.001075	1.188	1.04338679309
0.001076	1.192	1.04457455454
0.001077	1.176	1.0416448531
0.001078	1.176	1.04547788116
0.001079	1.184	1.05363371244
0.00108	1.186	1.05233264703
0.001081	1.192	1.0635487765
0.001082	1.194	1.06787827022
0.001083	1.186	1.06742868614
0.001084	1.174	1.05817011865
0.001085	1.17	1.06070731118
0.001086	1.162	1.06195856793
0.001087	1.16	1.04995237987
0.001088	1.164	1.04933502753
0.001089	1.152	1.04732802884
0.00109	1.156	1.05814176744
0.001091	1.15	1.05995282914
0.001092	1.148	1.04407662554
0.001093	1.132	1.03468642593
0.001094	1.13	1.0300970828
0.001095	1.128	1.0332550508
0.001096	1.128	1.03904571603
0.001097	1.13	1.04168133323
0.001098	1.14	1.04326410846
0.001099	1.126	1.03639953686
0.0011	1.118	1.03154059542
0.001101	1.102	1.0332453726
0.001102	1.098	1.02975531074
0.001103	1.1	1.0246950766
0.001104	1.102	1.02742201651
0.001105	1.1	1.01685790551
0.001106	1.098	1.0239121056
0.001107	1.092	1.02153609824
0.001108	1.088	1.01205533446
0.001109	1.076	1.0050990001
0.00111	1.074	1.0141617228
0.001111	1.07	1.01838106817
0.001112	1.068	1.02731494684
0.001113	1.078	1.03340021289
0.001114	1.07	1.0300970828
0.001115	1.068	1.02536627602
0.001116	1.068	1.03120124127
0.001117	1.06	1.02
0.001118	1.054	1.00552672764
0.001119	1.056	1.00242904986
0.00112	1.048	0.998847335682
0.001121	1.044	0.995019597797
0.001122	1.032	0.991451461243
0.001123	1.024	0.991677366889
0.001124	1.016	0.981704639899
0.001125	1.006	0.984867503779
0.001126	1.006	0.986896144485
0.001127	1.008	0.985868145342
0.001128	1.004	0.971588390215
0.001129	0.994	0.960189564617
0.00113	0.984	0.967338617031
0.001131	0.986	0.976628895743
0.001132	0.992	0.979763236706
0.001133	0.99	0.9828021164
0.001134	0.99	0.9828021164
0.001135	1.0	0.995991967839
0.001136	0.986	0.992876628791
0.001137	0.986	0.994888938525
0.001138	0.978	0.990714893398
0.001139	0.978	1.00474673426
0.00114	0.984	1.009823747
0.001141	0.974	0.992634877485
0.001142	0.968	0.989432160383
0.001143	0.962	0.982118119169
0.001144	0.95	0.973396116697
0.001145	0.938	0.966517459749
0.001146	0.948	0.968140485673
0.001147	0.956	0.970599814548
0.001148	0.948	0.955665213346
0.001149	0.952	0.953779848812
0.00115	0.942	0.945851996879
0.001151	0.934	0.936826558121
0.001152	0.92	0.917387595294
0.001153	0.926	0.929797827487
0.001154	0.938	0.93067502384
0.001155	0.926	0.927644328393
0.001156	0.918	0.922646194378
0.001157	0.91	0.915368778144
0.001158	0.908	0.914076583225
0.001159	0.91	0.906587006304
0.00116	0.89	0.897719332531
0.001161	0.886	0.897220151356
0.001162	0.886	0.901667344424
0.001163	0.888	0.903026023988
0.001164	0.898	0.900886230331
0.001165	0.902	0.903546346349
0.001166	0.9	0.89554452709
0.001167	0.906	0.892840411272
0.001168	0.902	0.896881263044
0.001169	0.892	0.887882875159
0.00117	0.882	0.871823376608
0.001171	0.874	0.863784695396
0.001172	0.872	0.853004103155
0.001173	0.872	0.853004103155
0.001174	0.87	0.863191751582
0.001175	0.874	0.872997136307
0.001176	0.878	0.88944701922
0.001177	0.876	0.892537954375
0.001178	0.878	0.88944701922
0.001179	0.884	0.898077947619
0.00118	0.878	0.898396349058
0.001181	0.878	0.898396349058
0.001182	0.882	0.894469675283
0.001183	0.868	0.891389925902
0.001184	0.878	0.88944701922
0.001185	0.868	0.875543259925
0.001186	0.864	0.874930854411
0.001187	0.854	0.867573627999
0.001188	0.846	0.863877306103
0.001189	0.848	0.874583329363
0.00119	0.842	0.879224658435
0.001191	0.842	0.879224658435
0.001192	0.838	0.871639833876
0.001193	0.84	0.873155198118
0.001194	0.832	0.860102319495
0.001195	0.844	0.869289364941
0.001196	0.842	0.867776468914
0.001197	0.838	0.864728859239
0.001198	0.832	0.862424489448
0.001199	0.838	0.88303793803
0.0012	0.838	0.88303793803
0.001201	0.842	0.886022573076
0.001202	0.83	0.879261053385
0.001203	0.82	0.876127844552
0.001204	0.818	0.872282064472
0.001205	0.81	0.870574522944
0.001206	0.808	0.864370291021
0.001207	0.81	0.863655023722
0.001208	0.824	0.867769554663
0.001209	0.828	0.870870828539
0.00121	0.822	0.873107095378
0.001211	0.82	0.862322445492
0.001212	0.824	0.867769554663
0.001213	0.818	0.872282064472
0.001214	0.814	0.869139804634
0.001215	0.812	0.872155949358
0.001216	0.826	0.871621477477
0.001217	0.82	0.87155034278
0.001218	0.82	0.866948672068
0.001219	0.816	0.856822035198
0.00122	0.802	0.854866071382
0.001221	0.808	0.855064909817
0.001222	0.806	0.855782682695
0.001223	0.81	0.863655023722
0.001224	0.806	0.860444071396
0.001225	0.798	0.85860118798
0.001226	0.796	0.856962076174
0.001227	0.796	0.861617084325
0.001228	0.788	0.862006960529
0.001229	0.798	0.865561089698
0.00123	0.798	0.867868653657
0.001231	0.8	0.87863530546
0.001232	0.794	0.876107299365
0.001233	0.794	0.882929215736
0.001234	0.8	0.880908621822
0.001235	0.792	0.874491852449
0.001236	0.79	0.872868833216
0.001237	0.782	0.859346263156
0.001238	0.788	0.862006960529
0.001239	0.79	0.8590110593
0.00124	0.788	0.857354069215
0.001241	0.784	0.861013356459
0.001242	0.78	0.866948672068
0.001243	0.774	0.861930391621
0.001244	0.776	0.856635278284
0.001245	0.774	0.859606886897
0.001246	0.776	0.85195305035
0.001247	0.77	0.853873526935
0.001248	0.768	0.859171694133
0.001249	0.764	0.862730548897
0.00125	0.756	0.851154510063
0.001251	0.756	0.851154510063
0.001252	0.748	0.851173307852
0.001253	0.736	0.852234709455
0.001254	0.732	0.850985311272
0.001255	0.73	0.84917607126
0.001256	0.734	0.848082543152
0.001257	0.736	0.847528170623
0.001258	0.736	0.852234709455
0.001259	0.726	0.85259838142
0.00126	0.724	0.850778467052
0.001261	0.712	0.842054630057
0.001262	0.724	0.846063827379
0.001263	0.722	0.84659081025
0.001264	0.72	0.842377587546
0.001265	0.726	0.843163092171
0.001266	0.72	0.832826512546
0.001267	0.718	0.823696546065
0.001268	0.72	0.825590697622
0.001269	0.71	0.82091412462
0.00127	0.706	0.819490085358
0.001271	0.702	0.820485222292
0.001272	0.704	0.824853926462
0.001273	0.702	0.825345988056
0.001274	0.698	0.828731560881
0.001275	0.702	0.832583929703
0.001276	0.7	0.830662386292
0.001277	0.694	0.82241352129
0.001278	0.686	0.819392457861
0.001279	0.688	0.816490048929
0.00128	0.69	0.82091412462
0.001281	0.69	0.830602191184
0.001282	0.682	0.82515210719
0.001283	0.682	0.822724741332
0.001284	0.684	0.824708433327
0.001285	0.684	0.827129977694
0.001286	0.69	0.830602191184
0.001287	0.688	0.826229992193
0.001288	0.68	0.82316462509
0.001289	0.678	0.821167461606
0.00129	0.674	0.819587701225
0.001291	0.672	0.822445134948
0.001292	0.664	0.809384951676
0.001293	0.664	0.814311979526
0.001294	0.664	0.814311979526
0.001295	0.66	0.802745289616
0.001296	0.66	0.805232885568
0.001297	0.65	0.799687438941
0.001298	0.65	0.804673846972
0.001299	0.64	0.793977329651
0.0013	0.64	0.783836717691
0.001301	0.634	0.784884704909
0.001302	0.634	0.784884704909
0.001303	0.64	0.783836717691
0.001304	0.642	0.793622076306
0.001305	0.644	0.793261621409
0.001306	0.634	0.792492271256
0.001307	0.634	0.789964556167
0.001308	0.63	0.788098978555
0.001309	0.62	0.782048591841
0.00131	0.628	0.793483459185
0.001311	0.622	0.789376969515
0.001312	0.622	0.79442809618
0.001313	0.626	0.793803502134
0.001314	0.618	0.787449045971
0.001315	0.618	0.789984809981
0.001316	0.618	0.789984809981
0.001317	0.62	0.792212092814
0.001318	0.61	0.778395786217
0.001319	0.612	0.780676629598
0.00132	0.616	0.787746152006
0.001321	0.624	0.791595856482
0.001322	0.612	0.793382631522
0.001323	0.61	0.783517708798
0.001324	0.606	0.778950576096
0.001325	0.608	0.781240039937
0.001326	0.616	0.785203158425
0.001327	0.612	0.785783685247
0.001328	0.608	0.783795891798
0.001329	0.61	0.788606365686
0.00133	0.602	0.779484445002
0.001331	0.604	0.781782578471
0.001332	0.61	0.780960946527
0.001333	0.61	0.780960946527
0.001334	0.598	0.779997435893
0.001335	0.58	0.766550715869
0.001336	0.576	0.764345471629
0.001337	0.572	0.759484035382
0.001338	0.572	0.764732633016
0.001339	0.566	0.762655885705
0.00134	0.568	0.765098686445
0.001341	0.566	0.760028946817
0.001342	0.56	0.752595508889
0.001343	0.552	0.75319054694
0.001344	0.552	0.75319054694
0.001345	0.558	0.750090661187
0.001346	0.562	0.747098387095
0.001347	0.566	0.741379794707
0.001348	0.56	0.7310266753
0.001349	0.566	0.744072577105
0.00135	0.562	0.741725016431
0.001351	0.562	0.744416550058
0.001352	0.56	0.74993333037
0.001353	0.554	0.75304979915
0.001354	0.544	0.743010094144
0.001355	0.548	0.753456037205
0.001356	0.546	0.756230123706
0.001357	0.544	0.761619327486
0.001358	0.538	0.754026524732
0.001359	0.528	0.754464048183
0.00136	0.522	0.757308391608
0.001361	0.514	0.741487693762
0.001362	0.512	0.741522757574
0.001363	0.512	0.736108687627
0.001364	0.506	0.736182042704
0.001365	0.508	0.733441204187
0.001366	0.51	0.730684610485
0.001367	0.504	0.736195626176
0.001368	0.502	0.73075029935
0.001369	0.5	0.733484832836
0.00137	0.504	0.741609061433
0.001371	0.506	0.741595577117
0.001372	0.502	0.733482106121
0.001373	0.504	0.733473925917
0.001374	0.502	0.73075029935
0.001375	0.508	0.741576698663
0.001376	0.502	0.744309075586
0.001377	0.502	0.744309075586
0.001378	0.504	0.738907301358
0.001379	0.514	0.744180085732
0.00138	0.508	0.736163025423
0.001381	0.5	0.728010988928
0.001382	0.494	0.72523375542
0.001383	0.49	0.727942305406
0.001384	0.492	0.722451382447
0.001385	0.498	0.728008241712
0.001386	0.496	0.730742088565
0.001387	0.5	0.730753036258
0.001388	0.5	0.730753036258
0.001389	0.502	0.73075029935
0.00139	0.506	0.730728403718
0.001391	0.504	0.730742088565
0.001392	0.506	0.72523375542
0.001393	0.508	0.725214451042
0.001394	0.506	0.716912825942
0.001395	0.506	0.72523375542
0.001396	0.502	0.728008241712
0.001397	0.498	0.725255816936
0.001398	0.488	0.714042015571
0.001399	0.488	0.702748888295
0.0014	0.486	0.69699641319
0.001401	0.484	0.699817118968
0.001402	0.476	0.696723761616
0.001403	0.476	0.696723761616
0.001404	0.47	0.690724257573
0.001405	0.47	0.696491205975
0.001406	0.46	0.693108938047
0.001407	0.46	0.693108938047
0.001408	0.46	0.690217357069
0.001409	0.458	0.684277721397
0.00141	0.456	0.687069137715
0.001411	0.454	0.68402046753
0.001412	0.46	0.681469001496
0.001413	0.462	0.687427087043
0.001414	0.46	0.690217357069
0.001415	0.458	0.684277721397
0.001416	0.466	0.684721841334
0.001417	0.47	0.684908753047
0.001418	0.472	0.687906970455
0.001419	0.466	0.678854918226
0.00142	0.47	0.681982404465
0.001421	0.476	0.685145240077
0.001422	0.474	0.682146611807
0.001423	0.474	0.679208362728
0.001424	0.466	0.675902359812
0.001425	0.474	0.685072258963
0.001426	0.476	0.688058137079
0.001427	0.474	0.690886387187
0.001428	0.472	0.684993430625
0.001429	0.466	0.684721841334
0.00143	0.466	0.678854918226
0.001431	0.466	0.678854918226
0.001432	0.458	0.678406957511
0.001433	0.464	0.684619602407
0.001434	0.466	0.690538919975
0.001435	0.47	0.696491205975
0.001436	0.464	0.693328205109
0.001437	0.46	0.693108938047
0.001438	0.462	0.693221465334
0.001439	0.462	0.696100567447
0.00144	0.456	0.684152029888
0.001441	0.454	0.686938134041
0.001442	0.444	0.680341090924
0.001443	0.44	0.68
0.001444	0.444	0.683274469009
0.001445	0.444	0.683274469009
0.001446	0.446	0.683435439526
0.001447	0.44	0.68
0.001448	0.444	0.686195307474
0.001449	0.442	0.683107604994
0.00145	0.436	0.679635196263
0.001451	0.43	0.670149237111
0.001452	0.426	0.663719820406
0.001453	0.43	0.664153596693
0.001454	0.426	0.663719820406
0.001455	0.436	0.676686042416
0.001456	0.436	0.679635196263
0.001457	0.444	0.680341090924
0.001458	0.444	0.67443606072
0.001459	0.444	0.677395010315
0.00146	0.44	0.671118469423
0.001461	0.434	0.670554994016
0.001462	0.43	0.667158152165
0.001463	0.43	0.670149237111
0.001464	0.428	0.663939756303
0.001465	0.428	0.660920570114
0.001466	0.424	0.660472558098
0.001467	0.432	0.661344085934
0.001468	0.432	0.664361347461
0.001469	0.43	0.661135387043
0.00147	0.428	0.657887528382
0.001471	0.42	0.644670458451
0.001472	0.422	0.648009259193
0.001473	0.416	0.647258835397
0.001474	0.414	0.646996136001
0.001475	0.408	0.639949998047
0.001476	0.406	0.645882342227
0.001477	0.408	0.646170256202
0.001478	0.41	0.643350604259
0.001479	0.406	0.648971493981
0.00148	0.404	0.648678656964
0.001481	0.4	0.648074069841
0.001482	0.404	0.648678656964
0.001483	0.404	0.642482684592
0.001484	0.4	0.641872261435
0.001485	0.402	0.642180659939
0.001486	0.402	0.642180659939
0.001487	0.398	0.63529205882
0.001488	0.4	0.635609943283
0.001489	0.398	0.628964227918
0.00149	0.398	0.625776317864
0.001491	0.406	0.633375086343
0.001492	0.41	0.633955834424
0.001493	0.412	0.637382145969
0.001494	0.414	0.640783894929
0.001495	0.42	0.63843558798
0.001496	0.42	0.635295206971
0.001497	0.416	0.634778701596
0.001498	0.414	0.634510835211
0.001499	0.412	0.631075272848
0.0015	0.41	0.627614531381
0.001501	0.406	0.623830105077
0.001502	0.404	0.623525460587
0.001503	0.402	0.623214248874
0.001504	0.396	0.615779181201
0.001505	0.398	0.612858874456
0.001506	0.396	0.612522652642
0.001507	0.4	0.616441400297
0.001508	0.398	0.616113625884
0.001509	0.4	0.619677335393
0.00151	0.39	0.62120849962
0.001511	0.386	0.614006514623
0.001512	0.386	0.614006514623
0.001513	0.388	0.614374478637
0.001514	0.388	0.611110464646
0.001515	0.384	0.610363825927
0.001516	0.394	0.618679238378
0.001517	0.396	0.622241110824
0.001518	0.398	0.625776317864
0.001519	0.392	0.621559329429
0.00152	0.398	0.62257208418
0.001521	0.392	0.615090237282
0.001522	0.386	0.614006514623
0.001523	0.386	0.614006514623
0.001524	0.382	0.606692673435
0.001525	0.382	0.606692673435
0.001526	0.384	0.613631811431
0.001527	0.384	0.610363825927
0.001528	0.382	0.609980327552
0.001529	0.386	0.610740534106
0.00153	0.386	0.610740534106
0.001531	0.39	0.611473629848
0.001532	0.388	0.611110464646
0.001533	0.386	0.604155609094
0.001534	0.382	0.603387106259
0.001535	0.384	0.607078248663
0.001536	0.382	0.606692673435
0.001537	0.382	0.616503041355
0.001538	0.38	0.609590026165
0.001539	0.37	0.600915967503
0.00154	0.374	0.60508181265
0.001541	0.378	0.609192908691
0.001542	0.376	0.608788961792
0.001543	0.37	0.607536007163
0.001544	0.368	0.610390039237
0.001545	0.37	0.610819122163
0.001546	0.366	0.609954096634
0.001547	0.372	0.617750758802
0.001548	0.36	0.601996677732
0.001549	0.36	0.605309838017
0.00155	0.362	0.602458297312
0.001551	0.368	0.607104603837
0.001552	0.366	0.603360588703
0.001553	0.368	0.600479808153
0.001554	0.364	0.596241561785
0.001555	0.368	0.593781104448
0.001556	0.362	0.585624453041
0.001557	0.36	0.585149553533
0.001558	0.356	0.584178055048
0.001559	0.358	0.584667426833
0.00156	0.356	0.580744349951
0.001561	0.36	0.588557558782
0.001562	0.368	0.590403252024
0.001563	0.364	0.579227071191
0.001564	0.366	0.586552640434
0.001565	0.364	0.586092142926
0.001566	0.36	0.585149553533
0.001567	0.36	0.585149553533
0.001568	0.356	0.584178055048
0.001569	0.356	0.580744349951
0.00157	0.356	0.584178055048
0.001571	0.358	0.584667426833
0.001572	0.352	0.57627771083
0.001573	0.35	0.575760366819
0.001574	0.348	0.575235603905
0.001575	0.344	0.574163739712
0.001576	0.34	0.573061951276
0.001577	0.344	0.57763656394
0.001578	0.344	0.57763656394
0.001579	0.344	0.57763656394
0.00158	0.342	0.573616596692
0.001581	0.334	0.567841527189
0.001582	0.336	0.568422378166
0.001583	0.334	0.564308426306
0.001584	0.33	0.563116329012
0.001585	0.328	0.555352140538
0.001586	0.322	0.560638921232
0.001587	0.324	0.561269988508
0.001588	0.32	0.56
0.001589	0.32	0.55641710973
0.00159	0.318	0.555766137867
0.001591	0.324	0.564822095885
0.001592	0.326	0.56896748589
0.001593	0.324	0.568352003603
0.001594	0.326	0.56896748589
0.001595	0.33	0.570175411606
0.001596	0.328	0.569575280362
0.001597	0.332	0.574261264583
0.001598	0.33	0.573672380371
0.001599	0.334	0.574842587149
0.0016	0.328	0.573075911202
0.001601	0.318	0.56291740069
0.001602	0.316	0.558698487558
0.001603	0.316	0.547853995148
0.001604	0.314	0.54351080946
0.001605	0.306	0.540706944657
0.001606	0.308	0.54510182535
0.001607	0.306	0.540706944657
0.001608	0.31	0.549454274713
0.001609	0.31	0.549454274713
0.00161	0.312	0.550141799903
0.001611	0.31	0.549454274713
0.001612	0.306	0.544393240223
0.001613	0.302	0.54295119486
0.001614	0.308	0.548758599021
0.001615	0.308	0.548758599021
0.001616	0.308	0.548758599021
0.001617	0.312	0.553765293243
0.001618	0.312	0.553765293243
0.001619	0.31	0.553082272361
0.00162	0.312	0.557365230347
0.001621	0.312	0.557365230347
0.001622	0.314	0.558035841143
0.001623	0.31	0.549454274713
0.001624	0.308	0.552391165751
0.001625	0.306	0.558895339039
0.001626	0.304	0.554602560398
0.001627	0.308	0.563148293081
0.001628	0.312	0.564496235594
0.001629	0.31	0.56382621436
0.00163	0.306	0.562462443191
0.001631	0.304	0.558197097807
0.001632	0.302	0.557490807099
0.001633	0.302	0.561066840938
0.001634	0.298	0.556053954217
0.001635	0.288	0.548685702383
0.001636	0.288	0.545028439625
0.001637	0.29	0.54580216196
0.001638	0.288	0.545028439625
0.001639	0.29	0.54580216196
0.00164	0.288	0.548685702383
0.001641	0.288	0.548685702383
0.001642	0.29	0.549454274713
0.001643	0.286	0.544246267787
0.001644	0.286	0.547908751527
0.001645	0.288	0.548685702383
0.001646	0.288	0.548685702383
0.001647	0.286	0.544246267787
0.001648	0.288	0.537639284279
0.001649	0.288	0.537639284279
0.00165	0.29	0.542125446737
0.001651	0.288	0.537639284279
0.001652	0.284	0.536044774249
0.001653	0.284	0.536044774249
0.001654	0.284	0.536044774249
0.001655	0.286	0.536846346732
0.001656	0.28	0.534415568635
0.001657	0.278	0.533587855934
0.001658	0.278	0.537322994111
0.001659	0.282	0.54265642906
0.00166	0.278	0.537322994111
0.001661	0.28	0.530659966457
0.001662	0.28	0.538144961883
0.001663	0.276	0.53275134913
0.001664	0.272	0.531051786552
0.001665	0.272	0.531051786552
0.001666	0.276	0.53275134913
0.001667	0.276	0.53275134913
0.001668	0.278	0.533587855934
0.001669	0.274	0.528132559118
0.00167	0.276	0.521367432815
0.001671	0.27	0.514878626474
0.001672	0.268	0.513980544379
0.001673	0.268	0.513980544379
0.001674	0.264	0.508236165577
0.001675	0.27	0.514878626474
0.001676	0.272	0.515767389431
0.001677	0.274	0.520503602293
0.001678	0.268	0.513980544379
0.001679	0.262	0.507302670996
0.00168	0.262	0.51122988958
0.001681	0.262	0.51122988958
0.001682	0.262	0.51122988958
0.001683	0.264	0.512156226165
0.001684	0.264	0.512156226165
0.001685	0.264	0.508236165577
0.001686	0.266	0.513073094208
0.001687	0.266	0.509160092702
0.001688	0.266	0.509160092702
0.001689	0.266	0.516956477859
0.00169	0.266	0.516956477859
0.001691	0.266	0.516956477859
0.001692	0.264	0.516046509532
0.001693	0.26	0.51807335388
0.001694	0.258	0.509348603611
0.001695	0.254	0.503471945594
0.001696	0.254	0.503471945594
0.001697	0.252	0.502489800892
0.001698	0.246	0.495463419437
0.001699	0.244	0.494433008607
0.0017	0.246	0.495463419437
0.001701	0.246	0.495463419437
0.001702	0.242	0.493392338814
0.001703	0.248	0.496483635178
0.001704	0.25	0.497493718553
0.001705	0.248	0.492438828688
0.001706	0.246	0.491410215604
0.001707	0.25	0.493457191659
0.001708	0.254	0.495463419437
0.001709	0.254	0.499483733469
0.00171	0.258	0.501433943805
0.001711	0.254	0.503471945594
0.001712	0.254	0.507428812741
0.001713	0.254	0.507428812741
0.001714	0.254	0.511355062554
0.001715	0.25	0.505470078244
0.001716	0.248	0.504475965731
0.001717	0.248	0.504475965731
0.001718	0.244	0.50245795844
0.001719	0.24	0.500399840128
0.00172	0.236	0.494271180629
0.001721	0.232	0.488032785784
0.001722	0.226	0.476365405965
0.001723	0.23	0.478643917751
0.001724	0.226	0.472148281793
0.001725	0.222	0.46980421454
0.001726	0.218	0.463115536341
0.001727	0.218	0.463115536341
0.001728	0.222	0.46980421454
0.001729	0.218	0.458776634104
0.00173	0.218	0.458776634104
0.001731	0.218	0.458776634104
0.001732	0.226	0.459264629598
0.001733	0.226	0.459264629598
0.001734	0.22	0.46
0.001735	0.224	0.466716187849
0.001736	0.222	0.461211448253
0.001737	0.224	0.462411072532
0.001738	0.226	0.463598964624
0.001739	0.228	0.460451951891
0.00174	0.228	0.460451951891
0.001741	0.226	0.459264629598
0.001742	0.228	0.464775214485
0.001743	0.226	0.459264629598
0.001744	0.228	0.460451951891
0.001745	0.23	0.461627555503
0.001746	0.226	0.459264629598
0.001747	0.222	0.452455522676
0.001748	0.222	0.452455522676
0.001749	0.224	0.4580654975
0.00175	0.226	0.463598964624
0.001751	0.216	0.453148982124
0.001752	0.216	0.453148982124
0.001753	0.218	0.454396302802
0.001754	0.22	0.46
0.001755	0.214	0.456293765024
0.001756	0.212	0.455034064659
0.001757	0.212	0.450617354304
0.001758	0.216	0.457541254971
0.001759	0.218	0.458776634104
0.00176	0.218	0.458776634104
0.001761	0.22	0.46
0.001762	0.22	0.46
0.001763	0.222	0.452455522676
0.001764	0.222	0.461211448253
0.001765	0.222	0.461211448253
0.001766	0.22	0.46
0.001767	0.216	0.453148982124
0.001768	0.216	0.453148982124
0.001769	0.218	0.458776634104
0.00177	0.216	0.461891762213
0.001771	0.212	0.459408315118
0.001772	0.214	0.464977418807
0.001773	0.214	0.464977418807
0.001774	0.214	0.464977418807
0.001775	0.21	0.466797600679
0.001776	0.204	0.463016198421
0.001777	0.202	0.461731523723
0.001778	0.204	0.458676356487
0.001779	0.202	0.457379492326
0.00178	0.202	0.457379492326
0.001781	0.202	0.457379492326
0.001782	0.194	0.447620374871
0.001783	0.198	0.45474828202
0.001784	0.192	0.441742006153
0.001785	0.194	0.44312977783
0.001786	0.194	0.44312977783
0.001787	0.19	0.43577517139
0.001788	0.192	0.43719103376
0.001789	0.194	0.438593205602
0.00179	0.196	0.439981817806
0.001791	0.196	0.439981817806
0.001792	0.196	0.439981817806
0.001793	0.198	0.441356998358
0.001794	0.198	0.441356998358
0.001795	0.202	0.448548771038
0.001796	0.2	0.4472135955
0.001797	0.202	0.448548771038
0.001798	0.198	0.445865450557
0.001799	0.202	0.452985650987
0.0018	0.202	0.452985650987
0.001801	0.204	0.454295058305
0.001802	0.2	0.4472135955
0.001803	0.204	0.449871092648
0.001804	0.204	0.449871092648
0.001805	0.202	0.448548771038
0.001806	0.198	0.441356998358
0.001807	0.198	0.441356998358
0.001808	0.202	0.448548771038
0.001809	0.206	0.455591922668
0.00181	0.204	0.454295058305
0.001811	0.204	0.454295058305
0.001812	0.204	0.454295058305
0.001813	0.204	0.458676356487
0.001814	0.202	0.457379492326
0.001815	0.202	0.457379492326
0.001816	0.202	0.457379492326
0.001817	0.202	0.452985650987
0.001818	0.202	0.452985650987
0.001819	0.2	0.451663591625
0.00182	0.2	0.451663591625
0.001821	0.2	0.451663591625
0.001822	0.2	0.451663591625
0.001823	0.19	0.43577517139
0.001824	0.19	0.440340777126
0.001825	0.19	0.440340777126
0.001826	0.19	0.440340777126
0.001827	0.188	0.443459130022
0.001828	0.19	0.444859528391
0.001829	0.188	0.438925961866
0.00183	0.19	0.444859528391
0.001831	0.19	0.444859528391
0.001832	0.192	0.446246568614
0.001833	0.19	0.444859528391
0.001834	0.188	0.443459130022
0.001835	0.19	0.449332838773
0.001836	0.188	0.447946425368
0.001837	0.192	0.450706112672
0.001838	0.196	0.453413718363
0.001839	0.198	0.45474828202
0.00184	0.198	0.45474828202
0.001841	0.19	0.449332838773
0.001842	0.186	0.442045246553
0.001843	0.186	0.442045246553
0.001844	0.186	0.442045246553
0.001845	0.186	0.437497428564
0.001846	0.184	0.436055042397
0.001847	0.186	0.437497428564
0.001848	0.186	0.437497428564
0.001849	0.182	0.429972092118
0.00185	0.182	0.429972092118
0.001851	0.182	0.429972092118
0.001852	0.178	0.426984777246
0.001853	0.182	0.434598665437
0.001854	0.18	0.437721372565
0.001855	0.178	0.436252220625
0.001856	0.174	0.428630376898
0.001857	0.174	0.433271277608
0.001858	0.168	0.424
0.001859	0.166	0.422426324937
0.00186	0.17	0.425558456619
0.001861	0.164	0.411222567474
0.001862	0.168	0.419256484744
0.001863	0.168	0.414458683104
0.001864	0.17	0.42083250825
0.001865	0.17	0.42083250825
0.001866	0.172	0.422393181763
0.001867	0.172	0.422393181763
0.001868	0.17	0.42083250825
0.001869	0.168	0.424
0.00187	0.17	0.42083250825
0.001871	0.168	0.419256484744
0.001872	0.166	0.41766493748
0.001873	0.166	0.41766493748
0.001874	0.168	0.419256484744
0.001875	0.166	0.41766493748
0.001876	0.166	0.41766493748
0.001877	0.166	0.41766493748
0.001878	0.166	0.41766493748
0.001879	0.166	0.41766493748
0.00188	0.166	0.41766493748
0.001881	0.166	0.41766493748
0.001882	0.168	0.419256484744
0.001883	0.168	0.419256484744
0.001884	0.168	0.419256484744
0.001885	0.168	0.419256484744
0.001886	0.162	0.414434554544
0.001887	0.16	0.407921561087
0.001888	0.158	0.406246230752
0.001889	0.16	0.407921561087
0.00189	0.164	0.406329915217
0.001891	0.164	0.406329915217
0.001892	0.166	0.412848640545
0.001893	0.164	0.411222567474
0.001894	0.162	0.404667764963
0.001895	0.164	0.411222567474
0.001896	0.162	0.409580272962
0.001897	0.166	0.412848640545
0.001898	0.164	0.411222567474
0.001899	0.164	0.411222567474
0.0019	0.162	0.409580272962
0.001901	0.16	0.407921561087
0.001902	0.156	0.399579779268
0.001903	0.16	0.402988833592
0.001904	0.16	0.397994974843
0.001905	0.16	0.397994974843
0.001906	0.154	0.387664803664
0.001907	0.152	0.38587044458
0.001908	0.152	0.38587044458
0.001909	0.15	0.378813938498
0.00191	0.148	0.376956230881
0.001911	0.15	0.378813938498
0.001912	0.146	0.380373500654
0.001913	0.142	0.376611205356
0.001914	0.138	0.37276802438
0.001915	0.14	0.374699879904
0.001916	0.14	0.374699879904
0.001917	0.14	0.38
0.001918	0.138	0.378095226101
0.001919	0.132	0.361353012994
0.00192	0.134	0.374224531532
0.001921	0.134	0.374224531532
0.001922	0.136	0.376170174256
0.001923	0.136	0.370815317914
0.001924	0.132	0.366846016743
0.001925	0.138	0.37276802438
0.001926	0.14	0.374699879904
0.001927	0.142	0.376611205356
0.001928	0.14	0.374699879904
0.001929	0.142	0.381884799383
0.00193	0.138	0.378095226101
0.001931	0.136	0.376170174256
0.001932	0.134	0.374224531532
0.001933	0.138	0.378095226101
0.001934	0.142	0.381884799383
0.001935	0.138	0.378095226101
0.001936	0.138	0.378095226101
0.001937	0.14	0.38
0.001938	0.14	0.38
0.001939	0.142	0.381884799383
0.00194	0.142	0.381884799383
0.001941	0.142	0.381884799383
0.001942	0.138	0.37276802438
0.001943	0.138	0.37276802438
0.001944	0.138	0.37276802438
0.001945	0.132	0.366846016743
0.001946	0.134	0.368841429343
0.001947	0.134	0.368841429343
0.001948	0.132	0.366846016743
0.001949	0.132	0.366846016743
0.00195	0.128	0.362789194988
0.001951	0.132	0.366846016743
0.001952	0.14	0.38
0.001953	0.14	0.38
0.001954	0.14	0.38
0.001955	0.136	0.376170174256
0.001956	0.134	0.374224531532
0.001957	0.138	0.378095226101
0.001958	0.136	0.376170174256
0.001959	0.134	0.368841429343
0.00196	0.136	0.370815317914
0.001961	0.136	0.370815317914
0.001962	0.132	0.366846016743
0.001963	0.13	0.364828726939
0.001964	0.124	0.358641882663
0.001965	0.126	0.360727043622
0.001966	0.126	0.360727043622
0.001967	0.128	0.362789194988
0.001968	0.13	0.364828726939
0.001969	0.128	0.357233816988
0.00197	0.124	0.35302124582
0.001971	0.124	0.35302124582
0.001972	0.124	0.35302124582
0.001973	0.124	0.347309660102
0.001974	0.12	0.348711915483
0.001975	0.12	0.348711915483
0.001976	0.12	0.348711915483
0.001977	0.122	0.350878896487
0.001978	0.124	0.35302124582
0.001979	0.128	0.357233816988
0.00198	0.128	0.357233816988
0.001981	0.128	0.357233816988
0.001982	0.126	0.355139409247
0.001983	0.122	0.350878896487
0.001984	0.124	0.35302124582
0.001985	0.122	0.34513185886
0.001986	0.122	0.34513185886
0.001987	0.122	0.34513185886
0.001988	0.122	0.34513185886
0.001989	0.124	0.347309660102
0.00199	0.122	0.34513185886
0.001991	0.122	0.34513185886
0.001992	0.122	0.34513185886
0.001993	0.122	0.34513185886
0.001994	0.122	0.339287488717
0.001995	0.124	0.347309660102
0.001996	0.124	0.347309660102
0.001997	0.124	0.347309660102
0.001998	0.122	0.34513185886
[truncated: 8,002 more rows]
