# Supplementary material for: The Influence of Synaptic Size on AMPA Receptor Activation: A Monte Carlo Model
Source: PLoS One. 2015 Jun 24;10(6):e0130924. doi: 10.1371/journal.pone.0130924 (PMC4479604; doi:10.1371/journal.pone.0130924)
Supplement: S1 Dataset — This package contains the experimental data used as basis for the analysis presented in the paper. (ZIP) [file pone.0130924.s001.zip › S1 Simulation data/test/2782_10901_96_125.csv]

time	AMPA.O.mean	AMPA.O.stdev
0.0	0.0	0.0
1e-06	0.0	0.0
2e-06	0.102	0.309186028145
3e-06	0.438	0.664948118277
4e-06	0.862	0.92679879154
5e-06	1.438	1.18243646764
6e-06	2.094	1.42167647515
7e-06	2.784	1.65328279493
8e-06	3.468	1.83983042697
9e-06	4.08	1.9853463174
1e-05	4.696	2.10608261946
1.1e-05	5.328	2.21278467095
1.2e-05	5.946	2.3755176278
1.3e-05	6.512	2.46451942577
1.4e-05	7.01	2.54674301805
1.5e-05	7.502	2.62183065815
1.6e-05	8.008	2.75462084505
1.7e-05	8.464	2.92518443863
1.8e-05	8.86	2.96789487684
1.9e-05	9.25	3.07042342357
2e-05	9.584	3.10917095059
2.1e-05	9.878	3.12075567772
2.2e-05	10.064	3.11253979894
2.3e-05	10.34	3.10811840186
2.4e-05	10.584	3.1500704754
2.5e-05	10.758	3.20428400739
2.6e-05	10.952	3.19338315897
2.7e-05	11.126	3.17649555328
2.8e-05	11.3	3.23078937723
2.9e-05	11.462	3.18191074671
3e-05	11.622	3.20173640389
3.1e-05	11.756	3.27054490873
3.2e-05	11.848	3.29072879466
3.3e-05	11.98	3.3249962406
3.4e-05	12.116	3.38386524554
3.5e-05	12.184	3.37077795175
3.6e-05	12.254	3.3456664508
3.7e-05	12.306	3.35862531402
3.8e-05	12.36	3.35177564882
3.9e-05	12.372	3.36594949457
4e-05	12.456	3.33407618389
4.1e-05	12.548	3.34181028785
4.2e-05	12.608	3.34519595839
4.3e-05	12.602	3.33940054501
4.4e-05	12.656	3.35881884001
4.5e-05	12.662	3.34481030852
4.6e-05	12.698	3.35362430812
4.7e-05	12.684	3.36394768092
4.8e-05	12.692	3.39486906964
4.9e-05	12.662	3.38994926216
5e-05	12.678	3.40856509399
5.1e-05	12.672	3.38118559088
5.2e-05	12.64	3.3915188338
5.3e-05	12.634	3.36512169171
5.4e-05	12.646	3.37115469832
5.5e-05	12.704	3.37526058253
5.6e-05	12.694	3.34310693816
5.7e-05	12.682	3.36227244583
5.8e-05	12.632	3.35269682495
5.9e-05	12.604	3.35666262827
6e-05	12.614	3.35693371993
6.1e-05	12.576	3.37405157044
6.2e-05	12.546	3.34602510451
6.3e-05	12.5	3.36481797427
6.4e-05	12.526	3.37954493978
6.5e-05	12.46	3.35565194858
6.6e-05	12.48	3.37780994137
6.7e-05	12.418	3.40400881315
6.8e-05	12.378	3.36201070789
6.9e-05	12.354	3.33836546831
7e-05	12.336	3.36141398819
7.1e-05	12.296	3.35266819116
7.2e-05	12.262	3.33966405496
7.3e-05	12.254	3.34865405798
7.4e-05	12.214	3.32508706653
7.5e-05	12.208	3.33417695991
7.6e-05	12.154	3.30488789522
7.7e-05	12.136	3.3120241545
7.8e-05	12.112	3.30869400217
7.9e-05	12.09	3.35766287766
8e-05	12.04	3.38561663512
8.1e-05	12.03	3.3818781764
8.2e-05	12.032	3.38983421424
8.3e-05	11.984	3.410534269
8.4e-05	11.924	3.34218850456
8.5e-05	11.894	3.31342179627
8.6e-05	11.86	3.29672564828
8.7e-05	11.864	3.30053086639
8.8e-05	11.808	3.31045857851
8.9e-05	11.804	3.32589596951
9e-05	11.824	3.3515703782
9.1e-05	11.778	3.35391055337
9.2e-05	11.778	3.34256129338
9.3e-05	11.726	3.31525624952
9.4e-05	11.704	3.31004290002
9.5e-05	11.714	3.31846410256
9.6e-05	11.672	3.31608443801
9.7e-05	11.656	3.29206075278
9.8e-05	11.614	3.27734709788
9.9e-05	11.592	3.27864850205
0.0001	11.58	3.27041281798
0.000101	11.526	3.24735646334
0.000102	11.454	3.26862111601
0.000103	11.434	3.27378129996
0.000104	11.38	3.27224693445
0.000105	11.352	3.29910533327
0.000106	11.318	3.27610683586
0.000107	11.274	3.26173634741
0.000108	11.258	3.27222187512
0.000109	11.222	3.28218159156
0.00011	11.158	3.28162094094
0.000111	11.094	3.26942869627
0.000112	11.084	3.24668199859
0.000113	11.044	3.23760158142
0.000114	11.042	3.22741940256
0.000115	11.052	3.21516655867
0.000116	11.0	3.2230420413
0.000117	11.032	3.24699491838
0.000118	11.018	3.23692384835
0.000119	10.982	3.25724976015
0.00012	10.972	3.21048532157
0.000121	10.92	3.20462166254
0.000122	10.9	3.18276609257
0.000123	10.872	3.17358094272
0.000124	10.844	3.2005724488
0.000125	10.836	3.16813888584
0.000126	10.792	3.11395825277
0.000127	10.8	3.11704988731
0.000128	10.78	3.11313346967
0.000129	10.734	3.10406894253
0.00013	10.698	3.12134522282
0.000131	10.64	3.12704333197
0.000132	10.606	3.13093660108
0.000133	10.582	3.14885312455
0.000134	10.564	3.12248362686
0.000135	10.564	3.12440458328
0.000136	10.506	3.09482858976
0.000137	10.468	3.06218484093
0.000138	10.444	3.08396887144
0.000139	10.41	3.08186631767
0.00014	10.396	3.06319832854
0.000141	10.372	3.07337208942
0.000142	10.296	3.06861271587
0.000143	10.308	3.03267802445
0.000144	10.302	3.02238250392
0.000145	10.296	3.02793394908
0.000146	10.27	3.02474792338
0.000147	10.242	3.01387391906
0.000148	10.27	2.96126662089
0.000149	10.252	2.96048914877
0.00015	10.242	2.98050935244
0.000151	10.242	2.95760646469
0.000152	10.226	2.94192521999
0.000153	10.204	2.94794572542
0.000154	10.15	2.92155780364
0.000155	10.12	2.91369181624
0.000156	10.078	2.91408922307
0.000157	10.058	2.91524201397
0.000158	9.998	2.92950439494
0.000159	9.944	2.9585239563
0.00016	9.918	2.95690310967
0.000161	9.89	2.94854201259
0.000162	9.844	2.92500666666
0.000163	9.83	2.90329123582
0.000164	9.78	2.90027584895
0.000165	9.77	2.9087970022
0.000166	9.724	2.89893497685
0.000167	9.7	2.89240384456
0.000168	9.68	2.8964806231
0.000169	9.672	2.88104425513
0.00017	9.688	2.86542422688
0.000171	9.662	2.87119417664
0.000172	9.686	2.87113287745
0.000173	9.624	2.87725980753
0.000174	9.588	2.89244809807
0.000175	9.556	2.89669881072
0.000176	9.526	2.90677209289
0.000177	9.526	2.92870688188
0.000178	9.48	2.95526648545
0.000179	9.432	2.92050954458
0.00018	9.416	2.91186263412
0.000181	9.418	2.90297709257
0.000182	9.4	2.93802654855
0.000183	9.37	2.89984482343
0.000184	9.326	2.87884073891
0.000185	9.328	2.90248445302
0.000186	9.294	2.89543848147
0.000187	9.26	2.90179254944
0.000188	9.228	2.90792297009
0.000189	9.194	2.88242328606
0.00019	9.19	2.89238655784
0.000191	9.13	2.86026222574
0.000192	9.128	2.85720422791
0.000193	9.092	2.83540755448
0.000194	9.054	2.81479732841
0.000195	9.022	2.7916869452
0.000196	9.028	2.80200214133
0.000197	9.006	2.75571478931
0.000198	8.986	2.76799638728
0.000199	8.95	2.79919631323
0.0002	8.932	2.81626987343
0.000201	8.924	2.82174130636
0.000202	8.908	2.82197377734
0.000203	8.876	2.81720144825
0.000204	8.828	2.78036256629
0.000205	8.776	2.7447812299
0.000206	8.75	2.75018181217
0.000207	8.734	2.76608821262
0.000208	8.726	2.75588896728
0.000209	8.758	2.77045772391
0.00021	8.752	2.77677798896
0.000211	8.74	2.75034543285
0.000212	8.722	2.75766495427
0.000213	8.722	2.75839011019
0.000214	8.72	2.74328270508
0.000215	8.656	2.7773483757
0.000216	8.592	2.78451719334
0.000217	8.552	2.79057270108
0.000218	8.498	2.80392510599
0.000219	8.466	2.81510994457
0.00022	8.43	2.82932854225
0.000221	8.432	2.80452776774
0.000222	8.42	2.8106227068
0.000223	8.398	2.80991031885
0.000224	8.376	2.77031117386
0.000225	8.382	2.76912910497
0.000226	8.374	2.7579202309
0.000227	8.36	2.77099260194
0.000228	8.304	2.76325605039
0.000229	8.29	2.74989090693
0.00023	8.288	2.77147181115
0.000231	8.264	2.76591829236
0.000232	8.236	2.76844794063
0.000233	8.21	2.77450896556
0.000234	8.188	2.78364078142
0.000235	8.138	2.81335315949
0.000236	8.1	2.81744565165
0.000237	8.06	2.80934155987
0.000238	8.046	2.78996129005
0.000239	8.056	2.77936395602
0.00024	8.024	2.74871315346
0.000241	7.99	2.72284777393
0.000242	7.956	2.71699539933
0.000243	7.948	2.71979705125
0.000244	7.914	2.68823436478
0.000245	7.9	2.67843237734
0.000246	7.888	2.65771631293
0.000247	7.874	2.66498105059
0.000248	7.88	2.64983018324
0.000249	7.83	2.63763151331
0.00025	7.802	2.64401134642
0.000251	7.758	2.61063900224
0.000252	7.788	2.59596918318
0.000253	7.766	2.60600153492
0.000254	7.742	2.58678101122
0.000255	7.71	2.54674301805
0.000256	7.69	2.54123985487
0.000257	7.664	2.53675067754
0.000258	7.63	2.52687554106
0.000259	7.604	2.51379871907
0.00026	7.6	2.50039996801
0.000261	7.614	2.50938319114
0.000262	7.588	2.4767430226
0.000263	7.554	2.48175018888
0.000264	7.538	2.48285239191
0.000265	7.522	2.48546092305
0.000266	7.494	2.49919266964
0.000267	7.474	2.49746351325
0.000268	7.46	2.49887974901
0.000269	7.452	2.51549120452
0.00027	7.458	2.5235364075
0.000271	7.468	2.56300136559
0.000272	7.464	2.56684709323
0.000273	7.446	2.55559856002
0.000274	7.412	2.55465379259
0.000275	7.394	2.5641302619
0.000276	7.37	2.54972547542
0.000277	7.352	2.58226567185
0.000278	7.31	2.56708005329
0.000279	7.266	2.55171393381
0.00028	7.266	2.55484715786
0.000281	7.276	2.53846882983
0.000282	7.26	2.55272403522
0.000283	7.268	2.53538478342
0.000284	7.244	2.50927559268
0.000285	7.226	2.52089745924
0.000286	7.234	2.52175415138
0.000287	7.224	2.50476026797
0.000288	7.206	2.4939053711
0.000289	7.186	2.48423106816
0.00029	7.166	2.51444705651
0.000291	7.164	2.50142039649
0.000292	7.146	2.49573315881
0.000293	7.086	2.49691890137
0.000294	7.058	2.46548899815
0.000295	7.016	2.45270136788
0.000296	6.996	2.45519530791
0.000297	6.976	2.45508126138
0.000298	6.942	2.44103174908
0.000299	6.926	2.4200256197
0.0003	6.956	2.42447190126
0.000301	6.89	2.41534676599
0.000302	6.882	2.44378313277
0.000303	6.866	2.41992644516
0.000304	6.846	2.43193009768
0.000305	6.822	2.43932695635
0.000306	6.844	2.44451713023
0.000307	6.85	2.43546710099
0.000308	6.814	2.44200818999
0.000309	6.804	2.43671582258
0.00031	6.75	2.42064041113
0.000311	6.736	2.43440013145
0.000312	6.728	2.44499815951
0.000313	6.708	2.42873135608
0.000314	6.704	2.41586092315
0.000315	6.692	2.41601655623
0.000316	6.642	2.44086787844
0.000317	6.626	2.46457379683
0.000318	6.584	2.45742629594
0.000319	6.544	2.47549267824
0.00032	6.546	2.47060397474
0.000321	6.528	2.48700944912
0.000322	6.508	2.48151888971
0.000323	6.488	2.49115555516
0.000324	6.458	2.4503542601
0.000325	6.44	2.44589451939
0.000326	6.432	2.44077364784
0.000327	6.404	2.38427850722
0.000328	6.42	2.4198347051
0.000329	6.392	2.38795644851
0.00033	6.342	2.37424430083
0.000331	6.316	2.390009205
0.000332	6.304	2.38402684549
0.000333	6.31	2.38115518184
0.000334	6.268	2.37827164134
0.000335	6.244	2.39007614941
0.000336	6.252	2.40010333111
0.000337	6.25	2.38820015912
0.000338	6.246	2.40363974006
0.000339	6.248	2.40051994368
0.00034	6.224	2.40620531127
0.000341	6.19	2.4053897813
0.000342	6.176	2.39102990362
0.000343	6.15	2.36886048555
0.000344	6.134	2.33239019034
0.000345	6.11	2.34134576686
0.000346	6.084	2.3733823965
0.000347	6.1	2.3794957449
0.000348	6.092	2.36295069775
0.000349	6.074	2.35553051349
0.00035	6.038	2.32649006015
0.000351	6.026	2.31545330335
0.000352	6.024	2.32108250607
0.000353	6.018	2.29644856245
0.000354	5.986	2.29386224521
0.000355	5.99	2.33450208824
0.000356	5.962	2.31960255216
0.000357	5.978	2.32153311413
0.000358	5.908	2.28812936697
0.000359	5.892	2.29789817007
0.00036	5.888	2.29509389786
0.000361	5.882	2.31949908385
0.000362	5.868	2.32003793072
0.000363	5.826	2.31769799586
0.000364	5.794	2.31507321698
0.000365	5.782	2.30444700525
0.000366	5.772	2.29172773252
0.000367	5.744	2.2887691015
0.000368	5.75	2.30987012622
0.000369	5.724	2.29691619351
0.00037	5.716	2.29070818744
0.000371	5.7	2.27903488345
0.000372	5.692	2.27357339886
0.000373	5.714	2.27688471381
0.000374	5.688	2.26156052318
0.000375	5.66	2.26459709441
0.000376	5.642	2.26403091852
0.000377	5.618	2.27421986624
0.000378	5.608	2.2887411387
0.000379	5.602	2.30295375551
0.00038	5.612	2.32582372505
0.000381	5.58	2.31767124502
0.000382	5.586	2.31918175226
0.000383	5.544	2.30652639265
0.000384	5.548	2.29862915669
0.000385	5.56	2.29747687692
0.000386	5.53	2.28322140845
0.000387	5.51	2.27286163239
0.000388	5.498	2.24187332381
0.000389	5.476	2.23996071394
0.00039	5.47	2.25767579603
0.000391	5.458	2.25038574471
0.000392	5.422	2.24319325962
0.000393	5.404	2.22278743923
0.000394	5.378	2.21971079197
0.000395	5.374	2.21948732819
0.000396	5.342	2.23271941811
0.000397	5.328	2.22630096797
0.000398	5.324	2.24655825653
0.000399	5.32	2.2489108475
0.0004	5.284	2.25107618707
0.000401	5.27	2.25235432381
0.000402	5.266	2.24749727475
0.000403	5.274	2.24475477503
0.000404	5.246	2.23908106151
0.000405	5.218	2.23035333524
0.000406	5.202	2.22017927204
0.000407	5.168	2.21805680721
0.000408	5.152	2.22101238178
0.000409	5.15	2.2233982999
0.00041	5.15	2.23685046438
0.000411	5.132	2.2303757531
0.000412	5.132	2.22319050016
0.000413	5.126	2.21678235287
0.000414	5.112	2.18070080479
0.000415	5.09	2.18309413448
0.000416	5.08	2.16554842938
0.000417	5.074	2.16714651097
0.000418	5.076	2.16199537465
0.000419	5.052	2.15714997161
0.00042	5.032	2.13985420064
0.000421	4.996	2.14848411677
0.000422	4.984	2.14283550465
0.000423	4.986	2.1179716712
0.000424	4.976	2.14182725727
0.000425	4.972	2.18064577591
0.000426	4.964	2.16764941815
0.000427	4.956	2.14710595919
0.000428	4.94	2.11764019607
0.000429	4.95	2.12025941809
0.00043	4.916	2.11304140991
0.000431	4.924	2.10575972039
0.000432	4.906	2.12442086226
0.000433	4.894	2.11630905115
0.000434	4.888	2.12966100589
0.000435	4.854	2.11013838409
0.000436	4.828	2.10865265039
0.000437	4.814	2.12400659133
0.000438	4.82	2.11839561933
0.000439	4.824	2.10262312362
0.00044	4.814	2.1287094682
0.000441	4.814	2.11551506731
0.000442	4.786	2.11002464441
0.000443	4.762	2.10650326371
0.000444	4.762	2.10840129008
0.000445	4.768	2.14060178455
0.000446	4.73	2.11874963127
0.000447	4.71	2.14053731572
0.000448	4.708	2.13324541486
0.000449	4.694	2.14204668483
0.00045	4.67	2.13098568742
0.000451	4.642	2.13115837046
0.000452	4.634	2.13729829458
0.000453	4.624	2.10775330625
0.000454	4.596	2.09303225011
0.000455	4.588	2.09433903655
0.000456	4.568	2.07975383159
0.000457	4.552	2.08980764665
0.000458	4.538	2.09393314124
0.000459	4.518	2.08270881306
0.00046	4.51	2.07313771853
0.000461	4.516	2.0750286745
0.000462	4.498	2.10190294733
0.000463	4.488	2.08946308893
0.000464	4.488	2.08083060339
0.000465	4.478	2.08363048547
0.000466	4.484	2.08847887229
0.000467	4.46	2.07470479828
0.000468	4.438	2.06546750156
0.000469	4.422	2.06782881303
0.00047	4.382	2.03864562884
0.000471	4.37	2.01819226042
0.000472	4.35	2.01680440301
0.000473	4.33	2.00127459385
0.000474	4.348	2.0097004752
0.000475	4.342	1.99725711915
0.000476	4.352	1.99200803211
0.000477	4.35	1.99987499609
0.000478	4.336	2.00377244217
0.000479	4.328	2.00709142791
0.00048	4.322	2.00257733933
0.000481	4.322	2.01353321304
0.000482	4.31	1.99847441815
0.000483	4.294	2.00388722238
0.000484	4.286	2.02291967216
0.000485	4.278	2.0121421421
0.000486	4.248	2.00362072259
0.000487	4.262	2.00533189273
0.000488	4.244	1.98707423112
0.000489	4.254	1.99235639382
0.00049	4.258	1.98177597119
0.000491	4.226	2.00372752639
0.000492	4.212	1.99174697188
0.000493	4.192	1.99176705465
0.000494	4.172	1.99058182449
0.000495	4.148	1.97233262915
0.000496	4.116	1.9704172147
0.000497	4.096	1.96539665208
0.000498	4.062	1.94785933784
0.000499	4.046	1.94727604617
0.0005	4.03	1.95680862631
0.000501	4.036	1.94491747897
0.000502	4.04	1.94381069037
0.000503	4.024	1.9358264385
0.000504	4.008	1.92352177009
0.000505	4.014	1.92816078168
0.000506	4.026	1.93010984143
0.000507	4.014	1.91044602122
0.000508	3.986	1.93437431745
0.000509	3.988	1.9421266694
0.00051	3.988	1.94006597826
0.000511	4.0	1.94216374181
0.000512	3.982	1.92085293555
0.000513	3.984	1.9317722433
0.000514	3.956	1.93030153085
0.000515	3.936	1.92143279872
0.000516	3.932	1.91921233843
0.000517	3.922	1.91622441275
0.000518	3.898	1.92135264853
0.000519	3.864	1.90302496042
0.00052	3.868	1.91378577694
0.000521	3.88	1.9518196638
0.000522	3.872	1.96662553629
0.000523	3.862	1.96645772901
0.000524	3.846	1.96933592868
0.000525	3.84	1.97848426832
0.000526	3.822	1.96425965697
0.000527	3.804	1.94771250445
0.000528	3.79	1.94676654995
0.000529	3.78	1.96865436276
0.00053	3.774	1.96339603748
0.000531	3.768	1.93550406871
0.000532	3.748	1.9267838488
0.000533	3.726	1.91805213693
0.000534	3.732	1.91733565137
0.000535	3.704	1.9048317511
0.000536	3.696	1.90146890587
0.000537	3.702	1.91342520105
0.000538	3.692	1.91549889063
0.000539	3.696	1.92758501758
0.00054	3.684	1.93291075842
0.000541	3.678	1.93140259915
0.000542	3.68	1.94257560985
0.000543	3.676	1.93882025985
0.000544	3.644	1.93009429821
0.000545	3.63	1.92901529284
0.000546	3.628	1.93225671172
0.000547	3.618	1.92874985418
0.000548	3.596	1.92062073299
0.000549	3.586	1.91379309226
0.00055	3.558	1.89911453051
0.000551	3.564	1.89681417118
0.000552	3.552	1.88766946259
0.000553	3.528	1.87008449007
0.000554	3.512	1.87132466451
0.000555	3.516	1.87343107693
0.000556	3.516	1.87876129404
0.000557	3.504	1.890498347
0.000558	3.502	1.89578374294
0.000559	3.512	1.9073164394
0.00056	3.518	1.91145912852
0.000561	3.508	1.92508077753
0.000562	3.49	1.93129490239
0.000563	3.472	1.91760684187
0.000564	3.444	1.91176986063
0.000565	3.412	1.89268486548
0.000566	3.38	1.89409609049
0.000567	3.382	1.89633224937
0.000568	3.366	1.89421329316
0.000569	3.348	1.88332047193
0.00057	3.342	1.88918924409
0.000571	3.322	1.89270071591
0.000572	3.326	1.8739594446
0.000573	3.322	1.88634991452
0.000574	3.332	1.89361453311
0.000575	3.348	1.89812960569
0.000576	3.328	1.87093987076
0.000577	3.31	1.8595429546
0.000578	3.282	1.82386293345
0.000579	3.296	1.82876570397
0.00058	3.29	1.84225405414
0.000581	3.278	1.83213427456
0.000582	3.26	1.83967388414
0.000583	3.25	1.8459414942
0.000584	3.262	1.83884637749
0.000585	3.27	1.81358760472
0.000586	3.26	1.80454980535
0.000587	3.256	1.80733616132
0.000588	3.244	1.80899530127
0.000589	3.22	1.80321934329
0.00059	3.196	1.78817896196
0.000591	3.196	1.8070926927
0.000592	3.19	1.7927353402
0.000593	3.176	1.78242082573
0.000594	3.168	1.78655422532
0.000595	3.138	1.7795943358
0.000596	3.126	1.78048420381
0.000597	3.134	1.79221762071
0.000598	3.144	1.80423501795
0.000599	3.13	1.77569704623
0.0006	3.12	1.76680502603
0.000601	3.11	1.7475411297
0.000602	3.1	1.75442298207
0.000603	3.112	1.75483788425
0.000604	3.114	1.75527889522
0.000605	3.098	1.75624485764
0.000606	3.092	1.75372061629
0.000607	3.078	1.75952152587
0.000608	3.074	1.76423467827
0.000609	3.066	1.75089805528
0.00061	3.048	1.73715169171
0.000611	3.044	1.73149184231
0.000612	3.048	1.72907374047
0.000613	3.046	1.72159344794
0.000614	3.042	1.7182072052
0.000615	3.03	1.70560839585
0.000616	3.01	1.7011466721
0.000617	3.006	1.69527696852
0.000618	3.004	1.70879606741
0.000619	3.024	1.69688656073
0.00062	3.014	1.67982260968
0.000621	2.998	1.67391636589
0.000622	3.012	1.68518722995
0.000623	3.008	1.68164681191
0.000624	2.994	1.67867924274
0.000625	2.964	1.67651543387
0.000626	2.958	1.68173600782
0.000627	2.962	1.68776657154
0.000628	2.956	1.68465545439
0.000629	2.956	1.67870902779
0.00063	2.934	1.69163944149
0.000631	2.936	1.66850352112
0.000632	2.926	1.67586514971
0.000633	2.912	1.6757851891
0.000634	2.902	1.67224280534
0.000635	2.876	1.67111459811
0.000636	2.88	1.66300932048
0.000637	2.876	1.64821843213
0.000638	2.876	1.66271585065
0.000639	2.862	1.67300806932
0.00064	2.86	1.66625328207
0.000641	2.854	1.65912145426
0.000642	2.848	1.65193704481
0.000643	2.838	1.66004698729
0.000644	2.846	1.65960356712
0.000645	2.854	1.66633850103
0.000646	2.868	1.67169853742
0.000647	2.85	1.65755844543
0.000648	2.834	1.65361543292
0.000649	2.834	1.65844626081
0.00065	2.822	1.64630373868
0.000651	2.812	1.63971216986
0.000652	2.814	1.65027391666
0.000653	2.774	1.62201233041
0.000654	2.756	1.6051367543
0.000655	2.754	1.60669972303
0.000656	2.744	1.61197518591
0.000657	2.74	1.61505417866
0.000658	2.724	1.61239697345
0.000659	2.71	1.59433371664
0.00066	2.682	1.59024400643
0.000661	2.682	1.60152302512
0.000662	2.69	1.60931662515
0.000663	2.68	1.60798009938
0.000664	2.674	1.58610340142
0.000665	2.676	1.58714334576
0.000666	2.688	1.59832912756
0.000667	2.674	1.60739665298
0.000668	2.658	1.59280758411
0.000669	2.65	1.59232534364
0.00067	2.64	1.59949992185
0.000671	2.634	1.60500591899
0.000672	2.622	1.61836831407
0.000673	2.614	1.61028072087
0.000674	2.598	1.60884927821
0.000675	2.596	1.60399002491
0.000676	2.598	1.60511557216
0.000677	2.582	1.60102342269
0.000678	2.582	1.60725729116
0.000679	2.598	1.60012374521
0.00068	2.584	1.59340641394
0.000681	2.568	1.59917978977
0.000682	2.57	1.58527600121
0.000683	2.57	1.60408852624
0.000684	2.544	1.59626564205
0.000685	2.534	1.57506952228
0.000686	2.542	1.57106206115
0.000687	2.528	1.57264617763
0.000688	2.518	1.56258631762
0.000689	2.506	1.56395779994
0.00069	2.512	1.55879953811
0.000691	2.512	1.55108220285
0.000692	2.5	1.53948043183
0.000693	2.48	1.53544781741
0.000694	2.48	1.53544781741
0.000695	2.464	1.54942053685
0.000696	2.464	1.54165625222
0.000697	2.446	1.53201958212
0.000698	2.438	1.54082964665
0.000699	2.436	1.54074787035
0.0007	2.452	1.53613020281
0.000701	2.446	1.52678878696
0.000702	2.438	1.54212710241
0.000703	2.426	1.55323018256
0.000704	2.418	1.5385954634
0.000705	2.4	1.54531550177
0.000706	2.392	1.52916186194
0.000707	2.384	1.52464553257
0.000708	2.384	1.52726683982
0.000709	2.384	1.52070509962
0.00071	2.356	1.523569493
0.000711	2.344	1.53286137664
0.000712	2.328	1.52591480758
0.000713	2.322	1.52915532239
0.000714	2.328	1.53375878156
0.000715	2.318	1.52081425559
0.000716	2.296	1.50611553342
0.000717	2.296	1.52196714813
0.000718	2.296	1.50611553342
0.000719	2.3	1.5238110119
0.00072	2.298	1.5431124392
0.000721	2.292	1.52142564721
0.000722	2.294	1.52301149044
0.000723	2.304	1.53218275672
0.000724	2.288	1.53787385699
0.000725	2.29	1.52509016127
0.000726	2.254	1.49180561736
0.000727	2.252	1.48744613348
0.000728	2.242	1.48708977537
0.000729	2.236	1.48064310352
0.00073	2.238	1.4782949638
0.000731	2.22	1.47227714782
0.000732	2.218	1.45961501774
0.000733	2.208	1.45764741965
0.000734	2.21	1.46352314638
0.000735	2.204	1.46914396844
0.000736	2.19	1.47712558708
0.000737	2.182	1.47542400685
0.000738	2.184	1.47314086224
0.000739	2.174	1.48179755702
0.00074	2.154	1.49876082148
0.000741	2.152	1.48219296989
0.000742	2.144	1.48837629651
0.000743	2.124	1.47804736054
0.000744	2.124	1.4753386052
0.000745	2.126	1.47990675382
0.000746	2.114	1.48087946842
0.000747	2.12	1.47837748901
0.000748	2.112	1.46405464379
0.000749	2.094	1.45779422416
0.00075	2.094	1.44123696872
0.000751	2.1	1.44982757596
0.000752	2.098	1.4575307887
0.000753	2.086	1.45416780325
0.000754	2.086	1.45554251054
0.000755	2.078	1.45599313185
0.000756	2.064	1.43941099065
0.000757	2.056	1.41875438325
0.000758	2.054	1.41530350102
0.000759	2.036	1.43342387311
0.00076	2.01	1.42193530092
0.000761	2.018	1.42747189114
0.000762	1.988	1.41133128641
0.000763	1.976	1.41824680504
0.000764	1.99	1.43174718439
0.000765	1.984	1.43935541129
0.000766	1.974	1.43294242732
0.000767	1.976	1.41400990096
0.000768	1.974	1.40617353125
0.000769	1.976	1.40976026331
0.00077	1.986	1.42049428017
0.000771	1.998	1.42056186067
0.000772	1.99	1.41205523971
0.000773	1.968	1.43212289975
0.000774	1.962	1.43685629066
0.000775	1.97	1.43146777819
0.000776	1.98	1.44069427708
0.000777	1.988	1.45322262575
0.000778	1.986	1.45389270581
0.000779	1.976	1.45582416521
0.00078	1.988	1.44770715271
0.000781	1.978	1.4510396273
0.000782	1.97	1.44260181616
0.000783	1.96	1.42632394637
0.000784	1.942	1.41796897004
0.000785	1.942	1.40236799735
0.000786	1.948	1.40900532291
0.000787	1.942	1.39808297322
0.000788	1.946	1.39824318343
0.000789	1.948	1.39903395241
0.00079	1.938	1.40219684781
0.000791	1.936	1.39423957769
0.000792	1.942	1.39521897923
0.000793	1.944	1.42016337088
0.000794	1.94	1.42702487715
0.000795	1.922	1.43384657478
0.000796	1.93	1.43006992836
0.000797	1.926	1.42145137096
0.000798	1.916	1.41596045143
0.000799	1.904	1.42785993711
0.0008	1.89	1.41770942016
0.000801	1.884	1.41511271636
0.000802	1.874	1.40787925619
0.000803	1.878	1.41106909824
0.000804	1.872	1.41266273399
0.000805	1.86	1.40442158912
0.000806	1.854	1.39595272126
0.000807	1.85	1.40267601391
0.000808	1.838	1.40419229452
0.000809	1.836	1.40039423021
0.00081	1.824	1.38745234152
0.000811	1.812	1.38876059852
0.000812	1.816	1.39360826634
0.000813	1.804	1.38476857272
0.000814	1.796	1.37491236084
0.000815	1.79	1.35863902491
0.000816	1.786	1.33873223611
0.000817	1.782	1.33808669375
0.000818	1.774	1.32775148277
0.000819	1.77	1.32555648691
0.00082	1.782	1.33359514096
0.000821	1.784	1.34065058833
0.000822	1.774	1.3442187322
0.000823	1.772	1.34015521489
0.000824	1.762	1.35401477097
0.000825	1.754	1.34962365125
0.000826	1.744	1.33658669752
0.000827	1.728	1.31985453744
0.000828	1.732	1.31764031511
0.000829	1.734	1.31576745666
0.00083	1.728	1.31833834807
0.000831	1.744	1.32153849736
0.000832	1.74	1.3162066707
0.000833	1.734	1.32031965826
0.000834	1.734	1.33687845371
0.000835	1.724	1.33559874214
0.000836	1.718	1.3290884094
0.000837	1.708	1.32164140371
0.000838	1.712	1.31036483469
0.000839	1.718	1.30325592268
0.00084	1.714	1.28693589584
0.000841	1.714	1.27757739492
0.000842	1.704	1.2760815021
0.000843	1.704	1.2792122576
0.000844	1.694	1.2838862878
0.000845	1.698	1.29259274329
0.000846	1.692	1.28885065077
0.000847	1.698	1.28949447459
0.000848	1.69	1.28136645812
0.000849	1.678	1.27055735801
0.00085	1.672	1.2713834984
0.000851	1.678	1.26424522938
0.000852	1.668	1.26086319639
0.000853	1.664	1.24382635444
0.000854	1.664	1.2518402454
0.000855	1.666	1.24034027589
0.000856	1.66	1.24915971757
0.000857	1.644	1.24469433999
0.000858	1.642	1.25293096378
0.000859	1.628	1.23677645514
0.00086	1.622	1.22111260742
0.000861	1.616	1.22496693833
0.000862	1.612	1.2187928454
0.000863	1.598	1.21835791129
0.000864	1.588	1.21254113332
0.000865	1.586	1.22743798214
0.000866	1.582	1.22933966014
0.000867	1.594	1.23982418108
0.000868	1.582	1.23744737262
0.000869	1.594	1.23820999834
0.00087	1.592	1.23188311134
0.000871	1.574	1.21841043988
0.000872	1.572	1.21853026224
0.000873	1.568	1.20887385612
0.000874	1.564	1.21239597492
0.000875	1.546	1.21156262735
0.000876	1.546	1.20991074051
0.000877	1.548	1.21971144128
0.000878	1.548	1.21313478229
0.000879	1.558	1.20608291589
0.00088	1.556	1.21937032931
0.000881	1.548	1.20486347774
0.000882	1.548	1.19987332665
0.000883	1.552	1.20137254838
0.000884	1.556	1.19618727631
0.000885	1.55	1.19812353286
0.000886	1.532	1.1937235861
0.000887	1.542	1.19676062769
0.000888	1.542	1.19676062769
0.000889	1.552	1.19469494014
0.00089	1.542	1.2000983293
0.000891	1.536	1.19695613955
0.000892	1.528	1.19214764186
0.000893	1.522	1.19562368662
0.000894	1.524	1.17873830853
0.000895	1.518	1.17714739944
0.000896	1.5	1.17217746097
0.000897	1.504	1.17727821691
0.000898	1.496	1.16704070195
0.000899	1.492	1.16014481855
0.0009	1.494	1.15670393792
0.000901	1.488	1.14098904465
0.000902	1.488	1.13395590743
0.000903	1.486	1.13921200836
0.000904	1.482	1.1461570573
0.000905	1.472	1.15983447095
0.000906	1.474	1.15642725668
0.000907	1.478	1.16512488601
0.000908	1.478	1.1719709894
0.000909	1.464	1.17503361654
0.00091	1.46	1.16978630527
0.000911	1.45	1.15736770302
0.000912	1.456	1.15933774199
0.000913	1.45	1.16597598603
0.000914	1.448	1.16245257968
0.000915	1.424	1.15595155608
0.000916	1.408	1.15305507241
0.000917	1.404	1.14925367087
0.000918	1.408	1.15824695122
0.000919	1.406	1.16153519103
0.00092	1.388	1.16338127886
0.000921	1.388	1.16338127886
0.000922	1.38	1.17285975291
0.000923	1.396	1.17778775677
0.000924	1.392	1.17402555338
0.000925	1.394	1.1776094429
0.000926	1.384	1.16984785336
0.000927	1.382	1.17476635975
0.000928	1.37	1.17349904133
0.000929	1.364	1.16940326663
0.00093	1.346	1.15164404223
0.000931	1.34	1.14908659378
0.000932	1.34	1.14385313743
0.000933	1.336	1.16408934365
0.000934	1.344	1.1737393237
0.000935	1.342	1.17347177214
0.000936	1.34	1.16292734081
0.000937	1.336	1.15546700515
0.000938	1.33	1.15633040261
0.000939	1.33	1.15805872045
0.00094	1.342	1.16148009023
0.000941	1.334	1.16208605533
0.000942	1.328	1.15430325305
0.000943	1.322	1.14991999722
0.000944	1.304	1.1417460313
0.000945	1.308	1.13716137817
0.000946	1.298	1.12835987167
0.000947	1.3	1.13048662089
0.000948	1.296	1.128
0.000949	1.286	1.13146100242
0.00095	1.272	1.12694986579
0.000951	1.266	1.12571932559
0.000952	1.262	1.12310106402
0.000953	1.258	1.12224596235
0.000954	1.26	1.1385956262
0.000955	1.268	1.13673919612
0.000956	1.264	1.14468510954
0.000957	1.256	1.13422396377
0.000958	1.25	1.12760808795
0.000959	1.244	1.12448388161
0.00096	1.246	1.12671380572
0.000961	1.254	1.12493733159
0.000962	1.256	1.13245927079
0.000963	1.24	1.12178429299
0.000964	1.234	1.1239412796
0.000965	1.224	1.13040877562
0.000966	1.238	1.12843076881
0.000967	1.236	1.12263262023
0.000968	1.23	1.12476664246
0.000969	1.218	1.1235995728
0.00097	1.204	1.11641569319
0.000971	1.2	1.1171392035
0.000972	1.204	1.11641569319
0.000973	1.2	1.10995495404
0.000974	1.202	1.09416452145
0.000975	1.212	1.10772559779
0.000976	1.198	1.1003617587
0.000977	1.194	1.09378425661
0.000978	1.186	1.08968068717
0.000979	1.186	1.08231418729
0.00098	1.182	1.06811797101
0.000981	1.182	1.06436647824
0.000982	1.184	1.06496197115
0.000983	1.166	1.06510281194
0.000984	1.158	1.06067714221
0.000985	1.144	1.06548768177
0.000986	1.148	1.0649394349
0.000987	1.15	1.06934559428
0.000988	1.136	1.04952560712
0.000989	1.126	1.04600382408
0.00099	1.128	1.06000754714
0.000991	1.12	1.06094297679
0.000992	1.118	1.05833643044
0.000993	1.122	1.05409487239
0.000994	1.126	1.05741382628
0.000995	1.118	1.04693648327
0.000996	1.11	1.04014422077
0.000997	1.11	1.04206525707
0.000998	1.12	1.04575331699
0.000999	1.108	1.02972617719
0.001	1.108	1.02583429461
0.001001	1.114	1.0300504842
0.001002	1.114	1.03585906377
0.001003	1.112	1.02929879044
0.001004	1.114	1.03778803231
0.001005	1.104	1.03401353956
0.001006	1.11	1.03435970532
0.001007	1.108	1.03166661282
0.001008	1.11	1.02659631794
0.001009	1.114	1.02029603547
0.00101	1.11	1.03435970532
0.001011	1.106	1.03284267921
0.001012	1.098	1.02975531074
0.001013	1.098	1.02195694626
0.001014	1.09	1.01877377273
0.001015	1.08	1.01666120217
0.001016	1.084	1.02417967174
0.001017	1.088	1.02774315858
0.001018	1.08	1.02839681057
0.001019	1.068	1.01753427461
0.00102	1.06	0.998198377077
0.001021	1.072	1.01134366068
0.001022	1.066	1.0166828414
0.001023	1.058	1.00927498731
0.001024	1.05	1.01168176815
0.001025	1.05	1.00772019926
0.001026	1.048	1.01276650814
0.001027	1.056	1.01629916855
0.001028	1.052	1.01651168218
0.001029	1.054	1.0094969044
0.00103	1.046	0.999941998318
0.001031	1.048	1.00880919901
0.001032	1.046	1.00592445044
0.001033	1.044	1.00899157578
0.001034	1.038	1.01022571735
0.001035	1.028	1.00559236274
0.001036	1.032	0.997484836977
0.001037	1.028	0.995598312574
0.001038	1.03	0.990504921744
0.001039	1.028	0.981435683068
0.00104	1.02	0.981631295345
0.001041	1.018	0.988774999684
0.001042	1.022	0.986669144141
0.001043	1.022	0.984640035749
0.001044	1.02	0.987724657989
0.001045	1.018	0.980650804313
0.001046	1.016	0.981704639899
0.001047	1.02	0.991766101457
0.001048	1.018	0.988774999684
0.001049	1.02	1.00379280731
0.00105	1.012	0.995919675476
0.001051	1.018	1.00083764917
0.001052	1.01	0.992924971989
0.001053	1.006	0.996977432041
0.001054	0.996	0.993973842714
0.001055	0.99	0.996945334509
0.001056	0.99	0.984835011563
0.001057	0.994	0.988920623711
0.001058	0.99	0.988888264669
0.001059	0.988	0.98785424026
0.00106	0.986	0.984786271228
0.001061	0.994	0.996977432041
0.001062	0.988	0.971522516466
0.001063	0.984	0.977621603689
0.001064	0.976	0.975409657529
0.001065	0.974	0.968154946277
0.001066	0.96	0.964572444143
0.001067	0.958	0.973774101114
0.001068	0.95	0.9795407087
0.001069	0.94	0.977957054272
0.00107	0.932	0.973332420091
0.001071	0.926	0.961521710623
0.001072	0.928	0.954366805793
0.001073	0.916	0.95128544612
0.001074	0.916	0.94918069934
0.001075	0.916	0.94918069934
0.001076	0.904	0.943813540907
0.001077	0.904	0.933158078784
0.001078	0.906	0.934432448067
0.001079	0.886	0.917062702327
0.00108	0.888	0.918398606271
0.001081	0.882	0.914371915579
0.001082	0.876	0.919034275748
0.001083	0.878	0.922559483177
0.001084	0.882	0.907786318469
0.001085	0.884	0.911341867797
0.001086	0.876	0.901456599066
0.001087	0.874	0.904502072966
0.001088	0.876	0.899235230627
0.001089	0.878	0.905050274847
0.00109	0.876	0.908088101453
0.001091	0.882	0.91873608833
0.001092	0.892	0.918877576177
0.001093	0.892	0.92322045038
0.001094	0.898	0.920649770543
0.001095	0.902	0.921084143822
0.001096	0.898	0.924984324191
0.001097	0.888	0.922743734739
0.001098	0.892	0.92322045038
0.001099	0.892	0.929696724744
0.0011	0.88	0.926066952223
0.001101	0.878	0.916032750506
0.001102	0.872	0.914120342187
0.001103	0.868	0.915737953784
0.001104	0.86	0.912359578237
0.001105	0.86	0.907964757025
0.001106	0.844	0.873878710119
0.001107	0.84	0.8845337755
0.001108	0.826	0.889788738971
0.001109	0.82	0.891964124839
0.00111	0.816	0.89114757476
0.001111	0.82	0.887468309293
0.001112	0.818	0.885932277321
0.001113	0.816	0.877578486518
0.001114	0.816	0.875296521186
0.001115	0.816	0.875296521186
0.001116	0.81	0.865967666833
0.001117	0.798	0.863247357366
0.001118	0.8	0.864869932418
0.001119	0.794	0.862301571377
0.00112	0.796	0.86855281935
0.001121	0.782	0.868605779396
0.001122	0.778	0.862969292617
0.001123	0.778	0.855988317677
0.001124	0.784	0.854016393285
0.001125	0.784	0.851671298096
0.001126	0.79	0.877439456601
0.001127	0.796	0.889035432365
0.001128	0.8	0.887693640847
0.001129	0.8	0.889943818451
0.00113	0.794	0.894183426373
0.001131	0.786	0.896774219076
0.001132	0.78	0.891964124839
0.001133	0.778	0.894827357651
0.001134	0.778	0.888096841566
0.001135	0.778	0.890346000159
0.001136	0.776	0.897677002045
0.001137	0.78	0.894203556244
0.001138	0.788	0.900586475581
0.001139	0.786	0.903440092092
0.00114	0.794	0.909705446834
0.001141	0.784	0.906280309838
0.001142	0.788	0.907224338298
0.001143	0.788	0.90501712691
0.001144	0.776	0.897677002045
0.001145	0.772	0.8921972876
0.001146	0.77	0.890561620552
0.001147	0.77	0.886058688801
0.001148	0.768	0.88666566416
0.001149	0.756	0.876620784604
0.00115	0.75	0.869195029898
0.001151	0.754	0.868034561524
0.001152	0.756	0.865138139259
0.001153	0.76	0.868562030024
0.001154	0.756	0.876620784604
0.001155	0.75	0.866890996608
0.001156	0.744	0.859339281076
0.001157	0.74	0.858137518117
0.001158	0.724	0.850778467052
0.001159	0.728	0.852065725164
0.00116	0.728	0.844994674539
0.001161	0.722	0.84185271871
0.001162	0.71	0.840178552452
0.001163	0.716	0.845780113268
0.001164	0.708	0.840675918532
0.001165	0.708	0.831105288155
0.001166	0.712	0.837290869412
0.001167	0.718	0.842897384027
0.001168	0.72	0.842377587546
0.001169	0.718	0.835748766077
0.00117	0.716	0.833872891993
0.001171	0.712	0.83249984985
0.001172	0.706	0.838787219741
0.001173	0.712	0.844426432556
0.001174	0.712	0.83249984985
0.001175	0.712	0.83967612804
0.001176	0.708	0.835904300743
0.001177	0.706	0.831603270797
0.001178	0.708	0.835904300743
0.001179	0.7	0.835463942968
0.00118	0.694	0.836877529869
0.001181	0.696	0.841180123398
0.001182	0.696	0.845921982218
0.001183	0.694	0.844016587515
0.001184	0.698	0.847818376777
0.001185	0.692	0.846838827641
0.001186	0.69	0.849646985518
0.001187	0.69	0.847289796941
0.001188	0.686	0.843447686582
0.001189	0.672	0.841674521415
0.00119	0.67	0.832526275862
0.001191	0.668	0.837720717184
0.001192	0.67	0.839702328209
0.001193	0.664	0.833728972748
0.001194	0.666	0.830929599906
0.001195	0.662	0.819607223004
0.001196	0.66	0.82
0.001197	0.664	0.821647126204
0.001198	0.672	0.839294942199
0.001199	0.662	0.836514195935
0.0012	0.656	0.823203498535
0.001201	0.66	0.827284715198
0.001202	0.66	0.82
0.001203	0.656	0.808494897943
0.001204	0.66	0.810185164021
0.001205	0.66	0.805232885568
0.001206	0.654	0.811347028096
0.001207	0.646	0.805409212761
0.001208	0.648	0.802555917055
0.001209	0.648	0.807524612628
0.00121	0.646	0.807888606183
0.001211	0.644	0.813181406575
0.001212	0.642	0.813533035592
0.001213	0.64	0.821218606706
0.001214	0.638	0.819119038968
0.001215	0.636	0.821890503656
0.001216	0.634	0.824647803611
0.001217	0.636	0.826743007228
0.001218	0.638	0.828828088327
0.001219	0.63	0.825287828579
0.00122	0.632	0.832211511576
0.001221	0.62	0.817067928633
0.001222	0.62	0.814616474177
0.001223	0.626	0.816164199166
0.001224	0.622	0.819216699049
0.001225	0.606	0.799227126667
0.001226	0.604	0.796984316031
0.001227	0.602	0.797242748478
0.001228	0.594	0.788139581546
0.001229	0.586	0.78651382696
0.00123	0.59	0.786066154977
0.001231	0.592	0.793433046955
0.001232	0.594	0.777922875355
0.001233	0.59	0.783517708798
0.001234	0.59	0.783517708798
0.001235	0.58	0.779487010796
0.001236	0.584	0.781629068037
0.001237	0.582	0.776708439506
0.001238	0.58	0.776916983982
0.001239	0.578	0.766756806295
0.00124	0.576	0.764345471629
0.001241	0.572	0.751542413973
0.001242	0.578	0.748275350389
0.001243	0.578	0.734789765851
0.001244	0.574	0.732477986017
0.001245	0.576	0.732273173071
0.001246	0.578	0.734789765851
0.001247	0.588	0.741792423795
0.001248	0.598	0.745919566709
0.001249	0.592	0.744
0.00125	0.586	0.73932672074
0.001251	0.58	0.737292343647
0.001252	0.58	0.74
0.001253	0.582	0.74247962935
0.001254	0.568	0.738495768437
0.001255	0.564	0.736141290786
0.001256	0.56	0.7310266753
0.001257	0.56	0.7310266753
0.001258	0.554	0.731494360881
0.001259	0.564	0.73341938889
0.00126	0.558	0.739348361735
0.001261	0.554	0.736942331529
0.001262	0.556	0.731343968321
0.001263	0.556	0.736793050999
0.001264	0.55	0.739932429347
0.001265	0.538	0.727018569226
0.001266	0.534	0.718918632392
0.001267	0.534	0.718918632392
0.001268	0.526	0.713669391245
0.001269	0.52	0.716658914687
0.00127	0.526	0.7220277003
0.001271	0.526	0.708042371613
0.001272	0.53	0.713512438574
0.001273	0.524	0.71653611214
0.001274	0.526	0.710861449229
0.001275	0.524	0.71653611214
0.001276	0.522	0.710996483817
0.001277	0.516	0.711156804088
0.001278	0.516	0.711156804088
0.001279	0.516	0.708338901939
0.00128	0.514	0.711198987626
0.001281	0.518	0.713915961441
0.001282	0.522	0.716600307005
0.001283	0.524	0.727615282962
0.001284	0.518	0.727788430796
0.001285	0.522	0.730421795951
0.001286	0.522	0.730421795951
0.001287	0.524	0.730358815925
0.001288	0.53	0.738308878451
0.001289	0.526	0.735747239207
0.00129	0.528	0.732950202947
0.001291	0.524	0.735815194189
0.001292	0.526	0.735747239207
0.001293	0.52	0.733212111193
0.001294	0.514	0.727876363128
0.001295	0.506	0.730728403718
0.001296	0.5	0.728010988928
0.001297	0.498	0.725255816936
0.001298	0.492	0.705645803502
0.001299	0.486	0.699859985997
0.0013	0.486	0.69699641319
0.001301	0.48	0.696850055607
0.001302	0.476	0.696723761616
0.001303	0.48	0.699714227381
0.001304	0.486	0.699859985997
0.001305	0.488	0.699897135299
0.001306	0.492	0.705645803502
0.001307	0.488	0.699897135299
0.001308	0.494	0.69711118195
0.001309	0.492	0.694216104682
0.00131	0.49	0.685492523665
0.001311	0.484	0.682454394081
0.001312	0.486	0.688334221146
0.001313	0.484	0.688290636287
0.001314	0.476	0.685145240077
0.001315	0.478	0.685212375837
0.001316	0.476	0.682219905895
0.001317	0.48	0.688186021363
0.001318	0.47	0.684908753047
0.001319	0.476	0.688058137079
0.00132	0.476	0.699588450448
0.001321	0.476	0.699588450448
0.001322	0.48	0.705407683542
0.001323	0.476	0.702441456635
0.001324	0.478	0.702506939468
0.001325	0.482	0.699768533159
0.001326	0.486	0.69699641319
0.001327	0.484	0.696953370033
0.001328	0.48	0.691086101727
0.001329	0.474	0.687985464963
0.00133	0.472	0.687906970455
0.001331	0.47	0.687822651561
0.001332	0.476	0.690958754196
0.001333	0.476	0.690958754196
0.001334	0.472	0.690808222302
0.001335	0.468	0.690634490885
0.001336	0.47	0.690724257573
0.001337	0.466	0.690538919975
0.001338	0.468	0.687732506139
0.001339	0.468	0.687732506139
0.00134	0.468	0.684818224057
0.001341	0.468	0.678952133806
0.001342	0.474	0.679208362728
0.001343	0.484	0.694077805437
0.001344	0.488	0.694158483345
0.001345	0.482	0.694028817845
0.001346	0.478	0.685212375837
0.001347	0.478	0.691025325151
0.001348	0.474	0.676257347465
0.001349	0.472	0.673213190602
0.00135	0.468	0.667065214203
0.001351	0.466	0.678854918226
0.001352	0.47	0.684908753047
0.001353	0.462	0.681583450503
0.001354	0.46	0.684397545291
0.001355	0.46	0.681469001496
0.001356	0.464	0.678751795578
0.001357	0.466	0.678854918226
0.001358	0.468	0.678952133806
0.001359	0.462	0.675689277701
0.00136	0.458	0.672484944069
0.001361	0.46	0.660605782597
0.001362	0.448	0.659769656774
0.001363	0.444	0.668478870272
0.001364	0.434	0.658516514599
0.001365	0.43	0.651996932508
0.001366	0.43	0.651996932508
0.001367	0.424	0.638924095648
0.001368	0.42	0.635295206971
0.001369	0.416	0.63792162528
0.00137	0.414	0.637655079177
0.001371	0.416	0.647258835397
0.001372	0.412	0.649812280586
0.001373	0.414	0.646996136001
0.001374	0.406	0.642778344377
0.001375	0.41	0.646451854356
0.001376	0.414	0.650079995078
0.001377	0.416	0.647258835397
0.001378	0.412	0.646727144938
0.001379	0.418	0.653663522005
0.00138	0.416	0.653409519367
0.001381	0.42	0.66
0.001382	0.418	0.662778997857
0.001383	0.414	0.665284901377
0.001384	0.412	0.652882837881
0.001385	0.412	0.649812280586
0.001386	0.414	0.650079995078
0.001387	0.414	0.650079995078
0.001388	0.406	0.645882342227
0.001389	0.41	0.646451854356
0.00139	0.408	0.643067648074
0.001391	0.408	0.639949998047
0.001392	0.412	0.640512294964
0.001393	0.402	0.632768520077
0.001394	0.406	0.636524940595
0.001395	0.398	0.628964227918
0.001396	0.398	0.625776317864
0.001397	0.402	0.632768520077
0.001398	0.402	0.632768520077
0.001399	0.4	0.632455532034
0.0014	0.402	0.629599872935
0.001401	0.394	0.625111190109
0.001402	0.392	0.624768757221
0.001403	0.39	0.630793151516
0.001404	0.386	0.630082534276
0.001405	0.384	0.626533319146
0.001406	0.388	0.639887490111
0.001407	0.388	0.643005443212
0.001408	0.382	0.641931460516
0.001409	0.386	0.642653872625
0.00141	0.384	0.642295881973
0.001411	0.384	0.642295881973
0.001412	0.388	0.643005443212
0.001413	0.388	0.646108350047
0.001414	0.38	0.635295206971
0.001415	0.382	0.641931460516
0.001416	0.38	0.63843558798
0.001417	0.378	0.638056423837
0.001418	0.37	0.630158710168
0.001419	0.366	0.622931777966
0.00142	0.372	0.624192278068
0.001421	0.368	0.623358644762
0.001422	0.368	0.61690842108
0.001423	0.37	0.617332973362
0.001424	0.37	0.617332973362
0.001425	0.37	0.617332973362
0.001426	0.364	0.606221081785
0.001427	0.36	0.601996677732
0.001428	0.364	0.599586524198
0.001429	0.362	0.599129368334
0.00143	0.364	0.602912929037
0.001431	0.364	0.596241561785
0.001432	0.358	0.594841155268
0.001433	0.362	0.595781839267
0.001434	0.362	0.595781839267
0.001435	0.368	0.593781104448
0.001436	0.368	0.597139849616
0.001437	0.366	0.593332958801
0.001438	0.366	0.593332958801
0.001439	0.364	0.596241561785
0.00144	0.37	0.604235053601
0.001441	0.37	0.600915967503
0.001442	0.37	0.600915967503
0.001443	0.372	0.60134515879
0.001444	0.368	0.597139849616
0.001445	0.372	0.604661888993
0.001446	0.378	0.609192908691
0.001447	0.374	0.608378171864
0.001448	0.372	0.607960525034
0.001449	0.368	0.610390039237
0.00145	0.366	0.603360588703
0.001451	0.364	0.602912929037
0.001452	0.36	0.601996677732
0.001453	0.358	0.604843781484
0.001454	0.354	0.603890718591
0.001455	0.354	0.603890718591
0.001456	0.36	0.608604962188
0.001457	0.356	0.604370747141
0.001458	0.358	0.604843781484
0.001459	0.36	0.601996677732
0.00146	0.358	0.601528054209
0.001461	0.358	0.594841155268
0.001462	0.356	0.590985617422
0.001463	0.352	0.58999661016
0.001464	0.354	0.590494707851
0.001465	0.35	0.592874354311
0.001466	0.348	0.588978777207
0.001467	0.348	0.585573223432
0.001468	0.346	0.58162187029
0.001469	0.338	0.572499781659
0.00147	0.344	0.574163739712
0.001471	0.344	0.574163739712
0.001472	0.342	0.56305949952
0.001473	0.35	0.575760366819
0.001474	0.348	0.571748196324
0.001475	0.346	0.571212744956
0.001476	0.336	0.561341250934
0.001477	0.326	0.558322487457
0.001478	0.328	0.558941857441
0.001479	0.33	0.563116329012
0.00148	0.33	0.56665686266
0.001481	0.33	0.56665686266
0.001482	0.32	0.55641710973
0.001483	0.308	0.548758599021
0.001484	0.316	0.558698487558
0.001485	0.314	0.558035841143
0.001486	0.316	0.562266840566
0.001487	0.326	0.572471833368
0.001488	0.324	0.564822095885
0.001489	0.324	0.561269988508
0.00149	0.32	0.56
0.001491	0.322	0.56419500175
0.001492	0.322	0.567728808499
0.001493	0.324	0.568352003603
0.001494	0.324	0.571860122757
0.001495	0.322	0.571240754849
0.001496	0.32	0.570613704707
0.001497	0.32	0.570613704707
0.001498	0.32	0.56709787515
0.001499	0.32	0.56709787515
0.0015	0.322	0.567728808499
0.001501	0.32	0.56709787515
0.001502	0.326	0.56896748589
0.001503	0.324	0.564822095885
0.001504	0.33	0.56665686266
0.001505	0.328	0.566053001052
0.001506	0.324	0.564822095885
0.001507	0.324	0.564822095885
0.001508	0.322	0.56419500175
0.001509	0.314	0.558035841143
0.00151	0.312	0.553765293243
0.001511	0.314	0.558035841143
0.001512	0.308	0.556
0.001513	0.308	0.548758599021
0.001514	0.302	0.54295119486
0.001515	0.298	0.54147576123
0.001516	0.304	0.547342671459
0.001517	0.3	0.545893762558
0.001518	0.304	0.550984573287
0.001519	0.308	0.559585560929
0.00152	0.306	0.562462443191
0.001521	0.314	0.572192275376
0.001522	0.318	0.573477113754
0.001523	0.316	0.569336455885
0.001524	0.316	0.569336455885
0.001525	0.316	0.569336455885
0.001526	0.314	0.568686205213
0.001527	0.306	0.562462443191
0.001528	0.306	0.562462443191
0.001529	0.3	0.556776436283
0.00153	0.304	0.56176863565
0.001531	0.302	0.561066840938
0.001532	0.302	0.561066840938
0.001533	0.3	0.560357029045
0.001534	0.294	0.5581791827
0.001535	0.296	0.558913231191
0.001536	0.296	0.555323329242
0.001537	0.3	0.560357029045
0.001538	0.296	0.558913231191
0.001539	0.296	0.558913231191
0.00154	0.29	0.553082272361
0.001541	0.282	0.546329570864
0.001542	0.278	0.544716439994
0.001543	0.276	0.543897049082
0.001544	0.274	0.546739426052
0.001545	0.28	0.54918120871
0.001546	0.286	0.551546915502
0.001547	0.284	0.550766738284
0.001548	0.288	0.55231874855
0.001549	0.282	0.546329570864
0.00155	0.284	0.54712338645
0.001551	0.286	0.547908751527
0.001552	0.288	0.548685702383
0.001553	0.29	0.549454274713
0.001554	0.294	0.550966423659
0.001555	0.29	0.54580216196
0.001556	0.288	0.545028439625
0.001557	0.29	0.54580216196
0.001558	0.29	0.54580216196
0.001559	0.298	0.548813265146
0.00156	0.298	0.548813265146
0.001561	0.294	0.536249941725
0.001562	0.29	0.523354564325
0.001563	0.29	0.523354564325
0.001564	0.288	0.522547605487
0.001565	0.288	0.522547605487
0.001566	0.29	0.523354564325
0.001567	0.286	0.514007782042
0.001568	0.288	0.518706082478
0.001569	0.288	0.522547605487
0.00157	0.288	0.518706082478
0.001571	0.286	0.514007782042
0.001572	0.286	0.521731731832
0.001573	0.286	0.521731731832
0.001574	0.284	0.517053188753
0.001575	0.282	0.512324116161
0.001576	0.28	0.511468474102
0.001577	0.28	0.51923019943
0.001578	0.274	0.512761152975
0.001579	0.274	0.504899990097
0.00158	0.274	0.504899990097
0.001581	0.274	0.50884575266
0.001582	0.278	0.510603564422
0.001583	0.276	0.505790470452
0.001584	0.27	0.503090449124
0.001585	0.262	0.499355584729
0.001586	0.264	0.50030390764
0.001587	0.262	0.499355584729
0.001588	0.264	0.496290237663
0.001589	0.266	0.497236362307
0.00159	0.26	0.494368283772
0.001591	0.264	0.50030390764
0.001592	0.262	0.503344812231
0.001593	0.258	0.497429391974
0.001594	0.254	0.499483733469
0.001595	0.258	0.501433943805
0.001596	0.254	0.499483733469
0.001597	0.252	0.490403915156
0.001598	0.252	0.490403915156
0.001599	0.252	0.490403915156
0.0016	0.25	0.48938737213
0.001601	0.254	0.491410215604
0.001602	0.25	0.48938737213
0.001603	0.248	0.488360522565
0.001604	0.256	0.496451407491
0.001605	0.252	0.494465367847
0.001606	0.254	0.495463419437
0.001607	0.254	0.495463419437
0.001608	0.248	0.492438828688
0.001609	0.246	0.491410215604
0.00161	0.244	0.490371287903
0.001611	0.246	0.491410215604
0.001612	0.248	0.496483635178
0.001613	0.248	0.488360522565
0.001614	0.244	0.486275641997
0.001615	0.244	0.490371287903
0.001616	0.246	0.491410215604
0.001617	0.246	0.491410215604
0.001618	0.246	0.483201821189
0.001619	0.244	0.482145206343
0.00162	0.238	0.470484856292
0.001621	0.234	0.468234983742
0.001622	0.234	0.468234983742
0.001623	0.238	0.474716757657
0.001624	0.24	0.475815090135
0.001625	0.24	0.475815090135
0.001626	0.236	0.473607432374
0.001627	0.232	0.467093138464
0.001628	0.23	0.465939910289
0.001629	0.232	0.467093138464
0.00163	0.232	0.467093138464
0.001631	0.226	0.467893150196
0.001632	0.228	0.46905863173
0.001633	0.23	0.47021271782
0.001634	0.23	0.47021271782
0.001635	0.228	0.464775214485
0.001636	0.23	0.47021271782
0.001637	0.226	0.467893150196
0.001638	0.226	0.463598964624
0.001639	0.226	0.463598964624
0.00164	0.224	0.462411072532
0.001641	0.222	0.461211448253
0.001642	0.218	0.458776634104
0.001643	0.218	0.458776634104
0.001644	0.218	0.463115536341
0.001645	0.216	0.466201673099
0.001646	0.218	0.467414163243
0.001647	0.212	0.459408315118
0.001648	0.21	0.458148447558
0.001649	0.212	0.459408315118
0.00165	0.206	0.451180673345
0.001651	0.212	0.455034064659
0.001652	0.206	0.451180673345
0.001653	0.204	0.449871092648
0.001654	0.206	0.451180673345
0.001655	0.208	0.452477623756
0.001656	0.208	0.452477623756
0.001657	0.208	0.452477623756
0.001658	0.21	0.462493243194
0.001659	0.21	0.462493243194
0.00166	0.206	0.455591922668
0.001661	0.198	0.45032876879
0.001662	0.198	0.45032876879
0.001663	0.198	0.45032876879
0.001664	0.204	0.454295058305
0.001665	0.208	0.456876350887
0.001666	0.206	0.455591922668
0.001667	0.202	0.452985650987
0.001668	0.196	0.448981068643
0.001669	0.196	0.444504218203
0.00167	0.198	0.445865450557
0.001671	0.194	0.438593205602
0.001672	0.192	0.432592186707
0.001673	0.188	0.429716185406
0.001674	0.188	0.429716185406
0.001675	0.19	0.431161222746
0.001676	0.19	0.431161222746
0.001677	0.186	0.423561093586
0.001678	0.186	0.423561093586
0.001679	0.186	0.423561093586
0.00168	0.184	0.417305643384
0.001681	0.184	0.417305643384
0.001682	0.184	0.417305643384
0.001683	0.186	0.423561093586
0.001684	0.184	0.42207108406
0.001685	0.184	0.42207108406
0.001686	0.178	0.412693590936
0.001687	0.182	0.420566284906
0.001688	0.176	0.411125285041
0.001689	0.174	0.409541206718
0.00169	0.172	0.40300868477
0.001691	0.172	0.40300868477
0.001692	0.164	0.396363469558
0.001693	0.168	0.399719901931
0.001694	0.166	0.398050248084
0.001695	0.166	0.387871112613
0.001696	0.168	0.389584393938
0.001697	0.168	0.389584393938
0.001698	0.174	0.394618803404
0.001699	0.172	0.392958013024
0.0017	0.17	0.39127995093
0.001701	0.17	0.39127995093
0.001702	0.168	0.389584393938
0.001703	0.168	0.389584393938
0.001704	0.166	0.387871112613
0.001705	0.164	0.386139871031
0.001706	0.164	0.391285062327
0.001707	0.166	0.392993638625
0.001708	0.166	0.392993638625
0.001709	0.168	0.394684684273
0.00171	0.166	0.392993638625
0.001711	0.162	0.39969488363
0.001712	0.16	0.397994974843
0.001713	0.162	0.39969488363
0.001714	0.162	0.39969488363
0.001715	0.158	0.396277680421
0.001716	0.158	0.396277680421
0.001717	0.158	0.396277680421
0.001718	0.156	0.394542773347
0.001719	0.156	0.394542773347
0.00172	0.158	0.396277680421
0.001721	0.158	0.391198159505
0.001722	0.158	0.391198159505
0.001723	0.154	0.387664803664
0.001724	0.156	0.394542773347
0.001725	0.154	0.39279002024
0.001726	0.152	0.391019181115
0.001727	0.15	0.389230009121
0.001728	0.15	0.389230009121
0.001729	0.152	0.391019181115
0.00173	0.15	0.389230009121
0.001731	0.15	0.389230009121
0.001732	0.148	0.387422250264
0.001733	0.146	0.385595643129
0.001734	0.15	0.389230009121
0.001735	0.15	0.389230009121
0.001736	0.15	0.389230009121
0.001737	0.152	0.391019181115
0.001738	0.15	0.389230009121
0.001739	0.148	0.387422250264
0.00174	0.148	0.392550633677
0.001741	0.146	0.385595643129
0.001742	0.15	0.389230009121
0.001743	0.15	0.389230009121
0.001744	0.148	0.387422250264
0.001745	0.15	0.389230009121
0.001746	0.15	0.378813938498
0.001747	0.15	0.378813938498
0.001748	0.146	0.369707992881
0.001749	0.144	0.367782544447
0.00175	0.14	0.363868107973
0.001751	0.14	0.363868107973
0.001752	0.142	0.37126271022
0.001753	0.142	0.37126271022
0.001754	0.14	0.369323706252
0.001755	0.138	0.367363580122
0.001756	0.136	0.365381991893
0.001757	0.132	0.355775209929
0.001758	0.132	0.355775209929
0.001759	0.132	0.355775209929
0.00176	0.134	0.363378590454
0.001761	0.134	0.363378590454
0.001762	0.132	0.361353012994
0.001763	0.132	0.361353012994
0.001764	0.13	0.359304884464
0.001765	0.13	0.359304884464
0.001766	0.13	0.359304884464
0.001767	0.13	0.359304884464
0.001768	0.13	0.359304884464
0.001769	0.136	0.365381991893
0.00177	0.138	0.367363580122
0.001771	0.138	0.367363580122
0.001772	0.136	0.365381991893
0.001773	0.136	0.365381991893
0.001774	0.138	0.367363580122
0.001775	0.138	0.367363580122
0.001776	0.136	0.365381991893
0.001777	0.134	0.363378590454
0.001778	0.134	0.363378590454
0.001779	0.134	0.363378590454
0.00178	0.132	0.361353012994
0.001781	0.134	0.363378590454
0.001782	0.134	0.363378590454
0.001783	0.132	0.361353012994
0.001784	0.132	0.361353012994
0.001785	0.124	0.347309660102
0.001786	0.122	0.34513185886
0.001787	0.122	0.34513185886
0.001788	0.122	0.34513185886
0.001789	0.12	0.34292856399
0.00179	0.126	0.349462444334
0.001791	0.126	0.349462444334
0.001792	0.124	0.347309660102
0.001793	0.124	0.347309660102
0.001794	0.134	0.357832362986
0.001795	0.13	0.353694783677
0.001796	0.128	0.351590671094
0.001797	0.128	0.351590671094
0.001798	0.128	0.357233816988
0.001799	0.13	0.359304884464
0.0018	0.13	0.359304884464
0.001801	0.128	0.351590671094
0.001802	0.126	0.349462444334
0.001803	0.124	0.347309660102
0.001804	0.126	0.349462444334
0.001805	0.118	0.334777538076
0.001806	0.12	0.337045990927
0.001807	0.12	0.337045990927
0.001808	0.122	0.339287488717
0.001809	0.12	0.337045990927
0.00181	0.12	0.337045990927
0.001811	0.118	0.334777538076
0.001812	0.116	0.332481578437
0.001813	0.114	0.330157538154
0.001814	0.114	0.330157538154
0.001815	0.116	0.338443496023
0.001816	0.116	0.338443496023
0.001817	0.114	0.336160675868
0.001818	0.114	0.336160675868
0.001819	0.112	0.333850265838
0.00182	0.106	0.32674760902
0.001821	0.106	0.32674760902
0.001822	0.106	0.32674760902
0.001823	0.108	0.329144345235
0.001824	0.108	0.329144345235
0.001825	0.104	0.32432082881
0.001826	0.108	0.329144345235
0.001827	0.11	0.331511689085
0.001828	0.11	0.331511689085
0.001829	0.114	0.342058474533
0.00183	0.116	0.344302192848
0.001831	0.116	0.344302192848
0.001832	0.118	0.346519840702
0.001833	0.12	0.348711915483
0.001834	0.12	0.348711915483
0.001835	0.12	0.348711915483
0.001836	0.12	0.348711915483
0.001837	0.12	0.348711915483
0.001838	0.118	0.346519840702
0.001839	0.116	0.344302192848
0.00184	0.112	0.333850265838
0.001841	0.114	0.336160675868
0.001842	0.114	0.336160675868
0.001843	0.112	0.327804819977
0.001844	0.11	0.31921779399
0.001845	0.11	0.31921779399
0.001846	0.11	0.31921779399
0.001847	0.106	0.314267402064
0.001848	0.106	0.314267402064
0.001849	0.104	0.305260544453
0.00185	0.104	0.305260544453
0.001851	0.106	0.307837619533
0.001852	0.106	0.307837619533
0.001853	0.106	0.307837619533
0.001854	0.106	0.307837619533
0.001855	0.102	0.30264831075
0.001856	0.102	0.30264831075
0.001857	0.104	0.305260544453
0.001858	0.11	0.312889756943
0.001859	0.11	0.312889756943
0.00186	0.108	0.310380411753
0.001861	0.108	0.310380411753
0.001862	0.108	0.310380411753
0.001863	0.11	0.31921779399
0.001864	0.11	0.31921779399
0.001865	0.11	0.31921779399
0.001866	0.11	0.31921779399
0.001867	0.108	0.316758583151
0.001868	0.108	0.316758583151
0.001869	0.108	0.316758583151
0.00187	0.11	0.31921779399
0.001871	0.106	0.307837619533
0.001872	0.104	0.305260544453
0.001873	0.108	0.316758583151
0.001874	0.108	0.316758583151
0.001875	0.11	0.325422801905
0.001876	0.11	0.325422801905
0.001877	0.112	0.327804819977
0.001878	0.114	0.330157538154
0.001879	0.112	0.327804819977
0.00188	0.108	0.323010835732
0.001881	0.11	0.325422801905
0.001882	0.108	0.323010835732
0.001883	0.112	0.327804819977
0.001884	0.11	0.325422801905
0.001885	0.11	0.325422801905
0.001886	0.11	0.325422801905
0.001887	0.11	0.325422801905
0.001888	0.108	0.323010835732
0.001889	0.104	0.318094325633
0.00189	0.104	0.318094325633
0.001891	0.104	0.318094325633
0.001892	0.104	0.318094325633
0.001893	0.102	0.315588339455
0.001894	0.098	0.310477052292
0.001895	0.098	0.310477052292
0.001896	0.1	0.31304951685
0.001897	0.096	0.301303833364
0.001898	0.092	0.295864834004
0.001899	0.092	0.295864834004
0.0019	0.092	0.295864834004
0.001901	0.092	0.295864834004
0.001902	0.094	0.298603415922
0.001903	0.092	0.295864834004
0.001904	0.092	0.295864834004
0.001905	0.092	0.295864834004
0.001906	0.094	0.298603415922
0.001907	0.094	0.298603415922
0.001908	0.094	0.305227783794
0.001909	0.094	0.305227783794
0.00191	0.092	0.295864834004
0.001911	0.092	0.295864834004
0.001912	0.088	0.290268840904
0.001913	0.086	0.28740911607
0.001914	0.082	0.281559940332
0.001915	0.082	0.281559940332
0.001916	0.08	0.278567765544
0.001917	0.078	0.275528582909
0.001918	0.078	0.275528582909
0.001919	0.082	0.281559940332
0.00192	0.08	0.278567765544
0.001921	0.08	0.278567765544
0.001922	0.08	0.278567765544
0.001923	0.08	0.278567765544
0.001924	0.082	0.288575813262
0.001925	0.08	0.285657137142
0.001926	0.08	0.285657137142
0.001927	0.084	0.291451539711
0.001928	0.084	0.284506590433
0.001929	0.086	0.28740911607
0.00193	0.086	0.28740911607
0.001931	0.084	0.284506590433
0.001932	0.082	0.281559940332
0.001933	0.082	0.281559940332
0.001934	0.08	0.278567765544
0.001935	0.08	0.278567765544
0.001936	0.076	0.272440819262
0.001937	0.078	0.275528582909
0.001938	0.078	0.275528582909
0.001939	0.078	0.275528582909
0.00194	0.074	0.26930280355
0.001941	0.07	0.255147016443
0.001942	0.07	0.255147016443
0.001943	0.066	0.248282097623
0.001944	0.066	0.248282097623
0.001945	0.066	0.248282097623
0.001946	0.068	0.251745903641
0.001947	0.07	0.255147016443
0.001948	0.07	0.255147016443
0.001949	0.07	0.255147016443
0.00195	0.07	0.255147016443
0.001951	0.074	0.26930280355
0.001952	0.076	0.272440819262
0.001953	0.076	0.272440819262
0.001954	0.078	0.275528582909
0.001955	0.076	0.272440819262
0.001956	0.076	0.272440819262
0.001957	0.078	0.275528582909
0.001958	0.078	0.275528582909
0.001959	0.078	0.275528582909
0.00196	0.074	0.26930280355
0.001961	0.074	0.26930280355
0.001962	0.074	0.26930280355
0.001963	0.074	0.26930280355
0.001964	0.076	0.272440819262
0.001965	0.078	0.275528582909
0.001966	0.072	0.266112758056
0.001967	0.07	0.262868788562
0.001968	0.072	0.266112758056
0.001969	0.074	0.276629716408
0.00197	0.072	0.273525135956
0.001971	0.072	0.273525135956
0.001972	0.074	0.276629716408
0.001973	0.076	0.279685537703
0.001974	0.076	0.279685537703
0.001975	0.078	0.282694181051
0.001976	0.078	0.282694181051
0.001977	0.078	0.282694181051
0.001978	0.078	0.282694181051
0.001979	0.076	0.279685537703
0.00198	0.076	0.279685537703
0.001981	0.076	0.279685537703
0.001982	0.076	0.279685537703
0.001983	0.08	0.285657137142
0.001984	0.078	0.275528582909
0.001985	0.076	0.272440819262
0.001986	0.076	0.272440819262
0.001987	0.074	0.26930280355
0.001988	0.074	0.26930280355
0.001989	0.076	0.272440819262
0.00199	0.076	0.272440819262
0.001991	0.074	0.26930280355
0.001992	0.074	0.26930280355
0.001993	0.074	0.26930280355
0.001994	0.074	0.26930280355
0.001995	0.074	0.26930280355
0.001996	0.074	0.26930280355
0.001997	0.07	0.262868788562
0.001998	0.072	0.266112758056
[truncated: 8,002 more rows]
