# Supplementary material for: The Influence of Synaptic Size on AMPA Receptor Activation: A Monte Carlo Model
Source: PLoS One. 2015 Jun 24;10(6):e0130924. doi: 10.1371/journal.pone.0130924 (PMC4479604; doi:10.1371/journal.pone.0130924)
Supplement: S1 Dataset — This package contains the experimental data used as basis for the analysis presented in the paper. (ZIP) [file pone.0130924.s001.zip › S1 Simulation data/test/2802_9472_136_206.csv]

time	AMPA.O.mean	AMPA.O.stdev
0.0	0.0	0.0
1e-06	0.0	0.0
2e-06	0.09	0.286181760425
3e-06	0.448	0.680658504685
4e-06	0.998	0.974677382522
5e-06	1.708	1.29256953391
6e-06	2.602	1.57974554913
7e-06	3.574	1.80458416263
8e-06	4.538	2.03090029297
9e-06	5.478	2.30076422086
1e-05	6.48	2.49110417285
1.1e-05	7.462	2.66693756957
1.2e-05	8.488	2.85199158484
1.3e-05	9.574	3.03521399575
1.4e-05	10.576	3.17430685347
1.5e-05	11.506	3.28967536392
1.6e-05	12.432	3.34445451457
1.7e-05	13.304	3.5025110992
1.8e-05	14.026	3.62675116323
1.9e-05	14.824	3.71927734916
2e-05	15.634	3.85539154951
2.1e-05	16.504	3.92555524735
2.2e-05	17.228	4.02492434712
2.3e-05	17.882	4.1041535059
2.4e-05	18.524	4.19921706988
2.5e-05	19.122	4.24395051809
2.6e-05	19.626	4.3444359818
2.7e-05	20.102	4.353802476
2.8e-05	20.586	4.34909231909
2.9e-05	21.024	4.37074638935
3e-05	21.434	4.43685068489
3.1e-05	21.87	4.53619884926
3.2e-05	22.262	4.51634321105
3.3e-05	22.666	4.5793497355
3.4e-05	22.998	4.63486741989
3.5e-05	23.276	4.67330974792
3.6e-05	23.468	4.67129275469
3.7e-05	23.758	4.65268051772
3.8e-05	23.998	4.66454670895
3.9e-05	24.232	4.65598281784
4e-05	24.408	4.64645413192
4.1e-05	24.56	4.64697751232
4.2e-05	24.686	4.6920575444
4.3e-05	24.776	4.70168310289
4.4e-05	24.87	4.70458287205
4.5e-05	24.994	4.6825168446
4.6e-05	25.09	4.68464513064
4.7e-05	25.188	4.70240959509
4.8e-05	25.206	4.7010173367
4.9e-05	25.23	4.67686861051
5e-05	25.236	4.69513620676
5.1e-05	25.308	4.69905692666
5.2e-05	25.322	4.65556827895
5.3e-05	25.394	4.72554377823
5.4e-05	25.416	4.73739844218
5.5e-05	25.472	4.74354466618
5.6e-05	25.408	4.71566919959
5.7e-05	25.422	4.73792317371
5.8e-05	25.444	4.7416098532
5.9e-05	25.456	4.77870944921
6e-05	25.472	4.76961382085
6.1e-05	25.468	4.77461789047
6.2e-05	25.408	4.78095555302
6.3e-05	25.396	4.82070368307
6.4e-05	25.406	4.7507014219
6.5e-05	25.454	4.71422146277
6.6e-05	25.46	4.68192268198
6.7e-05	25.468	4.65757189961
6.8e-05	25.412	4.64653160971
6.9e-05	25.362	4.63324465143
7e-05	25.258	4.65268051772
7.1e-05	25.308	4.61314816584
7.2e-05	25.326	4.62987300042
7.3e-05	25.218	4.65687405885
7.4e-05	25.214	4.65920637019
7.5e-05	25.116	4.59853715871
7.6e-05	25.022	4.62444764269
7.7e-05	24.926	4.59570712731
7.8e-05	24.878	4.56761600838
7.9e-05	24.854	4.56734977859
8e-05	24.78	4.57466938696
8.1e-05	24.718	4.53193954064
8.2e-05	24.642	4.56134146935
8.3e-05	24.566	4.55078498723
8.4e-05	24.522	4.5132600191
8.5e-05	24.454	4.48551936792
8.6e-05	24.386	4.47984419372
8.7e-05	24.352	4.49978843947
8.8e-05	24.322	4.51556375218
8.9e-05	24.236	4.5020333184
9e-05	24.192	4.48320599571
9.1e-05	24.106	4.45452174762
9.2e-05	24.102	4.4908346663
9.3e-05	24.026	4.4350111612
9.4e-05	23.996	4.41089378698
9.5e-05	23.952	4.40201044978
9.6e-05	23.91	4.44633556988
9.7e-05	23.892	4.48556975199
9.8e-05	23.834	4.47062009122
9.9e-05	23.756	4.45156871226
0.0001	23.704	4.41456498423
0.000101	23.582	4.44424076756
0.000102	23.596	4.46730164641
0.000103	23.55	4.48993318436
0.000104	23.464	4.4471006285
0.000105	23.414	4.41300396555
0.000106	23.312	4.42070763566
0.000107	23.304	4.40222489203
0.000108	23.212	4.42391862493
0.000109	23.098	4.41773652451
0.00011	23.016	4.39132599564
0.000111	22.938	4.34029446006
0.000112	22.868	4.32325988115
0.000113	22.834	4.2772004863
0.000114	22.79	4.27292639768
0.000115	22.764	4.27882039819
0.000116	22.682	4.27046554839
0.000117	22.6	4.29976743557
0.000118	22.53	4.30407946023
0.000119	22.456	4.34742038455
0.00012	22.382	4.38178913231
0.000121	22.306	4.37999589041
0.000122	22.29	4.40021590379
0.000123	22.232	4.41793798055
0.000124	22.164	4.41781665532
0.000125	22.094	4.44445317221
0.000126	22.032	4.42481366839
0.000127	21.946	4.46979686339
0.000128	21.952	4.449909662
0.000129	21.898	4.4153817502
0.00013	21.838	4.40678522281
0.000131	21.774	4.38302680804
0.000132	21.776	4.31483765627
0.000133	21.714	4.26147908595
0.000134	21.628	4.17487915993
0.000135	21.538	4.11443264619
0.000136	21.494	4.13496844002
0.000137	21.464	4.1357833599
0.000138	21.434	4.15904364007
0.000139	21.36	4.14468334134
0.00014	21.29	4.10096330147
0.000141	21.266	4.13512321461
0.000142	21.21	4.16051679482
0.000143	21.14	4.08416454125
0.000144	21.106	4.11226993277
0.000145	21.05	4.08209505034
0.000146	20.998	4.03459985624
0.000147	20.988	4.06790560362
0.000148	20.96	4.07852914664
0.000149	20.884	4.08883161796
0.00015	20.824	4.12322980199
0.000151	20.78	4.10068286996
0.000152	20.76	4.08783561313
0.000153	20.69	4.08777445562
0.000154	20.658	4.0621467231
0.000155	20.556	4.0712238946
0.000156	20.522	4.06466677601
0.000157	20.424	4.04576618207
0.000158	20.374	4.03263239088
0.000159	20.292	4.05693677545
0.00016	20.234	4.08353327402
0.000161	20.268	4.09489633568
0.000162	20.218	4.10005804837
0.000163	20.152	4.06459050828
0.000164	20.102	4.02039749279
0.000165	20.024	4.05751451014
0.000166	19.94	4.02944164867
0.000167	19.914	4.06036993389
0.000168	19.834	4.05344840845
0.000169	19.766	4.01238632238
0.00017	19.738	4.01065530805
0.000171	19.72	3.99169137084
0.000172	19.714	4.01499738481
0.000173	19.726	4.01882122021
0.000174	19.662	4.00646427664
0.000175	19.628	4.01168493279
0.000176	19.524	4.00966632028
0.000177	19.496	4.03757154735
0.000178	19.464	4.01754950187
0.000179	19.352	4.00850296245
0.00018	19.256	4.01228912218
0.000181	19.218	4.02025820066
0.000182	19.186	3.99742467096
0.000183	19.154	3.97470552368
0.000184	19.096	3.94851668352
0.000185	19.02	3.9768832017
0.000186	18.97	3.9680095766
0.000187	18.88	3.9871794542
0.000188	18.878	4.01137333092
0.000189	18.834	3.99329988856
0.00019	18.764	3.972443077
0.000191	18.706	3.99243835269
0.000192	18.672	3.98602759649
0.000193	18.554	3.99738464499
0.000194	18.486	3.9791712705
0.000195	18.446	3.94703483643
0.000196	18.404	3.94674346772
0.000197	18.362	3.93839510461
0.000198	18.358	3.94282081764
0.000199	18.294	3.92371813463
0.0002	18.238	3.99416524445
0.000201	18.208	3.98456220933
0.000202	18.194	4.02397365797
0.000203	18.188	4.02748755429
0.000204	18.136	4.01266794041
0.000205	18.112	3.97233634024
0.000206	18.056	4.00360637426
0.000207	17.98	4.02586636639
0.000208	17.888	3.95821373854
0.000209	17.8	3.96181776461
0.00021	17.712	3.90141717841
0.000211	17.66	3.8351531912
0.000212	17.612	3.7817265898
0.000213	17.588	3.79081205021
0.000214	17.548	3.81571697064
0.000215	17.504	3.79446755158
0.000216	17.46	3.7805290635
0.000217	17.444	3.84172669512
0.000218	17.378	3.82872250235
0.000219	17.328	3.81266520954
0.00022	17.312	3.82448114128
0.000221	17.246	3.81437858635
0.000222	17.16	3.81082668197
0.000223	17.132	3.81871391963
0.000224	17.09	3.77172374386
0.000225	17.072	3.77873206248
0.000226	17.02	3.80730876079
0.000227	16.96	3.82601620488
0.000228	16.906	3.78961264511
0.000229	16.86	3.7619675703
0.00023	16.832	3.77197242832
0.000231	16.82	3.77989417841
0.000232	16.75	3.79888141431
0.000233	16.684	3.79527917287
0.000234	16.638	3.77345412056
0.000235	16.572	3.7513752145
0.000236	16.562	3.77122738641
0.000237	16.522	3.74025614096
0.000238	16.476	3.6820407385
0.000239	16.464	3.70630597765
0.00024	16.434	3.69508376089
0.000241	16.398	3.73839484271
0.000242	16.316	3.74274551633
0.000243	16.314	3.73943899536
0.000244	16.242	3.6942436303
0.000245	16.214	3.66499713506
0.000246	16.168	3.67801250678
0.000247	16.124	3.68084555503
0.000248	16.1	3.65704798984
0.000249	16.044	3.62133456063
0.00025	16.016	3.64413830693
0.000251	16.024	3.63640261797
0.000252	16.02	3.63807641481
0.000253	16.01	3.6553932757
0.000254	15.98	3.6490546721
0.000255	15.918	3.68066244038
0.000256	15.914	3.67023214525
0.000257	15.848	3.71226292172
0.000258	15.786	3.70623852443
0.000259	15.782	3.68109711907
0.00026	15.74	3.66393231379
0.000261	15.71	3.65156130991
0.000262	15.636	3.65561267095
0.000263	15.602	3.72499610738
0.000264	15.522	3.65260400263
0.000265	15.474	3.62509641251
0.000266	15.45	3.64135963618
0.000267	15.406	3.6743930111
0.000268	15.368	3.74119980755
0.000269	15.33	3.71121273979
0.00027	15.3	3.73871635725
0.000271	15.232	3.74355125516
0.000272	15.206	3.7383905628
0.000273	15.14	3.73582654844
0.000274	15.14	3.75291886403
0.000275	15.114	3.73001394099
0.000276	15.064	3.75391848606
0.000277	14.972	3.74956210777
0.000278	14.906	3.74288177745
0.000279	14.844	3.75441926268
0.00028	14.82	3.74427563088
0.000281	14.762	3.69504478999
0.000282	14.71	3.67231534594
0.000283	14.714	3.70731762869
0.000284	14.704	3.68569993353
0.000285	14.744	3.63847000812
0.000286	14.694	3.6661102002
0.000287	14.66	3.62662377426
0.000288	14.584	3.61592920285
0.000289	14.55	3.61323954368
0.00029	14.534	3.61619191969
0.000291	14.492	3.64992273891
0.000292	14.468	3.6305613891
0.000293	14.452	3.64797149112
0.000294	14.41	3.65922122862
0.000295	14.318	3.65962784993
0.000296	14.278	3.6360302529
0.000297	14.254	3.60963765495
0.000298	14.256	3.60921930617
0.000299	14.192	3.56470700058
0.0003	14.122	3.5545908344
0.000301	14.068	3.52297828549
0.000302	14.046	3.47042994455
0.000303	14.002	3.46900504468
0.000304	13.994	3.44992231797
0.000305	13.964	3.47774409639
0.000306	13.93	3.46079470642
0.000307	13.854	3.44683681076
0.000308	13.808	3.42039997661
0.000309	13.78	3.42397429897
0.00031	13.756	3.37764178089
0.000311	13.716	3.36501768197
0.000312	13.64	3.32120460074
0.000313	13.596	3.29071177711
0.000314	13.568	3.311400912
0.000315	13.544	3.30152449635
0.000316	13.488	3.26157262682
0.000317	13.456	3.27964388311
0.000318	13.408	3.29629124927
0.000319	13.356	3.3658972058
0.00032	13.326	3.37457019485
0.000321	13.302	3.39864620106
0.000322	13.22	3.37988165473
0.000323	13.198	3.35302788536
0.000324	13.132	3.36728020812
0.000325	13.074	3.38179301555
0.000326	12.99	3.36420867367
0.000327	12.96	3.38088745746
0.000328	12.922	3.40938645507
0.000329	12.902	3.37289134127
0.00033	12.84	3.366660066
0.000331	12.84	3.37318840268
0.000332	12.842	3.3765420181
0.000333	12.83	3.38246951206
0.000334	12.8	3.38644356221
0.000335	12.79	3.36123489212
0.000336	12.756	3.39418090266
0.000337	12.682	3.39600883391
0.000338	12.646	3.38359040074
0.000339	12.634	3.37580271935
0.00034	12.638	3.35305174431
0.000341	12.614	3.34738763814
0.000342	12.56	3.35535393066
0.000343	12.56	3.34221483451
0.000344	12.538	3.3263427364
0.000345	12.518	3.32530840675
0.000346	12.44	3.30551055058
0.000347	12.366	3.28086025304
0.000348	12.34	3.28882957904
0.000349	12.314	3.30445214824
0.00035	12.312	3.32244729078
0.000351	12.282	3.31639503075
0.000352	12.252	3.33354106019
0.000353	12.226	3.36376634147
0.000354	12.166	3.36488395045
0.000355	12.122	3.32492345777
0.000356	12.104	3.31559708047
0.000357	12.054	3.31286643256
0.000358	12.024	3.30808464221
0.000359	12.006	3.33196098417
0.00036	11.978	3.32287766853
0.000361	12.022	3.31021389037
0.000362	11.948	3.28957383258
0.000363	11.888	3.27466883822
0.000364	11.888	3.23534480388
0.000365	11.828	3.23394743309
0.000366	11.812	3.25647908023
0.000367	11.794	3.26183445319
0.000368	11.76	3.31698658424
0.000369	11.712	3.28710450092
0.00037	11.636	3.29840931359
0.000371	11.578	3.27534975232
0.000372	11.552	3.23717407626
0.000373	11.544	3.24531416045
0.000374	11.516	3.21399191038
0.000375	11.506	3.21215877565
0.000376	11.502	3.22955043311
0.000377	11.48	3.25232224726
0.000378	11.442	3.22531176788
0.000379	11.39	3.2090341226
0.00038	11.384	3.2515448636
0.000381	11.348	3.24698259928
0.000382	11.336	3.2593103565
0.000383	11.31	3.23695844891
0.000384	11.262	3.26517319602
0.000385	11.2	3.26251436778
0.000386	11.146	3.28887275522
0.000387	11.136	3.24368679129
0.000388	11.098	3.20505787779
0.000389	11.07	3.2007967758
0.00039	11.046	3.17299290891
0.000391	11.006	3.15815832409
0.000392	11.002	3.15942969537
0.000393	10.946	3.13290344569
0.000394	10.912	3.08549120887
0.000395	10.898	3.12019166078
0.000396	10.904	3.15321803877
0.000397	10.872	3.17421108309
0.000398	10.846	3.16832510958
0.000399	10.834	3.15506640184
0.0004	10.778	3.14017770198
0.000401	10.744	3.1129510115
0.000402	10.716	3.12079220712
0.000403	10.678	3.09682353388
0.000404	10.628	3.10960061744
0.000405	10.6	3.10934076614
0.000406	10.542	3.10165052835
0.000407	10.514	3.07470388818
0.000408	10.486	3.05054159126
0.000409	10.442	3.04148582111
0.00041	10.406	3.00951225284
0.000411	10.362	3.04088079345
0.000412	10.338	3.03179088989
0.000413	10.31	3.06885972309
0.000414	10.302	3.08136268557
0.000415	10.274	3.07618660032
0.000416	10.274	3.06511402724
0.000417	10.254	3.08114978539
0.000418	10.272	3.10773486643
0.000419	10.228	3.12282180087
0.00042	10.192	3.15580988021
0.000421	10.206	3.13999426751
0.000422	10.182	3.13574169855
0.000423	10.158	3.15357511406
0.000424	10.142	3.12055059244
0.000425	10.098	3.09392889382
0.000426	10.082	3.09956061402
0.000427	10.034	3.06542721329
0.000428	10.022	3.05246064676
0.000429	10.014	3.06427870795
0.00043	10.002	3.09999935484
0.000431	9.946	3.07296013642
0.000432	9.918	3.10342971565
0.000433	9.892	3.09133239882
0.000434	9.86	3.10103208626
0.000435	9.824	3.09467671979
0.000436	9.772	3.08156064357
0.000437	9.738	3.05439944997
0.000438	9.73	3.0405756034
0.000439	9.718	3.04145951806
0.00044	9.678	3.02494892519
0.000441	9.68	2.99693176432
0.000442	9.696	2.98455758866
0.000443	9.694	2.96586648385
0.000444	9.652	2.94395923885
0.000445	9.582	2.93722249753
0.000446	9.548	2.95088054655
0.000447	9.552	2.97578493847
0.000448	9.522	2.96133686027
0.000449	9.484	2.95867267537
0.00045	9.472	2.96466119481
0.000451	9.454	2.96106129622
0.000452	9.422	2.9993192561
0.000453	9.398	3.01190902917
0.000454	9.35	3.01720068938
0.000455	9.31	3.04662107916
0.000456	9.282	3.03289894326
0.000457	9.256	3.01238510154
0.000458	9.198	2.97771657483
0.000459	9.204	2.9594567069
0.00046	9.178	2.94182188448
0.000461	9.158	2.94024420754
0.000462	9.16	2.93911551321
0.000463	9.168	2.93321939173
0.000464	9.14	2.95167748916
0.000465	9.124	2.93472724457
0.000466	9.092	2.89266935546
0.000467	9.082	2.89262441392
0.000468	9.032	2.90292542102
0.000469	9.0	2.87819387811
0.00047	8.958	2.86918734139
0.000471	8.926	2.8852251212
0.000472	8.898	2.88783586791
0.000473	8.858	2.89859207202
0.000474	8.838	2.90099224404
0.000475	8.818	2.88459286555
0.000476	8.794	2.86278954867
0.000477	8.746	2.84841780643
0.000478	8.728	2.8344339823
0.000479	8.702	2.81161803949
0.00048	8.706	2.8219787384
0.000481	8.656	2.79028027266
0.000482	8.634	2.76333928427
0.000483	8.598	2.77712009103
0.000484	8.578	2.80783119151
0.000485	8.554	2.83885258511
0.000486	8.512	2.82025814421
0.000487	8.472	2.82864207704
0.000488	8.442	2.8338376806
0.000489	8.414	2.83312618851
0.00049	8.378	2.82402478743
0.000491	8.35	2.82480087794
0.000492	8.322	2.80398216827
0.000493	8.338	2.82413809861
0.000494	8.318	2.83564384223
0.000495	8.294	2.80349139467
0.000496	8.304	2.80777207052
0.000497	8.302	2.80264089744
0.000498	8.25	2.77767888713
0.000499	8.24	2.78107892732
0.0005	8.216	2.78520089042
0.000501	8.196	2.81310931178
0.000502	8.174	2.80708460863
0.000503	8.164	2.82437674541
0.000504	8.134	2.79428774467
0.000505	8.108	2.78430170779
0.000506	8.11	2.79103923297
0.000507	8.088	2.78285033733
0.000508	8.082	2.77403604879
0.000509	8.046	2.74224068966
0.00051	8.012	2.7407765323
0.000511	7.996	2.74808733486
0.000512	7.964	2.71490404987
0.000513	7.926	2.7115537981
0.000514	7.89	2.69627520851
0.000515	7.87	2.68646608019
0.000516	7.834	2.68373694687
0.000517	7.83	2.70279484978
0.000518	7.82	2.72095571445
0.000519	7.798	2.700591787
0.00052	7.732	2.70779910629
0.000521	7.714	2.70262909035
0.000522	7.724	2.69366367611
0.000523	7.712	2.68496852868
0.000524	7.676	2.68086254776
0.000525	7.658	2.65650823451
0.000526	7.656	2.62405487747
0.000527	7.644	2.6247407491
0.000528	7.634	2.63894751748
0.000529	7.608	2.66577118298
0.00053	7.572	2.6617317671
0.000531	7.58	2.63962118494
0.000532	7.53	2.61248923443
0.000533	7.504	2.60268784144
0.000534	7.496	2.60115051468
0.000535	7.494	2.65065350433
0.000536	7.464	2.67370604218
0.000537	7.444	2.67186526606
0.000538	7.41	2.68363559374
0.000539	7.384	2.66393393311
0.00054	7.35	2.67123566912
0.000541	7.328	2.67215568409
0.000542	7.316	2.69669130603
0.000543	7.3	2.68663358127
0.000544	7.274	2.68457147418
0.000545	7.246	2.69768122654
0.000546	7.246	2.69100055741
0.000547	7.218	2.69044159944
0.000548	7.192	2.71719266891
0.000549	7.182	2.7518858988
0.00055	7.182	2.73585014209
0.000551	7.152	2.75116266331
0.000552	7.138	2.75734582525
0.000553	7.132	2.71045678807
0.000554	7.136	2.69174738785
0.000555	7.156	2.69882641161
0.000556	7.11	2.67916031622
0.000557	7.102	2.67574214004
0.000558	7.084	2.69238630215
0.000559	7.072	2.67484878077
0.00056	7.056	2.66624530004
0.000561	7.038	2.66093141588
0.000562	7.036	2.65757483432
0.000563	7.004	2.6480151057
0.000564	6.978	2.66336554006
0.000565	6.954	2.67504841078
0.000566	6.904	2.65608433601
0.000567	6.87	2.67975745171
0.000568	6.858	2.7021909629
0.000569	6.86	2.67439712833
0.00057	6.85	2.67422886081
0.000571	6.87	2.69538494468
0.000572	6.824	2.66177083912
0.000573	6.818	2.66399624624
0.000574	6.8	2.66608326952
0.000575	6.756	2.64886088725
0.000576	6.752	2.66054430521
0.000577	6.722	2.64210446425
0.000578	6.708	2.62578293086
0.000579	6.702	2.63537397726
0.00058	6.696	2.65472861137
0.000581	6.654	2.64164418497
0.000582	6.662	2.65325385141
0.000583	6.66	2.60315193563
0.000584	6.638	2.60671363982
0.000585	6.612	2.59951072319
0.000586	6.596	2.56296390923
0.000587	6.57	2.59636284059
0.000588	6.558	2.60281309356
0.000589	6.542	2.61002605351
0.00059	6.538	2.62155602649
0.000591	6.508	2.62486875862
0.000592	6.48	2.61870196853
0.000593	6.464	2.60551415272
0.000594	6.46	2.59005791441
0.000595	6.444	2.59207715935
0.000596	6.434	2.55453400839
0.000597	6.444	2.55163947297
0.000598	6.42	2.5611716069
0.000599	6.404	2.55671351543
0.0006	6.376	2.5617618937
0.000601	6.344	2.55532072351
0.000602	6.316	2.55502328757
0.000603	6.3	2.53574446662
0.000604	6.292	2.53746645298
0.000605	6.282	2.53189178284
0.000606	6.27	2.53714406371
0.000607	6.258	2.52971065539
0.000608	6.218	2.52873011609
0.000609	6.224	2.54437104212
0.00061	6.21	2.53887770481
0.000611	6.194	2.51482882121
0.000612	6.168	2.51709674029
0.000613	6.15	2.51386157137
0.000614	6.148	2.51039757807
0.000615	6.14	2.5108564276
0.000616	6.102	2.5019184639
0.000617	6.07	2.51179218886
0.000618	6.058	2.52163359749
0.000619	6.072	2.50894718956
0.00062	6.048	2.47824453999
0.000621	6.016	2.46490243215
0.000622	5.992	2.48030965809
0.000623	5.992	2.46575262344
0.000624	5.968	2.43453814922
0.000625	5.964	2.41136973523
0.000626	5.934	2.40699896136
0.000627	5.926	2.42580378432
0.000628	5.948	2.42183731906
0.000629	5.914	2.42540800691
0.00063	5.924	2.42862594897
0.000631	5.936	2.43472873232
0.000632	5.924	2.42944932032
0.000633	5.89	2.44906104456
0.000634	5.866	2.46090308627
0.000635	5.86	2.45365034184
0.000636	5.858	2.44332478398
0.000637	5.858	2.4178163702
0.000638	5.818	2.41679043361
0.000639	5.794	2.40490415609
0.00064	5.758	2.38315673005
0.000641	5.728	2.36093540784
0.000642	5.724	2.33919302325
0.000643	5.684	2.3477955618
0.000644	5.668	2.34899467858
0.000645	5.664	2.32359721122
0.000646	5.656	2.32930547589
0.000647	5.66	2.3109305485
0.000648	5.622	2.31497645776
0.000649	5.608	2.29746294856
0.00065	5.564	2.31903083205
0.000651	5.554	2.31324101641
0.000652	5.53	2.33433073921
0.000653	5.534	2.33170409786
0.000654	5.52	2.33871759732
0.000655	5.492	2.3558302146
0.000656	5.476	2.3420982046
0.000657	5.488	2.34389760869
0.000658	5.486	2.35070287361
0.000659	5.454	2.35878867218
0.00066	5.462	2.36316651974
0.000661	5.442	2.35512972042
0.000662	5.412	2.36098623461
0.000663	5.39	2.38283444662
0.000664	5.354	2.36573117661
0.000665	5.318	2.35645411583
0.000666	5.3	2.36938810666
0.000667	5.29	2.36006355847
0.000668	5.242	2.34764477722
0.000669	5.242	2.38147769253
0.00067	5.254	2.38106782768
0.000671	5.23	2.36074140896
0.000672	5.232	2.36266290444
0.000673	5.214	2.34695632682
0.000674	5.208	2.34706966237
0.000675	5.19	2.34731761805
0.000676	5.188	2.35810432339
0.000677	5.186	2.38482787639
0.000678	5.186	2.38818006021
0.000679	5.174	2.37817661245
0.00068	5.14	2.37326778936
0.000681	5.144	2.36289314189
0.000682	5.142	2.34730398543
0.000683	5.118	2.33153940563
0.000684	5.088	2.33414995234
0.000685	5.054	2.33732411103
0.000686	5.042	2.31608203654
0.000687	5.028	2.31586182662
0.000688	5.018	2.31552931314
0.000689	5.016	2.30645702323
0.00069	4.996	2.28472843025
0.000691	4.972	2.26874767218
0.000692	4.952	2.25159854326
0.000693	4.95	2.27760839479
0.000694	4.928	2.27218309121
0.000695	4.938	2.2667500965
0.000696	4.934	2.25868191652
0.000697	4.892	2.21728121807
0.000698	4.878	2.21520111954
0.000699	4.862	2.20521110101
0.0007	4.846	2.20505872938
0.000701	4.838	2.20539248208
0.000702	4.822	2.20234329749
0.000703	4.826	2.19265227521
0.000704	4.81	2.19588251052
0.000705	4.794	2.18439099064
0.000706	4.764	2.17262606078
0.000707	4.742	2.18344590041
0.000708	4.72	2.15350876478
0.000709	4.722	2.13370944601
0.00071	4.726	2.15009860239
0.000711	4.716	2.16040366598
0.000712	4.72	2.18302542358
0.000713	4.698	2.19244064914
0.000714	4.704	2.17724229244
0.000715	4.688	2.17408739475
0.000716	4.674	2.16419130393
0.000717	4.65	2.15487818681
0.000718	4.642	2.16005462894
0.000719	4.616	2.20466414676
0.00072	4.616	2.21642595184
0.000721	4.606	2.21150717837
0.000722	4.588	2.21951706459
0.000723	4.586	2.21237519422
0.000724	4.552	2.19983999418
0.000725	4.562	2.19502984034
0.000726	4.532	2.18104928876
0.000727	4.516	2.16835052517
0.000728	4.528	2.17835167042
0.000729	4.51	2.1785086642
0.00073	4.512	2.15635247583
0.000731	4.52	2.16554842938
0.000732	4.538	2.17360437983
0.000733	4.528	2.18476909535
0.000734	4.51	2.14613606279
0.000735	4.474	2.11123755177
0.000736	4.46	2.11007108885
0.000737	4.474	2.10459592321
0.000738	4.444	2.11538743496
0.000739	4.432	2.1140898751
0.00074	4.408	2.09512195349
0.000741	4.404	2.07864956161
0.000742	4.358	2.06151303658
0.000743	4.336	2.04819530319
0.000744	4.318	2.05739544084
0.000745	4.306	2.04654929088
0.000746	4.302	2.04909638622
0.000747	4.296	2.03872116779
0.000748	4.308	2.05161789815
0.000749	4.304	2.05708142765
0.00075	4.304	2.06387596527
0.000751	4.262	2.07300651229
0.000752	4.244	2.08433778453
0.000753	4.21	2.07410221542
0.000754	4.19	2.06346795468
0.000755	4.18	2.07547584905
0.000756	4.162	2.05615077268
0.000757	4.172	2.04705056117
0.000758	4.156	2.0217972203
0.000759	4.148	2.02338725903
0.00076	4.142	2.03121539971
0.000761	4.126	2.02833034785
0.000762	4.106	2.02454044168
0.000763	4.084	2.01517840401
0.000764	4.072	1.99970397809
0.000765	4.076	2.0204514347
0.000766	4.062	2.01051137773
0.000767	4.048	2.01039697572
0.000768	4.026	2.01824775486
0.000769	4.02	2.00888028513
0.00077	4.008	1.99597995982
0.000771	4.008	2.00098375806
0.000772	3.984	1.99693364937
0.000773	3.962	2.01309612289
0.000774	3.96	2.01653167592
0.000775	3.966	2.02307785317
0.000776	3.956	2.00251441942
0.000777	3.95	1.9958707373
0.000778	3.94	1.98705812698
0.000779	3.928	1.9725151457
0.00078	3.9	1.99047732969
0.000781	3.888	1.99686153751
0.000782	3.852	1.99952394334
0.000783	3.83	2.00726181651
0.000784	3.808	1.99678141017
0.000785	3.788	1.9867199098
0.000786	3.782	1.96735253577
0.000787	3.782	1.95920289914
0.000788	3.746	1.9528143793
0.000789	3.74	1.94329616888
0.00079	3.73	1.9341923379
0.000791	3.722	1.93822496114
0.000792	3.706	1.94102138061
0.000793	3.684	1.94014020112
0.000794	3.698	1.95212602052
0.000795	3.694	1.9729074991
0.000796	3.698	1.98262351444
0.000797	3.698	1.97757326034
0.000798	3.682	1.97202332643
0.000799	3.676	1.97256786955
0.0008	3.668	1.97933726282
0.000801	3.65	1.96557879516
0.000802	3.64	1.95816240389
0.000803	3.636	1.93377971858
0.000804	3.62	1.92031247457
0.000805	3.602	1.93896776662
0.000806	3.578	1.936986319
0.000807	3.564	1.93749941935
0.000808	3.57	1.94141700827
0.000809	3.588	1.95710398293
0.00081	3.564	1.94368310174
0.000811	3.562	1.9519620898
0.000812	3.538	1.92679941873
0.000813	3.522	1.91037064467
0.000814	3.502	1.88626509272
0.000815	3.5	1.87776462849
0.000816	3.486	1.88939249496
0.000817	3.506	1.89260772481
0.000818	3.494	1.89260772481
0.000819	3.478	1.88613785286
0.00082	3.458	1.87942437996
0.000821	3.458	1.87516292625
0.000822	3.444	1.87052505998
0.000823	3.422	1.85254311691
0.000824	3.422	1.85146320514
0.000825	3.424	1.84396963099
0.000826	3.408	1.84215525947
0.000827	3.396	1.82405701665
0.000828	3.382	1.83086755392
0.000829	3.362	1.84579413803
0.00083	3.364	1.85135193845
0.000831	3.366	1.85689094995
0.000832	3.362	1.84687736463
0.000833	3.36	1.83586491878
0.000834	3.37	1.83877676731
0.000835	3.364	1.81975382951
0.000836	3.352	1.8308730158
0.000837	3.328	1.81119187277
0.000838	3.324	1.81962193876
0.000839	3.302	1.81735962319
0.00084	3.306	1.80232183586
0.000841	3.268	1.79559906438
0.000842	3.26	1.80011110768
0.000843	3.238	1.79258361032
0.000844	3.228	1.76748861382
0.000845	3.216	1.78251058903
0.000846	3.206	1.78425446616
0.000847	3.196	1.77583332551
0.000848	3.202	1.77121314358
0.000849	3.198	1.76714345767
0.00085	3.178	1.77378578188
0.000851	3.162	1.77644476413
0.000852	3.18	1.79432438539
0.000853	3.162	1.81211368297
0.000854	3.156	1.80766811113
0.000855	3.154	1.81391400017
0.000856	3.152	1.82013625864
0.000857	3.146	1.78680832772
0.000858	3.144	1.78864865192
0.000859	3.116	1.76820360819
0.00086	3.114	1.76663635194
0.000861	3.104	1.76668729548
0.000862	3.096	1.75350620187
0.000863	3.112	1.74569642263
0.000864	3.114	1.73810356423
0.000865	3.086	1.73510921846
0.000866	3.078	1.72276405813
0.000867	3.074	1.72410092512
0.000868	3.056	1.71372809979
0.000869	3.036	1.72241226192
0.00087	3.024	1.7015945463
0.000871	3.018	1.71046075664
0.000872	3.018	1.71978952201
0.000873	3.014	1.70815807231
0.000874	3.014	1.70111845561
0.000875	3.018	1.71629717706
0.000876	3.004	1.73435405843
0.000877	2.982	1.73944703857
0.000878	2.992	1.74354122406
0.000879	2.992	1.73434022037
0.00088	2.972	1.73413263622
0.000881	2.984	1.76174458989
0.000882	2.992	1.76972766266
0.000883	2.972	1.76499745042
0.000884	2.964	1.75120073093
0.000885	2.962	1.7414235556
0.000886	2.96	1.73505043154
0.000887	2.956	1.7094045747
0.000888	2.956	1.69058096523
0.000889	2.954	1.6923013916
0.00089	2.952	1.70929693149
0.000891	2.938	1.71876583629
0.000892	2.922	1.71228385497
0.000893	2.908	1.69101626249
0.000894	2.924	1.7141248496
0.000895	2.908	1.7063223611
0.000896	2.89	1.70818617252
0.000897	2.87	1.7020869543
0.000898	2.874	1.70590855558
0.000899	2.872	1.69694313399
0.0009	2.866	1.69353004107
0.000901	2.866	1.69706923842
0.000902	2.868	1.70369480835
0.000903	2.852	1.68466495185
0.000904	2.818	1.66399399037
0.000905	2.81	1.65948787281
0.000906	2.81	1.65345093668
0.000907	2.806	1.64692562066
0.000908	2.788	1.64166257191
0.000909	2.78	1.63694838037
0.00091	2.764	1.62736105398
0.000911	2.736	1.62551653329
0.000912	2.742	1.62586469302
0.000913	2.726	1.61459716338
0.000914	2.722	1.61267355655
0.000915	2.714	1.61623141907
0.000916	2.702	1.61777501526
0.000917	2.698	1.60835195153
0.000918	2.698	1.60959498011
0.000919	2.698	1.62197287277
0.00092	2.684	1.61373603789
0.000921	2.678	1.61812113267
0.000922	2.658	1.60656030077
0.000923	2.668	1.611761769
0.000924	2.66	1.61381535499
0.000925	2.64	1.58442418563
0.000926	2.62	1.57848028179
0.000927	2.616	1.5825751167
0.000928	2.608	1.60322674628
0.000929	2.586	1.59329972071
0.00093	2.588	1.60195380707
0.000931	2.568	1.58788412675
0.000932	2.572	1.57379032911
0.000933	2.558	1.56417262474
0.000934	2.556	1.57444085313
0.000935	2.57	1.58401388883
0.000936	2.568	1.59165825478
0.000937	2.56	1.59072310601
0.000938	2.542	1.57994810041
0.000939	2.538	1.57751576854
0.00094	2.528	1.58405050425
0.000941	2.5	1.56652481627
0.000942	2.492	1.56010768859
0.000943	2.488	1.55623134527
0.000944	2.492	1.55110799108
0.000945	2.49	1.53424248409
0.000946	2.494	1.55498038573
0.000947	2.476	1.5548067404
0.000948	2.48	1.55357651888
0.000949	2.464	1.56099455476
0.00095	2.468	1.54174446651
0.000951	2.466	1.53910493469
0.000952	2.45	1.52430311946
0.000953	2.444	1.52278166524
0.000954	2.434	1.51711700274
0.000955	2.442	1.50154453813
0.000956	2.446	1.48562579407
0.000957	2.428	1.46178520994
0.000958	2.43	1.47414381931
0.000959	2.424	1.4792646822
0.00096	2.404	1.47810148501
0.000961	2.41	1.49729756562
0.000962	2.408	1.49717600836
0.000963	2.402	1.49412047707
0.000964	2.396	1.49371483222
0.000965	2.382	1.49401338682
0.000966	2.352	1.49268080982
0.000967	2.352	1.50867358961
0.000968	2.342	1.50633196872
0.000969	2.342	1.51163355348
0.00097	2.314	1.50180025303
0.000971	2.288	1.48897817311
0.000972	2.274	1.49228817592
0.000973	2.284	1.48974628712
0.000974	2.3	1.49866607355
0.000975	2.296	1.49143689106
0.000976	2.29	1.49060390446
0.000977	2.294	1.47633465041
0.000978	2.294	1.47090584335
0.000979	2.29	1.47034009671
0.00098	2.296	1.47661233911
0.000981	2.294	1.47226492181
0.000982	2.286	1.47112338028
0.000983	2.274	1.47476235374
0.000984	2.27	1.46324980779
0.000985	2.256	1.47053187657
0.000986	2.264	1.48536325523
0.000987	2.26	1.49412181565
0.000988	2.26	1.51274584779
0.000989	2.246	1.52495376979
0.00099	2.234	1.49239538997
0.000991	2.222	1.48617495605
0.000992	2.214	1.48465618916
0.000993	2.194	1.4914301861
0.000994	2.176	1.49165143381
0.000995	2.17	1.50236480257
0.000996	2.166	1.51342128966
0.000997	2.158	1.4916554562
0.000998	2.162	1.48585194417
0.000999	2.158	1.48089027278
0.001	2.152	1.47135855589
0.001001	2.148	1.47312457043
0.001002	2.15	1.46543508898
0.001003	2.156	1.45315656417
0.001004	2.16	1.45547243189
0.001005	2.144	1.45576921248
0.001006	2.134	1.4463899889
0.001007	2.114	1.4370121781
0.001008	2.106	1.4362325717
0.001009	2.102	1.43930399847
0.00101	2.098	1.44097050629
0.001011	2.098	1.43261858148
0.001012	2.104	1.4314971184
0.001013	2.104	1.42589761203
0.001014	2.086	1.42499263156
0.001015	2.064	1.42825207859
0.001016	2.066	1.43165778034
0.001017	2.058	1.43340015348
0.001018	2.058	1.43479475884
0.001019	2.062	1.43880366972
0.00102	2.052	1.43013845484
0.001021	2.042	1.40862912081
0.001022	2.038	1.41157925743
0.001023	2.022	1.42180026727
0.001024	2.022	1.42320623945
0.001025	2.02	1.41124058899
0.001026	2.016	1.423988764
0.001027	2.02	1.40698258696
0.001028	2.026	1.40475051166
0.001029	2.014	1.40349706092
0.00103	2.004	1.40995886465
0.001031	1.986	1.39492078628
0.001032	1.994	1.38346087765
0.001033	1.998	1.37912871045
0.001034	2.002	1.39068184715
0.001035	1.99	1.37909390543
0.001036	1.982	1.37174195824
0.001037	1.98	1.37825977232
0.001038	1.946	1.37225507833
0.001039	1.962	1.37133365743
0.00104	1.952	1.36443981179
0.001041	1.95	1.35922772191
0.001042	1.946	1.35169671154
0.001043	1.944	1.35972938484
0.001044	1.95	1.37094857672
0.001045	1.936	1.36231567561
0.001046	1.922	1.35200443786
0.001047	1.924	1.33350065617
0.001048	1.918	1.34137094049
0.001049	1.918	1.33838559466
0.00105	1.902	1.32981051282
0.001051	1.926	1.35074942162
0.001052	1.914	1.33962830666
0.001053	1.918	1.35028737682
0.001054	1.922	1.35643503346
0.001055	1.934	1.34968292573
0.001056	1.926	1.34926794967
0.001057	1.912	1.3565603562
0.001058	1.906	1.35836813861
0.001059	1.9	1.35720300619
0.00106	1.892	1.3595352147
0.001061	1.886	1.3435043729
0.001062	1.874	1.31837930809
0.001063	1.876	1.31781030501
0.001064	1.87	1.33007518584
0.001065	1.854	1.33142179643
0.001066	1.854	1.3253995624
0.001067	1.844	1.32803012014
0.001068	1.852	1.352810408
0.001069	1.858	1.35861547172
0.00107	1.854	1.34635953593
0.001071	1.856	1.34434519377
0.001072	1.83	1.33007518584
0.001073	1.824	1.32401812676
0.001074	1.826	1.31138247663
0.001075	1.82	1.31590273197
0.001076	1.806	1.31619299497
0.001077	1.804	1.32573903918
0.001078	1.812	1.3253889995
0.001079	1.806	1.32225716107
0.00108	1.796	1.32150822926
0.001081	1.792	1.32993834444
0.001082	1.796	1.35291684889
0.001083	1.784	1.3436309017
0.001084	1.776	1.33184984139
0.001085	1.796	1.33356064729
0.001086	1.786	1.332743036
0.001087	1.774	1.32322484862
0.001088	1.758	1.31279701401
0.001089	1.75	1.30364872569
0.00109	1.748	1.30403067449
0.001091	1.742	1.29438634109
0.001092	1.752	1.28782607521
0.001093	1.756	1.28392523147
0.001094	1.756	1.29478337957
0.001095	1.752	1.30326359575
0.001096	1.74	1.29938446966
0.001097	1.732	1.28692501724
0.001098	1.726	1.2972756068
0.001099	1.718	1.28937038899
0.0011	1.714	1.28693589584
0.001101	1.722	1.2886877046
0.001102	1.714	1.28848903759
0.001103	1.72	1.2952219887
0.001104	1.714	1.29468297278
0.001105	1.714	1.29468297278
0.001106	1.71	1.30763144655
0.001107	1.718	1.31699506453
0.001108	1.726	1.32624432138
0.001109	1.714	1.31308948667
0.00111	1.71	1.32283785855
0.001111	1.704	1.32075130134
0.001112	1.696	1.30368094256
0.001113	1.686	1.28973020435
0.001114	1.67	1.27792801049
0.001115	1.652	1.27235844006
0.001116	1.63	1.25900754565
0.001117	1.62	1.25682138747
0.001118	1.606	1.25489601163
0.001119	1.614	1.25737981533
0.00112	1.614	1.25737981533
0.001121	1.626	1.25464098451
0.001122	1.62	1.24883946126
0.001123	1.604	1.22767422389
0.001124	1.598	1.22979510489
0.001125	1.61	1.24012096184
0.001126	1.598	1.22163660718
0.001127	1.586	1.22090294455
0.001128	1.578	1.22144013361
0.001129	1.594	1.23173211373
0.00113	1.586	1.24683759969
0.001131	1.586	1.25323740768
0.001132	1.582	1.243895494
0.001133	1.578	1.25694709515
0.001134	1.57	1.2494398745
0.001135	1.568	1.25911715102
0.001136	1.566	1.24805608848
0.001137	1.558	1.25165330663
0.001138	1.542	1.25388835229
0.001139	1.514	1.24169400417
0.00114	1.506	1.23853300319
0.001141	1.516	1.2416698434
0.001142	1.494	1.23367905064
0.001143	1.498	1.24338087487
0.001144	1.492	1.24335674688
0.001145	1.494	1.24175843061
0.001146	1.508	1.24335674688
0.001147	1.518	1.24325218681
0.001148	1.526	1.23827460605
0.001149	1.524	1.23183765164
0.00115	1.53	1.23656783073
0.001151	1.528	1.23661473386
0.001152	1.52	1.22865780427
0.001153	1.508	1.23042106614
0.001154	1.506	1.22554640875
0.001155	1.496	1.22718539757
0.001156	1.476	1.2220572818
0.001157	1.478	1.20893175986
0.001158	1.478	1.19729528522
0.001159	1.474	1.19219293741
0.00116	1.468	1.18193739259
0.001161	1.452	1.18139578465
0.001162	1.444	1.17595237999
0.001163	1.448	1.18122648125
0.001164	1.442	1.16388831079
0.001165	1.432	1.17191125944
0.001166	1.436	1.17554412933
0.001167	1.426	1.17325359578
0.001168	1.428	1.17848037744
0.001169	1.428	1.17508127378
0.00117	1.418	1.1641632188
0.001171	1.408	1.17368479585
0.001172	1.408	1.17368479585
0.001173	1.416	1.16573753478
0.001174	1.402	1.16807362782
0.001175	1.402	1.1766035866
0.001176	1.4	1.17132403715
0.001177	1.388	1.16166087995
0.001178	1.376	1.16731486755
0.001179	1.368	1.16300300945
0.00118	1.362	1.16402577291
0.001181	1.368	1.17327575616
0.001182	1.362	1.16574268173
0.001183	1.354	1.17161597804
0.001184	1.342	1.16834755103
0.001185	1.334	1.16552305854
0.001186	1.328	1.16465273794
0.001187	1.33	1.16322826651
0.001188	1.332	1.15662266967
0.001189	1.33	1.1649463507
0.00119	1.338	1.16951100893
0.001191	1.334	1.15518137104
0.001192	1.334	1.15171350604
0.001193	1.334	1.14649204097
0.001194	1.334	1.14474626009
0.001195	1.318	1.14231169126
0.001196	1.302	1.13789103169
0.001197	1.292	1.13434386321
0.001198	1.29	1.13221022783
0.001199	1.284	1.13637317814
0.0012	1.272	1.13226145391
0.001201	1.27	1.13714554917
0.001202	1.256	1.13422396377
0.001203	1.258	1.14168121645
0.001204	1.256	1.14998434772
0.001205	1.266	1.15898403785
0.001206	1.25	1.13820033386
0.001207	1.244	1.13862373065
0.001208	1.228	1.11356005675
0.001209	1.232	1.12168444761
0.00121	1.238	1.14601745187
0.001211	1.242	1.15214408821
0.001212	1.232	1.1358591462
0.001213	1.222	1.12991858114
0.001214	1.226	1.14320776764
0.001215	1.226	1.13618836466
0.001216	1.228	1.13314429796
0.001217	1.224	1.11974282762
0.001218	1.238	1.12665700193
0.001219	1.226	1.1237989144
0.00122	1.226	1.11306962945
0.001221	1.212	1.11850614661
0.001222	1.21	1.11977676347
0.001223	1.21	1.11619890701
0.001224	1.202	1.11049358395
0.001225	1.206	1.11335708557
0.001226	1.204	1.10561476112
0.001227	1.192	1.08588028806
0.001228	1.19	1.07791465339
0.001229	1.188	1.06614070366
0.00123	1.188	1.06614070366
0.001231	1.186	1.07489720439
0.001232	1.178	1.06879184129
0.001233	1.168	1.07692896702
0.001234	1.156	1.07129081019
0.001235	1.152	1.06999813084
0.001236	1.142	1.05916759769
0.001237	1.136	1.07214924334
0.001238	1.142	1.0852815303
0.001239	1.134	1.08813785891
0.00124	1.138	1.0765481875
0.001241	1.144	1.0877793894
0.001242	1.146	1.08290535136
0.001243	1.148	1.07614868861
0.001244	1.156	1.07873258966
0.001245	1.156	1.08979998165
0.001246	1.15	1.08050913925
0.001247	1.154	1.0873288371
0.001248	1.158	1.08859358808
0.001249	1.162	1.08984219041
0.00125	1.162	1.08247678959
0.001251	1.154	1.07623603359
0.001252	1.156	1.08243429362
0.001253	1.16	1.08921990434
0.001254	1.166	1.09656007587
0.001255	1.156	1.09346421981
0.001256	1.144	1.09145041115
0.001257	1.136	1.08328389631
0.001258	1.134	1.08813785891
0.001259	1.126	1.08909320079
0.00126	1.116	1.08376381191
0.001261	1.114	1.08305309196
0.001262	1.104	1.072
0.001263	1.104	1.072
0.001264	1.102	1.07498651154
0.001265	1.094	1.07012335738
0.001266	1.092	1.06185498068
0.001267	1.086	1.05764077077
0.001268	1.08	1.04383906806
0.001269	1.086	1.05195247041
0.00127	1.088	1.06030938881
0.001271	1.094	1.06637891952
0.001272	1.094	1.06637891952
0.001273	1.084	1.05496161068
0.001274	1.086	1.05385198202
0.001275	1.09	1.05919780967
0.001276	1.09	1.06108435103
0.001277	1.074	1.04905862563
0.001278	1.068	1.0292599283
0.001279	1.056	1.01826519139
0.00128	1.066	1.02452135166
0.001281	1.072	1.03673333119
0.001282	1.066	1.03423594987
0.001283	1.072	1.04250467625
0.001284	1.07	1.03590540109
0.001285	1.068	1.03313890644
0.001286	1.062	1.02672099423
0.001287	1.072	1.01725906238
0.001288	1.068	1.0155668368
0.001289	1.076	1.02480437158
0.00129	1.072	1.01725906238
0.001291	1.06	1.00019998
0.001292	1.062	1.01496600928
0.001293	1.058	1.00331251363
0.001294	1.06	1.01410058673
0.001295	1.056	1.00839674732
0.001296	1.054	1.011476149
0.001297	1.046	1.01187153335
0.001298	1.032	1.01339824354
0.001299	1.026	1.01060575894
0.0013	1.028	1.01154139807
0.001301	1.018	1.00283398427
0.001302	1.008	0.999967999488
0.001303	1.006	1.00098151831
0.001304	1.002	0.998997497494
0.001305	0.994	0.994969346261
0.001306	0.992	0.987894731234
0.001307	0.99	0.986863719062
0.001308	0.976	0.973357077336
0.001309	0.97	0.970103087306
0.00131	0.97	0.965971014058
0.001311	0.966	0.961688099126
0.001312	0.956	0.966469865024
0.001313	0.958	0.965523692097
0.001314	0.948	0.959841653608
0.001315	0.954	0.981775941852
0.001316	0.942	0.977054757933
0.001317	0.942	0.975005641009
0.001318	0.944	0.978194254737
0.001319	0.94	0.973858305915
0.00132	0.94	0.965608616366
0.001321	0.942	0.966765742049
0.001322	0.946	0.962852013551
0.001323	0.948	0.968140485673
0.001324	0.946	0.966997414681
0.001325	0.95	0.969278081873
0.001326	0.948	0.978415044856
0.001327	0.956	0.974712265235
0.001328	0.944	0.974096504459
0.001329	0.942	0.966765742049
0.00133	0.95	0.956817641978
0.001331	0.944	0.961698497451
0.001332	0.942	0.964694770381
0.001333	0.94	0.963535157636
0.001334	0.93	0.957653381971
0.001335	0.92	0.957914401186
0.001336	0.926	0.959439419661
0.001337	0.924	0.964481207697
0.001338	0.92	0.966229786334
0.001339	0.92	0.968297474953
0.00134	0.916	0.965890262918
0.001341	0.918	0.958788819292
0.001342	0.91	0.953886785735
0.001343	0.91	0.960156237286
0.001344	0.92	0.966229786334
0.001345	0.92	0.968297474953
0.001346	0.91	0.974628134213
0.001347	0.902	0.965606545131
0.001348	0.888	0.96304517028
0.001349	0.878	0.958705377058
0.00135	0.876	0.961573710123
0.001351	0.89	0.960156237286
0.001352	0.89	0.962236977049
0.001353	0.888	0.956794648814
0.001354	0.886	0.95760325814
0.001355	0.888	0.967189743535
0.001356	0.884	0.962571555782
0.001357	0.884	0.960491540827
0.001358	0.884	0.972904928552
0.001359	0.874	0.958187873019
0.00136	0.87	0.961821189203
0.001361	0.866	0.96335040354
0.001362	0.866	0.955009947592
0.001363	0.866	0.957101875455
0.001364	0.862	0.952342375409
0.001365	0.864	0.953679191343
0.001366	0.872	0.952688826428
0.001367	0.878	0.967013960602
0.001368	0.872	0.958966109933
0.001369	0.87	0.961821189203
0.00137	0.86	0.953100204596
0.001371	0.852	0.941326723301
0.001372	0.856	0.933415234502
0.001373	0.852	0.930642788614
0.001374	0.85	0.92924700699
0.001375	0.848	0.932145911325
0.001376	0.852	0.934931013498
0.001377	0.838	0.920736661592
0.001378	0.824	0.921424983382
0.001379	0.826	0.916364556277
0.00138	0.836	0.910551481246
0.001381	0.832	0.894301962427
0.001382	0.824	0.888270229153
0.001383	0.824	0.894999441341
0.001384	0.824	0.89276200636
0.001385	0.828	0.891300173903
0.001386	0.822	0.87767647798
0.001387	0.822	0.87767647798
0.001388	0.812	0.879008532382
0.001389	0.8	0.876356092008
0.00139	0.79	0.868274150254
0.001391	0.792	0.862980880437
0.001392	0.79	0.856679636737
0.001393	0.78	0.86
0.001394	0.774	0.85259838142
0.001395	0.77	0.856212590424
0.001396	0.766	0.8527860224
0.001397	0.772	0.855579335889
0.001398	0.772	0.862563620842
0.001399	0.768	0.863814794965
0.0014	0.774	0.864247649693
0.001401	0.782	0.866300178922
0.001402	0.786	0.8672969503
0.001403	0.78	0.869252552484
0.001404	0.778	0.881314926686
0.001405	0.778	0.892589491312
0.001406	0.774	0.887087368865
0.001407	0.78	0.876127844552
0.001408	0.768	0.877596718317
0.001409	0.778	0.879042661081
0.00141	0.774	0.873455207781
0.001411	0.784	0.881671140505
0.001412	0.782	0.884576734942
0.001413	0.78	0.891964124839
0.001414	0.774	0.891585105304
0.001415	0.772	0.88544677988
0.001416	0.77	0.881532756056
0.001417	0.768	0.879872718068
0.001418	0.764	0.885609394711
0.001419	0.748	0.881190104348
0.00142	0.75	0.889662857492
0.001421	0.748	0.887972972562
0.001422	0.746	0.886275352247
0.001423	0.746	0.893019596649
0.001424	0.742	0.891872188153
0.001425	0.728	0.882052152653
0.001426	0.716	0.871403465681
0.001427	0.714	0.871896782882
0.001428	0.704	0.865091902632
0.001429	0.712	0.858519656152
0.00143	0.714	0.853348697778
0.001431	0.71	0.856679636737
0.001432	0.71	0.851997652579
0.001433	0.71	0.849646985518
0.001434	0.706	0.843542530048
0.001435	0.712	0.851502201994
0.001436	0.714	0.848648337063
0.001437	0.714	0.846288366929
0.001438	0.706	0.831603270797
0.001439	0.706	0.831603270797
0.00144	0.716	0.841037454576
0.001441	0.708	0.835904300743
0.001442	0.706	0.836399426112
0.001443	0.708	0.850138812195
0.001444	0.712	0.846791591834
0.001445	0.716	0.848141497629
0.001446	0.716	0.845780113268
0.001447	0.72	0.854166260163
0.001448	0.712	0.846791591834
0.001449	0.708	0.850138812195
0.00145	0.712	0.86084609542
0.001451	0.708	0.845420605379
0.001452	0.7	0.844985206971
0.001453	0.698	0.850174099817
0.001454	0.696	0.850637408065
0.001455	0.7	0.847348806573
0.001456	0.696	0.845921982218
0.001457	0.69	0.837794724261
0.001458	0.696	0.834016786402
0.001459	0.69	0.825772365728
0.00146	0.69	0.825772365728
0.001461	0.684	0.827129977694
0.001462	0.684	0.822279757747
0.001463	0.684	0.819843887579
0.001464	0.692	0.830142156501
0.001465	0.682	0.82515210719
0.001466	0.678	0.823599417193
0.001467	0.678	0.823599417193
0.001468	0.672	0.815117169492
0.001469	0.666	0.816360214611
0.00147	0.666	0.816360214611
0.001471	0.664	0.814311979526
0.001472	0.658	0.822821973455
0.001473	0.648	0.812462922231
0.001474	0.656	0.818330006782
0.001475	0.646	0.812824704349
0.001476	0.644	0.80824748685
0.001477	0.64	0.793977329651
0.001478	0.648	0.797556267607
0.001479	0.65	0.804673846972
0.00148	0.654	0.80142622867
0.001481	0.654	0.796419487456
0.001482	0.648	0.80005999775
0.001483	0.646	0.802922163102
0.001484	0.644	0.813181406575
0.001485	0.644	0.815637174239
0.001486	0.648	0.817371396612
0.001487	0.644	0.818085570096
0.001488	0.644	0.815637174239
0.001489	0.646	0.817731007117
0.00149	0.644	0.80824748685
0.001491	0.64	0.806473806146
0.001492	0.65	0.821888070238
0.001493	0.648	0.817371396612
0.001494	0.652	0.819082413436
0.001495	0.646	0.807888606183
0.001496	0.646	0.805409212761
0.001497	0.636	0.804676332447
0.001498	0.636	0.804676332447
0.001499	0.63	0.800687204843
0.0015	0.622	0.799447309083
0.001501	0.622	0.796941654075
0.001502	0.626	0.798826639516
0.001503	0.616	0.787746152006
0.001504	0.612	0.793382631522
0.001505	0.608	0.783795891798
0.001506	0.612	0.785783685247
0.001507	0.604	0.786882456279
0.001508	0.598	0.764457977916
0.001509	0.596	0.76209185798
0.00151	0.6	0.766811580507
0.001511	0.592	0.75995789357
0.001512	0.586	0.760660239529
0.001513	0.584	0.7582506182
0.001514	0.58	0.758683069536
0.001515	0.582	0.755828022767
0.001516	0.576	0.7564548896
0.001517	0.57	0.757033684852
0.001518	0.552	0.747860949642
0.001519	0.546	0.742888955363
0.00152	0.55	0.739932429347
0.001521	0.552	0.75319054694
0.001522	0.558	0.752752283291
0.001523	0.56	0.747261667691
0.001524	0.558	0.744738880414
0.001525	0.552	0.728900541912
0.001526	0.556	0.736793050999
0.001527	0.552	0.739794566079
0.001528	0.558	0.742048515934
0.001529	0.552	0.745181856999
0.00153	0.548	0.737357443849
0.001531	0.552	0.737086155073
0.001532	0.548	0.731912563084
0.001533	0.534	0.732696390055
0.001534	0.53	0.730136973451
0.001535	0.528	0.73021640628
0.001536	0.534	0.738135488918
0.001537	0.528	0.741091087519
0.001538	0.528	0.735673840775
0.001539	0.524	0.724861366056
0.00154	0.522	0.727678500438
0.001541	0.524	0.733092081529
0.001542	0.524	0.735815194189
0.001543	0.52	0.733212111193
0.001544	0.516	0.733310302669
0.001545	0.51	0.727942305406
0.001546	0.518	0.727788430796
0.001547	0.512	0.716837499019
0.001548	0.506	0.719697158533
0.001549	0.502	0.71693514351
0.00155	0.51	0.716868188721
0.001551	0.506	0.719697158533
0.001552	0.506	0.714117637368
0.001553	0.498	0.711333958138
0.001554	0.496	0.699988571335
0.001555	0.5	0.702851335632
0.001556	0.502	0.702848490074
0.001557	0.51	0.711266476083
0.001558	0.508	0.708474417322
0.001559	0.504	0.70567981408
0.00156	0.512	0.725159292845
0.001561	0.508	0.722451382447
0.001562	0.506	0.716912825942
0.001563	0.51	0.716868188721
0.001564	0.512	0.722396013278
0.001565	0.512	0.719622123062
0.001566	0.506	0.719697158533
0.001567	0.498	0.705688316468
0.001568	0.5	0.702851335632
0.001569	0.504	0.70567981408
0.00157	0.502	0.708516760564
0.001571	0.506	0.702825725198
0.001572	0.514	0.714005602219
0.001573	0.512	0.70841795573
0.001574	0.51	0.702780193233
0.001575	0.51	0.697065276714
0.001576	0.512	0.699897135299
0.001577	0.518	0.702620808118
0.001578	0.514	0.694121026911
0.001579	0.522	0.696789781785
0.00158	0.524	0.699588450448
0.001581	0.534	0.707703327673
0.001582	0.528	0.707966100883
0.001583	0.524	0.705282921954
0.001584	0.522	0.70817794374
0.001585	0.518	0.694028817845
0.001586	0.516	0.696953370033
0.001587	0.508	0.694216104682
0.001588	0.504	0.694250675189
0.001589	0.508	0.694216104682
0.00159	0.51	0.694190175672
0.001591	0.512	0.688371992458
0.001592	0.512	0.682536445913
0.001593	0.51	0.676683086829
0.001594	0.512	0.676650574521
0.001595	0.514	0.679561623401
0.001596	0.508	0.676709686646
0.001597	0.508	0.676709686646
0.001598	0.502	0.670817411819
0.001599	0.504	0.670808467448
0.0016	0.5	0.667832314283
0.001601	0.492	0.65873818775
0.001602	0.492	0.646479698057
0.001603	0.496	0.655731652431
0.001604	0.492	0.655695051072
0.001605	0.49	0.661740130263
0.001606	0.482	0.655496758192
0.001607	0.478	0.658419319279
0.001608	0.476	0.652245352609
0.001609	0.478	0.661449922519
0.00161	0.474	0.658273499391
0.001611	0.48	0.664529909033
0.001612	0.478	0.667469849506
0.001613	0.474	0.667326007286
0.001614	0.474	0.667326007286
0.001615	0.462	0.660723845491
0.001616	0.456	0.654266000951
0.001617	0.454	0.647984567717
0.001618	0.454	0.654128427757
0.001619	0.464	0.657802401941
0.00162	0.464	0.657802401941
0.001621	0.462	0.660723845491
0.001622	0.46	0.654522726878
0.001623	0.46	0.654522726878
0.001624	0.456	0.651201965599
0.001625	0.448	0.653678820217
0.001626	0.442	0.647020865197
0.001627	0.44	0.643739077577
0.001628	0.432	0.630377664579
0.001629	0.438	0.634157709091
0.00163	0.438	0.634157709091
0.001631	0.436	0.637105956651
0.001632	0.436	0.643353712976
0.001633	0.424	0.629463263424
0.001634	0.426	0.636022012198
0.001635	0.426	0.639158822203
0.001636	0.426	0.642280312636
0.001637	0.428	0.639387206628
0.001638	0.424	0.629463263424
0.001639	0.42	0.622575296651
0.00164	0.418	0.622315032761
0.001641	0.422	0.626031948067
0.001642	0.42	0.625779513886
0.001643	0.426	0.636022012198
0.001644	0.426	0.636022012198
0.001645	0.428	0.639387206628
0.001646	0.428	0.639387206628
0.001647	0.424	0.638924095648
0.001648	0.422	0.635543861586
0.001649	0.414	0.631350932525
0.00165	0.41	0.62120849962
0.001651	0.412	0.621494971822
0.001652	0.416	0.622048229641
0.001653	0.418	0.625520583195
0.001654	0.418	0.628709789967
0.001655	0.41	0.627614531381
0.001656	0.402	0.623214248874
0.001657	0.4	0.6260990337
0.001658	0.402	0.626415197772
0.001659	0.406	0.627027910065
0.00166	0.4	0.6260990337
0.001661	0.4	0.6260990337
0.001662	0.396	0.625447040124
0.001663	0.394	0.621903529496
0.001664	0.39	0.62120849962
0.001665	0.386	0.610740534106
0.001666	0.386	0.620486905583
0.001667	0.388	0.624064099272
0.001668	0.388	0.624064099272
0.001669	0.388	0.620851028831
0.00167	0.388	0.617621243158
0.001671	0.384	0.613631811431
0.001672	0.382	0.613250356706
0.001673	0.386	0.614006514623
0.001674	0.38	0.602992537267
0.001675	0.39	0.611473629848
0.001676	0.394	0.612179712176
0.001677	0.39	0.611473629848
0.001678	0.392	0.61183004176
0.001679	0.39	0.604896685393
0.00168	0.394	0.598969114396
0.001681	0.398	0.599663238827
0.001682	0.392	0.598611727249
0.001683	0.388	0.59452165646
0.001684	0.39	0.604896685393
0.001685	0.39	0.601581249708
0.001686	0.392	0.601943518945
0.001687	0.39	0.604896685393
0.001688	0.386	0.600836084136
0.001689	0.38	0.599666574023
0.00169	0.38	0.599666574023
0.001691	0.376	0.60218269653
0.001692	0.376	0.60218269653
0.001693	0.368	0.597139849616
0.001694	0.368	0.597139849616
0.001695	0.37	0.597578446733
0.001696	0.366	0.600036665546
0.001697	0.37	0.600915967503
0.001698	0.372	0.60134515879
0.001699	0.37	0.597578446733
0.0017	0.364	0.596241561785
0.001701	0.362	0.595781839267
0.001702	0.356	0.594360160172
0.001703	0.352	0.58999661016
0.001704	0.348	0.588978777207
0.001705	0.35	0.592874354311
0.001706	0.35	0.592874354311
0.001707	0.352	0.593376777436
0.001708	0.346	0.591847953448
0.001709	0.348	0.595731483136
0.00171	0.346	0.585050425177
0.001711	0.346	0.585050425177
0.001712	0.342	0.587397650659
0.001713	0.34	0.590254182535
0.001714	0.338	0.589708402518
0.001715	0.346	0.601900323974
0.001716	0.336	0.595906032861
0.001717	0.338	0.599796632201
0.001718	0.332	0.594790719497
0.001719	0.33	0.597578446733
0.00172	0.332	0.59814379542
0.001721	0.326	0.593063234403
0.001722	0.324	0.582257674917
0.001723	0.324	0.585682507849
0.001724	0.326	0.586279796684
0.001725	0.326	0.586279796684
0.001726	0.33	0.590846849869
0.001727	0.328	0.576555287895
0.001728	0.324	0.575346851908
0.001729	0.318	0.576954070962
0.00173	0.314	0.575676992766
0.001731	0.31	0.574369219231
0.001732	0.308	0.573703756306
0.001733	0.304	0.572349543548
0.001734	0.304	0.572349543548
0.001735	0.3	0.560357029045
0.001736	0.304	0.56176863565
0.001737	0.302	0.564620226347
0.001738	0.3	0.567450438364
0.001739	0.3	0.570964096945
0.00174	0.294	0.561750834445
0.001741	0.292	0.561013368825
0.001742	0.298	0.563201562498
0.001743	0.3	0.563914887195
0.001744	0.296	0.562480221875
0.001745	0.288	0.548685702383
0.001746	0.28	0.538144961883
0.001747	0.29	0.542125446737
0.001748	0.292	0.542895938463
0.001749	0.296	0.544411608987
0.00175	0.292	0.535477357131
0.001751	0.294	0.539966665638
0.001752	0.294	0.539966665638
0.001753	0.294	0.539966665638
0.001754	0.296	0.540725438647
0.001755	0.292	0.539199406528
0.001756	0.286	0.529342988997
0.001757	0.288	0.530147149384
0.001758	0.288	0.533906358831
0.001759	0.296	0.551710068786
0.00176	0.3	0.553172667438
0.001761	0.3	0.556776436283
0.001762	0.302	0.553891686163
0.001763	0.3	0.553172667438
0.001764	0.296	0.54807298784
0.001765	0.288	0.541346469463
0.001766	0.29	0.542125446737
0.001767	0.286	0.53310786901
0.001768	0.288	0.545028439625
0.001769	0.288	0.545028439625
0.00177	0.286	0.544246267787
0.001771	0.284	0.543455609963
0.001772	0.282	0.54265642906
0.001773	0.28	0.541848687366
0.001774	0.284	0.543455609963
0.001775	0.282	0.546329570864
0.001776	0.284	0.54712338645
0.001777	0.296	0.551710068786
0.001778	0.294	0.550966423659
0.001779	0.294	0.550966423659
0.00178	0.296	0.54807298784
0.001781	0.29	0.542125446737
0.001782	0.294	0.543657980719
0.001783	0.294	0.543657980719
0.001784	0.29	0.534696175412
0.001785	0.29	0.527162214124
0.001786	0.292	0.535477357131
0.001787	0.288	0.533906358831
0.001788	0.284	0.532300666917
0.001789	0.286	0.536846346732
0.00179	0.288	0.541346469463
0.001791	0.288	0.541346469463
0.001792	0.286	0.536846346732
0.001793	0.284	0.532300666917
0.001794	0.28	0.530659966457
0.001795	0.274	0.524331955921
0.001796	0.278	0.529826386659
0.001797	0.276	0.525189489613
0.001798	0.27	0.522589705218
0.001799	0.266	0.520810906184
0.0018	0.264	0.519907684113
0.001801	0.266	0.520810906184
0.001802	0.264	0.519907684113
0.001803	0.262	0.518995183022
0.001804	0.262	0.518995183022
0.001805	0.254	0.507428812741
0.001806	0.254	0.507428812741
0.001807	0.254	0.507428812741
0.001808	0.256	0.504444248654
0.001809	0.252	0.502489800892
0.00181	0.256	0.504444248654
0.001811	0.26	0.498397431775
0.001812	0.262	0.499355584729
0.001813	0.26	0.502394267483
0.001814	0.258	0.501433943805
0.001815	0.26	0.502394267483
0.001816	0.26	0.502394267483
0.001817	0.256	0.500463784904
0.001818	0.254	0.499483733469
0.001819	0.258	0.509348603611
0.00182	0.254	0.507428812741
0.001821	0.256	0.508393548346
0.001822	0.258	0.509348603611
0.001823	0.258	0.505406766872
0.001824	0.256	0.504444248654
0.001825	0.254	0.503471945594
0.001826	0.252	0.502489800892
0.001827	0.25	0.501497756725
0.001828	0.248	0.500495754228
0.001829	0.246	0.495463419437
0.00183	0.244	0.494433008607
0.001831	0.242	0.489321979886
0.001832	0.242	0.489321979886
0.001833	0.238	0.487191953957
0.001834	0.238	0.487191953957
0.001835	0.24	0.488262224629
0.001836	0.236	0.481979252666
0.001837	0.232	0.475579646326
0.001838	0.232	0.475579646326
0.001839	0.234	0.472487036859
0.00184	0.238	0.478911265267
0.001841	0.236	0.477811678384
0.001842	0.232	0.475579646326
0.001843	0.236	0.477811678384
0.001844	0.238	0.483069353199
0.001845	0.234	0.480878362998
0.001846	0.23	0.478643917751
0.001847	0.232	0.483917348315
0.001848	0.24	0.49638694584
0.001849	0.246	0.499483733469
0.00185	0.244	0.498461633428
0.001851	0.246	0.495463419437
0.001852	0.246	0.495463419437
0.001853	0.242	0.493392338814
0.001854	0.24	0.49638694584
0.001855	0.242	0.497429391974
0.001856	0.24	0.500399840128
0.001857	0.242	0.509348603611
0.001858	0.242	0.509348603611
0.001859	0.246	0.511355062554
0.00186	0.242	0.505406766872
0.001861	0.242	0.505406766872
0.001862	0.238	0.503344812231
0.001863	0.238	0.503344812231
0.001864	0.236	0.506264752871
0.001865	0.236	0.506264752871
0.001866	0.236	0.506264752871
0.001867	0.234	0.501242456302
0.001868	0.228	0.489914278216
0.001869	0.226	0.488798527003
0.00187	0.226	0.496914479564
0.001871	0.222	0.494687780322
0.001872	0.218	0.48834004546
0.001873	0.218	0.48834004546
0.001874	0.212	0.4722880477
0.001875	0.218	0.47589494639
0.001876	0.21	0.466797600679
0.001877	0.21	0.471062628533
0.001878	0.208	0.461233129773
0.001879	0.214	0.473501847937
0.00188	0.212	0.463741307196
0.001881	0.208	0.461233129773
0.001882	0.208	0.465549138115
0.001883	0.21	0.471062628533
0.001884	0.21	0.462493243194
0.001885	0.21	0.462493243194
0.001886	0.208	0.461233129773
0.001887	0.212	0.468034186786
0.001888	0.21	0.466797600679
0.001889	0.21	0.466797600679
0.00189	0.208	0.456876350887
0.001891	0.202	0.452985650987
0.001892	0.2	0.451663591625
0.001893	0.198	0.45474828202
0.001894	0.2	0.460434577329
0.001895	0.196	0.457803451276
0.001896	0.194	0.452066366809
0.001897	0.196	0.453413718363
0.001898	0.198	0.463460893712
0.001899	0.2	0.464758001545
0.0019	0.2	0.464758001545
0.001901	0.202	0.466042916479
0.001902	0.196	0.457803451276
0.001903	0.194	0.452066366809
0.001904	0.192	0.446246568614
0.001905	0.19	0.444859528391
0.001906	0.19	0.449332838773
0.001907	0.194	0.452066366809
0.001908	0.196	0.453413718363
0.001909	0.196	0.453413718363
0.00191	0.196	0.444504218203
0.001911	0.192	0.441742006153
0.001912	0.192	0.441742006153
0.001913	0.19	0.43577517139
0.001914	0.192	0.432592186707
0.001915	0.196	0.439981817806
0.001916	0.196	0.439981817806
0.001917	0.196	0.439981817806
0.001918	0.192	0.42794392156
0.001919	0.194	0.429376291847
0.00192	0.194	0.429376291847
0.001921	0.198	0.45032876879
0.001922	0.198	0.45032876879
0.001923	0.198	0.441356998358
0.001924	0.192	0.43719103376
0.001925	0.196	0.444504218203
0.001926	0.196	0.439981817806
0.001927	0.194	0.434009216492
0.001928	0.194	0.434009216492
0.001929	0.196	0.435412448145
0.00193	0.194	0.434009216492
0.001931	0.196	0.435412448145
0.001932	0.192	0.42794392156
0.001933	0.188	0.425036469024
0.001934	0.188	0.425036469024
0.001935	0.188	0.425036469024
0.001936	0.188	0.425036469024
0.001937	0.188	0.434345484609
0.001938	0.186	0.432901836448
0.001939	0.182	0.429972092118
0.00194	0.18	0.428485705713
0.001941	0.182	0.429972092118
0.001942	0.184	0.436055042397
0.001943	0.18	0.428485705713
0.001944	0.182	0.434598665437
0.001945	0.182	0.434598665437
0.001946	0.18	0.433128156554
0.001947	0.178	0.426984777246
0.001948	0.172	0.417631416443
0.001949	0.17	0.416052881254
0.00195	0.174	0.428630376898
0.001951	0.17	0.425558456619
0.001952	0.166	0.412848640545
0.001953	0.164	0.406329915217
0.001954	0.162	0.394659346779
0.001955	0.162	0.394659346779
0.001956	0.164	0.406329915217
0.001957	0.166	0.412848640545
0.001958	0.168	0.419256484744
0.001959	0.168	0.424
0.00196	0.17	0.425558456619
0.001961	0.162	0.419232632318
0.001962	0.158	0.406246230752
0.001963	0.16	0.407921561087
0.001964	0.16	0.407921561087
0.001965	0.164	0.420837260708
0.001966	0.16	0.417612260356
0.001967	0.164	0.416057688308
0.001968	0.162	0.414434554544
0.001969	0.164	0.416057688308
0.00197	0.162	0.414434554544
0.001971	0.16	0.412795348811
0.001972	0.16	0.407921561087
0.001973	0.162	0.414434554544
0.001974	0.162	0.419232632318
0.001975	0.164	0.420837260708
0.001976	0.168	0.42869103093
0.001977	0.166	0.427134639195
0.001978	0.164	0.4255631563
0.001979	0.164	0.4255631563
0.00198	0.162	0.423976414438
0.001981	0.166	0.427134639195
0.001982	0.166	0.427134639195
0.001983	0.168	0.424
0.001984	0.162	0.409580272962
0.001985	0.16	0.407921561087
0.001986	0.162	0.409580272962
0.001987	0.164	0.411222567474
0.001988	0.166	0.412848640545
0.001989	0.164	0.406329915217
0.00199	0.164	0.406329915217
0.001991	0.164	0.406329915217
0.001992	0.16	0.402988833592
0.001993	0.162	0.404667764963
0.001994	0.156	0.394542773347
0.001995	0.156	0.394542773347
0.001996	0.16	0.402988833592
0.001997	0.16	0.402988833592
0.001998	0.158	0.401292910478
[truncated: 8,002 more rows]
