# Supplementary material for: The Influence of Synaptic Size on AMPA Receptor Activation: A Monte Carlo Model
Source: PLoS One. 2015 Jun 24;10(6):e0130924. doi: 10.1371/journal.pone.0130924 (PMC4479604; doi:10.1371/journal.pone.0130924)
Supplement: S1 Dataset — This package contains the experimental data used as basis for the analysis presented in the paper. (ZIP) [file pone.0130924.s001.zip › S1 Simulation data/test/2809_8371_211_318.csv]

time	AMPA.O.mean	AMPA.O.stdev
0.0	0.0	0.0
1e-06	0.0	0.0
2e-06	0.098	0.32923547804
3e-06	0.418	0.638181792282
4e-06	0.918	0.967096685963
5e-06	1.68	1.30904545376
6e-06	2.558	1.66692411345
7e-06	3.636	1.86427036666
8e-06	4.778	2.19925350972
9e-06	6.05	2.44938767858
1e-05	7.32	2.62099217855
1.1e-05	8.738	2.79881331996
1.2e-05	10.3	3.08706980809
1.3e-05	11.746	3.24121643831
1.4e-05	13.29	3.47877852126
1.5e-05	14.862	3.7103848857
1.6e-05	16.388	3.86541795929
1.7e-05	17.948	4.14503268986
1.8e-05	19.386	4.33232085608
1.9e-05	20.988	4.47211985528
2e-05	22.344	4.62878645003
2.1e-05	23.818	4.72872879324
2.2e-05	25.222	4.84734112684
2.3e-05	26.518	4.90445470975
2.4e-05	27.842	5.0514390029
2.5e-05	29.074	5.08217709255
2.6e-05	30.42	5.06039524148
2.7e-05	31.63	5.14831040245
2.8e-05	32.738	5.1935879698
2.9e-05	33.842	5.35696145217
3e-05	34.95	5.53095832564
3.1e-05	36.032	5.693766416
3.2e-05	36.934	5.67922917305
3.3e-05	38.02	5.64372217601
3.4e-05	39.054	5.80371294948
3.5e-05	39.944	5.83925200689
3.6e-05	40.672	5.80692827578
3.7e-05	41.342	5.96431353971
3.8e-05	42.06	5.95822121107
3.9e-05	42.824	5.97302469441
4e-05	43.374	6.10296026531
4.1e-05	44.006	6.14116959544
4.2e-05	44.612	6.14828886764
4.3e-05	45.086	6.12001666664
4.4e-05	45.52	6.22170394667
4.5e-05	46.042	6.24757841087
4.6e-05	46.46	6.25143183599
4.7e-05	46.876	6.28145078784
4.8e-05	47.284	6.28930393605
4.9e-05	47.72	6.25856213519
5e-05	48.0	6.15434805646
5.1e-05	48.354	6.20037773043
5.2e-05	48.676	6.18021229409
5.3e-05	49.0	6.21675156332
5.4e-05	49.38	6.15106494845
5.5e-05	49.794	6.26670280131
5.6e-05	50.06	6.33722336674
5.7e-05	50.368	6.34417654231
5.8e-05	50.528	6.34485744521
5.9e-05	50.646	6.29004642272
6e-05	50.722	6.30148522176
6.1e-05	50.914	6.34969322094
6.2e-05	51.094	6.32180069284
6.3e-05	51.32	6.39168209472
6.4e-05	51.348	6.46613454855
6.5e-05	51.398	6.47360764953
6.6e-05	51.582	6.43764522166
6.7e-05	51.668	6.4747027731
6.8e-05	51.762	6.49718061931
6.9e-05	51.836	6.51560465345
7e-05	51.868	6.52645202235
7.1e-05	51.9	6.5770814196
7.2e-05	51.898	6.53632893909
7.3e-05	51.934	6.55329260754
7.4e-05	51.97	6.49377394125
7.5e-05	52.042	6.53790761636
7.6e-05	52.068	6.59934663433
7.7e-05	52.144	6.64042649233
7.8e-05	52.16	6.59138832114
7.9e-05	52.146	6.54008287409
8e-05	52.142	6.56093255567
8.1e-05	52.112	6.53050197152
8.2e-05	52.058	6.51602915893
8.3e-05	52.046	6.55163216306
8.4e-05	52.018	6.57736086892
8.5e-05	51.984	6.5381758924
8.6e-05	51.946	6.57989999924
8.7e-05	51.892	6.62059936864
8.8e-05	51.79	6.64333500585
8.9e-05	51.728	6.57951487573
9e-05	51.67	6.63031673452
9.1e-05	51.562	6.53836034492
9.2e-05	51.57	6.54103202866
9.3e-05	51.464	6.63179493048
9.4e-05	51.384	6.61850013221
9.5e-05	51.32	6.54107024882
9.6e-05	51.258	6.56227369134
9.7e-05	51.26	6.60699629181
9.8e-05	51.152	6.62033956833
9.9e-05	51.02	6.67589694348
0.0001	50.894	6.62742514103
0.000101	50.868	6.68031256754
0.000102	50.868	6.62741095753
0.000103	50.764	6.59426296109
0.000104	50.652	6.60597426577
0.000105	50.548	6.64858601509
0.000106	50.444	6.60203483784
0.000107	50.286	6.59637809711
0.000108	50.17	6.55508199796
0.000109	50.056	6.47154262908
0.00011	49.968	6.46211853806
0.000111	49.824	6.50515364922
0.000112	49.704	6.48786436356
0.000113	49.694	6.52781464198
0.000114	49.53	6.45454103713
0.000115	49.5	6.44282546714
0.000116	49.362	6.44227878937
0.000117	49.206	6.4432572508
0.000118	48.99	6.38638395338
0.000119	48.936	6.39467778704
0.00012	48.848	6.40100742071
0.000121	48.72	6.2812100745
0.000122	48.618	6.22608030787
0.000123	48.568	6.16712055987
0.000124	48.524	6.25343297717
0.000125	48.45	6.32672901269
0.000126	48.232	6.3550118804
0.000127	48.114	6.4216044724
0.000128	48.022	6.47159300327
0.000129	47.878	6.44601551348
0.00013	47.744	6.46238841296
0.000131	47.594	6.44989643328
0.000132	47.452	6.45009271251
0.000133	47.338	6.47701752352
0.000134	47.3	6.47811701037
0.000135	47.194	6.49340927403
0.000136	47.118	6.50200553676
0.000137	47.038	6.54313044345
0.000138	46.918	6.51239402985
0.000139	46.732	6.51062024695
0.00014	46.694	6.53424548054
0.000141	46.64	6.54296568843
0.000142	46.53	6.54561685405
0.000143	46.442	6.46611444378
0.000144	46.31	6.48705634321
0.000145	46.254	6.49349551474
0.000146	46.142	6.4839676125
0.000147	46.012	6.44762405852
0.000148	45.88	6.44744910798
0.000149	45.734	6.42333589344
0.00015	45.584	6.40460334447
0.000151	45.452	6.42461640878
0.000152	45.398	6.39809315343
0.000153	45.32	6.40106241182
0.000154	45.184	6.39328898142
0.000155	45.04	6.31556806629
0.000156	44.904	6.24650174097
0.000157	44.828	6.196
0.000158	44.724	6.21512863905
0.000159	44.624	6.1272036036
0.00016	44.502	6.18530484293
0.000161	44.42	6.17183927205
0.000162	44.286	6.13026948837
0.000163	44.21	6.08686290301
0.000164	44.078	6.10441774455
0.000165	44.0	6.11457275695
0.000166	43.938	6.09837322571
0.000167	43.84	6.13338405776
0.000168	43.828	6.16168937873
0.000169	43.666	6.23525813419
0.00017	43.602	6.2510475922
0.000171	43.468	6.25403677635
0.000172	43.33	6.27830391109
0.000173	43.232	6.21499605792
0.000174	43.164	6.21941347717
0.000175	43.036	6.19085648356
0.000176	42.954	6.21062669946
0.000177	42.838	6.24017275402
0.000178	42.72	6.24448556728
0.000179	42.584	6.27494573682
0.00018	42.474	6.1865437847
0.000181	42.394	6.19570528673
0.000182	42.324	6.18765092745
0.000183	42.232	6.20178812924
0.000184	42.046	6.12273500978
0.000185	41.952	6.17686781468
0.000186	41.846	6.10886928981
0.000187	41.732	6.04848543025
0.000188	41.644	6.06871188968
0.000189	41.558	6.07903248881
0.00019	41.53	6.16774675226
0.000191	41.434	6.18624635785
0.000192	41.264	6.14868311104
0.000193	41.12	6.12418157797
0.000194	41.028	6.09353887327
0.000195	40.872	6.10078814581
0.000196	40.75	6.08535126349
0.000197	40.636	6.02557084433
0.000198	40.578	6.04681039888
0.000199	40.412	6.07307632094
0.0002	40.29	6.12975529691
0.000201	40.204	6.10363694857
0.000202	40.102	6.09619520685
0.000203	40.026	6.07991151251
0.000204	39.82	6.00229955934
0.000205	39.712	5.91515477397
0.000206	39.688	5.97416571581
0.000207	39.572	5.85976245252
0.000208	39.488	5.85814441611
0.000209	39.358	5.89523841757
0.00021	39.254	5.88706072671
0.000211	39.124	5.86384037982
0.000212	39.032	5.86438197937
0.000213	38.922	5.8774072515
0.000214	38.916	5.8293176273
0.000215	38.808	5.85893642225
0.000216	38.618	5.86856677563
0.000217	38.486	5.85096607408
0.000218	38.39	5.85985494701
0.000219	38.352	5.8532124513
0.00022	38.246	5.86459580875
0.000221	38.196	5.92938310451
0.000222	38.132	5.89496191676
0.000223	38.008	5.91979188823
0.000224	37.898	5.89131530305
0.000225	37.802	5.85105084579
0.000226	37.778	5.89107087039
0.000227	37.672	5.83681557015
0.000228	37.512	5.82905275324
0.000229	37.386	5.81730212384
0.00023	37.338	5.80342622939
0.000231	37.32	5.83383235961
0.000232	37.252	5.83510891072
0.000233	37.188	5.79591718367
0.000234	37.102	5.81649344537
0.000235	36.97	5.78006055332
0.000236	36.902	5.76614221122
0.000237	36.82	5.73651462127
0.000238	36.7	5.76905538195
0.000239	36.612	5.7658872691
0.00024	36.584	5.79645960911
0.000241	36.49	5.7353203921
0.000242	36.35	5.67340285896
0.000243	36.254	5.62151972335
0.000244	36.162	5.6603671259
0.000245	36.004	5.65685283528
0.000246	35.976	5.7144924534
0.000247	35.846	5.60591509033
0.000248	35.698	5.66452080939
0.000249	35.544	5.61854643124
0.00025	35.416	5.60240519777
0.000251	35.326	5.53314774789
0.000252	35.23	5.4663607638
0.000253	35.158	5.44252110699
0.000254	35.124	5.48348648216
0.000255	35.056	5.55957408441
0.000256	34.958	5.49292599622
0.000257	34.886	5.53940466115
0.000258	34.806	5.52416183688
0.000259	34.664	5.48808746286
0.00026	34.54	5.41593943836
0.000261	34.428	5.40747778544
0.000262	34.34	5.39373710891
0.000263	34.194	5.38259825735
0.000264	34.11	5.37493255772
0.000265	34.026	5.29238358398
0.000266	33.942	5.31475643845
0.000267	33.866	5.32053042469
0.000268	33.762	5.39382572948
0.000269	33.664	5.31818615695
0.00027	33.588	5.30530451529
0.000271	33.512	5.35927756325
0.000272	33.366	5.38813919642
0.000273	33.158	5.37336356484
0.000274	33.074	5.38001152415
0.000275	33.0	5.37587202229
0.000276	32.892	5.35577594752
0.000277	32.842	5.33751215455
0.000278	32.814	5.43685607681
0.000279	32.728	5.42899769755
0.00028	32.606	5.44818905693
0.000281	32.456	5.48270590129
0.000282	32.364	5.47352756456
0.000283	32.308	5.52459374072
0.000284	32.216	5.56824424752
0.000285	32.04	5.49275886964
0.000286	31.99	5.521403807
0.000287	31.878	5.52622077011
0.000288	31.782	5.50731114066
0.000289	31.738	5.52207895634
0.00029	31.73	5.55995503579
0.000291	31.666	5.52000398551
0.000292	31.568	5.51120458702
0.000293	31.512	5.56864938742
0.000294	31.388	5.57973619448
0.000295	31.34	5.60539026295
0.000296	31.31	5.58694012855
0.000297	31.198	5.50697702919
0.000298	31.084	5.44177765073
0.000299	31.02	5.40699546883
0.0003	30.942	5.39653926142
0.000301	30.822	5.37162135672
0.000302	30.7	5.28601929622
0.000303	30.724	5.29790751146
0.000304	30.644	5.24607129193
0.000305	30.524	5.25104027789
0.000306	30.438	5.24348700771
0.000307	30.296	5.17922619703
0.000308	30.204	5.1751699489
0.000309	30.156	5.13338718586
0.00031	30.112	5.14193115473
0.000311	30.096	5.13992062196
0.000312	30.04	5.09454610343
0.000313	30.018	5.0538773234
0.000314	29.932	5.06155865322
0.000315	29.918	5.08205430904
0.000316	29.848	5.10224421211
0.000317	29.72	5.10309709882
0.000318	29.686	5.08796658794
0.000319	29.588	5.09806394624
0.00032	29.56	5.08511553458
0.000321	29.482	5.06376105281
0.000322	29.366	5.07031004969
0.000323	29.29	5.0925337505
0.000324	29.214	5.03549441465
0.000325	29.172	5.01701265695
0.000326	29.074	4.96794967768
0.000327	29.018	4.93453908689
0.000328	28.892	5.03669891893
0.000329	28.818	5.10028195299
0.00033	28.74	5.11355062554
0.000331	28.67	5.07790311054
0.000332	28.574	5.10377546528
0.000333	28.498	5.10509510195
0.000334	28.42	5.07263245268
0.000335	28.346	5.06697977103
0.000336	28.272	5.05470236512
0.000337	28.242	5.05484282644
0.000338	28.204	5.10278198633
0.000339	28.202	5.04551246158
0.00034	28.072	5.08318954988
0.000341	27.998	5.05074212369
0.000342	27.902	5.01481764374
0.000343	27.8	5.02434075278
0.000344	27.764	4.96107891491
0.000345	27.666	4.98221276141
0.000346	27.568	4.99533542417
0.000347	27.454	5.06397906789
0.000348	27.366	5.04500188305
0.000349	27.338	5.08210153381
0.00035	27.198	5.09379976049
0.000351	27.088	5.0430403528
0.000352	27.022	5.04038847709
0.000353	26.968	4.9906889304
0.000354	26.894	4.97058990463
0.000355	26.86	4.98281045194
0.000356	26.754	4.91868722323
0.000357	26.746	4.93127610259
0.000358	26.726	4.96939875639
0.000359	26.648	4.96468488426
0.00036	26.54	4.97517838876
0.000361	26.434	4.97530340783
0.000362	26.386	4.96679011032
0.000363	26.308	4.9296182408
0.000364	26.212	4.98428089096
0.000365	26.134	4.94206879758
0.000366	25.996	4.94125328232
0.000367	25.93	4.95349371656
0.000368	25.81	4.95599636804
0.000369	25.768	4.93499503546
0.00037	25.66	4.88634832979
0.000371	25.622	4.89684755736
0.000372	25.556	4.88578182075
0.000373	25.454	4.93151944131
0.000374	25.366	4.9695114448
0.000375	25.334	4.96250380352
0.000376	25.23	4.88723848405
0.000377	25.16	4.85658316103
0.000378	25.08	4.83958675922
0.000379	25.068	4.8401834676
0.00038	24.968	4.78361536915
0.000381	24.862	4.78319516641
0.000382	24.822	4.86274778289
0.000383	24.812	4.83535479567
0.000384	24.738	4.84369239321
0.000385	24.668	4.82055764409
0.000386	24.61	4.81309671625
0.000387	24.566	4.77133566206
0.000388	24.5	4.76172237746
0.000389	24.48	4.68546689242
0.00039	24.42	4.72520899009
0.000391	24.306	4.77245890501
0.000392	24.244	4.82415422639
0.000393	24.21	4.79728047961
0.000394	24.198	4.75550165598
0.000395	24.104	4.71775200705
0.000396	24.066	4.74063750987
0.000397	23.976	4.69674610768
0.000398	23.926	4.69047161808
0.000399	23.856	4.69672907458
0.0004	23.81	4.70764272221
0.000401	23.774	4.71836030841
0.000402	23.668	4.69188405654
0.000403	23.58	4.65355777873
0.000404	23.596	4.67982734724
0.000405	23.498	4.67653675277
0.000406	23.412	4.62712178357
0.000407	23.338	4.67971751284
0.000408	23.282	4.67145330706
0.000409	23.19	4.71655594687
0.00041	23.148	4.67740269808
0.000411	23.118	4.66734142741
0.000412	23.058	4.69879090831
0.000413	22.944	4.65498270673
0.000414	22.912	4.61391980858
0.000415	22.874	4.57887802851
0.000416	22.81	4.57492076434
0.000417	22.768	4.57626223025
0.000418	22.638	4.56102576182
0.000419	22.586	4.49206010645
0.00042	22.558	4.48716346928
0.000421	22.562	4.49868380752
0.000422	22.466	4.49186420097
0.000423	22.354	4.51139490623
0.000424	22.292	4.50896174302
0.000425	22.19	4.51950218498
0.000426	22.126	4.48130829111
0.000427	22.042	4.4488465921
0.000428	21.98	4.45641111209
0.000429	21.94	4.52464363238
0.00043	21.904	4.53770690988
0.000431	21.89	4.54861517387
0.000432	21.824	4.5665111409
0.000433	21.748	4.60830728142
0.000434	21.686	4.60297773186
0.000435	21.608	4.58893626018
0.000436	21.538	4.60266835651
0.000437	21.458	4.60654273832
0.000438	21.428	4.6248044283
0.000439	21.454	4.64153896892
0.00044	21.346	4.65083691393
0.000441	21.31	4.64477125379
0.000442	21.206	4.67156975759
0.000443	21.162	4.63592018913
0.000444	21.164	4.66187773327
0.000445	21.166	4.6422455773
0.000446	21.072	4.64185480169
0.000447	21.016	4.64712212019
0.000448	20.944	4.60530824158
0.000449	20.87	4.60707065281
0.00045	20.764	4.60307549362
0.000451	20.716	4.52806183703
0.000452	20.686	4.52143826675
0.000453	20.586	4.48938793156
0.000454	20.632	4.47890343723
0.000455	20.55	4.49349529876
0.000456	20.536	4.51582816325
0.000457	20.49	4.49020044096
0.000458	20.386	4.48920973001
0.000459	20.336	4.4756121369
0.00046	20.232	4.44141599042
0.000461	20.19	4.40157926204
0.000462	20.204	4.39799772624
0.000463	20.192	4.40262830591
0.000464	20.09	4.40612074278
0.000465	20.08	4.40336235166
0.000466	20.048	4.41561954883
0.000467	19.994	4.43688674636
0.000468	19.91	4.42243145792
0.000469	19.87	4.40920627778
0.00047	19.782	4.38480056559
0.000471	19.744	4.39209107374
0.000472	19.676	4.38851045345
0.000473	19.642	4.37696652946
0.000474	19.62	4.3565582746
0.000475	19.562	4.40160834241
0.000476	19.49	4.37560281561
0.000477	19.442	4.34449490735
0.000478	19.438	4.33060688588
0.000479	19.378	4.318693784
0.00048	19.312	4.30333080299
0.000481	19.24	4.26877031474
0.000482	19.192	4.1979919009
0.000483	19.136	4.1949379018
0.000484	19.114	4.24982399636
0.000485	19.054	4.23734397943
0.000486	19.04	4.30515969506
0.000487	18.998	4.2883558621
0.000488	18.958	4.29560659279
0.000489	18.866	4.30535062451
0.00049	18.784	4.26724079471
0.000491	18.718	4.22308844331
0.000492	18.698	4.15966296712
0.000493	18.656	4.17248894546
0.000494	18.666	4.1234019935
0.000495	18.586	4.10153678516
0.000496	18.562	4.10684258281
0.000497	18.488	4.08434278679
0.000498	18.474	4.09796583685
0.000499	18.444	4.10059312783
0.0005	18.376	4.06677070905
0.000501	18.326	4.11287296181
0.000502	18.258	4.0899188256
0.000503	18.214	4.0664731648
0.000504	18.19	4.06126827481
0.000505	18.12	4.03950492016
0.000506	18.062	4.00026949092
0.000507	18.01	4.02018656284
0.000508	17.97	4.00912708704
0.000509	17.93	4.01062339294
0.00051	17.882	3.9734211959
0.000511	17.804	3.9751206271
0.000512	17.754	3.95543727039
0.000513	17.676	3.97982713192
0.000514	17.648	3.99951197023
0.000515	17.678	4.04206828245
0.000516	17.634	4.03435794148
0.000517	17.59	4.04201682332
0.000518	17.508	4.05585206831
0.000519	17.46	4.02198955742
0.00052	17.414	3.99281905425
0.000521	17.354	3.97601358147
0.000522	17.274	3.9707586177
0.000523	17.25	3.97385203549
0.000524	17.212	3.97882595749
0.000525	17.206	3.96579928892
0.000526	17.222	3.94926778023
0.000527	17.154	4.0162524821
0.000528	17.1	4.01522103999
0.000529	17.072	4.01432634448
0.00053	17.024	4.01739019763
0.000531	17.006	3.9806989336
0.000532	16.97	3.94880994731
0.000533	16.92	3.90046151115
0.000534	16.894	3.91391926335
0.000535	16.872	3.90379507659
0.000536	16.754	3.89480217726
0.000537	16.728	3.90102755694
0.000538	16.7	3.93319208786
0.000539	16.65	3.896601083
0.00054	16.598	3.89928147227
0.000541	16.514	3.89535672307
0.000542	16.518	3.92194798538
0.000543	16.446	3.92620478325
0.000544	16.39	3.94587125994
0.000545	16.388	3.98565628222
0.000546	16.336	3.96271422134
0.000547	16.294	3.93542424651
0.000548	16.252	3.86994780327
0.000549	16.174	3.82305166065
0.00055	16.158	3.79328828327
0.000551	16.082	3.77985131983
0.000552	16.038	3.73905817018
0.000553	15.98	3.75334517464
0.000554	15.966	3.77529389584
0.000555	15.906	3.78485983888
0.000556	15.878	3.72600536768
0.000557	15.844	3.78624669033
0.000558	15.758	3.7793433292
0.000559	15.724	3.79154638637
0.00056	15.678	3.78554038415
0.000561	15.64	3.76276494084
0.000562	15.594	3.74501855803
0.000563	15.554	3.7474103058
0.000564	15.532	3.71658122473
0.000565	15.488	3.71454654029
0.000566	15.45	3.72981232772
0.000567	15.392	3.74570901166
0.000568	15.348	3.75697963795
0.000569	15.3	3.76058506086
0.00057	15.216	3.75197867798
0.000571	15.172	3.75744807017
0.000572	15.15	3.68829228777
0.000573	15.148	3.69135422305
0.000574	15.134	3.68022336279
0.000575	15.096	3.66753104963
0.000576	15.074	3.6117203657
0.000577	15.02	3.63917573085
0.000578	14.952	3.64001318679
0.000579	14.942	3.63299270575
0.00058	14.932	3.64573394531
0.000581	14.912	3.64311075868
0.000582	14.842	3.6415705403
0.000583	14.814	3.65231488237
0.000584	14.724	3.64414928344
0.000585	14.684	3.69974918069
0.000586	14.638	3.68876076752
0.000587	14.592	3.66572448501
0.000588	14.572	3.6661718454
0.000589	14.532	3.63661600942
0.00059	14.496	3.63235240581
0.000591	14.47	3.59792996041
0.000592	14.486	3.59802779311
0.000593	14.45	3.59381412986
0.000594	14.41	3.60026387922
0.000595	14.396	3.59488303009
0.000596	14.388	3.58684485307
0.000597	14.404	3.55370004362
0.000598	14.372	3.58742470304
0.000599	14.336	3.57646529411
0.0006	14.278	3.58283630662
0.000601	14.25	3.59715165096
0.000602	14.238	3.59574137001
0.000603	14.21	3.64443411245
0.000604	14.158	3.64486433218
0.000605	14.094	3.65419813365
0.000606	14.032	3.65827500333
0.000607	13.966	3.68630492499
0.000608	13.934	3.66410207281
0.000609	13.932	3.63969449267
0.00061	13.89	3.62020717639
0.000611	13.85	3.59325757496
0.000612	13.83	3.56666510903
0.000613	13.786	3.59669348152
0.000614	13.76	3.60643868657
0.000615	13.736	3.61030525025
0.000616	13.668	3.61908496723
0.000617	13.608	3.61916233402
0.000618	13.57	3.6101385015
0.000619	13.518	3.62514496262
0.00062	13.452	3.62211209103
0.000621	13.408	3.62126165859
0.000622	13.374	3.62079052142
0.000623	13.32	3.6107616925
0.000624	13.254	3.56110713122
0.000625	13.244	3.56320978894
0.000626	13.214	3.53669393643
0.000627	13.208	3.51407683468
0.000628	13.186	3.52184667469
0.000629	13.152	3.52716543417
0.00063	13.08	3.52329391337
0.000631	13.0	3.49170445485
0.000632	12.988	3.48078381977
0.000633	12.902	3.46992737676
0.000634	12.902	3.49233389011
0.000635	12.868	3.49779587741
0.000636	12.872	3.48763759585
0.000637	12.868	3.50179611057
0.000638	12.792	3.44278027182
0.000639	12.744	3.44709500884
0.00064	12.732	3.46528151815
0.000641	12.694	3.45548317895
0.000642	12.654	3.43078474988
0.000643	12.618	3.425795674
0.000644	12.614	3.44630294664
0.000645	12.558	3.46101661366
0.000646	12.528	3.45560645907
0.000647	12.502	3.45745513348
0.000648	12.448	3.44837584958
0.000649	12.43	3.42886278524
0.00065	12.408	3.41782620974
0.000651	12.344	3.3813701365
0.000652	12.346	3.36901825463
0.000653	12.308	3.36944149675
0.000654	12.26	3.36992581521
0.000655	12.24	3.38384396803
0.000656	12.182	3.34437976312
0.000657	12.142	3.34033471377
0.000658	12.12	3.37306981843
0.000659	12.094	3.38602480794
0.00066	12.078	3.40879978878
0.000661	12.038	3.38888713297
0.000662	12.03	3.33842777367
0.000663	11.986	3.32111487305
0.000664	11.968	3.3423010038
0.000665	11.91	3.35050742426
0.000666	11.872	3.36505809757
0.000667	11.822	3.35355274299
0.000668	11.83	3.35516020482
0.000669	11.798	3.36232003236
0.00067	11.78	3.34059874873
0.000671	11.706	3.31655906023
0.000672	11.692	3.30289812135
0.000673	11.668	3.28417051932
0.000674	11.626	3.27568679821
0.000675	11.62	3.3008483758
0.000676	11.552	3.26424508884
0.000677	11.536	3.25894215966
0.000678	11.518	3.28963159032
0.000679	11.516	3.27196332498
0.00068	11.462	3.27971889039
0.000681	11.416	3.26970090375
0.000682	11.4	3.29363021604
0.000683	11.362	3.27764488619
0.000684	11.338	3.26921336104
0.000685	11.346	3.28120160917
0.000686	11.366	3.30878285779
0.000687	11.35	3.28808454879
0.000688	11.326	3.27654146929
0.000689	11.328	3.2693143012
0.00069	11.318	3.28707712109
0.000691	11.274	3.29710843012
0.000692	11.228	3.28085598587
0.000693	11.174	3.26431064698
0.000694	11.152	3.24790640259
0.000695	11.11	3.28905761579
0.000696	11.1	3.30060600496
0.000697	11.066	3.30236945238
0.000698	11.052	3.31802591913
0.000699	11.01	3.31268773053
0.0007	10.99	3.29027354486
0.000701	10.962	3.27849904682
0.000702	10.922	3.25083312399
0.000703	10.894	3.2407968156
0.000704	10.86	3.24906140293
0.000705	10.828	3.24752459575
0.000706	10.776	3.23509257982
0.000707	10.742	3.23163054819
0.000708	10.696	3.21676607791
0.000709	10.648	3.22243634538
0.00071	10.582	3.25565292991
0.000711	10.61	3.26464393158
0.000712	10.572	3.24296407627
0.000713	10.56	3.23579974659
0.000714	10.568	3.23749532818
0.000715	10.596	3.20324585382
0.000716	10.538	3.19007147255
0.000717	10.51	3.18023584031
0.000718	10.52	3.18835380722
0.000719	10.47	3.18513735968
0.00072	10.452	3.19682592582
0.000721	10.396	3.17225219678
0.000722	10.378	3.15517289542
0.000723	10.32	3.17704265001
0.000724	10.266	3.16089291182
0.000725	10.218	3.12001217946
0.000726	10.216	3.09408209329
0.000727	10.206	3.11505441365
0.000728	10.168	3.12598400508
0.000729	10.142	3.13908203142
0.00073	10.098	3.14394592829
0.000731	10.06	3.14140096135
0.000732	10.044	3.12826853067
0.000733	10.034	3.10239326972
0.000734	10.056	3.09335804588
0.000735	10.014	3.08055254784
0.000736	9.958	3.05748851183
0.000737	9.924	3.03549402898
0.000738	9.906	3.04978097574
0.000739	9.878	3.0859546335
0.00074	9.848	3.13638262972
0.000741	9.826	3.1246958252
0.000742	9.806	3.11132833369
0.000743	9.808	3.12139968604
0.000744	9.766	3.08273320286
0.000745	9.746	3.07855225715
0.000746	9.73	3.05697562961
0.000747	9.72	3.09735370922
0.000748	9.692	3.11851503123
0.000749	9.672	3.15347681139
0.00075	9.612	3.13008881663
0.000751	9.574	3.11520850025
0.000752	9.53	3.13705275697
0.000753	9.538	3.12098638254
0.000754	9.508	3.09417775831
0.000755	9.472	3.05110078496
0.000756	9.442	3.06310887825
0.000757	9.416	3.07553962745
0.000758	9.382	3.07832356974
0.000759	9.368	3.06211952739
0.00076	9.346	3.03747987648
0.000761	9.324	3.02836985852
0.000762	9.294	3.04295317085
0.000763	9.274	3.04021775536
0.000764	9.272	3.02159163356
0.000765	9.32	3.0042636369
0.000766	9.352	3.01597347468
0.000767	9.342	3.06806714398
0.000768	9.324	3.07685293766
0.000769	9.306	3.05161662074
0.00077	9.26	3.01734983056
0.000771	9.238	3.02545137128
0.000772	9.196	3.03407053313
0.000773	9.176	3.01214607879
0.000774	9.142	3.03147422882
0.000775	9.116	3.01239838003
0.000776	9.082	2.96433398928
0.000777	9.042	2.94350743162
0.000778	9.024	2.95625168076
0.000779	8.984	2.9644129267
0.00078	8.98	2.97381909335
0.000781	8.936	2.9899672239
0.000782	8.898	2.95695721985
0.000783	8.88	2.95932424719
0.000784	8.836	2.94229570234
0.000785	8.806	2.94556683849
0.000786	8.78	2.97112773202
0.000787	8.77	2.9286686395
0.000788	8.778	2.90046823806
0.000789	8.75	2.91950338243
0.00079	8.732	2.92577784529
0.000791	8.73	2.94908460374
0.000792	8.712	2.93684456518
0.000793	8.67	2.95856384078
0.000794	8.63	2.90810935145
0.000795	8.624	2.8925117113
0.000796	8.572	2.82927835322
0.000797	8.542	2.85451151688
0.000798	8.522	2.86103407879
0.000799	8.52	2.8428155058
0.0008	8.504	2.83724937219
0.000801	8.482	2.80244107877
0.000802	8.514	2.79102203503
0.000803	8.506	2.83089455826
0.000804	8.468	2.83777659445
0.000805	8.462	2.83488200813
0.000806	8.42	2.8297703087
0.000807	8.42	2.83330196061
0.000808	8.374	2.82455731045
0.000809	8.354	2.83983872782
0.00081	8.328	2.83767792394
0.000811	8.358	2.83440222975
0.000812	8.294	2.84175368391
0.000813	8.26	2.85313862264
0.000814	8.234	2.84661974981
0.000815	8.21	2.85480297043
0.000816	8.192	2.84308564767
0.000817	8.182	2.83423287681
0.000818	8.146	2.83983872782
0.000819	8.118	2.84325095621
0.00082	8.052	2.824410735
0.000821	8.074	2.87828490598
0.000822	8.07	2.89432202769
0.000823	8.064	2.88719656414
0.000824	8.026	2.88536375523
0.000825	7.996	2.88027498687
0.000826	7.984	2.85302365921
0.000827	7.952	2.80387160904
0.000828	7.94	2.80007142766
0.000829	7.952	2.82306500102
0.00083	7.932	2.81200568989
0.000831	7.904	2.78689504646
0.000832	7.872	2.77697965423
0.000833	7.858	2.77016894792
0.000834	7.844	2.76327052603
0.000835	7.872	2.76036519323
0.000836	7.848	2.74679740789
0.000837	7.838	2.73345129827
0.000838	7.812	2.76272618983
0.000839	7.806	2.75251957305
0.00084	7.772	2.76839592544
0.000841	7.762	2.75995579675
0.000842	7.75	2.76613448697
0.000843	7.748	2.73943351808
0.000844	7.766	2.70097093653
0.000845	7.738	2.72054332809
0.000846	7.704	2.68558820373
0.000847	7.7	2.71035053084
0.000848	7.644	2.7168481739
0.000849	7.608	2.70376330325
0.00085	7.59	2.68810342063
0.000851	7.572	2.68268820402
0.000852	7.528	2.67080811741
0.000853	7.496	2.64234441358
0.000854	7.5	2.65894716006
0.000855	7.496	2.69925619384
0.000856	7.466	2.70792245088
0.000857	7.438	2.68293794188
0.000858	7.45	2.65697196071
0.000859	7.414	2.65680334236
0.00086	7.38	2.64643155967
0.000861	7.372	2.6663863186
0.000862	7.326	2.67202619748
0.000863	7.298	2.65804364148
0.000864	7.246	2.64224979894
0.000865	7.226	2.63266480966
0.000866	7.21	2.65139585879
0.000867	7.174	2.68472046962
0.000868	7.146	2.65418235997
0.000869	7.124	2.66094419333
0.00087	7.086	2.67630416806
0.000871	7.048	2.67389154604
0.000872	7.024	2.64564245506
0.000873	6.98	2.62289915933
0.000874	6.984	2.61987480617
0.000875	6.976	2.62895872923
0.000876	6.96	2.63636112853
0.000877	6.956	2.63477968718
0.000878	6.944	2.63986060238
0.000879	6.934	2.63773463411
0.00088	6.918	2.62816970533
0.000881	6.918	2.61214011875
0.000882	6.878	2.61287504485
0.000883	6.832	2.60380029956
0.000884	6.838	2.59764431745
0.000885	6.832	2.60533606278
0.000886	6.834	2.59739176868
0.000887	6.822	2.58269549115
0.000888	6.792	2.57696255308
0.000889	6.764	2.57299514185
0.00089	6.74	2.5830989141
0.000891	6.71	2.57951545838
0.000892	6.71	2.57175037669
0.000893	6.732	2.58769704564
0.000894	6.706	2.60913088978
0.000895	6.676	2.60749381591
0.000896	6.652	2.59593836599
0.000897	6.628	2.59029264756
0.000898	6.618	2.57993720854
0.000899	6.64	2.61044057584
0.0009	6.604	2.58673230157
0.000901	6.618	2.58690471413
0.000902	6.606	2.58896967924
0.000903	6.576	2.57608695505
0.000904	6.548	2.5728769889
0.000905	6.534	2.57232268582
0.000906	6.514	2.55847689065
0.000907	6.468	2.53948341203
0.000908	6.458	2.52828716723
0.000909	6.454	2.51711819349
0.00091	6.428	2.52365132298
0.000911	6.406	2.52847068403
0.000912	6.39	2.54202675045
0.000913	6.344	2.53252127336
0.000914	6.29	2.54123985487
0.000915	6.286	2.52432248336
0.000916	6.286	2.54090613758
0.000917	6.284	2.51064613197
0.000918	6.23	2.4700404855
0.000919	6.202	2.46357382678
0.00092	6.198	2.43942534217
0.000921	6.186	2.45670592461
0.000922	6.164	2.43661732736
0.000923	6.12	2.42767378369
0.000924	6.094	2.39774143727
0.000925	6.056	2.38345631384
0.000926	6.03	2.3826665734
0.000927	6.016	2.38154235738
0.000928	5.996	2.3748650488
0.000929	5.974	2.37261964925
0.00093	5.98	2.37309923939
0.000931	5.952	2.33959312702
0.000932	5.934	2.31724923131
0.000933	5.94	2.35380542951
0.000934	5.956	2.38706179225
0.000935	5.928	2.40474863551
0.000936	5.93	2.42097087963
0.000937	5.922	2.42402887772
0.000938	5.936	2.44292938907
0.000939	5.926	2.43074556464
0.00094	5.914	2.39303238591
0.000941	5.9	2.38201595293
0.000942	5.9	2.4004166305
0.000943	5.876	2.3766834034
0.000944	5.87	2.37425777876
0.000945	5.87	2.3826665734
0.000946	5.874	2.4187029582
0.000947	5.9	2.40124967465
0.000948	5.858	2.39788156505
0.000949	5.83	2.39605926471
0.00095	5.8	2.39916652194
0.000951	5.784	2.40776743063
0.000952	5.76	2.42123935207
0.000953	5.766	2.43377155871
0.000954	5.758	2.45263857916
0.000955	5.736	2.43768414689
0.000956	5.746	2.44570725967
0.000957	5.744	2.4393572924
0.000958	5.704	2.40257861474
0.000959	5.676	2.42549458874
0.00096	5.662	2.41655871023
0.000961	5.646	2.41592301202
0.000962	5.626	2.44502024531
0.000963	5.598	2.41254968861
0.000964	5.586	2.42540800691
0.000965	5.584	2.41141949897
0.000966	5.572	2.43573726005
0.000967	5.546	2.38073182026
0.000968	5.538	2.38506939102
0.000969	5.52	2.36169430706
0.00097	5.502	2.38620954654
0.000971	5.486	2.38700733137
0.000972	5.458	2.39420884636
0.000973	5.462	2.39511085338
0.000974	5.428	2.38344624441
0.000975	5.428	2.4068269568
0.000976	5.404	2.41097158839
0.000977	5.366	2.41661829837
0.000978	5.348	2.40060325752
0.000979	5.322	2.36861056318
0.00098	5.308	2.37258003026
0.000981	5.298	2.39941576222
0.000982	5.286	2.40586865809
0.000983	5.282	2.39049701945
0.000984	5.256	2.38379193723
0.000985	5.238	2.37683739452
0.000986	5.236	2.37577440006
0.000987	5.234	2.37807569266
0.000988	5.214	2.35546258726
0.000989	5.206	2.35447743671
0.00099	5.208	2.36489661508
0.000991	5.21	2.35582257396
0.000992	5.206	2.34681997605
0.000993	5.198	2.36194750153
0.000994	5.186	2.36715103025
0.000995	5.154	2.35335590169
0.000996	5.14	2.35974574902
0.000997	5.106	2.33811120351
0.000998	5.092	2.32541093143
0.000999	5.084	2.32313236816
0.001	5.068	2.32107216605
0.001001	5.034	2.31016103335
0.001002	5.008	2.32033101087
0.001003	4.984	2.29776935309
0.001004	4.964	2.32523203143
0.001005	4.954	2.31168423449
0.001006	4.956	2.27729313001
0.001007	4.932	2.28722014682
0.001008	4.904	2.29320387231
0.001009	4.9	2.30434372436
0.00101	4.882	2.29610017203
0.001011	4.86	2.28744398839
0.001012	4.82	2.27059463577
0.001013	4.808	2.25812665721
0.001014	4.816	2.25436110683
0.001015	4.796	2.23302127173
0.001016	4.794	2.24756846392
0.001017	4.778	2.25138090958
0.001018	4.788	2.26606619497
0.001019	4.77	2.24879967983
0.00102	4.784	2.25329625216
0.001021	4.784	2.23994285641
0.001022	4.764	2.22447836582
0.001023	4.748	2.22092233092
0.001024	4.754	2.21031309999
0.001025	4.764	2.19551907302
0.001026	4.748	2.19191605679
0.001027	4.726	2.19429350817
0.001028	4.696	2.20081439472
0.001029	4.702	2.22017927204
0.00103	4.68	2.19854497339
0.001031	4.654	2.20051902968
0.001032	4.65	2.177957759
0.001033	4.63	2.15988425616
0.001034	4.616	2.14302216507
0.001035	4.59	2.1554349909
0.001036	4.598	2.16434655266
0.001037	4.592	2.15070593062
0.001038	4.564	2.16007036922
0.001039	4.558	2.14630752689
0.00104	4.546	2.1633039546
0.001041	4.518	2.15816496126
0.001042	4.5	2.14056067422
0.001043	4.488	2.14239492158
0.001044	4.472	2.12725550887
0.001045	4.458	2.13547090825
0.001046	4.448	2.12115440268
0.001047	4.426	2.0920143403
0.001048	4.398	2.09752139441
0.001049	4.4	2.09761769634
0.00105	4.4	2.08997607642
0.001051	4.382	2.07655387602
0.001052	4.368	2.08724124145
0.001053	4.352	2.0957328074
0.001054	4.338	2.09374210446
0.001055	4.342	2.0950026253
0.001056	4.336	2.11449852211
0.001057	4.332	2.09708750414
0.001058	4.352	2.08520886244
0.001059	4.336	2.07149800869
0.00106	4.316	2.08330122642
0.001061	4.302	2.08393761903
0.001062	4.266	2.04529802229
0.001063	4.26	2.02790532323
0.001064	4.25	2.03162496539
0.001065	4.244	2.0455962456
0.001066	4.24	2.03823453018
0.001067	4.202	2.02217605564
0.001068	4.178	2.02541748783
0.001069	4.172	2.04313876181
0.00107	4.17	2.05160912457
0.001071	4.18	2.05513989791
0.001072	4.154	2.02046628282
0.001073	4.144	2.00780078693
0.001074	4.124	1.99915582184
0.001075	4.102	2.0168282029
0.001076	4.088	2.01897399686
0.001077	4.088	2.02885583519
0.001078	4.07	2.00526806188
0.001079	4.062	2.01845386373
0.00108	4.072	1.99068229509
0.001081	4.07	1.98421269021
0.001082	4.054	1.98672695658
0.001083	4.054	1.99476414646
0.001084	4.04	1.98050498611
0.001085	4.046	1.98692828255
0.001086	4.028	1.98071098346
0.001087	4.006	1.94266929764
0.001088	3.962	1.92991087877
0.001089	3.954	1.9616024062
0.00109	3.934	1.96510661288
0.001091	3.924	1.96728848927
0.001092	3.908	1.95743096941
0.001093	3.916	1.94754820223
0.001094	3.878	1.95220798072
0.001095	3.88	1.97017765696
0.001096	3.87	1.96293148123
0.001097	3.868	1.9754938623
0.001098	3.854	1.96689704865
0.001099	3.856	1.96755279472
0.0011	3.844	1.98787927199
0.001101	3.846	1.98249438839
0.001102	3.842	1.97611639333
0.001103	3.818	1.95981529742
0.001104	3.798	1.93731670101
0.001105	3.792	1.9361652822
0.001106	3.792	1.95467030468
0.001107	3.758	1.9420185375
0.001108	3.754	1.9394545625
0.001109	3.752	1.93661973552
0.00111	3.754	1.94357505644
0.001111	3.754	1.95076497816
0.001112	3.716	1.9655391118
0.001113	3.692	1.95067578034
0.001114	3.69	1.95292088933
0.001115	3.666	1.95306016292
0.001116	3.682	1.92792012283
0.001117	3.686	1.91400208986
0.001118	3.658	1.90814988929
0.001119	3.644	1.90506272863
0.00112	3.638	1.89392608092
0.001121	3.632	1.89540919065
0.001122	3.618	1.8931656029
0.001123	3.596	1.88382164761
0.001124	3.582	1.88235915808
0.001125	3.576	1.88685558536
0.001126	3.564	1.87560763487
0.001127	3.56	1.8906083677
0.001128	3.568	1.89878276799
0.001129	3.556	1.88967298758
0.00113	3.536	1.87208546813
0.001131	3.522	1.86909496816
0.001132	3.504	1.87242730166
0.001133	3.498	1.90315422391
0.001134	3.484	1.90098500783
0.001135	3.482	1.88935862133
0.001136	3.47	1.88708770331
0.001137	3.476	1.88399150741
0.001138	3.462	1.89645880525
0.001139	3.462	1.8943484368
0.00114	3.438	1.88418576579
0.001141	3.416	1.87695071859
0.001142	3.392	1.8542750605
0.001143	3.372	1.83565138302
0.001144	3.378	1.84149830301
0.001145	3.362	1.82946877536
0.001146	3.366	1.82867274273
0.001147	3.364	1.81755440084
0.001148	3.364	1.80872994115
0.001149	3.358	1.8258795141
0.00115	3.346	1.82709715122
0.001151	3.296	1.78448423921
0.001152	3.306	1.7889561202
0.001153	3.306	1.80564780619
0.001154	3.296	1.82219208647
0.001155	3.304	1.81647570862
0.001156	3.292	1.80962316519
0.001157	3.278	1.80795907033
0.001158	3.256	1.82276273826
0.001159	3.256	1.83151958766
0.00116	3.242	1.85457164866
0.001161	3.218	1.83806311099
0.001162	3.192	1.81855327115
0.001163	3.2	1.81328431306
0.001164	3.2	1.80776104616
0.001165	3.198	1.79632847776
0.001166	3.182	1.78013370284
0.001167	3.168	1.77194130828
0.001168	3.184	1.777116766
0.001169	3.172	1.77042819679
0.00117	3.158	1.74270938484
0.001171	3.134	1.73321781666
0.001172	3.108	1.72636496721
0.001173	3.122	1.73756035866
0.001174	3.122	1.7433060546
0.001175	3.12	1.75430898077
0.001176	3.106	1.75919413369
0.001177	3.088	1.76755650546
0.001178	3.082	1.78080768192
0.001179	3.06	1.76646539734
0.00118	3.058	1.76709818629
0.001181	3.06	1.75396693241
0.001182	3.054	1.73870181457
0.001183	3.066	1.73483255676
0.001184	3.056	1.72883313249
0.001185	3.042	1.71471163756
0.001186	3.028	1.69682527091
0.001187	3.026	1.69980116484
0.001188	3.026	1.71035785729
0.001189	3.024	1.71680633736
0.00119	3.018	1.70812060464
0.001191	3.012	1.69465512716
0.001192	2.998	1.66312837749
0.001193	2.994	1.661915762
0.001194	2.988	1.66968739589
0.001195	2.96	1.66805275696
0.001196	2.926	1.65545280815
0.001197	2.932	1.65268750827
0.001198	2.91	1.6486054713
0.001199	2.908	1.65515437346
0.0012	2.906	1.66768222393
0.001201	2.874	1.6822972389
0.001202	2.876	1.67350649834
0.001203	2.866	1.67094105222
0.001204	2.864	1.66298045689
0.001205	2.852	1.66796163025
0.001206	2.854	1.68067962444
0.001207	2.842	1.68435031986
0.001208	2.844	1.68750229629
0.001209	2.844	1.69813544807
0.00121	2.832	1.67205741528
0.001211	2.842	1.67721077984
0.001212	2.84	1.6918628786
0.001213	2.844	1.66962989911
0.001214	2.83	1.68911219284
0.001215	2.818	1.68192627662
0.001216	2.8	1.68878654661
0.001217	2.776	1.69050998222
0.001218	2.764	1.67818473357
0.001219	2.768	1.69179667809
0.00122	2.762	1.6820689641
0.001221	2.764	1.69596698081
0.001222	2.748	1.70543132374
0.001223	2.73	1.6902958321
0.001224	2.728	1.70353045174
0.001225	2.718	1.6800226189
0.001226	2.694	1.67342881534
0.001227	2.694	1.6614343201
0.001228	2.706	1.67318976808
0.001229	2.694	1.66504174122
0.00123	2.7	1.65348117619
0.001231	2.686	1.65027391666
0.001232	2.666	1.63047355084
0.001233	2.668	1.63026868951
0.001234	2.656	1.62039007649
0.001235	2.654	1.61811124463
0.001236	2.654	1.60071359087
0.001237	2.634	1.59876327203
0.001238	2.62	1.61356747612
0.001239	2.612	1.61909110306
0.00124	2.61	1.64739187809
0.001241	2.608	1.6426612554
0.001242	2.604	1.63070046299
0.001243	2.598	1.62984539144
0.001244	2.604	1.62701690219
0.001245	2.592	1.62896777132
0.001246	2.57	1.6078246173
0.001247	2.566	1.61420073101
0.001248	2.564	1.60433911627
0.001249	2.55	1.58603278655
0.00125	2.54	1.58126531613
0.001251	2.532	1.58901730639
0.001252	2.534	1.57760704867
0.001253	2.522	1.58161815872
0.001254	2.532	1.56492044526
0.001255	2.52	1.56
0.001256	2.504	1.55755706156
0.001257	2.498	1.55370396151
0.001258	2.49	1.54851541807
0.001259	2.47	1.54567137516
0.00126	2.462	1.52596068101
0.001261	2.452	1.52960648534
0.001262	2.452	1.54003116852
0.001263	2.464	1.54165625222
0.001264	2.444	1.53455661349
0.001265	2.448	1.53730153191
0.001266	2.446	1.54631303429
0.001267	2.45	1.54126571363
0.001268	2.454	1.54009220503
0.001269	2.446	1.53332449273
0.00127	2.44	1.54090882274
0.001271	2.422	1.53098530365
0.001272	2.42	1.54
0.001273	2.432	1.56120978731
0.001274	2.442	1.54098539902
0.001275	2.432	1.54317076178
0.001276	2.436	1.55109767584
0.001277	2.432	1.55736187188
0.001278	2.418	1.55025030237
0.001279	2.402	1.55061149228
0.00128	2.386	1.54951734421
0.001281	2.392	1.56663205636
0.001282	2.394	1.56804464222
0.001283	2.378	1.58591172516
0.001284	2.378	1.59094814498
0.001285	2.372	1.57150119313
0.001286	2.356	1.56373399272
0.001287	2.322	1.55251924304
0.001288	2.324	1.55917414037
0.001289	2.304	1.55292755787
0.00129	2.294	1.5464682344
0.001291	2.298	1.54051809467
0.001292	2.29	1.54593014072
0.001293	2.296	1.54025452442
0.001294	2.288	1.53396740513
0.001295	2.26	1.53114336363
0.001296	2.266	1.53988441125
0.001297	2.264	1.53045875475
0.001298	2.258	1.51374898844
0.001299	2.256	1.50680589327
0.0013	2.254	1.49849391056
0.001301	2.246	1.48508720283
0.001302	2.228	1.48593943349
0.001303	2.226	1.48017701644
0.001304	2.226	1.48691761709
0.001305	2.214	1.47519625813
0.001306	2.198	1.48148439074
0.001307	2.198	1.47607452386
0.001308	2.19	1.4594176921
0.001309	2.184	1.45950128469
0.00131	2.174	1.444895844
0.001311	2.18	1.45725769856
0.001312	2.176	1.45774620562
0.001313	2.158	1.4591216536
0.001314	2.17	1.46188234821
0.001315	2.154	1.44854547737
0.001316	2.154	1.44854547737
0.001317	2.142	1.4219127962
0.001318	2.146	1.42150765035
0.001319	2.15	1.42249780316
0.00132	2.142	1.424723131
0.001321	2.128	1.43094933523
0.001322	2.134	1.43667811287
0.001323	2.132	1.44311330117
0.001324	2.12	1.44
0.001325	2.12	1.43443368616
0.001326	2.116	1.43476269815
0.001327	2.092	1.4225104569
0.001328	2.1	1.42758537398
0.001329	2.092	1.42812324398
0.00133	2.088	1.42977480744
0.001331	2.08	1.42042247237
0.001332	2.056	1.39744910462
0.001333	2.04	1.38938835464
0.001334	2.028	1.39255735968
0.001335	2.032	1.39534081858
0.001336	2.026	1.39187786821
0.001337	2.03	1.37589970565
0.001338	2.02	1.38115893365
0.001339	2.006	1.36746627015
0.00134	1.99	1.36011028965
0.001341	1.98	1.36073509545
0.001342	1.988	1.3578865932
0.001343	1.968	1.35165676116
0.001344	1.952	1.33629936766
0.001345	1.948	1.337645693
0.001346	1.93	1.32706442948
0.001347	1.906	1.31801517442
0.001348	1.914	1.32913656183
0.001349	1.916	1.33001654125
0.00135	1.902	1.33880394382
0.001351	1.894	1.34267047335
0.001352	1.898	1.34744053672
0.001353	1.898	1.36073362566
0.001354	1.904	1.34862300144
0.001355	1.894	1.33968802338
0.001356	1.914	1.36477250852
0.001357	1.904	1.34713919103
0.001358	1.9	1.35129567453
0.001359	1.89	1.34532523949
0.00136	1.892	1.36100551064
0.001361	1.88	1.36146979401
0.001362	1.888	1.37530214862
0.001363	1.864	1.37313655548
0.001364	1.86	1.3462540622
0.001365	1.856	1.34880094899
0.001366	1.858	1.34232484891
0.001367	1.858	1.34381397522
0.001368	1.868	1.33961785596
0.001369	1.862	1.32625638547
0.00137	1.858	1.31978634635
0.001371	1.854	1.3269076833
0.001372	1.844	1.32803012014
0.001373	1.842	1.32251124759
0.001374	1.83	1.31343062245
0.001375	1.832	1.31748851987
0.001376	1.812	1.31933922855
0.001377	1.82	1.33101465056
0.001378	1.814	1.32189409561
0.001379	1.8	1.32966161109
0.00138	1.786	1.332743036
0.001381	1.774	1.33376309741
0.001382	1.768	1.3334826583
0.001383	1.76	1.32755414202
0.001384	1.762	1.3361721446
0.001385	1.754	1.33172219325
0.001386	1.754	1.32871516888
0.001387	1.752	1.32306311263
0.001388	1.748	1.32230707477
0.001389	1.754	1.3013393101
0.00139	1.754	1.29672047875
0.001391	1.752	1.28937814469
0.001392	1.74	1.2916655914
0.001393	1.738	1.30129012906
0.001394	1.74	1.29630243385
0.001395	1.728	1.27672079955
0.001396	1.728	1.2782863529
0.001397	1.706	1.26473870819
0.001398	1.7	1.25777581468
0.001399	1.698	1.25331400694
0.0014	1.698	1.24530960006
0.001401	1.688	1.23719683155
0.001402	1.684	1.23294119892
0.001403	1.688	1.2355792164
0.001404	1.678	1.22405718821
0.001405	1.672	1.22000655736
0.001406	1.66	1.21671689394
0.001407	1.66	1.21835955284
0.001408	1.666	1.21919809711
0.001409	1.66	1.22327429467
0.00141	1.654	1.22893612527
0.001411	1.656	1.24002580618
0.001412	1.654	1.24670926843
0.001413	1.652	1.24374273867
0.001414	1.656	1.24966555526
0.001415	1.638	1.24697874882
0.001416	1.618	1.24742775342
0.001417	1.62	1.25203833807
0.001418	1.604	1.25506334501
0.001419	1.594	1.26220600537
0.00142	1.582	1.25669248426
0.001421	1.584	1.2613262861
0.001422	1.588	1.26105352781
0.001423	1.572	1.25252385207
0.001424	1.568	1.24955031911
0.001425	1.574	1.24278879943
0.001426	1.564	1.23689288138
0.001427	1.568	1.23667942491
0.001428	1.576	1.23297364124
0.001429	1.572	1.2250779567
0.00143	1.572	1.22670941954
0.001431	1.574	1.21841043988
0.001432	1.568	1.21711790719
0.001433	1.562	1.21414826113
0.001434	1.552	1.21461763531
0.001435	1.554	1.21617597411
0.001436	1.564	1.22715280222
0.001437	1.558	1.22255306633
0.001438	1.562	1.22235674007
0.001439	1.55	1.20809767817
0.00144	1.56	1.20432553739
0.001441	1.558	1.20774003825
0.001442	1.54	1.19682914403
0.001443	1.536	1.19528406666
0.001444	1.524	1.19223487619
0.001445	1.522	1.1855446006
0.001446	1.518	1.17884519764
0.001447	1.516	1.19069055594
0.001448	1.504	1.19246970611
0.001449	1.498	1.17898091588
0.00145	1.492	1.17385518698
0.001451	1.492	1.18065066806
0.001452	1.49	1.17894020205
0.001453	1.502	1.18405912015
0.001454	1.498	1.19415074425
0.001455	1.496	1.20249074841
0.001456	1.494	1.19246132013
0.001457	1.484	1.17547607377
0.001458	1.47	1.17179349717
0.001459	1.482	1.17714739944
0.00146	1.478	1.18216580901
0.001461	1.476	1.18719164418
0.001462	1.474	1.18377531652
0.001463	1.466	1.17509318779
0.001464	1.462	1.17326723299
0.001465	1.454	1.16098406535
0.001466	1.44	1.16378692208
0.001467	1.434	1.15483505316
0.001468	1.432	1.16334689581
0.001469	1.436	1.15667800187
0.00147	1.438	1.16023963042
0.001471	1.45	1.17281712129
0.001472	1.436	1.16529137987
0.001473	1.45	1.16597598603
0.001474	1.448	1.16588850239
0.001475	1.444	1.15882008957
0.001476	1.432	1.17531953102
0.001477	1.416	1.17258006123
0.001478	1.408	1.16856150886
0.001479	1.406	1.16153519103
0.00148	1.408	1.16341566089
0.001481	1.408	1.16513346875
0.001482	1.398	1.15913588505
0.001483	1.394	1.1518524211
0.001484	1.388	1.1460610804
0.001485	1.364	1.13115162556
0.001486	1.36	1.13243101335
0.001487	1.366	1.14369751246
0.001488	1.358	1.14797038289
0.001489	1.356	1.13721765727
0.00149	1.36	1.12534439173
0.001491	1.35	1.12227447623
0.001492	1.35	1.13468057179
0.001493	1.356	1.12306010525
0.001494	1.35	1.12760808795
0.001495	1.344	1.12323817599
0.001496	1.336	1.11135232937
0.001497	1.338	1.10984503423
0.001498	1.34	1.12089250154
0.001499	1.35	1.13468057179
0.0015	1.352	1.13670400721
0.001501	1.35	1.13468057179
0.001502	1.356	1.1407295911
0.001503	1.342	1.13006017539
0.001504	1.336	1.12387899705
0.001505	1.328	1.11194244455
0.001506	1.314	1.10788266527
0.001507	1.308	1.11943557206
0.001508	1.308	1.1122661552
0.001509	1.296	1.11012792056
0.00151	1.292	1.10577393711
0.001511	1.292	1.11118675298
0.001512	1.288	1.10682247899
0.001513	1.272	1.10182394238
0.001514	1.256	1.10202722289
0.001515	1.248	1.09658378613
0.001516	1.232	1.07059609564
0.001517	1.234	1.0635995487
0.001518	1.236	1.06221655043
0.001519	1.244	1.06417291828
0.00152	1.24	1.08369737473
0.001521	1.228	1.07704038921
0.001522	1.234	1.07296039069
0.001523	1.238	1.08321558334
0.001524	1.236	1.08641796745
0.001525	1.24	1.08921990434
0.001526	1.224	1.0760223046
0.001527	1.222	1.07550732215
0.001528	1.214	1.07898285436
0.001529	1.214	1.09371111359
0.00153	1.208	1.08477463097
0.001531	1.216	1.08321004427
0.001532	1.216	1.08689649921
0.001533	1.214	1.09188094589
0.001534	1.218	1.10021634236
0.001535	1.218	1.10565636615
0.001536	1.214	1.10281639451
0.001537	1.202	1.09599087587
0.001538	1.19	1.07233390322
0.001539	1.18	1.06564534438
0.00154	1.18	1.07312627402
0.001541	1.176	1.06631327479
0.001542	1.178	1.05181557319
0.001543	1.172	1.05376278165
0.001544	1.162	1.04869251928
0.001545	1.16	1.04995237987
0.001546	1.162	1.05059792499
0.001547	1.156	1.05055413949
0.001548	1.154	1.04416665337
0.001549	1.162	1.05249988124
0.00155	1.156	1.04864865422
0.001551	1.148	1.03638602847
0.001552	1.152	1.02999805825
0.001553	1.14	1.02975725295
0.001554	1.142	1.02461504966
0.001555	1.14	1.03363436475
0.001556	1.138	1.02320867862
0.001557	1.136	1.02640342946
0.001558	1.128	1.02743174956
0.001559	1.118	1.03347762433
0.00156	1.112	1.03511158819
0.001561	1.112	1.03704194708
0.001562	1.124	1.03760493445
0.001563	1.116	1.03852972995
0.001564	1.106	1.03477727072
0.001565	1.108	1.03360340557
0.001566	1.106	1.03477727072
0.001567	1.104	1.0378747516
0.001568	1.1	1.03440804328
0.001569	1.112	1.04472771572
0.00157	1.106	1.04247973601
0.001571	1.112	1.02929879044
0.001572	1.114	1.03585906377
0.001573	1.116	1.03467096219
0.001574	1.106	1.02701703978
0.001575	1.104	1.02819453412
0.001576	1.108	1.04131455382
0.001577	1.1	1.04019228992
0.001578	1.098	1.02195694626
0.001579	1.094	1.01644675217
0.00158	1.094	1.00656048005
0.001581	1.088	1.00610933799
0.001582	1.088	1.0080952336
0.001583	1.092	1.01367450397
0.001584	1.082	1.01157105534
0.001585	1.078	1.0197627175
0.001586	1.074	1.0141617228
0.001587	1.072	1.00936415629
0.001588	1.068	1.00168657773
0.001589	1.064	0.995943773513
0.00159	1.064	0.993933599392
0.001591	1.062	0.982932347621
0.001592	1.06	0.982038695775
0.001593	1.058	0.979099586355
0.001594	1.052	0.982494783701
0.001595	1.044	0.982885547762
0.001596	1.05	0.991715685063
0.001597	1.05	0.993730345718
0.001598	1.054	0.991505925348
0.001599	1.056	0.994416411771
0.0016	1.044	0.988971182593
0.001601	1.032	0.981313405595
0.001602	1.032	0.979273199878
0.001603	1.03	0.984428768373
0.001604	1.03	0.986458311334
0.001605	1.034	0.982264730101
0.001606	1.042	0.992086689761
0.001607	1.034	0.994406355571
0.001608	1.038	0.996271047456
0.001609	1.034	0.994406355571
0.00161	1.026	0.994647676316
0.001611	1.018	0.982688149923
0.001612	1.012	0.969461706309
0.001613	1.014	0.960106244121
0.001614	1.012	0.963252822472
0.001615	1.006	0.958104378447
0.001616	1.002	0.962286859517
0.001617	0.996	0.95078073182
0.001618	0.992	0.950755489072
0.001619	0.99	0.955981171363
0.00162	0.986	0.939044194913
0.001621	0.978	0.928178862073
0.001622	0.976	0.937776092679
0.001623	0.976	0.939906378316
0.001624	0.978	0.938890834975
0.001625	0.964	0.933115212608
0.001626	0.958	0.927489083494
0.001627	0.962	0.934107060245
0.001628	0.964	0.948
0.001629	0.964	0.939523283373
0.00163	0.962	0.942632484057
0.001631	0.954	0.933747289153
0.001632	0.954	0.938021321719
0.001633	0.952	0.936854310979
0.001634	0.946	0.929023142876
0.001635	0.942	0.930932865463
0.001636	0.94	0.925418824101
0.001637	0.932	0.927025350247
0.001638	0.936	0.938031982397
0.001639	0.934	0.943209414711
0.00164	0.93	0.934398202053
0.001641	0.932	0.933475227309
0.001642	0.928	0.922396877705
0.001643	0.93	0.92146622293
0.001644	0.932	0.927025350247
0.001645	0.94	0.927577490024
0.001646	0.936	0.922986457105
0.001647	0.936	0.929464361877
0.001648	0.922	0.933764424253
0.001649	0.92	0.934665715644
0.00165	0.91	0.932684298142
0.001651	0.91	0.924067097131
0.001652	0.91	0.913181252545
0.001653	0.908	0.907488842907
0.001654	0.902	0.901330128199
0.001655	0.9	0.902219485491
0.001656	0.892	0.903513143236
0.001657	0.9	0.911043357914
0.001658	0.886	0.906092710488
0.001659	0.884	0.913533797952
0.00166	0.882	0.898930475621
0.001661	0.876	0.89477594961
0.001662	0.868	0.895866061418
0.001663	0.868	0.893630796246
0.001664	0.864	0.88628663535
0.001665	0.854	0.874462120392
0.001666	0.86	0.881135630876
0.001667	0.862	0.882584840115
0.001668	0.86	0.896883492991
0.001669	0.85	0.896381615162
0.00167	0.84	0.882269800005
0.001671	0.846	0.884468201803
0.001672	0.848	0.894927930059
0.001673	0.844	0.885247987854
0.001674	0.834	0.882294735335
0.001675	0.842	0.888276983829
0.001676	0.852	0.88209750028
0.001677	0.854	0.892571565758
0.001678	0.856	0.894015659818
0.001679	0.846	0.8912261217
0.00168	0.834	0.88455864701
0.001681	0.842	0.890525687445
0.001682	0.824	0.881489648266
0.001683	0.836	0.883800882552
0.001684	0.83	0.874699948554
0.001685	0.83	0.879261053385
0.001686	0.832	0.885311244704
0.001687	0.826	0.88075195146
0.001688	0.832	0.889817958911
0.001689	0.828	0.900231081445
0.00169	0.822	0.900175538437
0.001691	0.814	0.894093954794
0.001692	0.816	0.893389052989
0.001693	0.812	0.894793831002
0.001694	0.814	0.891854248182
0.001695	0.812	0.888063060824
0.001696	0.812	0.88580810563
0.001697	0.814	0.889608902833
0.001698	0.818	0.890435848335
0.001699	0.816	0.893389052989
0.0017	0.816	0.900079996445
0.001701	0.818	0.899375338777
0.001702	0.814	0.898556620364
0.001703	0.824	0.903893799072
0.001704	0.818	0.894916755905
0.001705	0.818	0.897148817087
0.001706	0.812	0.890312304756
0.001707	0.806	0.887898642864
0.001708	0.822	0.89795100089
0.001709	0.82	0.882949602186
0.00171	0.822	0.879952271433
0.001711	0.816	0.877578486518
0.001712	0.804	0.865785192759
0.001713	0.798	0.860927406928
0.001714	0.792	0.862980880437
0.001715	0.796	0.866247077917
0.001716	0.804	0.874976571115
0.001717	0.794	0.871529689684
0.001718	0.802	0.866484852724
0.001719	0.804	0.865785192759
0.00172	0.794	0.869231844792
0.001721	0.798	0.874754822793
0.001722	0.788	0.862006960529
0.001723	0.782	0.847629636103
0.001724	0.78	0.850646812725
0.001725	0.774	0.847893861282
0.001726	0.772	0.848537565462
0.001727	0.76	0.847584804017
0.001728	0.76	0.835703296631
0.001729	0.762	0.827862307392
0.00173	0.748	0.820058534496
0.001731	0.758	0.831526307461
0.001732	0.754	0.825520441903
0.001733	0.758	0.833928054451
0.001734	0.754	0.830351732701
0.001735	0.75	0.836361166004
0.001736	0.748	0.83695639074
0.001737	0.738	0.830274653353
0.001738	0.74	0.827284715198
0.001739	0.738	0.827862307392
0.00174	0.74	0.834505841801
0.001741	0.732	0.82956374077
0.001742	0.72	0.82316462509
0.001743	0.714	0.819880479094
0.001744	0.704	0.805222950493
0.001745	0.702	0.805727000913
0.001746	0.712	0.803153783531
0.001747	0.714	0.805111172448
0.001748	0.71	0.79868642157
0.001749	0.71	0.801186619958
0.00175	0.712	0.805640118167
0.001751	0.716	0.807058857829
0.001752	0.722	0.815301171347
0.001753	0.718	0.816379813567
0.001754	0.714	0.819880479094
0.001755	0.704	0.822425680533
0.001756	0.712	0.834898796262
0.001757	0.71	0.828190799273
0.001758	0.706	0.829194790143
0.001759	0.7	0.82340755401
0.00176	0.694	0.827262956985
0.001761	0.686	0.82182966605
0.001762	0.688	0.821374457845
0.001763	0.69	0.82091412462
0.001764	0.682	0.820290192554
0.001765	0.684	0.819843887579
0.001766	0.684	0.817400758502
0.001767	0.684	0.822279757747
0.001768	0.682	0.817848396709
0.001769	0.688	0.818935894927
0.00177	0.684	0.814950305233
0.001771	0.682	0.812942802416
0.001772	0.688	0.821374457845
0.001773	0.7	0.82340755401
0.001774	0.702	0.822919194089
0.001775	0.704	0.827275044952
0.001776	0.7	0.825832912883
0.001777	0.688	0.80414923988
0.001778	0.686	0.802124678588
0.001779	0.68	0.793473376995
0.00178	0.682	0.80054731278
0.001781	0.678	0.801446192829
0.001782	0.676	0.79437019078
0.001783	0.676	0.79437019078
0.001784	0.67	0.795675813381
0.001785	0.668	0.79106004829
0.001786	0.658	0.777840600637
0.001787	0.658	0.775265115944
0.001788	0.656	0.775670032939
0.001789	0.658	0.777840600637
0.00179	0.658	0.777840600637
0.001791	0.662	0.784701217025
0.001792	0.654	0.786310371291
0.001793	0.638	0.781636744274
0.001794	0.642	0.778354674939
0.001795	0.634	0.782332410168
0.001796	0.64	0.783836717691
0.001797	0.644	0.783111741707
0.001798	0.644	0.793261621409
0.001799	0.636	0.794672259488
0.0018	0.63	0.793158243984
0.001801	0.624	0.783979591571
0.001802	0.626	0.788748375593
0.001803	0.626	0.783660640839
0.001804	0.63	0.780448588954
0.001805	0.63	0.777881739084
0.001806	0.624	0.77111866791
0.001807	0.622	0.771437618995
0.001808	0.624	0.77111866791
0.001809	0.624	0.760673385889
0.00181	0.622	0.771437618995
0.001811	0.614	0.76223618387
0.001812	0.606	0.75283729982
0.001813	0.596	0.751521124121
0.001814	0.598	0.751262936661
0.001815	0.59	0.744244583454
0.001816	0.588	0.752499833887
0.001817	0.59	0.754917214004
0.001818	0.582	0.747847578053
0.001819	0.576	0.748481128687
0.00182	0.588	0.755152964637
0.001821	0.59	0.754917214004
0.001822	0.588	0.757796806539
0.001823	0.584	0.760883696763
0.001824	0.58	0.748064168371
0.001825	0.592	0.757321596153
0.001826	0.586	0.755383346388
0.001827	0.586	0.758026384765
0.001828	0.592	0.757321596153
0.001829	0.582	0.739781048689
0.00183	0.586	0.742026953688
0.001831	0.59	0.744244583454
0.001832	0.586	0.742026953688
0.001833	0.584	0.734128054225
0.001834	0.59	0.736138573911
0.001835	0.59	0.736138573911
0.001836	0.592	0.738604088805
0.001837	0.59	0.738850458483
0.001838	0.584	0.723148670745
0.001839	0.582	0.709419480984
0.00184	0.576	0.704431685829
0.001841	0.578	0.707047381722
0.001842	0.574	0.704644591266
0.001843	0.568	0.699554143723
0.001844	0.566	0.694005763665
0.001845	0.568	0.696689313826
0.001846	0.578	0.715483053608
0.001847	0.576	0.718487299818
0.001848	0.57	0.713512438574
0.001849	0.562	0.711446414005
0.00185	0.562	0.711446414005
0.001851	0.56	0.711617874986
0.001852	0.554	0.71209830782
0.001853	0.552	0.703772690576
0.001854	0.544	0.698615774228
0.001855	0.542	0.695870677641
0.001856	0.54	0.690217357069
0.001857	0.542	0.690098543688
0.001858	0.534	0.687636531897
0.001859	0.538	0.687427087043
0.00186	0.542	0.692990620427
0.001861	0.54	0.690217357069
0.001862	0.536	0.690437542432
0.001863	0.534	0.690538919975
0.001864	0.536	0.693328205109
0.001865	0.532	0.693524332666
0.001866	0.534	0.699173798136
0.001867	0.534	0.693429160044
0.001868	0.534	0.690538919975
0.001869	0.534	0.693429160044
0.00187	0.532	0.687732506139
0.001871	0.524	0.688058137079
0.001872	0.522	0.688124988647
0.001873	0.518	0.682404572083
0.001874	0.526	0.685072258963
0.001875	0.524	0.685145240077
0.001876	0.524	0.685145240077
0.001877	0.522	0.691025325151
0.001878	0.522	0.688124988647
0.001879	0.516	0.682454394081
0.00188	0.518	0.685329118016
0.001881	0.514	0.682498351646
0.001882	0.514	0.682498351646
0.001883	0.512	0.679599882284
0.001884	0.516	0.68537872742
0.001885	0.514	0.688334221146
0.001886	0.514	0.691233679735
0.001887	0.514	0.691233679735
0.001888	0.508	0.682595048327
0.001889	0.504	0.679694048819
0.00189	0.506	0.679679336158
0.001891	0.51	0.676683086829
0.001892	0.5	0.673795221117
0.001893	0.504	0.670808467448
0.001894	0.506	0.670793559898
0.001895	0.5	0.661815684311
0.001896	0.498	0.655740802452
0.001897	0.494	0.65875944016
0.001898	0.49	0.658710862215
0.001899	0.49	0.655667598711
0.0019	0.484	0.649418201162
0.001901	0.488	0.649504426467
0.001902	0.488	0.649504426467
0.001903	0.492	0.65873818775
0.001904	0.492	0.652637724929
0.001905	0.494	0.661788485847
0.001906	0.496	0.661803596243
0.001907	0.486	0.658637988579
0.001908	0.48	0.655438784327
0.001909	0.482	0.658540811188
0.00191	0.478	0.661449922519
0.001911	0.48	0.658483105326
0.001912	0.48	0.658483105326
0.001913	0.48	0.658483105326
0.001914	0.476	0.652245352609
0.001915	0.478	0.646154780219
0.001916	0.48	0.646219776856
0.001917	0.478	0.649242635692
0.001918	0.474	0.649094754254
0.001919	0.472	0.649011556137
0.00192	0.47	0.648922183316
0.001921	0.464	0.639299616768
0.001922	0.462	0.636047168062
0.001923	0.462	0.639183854615
0.001924	0.466	0.639409102219
0.001925	0.464	0.636163500996
0.001926	0.46	0.639061812347
0.001927	0.46	0.635924523823
0.001928	0.454	0.632363819332
0.001929	0.454	0.632363819332
0.00193	0.458	0.632642078904
0.001931	0.45	0.622494979899
0.001932	0.448	0.622331101585
0.001933	0.448	0.619109037246
0.001934	0.44	0.621610810717
0.001935	0.432	0.620786597793
0.001936	0.436	0.624422933595
0.001937	0.432	0.624
0.001938	0.438	0.627818445094
0.001939	0.442	0.625008799938
0.00194	0.442	0.618575783554
0.001941	0.432	0.61755647515
0.001942	0.432	0.61755647515
0.001943	0.438	0.62141451544
0.001944	0.444	0.631556806629
0.001945	0.442	0.625008799938
0.001946	0.444	0.625191170763
0.001947	0.438	0.62141451544
0.001948	0.438	0.62141451544
0.001949	0.436	0.621211719143
0.00195	0.432	0.614309368315
0.001951	0.434	0.617773421248
0.001952	0.428	0.61710290876
0.001953	0.426	0.613615514797
0.001954	0.424	0.610101630878
0.001955	0.42	0.606300255649
0.001956	0.426	0.610347442036
0.001957	0.426	0.607061776099
0.001958	0.418	0.609324215833
0.001959	0.414	0.608772535517
0.00196	0.416	0.61232671018
0.001961	0.41	0.611473629848
0.001962	0.406	0.610871508584
0.001963	0.404	0.613827337286
0.001964	0.406	0.61413679258
0.001965	0.408	0.614439582058
0.001966	0.402	0.606956341099
0.001967	0.394	0.598969114396
0.001968	0.392	0.591891882019
0.001969	0.396	0.592607796101
0.00197	0.398	0.589572726642
0.001971	0.39	0.588132638101
0.001972	0.396	0.585819084701
0.001973	0.39	0.584722156242
0.001974	0.388	0.580909631526
0.001975	0.384	0.573187578372
0.001976	0.39	0.581291665173
0.001977	0.392	0.585094864103
0.001978	0.392	0.581666571156
0.001979	0.392	0.578217951987
0.00198	0.394	0.575120856864
0.001981	0.398	0.575843728801
0.001982	0.394	0.578587936272
0.001983	0.394	0.582034363247
0.001984	0.39	0.581291665173
0.001985	0.394	0.582034363247
0.001986	0.396	0.585819084701
0.001987	0.392	0.588503186058
0.001988	0.39	0.581291665173
0.001989	0.386	0.573588702818
0.00199	0.39	0.574369219231
0.001991	0.388	0.573982578133
0.001992	0.386	0.573588702818
0.001993	0.382	0.569276734111
0.001994	0.38	0.565331761004
0.001995	0.384	0.583561479195
0.001996	0.376	0.578466939418
0.001997	0.374	0.574564182664
0.001998	0.374	0.581484307613
[truncated: 8,002 more rows]
