# Supplementary material for: The Influence of Synaptic Size on AMPA Receptor Activation: A Monte Carlo Model
Source: PLoS One. 2015 Jun 24;10(6):e0130924. doi: 10.1371/journal.pone.0130924 (PMC4479604; doi:10.1371/journal.pone.0130924)
Supplement: S1 Dataset — This package contains the experimental data used as basis for the analysis presented in the paper. (ZIP) [file pone.0130924.s001.zip › S1 Simulation data/test/2818_10364_266_449.csv]

time	AMPA.O.mean	AMPA.O.stdev
0.0	0.0	0.0
1e-06	0.0	0.0
2e-06	0.074	0.26930280355
3e-06	0.45	0.653834841531
4e-06	0.998	0.958121077944
5e-06	1.74	1.26506916807
6e-06	2.62	1.60984471301
7e-06	3.624	1.81621144144
8e-06	4.792	2.11582986083
9e-06	6.09	2.41700227555
1e-05	7.534	2.72338833074
1.1e-05	8.944	2.92110663961
1.2e-05	10.516	3.15622305929
1.3e-05	12.176	3.32821633912
1.4e-05	13.852	3.48397703781
1.5e-05	15.544	3.80999527559
1.6e-05	17.146	4.01206729754
1.7e-05	18.84	4.10833299527
1.8e-05	20.694	4.29236112181
1.9e-05	22.532	4.46821843692
2e-05	24.186	4.57202405943
2.1e-05	25.832	4.81453798406
2.2e-05	27.502	5.12815717388
2.3e-05	29.25	5.1388228224
2.4e-05	30.794	5.29032740008
2.5e-05	32.456	5.45234481668
2.6e-05	34.04	5.50258121249
2.7e-05	35.656	5.63432906387
2.8e-05	37.2	5.76680153985
2.9e-05	38.652	5.80886357216
3e-05	40.118	5.78896156491
3.1e-05	41.612	5.92532328232
3.2e-05	42.888	5.99928795775
3.3e-05	44.012	5.9682372607
3.4e-05	45.328	5.99870119276
3.5e-05	46.53	6.11531683562
3.6e-05	47.704	6.26708736177
3.7e-05	48.902	6.33564487641
3.8e-05	50.076	6.51691829011
3.9e-05	51.028	6.5744365538
4e-05	52.046	6.63052667591
4.1e-05	53.064	6.74921506547
4.2e-05	53.938	6.77983451125
4.3e-05	54.836	6.8941354788
4.4e-05	55.74	6.93976944862
4.5e-05	56.526	6.9527925325
4.6e-05	57.24	6.98787521354
4.7e-05	58.002	7.00528343467
4.8e-05	58.78	7.14056020211
4.9e-05	59.458	7.1758090833
5e-05	60.156	7.26165711116
5.1e-05	60.66	7.28837430433
5.2e-05	61.194	7.35366330478
5.3e-05	61.812	7.31769471897
5.4e-05	62.448	7.38182199731
5.5e-05	62.926	7.27464940736
5.6e-05	63.338	7.30368098975
5.7e-05	63.746	7.33358602595
5.8e-05	64.07	7.48178454648
5.9e-05	64.574	7.50736465079
6e-05	64.992	7.47716095855
6.1e-05	65.422	7.3759010297
6.2e-05	65.746	7.36949686207
6.3e-05	65.964	7.32630220507
6.4e-05	66.212	7.45486793981
6.5e-05	66.594	7.47082083844
6.6e-05	66.746	7.4978319533
6.7e-05	67.062	7.46606696996
6.8e-05	67.292	7.33448948462
6.9e-05	67.57	7.36349781014
7e-05	67.722	7.42460207688
7.1e-05	67.976	7.51181895415
7.2e-05	68.268	7.46914827808
7.3e-05	68.34	7.4902870439
7.4e-05	68.42	7.42533500928
7.5e-05	68.622	7.47978047806
7.6e-05	68.696	7.48729483859
7.7e-05	68.768	7.46070881351
7.8e-05	68.768	7.49627747619
7.9e-05	68.826	7.45679046239
8e-05	68.978	7.43649890742
8.1e-05	68.992	7.49666165703
8.2e-05	68.94	7.45200644122
8.3e-05	68.962	7.34578491381
8.4e-05	69.142	7.48771233422
8.5e-05	69.194	7.65900541846
8.6e-05	69.344	7.7507202246
8.7e-05	69.402	7.79284261358
8.8e-05	69.468	7.87051307095
8.9e-05	69.418	7.87446988692
9e-05	69.526	7.80623622497
9.1e-05	69.478	7.74942036542
9.2e-05	69.546	7.75628029406
9.3e-05	69.532	7.78466287003
9.4e-05	69.566	7.81956801876
9.5e-05	69.452	7.82021073885
9.6e-05	69.428	7.85524130756
9.7e-05	69.384	7.83610515499
9.8e-05	69.366	7.85493755545
9.9e-05	69.306	7.81897461308
0.0001	69.222	7.75994304103
0.000101	69.148	7.72075747579
0.000102	69.028	7.78403597114
0.000103	68.998	7.84232082996
0.000104	68.886	7.90373354814
0.000105	68.93	7.84200867125
0.000106	68.926	7.86718018098
0.000107	68.83	7.90804021234
0.000108	68.778	7.94284054983
0.000109	68.63	7.88676739862
0.00011	68.516	7.95297076569
0.000111	68.422	7.86027454991
0.000112	68.33	7.86365691012
0.000113	68.29	7.82776468732
0.000114	68.146	7.84555186077
0.000115	68.112	7.87803630355
0.000116	68.006	7.75950797409
0.000117	67.936	7.62416579043
0.000118	67.888	7.60049051049
0.000119	67.788	7.63721519927
0.00012	67.668	7.69166925966
0.000121	67.546	7.70661300443
0.000122	67.454	7.68452236642
0.000123	67.358	7.7388523697
0.000124	67.248	7.71741511129
0.000125	67.184	7.67946248119
0.000126	67.106	7.65367650218
0.000127	66.946	7.74100019377
0.000128	66.792	7.72144649661
0.000129	66.696	7.68216011288
0.00013	66.508	7.66276294818
0.000131	66.286	7.66917231518
0.000132	66.126	7.67581422391
0.000133	65.942	7.62067162394
0.000134	65.84	7.62301777513
0.000135	65.698	7.66203602184
0.000136	65.474	7.57055638642
0.000137	65.396	7.63486633806
0.000138	65.304	7.66704532398
0.000139	65.15	7.71125800372
0.00014	65.002	7.66120068919
0.000141	64.77	7.60559662354
0.000142	64.67	7.60480768988
0.000143	64.604	7.63774731187
0.000144	64.468	7.57528718928
0.000145	64.392	7.53726316378
0.000146	64.2	7.6026311235
0.000147	64.086	7.59490645104
0.000148	63.902	7.4908207828
0.000149	63.896	7.52284414301
0.00015	63.736	7.55607728918
0.000151	63.61	7.55790314836
0.000152	63.418	7.56804307599
0.000153	63.376	7.62434416852
0.000154	63.272	7.62063094501
0.000155	63.064	7.62941046215
0.000156	62.958	7.64514460295
0.000157	62.74	7.6998961032
0.000158	62.544	7.56730229342
0.000159	62.33	7.55070195412
0.00016	62.276	7.60235647678
0.000161	62.136	7.58350209336
0.000162	62.008	7.51957020048
0.000163	61.892	7.5723401931
0.000164	61.714	7.57840378972
0.000165	61.678	7.61145951838
0.000166	61.544	7.63859044589
0.000167	61.388	7.47217879872
0.000168	61.226	7.42663611604
0.000169	61.07	7.38519464876
0.00017	60.918	7.35793965727
0.000171	60.808	7.40264385203
0.000172	60.608	7.40853129844
0.000173	60.466	7.34253661891
0.000174	60.25	7.2635735007
0.000175	60.06	7.19863876021
0.000176	59.924	7.25797657753
0.000177	59.86	7.2360486455
0.000178	59.726	7.26270775951
0.000179	59.58	7.29819155682
0.00018	59.384	7.23274111247
0.000181	59.296	7.28398132892
0.000182	59.178	7.32955087301
0.000183	59.058	7.36387370886
0.000184	58.868	7.30688551984
0.000185	58.752	7.28522449894
0.000186	58.646	7.2377264386
0.000187	58.496	7.20124878059
0.000188	58.418	7.21271627059
0.000189	58.116	7.14132648743
0.00019	58.002	7.11603794256
0.000191	57.856	7.12034156484
0.000192	57.696	7.10518008217
0.000193	57.65	7.14083328471
0.000194	57.468	7.04166003156
0.000195	57.322	7.06330772372
0.000196	57.15	6.98852631103
0.000197	57.042	6.96937845148
0.000198	56.92	6.93668508727
0.000199	56.8	6.94665387075
0.0002	56.72	6.94100857225
0.000201	56.57	7.00036427624
0.000202	56.354	6.95044487785
0.000203	56.17	6.94327732415
0.000204	55.976	6.92209679216
0.000205	55.904	6.91511272504
0.000206	55.682	6.79535694427
0.000207	55.452	6.80762043595
0.000208	55.376	6.84767288938
0.000209	55.256	6.81164179916
0.00021	55.194	6.8208770697
0.000211	55.018	6.84935588212
0.000212	54.878	6.84916900069
0.000213	54.748	6.9599206892
0.000214	54.58	6.92384286361
0.000215	54.516	6.88924843506
0.000216	54.372	6.87645373721
0.000217	54.35	6.90879873784
0.000218	54.084	6.87524137758
0.000219	54.008	6.93743007172
0.00022	53.934	6.95511639011
0.000221	53.886	6.92278874443
0.000222	53.752	6.92145187081
0.000223	53.614	6.90948652217
0.000224	53.456	6.925320498
0.000225	53.33	6.93434207405
0.000226	53.224	6.99269790567
0.000227	53.142	7.07685212506
0.000228	52.956	7.00557378093
0.000229	52.76	6.90321664154
0.00023	52.698	6.92725024811
0.000231	52.498	6.85900838314
0.000232	52.316	6.82262002459
0.000233	52.26	6.85918362489
0.000234	52.112	6.77845528126
0.000235	52.046	6.85302006418
0.000236	51.996	6.87604421161
0.000237	51.858	6.86832119226
0.000238	51.758	6.89575492604
0.000239	51.626	6.88027063421
0.00024	51.44	6.85291178989
0.000241	51.34	6.88740880157
0.000242	51.2	6.89724582714
0.000243	51.048	6.95770766848
0.000244	50.892	6.91956183584
0.000245	50.776	6.85724609446
0.000246	50.754	6.89880308459
0.000247	50.62	6.8407309551
0.000248	50.536	6.88481691841
0.000249	50.418	6.88964991854
0.00025	50.206	6.90677667223
0.000251	49.996	6.94290890045
0.000252	49.822	6.89567371618
0.000253	49.734	6.8937104668
0.000254	49.67	6.88164951156
0.000255	49.562	6.8857937814
0.000256	49.406	6.86448570543
0.000257	49.188	6.76288814043
0.000258	49.098	6.80179358699
0.000259	49.016	6.80203969409
0.00026	48.85	6.83692182199
0.000261	48.818	6.83468185068
0.000262	48.708	6.8192914588
0.000263	48.522	6.7768367252
0.000264	48.4	6.71178068772
0.000265	48.288	6.70977317053
0.000266	48.092	6.75185426383
0.000267	47.962	6.78266584759
0.000268	47.844	6.66840790594
0.000269	47.788	6.6815459289
0.00027	47.67	6.67271309139
0.000271	47.544	6.67113663479
0.000272	47.332	6.65595793256
0.000273	47.144	6.63078155273
0.000274	47.082	6.58295344052
0.000275	46.998	6.5542349668
0.000276	46.802	6.56862207773
0.000277	46.634	6.57784493584
0.000278	46.474	6.55723447804
0.000279	46.416	6.55003389304
0.00028	46.332	6.53404744397
0.000281	46.08	6.48364095243
0.000282	46.03	6.50946234339
0.000283	45.986	6.56397775743
0.000284	45.856	6.52773038659
0.000285	45.798	6.56423613225
0.000286	45.74	6.59123660628
0.000287	45.552	6.54700664426
0.000288	45.456	6.47611488471
0.000289	45.256	6.42763284577
0.00029	45.17	6.412885466
0.000291	44.988	6.4751722757
0.000292	44.894	6.50405750282
0.000293	44.788	6.46769325185
0.000294	44.706	6.47978116914
0.000295	44.58	6.4766966889
0.000296	44.54	6.43213805822
0.000297	44.432	6.45146308987
0.000298	44.276	6.39936121812
0.000299	44.184	6.44097383941
0.0003	44.104	6.43188805873
0.000301	44.024	6.41181908666
0.000302	43.994	6.42323625597
0.000303	43.84	6.50679644679
0.000304	43.706	6.50842254314
0.000305	43.634	6.54706376935
0.000306	43.548	6.51979263474
0.000307	43.434	6.57249146063
0.000308	43.288	6.46568294923
0.000309	43.158	6.41412784406
0.00031	43.088	6.39220275023
0.000311	42.97	6.3800548587
0.000312	42.884	6.37452304098
0.000313	42.77	6.3429567238
0.000314	42.638	6.34940595647
0.000315	42.498	6.35499771833
0.000316	42.37	6.37848728148
0.000317	42.27	6.34232607172
0.000318	42.19	6.32217525856
0.000319	42.036	6.2618450955
0.00032	41.996	6.26705544893
0.000321	41.918	6.19219476438
0.000322	41.8	6.25619692785
0.000323	41.598	6.16574375076
0.000324	41.484	6.12354015256
0.000325	41.368	6.11167538405
0.000326	41.24	6.12294047007
0.000327	41.136	6.08321493949
0.000328	41.01	6.10163092951
0.000329	40.894	6.1180686495
0.00033	40.796	6.15714089493
0.000331	40.678	6.09116704745
0.000332	40.57	6.08876834836
0.000333	40.41	6.05457678125
0.000334	40.28	6.03768167429
0.000335	40.228	6.07914599265
0.000336	40.114	6.08383135861
0.000337	39.968	6.05796797615
0.000338	39.86	6.05610435841
0.000339	39.772	6.05607265478
0.00034	39.606	6.06092105212
0.000341	39.544	5.96959496113
0.000342	39.534	5.98839243871
0.000343	39.526	6.01376121907
0.000344	39.468	6.00641124133
0.000345	39.408	6.01344626649
0.000346	39.268	6.07290507089
0.000347	39.166	6.03543237888
0.000348	39.04	6.09806526695
0.000349	38.968	6.18958609279
0.00035	38.846	6.15063281297
0.000351	38.762	6.10060292102
0.000352	38.76	6.11444192057
0.000353	38.684	6.06532307466
0.000354	38.484	5.98479272824
0.000355	38.392	5.98484218672
0.000356	38.308	6.01241515533
0.000357	38.162	6.10833496135
0.000358	37.996	6.08703408895
0.000359	37.868	6.07112641937
0.00036	37.778	6.08577981856
0.000361	37.644	6.10059538078
0.000362	37.56	6.05197488428
0.000363	37.39	6.04598213692
0.000364	37.364	6.084365538
0.000365	37.236	6.06797363211
0.000366	37.092	5.99829442425
0.000367	36.95	5.97524058093
0.000368	36.862	5.96816186108
0.000369	36.79	5.97711468854
0.00037	36.688	6.03511855724
0.000371	36.628	6.08289536323
0.000372	36.542	6.03392376485
0.000373	36.448	6.03649699743
0.000374	36.346	6.07110237107
0.000375	36.28	6.03801291817
0.000376	36.168	6.01429763148
0.000377	36.124	6.04521496723
0.000378	36.09	6.04532050432
0.000379	35.932	6.08961213872
0.00038	35.834	6.03211770442
0.000381	35.758	6.05536423347
0.000382	35.7	6.05061980296
0.000383	35.612	5.97841584368
0.000384	35.546	6.0199571427
0.000385	35.472	6.01175648209
0.000386	35.414	6.06387697764
0.000387	35.292	6.07772457421
0.000388	35.25	6.1207434189
0.000389	35.158	6.09762543946
0.00039	35.028	6.07282603077
0.000391	34.962	6.08510936631
0.000392	34.868	6.06123551762
0.000393	34.746	6.00378913687
0.000394	34.7	5.91996621612
0.000395	34.584	5.9975781779
0.000396	34.536	6.03396254546
0.000397	34.48	6.02508091232
0.000398	34.328	5.96660841685
0.000399	34.244	5.96594200441
0.0004	34.144	5.96148169502
0.000401	34.068	5.91839302514
0.000402	33.952	5.89556579134
0.000403	33.902	5.8436628924
0.000404	33.854	5.83923659394
0.000405	33.696	5.80030895729
0.000406	33.672	5.83373088169
0.000407	33.552	5.82093600721
0.000408	33.466	5.81178492376
0.000409	33.338	5.7778677728
0.00041	33.19	5.70069294034
0.000411	33.13	5.78144445619
0.000412	33.076	5.71928527003
0.000413	32.988	5.70191687067
0.000414	32.832	5.69840117928
0.000415	32.706	5.76364155721
0.000416	32.608	5.77047103797
0.000417	32.54	5.73030540198
0.000418	32.4	5.72852511559
0.000419	32.308	5.72583059477
0.00042	32.248	5.71791010772
0.000421	32.136	5.67675118356
0.000422	32.07	5.64810587719
0.000423	32.004	5.63772862064
0.000424	31.94	5.61786436291
0.000425	31.832	5.68962002246
0.000426	31.716	5.70152120052
0.000427	31.618	5.6699273364
0.000428	31.554	5.69728742473
0.000429	31.436	5.69788592374
0.00043	31.318	5.62182141303
0.000431	31.25	5.62027579394
0.000432	31.2	5.57709601854
0.000433	31.144	5.58169006664
0.000434	31.056	5.5617321043
0.000435	31.048	5.5224719103
0.000436	31.01	5.56721653971
0.000437	30.978	5.52245561322
0.000438	30.898	5.52191959376
0.000439	30.802	5.54930590254
0.00044	30.752	5.65035361725
0.000441	30.658	5.64314061494
0.000442	30.592	5.60085136386
0.000443	30.496	5.57476313398
0.000444	30.422	5.55228925759
0.000445	30.348	5.54570969309
0.000446	30.244	5.57821333403
0.000447	30.166	5.6027175549
0.000448	30.104	5.59867698657
0.000449	30.038	5.48785531879
0.00045	29.954	5.53243924503
0.000451	29.972	5.50846766352
0.000452	29.868	5.50877264007
0.000453	29.718	5.51747007242
0.000454	29.632	5.54910587392
0.000455	29.504	5.51488748752
0.000456	29.442	5.51458393716
0.000457	29.308	5.53508229388
0.000458	29.254	5.48866869104
0.000459	29.1	5.48397665932
0.00046	29.036	5.49205826626
0.000461	29.046	5.46954147987
0.000462	28.956	5.46461929141
0.000463	28.834	5.42498331795
0.000464	28.764	5.41038852579
0.000465	28.674	5.41218292374
0.000466	28.598	5.41593906908
0.000467	28.508	5.33422309245
0.000468	28.496	5.30301650007
0.000469	28.47	5.31498824081
0.00047	28.446	5.34930687099
0.000471	28.352	5.36843515375
0.000472	28.282	5.31699877751
0.000473	28.21	5.31769686989
0.000474	28.188	5.31457016136
0.000475	28.092	5.30994689239
0.000476	28.028	5.32270758167
0.000477	27.872	5.32199361142
0.000478	27.802	5.22252774047
0.000479	27.73	5.21623427388
0.00048	27.682	5.23878573717
0.000481	27.556	5.18641147616
0.000482	27.448	5.17603091181
0.000483	27.4	5.2329723867
0.000484	27.342	5.22771804902
0.000485	27.274	5.33693957245
0.000486	27.174	5.332515729
0.000487	27.104	5.30482648161
0.000488	27.038	5.31267879699
0.000489	26.982	5.30223311445
0.00049	26.94	5.30022641026
0.000491	26.916	5.28743264733
0.000492	26.842	5.27153070749
0.000493	26.738	5.22085778393
0.000494	26.608	5.13909875367
0.000495	26.468	5.1746474276
0.000496	26.42	5.24209881631
0.000497	26.334	5.26976697777
0.000498	26.314	5.27895860942
0.000499	26.198	5.23285734566
0.0005	26.118	5.15403492421
0.000501	26.07	5.13235813248
0.000502	25.984	5.13806811944
0.000503	25.972	5.16712840947
0.000504	25.88	5.18127397461
0.000505	25.784	5.23462930875
0.000506	25.748	5.23951295446
0.000507	25.716	5.2614963651
0.000508	25.664	5.19875985212
0.000509	25.556	5.15391734509
0.00051	25.5	5.12932744129
0.000511	25.434	5.13046235733
0.000512	25.342	5.09166338243
0.000513	25.306	5.03908364685
0.000514	25.254	5.085025467
0.000515	25.136	5.08620723133
0.000516	25.138	5.03457604968
0.000517	25.094	5.04075034097
0.000518	25.064	5.04696978394
0.000519	24.972	5.01190742133
0.00052	24.878	4.99230567974
0.000521	24.824	4.95469716532
0.000522	24.79	4.95801371519
0.000523	24.754	4.91014093484
0.000524	24.658	4.87617021852
0.000525	24.536	4.88105562353
0.000526	24.524	4.88563445215
0.000527	24.416	4.82192326774
0.000528	24.316	4.80917290186
0.000529	24.282	4.81440297441
0.00053	24.24	4.79774947241
0.000531	24.216	4.79763941955
0.000532	24.176	4.82835624204
0.000533	24.096	4.78568532187
0.000534	23.998	4.75036798575
0.000535	23.924	4.76594418767
0.000536	23.858	4.76464437288
0.000537	23.8	4.81663783152
0.000538	23.718	4.84009049502
0.000539	23.64	4.82518393432
0.00054	23.592	4.80765389769
0.000541	23.542	4.81541649289
0.000542	23.492	4.76717274703
0.000543	23.45	4.79035489291
0.000544	23.42	4.73957804029
0.000545	23.37	4.75700536052
0.000546	23.272	4.75920329467
0.000547	23.19	4.74993684169
0.000548	23.122	4.71710886031
0.000549	23.046	4.73200633981
0.00055	23.002	4.74025273588
0.000551	22.956	4.72800846023
0.000552	22.928	4.73780708767
0.000553	22.904	4.68345855111
0.000554	22.742	4.6466585844
0.000555	22.656	4.63396849363
0.000556	22.578	4.57688933666
0.000557	22.482	4.62186931879
0.000558	22.462	4.64290383273
0.000559	22.366	4.62126000134
0.00056	22.316	4.65919993132
0.000561	22.26	4.67764898213
0.000562	22.174	4.67158688242
0.000563	22.082	4.64405813917
0.000564	21.986	4.63225690134
0.000565	21.938	4.62494929702
0.000566	21.91	4.6533751192
0.000567	21.83	4.6841327906
0.000568	21.798	4.66017124149
0.000569	21.698	4.62328844006
0.00057	21.646	4.6061571836
0.000571	21.59	4.65208555381
0.000572	21.608	4.63188255464
0.000573	21.53	4.65199957008
0.000574	21.456	4.62558796263
0.000575	21.414	4.63622734559
0.000576	21.322	4.63835272484
0.000577	21.228	4.64456844066
0.000578	21.18	4.66814738413
0.000579	21.172	4.63145938123
0.00058	21.146	4.61439963592
0.000581	21.072	4.56101041437
0.000582	21.046	4.57819658818
0.000583	21.004	4.55499549945
0.000584	20.924	4.49958042488
0.000585	20.894	4.45137776424
0.000586	20.832	4.46360571735
0.000587	20.8	4.48731545582
0.000588	20.744	4.49026324395
0.000589	20.698	4.48272194096
0.00059	20.672	4.48379482135
0.000591	20.672	4.43084822579
0.000592	20.632	4.43853309101
0.000593	20.55	4.45505331057
0.000594	20.476	4.43998018014
0.000595	20.382	4.42764903758
0.000596	20.372	4.37053955479
0.000597	20.352	4.36441244614
0.000598	20.24	4.35090795122
0.000599	20.168	4.38859613088
0.0006	20.12	4.3365424015
0.000601	20.064	4.33726918694
0.000602	19.988	4.28343973927
0.000603	19.924	4.26734390459
0.000604	19.876	4.2975136998
0.000605	19.84	4.30980277971
0.000606	19.756	4.27743661554
0.000607	19.688	4.27114223598
0.000608	19.674	4.23977876781
0.000609	19.598	4.19671252292
0.00061	19.544	4.19238166202
0.000611	19.508	4.18926437457
0.000612	19.456	4.21284511939
0.000613	19.456	4.21237035409
0.000614	19.408	4.19255721487
0.000615	19.364	4.14336867778
0.000616	19.33	4.13776509725
0.000617	19.282	4.11806702228
0.000618	19.218	4.11660977019
0.000619	19.19	4.09803611502
0.00062	19.138	4.09181573388
0.000621	19.048	4.07697142497
0.000622	18.992	4.05609861813
0.000623	18.906	4.0719975442
0.000624	18.848	4.06114466622
0.000625	18.796	4.07852718515
0.000626	18.75	4.07326650245
0.000627	18.714	4.04774060434
0.000628	18.634	4.01398106622
0.000629	18.596	3.96948157824
0.00063	18.552	3.98387951625
0.000631	18.466	3.99410115045
0.000632	18.434	4.03108471754
0.000633	18.382	4.03981138174
0.000634	18.332	3.9706140583
0.000635	18.298	3.94882210286
0.000636	18.262	3.98714885601
0.000637	18.168	3.98343771132
0.000638	18.162	4.01294854191
0.000639	18.156	3.987939819
0.00064	18.106	4.01182801227
0.000641	18.084	3.98910315735
0.000642	18.056	3.95940197505
0.000643	18.034	4.00660005491
0.000644	17.97	3.99062651723
0.000645	17.934	3.97462501376
0.000646	17.87	3.97707178713
0.000647	17.844	3.94862811619
0.000648	17.812	3.99006967358
0.000649	17.756	3.99405358001
0.00065	17.688	4.02227000585
0.000651	17.6	4.02094516252
0.000652	17.598	4.04727019113
0.000653	17.578	4.03384630347
0.000654	17.524	4.07252059541
0.000655	17.454	4.02341695577
0.000656	17.426	4.03590435962
0.000657	17.392	3.98124804553
0.000658	17.374	3.93930501485
0.000659	17.288	3.94069232496
0.00066	17.236	3.9451621006
0.000661	17.19	3.98470827038
0.000662	17.162	3.96330114929
0.000663	17.096	3.97678060748
0.000664	17.022	3.9886734637
0.000665	17.028	3.96373763007
0.000666	16.992	3.99348669711
0.000667	16.97	4.06264692042
0.000668	16.972	4.06339956194
0.000669	16.92	4.04296920592
0.00067	16.868	4.03863541311
0.000671	16.85	4.00892753738
0.000672	16.804	3.98567233977
0.000673	16.764	3.99453426572
0.000674	16.69	3.9816956187
0.000675	16.658	3.93408642508
0.000676	16.588	3.9240611616
0.000677	16.49	3.9357210267
0.000678	16.424	3.91359476696
0.000679	16.416	3.93331209034
0.00068	16.386	3.93611534384
0.000681	16.362	3.91394379111
0.000682	16.296	3.93349513791
0.000683	16.212	3.87699058549
0.000684	16.172	3.85050853784
0.000685	16.098	3.85284258697
0.000686	16.09	3.86288752101
0.000687	16.05	3.83347101202
0.000688	15.988	3.83403912343
0.000689	15.908	3.8418141548
0.00069	15.824	3.81064613944
0.000691	15.79	3.81705383771
0.000692	15.766	3.86564923396
0.000693	15.726	3.86974469442
0.000694	15.7	3.87220867206
0.000695	15.666	3.85155085647
0.000696	15.62	3.82721831099
0.000697	15.604	3.83603753892
0.000698	15.588	3.79661112046
0.000699	15.554	3.77506079421
0.0007	15.49	3.81862540713
0.000701	15.462	3.81844942352
0.000702	15.43	3.8284592201
0.000703	15.386	3.79749970375
0.000704	15.364	3.78358348659
0.000705	15.372	3.81019894494
0.000706	15.29	3.79761767428
0.000707	15.22	3.77300940895
0.000708	15.188	3.75614909182
0.000709	15.14	3.76515603926
0.00071	15.1	3.77915334434
0.000711	15.052	3.74129603213
0.000712	15.03	3.74073522185
0.000713	15.046	3.75764341044
0.000714	15.01	3.77755211744
0.000715	15.008	3.73576444654
0.000716	14.974	3.72952061263
0.000717	14.96	3.72429859168
0.000718	14.926	3.72565752586
0.000719	14.874	3.73712777411
0.00072	14.824	3.72411385433
0.000721	14.82	3.71047166813
0.000722	14.756	3.70195407859
0.000723	14.662	3.71964460668
0.000724	14.618	3.64198791871
0.000725	14.578	3.63757006805
0.000726	14.518	3.65043504257
0.000727	14.484	3.61852787747
0.000728	14.456	3.60944095394
0.000729	14.396	3.63966811674
0.00073	14.356	3.66295836722
0.000731	14.312	3.65330754249
0.000732	14.24	3.62579646423
0.000733	14.212	3.60985539877
0.000734	14.186	3.5865587964
0.000735	14.106	3.59816119706
0.000736	14.08	3.62127049528
0.000737	14.064	3.60442838741
0.000738	14.082	3.56135872947
0.000739	14.014	3.52786110838
0.00074	13.964	3.5319546996
0.000741	13.946	3.53200849376
0.000742	13.912	3.55812534911
0.000743	13.872	3.50137344481
0.000744	13.826	3.54735450723
0.000745	13.788	3.57310173379
0.000746	13.724	3.53890152448
0.000747	13.698	3.54496770084
0.000748	13.658	3.52775225888
0.000749	13.644	3.5232462304
0.00075	13.544	3.47448758812
0.000751	13.496	3.45803181015
0.000752	13.46	3.47683764361
0.000753	13.442	3.46101661366
0.000754	13.452	3.47097911258
0.000755	13.432	3.43473084826
0.000756	13.396	3.42274509714
0.000757	13.354	3.43754039976
0.000758	13.316	3.46296751356
0.000759	13.248	3.43081564646
0.00076	13.228	3.49113391322
0.000761	13.192	3.46339948605
0.000762	13.096	3.46219352434
0.000763	13.02	3.48361880808
0.000764	12.978	3.44056913897
0.000765	12.952	3.46261404144
0.000766	12.972	3.45473819558
0.000767	12.912	3.4199789473
0.000768	12.84	3.39623320754
0.000769	12.842	3.37713428812
0.00077	12.828	3.35476020007
0.000771	12.78	3.33280662505
0.000772	12.714	3.39178478091
0.000773	12.674	3.36863830056
0.000774	12.656	3.37367218324
0.000775	12.636	3.3739448721
0.000776	12.614	3.38541046256
0.000777	12.57	3.3777359281
0.000778	12.562	3.34098129297
0.000779	12.538	3.33714788405
0.00078	12.546	3.38465419209
0.000781	12.532	3.38658766312
0.000782	12.498	3.38968966131
0.000783	12.396	3.36261564857
0.000784	12.35	3.34955220888
0.000785	12.288	3.32100225836
0.000786	12.238	3.31139789213
0.000787	12.232	3.33918792523
0.000788	12.168	3.31115931359
0.000789	12.114	3.32400421179
0.00079	12.098	3.28761250758
0.000791	12.086	3.3170173349
0.000792	12.026	3.32766043941
0.000793	12.01	3.36836755714
0.000794	11.988	3.36568804259
0.000795	11.992	3.34244461435
0.000796	11.968	3.30378207514
0.000797	11.962	3.3323499216
0.000798	11.936	3.28753768039
0.000799	11.894	3.27334141207
0.0008	11.906	3.26453120677
0.000801	11.85	3.26182464274
0.000802	11.85	3.2464596101
0.000803	11.846	3.24750427251
0.000804	11.842	3.23002105256
0.000805	11.81	3.22333678042
0.000806	11.798	3.23870282675
0.000807	11.762	3.21081858721
0.000808	11.71	3.20217113846
0.000809	11.652	3.19169171444
0.00081	11.59	3.20716385612
0.000811	11.58	3.21614676282
0.000812	11.534	3.20387952333
0.000813	11.508	3.20592202026
0.000814	11.488	3.19716374307
0.000815	11.45	3.19241288057
0.000816	11.446	3.14373726638
0.000817	11.43	3.16561210511
0.000818	11.376	3.17468486625
0.000819	11.358	3.16193548321
0.00082	11.338	3.19370568462
0.000821	11.316	3.2137429891
0.000822	11.312	3.21848660087
0.000823	11.298	3.21701663036
0.000824	11.278	3.25218634152
0.000825	11.216	3.25228289052
0.000826	11.228	3.2490023084
0.000827	11.214	3.22865358935
0.000828	11.208	3.2299746129
0.000829	11.212	3.2672704204
0.00083	11.204	3.25613021853
0.000831	11.148	3.2295659151
0.000832	11.124	3.21568406408
0.000833	11.08	3.24246819568
0.000834	11.028	3.25195571926
0.000835	10.994	3.27016268708
0.000836	10.966	3.26386948268
0.000837	10.938	3.23576204317
0.000838	10.924	3.21717640175
0.000839	10.89	3.2015465013
0.00084	10.874	3.21031524932
0.000841	10.822	3.20036185454
0.000842	10.792	3.18193903147
0.000843	10.75	3.16914815053
0.000844	10.762	3.18392148144
0.000845	10.726	3.1753620266
0.000846	10.678	3.16264383072
0.000847	10.684	3.1648292213
0.000848	10.596	3.15353515915
0.000849	10.556	3.11494205404
0.00085	10.496	3.10644233811
0.000851	10.468	3.12873392924
0.000852	10.448	3.09051710883
0.000853	10.41	3.04858983794
0.000854	10.396	3.07102328223
0.000855	10.338	3.07241859127
0.000856	10.358	3.04595403774
0.000857	10.348	3.05006491734
0.000858	10.316	3.04895785474
0.000859	10.318	3.00613971731
0.00086	10.258	2.98050935244
0.000861	10.208	2.98005637531
0.000862	10.166	3.01370934232
0.000863	10.158	3.02010529618
0.000864	10.142	3.03213390206
0.000865	10.146	3.04904640831
0.000866	10.108	3.0027214323
0.000867	10.048	2.98088845816
0.000868	10.034	2.9834282294
0.000869	9.968	2.96360861114
0.00087	9.948	2.99153739739
0.000871	9.926	3.01007043107
0.000872	9.896	2.96870072591
0.000873	9.894	2.95614005081
0.000874	9.876	2.98808032021
0.000875	9.872	2.98389275947
0.000876	9.848	2.99814876215
0.000877	9.832	3.01326666593
0.000878	9.81	3.00364778228
0.000879	9.772	2.98395978525
0.00088	9.726	2.94735881765
0.000881	9.708	2.9750186554
0.000882	9.676	2.9683369081
0.000883	9.648	2.94280410493
0.000884	9.624	2.9776876935
0.000885	9.6	2.94210808775
0.000886	9.55	2.91950338243
0.000887	9.506	2.93086403642
0.000888	9.488	2.94717763292
0.000889	9.436	2.94922091407
0.00089	9.402	2.95370885498
0.000891	9.382	2.94619687054
0.000892	9.346	2.94181644567
0.000893	9.342	2.92387345827
0.000894	9.352	2.93122772913
0.000895	9.374	2.92337544629
0.000896	9.354	2.9299631397
0.000897	9.314	2.94268652765
0.000898	9.268	2.93669474069
0.000899	9.25	2.94134323057
0.0009	9.214	2.96314090114
0.000901	9.172	2.96148881477
0.000902	9.138	2.91255145877
0.000903	9.082	2.9365415032
0.000904	9.046	2.96443654005
0.000905	9.012	2.94751692107
0.000906	8.978	2.93487921387
0.000907	8.942	2.9405162812
0.000908	8.936	2.89273296383
0.000909	8.908	2.8864400219
0.00091	8.856	2.86692587975
0.000911	8.85	2.86277837074
0.000912	8.836	2.88046940619
0.000913	8.82	2.90922670138
0.000914	8.798	2.89157327419
0.000915	8.802	2.89944753358
0.000916	8.754	2.85893056929
0.000917	8.738	2.84769310144
0.000918	8.716	2.83325678328
0.000919	8.714	2.85870670059
0.00092	8.682	2.84339163676
0.000921	8.666	2.85349680217
0.000922	8.648	2.8698599269
0.000923	8.628	2.8763894034
0.000924	8.62	2.87673425954
0.000925	8.58	2.83682921587
0.000926	8.522	2.81877916836
0.000927	8.502	2.83372475728
0.000928	8.478	2.78810258061
0.000929	8.48	2.79098548903
0.00093	8.432	2.77080782444
0.000931	8.404	2.7793495642
0.000932	8.348	2.80693712078
0.000933	8.348	2.79551354853
0.000934	8.342	2.79947066425
0.000935	8.34	2.81503108331
0.000936	8.332	2.84284646086
0.000937	8.272	2.82312167644
0.000938	8.248	2.82320668744
0.000939	8.25	2.808469334
0.00094	8.24	2.78467233261
0.000941	8.23	2.78587508693
0.000942	8.212	2.78479011776
0.000943	8.2	2.79928562315
0.000944	8.2	2.79213180205
0.000945	8.162	2.79208810749
0.000946	8.132	2.79903126099
0.000947	8.134	2.83690747117
0.000948	8.108	2.81146509849
0.000949	8.072	2.79549923985
0.00095	8.044	2.80465042385
0.000951	8.014	2.8230841291
0.000952	7.996	2.79212893685
0.000953	7.96	2.76304180207
0.000954	7.952	2.76436177083
0.000955	7.876	2.74383381421
0.000956	7.842	2.73441693968
0.000957	7.81	2.7044223043
0.000958	7.802	2.67634003819
0.000959	7.764	2.66163558738
0.00096	7.766	2.67043891523
0.000961	7.748	2.67067332334
0.000962	7.736	2.6740052356
0.000963	7.738	2.64751883846
0.000964	7.736	2.65524085537
0.000965	7.738	2.68800223214
0.000966	7.736	2.70523640372
0.000967	7.712	2.71091423693
0.000968	7.694	2.69673209645
0.000969	7.682	2.70866683075
0.00097	7.682	2.75333906376
0.000971	7.656	2.748392985
0.000972	7.642	2.74259657989
0.000973	7.612	2.7403386652
0.000974	7.61	2.73968976346
0.000975	7.58	2.70325729445
0.000976	7.56	2.69859222559
0.000977	7.5	2.72139670023
0.000978	7.48	2.70584552405
0.000979	7.444	2.68530519681
0.00098	7.424	2.65107978001
0.000981	7.424	2.63594840617
0.000982	7.422	2.63133350224
0.000983	7.388	2.6301057013
0.000984	7.366	2.65857931986
0.000985	7.34	2.64809365393
0.000986	7.332	2.65815274204
0.000987	7.342	2.72048451567
0.000988	7.316	2.69075156787
0.000989	7.304	2.70325433506
0.00099	7.262	2.65732120753
0.000991	7.274	2.6778580993
0.000992	7.248	2.65753570061
0.000993	7.202	2.67005543014
0.000994	7.212	2.67264962163
0.000995	7.15	2.67871237724
0.000996	7.126	2.64539675663
0.000997	7.096	2.55866840368
0.000998	7.07	2.5379322292
0.000999	7.046	2.55418949963
0.001	7.0	2.53692727527
0.001001	7.014	2.55847689065
0.001002	6.97	2.55521036316
0.001003	6.948	2.58172345537
0.001004	6.956	2.59037912283
0.001005	6.9	2.57176981863
0.001006	6.886	2.54970664979
0.001007	6.858	2.57639981369
0.001008	6.86	2.56912436445
0.001009	6.822	2.55779514426
0.00101	6.802	2.57347935682
0.001011	6.774	2.5626010224
0.001012	6.752	2.54999921569
0.001013	6.752	2.55861212379
0.001014	6.754	2.57011361617
0.001015	6.74	2.56522903461
0.001016	6.69	2.5616205808
0.001017	6.654	2.54367529374
0.001018	6.63	2.52449995049
0.001019	6.594	2.50782056774
0.00102	6.602	2.52895156142
0.001021	6.592	2.52062214542
0.001022	6.53	2.4740856897
0.001023	6.528	2.49182984973
0.001024	6.494	2.48233035674
0.001025	6.454	2.44210646779
0.001026	6.474	2.45220798465
0.001027	6.476	2.442421749
0.001028	6.468	2.42424751212
0.001029	6.472	2.42512185261
0.00103	6.432	2.42185383539
0.001031	6.404	2.40182930284
0.001032	6.396	2.40648789733
0.001033	6.374	2.40792940096
0.001034	6.356	2.42595630628
0.001035	6.326	2.41986032655
0.001036	6.326	2.42563888491
0.001037	6.306	2.39840863908
0.001038	6.306	2.38838104163
0.001039	6.286	2.40254115469
0.00104	6.28	2.42190008052
0.001041	6.272	2.38705173802
0.001042	6.246	2.40114222819
0.001043	6.258	2.44447049481
0.001044	6.278	2.45778680931
0.001045	6.254	2.41608857454
0.001046	6.214	2.40337346245
0.001047	6.19	2.38870257671
0.001048	6.18	2.39324048102
0.001049	6.156	2.42397689758
0.00105	6.128	2.43220393882
0.001051	6.09	2.43185114676
0.001052	6.056	2.43081550102
0.001053	6.04	2.44671207951
0.001054	6.04	2.44916312237
0.001055	6.018	2.4391957691
0.001056	6.008	2.43062461108
0.001057	5.988	2.4198876007
0.001058	5.942	2.40471120927
0.001059	5.95	2.42641711171
0.00106	5.92	2.43178946457
0.001061	5.914	2.41300725237
0.001062	5.892	2.41336611396
0.001063	5.878	2.40481101129
0.001064	5.854	2.40679953465
0.001065	5.844	2.40492494685
0.001066	5.824	2.39771224295
0.001067	5.814	2.41151487659
0.001068	5.8	2.42816803372
0.001069	5.808	2.4386750501
0.00107	5.774	2.40060908938
0.001071	5.748	2.39008284375
0.001072	5.722	2.39430908615
0.001073	5.698	2.37545700866
0.001074	5.708	2.37965039449
0.001075	5.672	2.35465836163
0.001076	5.654	2.36014491081
0.001077	5.662	2.39661344401
0.001078	5.626	2.37615740219
0.001079	5.628	2.37857436293
0.00108	5.62	2.38486896915
0.001081	5.588	2.37450121078
0.001082	5.588	2.37618517797
0.001083	5.562	2.34992680737
0.001084	5.536	2.37417438281
0.001085	5.536	2.36319783345
0.001086	5.512	2.35835875134
0.001087	5.486	2.33448152702
0.001088	5.49	2.33364521725
0.001089	5.462	2.33507087687
0.00109	5.438	2.33284290084
0.001091	5.438	2.33284290084
0.001092	5.434	2.34129109681
0.001093	5.382	2.31863666839
0.001094	5.368	2.31183390407
0.001095	5.39	2.31644123603
0.001096	5.366	2.31776702884
0.001097	5.33	2.30328026953
0.001098	5.324	2.315820373
0.001099	5.312	2.29230364481
0.0011	5.276	2.2644699159
0.001101	5.282	2.24643628888
0.001102	5.25	2.23863797877
0.001103	5.228	2.2306985453
0.001104	5.222	2.24782472626
0.001105	5.234	2.2537178173
0.001106	5.214	2.27776293762
0.001107	5.17	2.29893453582
0.001108	5.14	2.26900859408
0.001109	5.12	2.23463643575
0.00111	5.112	2.25465207959
0.001111	5.104	2.2479288245
0.001112	5.062	2.22579334171
0.001113	5.05	2.21709269089
0.001114	5.052	2.23008878747
0.001115	5.022	2.24889217171
0.001116	5.016	2.20991945555
0.001117	5.022	2.21393676513
0.001118	4.996	2.21268705424
0.001119	5.008	2.22259667956
0.00112	4.992	2.21719101568
0.001121	4.968	2.2322580496
0.001122	4.97	2.24167348202
0.001123	4.928	2.24473071882
0.001124	4.932	2.2740659621
0.001125	4.902	2.24775354521
0.001126	4.868	2.23395971316
0.001127	4.87	2.21384281285
0.001128	4.892	2.25484722321
0.001129	4.87	2.25057770361
0.00113	4.848	2.23537379425
0.001131	4.818	2.21559833905
0.001132	4.794	2.23418083422
0.001133	4.772	2.21359797615
0.001134	4.778	2.2308554413
0.001135	4.768	2.224
0.001136	4.758	2.21888170032
0.001137	4.746	2.20487732085
0.001138	4.748	2.19100342309
0.001139	4.724	2.20540789878
0.00114	4.688	2.19149629249
0.001141	4.664	2.18336987247
0.001142	4.654	2.20233603249
0.001143	4.646	2.19013332927
0.001144	4.642	2.19222170412
0.001145	4.616	2.18736005267
0.001146	4.618	2.16704314678
0.001147	4.636	2.17520205958
0.001148	4.628	2.15165424732
0.001149	4.586	2.12852155263
0.00115	4.576	2.13546809857
0.001151	4.562	2.13498384069
0.001152	4.56	2.13129068876
0.001153	4.538	2.13741806861
0.001154	4.538	2.13554583187
0.001155	4.524	2.12918388121
0.001156	4.52	2.11697897958
0.001157	4.514	2.115136875
0.001158	4.492	2.10093693385
0.001159	4.466	2.08442893858
0.00116	4.47	2.08160995386
0.001161	4.464	2.0882298724
0.001162	4.416	2.0656582486
0.001163	4.4	2.07267942529
0.001164	4.362	2.07724721687
0.001165	4.366	2.07750908542
0.001166	4.344	2.07115040497
0.001167	4.346	2.06549848705
0.001168	4.31	2.05958733731
0.001169	4.308	2.05843047004
0.00117	4.308	2.08641702447
0.001171	4.306	2.06309573215
0.001172	4.302	2.05786199732
0.001173	4.288	2.05257301941
0.001174	4.284	2.0686575357
0.001175	4.266	2.06185450505
0.001176	4.274	2.07820210759
0.001177	4.252	2.0737637281
0.001178	4.25	2.07062792408
0.001179	4.252	2.07569169194
0.00118	4.254	2.09224377165
0.001181	4.228	2.08710708877
0.001182	4.22	2.07451199081
0.001183	4.214	2.08811015035
0.001184	4.208	2.09110879679
0.001185	4.2	2.07653557639
0.001186	4.206	2.05415773494
0.001187	4.188	2.06219688682
0.001188	4.158	2.03101846373
0.001189	4.162	2.05128155064
0.00119	4.14	2.05825168529
0.001191	4.1	2.03911745616
0.001192	4.094	2.02612043077
0.001193	4.082	2.00979501442
0.001194	4.072	2.00469848107
0.001195	4.052	1.99230921295
0.001196	4.064	1.98793963691
0.001197	4.056	2.00121563056
0.001198	4.044	1.99751445552
0.001199	4.038	2.01706618632
0.0012	4.022	2.02719411996
0.001201	4.004	2.03272821597
0.001202	4.0	2.00299775337
0.001203	4.006	2.02927671844
0.001204	3.978	2.02521998805
0.001205	3.974	2.02022869992
0.001206	3.982	2.03511080779
0.001207	3.962	2.0279437862
0.001208	3.96	2.01553962998
0.001209	3.956	2.01545627588
0.00121	3.938	2.03030933604
0.001211	3.922	2.0248249307
0.001212	3.918	2.03648618949
0.001213	3.912	2.03967056163
0.001214	3.908	2.0296640116
0.001215	3.878	2.01670920065
0.001216	3.87	2.01124339651
0.001217	3.874	2.0045258791
0.001218	3.864	1.98229765676
0.001219	3.864	1.98330633035
0.00122	3.822	1.94790040813
0.001221	3.826	1.92762133211
0.001222	3.826	1.90990156814
0.001223	3.814	1.93168423921
0.001224	3.818	1.9475307443
0.001225	3.794	1.93482919143
0.001226	3.792	1.93409823949
0.001227	3.764	1.9308816639
0.001228	3.754	1.94563203099
0.001229	3.74	1.92572064433
0.00123	3.73	1.93315803803
0.001231	3.712	1.92589096265
0.001232	3.69	1.91778518088
0.001233	3.698	1.9054647727
0.001234	3.666	1.88213814583
0.001235	3.636	1.90249940867
0.001236	3.626	1.90108495339
0.001237	3.624	1.90751775876
0.001238	3.612	1.90825994036
0.001239	3.622	1.90134583914
0.00124	3.634	1.93701935974
0.001241	3.616	1.93508242718
0.001242	3.604	1.9139446178
0.001243	3.588	1.92827798826
0.001244	3.562	1.9073950823
0.001245	3.56	1.90115754213
0.001246	3.562	1.88842685853
0.001247	3.544	1.89843725206
0.001248	3.566	1.89674563397
0.001249	3.57	1.90081561441
0.00125	3.548	1.9140783683
0.001251	3.53	1.90291881067
0.001252	3.514	1.8978419323
0.001253	3.502	1.90944913522
0.001254	3.488	1.89680151835
0.001255	3.478	1.8840159235
0.001256	3.478	1.89354588009
0.001257	3.468	1.88281066494
0.001258	3.448	1.88448825945
0.001259	3.43	1.87432654572
0.00126	3.418	1.88766416505
0.001261	3.436	1.8936483306
0.001262	3.418	1.87063518624
0.001263	3.394	1.89070463055
0.001264	3.388	1.88081259034
0.001265	3.38	1.86644046248
0.001266	3.364	1.86641474491
0.001267	3.36	1.85429231784
0.001268	3.352	1.85367095246
0.001269	3.338	1.829687405
0.00127	3.326	1.83077142211
0.001271	3.35	1.84051623193
0.001272	3.318	1.82890021598
0.001273	3.32	1.82471915647
0.001274	3.288	1.80805309657
0.001275	3.286	1.78891140082
0.001276	3.286	1.80449549736
0.001277	3.28	1.8192306066
0.001278	3.252	1.80900414593
0.001279	3.234	1.81197240597
0.00128	3.23	1.80917108091
0.001281	3.218	1.80068764643
0.001282	3.206	1.7920837034
0.001283	3.188	1.81456771712
0.001284	3.168	1.80326814423
0.001285	3.158	1.81797579742
0.001286	3.156	1.82528463534
0.001287	3.164	1.83551191769
0.001288	3.166	1.8073306283
0.001289	3.136	1.8048556729
0.00129	3.138	1.79191406044
0.001291	3.128	1.78874704752
0.001292	3.124	1.78679153792
0.001293	3.124	1.7755630093
0.001294	3.102	1.77752524595
0.001295	3.088	1.77094776885
0.001296	3.106	1.75464070396
0.001297	3.09	1.74982856303
0.001298	3.084	1.73463079645
0.001299	3.074	1.74829173767
0.0013	3.072	1.74322000906
0.001301	3.064	1.72508086767
0.001302	3.05	1.73075128196
0.001303	3.014	1.71866343418
0.001304	3.006	1.71987325114
0.001305	3.01	1.72449992752
0.001306	2.99	1.72101714111
0.001307	3.012	1.73316358143
0.001308	3.01	1.74982856303
0.001309	2.992	1.75041023763
0.00131	2.992	1.75155245425
0.001311	2.978	1.73825084496
0.001312	2.988	1.74237079865
0.001313	2.976	1.73188452271
0.001314	2.976	1.74797711656
0.001315	2.976	1.75710671275
0.001316	2.942	1.72587253295
0.001317	2.942	1.71657682613
0.001318	2.95	1.72959532839
0.001319	2.956	1.74529768235
0.00132	2.95	1.73075128196
0.001321	2.954	1.73778134413
0.001322	2.956	1.75101798963
0.001323	2.936	1.74008735413
0.001324	2.938	1.74417774324
0.001325	2.932	1.73993563099
0.001326	2.91	1.72913273059
0.001327	2.918	1.74679019919
0.001328	2.92	1.74631039624
0.001329	2.882	1.73668534859
0.00133	2.868	1.73279427515
0.001331	2.884	1.73624422245
0.001332	2.884	1.75457801194
0.001333	2.862	1.74096410072
0.001334	2.854	1.73686038587
0.001335	2.84	1.72232401133
0.001336	2.836	1.75074384191
0.001337	2.846	1.7350170028
0.001338	2.838	1.72619697601
0.001339	2.808	1.70503255101
0.00134	2.812	1.70782200478
0.001341	2.812	1.69016448904
0.001342	2.8	1.70293863659
0.001343	2.808	1.71672245864
0.001344	2.804	1.72904135289
0.001345	2.798	1.73585598481
0.001346	2.772	1.71697874186
0.001347	2.778	1.71251744517
0.001348	2.772	1.72046970331
0.001349	2.784	1.72433871383
0.00135	2.782	1.71885892382
0.001351	2.772	1.71930683707
0.001352	2.742	1.7051205236
0.001353	2.728	1.69882783118
0.001354	2.708	1.67174639225
0.001355	2.704	1.67343479108
0.001356	2.7	1.66192659284
0.001357	2.702	1.67248198794
0.001358	2.706	1.68628704555
0.001359	2.722	1.69136512912
0.00136	2.716	1.69450405724
0.001361	2.724	1.68991834122
0.001362	2.69	1.67746833055
0.001363	2.682	1.66999281436
0.001364	2.676	1.67063580711
0.001365	2.678	1.6704238983
0.001366	2.68	1.69516960803
0.001367	2.68	1.70340834799
0.001368	2.668	1.69404132181
0.001369	2.662	1.69816253639
0.00137	2.654	1.70008352736
0.001371	2.648	1.69590565775
0.001372	2.638	1.68373275789
0.001373	2.614	1.66883312527
0.001374	2.606	1.64765408991
0.001375	2.602	1.65879353748
0.001376	2.59	1.64009146086
0.001377	2.58	1.63816971038
0.001378	2.554	1.63434512879
0.001379	2.56	1.628004914
0.00138	2.568	1.6399317059
0.001381	2.546	1.6284606228
0.001382	2.55	1.6356955707
0.001383	2.55	1.6356955707
0.001384	2.544	1.62974353811
0.001385	2.54	1.64085343648
0.001386	2.536	1.62502430751
0.001387	2.524	1.65693210483
0.001388	2.52	1.64972725018
0.001389	2.528	1.6496108632
0.00139	2.536	1.67353040008
0.001391	2.53	1.67364870866
0.001392	2.512	1.65826897698
0.001393	2.502	1.65105905406
0.001394	2.482	1.64367758396
0.001395	2.466	1.63120936731
0.001396	2.48	1.63633737353
0.001397	2.466	1.62506738322
0.001398	2.476	1.63383720119
0.001399	2.454	1.62230823212
0.0014	2.45	1.62342231105
0.001401	2.462	1.6274384781
0.001402	2.452	1.62225028895
0.001403	2.46	1.61381535499
0.001404	2.458	1.6000737483
0.001405	2.448	1.60477288113
0.001406	2.442	1.60581318963
0.001407	2.42	1.58227684051
0.001408	2.41	1.57667371387
0.001409	2.398	1.58606305045
0.00141	2.398	1.58480156487
0.001411	2.396	1.59348172252
0.001412	2.386	1.57638954577
0.001413	2.372	1.57277334667
0.001414	2.362	1.57573982624
0.001415	2.346	1.58312475819
0.001416	2.344	1.57278860627
0.001417	2.338	1.53745113743
0.001418	2.328	1.53506221372
0.001419	2.324	1.55016902304
0.00142	2.314	1.54770927503
0.001421	2.306	1.54672686664
0.001422	2.302	1.52538388611
0.001423	2.27	1.51165472248
0.001424	2.262	1.5183398829
0.001425	2.256	1.52396325415
0.001426	2.262	1.52753265104
0.001427	2.248	1.52397375305
0.001428	2.24	1.50545674132
0.001429	2.232	1.50405319055
0.00143	2.236	1.51139141191
0.001431	2.236	1.51139141191
0.001432	2.212	1.49099161634
0.001433	2.202	1.49572591072
0.001434	2.204	1.51604221577
0.001435	2.208	1.50755961739
0.001436	2.222	1.52863206822
0.001437	2.218	1.53833546406
0.001438	2.212	1.55017934446
0.001439	2.182	1.54947604047
0.00144	2.18	1.52302330908
0.001441	2.174	1.54133837946
0.001442	2.152	1.51950518262
0.001443	2.16	1.53310143174
0.001444	2.148	1.51989999671
0.001445	2.148	1.5408101765
0.001446	2.154	1.54605433281
0.001447	2.16	1.53701008455
0.001448	2.14	1.52590956482
0.001449	2.144	1.54248630464
0.00145	2.142	1.55365247079
0.001451	2.138	1.53458658928
0.001452	2.134	1.53494104121
0.001453	2.136	1.52496032735
0.001454	2.122	1.51099834547
0.001455	2.122	1.51364328691
0.001456	2.11	1.5026310259
0.001457	2.12	1.49719738178
0.001458	2.122	1.50170436505
0.001459	2.118	1.50734070468
0.00146	2.128	1.52171482217
0.001461	2.122	1.52417715506
0.001462	2.116	1.52267659074
0.001463	2.118	1.52186595993
0.001464	2.1	1.50797877969
0.001465	2.082	1.49642106374
0.001466	2.068	1.48437731052
0.001467	2.05	1.49649590711
0.001468	2.054	1.50833815837
0.001469	2.07	1.51693770472
0.00147	2.064	1.52049465635
0.001471	2.068	1.52688440951
0.001472	2.07	1.52744885348
0.001473	2.07	1.53267739593
0.001474	2.062	1.5277944888
0.001475	2.056	1.51817785519
0.001476	2.06	1.52328592195
0.001477	2.052	1.5275130114
0.001478	2.058	1.52925995174
0.001479	2.052	1.51963679871
0.00148	2.042	1.51269164075
0.001481	2.024	1.51506567514
0.001482	2.028	1.52420995929
0.001483	2.018	1.51976182344
0.001484	2.008	1.50994569439
0.001485	1.992	1.48860202875
0.001486	1.97	1.47278647468
0.001487	1.966	1.45493779936
0.001488	1.968	1.436306374
0.001489	1.968	1.44325188377
0.00149	1.96	1.43610584568
0.001491	1.96	1.42632394637
0.001492	1.966	1.42718043709
0.001493	1.936	1.42404494311
0.001494	1.922	1.42965590266
0.001495	1.914	1.41936746475
0.001496	1.906	1.42026898861
0.001497	1.91	1.42895066395
0.001498	1.908	1.43231840036
0.001499	1.916	1.42300527055
0.0015	1.9	1.41209064865
0.001501	1.892	1.41433235132
0.001502	1.902	1.41576692997
0.001503	1.898	1.41407071959
0.001504	1.882	1.3985978693
0.001505	1.888	1.40693141269
0.001506	1.886	1.41173793602
0.001507	1.884	1.41369869491
0.001508	1.89	1.40210555951
0.001509	1.878	1.39395695773
0.00151	1.866	1.39285462271
0.001511	1.87	1.39323364875
0.001512	1.842	1.37587644794
0.001513	1.824	1.3597882188
0.001514	1.822	1.35289171777
0.001515	1.832	1.35785713534
0.001516	1.832	1.36373604484
0.001517	1.832	1.38700252343
0.001518	1.818	1.38017245299
0.001519	1.808	1.37373068685
0.00152	1.792	1.36994014468
0.001521	1.788	1.37224487611
0.001522	1.778	1.38156288311
0.001523	1.78	1.36073509545
0.001524	1.784	1.36137577472
0.001525	1.786	1.36682259273
0.001526	1.778	1.36261366498
0.001527	1.788	1.35906438405
0.001528	1.788	1.37370156876
0.001529	1.788	1.37224487611
0.00153	1.772	1.3740509452
0.001531	1.758	1.37092523501
0.001532	1.756	1.36984086667
0.001533	1.762	1.35991029116
0.001534	1.758	1.37238332837
0.001535	1.77	1.38025359989
0.001536	1.766	1.36793420894
0.001537	1.758	1.36214389842
0.001538	1.732	1.35210058797
0.001539	1.73	1.36128615654
0.00154	1.728	1.34536835105
0.001541	1.724	1.33109879423
0.001542	1.736	1.33502958769
0.001543	1.724	1.32053928378
0.001544	1.728	1.31985453744
0.001545	1.73	1.34205066968
0.001546	1.724	1.33559874214
0.001547	1.716	1.32790963548
0.001548	1.706	1.32195461344
0.001549	1.704	1.30552058582
0.00155	1.696	1.29598765426
0.001551	1.696	1.31132909676
0.001552	1.696	1.31437589753
0.001553	1.682	1.30110568364
0.001554	1.676	1.29422718253
0.001555	1.68	1.28747815515
0.001556	1.678	1.28152877455
0.001557	1.676	1.27554850947
0.001558	1.682	1.29184983647
0.001559	1.682	1.31029614973
0.00156	1.682	1.30110568364
0.001561	1.676	1.32023634248
0.001562	1.662	1.31444132619
0.001563	1.658	1.30883001188
0.001564	1.654	1.29856998271
0.001565	1.654	1.30471606106
0.001566	1.654	1.29702891255
0.001567	1.648	1.29464126305
0.001568	1.638	1.30650526214
0.001569	1.622	1.2988902956
0.00157	1.622	1.3019662054
0.001571	1.618	1.27909186535
0.001572	1.6	1.26964561985
0.001573	1.594	1.27167763211
0.001574	1.582	1.26304235875
0.001575	1.584	1.26922968765
0.001576	1.586	1.25483225971
0.001577	1.6	1.26332893579
0.001578	1.596	1.25570060126
0.001579	1.598	1.25235617937
0.00158	1.596	1.25091326638
0.001581	1.588	1.24990239619
0.001582	1.598	1.24915811649
0.001583	1.578	1.24415272374
0.001584	1.57	1.24141048811
0.001585	1.564	1.23850878075
0.001586	1.56	1.24354332454
0.001587	1.538	1.23796445829
0.001588	1.548	1.236
0.001589	1.554	1.24381831471
0.00159	1.542	1.2362184273
0.001591	1.526	1.23341963662
0.001592	1.512	1.22223402015
0.001593	1.52	1.22049170419
0.001594	1.516	1.21562494216
0.001595	1.518	1.22379573459
0.001596	1.51	1.23527324912
0.001597	1.5	1.23854753643
0.001598	1.496	1.24176648368
0.001599	1.498	1.2417713155
0.0016	1.492	1.24174715623
0.001601	1.49	1.23689126442
0.001602	1.49	1.22877988265
0.001603	1.488	1.2271332446
0.001604	1.482	1.22705990074
0.001605	1.478	1.22373036246
0.001606	1.468	1.22187397059
0.001607	1.474	1.21380558575
0.001608	1.472	1.22687244651
0.001609	1.464	1.22829312462
0.00161	1.468	1.23651769094
0.001611	1.474	1.23988870468
0.001612	1.468	1.24297063521
0.001613	1.45	1.22780291578
0.001614	1.454	1.21978850626
0.001615	1.45	1.22454073023
0.001616	1.432	1.2187600256
0.001617	1.44	1.21753850042
0.001618	1.438	1.20422423161
0.001619	1.428	1.20864221339
0.00162	1.436	1.21733479372
0.001621	1.43	1.22356037857
0.001622	1.428	1.23645299142
0.001623	1.418	1.22608156336
0.001624	1.422	1.23446992673
0.001625	1.422	1.22959993494
0.001626	1.418	1.22608156336
0.001627	1.408	1.21882566432
0.001628	1.416	1.20786754241
0.001629	1.406	1.20381227772
0.00163	1.4	1.20166551086
0.001631	1.388	1.19727022848
0.001632	1.392	1.19930646625
0.001633	1.376	1.18601180433
0.001634	1.366	1.18323454987
0.001635	1.374	1.20421094498
0.001636	1.366	1.19500794976
0.001637	1.364	1.19979331553
0.001638	1.362	1.20289484162
0.001639	1.344	1.18729271875
0.00164	1.334	1.18255824381
0.001641	1.342	1.18196277437
0.001642	1.34	1.18169369974
0.001643	1.346	1.18418072945
0.001644	1.332	1.17378703349
0.001645	1.32	1.16858889264
0.001646	1.324	1.16919801574
0.001647	1.332	1.16007585959
0.001648	1.34	1.15948264325
0.001649	1.344	1.16861627577
0.00165	1.336	1.1675204495
0.001651	1.326	1.16778593929
0.001652	1.32	1.17541482039
0.001653	1.318	1.17340359638
0.001654	1.316	1.17309164177
0.001655	1.316	1.17309164177
0.001656	1.324	1.17941680504
0.001657	1.33	1.17349904133
0.001658	1.32	1.16687617167
0.001659	1.31	1.16012930314
0.00166	1.298	1.15810016838
0.001661	1.288	1.17177472238
0.001662	1.282	1.17238048431
0.001663	1.278	1.17333541666
0.001664	1.284	1.17615645218
0.001665	1.274	1.1691552506
0.001666	1.264	1.15512077291
0.001667	1.248	1.136
0.001668	1.24	1.13595774569
0.001669	1.238	1.1302017519
0.00167	1.232	1.13056446079
0.001671	1.236	1.13503480123
0.001672	1.228	1.12250434298
0.001673	1.214	1.12436826707
0.001674	1.212	1.1167166158
0.001675	1.194	1.09012109419
0.001676	1.18	1.07684725008
0.001677	1.176	1.07936277497
0.001678	1.18	1.08240473022
0.001679	1.202	1.08129366964
0.00168	1.202	1.08866707491
0.001681	1.2	1.09544511501
0.001682	1.196	1.10344188791
0.001683	1.196	1.09799089249
0.001684	1.198	1.11301212931
0.001685	1.2	1.11175536877
0.001686	1.2	1.10090871556
0.001687	1.204	1.10742223203
0.001688	1.204	1.11282703058
0.001689	1.206	1.12763646624
0.00169	1.206	1.13294483537
0.001691	1.194	1.12976280696
0.001692	1.176	1.12473285717
0.001693	1.17	1.11941949242
0.001694	1.168	1.11882795818
0.001695	1.166	1.10925380324
0.001696	1.174	1.11163123382
0.001697	1.168	1.11165462262
0.001698	1.164	1.10322436521
0.001699	1.164	1.11763321354
0.0017	1.152	1.11395511579
0.001701	1.154	1.1181609902
0.001702	1.154	1.10556953648
0.001703	1.152	1.11395511579
0.001704	1.148	1.10909692994
0.001705	1.148	1.1126976229
0.001706	1.128	1.10073430036
0.001707	1.12	1.09068785635
0.001708	1.124	1.09755364334
0.001709	1.128	1.09891582935
0.00171	1.12	1.10706820025
0.001711	1.126	1.10368654971
0.001712	1.132	1.1093133011
0.001713	1.138	1.11487936567
0.001714	1.114	1.10860452822
0.001715	1.102	1.09526069956
0.001716	1.106	1.09670597701
0.001717	1.108	1.10649717578
0.001718	1.108	1.10649717578
0.001719	1.11	1.10900856624
0.00172	1.106	1.10397644902
0.001721	1.098	1.08092367908
0.001722	1.094	1.07942762611
0.001723	1.088	1.07715179989
0.001724	1.088	1.06595309465
0.001725	1.098	1.06037540522
0.001726	1.092	1.0466785562
0.001727	1.084	1.03775912427
0.001728	1.082	1.03888209148
0.001729	1.082	1.04655434641
0.00173	1.078	1.04876880198
0.001731	1.078	1.03919006924
0.001732	1.068	1.04085349593
0.001733	1.058	1.03664651642
0.001734	1.056	1.03385879113
0.001735	1.058	1.04241834213
0.001736	1.068	1.04660212115
0.001737	1.07	1.04551422755
0.001738	1.07	1.04551422755
0.001739	1.056	1.04156804867
0.00174	1.056	1.04540135833
0.001741	1.054	1.05027805842
0.001742	1.048	1.03812138019
0.001743	1.052	1.05323121868
0.001744	1.046	1.05065884092
0.001745	1.044	1.04597514311
0.001746	1.028	1.03306146961
0.001747	1.022	1.0283559695
0.001748	1.02	1.03903801663
0.001749	1.02	1.04861813831
0.00175	1.014	1.03624514474
0.001751	1.024	1.04279624088
0.001752	1.012	1.0410840504
0.001753	1.01	1.04780723418
0.001754	1.004	1.04880122044
0.001755	0.998	1.04211131843
0.001756	0.998	1.04785304313
0.001757	0.994	1.03245532591
0.001758	0.992	1.03727334874
0.001759	0.984	1.03525069428
0.00176	0.978	1.03417406659
0.001761	0.974	1.03020580468
0.001762	0.974	1.02826261237
0.001763	0.974	1.03408123472
0.001764	0.966	1.03578183031
0.001765	0.954	1.03531830854
0.001766	0.958	1.03161814641
0.001767	0.952	1.03232553005
0.001768	0.942	1.02109549015
0.001769	0.944	1.02803890977
0.00177	0.952	1.02649695567
0.001771	0.946	1.02131483882
0.001772	0.95	1.02737529657
0.001773	0.954	1.02366205361
0.001774	0.948	1.01454226132
0.001775	0.944	1.01432933508
0.001776	0.934	1.0166828414
0.001777	0.946	1.01739078038
0.001778	0.934	1.00082166244
0.001779	0.936	0.999951998848
0.00178	0.938	1.00307327748
0.001781	0.944	1.02218589307
0.001782	0.936	1.01779369226
0.001783	0.94	1.02586548826
0.001784	0.936	1.02562371267
0.001785	0.932	1.02536627602
0.001786	0.926	1.02397460906
0.001787	0.924	1.01893277502
0.001788	0.922	1.01386192354
0.001789	0.928	1.01725906238
0.00179	0.926	1.0141617228
0.001791	0.93	1.01247222184
0.001792	0.928	1.00936415629
0.001793	0.922	0.999957999118
0.001794	0.918	1.00363140644
0.001795	0.918	1.00363140644
0.001796	0.908	1.00176643985
0.001797	0.904	0.999391815056
0.001798	0.9	1.0009995005
0.001799	0.892	0.996160629618
0.0018	0.882	0.998036071492
0.001801	0.88	0.99075728612
0.001802	0.888	0.991693501037
0.001803	0.884	0.991233574895
0.001804	0.884	0.987189951326
0.001805	0.886	0.984380007924
0.001806	0.876	0.969857721524
0.001807	0.876	0.963651389248
0.001808	0.874	0.958187873019
0.001809	0.872	0.952688826428
0.00181	0.87	0.957653381971
0.001811	0.866	0.961272073869
0.001812	0.862	0.956533324041
0.001813	0.87	0.955562661472
0.001814	0.866	0.952913427337
0.001815	0.862	0.941783414592
0.001816	0.856	0.941946919948
0.001817	0.862	0.952342375409
0.001818	0.856	0.958782561377
0.001819	0.842	0.955529172762
0.00182	0.838	0.950660822796
0.001821	0.846	0.956181991046
0.001822	0.84	0.941488183675
0.001823	0.84	0.949947366963
0.001824	0.84	0.947839648886
0.001825	0.838	0.948554690042
0.001826	0.832	0.942218658274
0.001827	0.834	0.943633403394
0.001828	0.834	0.937253434243
0.001829	0.838	0.942208044967
0.00183	0.83	0.934398202053
0.001831	0.828	0.930814696919
0.001832	0.832	0.942218658274
0.001833	0.836	0.936538306745
0.001834	0.826	0.927213028381
0.001835	0.838	0.933678745608
0.001836	0.834	0.924361401185
0.001837	0.834	0.926522530757
0.001838	0.828	0.92650742037
0.001839	0.824	0.914890157341
0.00184	0.826	0.905386105482
0.001841	0.82	0.907524104363
0.001842	0.818	0.906022074786
0.001843	0.834	0.924361401185
0.001844	0.826	0.920719284038
0.001845	0.818	0.921344669491
0.001846	0.816	0.926360620925
0.001847	0.806	0.914529387171
0.001848	0.804	0.915196153838
0.001849	0.794	0.907504269962
0.00185	0.802	0.904873471818
0.001851	0.804	0.901988913457
0.001852	0.796	0.906853902236
0.001853	0.79	0.906587006304
0.001854	0.788	0.909426192717
0.001855	0.786	0.910057141063
0.001856	0.768	0.89787304225
0.001857	0.76	0.893532316148
0.001858	0.76	0.893532316148
0.001859	0.76	0.893532316148
0.00186	0.756	0.887954953812
0.001861	0.754	0.881750531613
0.001862	0.746	0.874919424862
0.001863	0.758	0.887375906817
0.001864	0.752	0.87777901547
0.001865	0.746	0.877202371178
0.001866	0.742	0.873748247495
0.001867	0.736	0.873100223342
0.001868	0.726	0.868863625663
0.001869	0.73	0.870114934937
0.00187	0.718	0.849985882236
0.001871	0.722	0.848949939631
0.001872	0.708	0.838293504687
0.001873	0.702	0.83498263455
0.001874	0.702	0.837374468204
0.001875	0.708	0.840675918532
0.001876	0.71	0.840178552452
0.001877	0.706	0.831603270797
0.001878	0.708	0.840675918532
0.001879	0.708	0.850138812195
0.00188	0.702	0.849232594758
0.001881	0.7	0.852056336166
0.001882	0.696	0.845921982218
0.001883	0.692	0.842102131573
0.001884	0.684	0.841512923252
0.001885	0.678	0.84280246796
0.001886	0.686	0.84107312405
0.001887	0.686	0.84107312405
0.001888	0.69	0.840178552452
0.001889	0.688	0.840628336425
0.00189	0.684	0.841512923252
0.001891	0.678	0.835653038049
0.001892	0.68	0.835224520713
0.001893	0.684	0.836746078569
0.001894	0.682	0.837183372983
0.001895	0.686	0.836303772561
0.001896	0.682	0.837183372983
0.001897	0.684	0.836746078569
0.001898	0.694	0.844016587515
0.001899	0.692	0.844473800659
0.0019	0.698	0.854866071382
0.001901	0.694	0.851095764294
0.001902	0.69	0.851997652579
0.001903	0.684	0.846252917277
0.001904	0.678	0.838042958326
0.001905	0.674	0.841263335704
0.001906	0.674	0.843637362852
0.001907	0.674	0.843637362852
0.001908	0.674	0.843637362852
0.001909	0.67	0.837317144217
0.00191	0.676	0.843222390595
0.001911	0.674	0.831699464951
0.001912	0.67	0.832526275862
0.001913	0.668	0.82569728109
0.001914	0.672	0.832115376616
0.001915	0.668	0.83532987496
0.001916	0.668	0.823271522646
0.001917	0.656	0.808494897943
0.001918	0.652	0.809256448847
0.001919	0.646	0.810360413643
0.00192	0.646	0.810360413643
0.001921	0.64	0.806473806146
0.001922	0.642	0.803639222537
0.001923	0.64	0.793977329651
0.001924	0.646	0.790369533826
0.001925	0.652	0.794289619723
0.001926	0.648	0.792525078468
0.001927	0.648	0.802555917055
0.001928	0.65	0.802184517427
0.001929	0.642	0.791097971177
0.00193	0.634	0.787428726933
0.001931	0.622	0.786839246606
0.001932	0.624	0.791595856482
0.001933	0.622	0.789376969515
0.001934	0.616	0.782651902189
0.001935	0.61	0.775822144567
0.001936	0.604	0.774069764298
0.001937	0.608	0.776103085936
0.001938	0.602	0.779484445002
0.001939	0.604	0.779220122943
0.00194	0.596	0.772517960956
0.001941	0.59	0.76544104933
0.001942	0.59	0.76544104933
0.001943	0.58	0.763937170191
0.001944	0.572	0.759484035382
0.001945	0.572	0.764732633016
0.001946	0.57	0.759670981412
0.001947	0.562	0.752433385756
0.001948	0.572	0.759484035382
0.001949	0.576	0.761724359595
0.00195	0.574	0.754005305021
0.001951	0.566	0.757392896719
0.001952	0.564	0.757564518705
0.001953	0.558	0.744738880414
0.001954	0.558	0.739348361735
0.001955	0.56	0.74188947964
0.001956	0.562	0.73902368027
0.001957	0.56	0.739188744503
0.001958	0.556	0.731343968321
0.001959	0.552	0.717841208068
0.00196	0.554	0.720474843419
0.001961	0.554	0.723245463173
0.001962	0.562	0.733591166795
0.001963	0.56	0.736478105581
0.001964	0.556	0.731343968321
0.001965	0.546	0.72379831445
0.001966	0.546	0.72379831445
0.001967	0.548	0.72642687175
0.001968	0.552	0.728900541912
0.001969	0.552	0.723392009909
0.00197	0.544	0.718375946145
0.001971	0.542	0.724041435278
0.001972	0.54	0.729657453878
0.001973	0.538	0.729764345525
0.001974	0.538	0.724262383394
0.001975	0.534	0.721695226533
0.001976	0.52	0.716658914687
0.001977	0.518	0.713915961441
0.001978	0.514	0.711198987626
0.001979	0.514	0.708381253281
0.00198	0.52	0.711055553385
0.001981	0.52	0.708237248385
0.001982	0.52	0.711055553385
0.001983	0.526	0.719252389638
0.001984	0.526	0.716466328588
0.001985	0.528	0.713593721945
0.001986	0.528	0.713593721945
0.001987	0.526	0.716466328588
0.001988	0.516	0.708338901939
0.001989	0.514	0.708381253281
0.00199	0.514	0.705552265959
0.001991	0.514	0.708381253281
0.001992	0.504	0.70567981408
0.001993	0.496	0.697125526717
0.001994	0.494	0.69711118195
0.001995	0.498	0.702848490074
0.001996	0.492	0.702805805326
0.001997	0.488	0.702748888295
0.001998	0.494	0.711311464831
[truncated: 8,002 more rows]
