# Supplementary material for: The Influence of Synaptic Size on AMPA Receptor Activation: A Monte Carlo Model
Source: PLoS One. 2015 Jun 24;10(6):e0130924. doi: 10.1371/journal.pone.0130924 (PMC4479604; doi:10.1371/journal.pone.0130924)
Supplement: S1 Dataset — This package contains the experimental data used as basis for the analysis presented in the paper. (ZIP) [file pone.0130924.s001.zip › S1 Simulation data/test/2825_9150_124_177.csv]

time	AMPA.O.mean	AMPA.O.stdev
0.0	0.0	0.0
1e-06	0.0	0.0
2e-06	0.082	0.295425117416
3e-06	0.418	0.625520583195
4e-06	0.906	0.919328015455
5e-06	1.592	1.28745330012
6e-06	2.428	1.56103042892
7e-06	3.284	1.75252503548
8e-06	4.172	1.99760256307
9e-06	5.088	2.17537491022
1e-05	6.038	2.39176838344
1.1e-05	6.954	2.49717520411
1.2e-05	7.888	2.69582195258
1.3e-05	8.732	2.81072517333
1.4e-05	9.546	2.95835832853
1.5e-05	10.342	3.07847949482
1.6e-05	11.164	3.14342233879
1.7e-05	11.906	3.22384304829
1.8e-05	12.59	3.38140503341
1.9e-05	13.27	3.42536129481
2e-05	13.956	3.48970829726
2.1e-05	14.596	3.59120926709
2.2e-05	15.136	3.68856394821
2.3e-05	15.614	3.74873365285
2.4e-05	16.12	3.83322318682
2.5e-05	16.556	3.91444299997
2.6e-05	16.998	3.95499633375
2.7e-05	17.386	4.02951659632
2.8e-05	17.842	4.01759082038
2.9e-05	18.156	4.06197784337
3e-05	18.424	4.081203744
3.1e-05	18.732	4.10416568866
3.2e-05	18.942	4.11419931457
3.3e-05	19.17	4.12566358299
3.4e-05	19.398	4.15157753149
3.5e-05	19.592	4.13588394421
3.6e-05	19.774	4.1630426373
3.7e-05	19.958	4.15165460991
3.8e-05	20.152	4.13145204498
3.9e-05	20.27	4.14404391869
4e-05	20.41	4.20308220238
4.1e-05	20.478	4.22344835413
4.2e-05	20.526	4.24656614219
4.3e-05	20.614	4.29755791119
4.4e-05	20.644	4.318479362
4.5e-05	20.7	4.32827910375
4.6e-05	20.762	4.33605304396
4.7e-05	20.788	4.26462847151
4.8e-05	20.854	4.30449578929
4.9e-05	20.878	4.28708712298
5e-05	20.894	4.23541780702
5.1e-05	20.928	4.28425209342
5.2e-05	20.902	4.32115678956
5.3e-05	20.89	4.23531580877
5.4e-05	20.894	4.22690950932
5.5e-05	20.904	4.24909213833
5.6e-05	20.95	4.25246987056
5.7e-05	20.906	4.2723721748
5.8e-05	20.902	4.2900344987
5.9e-05	20.914	4.34541183319
6e-05	20.874	4.33660281787
6.1e-05	20.854	4.34933144288
6.2e-05	20.842	4.3732180371
6.3e-05	20.84	4.39117296403
6.4e-05	20.844	4.40041634394
6.5e-05	20.828	4.42022804842
6.6e-05	20.826	4.38813445555
6.7e-05	20.856	4.36340050878
6.8e-05	20.776	4.31808105528
6.9e-05	20.69	4.38154082487
7e-05	20.684	4.32159044797
7.1e-05	20.63	4.35627134141
7.2e-05	20.616	4.34195163492
7.3e-05	20.578	4.35613544326
7.4e-05	20.51	4.38519098786
7.5e-05	20.494	4.38246095248
7.6e-05	20.494	4.43598512171
7.7e-05	20.446	4.42889196075
7.8e-05	20.374	4.45714303114
7.9e-05	20.278	4.45249548007
8e-05	20.318	4.52204334345
8.1e-05	20.288	4.49589323717
8.2e-05	20.262	4.50836511387
8.3e-05	20.218	4.46390815318
8.4e-05	20.154	4.47686095384
8.5e-05	20.104	4.41374942651
8.6e-05	20.072	4.43247289896
8.7e-05	20.006	4.4197244258
8.8e-05	19.968	4.38348902132
8.9e-05	19.944	4.36129155182
9e-05	19.92	4.36045869147
9.1e-05	19.834	4.37840655947
9.2e-05	19.832	4.38129843768
9.3e-05	19.75	4.34965515875
9.4e-05	19.752	4.34079439734
9.5e-05	19.68	4.31851826441
9.6e-05	19.62	4.30715683485
9.7e-05	19.554	4.26931891524
9.8e-05	19.474	4.21916152808
9.9e-05	19.412	4.22590298043
0.0001	19.388	4.22107284941
0.000101	19.36	4.19361419303
0.000102	19.302	4.20651827525
0.000103	19.238	4.1906271607
0.000104	19.152	4.17239691305
0.000105	19.116	4.20553730218
0.000106	19.014	4.19258917615
0.000107	18.966	4.19485923483
0.000108	18.972	4.2046659796
0.000109	18.926	4.20434584686
0.00011	18.82	4.18516427396
0.000111	18.762	4.18871770355
0.000112	18.712	4.17193672052
0.000113	18.688	4.12682153721
0.000114	18.538	4.0959194328
0.000115	18.52	4.08578021925
0.000116	18.43	4.06461560298
0.000117	18.44	3.99179157773
0.000118	18.338	3.96330114929
0.000119	18.32	3.93415810562
0.00012	18.336	3.94247434995
0.000121	18.296	3.96691114093
0.000122	18.186	3.98037736904
0.000123	18.11	3.93521282779
0.000124	18.074	3.89159658752
0.000125	18.008	3.86884168712
0.000126	17.98	3.91249281149
0.000127	17.948	3.91475363209
0.000128	17.91	3.88817437881
0.000129	17.89	3.93165359613
0.00013	17.864	3.92090601775
0.000131	17.856	3.91347211565
0.000132	17.8	3.88690107927
0.000133	17.718	3.92255987845
0.000134	17.702	3.88190623277
0.000135	17.646	3.91467546548
0.000136	17.6	3.89923069335
0.000137	17.494	3.89023958131
0.000138	17.464	3.91569968205
0.000139	17.46	3.8997948664
0.00014	17.402	3.90747949451
0.000141	17.376	3.89700192456
0.000142	17.27	3.89526635803
0.000143	17.224	3.91226583964
0.000144	17.18	3.90942451008
0.000145	17.118	3.85539569954
0.000146	17.084	3.82321121572
0.000147	17.012	3.83351744485
0.000148	17.0	3.85123356861
0.000149	16.93	3.86330169674
0.00015	16.896	3.8612412512
0.000151	16.794	3.86413819629
0.000152	16.724	3.84133101932
0.000153	16.7	3.83118780537
0.000154	16.648	3.80369504561
0.000155	16.622	3.79145301962
0.000156	16.562	3.78604754328
0.000157	16.534	3.80431912436
0.000158	16.498	3.80762340575
0.000159	16.434	3.82905262434
0.00016	16.35	3.80729562813
0.000161	16.306	3.81423177062
0.000162	16.228	3.76404250773
0.000163	16.196	3.77062116899
0.000164	16.22	3.77406942173
0.000165	16.176	3.77743616756
0.000166	16.098	3.75877586456
0.000167	15.996	3.75233047585
0.000168	15.932	3.73033188872
0.000169	15.904	3.6881952226
0.00017	15.902	3.71057893057
0.000171	15.882	3.69973999086
0.000172	15.864	3.71288351554
0.000173	15.83	3.7095956653
0.000174	15.766	3.71903804767
0.000175	15.792	3.71170257429
0.000176	15.742	3.70343570216
0.000177	15.734	3.71903804767
0.000178	15.67	3.74554401923
0.000179	15.662	3.75975477924
0.00018	15.632	3.75027678978
0.000181	15.61	3.77596345321
0.000182	15.572	3.78322825111
0.000183	15.542	3.79160071738
0.000184	15.508	3.78284760465
0.000185	15.446	3.79461249669
0.000186	15.394	3.7940432259
0.000187	15.376	3.81505229322
0.000188	15.326	3.81152515406
0.000189	15.286	3.77732762678
0.00019	15.236	3.75397176335
0.000191	15.194	3.74544576786
0.000192	15.15	3.74746581038
0.000193	15.112	3.73891107142
0.000194	15.038	3.70682559611
0.000195	14.97	3.69717459691
0.000196	14.914	3.68165777877
0.000197	14.886	3.69174809541
0.000198	14.874	3.66089114834
0.000199	14.788	3.66920372833
0.0002	14.748	3.6447902546
0.000201	14.716	3.60601497501
0.000202	14.688	3.59035597121
0.000203	14.698	3.57138572546
0.000204	14.668	3.6146612566
0.000205	14.6	3.61883959302
0.000206	14.546	3.62434600997
0.000207	14.534	3.62889018847
0.000208	14.502	3.62794652662
0.000209	14.478	3.64328368371
0.00021	14.448	3.67903465599
0.000211	14.428	3.6987587107
0.000212	14.388	3.67225489311
0.000213	14.328	3.639837359
0.000214	14.258	3.63090016387
0.000215	14.236	3.6600961736
0.000216	14.186	3.62924289625
0.000217	14.162	3.60551743859
0.000218	14.104	3.59849746422
0.000219	14.078	3.57210246214
0.00022	14.034	3.56887153033
0.000221	13.98	3.57149828503
0.000222	13.906	3.53626413041
0.000223	13.862	3.53595192275
0.000224	13.838	3.53606504465
0.000225	13.814	3.51673200571
0.000226	13.766	3.49274161655
0.000227	13.676	3.45818218144
0.000228	13.612	3.44056041947
0.000229	13.59	3.44178732638
0.00023	13.554	3.4309013393
0.000231	13.524	3.46661564065
0.000232	13.45	3.51788288606
0.000233	13.45	3.52299588419
0.000234	13.424	3.48198564041
0.000235	13.424	3.48141120812
0.000236	13.386	3.44572256573
0.000237	13.346	3.46327648333
0.000238	13.296	3.46300216575
0.000239	13.22	3.45942191703
0.00024	13.208	3.47803622753
0.000241	13.234	3.46225995558
0.000242	13.202	3.44284707764
0.000243	13.168	3.44089755732
0.000244	13.118	3.45196697551
0.000245	13.062	3.44879051263
0.000246	13.052	3.48558402567
0.000247	13.008	3.43859506194
0.000248	12.988	3.47330620591
0.000249	12.982	3.50280972935
0.00025	12.914	3.48175300675
0.000251	12.814	3.45360738938
0.000252	12.774	3.45180011009
0.000253	12.726	3.41978420372
0.000254	12.642	3.38671463221
0.000255	12.648	3.40177835845
0.000256	12.614	3.40014764385
0.000257	12.596	3.38655931588
0.000258	12.578	3.35677166337
0.000259	12.546	3.32082580091
0.00026	12.488	3.32353065278
0.000261	12.448	3.33576018323
0.000262	12.432	3.376
0.000263	12.406	3.3735980792
0.000264	12.37	3.3883771927
0.000265	12.35	3.37512962714
0.000266	12.346	3.35235499314
0.000267	12.336	3.327326855
0.000268	12.318	3.30709479755
0.000269	12.31	3.3005908562
0.00027	12.28	3.33310665896
0.000271	12.246	3.29870944462
0.000272	12.158	3.29924779306
0.000273	12.14	3.33592565864
0.000274	12.102	3.29296158496
0.000275	12.028	3.24949472995
0.000276	12.016	3.27288007724
0.000277	11.936	3.27168213615
0.000278	11.872	3.25877523005
0.000279	11.876	3.25770225773
0.00028	11.85	3.253229165
0.000281	11.808	3.24701955645
0.000282	11.784	3.29444137905
0.000283	11.744	3.26473031045
0.000284	11.702	3.25717607752
0.000285	11.666	3.27878697082
0.000286	11.628	3.25293959366
0.000287	11.602	3.22049623505
0.000288	11.524	3.23564893028
0.000289	11.484	3.21087900737
0.00029	11.424	3.19440510894
0.000291	11.432	3.16565569827
0.000292	11.372	3.11217223174
0.000293	11.342	3.09209249538
0.000294	11.312	3.07158851411
0.000295	11.25	3.0970146916
0.000296	11.242	3.08406160769
0.000297	11.214	3.08483451744
0.000298	11.22	3.08668106548
0.000299	11.172	3.08454469898
0.0003	11.15	3.08212588971
0.000301	11.118	3.10226949184
0.000302	11.112	3.10023482982
0.000303	11.13	3.07654026465
0.000304	11.15	3.08666486681
0.000305	11.1	3.04203879002
0.000306	11.084	3.04317991581
0.000307	11.046	3.04825917533
0.000308	10.992	3.05285702253
0.000309	10.982	3.07338185067
0.00031	10.944	3.04513776371
0.000311	10.912	3.06598369206
0.000312	10.868	3.05656277541
0.000313	10.898	3.07889525642
0.000314	10.882	3.06595433756
0.000315	10.834	3.04408344169
0.000316	10.762	3.04587524367
0.000317	10.744	3.03025807482
0.000318	10.704	3.00539248685
0.000319	10.664	3.04878729989
0.00032	10.638	3.02174717672
0.000321	10.578	3.00864022442
0.000322	10.552	2.99788191896
0.000323	10.53	3.00418042068
0.000324	10.458	3.02394378255
0.000325	10.442	3.03951246091
0.000326	10.412	3.02956366495
0.000327	10.408	3.02085021145
0.000328	10.402	3.01734916773
0.000329	10.404	3.01144217942
0.00033	10.354	3.0047768636
0.000331	10.298	2.99352568053
0.000332	10.288	3.02275635803
0.000333	10.228	3.01197875159
0.000334	10.234	3.02179483089
0.000335	10.192	3.01183266467
0.000336	10.114	2.97405514408
0.000337	10.09	2.98360520177
0.000338	10.09	2.98963208439
0.000339	10.05	2.92702921065
0.00034	10.048	2.92193360636
0.000341	10.028	2.93448734875
0.000342	10.012	2.91750852612
0.000343	10.0	2.91135707188
0.000344	10.01	2.89169500466
0.000345	9.96	2.89454659662
0.000346	9.94	2.91828716887
0.000347	9.948	2.89711856851
0.000348	9.948	2.93960813715
0.000349	9.928	2.93918628195
0.00035	9.924	2.92612781676
0.000351	9.906	2.91361699611
0.000352	9.846	2.90280622846
0.000353	9.79	2.88268971622
0.000354	9.76	2.88901367252
0.000355	9.73	2.90122387968
0.000356	9.71	2.87643877042
0.000357	9.688	2.88351452225
0.000358	9.664	2.90156923061
0.000359	9.626	2.90828540553
0.00036	9.652	2.91391420601
0.000361	9.592	2.89646957519
0.000362	9.552	2.888476415
0.000363	9.478	2.90060614355
0.000364	9.454	2.88303381874
0.000365	9.422	2.88719864228
0.000366	9.39	2.88407697539
0.000367	9.37	2.88532493837
0.000368	9.376	2.92687956705
0.000369	9.334	2.94931246225
0.00037	9.316	2.90243759623
0.000371	9.302	2.94326281531
0.000372	9.284	2.93314575158
0.000373	9.282	2.93026892964
0.000374	9.268	2.91413383358
0.000375	9.256	2.91384007797
0.000376	9.23	2.8970847416
0.000377	9.146	2.86438195777
0.000378	9.122	2.8710827226
0.000379	9.062	2.87439663234
0.00038	8.996	2.87749613379
0.000381	8.972	2.85783414494
0.000382	8.966	2.84970945887
0.000383	8.936	2.84322070898
0.000384	8.906	2.85046733011
0.000385	8.89	2.85340147894
0.000386	8.878	2.87456361906
0.000387	8.884	2.86330997274
0.000388	8.858	2.82875166814
0.000389	8.806	2.83343678243
0.00039	8.794	2.86488463991
0.000391	8.79	2.90136174925
0.000392	8.742	2.90782324085
0.000393	8.714	2.90795529539
0.000394	8.674	2.85932229733
0.000395	8.636	2.8389265577
0.000396	8.616	2.81576703582
0.000397	8.598	2.81218704926
0.000398	8.586	2.79689184632
0.000399	8.554	2.8409653289
0.0004	8.52	2.80741874326
0.000401	8.508	2.82664748421
0.000402	8.482	2.83437400496
0.000403	8.458	2.82563904277
0.000404	8.426	2.8050889469
0.000405	8.382	2.78209920743
0.000406	8.376	2.78111919917
0.000407	8.378	2.79555289701
0.000408	8.342	2.7765150819
0.000409	8.318	2.72999560439
0.00041	8.292	2.76020578943
0.000411	8.282	2.76594938493
0.000412	8.274	2.74498160285
0.000413	8.254	2.73083943138
0.000414	8.26	2.72844277932
0.000415	8.236	2.72328918773
0.000416	8.216	2.7168628968
0.000417	8.206	2.69732534189
0.000418	8.16	2.68223787163
0.000419	8.144	2.6809073091
0.00042	8.16	2.68372874933
0.000421	8.134	2.69593100802
0.000422	8.11	2.72871764754
0.000423	8.102	2.72829543855
0.000424	8.068	2.70838992761
0.000425	8.048	2.71913515663
0.000426	7.998	2.71256262601
0.000427	8.006	2.71181931551
0.000428	7.986	2.73528865022
0.000429	7.974	2.69171395211
0.00043	7.966	2.70496654323
0.000431	7.942	2.72077856504
0.000432	7.918	2.71721843068
0.000433	7.902	2.69673802955
0.000434	7.884	2.69491075919
0.000435	7.858	2.69774646696
0.000436	7.854	2.690108548
0.000437	7.826	2.68844267188
0.000438	7.826	2.67950069976
0.000439	7.8	2.65781865446
0.00044	7.756	2.63826912956
0.000441	7.734	2.63424448372
0.000442	7.732	2.63821454776
0.000443	7.694	2.63597496194
0.000444	7.686	2.60219215278
0.000445	7.664	2.62280460576
0.000446	7.668	2.63548401627
0.000447	7.634	2.6252702718
0.000448	7.606	2.62426446838
0.000449	7.58	2.63127345595
0.00045	7.548	2.62139199663
0.000451	7.508	2.61417979489
0.000452	7.474	2.61635700928
0.000453	7.432	2.60487542888
0.000454	7.434	2.6156536468
0.000455	7.396	2.61671244121
0.000456	7.408	2.60874222567
0.000457	7.382	2.59076745386
0.000458	7.376	2.59973537115
0.000459	7.336	2.57664588176
0.00046	7.29	2.58184042884
0.000461	7.284	2.5960246532
0.000462	7.254	2.58485666914
0.000463	7.22	2.52420284446
0.000464	7.226	2.51215524998
0.000465	7.188	2.49252000995
0.000466	7.162	2.47300545895
0.000467	7.15	2.48102801274
0.000468	7.126	2.47752376376
0.000469	7.094	2.51260104274
0.00047	7.094	2.50382986642
0.000471	7.068	2.50027518485
0.000472	7.078	2.50916639544
0.000473	7.026	2.49345623583
0.000474	7.0	2.4899799196
0.000475	6.974	2.48461747559
0.000476	6.95	2.47295369953
0.000477	6.93	2.45786492713
0.000478	6.926	2.45204486093
0.000479	6.894	2.4606430054
0.00048	6.922	2.43473119666
0.000481	6.912	2.44218263035
0.000482	6.872	2.42314176226
0.000483	6.856	2.414801027
0.000484	6.816	2.4071028229
0.000485	6.8	2.43063777639
0.000486	6.756	2.41173464544
0.000487	6.734	2.4065003636
0.000488	6.692	2.40689343345
0.000489	6.682	2.39851537414
0.00049	6.658	2.41102384891
0.000491	6.628	2.43343707541
0.000492	6.586	2.43938598832
0.000493	6.582	2.44525581484
0.000494	6.568	2.43256572368
0.000495	6.542	2.44135945735
0.000496	6.514	2.46450887602
0.000497	6.526	2.46441149161
0.000498	6.508	2.47344617892
0.000499	6.516	2.49193579372
0.0005	6.49	2.48151163608
0.000501	6.474	2.49104877511
0.000502	6.458	2.49163319933
0.000503	6.46	2.50127967249
0.000504	6.438	2.49442498384
0.000505	6.422	2.47546278502
0.000506	6.408	2.44162568794
0.000507	6.38	2.42478865058
0.000508	6.384	2.4167217465
0.000509	6.342	2.4374240501
0.00051	6.312	2.40720917247
0.000511	6.284	2.43379210287
0.000512	6.256	2.42537914562
0.000513	6.252	2.42001983463
0.000514	6.234	2.43294965012
0.000515	6.244	2.45854916567
0.000516	6.252	2.44959098627
0.000517	6.254	2.46200812346
0.000518	6.238	2.46035688468
0.000519	6.22	2.45593159514
0.00052	6.174	2.45432760649
0.000521	6.178	2.48642635121
0.000522	6.152	2.46837922532
0.000523	6.126	2.45318649923
0.000524	6.076	2.46540544333
0.000525	6.068	2.51542759784
0.000526	6.026	2.46684494851
0.000527	6.016	2.46327911533
0.000528	6.004	2.45926493083
0.000529	5.992	2.44702595001
0.00053	5.946	2.44358016034
0.000531	5.936	2.42567598826
0.000532	5.918	2.42554653635
0.000533	5.896	2.42181419601
0.000534	5.886	2.40686601206
0.000535	5.868	2.41300145048
0.000536	5.866	2.42240459048
0.000537	5.83	2.38937230251
0.000538	5.796	2.40798338865
0.000539	5.798	2.39273818041
0.00054	5.768	2.37785113075
0.000541	5.758	2.36969111911
0.000542	5.734	2.35015829254
0.000543	5.734	2.32190525216
0.000544	5.732	2.33327580881
0.000545	5.732	2.31779550435
0.000546	5.718	2.31051422848
0.000547	5.684	2.32812027181
0.000548	5.658	2.33688596213
0.000549	5.63	2.31971981067
0.00055	5.59	2.3025855033
0.000551	5.588	2.30700151712
0.000552	5.558	2.29491524898
0.000553	5.536	2.29623692157
0.000554	5.544	2.29870920301
0.000555	5.538	2.29446202845
0.000556	5.508	2.28777970967
0.000557	5.492	2.27902084238
0.000558	5.476	2.29203490375
0.000559	5.456	2.29957909192
0.00056	5.466	2.32655195515
0.000561	5.438	2.30264109231
0.000562	5.418	2.30722257271
0.000563	5.404	2.31360843705
0.000564	5.382	2.28124439725
0.000565	5.358	2.29125205946
0.000566	5.362	2.29411333635
0.000567	5.364	2.29248860412
0.000568	5.368	2.31010302801
0.000569	5.366	2.30478719191
0.00057	5.352	2.3099991342
0.000571	5.332	2.30603035539
0.000572	5.318	2.29540323255
0.000573	5.318	2.28492363111
0.000574	5.324	2.27222886171
0.000575	5.308	2.2621087507
0.000576	5.282	2.23930257
0.000577	5.292	2.25715218805
0.000578	5.266	2.24393493667
0.000579	5.266	2.24215164518
0.00058	5.242	2.2107546223
0.000581	5.262	2.23547668295
0.000582	5.266	2.23768719887
0.000583	5.24	2.23212902853
0.000584	5.222	2.22726648608
0.000585	5.212	2.2232984505
0.000586	5.206	2.23775870013
0.000587	5.16	2.20871003076
0.000588	5.14	2.22719554597
0.000589	5.11	2.22033781214
0.00059	5.106	2.24025980636
0.000591	5.102	2.23239691811
0.000592	5.096	2.21151170017
0.000593	5.076	2.20323035564
0.000594	5.046	2.19815468064
0.000595	5.008	2.22169664896
0.000596	4.986	2.22481549797
0.000597	4.982	2.20492086026
0.000598	4.954	2.178963974
0.000599	4.944	2.18102361289
0.0006	4.92	2.19034243898
0.000601	4.902	2.18641167212
0.000602	4.918	2.22154810886
0.000603	4.902	2.2046305813
0.000604	4.88	2.19581419979
0.000605	4.862	2.19521206265
0.000606	4.84	2.19052505121
0.000607	4.836	2.1993417197
0.000608	4.842	2.21202079556
0.000609	4.844	2.22972285273
0.00061	4.822	2.21502054167
0.000611	4.796	2.21142126245
0.000612	4.766	2.18065219602
0.000613	4.758	2.19258660034
0.000614	4.752	2.18597712705
0.000615	4.724	2.1807851797
0.000616	4.736	2.19415222808
0.000617	4.704	2.20734772974
0.000618	4.708	2.19698338637
0.000619	4.702	2.17926501371
0.00062	4.73	2.17188857909
0.000621	4.714	2.15782390384
0.000622	4.696	2.14559642058
0.000623	4.674	2.15863938628
0.000624	4.652	2.14357085257
0.000625	4.648	2.13075010266
0.000626	4.648	2.12228556043
0.000627	4.642	2.10091313481
0.000628	4.632	2.09870817409
0.000629	4.636	2.08890018909
0.00063	4.642	2.11986697696
0.000631	4.63	2.11686088348
0.000632	4.62	2.11556139122
0.000633	4.608	2.0972210184
0.000634	4.592	2.1065459881
0.000635	4.572	2.09876535134
0.000636	4.572	2.09112792531
0.000637	4.578	2.10140809935
0.000638	4.546	2.10615384053
0.000639	4.534	2.11868921742
0.00064	4.516	2.10469570247
0.000641	4.51	2.09043057766
0.000642	4.48	2.05659913449
0.000643	4.468	2.0447435047
0.000644	4.428	2.03489950612
0.000645	4.42	2.01484490718
0.000646	4.412	2.01847863501
0.000647	4.394	2.03242810451
0.000648	4.406	2.00428640668
0.000649	4.37	2.0201732599
0.00065	4.362	2.03738950621
0.000651	4.33	2.02610463698
0.000652	4.31	2.01144226862
0.000653	4.3	2.01544039852
0.000654	4.264	1.99857549269
0.000655	4.268	2.01498784115
0.000656	4.27	2.01819226042
0.000657	4.258	2.00285695945
0.000658	4.256	1.99260231858
0.000659	4.26	1.9830279877
0.00066	4.236	1.95148763768
0.000661	4.222	1.93925655858
0.000662	4.206	1.95027280143
0.000663	4.178	1.95711931164
0.000664	4.182	1.97202332643
0.000665	4.158	1.95372362426
0.000666	4.144	1.96348262024
0.000667	4.128	1.9767690811
0.000668	4.136	1.9742097153
0.000669	4.14	1.97393008995
0.00067	4.136	1.95077010434
0.000671	4.112	1.92962587047
0.000672	4.1	1.92405821118
0.000673	4.09	1.92818567571
0.000674	4.098	1.93297594398
0.000675	4.084	1.93311768912
0.000676	4.072	1.93979792762
0.000677	4.034	1.933091824
0.000678	4.034	1.92271786802
0.000679	4.044	1.92719070151
0.00068	4.058	1.9179770593
0.000681	4.06	1.92468179188
0.000682	4.048	1.92293941662
0.000683	4.036	1.91381921821
0.000684	4.03	1.90081561441
0.000685	4.01	1.91047114608
0.000686	4.008	1.90156146364
0.000687	3.996	1.92457371903
0.000688	3.988	1.89521924853
0.000689	4.0	1.89525723848
0.00069	3.99	1.90102603875
0.000691	3.982	1.89147455706
0.000692	3.974	1.91971977122
0.000693	3.976	1.90982302845
0.000694	3.956	1.92407484262
0.000695	3.928	1.9190664397
0.000696	3.904	1.90860786963
0.000697	3.89	1.90102603875
0.000698	3.876	1.90384453147
0.000699	3.874	1.9168004591
0.0007	3.872	1.88244946811
0.000701	3.848	1.87747063892
0.000702	3.816	1.87567161305
0.000703	3.826	1.88884197327
0.000704	3.828	1.89589451183
0.000705	3.816	1.89054066341
0.000706	3.79	1.89681311678
0.000707	3.806	1.89324166445
0.000708	3.814	1.89931671924
0.000709	3.794	1.90041153438
0.00071	3.794	1.91299869315
0.000711	3.778	1.89333462441
0.000712	3.77	1.90396953757
0.000713	3.742	1.88027551173
0.000714	3.746	1.88506869901
0.000715	3.746	1.88188309945
0.000716	3.748	1.89855102644
0.000717	3.754	1.87975636719
0.000718	3.744	1.87041813507
0.000719	3.734	1.86634509135
0.00072	3.724	1.86650046879
0.000721	3.69	1.83790641764
0.000722	3.68	1.8508376482
0.000723	3.672	1.85806781362
0.000724	3.65	1.87069505799
0.000725	3.652	1.85658180536
0.000726	3.646	1.86244033461
0.000727	3.638	1.86841001924
0.000728	3.624	1.87259819502
0.000729	3.586	1.86510160581
0.00073	3.572	1.860326853
0.000731	3.57	1.8485399644
0.000732	3.554	1.8316888382
0.000733	3.542	1.82434536204
0.000734	3.53	1.82677311125
0.000735	3.514	1.82258168541
0.000736	3.5	1.81493801547
0.000737	3.506	1.82042961962
0.000738	3.482	1.82583569907
0.000739	3.452	1.80657023113
0.00074	3.434	1.8082156951
0.000741	3.424	1.80117295116
0.000742	3.402	1.80454869704
0.000743	3.404	1.80687132912
0.000744	3.386	1.8080387164
0.000745	3.366	1.79221762071
0.000746	3.344	1.76682313772
0.000747	3.322	1.75792946389
0.000748	3.3	1.76124955642
0.000749	3.316	1.78777627236
0.00075	3.334	1.81616188706
0.000751	3.338	1.80215315664
0.000752	3.328	1.8178052701
0.000753	3.31	1.81049716929
0.000754	3.272	1.7994488045
0.000755	3.268	1.79893746417
0.000756	3.274	1.80081203905
0.000757	3.26	1.80122180755
0.000758	3.258	1.78981451553
0.000759	3.27	1.7980823118
0.00076	3.268	1.79893746417
0.000761	3.258	1.81753569428
0.000762	3.226	1.79858944732
0.000763	3.206	1.78873251214
0.000764	3.212	1.77962243187
0.000765	3.21	1.77929761423
0.000766	3.216	1.77125492236
0.000767	3.214	1.76867294885
0.000768	3.204	1.76135856656
0.000769	3.186	1.75710102157
0.00077	3.164	1.75188584103
0.000771	3.164	1.74272889458
0.000772	3.166	1.75568903853
0.000773	3.15	1.742268636
0.000774	3.148	1.74530684981
0.000775	3.122	1.72832751526
0.000776	3.116	1.73393886859
0.000777	3.092	1.70983507977
0.000778	3.08	1.72557236881
0.000779	3.068	1.74108471936
0.00078	3.074	1.734509729
0.000781	3.058	1.74660699644
0.000782	3.046	1.73086221289
0.000783	3.026	1.75080667122
0.000784	3.022	1.75314460328
0.000785	2.998	1.73608640338
0.000786	3.008	1.73434022037
0.000787	3.002	1.74756859665
0.000788	3.004	1.74699284486
0.000789	3.008	1.73318666046
0.00079	2.97	1.70795198996
0.000791	2.954	1.71577504353
0.000792	2.936	1.69584904989
0.000793	2.93	1.70912258191
0.000794	2.934	1.6987183404
0.000795	2.944	1.69140888019
0.000796	2.946	1.67901280519
0.000797	2.948	1.66772179934
0.000798	2.95	1.6850816004
0.000799	2.942	1.68007023663
0.0008	2.934	1.69400236127
0.000801	2.918	1.69802120128
0.000802	2.918	1.70858889145
0.000803	2.92	1.71860408472
0.000804	2.924	1.73384659068
0.000805	2.914	1.72470403258
0.000806	2.904	1.72938833117
0.000807	2.898	1.72499159418
0.000808	2.89	1.7268178827
0.000809	2.89	1.7302889932
0.00081	2.878	1.72601158745
0.000811	2.87	1.71496355646
0.000812	2.866	1.70998362565
0.000813	2.86	1.69835214252
0.000814	2.854	1.68661910341
0.000815	2.836	1.68555747455
0.000816	2.824	1.66883911747
0.000817	2.83	1.68199286562
0.000818	2.828	1.67404181549
0.000819	2.83	1.67961305068
0.00082	2.808	1.66226832972
0.000821	2.81	1.66189650701
0.000822	2.814	1.66715446195
0.000823	2.788	1.64044384238
0.000824	2.78	1.63082801055
0.000825	2.772	1.62481260458
0.000826	2.762	1.61535011685
0.000827	2.742	1.60606226529
0.000828	2.752	1.60701462346
0.000829	2.75	1.60608218968
0.00083	2.736	1.61564352504
0.000831	2.748	1.63477704902
0.000832	2.738	1.64722676035
0.000833	2.718	1.64878015515
0.000834	2.71	1.6498181718
0.000835	2.702	1.64353156343
0.000836	2.684	1.62608240874
0.000837	2.668	1.61300216987
0.000838	2.682	1.59651996542
0.000839	2.678	1.61316955092
0.00084	2.682	1.61891198031
0.000841	2.68	1.61294761229
0.000842	2.666	1.61692424065
0.000843	2.654	1.61687476324
0.000844	2.64	1.61071412734
0.000845	2.634	1.61865499721
0.000846	2.628	1.60424935718
0.000847	2.614	1.60281128022
0.000848	2.598	1.60511557216
0.000849	2.596	1.59523791329
0.00085	2.598	1.60636110511
0.000851	2.578	1.61737936181
0.000852	2.576	1.60381545073
0.000853	2.564	1.58805037703
0.000854	2.542	1.56212547511
0.000855	2.538	1.55966534872
0.000856	2.534	1.56359969302
0.000857	2.514	1.56262727482
0.000858	2.502	1.55499067521
0.000859	2.504	1.54854254058
0.00086	2.496	1.55498681666
0.000861	2.498	1.56140833865
0.000862	2.504	1.56012307207
0.000863	2.508	1.56010768859
0.000864	2.522	1.56764664386
0.000865	2.518	1.56769767494
0.000866	2.484	1.56516580591
0.000867	2.482	1.56130586369
0.000868	2.468	1.56619794407
0.000869	2.454	1.55044638733
0.00087	2.448	1.54119953283
0.000871	2.458	1.53890740462
0.000872	2.454	1.52835990526
0.000873	2.424	1.52059988163
0.000874	2.422	1.52312704657
0.000875	2.404	1.5062483195
0.000876	2.406	1.50770156198
0.000877	2.38	1.51512375732
0.000878	2.366	1.50998145684
0.000879	2.364	1.49916776913
0.00088	2.344	1.50919316192
0.000881	2.326	1.48987382016
0.000882	2.318	1.47677892726
0.000883	2.306	1.48201349522
0.000884	2.31	1.49060390446
0.000885	2.318	1.48218622312
0.000886	2.32	1.47702403501
0.000887	2.302	1.48418192955
0.000888	2.3	1.49197855212
0.000889	2.29	1.48388004906
0.00089	2.266	1.47758045466
0.000891	2.266	1.47893339945
0.000892	2.268	1.47247275017
0.000893	2.268	1.48195006664
0.000894	2.25	1.45859521458
0.000895	2.252	1.45619229499
0.000896	2.266	1.44472973251
0.000897	2.246	1.43857012342
0.000898	2.246	1.43160189997
0.000899	2.226	1.40958291704
0.0009	2.234	1.40400997147
0.000901	2.222	1.41446668395
0.000902	2.202	1.40754964388
0.000903	2.194	1.41716759771
0.000904	2.174	1.41552958288
0.000905	2.18	1.41971828191
0.000906	2.19	1.42755034937
0.000907	2.196	1.42884008902
0.000908	2.194	1.4185781614
0.000909	2.174	1.41694177721
0.00091	2.156	1.42676697467
0.000911	2.148	1.40502526668
0.000912	2.138	1.39246400313
0.000913	2.128	1.39843340921
0.000914	2.112	1.38688716196
0.000915	2.094	1.36863581716
0.000916	2.088	1.36537760345
0.000917	2.082	1.37232503439
0.000918	2.088	1.39005611398
0.000919	2.076	1.37485417409
0.00092	2.07	1.36128615654
0.000921	2.062	1.36899817385
0.000922	2.056	1.37144595227
0.000923	2.056	1.38450857708
0.000924	2.066	1.37900108774
0.000925	2.064	1.3608467952
0.000926	2.07	1.35244223537
0.000927	2.044	1.33193993859
0.000928	2.056	1.36119947105
0.000929	2.052	1.35841672546
0.00093	2.06	1.36249770642
0.000931	2.044	1.36457465901
0.000932	2.038	1.36548745875
0.000933	2.016	1.34897887307
0.000934	2.004	1.35940575253
0.000935	1.986	1.35713079694
0.000936	1.974	1.34956437416
0.000937	1.968	1.34721045127
0.000938	1.948	1.32412084041
0.000939	1.95	1.33697419571
0.00094	1.964	1.34413689779
0.000941	1.968	1.34721045127
0.000942	1.974	1.34659719293
0.000943	1.974	1.3480815999
0.000944	1.982	1.34524198567
0.000945	1.982	1.37174195824
0.000946	1.976	1.36946120792
0.000947	1.99	1.3645145657
0.000948	1.968	1.3634427014
0.000949	1.94	1.35955875195
0.00095	1.926	1.34926794967
0.000951	1.902	1.34773736314
0.000952	1.916	1.36122885659
0.000953	1.92	1.35262707351
0.000954	1.93	1.34651401775
0.000955	1.918	1.34137094049
0.000956	1.908	1.34295792935
0.000957	1.904	1.34118753349
0.000958	1.876	1.34633725344
0.000959	1.882	1.35501881906
0.00096	1.872	1.34744795818
0.000961	1.86	1.33131513925
0.000962	1.856	1.32032723217
0.000963	1.856	1.3368859338
0.000964	1.848	1.33450215436
0.000965	1.84	1.33056379028
0.000966	1.844	1.33853053757
0.000967	1.836	1.33458008377
0.000968	1.83	1.33157801123
0.000969	1.83	1.33457858517
0.00097	1.812	1.32689713241
0.000971	1.806	1.31619299497
0.000972	1.798	1.30122865016
0.000973	1.792	1.28403115227
0.000974	1.786	1.27914189987
0.000975	1.776	1.27821125015
0.000976	1.76	1.27843654516
0.000977	1.756	1.27454462456
0.000978	1.754	1.28432238943
0.000979	1.764	1.28230417608
0.00098	1.762	1.2764622987
0.000981	1.76	1.2893409169
0.000982	1.762	1.29358262202
0.000983	1.756	1.31166459127
0.000984	1.748	1.29942140971
0.000985	1.746	1.29053632262
0.000986	1.746	1.29517720795
0.000987	1.744	1.30937542363
0.000988	1.74	1.29784436663
0.000989	1.762	1.32716087947
0.00099	1.752	1.32457389375
0.000991	1.752	1.30785931965
0.000992	1.742	1.30055219042
0.000993	1.728	1.2969255954
0.000994	1.732	1.30390797221
0.000995	1.722	1.29488068948
0.000996	1.728	1.3107310937
0.000997	1.72	1.31969693491
0.000998	1.708	1.3276806845
0.000999	1.7	1.32287565553
0.001	1.694	1.323768862
0.001001	1.69	1.30916003605
0.001002	1.69	1.30149913561
0.001003	1.69	1.29996153789
0.001004	1.684	1.29928595775
0.001005	1.69	1.29533779378
0.001006	1.684	1.2962036877
0.001007	1.692	1.29349758407
0.001008	1.708	1.30335566903
0.001009	1.696	1.30060908808
0.00101	1.674	1.29449758594
0.001011	1.666	1.28935797977
0.001012	1.652	1.2817550468
0.001013	1.652	1.2817550468
0.001014	1.65	1.27259577243
0.001015	1.636	1.26471498766
0.001016	1.628	1.24964634997
0.001017	1.622	1.24222220235
0.001018	1.622	1.25344166199
0.001019	1.616	1.26354422162
0.00102	1.61	1.25455171276
0.001021	1.602	1.2599984127
0.001022	1.57	1.23332882882
0.001023	1.558	1.22418789408
0.001024	1.562	1.22725547463
0.001025	1.56	1.23385574521
0.001026	1.556	1.23728088969
0.001027	1.556	1.24212076708
0.001028	1.55	1.23268000714
0.001029	1.56	1.23547561692
0.00103	1.55	1.24237675445
0.001031	1.53	1.24141048811
0.001032	1.524	1.23831498416
0.001033	1.516	1.23358988323
0.001034	1.502	1.21408236953
0.001035	1.486	1.21564962057
0.001036	1.484	1.20737069701
0.001037	1.478	1.21881745967
0.001038	1.474	1.21545217923
0.001039	1.478	1.21388467327
0.00104	1.474	1.21873869226
0.001041	1.47	1.20378569521
0.001042	1.462	1.19856414096
0.001043	1.474	1.2022162867
0.001044	1.47	1.19712154771
0.001045	1.47	1.20212312181
0.001046	1.472	1.21211220603
0.001047	1.472	1.20549408957
0.001048	1.474	1.20553888365
0.001049	1.47	1.21206435473
0.00105	1.466	1.20035161515
0.001051	1.46	1.20183193501
0.001052	1.45	1.20975204071
0.001053	1.448	1.21131994122
0.001054	1.444	1.20617743305
0.001055	1.426	1.19688094646
0.001056	1.41	1.17042727241
0.001057	1.408	1.16169531289
0.001058	1.398	1.1574091757
0.001059	1.388	1.15648432761
0.00106	1.39	1.15667627277
0.001061	1.386	1.16490514635
0.001062	1.384	1.17666647781
0.001063	1.378	1.17265340148
0.001064	1.382	1.17135647862
0.001065	1.374	1.16022584008
0.001066	1.368	1.16300300945
0.001067	1.374	1.16022584008
0.001068	1.364	1.15736943108
0.001069	1.36	1.1689311357
0.00107	1.36	1.16034477635
0.001071	1.374	1.16881307316
0.001072	1.364	1.15736943108
0.001073	1.36	1.1689311357
0.001074	1.376	1.1690269458
0.001075	1.36	1.16378692208
0.001076	1.352	1.16279662882
0.001077	1.344	1.16690359499
0.001078	1.348	1.16914327608
0.001079	1.346	1.17229859677
0.00108	1.344	1.16861627577
0.001081	1.344	1.18053547172
0.001082	1.34	1.18507383736
0.001083	1.324	1.16919801574
0.001084	1.328	1.16636872386
0.001085	1.322	1.16375083244
0.001086	1.316	1.16453595908
0.001087	1.306	1.14907092906
0.001088	1.302	1.15533371802
0.001089	1.304	1.1522083145
0.00109	1.306	1.14558456694
0.001091	1.312	1.15700302506
0.001092	1.306	1.16463041348
0.001093	1.306	1.16977091774
0.001094	1.304	1.17965418662
0.001095	1.306	1.17998474566
0.001096	1.306	1.17147940656
0.001097	1.316	1.16796575292
0.001098	1.294	1.17113790819
0.001099	1.278	1.15269944044
0.0011	1.276	1.15057550817
0.001101	1.264	1.14118534866
0.001102	1.256	1.14475499562
0.001103	1.266	1.14684087824
0.001104	1.27	1.12476664246
0.001105	1.266	1.11321336679
0.001106	1.27	1.11941949242
0.001107	1.28	1.13384302264
0.001108	1.274	1.13266235039
0.001109	1.26	1.12089250154
0.00111	1.256	1.13069182362
0.001111	1.258	1.13288834401
0.001112	1.252	1.14039291474
0.001113	1.24	1.1341957503
0.001114	1.234	1.13632917766
0.001115	1.228	1.12250434298
0.001116	1.216	1.11952847217
0.001117	1.208	1.11028644953
0.001118	1.216	1.10695257351
0.001119	1.214	1.11184711179
0.00112	1.192	1.10414491802
0.001121	1.198	1.10217784409
0.001122	1.192	1.09869741057
0.001123	1.192	1.08772055235
0.001124	1.182	1.0903559052
0.001125	1.172	1.08000740738
0.001126	1.174	1.07690482402
0.001127	1.172	1.07443752727
0.001128	1.162	1.06946528695
0.001129	1.164	1.07009532286
0.00113	1.166	1.07258752557
0.001131	1.172	1.08000740738
0.001132	1.168	1.08801470578
0.001133	1.162	1.08062759543
0.001134	1.156	1.07687696605
0.001135	1.156	1.07687696605
0.001136	1.166	1.08002037018
0.001137	1.168	1.08985136601
0.001138	1.166	1.09838244706
0.001139	1.152	1.0994980673
0.00114	1.156	1.11519684361
0.001141	1.154	1.12884188441
0.001142	1.152	1.12467595333
0.001143	1.158	1.12295859229
0.001144	1.172	1.11643002468
0.001145	1.17	1.1122499719
0.001146	1.158	1.10861896069
0.001147	1.148	1.09822402086
0.001148	1.15	1.09338922621
0.001149	1.142	1.09445694296
0.00115	1.138	1.09861549234
0.001151	1.142	1.11078170673
0.001152	1.14	1.11193524991
0.001153	1.132	1.11111475555
0.001154	1.128	1.1061717769
0.001155	1.122	1.11135772819
0.001156	1.124	1.10662730854
0.001157	1.126	1.10187295093
0.001158	1.128	1.09526982977
0.001159	1.106	1.08016850537
0.00116	1.102	1.07125907231
0.001161	1.104	1.06074690667
0.001162	1.092	1.05429407662
0.001163	1.096	1.0615008243
0.001164	1.09	1.06296754419
0.001165	1.092	1.07309645419
0.001166	1.084	1.05874642857
0.001167	1.066	1.05339641161
0.001168	1.05	1.04091306073
0.001169	1.056	1.04348646374
0.00117	1.056	1.04731275176
0.001171	1.058	1.05006475991
0.001172	1.068	1.05611363025
0.001173	1.07	1.06259117256
0.001174	1.066	1.06096371286
0.001175	1.05	1.05427700345
0.001176	1.05	1.06371988794
0.001177	1.054	1.05975657582
0.001178	1.062	1.05173951148
0.001179	1.054	1.05027805842
0.00118	1.042	1.04510095206
0.001181	1.03	1.04359954005
0.001182	1.04	1.04422219858
0.001183	1.046	1.0563541073
0.001184	1.048	1.06475161423
0.001185	1.048	1.0609882186
0.001186	1.04	1.05565145763
0.001187	1.03	1.04742541501
0.001188	1.034	1.03191278701
0.001189	1.024	1.03122451484
0.00119	1.026	1.03408123472
0.001191	1.028	1.03499565216
0.001192	1.024	1.0350961308
0.001193	1.014	1.01872665617
0.001194	1.026	1.03020580468
0.001195	1.024	1.02733830845
0.001196	1.012	1.01777011157
0.001197	0.998	1.01291460647
0.001198	0.994	1.00894202014
0.001199	0.988	1.0098792007
0.0012	0.998	1.00697368387
0.001201	0.996	1.00597415474
0.001202	0.994	0.99898148131
0.001203	0.984	0.98982018569
0.001204	0.978	0.980569222442
0.001205	0.978	0.978527465123
0.001206	0.984	0.983739802997
0.001207	0.97	0.978314877736
0.001208	0.962	0.971882708973
0.001209	0.964	0.960574827903
0.00121	0.964	0.964730014045
0.001211	0.974	0.961937627916
0.001212	0.984	0.97966524895
0.001213	0.972	0.993587439534
0.001214	0.968	1.00148689457
0.001215	0.964	0.983211065845
0.001216	0.956	0.970599814548
0.001217	0.948	0.96607246105
0.001218	0.95	0.973396116697
0.001219	0.946	0.977283991478
0.00122	0.942	0.981140153087
0.001221	0.956	0.988971182593
0.001222	0.962	0.990230276249
0.001223	0.958	0.988046557607
0.001224	0.948	0.972263338813
0.001225	0.94	0.973858305915
0.001226	0.94	0.984073168011
0.001227	0.938	0.991037839843
0.001228	0.932	0.983552743883
0.001229	0.926	0.971866245941
0.00123	0.924	0.976843897458
0.001231	0.926	0.975973360292
0.001232	0.934	0.986734006711
0.001233	0.92	0.984682690007
0.001234	0.91	0.992924971989
0.001235	0.9	0.992975326985
0.001236	0.898	0.983664576977
0.001237	0.892	0.977924332451
0.001238	0.892	0.965575476076
0.001239	0.904	0.975081535052
0.00124	0.904	0.989335130277
0.001241	0.9	0.978774744259
0.001242	0.904	0.99738859027
0.001243	0.894	0.99938180892
0.001244	0.896	1.00059182487
0.001245	0.896	0.992564355596
0.001246	0.882	0.981873718968
0.001247	0.876	0.978071572023
0.001248	0.868	0.97086353315
0.001249	0.86	0.963535157636
0.00125	0.858	0.964280042311
0.001251	0.86	0.961457227338
0.001252	0.86	0.961457227338
0.001253	0.862	0.956533324041
0.001254	0.858	0.955947697314
0.001255	0.85	0.950526170076
0.001256	0.846	0.954088046251
0.001257	0.85	0.954725091322
0.001258	0.856	0.956694308544
0.001259	0.858	0.958037577551
0.00126	0.856	0.965020207042
0.001261	0.852	0.951890750034
0.001262	0.854	0.953249180435
0.001263	0.848	0.944931743567
0.001264	0.86	0.955196314901
0.001265	0.858	0.953853238187
0.001266	0.846	0.93503155027
0.001267	0.842	0.940763519701
0.001268	0.84	0.926498785752
0.001269	0.85	0.935681569766
0.00127	0.842	0.93222100384
0.001271	0.842	0.925762388521
0.001272	0.832	0.914207853828
0.001273	0.828	0.917832228678
0.001274	0.826	0.914179413463
0.001275	0.822	0.917777750874
0.001276	0.812	0.916872946487
0.001277	0.81	0.915368778144
0.001278	0.808	0.918224373451
0.001279	0.81	0.917551088496
0.00128	0.802	0.913671713473
0.001281	0.794	0.907504269962
0.001282	0.788	0.90501712691
0.001283	0.788	0.907224338298
0.001284	0.782	0.906904625636
0.001285	0.782	0.909107254399
0.001286	0.78	0.911921049214
0.001287	0.776	0.908748590095
0.001288	0.772	0.905547348293
0.001289	0.778	0.910338398619
0.00129	0.768	0.911139945343
0.001291	0.76	0.902441133814
0.001292	0.758	0.907433744138
0.001293	0.758	0.905227043343
0.001294	0.772	0.914339105584
0.001295	0.768	0.908942242389
0.001296	0.766	0.894004474262
0.001297	0.76	0.886791971096
0.001298	0.754	0.888529121639
0.001299	0.742	0.880588439624
0.0013	0.744	0.889080423809
0.001301	0.738	0.886203136984
0.001302	0.732	0.883275721392
0.001303	0.734	0.880479414864
0.001304	0.744	0.884569952011
0.001305	0.74	0.883402513014
0.001306	0.73	0.888313007898
0.001307	0.732	0.892286949361
0.001308	0.732	0.887792768612
0.001309	0.732	0.890042695605
0.00131	0.73	0.890561620552
0.001311	0.732	0.876456502058
0.001312	0.734	0.873638369121
0.001313	0.736	0.875387914013
0.001314	0.732	0.878735455072
0.001315	0.73	0.874699948554
0.001316	0.728	0.893317412793
0.001317	0.72	0.884081444212
0.001318	0.712	0.881507799171
0.001319	0.71	0.872868833216
0.00132	0.706	0.866927909344
0.001321	0.704	0.862776912069
0.001322	0.696	0.864629400379
0.001323	0.684	0.850966509329
0.001324	0.69	0.856679636737
0.001325	0.694	0.853442440941
0.001326	0.702	0.853929739499
0.001327	0.698	0.854866071382
0.001328	0.696	0.855326838115
0.001329	0.692	0.860892560079
0.00133	0.692	0.858566246716
0.001331	0.686	0.855221608707
0.001332	0.686	0.85755699519
0.001333	0.69	0.856679636737
0.001334	0.688	0.854784183288
0.001335	0.684	0.855654135735
0.001336	0.69	0.849646985518
0.001337	0.686	0.845815582737
0.001338	0.676	0.847952828877
0.001339	0.68	0.854166260163
0.00134	0.682	0.856081771795
0.001341	0.676	0.854999415204
0.001342	0.686	0.862208791419
0.001343	0.68	0.863481325797
0.001344	0.684	0.864953177924
0.001345	0.686	0.859886038961
0.001346	0.686	0.864525303273
0.001347	0.684	0.864953177924
0.001348	0.686	0.869139804634
0.001349	0.688	0.86870938754
0.00135	0.684	0.864953177924
0.001351	0.686	0.864525303273
0.001352	0.688	0.861774912608
0.001353	0.678	0.868513672892
0.001354	0.664	0.855046197582
0.001355	0.66	0.851116913238
0.001356	0.666	0.861651901872
0.001357	0.666	0.868587358876
0.001358	0.672	0.872018348431
0.001359	0.666	0.856997082842
0.00136	0.658	0.853836049836
0.001361	0.65	0.845872330792
0.001362	0.644	0.835023352967
0.001363	0.644	0.837415070321
0.001364	0.636	0.83156719512
0.001365	0.632	0.829804796323
0.001366	0.622	0.816771693927
0.001367	0.634	0.817339586708
0.001368	0.636	0.821890503656
0.001369	0.632	0.812758266645
0.00137	0.628	0.80846521261
0.001371	0.622	0.809392364679
0.001372	0.626	0.808779327134
0.001373	0.63	0.81061704892
0.001374	0.632	0.812758266645
0.001375	0.628	0.803502333537
0.001376	0.634	0.805011801156
0.001377	0.63	0.808146026409
0.001378	0.63	0.805667425182
0.001379	0.63	0.808146026409
0.00138	0.626	0.806302672698
0.001381	0.622	0.804435205595
0.001382	0.62	0.802246844805
0.001383	0.616	0.7978370761
0.001384	0.614	0.788038070146
0.001385	0.624	0.799139537252
0.001386	0.614	0.798125303446
0.001387	0.62	0.802246844805
0.001388	0.614	0.800627254095
0.001389	0.61	0.793662396741
0.00139	0.612	0.800909483025
0.001391	0.618	0.80004749859
0.001392	0.612	0.795899491142
0.001393	0.614	0.795615485018
0.001394	0.604	0.789420040283
0.001395	0.604	0.789420040283
0.001396	0.598	0.782557346141
0.001397	0.604	0.791949493339
0.001398	0.6	0.789936706325
0.001399	0.596	0.785355970245
0.0014	0.588	0.770880016604
0.001401	0.582	0.766339350419
0.001402	0.58	0.761314652427
0.001403	0.58	0.761314652427
0.001404	0.576	0.761724359595
0.001405	0.574	0.769755805434
0.001406	0.57	0.764918296291
0.001407	0.576	0.777318467554
0.001408	0.572	0.769945452613
0.001409	0.57	0.767528501099
0.00141	0.568	0.767708277929
0.001411	0.566	0.760028946817
0.001412	0.562	0.760365701488
0.001413	0.57	0.762299153876
0.001414	0.568	0.762480163676
0.001415	0.566	0.762655885705
0.001416	0.566	0.760028946817
0.001417	0.558	0.747419560889
0.001418	0.558	0.747419560889
0.001419	0.558	0.744738880414
0.00142	0.554	0.734223399246
0.001421	0.55	0.734506637138
0.001422	0.55	0.734506637138
0.001423	0.55	0.737224524823
0.001424	0.556	0.739502535493
0.001425	0.556	0.736793050999
0.001426	0.558	0.733918251578
0.001427	0.56	0.747261667691
0.001428	0.546	0.740191867018
0.001429	0.548	0.737357443849
0.00143	0.548	0.737357443849
0.001431	0.546	0.740191867018
0.001432	0.546	0.734767990593
0.001433	0.546	0.72379831445
0.001434	0.544	0.7266801222
0.001435	0.546	0.72379831445
0.001436	0.54	0.718609768929
0.001437	0.536	0.716033518769
0.001438	0.534	0.716131272882
0.001439	0.524	0.713739448258
0.00144	0.524	0.708112985335
0.001441	0.516	0.711156804088
0.001442	0.51	0.705620294493
0.001443	0.508	0.705645803502
0.001444	0.504	0.699988571335
0.001445	0.5	0.697137002317
0.001446	0.5	0.691375440698
0.001447	0.502	0.691372547907
0.001448	0.504	0.697125526717
0.001449	0.498	0.694259317546
0.00145	0.5	0.694262198308
0.001451	0.494	0.691349405149
0.001452	0.494	0.69711118195
0.001453	0.496	0.702839953332
0.001454	0.502	0.705688316468
0.001455	0.506	0.72523375542
0.001456	0.504	0.716926774504
0.001457	0.506	0.719697158533
0.001458	0.51	0.719652694013
0.001459	0.51	0.719652694013
0.00146	0.508	0.7168932975
0.001461	0.502	0.705688316468
0.001462	0.5	0.711336769751
0.001463	0.496	0.70567981408
0.001464	0.494	0.705665643205
0.001465	0.494	0.705665643205
0.001466	0.498	0.708516760564
0.001467	0.506	0.716912825942
0.001468	0.506	0.711311464831
0.001469	0.496	0.699988571335
0.00147	0.486	0.69699641319
0.001471	0.486	0.699859985997
0.001472	0.488	0.705589115562
0.001473	0.49	0.708449010162
0.001474	0.49	0.705620294493
0.001475	0.49	0.708449010162
0.001476	0.492	0.722451382447
0.001477	0.492	0.714098032486
0.001478	0.492	0.714098032486
0.001479	0.488	0.711235544669
0.00148	0.492	0.711291782604
0.001481	0.494	0.714117637368
0.001482	0.486	0.699859985997
0.001483	0.484	0.699817118968
0.001484	0.49	0.702780193233
0.001485	0.486	0.702711889753
0.001486	0.49	0.705620294493
0.001487	0.484	0.699817118968
0.001488	0.484	0.694077805437
0.001489	0.48	0.68527366796
0.00149	0.48	0.691086101727
0.001491	0.48	0.688186021363
0.001492	0.486	0.69699641319
0.001493	0.488	0.69703371511
0.001494	0.484	0.694077805437
0.001495	0.474	0.682146611807
0.001496	0.47	0.687822651561
0.001497	0.464	0.684619602407
0.001498	0.454	0.675191824595
0.001499	0.446	0.671627873156
0.0015	0.448	0.677713803903
0.001501	0.444	0.683274469009
0.001502	0.444	0.677395010315
0.001503	0.444	0.677395010315
0.001504	0.442	0.680173507276
0.001505	0.442	0.680173507276
0.001506	0.438	0.670936658709
0.001507	0.442	0.668308312084
0.001508	0.432	0.664361347461
0.001509	0.43	0.667158152165
0.00151	0.432	0.667364967615
0.001511	0.434	0.658516514599
0.001512	0.434	0.661546672579
0.001513	0.436	0.670748835258
0.001514	0.438	0.673910973349
0.001515	0.436	0.667760436085
0.001516	0.44	0.66813172354
0.001517	0.442	0.665308950789
0.001518	0.438	0.661933531406
0.001519	0.44	0.66211781429
0.00152	0.444	0.65944218852
0.001521	0.442	0.659269292475
0.001522	0.438	0.658905152507
0.001523	0.432	0.655267884151
0.001524	0.432	0.661344085934
0.001525	0.438	0.664948118277
0.001526	0.434	0.658516514599
0.001527	0.424	0.651324803765
0.001528	0.414	0.650079995078
0.001529	0.414	0.653149293807
0.00153	0.414	0.653149293807
0.001531	0.412	0.652882837881
0.001532	0.408	0.655389960253
0.001533	0.406	0.655106098277
0.001534	0.404	0.654816004691
0.001535	0.404	0.654816004691
0.001536	0.404	0.651754555028
0.001537	0.402	0.651456828961
0.001538	0.39	0.637102817448
0.001539	0.394	0.637780526514
0.00154	0.396	0.634967715715
0.001541	0.388	0.636754269715
0.001542	0.388	0.633605555531
0.001543	0.39	0.633955834424
0.001544	0.392	0.63744489958
0.001545	0.396	0.641236305897
0.001546	0.392	0.640574741931
0.001547	0.396	0.641236305897
0.001548	0.392	0.634299613747
0.001549	0.392	0.631138653546
0.00155	0.392	0.631138653546
0.001551	0.388	0.620851028831
0.001552	0.388	0.627260711347
0.001553	0.38	0.622575296651
0.001554	0.382	0.622957462432
0.001555	0.384	0.613631811431
0.001556	0.388	0.614374478637
0.001557	0.388	0.611110464646
0.001558	0.388	0.611110464646
0.001559	0.384	0.610363825927
0.00156	0.386	0.614006514623
0.001561	0.376	0.605494838954
0.001562	0.378	0.605900982009
0.001563	0.376	0.605494838954
0.001564	0.376	0.60218269653
0.001565	0.376	0.605494838954
0.001566	0.378	0.605900982009
0.001567	0.37	0.600915967503
0.001568	0.366	0.600036665546
0.001569	0.364	0.599586524198
0.00157	0.358	0.591469356772
0.001571	0.354	0.587097947535
0.001572	0.352	0.586596965556
0.001573	0.358	0.584667426833
0.001574	0.356	0.580744349951
0.001575	0.354	0.580244775935
0.001576	0.35	0.579223618303
0.001577	0.354	0.583681419954
0.001578	0.35	0.575760366819
0.001579	0.352	0.579737871801
0.00158	0.346	0.578172984495
0.001581	0.35	0.579223618303
0.001582	0.346	0.578172984495
0.001583	0.338	0.582885923659
0.001584	0.334	0.578311334836
0.001585	0.33	0.570175411606
0.001586	0.328	0.569575280362
0.001587	0.32	0.56709787515
0.001588	0.318	0.5664591777
0.001589	0.318	0.5664591777
0.00159	0.324	0.571860122757
0.001591	0.322	0.567728808499
0.001592	0.316	0.562266840566
0.001593	0.316	0.555107196855
0.001594	0.316	0.555107196855
0.001595	0.312	0.550141799903
0.001596	0.31	0.549454274713
0.001597	0.312	0.553765293243
0.001598	0.318	0.56291740069
0.001599	0.314	0.558035841143
0.0016	0.314	0.554440258279
0.001601	0.312	0.553765293243
0.001602	0.308	0.54510182535
0.001603	0.312	0.546494281763
0.001604	0.312	0.550141799903
0.001605	0.314	0.561608404496
0.001606	0.316	0.565812689854
0.001607	0.314	0.56515838488
0.001608	0.312	0.553765293243
0.001609	0.302	0.535533378978
0.00161	0.304	0.543676374326
0.001611	0.304	0.543676374326
0.001612	0.3	0.538516480713
0.001613	0.304	0.543676374326
0.001614	0.304	0.543676374326
0.001615	0.298	0.54147576123
0.001616	0.298	0.54147576123
0.001617	0.294	0.536249941725
0.001618	0.292	0.531729254414
0.001619	0.288	0.530147149384
0.00162	0.29	0.534696175412
0.001621	0.286	0.53310786901
0.001622	0.29	0.534696175412
0.001623	0.29	0.538423625039
0.001624	0.292	0.539199406528
0.001625	0.288	0.537639284279
0.001626	0.288	0.537639284279
0.001627	0.284	0.536044774249
0.001628	0.284	0.532300666917
0.001629	0.284	0.536044774249
0.00163	0.286	0.540558969956
0.001631	0.288	0.541346469463
0.001632	0.29	0.542125446737
0.001633	0.286	0.536846346732
0.001634	0.292	0.539199406528
0.001635	0.29	0.538423625039
0.001636	0.288	0.533906358831
0.001637	0.286	0.53310786901
0.001638	0.282	0.531484712856
0.001639	0.286	0.536846346732
0.00164	0.288	0.541346469463
0.001641	0.292	0.542895938463
0.001642	0.29	0.542125446737
0.001643	0.284	0.539762910916
0.001644	0.28	0.530659966457
0.001645	0.282	0.527708252731
0.001646	0.282	0.527708252731
0.001647	0.282	0.531484712856
0.001648	0.28	0.526877594893
0.001649	0.274	0.512761152975
0.00165	0.274	0.512761152975
0.001651	0.278	0.514505587919
0.001652	0.276	0.513638004824
0.001653	0.278	0.518378240284
0.001654	0.27	0.507050293363
0.001655	0.268	0.506138321015
0.001656	0.266	0.516956477859
0.001657	0.264	0.512156226165
0.001658	0.272	0.51963063805
0.001659	0.272	0.51963063805
0.00166	0.27	0.518748493974
0.001661	0.266	0.516956477859
0.001662	0.264	0.508236165577
0.001663	0.262	0.503344812231
0.001664	0.264	0.504285633347
0.001665	0.262	0.499355584729
0.001666	0.264	0.50030390764
0.001667	0.262	0.491279960918
0.001668	0.258	0.489321979886
0.001669	0.264	0.496290237663
0.00167	0.264	0.496290237663
0.001671	0.268	0.498172660832
0.001672	0.264	0.492243842013
0.001673	0.258	0.489321979886
0.001674	0.262	0.499355584729
0.001675	0.256	0.484214828356
0.001676	0.254	0.479044883075
0.001677	0.258	0.485217477014
0.001678	0.258	0.485217477014
0.001679	0.258	0.489321979886
0.00168	0.256	0.488327758785
0.001681	0.26	0.490306026885
0.001682	0.252	0.486308544034
0.001683	0.256	0.496451407491
0.001684	0.254	0.495463419437
0.001685	0.252	0.494465367847
0.001686	0.254	0.495463419437
0.001687	0.254	0.499483733469
0.001688	0.256	0.500463784904
0.001689	0.25	0.497493718553
0.00169	0.246	0.495463419437
0.001691	0.248	0.496483635178
0.001692	0.25	0.497493718553
0.001693	0.25	0.497493718553
0.001694	0.246	0.491410215604
0.001695	0.246	0.483201821189
0.001696	0.244	0.482145206343
0.001697	0.244	0.47797907904
0.001698	0.246	0.48732330131
0.001699	0.242	0.485217477014
0.0017	0.244	0.486275641997
0.001701	0.246	0.48732330131
0.001702	0.244	0.486275641997
0.001703	0.24	0.484148737476
0.001704	0.238	0.483069353199
0.001705	0.236	0.481979252666
0.001706	0.238	0.483069353199
0.001707	0.238	0.478911265267
0.001708	0.236	0.477811678384
0.001709	0.234	0.480878362998
0.00171	0.238	0.483069353199
0.001711	0.234	0.480878362998
0.001712	0.236	0.481979252666
0.001713	0.234	0.480878362998
0.001714	0.234	0.480878362998
0.001715	0.232	0.475579646326
0.001716	0.232	0.475579646326
0.001717	0.232	0.475579646326
0.001718	0.232	0.471355492171
0.001719	0.232	0.471355492171
0.00172	0.228	0.464775214485
0.001721	0.23	0.465939910289
0.001722	0.226	0.467893150196
0.001723	0.232	0.471355492171
0.001724	0.23	0.47021271782
0.001725	0.228	0.46905863173
0.001726	0.226	0.472148281793
0.001727	0.228	0.473303285431
0.001728	0.226	0.472148281793
0.001729	0.222	0.46552765761
0.00173	0.22	0.468614980554
0.001731	0.22	0.468614980554
0.001732	0.214	0.460656053906
0.001733	0.218	0.467414163243
0.001734	0.218	0.467414163243
0.001735	0.222	0.474042192215
0.001736	0.224	0.475209427516
0.001737	0.224	0.479399624531
0.001738	0.224	0.479399624531
0.001739	0.226	0.480545523338
0.00174	0.226	0.480545523338
0.001741	0.228	0.481680391961
0.001742	0.226	0.480545523338
0.001743	0.228	0.477510209315
0.001744	0.23	0.478643917751
0.001745	0.228	0.477510209315
0.001746	0.224	0.475209427516
0.001747	0.222	0.474042192215
0.001748	0.218	0.471673615968
0.001749	0.214	0.464977418807
0.00175	0.216	0.466201673099
0.001751	0.22	0.468614980554
0.001752	0.224	0.470981952945
0.001753	0.224	0.470981952945
0.001754	0.22	0.46432747065
0.001755	0.22	0.46432747065
0.001756	0.218	0.463115536341
0.001757	0.218	0.463115536341
0.001758	0.218	0.463115536341
0.001759	0.218	0.463115536341
0.00176	0.218	0.463115536341
0.001761	0.22	0.46
0.001762	0.216	0.448713717196
0.001763	0.214	0.447441616303
0.001764	0.216	0.448713717196
0.001765	0.21	0.43577517139
0.001766	0.21	0.440340777126
0.001767	0.21	0.440340777126
0.001768	0.212	0.441651446279
0.001769	0.208	0.43901708395
0.00177	0.206	0.437680248583
0.001771	0.204	0.43633015023
0.001772	0.21	0.440340777126
0.001773	0.208	0.43901708395
0.001774	0.206	0.44222618647
0.001775	0.202	0.444067562427
0.001776	0.202	0.439540669336
0.001777	0.206	0.44222618647
0.001778	0.206	0.44222618647
0.001779	0.206	0.437680248583
0.00178	0.208	0.43901708395
0.001781	0.208	0.43901708395
0.001782	0.208	0.43901708395
0.001783	0.204	0.431722132859
0.001784	0.204	0.431722132859
0.001785	0.204	0.431722132859
0.001786	0.202	0.430344048408
0.001787	0.198	0.422842760373
0.001788	0.2	0.428952211791
0.001789	0.198	0.4275464887
0.00179	0.198	0.4275464887
0.001791	0.198	0.432199028227
0.001792	0.198	0.432199028227
0.001793	0.196	0.430794614637
0.001794	0.194	0.429376291847
0.001795	0.194	0.429376291847
0.001796	0.192	0.42794392156
0.001797	0.19	0.426497362243
0.001798	0.186	0.423561093586
0.001799	0.184	0.412485151248
0.0018	0.186	0.41881260726
0.001801	0.182	0.41578359756
0.001802	0.184	0.417305643384
0.001803	0.184	0.412485151248
0.001804	0.184	0.412485151248
0.001805	0.184	0.412485151248
0.001806	0.184	0.407607654491
0.001807	0.182	0.406049258096
0.001808	0.182	0.406049258096
0.001809	0.182	0.406049258096
0.00181	0.182	0.406049258096
0.001811	0.184	0.412485151248
0.001812	0.184	0.412485151248
0.001813	0.184	0.407607654491
0.001814	0.182	0.406049258096
0.001815	0.182	0.406049258096
0.001816	0.184	0.402671081654
0.001817	0.182	0.401093505308
0.001818	0.18	0.399499687109
0.001819	0.178	0.39283075236
0.00182	0.178	0.39283075236
0.001821	0.174	0.389517650434
0.001822	0.172	0.392958013024
0.001823	0.168	0.389584393938
0.001824	0.168	0.389584393938
0.001825	0.17	0.396358423652
0.001826	0.172	0.40300868477
0.001827	0.17	0.401372644808
0.001828	0.164	0.396363469558
0.001829	0.166	0.398050248084
0.00183	0.168	0.399719901931
0.001831	0.17	0.401372644808
0.001832	0.172	0.40300868477
0.001833	0.172	0.40300868477
0.001834	0.172	0.40300868477
0.001835	0.174	0.404628224423
0.001836	0.17	0.401372644808
0.001837	0.168	0.399719901931
0.001838	0.168	0.404692475838
0.001839	0.162	0.39969488363
0.00184	0.16	0.397994974843
0.001841	0.162	0.39969488363
0.001842	0.166	0.398050248084
0.001843	0.166	0.398050248084
0.001844	0.166	0.398050248084
0.001845	0.164	0.396363469558
0.001846	0.166	0.398050248084
0.001847	0.168	0.404692475838
0.001848	0.168	0.404692475838
0.001849	0.168	0.404692475838
0.00185	0.166	0.403043421978
0.001851	0.166	0.403043421978
0.001852	0.17	0.406324993078
0.001853	0.172	0.412814728419
0.001854	0.172	0.40794117223
0.001855	0.172	0.40794117223
0.001856	0.172	0.40794117223
0.001857	0.172	0.40794117223
0.001858	0.17	0.406324993078
0.001859	0.168	0.404692475838
0.00186	0.164	0.396363469558
0.001861	0.158	0.391198159505
0.001862	0.158	0.391198159505
0.001863	0.158	0.391198159505
0.001864	0.156	0.389440624486
0.001865	0.156	0.389440624486
0.001866	0.156	0.389440624486
0.001867	0.152	0.38587044458
0.001868	0.152	0.38587044458
0.001869	0.15	0.378813938498
0.00187	0.15	0.378813938498
0.001871	0.152	0.380652072108
0.001872	0.152	0.380652072108
0.001873	0.15	0.378813938498
0.001874	0.15	0.378813938498
0.001875	0.148	0.376956230881
0.001876	0.148	0.376956230881
0.001877	0.15	0.378813938498
0.001878	0.152	0.380652072108
0.001879	0.152	0.380652072108
0.00188	0.152	0.380652072108
0.001881	0.15	0.378813938498
0.001882	0.15	0.378813938498
0.001883	0.15	0.378813938498
0.001884	0.15	0.378813938498
0.001885	0.152	0.380652072108
0.001886	0.148	0.376956230881
0.001887	0.144	0.37318092127
0.001888	0.14	0.363868107973
0.001889	0.138	0.361878432626
0.00189	0.138	0.361878432626
0.001891	0.14	0.363868107973
0.001892	0.142	0.365836028844
0.001893	0.14	0.363868107973
0.001894	0.14	0.363868107973
0.001895	0.138	0.361878432626
0.001896	0.14	0.363868107973
0.001897	0.142	0.365836028844
0.001898	0.142	0.365836028844
0.001899	0.144	0.367782544447
0.0019	0.142	0.360327628694
0.001901	0.136	0.354265437208
0.001902	0.134	0.352198807494
0.001903	0.138	0.356308854788
0.001904	0.14	0.358329457343
0.001905	0.142	0.360327628694
0.001906	0.14	0.358329457343
0.001907	0.14	0.358329457343
0.001908	0.138	0.356308854788
0.001909	0.138	0.356308854788
0.00191	0.134	0.352198807494
0.001911	0.134	0.352198807494
0.001912	0.136	0.354265437208
0.001913	0.136	0.354265437208
0.001914	0.138	0.356308854788
0.001915	0.136	0.354265437208
0.001916	0.134	0.352198807494
0.001917	0.134	0.352198807494
0.001918	0.138	0.356308854788
0.001919	0.14	0.358329457343
0.00192	0.142	0.360327628694
0.001921	0.14	0.358329457343
0.001922	0.142	0.360327628694
0.001923	0.142	0.360327628694
0.001924	0.142	0.360327628694
0.001925	0.138	0.356308854788
0.001926	0.14	0.358329457343
0.001927	0.14	0.358329457343
0.001928	0.138	0.356308854788
0.001929	0.14	0.358329457343
0.00193	0.136	0.354265437208
0.001931	0.136	0.354265437208
0.001932	0.13	0.347994252826
0.001933	0.126	0.343691722333
0.001934	0.124	0.341502562216
0.001935	0.124	0.341502562216
0.001936	0.126	0.343691722333
0.001937	0.126	0.343691722333
0.001938	0.126	0.343691722333
0.001939	0.126	0.343691722333
0.00194	0.126	0.343691722333
0.001941	0.126	0.343691722333
0.001942	0.126	0.343691722333
0.001943	0.124	0.341502562216
0.001944	0.126	0.343691722333
0.001945	0.124	0.341502562216
0.001946	0.128	0.351590671094
0.001947	0.132	0.355775209929
0.001948	0.132	0.355775209929
0.001949	0.132	0.355775209929
0.00195	0.128	0.351590671094
0.001951	0.128	0.351590671094
0.001952	0.128	0.351590671094
0.001953	0.126	0.349462444334
0.001954	0.124	0.347309660102
0.001955	0.122	0.34513185886
0.001956	0.122	0.34513185886
0.001957	0.124	0.347309660102
0.001958	0.124	0.347309660102
0.001959	0.124	0.347309660102
0.00196	0.122	0.34513185886
0.001961	0.118	0.340699280892
0.001962	0.116	0.338443496023
0.001963	0.114	0.336160675868
0.001964	0.114	0.336160675868
0.001965	0.114	0.336160675868
0.001966	0.11	0.331511689085
0.001967	0.114	0.336160675868
0.001968	0.114	0.336160675868
0.001969	0.11	0.331511689085
0.00197	0.108	0.329144345235
0.001971	0.114	0.336160675868
0.001972	0.114	0.336160675868
0.001973	0.11	0.331511689085
0.001974	0.114	0.336160675868
0.001975	0.116	0.338443496023
0.001976	0.112	0.333850265838
0.001977	0.11	0.331511689085
0.001978	0.112	0.333850265838
0.001979	0.112	0.333850265838
0.00198	0.106	0.32674760902
0.001981	0.108	0.329144345235
0.001982	0.11	0.331511689085
0.001983	0.112	0.333850265838
0.001984	0.116	0.338443496023
0.001985	0.116	0.338443496023
0.001986	0.114	0.336160675868
0.001987	0.114	0.336160675868
0.001988	0.116	0.338443496023
0.001989	0.116	0.338443496023
0.00199	0.12	0.34292856399
0.001991	0.116	0.338443496023
0.001992	0.112	0.333850265838
0.001993	0.112	0.333850265838
0.001994	0.114	0.336160675868
0.001995	0.11	0.331511689085
0.001996	0.11	0.331511689085
0.001997	0.108	0.329144345235
0.001998	0.112	0.333850265838
[truncated: 8,002 more rows]
