# Supplementary material for: The Influence of Synaptic Size on AMPA Receptor Activation: A Monte Carlo Model
Source: PLoS One. 2015 Jun 24;10(6):e0130924. doi: 10.1371/journal.pone.0130924 (PMC4479604; doi:10.1371/journal.pone.0130924)
Supplement: S1 Dataset — This package contains the experimental data used as basis for the analysis presented in the paper. (ZIP) [file pone.0130924.s001.zip › S1 Simulation data/test/2830_7712_121_157.csv]

time	AMPA.O.mean	AMPA.O.stdev
0.0	0.0	0.0
1e-06	0.0	0.0
2e-06	0.072	0.280741874326
3e-06	0.442	0.653173790044
4e-06	0.98	0.937869927015
5e-06	1.654	1.2815162894
6e-06	2.432	1.49310950704
7e-06	3.348	1.7501131392
8e-06	4.184	1.98649037249
9e-06	5.132	2.15466377888
1e-05	6.026	2.36078885121
1.1e-05	6.942	2.58585305074
1.2e-05	7.75	2.71357697514
1.3e-05	8.586	2.81897215311
1.4e-05	9.384	2.89560770824
1.5e-05	10.138	2.97639983873
1.6e-05	10.864	3.07074974558
1.7e-05	11.554	3.14119149369
1.8e-05	12.226	3.30558981121
1.9e-05	12.884	3.39919755236
2e-05	13.43	3.42886278524
2.1e-05	14.0	3.48883934855
2.2e-05	14.526	3.5762164364
2.3e-05	14.978	3.59019720907
2.4e-05	15.41	3.71078158883
2.5e-05	15.842	3.76364663591
2.6e-05	16.202	3.77481072373
2.7e-05	16.518	3.82539880274
2.8e-05	16.862	3.80984986581
2.9e-05	17.182	3.85342393204
3e-05	17.432	3.87574199348
3.1e-05	17.66	3.91719287245
3.2e-05	17.876	4.03393405995
3.3e-05	18.02	4.09970730663
3.4e-05	18.244	4.14396718134
3.5e-05	18.446	4.12832702193
3.6e-05	18.566	4.11553690301
3.7e-05	18.752	4.18264222711
3.8e-05	18.83	4.10281610604
3.9e-05	18.986	4.15954372498
4e-05	19.088	4.16272218626
4.1e-05	19.204	4.14516392921
4.2e-05	19.288	4.15030794038
4.3e-05	19.336	4.16738575128
4.4e-05	19.384	4.18671040317
4.5e-05	19.43	4.2072675218
4.6e-05	19.514	4.21684763775
4.7e-05	19.56	4.21786675939
4.8e-05	19.588	4.19836349069
4.9e-05	19.608	4.17688113309
5e-05	19.63	4.23191446038
5.1e-05	19.69	4.27807199565
5.2e-05	19.722	4.27372390311
5.3e-05	19.714	4.32020879125
5.4e-05	19.704	4.25680443525
5.5e-05	19.7	4.21354957251
5.6e-05	19.66	4.18955844929
5.7e-05	19.676	4.22362687746
5.8e-05	19.726	4.22314148472
5.9e-05	19.728	4.19452214203
6e-05	19.688	4.22500366864
6.1e-05	19.648	4.25018776056
6.2e-05	19.584	4.19272512812
6.3e-05	19.55	4.18276224522
6.4e-05	19.55	4.19898797331
6.5e-05	19.538	4.18909966461
6.6e-05	19.464	4.23092235807
6.7e-05	19.4	4.28625710848
6.8e-05	19.41	4.24003537721
6.9e-05	19.338	4.22276639183
7e-05	19.284	4.20039807637
7.1e-05	19.238	4.2068225539
7.2e-05	19.206	4.21847887277
7.3e-05	19.15	4.21894536585
7.4e-05	19.112	4.25857440935
7.5e-05	19.11	4.24097866064
7.6e-05	19.082	4.26183950894
7.7e-05	19.02	4.21563755558
7.8e-05	18.96	4.18645434706
7.9e-05	18.928	4.15003807211
8e-05	18.88	4.12766277692
8.1e-05	18.866	4.18330539167
8.2e-05	18.856	4.19037754862
8.3e-05	18.854	4.18577161345
8.4e-05	18.838	4.15400481463
8.5e-05	18.73	4.16474489015
8.6e-05	18.714	4.17901950223
8.7e-05	18.64	4.12921300008
8.8e-05	18.52	4.20161873568
8.9e-05	18.514	4.18112472907
9e-05	18.41	4.13641148823
9.1e-05	18.4	4.08460524408
9.2e-05	18.386	4.08129930292
9.3e-05	18.318	4.11009440281
9.4e-05	18.252	4.09884081174
9.5e-05	18.27	4.07640773231
9.6e-05	18.228	4.04524609882
9.7e-05	18.196	4.08822504273
9.8e-05	18.164	4.13969853975
9.9e-05	18.124	4.1914942443
0.0001	18.076	4.18643332683
0.000101	18.02	4.18850808761
0.000102	18.0	4.16749325134
0.000103	17.944	4.17861986785
0.000104	17.88	4.20114270169
0.000105	17.86	4.22426324937
0.000106	17.842	4.27329334355
0.000107	17.788	4.27165728962
0.000108	17.712	4.27657058868
0.000109	17.72	4.24942349031
0.00011	17.696	4.2562405947
0.000111	17.638	4.24770008357
0.000112	17.624	4.2278391644
0.000113	17.568	4.18919753652
0.000114	17.512	4.13737307962
0.000115	17.474	4.17148942226
0.000116	17.388	4.15083798768
0.000117	17.358	4.13978695104
0.000118	17.334	4.10102962681
0.000119	17.298	4.04044502499
0.00012	17.268	4.05070068013
0.000121	17.194	4.0358845375
0.000122	17.202	4.02904405536
0.000123	17.072	4.03370995487
0.000124	17.018	4.00470673084
0.000125	16.972	4.00589765221
0.000126	16.986	4.02862308984
0.000127	16.942	4.03567045235
0.000128	16.874	4.06867595171
0.000129	16.874	4.02717320214
0.00013	16.87	3.96851357564
0.000131	16.856	3.93487788883
0.000132	16.812	3.94267117574
0.000133	16.808	3.97783056452
0.000134	16.788	3.99437804921
0.000135	16.782	3.94847768133
0.000136	16.758	3.91502694754
0.000137	16.702	3.89271062372
0.000138	16.628	3.83322527384
0.000139	16.522	3.85350697417
0.00014	16.462	3.84870835476
0.000141	16.374	3.85254772845
0.000142	16.28	3.79019788402
0.000143	16.228	3.80052838432
0.000144	16.202	3.79805160576
0.000145	16.1	3.8264866392
0.000146	16.08	3.83478812974
0.000147	16.052	3.82587192676
0.000148	16.002	3.80078886549
0.000149	15.986	3.79286224374
0.00015	15.936	3.79050181374
0.000151	15.912	3.804241843
0.000152	15.928	3.8008967363
0.000153	15.872	3.82983237231
0.000154	15.808	3.83290177281
0.000155	15.754	3.82432791481
0.000156	15.694	3.76727540804
0.000157	15.652	3.73080366677
0.000158	15.558	3.7665151002
0.000159	15.542	3.74809765081
0.00016	15.538	3.72243952268
0.000161	15.536	3.72245940206
0.000162	15.506	3.71563776491
0.000163	15.5	3.705941176
0.000164	15.45	3.72014784652
0.000165	15.386	3.73483654261
0.000166	15.356	3.74022245328
0.000167	15.282	3.69627866915
0.000168	15.242	3.66325483689
0.000169	15.196	3.72526294374
0.00017	15.154	3.69787560634
0.000171	15.09	3.71401400105
0.000172	15.082	3.70449402753
0.000173	15.058	3.76385918971
0.000174	15.028	3.75755452389
0.000175	15.008	3.74752398258
0.000176	14.972	3.75915096797
0.000177	14.946	3.78617009655
0.000178	14.956	3.79711258722
0.000179	14.864	3.80808403269
0.00018	14.814	3.81043357113
0.000181	14.806	3.78475415318
0.000182	14.774	3.78614896696
0.000183	14.71	3.79340216692
0.000184	14.674	3.75016319645
0.000185	14.6	3.73523760958
0.000186	14.556	3.71198922412
0.000187	14.552	3.6898910553
0.000188	14.502	3.66360423627
0.000189	14.432	3.65969616225
0.00019	14.378	3.63195759887
0.000191	14.338	3.63479793111
0.000192	14.288	3.63112324219
0.000193	14.264	3.65216428984
0.000194	14.25	3.64794462677
0.000195	14.206	3.61712095457
0.000196	14.154	3.62798621828
0.000197	14.138	3.66973514031
0.000198	14.108	3.66064693736
0.000199	14.056	3.64429197513
0.0002	14.044	3.64994027348
0.000201	14.01	3.6482735643
0.000202	13.98	3.6834223217
0.000203	13.922	3.66495784423
0.000204	13.862	3.62311413014
0.000205	13.834	3.59144037957
0.000206	13.764	3.61943420993
0.000207	13.71	3.66850105629
0.000208	13.728	3.70917996328
0.000209	13.67	3.70258018144
0.00021	13.642	3.68535425706
0.000211	13.598	3.68570156144
0.000212	13.514	3.68426437705
0.000213	13.498	3.70540092298
0.000214	13.51	3.73174222046
0.000215	13.502	3.73925072708
0.000216	13.436	3.72369493917
0.000217	13.396	3.71364834092
0.000218	13.378	3.70177200811
0.000219	13.334	3.68923352473
0.00022	13.262	3.66078625434
0.000221	13.254	3.66898950666
0.000222	13.208	3.66943265369
0.000223	13.19	3.66031419416
0.000224	13.142	3.64113114293
0.000225	13.122	3.61041770437
0.000226	13.102	3.59883258849
0.000227	13.074	3.58894469169
0.000228	13.036	3.61423629554
0.000229	12.97	3.60015277454
0.00023	12.916	3.60124200797
0.000231	12.89	3.58746428554
0.000232	12.874	3.61304912781
0.000233	12.806	3.60781984029
0.000234	12.736	3.58919266688
0.000235	12.662	3.58995208882
0.000236	12.646	3.57276979387
0.000237	12.632	3.55198198194
0.000238	12.604	3.53428691535
0.000239	12.64	3.538135102
0.00024	12.616	3.52484666333
0.000241	12.586	3.50408390311
0.000242	12.542	3.53047248963
0.000243	12.516	3.57851142237
0.000244	12.516	3.60357378168
0.000245	12.528	3.58792642065
0.000246	12.512	3.57685001083
0.000247	12.466	3.57335192781
0.000248	12.378	3.56694771478
0.000249	12.33	3.56161480231
0.00025	12.304	3.54789853293
0.000251	12.23	3.53286003119
0.000252	12.2	3.55977527381
0.000253	12.194	3.55870257257
0.000254	12.18	3.54056492667
0.000255	12.146	3.54071800628
0.000256	12.14	3.50947289489
0.000257	12.078	3.50541238658
0.000258	12.048	3.53633935023
0.000259	12.036	3.49667041627
0.00026	11.96	3.49376587653
0.000261	11.92	3.47125337594
0.000262	11.88	3.43359869525
0.000263	11.848	3.43233098637
0.000264	11.834	3.42029881735
0.000265	11.804	3.42893336185
0.000266	11.784	3.41428528392
0.000267	11.748	3.3853354339
0.000268	11.68	3.42368222824
0.000269	11.61	3.37666995722
0.00027	11.592	3.36296535813
0.000271	11.538	3.33174969048
0.000272	11.508	3.37371249516
0.000273	11.472	3.38721360413
0.000274	11.442	3.39332226586
0.000275	11.4	3.38230690506
0.000276	11.418	3.36975904183
0.000277	11.406	3.39428401876
0.000278	11.38	3.40523126968
0.000279	11.384	3.3865238815
0.00028	11.342	3.35872535346
0.000281	11.278	3.33837026107
0.000282	11.25	3.36266263547
0.000283	11.172	3.36012142638
0.000284	11.188	3.36580688691
0.000285	11.142	3.32773736944
0.000286	11.158	3.32641488693
0.000287	11.126	3.27079867922
0.000288	11.128	3.29963876811
0.000289	11.082	3.30503797255
0.00029	11.034	3.30769466547
0.000291	11.02	3.2996363436
0.000292	11.004	3.31360589087
0.000293	10.954	3.28205484415
0.000294	10.94	3.26441418941
0.000295	10.91	3.26709350953
0.000296	10.904	3.234004329
0.000297	10.842	3.22630376747
0.000298	10.84	3.21968942602
0.000299	10.822	3.25918946979
0.0003	10.75	3.23844098294
0.000301	10.724	3.24958828161
0.000302	10.65	3.22172314143
0.000303	10.578	3.19435689928
0.000304	10.566	3.17200945774
0.000305	10.562	3.15692191858
0.000306	10.548	3.1558986042
0.000307	10.47	3.17318452032
0.000308	10.444	3.14561027465
0.000309	10.418	3.14376780313
0.00031	10.388	3.14284202594
0.000311	10.35	3.12273918219
0.000312	10.324	3.11304095701
0.000313	10.272	3.11352147897
0.000314	10.268	3.12988434291
0.000315	10.2	3.14070055879
0.000316	10.208	3.1668179613
0.000317	10.176	3.17443286273
0.000318	10.148	3.161976597
0.000319	10.146	3.12484943637
0.00032	10.134	3.13497113224
0.000321	10.108	3.13246484418
0.000322	10.086	3.10782946765
0.000323	10.066	3.13905144908
0.000324	10.028	3.09503085607
0.000325	10.014	3.07925380571
0.000326	9.998	3.08512495695
0.000327	9.964	3.07485024026
0.000328	9.92	3.09799935442
0.000329	9.886	3.09338067493
0.00033	9.858	3.08055774171
0.000331	9.826	3.07111119955
0.000332	9.774	3.09756743268
0.000333	9.736	3.09423722426
0.000334	9.742	3.080817424
0.000335	9.736	3.08193186167
0.000336	9.712	3.03398352006
0.000337	9.648	3.02656504969
0.000338	9.632	3.01406303849
0.000339	9.608	3.00904237258
0.00034	9.57	3.00950161987
0.000341	9.564	3.02091112084
0.000342	9.576	3.02460311446
0.000343	9.564	3.03873394689
0.000344	9.572	3.04709960454
0.000345	9.538	3.05688665148
0.000346	9.524	3.03470328039
0.000347	9.534	3.01278011146
0.000348	9.514	2.99496310495
0.000349	9.518	2.99894581478
0.00035	9.496	3.00366176525
0.000351	9.464	3.0081063811
0.000352	9.472	2.98951768685
0.000353	9.428	2.98744305385
0.000354	9.378	2.96160699621
0.000355	9.348	2.97773336617
0.000356	9.304	2.98053418031
0.000357	9.264	2.9816612819
0.000358	9.222	2.9914404557
0.000359	9.188	2.98808567481
0.00036	9.154	2.97157937804
0.000361	9.14	2.95574017803
0.000362	9.096	2.97704282804
0.000363	9.084	2.98679493772
0.000364	9.082	2.97039997307
0.000365	8.994	2.95600473613
0.000366	8.98	2.94883027657
0.000367	8.958	2.93670495624
0.000368	8.914	2.9513732397
0.000369	8.916	2.93614441062
0.00037	8.902	2.92923129848
0.000371	8.854	2.90115218491
0.000372	8.832	2.88855950259
0.000373	8.808	2.90708376212
0.000374	8.788	2.91050785946
0.000375	8.786	2.89485820033
0.000376	8.758	2.88156832298
0.000377	8.736	2.8597734176
0.000378	8.706	2.88159053302
0.000379	8.656	2.83719297898
0.00038	8.63	2.81870537659
0.000381	8.602	2.83259527642
0.000382	8.602	2.81701899177
0.000383	8.582	2.82971305966
0.000384	8.562	2.82951515281
0.000385	8.54	2.84612016612
0.000386	8.532	2.8172639209
0.000387	8.508	2.83512539405
0.000388	8.484	2.83720707739
0.000389	8.466	2.83775333671
0.00039	8.444	2.81830871269
0.000391	8.442	2.80617818394
0.000392	8.432	2.7966723083
0.000393	8.432	2.79452607789
0.000394	8.416	2.77613832508
0.000395	8.406	2.78732201225
0.000396	8.388	2.79811650937
0.000397	8.344	2.776628171
0.000398	8.3	2.79177362979
0.000399	8.302	2.79119974205
0.0004	8.256	2.78252834667
0.000401	8.252	2.75979999275
0.000402	8.254	2.76142789151
0.000403	8.232	2.72876822028
0.000404	8.186	2.7363121167
0.000405	8.15	2.69434593176
0.000406	8.156	2.68843151298
0.000407	8.126	2.65520695992
0.000408	8.11	2.67318162496
0.000409	8.074	2.67217589241
0.00041	8.034	2.65797742654
0.000411	8.042	2.63974165403
0.000412	8.02	2.64037876071
0.000413	8.002	2.64537256355
0.000414	7.954	2.66531123886
0.000415	7.898	2.65924726191
0.000416	7.894	2.66510112378
0.000417	7.864	2.6671152956
0.000418	7.854	2.68936498081
0.000419	7.85	2.69137511321
0.00042	7.814	2.65243359955
0.000421	7.776	2.64911758893
0.000422	7.738	2.66333550271
0.000423	7.716	2.63502258055
0.000424	7.706	2.62898535561
0.000425	7.652	2.61742163206
0.000426	7.648	2.61765085525
0.000427	7.654	2.61271582841
0.000428	7.646	2.60090061325
0.000429	7.59	2.60497600757
0.00043	7.568	2.58096416093
0.000431	7.534	2.53709361278
0.000432	7.52	2.54825430442
0.000433	7.496	2.53495246504
0.000434	7.466	2.55124361832
0.000435	7.456	2.54402515711
0.000436	7.426	2.54647285475
0.000437	7.4	2.54715527599
0.000438	7.366	2.53378057456
0.000439	7.358	2.55691924002
0.00044	7.356	2.53086230364
0.000441	7.358	2.52702117126
0.000442	7.344	2.50951469412
0.000443	7.338	2.50753983019
0.000444	7.306	2.53621055908
0.000445	7.304	2.55726103478
0.000446	7.276	2.55261121207
0.000447	7.244	2.58233692612
0.000448	7.208	2.57463317776
0.000449	7.196	2.57557449902
0.00045	7.18	2.58681271065
0.000451	7.144	2.57822884942
0.000452	7.12	2.6003076741
0.000453	7.124	2.59395913615
0.000454	7.126	2.59270592239
0.000455	7.124	2.58778360765
0.000456	7.104	2.58943700445
0.000457	7.086	2.59202700603
0.000458	7.086	2.57654885457
0.000459	7.054	2.59597457615
0.00046	6.994	2.56007109276
0.000461	6.958	2.54720160176
0.000462	6.942	2.54688751224
0.000463	6.94	2.54015747543
0.000464	6.926	2.5519647333
0.000465	6.902	2.54487642136
0.000466	6.884	2.52082208813
0.000467	6.868	2.53112149057
0.000468	6.848	2.49977919025
0.000469	6.806	2.51482882121
0.00047	6.798	2.49182583661
0.000471	6.784	2.4870351827
0.000472	6.774	2.49457892238
0.000473	6.766	2.5106262167
0.000474	6.734	2.54307766299
0.000475	6.682	2.50457102115
0.000476	6.662	2.48752005017
0.000477	6.626	2.47590872207
0.000478	6.606	2.50015279533
0.000479	6.596	2.46916666104
0.00048	6.6	2.48112877538
0.000481	6.594	2.48699899477
0.000482	6.566	2.47742689095
0.000483	6.556	2.49135786269
0.000484	6.536	2.49733938422
0.000485	6.502	2.47588287284
0.000486	6.47	2.46598864555
0.000487	6.444	2.42050903737
0.000488	6.416	2.38975814676
0.000489	6.392	2.38795644851
0.00049	6.408	2.39781900902
0.000491	6.354	2.39263118763
0.000492	6.334	2.3753829165
0.000493	6.316	2.38917224159
0.000494	6.314	2.40070906192
0.000495	6.288	2.38517420747
0.000496	6.314	2.38818006021
0.000497	6.306	2.3950707714
0.000498	6.302	2.41470412266
0.000499	6.296	2.40257861474
0.0005	6.274	2.39894226692
0.000501	6.26	2.39507828682
0.000502	6.24	2.39382539046
0.000503	6.222	2.38258599005
0.000504	6.19	2.37947473195
0.000505	6.178	2.34484882242
0.000506	6.18	2.3493828977
0.000507	6.176	2.3394495079
0.000508	6.146	2.32307640856
0.000509	6.092	2.30727891682
0.00051	6.076	2.25792471088
0.000511	6.074	2.29358322282
0.000512	6.076	2.31909982536
0.000513	6.036	2.30883173921
0.000514	6.0	2.29782505862
0.000515	5.984	2.31683922619
0.000516	5.968	2.3036874788
0.000517	5.944	2.29714257285
0.000518	5.926	2.32045771347
0.000519	5.89	2.3025855033
0.00052	5.874	2.2921876014
0.000521	5.896	2.28936323025
0.000522	5.878	2.30458586301
0.000523	5.874	2.29828718832
0.000524	5.882	2.32466685785
0.000525	5.862	2.29411333635
0.000526	5.828	2.31309662574
0.000527	5.816	2.29306432531
0.000528	5.778	2.26466686292
0.000529	5.78	2.261769219
0.00053	5.742	2.25198490226
0.000531	5.74	2.23168098079
0.000532	5.728	2.24009285522
0.000533	5.754	2.23013093786
0.000534	5.758	2.2323610819
0.000535	5.742	2.204412847
0.000536	5.706	2.18987762215
0.000537	5.686	2.21345973535
0.000538	5.664	2.20433754221
0.000539	5.632	2.2119168158
0.00054	5.632	2.23977141691
0.000541	5.626	2.26055833811
0.000542	5.62	2.26530351167
0.000543	5.594	2.2488139096
0.000544	5.598	2.24508262654
0.000545	5.584	2.23583183625
0.000546	5.55	2.23416651125
0.000547	5.522	2.23998124992
0.000548	5.494	2.24454093302
0.000549	5.482	2.24180195379
0.00055	5.454	2.22797755824
0.000551	5.462	2.23976695216
0.000552	5.466	2.21107304267
0.000553	5.452	2.17616543489
0.000554	5.41	2.16376985837
0.000555	5.402	2.14298763412
0.000556	5.41	2.15821685657
0.000557	5.426	2.17451695786
0.000558	5.412	2.16846858405
0.000559	5.4	2.16610249065
0.00056	5.408	2.16368574428
0.000561	5.382	2.14757444574
0.000562	5.368	2.14675941829
0.000563	5.372	2.16555212359
0.000564	5.344	2.15816218112
0.000565	5.31	2.15172024204
0.000566	5.314	2.15763852394
0.000567	5.29	2.14147145673
0.000568	5.294	2.14372666168
0.000569	5.278	2.14026073178
0.00057	5.266	2.13523862835
0.000571	5.24	2.13316666016
0.000572	5.232	2.1443357946
0.000573	5.224	2.17481585427
0.000574	5.224	2.20041450641
0.000575	5.194	2.21457986986
0.000576	5.17	2.2056971687
0.000577	5.144	2.20709401703
0.000578	5.118	2.1981983532
0.000579	5.12	2.18394139115
0.00058	5.112	2.19896703022
0.000581	5.116	2.20330297508
0.000582	5.084	2.20293985392
0.000583	5.07	2.17556889112
0.000584	5.038	2.17911817027
0.000585	5.028	2.16592151289
0.000586	5.006	2.15730479998
0.000587	4.972	2.14830537866
0.000588	4.934	2.13486393009
0.000589	4.91	2.13304946028
0.00059	4.902	2.10722471512
0.000591	4.898	2.11366884824
0.000592	4.89	2.11988207219
0.000593	4.888	2.12024904198
0.000594	4.884	2.11341997719
0.000595	4.868	2.09346029339
0.000596	4.838	2.08128710177
0.000597	4.83	2.06908192201
0.000598	4.812	2.06607260279
0.000599	4.828	2.06843322348
0.0006	4.82	2.05513989791
0.000601	4.782	2.04217433144
0.000602	4.772	2.05231966321
0.000603	4.74	2.05825168529
0.000604	4.74	2.07277591649
0.000605	4.738	2.08455175038
0.000606	4.716	2.04825389051
0.000607	4.692	2.04966729007
0.000608	4.72	2.05757138394
0.000609	4.722	2.06415018833
0.00061	4.694	2.06793713638
0.000611	4.708	2.06754346992
0.000612	4.672	2.06601452076
0.000613	4.666	2.06166049581
0.000614	4.66	2.05046336227
0.000615	4.648	2.03275576497
0.000616	4.658	2.02707572626
0.000617	4.652	2.0354105237
0.000618	4.626	2.03325453399
0.000619	4.59	2.04007352809
0.00062	4.568	2.02518542361
0.000621	4.546	2.01392254072
0.000622	4.534	2.03588899501
0.000623	4.508	2.07025022642
0.000624	4.488	2.06054750006
0.000625	4.474	2.05166371513
0.000626	4.464	2.03388888585
0.000627	4.448	2.04433265395
0.000628	4.436	2.05764525611
0.000629	4.418	2.07153952412
0.00063	4.406	2.04772166077
0.000631	4.4	2.04156802483
0.000632	4.376	2.02154000702
0.000633	4.372	2.02129067677
0.000634	4.354	2.02994679733
0.000635	4.346	2.05676542172
0.000636	4.31	2.04203330041
0.000637	4.302	2.0026971813
0.000638	4.26	2.01405064484
0.000639	4.222	2.00716616153
0.00064	4.226	2.00472541761
0.000641	4.226	2.00272913795
0.000642	4.238	2.01329481199
0.000643	4.232	2.01151087494
0.000644	4.23	1.98118651318
0.000645	4.21	1.96618920758
0.000646	4.206	1.95027280143
0.000647	4.23	1.94141700827
0.000648	4.208	1.94646756973
0.000649	4.23	1.94861489269
0.00065	4.23	1.93625928016
0.000651	4.234	1.93681284589
0.000652	4.226	1.95010871492
0.000653	4.228	1.93701213213
0.000654	4.204	1.93659081894
0.000655	4.196	1.93844886443
0.000656	4.158	1.94654463088
0.000657	4.158	1.95679227308
0.000658	4.142	1.94777719465
0.000659	4.134	1.95858214022
0.00066	4.13	1.9639501012
0.000661	4.12	1.97524682002
0.000662	4.096	1.96336038465
0.000663	4.058	1.94284224784
0.000664	4.044	1.93754070925
0.000665	4.036	1.95517364958
0.000666	4.026	1.95482070789
0.000667	4.0	1.93700800205
0.000668	3.99	1.91465401574
0.000669	3.968	1.91389027899
0.00067	3.964	1.88751264896
0.000671	3.944	1.90285679966
0.000672	3.936	1.90680465701
0.000673	3.928	1.8981085322
0.000674	3.916	1.89866900749
0.000675	3.916	1.91022092963
0.000676	3.9	1.93339080374
0.000677	3.906	1.94246338447
0.000678	3.9	1.92924855838
0.000679	3.9	1.94061845812
0.00068	3.87	1.93315803803
0.000681	3.874	1.94682408039
0.000682	3.864	1.94974459866
0.000683	3.868	1.95514091564
0.000684	3.842	1.9455168979
0.000685	3.854	1.94953430337
0.000686	3.848	1.95061426223
0.000687	3.81	1.92818567571
0.000688	3.81	1.94573893418
0.000689	3.788	1.93676431194
0.00069	3.77	1.9341923379
0.000691	3.732	1.93188405449
0.000692	3.728	1.91259404998
0.000693	3.736	1.92101639764
0.000694	3.722	1.91016124974
0.000695	3.736	1.91475951493
0.000696	3.72	1.90305018326
0.000697	3.684	1.90266760103
0.000698	3.702	1.88711313916
0.000699	3.688	1.88855923921
0.0007	3.708	1.91800312826
0.000701	3.706	1.92238497705
0.000702	3.704	1.9100743441
0.000703	3.686	1.8855778955
0.000704	3.68	1.86375964116
0.000705	3.676	1.86199462942
0.000706	3.65	1.8459414942
0.000707	3.64	1.81945046649
0.000708	3.642	1.83571130628
0.000709	3.632	1.82662968332
0.00071	3.638	1.82070206239
0.000711	3.626	1.83687887461
0.000712	3.598	1.82438921286
0.000713	3.588	1.8434359224
0.000714	3.564	1.84334044604
0.000715	3.558	1.84353898793
0.000716	3.548	1.86002580627
0.000717	3.532	1.8614446003
0.000718	3.524	1.86585744364
0.000719	3.508	1.84984756129
0.00072	3.496	1.85956554066
0.000721	3.492	1.84551781351
0.000722	3.472	1.83445250688
0.000723	3.488	1.84441210146
0.000724	3.476	1.8279562358
0.000725	3.46	1.83313938368
0.000726	3.468	1.83002076491
0.000727	3.474	1.82573930231
0.000728	3.49	1.7971922546
0.000729	3.488	1.77928524976
0.00073	3.482	1.77360536761
0.000731	3.462	1.76310975268
0.000732	3.442	1.771619598
0.000733	3.414	1.75459510999
0.000734	3.388	1.75540764496
0.000735	3.376	1.73626726053
0.000736	3.376	1.71773804755
0.000737	3.366	1.7169868957
0.000738	3.342	1.73580989743
0.000739	3.328	1.73563129725
0.00074	3.32	1.73712406005
0.000741	3.33	1.75872112627
0.000742	3.32	1.77019772907
0.000743	3.312	1.784
0.000744	3.316	1.78777627236
0.000745	3.308	1.78917187548
0.000746	3.286	1.77093308739
0.000747	3.278	1.75861195265
0.000748	3.286	1.76073961732
0.000749	3.272	1.75784413416
0.00075	3.262	1.76560357952
0.000751	3.25	1.74914264713
0.000752	3.234	1.75249650499
0.000753	3.212	1.76381858478
0.000754	3.206	1.76849201299
0.000755	3.208	1.7688233377
0.000756	3.208	1.77334035086
0.000757	3.202	1.77685002181
0.000758	3.22	1.78426455438
0.000759	3.174	1.77981010223
0.00076	3.182	1.77225167513
0.000761	3.184	1.77148073656
0.000762	3.188	1.7699310721
0.000763	3.174	1.74233291882
0.000764	3.152	1.76660578511
0.000765	3.128	1.76170826189
0.000766	3.124	1.76312903668
0.000767	3.1	1.76465294038
0.000768	3.072	1.74092389265
0.000769	3.076	1.72691169433
0.00077	3.064	1.72276057536
0.000771	3.066	1.71628785464
0.000772	3.07	1.7196220515
0.000773	3.052	1.71151862391
0.000774	3.054	1.7260023175
0.000775	3.028	1.69800353357
0.000776	3.008	1.70995204611
0.000777	3.006	1.68936792914
0.000778	3.008	1.68283570202
0.000779	2.998	1.68106989742
0.00078	2.98	1.66361053134
0.000781	2.97	1.66646332093
0.000782	2.954	1.6780595937
0.000783	2.946	1.69206501057
0.000784	2.95	1.68745370307
0.000785	2.95	1.68151717208
0.000786	2.938	1.69297253374
0.000787	2.934	1.69045674301
0.000788	2.918	1.67549276334
0.000789	2.914	1.70135357877
0.00079	2.922	1.69703152593
0.000791	2.916	1.67956661077
0.000792	2.91	1.66069262659
0.000793	2.906	1.65080707534
0.000794	2.912	1.657786476
0.000795	2.9	1.66192659284
0.000796	2.886	1.653179966
0.000797	2.868	1.63785713663
0.000798	2.876	1.65306503199
0.000799	2.854	1.65912145426
0.0008	2.854	1.67948920806
0.000801	2.838	1.67563599866
0.000802	2.84	1.66925132919
0.000803	2.84	1.64511397781
0.000804	2.828	1.66084797619
0.000805	2.808	1.65261489767
0.000806	2.804	1.64850962994
0.000807	2.78	1.64060964279
0.000808	2.772	1.63095554814
0.000809	2.768	1.61560391185
0.00081	2.766	1.61345715778
0.000811	2.768	1.61436551004
0.000812	2.746	1.60420821591
0.000813	2.722	1.56611493831
0.000814	2.724	1.55557834904
0.000815	2.736	1.57426300217
0.000816	2.728	1.57544152541
0.000817	2.72	1.56767343538
0.000818	2.716	1.5758629382
0.000819	2.7	1.58429795178
0.00082	2.712	1.59657633704
0.000821	2.734	1.61345715778
0.000822	2.716	1.61967404128
0.000823	2.714	1.61993950504
0.000824	2.71	1.6055840059
0.000825	2.692	1.59660139045
0.000826	2.678	1.60571354855
0.000827	2.668	1.58170035089
0.000828	2.652	1.56936165367
0.000829	2.648	1.55823489885
0.00083	2.628	1.55358166827
0.000831	2.606	1.54750250404
0.000832	2.604	1.54634536893
0.000833	2.598	1.53895938868
0.000834	2.586	1.52269629276
0.000835	2.566	1.51183464704
0.000836	2.55	1.48037157498
0.000837	2.542	1.48062014035
0.000838	2.546	1.48992751502
0.000839	2.532	1.4645736581
0.00084	2.532	1.47002585011
0.000841	2.524	1.46881721123
0.000842	2.508	1.48793010589
0.000843	2.514	1.48249924115
0.000844	2.516	1.48247900491
0.000845	2.494	1.47985269537
0.000846	2.488	1.46760212592
0.000847	2.49	1.48253161855
0.000848	2.47	1.46734454032
0.000849	2.468	1.48221995669
0.00085	2.466	1.47269956203
0.000851	2.476	1.47967023353
0.000852	2.488	1.49327023676
0.000853	2.482	1.50919713755
0.000854	2.47	1.51033108953
0.000855	2.462	1.51543921026
0.000856	2.444	1.50693861852
0.000857	2.426	1.51278683231
0.000858	2.412	1.4987514804
0.000859	2.412	1.484
0.00086	2.416	1.49497290945
0.000861	2.4	1.4953260514
0.000862	2.396	1.48161533469
0.000863	2.374	1.46086412784
0.000864	2.386	1.48222940195
0.000865	2.386	1.47817590293
0.000866	2.37	1.48764915219
0.000867	2.378	1.48428972913
0.000868	2.364	1.47495898248
0.000869	2.352	1.48192307493
0.00087	2.35	1.49515885444
0.000871	2.338	1.48854156811
0.000872	2.332	1.49324344968
0.000873	2.32	1.47702403501
0.000874	2.302	1.43624371191
0.000875	2.282	1.44169206143
0.000876	2.284	1.44614798689
0.000877	2.274	1.44184742605
0.000878	2.27	1.44675498962
0.000879	2.262	1.45098449337
0.00088	2.24	1.44443760682
0.000881	2.228	1.42969087568
0.000882	2.212	1.42655388962
0.000883	2.22	1.42814565084
0.000884	2.202	1.42730375183
0.000885	2.188	1.41444547438
0.000886	2.192	1.41390805925
0.000887	2.196	1.4175979684
0.000888	2.196	1.42603786766
0.000889	2.192	1.43078160458
0.00089	2.19	1.45804663849
0.000891	2.182	1.44805939105
0.000892	2.174	1.44627936444
0.000893	2.158	1.43004755166
0.000894	2.152	1.42579661944
0.000895	2.152	1.4299986014
0.000896	2.156	1.45727965744
0.000897	2.152	1.45358040713
0.000898	2.148	1.44848058323
0.000899	2.15	1.44896514796
0.0009	2.136	1.43160888514
0.000901	2.128	1.44624202677
0.000902	2.14	1.43401534162
0.000903	2.142	1.44424236193
0.000904	2.148	1.45674156939
0.000905	2.12	1.44416065588
0.000906	2.1	1.44982757596
0.000907	2.09	1.43732390226
0.000908	2.08	1.42884568796
0.000909	2.086	1.42639545709
0.00091	2.064	1.40566852423
0.000911	2.068	1.40974323903
0.000912	2.054	1.39537951827
0.000913	2.05	1.38546021235
0.000914	2.04	1.39226434272
0.000915	2.038	1.3987694592
0.000916	2.032	1.40533839341
0.000917	2.012	1.39851921689
0.000918	1.996	1.38563487254
0.000919	1.998	1.3834724428
0.00092	1.99	1.36744286901
0.000921	1.98	1.37971011448
0.000922	2.004	1.38129794034
0.000923	2.024	1.39119516963
0.000924	2.032	1.40676081833
0.000925	2.012	1.41133128641
0.000926	2.006	1.40497829165
0.000927	1.996	1.3841907383
0.000928	1.978	1.39194683807
0.000929	1.972	1.38680063455
0.00093	1.972	1.38824205382
0.000931	1.96	1.38361844451
0.000932	1.95	1.37240664528
0.000933	1.952	1.37756887305
0.000934	1.944	1.37581394091
0.000935	1.942	1.38080990726
0.000936	1.934	1.37754999909
0.000937	1.94	1.38866842695
0.000938	1.93	1.38603751753
0.000939	1.924	1.38788472144
0.00094	1.916	1.39030356397
0.000941	1.912	1.37704611397
0.000942	1.902	1.37709694648
0.000943	1.9	1.36894119669
0.000944	1.908	1.35481954518
0.000945	1.886	1.35240674355
0.000946	1.888	1.35331297193
0.000947	1.866	1.34463526653
0.000948	1.85	1.32495282935
0.000949	1.838	1.31596200553
0.00095	1.848	1.34940579516
0.000951	1.832	1.32656549028
0.000952	1.838	1.31899810462
0.000953	1.842	1.32099810749
0.000954	1.84	1.32302683268
0.000955	1.854	1.33442272163
0.000956	1.858	1.34083406878
0.000957	1.854	1.3389114982
0.000958	1.848	1.33300262565
0.000959	1.836	1.33157951321
0.00096	1.844	1.3430055845
0.000961	1.828	1.33507153366
0.000962	1.83	1.33157801123
0.000963	1.824	1.31796206319
0.000964	1.828	1.33357264519
0.000965	1.82	1.31590273197
0.000966	1.808	1.30504252804
0.000967	1.802	1.29876710768
0.000968	1.792	1.29024648808
0.000969	1.792	1.28247261179
0.00097	1.78	1.28358871918
0.000971	1.764	1.26818926032
0.000972	1.762	1.28427255674
0.000973	1.75	1.27573508222
0.000974	1.74	1.26190332435
0.000975	1.74	1.27137720603
0.000976	1.738	1.2764622987
0.000977	1.732	1.28381307051
0.000978	1.734	1.28811645436
0.000979	1.728	1.2704392941
0.00098	1.722	1.24608025424
0.000981	1.722	1.24768425493
0.000982	1.708	1.25488485528
0.000983	1.7	1.26095202129
0.000984	1.704	1.28077476552
0.000985	1.688	1.26596050491
0.000986	1.71	1.25932521614
0.000987	1.712	1.25740049308
0.000988	1.716	1.25033755442
0.000989	1.702	1.23660664724
0.00099	1.696	1.23433544873
0.000991	1.696	1.2488330553
0.000992	1.69	1.25135926096
0.000993	1.69	1.2561448961
0.000994	1.692	1.26219491363
0.000995	1.694	1.27920444027
0.000996	1.698	1.28638874373
0.000997	1.702	1.29197368394
0.000998	1.698	1.28015467815
0.000999	1.694	1.29010232152
0.001	1.684	1.28380060757
0.001001	1.668	1.2766268053
0.001002	1.662	1.27896677048
0.001003	1.664	1.28339549633
0.001004	1.656	1.27658293894
0.001005	1.644	1.27328865541
0.001006	1.634	1.26492845647
0.001007	1.624	1.25961263887
0.001008	1.614	1.2557881987
0.001009	1.602	1.2599984127
0.00101	1.588	1.26738155265
0.001011	1.58	1.26317061397
0.001012	1.578	1.26329568985
0.001013	1.576	1.25547759837
0.001014	1.572	1.25889475335
0.001015	1.574	1.26036661333
0.001016	1.568	1.26228998253
0.001017	1.568	1.26070456492
0.001018	1.566	1.2592235703
0.001019	1.568	1.25434285584
0.00102	1.56	1.25952371951
0.001021	1.552	1.25670044163
0.001022	1.564	1.24976157726
0.001023	1.552	1.25031835946
0.001024	1.546	1.24574636263
0.001025	1.544	1.24581860638
0.001026	1.54	1.24434721842
0.001027	1.528	1.23175322204
0.001028	1.54	1.22816936943
0.001029	1.538	1.2266034404
0.00103	1.522	1.21881745967
0.001031	1.508	1.22553498522
0.001032	1.492	1.21898974565
0.001033	1.49	1.22552029767
0.001034	1.486	1.23361420225
0.001035	1.482	1.22216038227
0.001036	1.476	1.21384677781
0.001037	1.468	1.22187397059
0.001038	1.468	1.22187397059
0.001039	1.458	1.20342677384
0.00104	1.44	1.19766439373
0.001041	1.444	1.19952657328
0.001042	1.44	1.19766439373
0.001043	1.442	1.19106506959
0.001044	1.428	1.18693555006
0.001045	1.428	1.17508127378
0.001046	1.436	1.17554412933
0.001047	1.442	1.17925230549
0.001048	1.434	1.1822199457
0.001049	1.432	1.19556513833
0.00105	1.428	1.19365656702
0.001051	1.416	1.19119435862
0.001052	1.412	1.19927311318
0.001053	1.406	1.1971482782
0.001054	1.416	1.20122604034
0.001055	1.426	1.20686536117
0.001056	1.42	1.20149906367
0.001057	1.416	1.20455136877
0.001058	1.42	1.20482363855
0.001059	1.404	1.21028261162
0.00106	1.398	1.20979171761
0.001061	1.398	1.22130913368
0.001062	1.39	1.21239432529
0.001063	1.394	1.20944780789
0.001064	1.388	1.19559859485
0.001065	1.38	1.1948221625
0.001066	1.374	1.18748642097
0.001067	1.37	1.17860086543
0.001068	1.352	1.1713650157
0.001069	1.36	1.18591736643
0.00107	1.348	1.18274933946
0.001071	1.35	1.18638105177
0.001072	1.346	1.17740562254
0.001073	1.342	1.1751748806
0.001074	1.336	1.17094150153
0.001075	1.328	1.17661208561
0.001076	1.334	1.19098446673
0.001077	1.324	1.18111134107
0.001078	1.328	1.18339173565
0.001079	1.324	1.19458109813
0.00108	1.318	1.19200503355
0.001081	1.308	1.18707034332
0.001082	1.316	1.19672218998
0.001083	1.308	1.1921140885
0.001084	1.294	1.18472106422
0.001085	1.298	1.19381573117
0.001086	1.294	1.17454842386
0.001087	1.288	1.17518338994
0.001088	1.276	1.17465909948
0.001089	1.278	1.17673956337
0.00109	1.286	1.19340018435
0.001091	1.282	1.18257177372
0.001092	1.272	1.1772918075
0.001093	1.274	1.17937441044
0.001094	1.29	1.18401858094
0.001095	1.29	1.19243448457
0.001096	1.284	1.18124679894
0.001097	1.284	1.18631530379
0.001098	1.286	1.17991694623
0.001099	1.284	1.18462821172
0.0011	1.276	1.17975590696
0.001101	1.274	1.172571533
0.001102	1.27	1.16150764096
0.001103	1.268	1.14550250982
0.001104	1.256	1.13950164546
0.001105	1.25	1.12938036108
0.001106	1.244	1.11913538055
0.001107	1.234	1.11680078797
0.001108	1.232	1.11989999554
0.001109	1.232	1.11989999554
0.00111	1.226	1.12023390415
0.001111	1.21	1.1053958567
0.001112	1.214	1.11004684586
0.001113	1.21	1.1053958567
0.001114	1.186	1.09334532514
0.001115	1.164	1.08678608751
0.001116	1.166	1.10201814867
0.001117	1.17	1.09959083299
0.001118	1.144	1.0877793894
0.001119	1.138	1.07840437685
0.00112	1.14	1.08092552935
0.001121	1.128	1.07499581395
0.001122	1.13	1.07196082018
0.001123	1.126	1.07057180983
0.001124	1.126	1.07430163362
0.001125	1.134	1.07890870791
0.001126	1.132	1.07078289116
0.001127	1.132	1.08377857517
0.001128	1.14	1.08461974904
0.001129	1.128	1.07126840708
0.00113	1.124	1.07732260721
0.001131	1.114	1.07191604149
0.001132	1.118	1.07892353761
0.001133	1.118	1.08998899077
0.001134	1.108	1.06973641613
0.001135	1.112	1.07863617592
0.001136	1.104	1.07013270205
0.001137	1.112	1.08418448615
0.001138	1.102	1.0768453928
0.001139	1.102	1.08240288248
0.00114	1.106	1.0764590099
0.001141	1.1	1.07424392016
0.001142	1.096	1.07274600908
0.001143	1.086	1.05764077077
0.001144	1.086	1.06329864102
0.001145	1.092	1.07123106751
0.001146	1.092	1.06749051518
0.001147	1.098	1.06976446006
0.001148	1.088	1.07529344832
0.001149	1.088	1.07715179989
0.00115	1.08	1.07032705282
0.001151	1.07	1.06447169995
0.001152	1.068	1.07115638447
0.001153	1.068	1.06554023856
0.001154	1.062	1.06308795497
0.001155	1.064	1.05636357378
0.001156	1.07	1.05882009803
0.001157	1.064	1.05446858654
0.001158	1.06	1.04517941044
0.001159	1.054	1.03686257527
0.00116	1.042	1.03934402389
0.001161	1.04	1.02683981224
0.001162	1.044	1.03056489364
0.001163	1.044	1.03250375302
0.001164	1.044	1.0382986083
0.001165	1.052	1.04369344158
0.001166	1.052	1.03792870661
0.001167	1.036	1.03667931396
0.001168	1.04	1.03653268159
0.001169	1.046	1.03724828272
0.00117	1.044	1.02667619043
0.001171	1.036	1.01916828836
0.001172	1.04	1.01705457081
0.001173	1.028	1.00360151455
0.001174	1.018	0.988774999684
0.001175	1.01	0.978723658649
0.001176	1.012	0.975631077816
0.001177	1.018	0.996832985008
0.001178	1.018	0.998837324092
0.001179	1.018	0.998837324092
0.00118	1.0	0.987927122818
0.001181	1.004	1.00398406362
0.001182	1.002	1.00299351942
0.001183	0.994	1.00297756705
0.001184	0.994	0.994969346261
0.001185	1.0	0.989949493661
0.001186	0.996	0.9919596766
0.001187	0.998	0.998997497494
0.001188	0.994	1.00297756705
0.001189	0.984	0.987797550108
0.00119	0.978	0.988694088179
0.001191	0.978	0.994744188221
0.001192	0.98	0.991766101457
0.001193	0.97	0.990504921744
0.001194	0.966	0.978184031765
0.001195	0.97	0.976268405716
0.001196	0.972	0.983471402736
0.001197	0.968	0.985381144532
0.001198	0.952	0.970410222535
0.001199	0.942	0.972952208487
0.0012	0.94	0.977957054272
0.001201	0.946	0.981368432343
0.001202	0.948	0.980457036285
0.001203	0.936	0.979746906094
0.001204	0.944	0.994416411771
0.001205	0.94	1.00219758531
0.001206	0.94	0.998198377077
0.001207	0.956	0.999031531034
0.001208	0.95	0.997747463039
0.001209	0.954	0.999941998318
0.00121	0.958	0.994100598531
0.001211	0.956	0.984918270721
0.001212	0.952	0.982698326039
0.001213	0.944	0.974096504459
0.001214	0.946	0.97318240839
0.001215	0.948	0.972263338813
0.001216	0.946	0.979328341263
0.001217	0.95	0.9795407087
0.001218	0.954	0.981775941852
0.001219	0.95	0.9795407087
0.00122	0.944	0.976147529833
0.001221	0.944	0.967917351844
0.001222	0.934	0.962103944488
0.001223	0.932	0.96714838572
0.001224	0.924	0.960324945006
0.001225	0.922	0.96328396644
0.001226	0.92	0.957914401186
0.001227	0.914	0.960522774327
0.001228	0.91	0.96638501644
0.001229	0.9	0.966436754268
0.00123	0.894	0.964761110327
0.001231	0.888	0.965119681698
0.001232	0.878	0.962868630707
0.001233	0.87	0.955562661472
0.001234	0.862	0.946021141413
0.001235	0.862	0.946021141413
0.001236	0.862	0.952342375409
0.001237	0.86	0.942549733436
0.001238	0.86	0.942549733436
0.001239	0.868	0.952142846426
0.00124	0.868	0.950039999158
0.001241	0.856	0.935555449987
0.001242	0.856	0.944067794176
0.001243	0.848	0.936427252914
0.001244	0.852	0.939199659284
0.001245	0.856	0.926964940006
0.001246	0.842	0.912708058472
0.001247	0.84	0.9068627239
0.001248	0.842	0.901685089153
0.001249	0.838	0.900975027401
0.00125	0.834	0.895792386661
0.001251	0.826	0.885281876015
0.001252	0.828	0.889053429216
0.001253	0.824	0.89276200636
0.001254	0.816	0.886647618843
0.001255	0.82	0.885211839053
0.001256	0.806	0.885643269042
0.001257	0.798	0.888367041262
0.001258	0.794	0.896417313532
0.001259	0.79	0.881986394453
0.00126	0.79	0.877439456601
0.001261	0.788	0.882641490074
0.001262	0.792	0.894838532921
0.001263	0.8	0.905538513814
0.001264	0.798	0.908402994271
0.001265	0.8	0.896660470858
0.001266	0.796	0.900213308055
0.001267	0.79	0.902164064902
0.001268	0.792	0.903734474279
0.001269	0.796	0.900213308055
0.00127	0.792	0.903734474279
0.001271	0.78	0.90310575239
0.001272	0.782	0.902483240842
0.001273	0.782	0.904696634237
0.001274	0.78	0.907524104363
0.001275	0.78	0.90310575239
0.001276	0.784	0.904070793688
0.001277	0.79	0.904378239455
0.001278	0.786	0.894541223198
0.001279	0.782	0.900264405605
0.00128	0.784	0.912876771531
0.001281	0.786	0.912252158123
0.001282	0.786	0.903440092092
0.001283	0.778	0.892589491312
0.001284	0.774	0.893825486323
0.001285	0.78	0.90310575239
0.001286	0.77	0.892804569881
0.001287	0.762	0.89964215108
0.001288	0.768	0.902317017461
0.001289	0.762	0.910689848412
0.00129	0.764	0.916680969585
0.001291	0.754	0.906357545343
0.001292	0.752	0.900275513385
0.001293	0.746	0.895256387858
0.001294	0.75	0.887411967465
0.001295	0.76	0.882269800005
0.001296	0.762	0.888457089566
0.001297	0.752	0.884588039711
0.001298	0.754	0.877202371178
0.001299	0.752	0.882324203454
0.0013	0.75	0.885155353596
0.001301	0.738	0.865653510361
0.001302	0.728	0.854409737772
0.001303	0.726	0.854940933632
0.001304	0.73	0.870114934937
0.001305	0.728	0.866034641339
0.001306	0.716	0.859851149909
0.001307	0.714	0.858023309707
0.001308	0.712	0.865480213523
0.001309	0.71	0.868274150254
0.00131	0.708	0.866450229384
0.001311	0.712	0.863166264401
0.001312	0.708	0.857167428219
0.001313	0.696	0.86231316817
0.001314	0.688	0.85945098755
0.001315	0.688	0.85945098755
0.001316	0.684	0.853313541437
0.001317	0.682	0.827572353332
0.001318	0.69	0.837794724261
0.001319	0.672	0.824873323608
0.00132	0.676	0.828869109088
0.001321	0.674	0.836495068724
0.001322	0.672	0.839294942199
0.001323	0.662	0.841282354504
0.001324	0.664	0.845638220517
0.001325	0.67	0.842080756222
0.001326	0.68	0.842377587546
0.001327	0.672	0.839294942199
0.001328	0.666	0.838119323247
0.001329	0.668	0.828115933913
0.00133	0.674	0.82929126367
0.001331	0.668	0.823271522646
0.001332	0.664	0.806910156089
0.001333	0.666	0.811445623563
0.001334	0.662	0.81471221913
0.001335	0.656	0.815882344459
0.001336	0.668	0.82569728109
0.001337	0.662	0.822043794454
0.001338	0.656	0.820770369836
0.001339	0.66	0.829698740508
0.00134	0.656	0.830460113431
0.001341	0.656	0.82804830777
0.001342	0.658	0.827669015972
0.001343	0.66	0.836899038116
0.001344	0.654	0.833237061106
0.001345	0.654	0.845153240543
0.001346	0.652	0.838388931225
0.001347	0.656	0.847150517913
0.001348	0.656	0.849508092957
0.001349	0.656	0.851859143286
0.00135	0.66	0.858137518117
0.001351	0.654	0.854566556799
0.001352	0.664	0.859711579543
0.001353	0.654	0.852222975518
0.001354	0.658	0.853836049836
0.001355	0.656	0.854203722773
0.001356	0.654	0.845153240543
0.001357	0.648	0.827100961189
0.001358	0.646	0.825035756801
0.001359	0.654	0.833237061106
0.00136	0.65	0.829156197589
0.001361	0.648	0.829515521253
0.001362	0.65	0.833966426183
0.001363	0.644	0.830219248151
0.001364	0.644	0.832624765426
0.001365	0.642	0.832968186667
0.001366	0.63	0.825287828579
0.001367	0.628	0.825600387597
0.001368	0.624	0.82135497807
0.001369	0.618	0.81490858383
0.00137	0.614	0.815477774069
0.001371	0.616	0.81519568203
0.001372	0.624	0.816470452619
0.001373	0.622	0.816771693927
0.001374	0.618	0.80998518505
0.001375	0.62	0.8096912992
0.001376	0.604	0.811901471855
0.001377	0.598	0.807710344121
0.001378	0.6	0.80249610591
0.001379	0.596	0.795477215261
0.00138	0.596	0.795477215261
0.001381	0.592	0.795949747157
0.001382	0.602	0.79974746014
0.001383	0.596	0.797987468573
0.001384	0.592	0.80095942469
0.001385	0.59	0.803679040414
0.001386	0.59	0.79868642157
0.001387	0.59	0.79868642157
0.001388	0.59	0.79868642157
0.001389	0.588	0.803900491354
0.00139	0.592	0.803452549937
0.001391	0.588	0.786292566415
0.001392	0.586	0.791583223673
0.001393	0.584	0.789268015315
0.001394	0.586	0.783966836033
0.001395	0.592	0.790908338558
0.001396	0.592	0.803452549937
0.001397	0.592	0.80095942469
0.001398	0.588	0.798909256424
0.001399	0.586	0.799127023695
0.0014	0.584	0.801837888853
0.001401	0.584	0.801837888853
0.001402	0.582	0.786940912648
0.001403	0.584	0.784183651959
0.001404	0.586	0.783966836033
0.001405	0.586	0.78651382696
0.001406	0.586	0.796620361276
0.001407	0.582	0.789478308758
0.001408	0.58	0.784601809837
0.001409	0.572	0.769945452613
0.00141	0.57	0.764918296291
0.001411	0.566	0.762655885705
0.001412	0.562	0.765608254919
0.001413	0.568	0.770309028897
0.001414	0.572	0.777699170631
0.001415	0.568	0.772901028593
0.001416	0.562	0.775987113295
0.001417	0.56	0.776144316477
0.001418	0.558	0.781432018796
0.001419	0.552	0.771554275473
0.00142	0.552	0.76895773616
0.001421	0.554	0.771416878218
0.001422	0.542	0.75381430074
0.001423	0.54	0.745922247959
0.001424	0.54	0.75126559884
0.001425	0.544	0.753700205652
0.001426	0.538	0.748702878317
0.001427	0.534	0.738135488918
0.001428	0.532	0.74092914641
0.001429	0.524	0.735815194189
0.00143	0.516	0.733310302669
0.001431	0.508	0.730709244502
0.001432	0.52	0.738647412505
0.001433	0.514	0.733351211903
0.001434	0.508	0.727967032221
0.001435	0.506	0.72523375542
0.001436	0.508	0.730709244502
0.001437	0.506	0.727986263607
0.001438	0.504	0.728
0.001439	0.496	0.719711053132
0.00144	0.494	0.719697158533
0.001441	0.486	0.714005602219
0.001442	0.488	0.719622123062
0.001443	0.49	0.719652694013
0.001444	0.496	0.722484601912
0.001445	0.49	0.719652694013
0.001446	0.482	0.711108993052
0.001447	0.488	0.727912082603
0.001448	0.494	0.730728403718
0.001449	0.498	0.736203776138
0.00145	0.498	0.738915421412
0.001451	0.502	0.736203776138
0.001452	0.492	0.719677705643
0.001453	0.492	0.722451382447
0.001454	0.496	0.728
0.001455	0.494	0.727986263607
0.001456	0.496	0.725247543946
0.001457	0.484	0.716759373849
0.001458	0.482	0.713915961441
0.001459	0.478	0.710996483817
0.00146	0.472	0.716390954717
0.001461	0.476	0.719321902906
0.001462	0.48	0.711055553385
0.001463	0.476	0.710931782944
0.001464	0.472	0.705135447981
0.001465	0.47	0.699356847396
0.001466	0.47	0.702210794562
0.001467	0.47	0.699356847396
0.001468	0.476	0.690958754196
0.001469	0.47	0.687822651561
0.00147	0.472	0.684993430625
0.001471	0.466	0.687636531897
0.001472	0.466	0.687636531897
0.001473	0.466	0.687636531897
0.001474	0.464	0.684619602407
0.001475	0.46	0.684397545291
0.001476	0.466	0.684721841334
0.001477	0.458	0.684277721397
0.001478	0.456	0.684152029888
0.001479	0.462	0.687427087043
0.00148	0.46	0.684397545291
0.001481	0.462	0.675689277701
0.001482	0.464	0.675798786622
0.001483	0.466	0.672936846963
0.001484	0.468	0.673034917371
0.001485	0.47	0.676091709755
0.001486	0.47	0.676091709755
0.001487	0.47	0.673127031102
0.001488	0.472	0.679128853753
0.001489	0.472	0.684993430625
0.00149	0.466	0.675902359812
0.001491	0.464	0.675798786622
0.001492	0.462	0.675689277701
0.001493	0.462	0.675689277701
0.001494	0.458	0.678406957511
0.001495	0.456	0.684152029888
0.001496	0.458	0.684277721397
0.001497	0.456	0.669375828664
0.001498	0.46	0.672606868832
0.001499	0.456	0.675325106893
0.0015	0.458	0.678406957511
0.001501	0.458	0.675452440961
0.001502	0.456	0.672357048004
0.001503	0.456	0.669375828664
0.001504	0.458	0.663502825917
0.001505	0.456	0.660351421593
0.001506	0.46	0.663626400921
0.001507	0.458	0.66048164244
0.001508	0.454	0.657178818892
0.001509	0.452	0.657035767672
0.00151	0.458	0.657446575776
0.001511	0.454	0.672223177226
0.001512	0.45	0.671937497093
0.001513	0.45	0.671937497093
0.001514	0.446	0.668643402719
0.001515	0.452	0.672083328167
0.001516	0.454	0.672223177226
0.001517	0.456	0.675325106893
0.001518	0.452	0.675052590544
0.001519	0.444	0.67443606072
0.00152	0.442	0.674267009426
0.001521	0.434	0.670554994016
0.001522	0.43	0.667158152165
0.001523	0.43	0.667158152165
0.001524	0.428	0.663939756303
0.001525	0.432	0.670355129763
0.001526	0.432	0.670355129763
0.001527	0.422	0.654152887328
0.001528	0.426	0.654617445536
0.001529	0.422	0.651088319662
0.00153	0.424	0.654388263953
0.001531	0.424	0.657437449496
0.001532	0.418	0.653663522005
0.001533	0.408	0.643067648074
0.001534	0.416	0.650341448779
0.001535	0.414	0.643897507372
0.001536	0.41	0.643350604259
0.001537	0.414	0.650079995078
0.001538	0.412	0.646727144938
0.001539	0.414	0.646996136001
0.00154	0.412	0.643627221301
0.001541	0.406	0.639659284307
0.001542	0.406	0.639659284307
0.001543	0.404	0.639362182178
0.001544	0.396	0.638109708436
0.001545	0.396	0.638109708436
0.001546	0.398	0.63529205882
0.001547	0.392	0.627961782277
0.001548	0.402	0.635921378788
0.001549	0.4	0.635609943283
0.00155	0.392	0.624768757221
0.001551	0.39	0.627614531381
0.001552	0.384	0.626533319146
0.001553	0.382	0.622957462432
0.001554	0.386	0.623701851849
0.001555	0.384	0.620116118159
0.001556	0.378	0.618963649983
0.001557	0.38	0.619354502688
0.001558	0.372	0.614504678583
0.001559	0.372	0.617750758802
0.00156	0.37	0.617332973362
0.001561	0.366	0.613224265665
0.001562	0.358	0.611421295017
0.001563	0.36	0.611882341631
0.001564	0.362	0.612336508792
0.001565	0.36	0.611882341631
0.001566	0.358	0.614683658478
0.001567	0.354	0.61047850085
0.001568	0.358	0.611421295017
0.001569	0.36	0.611882341631
0.00157	0.356	0.604370747141
0.001571	0.348	0.595731483136
0.001572	0.342	0.594168326318
0.001573	0.356	0.610953353375
0.001574	0.358	0.611421295017
0.001575	0.362	0.612336508792
0.001576	0.366	0.603360588703
0.001577	0.368	0.607104603837
0.001578	0.366	0.600036665546
0.001579	0.364	0.589494698874
0.00158	0.364	0.592877727698
0.001581	0.358	0.588078226089
0.001582	0.358	0.591469356772
0.001583	0.358	0.594841155268
0.001584	0.36	0.591945943478
0.001585	0.362	0.592415394803
0.001586	0.362	0.592415394803
0.001587	0.358	0.591469356772
0.001588	0.354	0.587097947535
0.001589	0.354	0.587097947535
0.00159	0.346	0.574703401765
0.001591	0.342	0.570119285764
0.001592	0.338	0.565469716254
0.001593	0.334	0.564308426306
0.001594	0.334	0.564308426306
0.001595	0.344	0.567154299993
0.001596	0.342	0.566600388281
0.001597	0.34	0.566038867923
0.001598	0.334	0.553573843313
0.001599	0.336	0.554169649115
0.0016	0.332	0.545688555863
0.001601	0.33	0.545068802996
0.001602	0.326	0.54380511215
0.001603	0.328	0.544440997722
0.001604	0.33	0.548725796733
0.001605	0.332	0.549341423889
0.001606	0.33	0.548725796733
0.001607	0.332	0.552970161944
0.001608	0.326	0.547470547153
0.001609	0.322	0.546183119476
0.00161	0.324	0.546830869648
0.001611	0.316	0.54419114289
0.001612	0.32	0.54918120871
0.001613	0.318	0.548521649527
0.001614	0.322	0.546183119476
0.001615	0.316	0.529286311933
0.001616	0.318	0.529977358007
0.001617	0.316	0.53305159225
0.001618	0.318	0.533737763326
0.001619	0.318	0.533737763326
0.00162	0.314	0.532357023059
0.001621	0.314	0.532357023059
0.001622	0.316	0.53305159225
0.001623	0.32	0.541848687366
0.001624	0.324	0.546830869648
0.001625	0.324	0.550476157522
0.001626	0.328	0.555352140538
0.001627	0.33	0.555967624957
0.001628	0.332	0.552970161944
0.001629	0.332	0.552970161944
0.00163	0.33	0.548725796733
0.001631	0.332	0.552970161944
0.001632	0.332	0.552970161944
0.001633	0.332	0.552970161944
0.001634	0.326	0.551111603942
0.001635	0.318	0.541180191803
0.001636	0.322	0.546183119476
0.001637	0.324	0.550476157522
0.001638	0.318	0.544863285605
0.001639	0.316	0.547853995148
0.00164	0.31	0.542125446737
0.001641	0.306	0.536995344486
0.001642	0.306	0.536995344486
0.001643	0.302	0.528011363514
0.001644	0.306	0.533257911334
0.001645	0.304	0.532526055701
0.001646	0.306	0.536995344486
0.001647	0.308	0.537713678457
0.001648	0.302	0.528011363514
0.001649	0.296	0.525722360186
0.00165	0.294	0.521118028857
0.001651	0.296	0.52190420577
0.001652	0.296	0.52190420577
0.001653	0.302	0.528011363514
0.001654	0.304	0.532526055701
0.001655	0.304	0.536268589421
0.001656	0.3	0.531036721894
0.001657	0.302	0.531785671112
0.001658	0.302	0.531785671112
0.001659	0.298	0.526494064544
0.00166	0.302	0.528011363514
0.001661	0.304	0.524960950929
0.001662	0.308	0.53398127308
0.001663	0.31	0.534696175412
0.001664	0.308	0.53398127308
0.001665	0.306	0.533257911334
0.001666	0.3	0.527257053059
0.001667	0.296	0.52190420577
0.001668	0.292	0.516464906843
0.001669	0.29	0.515654923374
0.00167	0.284	0.513170536956
0.001671	0.278	0.510603564422
0.001672	0.274	0.50884575266
0.001673	0.272	0.504
0.001674	0.28	0.511468474102
0.001675	0.28	0.511468474102
0.001676	0.284	0.513170536956
0.001677	0.286	0.514007782042
0.001678	0.286	0.517884156931
0.001679	0.284	0.517053188753
0.00168	0.286	0.514007782042
0.001681	0.288	0.514835896184
0.001682	0.282	0.504456142791
0.001683	0.282	0.504456142791
0.001684	0.288	0.507006903306
0.001685	0.284	0.505315742878
0.001686	0.29	0.515654923374
0.001687	0.282	0.50840535009
0.001688	0.282	0.504456142791
0.001689	0.28	0.495580467735
0.00169	0.286	0.506165980682
0.001691	0.288	0.507006903306
0.001692	0.282	0.500475773639
0.001693	0.278	0.502708663144
0.001694	0.276	0.509729339944
0.001695	0.28	0.511468474102
0.001696	0.284	0.513170536956
0.001697	0.28	0.507543101618
0.001698	0.284	0.513170536956
0.001699	0.282	0.520073071789
0.0017	0.278	0.518378240284
0.001701	0.282	0.520073071789
0.001702	0.282	0.520073071789
0.001703	0.284	0.520906901471
0.001704	0.282	0.520073071789
0.001705	0.284	0.520906901471
0.001706	0.282	0.520073071789
0.001707	0.28	0.51923019943
0.001708	0.276	0.513638004824
0.001709	0.274	0.512761152975
0.00171	0.268	0.506138321015
0.001711	0.258	0.497429391974
0.001712	0.256	0.496451407491
0.001713	0.254	0.48732330131
0.001714	0.258	0.493392338814
0.001715	0.26	0.494368283772
0.001716	0.258	0.493392338814
0.001717	0.252	0.486308544034
0.001718	0.254	0.48732330131
0.001719	0.256	0.488327758785
0.00172	0.254	0.48732330131
0.001721	0.256	0.488327758785
0.001722	0.256	0.488327758785
0.001723	0.256	0.484214828356
0.001724	0.258	0.485217477014
0.001725	0.254	0.483201821189
0.001726	0.254	0.48732330131
0.001727	0.248	0.484247870413
0.001728	0.242	0.47690250576
0.001729	0.24	0.484148737476
0.00173	0.242	0.485217477014
0.001731	0.242	0.485217477014
0.001732	0.242	0.485217477014
0.001733	0.248	0.488360522565
0.001734	0.246	0.48732330131
0.001735	0.246	0.48732330131
0.001736	0.248	0.488360522565
0.001737	0.248	0.488360522565
0.001738	0.242	0.47690250576
0.001739	0.244	0.482145206343
0.00174	0.242	0.481077956261
0.001741	0.236	0.477811678384
0.001742	0.234	0.472487036859
0.001743	0.236	0.473607432374
0.001744	0.236	0.473607432374
0.001745	0.24	0.475815090135
0.001746	0.238	0.466214542888
0.001747	0.234	0.459612880585
0.001748	0.23	0.452879674969
0.001749	0.234	0.455240595729
0.00175	0.234	0.459612880585
0.001751	0.23	0.461627555503
0.001752	0.228	0.460451951891
0.001753	0.224	0.4580654975
0.001754	0.224	0.4580654975
0.001755	0.226	0.459264629598
0.001756	0.224	0.4580654975
0.001757	0.222	0.452455522676
0.001758	0.216	0.448713717196
0.001759	0.218	0.454396302802
0.00176	0.22	0.455631429996
0.001761	0.22	0.455631429996
0.001762	0.218	0.454396302802
0.001763	0.218	0.454396302802
0.001764	0.218	0.458776634104
0.001765	0.216	0.457541254971
0.001766	0.216	0.457541254971
0.001767	0.218	0.458776634104
0.001768	0.216	0.457541254971
0.001769	0.22	0.46
0.00177	0.226	0.463598964624
0.001771	0.226	0.463598964624
0.001772	0.228	0.460451951891
0.001773	0.224	0.4580654975
0.001774	0.226	0.459264629598
0.001775	0.226	0.459264629598
0.001776	0.23	0.461627555503
0.001777	0.224	0.45367830012
0.001778	0.22	0.455631429996
0.001779	0.218	0.454396302802
0.00178	0.218	0.454396302802
0.001781	0.212	0.450617354304
0.001782	0.21	0.449332838773
0.001783	0.208	0.448035712862
0.001784	0.21	0.449332838773
0.001785	0.21	0.449332838773
0.001786	0.212	0.450617354304
0.001787	0.212	0.450617354304
0.001788	0.21	0.449332838773
0.001789	0.21	0.449332838773
0.00179	0.21	0.449332838773
0.001791	0.204	0.445403188134
0.001792	0.206	0.446725866724
0.001793	0.202	0.444067562427
0.001794	0.2	0.442718872424
0.001795	0.2	0.442718872424
0.001796	0.202	0.444067562427
0.001797	0.206	0.446725866724
0.001798	0.202	0.444067562427
0.001799	0.206	0.446725866724
0.0018	0.206	0.446725866724
0.001801	0.212	0.450617354304
0.001802	0.212	0.450617354304
0.001803	0.204	0.440890008959
0.001804	0.202	0.439540669336
0.001805	0.2	0.438178046004
0.001806	0.202	0.444067562427
0.001807	0.2	0.438178046004
0.001808	0.2	0.438178046004
0.001809	0.198	0.436802014647
0.00181	0.198	0.436802014647
0.001811	0.196	0.435412448145
0.001812	0.198	0.441356998358
0.001813	0.196	0.435412448145
0.001814	0.196	0.435412448145
0.001815	0.198	0.436802014647
0.001816	0.198	0.436802014647
0.001817	0.2	0.442718872424
0.001818	0.198	0.436802014647
0.001819	0.188	0.429716185406
0.00182	0.194	0.434009216492
0.001821	0.188	0.425036469024
0.001822	0.188	0.429716185406
0.001823	0.188	0.429716185406
0.001824	0.188	0.429716185406
0.001825	0.182	0.41578359756
0.001826	0.18	0.414246303544
0.001827	0.174	0.409541206718
0.001828	0.174	0.409541206718
0.001829	0.174	0.409541206718
0.00183	0.176	0.411125285041
0.001831	0.176	0.415961536683
0.001832	0.172	0.412814728419
0.001833	0.174	0.414395945926
0.001834	0.172	0.412814728419
0.001835	0.172	0.412814728419
0.001836	0.17	0.411217703899
0.001837	0.172	0.40794117223
0.001838	0.174	0.409541206718
0.001839	0.166	0.398050248084
0.00184	0.16	0.392937654088
0.001841	0.154	0.387664803664
0.001842	0.156	0.389440624486
0.001843	0.158	0.391198159505
0.001844	0.16	0.392937654088
0.001845	0.162	0.394659346779
0.001846	0.164	0.396363469558
0.001847	0.16	0.387814388593
0.001848	0.158	0.386051809994
0.001849	0.162	0.389558724713
0.00185	0.16	0.387814388593
0.001851	0.162	0.394659346779
0.001852	0.164	0.396363469558
0.001853	0.162	0.394659346779
0.001854	0.162	0.394659346779
0.001855	0.158	0.386051809994
0.001856	0.158	0.386051809994
0.001857	0.162	0.389558724713
0.001858	0.162	0.38439042652
0.001859	0.162	0.38439042652
0.00186	0.164	0.391285062327
0.001861	0.156	0.379030341793
0.001862	0.156	0.379030341793
0.001863	0.156	0.379030341793
0.001864	0.154	0.377205514276
0.001865	0.156	0.379030341793
0.001866	0.152	0.375361159418
0.001867	0.154	0.382470913927
0.001868	0.154	0.382470913927
0.001869	0.15	0.378813938498
0.00187	0.15	0.378813938498
0.001871	0.152	0.380652072108
0.001872	0.154	0.387664803664
0.001873	0.154	0.387664803664
0.001874	0.152	0.38587044458
0.001875	0.152	0.38587044458
0.001876	0.154	0.387664803664
0.001877	0.154	0.387664803664
0.001878	0.154	0.387664803664
0.001879	0.156	0.389440624486
0.00188	0.158	0.391198159505
0.001881	0.156	0.389440624486
0.001882	0.154	0.387664803664
0.001883	0.148	0.382225064589
0.001884	0.146	0.380373500654
0.001885	0.152	0.38587044458
0.001886	0.156	0.394542773347
0.001887	0.156	0.394542773347
0.001888	0.156	0.394542773347
0.001889	0.154	0.39279002024
0.00189	0.154	0.39279002024
0.001891	0.146	0.380373500654
0.001892	0.15	0.389230009121
0.001893	0.15	0.389230009121
0.001894	0.148	0.387422250264
0.001895	0.148	0.387422250264
0.001896	0.148	0.387422250264
0.001897	0.146	0.380373500654
0.001898	0.15	0.384057287393
0.001899	0.15	0.384057287393
0.0019	0.152	0.380652072108
0.001901	0.15	0.378813938498
0.001902	0.148	0.376956230881
0.001903	0.148	0.376956230881
0.001904	0.142	0.37126271022
0.001905	0.144	0.37318092127
0.001906	0.14	0.369323706252
0.001907	0.14	0.369323706252
0.001908	0.14	0.369323706252
0.001909	0.138	0.367363580122
0.00191	0.136	0.365381991893
0.001911	0.14	0.369323706252
0.001912	0.14	0.369323706252
0.001913	0.14	0.369323706252
0.001914	0.142	0.37126271022
0.001915	0.142	0.37126271022
0.001916	0.148	0.376956230881
0.001917	0.148	0.376956230881
0.001918	0.146	0.375078658417
0.001919	0.146	0.369707992881
0.00192	0.148	0.371612701613
0.001921	0.148	0.371612701613
0.001922	0.146	0.364258150218
0.001923	0.146	0.369707992881
0.001924	0.142	0.360327628694
0.001925	0.14	0.358329457343
0.001926	0.14	0.358329457343
0.001927	0.138	0.356308854788
0.001928	0.134	0.352198807494
0.001929	0.134	0.352198807494
0.00193	0.13	0.347994252826
0.001931	0.13	0.342198772645
0.001932	0.134	0.352198807494
0.001933	0.134	0.357832362986
0.001934	0.134	0.357832362986
0.001935	0.134	0.357832362986
0.001936	0.132	0.355775209929
0.001937	0.132	0.355775209929
0.001938	0.132	0.355775209929
0.001939	0.13	0.353694783677
0.00194	0.128	0.351590671094
0.001941	0.128	0.357233816988
0.001942	0.126	0.355139409247
0.001943	0.124	0.35302124582
0.001944	0.126	0.349462444334
0.001945	0.128	0.351590671094
0.001946	0.126	0.343691722333
0.001947	0.126	0.343691722333
0.001948	0.126	0.343691722333
0.001949	0.128	0.345855461139
0.00195	0.128	0.345855461139
0.001951	0.126	0.343691722333
0.001952	0.128	0.345855461139
0.001953	0.128	0.345855461139
0.001954	0.128	0.345855461139
0.001955	0.126	0.337822438568
0.001956	0.124	0.341502562216
0.001957	0.122	0.339287488717
0.001958	0.126	0.349462444334
0.001959	0.122	0.34513185886
0.00196	0.122	0.34513185886
0.001961	0.116	0.338443496023
0.001962	0.114	0.336160675868
0.001963	0.114	0.336160675868
0.001964	0.114	0.336160675868
0.001965	0.114	0.330157538154
0.001966	0.12	0.337045990927
0.001967	0.12	0.337045990927
0.001968	0.122	0.34513185886
0.001969	0.124	0.35302124582
0.00197	0.116	0.344302192848
0.001971	0.116	0.344302192848
0.001972	0.118	0.346519840702
0.001973	0.114	0.342058474533
0.001974	0.114	0.342058474533
0.001975	0.112	0.339788169306
0.001976	0.114	0.342058474533
0.001977	0.118	0.346519840702
0.001978	0.122	0.350878896487
0.001979	0.122	0.350878896487
0.00198	0.126	0.355139409247
0.001981	0.126	0.355139409247
0.001982	0.128	0.357233816988
0.001983	0.126	0.349462444334
0.001984	0.118	0.340699280892
0.001985	0.118	0.340699280892
0.001986	0.116	0.338443496023
0.001987	0.114	0.336160675868
0.001988	0.112	0.333850265838
0.001989	0.116	0.338443496023
0.00199	0.116	0.338443496023
0.001991	0.114	0.336160675868
0.001992	0.114	0.336160675868
0.001993	0.114	0.336160675868
0.001994	0.114	0.336160675868
0.001995	0.118	0.340699280892
0.001996	0.116	0.338443496023
0.001997	0.12	0.34292856399
0.001998	0.118	0.340699280892
[truncated: 8,002 more rows]
