# Supplementary material for: The Influence of Synaptic Size on AMPA Receptor Activation: A Monte Carlo Model
Source: PLoS One. 2015 Jun 24;10(6):e0130924. doi: 10.1371/journal.pone.0130924 (PMC4479604; doi:10.1371/journal.pone.0130924)
Supplement: S1 Dataset — This package contains the experimental data used as basis for the analysis presented in the paper. (ZIP) [file pone.0130924.s001.zip › S1 Simulation data/test/2863_10522_228_348.csv]

time	AMPA.O.mean	AMPA.O.stdev
0.0	0.0	0.0
1e-06	0.0	0.0
2e-06	0.088	0.303736728105
3e-06	0.39	0.649538297562
4e-06	0.948	1.02824899708
5e-06	1.716	1.3264026538
6e-06	2.608	1.61936283766
7e-06	3.72	1.89145446681
8e-06	4.94	2.22449994381
9e-06	6.212	2.51615897749
1e-05	7.57	2.73881361177
1.1e-05	9.044	2.96210465717
1.2e-05	10.598	3.2441325497
1.3e-05	12.162	3.44496095769
1.4e-05	13.86	3.62662377426
1.5e-05	15.408	3.78067930404
1.6e-05	17.082	3.95161688426
1.7e-05	18.658	4.06165434275
1.8e-05	20.366	4.22422111164
1.9e-05	22.014	4.40973967486
2e-05	23.566	4.61276966691
2.1e-05	25.042	4.85800741045
2.2e-05	26.604	5.04452019522
2.3e-05	28.19	5.05943672754
2.4e-05	29.718	5.23550150415
2.5e-05	31.082	5.32609387826
2.6e-05	32.342	5.40120690217
2.7e-05	33.72	5.49341423889
2.8e-05	34.964	5.55937982153
2.9e-05	36.088	5.58285375055
3e-05	37.262	5.62150833852
3.1e-05	38.342	5.60080672761
3.2e-05	39.424	5.808289249
3.3e-05	40.56	5.97113054622
3.4e-05	41.522	6.02208568521
3.5e-05	42.524	6.15121321367
3.6e-05	43.43	6.2961178515
3.7e-05	44.256	6.34968219677
3.8e-05	45.138	6.42953777499
3.9e-05	46.0	6.44980619864
4e-05	46.884	6.49511693505
4.1e-05	47.628	6.54687834009
4.2e-05	48.38	6.56624702551
4.3e-05	49.036	6.62470406886
4.4e-05	49.75	6.67588945385
4.5e-05	50.376	6.68540380231
4.6e-05	50.904	6.69378697002
4.7e-05	51.436	6.77391349221
4.8e-05	51.858	6.94880104766
4.9e-05	52.366	6.85361539627
5e-05	52.844	6.90678391149
5.1e-05	53.3	6.94420621814
5.2e-05	53.648	6.9233009468
5.3e-05	53.998	6.99699907103
5.4e-05	54.422	6.94002276653
5.5e-05	54.758	6.95725779313
5.6e-05	55.182	6.92335727808
5.7e-05	55.42	6.85445840311
5.8e-05	55.652	6.8506128193
5.9e-05	55.854	6.87260387335
6e-05	56.072	6.8951298755
6.1e-05	56.278	6.89729773172
6.2e-05	56.51	6.81776356293
6.3e-05	56.76	6.88058137079
6.4e-05	56.838	6.90534256934
6.5e-05	56.956	6.97008350022
6.6e-05	57.126	7.02012279095
6.7e-05	57.366	7.02652431861
6.8e-05	57.48	7.07033238257
6.9e-05	57.526	7.06097188778
7e-05	57.614	7.0688757239
7.1e-05	57.726	7.06363390897
7.2e-05	57.748	7.14202324275
7.3e-05	57.786	7.1133820367
7.4e-05	57.778	7.16942926599
7.5e-05	57.782	7.10369453172
7.6e-05	57.916	7.08469787641
7.7e-05	57.916	7.07820203159
7.8e-05	57.952	7.1669865355
7.9e-05	57.996	7.17802089716
8e-05	58.032	7.2204553873
8.1e-05	58.038	7.21391405549
8.2e-05	58.034	7.29827678291
8.3e-05	58.076	7.36303089767
8.4e-05	58.03	7.40763795012
8.5e-05	58.066	7.3865854087
8.6e-05	58.022	7.30818144274
8.7e-05	57.994	7.27749709722
8.8e-05	57.972	7.29323083414
8.9e-05	57.9	7.22343408636
9e-05	57.812	7.19810086064
9.1e-05	57.82	7.17186168299
9.2e-05	57.722	7.18670411246
9.3e-05	57.706	7.24206904137
9.4e-05	57.658	7.31334642964
9.5e-05	57.56	7.34019073322
9.6e-05	57.446	7.33560386062
9.7e-05	57.348	7.3104648279
9.8e-05	57.298	7.31499801777
9.9e-05	57.276	7.33538165333
0.0001	57.236	7.38216120117
0.000101	57.156	7.41131999039
0.000102	57.146	7.44074485519
0.000103	57.038	7.44396104235
0.000104	56.99	7.57033024379
0.000105	56.91	7.59775624774
0.000106	56.68	7.60431456477
0.000107	56.594	7.58585288547
0.000108	56.432	7.55257413072
0.000109	56.252	7.5458926576
0.00011	56.24	7.64240799748
0.000111	56.146	7.50657605037
0.000112	56.058	7.44839821707
0.000113	55.914	7.39476869145
0.000114	55.808	7.36852332561
0.000115	55.706	7.47151684733
0.000116	55.644	7.42194475862
0.000117	55.496	7.46364415015
0.000118	55.392	7.4572338035
0.000119	55.246	7.34475894771
0.00012	55.07	7.39412604707
0.000121	54.998	7.39039890669
0.000122	54.836	7.37381203992
0.000123	54.632	7.20281722661
0.000124	54.48	7.1577650143
0.000125	54.41	7.15415264025
0.000126	54.28	7.18760043408
0.000127	54.23	7.12889191951
0.000128	54.168	7.06284475265
0.000129	54.054	7.06364523458
0.00013	53.918	6.97820005446
0.000131	53.754	7.03317026667
0.000132	53.786	7.03222610558
0.000133	53.682	7.0188942149
0.000134	53.642	7.07232889507
0.000135	53.518	7.03716391737
0.000136	53.394	7.05483975722
0.000137	53.238	6.98636930029
0.000138	53.082	6.92064129976
0.000139	52.996	6.97395038698
0.00014	52.916	6.96627188674
0.000141	52.752	6.9335774316
0.000142	52.616	6.90626845699
0.000143	52.42	6.9281743627
0.000144	52.308	6.92597545476
0.000145	52.15	6.93624538205
0.000146	52.072	6.87392289744
0.000147	51.928	6.83248241857
0.000148	51.826	6.84044764617
0.000149	51.638	6.82692873846
0.00015	51.562	6.835068105
0.000151	51.452	6.89200232153
0.000152	51.346	6.78633067276
0.000153	51.188	6.85686925645
0.000154	50.976	6.80407407367
0.000155	50.878	6.7167786922
0.000156	50.69	6.69133021155
0.000157	50.532	6.66220504038
0.000158	50.374	6.65658501035
0.000159	50.25	6.67918408191
0.00016	50.098	6.66516286373
0.000161	49.982	6.60739555347
0.000162	49.892	6.75250590522
0.000163	49.74	6.81295824147
0.000164	49.582	6.86259979891
0.000165	49.562	6.88521285074
0.000166	49.428	6.92248625856
0.000167	49.322	6.95430197791
0.000168	49.19	6.90462888213
0.000169	49.088	6.81940290641
0.00017	48.938	6.77865443875
0.000171	48.852	6.79838922098
0.000172	48.69	6.72710190201
0.000173	48.57	6.70440899707
0.000174	48.486	6.56915550128
0.000175	48.398	6.52806219333
0.000176	48.294	6.52162280418
0.000177	48.136	6.55602806583
0.000178	48.042	6.52136764797
0.000179	47.826	6.47701505325
0.00018	47.75	6.50288397559
0.000181	47.708	6.52309251812
0.000182	47.618	6.50538822823
0.000183	47.512	6.51627623724
0.000184	47.438	6.54936302246
0.000185	47.248	6.49234133422
0.000186	47.136	6.50057720514
0.000187	47.04	6.50126141606
0.000188	46.91	6.43971272651
0.000189	46.786	6.42060775939
0.00019	46.654	6.40704955498
0.000191	46.614	6.41599594763
0.000192	46.468	6.45298194636
0.000193	46.394	6.51573203869
0.000194	46.302	6.5301451745
0.000195	46.156	6.50904478399
0.000196	46.088	6.53209430428
0.000197	45.934	6.54535285527
0.000198	45.878	6.57260344156
0.000199	45.768	6.58894346614
0.0002	45.66	6.60124230732
0.000201	45.546	6.61240379892
0.000202	45.502	6.65176638195
0.000203	45.334	6.58957085097
0.000204	45.18	6.54183460506
0.000205	45.1	6.59499810462
0.000206	44.922	6.53910666682
0.000207	44.848	6.59430784844
0.000208	44.664	6.59568828857
0.000209	44.488	6.58497198172
0.00021	44.364	6.62748096942
0.000211	44.216	6.60070784083
0.000212	44.11	6.61013615594
0.000213	44.012	6.57296401938
0.000214	43.862	6.56711169389
0.000215	43.748	6.56174488989
0.000216	43.624	6.5895845089
0.000217	43.56	6.56097553722
0.000218	43.49	6.64122729622
0.000219	43.388	6.59040636076
0.00022	43.23	6.58430710098
0.000221	43.082	6.61779993653
0.000222	42.912	6.55501762011
0.000223	42.898	6.57629044371
0.000224	42.824	6.597652916
0.000225	42.652	6.46242183705
0.000226	42.612	6.45146929001
0.000227	42.414	6.41113125743
0.000228	42.288	6.33443414995
0.000229	42.188	6.2760382408
0.00023	42.138	6.26314266164
0.000231	41.996	6.22928438908
0.000232	41.894	6.1649626114
0.000233	41.812	6.11364506657
0.000234	41.698	6.13439450965
0.000235	41.692	6.16385723391
0.000236	41.564	6.17396987359
0.000237	41.432	6.20301346121
0.000238	41.342	6.27224329885
0.000239	41.216	6.23035665111
0.00024	41.058	6.22178720305
0.000241	40.996	6.22446656349
0.000242	40.916	6.21747086845
0.000243	40.862	6.22374131853
0.000244	40.796	6.22273123315
0.000245	40.722	6.26200574896
0.000246	40.602	6.21607561087
0.000247	40.516	6.24417680723
0.000248	40.424	6.23411774031
0.000249	40.252	6.14951185055
0.00025	40.08	6.14276810567
0.000251	40.012	6.16050777128
0.000252	39.956	6.14117773721
0.000253	39.808	6.15232768958
0.000254	39.632	6.16543396688
0.000255	39.49	6.12126620888
0.000256	39.452	6.12206631784
0.000257	39.41	6.09638417425
0.000258	39.29	6.08521979882
0.000259	39.19	6.08423372332
0.00026	39.17	6.00375715698
0.000261	39.048	5.99280368442
0.000262	39.042	5.98399832888
0.000263	38.922	6.02494116154
0.000264	38.838	6.03421544196
0.000265	38.704	5.97431033677
0.000266	38.582	6.05369936485
0.000267	38.48	6.00879355611
0.000268	38.444	6.00090526504
0.000269	38.342	6.0422707652
0.00027	38.208	6.12998662315
0.000271	38.06	6.04982644379
0.000272	37.93	6.07429831339
0.000273	37.824	6.06671443205
0.000274	37.754	6.09864607925
0.000275	37.656	6.07105130929
0.000276	37.506	6.05392137379
0.000277	37.398	6.01128904645
0.000278	37.334	6.0499953719
0.000279	37.252	6.05941383304
0.00028	37.19	6.10097533186
0.000281	37.094	6.1300215334
0.000282	37.046	6.1501125193
0.000283	36.902	6.11754820169
0.000284	36.77	6.10058193945
0.000285	36.664	6.03250395773
0.000286	36.568	6.07859983878
0.000287	36.478	6.06345742955
0.000288	36.392	6.13533503568
0.000289	36.306	6.06435190272
0.00029	36.222	6.02135499701
0.000291	36.146	5.99605570354
0.000292	36.068	6.03484680833
0.000293	36.042	5.96357577297
0.000294	35.904	5.98554792813
0.000295	35.83	6.01108143349
0.000296	35.748	5.96158502414
0.000297	35.64	5.90714821212
0.000298	35.63	5.84851263143
0.000299	35.586	5.77430549937
0.0003	35.492	5.72310545071
0.000301	35.346	5.72173784789
0.000302	35.274	5.72878032394
0.000303	35.186	5.70643531463
0.000304	35.006	5.65207607875
0.000305	34.912	5.75710482795
0.000306	34.85	5.75947046177
0.000307	34.806	5.76544568962
0.000308	34.684	5.75327246009
0.000309	34.618	5.68683356535
0.00031	34.49	5.69191531912
0.000311	34.422	5.68330150529
0.000312	34.294	5.64407335176
0.000313	34.254	5.6911759769
0.000314	34.144	5.62345658826
0.000315	33.984	5.61816197702
0.000316	33.926	5.64876305044
0.000317	33.852	5.61445420322
0.000318	33.76	5.58304576374
0.000319	33.628	5.62686555731
0.00032	33.606	5.68179232285
0.000321	33.548	5.73582565983
0.000322	33.44	5.69195924089
0.000323	33.34	5.690729303
0.000324	33.276	5.68470087164
0.000325	33.11	5.68769724933
0.000326	33.084	5.64986229921
0.000327	33.05	5.64938049701
0.000328	32.934	5.65593882569
0.000329	32.826	5.64656745289
0.00033	32.694	5.57999677419
0.000331	32.566	5.58763313041
0.000332	32.47	5.64456375639
0.000333	32.388	5.64601239814
0.000334	32.342	5.60723068903
0.000335	32.278	5.6004210556
0.000336	32.124	5.58539380886
0.000337	32.028	5.60778173612
0.000338	31.926	5.57570838549
0.000339	31.84	5.55179250333
0.00034	31.762	5.54376731113
0.000341	31.672	5.50893964389
0.000342	31.584	5.50335752064
0.000343	31.504	5.51416213037
0.000344	31.412	5.48254101672
0.000345	31.314	5.51646662276
0.000346	31.23	5.47805622461
0.000347	31.194	5.48747337123
0.000348	31.146	5.49697043834
0.000349	31.04	5.53772516472
0.00035	30.988	5.53496666657
0.000351	30.908	5.54720974905
0.000352	30.822	5.56366030595
0.000353	30.714	5.59894668665
0.000354	30.58	5.56736921714
0.000355	30.53	5.58901601358
0.000356	30.4	5.58318905286
0.000357	30.29	5.61764185402
0.000358	30.208	5.63069587174
0.000359	30.194	5.52958985821
0.00036	30.042	5.50819716423
0.000361	29.94	5.40891856104
0.000362	29.878	5.43314973105
0.000363	29.772	5.37401302566
0.000364	29.726	5.35639094914
0.000365	29.722	5.36476616452
0.000366	29.652	5.31779051863
0.000367	29.566	5.32180833928
0.000368	29.496	5.31657634197
0.000369	29.46	5.32544833793
0.00037	29.376	5.37239462437
0.000371	29.32	5.37973977066
0.000372	29.206	5.38103744644
0.000373	29.08	5.35850725482
0.000374	29.02	5.35496031731
0.000375	28.938	5.35594585484
0.000376	28.842	5.35584129713
0.000377	28.742	5.41621971489
0.000378	28.728	5.39611119233
0.000379	28.596	5.30705040489
0.00038	28.474	5.31463300709
0.000381	28.386	5.32099652321
0.000382	28.338	5.37138306212
0.000383	28.254	5.31427172809
0.000384	28.238	5.30182572328
0.000385	28.204	5.40355290527
0.000386	28.124	5.39153262069
0.000387	28.05	5.3185994397
0.000388	27.986	5.34245299465
0.000389	27.966	5.35134039284
0.00039	27.882	5.31075098268
0.000391	27.864	5.39050127539
0.000392	27.762	5.43997757348
0.000393	27.714	5.40187041681
0.000394	27.57	5.37634634301
0.000395	27.458	5.33518846902
0.000396	27.394	5.29025178985
0.000397	27.346	5.25036036858
0.000398	27.25	5.2137798189
0.000399	27.198	5.15585065726
0.0004	27.132	5.12860370861
0.000401	27.04	5.09101168728
0.000402	27.006	5.1413970864
0.000403	26.866	5.10607912199
0.000404	26.772	5.11194835655
0.000405	26.654	5.11217018496
0.000406	26.576	5.13266246699
0.000407	26.56	5.15620015127
0.000408	26.466	5.16883391105
0.000409	26.432	5.15959068144
0.00041	26.392	5.12780030812
0.000411	26.404	5.16147110812
0.000412	26.328	5.15484393556
0.000413	26.222	5.13426878922
0.000414	26.136	5.17083204136
0.000415	26.1	5.17513284854
0.000416	26.006	5.16081040148
0.000417	25.952	5.19285046964
0.000418	25.794	5.13921822849
0.000419	25.752	5.07212933589
0.00042	25.706	5.09544541723
0.000421	25.594	5.09560241777
0.000422	25.524	5.03918882361
0.000423	25.466	5.03158464105
0.000424	25.428	5.00008159933
0.000425	25.392	4.98661568601
0.000426	25.334	4.9681429126
0.000427	25.278	5.01205706272
0.000428	25.22	4.96423206549
0.000429	25.172	5.03889035404
0.00043	25.104	5.05897064629
0.000431	25.008	5.05053818914
0.000432	24.962	5.01882018008
0.000433	24.918	5.03301857735
0.000434	24.874	5.04837835349
0.000435	24.814	5.01312317822
0.000436	24.782	5.01342956468
0.000437	24.686	5.00074034519
0.000438	24.556	5.00548339324
0.000439	24.48	4.99415658545
0.00044	24.378	4.98308298145
0.000441	24.346	5.01021795933
0.000442	24.34	5.00643585797
0.000443	24.242	4.94524377559
0.000444	24.166	4.99544232276
0.000445	24.064	4.92868177102
0.000446	24.032	4.89029406069
0.000447	23.996	4.90876603639
0.000448	23.908	4.88871516863
0.000449	23.884	4.86852585492
0.00045	23.81	4.88363594057
0.000451	23.712	4.89377727323
0.000452	23.752	4.93624310584
0.000453	23.648	4.9351895607
0.000454	23.588	4.93094879308
0.000455	23.522	4.97247584207
0.000456	23.458	4.93803969202
0.000457	23.41	4.97372094111
0.000458	23.352	4.95096919805
0.000459	23.262	4.89707627059
0.00046	23.216	4.89911665507
0.000461	23.104	4.89910032557
0.000462	23.052	4.88603069986
0.000463	23.006	4.8569500718
0.000464	22.956	4.87545526079
0.000465	22.856	4.85090342101
0.000466	22.756	4.84772771513
0.000467	22.682	4.82751240288
0.000468	22.584	4.86569049571
0.000469	22.518	4.79266898502
0.00047	22.448	4.75429237637
0.000471	22.442	4.71620991899
0.000472	22.424	4.6759195887
0.000473	22.398	4.64753655177
0.000474	22.308	4.63045742881
0.000475	22.306	4.63382822297
0.000476	22.282	4.6197917702
0.000477	22.202	4.63564407607
0.000478	22.178	4.662007722
0.000479	22.066	4.69655661097
0.00048	21.964	4.61245097535
0.000481	21.918	4.62334035087
0.000482	21.844	4.62078608031
0.000483	21.706	4.58470980543
0.000484	21.65	4.5404294951
0.000485	21.576	4.52285573504
0.000486	21.544	4.51531438551
0.000487	21.504	4.48039998214
0.000488	21.432	4.4255368036
0.000489	21.318	4.3914548842
0.00049	21.294	4.39585759551
0.000491	21.216	4.38421532318
0.000492	21.174	4.43212409574
0.000493	21.106	4.45945781458
0.000494	21.088	4.48912641836
0.000495	21.022	4.50882645485
0.000496	21.012	4.49264465543
0.000497	20.972	4.52230206864
0.000498	20.93	4.52516298049
0.000499	20.918	4.57157259595
0.0005	20.842	4.5551109756
0.000501	20.76	4.56797548155
0.000502	20.67	4.58356847882
0.000503	20.608	4.58413961393
0.000504	20.6	4.57515027076
0.000505	20.52	4.59843451622
0.000506	20.426	4.60179573645
0.000507	20.358	4.62491470192
0.000508	20.306	4.6017783519
0.000509	20.254	4.6071123277
0.00051	20.188	4.55506926402
0.000511	20.126	4.49868025092
0.000512	20.082	4.50591566721
0.000513	20.014	4.5061961786
0.000514	19.908	4.48414272743
0.000515	19.874	4.50534393804
0.000516	19.792	4.4766880615
0.000517	19.82	4.47834790966
0.000518	19.796	4.45447909413
0.000519	19.728	4.49110409588
0.00052	19.654	4.48400312221
0.000521	19.588	4.5424944689
0.000522	19.502	4.57449407039
0.000523	19.434	4.56351224388
0.000524	19.42	4.59168814272
0.000525	19.276	4.58779075373
0.000526	19.248	4.57498590162
0.000527	19.192	4.55050942203
0.000528	19.186	4.45144965152
0.000529	19.112	4.4153658965
0.00053	19.038	4.4358264168
0.000531	18.966	4.44441717214
0.000532	18.928	4.38620747343
0.000533	18.912	4.4226978192
0.000534	18.844	4.44743341715
0.000535	18.802	4.52092866566
0.000536	18.748	4.49672058282
0.000537	18.672	4.47933209307
0.000538	18.712	4.48520412022
0.000539	18.662	4.49975065976
0.00054	18.634	4.52460429209
0.000541	18.58	4.53823754336
0.000542	18.518	4.48393532514
0.000543	18.51	4.45532265947
0.000544	18.458	4.4420981529
0.000545	18.486	4.44677456141
0.000546	18.428	4.40872044929
0.000547	18.36	4.38433575357
0.000548	18.296	4.41093912903
0.000549	18.282	4.45538730079
0.00055	18.258	4.44560861975
0.000551	18.252	4.42408137357
0.000552	18.198	4.40939859845
0.000553	18.13	4.38965830105
0.000554	18.052	4.39650952461
0.000555	17.99	4.4074822745
0.000556	17.938	4.38704410737
0.000557	17.92	4.35357324505
0.000558	17.838	4.33125339827
0.000559	17.746	4.29482060161
0.00056	17.706	4.23173297834
0.000561	17.654	4.21310859105
0.000562	17.616	4.23940373166
0.000563	17.572	4.23377089602
0.000564	17.492	4.19641942613
0.000565	17.466	4.21293769239
0.000566	17.43	4.20916856398
0.000567	17.344	4.21303501054
0.000568	17.304	4.17559384998
0.000569	17.282	4.14227908282
0.00057	17.23	4.14597395071
0.000571	17.196	4.10628591308
0.000572	17.162	4.10021414075
0.000573	17.06	4.10760270718
0.000574	17.068	4.07030416554
0.000575	17.02	4.03331129471
0.000576	16.956	4.03758145429
0.000577	16.93	3.99513454091
0.000578	16.892	4.02098694353
0.000579	16.82	3.97839163482
0.00058	16.748	3.981519308
0.000581	16.754	3.96604135127
0.000582	16.746	3.99518259908
0.000583	16.736	3.99328235916
0.000584	16.672	3.96489798103
0.000585	16.646	3.96946898212
0.000586	16.582	3.99039797514
0.000587	16.528	4.00764469483
0.000588	16.5	3.99424586124
0.000589	16.48	4.01666528354
0.00059	16.46	3.96691315761
0.000591	16.43	3.96044189454
0.000592	16.39	3.94333615103
0.000593	16.328	3.94872333799
0.000594	16.268	3.98549570317
0.000595	16.23	3.98360389597
0.000596	16.248	4.01627887478
0.000597	16.202	4.02904405536
0.000598	16.146	3.99458183043
0.000599	16.076	3.96361249367
0.0006	16.076	3.99126847005
0.000601	16.016	3.95420586212
0.000602	15.962	3.95380272649
0.000603	15.866	3.90999283887
0.000604	15.86	3.91566086376
0.000605	15.798	3.95135369209
0.000606	15.758	3.89915837073
0.000607	15.72	3.91325951094
0.000608	15.694	3.95276662605
0.000609	15.63	3.90603379402
0.00061	15.574	3.94214713069
0.000611	15.568	3.96249618296
0.000612	15.542	3.96386629442
0.000613	15.526	3.96904572914
0.000614	15.516	3.97514075223
0.000615	15.504	4.01023490584
0.000616	15.466	3.95788377798
0.000617	15.392	3.95857752229
0.000618	15.356	3.97105326079
0.000619	15.29	3.97465721792
0.00062	15.242	3.95264923817
0.000621	15.194	3.93705016478
0.000622	15.132	3.94392900545
0.000623	15.056	3.92795926659
0.000624	14.972	3.91806278663
0.000625	14.938	3.91945863609
0.000626	14.912	3.89104818783
0.000627	14.868	3.90571069077
0.000628	14.814	3.9343873729
0.000629	14.824	3.90141307733
0.00063	14.738	3.8937585955
0.000631	14.682	3.94117698156
0.000632	14.678	3.94034465498
0.000633	14.636	3.91452474765
0.000634	14.604	3.94654076376
0.000635	14.562	3.95198127526
0.000636	14.476	3.92599337748
0.000637	14.422	3.90434578387
0.000638	14.39	3.90562414986
0.000639	14.376	3.88415035754
0.00064	14.326	3.84860026503
0.000641	14.348	3.88624445963
0.000642	14.326	3.85794297521
0.000643	14.29	3.85770657256
0.000644	14.246	3.84102642532
0.000645	14.24	3.77973544048
0.000646	14.226	3.80091094345
0.000647	14.182	3.80379757611
0.000648	14.144	3.7935819485
0.000649	14.104	3.84046663831
0.00065	14.104	3.80699146308
0.000651	14.092	3.77988571256
0.000652	14.072	3.78137752678
0.000653	14.074	3.77313185563
0.000654	14.02	3.79731484078
0.000655	13.958	3.75502809577
0.000656	13.908	3.79835964595
0.000657	13.908	3.78728609957
0.000658	13.878	3.80198842713
0.000659	13.842	3.7816710592
0.00066	13.816	3.76538762945
0.000661	13.778	3.75775411649
0.000662	13.744	3.70438442929
0.000663	13.672	3.69654108593
0.000664	13.61	3.7150908468
0.000665	13.578	3.74111159951
0.000666	13.532	3.74926339432
0.000667	13.51	3.77119344505
0.000668	13.47	3.73217095
0.000669	13.416	3.73134613779
0.00067	13.36	3.70599514301
0.000671	13.282	3.69844237484
0.000672	13.23	3.67764870536
0.000673	13.19	3.66522850584
0.000674	13.128	3.66327940512
0.000675	13.086	3.66477884735
0.000676	13.072	3.63851837978
0.000677	13.058	3.65166208732
0.000678	12.974	3.61127733635
0.000679	12.974	3.62895632379
0.00068	12.958	3.619977348
0.000681	12.946	3.63085169072
0.000682	12.94	3.61059551875
0.000683	12.904	3.59260128598
0.000684	12.876	3.58895862333
0.000685	12.842	3.5492303391
0.000686	12.772	3.55921564393
0.000687	12.734	3.57872100058
0.000688	12.722	3.56380639205
0.000689	12.716	3.52354140035
0.00069	12.684	3.53611990747
0.000691	12.64	3.56348144376
0.000692	12.604	3.5376805961
0.000693	12.566	3.53915865708
0.000694	12.542	3.53330383635
0.000695	12.506	3.53581164657
0.000696	12.544	3.53667414388
0.000697	12.554	3.51668650863
0.000698	12.498	3.52845518606
0.000699	12.514	3.55271783287
0.0007	12.5	3.55837041355
0.000701	12.48	3.60299875104
0.000702	12.488	3.57796813848
0.000703	12.474	3.5560264341
0.000704	12.444	3.52801133785
0.000705	12.394	3.51493442329
0.000706	12.336	3.49901471846
0.000707	12.296	3.4554860729
0.000708	12.276	3.46811533834
0.000709	12.208	3.44974433835
0.00071	12.2	3.45600925925
0.000711	12.166	3.44128522503
0.000712	12.2	3.47102290399
0.000713	12.196	3.51135073725
0.000714	12.18	3.55353345278
0.000715	12.088	3.54799323562
0.000716	12.04	3.55842661861
0.000717	11.978	3.5147568906
0.000718	11.968	3.49842478839
0.000719	11.922	3.51339095462
0.00072	11.888	3.49105370913
0.000721	11.87	3.46599192151
0.000722	11.888	3.46575475185
0.000723	11.914	3.47657935333
0.000724	11.87	3.47751347949
0.000725	11.836	3.49472516802
0.000726	11.784	3.50561606569
0.000727	11.734	3.47897168715
0.000728	11.7	3.48797935774
0.000729	11.7	3.49942852477
0.00073	11.674	3.51393283943
0.000731	11.63	3.46829929504
0.000732	11.608	3.45808270578
0.000733	11.55	3.43620430126
0.000734	11.536	3.38949907803
0.000735	11.534	3.36939816585
0.000736	11.478	3.36593463989
0.000737	11.42	3.33880218042
0.000738	11.418	3.35250294556
0.000739	11.368	3.40302453708
0.00074	11.36	3.37259543972
0.000741	11.308	3.41132466939
0.000742	11.286	3.41236047334
0.000743	11.276	3.3692468001
0.000744	11.22	3.35195465363
0.000745	11.152	3.34378468206
0.000746	11.156	3.34000958082
0.000747	11.138	3.37327081628
0.000748	11.112	3.38281776039
0.000749	11.084	3.4171543717
0.00075	11.048	3.37308404876
0.000751	11.044	3.3885194407
0.000752	10.998	3.35410136996
0.000753	10.992	3.35260137803
0.000754	10.932	3.35549936671
0.000755	10.916	3.37178647011
0.000756	10.92	3.40023528598
0.000757	10.88	3.37366269802
0.000758	10.838	3.35436372506
0.000759	10.802	3.32126421713
0.00076	10.78	3.33100585409
0.000761	10.762	3.32405715956
0.000762	10.734	3.36083977601
0.000763	10.676	3.35842582172
0.000764	10.676	3.33272021028
0.000765	10.61	3.36658580761
0.000766	10.622	3.37210853918
0.000767	10.604	3.35069903155
0.000768	10.552	3.32194160093
0.000769	10.522	3.33309405808
0.00077	10.494	3.29271377438
0.000771	10.456	3.2551595967
0.000772	10.436	3.22643828393
0.000773	10.4	3.26128808908
0.000774	10.402	3.23919681403
0.000775	10.382	3.26191293569
0.000776	10.394	3.21974595271
0.000777	10.386	3.21885134792
0.000778	10.392	3.21843688768
0.000779	10.356	3.19519389083
0.00078	10.316	3.19439258702
0.000781	10.236	3.1699059923
0.000782	10.206	3.18175486171
0.000783	10.136	3.13711714796
0.000784	10.146	3.12036600417
0.000785	10.118	3.13625190315
0.000786	10.084	3.16052906963
0.000787	10.086	3.1866289398
0.000788	10.046	3.17991886689
0.000789	9.974	3.15488890454
0.00079	9.952	3.15304551188
0.000791	9.914	3.15318949637
0.000792	9.874	3.15247902451
0.000793	9.824	3.11721414086
0.000794	9.83	3.14914274049
0.000795	9.828	3.10908603934
0.000796	9.818	3.13637944133
0.000797	9.748	3.11070667212
0.000798	9.754	3.11215102461
0.000799	9.678	3.13278087328
0.0008	9.676	3.12266296612
0.000801	9.654	3.12062237382
0.000802	9.618	3.10097984515
0.000803	9.582	3.09051387313
0.000804	9.574	3.08683073718
0.000805	9.562	3.08320547483
0.000806	9.554	3.07100700097
0.000807	9.544	3.07507138129
0.000808	9.524	3.05964442379
0.000809	9.482	3.05379698081
0.00081	9.452	3.05870822407
0.000811	9.414	3.03819090908
0.000812	9.374	3.03877014596
0.000813	9.376	3.08003636342
0.000814	9.328	3.08940382598
0.000815	9.306	3.06926114888
0.000816	9.272	3.07993766171
0.000817	9.258	3.03437571833
0.000818	9.222	3.0339274876
0.000819	9.204	3.00905034853
0.00082	9.168	2.95901605268
0.000821	9.14	2.97328101598
0.000822	9.144	2.97174426894
0.000823	9.096	2.96357621802
0.000824	9.062	2.97828071209
0.000825	9.046	2.94752167083
0.000826	9.026	2.94505076357
0.000827	9.006	2.95735760435
0.000828	8.992	2.94277691985
0.000829	8.98	2.90647552888
0.00083	8.974	2.92323861496
0.000831	8.95	2.92976108241
0.000832	8.922	2.90996838471
0.000833	8.914	2.9220889788
0.000834	8.924	2.91654315929
0.000835	8.862	2.93852956425
0.000836	8.836	2.95315153692
0.000837	8.822	2.96214719418
0.000838	8.768	2.98096896998
0.000839	8.758	2.97379151926
0.00084	8.712	2.96598314223
0.000841	8.664	2.97843986006
0.000842	8.604	2.96026755548
0.000843	8.596	2.932027285
0.000844	8.568	2.94913139755
0.000845	8.544	2.9359945504
0.000846	8.518	2.94918225954
0.000847	8.47	2.91909232468
0.000848	8.462	2.91351265657
0.000849	8.476	2.86939436118
0.00085	8.456	2.86078031313
0.000851	8.452	2.82412747588
0.000852	8.406	2.8094775315
0.000853	8.376	2.80332374156
0.000854	8.34	2.80149959843
0.000855	8.318	2.77216088999
0.000856	8.304	2.73780642121
0.000857	8.276	2.75532647793
0.000858	8.268	2.78355456207
0.000859	8.27	2.75555801971
0.00086	8.24	2.75361580472
0.000861	8.212	2.73844043207
0.000862	8.202	2.74102097767
0.000863	8.198	2.74787117602
0.000864	8.156	2.69882641161
0.000865	8.112	2.6943377665
0.000866	8.104	2.67603886369
0.000867	8.11	2.7132821453
0.000868	8.078	2.68102890697
0.000869	8.058	2.66657758185
0.00087	8.022	2.6467935318
0.000871	7.972	2.65239816016
0.000872	7.932	2.65694862577
0.000873	7.932	2.68167410399
0.000874	7.922	2.68177478547
0.000875	7.906	2.69465470886
0.000876	7.888	2.72900274826
0.000877	7.9	2.75644698843
0.000878	7.908	2.75164241863
0.000879	7.89	2.72725136355
0.00088	7.858	2.71768945982
0.000881	7.858	2.71400736919
0.000882	7.868	2.71045678807
0.000883	7.868	2.73981313231
0.000884	7.842	2.72268911189
0.000885	7.82	2.74291815408
0.000886	7.796	2.72367105209
0.000887	7.778	2.71821927004
0.000888	7.728	2.71330352154
0.000889	7.712	2.6901776893
0.00089	7.702	2.69836913709
0.000891	7.672	2.69970665073
0.000892	7.658	2.68272920736
0.000893	7.624	2.68972563657
0.000894	7.594	2.71388356419
0.000895	7.594	2.71093415634
0.000896	7.604	2.70835448197
0.000897	7.586	2.71414885369
0.000898	7.586	2.71856653404
0.000899	7.566	2.72280076392
0.0009	7.536	2.72996410233
0.000901	7.482	2.72207200493
0.000902	7.468	2.72561479303
0.000903	7.456	2.68776189422
0.000904	7.426	2.67442031102
0.000905	7.408	2.66787106135
0.000906	7.378	2.68535211844
0.000907	7.378	2.70316777134
0.000908	7.342	2.67750555555
0.000909	7.334	2.65827839024
0.00091	7.284	2.6682098868
0.000911	7.226	2.65761622512
0.000912	7.176	2.65499981168
0.000913	7.178	2.63862009391
0.000914	7.146	2.64890241421
0.000915	7.158	2.66177309326
0.000916	7.15	2.62897318358
0.000917	7.144	2.63652498566
0.000918	7.132	2.63487684722
0.000919	7.142	2.66792728537
0.00092	7.096	2.64325254185
0.000921	7.056	2.62314010301
0.000922	7.022	2.65509246543
0.000923	7.004	2.65178883021
0.000924	6.992	2.65253388291
0.000925	6.976	2.65469847629
0.000926	6.954	2.63664256205
0.000927	6.912	2.65485517496
0.000928	6.892	2.64808156974
0.000929	6.924	2.64390317523
0.00093	6.908	2.63809325082
0.000931	6.874	2.63099296844
0.000932	6.852	2.62108679749
0.000933	6.824	2.63002357404
0.000934	6.824	2.58476768782
0.000935	6.808	2.57121294334
0.000936	6.772	2.55108133935
0.000937	6.732	2.55268016015
0.000938	6.762	2.55526045639
0.000939	6.758	2.56504113027
0.00094	6.752	2.5593936782
0.000941	6.74	2.56522903461
0.000942	6.75	2.57361613299
0.000943	6.742	2.53444984168
0.000944	6.724	2.53452638574
0.000945	6.684	2.51239805763
0.000946	6.664	2.50182013742
0.000947	6.648	2.50760762481
0.000948	6.616	2.53466842013
0.000949	6.578	2.52426543771
0.00095	6.61	2.54674301805
0.000951	6.592	2.53644160193
0.000952	6.552	2.52572682608
0.000953	6.516	2.5498517604
0.000954	6.482	2.52461402991
0.000955	6.476	2.5253562125
0.000956	6.478	2.49910303909
0.000957	6.48	2.49991999872
0.000958	6.46	2.48362638092
0.000959	6.452	2.48428983816
0.00096	6.444	2.47767310192
0.000961	6.446	2.47529472993
0.000962	6.43	2.46355434281
0.000963	6.402	2.44548481901
0.000964	6.38	2.46487322189
0.000965	6.33	2.4521623111
0.000966	6.314	2.45751988802
0.000967	6.272	2.43187499679
0.000968	6.28	2.42107414178
0.000969	6.284	2.42226010164
0.00097	6.268	2.40835545549
0.000971	6.25	2.38652466989
0.000972	6.226	2.39309924575
0.000973	6.19	2.4128613719
0.000974	6.162	2.39994916613
0.000975	6.144	2.39484112208
0.000976	6.142	2.39788156505
0.000977	6.144	2.40317789604
0.000978	6.13	2.3683538587
0.000979	6.09	2.35412404091
0.00098	6.064	2.35454963847
0.000981	6.03	2.32574719176
0.000982	5.98	2.32198191207
0.000983	5.972	2.34589343321
0.000984	5.962	2.34703131637
0.000985	5.962	2.37245779731
0.000986	5.928	2.39641732593
0.000987	5.898	2.38822025785
0.000988	5.868	2.3745685924
0.000989	5.85	2.36801604724
0.00099	5.844	2.34428325934
0.000991	5.802	2.3295484541
0.000992	5.784	2.30940338616
0.000993	5.768	2.33456120074
0.000994	5.742	2.31245237789
0.000995	5.726	2.32269756964
0.000996	5.738	2.31546021343
0.000997	5.706	2.28200876423
0.000998	5.7	2.28691932521
0.000999	5.698	2.26159147505
0.001	5.676	2.25278139197
0.001001	5.674	2.246714045
0.001002	5.644	2.23277047634
0.001003	5.632	2.22184067836
0.001004	5.612	2.24531868562
0.001005	5.57	2.23362933362
0.001006	5.568	2.22471930814
0.001007	5.556	2.21785121232
0.001008	5.526	2.24083109582
0.001009	5.514	2.24539617885
0.00101	5.466	2.26557807193
0.001011	5.468	2.26825395404
0.001012	5.456	2.2759753953
0.001013	5.43	2.25590336672
0.001014	5.444	2.29060341395
0.001015	5.442	2.27741871425
0.001016	5.418	2.26081312806
0.001017	5.416	2.26515871409
0.001018	5.396	2.28455334803
0.001019	5.41	2.30084766988
0.00102	5.404	2.33939821322
0.001021	5.398	2.3150801282
0.001022	5.37	2.30675096185
0.001023	5.354	2.30058340427
0.001024	5.334	2.31828471073
0.001025	5.344	2.32930547589
0.001026	5.328	2.3022632343
0.001027	5.334	2.29748645263
0.001028	5.308	2.27884532165
0.001029	5.3	2.27376340018
0.00103	5.28	2.28157840102
0.001031	5.25	2.2617471123
0.001032	5.228	2.25300155348
0.001033	5.23	2.27356548179
0.001034	5.208	2.25936628283
0.001035	5.204	2.24285175614
0.001036	5.2	2.23159136044
0.001037	5.158	2.21292476149
0.001038	5.15	2.20895903086
0.001039	5.122	2.21339467786
0.00104	5.116	2.20602447856
0.001041	5.086	2.18783088926
0.001042	5.076	2.18041830849
0.001043	5.07	2.20479023946
0.001044	5.048	2.20220253383
0.001045	5.03	2.1966110261
0.001046	5.034	2.22280093576
0.001047	5.032	2.22597753807
0.001048	4.996	2.19362348638
0.001049	4.976	2.1962294962
0.00105	4.962	2.1919297434
0.001051	4.942	2.21960266715
0.001052	4.946	2.19432996607
0.001053	4.952	2.22299257759
0.001054	4.91	2.2176338742
0.001055	4.908	2.2225066929
0.001056	4.912	2.20187556415
0.001057	4.91	2.2104072023
0.001058	4.898	2.22162012955
0.001059	4.868	2.21507923109
0.00106	4.848	2.21469997968
0.001061	4.848	2.21469997968
0.001062	4.822	2.22223221109
0.001063	4.814	2.21074738494
0.001064	4.796	2.14345142236
0.001065	4.796	2.14904257752
0.001066	4.766	2.13523862835
0.001067	4.77	2.14221847625
0.001068	4.736	2.12280569059
0.001069	4.73	2.13660946361
0.00107	4.744	2.11812747492
0.001071	4.758	2.10319661468
0.001072	4.76	2.07132807638
0.001073	4.726	2.0530280076
0.001074	4.712	2.05646687306
0.001075	4.7	2.06929939835
0.001076	4.674	2.05419667997
0.001077	4.654	2.03820607398
0.001078	4.644	2.05554469667
0.001079	4.622	2.05599513618
0.00108	4.594	2.05357347081
0.001081	4.602	2.07451102672
0.001082	4.586	2.07619941239
0.001083	4.576	2.07562617058
0.001084	4.584	2.07145938893
0.001085	4.578	2.08228624353
0.001086	4.574	2.07280582786
0.001087	4.58	2.06678494285
0.001088	4.552	2.04335410539
0.001089	4.548	2.05029168657
0.00109	4.534	2.03490638605
0.001091	4.526	2.03797055916
0.001092	4.506	2.05474183293
0.001093	4.48	2.05075595818
0.001094	4.46	2.0347972872
0.001095	4.428	2.03489950612
0.001096	4.4	2.00997512422
0.001097	4.404	2.0001959904
0.001098	4.36	1.9935897271
0.001099	4.342	1.99324760128
0.0011	4.324	2.00574774087
0.001101	4.324	2.00973232048
0.001102	4.318	2.02407410932
0.001103	4.29	2.02333882481
0.001104	4.284	2.024683679
0.001105	4.276	1.99394683981
0.001106	4.27	1.99326365542
0.001107	4.234	1.9716094948
0.001108	4.24	1.95509590558
0.001109	4.224	1.96515241139
0.00111	4.232	1.9591263359
0.001111	4.21	1.9570130301
0.001112	4.202	1.94863952541
0.001113	4.208	1.95159831933
0.001114	4.188	1.97298150017
0.001115	4.172	1.95612269554
0.001116	4.18	1.94309032214
0.001117	4.19	1.95292088933
0.001118	4.196	1.96101606317
0.001119	4.2	1.96163197364
0.00112	4.176	1.97510101008
0.001121	4.176	1.95781102255
0.001122	4.154	1.93553196822
0.001123	4.148	1.95399488229
0.001124	4.142	1.94469432045
0.001125	4.158	1.96800304878
0.001126	4.132	1.95718573467
0.001127	4.112	1.9655676025
0.001128	4.118	1.97789686283
0.001129	4.102	1.96865334683
0.00113	4.098	1.95151120929
0.001131	4.09	1.94162303241
0.001132	4.086	1.92005312427
0.001133	4.084	1.914404346
0.001134	4.08	1.89778818628
0.001135	4.056	1.92064155948
0.001136	4.074	1.92263465068
0.001137	4.064	1.94316854647
0.001138	4.058	1.93044968854
0.001139	4.044	1.93133736048
0.00114	4.02	1.92031247457
0.001141	4.004	1.94524651394
0.001142	4.0	1.96163197364
0.001143	3.984	1.95441653697
0.001144	3.97	1.9455333459
0.001145	3.932	1.94509022927
0.001146	3.908	1.94615929461
0.001147	3.872	1.92031664056
0.001148	3.872	1.91614613221
0.001149	3.858	1.90835950492
0.00115	3.84	1.91373979422
0.001151	3.822	1.91789363626
0.001152	3.834	1.90956644294
0.001153	3.82	1.90042100599
0.001154	3.81	1.89153376919
0.001155	3.788	1.89817175198
0.001156	3.78	1.89515170897
0.001157	3.762	1.90193480435
0.001158	3.766	1.89822127267
0.001159	3.784	1.89455641246
0.00116	3.766	1.88128785676
0.001161	3.75	1.871763874
0.001162	3.778	1.86995080149
0.001163	3.744	1.87895289989
0.001164	3.734	1.87383136915
0.001165	3.726	1.87054109819
0.001166	3.724	1.84819479493
0.001167	3.72	1.82690995947
0.001168	3.71	1.81821340882
0.001169	3.706	1.82525724214
0.00117	3.696	1.81427230591
0.001171	3.686	1.80094530733
0.001172	3.686	1.81201655622
0.001173	3.672	1.81450158446
0.001174	3.644	1.81252972389
0.001175	3.644	1.82133577355
0.001176	3.628	1.80931368204
0.001177	3.616	1.81894035086
0.001178	3.58	1.81317401261
0.001179	3.574	1.82003406562
0.00118	3.558	1.83701823616
0.001181	3.562	1.81277577212
0.001182	3.55	1.81093898296
0.001183	3.544	1.79110692031
0.001184	3.53	1.78804362363
0.001185	3.536	1.78345283089
0.001186	3.534	1.77900084317
0.001187	3.51	1.75667299177
0.001188	3.518	1.7679581443
0.001189	3.516	1.77249654443
0.00119	3.5	1.76124955642
0.001191	3.492	1.77480590488
0.001192	3.492	1.78491904578
0.001193	3.504	1.77143557602
0.001194	3.522	1.77356026117
0.001195	3.5	1.75214154679
0.001196	3.5	1.76124955642
0.001197	3.482	1.75660923372
0.001198	3.452	1.74576516176
0.001199	3.444	1.73287737593
0.0012	3.432	1.72666615187
0.001201	3.414	1.72470403258
0.001202	3.402	1.72406380392
0.001203	3.392	1.74537560428
0.001204	3.384	1.74715311292
0.001205	3.38	1.7503142575
0.001206	3.352	1.75615944606
0.001207	3.356	1.75078953618
0.001208	3.362	1.76152093374
0.001209	3.33	1.75530624109
0.00121	3.326	1.73888585019
0.001211	3.318	1.72652135811
0.001212	3.294	1.72382249666
0.001213	3.266	1.71908231333
0.001214	3.262	1.71153615212
0.001215	3.222	1.69844517133
0.001216	3.212	1.69205673664
0.001217	3.188	1.68186087415
0.001218	3.186	1.6874252576
0.001219	3.176	1.69853584007
0.00122	3.178	1.70830793477
0.001221	3.18	1.70751281108
0.001222	3.178	1.70244412537
0.001223	3.166	1.69895379572
0.001224	3.144	1.69683941491
0.001225	3.132	1.70955432789
0.001226	3.142	1.71167637128
0.001227	3.13	1.72078470472
0.001228	3.112	1.72030694936
0.001229	3.11	1.71985464502
0.00123	3.108	1.72404640309
0.001231	3.106	1.72822567971
0.001232	3.084	1.69851229021
0.001233	3.092	1.71683895576
0.001234	3.08	1.69280831756
0.001235	3.062	1.68111748548
0.001236	3.046	1.67567419268
0.001237	3.03	1.65683433089
0.001238	3.034	1.68903641169
0.001239	3.028	1.70857133301
0.00124	3.02	1.71102308576
0.001241	2.988	1.70172148132
0.001242	2.988	1.70054579474
0.001243	2.998	1.69410625405
0.001244	3.004	1.70645363254
0.001245	3.012	1.69936929477
0.001246	2.994	1.7058616591
0.001247	2.982	1.71978952201
0.001248	2.978	1.7185796461
0.001249	2.986	1.71400233372
0.00125	2.964	1.69903031168
0.001251	2.956	1.70354454007
0.001252	2.936	1.72159925651
0.001253	2.934	1.71162028499
0.001254	2.95	1.70161687815
0.001255	2.946	1.70266966849
0.001256	2.944	1.70319229684
0.001257	2.94	1.68059513268
0.001258	2.93	1.69147864308
0.001259	2.914	1.69664492455
0.00126	2.898	1.68035591468
0.001261	2.89	1.67985118389
0.001262	2.894	1.68010832984
0.001263	2.888	1.70160394922
0.001264	2.878	1.70737107859
0.001265	2.876	1.70781263609
0.001266	2.878	1.71788125317
0.001267	2.882	1.72628966283
0.001268	2.856	1.71559435765
0.001269	2.834	1.70717427347
0.00127	2.83	1.70443539039
0.001271	2.816	1.71176633919
0.001272	2.818	1.70436967821
0.001273	2.812	1.69016448904
0.001274	2.794	1.68272517067
0.001275	2.786	1.68884694392
0.001276	2.784	1.68562866611
0.001277	2.762	1.67849813822
0.001278	2.746	1.6436191773
0.001279	2.728	1.63279392454
0.00128	2.738	1.65207626943
0.001281	2.748	1.6578588601
0.001282	2.752	1.67287058675
0.001283	2.728	1.65952282298
0.001284	2.714	1.64687704459
0.001285	2.706	1.64425180553
0.001286	2.67	1.62144996839
0.001287	2.668	1.6055453902
0.001288	2.668	1.5905269567
0.001289	2.65	1.59358087338
0.00129	2.642	1.60057364717
0.001291	2.668	1.58422725643
0.001292	2.644	1.56373399272
0.001293	2.65	1.58224524016
0.001294	2.644	1.58153849147
0.001295	2.636	1.57971643025
0.001296	2.632	1.58637196143
0.001297	2.626	1.56016793968
0.001298	2.626	1.55888549932
0.001299	2.596	1.55460091342
0.0013	2.594	1.56242247808
0.001301	2.554	1.53462829376
0.001302	2.552	1.55540862798
0.001303	2.552	1.55669393267
0.001304	2.556	1.54624189569
0.001305	2.586	1.53837706691
0.001306	2.572	1.51947885803
0.001307	2.566	1.5157981396
0.001308	2.546	1.51917214298
0.001309	2.546	1.53097485283
0.00131	2.534	1.53259387967
0.001311	2.516	1.52896827959
0.001312	2.512	1.53292400333
0.001313	2.494	1.54336126685
0.001314	2.49	1.54074657228
0.001315	2.476	1.54059209397
0.001316	2.482	1.55617351218
0.001317	2.484	1.57281403859
0.001318	2.482	1.56769767494
0.001319	2.486	1.56518497309
0.00132	2.474	1.56375317745
0.001321	2.482	1.57533361546
0.001322	2.48	1.57276826011
0.001323	2.482	1.57787071714
0.001324	2.476	1.59418443099
0.001325	2.48	1.59423963067
0.001326	2.482	1.59426346631
0.001327	2.482	1.60302089818
0.001328	2.474	1.61657786698
0.001329	2.482	1.60551424783
0.00133	2.476	1.59418443099
0.001331	2.462	1.59767205646
0.001332	2.458	1.61252472849
0.001333	2.454	1.61117472671
0.001334	2.432	1.58157389963
0.001335	2.422	1.57984682802
0.001336	2.41	1.57540470991
0.001337	2.42	1.58227684051
0.001338	2.412	1.58185207905
0.001339	2.408	1.58162448135
0.00134	2.394	1.58074792424
0.001341	2.396	1.56562575349
0.001342	2.396	1.56050760972
0.001343	2.386	1.55595758297
0.001344	2.366	1.55307565817
0.001345	2.36	1.5551205741
0.001346	2.33	1.52351567107
0.001347	2.324	1.52545861956
0.001348	2.312	1.52795811461
0.001349	2.294	1.50849726549
0.00135	2.292	1.5201105223
0.001351	2.282	1.5028226775
0.001352	2.264	1.47183694749
0.001353	2.262	1.46879406317
0.001354	2.262	1.46060124606
0.001355	2.254	1.47427405865
0.001356	2.254	1.47291683404
0.001357	2.236	1.46570938456
0.001358	2.228	1.47241841879
0.001359	2.238	1.48234813725
0.00136	2.242	1.4924597147
0.001361	2.23	1.48630414115
0.001362	2.226	1.47340557892
0.001363	2.208	1.47266289422
0.001364	2.188	1.46582945802
0.001365	2.19	1.46215594244
0.001366	2.184	1.46770024188
0.001367	2.18	1.45588461081
0.001368	2.17	1.4412147654
0.001369	2.19	1.43871470417
0.00137	2.198	1.44595850563
0.001371	2.182	1.44529443367
0.001372	2.168	1.44491383826
0.001373	2.174	1.44212482123
0.001374	2.16	1.43610584568
0.001375	2.16	1.43610584568
0.001376	2.158	1.43702331227
0.001377	2.15	1.43509581562
0.001378	2.14	1.43680200445
0.001379	2.15	1.43788038445
0.00138	2.136	1.42881209401
0.001381	2.156	1.45315656417
0.001382	2.15	1.45034478659
0.001383	2.126	1.4484902485
0.001384	2.116	1.44587136357
0.001385	2.11	1.44564864334
0.001386	2.086	1.44450822081
0.001387	2.064	1.45048405713
0.001388	2.042	1.44507300854
0.001389	2.038	1.43824754476
0.00139	2.024	1.44202080429
0.001391	2.022	1.43997083304
0.001392	2.02	1.45313454298
0.001393	2.024	1.45307398298
0.001394	2.026	1.46059029163
0.001395	2.016	1.46551833834
0.001396	2.024	1.46540915788
0.001397	2.02	1.48848916691
0.001398	2.022	1.48509797657
0.001399	2.016	1.48719332973
0.0014	2.01	1.47983107144
0.001401	2.018	1.47162359318
0.001402	2.008	1.46285200892
0.001403	2.006	1.45394772946
0.001404	1.998	1.44844606389
0.001405	1.986	1.44284579911
0.001406	1.97	1.4258681566
0.001407	1.956	1.41635588748
0.001408	1.964	1.43899409311
0.001409	1.974	1.45372762236
0.00141	1.948	1.42873930442
0.001411	1.958	1.43674493213
0.001412	1.946	1.42094475614
0.001413	1.94	1.43401534162
0.001414	1.944	1.43417711598
0.001415	1.936	1.42685107842
0.001416	1.922	1.42123748895
0.001417	1.928	1.44042216034
0.001418	1.928	1.41662133261
0.001419	1.916	1.39604584452
0.00142	1.918	1.38970356551
0.001421	1.912	1.38573301902
0.001422	1.898	1.38693763378
0.001423	1.9	1.3949910394
0.001424	1.892	1.3886453831
0.001425	1.884	1.39087885885
0.001426	1.888	1.41260610221
0.001427	1.898	1.39699534716
0.001428	1.9	1.3978555004
0.001429	1.902	1.39298097618
0.00143	1.908	1.39983427591
0.001431	1.892	1.41150132837
0.001432	1.884	1.41511271636
0.001433	1.878	1.41248575214
0.001434	1.88	1.40484874631
0.001435	1.878	1.4053882026
0.001436	1.862	1.38670689044
0.001437	1.858	1.38485955967
0.001438	1.85	1.37967387451
0.001439	1.848	1.37582557034
0.00144	1.842	1.36712691437
0.001441	1.846	1.3573076291
0.001442	1.838	1.35490073437
0.001443	1.838	1.34452817003
0.001444	1.828	1.33357264519
0.001445	1.82	1.33101465056
0.001446	1.822	1.33203453409
0.001447	1.81	1.31829435256
0.001448	1.798	1.31194359635
0.001449	1.8	1.32060592154
0.00145	1.798	1.32408307896
0.001451	1.794	1.32044083548
0.001452	1.806	1.34326616871
0.001453	1.808	1.3442975861
0.001454	1.806	1.34028504431
0.001455	1.808	1.3368380605
0.001456	1.79	1.32434889663
0.001457	1.78	1.31742172443
0.001458	1.778	1.33443471178
0.001459	1.776	1.33184984139
0.00146	1.774	1.32925693528
0.001461	1.766	1.32334575981
0.001462	1.764	1.3207210152
0.001463	1.77	1.32253544376
0.001464	1.762	1.33467449215
0.001465	1.748	1.31776173871
0.001466	1.748	1.32230707477
0.001467	1.734	1.31119945088
0.001468	1.722	1.3041150256
0.001469	1.714	1.30084741611
0.00147	1.702	1.29197368394
0.001471	1.704	1.29629626243
0.001472	1.692	1.29504285643
0.001473	1.686	1.2959182073
0.001474	1.682	1.28408566692
0.001475	1.668	1.27819247377
0.001476	1.658	1.27633694611
0.001477	1.65	1.26629380477
0.001478	1.648	1.26968342511
0.001479	1.654	1.27682575162
0.00148	1.646	1.27776523665
0.001481	1.644	1.28734766089
0.001482	1.648	1.30541028033
0.001483	1.64	1.29553077926
0.001484	1.626	1.28457152389
0.001485	1.624	1.27382259361
0.001486	1.618	1.26652121972
0.001487	1.63	1.28728396246
0.001488	1.628	1.27969371335
0.001489	1.626	1.28301363983
0.00149	1.618	1.26018887473
0.001491	1.608	1.26899014969
0.001492	1.6	1.26015872016
0.001493	1.592	1.259180686
0.001494	1.584	1.23245446163
0.001495	1.58	1.21144541767
0.001496	1.574	1.21017519393
0.001497	1.57	1.20875969489
0.001498	1.558	1.20608291589
0.001499	1.558	1.21104748049
0.0015	1.556	1.21279182055
0.001501	1.552	1.21296990894
0.001502	1.542	1.21829224737
0.001503	1.532	1.20207154529
0.001504	1.53	1.19209898918
0.001505	1.52	1.19230868486
0.001506	1.512	1.19409212375
0.001507	1.514	1.19071575113
0.001508	1.516	1.17377340232
0.001509	1.508	1.18740725954
0.00151	1.502	1.19079637218
0.001511	1.504	1.19414571975
0.001512	1.502	1.20249573804
0.001513	1.492	1.21075843999
0.001514	1.482	1.20734253632
0.001515	1.476	1.20392026314
0.001516	1.464	1.20362120287
0.001517	1.464	1.20693993223
0.001518	1.462	1.21842357167
0.001519	1.478	1.20727627327
0.00152	1.472	1.20217136882
0.001521	1.462	1.19689431447
0.001522	1.462	1.18513965422
0.001523	1.464	1.18520209247
0.001524	1.474	1.19219293741
0.001525	1.454	1.18316693666
0.001526	1.456	1.18155152236
0.001527	1.45	1.18974787245
0.001528	1.43	1.18368070019
0.001529	1.432	1.18210659418
0.00153	1.436	1.17554412933
0.001531	1.438	1.18074383335
0.001532	1.438	1.18412668241
0.001533	1.428	1.18861936717
0.001534	1.418	1.18797138013
0.001535	1.404	1.19028736026
0.001536	1.408	1.19060320846
0.001537	1.414	1.19272964246
0.001538	1.408	1.19730363735
0.001539	1.408	1.18892220099
0.00154	1.398	1.18304522314
0.001541	1.386	1.19037977133
0.001542	1.388	1.19392462074
0.001543	1.382	1.19166941725
0.001544	1.372	1.17881974873
0.001545	1.38	1.1762652762
0.001546	1.378	1.17775888874
0.001547	1.39	1.18739210036
0.001548	1.406	1.18876574648
0.001549	1.396	1.18961506379
0.00155	1.384	1.18513459151
0.001551	1.38	1.18304691369
0.001552	1.374	1.17052296005
0.001553	1.356	1.1769723871
0.001554	1.362	1.18277470382
0.001555	1.356	1.18880780617
0.001556	1.35	1.18638105177
0.001557	1.346	1.18418072945
0.001558	1.35	1.19478031453
0.001559	1.35	1.18806565475
0.00156	1.342	1.19207214547
0.001561	1.338	1.17463015456
0.001562	1.344	1.1737393237
0.001563	1.344	1.16861627577
0.001564	1.346	1.16373708371
0.001565	1.354	1.16648360469
0.001566	1.358	1.16868986476
0.001567	1.358	1.16354458445
0.001568	1.354	1.16304944005
0.001569	1.348	1.15710673665
0.00157	1.334	1.14649204097
0.001571	1.336	1.16064809482
0.001572	1.332	1.1496851743
0.001573	1.322	1.13062637507
0.001574	1.314	1.1293378591
0.001575	1.312	1.13607042035
0.001576	1.3	1.13754120804
0.001577	1.298	1.12658599317
0.001578	1.296	1.1190996381
0.001579	1.294	1.11155926518
0.00158	1.298	1.12124751951
0.001581	1.284	1.12220497236
0.001582	1.282	1.14301181096
0.001583	1.28	1.14437756007
0.001584	1.284	1.14862700647
0.001585	1.282	1.1517273983
0.001586	1.274	1.14495589435
0.001587	1.266	1.14858347542
0.001588	1.268	1.14898912092
0.001589	1.258	1.14517946192
0.00159	1.252	1.13159003177
0.001591	1.254	1.13379186803
0.001592	1.25	1.13468057179
0.001593	1.252	1.13863778262
0.001594	1.248	1.13423807025
0.001595	1.236	1.12263262023
0.001596	1.23	1.11941949242
0.001597	1.222	1.12637294002
0.001598	1.208	1.11208632758
0.001599	1.2	1.11175536877
0.0016	1.198	1.1058010671
0.001601	1.188	1.10664176679
0.001602	1.178	1.10739152968
0.001603	1.18	1.12053558623
0.001604	1.178	1.11638523817
0.001605	1.178	1.12174685201
0.001606	1.172	1.11463716069
0.001607	1.168	1.11165462262
0.001608	1.158	1.11581181209
0.001609	1.162	1.1062350564
0.00161	1.154	1.08179665372
0.001611	1.152	1.09219778429
0.001612	1.164	1.09594890392
0.001613	1.176	1.10861354854
0.001614	1.178	1.11638523817
0.001615	1.172	1.11643002468
0.001616	1.164	1.10503574603
0.001617	1.162	1.0953337391
0.001618	1.168	1.08985136601
0.001619	1.166	1.08002037018
0.00162	1.148	1.05550746089
0.001621	1.14	1.04517941044
0.001622	1.134	1.04500909087
0.001623	1.134	1.037325407
0.001624	1.128	1.02937651032
0.001625	1.132	1.01714109149
0.001626	1.134	1.01786246615
0.001627	1.13	1.01444566143
0.001628	1.134	1.02178471314
0.001629	1.138	1.03680084877
0.00163	1.13	1.04168133323
0.001631	1.126	1.04791411862
0.001632	1.134	1.05642983676
0.001633	1.132	1.04621986217
0.001634	1.126	1.04025189257
0.001635	1.122	1.03301306865
0.001636	1.118	1.0295999223
0.001637	1.124	1.02402343723
0.001638	1.12	1.02449987799
0.001639	1.12	1.03421467791
0.00164	1.114	1.0300504842
0.001641	1.12	1.03227903205
0.001642	1.114	1.02810699832
0.001643	1.112	1.03317762268
0.001644	1.098	1.01803536284
0.001645	1.106	1.02701703978
0.001646	1.102	1.02742201651
0.001647	1.102	1.03517921154
0.001648	1.106	1.03477727072
0.001649	1.1	1.03053384224
0.00165	1.094	1.02818480829
0.001651	1.1	1.03440804328
0.001652	1.098	1.03363242983
0.001653	1.09	1.03242433137
0.001654	1.086	1.02693914133
0.001655	1.088	1.0393536453
0.001656	1.09	1.04398275848
0.001657	1.088	1.04319509201
0.001658	1.086	1.05004952264
0.001659	1.082	1.03888209148
0.00166	1.074	1.03948256359
0.001661	1.072	1.0348023966
0.001662	1.07	1.03203682105
0.001663	1.064	1.0314572216
0.001664	1.054	1.02717281896
0.001665	1.05	1.02347447452
0.001666	1.038	1.0042688883
0.001667	1.024	0.987635560316
0.001668	1.034	1.000421911
0.001669	1.026	0.996656410204
0.00167	1.026	0.990617988934
0.001671	1.032	0.997484836977
0.001672	1.032	0.999487868861
0.001673	1.044	1.00899157578
0.001674	1.044	1.0109718097
0.001675	1.028	1.00160670924
0.001676	1.02	0.999799979996
0.001677	1.01	0.994937183947
0.001678	1.0	0.995991967839
0.001679	0.994	1.00297756705
0.00168	0.982	1.00482635316
0.001681	0.982	1.01669857873
0.001682	0.97	1.02230132544
0.001683	0.964	1.00732517094
0.001684	0.956	0.999031531034
0.001685	0.952	0.998847335682
0.001686	0.948	1.0026445033
0.001687	0.946	0.991505925348
0.001688	0.934	0.978592867336
0.001689	0.932	0.981517192921
0.00169	0.926	0.975973360292
0.001691	0.936	0.979746906094
0.001692	0.93	0.976268405716
0.001693	0.926	0.96567282244
0.001694	0.928	0.960633124559
0.001695	0.926	0.961521710623
0.001696	0.92	0.95163018027
0.001697	0.916	0.955481030686
0.001698	0.926	0.971866245941
0.001699	0.932	0.965078235171
0.0017	0.934	0.966252554977
0.001701	0.94	0.965608616366
0.001702	0.944	0.957530156183
0.001703	0.946	0.96492694024
0.001704	0.938	0.970647206765
0.001705	0.934	0.968320194977
0.001706	0.934	0.970383429372
0.001707	0.934	0.960022916393
0.001708	0.93	0.955562661472
0.001709	0.934	0.949549366805
0.00171	0.932	0.948354364149
0.001711	0.926	0.942615510163
0.001712	0.93	0.942920993509
0.001713	0.93	0.942920993509
0.001714	0.934	0.945327456493
0.001715	0.92	0.949526197638
0.001716	0.916	0.944957141885
0.001717	0.904	0.95225206747
0.001718	0.898	0.956867806962
0.001719	0.902	0.955194221088
0.00172	0.91	0.953886785735
0.001721	0.9	0.956033472217
0.001722	0.906	0.963931532838
0.001723	0.908	0.971357812549
0.001724	0.91	0.978723658649
0.001725	0.906	0.984461273997
0.001726	0.908	0.989715110524
0.001727	0.91	0.988888264669
0.001728	0.906	0.986490750083
0.001729	0.894	0.977120258719
0.00173	0.89	0.974628134213
0.001731	0.882	0.967510206665
0.001732	0.874	0.962353365454
0.001733	0.876	0.957404825557
0.001734	0.874	0.949802084647
0.001735	0.868	0.941581648079
0.001736	0.864	0.930324674509
0.001737	0.864	0.932471983493
0.001738	0.864	0.92817239778
0.001739	0.862	0.915945413221
0.00174	0.858	0.913146209541
0.001741	0.864	0.917335271316
0.001742	0.862	0.920302124305
0.001743	0.864	0.917335271316
0.001744	0.864	0.912964402373
0.001745	0.84	0.895767827062
0.001746	0.834	0.900246632873
0.001747	0.84	0.897997772826
0.001748	0.84	0.900222194794
0.001749	0.844	0.903141184976
0.00175	0.844	0.903141184976
0.001751	0.846	0.915578505645
0.001752	0.846	0.915578505645
0.001753	0.84	0.913454979734
0.001754	0.828	0.889053429216
0.001755	0.824	0.890518949826
0.001756	0.824	0.888270229153
0.001757	0.818	0.885932277321
0.001758	0.82	0.882949602186
0.001759	0.828	0.884542819766
0.00176	0.822	0.895720938686
0.001761	0.818	0.894916755905
0.001762	0.804	0.870393014678
0.001763	0.804	0.870393014678
0.001764	0.808	0.878143496246
0.001765	0.806	0.883382137017
0.001766	0.798	0.879315642986
0.001767	0.794	0.873821492068
0.001768	0.786	0.876472475324
0.001769	0.782	0.861670470656
0.00177	0.784	0.865646579153
0.001771	0.792	0.860660211698
0.001772	0.784	0.858687370351
0.001773	0.778	0.860648592632
0.001774	0.782	0.861670470656
0.001775	0.78	0.855336191214
0.001776	0.778	0.853648639664
0.001777	0.768	0.847452653545
0.001778	0.766	0.843352832449
0.001779	0.764	0.843981042441
0.00178	0.762	0.846968712527
0.001781	0.76	0.845221864365
0.001782	0.752	0.847641433626
0.001783	0.746	0.839930949543
0.001784	0.748	0.844094781408
0.001785	0.752	0.84527865228
0.001786	0.744	0.849978823266
0.001787	0.726	0.836016746244
0.001788	0.722	0.825055149672
0.001789	0.714	0.829580616938
0.00179	0.718	0.826121056504
0.001791	0.718	0.828538472251
0.001792	0.714	0.822316240871
0.001793	0.714	0.819880479094
0.001794	0.718	0.81882598884
0.001795	0.722	0.822627497717
0.001796	0.724	0.819648705239
0.001797	0.722	0.815301171347
0.001798	0.712	0.813053503775
0.001799	0.712	0.813053503775
0.0018	0.712	0.817958434152
0.001801	0.708	0.818984737343
0.001802	0.712	0.813053503775
0.001803	0.718	0.823696546065
0.001804	0.704	0.815097540175
0.001805	0.69	0.803679040414
0.001806	0.68	0.798498591107
0.001807	0.684	0.805073909651
0.001808	0.686	0.804614193263
0.001809	0.68	0.808455317256
0.00181	0.674	0.807294246232
0.001811	0.678	0.808898015822
0.001812	0.676	0.809335529926
0.001813	0.684	0.810027160038
0.001814	0.686	0.807096028983
0.001815	0.694	0.815085271613
0.001816	0.69	0.813572369246
0.001817	0.69	0.813572369246
0.001818	0.69	0.811110350076
0.001819	0.692	0.808168299304
0.00182	0.686	0.804614193263
0.001821	0.678	0.801446192829
0.001822	0.666	0.796519930699
0.001823	0.67	0.788098978555
0.001824	0.664	0.786831621124
0.001825	0.658	0.78296615508
0.001826	0.654	0.778642408298
0.001827	0.648	0.772072535452
0.001828	0.642	0.76800781246
0.001829	0.644	0.762406715605
0.00183	0.638	0.755616304747
0.001831	0.64	0.75524830354
0.001832	0.644	0.754495858173
0.001833	0.652	0.763476260273
0.001834	0.662	0.769256784175
0.001835	0.654	0.765691844021
0.001836	0.652	0.766091378362
0.001837	0.65	0.761248973727
0.001838	0.646	0.756758878375
0.001839	0.636	0.748
0.00184	0.636	0.748
0.001841	0.642	0.746884194504
0.001842	0.642	0.75487482406
0.001843	0.636	0.748
0.001844	0.63	0.749066085202
0.001845	0.638	0.752964806614
0.001846	0.634	0.75102862795
0.001847	0.63	0.746391318277
0.001848	0.622	0.734245190655
0.001849	0.618	0.729435398099
0.00185	0.604	0.720544238753
0.001851	0.602	0.718050137525
0.001852	0.6	0.718331399843
0.001853	0.602	0.720830077064
0.001854	0.598	0.724151917763
0.001855	0.596	0.724419767814
0.001856	0.592	0.719399749791
0.001857	0.6	0.726636084983
0.001858	0.598	0.726908522443
0.001859	0.59	0.727942305406
0.00186	0.59	0.736138573911
0.001861	0.586	0.73661658955
0.001862	0.588	0.733659321484
0.001863	0.586	0.733896450462
0.001864	0.584	0.739556623931
0.001865	0.588	0.736380336511
0.001866	0.586	0.728425699711
0.001867	0.582	0.731625587305
0.001868	0.582	0.731625587305
0.001869	0.578	0.726578282087
0.00187	0.58	0.726360791893
0.001871	0.576	0.729536839371
0.001872	0.566	0.722249264451
0.001873	0.566	0.722249264451
0.001874	0.562	0.719830535612
0.001875	0.562	0.717046720932
0.001876	0.562	0.725366114455
0.001877	0.558	0.728447664558
0.001878	0.552	0.723392009909
0.001879	0.55	0.726291952317
0.00188	0.542	0.710095768189
0.001881	0.542	0.712906726017
0.001882	0.548	0.712527894191
0.001883	0.544	0.709974647435
0.001884	0.532	0.693524332666
0.001885	0.532	0.690634490885
0.001886	0.53	0.687822651561
0.001887	0.534	0.690538919975
0.001888	0.542	0.701595324956
0.001889	0.55	0.703917608815
0.00189	0.532	0.69640218265
0.001891	0.524	0.693847245437
0.001892	0.522	0.693913539283
0.001893	0.522	0.691025325151
0.001894	0.52	0.691086101727
0.001895	0.522	0.691025325151
0.001896	0.518	0.691141085452
0.001897	0.522	0.696789781785
0.001898	0.524	0.696723761616
0.001899	0.524	0.699588450448
0.0019	0.53	0.707884171316
0.001901	0.526	0.702370272719
0.001902	0.528	0.696574475559
0.001903	0.538	0.704667297382
0.001904	0.54	0.704556598152
0.001905	0.54	0.704556598152
0.001906	0.538	0.701823339595
0.001907	0.532	0.699268188895
0.001908	0.528	0.690808222302
0.001909	0.534	0.696307403379
0.00191	0.528	0.690808222302
0.001911	0.524	0.682219905895
0.001912	0.524	0.679281973852
0.001913	0.516	0.676567808871
0.001914	0.52	0.667532770731
0.001915	0.512	0.667724494084
0.001916	0.514	0.673649760632
0.001917	0.516	0.679517475861
0.001918	0.518	0.685329118016
0.001919	0.512	0.685460429201
0.00192	0.51	0.682568677863
0.001921	0.514	0.685422497442
0.001922	0.506	0.685539203839
0.001923	0.512	0.679599882284
0.001924	0.514	0.682498351646
0.001925	0.512	0.679599882284
0.001926	0.508	0.676709686646
0.001927	0.512	0.682536445913
0.001928	0.51	0.679632253502
0.001929	0.508	0.679658737897
0.00193	0.506	0.673768506239
0.001931	0.512	0.676650574521
0.001932	0.506	0.670793559898
0.001933	0.508	0.664782671254
0.001934	0.512	0.670713053399
0.001935	0.518	0.685329118016
0.001936	0.514	0.682498351646
0.001937	0.514	0.679561623401
0.001938	0.506	0.679679336158
0.001939	0.506	0.673768506239
0.00194	0.504	0.670808467448
0.001941	0.5	0.667832314283
0.001942	0.502	0.670817411819
0.001943	0.498	0.664827797253
0.001944	0.5	0.667832314283
0.001945	0.49	0.664755594185
0.001946	0.488	0.655634044266
0.001947	0.486	0.664683383274
0.001948	0.49	0.661740130263
0.001949	0.482	0.658540811188
0.00195	0.476	0.652245352609
0.001951	0.48	0.652380257212
0.001952	0.474	0.652168689834
0.001953	0.476	0.652245352609
0.001954	0.474	0.652168689834
0.001955	0.468	0.651901833101
0.001956	0.468	0.645736788483
0.001957	0.462	0.642305223395
0.001958	0.466	0.64252937676
0.001959	0.464	0.639299616768
0.00196	0.46	0.639061812347
0.001961	0.458	0.629472795282
0.001962	0.46	0.639061812347
0.001963	0.448	0.631898726063
0.001964	0.448	0.631898726063
0.001965	0.456	0.635660286631
0.001966	0.462	0.639183854615
0.001967	0.464	0.639299616768
0.001968	0.464	0.645526141996
0.001969	0.46	0.64218377432
0.00197	0.45	0.63835726674
0.001971	0.45	0.635216498526
0.001972	0.452	0.635370757904
0.001973	0.456	0.635660286631
0.001974	0.456	0.638798872886
0.001975	0.46	0.639061812347
0.001976	0.466	0.64252937676
0.001977	0.462	0.645411496644
0.001978	0.46	0.648382603098
0.001979	0.464	0.645526141996
0.00198	0.464	0.645526141996
0.001981	0.458	0.642056072318
0.001982	0.456	0.638798872886
0.001983	0.452	0.635370757904
0.001984	0.444	0.634715684382
0.001985	0.438	0.627818445094
0.001986	0.436	0.624422933595
0.001987	0.432	0.61755647515
0.001988	0.432	0.61755647515
0.001989	0.428	0.610586603194
0.00199	0.424	0.60681463397
0.001991	0.42	0.602992537267
0.001992	0.414	0.598835536688
0.001993	0.41	0.601581249708
0.001994	0.408	0.607894727728
0.001995	0.414	0.61530805293
0.001996	0.416	0.609051721942
0.001997	0.422	0.613119890397
0.001998	0.424	0.613371013335
[truncated: 8,002 more rows]
