# Supplementary material for: The Influence of Synaptic Size on AMPA Receptor Activation: A Monte Carlo Model
Source: PLoS One. 2015 Jun 24;10(6):e0130924. doi: 10.1371/journal.pone.0130924 (PMC4479604; doi:10.1371/journal.pone.0130924)
Supplement: S1 Dataset — This package contains the experimental data used as basis for the analysis presented in the paper. (ZIP) [file pone.0130924.s001.zip › S1 Simulation data/test/2904_7717_186_223.csv]

time	AMPA.O.mean	AMPA.O.stdev
0.0	0.0	0.0
1e-06	0.0	0.0
2e-06	0.104	0.318094325633
3e-06	0.508	0.688430098122
4e-06	1.032	0.96487097583
5e-06	1.794	1.34147828905
6e-06	2.716	1.58472205765
7e-06	3.804	1.87445565432
8e-06	5.006	2.25165805574
9e-06	6.206	2.44940074304
1e-05	7.506	2.6491440127
1.1e-05	8.79	2.8252256547
1.2e-05	10.226	3.09821303335
1.3e-05	11.548	3.34240871229
1.4e-05	12.888	3.4697919246
1.5e-05	14.304	3.59438228351
1.6e-05	15.712	3.73859010858
1.7e-05	17.142	3.90766375217
1.8e-05	18.556	4.03322005351
1.9e-05	19.788	4.10354188476
2e-05	21.098	4.24928182167
2.1e-05	22.282	4.37109551486
2.2e-05	23.434	4.4485552711
2.3e-05	24.518	4.5639539875
2.4e-05	25.554	4.7132880243
2.5e-05	26.678	4.75166455045
2.6e-05	27.532	4.80301738494
2.7e-05	28.41	4.89590645335
2.8e-05	29.298	4.9251594898
2.9e-05	30.078	5.09665733594
3e-05	30.798	5.12417759255
3.1e-05	31.422	5.1664219727
3.2e-05	32.08	5.22203025652
3.3e-05	32.712	5.2764624513
3.4e-05	33.352	5.37327609564
3.5e-05	33.86	5.47543605569
3.6e-05	34.352	5.53354280728
3.7e-05	34.828	5.54350214215
3.8e-05	35.264	5.60520329694
3.9e-05	35.686	5.62915659757
4e-05	35.976	5.70012491091
4.1e-05	36.362	5.73994390216
4.2e-05	36.602	5.70995586673
4.3e-05	36.93	5.7352506484
4.4e-05	37.282	5.82155271384
4.5e-05	37.626	5.78982935845
4.6e-05	37.886	5.73907692926
4.7e-05	38.036	5.75662262095
4.8e-05	38.272	5.76246613873
4.9e-05	38.392	5.74615836886
5e-05	38.534	5.83650957337
5.1e-05	38.696	5.87499651064
5.2e-05	38.828	5.90342409115
5.3e-05	38.894	5.90819464811
5.4e-05	39.018	5.94219454411
5.5e-05	39.066	5.90335870501
5.6e-05	39.206	5.95915799421
5.7e-05	39.27	6.02238324918
5.8e-05	39.36	6.05792043526
5.9e-05	39.39	6.03008291817
6e-05	39.364	6.02723020964
6.1e-05	39.428	6.05052196096
6.2e-05	39.438	6.04236344488
6.3e-05	39.404	6.08775689396
6.4e-05	39.412	6.122275394
6.5e-05	39.482	6.10750980351
6.6e-05	39.48	6.12222181892
6.7e-05	39.438	6.09607709925
6.8e-05	39.468	6.03265911518
6.9e-05	39.45	5.97390157267
7e-05	39.388	6.0064511985
7.1e-05	39.4	5.9929959119
7.2e-05	39.316	5.92014729546
7.3e-05	39.42	5.92246570273
7.4e-05	39.3	5.87452125709
7.5e-05	39.256	5.84486646554
7.6e-05	39.25	5.90080502982
7.7e-05	39.242	5.9140033818
7.8e-05	39.162	5.87875463002
7.9e-05	39.11	5.77909162412
8e-05	39.018	5.75861754243
8.1e-05	38.93	5.74535464528
8.2e-05	38.826	5.76885811925
8.3e-05	38.678	5.76977607884
8.4e-05	38.56	5.71720211292
8.5e-05	38.562	5.76664165698
8.6e-05	38.516	5.74088355569
8.7e-05	38.362	5.73331980619
8.8e-05	38.276	5.75776206525
8.9e-05	38.136	5.67780802775
9e-05	38.076	5.67117483419
9.1e-05	38.016	5.69313130008
9.2e-05	37.938	5.7007153937
9.3e-05	37.864	5.68484863475
9.4e-05	37.778	5.66080524307
9.5e-05	37.738	5.69889076926
9.6e-05	37.622	5.71621518139
9.7e-05	37.516	5.73530679214
9.8e-05	37.424	5.79173756312
9.9e-05	37.33	5.86046926449
0.0001	37.246	5.89419069932
0.000101	37.142	5.93277641581
0.000102	37.046	5.92485307835
0.000103	36.948	5.94586377241
0.000104	36.85	5.924145508
0.000105	36.744	5.93923092664
0.000106	36.716	5.90587368642
0.000107	36.576	5.86107703413
0.000108	36.516	5.75966526805
0.000109	36.434	5.69013567501
0.00011	36.354	5.65054723014
0.000111	36.304	5.64265752992
0.000112	36.216	5.70870773468
0.000113	36.11	5.71295895312
0.000114	36.004	5.71244115943
0.000115	35.984	5.69629212734
0.000116	35.882	5.66428071338
0.000117	35.832	5.71312313888
0.000118	35.748	5.71808499412
0.000119	35.662	5.66919359345
0.00012	35.6	5.61818476022
0.000121	35.494	5.6105226138
0.000122	35.406	5.68939047702
0.000123	35.28	5.67711194182
0.000124	35.19	5.66408862925
0.000125	35.136	5.64105522044
0.000126	35.028	5.64970937306
0.000127	34.91	5.59159190213
0.000128	34.896	5.64705091176
0.000129	34.7	5.59946426009
0.00013	34.606	5.57303902732
0.000131	34.53	5.55563677718
0.000132	34.386	5.5585073536
0.000133	34.312	5.59165950322
0.000134	34.298	5.58759304173
0.000135	34.16	5.5152878438
0.000136	34.042	5.52559824815
0.000137	34.004	5.55805577518
0.000138	33.95	5.63874986145
0.000139	33.866	5.61284633675
0.00014	33.748	5.59718643606
0.000141	33.646	5.58038385776
0.000142	33.614	5.61293185421
0.000143	33.598	5.57605559513
0.000144	33.538	5.58610383004
0.000145	33.444	5.59275102253
0.000146	33.332	5.58191508355
0.000147	33.214	5.54943276381
0.000148	33.132	5.59308287083
0.000149	33.03	5.55599676026
0.00015	32.922	5.53135751873
0.000151	32.846	5.49493257465
0.000152	32.702	5.55744509644
0.000153	32.578	5.5161504693
0.000154	32.494	5.43451598581
0.000155	32.41	5.40757801608
0.000156	32.32	5.39681387487
0.000157	32.242	5.42691772556
0.000158	32.17	5.41489612089
0.000159	32.104	5.44253470361
0.00016	32.02	5.47791931302
0.000161	31.932	5.44567498112
0.000162	31.802	5.42280333407
0.000163	31.792	5.3896879316
0.000164	31.71	5.35890847095
0.000165	31.624	5.36792548383
0.000166	31.564	5.38942520126
0.000167	31.442	5.42389491049
0.000168	31.344	5.41827131104
0.000169	31.246	5.38864398527
0.00017	31.16	5.31134634533
0.000171	31.098	5.35615496415
0.000172	31.092	5.30353994988
0.000173	31.02	5.3452408739
0.000174	30.96	5.31623927227
0.000175	30.89	5.27009487581
0.000176	30.812	5.29269836662
0.000177	30.73	5.23078388007
0.000178	30.65	5.29221125807
0.000179	30.568	5.33192047953
0.00018	30.468	5.32550241761
0.000181	30.35	5.28351208951
0.000182	30.27	5.29425159961
0.000183	30.194	5.29380430315
0.000184	30.152	5.29196523042
0.000185	30.064	5.32727923053
0.000186	30.024	5.32197557304
0.000187	29.996	5.31224848816
0.000188	29.858	5.30903343369
0.000189	29.76	5.34138558803
0.00019	29.582	5.3668683606
0.000191	29.552	5.37692253989
0.000192	29.512	5.32333128783
0.000193	29.43	5.25900180643
0.000194	29.392	5.23854330897
0.000195	29.272	5.23851276604
0.000196	29.252	5.20619784488
0.000197	29.152	5.17309346523
0.000198	29.032	5.20643601709
0.000199	28.896	5.22658435309
0.0002	28.78	5.21915702006
0.000201	28.746	5.18936258128
0.000202	28.694	5.13384495286
0.000203	28.566	5.14680910856
0.000204	28.494	5.14489688915
0.000205	28.4	5.1745531208
0.000206	28.346	5.15541307753
0.000207	28.276	5.16873524182
0.000208	28.214	5.17302658025
0.000209	28.116	5.16977214198
0.00021	28.046	5.14896921723
0.000211	28.014	5.11055809085
0.000212	27.898	5.05762750704
0.000213	27.83	5.07317454854
0.000214	27.75	5.09661652472
0.000215	27.69	5.11017612221
0.000216	27.602	5.0520882811
0.000217	27.538	5.07666780477
0.000218	27.502	5.08900736883
0.000219	27.388	5.01133275686
0.00022	27.31	5.02492786018
0.000221	27.238	5.01411567477
0.000222	27.182	5.02721354231
0.000223	27.11	4.96929572475
0.000224	27.016	4.96706593473
0.000225	26.928	4.98505927748
0.000226	26.826	4.97912883947
0.000227	26.726	4.94155076874
0.000228	26.596	5.00687367526
0.000229	26.562	5.01180167205
0.00023	26.478	5.00694677423
0.000231	26.456	5.03110961916
0.000232	26.396	5.04293406659
0.000233	26.31	5.05112858676
0.000234	26.272	5.03487993899
0.000235	26.192	5.01229847475
0.000236	26.078	5.00638751996
0.000237	25.992	5.04499117938
0.000238	25.908	4.98151944692
0.000239	25.896	4.98650017547
0.00024	25.856	4.97426014599
0.000241	25.816	4.96730752018
0.000242	25.778	4.99566972487
0.000243	25.752	4.99304476247
0.000244	25.742	4.98512146291
0.000245	25.718	4.94959351866
0.000246	25.644	4.97848008934
0.000247	25.65	5.00074994376
0.000248	25.562	4.99301071499
0.000249	25.514	4.94831324797
0.00025	25.43	4.96236838616
0.000251	25.336	4.98909851576
0.000252	25.26	5.0259725427
0.000253	25.192	5.05520879885
0.000254	25.092	5.01513070617
0.000255	25.054	4.96135908799
0.000256	24.93	4.99570815801
0.000257	24.824	5.01567782059
0.000258	24.77	5.03955355166
0.000259	24.686	5.01551632437
0.00026	24.624	4.96896608964
0.000261	24.548	4.91240226366
0.000262	24.44	4.92040648727
0.000263	24.362	4.87718730417
0.000264	24.286	4.82868553542
0.000265	24.24	4.81190191089
0.000266	24.148	4.85614003093
0.000267	24.06	4.87159111585
0.000268	24.066	4.88565696708
0.000269	24.012	4.79956831392
0.00027	23.948	4.79513253206
0.000271	23.864	4.85195877971
0.000272	23.732	4.82370977568
0.000273	23.654	4.84089702431
0.000274	23.62	4.8583536306
0.000275	23.548	4.85630476803
0.000276	23.512	4.85817414262
0.000277	23.454	4.8489054435
0.000278	23.342	4.854383174
0.000279	23.292	4.87183086734
0.00028	23.236	4.89492635287
0.000281	23.174	4.89486710749
0.000282	23.178	4.90533546253
0.000283	23.116	4.85165373868
0.000284	23.006	4.80936211987
0.000285	22.962	4.84360981087
0.000286	22.936	4.85055708141
0.000287	22.858	4.8721490125
0.000288	22.806	4.92141890109
0.000289	22.756	4.93198377937
0.00029	22.674	4.92460394347
0.000291	22.67	4.86755585484
0.000292	22.628	4.90974704033
0.000293	22.578	4.91934101278
0.000294	22.486	4.89834706814
0.000295	22.4	4.90306026885
0.000296	22.37	4.91376637621
0.000297	22.25	4.90667912136
0.000298	22.188	4.87079623881
0.000299	22.12	4.89138017333
0.0003	22.05	4.86040121801
0.000301	22.028	4.85337161157
0.000302	21.984	4.83980826066
0.000303	21.96	4.82642725005
0.000304	21.872	4.80537365873
0.000305	21.806	4.75860946076
0.000306	21.76	4.84421304238
0.000307	21.752	4.82726589282
0.000308	21.656	4.81016257522
0.000309	21.622	4.78864448461
0.00031	21.574	4.76744417901
0.000311	21.486	4.79476839899
0.000312	21.474	4.78511483666
0.000313	21.392	4.7411323542
0.000314	21.312	4.69921865846
0.000315	21.314	4.65697369544
0.000316	21.256	4.70897695896
0.000317	21.184	4.75879648651
0.000318	21.076	4.72379339091
0.000319	21.02	4.78033471631
0.00032	20.958	4.77244549471
0.000321	20.924	4.77474857977
0.000322	20.862	4.74920582835
0.000323	20.804	4.73767706793
0.000324	20.732	4.72315318405
0.000325	20.676	4.67664666187
0.000326	20.632	4.63428268452
0.000327	20.564	4.6253544729
0.000328	20.518	4.56702047291
0.000329	20.442	4.59985173674
0.00033	20.38	4.5452832695
0.000331	20.36	4.52795759697
0.000332	20.274	4.4670934622
0.000333	20.208	4.46729627403
0.000334	20.164	4.4677851336
0.000335	20.062	4.46476830306
0.000336	19.982	4.48661074755
0.000337	19.966	4.50564579167
0.000338	19.946	4.48096909161
0.000339	19.928	4.48540031658
0.00034	19.906	4.50301721072
0.000341	19.884	4.47688999195
0.000342	19.82	4.48637938654
0.000343	19.806	4.45155748025
0.000344	19.726	4.41938049957
0.000345	19.668	4.37970044638
0.000346	19.578	4.37217520234
0.000347	19.544	4.40908879475
0.000348	19.524	4.41241702472
0.000349	19.448	4.38306924426
0.00035	19.354	4.35071074653
0.000351	19.322	4.38979680623
0.000352	19.324	4.39670603975
0.000353	19.316	4.38225330167
0.000354	19.222	4.38915891715
0.000355	19.184	4.40932466484
0.000356	19.166	4.37749288977
0.000357	19.146	4.41051969727
0.000358	19.106	4.42388562239
0.000359	19.058	4.37522982254
0.00036	18.982	4.36825777628
0.000361	18.93	4.31475375891
0.000362	18.78	4.30065111349
0.000363	18.716	4.32797227348
0.000364	18.638	4.27070907462
0.000365	18.57	4.26674348889
0.000366	18.518	4.28785214297
0.000367	18.478	4.28503395552
0.000368	18.444	4.29870492125
0.000369	18.406	4.26909404909
0.00037	18.324	4.26368666766
0.000371	18.3	4.28882268228
0.000372	18.248	4.27486795118
0.000373	18.234	4.30153972433
0.000374	18.172	4.26314625599
0.000375	18.182	4.30265917776
0.000376	18.15	4.29598649905
0.000377	18.082	4.32657786247
0.000378	18.036	4.31401251737
0.000379	18.006	4.33335482046
0.00038	17.988	4.3533729452
0.000381	17.932	4.3422777433
0.000382	17.896	4.38282831058
0.000383	17.87	4.39284645759
0.000384	17.802	4.37890351572
0.000385	17.766	4.36889505482
0.000386	17.668	4.30415798967
0.000387	17.604	4.30292737564
0.000388	17.594	4.28079011399
0.000389	17.552	4.21844710765
0.00039	17.516	4.25085214986
0.000391	17.48	4.24518550831
0.000392	17.456	4.210945737
0.000393	17.422	4.21282755403
0.000394	17.372	4.23150280633
0.000395	17.314	4.26935639178
0.000396	17.27	4.28731850928
0.000397	17.246	4.29575185503
0.000398	17.184	4.31255655035
0.000399	17.126	4.30512764038
0.0004	17.116	4.38252712484
0.000401	17.042	4.3603022831
0.000402	16.978	4.31665564992
0.000403	16.916	4.32954316297
0.000404	16.886	4.31288812746
0.000405	16.836	4.32031295163
0.000406	16.794	4.32522415604
0.000407	16.684	4.34006267236
0.000408	16.69	4.29998837208
0.000409	16.638	4.2852019789
0.00041	16.588	4.24855928522
0.000411	16.548	4.21991658685
0.000412	16.492	4.21496571754
0.000413	16.406	4.2139250112
0.000414	16.366	4.20428876268
0.000415	16.364	4.17079177135
0.000416	16.374	4.11267844598
0.000417	16.336	4.13800724987
0.000418	16.308	4.11255832785
0.000419	16.306	4.0983367358
0.00042	16.24	4.10638527174
0.000421	16.184	4.11316714953
0.000422	16.136	4.08870444028
0.000423	16.106	4.09472392232
0.000424	16.05	4.11721993583
0.000425	16.05	4.0835646193
0.000426	15.982	4.09165932111
0.000427	15.924	4.07801716524
0.000428	15.856	4.06881604401
0.000429	15.794	4.06196553407
0.00043	15.75	4.04765364131
0.000431	15.718	4.06970220041
0.000432	15.702	4.06708691818
0.000433	15.688	4.08101163929
0.000434	15.628	4.07205304484
0.000435	15.574	4.06060635866
0.000436	15.488	4.02316492329
0.000437	15.41	4.01471045033
0.000438	15.37	4.00013749764
0.000439	15.36	4.0272074692
0.00044	15.312	4.00981994608
0.000441	15.306	4.03489330714
0.000442	15.274	3.94346598819
0.000443	15.214	3.89361066364
0.000444	15.16	3.91131691378
0.000445	15.112	3.89556876464
0.000446	15.068	3.87393546668
0.000447	15.004	3.88689902107
0.000448	14.972	3.89142852947
0.000449	14.926	3.89827192484
0.00045	14.864	3.91784430523
0.000451	14.828	3.92051221143
0.000452	14.784	3.89478420455
0.000453	14.712	3.87157022408
0.000454	14.658	3.87156764115
0.000455	14.586	3.85209086082
0.000456	14.588	3.84944879171
0.000457	14.524	3.89633468788
0.000458	14.448	3.86565595986
0.000459	14.378	3.88781635369
0.00046	14.372	3.86543865557
0.000461	14.294	3.86310289793
0.000462	14.244	3.84297593019
0.000463	14.192	3.82349787498
0.000464	14.182	3.8549806744
0.000465	14.148	3.81288552149
0.000466	14.13	3.85241482709
0.000467	14.108	3.83305830897
0.000468	14.126	3.8212725629
0.000469	14.076	3.77282705673
0.00047	14.0	3.74913323316
0.000471	14.008	3.74111427251
0.000472	13.946	3.72814752927
0.000473	13.898	3.75121260395
0.000474	13.866	3.72505624119
0.000475	13.856	3.7533004143
0.000476	13.888	3.7501274645
0.000477	13.862	3.74525780154
0.000478	13.826	3.73091463317
0.000479	13.788	3.74794023432
0.00048	13.734	3.73460091576
0.000481	13.672	3.74438459563
0.000482	13.65	3.71369088644
0.000483	13.642	3.7015991139
0.000484	13.62	3.64741004001
0.000485	13.596	3.69171829911
0.000486	13.578	3.70619967082
0.000487	13.516	3.73600642398
0.000488	13.462	3.72458803091
0.000489	13.404	3.71009218214
0.00049	13.392	3.67890418467
0.000491	13.35	3.68883450428
0.000492	13.314	3.62483158229
0.000493	13.27	3.64322659191
0.000494	13.23	3.6673014602
0.000495	13.158	3.69446017708
0.000496	13.134	3.70243757544
0.000497	13.11	3.68101888069
0.000498	13.038	3.66668187876
0.000499	13.018	3.65864401111
0.0005	12.986	3.69781070365
0.000501	12.946	3.7050079622
0.000502	12.928	3.68602984253
0.000503	12.852	3.65158814764
0.000504	12.85	3.63806267126
0.000505	12.874	3.65706494337
0.000506	12.85	3.6517803877
0.000507	12.818	3.64044997219
0.000508	12.812	3.64206754468
0.000509	12.722	3.62170070547
0.00051	12.678	3.63459984042
0.000511	12.65	3.63916199145
0.000512	12.636	3.638063221
0.000513	12.6	3.60776939396
0.000514	12.532	3.60679580792
0.000515	12.478	3.55886442563
0.000516	12.458	3.52707187338
0.000517	12.42	3.56364981445
0.000518	12.398	3.58379631118
0.000519	12.334	3.54999211267
0.00052	12.324	3.54669197986
0.000521	12.346	3.52962944231
0.000522	12.31	3.5244715916
0.000523	12.312	3.53308024251
0.000524	12.298	3.51528035866
0.000525	12.274	3.5251842505
0.000526	12.25	3.50135687984
0.000527	12.188	3.50665880861
0.000528	12.136	3.52271259117
0.000529	12.102	3.51960168201
0.00053	12.088	3.55531376956
0.000531	12.066	3.54254767082
0.000532	11.96	3.53077895088
0.000533	11.928	3.48178345105
0.000534	11.9	3.47361483184
0.000535	11.862	3.46971987342
0.000536	11.902	3.46992737676
0.000537	11.86	3.43400640652
0.000538	11.814	3.44142470497
0.000539	11.776	3.40085636274
0.00054	11.706	3.37276800269
0.000541	11.688	3.3565839778
0.000542	11.638	3.35662866579
0.000543	11.62	3.31957828647
0.000544	11.596	3.32697820852
0.000545	11.586	3.32665056776
0.000546	11.564	3.31329201852
0.000547	11.528	3.27188263848
0.000548	11.466	3.22503395331
0.000549	11.448	3.27097783545
0.00055	11.396	3.28986078733
0.000551	11.388	3.27741605537
0.000552	11.352	3.28086817778
0.000553	11.31	3.26341845309
0.000554	11.28	3.27560681401
0.000555	11.214	3.26928187833
0.000556	11.22	3.2698012172
0.000557	11.164	3.30954740108
0.000558	11.102	3.30871515849
0.000559	11.042	3.26745099428
0.00056	11.018	3.25970489462
0.000561	11.018	3.2713416208
0.000562	10.976	3.25813198014
0.000563	10.96	3.22899365128
0.000564	10.936	3.22922653278
0.000565	10.938	3.23390723429
0.000566	10.888	3.1936587169
0.000567	10.85	3.18739705716
0.000568	10.836	3.14850821819
0.000569	10.826	3.11764718979
0.00057	10.8	3.1292171545
0.000571	10.782	3.127055484
0.000572	10.742	3.06780638242
0.000573	10.692	3.06547484087
0.000574	10.666	3.07220507128
0.000575	10.646	3.10558915506
0.000576	10.61	3.09611046315
0.000577	10.568	3.06225015307
0.000578	10.546	3.07439164714
0.000579	10.554	3.09630166489
0.00058	10.522	3.10056704491
0.000581	10.468	3.09854417429
0.000582	10.414	3.10396585033
0.000583	10.394	3.12710153337
0.000584	10.346	3.13213728946
0.000585	10.32	3.12563593529
0.000586	10.332	3.12438409931
0.000587	10.326	3.10092308837
0.000588	10.308	3.10566192622
0.000589	10.266	3.098910131
0.00059	10.274	3.06054308906
0.000591	10.252	3.08358492667
0.000592	10.236	3.12350828397
0.000593	10.188	3.10687238232
0.000594	10.17	3.07848988954
0.000595	10.12	3.07727151873
0.000596	10.076	3.06760884077
0.000597	10.042	3.04700443058
0.000598	9.998	3.05384937415
0.000599	9.962	3.04443032438
0.0006	9.966	3.08364135398
0.000601	9.93	3.10565613035
0.000602	9.9	3.10837578166
0.000603	9.894	3.14368637113
0.000604	9.87	3.14723688336
0.000605	9.834	3.1512607001
0.000606	9.796	3.16075687138
0.000607	9.794	3.12595009557
0.000608	9.738	3.11213045999
0.000609	9.692	3.08757769133
0.00061	9.65	3.11375978521
0.000611	9.622	3.11690808334
0.000612	9.58	3.09121335401
0.000613	9.536	3.08556380585
0.000614	9.528	3.10245322285
0.000615	9.508	3.07667612855
0.000616	9.476	3.08891955221
0.000617	9.498	3.10773164865
0.000618	9.49	3.08834907353
0.000619	9.462	3.06798891784
0.00062	9.428	3.07128898022
0.000621	9.444	3.06640897468
0.000622	9.434	3.08441955642
0.000623	9.406	3.04518702217
0.000624	9.382	3.05549930453
0.000625	9.356	3.04914151853
0.000626	9.318	3.05170050955
0.000627	9.284	3.05144949164
0.000628	9.284	3.02379628943
0.000629	9.266	3.02245661673
0.00063	9.226	3.04153316602
0.000631	9.184	3.03020527357
0.000632	9.15	3.04491379188
0.000633	9.126	3.01033619385
0.000634	9.076	2.9856697741
0.000635	9.076	2.96887588154
0.000636	9.046	2.99063270898
0.000637	9.03	3.01746582416
0.000638	9.012	3.02520346423
0.000639	8.972	3.02840155858
0.00064	8.946	3.04615889277
0.000641	8.926	3.03125782473
0.000642	8.898	3.00925173424
0.000643	8.85	2.99658138551
0.000644	8.822	2.97562027147
0.000645	8.808	2.96700792045
0.000646	8.804	2.96539778107
0.000647	8.74	2.96047293519
0.000648	8.708	2.9493619649
0.000649	8.712	2.93548224318
0.00065	8.716	2.93041703517
0.000651	8.756	2.92992559632
0.000652	8.696	2.89475111193
0.000653	8.66	2.89972412481
0.000654	8.646	2.88802423813
0.000655	8.622	2.89467027483
0.000656	8.602	2.90027515936
0.000657	8.608	2.90350408989
0.000658	8.578	2.91683321429
0.000659	8.578	2.93051463057
0.00066	8.562	2.92269669997
0.000661	8.54	2.87687330274
0.000662	8.502	2.87576007344
0.000663	8.478	2.85403503833
0.000664	8.472	2.83781888076
0.000665	8.466	2.82999010599
0.000666	8.45	2.84033448734
0.000667	8.412	2.80397146918
0.000668	8.408	2.8102555044
0.000669	8.38	2.81204551883
0.00067	8.354	2.79797855603
0.000671	8.34	2.83414890223
0.000672	8.294	2.789903941
0.000673	8.25	2.78415157633
0.000674	8.212	2.76749995483
0.000675	8.222	2.73874350752
0.000676	8.19	2.71696521877
0.000677	8.194	2.73575656812
0.000678	8.168	2.72319224441
0.000679	8.16	2.71411127259
0.00068	8.156	2.72977361699
0.000681	8.154	2.73756899456
0.000682	8.136	2.70360943925
0.000683	8.092	2.71358360844
0.000684	8.084	2.67748837532
0.000685	8.088	2.68258382907
0.000686	8.072	2.65834835941
0.000687	8.036	2.65079308887
0.000688	7.986	2.6301718575
0.000689	7.97	2.65124499057
0.00069	7.938	2.62567248529
0.000691	7.9	2.60422733263
0.000692	7.892	2.61310849373
0.000693	7.872	2.60376957506
0.000694	7.87	2.62851669198
0.000695	7.832	2.63054671124
0.000696	7.822	2.64921044842
0.000697	7.808	2.67341280015
0.000698	7.768	2.65144790633
0.000699	7.732	2.62681860813
0.0007	7.702	2.61862482994
0.000701	7.664	2.60827605901
0.000702	7.662	2.62597715146
0.000703	7.666	2.65074404649
0.000704	7.642	2.62865669116
0.000705	7.646	2.63527683555
0.000706	7.62	2.65548488981
0.000707	7.598	2.66915642104
0.000708	7.578	2.68401117732
0.000709	7.562	2.70742608394
0.00071	7.498	2.68216256032
0.000711	7.488	2.65816779004
0.000712	7.434	2.63849275155
0.000713	7.416	2.61819479795
0.000714	7.39	2.58571073401
0.000715	7.406	2.60560242554
0.000716	7.404	2.58935976643
0.000717	7.374	2.58110906395
0.000718	7.368	2.59394988386
0.000719	7.336	2.58362226341
0.00072	7.298	2.58015425895
0.000721	7.272	2.61342993019
0.000722	7.276	2.5968873676
0.000723	7.238	2.59949148873
0.000724	7.228	2.59384193813
0.000725	7.218	2.55938977102
0.000726	7.17	2.57858488323
0.000727	7.17	2.57392696089
0.000728	7.136	2.54194885865
0.000729	7.106	2.55005176418
0.00073	7.086	2.53822851611
0.000731	7.082	2.54151057444
0.000732	7.054	2.55403288937
0.000733	7.012	2.52583768283
0.000734	7.0	2.54872517153
0.000735	6.97	2.547371194
0.000736	6.946	2.56185167408
0.000737	6.944	2.58241437419
0.000738	6.91	2.5561494479
0.000739	6.922	2.57136461825
0.00074	6.954	2.58144998015
0.000741	6.954	2.58995830082
0.000742	6.936	2.57213996509
0.000743	6.916	2.56143397338
0.000744	6.872	2.55021881414
0.000745	6.868	2.53506922982
0.000746	6.868	2.5397984172
0.000747	6.856	2.53441590904
0.000748	6.846	2.50005679935
0.000749	6.822	2.49365514857
0.00075	6.818	2.4877451638
0.000751	6.824	2.46678414135
0.000752	6.806	2.47231955863
0.000753	6.79	2.4798991915
0.000754	6.768	2.45808380655
0.000755	6.742	2.45508370529
0.000756	6.73	2.44481083113
0.000757	6.732	2.46417856496
0.000758	6.708	2.47118109413
0.000759	6.692	2.48055155157
0.00076	6.67	2.52845802813
0.000761	6.664	2.55716718265
0.000762	6.622	2.53675304277
0.000763	6.608	2.55701701207
0.000764	6.606	2.55083594141
0.000765	6.594	2.55913344709
0.000766	6.568	2.55839324577
0.000767	6.56	2.55389897999
0.000768	6.558	2.61889976899
0.000769	6.544	2.59924296671
0.00077	6.494	2.55067912525
0.000771	6.486	2.55925848636
0.000772	6.452	2.54001889757
0.000773	6.43	2.53319955787
0.000774	6.418	2.540723519
0.000775	6.42	2.54078727957
0.000776	6.392	2.51839949174
0.000777	6.364	2.528933372
0.000778	6.338	2.54003070848
0.000779	6.306	2.53305428288
0.00078	6.288	2.51735098864
0.000781	6.276	2.52662304272
0.000782	6.24	2.50966133173
0.000783	6.228	2.5075916733
0.000784	6.218	2.51047326216
0.000785	6.196	2.52459580923
0.000786	6.182	2.53394475078
0.000787	6.196	2.51904426321
0.000788	6.182	2.51333961096
0.000789	6.16	2.52317260607
0.00079	6.158	2.49500220441
0.000791	6.154	2.47836316951
0.000792	6.142	2.4839154575
0.000793	6.116	2.46465900278
0.000794	6.078	2.45925110552
0.000795	6.096	2.43449871637
0.000796	6.072	2.42957115557
0.000797	6.068	2.42474246055
0.000798	6.084	2.42093866093
0.000799	6.062	2.44093342801
0.0008	6.04	2.44016392892
0.000801	5.992	2.42980163799
0.000802	5.972	2.45422411365
0.000803	5.954	2.42732033321
0.000804	5.94	2.4340090386
0.000805	5.908	2.41237144735
0.000806	5.906	2.40773005131
0.000807	5.842	2.38600838221
0.000808	5.826	2.37228244524
0.000809	5.836	2.3927189555
0.00081	5.83	2.38098719022
0.000811	5.798	2.37343548469
0.000812	5.802	2.38218303243
0.000813	5.802	2.36364041258
0.000814	5.78	2.34085454482
0.000815	5.776	2.35750376458
0.000816	5.752	2.35425062387
0.000817	5.738	2.33352865849
0.000818	5.728	2.31560272931
0.000819	5.73	2.34544238897
0.00082	5.716	2.34762518303
0.000821	5.708	2.32953557603
0.000822	5.708	2.35175168757
0.000823	5.692	2.32231264045
0.000824	5.676	2.30803466178
0.000825	5.648	2.29610452724
0.000826	5.598	2.30312743894
0.000827	5.566	2.33015965118
0.000828	5.54	2.29181151057
0.000829	5.518	2.27369215155
0.00083	5.516	2.25693243142
0.000831	5.504	2.23293170518
0.000832	5.472	2.20934741496
0.000833	5.468	2.25055015496
0.000834	5.476	2.2542014107
0.000835	5.45	2.24666419387
0.000836	5.424	2.24682531586
0.000837	5.388	2.22473728786
0.000838	5.356	2.22019458607
0.000839	5.326	2.19993727183
0.00084	5.32	2.21033934046
0.000841	5.288	2.2165414501
0.000842	5.246	2.19942810749
0.000843	5.26	2.20009090721
0.000844	5.24	2.18961183775
0.000845	5.226	2.18881794583
0.000846	5.228	2.20000363636
0.000847	5.188	2.19559923483
0.000848	5.17	2.18657266058
0.000849	5.154	2.15923227097
0.00085	5.152	2.15891083651
0.000851	5.136	2.16182885539
0.000852	5.096	2.15656764327
0.000853	5.086	2.16023239491
0.000854	5.1	2.16933169432
0.000855	5.11	2.15357841743
0.000856	5.09	2.17115176807
0.000857	5.078	2.15868385828
0.000858	5.08	2.16462467878
0.000859	5.094	2.17006082864
0.00086	5.084	2.16354893635
0.000861	5.066	2.15723063208
0.000862	5.044	2.15454496356
0.000863	5.04	2.17402851867
0.000864	5.034	2.18010183248
0.000865	5.026	2.1921049245
0.000866	5.012	2.1521747141
0.000867	4.996	2.14102405405
0.000868	5.0	2.14289523776
0.000869	4.964	2.14725499184
0.00087	4.95	2.13061024122
0.000871	4.94	2.14671842588
0.000872	4.92	2.12075458269
0.000873	4.914	2.14256948545
0.000874	4.89	2.14240519043
0.000875	4.882	2.14197945835
0.000876	4.872	2.15676053376
0.000877	4.872	2.14932919768
0.000878	4.836	2.14408581918
0.000879	4.788	2.119211174
0.00088	4.76	2.12377023239
0.000881	4.752	2.08865889987
0.000882	4.74	2.06310445688
0.000883	4.73	2.07197972963
0.000884	4.704	2.10247092727
0.000885	4.686	2.12588899052
0.000886	4.67	2.12910779436
0.000887	4.662	2.12503082331
0.000888	4.652	2.1201169779
0.000889	4.664	2.13520584488
0.00089	4.626	2.11142700561
0.000891	4.608	2.10578631395
0.000892	4.632	2.10061324379
0.000893	4.642	2.10091313481
0.000894	4.64	2.1029503085
0.000895	4.62	2.07740222393
0.000896	4.6	2.06688170924
0.000897	4.584	2.06178175373
0.000898	4.546	2.04838570587
0.000899	4.51	2.03024629048
0.0009	4.508	2.03124001536
0.000901	4.52	2.05659913449
0.000902	4.498	2.05572274395
0.000903	4.498	2.0410771666
0.000904	4.482	2.03903800847
0.000905	4.478	2.02719411996
0.000906	4.474	2.03797055916
0.000907	4.442	2.02253207638
0.000908	4.408	2.01532528392
0.000909	4.402	2.0199990099
0.00091	4.392	2.02838260691
0.000911	4.392	2.02739635987
0.000912	4.384	2.01507915477
0.000913	4.362	1.9927257714
0.000914	4.344	1.99841537224
0.000915	4.316	2.00303369917
0.000916	4.296	1.98302395346
0.000917	4.294	1.98281718774
0.000918	4.276	1.9534134227
0.000919	4.288	1.94654976818
0.00092	4.286	1.94530306122
0.000921	4.29	1.94471077541
0.000922	4.274	1.95113402923
0.000923	4.272	1.95704266688
0.000924	4.256	1.97141167695
0.000925	4.26	1.97291662267
0.000926	4.242	1.95944788142
0.000927	4.208	1.9669102674
0.000928	4.216	1.97315584787
0.000929	4.21	1.97633499185
0.00093	4.2	1.99699774662
0.000931	4.178	2.00157837718
0.000932	4.176	1.99925586156
0.000933	4.174	1.97274529527
0.000934	4.172	1.97038473401
0.000935	4.164	1.98219676117
0.000936	4.152	1.98516901044
0.000937	4.142	1.98842550778
0.000938	4.132	1.98256803162
0.000939	4.118	1.97688542915
0.00094	4.11	1.98239753834
0.000941	4.104	1.98322565534
0.000942	4.056	1.96795934917
0.000943	4.046	1.9697421151
0.000944	4.02	1.96763817812
0.000945	4.012	1.96770322966
0.000946	4.01	1.95189651365
0.000947	4.002	1.96824693573
0.000948	3.982	1.98133187528
0.000949	3.954	1.94932911536
0.00095	3.956	1.9550099744
0.000951	3.946	1.96139848068
0.000952	3.94	1.95560732255
0.000953	3.916	1.9227438727
0.000954	3.9	1.93132079158
0.000955	3.872	1.9140574704
0.000956	3.864	1.92600726894
0.000957	3.866	1.92562820918
0.000958	3.846	1.93035851592
0.000959	3.822	1.91371784754
0.00096	3.842	1.92588577024
0.000961	3.848	1.90496614143
0.000962	3.832	1.89941464667
0.000963	3.818	1.88596818637
0.000964	3.828	1.87787539523
0.000965	3.802	1.84141141519
0.000966	3.772	1.83848198251
0.000967	3.79	1.84008151993
0.000968	3.776	1.84548746948
0.000969	3.746	1.83343502748
0.00097	3.728	1.82592880475
0.000971	3.73	1.84420714672
0.000972	3.712	1.84527938264
0.000973	3.706	1.84053361827
0.000974	3.706	1.82635264941
0.000975	3.694	1.8166903974
0.000976	3.686	1.81642616145
0.000977	3.678	1.81171631333
0.000978	3.668	1.80493102361
0.000979	3.66	1.82
0.00098	3.63	1.80695877097
0.000981	3.614	1.80027886729
0.000982	3.598	1.81449607329
0.000983	3.582	1.7975750332
0.000984	3.58	1.79320941331
0.000985	3.6	1.82647200909
0.000986	3.6	1.82428068016
0.000987	3.598	1.8199989011
0.000988	3.586	1.82608981159
0.000989	3.59	1.82480135905
0.00099	3.596	1.82887506408
0.000991	3.574	1.81232557781
0.000992	3.566	1.79043123297
0.000993	3.554	1.77625561224
0.000994	3.54	1.7811232411
0.000995	3.522	1.79374357142
0.000996	3.498	1.79833144887
0.000997	3.484	1.80270463471
0.000998	3.49	1.80607308822
0.000999	3.5	1.81714061096
0.001	3.486	1.81598568276
0.001001	3.484	1.83350593127
0.001002	3.478	1.83126076789
0.001003	3.448	1.80535204323
0.001004	3.45	1.81755330046
0.001005	3.428	1.80909259022
0.001006	3.416	1.78632135967
0.001007	3.418	1.77630965769
0.001008	3.406	1.7779662539
0.001009	3.412	1.79283462706
0.00101	3.378	1.78188551821
0.001011	3.36	1.79510445379
0.001012	3.358	1.79494735299
0.001013	3.356	1.78697062091
0.001014	3.358	1.79383276813
0.001015	3.34	1.80233182294
0.001016	3.36	1.81725067066
0.001017	3.342	1.80028775478
0.001018	3.336	1.79083890956
0.001019	3.318	1.79133358144
0.00102	3.3	1.78493697368
0.001021	3.294	1.77976515305
0.001022	3.282	1.77721017328
0.001023	3.266	1.78528541136
0.001024	3.262	1.78923335538
0.001025	3.252	1.78002696609
0.001026	3.256	1.77495464731
0.001027	3.25	1.76734263797
0.001028	3.232	1.76243467964
0.001029	3.232	1.76809954471
0.00103	3.222	1.76994802184
0.001031	3.202	1.75533358653
0.001032	3.196	1.75885872088
0.001033	3.206	1.73768927027
0.001034	3.204	1.73273887242
0.001035	3.186	1.73303317914
0.001036	3.174	1.73427910095
0.001037	3.16	1.73389734414
0.001038	3.158	1.72656769343
0.001039	3.14	1.72174330259
0.00104	3.142	1.72216027129
0.001041	3.124	1.7089833235
0.001042	3.112	1.71098100515
0.001043	3.114	1.69735205541
0.001044	3.094	1.69386067904
0.001045	3.084	1.69615565323
0.001046	3.07	1.6902958321
0.001047	3.068	1.70392957601
0.001048	3.058	1.71424502333
0.001049	3.076	1.70124189932
0.00105	3.072	1.70611136799
0.001051	3.06	1.7089177862
0.001052	3.062	1.70004588173
0.001053	3.05	1.70044111924
0.001054	3.054	1.69796466394
0.001055	3.048	1.70226202448
0.001056	3.034	1.67953684092
0.001057	3.01	1.65586835226
0.001058	2.982	1.64732389044
0.001059	2.97	1.64957570302
0.00106	2.976	1.63933645113
0.001061	2.982	1.65942038074
0.001062	2.97	1.64714905215
0.001063	2.962	1.64455343483
0.001064	2.946	1.65017696021
0.001065	2.93	1.63006134854
0.001066	2.908	1.61478667322
0.001067	2.89	1.59307878022
0.001068	2.898	1.58353907435
0.001069	2.904	1.60336645842
0.00107	2.902	1.59762198282
0.001071	2.898	1.60735683655
0.001072	2.872	1.60362589153
0.001073	2.864	1.59796871058
0.001074	2.846	1.58564939378
0.001075	2.834	1.58317529036
0.001076	2.818	1.58646651399
0.001077	2.816	1.56912204752
0.001078	2.796	1.56537024374
0.001079	2.792	1.56994776983
0.00108	2.808	1.58086558568
0.001081	2.79	1.57540470991
0.001082	2.774	1.57953284233
0.001083	2.784	1.61286825252
0.001084	2.758	1.61351665625
0.001085	2.754	1.62280128173
0.001086	2.75	1.61229649879
0.001087	2.74	1.61752897965
0.001088	2.738	1.61906022124
0.001089	2.73	1.61527087512
0.00109	2.73	1.61403221777
0.001091	2.742	1.61846717607
0.001092	2.72	1.61294761229
0.001093	2.722	1.62009752793
0.001094	2.7	1.61802348561
0.001095	2.696	1.61727672338
0.001096	2.694	1.62245616274
0.001097	2.696	1.64060476654
0.001098	2.706	1.65395405015
0.001099	2.692	1.6652735511
0.0011	2.69	1.6461773902
0.001101	2.676	1.63310256873
0.001102	2.644	1.61036145011
0.001103	2.626	1.60191260685
0.001104	2.628	1.60424935718
0.001105	2.608	1.61441506435
0.001106	2.6	1.60872620418
0.001107	2.582	1.62335331952
0.001108	2.574	1.62373766354
0.001109	2.56	1.61195533437
0.00111	2.57	1.61031052906
0.001111	2.554	1.61092644152
0.001112	2.556	1.59964496061
0.001113	2.562	1.61930725929
0.001114	2.584	1.63919004389
0.001115	2.598	1.63719149766
0.001116	2.572	1.61889344924
0.001117	2.562	1.62670095592
0.001118	2.558	1.62684848711
0.001119	2.542	1.61128396008
0.00112	2.516	1.61299225045
0.001121	2.502	1.59310891028
0.001122	2.486	1.58801889158
0.001123	2.49	1.5690442951
0.001124	2.488	1.58046069233
0.001125	2.494	1.59811263683
0.001126	2.494	1.59435378759
0.001127	2.478	1.58540720321
0.001128	2.494	1.57288397538
0.001129	2.492	1.56778059689
0.00113	2.482	1.56258631762
0.001131	2.46	1.54544491976
0.001132	2.438	1.54601293656
0.001133	2.446	1.56431582489
0.001134	2.442	1.56800382653
0.001135	2.448	1.56054349507
0.001136	2.428	1.55203608205
0.001137	2.424	1.54279745916
0.001138	2.416	1.53848756901
0.001139	2.4	1.54531550177
0.00114	2.39	1.539447953
0.001141	2.392	1.54218546226
0.001142	2.39	1.54074657228
0.001143	2.384	1.53380050854
0.001144	2.392	1.54348177832
0.001145	2.388	1.53540092484
0.001146	2.376	1.53186944613
0.001147	2.362	1.52936457393
0.001148	2.38	1.53870075063
0.001149	2.366	1.5375447961
0.00115	2.36	1.54350251053
0.001151	2.336	1.53983895262
0.001152	2.334	1.52264375348
0.001153	2.338	1.52831802973
0.001154	2.334	1.50945155603
0.001155	2.334	1.51869812669
0.001156	2.322	1.51865598474
0.001157	2.322	1.51997236817
0.001158	2.326	1.52043546394
0.001159	2.316	1.5245143489
0.00116	2.306	1.52851692827
0.001161	2.312	1.50554176295
0.001162	2.298	1.48633643567
0.001163	2.284	1.48166932883
0.001164	2.266	1.4598780771
0.001165	2.266	1.46261546553
0.001166	2.26	1.4820256408
0.001167	2.24	1.50013332741
0.001168	2.232	1.49605347498
0.001169	2.224	1.50393616886
0.00117	2.22	1.50585523873
0.001171	2.234	1.49908105184
0.001172	2.234	1.49641037152
0.001173	2.23	1.50236480257
0.001174	2.212	1.50168438761
0.001175	2.216	1.48369269055
0.001176	2.206	1.47768873583
0.001177	2.198	1.48148439074
0.001178	2.19	1.48388004906
0.001179	2.178	1.4840202155
0.00118	2.18	1.50452650359
0.001181	2.182	1.51949860151
0.001182	2.186	1.50711777907
0.001183	2.184	1.4987141155
0.001184	2.17	1.50768033747
0.001185	2.154	1.49608956951
0.001186	2.144	1.46808174159
0.001187	2.152	1.47949180464
0.001188	2.15	1.48172197122
0.001189	2.148	1.46632056522
0.00119	2.136	1.45791083404
0.001191	2.126	1.45124911714
0.001192	2.108	1.44372296511
0.001193	2.086	1.41795768625
0.001194	2.082	1.40686744223
0.001195	2.076	1.40507081672
0.001196	2.072	1.39528348374
0.001197	2.07	1.41601553664
0.001198	2.076	1.41499964664
0.001199	2.056	1.42016337088
0.0012	2.044	1.41352891728
0.001201	2.038	1.39303840579
0.001202	2.034	1.38160920669
0.001203	2.022	1.38618757749
0.001204	2.018	1.38624528854
0.001205	2.014	1.38340305045
0.001206	2.014	1.3934862755
0.001207	2.008	1.40140500927
0.001208	1.988	1.3942223639
0.001209	1.994	1.39354368428
0.00121	1.98	1.39269522868
0.001211	1.956	1.38349701843
0.001212	1.958	1.38428176323
0.001213	1.956	1.3820506503
0.001214	1.938	1.38497509003
0.001215	1.95	1.38834433769
0.001216	1.93	1.39179739905
0.001217	1.922	1.39996999968
0.001218	1.92	1.38043471414
0.001219	1.924	1.37630810504
0.00122	1.942	1.37354868862
0.001221	1.96	1.37491817938
0.001222	1.97	1.37880382941
0.001223	1.958	1.38716833874
0.001224	1.936	1.38416184025
0.001225	1.918	1.37378164204
0.001226	1.904	1.37360256261
0.001227	1.914	1.38657996524
0.001228	1.904	1.37505781697
0.001229	1.908	1.37241976086
0.00123	1.898	1.38837891082
0.001231	1.884	1.3937517713
0.001232	1.88	1.38188277361
0.001233	1.876	1.37572671705
0.001234	1.852	1.35723837258
0.001235	1.848	1.34940579516
0.001236	1.848	1.34643826446
0.001237	1.856	1.34285665653
0.001238	1.854	1.34338527608
0.001239	1.85	1.35332922824
0.00124	1.852	1.34391071132
0.001241	1.848	1.34197466444
0.001242	1.836	1.32706593657
0.001243	1.842	1.32704031589
0.001244	1.824	1.31947868494
0.001245	1.828	1.32152033658
0.001246	1.832	1.31900568611
0.001247	1.832	1.33857237384
0.001248	1.826	1.32955782123
0.001249	1.826	1.32503735796
0.00125	1.824	1.32099356547
0.001251	1.816	1.31382799483
0.001252	1.82	1.30522028792
0.001253	1.804	1.29367074636
0.001254	1.808	1.29581480158
0.001255	1.804	1.29367074636
0.001256	1.798	1.28421026316
0.001257	1.792	1.27934983488
0.001258	1.796	1.28622859555
0.001259	1.798	1.28732124973
0.00126	1.798	1.29352077679
0.001261	1.782	1.29246895514
0.001262	1.776	1.28445474813
0.001263	1.744	1.29401081912
0.001264	1.742	1.29284028403
0.001265	1.74	1.27921851144
0.001266	1.736	1.27839899875
0.001267	1.74	1.28856509343
0.001268	1.734	1.27876659325
0.001269	1.732	1.29157887874
0.00127	1.73	1.27636201761
0.001271	1.73	1.28728396246
0.001272	1.728	1.28763970116
0.001273	1.724	1.27586206151
0.001274	1.702	1.26380219971
0.001275	1.69	1.25135926096
0.001276	1.682	1.2573289148
0.001277	1.678	1.25949037313
0.001278	1.664	1.26929271644
0.001279	1.668	1.26719217169
0.00128	1.658	1.26690015392
0.001281	1.648	1.26019681003
0.001282	1.646	1.26359962013
0.001283	1.656	1.27814866115
0.001284	1.636	1.28043117738
0.001285	1.634	1.28531863754
0.001286	1.628	1.27499647058
0.001287	1.626	1.28145386183
0.001288	1.632	1.27928730159
0.001289	1.608	1.2579093767
0.00129	1.606	1.25170443796
0.001291	1.6	1.25379424149
0.001292	1.6	1.25379424149
0.001293	1.598	1.26664754372
0.001294	1.596	1.26995432989
0.001295	1.598	1.2698015593
0.001296	1.602	1.2599984127
0.001297	1.602	1.25363312018
0.001298	1.594	1.24786377462
0.001299	1.588	1.24348542412
0.0013	1.584	1.24054181711
0.001301	1.58	1.24241699924
0.001302	1.586	1.25004159931
0.001303	1.584	1.24697393718
0.001304	1.58	1.24241699924
0.001305	1.576	1.23297364124
0.001306	1.572	1.22344431831
0.001307	1.558	1.235571123
0.001308	1.546	1.23121241059
0.001309	1.542	1.24106244807
0.00131	1.538	1.24922215798
0.001311	1.538	1.23148528209
0.001312	1.544	1.224770999
0.001313	1.554	1.2276334958
0.001314	1.546	1.23930787135
0.001315	1.538	1.23310826775
0.001316	1.548	1.24084487346
0.001317	1.54	1.24112851873
0.001318	1.538	1.24440990031
0.001319	1.536	1.24125098187
0.00132	1.544	1.24581860638
0.001321	1.532	1.24618457702
0.001322	1.532	1.24939025128
0.001323	1.522	1.24640121951
0.001324	1.516	1.24649267948
0.001325	1.51	1.25455171276
0.001326	1.51	1.24655525349
0.001327	1.502	1.2304454478
0.001328	1.482	1.2188830953
0.001329	1.482	1.21230194259
0.00133	1.48	1.21720992438
0.001331	1.482	1.21065106451
0.001332	1.464	1.21355016378
0.001333	1.456	1.21657880961
0.001334	1.444	1.19618727631
0.001335	1.446	1.18957303265
0.001336	1.452	1.19820532464
0.001337	1.438	1.19923142054
0.001338	1.432	1.19723681868
0.001339	1.434	1.19232713632
0.00134	1.432	1.19389111731
0.001341	1.436	1.19411222253
0.001342	1.434	1.19400335008
0.001343	1.432	1.18210659418
0.001344	1.422	1.17639959198
0.001345	1.426	1.17154769429
0.001346	1.414	1.16387456369
0.001347	1.414	1.16043267793
0.001348	1.39	1.14799825784
0.001349	1.382	1.14020875282
0.00135	1.382	1.13669520981
0.001351	1.376	1.14132554514
0.001352	1.362	1.13620244675
0.001353	1.362	1.12913949537
0.001354	1.354	1.12635873504
0.001355	1.352	1.12432023908
0.001356	1.346	1.11457794703
0.001357	1.34	1.11552678139
0.001358	1.34	1.13154761279
0.001359	1.336	1.13097480078
0.00136	1.328	1.13332078424
0.001361	1.33	1.14240973385
0.001362	1.328	1.14035783858
0.001363	1.322	1.13415871905
0.001364	1.32	1.13030969208
0.001365	1.314	1.13287422073
0.001366	1.306	1.13153170526
0.001367	1.292	1.11478069592
0.001368	1.292	1.11836308952
0.001369	1.29	1.13749725274
0.00137	1.296	1.1438461435
0.001371	1.29	1.13044239128
0.001372	1.282	1.12181816708
0.001373	1.27	1.12298708808
0.001374	1.266	1.12749456761
0.001375	1.242	1.11329960029
0.001376	1.254	1.12493733159
0.001377	1.252	1.12093532374
0.001378	1.244	1.10655501445
0.001379	1.228	1.10273115491
0.00138	1.21	1.09448618082
0.001381	1.208	1.08661676777
0.001382	1.206	1.0897541007
0.001383	1.204	1.09470726681
0.001384	1.206	1.09707064494
0.001385	1.218	1.11106975479
0.001386	1.22	1.11516814876
0.001387	1.218	1.11286836598
0.001388	1.224	1.11616486237
0.001389	1.222	1.12637294002
0.00139	1.216	1.13196466376
0.001391	1.218	1.13422925372
0.001392	1.23	1.12831733125
0.001393	1.23	1.13714554917
0.001394	1.224	1.13746384558
0.001395	1.222	1.13873438518
0.001396	1.214	1.15074063107
0.001397	1.19	1.13221022783
0.001398	1.182	1.13175792465
0.001399	1.178	1.1235283708
0.0014	1.178	1.11638523817
0.001401	1.172	1.10924118207
0.001402	1.172	1.10924118207
0.001403	1.168	1.10624409603
0.001404	1.17	1.10864782506
0.001405	1.176	1.11401256725
0.001406	1.176	1.11041613821
0.001407	1.174	1.11701566686
0.001408	1.174	1.11163123382
0.001409	1.174	1.09714356399
0.00141	1.174	1.10441115532
0.001411	1.174	1.10983061771
0.001412	1.17	1.11404667766
0.001413	1.17	1.10684235553
0.001414	1.174	1.11163123382
0.001415	1.176	1.13005486592
0.001416	1.178	1.13415871905
0.001417	1.174	1.12770740886
0.001418	1.15	1.10068160701
0.001419	1.148	1.0909152121
0.00142	1.138	1.08210720356
0.001421	1.128	1.07685467915
0.001422	1.126	1.07616169789
0.001423	1.124	1.07732260721
0.001424	1.12	1.07777548682
0.001425	1.114	1.08857889011
0.001426	1.11	1.09631199939
0.001427	1.104	1.10326062197
0.001428	1.096	1.09306175489
0.001429	1.102	1.10072521548
0.00143	1.092	1.09340568866
0.001431	1.098	1.09196886402
0.001432	1.09	1.08899035808
0.001433	1.084	1.09404935903
0.001434	1.082	1.08410147127
0.001435	1.076	1.08546027104
0.001436	1.082	1.08410147127
0.001437	1.09	1.08715224325
0.001438	1.076	1.08361616821
0.001439	1.062	1.08910789181
0.00144	1.056	1.08851458419
0.001441	1.06	1.09745159347
0.001442	1.06	1.09562767398
0.001443	1.064	1.09722559212
0.001444	1.066	1.09983816991
0.001445	1.068	1.09698495888
0.001446	1.052	1.09238088596
0.001447	1.046	1.08990091293
0.001448	1.036	1.09485341485
0.001449	1.042	1.08638667149
0.00145	1.032	1.07469809714
0.001451	1.022	1.06278690244
0.001452	1.014	1.05726250288
0.001453	1.012	1.06576545262
0.001454	1.016	1.07876966958
0.001455	1.008	1.07885865617
0.001456	1.012	1.07510743649
0.001457	1.022	1.07773651697
0.001458	1.024	1.07490650756
0.001459	1.012	1.06388721207
0.00146	1.01	1.06484740691
0.001461	1.002	1.06112958681
0.001462	1.006	1.06862715668
0.001463	1.008	1.07141775233
0.001464	1.0	1.06018866246
0.001465	1.0	1.06018866246
0.001466	1.006	1.05922802078
0.001467	1.0	1.05071404293
0.001468	1.006	1.05733816729
0.001469	1.002	1.05546008925
0.00147	1.006	1.05922802078
0.001471	1.0	1.05830052443
0.001472	0.992	1.04877833692
0.001473	0.988	1.03143395329
0.001474	0.99	1.04014422077
0.001475	0.996	1.04498038259
0.001476	0.988	1.03723478538
0.001477	0.992	1.04112247118
0.001478	1.0	1.04880884817
0.001479	1.0	1.04690018626
0.00148	0.992	1.0449574154
0.001481	0.978	1.04571315379
0.001482	0.97	1.0397595876
0.001483	0.958	1.03548829061
0.001484	0.956	1.03250375302
0.001485	0.962	1.03370982389
0.001486	0.946	1.011476149
0.001487	0.95	1.00772019926
0.001488	0.948	1.01454226132
0.001489	0.948	1.02239718309
0.00149	0.932	1.00765867237
0.001491	0.93	0.998548947223
0.001492	0.928	0.999407824664
0.001493	0.92	0.980612053771
0.001494	0.92	0.978570385818
0.001495	0.918	0.983501906455
0.001496	0.924	0.993088112908
0.001497	0.926	0.994245442534
0.001498	0.932	0.993667952588
0.001499	0.926	0.98819228898
0.0015	0.916	0.986379237413
0.001501	0.918	0.991602743038
0.001502	0.914	0.993279416881
0.001503	0.914	0.997298350545
0.001504	0.912	0.996120474641
0.001505	0.916	0.996465754555
0.001506	0.92	0.992773891679
0.001507	0.92	0.992773891679
0.001508	0.924	0.995099994975
0.001509	0.918	0.98756063105
0.00151	0.918	0.993617632694
0.001511	0.908	0.975467067614
0.001512	0.9	0.974679434481
0.001513	0.908	0.993748459118
0.001514	0.914	0.997298350545
0.001515	0.912	1.0080952336
0.001516	0.904	1.0033862666
0.001517	0.906	1.00854548732
0.001518	0.91	1.00891030325
0.001519	0.906	1.01447720526
0.00152	0.898	1.01567514492
0.001521	0.894	1.00536759446
0.001522	0.892	0.994150893979
0.001523	0.89	0.994937183947
0.001524	0.882	0.987965586445
0.001525	0.864	0.970311290257
0.001526	0.868	0.96466367196
0.001527	0.868	0.96466367196
0.001528	0.854	0.953249180435
0.001529	0.852	0.953989517762
0.00153	0.852	0.94978734462
0.001531	0.85	0.93354164342
0.001532	0.842	0.921431495012
0.001533	0.844	0.91851183988
0.001534	0.838	0.918561919524
0.001535	0.836	0.917117222606
0.001536	0.832	0.914207853828
0.001537	0.824	0.912701484605
0.001538	0.818	0.908226843911
0.001539	0.82	0.909725233244
0.00154	0.818	0.910426273786
0.001541	0.81	0.910988474131
0.001542	0.808	0.905061323889
0.001543	0.814	0.902997231446
0.001544	0.802	0.898218236288
0.001545	0.798	0.91060199868
0.001546	0.794	0.916277250618
0.001547	0.802	0.924551783298
0.001548	0.806	0.923235614564
0.001549	0.808	0.922570322523
0.00155	0.812	0.925557129517
0.001551	0.806	0.916713695763
0.001552	0.81	0.919728220726
0.001553	0.814	0.927040452192
0.001554	0.808	0.920399913081
0.001555	0.802	0.913671713473
0.001556	0.8	0.89888820217
0.001557	0.794	0.889698825446
0.001558	0.794	0.896417313532
0.001559	0.798	0.897327142128
0.00156	0.794	0.891943944427
0.001561	0.798	0.897327142128
0.001562	0.798	0.888367041262
0.001563	0.79	0.888763185556
0.001564	0.788	0.875817332553
0.001565	0.796	0.895758896132
0.001566	0.79	0.886510011224
0.001567	0.794	0.887448026647
0.001568	0.792	0.888108101528
0.001569	0.79	0.884251095561
0.00157	0.774	0.884829927161
0.001571	0.762	0.886203136984
0.001572	0.754	0.886275352247
0.001573	0.758	0.885119201012
0.001574	0.754	0.874919424862
0.001575	0.752	0.880054543764
0.001576	0.748	0.872064217819
0.001577	0.738	0.865653510361
0.001578	0.726	0.861930391621
0.001579	0.732	0.862656362638
0.00158	0.732	0.864971675837
0.001581	0.726	0.861930391621
0.001582	0.73	0.858545281275
0.001583	0.732	0.860334818545
0.001584	0.732	0.855672834675
0.001585	0.734	0.859792998343
0.001586	0.728	0.856747337317
0.001587	0.726	0.864247649693
0.001588	0.732	0.862656362638
0.001589	0.734	0.873638369121
0.00159	0.738	0.87484627221
0.001591	0.738	0.87484627221
0.001592	0.734	0.871346085089
0.001593	0.744	0.886828055488
0.001594	0.748	0.881190104348
0.001595	0.752	0.882324203454
0.001596	0.748	0.883456846711
0.001597	0.748	0.890222444112
0.001598	0.74	0.881135630876
0.001599	0.738	0.877129408924
0.0016	0.732	0.881008513012
0.001601	0.72	0.877268487978
0.001602	0.722	0.881314926686
0.001603	0.718	0.877767623007
0.001604	0.716	0.859851149909
0.001605	0.718	0.863988425848
0.001606	0.72	0.865794432877
0.001607	0.714	0.869599908004
0.001608	0.718	0.875486150661
0.001609	0.712	0.865480213523
0.00161	0.71	0.861336171306
0.001611	0.698	0.84545608993
0.001612	0.698	0.84545608993
0.001613	0.704	0.851107513772
0.001614	0.7	0.852056336166
0.001615	0.69	0.847289796941
0.001616	0.686	0.843447686582
0.001617	0.676	0.836076551519
0.001618	0.678	0.830852574167
0.001619	0.676	0.824029125699
0.00162	0.666	0.821245395725
0.001621	0.658	0.8179462085
0.001622	0.646	0.815281546461
0.001623	0.638	0.816673741466
0.001624	0.634	0.809965431361
0.001625	0.636	0.809632015177
0.001626	0.638	0.809293519065
0.001627	0.652	0.826375217441
0.001628	0.658	0.832487837749
0.001629	0.652	0.826375217441
0.00163	0.648	0.817371396612
0.001631	0.652	0.816637006264
0.001632	0.642	0.808601261439
0.001633	0.646	0.795414357426
0.001634	0.648	0.795044652834
0.001635	0.648	0.784917830094
0.001636	0.638	0.786737567426
0.001637	0.638	0.789275617259
0.001638	0.636	0.789622694709
0.001639	0.642	0.796138178961
0.00164	0.64	0.798999374218
0.001641	0.642	0.796138178961
0.001642	0.644	0.800789610322
0.001643	0.646	0.797924808488
0.001644	0.646	0.797924808488
0.001645	0.646	0.797924808488
0.001646	0.638	0.789275617259
0.001647	0.646	0.790369533826
0.001648	0.64	0.788923316933
0.001649	0.644	0.7728285709
0.00165	0.646	0.792895957866
0.001651	0.644	0.793261621409
0.001652	0.646	0.782741336586
0.001653	0.646	0.792895957866
0.001654	0.648	0.792525078468
0.001655	0.64	0.788923316933
0.001656	0.634	0.795011949596
0.001657	0.636	0.797185047527
0.001658	0.642	0.798646354778
0.001659	0.642	0.803639222537
0.00166	0.634	0.79752366736
0.001661	0.628	0.803502333537
0.001662	0.626	0.806302672698
0.001663	0.62	0.804735981549
0.001664	0.622	0.804435205595
0.001665	0.612	0.795899491142
0.001666	0.61	0.79868642157
0.001667	0.604	0.796984316031
0.001668	0.602	0.809688829119
0.001669	0.602	0.807214965173
0.00167	0.6	0.8049844719
0.001671	0.602	0.804733496258
0.001672	0.608	0.801458670176
0.001673	0.602	0.79974746014
0.001674	0.604	0.801987531075
0.001675	0.606	0.799227126667
0.001676	0.598	0.792714324331
0.001677	0.592	0.793433046955
0.001678	0.598	0.797744319942
0.001679	0.604	0.799489837334
0.00168	0.592	0.783285388604
0.001681	0.588	0.773470102848
0.001682	0.588	0.765673559685
0.001683	0.578	0.758891296564
0.001684	0.576	0.7564548896
0.001685	0.578	0.758891296564
0.001686	0.586	0.781411543298
0.001687	0.582	0.774129188185
0.001688	0.578	0.76936077363
0.001689	0.578	0.766756806295
0.00169	0.58	0.769155380921
0.001691	0.578	0.774542445577
0.001692	0.574	0.769755805434
0.001693	0.584	0.771326130764
0.001694	0.586	0.771105699629
0.001695	0.58	0.766550715869
0.001696	0.576	0.753806341178
0.001697	0.568	0.754570076269
0.001698	0.556	0.752903712303
0.001699	0.556	0.755555424837
0.0017	0.55	0.755976190101
0.001701	0.554	0.766214069304
0.001702	0.56	0.765767588763
0.001703	0.562	0.768216115426
0.001704	0.57	0.780448588954
0.001705	0.57	0.777881739084
0.001706	0.572	0.772538672171
0.001707	0.56	0.760526133673
0.001708	0.554	0.755700999073
0.001709	0.554	0.758342930342
0.00171	0.55	0.745318723769
0.001711	0.552	0.747860949642
0.001712	0.544	0.748374237932
0.001713	0.54	0.745922247959
0.001714	0.538	0.74602680917
0.001715	0.532	0.732786462757
0.001716	0.532	0.730052052939
0.001717	0.528	0.719177307762
0.001718	0.528	0.719177307762
0.001719	0.524	0.7220969464
0.00172	0.532	0.735510706924
0.001721	0.528	0.727472336244
0.001722	0.528	0.724717876142
0.001723	0.534	0.735420967882
0.001724	0.53	0.735594997264
0.001725	0.53	0.735594997264
0.001726	0.524	0.735815194189
0.001727	0.516	0.736032607973
0.001728	0.518	0.735986412918
0.001729	0.514	0.733351211903
0.00173	0.512	0.730654501115
0.001731	0.506	0.727986263607
0.001732	0.506	0.72523375542
0.001733	0.504	0.722484601912
0.001734	0.502	0.719719389762
0.001735	0.498	0.711333958138
0.001736	0.498	0.711333958138
0.001737	0.492	0.708474417322
0.001738	0.498	0.711333958138
0.001739	0.494	0.714117637368
0.00174	0.498	0.714140042289
0.001741	0.498	0.71693514351
0.001742	0.492	0.702805805326
0.001743	0.49	0.699928567784
0.001744	0.484	0.694077805437
0.001745	0.482	0.691141085452
0.001746	0.482	0.694028817845
0.001747	0.472	0.684993430625
0.001748	0.466	0.678854918226
0.001749	0.456	0.672357048004
0.00175	0.464	0.681692012569
0.001751	0.458	0.675452440961
0.001752	0.448	0.668801913873
0.001753	0.444	0.66246811244
0.001754	0.44	0.652993108693
0.001755	0.434	0.649341204607
0.001756	0.434	0.649341204607
0.001757	0.44	0.656048778674
0.001758	0.442	0.656228618699
0.001759	0.44	0.652993108693
0.00176	0.446	0.650449075639
0.001761	0.442	0.647020865197
0.001762	0.446	0.656569874423
0.001763	0.45	0.662947961759
0.001764	0.45	0.665957956631
0.001765	0.452	0.666105096813
0.001766	0.458	0.672484944069
0.001767	0.456	0.678280178098
0.001768	0.458	0.678406957511
0.001769	0.458	0.678406957511
0.00177	0.462	0.678642763168
0.001771	0.462	0.681583450503
0.001772	0.464	0.675798786622
0.001773	0.46	0.672606868832
0.001774	0.466	0.684721841334
0.001775	0.456	0.669375828664
0.001776	0.452	0.666105096813
0.001777	0.45	0.659924238076
0.001778	0.446	0.650449075639
0.001779	0.444	0.640986739332
0.00178	0.438	0.634157709091
0.001781	0.434	0.630590199734
0.001782	0.432	0.630377664579
0.001783	0.43	0.626976873577
0.001784	0.426	0.623316933831
0.001785	0.43	0.630158710168
0.001786	0.43	0.633324561343
0.001787	0.432	0.633542421626
0.001788	0.428	0.633100308008
0.001789	0.428	0.633100308008
0.00179	0.424	0.629463263424
0.001791	0.426	0.629701516593
0.001792	0.426	0.6265173581
0.001793	0.426	0.6265173581
0.001794	0.426	0.6265173581
0.001795	0.422	0.626031948067
0.001796	0.422	0.62282902951
0.001797	0.42	0.625779513886
0.001798	0.424	0.632632594797
0.001799	0.416	0.618824692461
0.0018	0.418	0.622315032761
0.001801	0.418	0.619092884792
0.001802	0.41	0.617980582219
0.001803	0.4	0.616441400297
0.001804	0.4	0.616441400297
0.001805	0.398	0.619351273511
0.001806	0.394	0.612179712176
0.001807	0.4	0.629285308902
0.001808	0.4	0.629285308902
0.001809	0.4	0.629285308902
0.00181	0.404	0.633075035047
0.001811	0.406	0.633375086343
0.001812	0.402	0.629599872935
0.001813	0.406	0.636524940595
0.001814	0.406	0.639659284307
0.001815	0.4	0.635609943283
0.001816	0.398	0.625776317864
0.001817	0.396	0.625447040124
0.001818	0.394	0.625111190109
0.001819	0.388	0.611110464646
0.00182	0.388	0.611110464646
0.001821	0.388	0.6078289233
0.001822	0.378	0.602591071955
0.001823	0.378	0.599262880546
0.001824	0.378	0.595916101477
0.001825	0.37	0.590846849869
0.001826	0.374	0.598434624667
0.001827	0.368	0.600479808153
0.001828	0.36	0.598665181884
0.001829	0.36	0.598665181884
0.00183	0.358	0.601528054209
0.001831	0.36	0.601996677732
0.001832	0.358	0.598193948482
0.001833	0.362	0.602458297312
0.001834	0.366	0.603360588703
0.001835	0.372	0.614504678583
0.001836	0.372	0.617750758802
0.001837	0.376	0.608788961792
0.001838	0.374	0.608378171864
0.001839	0.366	0.600036665546
0.00184	0.366	0.593332958801
0.001841	0.366	0.586552640434
0.001842	0.37	0.59422218067
0.001843	0.372	0.60134515879
0.001844	0.37	0.59422218067
0.001845	0.36	0.58172158289
0.001846	0.36	0.585149553533
0.001847	0.358	0.588078226089
0.001848	0.364	0.589494698874
0.001849	0.364	0.596241561785
0.00185	0.36	0.588557558782
0.001851	0.358	0.584667426833
0.001852	0.356	0.587591694972
0.001853	0.362	0.592415394803
0.001854	0.352	0.583177502995
0.001855	0.348	0.582147747569
0.001856	0.348	0.582147747569
0.001857	0.348	0.575235603905
0.001858	0.35	0.582666285278
0.001859	0.352	0.586596965556
0.00186	0.344	0.581088633515
0.001861	0.356	0.607670963598
0.001862	0.358	0.608141430919
0.001863	0.352	0.593376777436
0.001864	0.352	0.593376777436
0.001865	0.342	0.587397650659
0.001866	0.352	0.596737798367
0.001867	0.344	0.581088633515
0.001868	0.346	0.58162187029
0.001869	0.346	0.58162187029
0.00187	0.346	0.585050425177
0.001871	0.342	0.580548016963
0.001872	0.34	0.576541412216
0.001873	0.34	0.58
0.001874	0.348	0.582147747569
0.001875	0.34	0.583438085833
0.001876	0.346	0.58162187029
0.001877	0.346	0.58162187029
0.001878	0.348	0.582147747569
0.001879	0.348	0.588978777207
0.00188	0.344	0.584520316157
0.001881	0.342	0.583982876461
0.001882	0.338	0.582885923659
0.001883	0.338	0.575982638627
0.001884	0.34	0.573061951276
0.001885	0.332	0.567253029961
0.001886	0.338	0.56899560631
0.001887	0.336	0.564892910205
0.001888	0.334	0.567841527189
0.001889	0.332	0.567253029961
0.00189	0.336	0.568422378166
0.001891	0.324	0.564822095885
0.001892	0.322	0.56419500175
0.001893	0.326	0.56896748589
0.001894	0.33	0.573672380371
0.001895	0.33	0.573672380371
0.001896	0.332	0.574261264583
0.001897	0.33	0.573672380371
0.001898	0.332	0.577733502577
0.001899	0.328	0.573075911202
0.0019	0.322	0.567728808499
0.001901	0.326	0.572471833368
0.001902	0.328	0.573075911202
0.001903	0.326	0.56896748589
0.001904	0.322	0.56419500175
0.001905	0.322	0.553458218839
0.001906	0.316	0.547853995148
0.001907	0.312	0.550141799903
0.001908	0.308	0.552391165751
0.001909	0.31	0.553082272361
0.00191	0.318	0.555766137867
0.001911	0.318	0.555766137867
0.001912	0.316	0.555107196855
0.001913	0.312	0.557365230347
0.001914	0.314	0.558035841143
0.001915	0.312	0.557365230347
0.001916	0.312	0.560942064745
0.001917	0.312	0.557365230347
0.001918	0.31	0.556686626389
0.001919	0.304	0.547342671459
0.00192	0.3	0.542217668469
0.001921	0.302	0.546622355928
0.001922	0.296	0.537013966299
0.001923	0.292	0.531729254414
0.001924	0.292	0.535477357131
0.001925	0.294	0.536249941725
0.001926	0.298	0.537769467337
0.001927	0.3	0.545893762558
0.001928	0.296	0.544411608987
0.001929	0.286	0.540558969956
0.00193	0.288	0.537639284279
0.001931	0.286	0.536846346732
0.001932	0.286	0.540558969956
0.001933	0.282	0.538958254413
0.001934	0.282	0.538958254413
0.001935	0.286	0.540558969956
0.001936	0.282	0.538958254413
0.001937	0.272	0.534804637227
0.001938	0.268	0.533081607261
0.001939	0.268	0.533081607261
0.00194	0.272	0.531051786552
0.001941	0.274	0.531906006734
0.001942	0.274	0.53565287267
0.001943	0.274	0.53565287267
0.001944	0.272	0.534804637227
0.001945	0.268	0.533081607261
0.001946	0.268	0.533081607261
0.001947	0.266	0.524637017375
0.001948	0.268	0.529316540456
0.001949	0.27	0.530188645672
0.00195	0.27	0.530188645672
0.001951	0.272	0.534804637227
0.001952	0.264	0.535073826682
0.001953	0.264	0.531322877354
0.001954	0.266	0.532206726752
0.001955	0.266	0.528435426519
0.001956	0.266	0.528435426519
0.001957	0.258	0.517142146803
0.001958	0.252	0.514291745996
0.001959	0.252	0.514291745996
0.00196	0.25	0.509411425078
0.001961	0.254	0.511355062554
0.001962	0.262	0.522834581871
0.001963	0.256	0.512312404691
0.001964	0.256	0.512312404691
0.001965	0.252	0.510388087635
0.001966	0.252	0.510388087635
0.001967	0.254	0.511355062554
0.001968	0.256	0.508393548346
0.001969	0.254	0.507428812741
0.00197	0.252	0.506454341476
0.001971	0.252	0.506454341476
0.001972	0.254	0.507428812741
0.001973	0.254	0.503471945594
0.001974	0.254	0.503471945594
0.001975	0.254	0.499483733469
0.001976	0.248	0.492438828688
0.001977	0.254	0.503471945594
0.001978	0.254	0.503471945594
0.001979	0.26	0.510294032887
0.00198	0.262	0.51122988958
0.001981	0.256	0.504444248654
0.001982	0.256	0.508393548346
0.001983	0.252	0.506454341476
0.001984	0.256	0.508393548346
0.001985	0.256	0.508393548346
0.001986	0.248	0.504475965731
0.001987	0.256	0.512312404691
0.001988	0.252	0.510388087635
0.001989	0.252	0.510388087635
0.00199	0.254	0.515251394952
0.001991	0.252	0.514291745996
0.001992	0.256	0.512312404691
0.001993	0.266	0.520810906184
0.001994	0.266	0.520810906184
0.001995	0.266	0.520810906184
0.001996	0.26	0.514198405287
0.001997	0.266	0.520810906184
0.001998	0.262	0.522834581871
[truncated: 8,002 more rows]
