# Supplementary material for: The Influence of Synaptic Size on AMPA Receptor Activation: A Monte Carlo Model
Source: PLoS One. 2015 Jun 24;10(6):e0130924. doi: 10.1371/journal.pone.0130924 (PMC4479604; doi:10.1371/journal.pone.0130924)
Supplement: S1 Dataset — This package contains the experimental data used as basis for the analysis presented in the paper. (ZIP) [file pone.0130924.s001.zip › S1 Simulation data/test/2936_8303_211_215.csv]

time	AMPA.O.mean	AMPA.O.stdev
0.0	0.0	0.0
1e-06	0.0	0.0
2e-06	0.082	0.281559940332
3e-06	0.418	0.656716072591
4e-06	0.998	1.0188208871
5e-06	1.768	1.27207546946
6e-06	2.73	1.60906805325
7e-06	3.764	1.92257743667
8e-06	5.01	2.16469397375
9e-06	6.376	2.4743936631
1e-05	7.82	2.79635477005
1.1e-05	9.222	3.04708319545
1.2e-05	10.738	3.30595765248
1.3e-05	12.22	3.53660854492
1.4e-05	13.826	3.71210506317
1.5e-05	15.306	3.8492030344
1.6e-05	16.82	4.05359100058
1.7e-05	18.312	4.25848048017
1.8e-05	19.774	4.46664572134
1.9e-05	21.214	4.63424254868
2e-05	22.692	4.79970165739
2.1e-05	23.954	4.88465802283
2.2e-05	25.162	4.86823951753
2.3e-05	26.38	4.99195352542
2.4e-05	27.582	5.14541310295
2.5e-05	28.688	5.18330550904
2.6e-05	29.73	5.28896020027
2.7e-05	30.762	5.34652747117
2.8e-05	31.69	5.44553945904
2.9e-05	32.634	5.49363668256
3e-05	33.486	5.5401989134
3.1e-05	34.36	5.64574175817
3.2e-05	35.154	5.66765242406
3.3e-05	35.894	5.74654365684
3.4e-05	36.532	5.71182772849
3.5e-05	37.046	5.85626877798
3.6e-05	37.634	5.91709759933
3.7e-05	38.204	5.91222327048
3.8e-05	38.708	5.95270829119
3.9e-05	39.242	6.03054193253
4e-05	39.686	6.19349691208
4.1e-05	40.116	6.23911403967
4.2e-05	40.458	6.17221483748
4.3e-05	40.794	6.17799028811
4.4e-05	41.108	6.2148480271
4.5e-05	41.392	6.19211886191
4.6e-05	41.672	6.22771354511
4.7e-05	41.888	6.2096260757
4.8e-05	42.072	6.25578260492
4.9e-05	42.328	6.26932340847
5e-05	42.56	6.28636619996
5.1e-05	42.77	6.3126143554
5.2e-05	42.908	6.34283343625
5.3e-05	42.986	6.30601332063
5.4e-05	43.082	6.315004038
5.5e-05	43.218	6.33864938295
5.6e-05	43.352	6.32772439349
5.7e-05	43.46	6.37874595826
5.8e-05	43.498	6.34586448012
5.9e-05	43.554	6.34311311581
6e-05	43.566	6.35276664139
6.1e-05	43.674	6.43581572141
6.2e-05	43.688	6.51756518955
6.3e-05	43.63	6.41163785627
6.4e-05	43.586	6.40520132392
6.5e-05	43.574	6.38471017353
6.6e-05	43.508	6.35499299764
6.7e-05	43.494	6.35625392822
6.8e-05	43.432	6.37788178003
6.9e-05	43.332	6.36221470873
7e-05	43.308	6.39164579745
7.1e-05	43.266	6.44571516591
7.2e-05	43.24	6.48863622035
7.3e-05	43.2	6.488451279
7.4e-05	43.134	6.52656448677
7.5e-05	43.062	6.44221669924
7.6e-05	42.984	6.4193258213
7.7e-05	42.968	6.44972681592
7.8e-05	42.902	6.3875187671
7.9e-05	42.866	6.39062156601
8e-05	42.826	6.4376800169
8.1e-05	42.708	6.4562168489
8.2e-05	42.646	6.60126381839
8.3e-05	42.578	6.56596649397
8.4e-05	42.606	6.50897564906
8.5e-05	42.474	6.52727538871
8.6e-05	42.432	6.48979013528
8.7e-05	42.396	6.572
8.8e-05	42.256	6.5874474571
8.9e-05	42.138	6.55796889288
9e-05	42.042	6.49586299117
9.1e-05	41.996	6.48968288902
9.2e-05	41.934	6.46541908928
9.3e-05	41.768	6.48861895938
9.4e-05	41.64	6.51294096396
9.5e-05	41.55	6.47421809951
9.6e-05	41.476	6.43004074637
9.7e-05	41.44	6.37733486654
9.8e-05	41.352	6.37840857895
9.9e-05	41.256	6.36823868899
0.0001	41.21	6.34018138542
0.000101	41.06	6.33564519209
0.000102	40.942	6.32824114585
0.000103	40.858	6.27581357276
0.000104	40.792	6.32366476025
0.000105	40.666	6.30384358943
0.000106	40.604	6.21829429989
0.000107	40.47	6.19427961913
0.000108	40.384	6.19778541094
0.000109	40.266	6.21572554092
0.00011	40.198	6.17987022517
0.000111	40.114	6.21779735919
0.000112	39.992	6.23601924307
0.000113	39.85	6.14812979694
0.000114	39.764	6.17286837702
0.000115	39.598	6.17935239325
0.000116	39.454	6.16635094687
0.000117	39.412	6.17205443916
0.000118	39.362	6.16335590405
0.000119	39.272	6.16490194569
0.00012	39.138	6.1753506783
0.000121	39.056	6.14986699043
0.000122	38.992	6.12306589871
0.000123	38.926	6.10774295464
0.000124	38.856	6.08467451882
0.000125	38.724	6.05110105683
0.000126	38.64	6.06155095664
0.000127	38.534	6.06043265782
0.000128	38.488	6.02410624076
0.000129	38.406	6.01275011954
0.00013	38.326	6.03089744565
0.000131	38.186	5.98760419534
0.000132	38.124	6.01203992003
0.000133	38.036	5.95001714283
0.000134	37.956	5.9472736611
0.000135	37.826	5.93731622873
0.000136	37.708	5.95908852091
0.000137	37.602	5.90149099804
0.000138	37.494	5.99249230287
0.000139	37.4	5.98331012066
0.00014	37.274	5.97217916677
0.000141	37.226	6.00057697226
0.000142	37.172	6.03178381575
0.000143	37.108	6.06830585913
0.000144	37.044	6.08819053578
0.000145	36.96	6.0967532343
0.000146	36.834	6.08000361842
0.000147	36.774	6.03812255589
0.000148	36.674	5.96956648342
0.000149	36.628	5.96167895815
0.00015	36.48	5.97273806558
0.000151	36.374	5.95702308204
0.000152	36.254	5.94251495581
0.000153	36.21	5.91488799556
0.000154	36.086	5.83288984981
0.000155	35.892	5.82446014666
0.000156	35.778	5.83375659417
0.000157	35.692	5.80733467264
0.000158	35.576	5.8003641265
0.000159	35.492	5.74333840201
0.00016	35.39	5.72135473468
0.000161	35.338	5.66566465651
0.000162	35.18	5.67728808499
0.000163	35.062	5.60483327138
0.000164	35.008	5.57242640149
0.000165	34.95	5.58744127486
0.000166	34.856	5.57953976597
0.000167	34.774	5.54282635485
0.000168	34.692	5.5502374724
0.000169	34.666	5.52905453039
0.00017	34.548	5.51794309503
0.000171	34.45	5.51828777793
0.000172	34.36	5.56546494015
0.000173	34.318	5.5699978456
0.000174	34.264	5.51962897304
0.000175	34.178	5.5083859705
0.000176	34.076	5.49165038945
0.000177	33.998	5.46388103824
0.000178	33.892	5.45823561236
0.000179	33.864	5.48757724319
0.00018	33.816	5.51562725354
0.000181	33.744	5.49858745497
0.000182	33.604	5.52803617933
0.000183	33.486	5.50652376731
0.000184	33.378	5.51390206659
0.000185	33.294	5.5576581399
0.000186	33.256	5.60164832884
0.000187	33.044	5.55500351035
0.000188	32.958	5.49438222187
0.000189	32.882	5.5060036324
0.00019	32.844	5.50959744446
0.000191	32.848	5.52167510815
0.000192	32.826	5.53965016946
0.000193	32.682	5.55237570775
0.000194	32.512	5.52284854038
0.000195	32.446	5.49318523263
0.000196	32.36	5.56366785493
0.000197	32.232	5.59590707571
0.000198	32.114	5.63781908188
0.000199	32.002	5.63542332039
0.0002	31.992	5.60320765276
0.000201	31.916	5.61791277967
0.000202	31.85	5.54936933354
0.000203	31.76	5.5152878438
0.000204	31.692	5.48681474081
0.000205	31.684	5.48453680815
0.000206	31.614	5.50100027268
0.000207	31.522	5.51774555412
0.000208	31.414	5.50986424515
0.000209	31.308	5.55419985236
0.00021	31.202	5.52097781195
0.000211	31.144	5.47496703186
0.000212	31.058	5.42463233777
0.000213	30.982	5.37974683419
0.000214	30.912	5.38555995232
0.000215	30.8	5.39740678474
0.000216	30.744	5.39318681301
0.000217	30.758	5.38696909217
0.000218	30.666	5.40355845717
0.000219	30.596	5.37222337585
0.00022	30.446	5.37801859424
0.000221	30.34	5.40743932005
0.000222	30.222	5.36998286776
0.000223	30.12	5.33681552988
0.000224	30.106	5.35637601369
0.000225	30.02	5.28314300393
0.000226	29.922	5.30847586413
0.000227	29.904	5.30761566054
0.000228	29.814	5.31445237066
0.000229	29.802	5.31176016025
0.00023	29.67	5.28631251441
0.000231	29.634	5.28015567952
0.000232	29.556	5.26942729336
0.000233	29.51	5.2897920564
0.000234	29.438	5.28111314024
0.000235	29.334	5.26672991523
0.000236	29.228	5.22264454084
0.000237	29.148	5.13011656788
0.000238	29.092	5.12245409936
0.000239	29.016	5.14895562226
0.00024	28.91	5.14916498085
0.000241	28.836	5.16343916397
0.000242	28.778	5.15991434037
0.000243	28.724	5.12716529868
0.000244	28.668	5.14254567311
0.000245	28.614	5.15101970487
0.000246	28.522	5.14796231532
0.000247	28.438	5.13440902149
0.000248	28.384	5.10299363119
0.000249	28.292	5.1274492684
0.00025	28.192	5.10599020759
0.000251	28.098	5.04186433772
0.000252	28.036	5.04169653986
0.000253	27.966	5.05062807975
0.000254	27.86	4.98762468516
0.000255	27.758	4.96904779611
0.000256	27.628	4.97891715135
0.000257	27.526	4.95916565563
0.000258	27.434	4.93453584443
0.000259	27.384	4.94656891188
0.00026	27.306	4.94655071742
0.000261	27.23	4.9296145894
0.000262	27.164	4.93002068961
0.000263	27.172	4.96894515969
0.000264	27.092	4.91482817604
0.000265	27.004	4.92138029419
0.000266	26.914	4.90210199812
0.000267	26.874	4.90123698672
0.000268	26.86	4.85472965262
0.000269	26.828	4.87056629151
0.00027	26.748	4.90800325998
0.000271	26.73	4.90928711729
0.000272	26.65	4.84969071179
0.000273	26.602	4.85711807557
0.000274	26.558	4.91636410368
0.000275	26.564	4.946706379
0.000276	26.5	4.92077229711
0.000277	26.514	4.9833526867
0.000278	26.388	4.96965350905
0.000279	26.264	4.96772624044
0.00028	26.238	4.94907627745
0.000281	26.176	4.94783023153
0.000282	26.136	4.88809819869
0.000283	26.056	4.85724860389
0.000284	25.966	4.85724654511
0.000285	25.93	4.87986680146
0.000286	25.81	4.84333562744
0.000287	25.678	4.81272438438
0.000288	25.618	4.82452857801
0.000289	25.526	4.79513545168
0.00029	25.446	4.75511135516
0.000291	25.334	4.78355976235
0.000292	25.228	4.8307365898
0.000293	25.156	4.76441643856
0.000294	25.104	4.78384615137
0.000295	24.986	4.74487133651
0.000296	24.938	4.75921800299
0.000297	24.846	4.74154869215
0.000298	24.698	4.76138593269
0.000299	24.642	4.73178993617
0.0003	24.586	4.70559284257
0.000301	24.582	4.62247509458
0.000302	24.506	4.62925091132
0.000303	24.432	4.624
0.000304	24.33	4.63865282167
0.000305	24.298	4.62657497508
0.000306	24.27	4.6330443555
0.000307	24.186	4.64966708486
0.000308	24.086	4.66761223754
0.000309	24.074	4.67595166784
0.00031	24.02	4.64968816159
0.000311	24.016	4.72014237073
0.000312	23.946	4.6762254009
0.000313	23.876	4.65108847476
0.000314	23.842	4.67814450397
0.000315	23.75	4.66556534624
0.000316	23.724	4.75392721863
0.000317	23.654	4.75460660833
0.000318	23.604	4.740378044
0.000319	23.514	4.72882691584
0.00032	23.46	4.71470041466
0.000321	23.41	4.73982067171
0.000322	23.32	4.74990526221
0.000323	23.3	4.68123915219
0.000324	23.216	4.63263898874
0.000325	23.164	4.67130645537
0.000326	23.096	4.67448221732
0.000327	23.064	4.62600302637
0.000328	22.992	4.59477268208
0.000329	22.93	4.58880158647
0.00033	22.902	4.54976878533
0.000331	22.8	4.51752144433
0.000332	22.716	4.50947269645
0.000333	22.692	4.5233987222
0.000334	22.636	4.54307208836
0.000335	22.55	4.52587008209
0.000336	22.508	4.49287613896
0.000337	22.436	4.51064341308
0.000338	22.332	4.47233451343
0.000339	22.292	4.49563521652
0.00034	22.248	4.49071219296
0.000341	22.258	4.48011562351
0.000342	22.192	4.45860247163
0.000343	22.136	4.45168552348
0.000344	22.112	4.48636333794
0.000345	22.008	4.44791366823
0.000346	21.942	4.43786390057
0.000347	21.868	4.40665133633
0.000348	21.842	4.40329830922
0.000349	21.756	4.41548004185
0.00035	21.666	4.41751559137
0.000351	21.652	4.42751578202
0.000352	21.598	4.43490653791
0.000353	21.576	4.4226942015
0.000354	21.494	4.38154812823
0.000355	21.466	4.39418297298
0.000356	21.452	4.41312768907
0.000357	21.382	4.41090421569
0.000358	21.292	4.44732908609
0.000359	21.192	4.46711719121
0.00036	21.108	4.4605309101
0.000361	21.092	4.46850489538
0.000362	21.052	4.46108686309
0.000363	20.948	4.4615351618
0.000364	20.908	4.4429197607
0.000365	20.836	4.43498635849
0.000366	20.84	4.49159214533
0.000367	20.744	4.42430378704
0.000368	20.692	4.40830307488
0.000369	20.668	4.47769762266
0.00037	20.592	4.50705402675
0.000371	20.528	4.49012427445
0.000372	20.456	4.46453401824
0.000373	20.388	4.4453859225
0.000374	20.344	4.4660568738
0.000375	20.27	4.48654655609
0.000376	20.18	4.48905335232
0.000377	20.094	4.51100476612
0.000378	19.986	4.47546690302
0.000379	19.968	4.50410657068
0.00038	19.954	4.48239712654
0.000381	19.902	4.49893276233
0.000382	19.834	4.45224033493
0.000383	19.79	4.45128071458
0.000384	19.752	4.40664225914
0.000385	19.69	4.42830667411
0.000386	19.628	4.43639673609
0.000387	19.606	4.4342715298
0.000388	19.526	4.38375683632
0.000389	19.486	4.36139931673
0.00039	19.466	4.37365339276
0.000391	19.392	4.34952135298
0.000392	19.354	4.33320712637
0.000393	19.26	4.30260386278
0.000394	19.264	4.27624882344
0.000395	19.22	4.27312531995
0.000396	19.148	4.18880603514
0.000397	19.1	4.15042166533
0.000398	19.006	4.15234439805
0.000399	18.948	4.18058560491
0.0004	18.924	4.15141228981
0.000401	18.858	4.18112855578
0.000402	18.814	4.18561871173
0.000403	18.792	4.17093946252
0.000404	18.778	4.19770365795
0.000405	18.718	4.20885685193
0.000406	18.666	4.19218844996
0.000407	18.568	4.15419980261
0.000408	18.55	4.09725517878
0.000409	18.482	4.0955678483
0.00041	18.496	4.13255175406
0.000411	18.44	4.16057688308
0.000412	18.382	4.15211705037
0.000413	18.316	4.17853371412
0.000414	18.268	4.22518354631
0.000415	18.208	4.21482336522
0.000416	18.13	4.19155102558
0.000417	18.118	4.17996124384
0.000418	18.054	4.1865360383
0.000419	18.038	4.17139736779
0.00042	17.988	4.15546098526
0.000421	17.954	4.15979374489
0.000422	17.904	4.17549805412
0.000423	17.85	4.17462573173
0.000424	17.758	4.17270128334
0.000425	17.686	4.21134230383
0.000426	17.64	4.20409324349
0.000427	17.588	4.20122077497
0.000428	17.544	4.16702099827
0.000429	17.542	4.20526289309
0.00043	17.498	4.19737965879
0.000431	17.478	4.20874280516
0.000432	17.41	4.18782759913
0.000433	17.374	4.21451349505
0.000434	17.322	4.17208772679
0.000435	17.268	4.14779170162
0.000436	17.274	4.13750214501
0.000437	17.268	4.156461957
0.000438	17.25	4.13757175164
0.000439	17.19	4.13108944469
0.00044	17.084	4.11156223351
0.000441	17.0	4.11825205639
0.000442	16.958	4.0699184267
0.000443	16.938	4.09220673965
0.000444	16.912	4.08022744464
0.000445	16.884	4.04753554648
0.000446	16.858	4.020178603
0.000447	16.82	3.9683245835
0.000448	16.774	3.95410217369
0.000449	16.716	3.92369009989
0.00045	16.668	3.93773742141
0.000451	16.666	3.92459475615
0.000452	16.664	3.94095216921
0.000453	16.61	3.90869543454
0.000454	16.602	3.92830701448
0.000455	16.52	3.95292296915
0.000456	16.468	3.92950073165
0.000457	16.446	3.94602128732
0.000458	16.378	3.96170619809
0.000459	16.31	3.97113333949
0.00046	16.24	3.9772352206
0.000461	16.192	3.97682486413
0.000462	16.2	4.00549622394
0.000463	16.172	3.99680072058
0.000464	16.144	4.02830783332
0.000465	16.05	4.05752387547
0.000466	15.992	3.99849171563
0.000467	15.904	3.95509595332
0.000468	15.856	3.93995736018
0.000469	15.804	3.89173277603
0.00047	15.744	3.90620839178
0.000471	15.696	3.96832256753
0.000472	15.626	3.95754014509
0.000473	15.534	3.91929126246
0.000474	15.456	3.92378184919
0.000475	15.408	3.9275356141
0.000476	15.366	3.95222013557
0.000477	15.338	3.94154233772
0.000478	15.326	3.92220907143
0.000479	15.262	3.93971521813
0.00048	15.216	4.00666245147
0.000481	15.144	4.01737028415
0.000482	15.114	3.97856808412
0.000483	15.166	3.98025677564
0.000484	15.112	3.96427244271
0.000485	15.102	3.95924184662
0.000486	15.122	3.97128644144
0.000487	15.05	4.00043747608
0.000488	15.026	3.99265876328
0.000489	14.998	4.00024949222
0.00049	14.962	4.02846819523
0.000491	14.894	3.98230636692
0.000492	14.852	3.96157746359
0.000493	14.894	3.95053970996
0.000494	14.846	3.9179438485
0.000495	14.778	3.93201169886
0.000496	14.75	3.93947966107
0.000497	14.732	3.94261030283
0.000498	14.708	3.92310285361
0.000499	14.682	3.90446872186
0.0005	14.57	3.86381935396
0.000501	14.522	3.8586935613
0.000502	14.462	3.80059942641
0.000503	14.44	3.8165953414
0.000504	14.404	3.83259494338
0.000505	14.354	3.86635280335
0.000506	14.282	3.88155587362
0.000507	14.178	3.86656384921
0.000508	14.152	3.88804526723
0.000509	14.156	3.89148609146
0.00051	14.132	3.87641277472
0.000511	14.14	3.84764863261
0.000512	14.146	3.84508569475
0.000513	14.096	3.8604124132
0.000514	14.058	3.8229093633
0.000515	14.028	3.84801455299
0.000516	13.952	3.85871688518
0.000517	13.934	3.8358368057
0.000518	13.884	3.86400621118
0.000519	13.884	3.8401229147
0.00052	13.872	3.82251435576
0.000521	13.824	3.81379391158
0.000522	13.798	3.78803326279
0.000523	13.746	3.76636217058
0.000524	13.686	3.73622857973
0.000525	13.664	3.76498393091
0.000526	13.626	3.77705228982
0.000527	13.564	3.73709833962
0.000528	13.49	3.69349428049
0.000529	13.46	3.70464573205
0.00053	13.442	3.72056931127
0.000531	13.426	3.70196218241
0.000532	13.388	3.68801518435
0.000533	13.372	3.70426996856
0.000534	13.318	3.67653042963
0.000535	13.302	3.6577036512
0.000536	13.238	3.5756616171
0.000537	13.194	3.58446146583
0.000538	13.18	3.57877073868
0.000539	13.122	3.58930578246
0.00054	13.078	3.59220211013
0.000541	13.062	3.57689194693
0.000542	13.02	3.59660951453
0.000543	12.944	3.57279498432
0.000544	12.898	3.54959096235
0.000545	12.892	3.53331798739
0.000546	12.844	3.57486559188
0.000547	12.82	3.60715954734
0.000548	12.802	3.59927714965
0.000549	12.794	3.58323373505
0.00055	12.746	3.595202915
0.000551	12.7	3.58580534887
0.000552	12.65	3.56026684393
0.000553	12.598	3.56376149595
0.000554	12.54	3.56544527374
0.000555	12.508	3.59915767924
0.000556	12.488	3.61190476065
0.000557	12.51	3.59025068763
0.000558	12.488	3.60247914637
0.000559	12.44	3.59866641966
0.00056	12.368	3.56266417166
0.000561	12.328	3.55589876121
0.000562	12.306	3.55082581944
0.000563	12.29	3.54201919814
0.000564	12.264	3.50860428091
0.000565	12.224	3.52446080983
0.000566	12.178	3.53472997554
0.000567	12.172	3.55167791332
0.000568	12.128	3.56925986726
0.000569	12.098	3.58836954619
0.00057	12.078	3.53665322021
0.000571	12.074	3.46590882742
0.000572	12.014	3.46955386181
0.000573	11.954	3.47100619417
0.000574	11.912	3.46413856536
0.000575	11.858	3.45627487333
0.000576	11.874	3.45284288667
0.000577	11.816	3.46960285912
0.000578	11.782	3.4540521131
0.000579	11.798	3.47752728242
0.00058	11.766	3.47782173206
0.000581	11.756	3.50948201306
0.000582	11.726	3.5092626006
0.000583	11.722	3.50951791561
0.000584	11.656	3.521031667
0.000585	11.586	3.47139798928
0.000586	11.552	3.44605513595
0.000587	11.522	3.45449214791
0.000588	11.514	3.41610948302
0.000589	11.458	3.38352419823
0.00059	11.426	3.35089898385
0.000591	11.4	3.37105324787
0.000592	11.328	3.38709551091
0.000593	11.33	3.36171087394
0.000594	11.324	3.3375176404
0.000595	11.278	3.36284343971
0.000596	11.268	3.35084705709
0.000597	11.226	3.34468593443
0.000598	11.198	3.33088516764
0.000599	11.166	3.31699321676
0.0006	11.12	3.32108416033
0.000601	11.088	3.29549025184
0.000602	11.056	3.2913316454
0.000603	11.012	3.29117851233
0.000604	10.978	3.29203827438
0.000605	10.974	3.30897627674
0.000606	10.962	3.30462645393
0.000607	10.968	3.31285013244
0.000608	10.946	3.29045346419
0.000609	10.936	3.26678802496
0.00061	10.92	3.22948912369
0.000611	10.914	3.20976696973
0.000612	10.89	3.21339384452
0.000613	10.856	3.21671633813
0.000614	10.838	3.24649903742
0.000615	10.816	3.23328687252
0.000616	10.798	3.25164512209
0.000617	10.798	3.29016656113
0.000618	10.802	3.27334630004
0.000619	10.762	3.27190403282
0.00062	10.728	3.22769515289
0.000621	10.694	3.22247792855
0.000622	10.7	3.23635597548
0.000623	10.668	3.20963798582
0.000624	10.654	3.19222242333
0.000625	10.638	3.19358043581
0.000626	10.58	3.16347909745
0.000627	10.546	3.18682977267
0.000628	10.52	3.17955971795
0.000629	10.478	3.17828821852
0.00063	10.458	3.18500172684
0.000631	10.436	3.15624840594
0.000632	10.398	3.17168661756
0.000633	10.372	3.18270576711
0.000634	10.34	3.17118274466
0.000635	10.33	3.17444483335
0.000636	10.274	3.18479575483
0.000637	10.214	3.14836529011
0.000638	10.19	3.15561404484
0.000639	10.14	3.17055200241
0.00064	10.082	3.12910146847
0.000641	10.016	3.15337026053
0.000642	9.978	3.13584374611
0.000643	9.982	3.23197710388
0.000644	9.966	3.23494111229
0.000645	9.946	3.21917442833
0.000646	9.892	3.26440438671
0.000647	9.9	3.20468407179
0.000648	9.878	3.20236100401
0.000649	9.836	3.16434890617
0.00065	9.808	3.14946598648
0.000651	9.818	3.14020317814
0.000652	9.798	3.1459809281
0.000653	9.804	3.16884584668
0.000654	9.792	3.19135331795
0.000655	9.764	3.20753862019
0.000656	9.744	3.16203478792
0.000657	9.684	3.17870162173
0.000658	9.664	3.1753903697
0.000659	9.634	3.18873705407
0.00066	9.622	3.16087266431
0.000661	9.586	3.12963320535
0.000662	9.544	3.09193531627
0.000663	9.532	3.09596124007
0.000664	9.5	3.10708866948
0.000665	9.436	3.08964463976
0.000666	9.424	3.07769784092
0.000667	9.41	3.08381257537
0.000668	9.34	3.04243323674
0.000669	9.3	3.01297195473
0.00067	9.292	3.05134986522
0.000671	9.246	3.03339479791
0.000672	9.214	3.02327702998
0.000673	9.202	3.03664222456
0.000674	9.17	2.98414141756
0.000675	9.162	2.98659605571
0.000676	9.148	2.97961339774
0.000677	9.102	2.94950775554
0.000678	9.098	2.94081553315
0.000679	9.048	2.95189701717
0.00068	9.032	2.92693969873
0.000681	8.99	2.90824689461
0.000682	9.0	2.91135707188
0.000683	8.944	2.88667005389
0.000684	8.912	2.86709888215
0.000685	8.87	2.88324469999
0.000686	8.858	2.88683840906
0.000687	8.844	2.87744052936
0.000688	8.858	2.86667682169
0.000689	8.844	2.85230853871
0.00069	8.818	2.87069259936
0.000691	8.81	2.88754220748
0.000692	8.8	2.90929544735
0.000693	8.794	2.9030266964
0.000694	8.76	2.93162071217
0.000695	8.744	2.92685223406
0.000696	8.768	2.94247786738
0.000697	8.738	2.92939515941
0.000698	8.722	2.94494753773
0.000699	8.652	2.94803256427
0.0007	8.616	2.93607629329
0.000701	8.61	2.94107123341
0.000702	8.608	2.93433740391
0.000703	8.59	2.93085311812
0.000704	8.568	2.97411768429
0.000705	8.504	2.96883546193
0.000706	8.486	2.98894697176
0.000707	8.436	2.97890986772
0.000708	8.448	2.99921589753
0.000709	8.428	3.00213524012
0.00071	8.42	3.01456464519
0.000711	8.38	3.00659275593
0.000712	8.372	2.98824630846
0.000713	8.374	2.99434867709
0.000714	8.348	2.93783866133
0.000715	8.334	2.93094592239
0.000716	8.278	2.8914902732
0.000717	8.218	2.86539281775
0.000718	8.184	2.91447147867
0.000719	8.166	2.92000753424
0.00072	8.164	2.90191385124
0.000721	8.13	2.89432202769
0.000722	8.13	2.88809625878
0.000723	8.116	2.87655071222
0.000724	8.118	2.8635774828
0.000725	8.09	2.84638367055
0.000726	8.052	2.85469718184
0.000727	8.004	2.82771710042
0.000728	8.01	2.82026594491
0.000729	7.978	2.85193197675
0.00073	7.954	2.85725112652
0.000731	7.934	2.86454952829
0.000732	7.94	2.83978872454
0.000733	7.922	2.81636574329
0.000734	7.886	2.80660007839
0.000735	7.866	2.7878385893
0.000736	7.852	2.79250711727
0.000737	7.818	2.76204199823
0.000738	7.822	2.74923916748
0.000739	7.82	2.73707873471
0.00074	7.81	2.73311177964
0.000741	7.79	2.72651792585
0.000742	7.784	2.7256822999
0.000743	7.752	2.72736062889
0.000744	7.738	2.74979199213
0.000745	7.704	2.74597596493
0.000746	7.698	2.7811501218
0.000747	7.682	2.78439867835
0.000748	7.644	2.80807122417
0.000749	7.618	2.83691311111
0.00075	7.608	2.83237285681
0.000751	7.588	2.84574348809
0.000752	7.564	2.82451836602
0.000753	7.552	2.80487005047
0.000754	7.504	2.81460192567
0.000755	7.482	2.81241462093
0.000756	7.456	2.77201442998
0.000757	7.442	2.76886908322
0.000758	7.424	2.76843349207
0.000759	7.422	2.80284070186
0.00076	7.406	2.8279257416
0.000761	7.394	2.79763543014
0.000762	7.384	2.79294539868
0.000763	7.376	2.80973735427
0.000764	7.344	2.82235079322
0.000765	7.326	2.81633165661
0.000766	7.298	2.77149706837
0.000767	7.254	2.71836053532
0.000768	7.218	2.70600739097
0.000769	7.186	2.73192313215
0.00077	7.18	2.75673720184
0.000771	7.164	2.72490440199
0.000772	7.148	2.72802052778
0.000773	7.106	2.69717704276
0.000774	7.088	2.69745361406
0.000775	7.064	2.67654702929
0.000776	7.076	2.66650032815
0.000777	7.062	2.68442843078
0.000778	7.056	2.65195475075
0.000779	7.038	2.62460587517
0.00078	7.012	2.58608893892
0.000781	6.992	2.58223469112
0.000782	6.968	2.56728962137
0.000783	6.978	2.58795595017
0.000784	6.944	2.58473673708
0.000785	6.938	2.61957172072
0.000786	6.912	2.60926349762
0.000787	6.898	2.60837037247
0.000788	6.86	2.59237342989
0.000789	6.85	2.59913447132
0.00079	6.834	2.60584803855
0.000791	6.822	2.6218916835
0.000792	6.834	2.63105378128
0.000793	6.808	2.62052208539
0.000794	6.788	2.60519788116
0.000795	6.786	2.60848691774
0.000796	6.75	2.5767227247
0.000797	6.738	2.5677531034
0.000798	6.702	2.55052857267
0.000799	6.72	2.5623426781
0.0008	6.71	2.56083970603
0.000801	6.668	2.54357543627
0.000802	6.666	2.591224421
0.000803	6.658	2.59789068284
0.000804	6.618	2.62298989704
0.000805	6.626	2.60655404701
0.000806	6.626	2.58652740175
0.000807	6.624	2.60127353425
0.000808	6.586	2.59279848812
0.000809	6.562	2.56557128141
0.00081	6.56	2.58038756779
0.000811	6.506	2.58881517301
0.000812	6.484	2.60417818131
0.000813	6.472	2.60023383564
0.000814	6.46	2.59005791441
0.000815	6.428	2.60707038647
0.000816	6.408	2.59490577864
0.000817	6.388	2.58407739822
0.000818	6.37	2.58632944537
0.000819	6.364	2.61906548219
0.00082	6.352	2.61076540501
0.000821	6.326	2.58683667826
0.000822	6.296	2.59237034391
0.000823	6.268	2.61078072614
0.000824	6.266	2.60369813919
0.000825	6.238	2.61406885908
0.000826	6.232	2.61728408852
0.000827	6.192	2.61975876752
0.000828	6.18	2.59761429007
0.000829	6.184	2.56868526682
0.00083	6.162	2.55181425656
0.000831	6.17	2.54894095655
0.000832	6.148	2.5624394627
0.000833	6.128	2.56741426342
0.000834	6.106	2.57036262033
0.000835	6.106	2.5641302619
0.000836	6.102	2.54943052465
0.000837	6.068	2.55330687541
0.000838	6.034	2.54653568599
0.000839	5.996	2.55577463795
0.00084	5.966	2.54967527344
0.000841	5.958	2.54248618482
0.000842	5.958	2.55112445796
0.000843	5.922	2.53296585054
0.000844	5.894	2.50494790365
0.000845	5.902	2.4932701418
0.000846	5.902	2.50367649667
0.000847	5.874	2.48960318123
0.000848	5.844	2.47783453846
0.000849	5.852	2.46781198636
0.00085	5.87	2.48618181153
0.000851	5.87	2.50461573899
0.000852	5.878	2.52331448694
0.000853	5.872	2.51229297655
0.000854	5.84	2.51761792177
0.000855	5.828	2.50807017446
0.000856	5.808	2.49381956043
0.000857	5.76	2.50886428489
0.000858	5.722	2.50932580587
0.000859	5.738	2.52613459657
0.00086	5.726	2.54301474632
0.000861	5.684	2.51080544846
0.000862	5.658	2.49820655671
0.000863	5.644	2.49344420431
0.000864	5.638	2.47526887428
0.000865	5.65	2.45997967471
0.000866	5.636	2.45265244175
0.000867	5.63	2.44562875351
0.000868	5.624	2.45328840539
0.000869	5.598	2.4601617833
0.00087	5.61	2.46858258926
0.000871	5.624	2.4848790715
0.000872	5.62	2.47701433181
0.000873	5.604	2.46722191949
0.000874	5.572	2.45699328448
0.000875	5.554	2.46233304003
0.000876	5.562	2.4442086654
0.000877	5.574	2.46262542828
0.000878	5.536	2.47723717072
0.000879	5.496	2.47668811117
0.00088	5.454	2.47545632157
0.000881	5.46	2.47151775231
0.000882	5.436	2.47586429353
0.000883	5.412	2.46703384655
0.000884	5.404	2.42915293878
0.000885	5.372	2.4210774461
0.000886	5.39	2.41782960525
0.000887	5.39	2.40788288752
0.000888	5.372	2.41611589126
0.000889	5.368	2.42003636336
0.00089	5.348	2.38974810388
0.000891	5.308	2.39356136332
0.000892	5.298	2.37006244643
0.000893	5.284	2.3990298039
0.000894	5.314	2.39737439713
0.000895	5.318	2.40184845484
0.000896	5.298	2.36499386891
0.000897	5.276	2.35113249308
0.000898	5.244	2.3418932512
0.000899	5.206	2.33571487986
0.0009	5.162	2.30905954882
0.000901	5.158	2.29282271447
0.000902	5.174	2.32286977681
0.000903	5.152	2.30757361746
0.000904	5.122	2.28103397607
0.000905	5.118	2.27334027369
0.000906	5.122	2.27136875034
0.000907	5.126	2.30002695636
0.000908	5.118	2.29435742638
0.000909	5.118	2.30739593481
0.00091	5.152	2.35815521118
0.000911	5.12	2.34980850284
0.000912	5.084	2.3394324098
0.000913	5.066	2.34726308709
0.000914	5.068	2.33995213626
0.000915	5.064	2.35709651903
0.000916	5.05	2.36463527843
0.000917	5.046	2.3519957483
0.000918	5.044	2.35160881101
0.000919	5.022	2.3404093659
0.00092	5.01	2.3319305307
0.000921	4.99	2.35836807984
0.000922	4.96	2.37031643457
0.000923	4.966	2.37167535721
0.000924	4.938	2.35757417699
0.000925	4.906	2.32833932235
0.000926	4.914	2.31486587084
0.000927	4.888	2.30639458896
0.000928	4.872	2.30469433982
0.000929	4.874	2.2939319955
0.00093	4.846	2.28785576468
0.000931	4.822	2.28698841274
0.000932	4.81	2.27110105455
0.000933	4.804	2.27806584628
0.000934	4.766	2.25903607762
0.000935	4.77	2.26033183405
0.000936	4.764	2.26280887394
0.000937	4.748	2.25754202619
0.000938	4.736	2.27118999646
0.000939	4.728	2.26053445008
0.00094	4.722	2.26466686292
0.000941	4.718	2.27826161799
0.000942	4.712	2.28321177292
0.000943	4.726	2.25719383306
0.000944	4.712	2.269153146
0.000945	4.69	2.27198151401
0.000946	4.684	2.25834984004
0.000947	4.642	2.25695281298
0.000948	4.626	2.25258163004
0.000949	4.61	2.23559835391
0.00095	4.61	2.23470355976
0.000951	4.6	2.20181743112
0.000952	4.59	2.20043177581
0.000953	4.59	2.20406442737
0.000954	4.562	2.21227394325
0.000955	4.526	2.19939173409
0.000956	4.508	2.19406836721
0.000957	4.5	2.1711747972
0.000958	4.47	2.15803151043
0.000959	4.466	2.15240423713
0.00096	4.45	2.16043977005
0.000961	4.428	2.17458409817
0.000962	4.446	2.15941751405
0.000963	4.444	2.17045248739
0.000964	4.428	2.15518351887
0.000965	4.422	2.1559025952
0.000966	4.418	2.15296911264
0.000967	4.406	2.18109238686
0.000968	4.384	2.16438074285
0.000969	4.35	2.16598707291
0.00097	4.32	2.16831731995
0.000971	4.32	2.19216787678
0.000972	4.302	2.18329933816
0.000973	4.29	2.18401007324
0.000974	4.274	2.17414902893
0.000975	4.282	2.18139313284
0.000976	4.256	2.17128164916
0.000977	4.246	2.187574913
0.000978	4.232	2.1702939893
0.000979	4.218	2.18780163635
0.00098	4.206	2.17980824845
0.000981	4.23	2.17648799675
0.000982	4.238	2.17286815062
0.000983	4.236	2.18547569193
0.000984	4.216	2.18388278074
0.000985	4.178	2.18318941001
0.000986	4.156	2.15213010759
0.000987	4.154	2.15459601782
0.000988	4.138	2.13329697886
0.000989	4.154	2.12844638175
0.00099	4.156	2.14561506333
0.000991	4.154	2.13782225641
0.000992	4.148	2.16473924527
0.000993	4.138	2.16308945723
0.000994	4.142	2.1757380357
0.000995	4.116	2.14348874501
0.000996	4.114	2.14219606946
0.000997	4.094	2.14782773983
0.000998	4.058	2.12664900724
0.000999	4.04	2.11433204582
0.001	4.024	2.10889165203
0.001001	4.014	2.10375949196
0.001002	4.008	2.09378508926
0.001003	3.988	2.09472098381
0.001004	3.992	2.09474007934
0.001005	3.998	2.08949659009
0.001006	4.0	2.07749849579
0.001007	3.99	2.08276258849
0.001008	3.966	2.07288301648
0.001009	3.962	2.06798355893
0.00101	3.946	2.07052746903
0.001011	3.92	2.07306536318
0.001012	3.902	2.06310348747
0.001013	3.878	2.0501502384
0.001014	3.862	2.03935185782
0.001015	3.85	2.02570975216
0.001016	3.844	2.03854457886
0.001017	3.846	2.04604105531
0.001018	3.844	2.04148573348
0.001019	3.83	2.0320187007
0.00102	3.808	2.0246323123
0.001021	3.794	2.02769918874
0.001022	3.792	2.02206231358
0.001023	3.772	1.99900375187
0.001024	3.758	1.99083801451
0.001025	3.758	1.98983315884
0.001026	3.76	2.02346237919
0.001027	3.758	2.01182404797
0.001028	3.724	2.00993134211
0.001029	3.702	1.9962955693
0.00103	3.694	1.98906108503
0.001031	3.682	1.98415624385
0.001032	3.67	1.99426678255
0.001033	3.67	1.99526940537
0.001034	3.666	1.98354329421
0.001035	3.648	1.98798792753
0.001036	3.636	1.97977372444
0.001037	3.624	1.98056153653
0.001038	3.632	1.96686959405
0.001039	3.622	1.95732368299
0.00104	3.604	1.96244337498
0.001041	3.592	1.95385158085
0.001042	3.572	1.92167010696
0.001043	3.554	1.9305657202
0.001044	3.534	1.92687415261
0.001045	3.53	1.9259023859
0.001046	3.524	1.92182829618
0.001047	3.508	1.91361856178
0.001048	3.496	1.93235193482
0.001049	3.482	1.9239740123
0.00105	3.492	1.92404157959
0.001051	3.472	1.91343042727
0.001052	3.442	1.8917283103
0.001053	3.43	1.90081561441
0.001054	3.438	1.92097787598
0.001055	3.43	1.9227844393
0.001056	3.438	1.91053814408
0.001057	3.414	1.9158820423
0.001058	3.394	1.90755445532
0.001059	3.382	1.89738662375
0.00106	3.364	1.88348188205
0.001061	3.354	1.8827331197
0.001062	3.404	1.89967997305
0.001063	3.406	1.91027851373
0.001064	3.374	1.89370641864
0.001065	3.376	1.8948941923
0.001066	3.38	1.90986910546
0.001067	3.366	1.92042807728
0.001068	3.358	1.90626231144
0.001069	3.342	1.90919773727
0.00107	3.334	1.91584028562
0.001071	3.33	1.9207029963
0.001072	3.294	1.9150885097
0.001073	3.278	1.87742270147
0.001074	3.284	1.87172220161
0.001075	3.256	1.87682284726
0.001076	3.252	1.88692766157
0.001077	3.226	1.86733071522
0.001078	3.208	1.86674476027
0.001079	3.208	1.85815392258
0.00108	3.188	1.88166309418
0.001081	3.186	1.88875726339
0.001082	3.19	1.88199362379
0.001083	3.176	1.87110234888
0.001084	3.166	1.85753707904
0.001085	3.162	1.82421380326
0.001086	3.156	1.83620913842
0.001087	3.15	1.81204304585
0.001088	3.142	1.80937447755
0.001089	3.136	1.80152824013
0.00109	3.132	1.78509831662
0.001091	3.14	1.79677488852
0.001092	3.124	1.79794994369
0.001093	3.112	1.79651217641
0.001094	3.074	1.76536795032
0.001095	3.068	1.76050447316
0.001096	3.07	1.76099403747
0.001097	3.064	1.77310574981
0.001098	3.058	1.77274814906
0.001099	3.042	1.75049592973
0.0011	3.044	1.7589951677
0.001101	3.048	1.77135428416
0.001102	3.038	1.77554386034
0.001103	3.028	1.76952422984
0.001104	3.008	1.77986965815
0.001105	3.008	1.75952720922
0.001106	3.012	1.78545680429
0.001107	2.992	1.75839017286
0.001108	2.982	1.75433064158
0.001109	2.99	1.75325411735
0.00111	2.972	1.7213994307
0.001111	2.946	1.71554189689
0.001112	2.958	1.71937081515
0.001113	2.942	1.73050166137
0.001114	2.922	1.74697338274
0.001115	2.912	1.74707069119
0.001116	2.908	1.72960573542
0.001117	2.902	1.72869777578
0.001118	2.896	1.73123770754
0.001119	2.878	1.72369254799
0.00112	2.874	1.73497089313
0.001121	2.874	1.73612326751
0.001122	2.882	1.74930729147
0.001123	2.866	1.75614464097
0.001124	2.86	1.75852210677
0.001125	2.852	1.7680769214
0.001126	2.848	1.76093611468
0.001127	2.84	1.7488281791
0.001128	2.854	1.77332568921
0.001129	2.844	1.76965081301
0.00113	2.832	1.7549290584
0.001131	2.82	1.74
0.001132	2.808	1.74789473367
0.001133	2.786	1.73902386413
0.001134	2.776	1.74408256685
0.001135	2.77	1.75872112627
0.001136	2.768	1.7567515476
0.001137	2.762	1.75993068045
0.001138	2.764	1.75849481091
0.001139	2.756	1.75740262888
0.00114	2.746	1.74398509168
0.001141	2.728	1.72337343603
0.001142	2.702	1.70563653807
0.001143	2.7	1.68582324103
0.001144	2.684	1.68289750134
0.001145	2.686	1.67910809658
0.001146	2.692	1.67126778225
0.001147	2.672	1.66385576298
0.001148	2.672	1.6805998929
0.001149	2.658	1.66764384687
0.00115	2.658	1.67482416988
0.001151	2.654	1.68827841306
0.001152	2.654	1.70946892338
0.001153	2.648	1.70414083925
0.001154	2.648	1.70648644882
0.001155	2.63	1.69973527351
0.001156	2.63	1.69620163896
0.001157	2.616	1.67944752821
0.001158	2.588	1.69182032143
0.001159	2.582	1.68620164868
0.00116	2.582	1.68026069406
0.001161	2.6	1.68641631871
0.001162	2.6	1.68047612301
0.001163	2.586	1.68243989491
0.001164	2.582	1.68382778217
0.001165	2.572	1.68902812292
0.001166	2.566	1.66422474444
0.001167	2.56	1.67044904143
0.001168	2.57	1.67603699243
0.001169	2.574	1.66988742136
0.00117	2.584	1.67897111351
0.001171	2.576	1.67816089813
0.001172	2.564	1.68460796626
0.001173	2.556	1.67178467513
0.001174	2.55	1.66358047596
0.001175	2.538	1.6722906446
0.001176	2.53	1.64350235777
0.001177	2.538	1.63601833731
0.001178	2.536	1.63239210976
0.001179	2.52	1.62283702201
0.00118	2.518	1.63636059596
0.001181	2.498	1.62049251772
0.001182	2.488	1.63274492803
0.001183	2.466	1.62383619864
0.001184	2.46	1.63107326629
0.001185	2.448	1.61099224083
0.001186	2.444	1.61457858279
0.001187	2.45	1.61725075359
0.001188	2.448	1.60102966868
0.001189	2.436	1.59558891949
0.00119	2.428	1.57759817444
0.001191	2.418	1.57330098837
0.001192	2.416	1.5757360185
0.001193	2.416	1.59215074663
0.001194	2.4	1.56971334963
0.001195	2.4	1.56716304193
0.001196	2.382	1.55050830375
0.001197	2.358	1.54072580299
0.001198	2.35	1.53866825534
0.001199	2.34	1.55190205877
0.0012	2.332	1.56261831552
0.001201	2.338	1.56325173916
0.001202	2.344	1.56514024931
0.001203	2.316	1.55181957714
0.001204	2.316	1.53757731513
0.001205	2.31	1.53293835492
0.001206	2.314	1.52951103298
0.001207	2.298	1.51960389576
0.001208	2.29	1.51983551742
0.001209	2.282	1.53051494602
0.00121	2.272	1.53688516162
0.001211	2.256	1.53181722147
0.001212	2.248	1.51079316917
0.001213	2.242	1.51506963536
0.001214	2.238	1.52359968496
0.001215	2.23	1.51957230825
0.001216	2.228	1.51261892094
0.001217	2.216	1.50776125431
0.001218	2.224	1.49325952199
0.001219	2.212	1.47073315051
0.00122	2.198	1.45010206537
0.001221	2.2	1.45739493618
0.001222	2.2	1.46287388383
0.001223	2.202	1.47688726719
0.001224	2.196	1.46067929403
0.001225	2.18	1.45313454298
0.001226	2.17	1.45089627472
0.001227	2.182	1.42719164796
0.001228	2.176	1.42021970131
0.001229	2.158	1.43423707943
0.00123	2.154	1.44301212746
0.001231	2.162	1.43796940162
0.001232	2.146	1.43132246541
0.001233	2.154	1.44992551533
0.001234	2.156	1.44764083943
0.001235	2.156	1.46821796747
0.001236	2.152	1.46727502534
0.001237	2.124	1.4630871471
0.001238	2.12	1.47159777113
0.001239	2.118	1.46563160446
0.00124	2.116	1.4610078713
0.001241	2.112	1.4558351555
0.001242	2.12	1.44968962195
0.001243	2.124	1.44659047418
0.001244	2.122	1.44052629271
0.001245	2.116	1.44310221398
0.001246	2.112	1.4406443003
0.001247	2.102	1.44346666051
0.001248	2.084	1.44946334897
0.001249	2.068	1.44200416088
0.00125	2.058	1.43479475884
0.001251	2.058	1.43060686424
0.001252	2.05	1.42530698448
0.001253	2.06	1.42702487715
0.001254	2.044	1.42620615621
0.001255	2.044	1.44293589601
0.001256	2.05	1.4531001342
0.001257	2.028	1.43360245536
0.001258	2.014	1.43589832509
0.001259	2.008	1.41419093478
0.00126	2.036	1.43760356149
0.001261	2.03	1.43286426433
0.001262	2.028	1.43080956105
0.001263	2.012	1.42543186438
0.001264	2.0	1.41562706953
0.001265	2.004	1.41562141832
0.001266	1.998	1.41774327718
0.001267	2.0	1.41562706953
0.001268	2.0	1.40285423334
0.001269	1.984	1.39418219756
0.00127	1.97	1.37589970565
0.001271	1.954	1.36230833514
0.001272	1.948	1.36135814538
0.001273	1.934	1.36442075622
0.001274	1.94	1.3654303351
0.001275	1.938	1.36020439641
0.001276	1.952	1.36443981179
0.001277	1.942	1.36038082903
0.001278	1.922	1.36378737346
0.001279	1.918	1.35767300923
0.00128	1.92	1.35410487038
0.001281	1.912	1.34024475377
0.001282	1.914	1.35299815225
0.001283	1.908	1.36218060477
0.001284	1.914	1.3633062752
0.001285	1.924	1.34989777391
0.001286	1.908	1.35038364919
0.001287	1.918	1.36208516621
0.001288	1.9	1.34833230325
0.001289	1.892	1.35067982883
0.00129	1.884	1.33811210293
0.001291	1.866	1.33268300807
0.001292	1.872	1.32499660377
0.001293	1.866	1.31759022461
0.001294	1.86	1.33581435836
0.001295	1.872	1.36074097462
0.001296	1.866	1.36236705773
0.001297	1.848	1.35532136411
0.001298	1.844	1.36516079639
0.001299	1.85	1.36216739059
0.0013	1.834	1.36764176596
0.001301	1.838	1.37395633118
0.001302	1.84	1.38506317545
0.001303	1.85	1.38690302473
0.001304	1.84	1.38072444753
0.001305	1.832	1.37977389452
0.001306	1.822	1.37197521844
0.001307	1.808	1.37373068685
0.001308	1.788	1.36200440528
0.001309	1.78	1.34298175714
0.00131	1.786	1.34914936163
0.001311	1.786	1.35506605005
0.001312	1.772	1.35647189429
0.001313	1.762	1.3436353672
0.001314	1.762	1.35253687565
0.001315	1.754	1.36142719232
0.001316	1.746	1.36436212202
0.001317	1.758	1.36800438596
0.001318	1.75	1.36656503687
0.001319	1.74	1.3462540622
0.00132	1.736	1.33652684223
0.001321	1.738	1.33766812027
0.001322	1.728	1.32740950727
0.001323	1.712	1.34203427676
0.001324	1.712	1.34352372513
0.001325	1.692	1.35835783209
0.001326	1.68	1.34818396371
0.001327	1.674	1.34748803334
0.001328	1.656	1.33329066598
0.001329	1.666	1.32304346112
0.00133	1.666	1.32757071375
0.001331	1.668	1.31672928121
0.001332	1.66	1.31011449881
0.001333	1.654	1.31388127318
0.001334	1.638	1.28333783549
0.001335	1.634	1.28842694787
0.001336	1.632	1.30099039197
0.001337	1.626	1.29542425483
0.001338	1.602	1.27420406529
0.001339	1.606	1.28170355387
0.00134	1.596	1.26522092932
0.001341	1.598	1.25713801947
0.001342	1.606	1.25966821028
0.001343	1.596	1.26522092932
0.001344	1.594	1.27481920287
0.001345	1.594	1.27795305078
0.001346	1.592	1.27966245549
0.001347	1.582	1.2693604689
0.001348	1.576	1.26499960474
0.001349	1.562	1.27206760827
0.00135	1.554	1.25661609094
0.001351	1.548	1.24887789635
0.001352	1.538	1.24440990031
0.001353	1.536	1.2380242324
0.001354	1.538	1.2233380563
0.001355	1.532	1.23327855734
0.001356	1.532	1.23489918617
0.001357	1.536	1.23478905081
0.001358	1.53	1.2397983707
0.001359	1.528	1.22524120074
0.00136	1.53	1.2170045193
0.001361	1.532	1.21859591334
0.001362	1.534	1.21689933848
0.001363	1.528	1.22850152625
0.001364	1.518	1.2188830953
0.001365	1.502	1.20083137867
0.001366	1.496	1.20415281422
0.001367	1.494	1.20911703321
0.001368	1.492	1.21075843999
0.001369	1.494	1.21077000293
0.00137	1.492	1.20413288303
0.001371	1.484	1.19739049604
0.001372	1.48	1.21391927244
0.001373	1.476	1.21549331549
0.001374	1.468	1.2153090142
0.001375	1.474	1.21709654506
0.001376	1.472	1.21540775051
0.001377	1.478	1.21058498256
0.001378	1.472	1.20880767701
0.001379	1.454	1.20494149236
0.00138	1.446	1.20128431273
0.001381	1.442	1.19106506959
0.001382	1.442	1.18263942096
0.001383	1.436	1.18063711614
0.001384	1.43	1.18198984767
0.001385	1.418	1.1778268124
0.001386	1.416	1.17087317844
0.001387	1.414	1.17072797865
0.001388	1.412	1.17057934374
0.001389	1.414	1.17243507283
0.00139	1.41	1.16357208629
0.001391	1.41	1.16528966356
0.001392	1.404	1.16309242969
0.001393	1.4	1.1593101397
0.001394	1.406	1.15808635257
0.001395	1.402	1.16807362782
0.001396	1.396	1.17438664843
0.001397	1.394	1.17590986049
0.001398	1.386	1.18194923749
0.001399	1.382	1.17476635975
0.0014	1.378	1.17265340148
0.001401	1.37	1.15633040261
0.001402	1.362	1.15540296001
0.001403	1.346	1.14642226077
0.001404	1.346	1.12884188441
0.001405	1.34	1.12800709218
0.001406	1.34	1.1297787394
0.001407	1.346	1.14467637348
0.001408	1.336	1.14677983938
0.001409	1.34	1.14385313743
0.00141	1.332	1.1391997191
0.001411	1.324	1.14150076654
0.001412	1.324	1.14499956332
0.001413	1.322	1.13592077189
0.001414	1.326	1.12770740886
0.001415	1.312	1.11653750497
0.001416	1.298	1.12124751951
0.001417	1.288	1.12118508731
0.001418	1.292	1.12726926686
0.001419	1.284	1.12576374076
0.00142	1.28	1.12853887837
0.001421	1.29	1.11977676347
0.001422	1.292	1.12904207185
0.001423	1.288	1.13183744416
0.001424	1.28	1.12498888883
0.001425	1.272	1.12517376436
0.001426	1.272	1.12339485489
0.001427	1.264	1.13591548981
0.001428	1.258	1.12580460116
0.001429	1.256	1.11465869216
0.00143	1.266	1.1239412796
0.001431	1.274	1.13618836466
0.001432	1.266	1.1239412796
0.001433	1.256	1.12892160932
0.001434	1.252	1.11736117706
0.001435	1.254	1.11601254473
0.001436	1.252	1.11736117706
0.001437	1.25	1.11870460802
0.001438	1.242	1.11509461482
0.001439	1.238	1.12488043809
0.00144	1.23	1.12120470923
0.001441	1.226	1.12201782517
0.001442	1.22	1.12053558623
0.001443	1.204	1.09653271725
0.001444	1.194	1.09195421149
0.001445	1.178	1.09101604021
0.001446	1.174	1.08799080878
0.001447	1.184	1.08173194461
0.001448	1.19	1.07046718773
0.001449	1.196	1.07405027815
0.00145	1.2	1.07888831674
0.001451	1.196	1.08516542518
0.001452	1.188	1.0828924231
0.001453	1.198	1.08756425098
0.001454	1.208	1.09029170409
0.001455	1.202	1.08682841332
0.001456	1.202	1.09233511342
0.001457	1.194	1.09195421149
0.001458	1.184	1.07802782895
0.001459	1.168	1.06196798445
0.00146	1.16	1.07070070515
0.001461	1.164	1.07382680168
0.001462	1.156	1.06379697311
0.001463	1.16	1.06883113727
0.001464	1.15	1.06559842342
0.001465	1.138	1.06158183858
0.001466	1.132	1.07637168302
0.001467	1.14	1.07907367682
0.001468	1.136	1.07958510549
0.001469	1.134	1.08813785891
0.00147	1.134	1.08076084311
0.001471	1.136	1.0740130353
0.001472	1.132	1.07078289116
0.001473	1.12	1.06094297679
0.001474	1.122	1.04456498122
0.001475	1.11	1.03435970532
0.001476	1.108	1.03166661282
0.001477	1.104	1.03401353956
0.001478	1.094	1.04171205234
0.001479	1.09	1.04398275848
0.00148	1.086	1.03082685258
0.001481	1.092	1.03127881778
0.001482	1.094	1.03786511648
0.001483	1.08	1.03033974979
0.001484	1.084	1.03775912427
0.001485	1.092	1.03900721845
0.001486	1.09	1.03242433137
0.001487	1.084	1.03775912427
0.001488	1.084	1.03196123958
0.001489	1.09	1.03821962994
0.00149	1.092	1.05239536297
0.001491	1.082	1.04464156532
0.001492	1.076	1.03837565457
0.001493	1.066	1.04386014389
0.001494	1.068	1.03507294429
0.001495	1.07	1.0378342835
0.001496	1.068	1.04468942753
0.001497	1.066	1.04002115363
0.001498	1.064	1.03725792357
0.001499	1.056	1.03192247771
0.0015	1.046	1.02170641576
0.001501	1.044	1.02081536039
0.001502	1.048	1.01670841444
0.001503	1.04	1.01113797278
0.001504	1.03	1.01247222184
0.001505	1.024	1.00171053703
0.001506	1.022	1.00075771294
0.001507	1.02	1.00776981499
0.001508	1.02	1.00975244491
0.001509	1.024	1.01559046864
0.00151	1.02	1.00776981499
0.001511	1.026	1.01258283612
0.001512	1.026	1.01060575894
0.001513	1.03	1.01444566143
0.001514	1.03	1.00453969558
0.001515	1.022	0.990714893398
0.001516	1.016	0.985770764428
0.001517	1.01	0.980765007532
0.001518	0.998	0.974677382522
0.001519	1.002	0.992973312834
0.00152	0.99	0.992924971989
0.001521	0.974	0.976383121526
0.001522	0.982	0.986750221687
0.001523	0.974	0.994647676316
0.001524	0.976	1.00370513598
0.001525	0.966	1.000421911
0.001526	0.968	1.00547302301
0.001527	0.958	1.00011799304
0.001528	0.954	0.985841772294
0.001529	0.942	0.981140153087
0.00153	0.95	0.983615778645
0.001531	0.944	0.976147529833
0.001532	0.948	0.978415044856
0.001533	0.948	0.980457036285
0.001534	0.96	0.98914104151
0.001535	0.966	0.980226504437
0.001536	0.952	0.970410222535
0.001537	0.956	0.964398257983
0.001538	0.948	0.970204102238
0.001539	0.944	0.959616590103
0.00154	0.936	0.961199250936
0.001541	0.924	0.958240053431
0.001542	0.932	0.971275450117
0.001543	0.934	0.957937367472
0.001544	0.934	0.957937367472
0.001545	0.932	0.944127110086
0.001546	0.934	0.949549366805
0.001547	0.93	0.945039681707
0.001548	0.922	0.94863902513
0.001549	0.92	0.96
0.00155	0.918	0.958788819292
0.001551	0.91	0.964313227121
0.001552	0.918	0.97122397005
0.001553	0.91	0.960156237286
0.001554	0.916	0.957571929413
0.001555	0.902	0.94254761153
0.001556	0.894	0.94168147481
0.001557	0.888	0.942048831006
0.001558	0.892	0.942515782361
0.001559	0.888	0.942048831006
0.00156	0.888	0.942048831006
0.001561	0.878	0.935476349247
0.001562	0.884	0.950023157612
0.001563	0.878	0.948217274679
0.001564	0.88	0.953729521405
0.001565	0.882	0.961288718336
0.001566	0.88	0.96
0.001567	0.874	0.947694043455
0.001568	0.874	0.95190545749
0.001569	0.876	0.957404825557
0.00157	0.872	0.946369906538
0.001571	0.862	0.950239969692
0.001572	0.87	0.947153630622
0.001573	0.866	0.933832961509
0.001574	0.862	0.933250234396
0.001575	0.864	0.923852802128
0.001576	0.858	0.913146209541
0.001577	0.858	0.915333818888
0.001578	0.852	0.902272686054
0.001579	0.84	0.902441133814
0.00158	0.842	0.903900436995
0.001581	0.838	0.903192116883
0.001582	0.83	0.883798619596
0.001583	0.826	0.887538168193
0.001584	0.826	0.892033631653
0.001585	0.818	0.879133664467
0.001586	0.812	0.872155949358
0.001587	0.814	0.873729935392
0.001588	0.814	0.871437892222
0.001589	0.82	0.873842090998
0.00159	0.82	0.876127844552
0.001591	0.802	0.859532431034
0.001592	0.792	0.860660211698
0.001593	0.798	0.865561089698
0.001594	0.806	0.874279131628
0.001595	0.798	0.865561089698
0.001596	0.8	0.869482604771
0.001597	0.802	0.866484852724
0.001598	0.794	0.859979069513
0.001599	0.804	0.863472060926
0.0016	0.808	0.871284109806
0.001601	0.798	0.863247357366
0.001602	0.786	0.862672591427
0.001603	0.784	0.861013356459
0.001604	0.786	0.864987861187
0.001605	0.78	0.866948672068
0.001606	0.78	0.862322445492
0.001607	0.774	0.857277084728
0.001608	0.768	0.852159609463
0.001609	0.762	0.854023418883
0.00161	0.766	0.857463701856
0.001611	0.758	0.850550410029
0.001612	0.756	0.84880150801
0.001613	0.758	0.843466656128
0.001614	0.75	0.836361166004
0.001615	0.748	0.841722044383
0.001616	0.742	0.843466656128
0.001617	0.744	0.849978823266
0.001618	0.736	0.847528170623
0.001619	0.73	0.839702328209
0.00162	0.734	0.836208108069
0.001621	0.736	0.840418943147
0.001622	0.736	0.842795348824
0.001623	0.738	0.854023418883
0.001624	0.748	0.851173307852
0.001625	0.748	0.860520772556
0.001626	0.744	0.854671866859
0.001627	0.738	0.851678343038
0.001628	0.732	0.843905207947
0.001629	0.724	0.836554839804
0.00163	0.718	0.833352266452
0.001631	0.714	0.834388398769
0.001632	0.718	0.83813841339
0.001633	0.716	0.838656067766
0.001634	0.708	0.831105288155
0.001635	0.692	0.827729424389
0.001636	0.698	0.840711603346
0.001637	0.692	0.839723764103
0.001638	0.692	0.851549176501
0.001639	0.692	0.85389460708
0.00164	0.696	0.852985345712
0.001641	0.69	0.844926032266
0.001642	0.686	0.850531598472
0.001643	0.68	0.854166260163
0.001644	0.68	0.854166260163
0.001645	0.676	0.840847191825
0.001646	0.682	0.839568937015
0.001647	0.686	0.84107312405
0.001648	0.686	0.83869183852
0.001649	0.686	0.83869183852
0.00165	0.688	0.845373290328
0.001651	0.69	0.842555636145
0.001652	0.68	0.84
0.001653	0.676	0.840847191825
0.001654	0.67	0.839702328209
0.001655	0.672	0.829708382506
0.001656	0.676	0.828869109088
0.001657	0.676	0.828869109088
0.001658	0.69	0.842555636145
0.001659	0.69	0.835404093837
0.00166	0.688	0.835856447005
0.001661	0.678	0.82844191106
0.001662	0.676	0.821598442063
0.001663	0.666	0.811445623563
0.001664	0.654	0.808878235583
0.001665	0.648	0.805044098171
0.001666	0.648	0.80005999775
0.001667	0.66	0.810185164021
0.001668	0.66	0.810185164021
0.001669	0.654	0.816262212772
0.00167	0.656	0.810964857438
0.001671	0.64	0.808949936646
0.001672	0.638	0.809293519065
0.001673	0.632	0.802854905945
0.001674	0.634	0.809965431361
0.001675	0.636	0.817009179875
0.001676	0.638	0.814221100193
0.001677	0.636	0.814557548612
0.001678	0.638	0.816673741466
0.001679	0.638	0.816673741466
0.00168	0.642	0.818435092112
0.001681	0.632	0.802854905945
0.001682	0.624	0.794118379085
0.001683	0.626	0.793803502134
0.001684	0.622	0.791906560145
0.001685	0.618	0.79251246047
0.001686	0.614	0.78038708344
0.001687	0.616	0.780092302231
0.001688	0.612	0.780676629598
0.001689	0.616	0.777524276148
0.00169	0.616	0.782651902189
0.001691	0.604	0.766279322441
0.001692	0.598	0.76706974911
0.001693	0.604	0.776649212966
0.001694	0.608	0.781240039937
0.001695	0.612	0.785783685247
0.001696	0.61	0.783517708798
0.001697	0.612	0.778110531994
0.001698	0.61	0.775822144567
0.001699	0.612	0.770360954358
0.0017	0.614	0.770067529506
0.001701	0.616	0.774947740173
0.001702	0.62	0.782048591841
0.001703	0.62	0.782048591841
0.001704	0.612	0.772952779929
0.001705	0.612	0.770360954358
0.001706	0.61	0.768049477573
0.001707	0.614	0.770067529506
0.001708	0.614	0.78038708344
0.001709	0.612	0.778110531994
0.00171	0.608	0.776103085936
0.001711	0.602	0.766548106775
0.001712	0.594	0.762341130991
0.001713	0.592	0.757321596153
0.001714	0.594	0.76496012968
0.001715	0.596	0.775102573857
0.001716	0.594	0.777922875355
0.001717	0.59	0.773239936889
0.001718	0.588	0.770880016604
0.001719	0.584	0.763507694788
0.00172	0.586	0.760660239529
0.001721	0.584	0.760883696763
0.001722	0.582	0.758469511582
0.001723	0.574	0.751348121712
0.001724	0.57	0.751731334986
0.001725	0.564	0.746929715569
0.001726	0.562	0.744416550058
0.001727	0.558	0.742048515934
0.001728	0.558	0.742048515934
0.001729	0.56	0.739188744503
0.00173	0.552	0.728900541912
0.001731	0.546	0.72379831445
0.001732	0.552	0.723392009909
0.001733	0.55	0.723532998556
0.001734	0.552	0.728900541912
0.001735	0.564	0.736141290786
0.001736	0.56	0.725534285889
0.001737	0.56	0.736478105581
0.001738	0.562	0.736312433686
0.001739	0.56	0.74188947964
0.00174	0.56	0.733757453114
0.001741	0.562	0.733591166795
0.001742	0.564	0.73341938889
0.001743	0.558	0.731188074301
0.001744	0.552	0.715049648626
0.001745	0.546	0.704190315185
0.001746	0.542	0.704440203282
0.001747	0.538	0.701823339595
0.001748	0.53	0.705053189483
0.001749	0.524	0.708112985335
0.00175	0.528	0.710785481
0.001751	0.538	0.715930164192
0.001752	0.536	0.713234884172
0.001753	0.534	0.713333021807
0.001754	0.532	0.719010431079
0.001755	0.522	0.70817794374
0.001756	0.518	0.70829090069
0.001757	0.514	0.708381253281
0.001758	0.504	0.70567981408
0.001759	0.51	0.716868188721
0.00176	0.506	0.716912825942
0.001761	0.5	0.711336769751
0.001762	0.494	0.716912825942
0.001763	0.494	0.702825725198
0.001764	0.492	0.697091098781
0.001765	0.484	0.694077805437
0.001766	0.482	0.696904584574
0.001767	0.486	0.699859985997
0.001768	0.482	0.702620808118
0.001769	0.48	0.699714227381
0.00177	0.488	0.694158483345
0.001771	0.484	0.694077805437
0.001772	0.49	0.691303117308
0.001773	0.48	0.691086101727
0.001774	0.472	0.690808222302
0.001775	0.468	0.684818224057
0.001776	0.472	0.693697340344
0.001777	0.474	0.696651993466
0.001778	0.484	0.699817118968
0.001779	0.488	0.699897135299
0.00178	0.486	0.702711889753
0.001781	0.49	0.708449010162
0.001782	0.492	0.705645803502
0.001783	0.494	0.705665643205
0.001784	0.492	0.697091098781
0.001785	0.496	0.699988571335
0.001786	0.498	0.699997142851
0.001787	0.5	0.702851335632
0.001788	0.504	0.70567981408
0.001789	0.5	0.708519583357
0.00179	0.49	0.702780193233
0.001791	0.484	0.694077805437
0.001792	0.486	0.694121026911
0.001793	0.482	0.694028817845
0.001794	0.488	0.69703371511
0.001795	0.482	0.699768533159
0.001796	0.484	0.696953370033
0.001797	0.484	0.711156804088
0.001798	0.486	0.711198987626
0.001799	0.482	0.699768533159
0.0018	0.482	0.699768533159
0.001801	0.486	0.705552265959
0.001802	0.484	0.699817118968
0.001803	0.482	0.705461551043
0.001804	0.484	0.711156804088
0.001805	0.482	0.711108993052
0.001806	0.476	0.708112985335
0.001807	0.482	0.716711936555
0.001808	0.48	0.705407683542
0.001809	0.49	0.705620294493
0.00181	0.484	0.699817118968
0.001811	0.474	0.687985464963
0.001812	0.47	0.687822651561
0.001813	0.468	0.687732506139
0.001814	0.472	0.690808222302
0.001815	0.478	0.682287329503
0.001816	0.472	0.670235779409
0.001817	0.466	0.666966266014
0.001818	0.466	0.666966266014
0.001819	0.464	0.66686130492
0.00182	0.464	0.672832817273
0.001821	0.454	0.663237514017
0.001822	0.458	0.666510314999
0.001823	0.454	0.66624620074
0.001824	0.454	0.663237514017
0.001825	0.458	0.669504294236
0.001826	0.452	0.666105096813
0.001827	0.454	0.669241361543
0.001828	0.45	0.665957956631
0.001829	0.456	0.669375828664
0.00183	0.454	0.657178818892
0.001831	0.45	0.650768776141
0.001832	0.45	0.650768776141
0.001833	0.442	0.647020865197
0.001834	0.444	0.65944218852
0.001835	0.44	0.656048778674
0.001836	0.434	0.643151615096
0.001837	0.434	0.646253820105
0.001838	0.428	0.642507587504
0.001839	0.422	0.64180682452
0.00184	0.418	0.644419118276
0.001841	0.416	0.63792162528
0.001842	0.414	0.631350932525
0.001843	0.414	0.631350932525
0.001844	0.414	0.634510835211
0.001845	0.41	0.627614531381
0.001846	0.412	0.631075272848
0.001847	0.418	0.635040156211
0.001848	0.424	0.642046727271
0.001849	0.426	0.642280312636
0.00185	0.424	0.642046727271
0.001851	0.416	0.634778701596
0.001852	0.42	0.63843558798
0.001853	0.418	0.635040156211
0.001854	0.416	0.634778701596
0.001855	0.408	0.627324477444
0.001856	0.42	0.628967407741
0.001857	0.418	0.615853878773
0.001858	0.414	0.612049017645
0.001859	0.414	0.612049017645
0.00186	0.414	0.61530805293
0.001861	0.412	0.618268550065
0.001862	0.412	0.621494971822
0.001863	0.414	0.621774878875
0.001864	0.412	0.621494971822
0.001865	0.402	0.610242574719
0.001866	0.398	0.606296956944
0.001867	0.406	0.610871508584
0.001868	0.402	0.610242574719
0.001869	0.404	0.613827337286
0.00187	0.398	0.606296956944
0.001871	0.392	0.60525697022
0.001872	0.382	0.593359924498
0.001873	0.386	0.597498117152
0.001874	0.386	0.597498117152
0.001875	0.384	0.59375415788
0.001876	0.378	0.582336672381
0.001877	0.384	0.59037615128
0.001878	0.386	0.590765604957
0.001879	0.392	0.601943518945
0.00188	0.392	0.598611727249
0.001881	0.394	0.598969114396
0.001882	0.392	0.601943518945
0.001883	0.386	0.594141397312
0.001884	0.378	0.582336672381
0.001885	0.382	0.586579917829
0.001886	0.376	0.585340926299
0.001887	0.376	0.581914083005
0.001888	0.368	0.566194312935
0.001889	0.376	0.568
0.00189	0.376	0.571510279873
0.001891	0.382	0.579720622369
0.001892	0.38	0.575847201956
0.001893	0.376	0.581914083005
0.001894	0.372	0.577595013829
0.001895	0.374	0.581484307613
0.001896	0.376	0.581914083005
0.001897	0.374	0.584913668844
0.001898	0.378	0.58916551155
0.001899	0.378	0.592550419796
0.0019	0.382	0.596721040353
0.001901	0.376	0.592135119715
0.001902	0.38	0.596322060635
0.001903	0.384	0.597113054622
0.001904	0.38	0.592958683215
0.001905	0.372	0.581047330258
0.001906	0.368	0.573215491766
0.001907	0.368	0.573215491766
0.001908	0.358	0.574313503237
0.001909	0.36	0.574804314528
0.00191	0.356	0.573815301295
0.001911	0.36	0.578273291792
0.001912	0.362	0.575287754085
0.001913	0.358	0.574313503237
0.001914	0.352	0.579737871801
0.001915	0.352	0.583177502995
0.001916	0.348	0.582147747569
0.001917	0.344	0.581088633515
0.001918	0.338	0.579444561628
0.001919	0.344	0.581088633515
0.00192	0.344	0.581088633515
0.001921	0.35	0.592874354311
0.001922	0.348	0.588978777207
0.001923	0.344	0.584520316157
0.001924	0.344	0.584520316157
0.001925	0.344	0.584520316157
0.001926	0.344	0.584520316157
0.001927	0.338	0.582885923659
0.001928	0.338	0.575982638627
0.001929	0.336	0.575416370987
0.00193	0.334	0.574842587149
0.001931	0.34	0.576541412216
0.001932	0.342	0.573616596692
0.001933	0.338	0.572499781659
0.001934	0.344	0.574163739712
0.001935	0.34	0.569561234636
0.001936	0.346	0.571212744956
0.001937	0.348	0.571748196324
0.001938	0.35	0.572276157113
0.001939	0.352	0.5657702714
0.00194	0.352	0.5657702714
0.001941	0.356	0.566801552574
0.001942	0.356	0.566801552574
0.001943	0.356	0.566801552574
0.001944	0.36	0.571314274283
0.001945	0.356	0.570319208865
0.001946	0.352	0.5657702714
0.001947	0.356	0.566801552574
0.001948	0.36	0.571314274283
0.001949	0.358	0.570820462142
0.00195	0.356	0.570319208865
0.001951	0.348	0.564708774502
0.001952	0.346	0.564166642048
0.001953	0.346	0.564166642048
0.001954	0.342	0.56305949952
0.001955	0.336	0.561341250934
0.001956	0.338	0.561921702731
0.001957	0.34	0.562494444417
0.001958	0.338	0.558351143995
0.001959	0.338	0.558351143995
0.00196	0.334	0.557175017387
0.001961	0.324	0.557695257287
0.001962	0.32	0.55641710973
0.001963	0.32	0.552810998443
0.001964	0.32	0.552810998443
0.001965	0.322	0.553458218839
0.001966	0.32	0.552810998443
0.001967	0.318	0.548521649527
0.001968	0.316	0.547853995148
0.001969	0.32	0.552810998443
0.00197	0.312	0.550141799903
0.001971	0.314	0.550821205111
0.001972	0.314	0.550821205111
0.001973	0.31	0.549454274713
0.001974	0.304	0.536268589421
0.001975	0.302	0.528011363514
0.001976	0.302	0.524209881631
0.001977	0.304	0.532526055701
0.001978	0.304	0.52875703305
0.001979	0.302	0.524209881631
0.00198	0.302	0.528011363514
0.001981	0.302	0.528011363514
0.001982	0.306	0.529494098173
0.001983	0.304	0.52875703305
0.001984	0.302	0.524209881631
0.001985	0.302	0.520380629924
0.001986	0.3	0.515751878329
0.001987	0.298	0.51107338025
0.001988	0.298	0.514971843891
0.001989	0.3	0.515751878329
0.00199	0.294	0.509474238799
0.001991	0.296	0.514182846855
0.001992	0.294	0.509474238799
0.001993	0.296	0.51027835541
0.001994	0.296	0.51027835541
0.001995	0.298	0.51107338025
0.001996	0.296	0.50634375675
0.001997	0.296	0.51027835541
0.001998	0.296	0.51027835541
[truncated: 8,002 more rows]
