# Supplementary material for: The Influence of Synaptic Size on AMPA Receptor Activation: A Monte Carlo Model
Source: PLoS One. 2015 Jun 24;10(6):e0130924. doi: 10.1371/journal.pone.0130924 (PMC4479604; doi:10.1371/journal.pone.0130924)
Supplement: S1 Dataset — This package contains the experimental data used as basis for the analysis presented in the paper. (ZIP) [file pone.0130924.s001.zip › S1 Simulation data/test/2969_8561_128_190.csv]

time	AMPA.O.mean	AMPA.O.stdev
0.0	0.0	0.0
1e-06	0.0	0.0
2e-06	0.102	0.321863325031
3e-06	0.456	0.681222430635
4e-06	1.036	1.01916828836
5e-06	1.762	1.29358262202
6e-06	2.54	1.5350570022
7e-06	3.468	1.79470777566
8e-06	4.506	2.07989518967
9e-06	5.552	2.27844157265
1e-05	6.568	2.48864943293
1.1e-05	7.548	2.72611371736
1.2e-05	8.582	3.0058735835
1.3e-05	9.572	3.16809343297
1.4e-05	10.45	3.3123254671
1.5e-05	11.318	3.48093033541
1.6e-05	12.244	3.61226577095
1.7e-05	13.004	3.72504818761
1.8e-05	13.848	3.86586290497
1.9e-05	14.638	3.91292167057
2e-05	15.402	3.94922726619
2.1e-05	16.062	4.01623654682
2.2e-05	16.698	4.08249874464
2.3e-05	17.308	4.1430829101
2.4e-05	17.86	4.28443695251
2.5e-05	18.344	4.36184181281
2.6e-05	18.822	4.42247849062
2.7e-05	19.304	4.42578625783
2.8e-05	19.806	4.47485910393
2.9e-05	20.188	4.40280092668
3e-05	20.482	4.46784914696
3.1e-05	20.82	4.4094897664
3.2e-05	21.176	4.49766872946
3.3e-05	21.396	4.5359876543
3.4e-05	21.624	4.53548497958
3.5e-05	21.89	4.58714508164
3.6e-05	22.13	4.60663651703
3.7e-05	22.33	4.6990530961
3.8e-05	22.57	4.69522097457
3.9e-05	22.686	4.68736642476
4e-05	22.916	4.67086116257
4.1e-05	23.096	4.69880665701
4.2e-05	23.184	4.69958976933
4.3e-05	23.274	4.73105950079
4.4e-05	23.378	4.69628746991
4.5e-05	23.452	4.69336723473
4.6e-05	23.508	4.73602533777
4.7e-05	23.574	4.64160791106
4.8e-05	23.546	4.67930379437
4.9e-05	23.586	4.67061066671
5e-05	23.6	4.64930102273
5.1e-05	23.674	4.65400085948
5.2e-05	23.674	4.59866545859
5.3e-05	23.672	4.57912830133
5.4e-05	23.644	4.61576255888
5.5e-05	23.7	4.60977222865
5.6e-05	23.744	4.63405481193
5.7e-05	23.758	4.68053800326
5.8e-05	23.79	4.66067591665
5.9e-05	23.762	4.6747573199
6e-05	23.77	4.66016094143
6.1e-05	23.74	4.70195703936
6.2e-05	23.72	4.69271776266
6.3e-05	23.706	4.67199785959
6.4e-05	23.742	4.66512979455
6.5e-05	23.712	4.67729152395
6.6e-05	23.75	4.62422966558
6.7e-05	23.736	4.641799651
6.8e-05	23.666	4.65257391129
6.9e-05	23.672	4.6225984035
7e-05	23.618	4.55237037158
7.1e-05	23.574	4.50960353025
7.2e-05	23.542	4.5131182125
7.3e-05	23.484	4.56790367674
7.4e-05	23.408	4.54197490086
7.5e-05	23.42	4.52278675155
7.6e-05	23.376	4.53724850543
7.7e-05	23.348	4.49654267188
7.8e-05	23.264	4.55700603467
7.9e-05	23.208	4.60355688571
8e-05	23.16	4.62411072532
8.1e-05	23.146	4.6070255046
8.2e-05	23.088	4.58609376267
8.3e-05	23.03	4.54368792942
8.4e-05	22.97	4.51587200882
8.5e-05	22.93	4.53443491518
8.6e-05	22.898	4.55626996566
8.7e-05	22.834	4.53855087005
8.8e-05	22.742	4.57727386115
8.9e-05	22.68	4.55341629988
9e-05	22.634	4.53740498523
9.1e-05	22.522	4.5097135164
9.2e-05	22.492	4.48441032913
9.3e-05	22.474	4.47630695998
9.4e-05	22.412	4.42789521105
9.5e-05	22.408	4.49327675533
9.6e-05	22.348	4.48808377818
9.7e-05	22.266	4.46085686836
9.8e-05	22.19	4.44813444041
9.9e-05	22.156	4.43076336538
0.0001	22.08	4.5052857845
0.000101	22.018	4.51372085978
0.000102	21.946	4.52228747428
0.000103	21.866	4.50466913324
0.000104	21.846	4.47417970135
0.000105	21.8	4.49577579512
0.000106	21.708	4.45406959982
0.000107	21.662	4.4568773822
0.000108	21.576	4.45782727346
0.000109	21.48	4.43143317675
0.00011	21.374	4.35638887153
0.000111	21.316	4.37585922991
0.000112	21.246	4.34528295972
0.000113	21.204	4.33847715218
0.000114	21.138	4.34453173541
0.000115	21.098	4.37954289852
0.000116	21.068	4.39583621169
0.000117	20.998	4.36187986996
0.000118	20.944	4.37457015031
0.000119	20.912	4.37678603544
0.00012	20.886	4.40692682036
0.000121	20.852	4.42019185104
0.000122	20.826	4.41267764515
0.000123	20.766	4.40990294678
0.000124	20.668	4.44272168833
0.000125	20.592	4.4205809573
0.000126	20.524	4.40061632047
0.000127	20.448	4.35514592178
0.000128	20.424	4.35157718534
0.000129	20.342	4.33647737225
0.00013	20.336	4.34316750771
0.000131	20.31	4.33611577336
0.000132	20.25	4.30342886545
0.000133	20.206	4.33907409478
0.000134	20.174	4.34738128073
0.000135	20.058	4.39529703206
0.000136	20.002	4.39840834848
0.000137	19.928	4.37707847771
0.000138	19.898	4.36435516428
0.000139	19.804	4.37785152786
0.00014	19.764	4.36214442677
0.000141	19.682	4.30498269451
0.000142	19.726	4.29452255786
0.000143	19.68	4.23291861486
0.000144	19.628	4.19923993123
0.000145	19.562	4.1325725644
0.000146	19.466	4.10375973956
0.000147	19.416	4.186519318
0.000148	19.34	4.19051309508
0.000149	19.306	4.2100313538
0.00015	19.222	4.21054818284
0.000151	19.186	4.23502113336
0.000152	19.082	4.22081461332
0.000153	19.01	4.25886135017
0.000154	19.008	4.27924479318
0.000155	18.954	4.22846118582
0.000156	18.944	4.24368519096
0.000157	18.936	4.22183656718
0.000158	18.856	4.21654645415
0.000159	18.806	4.22851794368
0.00016	18.776	4.26682833027
0.000161	18.724	4.21186704444
0.000162	18.672	4.19814435197
0.000163	18.61	4.16243918874
0.000164	18.532	4.17671832902
0.000165	18.43	4.13679827886
0.000166	18.396	4.13559959377
0.000167	18.318	4.13725464529
0.000168	18.292	4.15195568377
0.000169	18.204	4.15432112384
0.00017	18.16	4.09272525342
0.000171	18.054	4.08987579274
0.000172	18.036	4.06923874945
0.000173	18.04	4.06575946165
0.000174	18.01	3.99323177389
0.000175	17.966	3.99610360226
0.000176	17.99	3.97666946074
0.000177	17.952	3.93671131784
0.000178	17.896	3.95135217362
0.000179	17.826	3.9758928557
0.00018	17.748	3.98854559959
0.000181	17.716	3.99591591503
0.000182	17.674	4.03778701766
0.000183	17.648	4.04030889908
0.000184	17.616	4.0349156125
0.000185	17.536	4.07144986461
0.000186	17.53	4.04389663567
0.000187	17.502	3.9982491168
0.000188	17.42	3.96882854253
0.000189	17.392	3.99578978426
0.00019	17.388	3.99267529358
0.000191	17.322	4.02620367095
0.000192	17.282	3.99630779595
0.000193	17.252	3.96793346718
0.000194	17.216	3.97710246285
0.000195	17.154	3.9812415149
0.000196	17.108	3.9769757354
0.000197	17.046	3.94966884688
0.000198	16.964	3.96669938362
0.000199	16.91	3.95801718036
0.0002	16.812	3.90700089583
0.000201	16.782	3.94036495772
0.000202	16.776	4.01021495683
0.000203	16.762	4.03402478921
0.000204	16.722	4.02401739559
0.000205	16.66	4.04034651979
0.000206	16.668	4.0424962585
0.000207	16.662	3.989956892
0.000208	16.592	3.96554359452
0.000209	16.606	3.9571156162
0.00021	16.578	3.96836439859
0.000211	16.496	3.9509472282
0.000212	16.43	3.9528597243
0.000213	16.384	3.97549292541
0.000214	16.38	3.97487106709
0.000215	16.332	3.97715677337
0.000216	16.27	3.9926307117
0.000217	16.218	3.92612735402
0.000218	16.15	3.92523884624
0.000219	16.098	3.92739048224
0.00022	16.1	3.91177708976
0.000221	16.042	3.90233724837
0.000222	15.976	3.84440164395
0.000223	15.878	3.85111879848
0.000224	15.794	3.87395973133
0.000225	15.73	3.86692384202
0.000226	15.716	3.86617950954
0.000227	15.71	3.88045100472
0.000228	15.668	3.88146570254
0.000229	15.602	3.87293118968
0.00023	15.56	3.93883231428
0.000231	15.49	3.97365071439
0.000232	15.434	3.94279646951
0.000233	15.46	3.8987690365
0.000234	15.376	3.92155887371
0.000235	15.312	3.89032852083
0.000236	15.34	3.88437897224
0.000237	15.294	3.86982738633
0.000238	15.26	3.8683846758
0.000239	15.206	3.88324142953
0.00024	15.17	3.86744101442
0.000241	15.138	3.86974882906
0.000242	15.088	3.8807545658
0.000243	15.026	3.88552750602
0.000244	14.974	3.84724888719
0.000245	14.956	3.81812309912
0.000246	14.916	3.8111604532
0.000247	14.876	3.83778894678
0.000248	14.82	3.8439042652
0.000249	14.764	3.83670483618
0.00025	14.704	3.83775767865
0.000251	14.702	3.83160488568
0.000252	14.68	3.83426655307
0.000253	14.658	3.8268833272
0.000254	14.644	3.81906585437
0.000255	14.68	3.84936358376
0.000256	14.606	3.85833694744
0.000257	14.59	3.86185188737
0.000258	14.552	3.90324172964
0.000259	14.544	3.87969895739
0.00026	14.514	3.87476502513
0.000261	14.462	3.86530154063
0.000262	14.438	3.85773975276
0.000263	14.402	3.81318711841
0.000264	14.286	3.79159649752
0.000265	14.266	3.762345545
0.000266	14.224	3.76321989791
0.000267	14.16	3.7296648643
0.000268	14.148	3.75101266327
0.000269	14.152	3.74871924796
0.00027	14.056	3.73374664379
0.000271	14.004	3.73202143617
0.000272	13.962	3.71006145502
0.000273	13.896	3.71176292346
0.000274	13.866	3.69811357316
0.000275	13.788	3.70014269995
0.000276	13.77	3.72734489952
0.000277	13.694	3.72992814944
0.000278	13.674	3.65618982002
0.000279	13.63	3.6602049123
0.00028	13.592	3.64931993665
0.000281	13.52	3.65261550125
0.000282	13.498	3.64883488253
0.000283	13.446	3.65007999912
0.000284	13.42	3.62209883907
0.000285	13.4	3.63042697213
0.000286	13.424	3.63871185999
0.000287	13.424	3.64200823722
0.000288	13.368	3.66668460602
0.000289	13.342	3.69012682709
0.00029	13.328	3.65956500147
0.000291	13.3	3.65431252084
0.000292	13.224	3.62461363458
0.000293	13.202	3.64927335233
0.000294	13.174	3.66929475513
0.000295	13.124	3.64316126462
0.000296	13.092	3.57764391744
0.000297	13.048	3.55945164316
0.000298	13.036	3.58255551248
0.000299	12.98	3.55634643982
0.0003	12.942	3.51889698627
0.000301	12.894	3.48235035572
0.000302	12.876	3.49694495238
0.000303	12.872	3.4703913324
0.000304	12.846	3.45923170661
0.000305	12.816	3.45631942968
0.000306	12.756	3.46416858712
0.000307	12.77	3.46310554272
0.000308	12.732	3.45429819211
0.000309	12.668	3.45337168576
0.00031	12.638	3.43204836796
0.000311	12.636	3.43969533535
0.000312	12.636	3.4362048833
0.000313	12.62	3.38165639887
0.000314	12.574	3.39065244459
0.000315	12.558	3.40919873284
0.000316	12.538	3.40713310571
0.000317	12.528	3.38071235097
0.000318	12.474	3.37362179267
0.000319	12.448	3.37746887476
0.00032	12.38	3.32439468174
0.000321	12.344	3.34868093434
0.000322	12.302	3.37798697452
0.000323	12.246	3.39197346688
0.000324	12.17	3.39250644804
0.000325	12.134	3.40059465388
0.000326	12.086	3.39449613345
0.000327	12.026	3.38013668363
0.000328	11.992	3.40469323141
0.000329	11.958	3.40003470571
0.00033	11.92	3.36475853517
0.000331	11.888	3.33997844304
0.000332	11.808	3.3080411122
0.000333	11.79	3.30361922745
0.000334	11.784	3.25904034955
0.000335	11.734	3.27341473083
0.000336	11.702	3.2944189169
0.000337	11.648	3.2704886485
0.000338	11.612	3.26886157553
0.000339	11.568	3.26272524127
0.00034	11.54	3.23919743146
0.000341	11.514	3.25419790425
0.000342	11.476	3.23873802584
0.000343	11.458	3.24102391228
0.000344	11.412	3.24133552722
0.000345	11.414	3.20477830747
0.000346	11.368	3.21629849361
0.000347	11.302	3.1966851581
0.000348	11.252	3.19882728512
0.000349	11.27	3.177593429
0.00035	11.286	3.19878164306
0.000351	11.212	3.17349271308
0.000352	11.178	3.17274581396
0.000353	11.146	3.21693705254
0.000354	11.124	3.22375929623
0.000355	11.118	3.25700414492
0.000356	11.07	3.23621692722
0.000357	11.034	3.20200624609
0.000358	11.012	3.20746878395
0.000359	10.982	3.16633478963
0.00036	10.932	3.18800501882
0.000361	10.92	3.1358571396
0.000362	10.926	3.13887304617
0.000363	10.87	3.12747501988
0.000364	10.846	3.10713437109
0.000365	10.842	3.13640494834
0.000366	10.778	3.11459724523
0.000367	10.72	3.11152695634
0.000368	10.688	3.07354128002
0.000369	10.652	3.08721492611
0.00037	10.696	3.11954868531
0.000371	10.648	3.12091268702
0.000372	10.598	3.12544332855
0.000373	10.548	3.11250638554
0.000374	10.464	3.09527123206
0.000375	10.45	3.0697719785
0.000376	10.464	3.05560206833
0.000377	10.43	3.03003300312
0.000378	10.422	3.08089532441
0.000379	10.374	3.08255154053
0.00038	10.366	3.08740084861
0.000381	10.368	3.11650060164
0.000382	10.33	3.11144660889
0.000383	10.292	3.08977928014
0.000384	10.278	3.08037595108
0.000385	10.266	3.07818842828
0.000386	10.242	3.08211550724
0.000387	10.184	3.06106909429
0.000388	10.168	3.06264199671
0.000389	10.15	3.07952918479
0.00039	10.142	3.06754559868
0.000391	10.146	3.04642150728
0.000392	10.144	3.03632409337
0.000393	10.104	3.02806604948
0.000394	10.07	3.01547674506
0.000395	10.048	2.98959796628
0.000396	10.004	2.97993020052
0.000397	9.982	2.97416811899
0.000398	9.962	2.97128860934
0.000399	9.948	2.97073997516
0.0004	9.928	2.99446422587
0.000401	9.916	2.98545540915
0.000402	9.876	2.96051076674
0.000403	9.85	2.97716307917
0.000404	9.852	2.94110455441
0.000405	9.8	2.93666477488
0.000406	9.776	2.90341591922
0.000407	9.738	2.90608946868
0.000408	9.742	2.93588760003
0.000409	9.724	2.91613168427
0.00041	9.714	2.92509897268
0.000411	9.704	2.96654411732
0.000412	9.704	2.94896320764
0.000413	9.678	2.96754376547
0.000414	9.646	2.9914351071
0.000415	9.618	2.96244426108
0.000416	9.604	2.9750939481
0.000417	9.554	2.97910792017
0.000418	9.554	2.99851363178
0.000419	9.532	2.96866569354
0.00042	9.504	2.97018248598
0.000421	9.45	2.9852135602
0.000422	9.432	2.96738538111
0.000423	9.422	2.97050770071
0.000424	9.352	2.95907012421
0.000425	9.33	2.95585858931
0.000426	9.316	2.96448039292
0.000427	9.276	2.98057444128
0.000428	9.27	2.94569176935
0.000429	9.206	2.96033173817
0.00043	9.166	2.94591989029
0.000431	9.162	2.91954722517
0.000432	9.2	2.92164337317
0.000433	9.166	2.92000753424
0.000434	9.108	2.92033148803
0.000435	9.104	2.93482265222
0.000436	9.092	2.94202923167
0.000437	9.052	2.94300798504
0.000438	9.002	2.93291595515
0.000439	8.986	2.91166687655
0.00044	8.984	2.91405971112
0.000441	8.964	2.91388126045
0.000442	8.934	2.88056313939
0.000443	8.892	2.86641518277
0.000444	8.874	2.84782794424
0.000445	8.846	2.86814992635
0.000446	8.784	2.89298185269
0.000447	8.766	2.87528155143
0.000448	8.73	2.88809625878
0.000449	8.722	2.8776233249
0.00045	8.708	2.83879129208
0.000451	8.702	2.84626000218
0.000452	8.664	2.83038937251
0.000453	8.59	2.8330019414
0.000454	8.566	2.81667250492
0.000455	8.544	2.78209705079
0.000456	8.51	2.78673644251
0.000457	8.478	2.78881982208
0.000458	8.47	2.7944766952
0.000459	8.45	2.78845835544
0.00046	8.424	2.81286757598
0.000461	8.428	2.82503380511
0.000462	8.384	2.81931622916
0.000463	8.384	2.82427760675
0.000464	8.392	2.83660642318
0.000465	8.38	2.8297703087
0.000466	8.352	2.8340952701
0.000467	8.324	2.82754734708
0.000468	8.298	2.83992887235
0.000469	8.262	2.83713869946
0.00047	8.23	2.82083321024
0.000471	8.216	2.81519874964
0.000472	8.202	2.82085022644
0.000473	8.178	2.79039710436
0.000474	8.172	2.8032866425
0.000475	8.14	2.80577974902
0.000476	8.122	2.77472809479
0.000477	8.106	2.79977927701
0.000478	8.058	2.78471470711
0.000479	8.03	2.80875417223
0.00048	8.006	2.78961717804
0.000481	8.012	2.77918261365
0.000482	8.012	2.79425410441
0.000483	8.0	2.79356403184
0.000484	7.96	2.75724500181
0.000485	7.938	2.74265491814
0.000486	7.944	2.71530182484
0.000487	7.91	2.70885584703
0.000488	7.894	2.72740976019
0.000489	7.856	2.74650031859
0.00049	7.82	2.74364720764
0.000491	7.812	2.73142014344
0.000492	7.78	2.72829617161
0.000493	7.748	2.72846037171
0.000494	7.732	2.75321194244
0.000495	7.68	2.76
0.000496	7.692	2.73882018395
0.000497	7.676	2.71496298317
0.000498	7.634	2.69444688201
0.000499	7.596	2.69977480542
0.0005	7.536	2.70346148484
0.000501	7.512	2.70515360008
0.000502	7.49	2.68065290554
0.000503	7.45	2.68169722377
0.000504	7.448	2.69949921282
0.000505	7.406	2.71093415634
0.000506	7.38	2.68916343869
0.000507	7.374	2.68591213557
0.000508	7.354	2.6722058304
0.000509	7.338	2.67352875429
0.00051	7.314	2.65167946781
0.000511	7.328	2.6473413078
0.000512	7.304	2.64642853673
0.000513	7.306	2.65186047898
0.000514	7.306	2.68036639286
0.000515	7.272	2.66721127772
0.000516	7.274	2.66813118118
0.000517	7.248	2.64924442058
0.000518	7.248	2.66805097403
0.000519	7.238	2.63008669059
0.00052	7.214	2.616907335
0.000521	7.194	2.6023766061
0.000522	7.188	2.58778979054
0.000523	7.166	2.53109541503
0.000524	7.11	2.53019762074
0.000525	7.088	2.50604389427
0.000526	7.066	2.52302279023
0.000527	7.076	2.51042307191
0.000528	7.06	2.47070840044
0.000529	7.048	2.47177992548
0.00053	7.06	2.48362638092
0.000531	7.036	2.45900467669
0.000532	6.982	2.47662593058
0.000533	6.934	2.46366474992
0.000534	6.91	2.47020242086
0.000535	6.904	2.45983414075
0.000536	6.882	2.47953140734
0.000537	6.866	2.48516478327
0.000538	6.856	2.46642737578
0.000539	6.856	2.4631816823
0.00054	6.82	2.48024192368
0.000541	6.808	2.46883292266
0.000542	6.79	2.48392834035
0.000543	6.762	2.48623329557
0.000544	6.734	2.48419886483
0.000545	6.71	2.46452835244
0.000546	6.692	2.45624428753
0.000547	6.684	2.47873838878
0.000548	6.672	2.48282419837
0.000549	6.666	2.49768773068
0.00055	6.648	2.50441530102
0.000551	6.614	2.49900060024
0.000552	6.572	2.50056313658
0.000553	6.552	2.47856732812
0.000554	6.536	2.46509715833
0.000555	6.556	2.46472391963
0.000556	6.552	2.47614539153
0.000557	6.526	2.490245771
0.000558	6.52	2.49591666528
0.000559	6.538	2.48607240442
0.00056	6.52	2.4903011866
0.000561	6.496	2.49439050672
0.000562	6.508	2.48876194121
0.000563	6.49	2.4798991915
0.000564	6.478	2.47336127567
0.000565	6.444	2.4639123361
0.000566	6.45	2.46971658293
0.000567	6.434	2.46122814871
0.000568	6.404	2.47078610972
0.000569	6.36	2.46138172578
0.00057	6.364	2.460793368
0.000571	6.35	2.4689066406
0.000572	6.31	2.43595976978
0.000573	6.31	2.43349542839
0.000574	6.262	2.41606208529
0.000575	6.242	2.42722804862
0.000576	6.244	2.4356650016
0.000577	6.228	2.43557303319
0.000578	6.21	2.41534676599
0.000579	6.212	2.43291101358
0.00058	6.18	2.43055549206
0.000581	6.13	2.41683677562
0.000582	6.088	2.4298674861
0.000583	6.072	2.41470826395
0.000584	6.052	2.41687732415
0.000585	6.032	2.41308433338
0.000586	6.036	2.38887086298
0.000587	6.014	2.38281430246
0.000588	5.96	2.39215384121
0.000589	5.956	2.38370803581
0.00059	5.936	2.39497473891
0.000591	5.926	2.38002605028
0.000592	5.924	2.39879636485
0.000593	5.92	2.41197014907
0.000594	5.876	2.38927269268
0.000595	5.87	2.40106226492
0.000596	5.846	2.40879305877
0.000597	5.816	2.4054405002
0.000598	5.806	2.40090899453
0.000599	5.804	2.42107083746
0.0006	5.786	2.43396877548
0.000601	5.766	2.44524927155
0.000602	5.762	2.45466005793
0.000603	5.744	2.46545411639
0.000604	5.708	2.45494113982
0.000605	5.682	2.45374733826
0.000606	5.658	2.42590931405
0.000607	5.664	2.42715965688
0.000608	5.674	2.41655208924
0.000609	5.674	2.41406793608
0.00061	5.654	2.40962320706
0.000611	5.642	2.36174427066
0.000612	5.626	2.34566067452
0.000613	5.624	2.34064606466
0.000614	5.624	2.33465714828
0.000615	5.596	2.33511969715
0.000616	5.596	2.34110743026
0.000617	5.56	2.32
0.000618	5.546	2.3160060449
0.000619	5.59	2.31298508426
0.00062	5.564	2.31471466924
0.000621	5.554	2.33304179131
0.000622	5.528	2.32146850076
0.000623	5.524	2.29726446018
0.000624	5.53	2.30935055806
0.000625	5.526	2.31976809186
0.000626	5.518	2.32070592708
0.000627	5.472	2.31283721866
0.000628	5.436	2.30692522636
0.000629	5.396	2.29590592142
0.00063	5.392	2.29833330916
0.000631	5.348	2.28361467853
0.000632	5.342	2.28583376473
0.000633	5.336	2.27400615654
0.000634	5.312	2.27214788251
0.000635	5.294	2.26264535445
0.000636	5.254	2.23371529072
0.000637	5.248	2.24644074037
0.000638	5.254	2.23729390112
0.000639	5.228	2.25832150058
0.00064	5.206	2.26441250659
0.000641	5.218	2.27826161799
0.000642	5.196	2.28069813873
0.000643	5.178	2.29048379169
0.000644	5.178	2.28085861026
0.000645	5.154	2.27030482535
0.000646	5.138	2.24832293054
0.000647	5.112	2.24309072487
0.000648	5.096	2.22053687202
0.000649	5.084	2.21471081634
0.00065	5.08	2.22027025382
0.000651	5.052	2.21839942301
0.000652	5.044	2.22127530937
0.000653	5.036	2.2313009658
0.000654	5.018	2.19127268956
0.000655	5.0	2.1890637268
0.000656	4.982	2.18304283055
0.000657	4.972	2.17237565812
0.000658	4.968	2.17139954868
0.000659	4.974	2.18112906542
0.00066	4.948	2.1746944613
0.000661	4.936	2.18629915611
0.000662	4.928	2.19062000356
0.000663	4.91	2.18034400955
0.000664	4.898	2.14280097069
0.000665	4.888	2.15115224938
0.000666	4.876	2.16347498252
0.000667	4.846	2.16015832753
0.000668	4.816	2.13872485374
0.000669	4.812	2.1439813432
0.00067	4.788	2.14640536712
0.000671	4.776	2.159125749
0.000672	4.74	2.14671842588
0.000673	4.73	2.14221847625
0.000674	4.742	2.15393500366
0.000675	4.722	2.13558329269
0.000676	4.714	2.16152816313
0.000677	4.716	2.15484198957
0.000678	4.712	2.18198441791
0.000679	4.71	2.18492562802
0.00068	4.696	2.18896870695
0.000681	4.688	2.176845424
0.000682	4.672	2.16250225433
0.000683	4.632	2.17084683937
0.000684	4.608	2.15739101695
0.000685	4.6	2.18265892892
0.000686	4.588	2.18134270577
0.000687	4.576	2.1854573892
0.000688	4.54	2.16988478957
0.000689	4.536	2.15237171511
0.00069	4.526	2.14413712248
0.000691	4.51	2.14053731572
0.000692	4.482	2.14141915561
0.000693	4.472	2.13288912042
0.000694	4.464	2.13464376419
0.000695	4.426	2.11294202476
0.000696	4.436	2.12647689853
0.000697	4.43	2.12346415086
0.000698	4.414	2.11721609667
0.000699	4.414	2.11627124915
0.0007	4.4	2.11943388668
0.000701	4.378	2.10502161509
0.000702	4.382	2.09763581205
0.000703	4.366	2.10048661029
0.000704	4.354	2.09968664329
0.000705	4.366	2.1014385549
0.000706	4.37	2.08449034538
0.000707	4.374	2.09048415445
0.000708	4.364	2.08122656143
0.000709	4.332	2.06924527304
0.00071	4.304	2.04244559291
0.000711	4.3	2.07026568343
0.000712	4.294	2.06580831637
0.000713	4.262	2.03797841009
0.000714	4.26	2.03577994882
0.000715	4.252	2.04266884247
0.000716	4.224	2.02332004389
0.000717	4.214	2.02982856419
0.000718	4.204	2.01851034181
0.000719	4.184	2.00851786151
0.00072	4.174	2.00592223179
0.000721	4.174	2.00990646549
0.000722	4.176	2.02411066891
0.000723	4.17	2.0241294425
0.000724	4.168	2.02577787529
0.000725	4.156	2.02870993491
0.000726	4.158	2.02114719899
0.000727	4.146	2.016106148
0.000728	4.11	2.02432704868
0.000729	4.12	2.03509213551
0.00073	4.116	2.01160234639
0.000731	4.098	2.0020978997
0.000732	4.07	1.99025124042
0.000733	4.064	1.99396690043
0.000734	4.05	1.98078267359
0.000735	4.054	1.98269614414
0.000736	4.04	2.00059991003
0.000737	4.01	1.98441427126
0.000738	4.006	1.99548590574
0.000739	3.996	1.99197991958
0.00074	4.002	2.0024974407
0.000741	3.984	2.00093578108
0.000742	3.988	1.99796296262
0.000743	3.978	2.0033761504
0.000744	3.978	1.99637571614
0.000745	3.98	2.01087045828
0.000746	3.982	2.01238067969
0.000747	3.962	2.00612960698
0.000748	3.95	1.99887468342
0.000749	3.94	1.99809909664
0.00075	3.9	2.00648947169
0.000751	3.888	2.01976632312
0.000752	3.888	2.02569889174
0.000753	3.87	2.03496928724
0.000754	3.838	2.03463903433
0.000755	3.832	2.02479035952
0.000756	3.826	1.99191465681
0.000757	3.824	1.98318531661
0.000758	3.798	1.96193679817
0.000759	3.77	1.95169157399
0.00076	3.736	1.952
0.000761	3.724	1.94520538761
0.000762	3.688	1.93459453116
0.000763	3.672	1.92364653718
0.000764	3.684	1.91628390381
0.000765	3.666	1.92936362565
0.000766	3.654	1.91579852803
0.000767	3.65	1.92028643697
0.000768	3.662	1.93281038904
0.000769	3.654	1.93035851592
0.00077	3.646	1.92683263414
0.000771	3.63	1.93625928016
0.000772	3.624	1.94283915958
0.000773	3.608	1.93657842599
0.000774	3.6	1.94730583114
0.000775	3.606	1.9408152926
0.000776	3.56	1.93865933057
0.000777	3.568	1.9290868306
0.000778	3.552	1.91501853777
0.000779	3.55	1.91088984507
0.00078	3.536	1.91120485558
0.000781	3.526	1.88926546573
0.000782	3.534	1.89969576512
0.000783	3.536	1.89544295615
0.000784	3.532	1.89340328509
0.000785	3.528	1.91760684187
0.000786	3.508	1.92092061262
0.000787	3.524	1.91766107537
0.000788	3.52	1.91874959283
0.000789	3.508	1.90208727455
0.00079	3.514	1.9156732498
0.000791	3.5	1.89578479791
0.000792	3.478	1.88825739771
0.000793	3.454	1.86972832251
0.000794	3.444	1.86195166425
0.000795	3.438	1.85638250369
0.000796	3.436	1.84767529615
0.000797	3.432	1.82903690504
0.000798	3.418	1.82736859993
0.000799	3.404	1.8233990238
0.0008	3.386	1.82784134979
0.000801	3.364	1.82304799717
0.000802	3.362	1.81299641478
0.000803	3.346	1.80285440344
0.000804	3.32	1.78930153971
0.000805	3.316	1.7922455189
0.000806	3.284	1.79425304793
0.000807	3.282	1.8017979909
0.000808	3.268	1.80004888822
0.000809	3.236	1.81336813692
0.00081	3.232	1.83471414667
0.000811	3.224	1.85952251936
0.000812	3.23	1.85286265006
0.000813	3.256	1.84782683171
0.000814	3.25	1.83725338481
0.000815	3.226	1.83382769092
0.000816	3.224	1.82697126414
0.000817	3.22	1.82526710374
0.000818	3.202	1.82679938691
0.000819	3.188	1.84083024747
0.00082	3.172	1.84347931911
0.000821	3.166	1.83587690219
0.000822	3.164	1.84203800178
0.000823	3.126	1.82376643241
0.000824	3.126	1.82266947086
0.000825	3.116	1.81949003844
0.000826	3.112	1.77748586492
0.000827	3.102	1.77301889443
0.000828	3.082	1.77630965769
0.000829	3.096	1.80188345905
0.00083	3.064	1.78210661858
0.000831	3.06	1.77775138869
0.000832	3.06	1.78560913976
0.000833	3.048	1.77811585674
0.000834	3.032	1.77058634356
0.000835	3.026	1.76898954208
0.000836	3.016	1.76060898555
0.000837	3.004	1.74584764513
0.000838	3.01	1.74180940404
0.000839	2.996	1.75156615633
0.00084	2.998	1.76351807476
0.000841	2.986	1.75436712235
0.000842	2.974	1.7462313707
0.000843	2.968	1.73406343598
0.000844	2.958	1.72980808184
0.000845	2.966	1.72882734823
0.000846	2.938	1.72689200589
0.000847	2.92	1.70926884954
0.000848	2.918	1.73068656897
0.000849	2.902	1.73101010973
0.00085	2.902	1.73562553565
0.000851	2.904	1.73285429278
0.000852	2.89	1.72449992752
0.000853	2.876	1.72528954092
0.000854	2.876	1.69959524593
0.000855	2.88	1.71743995528
0.000856	2.866	1.71115282777
0.000857	2.864	1.72786110553
0.000858	2.868	1.73740496143
0.000859	2.866	1.74929814497
0.00086	2.864	1.73363894742
0.000861	2.872	1.73078479309
0.000862	2.866	1.70295155539
0.000863	2.848	1.71606992865
0.000864	2.832	1.71923704008
0.000865	2.832	1.71923704008
0.000866	2.838	1.72966933256
0.000867	2.814	1.71330207494
0.000868	2.822	1.7106478305
0.000869	2.822	1.71415168524
0.00087	2.832	1.7110745162
0.000871	2.798	1.69387012489
0.000872	2.79	1.69407792029
0.000873	2.786	1.67815493921
0.000874	2.77	1.67245328784
0.000875	2.752	1.67406570958
0.000876	2.756	1.67704024996
0.000877	2.76	1.67642476718
0.000878	2.754	1.67853626711
0.000879	2.732	1.6733726423
0.00088	2.73	1.66766303551
0.000881	2.706	1.6684016303
0.000882	2.698	1.67296025057
0.000883	2.702	1.6772584774
0.000884	2.692	1.68200356718
0.000885	2.684	1.66737638222
0.000886	2.678	1.66802757771
0.000887	2.67	1.68199286562
0.000888	2.664	1.66586434022
0.000889	2.672	1.66385576298
0.00089	2.688	1.6765011184
0.000891	2.672	1.6674579455
0.000892	2.67	1.66886188763
0.000893	2.66	1.66505255172
0.000894	2.654	1.67161119881
0.000895	2.634	1.67691502468
0.000896	2.65	1.67675281422
0.000897	2.642	1.68696058045
0.000898	2.626	1.6822972389
0.000899	2.616	1.6722870567
0.0009	2.604	1.66107916729
0.000901	2.596	1.64947991803
0.000902	2.586	1.66210829972
0.000903	2.578	1.64070594562
0.000904	2.582	1.65507582908
0.000905	2.578	1.64314211193
0.000906	2.556	1.65011029934
0.000907	2.54	1.64572172617
0.000908	2.546	1.65041934065
0.000909	2.558	1.64153464782
0.00091	2.544	1.63953164044
0.000911	2.548	1.63819901111
0.000912	2.548	1.62840289855
0.000913	2.528	1.62886954665
0.000914	2.526	1.63135649078
0.000915	2.498	1.63156244134
0.000916	2.494	1.62418102439
0.000917	2.496	1.62048881514
0.000918	2.49	1.61799258342
0.000919	2.486	1.61672632192
0.00092	2.472	1.61654446274
0.000921	2.45	1.62834271577
0.000922	2.43	1.62268296349
0.000923	2.422	1.59621928318
0.000924	2.41	1.57794169728
0.000925	2.398	1.58480156487
0.000926	2.39	1.59056593702
0.000927	2.378	1.58969053592
0.000928	2.37	1.5990934932
0.000929	2.362	1.59842297281
0.00093	2.362	1.58712192348
0.000931	2.348	1.5933913518
0.000932	2.328	1.58253467577
0.000933	2.312	1.56289986883
0.000934	2.306	1.57872226816
0.000935	2.312	1.57944800484
0.000936	2.302	1.580758046
0.000937	2.312	1.58702740997
0.000938	2.298	1.58278109668
0.000939	2.302	1.57441925801
0.00094	2.302	1.58454914723
0.000941	2.308	1.58276214258
0.000942	2.322	1.59446417332
0.000943	2.32	1.58290871499
0.000944	2.316	1.57738517807
0.000945	2.31	1.57031843904
0.000946	2.308	1.57516221387
0.000947	2.318	1.59526674885
0.000948	2.298	1.58908653005
0.000949	2.284	1.57713157346
0.00095	2.276	1.55042703795
0.000951	2.276	1.53486937555
0.000952	2.254	1.53149730656
0.000953	2.25	1.53476382548
0.000954	2.24	1.54867685461
0.000955	2.214	1.5453815063
0.000956	2.188	1.53383701872
0.000957	2.192	1.53724949179
0.000958	2.194	1.52064591539
0.000959	2.182	1.52475440645
0.00096	2.186	1.53473254999
0.000961	2.182	1.53129879514
0.000962	2.168	1.54135524783
0.000963	2.166	1.53311578167
0.000964	2.164	1.54178597737
0.000965	2.162	1.55812579723
0.000966	2.162	1.55940886236
0.000967	2.136	1.55096872954
0.000968	2.12	1.54194682139
0.000969	2.128	1.54260040192
0.00097	2.118	1.52317956919
0.000971	2.116	1.52661193497
0.000972	2.106	1.52668398826
0.000973	2.104	1.52354323864
0.000974	2.1	1.52774343396
0.000975	2.078	1.52967839757
0.000976	2.068	1.51768771491
0.000977	2.066	1.51843472036
0.000978	2.042	1.51136891592
0.000979	2.03	1.49301707961
0.00098	2.026	1.48637949394
0.000981	2.02	1.4871449156
0.000982	2.024	1.48169632516
0.000983	2.016	1.48180430557
0.000984	2.02	1.46819617218
0.000985	2.03	1.483610461
0.000986	2.03	1.45502577297
0.000987	2.034	1.44251308486
0.000988	2.026	1.43573117261
0.000989	2.026	1.43851451157
0.00099	2.02	1.43513065607
0.000991	2.026	1.42173274563
0.000992	2.014	1.42330741585
0.000993	2.002	1.41491907896
0.000994	1.992	1.40283142252
0.000995	1.98	1.39699677881
0.000996	1.974	1.38756044913
0.000997	1.978	1.39481755079
0.000998	1.974	1.41326713681
0.000999	1.964	1.42081103599
0.001	1.96	1.42070405081
0.001001	1.954	1.42824507701
0.001002	1.94	1.41576834263
0.001003	1.948	1.40189015262
0.001004	1.948	1.39617190919
0.001005	1.954	1.39995857082
0.001006	1.958	1.39865506827
0.001007	1.948	1.40616357512
0.001008	1.934	1.40912880887
0.001009	1.916	1.38742351141
0.00101	1.9	1.38347388844
0.001011	1.896	1.39182757553
0.001012	1.898	1.39842625833
0.001013	1.888	1.41118956912
0.001014	1.886	1.3931991961
0.001015	1.87	1.39753354164
0.001016	1.86	1.39728307798
0.001017	1.862	1.39676626534
0.001018	1.848	1.37872985026
0.001019	1.84	1.38217220345
0.00102	1.838	1.38555259734
0.001021	1.838	1.37686455398
0.001022	1.824	1.37150428362
0.001023	1.816	1.38352593037
0.001024	1.812	1.37573834722
0.001025	1.818	1.37581830196
0.001026	1.818	1.37145032721
0.001027	1.802	1.36777044858
0.001028	1.81	1.35716616521
0.001029	1.796	1.35734446623
0.00103	1.774	1.35459366601
0.001031	1.764	1.34026266082
0.001032	1.766	1.35175589512
0.001033	1.754	1.33472244306
0.001034	1.762	1.33766812027
0.001035	1.756	1.34479143364
0.001036	1.764	1.34770323143
0.001037	1.766	1.34433775518
0.001038	1.752	1.34851622163
0.001039	1.74	1.33431630433
0.00104	1.742	1.33844536683
0.001041	1.754	1.33322316212
0.001042	1.744	1.33359064184
0.001043	1.738	1.33167413431
0.001044	1.73	1.32555648691
0.001045	1.738	1.32716087947
0.001046	1.732	1.31460108018
0.001047	1.726	1.30955106811
0.001048	1.71	1.31221187314
0.001049	1.72	1.31969693491
0.00105	1.722	1.30564773197
0.001051	1.71	1.29996153789
0.001052	1.698	1.29876710768
0.001053	1.696	1.28358248664
0.001054	1.71	1.28292634239
0.001055	1.698	1.29876710768
0.001056	1.688	1.28477858015
0.001057	1.69	1.27353837791
0.001058	1.688	1.28009999609
0.001059	1.684	1.27284877342
0.00106	1.68	1.26870012217
0.001061	1.67	1.26376421852
0.001062	1.658	1.26215529948
0.001063	1.656	1.28283436187
0.001064	1.654	1.27368913005
0.001065	1.652	1.27549833399
0.001066	1.638	1.25178113103
0.001067	1.632	1.27144642042
0.001068	1.64	1.28467894822
0.001069	1.634	1.28376166012
0.00107	1.64	1.28778880256
0.001071	1.638	1.28489532648
0.001072	1.634	1.28064202649
0.001073	1.628	1.27342687266
0.001074	1.628	1.28748436884
0.001075	1.612	1.267065902
0.001076	1.586	1.24844062734
0.001077	1.596	1.27623822228
0.001078	1.6	1.26806939873
0.001079	1.608	1.25949831282
0.00108	1.592	1.25440663264
0.001081	1.592	1.2607680199
0.001082	1.596	1.26995432989
0.001083	1.602	1.26948651037
0.001084	1.586	1.26751883615
0.001085	1.566	1.2592235703
0.001086	1.564	1.24655685791
0.001087	1.564	1.25614648827
0.001088	1.566	1.25125696801
0.001089	1.564	1.24495140467
0.00109	1.562	1.23699474534
0.001091	1.57	1.24623432789
0.001092	1.546	1.24413986352
0.001093	1.534	1.22508938449
0.001094	1.532	1.23651769094
0.001095	1.53	1.23008129813
0.001096	1.526	1.23504008032
0.001097	1.51	1.23203084377
0.001098	1.5	1.23044707322
0.001099	1.49	1.23040643691
0.0011	1.484	1.24327953414
0.001101	1.498	1.24015966714
0.001102	1.492	1.22716584046
0.001103	1.466	1.21195874517
0.001104	1.47	1.21371331047
0.001105	1.46	1.20016665509
0.001106	1.466	1.21854175144
0.001107	1.452	1.22625282874
0.001108	1.448	1.23907061946
0.001109	1.456	1.24902521992
0.00111	1.454	1.24735079268
0.001111	1.46	1.268227109
0.001112	1.446	1.26770816831
0.001113	1.444	1.25970790265
0.001114	1.434	1.2592235703
0.001115	1.416	1.24697393718
0.001116	1.41	1.24494979818
0.001117	1.412	1.24509276763
0.001118	1.406	1.23982418108
0.001119	1.41	1.2336531117
0.00112	1.406	1.24304625819
0.001121	1.406	1.2349753034
0.001122	1.412	1.2321753122
0.001123	1.424	1.2442764966
0.001124	1.43	1.24783813053
0.001125	1.436	1.24816024612
0.001126	1.428	1.22670941954
0.001127	1.43	1.22356037857
0.001128	1.43	1.23656783073
0.001129	1.428	1.22344431831
0.00113	1.428	1.22180849563
0.001131	1.422	1.22797231239
0.001132	1.424	1.22320235448
0.001133	1.426	1.22495877482
0.001134	1.43	1.22845431335
0.001135	1.428	1.23806946493
0.001136	1.428	1.23483440185
0.001137	1.42	1.22621368448
0.001138	1.414	1.22090294455
0.001139	1.404	1.2201573669
0.00114	1.394	1.20779302863
0.001141	1.398	1.21144376675
0.001142	1.386	1.21202475222
0.001143	1.382	1.20003166625
0.001144	1.382	1.20833604597
0.001145	1.374	1.21083607478
0.001146	1.366	1.21162865598
0.001147	1.348	1.19285204447
0.001148	1.35	1.18300464919
0.001149	1.336	1.17605442051
0.00115	1.334	1.17236683679
0.001151	1.336	1.17264828487
0.001152	1.338	1.18142117807
0.001153	1.334	1.18086578408
0.001154	1.328	1.18170046966
0.001155	1.318	1.18020167768
0.001156	1.312	1.18602529484
0.001157	1.302	1.19113223447
0.001158	1.31	1.20245582039
0.001159	1.312	1.19442705931
0.00116	1.308	1.1887539695
0.001161	1.296	1.17489744233
0.001162	1.282	1.17067331054
0.001163	1.268	1.14898912092
0.001164	1.26	1.15775645107
0.001165	1.268	1.16626583591
0.001166	1.276	1.17805942125
0.001167	1.266	1.16929209353
0.001168	1.268	1.16626583591
0.001169	1.264	1.15165272543
0.00117	1.26	1.14560027933
0.001171	1.248	1.13775920124
0.001172	1.252	1.13687994089
0.001173	1.252	1.14564217799
0.001174	1.246	1.14607329609
0.001175	1.238	1.14950250108
0.001176	1.218	1.14126070641
0.001177	1.23	1.14590575529
0.001178	1.232	1.14288057119
0.001179	1.212	1.13448490514
0.00118	1.216	1.13901009653
0.001181	1.206	1.13117814689
0.001182	1.206	1.13294483537
0.001183	1.208	1.12460481948
0.001184	1.212	1.12385764223
0.001185	1.216	1.12131351548
0.001186	1.206	1.10975853229
0.001187	1.198	1.11660019703
0.001188	1.202	1.12124751951
0.001189	1.204	1.12533728277
0.00119	1.192	1.12921919927
0.001191	1.194	1.12265934281
0.001192	1.19	1.10177130113
0.001193	1.188	1.10664176679
0.001194	1.172	1.0965473086
0.001195	1.174	1.10078335743
0.001196	1.154	1.08548790873
0.001197	1.156	1.09346421981
0.001198	1.16	1.10562199689
0.001199	1.158	1.09409140386
0.0012	1.152	1.09402742196
0.001201	1.156	1.10075610378
0.001202	1.16	1.11283421946
0.001203	1.154	1.11278209907
0.001204	1.16	1.10923396991
0.001205	1.152	1.11215826212
0.001206	1.15	1.10792599031
0.001207	1.152	1.10855581727
0.001208	1.15	1.11691539518
0.001209	1.156	1.1276808059
0.00121	1.154	1.12173258845
0.001211	1.148	1.11089873526
0.001212	1.138	1.10587341048
0.001213	1.132	1.10750891644
0.001214	1.12	1.09068785635
0.001215	1.116	1.08744838958
0.001216	1.104	1.10326062197
0.001217	1.108	1.10830320761
0.001218	1.114	1.1049904977
0.001219	1.098	1.09562584855
0.00122	1.1	1.0890362712
0.001221	1.094	1.08681369149
0.001222	1.088	1.08639587628
0.001223	1.08	1.07405772657
0.001224	1.084	1.0774711133
0.001225	1.086	1.08379149286
0.001226	1.084	1.09404935903
0.001227	1.082	1.09876112054
0.001228	1.074	1.09202747218
0.001229	1.07	1.09229116997
0.00123	1.074	1.09568426109
0.001231	1.064	1.08623386064
0.001232	1.052	1.07205223753
0.001233	1.054	1.07660763512
0.001234	1.056	1.07557612469
0.001235	1.048	1.07410241597
0.001236	1.05	1.06559842342
0.001237	1.05	1.07307968017
0.001238	1.054	1.07660763512
0.001239	1.042	1.06594371334
0.00124	1.046	1.06952512827
0.001241	1.042	1.06781833661
0.001242	1.03	1.05503554442
0.001243	1.022	1.04188099128
0.001244	1.024	1.04279624088
0.001245	1.02	1.03130984675
0.001246	1.016	1.02554570839
0.001247	1.02	1.02352332655
0.001248	1.016	1.02554570839
0.001249	1.012	1.02560031201
0.00125	1.014	1.02654956042
0.001251	1.014	1.02654956042
0.001252	1.008	1.0236874523
0.001253	0.998	1.01685593867
0.001254	1.002	1.02858932524
0.001255	1.006	1.03245532591
0.001256	1.004	1.02761082127
0.001257	1.004	1.02955524378
0.001258	0.998	1.02273945851
0.001259	0.998	1.0188208871
0.00126	1.0	1.017840852
0.001261	1.0	1.02176318196
0.001262	0.99	1.01483988885
0.001263	0.992	1.0236874523
0.001264	0.992	1.02758746586
0.001265	0.982	1.02258300397
0.001266	0.98	1.02352332655
0.001267	0.97	1.01444566143
0.001268	0.974	1.01455606055
0.001269	0.966	1.01628932888
0.00127	0.974	1.02826261237
0.001271	0.974	1.03020580468
0.001272	0.98	1.04288062596
0.001273	0.966	1.03191278701
0.001274	0.954	1.02950667798
0.001275	0.95	1.02932016399
0.001276	0.956	1.02081536039
0.001277	0.948	1.01651168218
0.001278	0.94	1.02
0.001279	0.936	1.01975683376
0.00128	0.944	1.01432933508
0.001281	0.94	1.01607086367
0.001282	0.938	1.01889940622
0.001283	0.94	1.01803732741
0.001284	0.93	1.00652868812
0.001285	0.934	1.01471375274
0.001286	0.926	1.01020987918
0.001287	0.926	1.00225944745
0.001288	0.93	1.00054984883
0.001289	0.928	1.00140701016
0.00129	0.922	0.989907066345
0.001291	0.902	0.97795500919
0.001292	0.9	0.986914383318
0.001293	0.9	0.974679434481
0.001294	0.904	0.983251748028
0.001295	0.902	0.986101414663
0.001296	0.914	0.987220340147
0.001297	0.912	0.981965376172
0.001298	0.91	0.990908673895
0.001299	0.906	0.984461273997
0.0013	0.908	0.981598696006
0.001301	0.912	0.981965376172
0.001302	0.908	0.971357812549
0.001303	0.896	0.9680826411
0.001304	0.894	0.956432956354
0.001305	0.89	0.953886785735
0.001306	0.886	0.95760325814
0.001307	0.88	0.96
0.001308	0.876	0.961573710123
0.001309	0.874	0.968568015165
0.00131	0.88	0.974474217206
0.001311	0.886	0.980308114829
0.001312	0.884	0.974958460654
0.001313	0.888	0.979518248937
0.001314	0.884	0.970847052836
0.001315	0.886	0.980308114829
0.001316	0.884	0.983129696429
0.001317	0.874	0.972689056174
0.001318	0.876	0.978071572023
0.001319	0.876	0.978071572023
0.00132	0.876	0.971917691988
0.001321	0.868	0.962588177779
0.001322	0.878	0.956616955735
0.001323	0.874	0.956098321304
0.001324	0.87	0.951367436903
0.001325	0.866	0.955009947592
0.001326	0.86	0.94466925429
0.001327	0.866	0.952913427337
0.001328	0.858	0.947542083498
0.001329	0.856	0.944067794176
0.00133	0.86	0.942549733436
0.001331	0.856	0.935555449987
0.001332	0.854	0.932032188285
0.001333	0.852	0.932789365291
0.001334	0.85	0.93354164342
0.001335	0.852	0.94767927064
0.001336	0.852	0.94978734462
0.001337	0.844	0.94850619397
0.001338	0.84	0.941488183675
0.001339	0.846	0.945665902949
0.00134	0.84	0.949947366963
0.001341	0.832	0.950671341737
0.001342	0.83	0.951367436903
0.001343	0.822	0.947795336557
0.001344	0.818	0.938549945394
0.001345	0.824	0.938628787114
0.001346	0.818	0.932135183329
0.001347	0.816	0.934956683489
0.001348	0.81	0.924067097131
0.001349	0.798	0.91060199868
0.00135	0.798	0.912795705511
0.001351	0.792	0.905944810681
0.001352	0.792	0.905944810681
0.001353	0.784	0.901855864315
0.001354	0.782	0.900264405605
0.001355	0.772	0.8921972876
0.001356	0.772	0.8921972876
0.001357	0.776	0.886467145471
0.001358	0.778	0.892589491312
0.001359	0.778	0.890346000159
0.00136	0.778	0.892589491312
0.001361	0.772	0.883185144803
0.001362	0.774	0.891585105304
0.001363	0.77	0.899499861034
0.001364	0.758	0.905227043343
0.001365	0.752	0.898051223483
0.001366	0.752	0.895821410773
0.001367	0.758	0.900797424508
0.001368	0.766	0.907327945122
0.001369	0.764	0.91011208101
0.00137	0.764	0.91011208101
0.001371	0.75	0.896381615162
0.001372	0.75	0.891908067011
0.001373	0.75	0.889662857492
0.001374	0.746	0.895256387858
0.001375	0.742	0.898574426522
0.001376	0.742	0.894111849826
0.001377	0.738	0.890705338482
0.001378	0.746	0.888529121639
0.001379	0.744	0.889080423809
0.00138	0.744	0.880036362885
0.001381	0.732	0.869583808497
0.001382	0.724	0.869381389265
0.001383	0.722	0.855988317677
0.001384	0.722	0.853648639664
0.001385	0.714	0.846288366929
0.001386	0.722	0.858321618043
0.001387	0.722	0.853648639664
0.001388	0.722	0.851302531419
0.001389	0.722	0.855988317677
0.00139	0.714	0.85100176263
0.001391	0.72	0.849470423264
0.001392	0.712	0.844426432556
0.001393	0.708	0.835904300743
0.001394	0.712	0.846791591834
0.001395	0.708	0.838293504687
0.001396	0.712	0.846791591834
0.001397	0.708	0.847782991101
0.001398	0.71	0.844926032266
0.001399	0.708	0.840675918532
0.0014	0.706	0.843542530048
0.001401	0.706	0.855315146598
0.001402	0.704	0.853454158113
0.001403	0.694	0.844016587515
0.001404	0.688	0.833460257001
0.001405	0.672	0.815117169492
0.001406	0.674	0.814692580057
0.001407	0.676	0.819160545925
0.001408	0.67	0.815536633144
0.001409	0.676	0.821598442063
0.00141	0.682	0.820290192554
0.001411	0.68	0.820731381147
0.001412	0.676	0.821598442063
0.001413	0.682	0.822724741332
0.001414	0.666	0.799026908183
0.001415	0.658	0.798145350171
0.001416	0.654	0.793904276346
0.001417	0.652	0.791767642683
0.001418	0.644	0.785661504721
0.001419	0.648	0.78999746835
0.00142	0.646	0.792895957866
0.001421	0.65	0.802184517427
0.001422	0.642	0.801146678206
0.001423	0.642	0.801146678206
0.001424	0.634	0.800027499527
0.001425	0.636	0.797185047527
0.001426	0.64	0.80399004969
0.001427	0.628	0.790958911701
0.001428	0.628	0.783336453894
0.001429	0.626	0.786208623713
0.00143	0.628	0.783336453894
0.001431	0.622	0.776605433924
0.001432	0.618	0.774645725477
0.001433	0.624	0.781424340547
0.001434	0.624	0.783979591571
0.001435	0.62	0.784601809837
0.001436	0.614	0.775244477568
0.001437	0.612	0.780676629598
0.001438	0.61	0.775822144567
0.001439	0.614	0.78038708344
0.00144	0.608	0.776103085936
0.001441	0.604	0.776649212966
0.001442	0.598	0.772266793278
0.001443	0.606	0.778950576096
0.001444	0.604	0.779220122943
0.001445	0.602	0.769152780662
0.001446	0.6	0.766811580507
0.001447	0.596	0.759462968156
0.001448	0.594	0.76496012968
0.001449	0.596	0.775102573857
0.00145	0.592	0.775587519239
0.001451	0.596	0.772517960956
0.001452	0.596	0.772517960956
0.001453	0.594	0.775347663955
0.001454	0.596	0.772517960956
0.001455	0.598	0.777429096445
0.001456	0.602	0.77174866375
0.001457	0.598	0.769672657693
0.001458	0.598	0.777429096445
0.001459	0.584	0.768728820846
0.00146	0.592	0.7730045278
0.001461	0.59	0.768049477573
0.001462	0.588	0.770880016604
0.001463	0.59	0.768049477573
0.001464	0.596	0.772517960956
0.001465	0.592	0.767812477106
0.001466	0.588	0.76828119852
0.001467	0.586	0.773695030358
0.001468	0.59	0.773239936889
0.001469	0.586	0.771105699629
0.00147	0.58	0.771751255263
0.001471	0.58	0.769155380921
0.001472	0.58	0.774338427304
0.001473	0.576	0.774741247127
0.001474	0.576	0.769560913768
0.001475	0.57	0.775306391048
0.001476	0.564	0.773242523404
0.001477	0.564	0.773242523404
0.001478	0.556	0.76607049284
0.001479	0.556	0.771274270283
0.00148	0.56	0.776144316477
0.001481	0.558	0.773715710064
0.001482	0.556	0.773863036977
0.001483	0.556	0.771274270283
0.001484	0.56	0.773563184233
0.001485	0.56	0.776144316477
0.001486	0.556	0.776443172422
0.001487	0.556	0.773863036977
0.001488	0.552	0.779291986357
0.001489	0.548	0.782109966693
0.00149	0.544	0.777215542819
0.001491	0.536	0.764659401302
0.001492	0.536	0.764659401302
0.001493	0.53	0.757033684852
0.001494	0.524	0.754601881789
0.001495	0.528	0.757110295796
0.001496	0.524	0.751946806629
0.001497	0.524	0.751946806629
0.001498	0.526	0.754535618775
0.001499	0.516	0.749495830542
0.0015	0.512	0.746897583341
0.001501	0.512	0.746897583341
0.001502	0.51	0.746927037936
0.001503	0.516	0.749495830542
0.001504	0.52	0.74404300951
0.001505	0.512	0.716837499019
0.001506	0.51	0.716868188721
0.001507	0.502	0.705688316468
0.001508	0.504	0.711325523231
0.001509	0.494	0.711311464831
0.00151	0.496	0.714131640526
0.001511	0.494	0.716912825942
0.001512	0.494	0.714117637368
0.001513	0.494	0.716912825942
0.001514	0.502	0.725255816936
0.001515	0.498	0.71693514351
0.001516	0.494	0.705665643205
0.001517	0.494	0.705665643205
0.001518	0.502	0.711333958138
0.001519	0.498	0.705688316468
0.00152	0.496	0.702839953332
0.001521	0.492	0.702805805326
0.001522	0.486	0.69699641319
0.001523	0.49	0.705620294493
0.001524	0.494	0.711311464831
0.001525	0.488	0.705589115562
0.001526	0.484	0.702669196706
0.001527	0.492	0.711291782604
0.001528	0.494	0.714117637368
0.001529	0.494	0.716912825942
0.00153	0.492	0.714098032486
0.001531	0.49	0.714072825418
0.001532	0.486	0.708381253281
0.001533	0.482	0.70829090069
0.001534	0.48	0.711055553385
0.001535	0.478	0.710996483817
0.001536	0.474	0.708042371613
0.001537	0.466	0.70202848945
0.001538	0.46	0.698856208386
0.001539	0.458	0.698738863954
0.00154	0.462	0.701823339595
0.001541	0.46	0.698856208386
0.001542	0.46	0.698856208386
0.001543	0.458	0.695870677641
0.001544	0.452	0.692600895177
0.001545	0.45	0.686658576004
0.001546	0.452	0.689707184246
0.001547	0.452	0.692600895177
0.001548	0.448	0.689417145131
0.001549	0.446	0.686355592969
0.00155	0.45	0.677864293203
0.001551	0.444	0.668478870272
0.001552	0.448	0.668801913873
0.001553	0.444	0.67146407201
0.001554	0.446	0.677557377644
0.001555	0.448	0.686510014494
0.001556	0.442	0.677226697643
0.001557	0.446	0.671627873156
0.001558	0.45	0.677864293203
0.001559	0.448	0.683590520707
0.00156	0.444	0.686195307474
0.001561	0.44	0.68
0.001562	0.444	0.689103765771
0.001563	0.444	0.680341090924
0.001564	0.446	0.683435439526
0.001565	0.446	0.689263374916
0.001566	0.446	0.692158941284
0.001567	0.444	0.692
0.001568	0.438	0.691488250081
0.001569	0.436	0.688406856445
0.00157	0.436	0.694193056721
0.001571	0.434	0.699745668082
0.001572	0.432	0.696689313826
0.001573	0.426	0.701800541465
0.001574	0.426	0.698944919146
0.001575	0.424	0.695862055295
0.001576	0.43	0.696491205975
0.001577	0.432	0.699554143723
0.001578	0.432	0.699554143723
0.001579	0.428	0.693408970233
0.00158	0.426	0.681559975351
0.001581	0.424	0.681339856459
0.001582	0.418	0.674741431957
0.001583	0.418	0.680643812871
0.001584	0.41	0.676683086829
0.001585	0.406	0.673174568741
0.001586	0.406	0.673174568741
0.001587	0.408	0.673450814834
0.001588	0.404	0.669913427243
0.001589	0.4	0.669328021227
0.00159	0.398	0.666030029353
0.001591	0.398	0.666030029353
0.001592	0.398	0.669026157934
0.001593	0.404	0.669913427243
0.001594	0.404	0.669913427243
0.001595	0.398	0.663020361678
0.001596	0.4	0.672309452559
0.001597	0.408	0.682301985927
0.001598	0.414	0.688915089108
0.001599	0.412	0.682829407685
0.0016	0.416	0.68333300813
0.001601	0.416	0.68625359744
0.001602	0.418	0.689402639972
0.001603	0.416	0.689161809737
0.001604	0.414	0.686005830879
0.001605	0.414	0.686005830879
0.001606	0.416	0.68625359744
0.001607	0.418	0.686495447909
0.001608	0.41	0.682568677863
0.001609	0.416	0.68333300813
0.00161	0.406	0.66720611508
0.001611	0.404	0.660896361013
0.001612	0.404	0.666921284711
0.001613	0.404	0.666921284711
0.001614	0.4	0.651152823844
0.001615	0.398	0.653908250445
0.001616	0.394	0.647119772531
0.001617	0.392	0.646788991867
0.001618	0.39	0.646451854356
0.001619	0.384	0.642295881973
0.00162	0.386	0.642653872625
0.001621	0.386	0.642653872625
0.001622	0.384	0.639174467575
0.001623	0.386	0.642653872625
0.001624	0.39	0.649538297562
0.001625	0.394	0.65020304521
0.001626	0.39	0.646451854356
0.001627	0.38	0.63843558798
0.001628	0.376	0.637670761444
0.001629	0.38	0.641560597294
0.00163	0.386	0.642653872625
0.001631	0.384	0.639174467575
0.001632	0.38	0.635295206971
0.001633	0.372	0.624192278068
0.001634	0.366	0.616477087977
0.001635	0.366	0.616477087977
0.001636	0.37	0.633324561343
0.001637	0.362	0.618834388185
0.001638	0.362	0.625264743929
0.001639	0.362	0.628455249003
0.00164	0.356	0.623910249956
0.001641	0.352	0.616519261662
0.001642	0.35	0.612780547994
0.001643	0.358	0.617928798487
0.001644	0.354	0.616995948123
0.001645	0.362	0.631629638317
0.001646	0.36	0.61838499335
0.001647	0.36	0.621610810717
0.001648	0.354	0.61374587575
0.001649	0.356	0.61421820227
0.00165	0.356	0.620696383105
0.001651	0.358	0.627563542599
0.001652	0.364	0.62889108755
0.001653	0.36	0.624819974073
0.001654	0.358	0.630742419693
0.001655	0.352	0.629361581287
0.001656	0.348	0.628407511095
0.001657	0.348	0.625216762411
0.001658	0.348	0.625216762411
0.001659	0.35	0.625699608438
0.00166	0.35	0.628887907341
0.001661	0.348	0.628407511095
0.001662	0.35	0.632060123722
0.001663	0.352	0.626175694195
0.001664	0.35	0.628887907341
0.001665	0.35	0.628887907341
0.001666	0.346	0.627920377118
0.001667	0.348	0.628407511095
0.001668	0.344	0.621018518242
0.001669	0.352	0.616519261662
0.00167	0.35	0.61603571325
0.001671	0.35	0.619273768216
0.001672	0.348	0.618785908049
0.001673	0.35	0.619273768216
0.001674	0.352	0.619754790219
0.001675	0.352	0.629361581287
0.001676	0.35	0.628887907341
0.001677	0.352	0.629361581287
0.001678	0.356	0.630288822684
0.001679	0.352	0.622973514686
0.00168	0.348	0.618785908049
0.001681	0.346	0.618291193533
0.001682	0.342	0.610766731249
0.001683	0.344	0.608
0.001684	0.342	0.604182091757
0.001685	0.344	0.608
0.001686	0.34	0.596992462264
0.001687	0.338	0.593090212362
0.001688	0.334	0.595351996721
0.001689	0.336	0.589155327567
0.00169	0.332	0.588027210255
0.001691	0.33	0.584037670018
0.001692	0.326	0.582858473388
0.001693	0.322	0.578200657212
0.001694	0.322	0.585077772608
0.001695	0.322	0.585077772608
0.001696	0.324	0.589087429844
0.001697	0.324	0.589087429844
0.001698	0.322	0.588486193551
0.001699	0.322	0.588486193551
0.0017	0.322	0.585077772608
0.001701	0.326	0.586279796684
0.001702	0.326	0.593063234403
0.001703	0.324	0.589087429844
0.001704	0.324	0.582257674917
0.001705	0.322	0.567728808499
0.001706	0.322	0.571240754849
0.001707	0.326	0.572471833368
0.001708	0.326	0.575954859342
0.001709	0.322	0.567728808499
0.00171	0.32	0.570613704707
0.001711	0.316	0.569336455885
0.001712	0.312	0.564496235594
0.001713	0.312	0.564496235594
0.001714	0.31	0.56382621436
0.001715	0.312	0.568028168316
0.001716	0.312	0.568028168316
0.001717	0.31	0.5673623181
0.001718	0.308	0.559585560929
0.001719	0.304	0.554602560398
0.00172	0.298	0.548813265146
0.001721	0.3	0.556776436283
0.001722	0.3	0.556776436283
0.001723	0.298	0.559639169465
0.001724	0.298	0.559639169465
0.001725	0.294	0.547324401064
0.001726	0.294	0.543657980719
0.001727	0.294	0.543657980719
0.001728	0.294	0.543657980719
0.001729	0.294	0.543657980719
0.00173	0.292	0.542895938463
0.001731	0.286	0.536846346732
0.001732	0.284	0.536044774249
0.001733	0.29	0.542125446737
0.001734	0.284	0.539762910916
0.001735	0.28	0.534415568635
0.001736	0.28	0.534415568635
0.001737	0.286	0.544246267787
0.001738	0.284	0.536044774249
0.001739	0.282	0.535234528034
0.00174	0.284	0.536044774249
0.001741	0.29	0.54580216196
0.001742	0.296	0.54807298784
0.001743	0.296	0.551710068786
0.001744	0.296	0.551710068786
0.001745	0.29	0.549454274713
0.001746	0.292	0.550214503626
0.001747	0.286	0.540558969956
0.001748	0.28	0.530659966457
0.001749	0.286	0.540558969956
0.00175	0.286	0.540558969956
0.001751	0.288	0.541346469463
0.001752	0.294	0.547324401064
0.001753	0.294	0.543657980719
0.001754	0.296	0.544411608987
0.001755	0.296	0.544411608987
0.001756	0.296	0.54807298784
0.001757	0.3	0.549545266561
0.001758	0.3	0.553172667438
0.001759	0.294	0.543657980719
0.00176	0.288	0.533906358831
0.001761	0.286	0.521731731832
0.001762	0.286	0.525551139281
0.001763	0.288	0.530147149384
0.001764	0.282	0.523904571463
0.001765	0.28	0.523067873225
0.001766	0.282	0.523904571463
0.001767	0.282	0.523904571463
0.001768	0.286	0.525551139281
0.001769	0.286	0.525551139281
0.00177	0.286	0.525551139281
0.001771	0.29	0.530942558098
0.001772	0.29	0.530942558098
0.001773	0.288	0.522547605487
0.001774	0.29	0.523354564325
0.001775	0.288	0.526361092787
0.001776	0.284	0.520906901471
0.001777	0.286	0.521731731832
0.001778	0.288	0.526361092787
0.001779	0.288	0.522547605487
0.00178	0.288	0.522547605487
0.001781	0.288	0.522547605487
0.001782	0.282	0.516213134277
0.001783	0.284	0.517053188753
0.001784	0.28	0.515363949069
0.001785	0.274	0.516646881342
0.001786	0.272	0.51963063805
0.001787	0.278	0.522222174941
0.001788	0.278	0.522222174941
0.001789	0.278	0.522222174941
0.00179	0.274	0.520503602293
0.001791	0.274	0.516646881342
0.001792	0.272	0.515767389431
0.001793	0.266	0.513073094208
0.001794	0.268	0.513980544379
0.001795	0.268	0.513980544379
0.001796	0.264	0.508236165577
0.001797	0.262	0.507302670996
0.001798	0.258	0.505406766872
0.001799	0.26	0.506359556047
0.0018	0.252	0.490403915156
0.001801	0.252	0.490403915156
0.001802	0.25	0.48938737213
0.001803	0.25	0.48938737213
0.001804	0.25	0.48938737213
0.001805	0.25	0.48938737213
0.001806	0.252	0.490403915156
0.001807	0.25	0.48938737213
0.001808	0.254	0.495463419437
0.001809	0.254	0.499483733469
0.00181	0.256	0.504444248654
0.001811	0.254	0.499483733469
0.001812	0.252	0.498493731154
0.001813	0.25	0.493457191659
0.001814	0.248	0.492438828688
0.001815	0.246	0.491410215604
0.001816	0.236	0.481979252666
0.001817	0.236	0.486111098413
0.001818	0.224	0.475209427516
0.001819	0.23	0.478643917751
0.00182	0.226	0.472148281793
0.001821	0.228	0.473303285431
0.001822	0.23	0.478643917751
0.001823	0.23	0.478643917751
0.001824	0.23	0.478643917751
0.001825	0.226	0.476365405965
0.001826	0.228	0.477510209315
0.001827	0.226	0.476365405965
0.001828	0.224	0.475209427516
0.001829	0.224	0.475209427516
0.00183	0.228	0.477510209315
0.001831	0.23	0.478643917751
0.001832	0.226	0.476365405965
0.001833	0.222	0.46980421454
0.001834	0.22	0.468614980554
0.001835	0.224	0.470981952945
0.001836	0.226	0.472148281793
0.001837	0.222	0.46980421454
0.001838	0.222	0.46980421454
0.001839	0.222	0.461211448253
0.00184	0.222	0.46980421454
0.001841	0.222	0.46980421454
0.001842	0.224	0.470981952945
0.001843	0.226	0.472148281793
0.001844	0.226	0.472148281793
0.001845	0.228	0.477510209315
0.001846	0.226	0.472148281793
0.001847	0.218	0.463115536341
0.001848	0.22	0.46432747065
0.001849	0.222	0.46980421454
0.00185	0.222	0.46980421454
0.001851	0.222	0.46980421454
0.001852	0.22	0.468614980554
0.001853	0.22	0.468614980554
0.001854	0.214	0.464977418807
0.001855	0.22	0.468614980554
0.001856	0.222	0.474042192215
0.001857	0.214	0.469258990324
0.001858	0.214	0.469258990324
0.001859	0.22	0.472863616701
0.00186	0.22	0.472863616701
0.001861	0.22	0.472863616701
0.001862	0.22	0.472863616701
0.001863	0.222	0.474042192215
0.001864	0.222	0.474042192215
0.001865	0.228	0.477510209315
0.001866	0.226	0.472148281793
0.001867	0.23	0.478643917751
0.001868	0.232	0.483917348315
0.001869	0.232	0.483917348315
0.00187	0.232	0.488032785784
0.001871	0.23	0.482804308183
0.001872	0.232	0.483917348315
0.001873	0.226	0.476365405965
0.001874	0.226	0.467893150196
0.001875	0.224	0.466716187849
0.001876	0.226	0.467893150196
0.001877	0.23	0.474447046571
0.001878	0.234	0.485019587233
0.001879	0.234	0.485019587233
0.00188	0.232	0.483917348315
0.001881	0.23	0.482804308183
0.001882	0.23	0.482804308183
0.001883	0.228	0.481680391961
0.001884	0.224	0.479399624531
0.001885	0.214	0.473501847937
0.001886	0.214	0.473501847937
0.001887	0.21	0.466797600679
0.001888	0.21	0.466797600679
0.001889	0.21	0.466797600679
0.00189	0.204	0.463016198421
0.001891	0.206	0.464288703287
0.001892	0.204	0.463016198421
0.001893	0.21	0.466797600679
0.001894	0.21	0.466797600679
0.001895	0.212	0.468034186786
0.001896	0.208	0.461233129773
0.001897	0.21	0.462493243194
0.001898	0.212	0.463741307196
0.001899	0.216	0.466201673099
0.0019	0.218	0.467414163243
0.001901	0.214	0.460656053906
0.001902	0.214	0.464977418807
0.001903	0.21	0.462493243194
0.001904	0.212	0.463741307196
0.001905	0.214	0.464977418807
0.001906	0.21	0.453762052182
0.001907	0.212	0.455034064659
0.001908	0.212	0.455034064659
0.001909	0.214	0.456293765024
0.00191	0.21	0.453762052182
0.001911	0.21	0.453762052182
0.001912	0.208	0.452477623756
0.001913	0.204	0.440890008959
0.001914	0.2	0.438178046004
0.001915	0.198	0.432199028227
0.001916	0.2	0.433589667774
0.001917	0.2	0.438178046004
0.001918	0.202	0.439540669336
0.001919	0.204	0.440890008959
0.00192	0.204	0.440890008959
0.001921	0.202	0.439540669336
0.001922	0.2	0.433589667774
0.001923	0.198	0.432199028227
0.001924	0.198	0.432199028227
0.001925	0.198	0.436802014647
0.001926	0.194	0.434009216492
0.001927	0.196	0.435412448145
0.001928	0.198	0.432199028227
0.001929	0.196	0.430794614637
0.00193	0.196	0.430794614637
0.001931	0.194	0.434009216492
0.001932	0.204	0.440890008959
0.001933	0.21	0.444859528391
0.001934	0.208	0.44354932082
0.001935	0.208	0.44354932082
0.001936	0.21	0.449332838773
0.001937	0.208	0.448035712862
0.001938	0.204	0.440890008959
0.001939	0.204	0.431722132859
0.00194	0.206	0.433086596422
0.001941	0.204	0.43633015023
0.001942	0.198	0.432199028227
0.001943	0.196	0.430794614637
0.001944	0.19	0.426497362243
0.001945	0.192	0.42794392156
0.001946	0.19	0.426497362243
0.001947	0.196	0.430794614637
0.001948	0.2	0.442718872424
0.001949	0.198	0.436802014647
0.00195	0.2	0.442718872424
0.001951	0.202	0.444067562427
0.001952	0.2	0.442718872424
0.001953	0.2	0.442718872424
0.001954	0.2	0.442718872424
0.001955	0.202	0.444067562427
0.001956	0.204	0.445403188134
0.001957	0.202	0.444067562427
0.001958	0.2	0.438178046004
0.001959	0.2	0.433589667774
0.00196	0.202	0.434966665389
0.001961	0.202	0.430344048408
0.001962	0.202	0.430344048408
0.001963	0.194	0.424692830173
0.001964	0.194	0.424692830173
0.001965	0.198	0.432199028227
0.001966	0.196	0.430794614637
0.001967	0.194	0.424692830173
0.001968	0.196	0.42612674171
0.001969	0.196	0.42612674171
0.00197	0.192	0.423244610125
0.001971	0.192	0.423244610125
0.001972	0.19	0.421781934179
0.001973	0.186	0.414009661723
0.001974	0.186	0.414009661723
0.001975	0.184	0.412485151248
0.001976	0.182	0.410945251828
0.001977	0.186	0.414009661723
0.001978	0.188	0.415518952636
0.001979	0.188	0.415518952636
0.00198	0.19	0.41701318924
0.001981	0.192	0.418492532789
0.001982	0.192	0.418492532789
0.001983	0.188	0.415518952636
0.001984	0.192	0.418492532789
0.001985	0.192	0.418492532789
0.001986	0.19	0.41701318924
0.001987	0.192	0.418492532789
0.001988	0.192	0.418492532789
0.001989	0.188	0.415518952636
0.00199	0.188	0.420304651414
0.001991	0.184	0.417305643384
0.001992	0.182	0.41578359756
0.001993	0.184	0.417305643384
0.001994	0.188	0.420304651414
0.001995	0.186	0.41881260726
0.001996	0.19	0.421781934179
0.001997	0.188	0.420304651414
0.001998	0.19	0.421781934179
[truncated: 8,002 more rows]
