# Supplementary material for: The Influence of Synaptic Size on AMPA Receptor Activation: A Monte Carlo Model
Source: PLoS One. 2015 Jun 24;10(6):e0130924. doi: 10.1371/journal.pone.0130924 (PMC4479604; doi:10.1371/journal.pone.0130924)
Supplement: S1 Dataset — This package contains the experimental data used as basis for the analysis presented in the paper. (ZIP) [file pone.0130924.s001.zip › S1 Simulation data/test/2973_7487_154_227.csv]

time	AMPA.O.mean	AMPA.O.stdev
0.0	0.0	0.0
1e-06	0.0	0.0
2e-06	0.092	0.302549169558
3e-06	0.42	0.647765389628
4e-06	1.03	1.02620660688
5e-06	1.718	1.31851279857
6e-06	2.566	1.54066349343
7e-06	3.608	1.86502975848
8e-06	4.724	2.15030788493
9e-06	5.922	2.37737586427
1e-05	7.13	2.58787557661
1.1e-05	8.392	2.79398210445
1.2e-05	9.594	2.94638150958
1.3e-05	10.898	3.23598454879
1.4e-05	12.136	3.39610129413
1.5e-05	13.354	3.55874753249
1.6e-05	14.484	3.67556036544
1.7e-05	15.58	3.79678811629
1.8e-05	16.76	3.95353006818
1.9e-05	17.798	4.04934513224
2e-05	18.71	4.14992771021
2.1e-05	19.712	4.30268009501
2.2e-05	20.686	4.41445398662
2.3e-05	21.586	4.54781310082
2.4e-05	22.436	4.63917061553
2.5e-05	23.228	4.76445337893
2.6e-05	23.96	4.7525151236
2.7e-05	24.714	4.71595207779
2.8e-05	25.364	4.81118530094
2.9e-05	25.992	4.81247711683
3e-05	26.534	4.90192248001
3.1e-05	27.046	4.89896764635
3.2e-05	27.514	4.95437221048
3.3e-05	28.01	4.9885769514
3.4e-05	28.46	4.99723923782
3.5e-05	28.952	5.0893708845
3.6e-05	29.282	5.0776447296
3.7e-05	29.646	5.11905108394
3.8e-05	30.002	5.09607653004
3.9e-05	30.364	5.11698192297
4e-05	30.686	5.13569897872
4.1e-05	30.958	5.14472895302
4.2e-05	31.184	5.11958435813
4.3e-05	31.422	5.10841619291
4.4e-05	31.534	5.11320291011
4.5e-05	31.704	5.15833151319
4.6e-05	31.836	5.16924597983
4.7e-05	31.994	5.11800390777
4.8e-05	32.104	5.15840905706
4.9e-05	32.152	5.16845199262
5e-05	32.264	5.17477574393
5.1e-05	32.38	5.13104277901
5.2e-05	32.466	5.10694076723
5.3e-05	32.58	5.16677849341
5.4e-05	32.656	5.13514011493
5.5e-05	32.704	5.11433123683
5.6e-05	32.74	5.17459177134
5.7e-05	32.774	5.22253999506
5.8e-05	32.748	5.2272838071
5.9e-05	32.762	5.1742976335
6e-05	32.802	5.20718695651
6.1e-05	32.86	5.20080762959
6.2e-05	32.868	5.20217031632
6.3e-05	32.924	5.22323884194
6.4e-05	32.98	5.2363727904
6.5e-05	32.984	5.22682924917
6.6e-05	32.974	5.21357113695
6.7e-05	33.06	5.15057278368
6.8e-05	33.002	5.17899565553
6.9e-05	32.956	5.21939306816
7e-05	32.936	5.30470583539
7.1e-05	32.882	5.29868625227
7.2e-05	32.852	5.29887686213
7.3e-05	32.832	5.35011925101
7.4e-05	32.78	5.33587855934
7.5e-05	32.676	5.42356192921
7.6e-05	32.598	5.48127685854
7.7e-05	32.552	5.45557476349
7.8e-05	32.524	5.49922030837
7.9e-05	32.54	5.57462106335
8e-05	32.49	5.5657793704
8.1e-05	32.408	5.58654956122
8.2e-05	32.366	5.60321729009
8.3e-05	32.408	5.55495598542
8.4e-05	32.274	5.57412988726
8.5e-05	32.226	5.55075886704
8.6e-05	32.198	5.52980976165
8.7e-05	32.11	5.49562553309
8.8e-05	32.048	5.51558664151
8.9e-05	32.044	5.52141865828
9e-05	32.01	5.54922517114
9.1e-05	31.97	5.49081961095
9.2e-05	31.914	5.45844336785
9.3e-05	31.79	5.41460063163
9.4e-05	31.738	5.42267055979
9.5e-05	31.674	5.38736707493
9.6e-05	31.656	5.41679462413
9.7e-05	31.478	5.34504593058
9.8e-05	31.394	5.27510796098
9.9e-05	31.328	5.25855645591
0.0001	31.24	5.23664014421
0.000101	31.16	5.23931293206
0.000102	31.076	5.26062962011
0.000103	30.952	5.28258421608
0.000104	30.89	5.20633268242
0.000105	30.776	5.16040928609
0.000106	30.7	5.0819287677
0.000107	30.626	5.11176329655
0.000108	30.56	5.14299523624
0.000109	30.492	5.14295012614
0.00011	30.41	5.11487047734
0.000111	30.332	5.0771818955
0.000112	30.282	5.02180007567
0.000113	30.182	5.02800914876
0.000114	30.112	5.06946308794
0.000115	30.018	5.0842576646
0.000116	29.876	5.16300532636
0.000117	29.794	5.20802880176
0.000118	29.678	5.25302922132
0.000119	29.608	5.2625408312
0.00012	29.482	5.22050533952
0.000121	29.386	5.19509422436
0.000122	29.346	5.22171274583
0.000123	29.306	5.24179015223
0.000124	29.228	5.22647261545
0.000125	29.122	5.23174120155
0.000126	29.064	5.21611963053
0.000127	29.036	5.19063618452
0.000128	28.92	5.20860825941
0.000129	28.786	5.19155121327
0.00013	28.74	5.15600620636
0.000131	28.674	5.16601626014
0.000132	28.624	5.15117695289
0.000133	28.546	5.14352836096
0.000134	28.496	5.12464476818
0.000135	28.424	5.15637702268
0.000136	28.292	5.136412756
0.000137	28.226	5.14460144229
0.000138	28.124	5.14787567837
0.000139	28.152	5.14207117804
0.00014	28.088	5.16606775023
0.000141	28.042	5.18770045396
0.000142	27.946	5.18681829256
0.000143	27.822	5.15890647328
0.000144	27.824	5.14830302138
0.000145	27.788	5.1523835261
0.000146	27.646	5.11279610389
0.000147	27.64	5.14143948715
0.000148	27.608	5.10747843853
0.000149	27.51	5.10234259924
0.00015	27.44	5.03332891832
0.000151	27.344	5.04872894895
0.000152	27.314	5.06235162746
0.000153	27.206	5.11816021633
0.000154	27.132	5.11806369636
0.000155	27.07	5.09677348918
0.000156	26.978	5.09013909437
0.000157	26.888	5.08128487688
0.000158	26.858	5.06377685132
0.000159	26.744	5.13872202011
0.00016	26.698	5.10125435555
0.000161	26.638	5.1282507739
0.000162	26.61	5.09920582052
0.000163	26.518	5.05546001863
0.000164	26.468	5.07789090076
0.000165	26.372	5.1281201234
0.000166	26.324	5.13059684637
0.000167	26.264	5.16123086095
0.000168	26.21	5.14605674279
0.000169	26.1	5.13400428516
0.00017	26.008	5.14703176598
0.000171	25.966	5.14945084451
0.000172	25.91	5.18477579072
0.000173	25.84	5.12351441883
0.000174	25.77	5.10265617105
0.000175	25.696	5.1326001208
0.000176	25.628	5.12382825629
0.000177	25.56	5.06264752871
0.000178	25.478	5.05979406696
0.000179	25.428	5.04428547963
0.00018	25.308	5.00451156458
0.000181	25.244	5.03393126691
0.000182	25.138	4.98427085941
0.000183	25.046	4.9871719441
0.000184	25.0	4.97352993356
0.000185	24.986	5.00417865389
0.000186	24.916	5.0557832232
0.000187	24.84	5.04404599503
0.000188	24.792	5.04903317478
0.000189	24.724	5.0279045337
0.00019	24.648	4.98639107973
0.000191	24.528	4.95955804483
0.000192	24.426	4.92224786048
0.000193	24.376	4.96735583585
0.000194	24.324	4.99790195982
0.000195	24.314	4.92538363988
0.000196	24.252	4.97237327641
0.000197	24.182	4.94053397924
0.000198	24.12	4.93372070551
0.000199	24.04	4.91267747771
0.0002	23.974	4.86963284037
0.000201	24.01	4.88363594057
0.000202	23.966	4.87738085452
0.000203	23.908	4.89525647949
0.000204	23.778	4.87203407213
0.000205	23.72	4.8420656749
0.000206	23.632	4.81420564579
0.000207	23.558	4.80360656174
0.000208	23.542	4.7870905569
0.000209	23.506	4.72757485398
0.00021	23.454	4.7298925992
0.000211	23.382	4.70829863114
0.000212	23.382	4.74553221462
0.000213	23.282	4.6740213949
0.000214	23.218	4.67658807252
0.000215	23.186	4.71162434835
0.000216	23.138	4.70222883322
0.000217	23.066	4.63137603742
0.000218	22.958	4.64157688722
0.000219	22.914	4.70006425488
0.00022	22.85	4.64020473686
0.000221	22.818	4.66013690786
0.000222	22.754	4.65504930156
0.000223	22.674	4.61039304181
0.000224	22.642	4.57185257855
0.000225	22.554	4.5781092167
0.000226	22.49	4.57666909444
0.000227	22.398	4.55231765148
0.000228	22.314	4.5496597675
0.000229	22.314	4.53997841405
0.00023	22.244	4.52332444116
0.000231	22.186	4.55449272697
0.000232	22.06	4.60308592142
0.000233	22.006	4.61323790845
0.000234	22.008	4.55455113046
0.000235	21.97	4.58225926809
0.000236	21.892	4.60438226041
0.000237	21.804	4.55868226574
0.000238	21.732	4.57953884141
0.000239	21.712	4.52913413358
0.00024	21.604	4.58859281262
0.000241	21.548	4.55671987289
0.000242	21.518	4.52434260418
0.000243	21.448	4.49969954553
0.000244	21.412	4.48132301893
0.000245	21.38	4.47745463405
0.000246	21.304	4.43752002812
0.000247	21.242	4.41355140448
0.000248	21.182	4.37959769842
0.000249	21.138	4.4057866494
0.00025	21.094	4.3837385871
0.000251	21.004	4.36073204864
0.000252	20.924	4.32553164362
0.000253	20.88	4.35816475136
0.000254	20.864	4.33053160709
0.000255	20.78	4.36298063255
0.000256	20.72	4.3365424015
0.000257	20.68	4.34943674514
0.000258	20.63	4.41011337723
0.000259	20.602	4.368477538
0.00026	20.566	4.41742504181
0.000261	20.562	4.46252798311
0.000262	20.48	4.40563275819
0.000263	20.382	4.37539438222
0.000264	20.308	4.37871396645
0.000265	20.216	4.36272208604
0.000266	20.14	4.39959089007
0.000267	20.026	4.41376528601
0.000268	20.014	4.44542506404
0.000269	19.938	4.43555588399
0.00027	19.904	4.41030429789
0.000271	19.892	4.45200359389
0.000272	19.904	4.44598515517
0.000273	19.864	4.43548238639
0.000274	19.79	4.4517300008
0.000275	19.708	4.44957705855
0.000276	19.668	4.43370905676
0.000277	19.588	4.44322585516
0.000278	19.514	4.42694070437
0.000279	19.516	4.41607789786
0.00028	19.542	4.40411580229
0.000281	19.478	4.42555262086
0.000282	19.426	4.37910082094
0.000283	19.394	4.35370692629
0.000284	19.344	4.33977695279
0.000285	19.314	4.31733760552
0.000286	19.238	4.30178521082
0.000287	19.154	4.29165282846
0.000288	19.052	4.28127270797
0.000289	18.984	4.25907783446
0.00029	18.93	4.25406864073
0.000291	18.854	4.26903783071
0.000292	18.826	4.26986229286
0.000293	18.818	4.24085793207
0.000294	18.808	4.23782208215
0.000295	18.742	4.1889659822
0.000296	18.69	4.15763153731
0.000297	18.678	4.16489087492
0.000298	18.62	4.17320021087
0.000299	18.458	4.14635213169
0.0003	18.424	4.12652686893
0.000301	18.37	4.13099261679
0.000302	18.322	4.16296961315
0.000303	18.348	4.15775131531
0.000304	18.288	4.16233780465
0.000305	18.206	4.12838515645
0.000306	18.166	4.16538641665
0.000307	18.108	4.11343360224
0.000308	18.108	4.14491688698
0.000309	18.054	4.17936406646
0.00031	18.01	4.18209277755
0.000311	18.008	4.15979999519
0.000312	17.948	4.17244484685
0.000313	17.9	4.13835716197
0.000314	17.832	4.10752674976
0.000315	17.832	4.11190661373
0.000316	17.856	4.12883324924
0.000317	17.774	4.09425499939
0.000318	17.746	4.10237540944
0.000319	17.67	4.07444474745
0.00032	17.616	4.01902276679
0.000321	17.566	4.03901522651
0.000322	17.512	4.0637244001
0.000323	17.448	4.02831180521
0.000324	17.402	4.0586199625
0.000325	17.346	4.07459004073
0.000326	17.31	4.0897310425
0.000327	17.238	4.08575035948
0.000328	17.238	4.12278498105
0.000329	17.216	4.14021062266
0.00033	17.19	4.16147810279
0.000331	17.162	4.13276614388
0.000332	17.148	4.09659565981
0.000333	17.084	4.08569994003
0.000334	17.064	4.12551863406
0.000335	16.986	4.09851241306
0.000336	16.942	4.06775564655
0.000337	16.88	4.05235733864
0.000338	16.85	4.10115837295
0.000339	16.78	4.08504589937
0.00034	16.706	4.10067848045
0.000341	16.68	4.08333197279
0.000342	16.614	4.09353197129
0.000343	16.532	4.09792337654
0.000344	16.49	4.08777445562
0.000345	16.406	4.06560745769
0.000346	16.422	4.07969557688
0.000347	16.362	4.09718879233
0.000348	16.302	4.07318008441
0.000349	16.26	4.08171532569
0.00035	16.226	4.0761408219
0.000351	16.186	4.04220286478
0.000352	16.152	4.03396777379
0.000353	16.064	4.02491043379
0.000354	15.992	4.0214345699
0.000355	15.976	4.0585002156
0.000356	15.928	4.02228989507
0.000357	15.96	4.02124358874
0.000358	15.9	4.01472290451
0.000359	15.838	4.02489204824
0.00036	15.794	4.01491768284
0.000361	15.788	4.02927487273
0.000362	15.736	4.06427164446
0.000363	15.692	4.0240695819
0.000364	15.672	4.00554815225
0.000365	15.648	3.9965104779
0.000366	15.606	3.95610464978
0.000367	15.536	3.94521279527
0.000368	15.528	3.91167687827
0.000369	15.512	3.89382280028
0.00037	15.496	3.91943669422
0.000371	15.458	3.9436323358
0.000372	15.432	3.96047673898
0.000373	15.428	3.96343487394
0.000374	15.43	3.94779685394
0.000375	15.402	4.00104936235
0.000376	15.378	3.98134600355
0.000377	15.332	4.01120630235
0.000378	15.282	3.94746450269
0.000379	15.254	3.93922378141
0.00038	15.204	3.91999795918
0.000381	15.12	3.88247343842
0.000382	15.05	3.87343516791
0.000383	14.984	3.9206815734
0.000384	14.958	3.96235233163
0.000385	14.916	3.90857314119
0.000386	14.892	3.87044390219
0.000387	14.876	3.84195575196
0.000388	14.844	3.83192693041
0.000389	14.776	3.78283280096
0.00039	14.716	3.7575715562
0.000391	14.662	3.73895118984
0.000392	14.644	3.72468307377
0.000393	14.618	3.74540732097
0.000394	14.6	3.73898381917
0.000395	14.5	3.76377470101
0.000396	14.472	3.7284334512
0.000397	14.434	3.73438669663
0.000398	14.426	3.73584314446
0.000399	14.38	3.74747915271
0.0004	14.334	3.73984545135
0.000401	14.32	3.70696641474
0.000402	14.296	3.75504780263
0.000403	14.26	3.72886041573
0.000404	14.224	3.74457260579
0.000405	14.172	3.75052209699
0.000406	14.122	3.77824244855
0.000407	14.108	3.77522661571
0.000408	14.076	3.77388712073
0.000409	14.064	3.76402763008
0.00041	14.048	3.78281588238
0.000411	14.034	3.80904765
0.000412	14.03	3.80067099339
0.000413	14.006	3.79288333593
0.000414	13.958	3.81683586233
0.000415	13.906	3.82637739906
0.000416	13.854	3.82526914086
0.000417	13.85	3.80571938009
0.000418	13.812	3.79007335021
0.000419	13.806	3.75504513954
0.00042	13.798	3.73218381112
0.000421	13.774	3.73616434328
0.000422	13.734	3.71634820758
0.000423	13.674	3.70131382079
0.000424	13.596	3.70091664321
0.000425	13.546	3.6959280296
0.000426	13.526	3.70207023164
0.000427	13.516	3.68479904472
0.000428	13.478	3.71772995254
0.000429	13.396	3.69637443991
0.00043	13.35	3.67906238055
0.000431	13.284	3.63419096912
0.000432	13.266	3.65885829187
0.000433	13.254	3.62567014495
0.000434	13.222	3.61893851841
0.000435	13.19	3.63729294943
0.000436	13.2	3.61220154476
0.000437	13.164	3.59959775531
0.000438	13.114	3.63826936881
0.000439	13.084	3.62062756991
0.00044	12.99	3.58802173906
0.000441	12.966	3.5951139064
0.000442	12.934	3.61630253159
0.000443	12.914	3.57919041125
0.000444	12.882	3.57716032629
0.000445	12.838	3.56871909794
0.000446	12.806	3.55982640026
0.000447	12.788	3.59041167556
0.000448	12.768	3.58694521843
0.000449	12.71	3.53862967828
0.00045	12.636	3.49506852579
0.000451	12.638	3.48180355563
0.000452	12.582	3.45011246194
0.000453	12.58	3.44493831585
0.000454	12.536	3.39833841752
0.000455	12.594	3.44168040352
0.000456	12.556	3.42328263513
0.000457	12.526	3.45909294469
0.000458	12.5	3.48625873968
0.000459	12.464	3.48894024024
0.00046	12.454	3.47791374246
0.000461	12.402	3.45375100434
0.000462	12.368	3.47513683184
0.000463	12.344	3.48276671628
0.000464	12.284	3.47553506672
0.000465	12.282	3.4540521131
0.000466	12.272	3.43249413692
0.000467	12.238	3.43356316383
0.000468	12.214	3.42698176243
0.000469	12.196	3.42659948053
0.00047	12.182	3.40130504366
0.000471	12.114	3.41013254874
0.000472	12.088	3.40297751976
0.000473	12.056	3.39247166532
0.000474	12.038	3.41768284076
0.000475	11.992	3.4111487801
0.000476	11.968	3.40220164011
0.000477	11.962	3.40125800256
0.000478	11.884	3.36370985669
0.000479	11.864	3.35223865499
0.00048	11.836	3.3390274033
0.000481	11.76	3.33382663017
0.000482	11.744	3.31277285669
0.000483	11.71	3.3024082122
0.000484	11.714	3.33649576652
0.000485	11.646	3.32936690679
0.000486	11.64	3.28426551911
0.000487	11.574	3.29310248854
0.000488	11.568	3.30777508304
0.000489	11.52	3.28840386814
0.00049	11.496	3.27566542858
0.000491	11.438	3.29759852014
0.000492	11.39	3.2993787294
0.000493	11.348	3.31645835192
0.000494	11.298	3.31318517442
0.000495	11.26	3.30157538154
0.000496	11.214	3.3033625293
0.000497	11.194	3.32390794096
0.000498	11.132	3.30795646888
0.000499	11.134	3.29849117022
0.0005	11.1	3.29878765609
0.000501	11.064	3.30513297766
0.000502	11.024	3.27344222494
0.000503	10.998	3.25361276122
0.000504	10.966	3.2442015967
0.000505	10.934	3.2332095509
0.000506	10.88	3.21521383426
0.000507	10.846	3.22277582218
0.000508	10.862	3.2253613751
0.000509	10.834	3.20600124766
0.00051	10.818	3.21758853802
0.000511	10.766	3.1798182338
0.000512	10.742	3.19177630795
0.000513	10.722	3.20822630124
0.000514	10.652	3.21168117969
0.000515	10.694	3.25213222363
0.000516	10.686	3.25382912889
0.000517	10.668	3.27074548077
0.000518	10.636	3.30567754023
0.000519	10.586	3.2782013361
0.00052	10.582	3.29655517169
0.000521	10.548	3.28080721774
0.000522	10.502	3.27200183374
0.000523	10.5	3.25914099112
0.000524	10.496	3.25791098712
0.000525	10.46	3.26196259942
0.000526	10.402	3.31547824605
0.000527	10.414	3.33445707725
0.000528	10.348	3.30558557596
0.000529	10.316	3.30698412455
0.00053	10.28	3.27560681401
0.000531	10.242	3.29839900558
0.000532	10.22	3.28809975518
0.000533	10.184	3.27263563508
0.000534	10.204	3.26226669664
0.000535	10.196	3.29326342706
0.000536	10.168	3.24156998999
0.000537	10.106	3.23152657424
0.000538	10.076	3.20846131346
0.000539	10.066	3.21522067672
0.00054	10.028	3.18735250639
0.000541	10.022	3.17135869936
0.000542	10.022	3.15682055239
0.000543	9.992	3.14005350273
0.000544	10.008	3.16353220309
0.000545	10.0	3.18935730203
0.000546	9.978	3.15618693996
0.000547	9.92	3.14031845519
0.000548	9.926	3.14205728783
0.000549	9.938	3.1676735943
0.00055	9.896	3.16056703773
0.000551	9.884	3.16078218168
0.000552	9.834	3.12064800963
0.000553	9.784	3.123674759
0.000554	9.762	3.12111454452
0.000555	9.75	3.10411017846
0.000556	9.746	3.07790253257
0.000557	9.7	3.09160152672
0.000558	9.674	3.09640501227
0.000559	9.624	3.10074571676
0.00056	9.59	3.05383365624
0.000561	9.556	3.05530096717
0.000562	9.538	3.06015620516
0.000563	9.514	3.09027571585
0.000564	9.486	3.11348743373
0.000565	9.442	3.09881203044
0.000566	9.4	3.08609785976
0.000567	9.36	3.0637232251
0.000568	9.366	3.06203265822
0.000569	9.322	3.09359273338
0.00057	9.33	3.07523982805
0.000571	9.314	3.04752424108
0.000572	9.288	3.06611415313
0.000573	9.276	3.0475931487
0.000574	9.276	3.05414865388
0.000575	9.232	3.04929106515
0.000576	9.226	3.04021775536
0.000577	9.208	3.02997293717
0.000578	9.178	3.01899254719
0.000579	9.11	2.99831619413
0.00058	9.124	3.017386949
0.000581	9.062	3.00701779177
0.000582	9.04	3.01104632977
0.000583	9.008	3.00997275735
0.000584	9.004	3.01130934977
0.000585	8.972	3.01649067627
0.000586	8.96	3.00971759473
0.000587	8.928	3.01244352644
0.000588	8.906	3.01747642907
0.000589	8.892	3.0100392024
0.00059	8.828	3.01104898665
0.000591	8.79	3.03741666552
0.000592	8.768	3.04009473537
0.000593	8.75	3.01720068938
0.000594	8.738	3.03007524659
0.000595	8.706	2.96708004611
0.000596	8.708	2.97232838024
0.000597	8.666	2.99039194755
0.000598	8.642	3.02685249062
0.000599	8.608	3.02627427706
0.0006	8.616	3.01007375325
0.000601	8.582	2.9938730768
0.000602	8.572	3.00013599692
0.000603	8.542	2.969214711
0.000604	8.504	2.95465463295
0.000605	8.466	2.95987229454
0.000606	8.444	2.95006169427
0.000607	8.44	2.94794843917
0.000608	8.426	2.93879635225
0.000609	8.428	2.94156692938
0.00061	8.394	2.94665301656
0.000611	8.388	2.94235551897
0.000612	8.368	2.93130960494
0.000613	8.358	2.95259817788
0.000614	8.312	2.9042479233
0.000615	8.286	2.92509897268
0.000616	8.28	2.93011945149
0.000617	8.228	2.94754406244
0.000618	8.218	2.97093857224
0.000619	8.202	2.95181232466
0.00062	8.192	2.9480732691
0.000621	8.176	2.9504277656
0.000622	8.17	2.97944625728
0.000623	8.132	2.98840693347
0.000624	8.086	2.98036977572
0.000625	8.056	2.94836632731
0.000626	8.04	2.92820764291
0.000627	8.01	2.92812226521
0.000628	7.99	2.89860311185
0.000629	7.936	2.86494397851
0.00063	7.918	2.85504395763
0.000631	7.904	2.8738100146
0.000632	7.864	2.89231810145
0.000633	7.822	2.88830677041
0.000634	7.796	2.85418709968
0.000635	7.766	2.85503835351
0.000636	7.764	2.8277736826
0.000637	7.748	2.84754209802
0.000638	7.744	2.84648274191
0.000639	7.712	2.86863312398
0.00064	7.67	2.87003484299
0.000641	7.648	2.8733423047
0.000642	7.662	2.9044372949
0.000643	7.63	2.91223282036
0.000644	7.608	2.91861885144
0.000645	7.562	2.89864727071
0.000646	7.534	2.87764556539
0.000647	7.49	2.85480297043
0.000648	7.492	2.86669426343
0.000649	7.49	2.85550345824
0.00065	7.464	2.85038664044
0.000651	7.474	2.84276696196
0.000652	7.458	2.81997092184
0.000653	7.448	2.81412437536
0.000654	7.422	2.81210170513
0.000655	7.42	2.7891934318
0.000656	7.414	2.80260664382
0.000657	7.384	2.78362066381
0.000658	7.386	2.77434749085
0.000659	7.368	2.79366712405
0.00066	7.356	2.82794342235
0.000661	7.334	2.80756905525
0.000662	7.328	2.82000283688
0.000663	7.296	2.82354103919
0.000664	7.294	2.81275025553
0.000665	7.29	2.8330019414
0.000666	7.27	2.80091056623
0.000667	7.27	2.75628372995
0.000668	7.254	2.79382962974
0.000669	7.212	2.74791848496
0.00067	7.206	2.72241877748
0.000671	7.194	2.72696974681
0.000672	7.188	2.72775658738
0.000673	7.178	2.74559938811
0.000674	7.136	2.78163692814
0.000675	7.128	2.7618138967
0.000676	7.126	2.75138583263
0.000677	7.112	2.73266463365
0.000678	7.08	2.71838187163
0.000679	7.046	2.71291061408
0.00068	7.02	2.70769274476
0.000681	6.982	2.70807606983
0.000682	6.98	2.69955551897
0.000683	6.98	2.69881455458
0.000684	6.946	2.69575295604
0.000685	6.924	2.67249396632
0.000686	6.888	2.64035149175
0.000687	6.872	2.62442679456
0.000688	6.86	2.62152627299
0.000689	6.826	2.64343034711
0.00069	6.794	2.65999323307
0.000691	6.776	2.65439710669
0.000692	6.768	2.64238074471
0.000693	6.73	2.66628955667
0.000694	6.724	2.69143530481
0.000695	6.692	2.68647278043
0.000696	6.7	2.68365422512
0.000697	6.692	2.70354138123
0.000698	6.648	2.68106247596
0.000699	6.614	2.65047241072
0.0007	6.588	2.64239588253
0.000701	6.568	2.6715867944
0.000702	6.552	2.64032119258
0.000703	6.544	2.61229094857
0.000704	6.514	2.58491856738
0.000705	6.48	2.58333118279
0.000706	6.468	2.58398452008
0.000707	6.488	2.56785046294
0.000708	6.448	2.59293193123
0.000709	6.468	2.58011162549
0.00071	6.462	2.6169745891
0.000711	6.44	2.62800304414
0.000712	6.442	2.62347784439
0.000713	6.43	2.59944224787
0.000714	6.428	2.59784834045
0.000715	6.388	2.57787819728
0.000716	6.372	2.58255997026
0.000717	6.38	2.61679192906
0.000718	6.34	2.60699060221
0.000719	6.328	2.60545888473
0.00072	6.326	2.6030220898
0.000721	6.312	2.61890358738
0.000722	6.28	2.57790612707
0.000723	6.238	2.54742144138
0.000724	6.196	2.53645106399
0.000725	6.184	2.51359185231
0.000726	6.146	2.52995731189
0.000727	6.136	2.53958736806
0.000728	6.122	2.52410697079
0.000729	6.106	2.50574619625
0.00073	6.088	2.48440254387
0.000731	6.086	2.48004112869
0.000732	6.052	2.51023823571
0.000733	6.056	2.50536703898
0.000734	6.034	2.52682488511
0.000735	6.03	2.52608392576
0.000736	5.98	2.51467691762
0.000737	5.95	2.50669104598
0.000738	5.918	2.50025518698
0.000739	5.886	2.49258981784
0.00074	5.886	2.50938319114
0.000741	5.864	2.51426012974
0.000742	5.854	2.48851039781
0.000743	5.868	2.48325914878
0.000744	5.866	2.46577452335
0.000745	5.856	2.4688588457
0.000746	5.836	2.43579637901
0.000747	5.818	2.43328502235
0.000748	5.79	2.42196201457
0.000749	5.788	2.405630063
0.00075	5.778	2.38929194533
0.000751	5.77	2.3683538587
0.000752	5.746	2.40696572472
0.000753	5.736	2.39129755572
0.000754	5.726	2.40477109098
0.000755	5.742	2.39320621761
0.000756	5.696	2.38989204777
0.000757	5.674	2.37901744424
0.000758	5.65	2.35616213364
0.000759	5.624	2.37205058968
0.00076	5.616	2.38171030984
0.000761	5.602	2.34767885368
0.000762	5.58	2.34682764599
0.000763	5.566	2.34214517056
0.000764	5.586	2.35257390957
0.000765	5.544	2.33667798381
0.000766	5.526	2.34804684791
0.000767	5.516	2.31640756345
0.000768	5.508	2.33964441743
0.000769	5.506	2.34647906447
0.00077	5.49	2.31989223888
0.000771	5.454	2.32031980554
0.000772	5.458	2.31521834823
0.000773	5.422	2.28208588795
0.000774	5.41	2.31212023909
0.000775	5.41	2.32763828805
0.000776	5.412	2.31910672458
0.000777	5.396	2.29503464026
0.000778	5.39	2.29823845586
0.000779	5.37	2.29806440293
0.00078	5.36	2.30443051533
0.000781	5.354	2.31963014293
0.000782	5.328	2.32473998546
0.000783	5.304	2.29250605234
0.000784	5.284	2.3124324855
0.000785	5.268	2.31088208267
0.000786	5.264	2.31047700703
0.000787	5.246	2.33869279727
0.000788	5.22	2.33828997346
0.000789	5.21	2.32075418776
0.00079	5.218	2.31656556134
0.000791	5.202	2.31628927382
0.000792	5.206	2.32885465412
0.000793	5.184	2.31303782935
0.000794	5.18	2.29599651568
0.000795	5.154	2.28610673417
0.000796	5.126	2.27467008597
0.000797	5.102	2.25290834257
0.000798	5.082	2.26258171123
0.000799	5.05	2.28199474145
0.0008	5.062	2.26144997734
0.000801	5.048	2.26576609561
0.000802	5.02	2.26088478256
0.000803	4.986	2.25162252609
0.000804	5.0	2.22979819715
0.000805	4.99	2.23201702502
0.000806	4.988	2.20178473062
0.000807	4.94	2.192806421
0.000808	4.928	2.20970948317
0.000809	4.916	2.17828923699
0.00081	4.906	2.17650269929
0.000811	4.886	2.16356280242
0.000812	4.866	2.17624539058
0.000813	4.846	2.17308168277
0.000814	4.838	2.18992145978
0.000815	4.828	2.1914415347
0.000816	4.82	2.19809008005
0.000817	4.824	2.19659372666
0.000818	4.822	2.1850208237
0.000819	4.794	2.1816425005
0.00082	4.76	2.17218783718
0.000821	4.744	2.16667117948
0.000822	4.714	2.15967682768
0.000823	4.708	2.1481936598
0.000824	4.682	2.15983240091
0.000825	4.676	2.16310517544
0.000826	4.678	2.16848241865
0.000827	4.672	2.15787302685
0.000828	4.668	2.17756193942
0.000829	4.664	2.20161395344
0.00083	4.64	2.19963633358
0.000831	4.632	2.20194822827
0.000832	4.622	2.17695107892
0.000833	4.614	2.15708228865
0.000834	4.63	2.16450918224
0.000835	4.628	2.16462837457
0.000836	4.626	2.15734188297
0.000837	4.612	2.17748846151
0.000838	4.604	2.17052620348
0.000839	4.602	2.15675589718
0.00084	4.606	2.15099139933
0.000841	4.6	2.1716353285
0.000842	4.556	2.16121817501
0.000843	4.536	2.15886636919
0.000844	4.524	2.1811519892
0.000845	4.484	2.16465794065
0.000846	4.462	2.16899884739
0.000847	4.462	2.15419497725
0.000848	4.44	2.14997674406
0.000849	4.42	2.1390652164
0.00085	4.406	2.13193902352
0.000851	4.372	2.15629682558
0.000852	4.364	2.15395078867
0.000853	4.328	2.1251861095
0.000854	4.326	2.13160127604
0.000855	4.316	2.15688293609
0.000856	4.332	2.14890111452
0.000857	4.3	2.14802234625
0.000858	4.284	2.10982084547
0.000859	4.266	2.10410170857
0.00086	4.27	2.09978570335
0.000861	4.246	2.09510954368
0.000862	4.254	2.11884024882
0.000863	4.242	2.1371560542
0.000864	4.232	2.14246960305
0.000865	4.196	2.11697520061
0.000866	4.184	2.12182562903
0.000867	4.168	2.12315237324
0.000868	4.168	2.14377610771
0.000869	4.18	2.16416265562
0.00087	4.162	2.13442170154
0.000871	4.184	2.15363506658
0.000872	4.172	2.16666010255
0.000873	4.142	2.1489150751
0.000874	4.144	2.14831655023
0.000875	4.124	2.11201893931
0.000876	4.134	2.10903864355
0.000877	4.136	2.10178590727
0.000878	4.128	2.10323940625
0.000879	4.104	2.08738688316
0.00088	4.086	2.07812511654
0.000881	4.088	2.09003732024
0.000882	4.082	2.07828679445
0.000883	4.096	2.08777010229
0.000884	4.072	2.0800999976
0.000885	4.062	2.07319945977
0.000886	4.072	2.08106126772
0.000887	4.08	2.0874865269
0.000888	4.064	2.07072547674
0.000889	4.06	2.06213481616
0.00089	4.042	2.06693879929
0.000891	4.026	2.040912541
0.000892	4.026	2.02911902066
0.000893	3.996	2.020886934
0.000894	3.974	2.00831372051
0.000895	3.952	1.99942391703
0.000896	3.944	2.00121563056
0.000897	3.94	1.99609619007
0.000898	3.922	1.9939699095
0.000899	3.922	1.9909585631
0.0009	3.926	1.97902097008
0.000901	3.906	1.95784677644
0.000902	3.902	1.94535241023
0.000903	3.912	1.95352399525
0.000904	3.91	1.95599079752
0.000905	3.898	1.95744629556
0.000906	3.888	1.97470402846
0.000907	3.884	1.95410951587
0.000908	3.888	1.93996288624
0.000909	3.874	1.9313528937
0.00091	3.852	1.93134564488
0.000911	3.84	1.923122461
0.000912	3.828	1.93039270616
0.000913	3.808	1.92123293746
0.000914	3.796	1.89904818264
0.000915	3.778	1.91016124974
0.000916	3.784	1.91032562669
0.000917	3.784	1.90718221468
0.000918	3.78	1.91196234273
0.000919	3.74	1.89430726124
0.00092	3.748	1.91741909868
0.000921	3.712	1.90815512996
0.000922	3.71	1.92299245968
0.000923	3.682	1.91543102199
0.000924	3.668	1.8988880957
0.000925	3.662	1.90676584824
0.000926	3.652	1.89812960569
0.000927	3.636	1.89301452715
0.000928	3.628	1.89251578593
0.000929	3.602	1.90882057826
0.00093	3.614	1.91546443454
0.000931	3.608	1.90953816406
0.000932	3.598	1.86558194674
0.000933	3.588	1.85856288567
0.000934	3.574	1.87523971801
0.000935	3.582	1.89401055963
0.000936	3.552	1.8695710738
0.000937	3.54	1.87946800984
0.000938	3.534	1.89125461004
0.000939	3.532	1.89234669128
0.00094	3.524	1.86478524233
0.000941	3.502	1.8509446237
0.000942	3.496	1.86278930639
0.000943	3.5	1.86815416923
0.000944	3.488	1.8552239757
0.000945	3.49	1.84983783073
0.000946	3.484	1.84112574258
0.000947	3.454	1.84062054753
0.000948	3.418	1.83392366253
0.000949	3.412	1.81831130448
0.00095	3.412	1.82708948878
0.000951	3.416	1.83274220773
0.000952	3.392	1.81282541906
0.000953	3.378	1.82622999647
0.000954	3.37	1.84745771264
0.000955	3.36	1.83259379023
0.000956	3.35	1.82852399492
0.000957	3.306	1.82328385064
0.000958	3.314	1.81532476433
0.000959	3.304	1.80099528039
0.00096	3.284	1.79870620169
0.000961	3.278	1.7968628217
0.000962	3.274	1.79858944732
0.000963	3.26	1.80454980535
0.000964	3.24	1.80066654326
0.000965	3.234	1.78192143486
0.000966	3.212	1.78186868203
0.000967	3.222	1.77896486756
0.000968	3.218	1.76931512173
0.000969	3.214	1.75391105818
0.00097	3.208	1.75975452834
0.000971	3.198	1.77392108054
0.000972	3.206	1.77751624465
0.000973	3.196	1.77808436245
0.000974	3.202	1.77121314358
0.000975	3.198	1.75122699842
0.000976	3.19	1.74410435468
0.000977	3.168	1.73429409271
0.000978	3.156	1.72617032763
0.000979	3.138	1.70732422228
0.00098	3.136	1.71741200648
0.000981	3.118	1.71233057556
0.000982	3.112	1.72379117065
0.000983	3.094	1.7300762989
0.000984	3.076	1.72343378173
0.000985	3.078	1.70291397316
0.000986	3.06	1.71125684805
0.000987	3.042	1.69594693313
0.000988	3.026	1.71502886273
0.000989	3.0	1.71930218403
0.00099	3.002	1.73031673401
0.000991	2.994	1.72335834927
0.000992	2.99	1.7116950663
0.000993	3.004	1.7005834293
0.000994	3.0	1.6840427548
0.000995	2.992	1.68283570202
0.000996	2.992	1.68521096602
0.000997	2.98	1.67320052594
0.000998	2.966	1.67596062006
0.000999	2.966	1.66518587551
0.001	2.96	1.66805275696
0.001001	2.962	1.65787695563
0.001002	2.954	1.65405078519
0.001003	2.94	1.64328938413
0.001004	2.928	1.63793040145
0.001005	2.914	1.62683865211
0.001006	2.9	1.62911018657
0.001007	2.876	1.61636134574
0.001008	2.856	1.60101967508
0.001009	2.838	1.5936611936
0.00101	2.818	1.57380939125
0.001011	2.822	1.57426681347
0.001012	2.81	1.57920866259
0.001013	2.808	1.59847927731
0.001014	2.822	1.60571354855
0.001015	2.824	1.61895768938
0.001016	2.824	1.60904443693
0.001017	2.824	1.58398989896
0.001018	2.806	1.57998860755
0.001019	2.8	1.57098695093
0.00102	2.784	1.56631542162
0.001021	2.776	1.54849087824
0.001022	2.792	1.56356515694
0.001023	2.78	1.55422006164
0.001024	2.764	1.54022855447
0.001025	2.732	1.5297633804
0.001026	2.738	1.53145551682
0.001027	2.726	1.55142644041
0.001028	2.726	1.53978050384
0.001029	2.73	1.53267739593
0.00103	2.72	1.54970965022
0.001031	2.738	1.54057002437
0.001032	2.734	1.56180792673
0.001033	2.734	1.56436696462
0.001034	2.726	1.55142644041
0.001035	2.694	1.53113160767
0.001036	2.688	1.53579165254
0.001037	2.682	1.53390873262
0.001038	2.672	1.52066301329
0.001039	2.654	1.5317584666
0.00104	2.648	1.54922432204
0.001041	2.658	1.5636610886
0.001042	2.664	1.56048197683
0.001043	2.668	1.58170035089
0.001044	2.648	1.58874038156
0.001045	2.628	1.59173364606
0.001046	2.622	1.58212388895
0.001047	2.614	1.58776698542
0.001048	2.604	1.57834850397
0.001049	2.6	1.56332977967
0.00105	2.59	1.57031843904
0.001051	2.578	1.58616392595
0.001052	2.584	1.57827247331
0.001053	2.576	1.56978469861
0.001054	2.546	1.54268726578
0.001055	2.53	1.54178468017
0.001056	2.506	1.5459508401
0.001057	2.51	1.53293835492
0.001058	2.52	1.53674981698
0.001059	2.524	1.54448179012
0.00106	2.516	1.54458538126
0.001061	2.51	1.54593014072
0.001062	2.508	1.55110799108
0.001063	2.496	1.56779590508
0.001064	2.482	1.58040374588
0.001065	2.478	1.58414519537
0.001066	2.46	1.55961533719
0.001067	2.444	1.54882665266
0.001068	2.454	1.54139028153
0.001069	2.448	1.53730153191
0.00107	2.422	1.54140066174
0.001071	2.412	1.54215952482
0.001072	2.394	1.55395109318
0.001073	2.384	1.55194845275
0.001074	2.372	1.54195200963
0.001075	2.354	1.52731267264
0.001076	2.354	1.52862160131
0.001077	2.348	1.51489141525
0.001078	2.354	1.51283971392
0.001079	2.34	1.51009933448
0.00108	2.334	1.50812598943
0.001081	2.328	1.50479766082
0.001082	2.334	1.49881419796
0.001083	2.314	1.49646383184
0.001084	2.3	1.50665191733
0.001085	2.306	1.4994545675
0.001086	2.304	1.4911686692
0.001087	2.294	1.48713281182
0.001088	2.296	1.48471680801
0.001089	2.31	1.49729756562
0.00109	2.29	1.47577098494
0.001091	2.294	1.47904158157
0.001092	2.294	1.45724534654
0.001093	2.312	1.4610462005
0.001094	2.298	1.45368359694
0.001095	2.306	1.4588913599
0.001096	2.288	1.42865531182
0.001097	2.282	1.43752426066
0.001098	2.292	1.45283722419
0.001099	2.29	1.44703144403
0.0011	2.278	1.45076393669
0.001101	2.262	1.44407617528
0.001102	2.24	1.43052437938
0.001103	2.238	1.43574231671
0.001104	2.236	1.42699124034
0.001105	2.23	1.42306008306
0.001106	2.23	1.42165396634
0.001107	2.22	1.42393820091
0.001108	2.218	1.41791255019
0.001109	2.208	1.41870927254
0.00111	2.202	1.41604943417
0.001111	2.182	1.42016759574
0.001112	2.186	1.43087525662
0.001113	2.174	1.44766156266
0.001114	2.166	1.4596040559
0.001115	2.17	1.45089627472
0.001116	2.162	1.45318821905
0.001117	2.166	1.44445283758
0.001118	2.158	1.43980415335
0.001119	2.144	1.443351655
0.00112	2.132	1.42918718158
0.001121	2.122	1.42095601621
0.001122	2.122	1.42376823957
0.001123	2.096	1.42925994836
0.001124	2.092	1.44344587706
0.001125	2.078	1.41135254278
0.001126	2.068	1.39261480676
0.001127	2.052	1.38032459951
0.001128	2.03	1.37444534267
0.001129	2.046	1.38559878753
0.00113	2.046	1.39136048528
0.001131	2.04	1.39082709206
0.001132	2.034	1.40315501638
0.001133	2.024	1.39836475928
0.001134	2.028	1.38824205382
0.001135	2.028	1.39255735968
0.001136	2.032	1.401062454
0.001137	2.026	1.39904395928
0.001138	2.024	1.40122232354
0.001139	2.028	1.41958303737
0.00114	2.008	1.40425638685
0.001141	1.992	1.3913791719
0.001142	1.984	1.38554826693
0.001143	1.988	1.37399272196
0.001144	1.994	1.38346087765
0.001145	1.986	1.38340305045
0.001146	1.986	1.38917385521
0.001147	1.984	1.3754068489
0.001148	1.984	1.354896306
0.001149	1.988	1.34902038532
0.00115	1.972	1.33387255763
0.001151	1.966	1.3344826713
0.001152	1.962	1.3433376344
0.001153	1.968	1.34721045127
0.001154	1.948	1.33914002255
0.001155	1.942	1.33065247153
0.001156	1.952	1.3392893638
0.001157	1.962	1.33886369732
0.001158	1.956	1.33344066235
0.001159	1.954	1.33562120378
0.00116	1.946	1.31570665424
0.001161	1.948	1.31198170719
0.001162	1.926	1.30097040704
0.001163	1.924	1.31081043633
0.001164	1.904	1.30337408291
0.001165	1.888	1.30363184987
0.001166	1.89	1.29533779378
0.001167	1.886	1.29499189187
0.001168	1.88	1.2952219887
0.001169	1.862	1.2988287031
0.00117	1.86	1.31011449881
0.001171	1.848	1.31182925718
0.001172	1.846	1.3169221693
0.001173	1.844	1.30983357722
0.001174	1.85	1.32947358003
0.001175	1.842	1.33904294181
0.001176	1.826	1.33556130522
0.001177	1.828	1.35440614293
0.001178	1.824	1.33604790333
0.001179	1.824	1.32854205805
0.00118	1.82	1.324990566
0.001181	1.818	1.31942260099
0.001182	1.812	1.32990826751
0.001183	1.804	1.32875279868
0.001184	1.808	1.33234229836
0.001185	1.79	1.32434889663
0.001186	1.784	1.30128551825
0.001187	1.802	1.30491225759
0.001188	1.794	1.30673792323
0.001189	1.792	1.31785279906
0.00119	1.77	1.30272790712
0.001191	1.766	1.33238282787
0.001192	1.754	1.32720910184
0.001193	1.742	1.33545348103
0.001194	1.73	1.31647255953
0.001195	1.72	1.30751673029
0.001196	1.736	1.31084095145
0.001197	1.734	1.30967324169
0.001198	1.732	1.30697207315
0.001199	1.718	1.30632155306
0.0012	1.71	1.28759465671
0.001201	1.696	1.27889952694
0.001202	1.684	1.26338592679
0.001203	1.692	1.27009290999
0.001204	1.694	1.27920444027
0.001205	1.692	1.27480822087
0.001206	1.692	1.27009290999
0.001207	1.692	1.25743230434
0.001208	1.686	1.26783437404
0.001209	1.68	1.25283678107
0.00121	1.692	1.26693961971
0.001211	1.68	1.26712272492
0.001212	1.666	1.25476850455
0.001213	1.664	1.24543325795
0.001214	1.648	1.25063823706
0.001215	1.652	1.23567633303
0.001216	1.654	1.24027577579
0.001217	1.656	1.2416376283
0.001218	1.636	1.23753949432
0.001219	1.63	1.23332882882
0.00122	1.638	1.22431858599
0.001221	1.64	1.22409149985
0.001222	1.642	1.23200487012
0.001223	1.63	1.23008129813
0.001224	1.614	1.23975965413
0.001225	1.614	1.24779966341
0.001226	1.602	1.23919167202
0.001227	1.6	1.23450394896
0.001228	1.584	1.23892856937
0.001229	1.572	1.23806946493
0.00123	1.58	1.24080618954
0.001231	1.586	1.23231651778
0.001232	1.576	1.2133523808
0.001233	1.572	1.22996585318
0.001234	1.568	1.20223791323
0.001235	1.568	1.2039003281
0.001236	1.564	1.21074522506
0.001237	1.562	1.22071945999
0.001238	1.562	1.20919642738
0.001239	1.562	1.21414826113
0.00124	1.546	1.20825659526
0.001241	1.542	1.19843064046
0.001242	1.546	1.21321226502
0.001243	1.542	1.21170788559
0.001244	1.542	1.22810260158
0.001245	1.528	1.22197217644
0.001246	1.516	1.23196753204
0.001247	1.516	1.23034304159
0.001248	1.52	1.24
0.001249	1.524	1.23831498416
0.00125	1.512	1.23687347777
0.001251	1.514	1.24651674678
0.001252	1.524	1.24315083558
0.001253	1.514	1.2303674248
0.001254	1.514	1.22548113001
0.001255	1.496	1.21736765194
0.001256	1.488	1.21237617924
0.001257	1.486	1.21893560125
0.001258	1.494	1.23205681687
0.001259	1.5	1.22556109599
0.00126	1.496	1.22718539757
0.001261	1.49	1.21568910499
0.001262	1.466	1.221819954
0.001263	1.462	1.21348918413
0.001264	1.46	1.21012396059
0.001265	1.466	1.20699792875
0.001266	1.468	1.2153090142
0.001267	1.456	1.21986228731
0.001268	1.448	1.22118630847
0.001269	1.45	1.22454073023
0.00127	1.448	1.22282296347
0.001271	1.46	1.22
0.001272	1.442	1.20939489002
0.001273	1.432	1.20223791323
0.001274	1.426	1.20021831347
0.001275	1.414	1.20108450993
0.001276	1.416	1.19454761312
0.001277	1.43	1.20544597556
0.001278	1.418	1.18797138013
0.001279	1.406	1.1837077342
0.00128	1.4	1.16961532138
0.001281	1.4	1.17303026389
0.001282	1.39	1.16700471293
0.001283	1.388	1.16166087995
0.001284	1.388	1.17023758272
0.001285	1.398	1.17285804768
0.001286	1.39	1.17383985279
0.001287	1.388	1.15993792937
0.001288	1.386	1.14760794699
0.001289	1.386	1.13181447243
0.00129	1.388	1.14081374466
0.001291	1.376	1.13605633663
0.001292	1.382	1.14020875282
0.001293	1.384	1.13514051994
0.001294	1.38	1.15047816146
0.001295	1.358	1.13570946989
0.001296	1.36	1.1341957503
0.001297	1.348	1.12022140669
0.001298	1.354	1.11744530067
0.001299	1.358	1.12864343351
0.0013	1.36	1.12534439173
0.001301	1.344	1.11070428108
0.001302	1.35	1.13291659005
0.001303	1.348	1.13793497178
0.001304	1.336	1.12565714141
0.001305	1.334	1.12891275128
0.001306	1.348	1.12556474714
0.001307	1.332	1.11972139392
0.001308	1.334	1.12180390443
0.001309	1.316	1.10821658533
0.00131	1.312	1.10392753385
0.001311	1.324	1.11849184172
0.001312	1.318	1.12288734965
0.001313	1.322	1.12708296057
0.001314	1.322	1.13239392439
0.001315	1.32	1.13560556533
0.001316	1.324	1.1362323706
0.001317	1.324	1.1362323706
0.001318	1.306	1.12621667542
0.001319	1.298	1.11767437118
0.00132	1.292	1.10577393711
0.001321	1.292	1.11836308952
0.001322	1.29	1.1144056712
0.001323	1.288	1.09592700487
0.001324	1.282	1.0837324393
0.001325	1.278	1.08660756485
0.001326	1.28	1.0851727973
0.001327	1.274	1.09129464399
0.001328	1.272	1.09453917244
0.001329	1.28	1.09981816679
0.00133	1.28	1.09617516848
0.001331	1.276	1.10082877869
0.001332	1.284	1.09879206404
0.001333	1.288	1.09775042701
0.001334	1.286	1.09004770538
0.001335	1.28	1.0925200227
0.001336	1.272	1.09636490276
0.001337	1.27	1.08494239478
0.001338	1.266	1.07668194004
0.001339	1.258	1.08601841605
0.00134	1.254	1.08879933872
0.001341	1.238	1.09240834856
0.001342	1.236	1.09192673747
0.001343	1.222	1.10123385346
0.001344	1.222	1.09941620872
0.001345	1.224	1.11437157178
0.001346	1.226	1.11844713778
0.001347	1.206	1.10795487273
0.001348	1.21	1.08715224325
0.001349	1.196	1.07405027815
0.00135	1.2	1.08074048689
0.001351	1.204	1.08553396999
0.001352	1.212	1.08584345096
0.001353	1.204	1.07255955546
0.001354	1.206	1.08053875451
0.001355	1.196	1.07405027815
0.001356	1.192	1.06730314344
0.001357	1.184	1.06496197115
0.001358	1.166	1.05377606729
0.001359	1.152	1.04541666335
0.00136	1.144	1.04079969254
0.001361	1.136	1.03610038124
0.001362	1.128	1.0332550508
0.001363	1.118	1.03734083116
0.001364	1.118	1.04310881503
0.001365	1.108	1.03553657589
0.001366	1.102	1.03903609177
0.001367	1.104	1.03979998077
0.001368	1.104	1.03594594454
0.001369	1.1	1.03633971264
0.00137	1.102	1.03710944456
0.001371	1.11	1.06108435103
0.001372	1.102	1.0543225313
0.001373	1.09	1.04971424683
0.001374	1.096	1.0444060513
0.001375	1.092	1.0409303531
0.001376	1.09	1.04971424683
0.001377	1.096	1.0444060513
0.001378	1.094	1.03400386846
0.001379	1.088	1.02774315858
0.00138	1.086	1.02303665623
0.001381	1.084	1.02807781807
0.001382	1.084	1.030021359
0.001383	1.082	1.02726627512
0.001384	1.088	1.016
0.001385	1.086	1.01518668234
0.001386	1.074	1.01218772962
0.001387	1.076	1.02285091778
0.001388	1.062	1.0070531267
0.001389	1.05	0.987674035297
0.00139	1.046	0.993923538307
0.001391	1.048	1.00682471166
0.001392	1.048	1.01867364745
0.001393	1.04	1.01113797278
0.001394	1.028	1.00559236274
0.001395	1.03	1.01247222184
0.001396	1.024	1.01361925791
0.001397	1.024	1.01952145637
0.001398	1.024	1.01755786076
0.001399	1.02	1.01567711405
0.0014	1.01	1.01089069637
0.001401	1.016	1.00585486031
0.001402	1.022	1.00871998097
0.001403	1.01	1.01089069637
0.001404	1.002	1.00697368387
0.001405	1.01	1.00891030325
0.001406	1.002	1.00895787821
0.001407	1.008	1.00196606729
0.001408	1.012	1.00192614498
0.001409	1.008	0.997965931282
0.00141	1.014	1.00090159356
0.001411	1.01	0.986863719062
0.001412	1.006	0.99295719948
0.001413	1.0	0.993981891183
0.001414	1.002	1.00498557204
0.001415	1.002	1.0188208871
0.001416	1.014	1.02068800326
0.001417	1.022	1.02640927509
0.001418	1.022	1.01858529343
0.001419	1.018	1.01472952061
0.00142	1.024	1.01164420623
0.001421	1.01	1.00692601516
0.001422	0.998	0.99699348042
0.001423	0.986	0.984786271228
0.001424	0.974	0.974332592085
0.001425	0.958	0.969657671552
0.001426	0.944	0.963775907564
0.001427	0.938	0.96028953967
0.001428	0.932	0.960924554791
0.001429	0.936	0.971547219645
0.00143	0.934	0.968320194977
0.001431	0.934	0.970383429372
0.001432	0.928	0.962712833611
0.001433	0.924	0.958240053431
0.001434	0.914	0.960522774327
0.001435	0.918	0.965026424509
0.001436	0.916	0.959658272512
0.001437	0.912	0.948818212304
0.001438	0.926	0.967741701075
0.001439	0.918	0.956700580119
0.00144	0.906	0.951401072104
0.001441	0.9	0.945515732286
0.001442	0.904	0.950149461927
0.001443	0.912	0.953024658653
0.001444	0.912	0.959299744605
0.001445	0.904	0.956443411813
0.001446	0.884	0.952126042076
0.001447	0.882	0.9402531574
0.001448	0.884	0.947915608058
0.001449	0.89	0.949684158023
0.00145	0.888	0.948396541537
0.001451	0.894	0.948031645041
0.001452	0.902	0.946781917867
0.001453	0.898	0.942123134203
0.001454	0.894	0.93528819088
0.001455	0.886	0.927903012173
0.001456	0.878	0.922559483177
0.001457	0.87	0.92146622293
0.001458	0.87	0.92146622293
0.001459	0.87	0.919293206763
0.00146	0.87	0.919293206763
0.001461	0.864	0.92817239778
0.001462	0.864	0.92817239778
0.001463	0.858	0.921865499951
0.001464	0.846	0.909001650164
0.001465	0.832	0.900986126419
0.001466	0.852	0.911096043236
0.001467	0.852	0.902272686054
0.001468	0.856	0.902919708501
0.001469	0.858	0.908755192557
0.00147	0.86	0.905759349938
0.001471	0.86	0.903548559846
0.001472	0.858	0.902128593938
0.001473	0.848	0.914820200914
0.001474	0.85	0.911866218258
0.001475	0.846	0.906798764887
0.001476	0.846	0.911199209833
0.001477	0.846	0.902376861405
0.001478	0.85	0.909670269933
0.001479	0.862	0.915945413221
0.00148	0.856	0.911736804127
0.001481	0.862	0.920302124305
0.001482	0.86	0.916733330909
0.001483	0.864	0.921685412709
0.001484	0.862	0.920302124305
0.001485	0.868	0.930900639166
0.001486	0.87	0.936536171218
0.001487	0.864	0.934614358974
0.001488	0.862	0.935390827409
0.001489	0.858	0.934791955464
0.00149	0.852	0.934931013498
0.001491	0.836	0.927956895551
0.001492	0.832	0.925081618021
0.001493	0.832	0.914207853828
0.001494	0.83	0.914931691439
0.001495	0.82	0.907524104363
0.001496	0.81	0.906587006304
0.001497	0.812	0.912499863014
0.001498	0.81	0.913181252545
0.001499	0.816	0.911122384754
0.0015	0.81	0.913181252545
0.001501	0.808	0.909470175432
0.001502	0.808	0.905061323889
0.001503	0.81	0.902164064902
0.001504	0.806	0.892392290419
0.001505	0.804	0.893075584707
0.001506	0.812	0.892555880604
0.001507	0.806	0.894630650045
0.001508	0.792	0.885853260986
0.001509	0.79	0.877439456601
0.00151	0.78	0.864638652849
0.001511	0.786	0.8672969503
0.001512	0.786	0.8672969503
0.001513	0.78	0.855336191214
0.001514	0.78	0.857671265696
0.001515	0.776	0.861292052674
0.001516	0.776	0.861292052674
0.001517	0.778	0.869894246446
0.001518	0.776	0.872825297525
0.001519	0.768	0.875314800515
0.00152	0.762	0.867960828609
0.001521	0.768	0.882142845575
0.001522	0.776	0.877396147701
0.001523	0.78	0.880681554252
0.001524	0.774	0.873455207781
0.001525	0.774	0.873455207781
0.001526	0.778	0.872190346197
0.001527	0.778	0.874480417162
0.001528	0.772	0.869491805597
0.001529	0.772	0.869491805597
0.00153	0.764	0.867354598766
0.001531	0.762	0.87484627221
0.001532	0.748	0.874354619133
0.001533	0.746	0.886275352247
0.001534	0.75	0.880624778211
0.001535	0.75	0.876070773397
0.001536	0.74	0.869712596206
0.001537	0.736	0.866200900484
0.001538	0.738	0.861020324963
0.001539	0.742	0.859904645877
0.00154	0.746	0.858768886255
0.001541	0.748	0.862841816326
0.001542	0.75	0.866890996608
0.001543	0.752	0.875497572812
0.001544	0.744	0.866293252888
0.001545	0.744	0.870898386725
0.001546	0.742	0.876034245906
0.001547	0.742	0.869158213446
0.001548	0.74	0.872009174264
0.001549	0.744	0.870898386725
0.00155	0.748	0.874354619133
0.001551	0.748	0.865156633217
0.001552	0.742	0.864543810342
0.001553	0.734	0.859792998343
0.001554	0.726	0.85259838142
0.001555	0.72	0.847112743382
0.001556	0.718	0.842897384027
0.001557	0.72	0.84
0.001558	0.716	0.843412117532
0.001559	0.72	0.842377587546
0.00156	0.714	0.841548572573
0.001561	0.716	0.838656067766
0.001562	0.714	0.836781930971
0.001563	0.706	0.829194790143
0.001564	0.702	0.827765667324
0.001565	0.698	0.831141383881
0.001566	0.7	0.833066623986
0.001567	0.692	0.830142156501
0.001568	0.682	0.817848396709
0.001569	0.686	0.824259667823
0.00157	0.686	0.824259667823
0.001571	0.682	0.817848396709
0.001572	0.678	0.816281814081
0.001573	0.672	0.82000975604
0.001574	0.674	0.824453758558
0.001575	0.666	0.821245395725
0.001576	0.67	0.813080561814
0.001577	0.672	0.817567122627
0.001578	0.672	0.817567122627
0.001579	0.668	0.813496158565
0.00158	0.664	0.814311979526
0.001581	0.662	0.804832901912
0.001582	0.662	0.81471221913
0.001583	0.652	0.801807957057
0.001584	0.656	0.808494897943
0.001585	0.66	0.807712820252
0.001586	0.662	0.80978762648
0.001587	0.656	0.808494897943
0.001588	0.658	0.805627705581
0.001589	0.656	0.793513704986
0.00159	0.654	0.788849795588
0.001591	0.658	0.790592183113
0.001592	0.658	0.795635594981
0.001593	0.654	0.788849795588
0.001594	0.65	0.784538080656
0.001595	0.648	0.784917830094
0.001596	0.642	0.780919970291
0.001597	0.64	0.791454357496
0.001598	0.636	0.784540629923
0.001599	0.632	0.782672345238
0.0016	0.63	0.780448588954
0.001601	0.632	0.782672345238
0.001602	0.626	0.781104346422
0.001603	0.622	0.781739086908
0.001604	0.616	0.782651902189
0.001605	0.618	0.782352861566
0.001606	0.614	0.782945719702
0.001607	0.604	0.774069764298
0.001608	0.598	0.769672657693
0.001609	0.608	0.781240039937
0.00161	0.604	0.786882456279
0.001611	0.604	0.789420040283
0.001612	0.604	0.791949493339
0.001613	0.604	0.791949493339
0.001614	0.598	0.787652207513
0.001615	0.61	0.808640834982
0.001616	0.612	0.808366253625
0.001617	0.61	0.806163755077
0.001618	0.604	0.804477470163
0.001619	0.61	0.801186619958
0.00162	0.616	0.80532229573
0.001621	0.612	0.808366253625
0.001622	0.606	0.801725638857
0.001623	0.612	0.805888329733
0.001624	0.604	0.789420040283
0.001625	0.596	0.775102573857
0.001626	0.592	0.7730045278
0.001627	0.59	0.773239936889
0.001628	0.582	0.763725081427
0.001629	0.586	0.771105699629
0.00163	0.58	0.774338427304
0.001631	0.584	0.773914723984
0.001632	0.584	0.773914723984
0.001633	0.576	0.774741247127
0.001634	0.578	0.774542445577
0.001635	0.58	0.771751255263
0.001636	0.578	0.774542445577
0.001637	0.578	0.774542445577
0.001638	0.578	0.774542445577
0.001639	0.572	0.772538672171
0.00164	0.578	0.779689681861
0.001641	0.572	0.780266621098
0.001642	0.566	0.778231328077
0.001643	0.572	0.782825651087
0.001644	0.572	0.782825651087
0.001645	0.558	0.773715710064
0.001646	0.552	0.771554275473
0.001647	0.554	0.771416878218
0.001648	0.546	0.761501149047
0.001649	0.548	0.764
0.00165	0.548	0.761377698649
0.001651	0.542	0.756462821294
0.001652	0.534	0.751561042098
0.001653	0.528	0.741091087519
0.001654	0.524	0.743924727375
0.001655	0.524	0.743924727375
0.001656	0.522	0.741293464156
0.001657	0.516	0.738744881539
0.001658	0.512	0.736108687627
0.001659	0.512	0.736108687627
0.00166	0.514	0.730618915715
0.001661	0.516	0.736032607973
0.001662	0.52	0.733212111193
0.001663	0.52	0.733212111193
0.001664	0.518	0.730531313497
0.001665	0.52	0.73047929471
0.001666	0.512	0.727912082603
0.001667	0.506	0.73346029204
0.001668	0.504	0.733473925917
0.001669	0.504	0.730742088565
0.00167	0.498	0.725255816936
0.001671	0.494	0.72523375542
0.001672	0.496	0.725247543946
0.001673	0.494	0.72523375542
0.001674	0.492	0.730709244502
0.001675	0.49	0.719652694013
0.001676	0.488	0.714042015571
0.001677	0.492	0.7168932975
0.001678	0.496	0.714131640526
0.001679	0.494	0.714117637368
0.00168	0.498	0.714140042289
0.001681	0.496	0.711325523231
0.001682	0.496	0.714131640526
0.001683	0.498	0.72249290654
0.001684	0.498	0.72249290654
0.001685	0.496	0.716926774504
0.001686	0.5	0.714142842854
0.001687	0.494	0.711311464831
0.001688	0.496	0.702839953332
0.001689	0.49	0.702780193233
0.00169	0.48	0.696850055607
0.001691	0.486	0.69699641319
0.001692	0.482	0.696904584574
0.001693	0.482	0.702620808118
0.001694	0.484	0.702669196706
0.001695	0.482	0.705461551043
0.001696	0.478	0.705348140991
0.001697	0.48	0.713862731903
0.001698	0.478	0.716600307005
0.001699	0.48	0.716658914687
0.0017	0.468	0.710616633636
0.001701	0.466	0.710523750483
0.001702	0.458	0.712906726017
0.001703	0.456	0.707152034572
0.001704	0.45	0.703917608815
0.001705	0.452	0.706891788041
0.001706	0.448	0.703772690576
0.001707	0.442	0.703303632864
0.001708	0.444	0.703465706343
0.001709	0.446	0.703622057642
0.00171	0.448	0.703772690576
0.001711	0.444	0.686195307474
0.001712	0.446	0.686355592969
0.001713	0.444	0.686195307474
0.001714	0.44	0.682934843159
0.001715	0.44	0.685857127979
0.001716	0.44	0.694550214167
0.001717	0.436	0.694193056721
0.001718	0.44	0.705974503789
0.001719	0.434	0.705438870491
0.00172	0.434	0.705438870491
0.001721	0.438	0.70580167186
0.001722	0.436	0.699931425212
0.001723	0.426	0.696077581883
0.001724	0.424	0.695862055295
0.001725	0.42	0.689637585983
0.001726	0.422	0.692759698597
0.001727	0.42	0.692531587727
0.001728	0.4	0.678232998313
0.001729	0.392	0.662069482758
0.00173	0.384	0.660714764479
0.001731	0.378	0.650473673564
0.001732	0.384	0.654632721455
0.001733	0.382	0.651211179265
0.001734	0.388	0.655328925045
0.001735	0.388	0.655328925045
0.001736	0.392	0.659041728573
0.001737	0.386	0.651923308373
0.001738	0.388	0.652269882794
0.001739	0.384	0.654632721455
0.00174	0.388	0.658373754033
0.001741	0.382	0.651211179265
0.001742	0.388	0.649196426361
0.001743	0.396	0.656646023364
0.001744	0.386	0.654983969269
0.001745	0.386	0.651923308373
0.001746	0.386	0.654983969269
0.001747	0.384	0.651570410623
0.001748	0.384	0.654632721455
0.001749	0.386	0.651923308373
0.00175	0.384	0.651570410623
0.001751	0.386	0.651923308373
0.001752	0.378	0.64118328113
0.001753	0.378	0.64118328113
0.001754	0.384	0.645402200182
0.001755	0.382	0.645039533672
0.001756	0.378	0.638056423837
0.001757	0.378	0.634914167427
0.001758	0.37	0.630158710168
0.001759	0.37	0.633324561343
0.00176	0.366	0.629320268226
0.001761	0.372	0.640012499878
0.001762	0.374	0.640409244156
0.001763	0.372	0.636879894486
0.001764	0.372	0.636879894486
0.001765	0.368	0.632910736202
0.001766	0.37	0.630158710168
0.001767	0.372	0.636879894486
0.001768	0.372	0.630567997919
0.001769	0.372	0.633731804473
0.00177	0.374	0.634132478272
0.001771	0.368	0.629742804643
0.001772	0.37	0.630158710168
0.001773	0.366	0.626134170925
0.001774	0.364	0.62889108755
0.001775	0.364	0.62889108755
0.001776	0.36	0.621610810717
0.001777	0.36	0.628012738724
0.001778	0.358	0.624368480947
0.001779	0.358	0.624368480947
0.00178	0.358	0.617928798487
0.001781	0.352	0.613266663043
0.001782	0.35	0.609507998307
0.001783	0.348	0.612287514163
0.001784	0.352	0.609996721303
0.001785	0.348	0.609012315146
0.001786	0.348	0.609012315146
0.001787	0.346	0.608509654812
0.001788	0.35	0.612780547994
0.001789	0.348	0.609012315146
0.00179	0.346	0.608509654812
0.001791	0.346	0.608509654812
0.001792	0.354	0.616995948123
0.001793	0.352	0.613266663043
0.001794	0.348	0.612287514163
0.001795	0.35	0.609507998307
0.001796	0.352	0.60340367914
0.001797	0.35	0.599583188557
0.001798	0.348	0.599079293583
0.001799	0.348	0.599079293583
0.0018	0.35	0.602909611799
0.001801	0.352	0.60340367914
0.001802	0.352	0.60340367914
0.001803	0.354	0.603890718591
0.001804	0.352	0.600079994667
0.001805	0.356	0.61421820227
0.001806	0.346	0.598568291843
0.001807	0.346	0.595217607266
0.001808	0.348	0.599079293583
0.001809	0.342	0.590792687836
0.00181	0.342	0.594168326318
0.001811	0.346	0.598568291843
0.001812	0.336	0.592540293989
0.001813	0.332	0.601478179155
0.001814	0.33	0.590846849869
0.001815	0.328	0.590267735862
0.001816	0.33	0.590846849869
0.001817	0.332	0.591418633457
0.001818	0.338	0.596452848094
0.001819	0.334	0.595351996721
0.00182	0.338	0.593090212362
0.001821	0.336	0.589155327567
0.001822	0.336	0.585750800256
0.001823	0.342	0.594168326318
0.001824	0.338	0.593090212362
0.001825	0.338	0.593090212362
0.001826	0.334	0.591983107867
0.001827	0.33	0.590846849869
0.001828	0.328	0.583451797495
0.001829	0.33	0.58060313468
0.00183	0.328	0.576555287895
0.001831	0.334	0.585187149551
0.001832	0.334	0.58175940044
0.001833	0.334	0.58175940044
0.001834	0.332	0.577733502577
0.001835	0.334	0.578311334836
0.001836	0.33	0.57714816122
0.001837	0.328	0.569575280362
0.001838	0.33	0.57714816122
0.001839	0.33	0.58060313468
0.00184	0.332	0.581184996365
0.001841	0.33	0.584037670018
0.001842	0.326	0.582858473388
0.001843	0.328	0.583451797495
0.001844	0.324	0.57881257761
0.001845	0.322	0.578200657212
0.001846	0.322	0.581649378922
0.001847	0.316	0.569336455885
0.001848	0.32	0.574108003776
0.001849	0.318	0.573477113754
0.00185	0.316	0.569336455885
0.001851	0.312	0.568028168316
0.001852	0.314	0.568686205213
0.001853	0.316	0.572838546189
0.001854	0.318	0.573477113754
0.001855	0.314	0.572192275376
0.001856	0.312	0.571538275184
0.001857	0.314	0.572192275376
0.001858	0.314	0.572192275376
0.001859	0.314	0.575676992766
0.00186	0.308	0.563148293081
0.001861	0.31	0.5673623181
0.001862	0.312	0.57502695589
0.001863	0.312	0.578494598073
0.001864	0.314	0.582583899537
0.001865	0.316	0.579779268343
0.001866	0.31	0.570876519048
0.001867	0.31	0.5673623181
0.001868	0.312	0.568028168316
0.001869	0.308	0.559585560929
0.00187	0.306	0.562462443191
0.001871	0.304	0.558197097807
0.001872	0.3	0.560357029045
0.001873	0.296	0.558913231191
0.001874	0.298	0.563201562498
0.001875	0.302	0.57166073855
0.001876	0.298	0.570259590011
0.001877	0.292	0.568098582994
0.001878	0.294	0.5581791827
0.001879	0.294	0.554584529175
0.00188	0.294	0.554584529175
0.001881	0.294	0.554584529175
0.001882	0.292	0.561013368825
0.001883	0.29	0.56382621436
0.001884	0.288	0.563077259353
0.001885	0.29	0.56382621436
0.001886	0.288	0.563077259353
0.001887	0.29	0.56382621436
0.001888	0.29	0.56382621436
0.001889	0.288	0.566618037129
0.00189	0.282	0.560781597416
0.001891	0.282	0.560781597416
0.001892	0.28	0.552810998443
0.001893	0.286	0.55516123784
0.001894	0.284	0.554386147013
0.001895	0.278	0.544716439994
0.001896	0.28	0.545527267879
0.001897	0.274	0.543069056382
0.001898	0.268	0.536820267874
0.001899	0.266	0.535951490342
0.0019	0.268	0.540533070219
0.001901	0.266	0.535951490342
0.001902	0.268	0.536820267874
0.001903	0.264	0.527545258722
0.001904	0.262	0.526645991155
0.001905	0.258	0.524819969132
0.001906	0.266	0.528435426519
0.001907	0.272	0.534804637227
0.001908	0.27	0.533947562968
0.001909	0.272	0.538531336136
0.00191	0.264	0.531322877354
0.001911	0.262	0.526645991155
0.001912	0.256	0.523893118871
0.001913	0.26	0.533291665039
0.001914	0.262	0.534187233093
0.001915	0.26	0.525737577124
0.001916	0.258	0.524819969132
0.001917	0.252	0.518165996569
0.001918	0.248	0.516232505757
0.001919	0.252	0.522011494126
0.00192	0.252	0.522011494126
0.001921	0.246	0.511355062554
0.001922	0.248	0.512343634683
0.001923	0.246	0.511355062554
0.001924	0.25	0.513322510708
0.001925	0.248	0.512343634683
0.001926	0.25	0.513322510708
0.001927	0.25	0.513322510708
0.001928	0.25	0.509411425078
0.001929	0.248	0.508425019054
0.00193	0.25	0.509411425078
0.001931	0.25	0.509411425078
0.001932	0.25	0.509411425078
0.001933	0.254	0.519118483585
0.001934	0.256	0.51620151104
0.001935	0.256	0.512312404691
0.001936	0.254	0.511355062554
0.001937	0.258	0.517142146803
0.001938	0.26	0.51807335388
0.001939	0.26	0.51807335388
0.00194	0.258	0.517142146803
0.001941	0.25	0.509411425078
0.001942	0.246	0.503471945594
0.001943	0.244	0.498461633428
0.001944	0.244	0.498461633428
0.001945	0.244	0.498461633428
0.001946	0.244	0.494433008607
0.001947	0.244	0.494433008607
0.001948	0.238	0.483069353199
0.001949	0.238	0.483069353199
0.00195	0.238	0.483069353199
0.001951	0.244	0.486275641997
0.001952	0.244	0.486275641997
0.001953	0.246	0.491410215604
0.001954	0.246	0.499483733469
0.001955	0.24	0.492341345004
0.001956	0.242	0.493392338814
0.001957	0.242	0.493392338814
0.001958	0.242	0.493392338814
0.001959	0.24	0.492341345004
0.00196	0.238	0.491279960918
0.001961	0.24	0.492341345004
0.001962	0.244	0.494433008607
0.001963	0.242	0.493392338814
0.001964	0.238	0.491279960918
0.001965	0.234	0.489125750702
0.001966	0.224	0.470981952945
0.001967	0.226	0.476365405965
0.001968	0.224	0.475209427516
0.001969	0.22	0.472863616701
0.00197	0.22	0.477074417675
0.001971	0.218	0.47589494639
0.001972	0.22	0.472863616701
0.001973	0.21	0.462493243194
0.001974	0.218	0.467414163243
0.001975	0.222	0.478242616252
0.001976	0.218	0.47589494639
0.001977	0.224	0.487672020932
0.001978	0.224	0.483553513068
0.001979	0.226	0.484689591388
0.00198	0.222	0.478242616252
0.001981	0.216	0.470472103318
0.001982	0.212	0.468034186786
0.001983	0.212	0.4722880477
0.001984	0.21	0.471062628533
0.001985	0.212	0.4722880477
0.001986	0.212	0.4722880477
0.001987	0.208	0.469825499521
0.001988	0.2	0.464758001545
0.001989	0.196	0.457803451276
0.00199	0.208	0.465549138115
0.001991	0.206	0.464288703287
0.001992	0.208	0.465549138115
0.001993	0.21	0.466797600679
0.001994	0.214	0.464977418807
0.001995	0.208	0.452477623756
0.001996	0.208	0.456876350887
0.001997	0.206	0.455591922668
0.001998	0.208	0.456876350887
[truncated: 8,002 more rows]
