# Supplementary material for: The Influence of Synaptic Size on AMPA Receptor Activation: A Monte Carlo Model
Source: PLoS One. 2015 Jun 24;10(6):e0130924. doi: 10.1371/journal.pone.0130924 (PMC4479604; doi:10.1371/journal.pone.0130924)
Supplement: S1 Dataset — This package contains the experimental data used as basis for the analysis presented in the paper. (ZIP) [file pone.0130924.s001.zip › S1 Simulation data/test/515_10033_271_436.csv]

time	AMPA.O.mean	AMPA.O.stdev
0.0	0.0	0.0
1e-06	0.0	0.0
2e-06	0.016	0.125475097131
3e-06	0.064	0.268149212194
4e-06	0.184	0.417305643384
5e-06	0.328	0.5625086666
6e-06	0.514	0.725123437768
7e-06	0.696	0.855326838115
8e-06	0.938	0.96028953967
9e-06	1.156	1.06379697311
1e-05	1.464	1.16477637339
1.1e-05	1.75	1.31738377096
1.2e-05	2.032	1.43769816025
1.3e-05	2.304	1.50584992612
1.4e-05	2.614	1.5865068547
1.5e-05	2.946	1.70149463708
1.6e-05	3.288	1.81798129803
1.7e-05	3.616	1.91638826964
1.8e-05	4.054	2.00276908304
1.9e-05	4.41	2.05375266281
2e-05	4.766	2.13242678655
2.1e-05	5.078	2.22888223107
2.2e-05	5.364	2.30900498051
2.3e-05	5.72	2.39198662204
2.4e-05	6.088	2.46905974006
2.5e-05	6.398	2.52578621423
2.6e-05	6.708	2.56490467659
2.7e-05	6.948	2.59871044943
2.8e-05	7.25	2.66898857247
2.9e-05	7.536	2.6766964714
3e-05	7.812	2.72335381469
3.1e-05	8.098	2.73941526607
3.2e-05	8.366	2.7878385893
3.3e-05	8.648	2.81994609878
3.4e-05	8.844	2.85090582096
3.5e-05	9.074	2.93539162634
3.6e-05	9.328	2.99673422245
3.7e-05	9.532	3.0497501537
3.8e-05	9.8	3.12409987036
3.9e-05	9.994	3.10708287627
4e-05	10.214	3.12157075845
4.1e-05	10.422	3.20123663605
4.2e-05	10.618	3.28756383968
4.3e-05	10.784	3.30414043285
4.4e-05	10.904	3.35898556115
4.5e-05	11.058	3.39744551097
4.6e-05	11.206	3.41929290936
4.7e-05	11.338	3.38817886187
4.8e-05	11.474	3.42013508505
4.9e-05	11.66	3.42642671015
5e-05	11.832	3.40231920901
5.1e-05	11.986	3.42954865835
5.2e-05	12.064	3.42868837896
5.3e-05	12.174	3.42282398028
5.4e-05	12.256	3.45462935783
5.5e-05	12.43	3.45848232611
5.6e-05	12.58	3.43796451407
5.7e-05	12.672	3.46473895121
5.8e-05	12.784	3.47869860724
5.9e-05	12.936	3.49741390173
6e-05	13.01	3.5380644426
6.1e-05	13.1	3.55612148274
6.2e-05	13.192	3.54501565582
6.3e-05	13.268	3.57885121233
6.4e-05	13.304	3.60549358618
6.5e-05	13.362	3.62145771755
6.6e-05	13.408	3.59354087218
6.7e-05	13.486	3.60746503795
6.8e-05	13.504	3.61800829186
6.9e-05	13.572	3.58340843332
7e-05	13.646	3.60342670246
7.1e-05	13.676	3.61040496344
7.2e-05	13.678	3.5980989425
7.3e-05	13.738	3.57957483509
7.4e-05	13.746	3.55998370783
7.5e-05	13.784	3.55546677667
7.6e-05	13.79	3.55273134363
7.7e-05	13.834	3.56348761749
7.8e-05	13.88	3.55775209929
7.9e-05	13.934	3.58408203031
8e-05	13.94	3.5827922072
8.1e-05	13.98	3.56533308402
8.2e-05	13.984	3.55017520694
8.3e-05	14.014	3.56002865157
8.4e-05	14.046	3.5687370315
8.5e-05	14.018	3.52614180089
8.6e-05	13.998	3.55724556363
8.7e-05	14.026	3.55771331054
8.8e-05	13.996	3.55415025006
8.9e-05	13.982	3.56113408902
9e-05	13.992	3.57993519494
9.1e-05	13.974	3.56893877784
9.2e-05	13.976	3.5982529094
9.3e-05	13.972	3.61928390707
9.4e-05	13.998	3.6130314142
9.5e-05	14.01	3.63509284613
9.6e-05	14.002	3.61745711792
9.7e-05	14.002	3.58189837935
9.8e-05	14.028	3.5652792317
9.9e-05	14.008	3.55583126709
0.0001	14.016	3.5597393163
0.000101	13.982	3.58408649449
0.000102	13.986	3.54990197048
0.000103	13.942	3.51662281173
0.000104	13.966	3.53508755196
0.000105	14.004	3.53383417834
0.000106	13.972	3.53315949258
0.000107	13.948	3.54193393501
0.000108	13.9	3.51539471468
0.000109	13.892	3.47567777563
0.00011	13.904	3.52289426466
0.000111	13.874	3.49658747924
0.000112	13.858	3.50340348804
0.000113	13.844	3.48592369394
0.000114	13.838	3.50938114202
0.000115	13.882	3.48426118424
0.000116	13.83	3.45095638918
0.000117	13.828	3.44824825092
0.000118	13.802	3.45062255253
0.000119	13.764	3.43632128882
0.00012	13.774	3.44251710235
0.000121	13.736	3.49203436409
0.000122	13.712	3.5061454619
0.000123	13.686	3.55463134516
0.000124	13.656	3.57234712759
0.000125	13.622	3.52350904639
0.000126	13.576	3.51115707424
0.000127	13.578	3.52532494956
0.000128	13.568	3.52042270189
0.000129	13.518	3.53463944413
0.00013	13.466	3.52034714197
0.000131	13.41	3.51594937392
0.000132	13.406	3.49301646146
0.000133	13.38	3.49622653728
0.000134	13.396	3.50929964523
0.000135	13.354	3.50666280101
0.000136	13.322	3.50290108339
0.000137	13.292	3.5126536977
0.000138	13.238	3.49476122217
0.000139	13.244	3.50777194242
0.00014	13.232	3.47766818429
0.000141	13.252	3.47800172513
0.000142	13.228	3.46294903226
0.000143	13.182	3.46018438815
0.000144	13.12	3.47355725446
0.000145	13.066	3.43593422521
0.000146	13.024	3.41224618104
0.000147	13.016	3.40994780019
0.000148	12.932	3.38103179518
0.000149	12.918	3.37153911441
0.00015	12.858	3.38671463221
0.000151	12.85	3.40110276234
0.000152	12.854	3.39539158272
0.000153	12.85	3.39344957234
0.000154	12.854	3.39598056532
0.000155	12.85	3.43562221439
0.000156	12.824	3.42943493888
0.000157	12.748	3.4293579574
0.000158	12.666	3.39034570509
0.000159	12.628	3.38372812147
0.00016	12.594	3.41660123515
0.000161	12.546	3.38819775102
0.000162	12.508	3.35885933019
0.000163	12.482	3.36714656646
0.000164	12.446	3.3152803803
0.000165	12.438	3.32116786688
0.000166	12.426	3.36578727789
0.000167	12.41	3.34393480798
0.000168	12.412	3.34996358189
0.000169	12.396	3.33993772397
0.00017	12.388	3.35103804813
0.000171	12.342	3.31678096955
0.000172	12.294	3.32679485391
0.000173	12.26	3.33712451071
0.000174	12.23	3.33243154468
0.000175	12.156	3.33941072646
0.000176	12.106	3.33627996427
0.000177	12.058	3.35955889962
0.000178	12.026	3.35578962392
0.000179	12.018	3.35882062635
0.00018	11.996	3.32505398452
0.000181	11.954	3.32443739601
0.000182	11.904	3.34526291941
0.000183	11.89	3.34811887483
0.000184	11.822	3.34040656208
0.000185	11.812	3.35688188651
0.000186	11.814	3.34714863727
0.000187	11.762	3.32706417131
0.000188	11.732	3.34188210444
0.000189	11.714	3.37701110451
0.00019	11.678	3.37495422191
0.000191	11.648	3.33767823494
0.000192	11.652	3.32428879612
0.000193	11.644	3.29442923736
0.000194	11.58	3.269189502
0.000195	11.554	3.25193542371
0.000196	11.518	3.25540719419
0.000197	11.502	3.21527541589
0.000198	11.438	3.2165441082
0.000199	11.426	3.22126124367
0.0002	11.432	3.2052107575
0.000201	11.428	3.16746207554
0.000202	11.392	3.15758388645
0.000203	11.344	3.1422386924
0.000204	11.326	3.16033605808
0.000205	11.33	3.17255417605
0.000206	11.346	3.1884610708
0.000207	11.284	3.21112815067
0.000208	11.226	3.20545223019
0.000209	11.152	3.20138969824
0.00021	11.094	3.19893169668
0.000211	11.07	3.21202428384
0.000212	11.07	3.17507480227
0.000213	10.998	3.18967020239
0.000214	10.914	3.16774430786
0.000215	10.932	3.19176690878
0.000216	10.914	3.16142436253
0.000217	10.912	3.10165375244
0.000218	10.902	3.11647172296
0.000219	10.872	3.13490286931
0.00022	10.836	3.11273256159
0.000221	10.774	3.0930444549
0.000222	10.754	3.09281166578
0.000223	10.714	3.09454423139
0.000224	10.684	3.10807721912
0.000225	10.654	3.11227955043
0.000226	10.608	3.11614120348
0.000227	10.588	3.11933582674
0.000228	10.546	3.14894966616
0.000229	10.526	3.15615652337
0.00023	10.498	3.16954192274
0.000231	10.46	3.17937100698
0.000232	10.478	3.17765888666
0.000233	10.466	3.2032552193
0.000234	10.446	3.22538121778
0.000235	10.444	3.22658705136
0.000236	10.388	3.20709463534
0.000237	10.398	3.21241280037
0.000238	10.376	3.19603254051
0.000239	10.366	3.19562888959
0.00024	10.342	3.17065229882
0.000241	10.306	3.16802209588
0.000242	10.3	3.17017349683
0.000243	10.22	3.17735739255
0.000244	10.184	3.18843911656
0.000245	10.158	3.19140031961
0.000246	10.166	3.18095017251
0.000247	10.156	3.21180074102
0.000248	10.164	3.24115781782
0.000249	10.19	3.25421265439
0.00025	10.134	3.22490992122
0.000251	10.096	3.18602950394
0.000252	10.036	3.1753273847
0.000253	10.006	3.17395085028
0.000254	9.976	3.15458777022
0.000255	9.894	3.14686574229
0.000256	9.846	3.1436100267
0.000257	9.822	3.13597130089
0.000258	9.78	3.09250707356
0.000259	9.774	3.09821303335
0.00026	9.726	3.07228319007
0.000261	9.694	3.05554643231
0.000262	9.682	3.04579644757
0.000263	9.614	3.02473205425
0.000264	9.578	3.00531462579
0.000265	9.568	2.97277244336
0.000266	9.524	2.96874114736
0.000267	9.524	2.9457467644
0.000268	9.472	2.96870611547
0.000269	9.442	2.99576968407
0.00027	9.43	2.98011744735
0.000271	9.418	2.99053105652
0.000272	9.398	2.99325842519
0.000273	9.378	2.9534921703
0.000274	9.358	2.94242009237
0.000275	9.316	2.97928582046
0.000276	9.296	3.01535802186
0.000277	9.27	3.03794338328
0.000278	9.242	3.00723061969
0.000279	9.228	2.99666748239
0.00028	9.196	2.97751305623
0.000281	9.17	2.98481155184
0.000282	9.176	2.99883710795
0.000283	9.16	3.00838827281
0.000284	9.166	3.01038934359
0.000285	9.148	3.02160487159
0.000286	9.118	3.02986402335
0.000287	9.094	2.99151533508
0.000288	9.072	2.98241781111
0.000289	9.048	2.97551608969
0.00029	9.042	2.96112073378
0.000291	9.024	2.92291361487
0.000292	9.006	2.91238115637
0.000293	8.972	2.87944716916
0.000294	8.964	2.87379609576
0.000295	8.94	2.85804128732
0.000296	8.948	2.87215876998
0.000297	8.954	2.85024279668
0.000298	8.918	2.8501361371
0.000299	8.894	2.83950066033
0.0003	8.86	2.79435144533
0.000301	8.844	2.77049887204
0.000302	8.812	2.75111904504
0.000303	8.798	2.80805911619
0.000304	8.76	2.81467582503
0.000305	8.744	2.85069535377
0.000306	8.704	2.84260162527
0.000307	8.68	2.84633097162
0.000308	8.636	2.83963096194
0.000309	8.602	2.81914809827
0.00031	8.59	2.80889658051
0.000311	8.546	2.81848966647
0.000312	8.49	2.82451765794
0.000313	8.452	2.78992759763
0.000314	8.422	2.78278924822
0.000315	8.4	2.79284800875
0.000316	8.374	2.76081944357
0.000317	8.35	2.75961953899
0.000318	8.378	2.74938465843
0.000319	8.35	2.72314156812
0.00032	8.322	2.72145475803
0.000321	8.314	2.72679372157
0.000322	8.266	2.74285325893
0.000323	8.28	2.7198529372
0.000324	8.236	2.71003763812
0.000325	8.234	2.70836555878
0.000326	8.196	2.67237422529
0.000327	8.176	2.65499981168
0.000328	8.166	2.64470111733
0.000329	8.178	2.63026918774
0.00033	8.144	2.62892829876
0.000331	8.118	2.60999540229
0.000332	8.1	2.57176981863
0.000333	8.064	2.58764448872
0.000334	8.04	2.58503384891
0.000335	8.05	2.60681798367
0.000336	8.012	2.59072499505
0.000337	8.01	2.60957851003
0.000338	7.99	2.61570258248
0.000339	7.97	2.61860649965
0.00034	7.936	2.59613250817
0.000341	7.922	2.59150844104
0.000342	7.894	2.55240357311
0.000343	7.826	2.54474438795
0.000344	7.836	2.55755821048
0.000345	7.788	2.55715779724
0.000346	7.77	2.590193043
0.000347	7.774	2.60133119768
0.000348	7.742	2.61752478498
0.000349	7.704	2.59699518675
0.00035	7.698	2.58123923727
0.000351	7.688	2.58430957898
0.000352	7.668	2.59341011026
0.000353	7.624	2.59125915338
0.000354	7.592	2.59875662577
0.000355	7.57	2.63611456504
0.000356	7.554	2.62127526216
0.000357	7.512	2.62256668171
0.000358	7.49	2.61417290935
0.000359	7.444	2.631133596
0.00036	7.424	2.6115558581
0.000361	7.42	2.61067041198
0.000362	7.402	2.60775689051
0.000363	7.402	2.59930683068
0.000364	7.392	2.61196018346
0.000365	7.388	2.62096470789
0.000366	7.368	2.58545469889
0.000367	7.376	2.58662405463
0.000368	7.356	2.57240432281
0.000369	7.378	2.56029607663
0.00037	7.324	2.54853369607
0.000371	7.294	2.53052642745
0.000372	7.26	2.50926283996
0.000373	7.208	2.4949420835
0.000374	7.204	2.47596122748
0.000375	7.196	2.47094799622
0.000376	7.16	2.44671207951
0.000377	7.152	2.4667581965
0.000378	7.096	2.47280892913
0.000379	7.056	2.48291441657
0.00038	7.022	2.45061543291
0.000381	7.034	2.46431410336
0.000382	7.006	2.49598958331
0.000383	6.976	2.50587789008
0.000384	6.96	2.52713276264
0.000385	6.952	2.54434588844
0.000386	6.942	2.55472816558
0.000387	6.922	2.54949328299
0.000388	6.92	2.57169204999
0.000389	6.912	2.56598051435
0.00039	6.906	2.57316225683
0.000391	6.892	2.57377854525
0.000392	6.846	2.58733144379
0.000393	6.84	2.57262511843
0.000394	6.844	2.56118410115
0.000395	6.848	2.56844232951
0.000396	6.826	2.57132728372
0.000397	6.826	2.5775422402
0.000398	6.818	2.61244636309
0.000399	6.784	2.58946789901
0.0004	6.794	2.57673514355
0.000401	6.796	2.55859023683
0.000402	6.764	2.52275722177
0.000403	6.75	2.51067719948
0.000404	6.71	2.50876463623
0.000405	6.732	2.5393258948
0.000406	6.73	2.53082990341
0.000407	6.734	2.5296727061
0.000408	6.696	2.53842155679
0.000409	6.656	2.53883122716
0.00041	6.648	2.5227159967
0.000411	6.636	2.53130480188
0.000412	6.63	2.5442287633
0.000413	6.628	2.52063801447
0.000414	6.614	2.50938319114
0.000415	6.602	2.47943461297
0.000416	6.594	2.45299082754
0.000417	6.556	2.48331713641
0.000418	6.546	2.4859372478
0.000419	6.512	2.48069667634
0.00042	6.496	2.49599358974
0.000421	6.47	2.47731709718
0.000422	6.482	2.49673306543
0.000423	6.458	2.49243575644
0.000424	6.402	2.4932701418
0.000425	6.416	2.49458293107
0.000426	6.396	2.48257608141
0.000427	6.35	2.45346693477
0.000428	6.338	2.45188825194
0.000429	6.328	2.45365360228
0.00043	6.326	2.49794395454
0.000431	6.326	2.47542400408
0.000432	6.32	2.48306262507
0.000433	6.286	2.50443686285
0.000434	6.264	2.50006079926
0.000435	6.246	2.48706332851
0.000436	6.238	2.47898285593
0.000437	6.218	2.47355533595
0.000438	6.222	2.48207896732
0.000439	6.22	2.46243781647
0.00044	6.196	2.43753646127
0.000441	6.192	2.44277219568
0.000442	6.176	2.42837888312
0.000443	6.17	2.44071710774
0.000444	6.146	2.44636137968
0.000445	6.126	2.43189720177
0.000446	6.106	2.4426960515
0.000447	6.054	2.44521655483
0.000448	6.024	2.45833764971
0.000449	5.988	2.4551692406
0.00045	5.978	2.4416215923
0.000451	5.926	2.4495967015
0.000452	5.932	2.45914131355
0.000453	5.898	2.46487241049
0.000454	5.888	2.47456177939
0.000455	5.854	2.4618456491
0.000456	5.828	2.44916638879
0.000457	5.828	2.44426185177
0.000458	5.794	2.43548024012
0.000459	5.776	2.41533103321
0.00046	5.788	2.40313461962
0.000461	5.782	2.39467659612
0.000462	5.764	2.40755145324
0.000463	5.724	2.38155915316
0.000464	5.704	2.36482219205
0.000465	5.692	2.37089350246
0.000466	5.678	2.37282869167
0.000467	5.656	2.38194542339
0.000468	5.66	2.36651642716
0.000469	5.662	2.38154487676
0.00047	5.678	2.36776603574
0.000471	5.664	2.3645515431
0.000472	5.654	2.37534923748
0.000473	5.642	2.3676646722
0.000474	5.612	2.37685843079
0.000475	5.598	2.39507745177
0.000476	5.608	2.4013196372
0.000477	5.596	2.38092083027
0.000478	5.578	2.38409647456
0.000479	5.528	2.36922265733
0.00048	5.508	2.35073095015
0.000481	5.468	2.32486042592
0.000482	5.444	2.29844817214
0.000483	5.452	2.3038437447
0.000484	5.434	2.31379428645
0.000485	5.412	2.27293994641
0.000486	5.412	2.26853609184
0.000487	5.4	2.26008849384
0.000488	5.344	2.27720530475
0.000489	5.322	2.26413692165
0.00049	5.318	2.27175614889
0.000491	5.296	2.25041862772
0.000492	5.294	2.26706065203
0.000493	5.302	2.29146154233
0.000494	5.284	2.26701213054
0.000495	5.262	2.26480815965
0.000496	5.24	2.26856783015
0.000497	5.19	2.26492825493
0.000498	5.168	2.25117213913
0.000499	5.188	2.26023361624
0.0005	5.174	2.25116058956
0.000501	5.17	2.2389953104
0.000502	5.15	2.22249859393
0.000503	5.166	2.21865815303
0.000504	5.16	2.24285532302
0.000505	5.15	2.23685046438
0.000506	5.14	2.24240941846
0.000507	5.126	2.26144290222
0.000508	5.12	2.25068878346
0.000509	5.112	2.23952137744
0.00051	5.106	2.24025980636
0.000511	5.066	2.23464628073
0.000512	5.054	2.19797270229
0.000513	5.036	2.19515466425
0.000514	5.016	2.18991871995
0.000515	5.032	2.1906565226
0.000516	5.022	2.19123618079
0.000517	4.994	2.18219247547
0.000518	4.986	2.19130189613
0.000519	4.982	2.20128962202
0.00052	4.976	2.20894182812
0.000521	4.948	2.19301071589
0.000522	4.904	2.20426495685
0.000523	4.896	2.18933414535
0.000524	4.888	2.18436626965
0.000525	4.896	2.17282857124
0.000526	4.902	2.19098060238
0.000527	4.858	2.15356355838
0.000528	4.868	2.14815641889
0.000529	4.862	2.14545006933
0.00053	4.862	2.15567993914
0.000531	4.852	2.16289065836
0.000532	4.828	2.14718792843
0.000533	4.82	2.14932547559
0.000534	4.822	2.16479005911
0.000535	4.794	2.1418599394
0.000536	4.78	2.1390652164
0.000537	4.744	2.12660856765
0.000538	4.728	2.11329505749
0.000539	4.716	2.10031997562
0.00054	4.75	2.12025941809
0.000541	4.74	2.13175983638
0.000542	4.716	2.12869537511
0.000543	4.722	2.14865446268
0.000544	4.726	2.12671671832
0.000545	4.692	2.12441427222
0.000546	4.67	2.08640839722
0.000547	4.65	2.08026440627
0.000548	4.64	2.08959326186
0.000549	4.606	2.07238123906
0.00055	4.604	2.08882359236
0.000551	4.588	2.08284805015
0.000552	4.594	2.08162532652
0.000553	4.598	2.06987825729
0.000554	4.578	2.09568986255
0.000555	4.572	2.11111723976
0.000556	4.574	2.15047064616
0.000557	4.55	2.14744033677
0.000558	4.538	2.14395802198
0.000559	4.538	2.12521904753
0.00056	4.526	2.10934207752
0.000561	4.508	2.08373126866
0.000562	4.486	2.09518591061
0.000563	4.48	2.0778835386
0.000564	4.474	2.08837831822
0.000565	4.464	2.09587785904
0.000566	4.468	2.08061913862
0.000567	4.456	2.06979805778
0.000568	4.46	2.09675940441
0.000569	4.45	2.07737815527
0.00057	4.43	2.06521185354
0.000571	4.41	2.06443696925
0.000572	4.412	2.07225867111
0.000573	4.372	2.0390232956
0.000574	4.362	2.0235997628
0.000575	4.35	2.01183995387
0.000576	4.35	2.04242502922
0.000577	4.352	2.033739413
0.000578	4.338	2.02971820704
0.000579	4.316	2.01497990064
0.00058	4.3	2.02039600079
0.000581	4.296	2.01900569588
0.000582	4.276	1.98389112604
0.000583	4.254	1.98531710313
0.000584	4.228	1.98192229918
0.000585	4.204	1.97341936749
0.000586	4.202	1.97817997159
0.000587	4.196	1.9843346492
0.000588	4.182	1.97910990094
0.000589	4.156	1.97678122209
0.00059	4.142	1.98943107445
0.000591	4.126	1.98346262884
0.000592	4.124	1.97904623493
0.000593	4.12	1.97727084639
0.000594	4.118	1.98496246816
0.000595	4.102	1.98484155539
0.000596	4.09	1.98340616113
0.000597	4.076	1.99354558513
0.000598	4.07	1.96903529679
0.000599	4.082	1.97465845148
0.0006	4.072	1.98161953967
0.000601	4.07	1.98522039079
0.000602	4.044	1.98647023637
0.000603	4.032	1.99373418489
0.000604	4.032	2.00772906539
0.000605	4.024	2.00385228997
0.000606	4.02	2.00289790054
0.000607	4.02	1.98886902535
0.000608	4.026	2.01030445455
0.000609	4.022	2.00935711112
0.00061	4.012	1.99295157994
0.000611	4.008	1.9768500196
0.000612	3.982	1.96511475492
0.000613	3.942	1.97854390904
0.000614	3.918	1.97567102525
0.000615	3.896	1.9496625349
0.000616	3.878	1.97360482367
0.000617	3.85	1.9625238852
0.000618	3.848	1.96186034161
0.000619	3.842	1.95167517789
0.00062	3.852	1.95501815848
0.000621	3.824	1.94448553607
0.000622	3.816	1.92305590142
0.000623	3.82	1.9223943404
0.000624	3.81	1.90102603875
0.000625	3.8	1.91415777824
0.000626	3.786	1.92255142974
0.000627	3.766	1.92438145907
0.000628	3.738	1.92285100827
0.000629	3.716	1.93373834838
0.00063	3.708	1.93564872846
0.000631	3.702	1.94247162141
0.000632	3.69	1.92403222426
0.000633	3.68	1.91979165536
0.000634	3.658	1.91442837422
0.000635	3.648	1.9079035615
0.000636	3.656	1.90411764342
0.000637	3.648	1.88363903124
0.000638	3.65	1.871763874
0.000639	3.656	1.87020426692
0.00064	3.668	1.88726680679
0.000641	3.672	1.9090353585
0.000642	3.66	1.89430726124
0.000643	3.652	1.87587206387
0.000644	3.622	1.86094492127
0.000645	3.624	1.83810337032
0.000646	3.608	1.83584748822
0.000647	3.606	1.86407188703
0.000648	3.604	1.87594882659
0.000649	3.592	1.87230766702
0.00065	3.566	1.86591639684
0.000651	3.564	1.87454101049
0.000652	3.56	1.87467330487
0.000653	3.568	1.8701272684
0.000654	3.56	1.87467330487
0.000655	3.554	1.86523028069
0.000656	3.534	1.85925899218
0.000657	3.512	1.85090680479
0.000658	3.508	1.85632324771
0.000659	3.486	1.84981188233
0.00066	3.488	1.8595311237
0.000661	3.498	1.8509446237
0.000662	3.49	1.82808643122
0.000663	3.486	1.82477505463
0.000664	3.476	1.81477932543
0.000665	3.458	1.81003756867
0.000666	3.458	1.80671967942
0.000667	3.426	1.79680939445
0.000668	3.416	1.80303743722
0.000669	3.41	1.80274790251
0.00067	3.376	1.78174745685
0.000671	3.378	1.80086534755
0.000672	3.374	1.79168189141
0.000673	3.362	1.78520475016
0.000674	3.372	1.78482940361
0.000675	3.388	1.79037873088
0.000676	3.38	1.80875647891
0.000677	3.346	1.79618595919
0.000678	3.334	1.80954248361
0.000679	3.32	1.81262240966
0.00068	3.308	1.81028616522
0.000681	3.308	1.7947523506
0.000682	3.29	1.80496537363
0.000683	3.29	1.76462460597
0.000684	3.288	1.75870861714
0.000685	3.262	1.76673597348
0.000686	3.23	1.75302595531
0.000687	3.22	1.75943172644
0.000688	3.22	1.77189164454
0.000689	3.206	1.76509603138
0.00069	3.19	1.73490633753
0.000691	3.192	1.73756611385
0.000692	3.186	1.7456815288
0.000693	3.164	1.73582948471
0.000694	3.172	1.73965973685
0.000695	3.18	1.75943172644
0.000696	3.174	1.77418262871
0.000697	3.174	1.7809334631
0.000698	3.162	1.76628310302
0.000699	3.16	1.76816288842
0.0007	3.138	1.75697353423
0.000701	3.14	1.74825627412
0.000702	3.12	1.72209175133
0.000703	3.11	1.71985464502
0.000704	3.128	1.704
0.000705	3.128	1.69929867887
0.000706	3.118	1.69235811813
0.000707	3.134	1.69234866384
0.000708	3.134	1.68761488498
0.000709	3.112	1.68744066562
0.00071	3.114	1.67122829081
0.000711	3.088	1.68293077695
0.000712	3.046	1.67686731735
0.000713	3.038	1.66509939643
0.000714	3.016	1.66845557328
0.000715	2.988	1.65887190584
0.000716	2.966	1.65916967185
0.000717	2.958	1.66019155521
0.000718	2.956	1.65591787236
0.000719	2.956	1.65591787236
0.00072	2.954	1.6672984136
0.000721	2.938	1.64989575428
0.000722	2.93	1.66406129695
0.000723	2.918	1.64051089603
0.000724	2.916	1.63001349688
0.000725	2.904	1.63914123858
0.000726	2.898	1.64304473463
0.000727	2.898	1.64060842373
0.000728	2.868	1.61943693919
0.000729	2.862	1.61584528962
0.00073	2.844	1.63452256026
0.000731	2.84	1.64632925018
0.000732	2.834	1.64634261319
0.000733	2.828	1.63536417962
0.000734	2.816	1.62423643599
0.000735	2.808	1.6270021512
0.000736	2.806	1.63228796479
0.000737	2.796	1.6267710349
0.000738	2.78	1.63572613845
0.000739	2.772	1.6297288118
0.00074	2.774	1.60963474118
0.000741	2.762	1.6004236939
0.000742	2.762	1.6054145882
0.000743	2.768	1.61064459146
0.000744	2.78	1.61108658985
0.000745	2.782	1.60327040764
0.000746	2.774	1.60216228891
0.000747	2.78	1.60611332103
0.000748	2.768	1.58687617664
0.000749	2.746	1.57400254129
0.00075	2.738	1.55221003733
0.000751	2.726	1.57572967225
0.000752	2.736	1.57806970695
0.000753	2.73	1.57515078643
0.000754	2.726	1.59590851868
0.000755	2.71	1.57540470991
0.000756	2.716	1.57459328082
0.000757	2.708	1.5642045902
0.000758	2.7	1.56652481627
0.000759	2.696	1.57085454451
0.00076	2.696	1.58227178449
0.000761	2.688	1.58576669154
0.000762	2.69	1.58804911763
0.000763	2.666	1.58569984549
0.000764	2.662	1.57852969563
0.000765	2.658	1.58651693971
0.000766	2.648	1.57863738712
0.000767	2.626	1.57293483654
0.000768	2.62	1.56831119361
0.000769	2.614	1.57385005639
0.00077	2.614	1.57638954577
0.000771	2.602	1.5721310378
0.000772	2.6	1.57607106439
0.000773	2.592	1.58793450747
0.000774	2.572	1.56869882387
0.000775	2.56	1.57047763435
0.000776	2.536	1.55714610747
0.000777	2.53	1.56368155326
0.000778	2.504	1.54854254058
0.000779	2.5	1.55884572681
0.00078	2.502	1.55370396151
0.000781	2.502	1.53035812802
0.000782	2.51	1.53814823733
0.000783	2.49	1.53293835492
0.000784	2.496	1.52249269292
0.000785	2.5	1.50797877969
0.000786	2.48	1.51049660708
0.000787	2.468	1.52347497518
0.000788	2.462	1.55066308397
0.000789	2.452	1.53873194547
0.00079	2.444	1.52933449579
0.000791	2.43	1.52613891897
0.000792	2.422	1.50728763015
0.000793	2.43	1.51561868555
0.000794	2.43	1.50635321223
0.000795	2.42	1.50452650359
0.000796	2.416	1.49631012828
0.000797	2.408	1.50649792565
0.000798	2.388	1.48103207258
0.000799	2.392	1.48671987947
0.0008	2.392	1.48671987947
0.000801	2.384	1.48746226843
0.000802	2.368	1.50485082317
0.000803	2.358	1.49593983836
0.000804	2.366	1.49801335108
0.000805	2.38	1.51776150959
0.000806	2.37	1.51561868555
0.000807	2.36	1.52131522046
0.000808	2.346	1.51732791446
0.000809	2.334	1.50812598943
0.00081	2.324	1.50034129451
0.000811	2.31	1.50794562236
0.000812	2.298	1.50505680956
0.000813	2.314	1.50711777907
0.000814	2.316	1.5020466038
0.000815	2.316	1.51001456947
0.000816	2.292	1.50024531327
0.000817	2.296	1.51009403681
0.000818	2.296	1.50079445628
0.000819	2.304	1.5005279071
0.00082	2.3	1.5026643005
0.000821	2.298	1.51300892264
0.000822	2.294	1.5031846194
0.000823	2.288	1.50101832101
0.000824	2.278	1.50356775704
0.000825	2.262	1.49310280959
0.000826	2.252	1.49949858286
0.000827	2.244	1.49012214264
0.000828	2.238	1.48907890993
0.000829	2.234	1.48163558273
0.00083	2.226	1.45839775096
0.000831	2.212	1.44466466697
0.000832	2.212	1.4611830823
0.000833	2.21	1.46352314638
0.000834	2.206	1.45724534654
0.000835	2.2	1.44913767462
0.000836	2.202	1.46191518222
0.000837	2.19	1.45667429441
0.000838	2.186	1.44478510513
0.000839	2.186	1.44616873151
0.00084	2.182	1.45632276642
0.000841	2.178	1.45681707843
0.000842	2.172	1.45685139942
0.000843	2.154	1.43884815043
0.000844	2.156	1.43096610722
0.000845	2.144	1.44750267703
0.000846	2.134	1.45741003153
0.000847	2.128	1.44347358826
0.000848	2.118	1.43390236767
0.000849	2.124	1.43269815383
0.00085	2.112	1.41825808653
0.000851	2.106	1.41236114362
0.000852	2.106	1.41660297896
0.000853	2.098	1.41152258218
0.000854	2.076	1.40791477015
0.000855	2.072	1.39957707898
0.000856	2.068	1.3940502143
0.000857	2.072	1.38953805274
0.000858	2.062	1.39504695261
0.000859	2.05	1.391222484
0.00086	2.05	1.39839193362
0.000861	2.026	1.37161364823
0.000862	2.022	1.36876440632
0.000863	2.02	1.36660162447
0.000864	2.02	1.36220409631
0.000865	2.026	1.3643034853
0.000866	2.026	1.35695394174
0.000867	2.01	1.35421564014
0.000868	2.01	1.35569170537
0.000869	1.996	1.34609955055
0.00087	2.0	1.35203550249
0.000871	2.004	1.35940575253
0.000872	1.992	1.34905003614
0.000873	1.984	1.35194082711
0.000874	1.992	1.34012536727
0.000875	1.986	1.35122314959
0.000876	1.976	1.34886025963
0.000877	1.962	1.3223297622
0.000878	1.958	1.31918004836
0.000879	1.964	1.32465240724
0.00088	1.974	1.32413141342
0.000881	1.974	1.3195923613
0.000882	1.97	1.32706442948
0.000883	1.962	1.32685944998
0.000884	1.954	1.32961799025
0.000885	1.954	1.33262297744
0.000886	1.954	1.33711779586
0.000887	1.948	1.33465201457
0.000888	1.942	1.33065247153
0.000889	1.932	1.32036964521
0.00089	1.924	1.32447121524
0.000891	1.912	1.31005954063
0.000892	1.882	1.30846322073
0.000893	1.876	1.3208421556
0.000894	1.878	1.33832581982
0.000895	1.862	1.31413697916
0.000896	1.862	1.31717728495
0.000897	1.85	1.30671343454
0.000898	1.84	1.31087756865
0.000899	1.828	1.293992272
0.0009	1.82	1.28202964084
0.000901	1.81	1.27039363978
0.000902	1.816	1.26733736629
0.000903	1.81	1.26408069363
0.000904	1.82	1.26317061397
0.000905	1.814	1.27726426396
0.000906	1.814	1.27098544445
0.000907	1.82	1.2694880858
0.000908	1.824	1.27162258552
0.000909	1.822	1.2626622668
0.00091	1.81	1.26881834791
0.000911	1.812	1.26990393337
0.000912	1.804	1.28280318054
0.000913	1.82	1.29444969002
0.000914	1.822	1.28464625481
0.000915	1.826	1.27895426032
0.000916	1.818	1.27156439082
0.000917	1.808	1.27245274961
0.000918	1.796	1.26268919374
0.000919	1.79	1.27039363978
0.00092	1.784	1.26227730709
0.000921	1.774	1.25814307612
0.000922	1.782	1.25955388928
0.000923	1.77	1.24141048811
0.000924	1.75	1.22780291578
0.000925	1.754	1.22044418144
0.000926	1.766	1.23581713858
0.000927	1.762	1.24633703307
0.000928	1.756	1.22819542419
0.000929	1.746	1.23833921039
0.00093	1.744	1.24034833817
0.000931	1.736	1.22078007847
0.000932	1.744	1.2192062992
0.000933	1.738	1.22529833102
0.000934	1.736	1.2370545663
0.000935	1.722	1.22829800944
0.000936	1.722	1.22666865942
0.000937	1.72	1.24322162143
0.000938	1.72	1.24482930557
0.000939	1.704	1.23789498747
0.00094	1.694	1.236270197
0.000941	1.696	1.24401929245
0.000942	1.688	1.23881233446
0.000943	1.674	1.23924331751
0.000944	1.672	1.23142843885
0.000945	1.684	1.22969264453
0.000946	1.676	1.23248691677
0.000947	1.674	1.22463218968
0.000948	1.666	1.21919809711
0.000949	1.664	1.217827574
0.00095	1.67	1.22845431335
0.000951	1.666	1.23062748222
0.000952	1.656	1.21887817275
0.000953	1.652	1.21280501318
0.000954	1.64	1.21095004026
0.000955	1.646	1.21847609743
0.000956	1.64	1.21589473229
0.000957	1.638	1.22268393299
0.000958	1.644	1.23986450873
0.000959	1.646	1.24124292546
0.00096	1.634	1.24259567036
0.000961	1.626	1.23859759406
0.000962	1.618	1.23777057648
0.000963	1.61	1.24815864376
0.000964	1.616	1.25241526659
0.000965	1.618	1.25222841367
0.000966	1.6	1.25379424149
0.000967	1.592	1.25121381067
0.000968	1.594	1.24465416884
0.000969	1.596	1.23157784975
0.00097	1.588	1.2321753122
0.000971	1.566	1.21558381036
0.000972	1.552	1.21461763531
0.000973	1.534	1.19031256399
0.000974	1.532	1.20373418993
0.000975	1.526	1.20387873143
0.000976	1.524	1.19725686467
0.000977	1.524	1.20059318672
0.000978	1.528	1.20549408957
0.000979	1.532	1.20705260863
0.00098	1.528	1.20050655975
0.000981	1.512	1.19241603478
0.000982	1.512	1.18905676904
0.000983	1.506	1.19246132013
0.000984	1.506	1.18573352824
0.000985	1.5	1.17217746097
0.000986	1.504	1.16704070195
0.000987	1.498	1.17558325949
0.000988	1.486	1.1720938529
0.000989	1.474	1.18039146049
0.00099	1.47	1.17860086543
0.000991	1.466	1.16826538081
0.000992	1.454	1.15580448174
0.000993	1.44	1.12356575242
0.000994	1.438	1.12167553241
0.000995	1.428	1.11929263376
0.000996	1.434	1.11966244913
0.000997	1.428	1.10490542582
0.000998	1.424	1.1154478921
0.000999	1.418	1.11502286972
0.001	1.412	1.12172010769
0.001001	1.416	1.12558606957
0.001002	1.418	1.1292811873
0.001003	1.41	1.12867178577
0.001004	1.414	1.13604753422
0.001005	1.418	1.14336171005
0.001006	1.414	1.13780666196
0.001007	1.408	1.14434959693
0.001008	1.41	1.14275981728
0.001009	1.404	1.15099261509
0.00101	1.398	1.14699433303
0.001011	1.398	1.13999824561
0.001012	1.398	1.13999824561
0.001013	1.394	1.13963327435
0.001014	1.392	1.14818813789
0.001015	1.382	1.14894560359
0.001016	1.392	1.14992869344
0.001017	1.386	1.14586386626
0.001018	1.374	1.13935244766
0.001019	1.356	1.13016105047
0.00102	1.35	1.13291659005
0.001021	1.36	1.1341957503
0.001022	1.35	1.13114985745
0.001023	1.34	1.13154761279
0.001024	1.338	1.12772159685
0.001025	1.342	1.13359428368
0.001026	1.336	1.12387899705
0.001027	1.342	1.13359428368
0.001028	1.342	1.13182860893
0.001029	1.33	1.12476664246
0.00103	1.328	1.11553395287
0.001031	1.322	1.10558400857
0.001032	1.318	1.086681186
0.001033	1.304	1.08424351508
0.001034	1.304	1.07869550847
0.001035	1.298	1.07573044951
0.001036	1.288	1.06820222804
0.001037	1.278	1.08292012633
0.001038	1.274	1.08393911268
0.001039	1.27	1.08124927746
0.00104	1.266	1.07109476705
0.001041	1.262	1.0645919406
0.001042	1.266	1.06547829635
0.001043	1.266	1.06735373705
0.001044	1.28	1.07219401229
0.001045	1.282	1.06511783386
0.001046	1.276	1.06575043983
0.001047	1.272	1.07982220759
0.001048	1.282	1.08741712328
0.001049	1.268	1.08082190947
0.00105	1.256	1.07631965512
0.001051	1.258	1.06556839292
0.001052	1.248	1.07261176574
0.001053	1.236	1.0790291933
0.001054	1.232	1.066853317
0.001055	1.236	1.05465823848
0.001056	1.236	1.0508586965
0.001057	1.238	1.04754761228
0.001058	1.238	1.05135912038
0.001059	1.24	1.05754432531
0.00106	1.238	1.0645919406
0.001061	1.234	1.06735373705
0.001062	1.226	1.05779204005
0.001063	1.226	1.06156676662
0.001064	1.226	1.05779204005
0.001065	1.21	1.05161780129
0.001066	1.21	1.05161780129
0.001067	1.2	1.04498803821
0.001068	1.196	1.03613898682
0.001069	1.178	1.02874486633
0.00107	1.182	1.03579727746
0.001071	1.174	1.04485597094
0.001072	1.168	1.03719622059
0.001073	1.176	1.0416448531
0.001074	1.168	1.03719622059
0.001075	1.172	1.03267419838
0.001076	1.166	1.04806679176
0.001077	1.164	1.04551614048
0.001078	1.172	1.05944136223
0.001079	1.164	1.05882198693
0.00108	1.164	1.06259305475
0.001081	1.16	1.0632027088
0.001082	1.168	1.06008301562
0.001083	1.17	1.06070731118
0.001084	1.168	1.04870205492
0.001085	1.154	1.04989713782
0.001086	1.154	1.04608030284
0.001087	1.15	1.04283268073
0.001088	1.156	1.05245617486
0.001089	1.142	1.0553842902
0.00109	1.146	1.05103948546
0.001091	1.148	1.04980760142
0.001092	1.148	1.05550746089
0.001093	1.144	1.05795273997
0.001094	1.14	1.06226173799
0.001095	1.132	1.05951687103
0.001096	1.136	1.05142950311
0.001097	1.13	1.04742541501
0.001098	1.116	1.03852972995
0.001099	1.116	1.04045374717
0.0011	1.1	1.0246950766
0.001101	1.104	1.02819453412
0.001102	1.084	1.01239517976
0.001103	1.084	1.01436876924
0.001104	1.09	1.00891030325
0.001105	1.08	1.00478853497
0.001106	1.072	1.00539345532
0.001107	1.06	0.988129546163
0.001108	1.062	0.993053875678
0.001109	1.06	1.00219758531
0.00111	1.046	0.993923538307
0.001111	1.042	0.998116225697
0.001112	1.036	0.997348484733
0.001113	1.04	1.00319489632
0.001114	1.038	1.00227541125
0.001115	1.04	0.999199679744
0.001116	1.052	1.00861092598
0.001117	1.06	1.01410058673
0.001118	1.056	1.00839674732
0.001119	1.056	1.00641144668
0.00112	1.06	1.00618089825
0.001121	1.044	1.00302741737
0.001122	1.048	1.00483630508
0.001123	1.05	1.00174847142
0.001124	1.046	1.00989306365
0.001125	1.044	1.00700744784
0.001126	1.048	1.00483630508
0.001127	1.044	0.999031531034
0.001128	1.03	0.992522040058
0.001129	1.024	0.983577144915
0.00113	1.024	1.00171053703
0.001131	1.02	0.977547952788
0.001132	1.028	0.9711930807
0.001133	1.022	0.974431116088
0.001134	1.024	0.97950191424
0.001135	1.022	0.974431116088
0.001136	1.002	0.97056478403
0.001137	0.992	0.959132941776
0.001138	0.992	0.961215896664
0.001139	0.988	0.959091236536
0.00114	0.976	0.954685288459
0.001141	0.974	0.953584815315
0.001142	0.968	0.958632359145
0.001143	0.952	0.953779848812
0.001144	0.956	0.964398257983
0.001145	0.952	0.957964508737
0.001146	0.96	0.964572444143
0.001147	0.964	0.960574827903
0.001148	0.97	0.965971014058
0.001149	0.982	0.976563362
0.00115	0.974	0.982509033037
0.001151	0.978	0.982606737205
0.001152	0.974	0.974332592085
0.001153	0.966	0.957519712591
0.001154	0.952	0.94957674782
0.001155	0.95	0.942072184071
0.001156	0.954	0.946511489629
0.001157	0.96	0.956242647031
0.001158	0.962	0.95736931223
0.001159	0.954	0.948622158712
0.00116	0.946	0.943972457225
0.001161	0.938	0.934963100876
0.001162	0.944	0.947029038626
0.001163	0.946	0.948200400759
0.001164	0.95	0.942072184071
0.001165	0.948	0.940901695184
0.001166	0.95	0.944192776926
0.001167	0.952	0.943236979767
0.001168	0.946	0.943972457225
0.001169	0.948	0.940901695184
0.00117	0.934	0.932547049751
0.001171	0.926	0.925485818368
0.001172	0.93	0.923634126697
0.001173	0.922	0.918649008055
0.001174	0.914	0.909177650407
0.001175	0.916	0.923549673813
0.001176	0.922	0.927316558679
0.001177	0.92	0.938935567544
0.001178	0.918	0.937697179264
0.001179	0.918	0.935561863267
0.00118	0.922	0.938038378746
0.001181	0.918	0.939827643773
0.001182	0.914	0.933061627118
0.001183	0.906	0.934432448067
0.001184	0.906	0.93228965456
0.001185	0.912	0.929653698965
0.001186	0.912	0.931802554193
0.001187	0.906	0.938703361025
0.001188	0.896	0.940842175925
0.001189	0.904	0.948042193154
0.00119	0.89	0.936963179639
0.001191	0.884	0.930883451351
0.001192	0.878	0.924724823934
0.001193	0.886	0.940746512085
0.001194	0.89	0.936963179639
0.001195	0.886	0.93220384037
0.001196	0.876	0.923376412954
0.001197	0.876	0.923376412954
0.001198	0.88	0.930376267969
0.001199	0.872	0.927154787509
0.0012	0.876	0.934143457934
0.001201	0.876	0.932
0.001202	0.87	0.927954740276
0.001203	0.856	0.918294070546
0.001204	0.854	0.914704323812
0.001205	0.852	0.91328856338
0.001206	0.848	0.914820200914
0.001207	0.84	0.909065454189
0.001208	0.832	0.909821960605
0.001209	0.824	0.903893799072
0.00121	0.816	0.884389054659
0.001211	0.814	0.878296077641
0.001212	0.816	0.875296521186
0.001213	0.826	0.876198607623
0.001214	0.814	0.873729935392
0.001215	0.82	0.882949602186
0.001216	0.818	0.883671884808
0.001217	0.816	0.884389054659
0.001218	0.812	0.88580810563
0.001219	0.814	0.887357875944
0.00122	0.812	0.8767302892
0.001221	0.814	0.882838603596
0.001222	0.818	0.881405695466
0.001223	0.81	0.875157128749
0.001224	0.814	0.882838603596
0.001225	0.81	0.877439456601
0.001226	0.806	0.87884242046
0.001227	0.806	0.876563745543
0.001228	0.8	0.869482604771
0.001229	0.802	0.86878996311
0.00123	0.798	0.872465472096
0.001231	0.786	0.869599908004
0.001232	0.786	0.855689195912
0.001233	0.778	0.853648639664
0.001234	0.776	0.868230384172
0.001235	0.784	0.867953915827
0.001236	0.782	0.87319871736
0.001237	0.764	0.869657403809
0.001238	0.762	0.863340025714
0.001239	0.758	0.862227348209
0.00124	0.76	0.866256313108
0.001241	0.762	0.872557161451
0.001242	0.764	0.878808283985
0.001243	0.772	0.883185144803
0.001244	0.77	0.881532756056
0.001245	0.768	0.884407146059
0.001246	0.758	0.880588439624
0.001247	0.758	0.876034245906
0.001248	0.762	0.877129408924
0.001249	0.766	0.882747982156
0.00125	0.758	0.8668540823
0.001251	0.76	0.856971411425
0.001252	0.762	0.858694357732
0.001253	0.756	0.855841106748
0.001254	0.752	0.849997647056
0.001255	0.75	0.838749068554
0.001256	0.744	0.833345066584
0.001257	0.748	0.834563358889
0.001258	0.752	0.84527865228
0.001259	0.746	0.844679820997
0.00126	0.736	0.842795348824
0.001261	0.722	0.84185271871
0.001262	0.712	0.844426432556
0.001263	0.708	0.845420605379
0.001264	0.708	0.840675918532
0.001265	0.704	0.832096148291
0.001266	0.704	0.832096148291
0.001267	0.706	0.834004796149
0.001268	0.698	0.833544239978
0.001269	0.69	0.825772365728
0.00127	0.686	0.82182966605
0.001271	0.688	0.821374457845
0.001272	0.676	0.809335529926
0.001273	0.666	0.801526044493
0.001274	0.664	0.801937653437
0.001275	0.66	0.797746827007
0.001276	0.654	0.786310371291
0.001277	0.658	0.790592183113
0.001278	0.666	0.796519930699
0.001279	0.678	0.796439577118
0.00128	0.668	0.79106004829
0.001281	0.67	0.793158243984
0.001282	0.664	0.789369368547
0.001283	0.662	0.787245831999
0.001284	0.664	0.796934125258
0.001285	0.66	0.795235814083
0.001286	0.66	0.802745289616
0.001287	0.648	0.802555917055
0.001288	0.644	0.800789610322
0.001289	0.64	0.801498596381
0.00129	0.634	0.795011949596
0.001291	0.64	0.79649231007
0.001292	0.638	0.789275617259
0.001293	0.632	0.782672345238
0.001294	0.638	0.784191303191
0.001295	0.64	0.786384130054
0.001296	0.64	0.778716893357
0.001297	0.638	0.779073809084
0.001298	0.634	0.777202676269
0.001299	0.638	0.779073809084
0.0013	0.646	0.785292302267
0.001301	0.642	0.786025444881
0.001302	0.638	0.781636744274
0.001303	0.64	0.781280999385
0.001304	0.636	0.781987212172
0.001305	0.642	0.780919970291
0.001306	0.644	0.7728285709
0.001307	0.644	0.7728285709
0.001308	0.644	0.765025489771
0.001309	0.64	0.75524830354
0.00131	0.644	0.765025489771
0.001311	0.638	0.763515553214
0.001312	0.636	0.753328613555
0.001313	0.628	0.749410434942
0.001314	0.63	0.743706931526
0.001315	0.626	0.74974929143
0.001316	0.63	0.749066085202
0.001317	0.628	0.754729090469
0.001318	0.634	0.75368693766
0.001319	0.632	0.754039786749
0.00132	0.624	0.755396584583
0.001321	0.618	0.753708166335
0.001322	0.618	0.761627205396
0.001323	0.614	0.759607793536
0.001324	0.616	0.761934380377
0.001325	0.62	0.763937170191
0.001326	0.614	0.76223618387
0.001327	0.616	0.7645547724
0.001328	0.616	0.754018567411
0.001329	0.606	0.747505183929
0.00133	0.602	0.745383122964
0.001331	0.6	0.74296702484
0.001332	0.598	0.743233476103
0.001333	0.6	0.74296702484
0.001334	0.594	0.735638498177
0.001335	0.602	0.750730311097
0.001336	0.588	0.741792423795
0.001337	0.586	0.742026953688
0.001338	0.582	0.737072588013
0.001339	0.574	0.715907815295
0.00134	0.576	0.721265554425
0.001341	0.576	0.721265554425
0.001342	0.58	0.723602100605
0.001343	0.572	0.716111723127
0.001344	0.568	0.716502616883
0.001345	0.568	0.727582297751
0.001346	0.56	0.722772439984
0.001347	0.556	0.723093354969
0.001348	0.552	0.720621953593
0.001349	0.552	0.720621953593
0.00135	0.548	0.715329294801
0.001351	0.546	0.71265980664
0.001352	0.542	0.712906726017
0.001353	0.55	0.717983286714
0.001354	0.546	0.707024752042
0.001355	0.546	0.71265980664
0.001356	0.55	0.720763484092
0.001357	0.544	0.712786082917
0.001358	0.538	0.707499823322
0.001359	0.532	0.707796580947
0.00136	0.536	0.704772303656
0.001361	0.536	0.704772303656
0.001362	0.538	0.707499823322
0.001363	0.538	0.707499823322
0.001364	0.536	0.704772303656
0.001365	0.534	0.70202848945
0.001366	0.536	0.704772303656
0.001367	0.526	0.693775179723
0.001368	0.524	0.702441456635
0.001369	0.522	0.702506939468
0.00137	0.522	0.699654200302
0.001371	0.522	0.702506939468
0.001372	0.528	0.702293385986
0.001373	0.524	0.693847245437
0.001374	0.516	0.68537872742
0.001375	0.508	0.6913291546
0.001376	0.506	0.691349405149
0.001377	0.506	0.688450433946
0.001378	0.498	0.682638996835
0.001379	0.498	0.685562542734
0.00138	0.492	0.685518781654
0.001381	0.5	0.682641926635
0.001382	0.502	0.682638996835
0.001383	0.496	0.68263020736
0.001384	0.502	0.682638996835
0.001385	0.498	0.679702876263
0.001386	0.494	0.685539203839
0.001387	0.496	0.68263020736
0.001388	0.49	0.673721010508
0.001389	0.492	0.673747727269
0.00139	0.496	0.679694048819
0.001391	0.49	0.679632253502
0.001392	0.488	0.67368835525
0.001393	0.49	0.673721010508
0.001394	0.486	0.676612148871
0.001395	0.476	0.673367655891
0.001396	0.47	0.670149237111
0.001397	0.478	0.679349689041
0.001398	0.482	0.682404572083
0.001399	0.476	0.673367655891
0.0014	0.478	0.673435965776
0.001401	0.474	0.673293398156
0.001402	0.466	0.666966266014
0.001403	0.47	0.664153596693
0.001404	0.464	0.660835834379
0.001405	0.464	0.660835834379
0.001406	0.462	0.660723845491
0.001407	0.466	0.663960842219
0.001408	0.468	0.667065214203
0.001409	0.464	0.66686130492
0.00141	0.462	0.660723845491
0.001411	0.46	0.654522726878
0.001412	0.458	0.651334015694
0.001413	0.458	0.651334015694
0.001414	0.458	0.651334015694
0.001415	0.458	0.651334015694
0.001416	0.454	0.647984567717
0.001417	0.454	0.644890688412
0.001418	0.46	0.651459898996
0.001419	0.454	0.641781894416
0.00142	0.46	0.64218377432
0.001421	0.454	0.641781894416
0.001422	0.448	0.64132363125
0.001423	0.44	0.63749509802
0.001424	0.444	0.640986739332
0.001425	0.444	0.640986739332
0.001426	0.444	0.640986739332
0.001427	0.44	0.634350061086
0.001428	0.438	0.634157709091
0.001429	0.44	0.63749509802
0.00143	0.436	0.637105956651
0.001431	0.438	0.643549531893
0.001432	0.444	0.647197033368
0.001433	0.442	0.637680170618
0.001434	0.444	0.634715684382
0.001435	0.436	0.63395898921
0.001436	0.43	0.633324561343
0.001437	0.43	0.633324561343
0.001438	0.432	0.636691448034
0.001439	0.428	0.636251522591
0.00144	0.424	0.629463263424
0.001441	0.424	0.632632594797
0.001442	0.418	0.625520583195
0.001443	0.424	0.629463263424
0.001444	0.418	0.628709789967
0.001445	0.42	0.628967407741
0.001446	0.418	0.622315032761
0.001447	0.42	0.622575296651
0.001448	0.424	0.623076239316
0.001449	0.418	0.619092884792
0.00145	0.416	0.622048229641
0.001451	0.416	0.618824692461
0.001452	0.414	0.61530805293
0.001453	0.416	0.618824692461
0.001454	0.414	0.618549917145
0.001455	0.414	0.628175134815
0.001456	0.408	0.624128191961
0.001457	0.406	0.623830105077
0.001458	0.398	0.612858874456
0.001459	0.394	0.615438055372
0.00146	0.386	0.607456994363
0.001461	0.388	0.604529569169
0.001462	0.384	0.607078248663
0.001463	0.382	0.603387106259
0.001464	0.382	0.600063329991
0.001465	0.38	0.599666574023
0.001466	0.384	0.600453162203
0.001467	0.386	0.607456994363
0.001468	0.386	0.607456994363
0.001469	0.388	0.6078289233
0.00147	0.388	0.6078289233
0.001471	0.396	0.612522652642
0.001472	0.394	0.612179712176
0.001473	0.394	0.612179712176
0.001474	0.394	0.60890393331
0.001475	0.392	0.608552380654
0.001476	0.396	0.612522652642
0.001477	0.402	0.619996774185
0.001478	0.396	0.615779181201
0.001479	0.394	0.615438055372
0.00148	0.392	0.60525697022
0.001481	0.39	0.604896685393
0.001482	0.394	0.60890393331
0.001483	0.384	0.603774792452
0.001484	0.384	0.607078248663
0.001485	0.376	0.605494838954
0.001486	0.372	0.598010033361
0.001487	0.374	0.601767396923
0.001488	0.376	0.60218269653
0.001489	0.38	0.602992537267
0.00149	0.376	0.60218269653
0.001491	0.376	0.60218269653
0.001492	0.372	0.594656203196
0.001493	0.376	0.595503148606
0.001494	0.366	0.593332958801
0.001495	0.366	0.586552640434
0.001496	0.366	0.586552640434
0.001497	0.364	0.586092142926
0.001498	0.368	0.587005962491
0.001499	0.366	0.586552640434
0.0015	0.366	0.586552640434
0.001501	0.366	0.586552640434
0.001502	0.36	0.58172158289
0.001503	0.358	0.581236612749
0.001504	0.36	0.58172158289
0.001505	0.358	0.581236612749
0.001506	0.362	0.585624453041
0.001507	0.36	0.58172158289
0.001508	0.366	0.586552640434
0.001509	0.366	0.586552640434
0.00151	0.37	0.587452125709
0.001511	0.364	0.586092142926
0.001512	0.364	0.589494698874
0.001513	0.368	0.590403252024
0.001514	0.366	0.589952540464
0.001515	0.366	0.586552640434
0.001516	0.366	0.593332958801
0.001517	0.366	0.593332958801
0.001518	0.372	0.598010033361
0.001519	0.37	0.597578446733
0.00152	0.374	0.601767396923
0.001521	0.368	0.593781104448
0.001522	0.358	0.591469356772
0.001523	0.354	0.590494707851
0.001524	0.358	0.594841155268
0.001525	0.352	0.586596965556
0.001526	0.354	0.587097947535
0.001527	0.358	0.588078226089
0.001528	0.356	0.587591694972
0.001529	0.362	0.589029710626
0.00153	0.364	0.589494698874
0.001531	0.358	0.584667426833
0.001532	0.352	0.57627771083
0.001533	0.344	0.567154299993
0.001534	0.346	0.571212744956
0.001535	0.35	0.579223618303
0.001536	0.354	0.580244775935
0.001537	0.35	0.575760366819
0.001538	0.346	0.571212744956
0.001539	0.352	0.579737871801
0.00154	0.352	0.57627771083
0.001541	0.352	0.579737871801
0.001542	0.352	0.579737871801
0.001543	0.35	0.575760366819
0.001544	0.348	0.575235603905
0.001545	0.35	0.575760366819
0.001546	0.354	0.576787655901
0.001547	0.354	0.576787655901
0.001548	0.35	0.575760366819
0.001549	0.35	0.575760366819
0.00155	0.35	0.572276157113
0.001551	0.348	0.568239386175
0.001552	0.348	0.568239386175
0.001553	0.344	0.563616891159
0.001554	0.344	0.563616891159
0.001555	0.34	0.566038867923
0.001556	0.344	0.570669781923
0.001557	0.336	0.564892910205
0.001558	0.338	0.561921702731
0.001559	0.34	0.569561234636
0.00156	0.332	0.567253029961
0.001561	0.332	0.567253029961
0.001562	0.332	0.567253029961
0.001563	0.332	0.574261264583
0.001564	0.334	0.574842587149
0.001565	0.336	0.575416370987
0.001566	0.332	0.570767903793
0.001567	0.332	0.567253029961
0.001568	0.34	0.573061951276
0.001569	0.34	0.573061951276
0.00157	0.338	0.572499781659
0.001571	0.332	0.563716240674
0.001572	0.33	0.559553393342
0.001573	0.328	0.551739068763
0.001574	0.332	0.560157120815
0.001575	0.33	0.555967624957
0.001576	0.33	0.552358579186
0.001577	0.33	0.552358579186
0.001578	0.326	0.551111603942
0.001579	0.326	0.547470547153
0.00158	0.32	0.541848687366
0.001581	0.316	0.540503468999
0.001582	0.314	0.54351080946
0.001583	0.312	0.539125217366
0.001584	0.314	0.539818488012
0.001585	0.308	0.53398127308
0.001586	0.31	0.534696175412
0.001587	0.308	0.530222594766
0.001588	0.304	0.52875703305
0.001589	0.312	0.531654022838
0.00159	0.304	0.52875703305
0.001591	0.302	0.531785671112
0.001592	0.302	0.531785671112
0.001593	0.304	0.532526055701
0.001594	0.308	0.53398127308
0.001595	0.31	0.534696175412
0.001596	0.31	0.530942558098
0.001597	0.308	0.52262414793
0.001598	0.302	0.520380629924
0.001599	0.308	0.53398127308
0.0016	0.308	0.53398127308
0.001601	0.302	0.531785671112
0.001602	0.3	0.527257053059
0.001603	0.298	0.526494064544
0.001604	0.3	0.527257053059
0.001605	0.298	0.530279171758
0.001606	0.294	0.528738120434
0.001607	0.292	0.527954543498
0.001608	0.294	0.528738120434
0.001609	0.294	0.528738120434
0.00161	0.292	0.535477357131
0.001611	0.29	0.530942558098
0.001612	0.286	0.529342988997
0.001613	0.282	0.523904571463
0.001614	0.286	0.517884156931
0.001615	0.28	0.511468474102
0.001616	0.27	0.499099188539
0.001617	0.262	0.495334230596
0.001618	0.262	0.495334230596
0.001619	0.268	0.498172660832
0.00162	0.27	0.495075751779
0.001621	0.27	0.495075751779
0.001622	0.268	0.494141680088
0.001623	0.264	0.492243842013
0.001624	0.26	0.490306026885
0.001625	0.262	0.491279960918
0.001626	0.26	0.490306026885
0.001627	0.26	0.490306026885
0.001628	0.256	0.484214828356
0.001629	0.258	0.481077956261
0.00163	0.258	0.481077956261
0.001631	0.262	0.487191953957
0.001632	0.26	0.490306026885
0.001633	0.266	0.493197729111
0.001634	0.266	0.501242456302
0.001635	0.264	0.50030390764
0.001636	0.262	0.499355584729
0.001637	0.258	0.497429391974
0.001638	0.26	0.498397431775
0.001639	0.254	0.495463419437
0.00164	0.256	0.496451407491
0.001641	0.258	0.497429391974
0.001642	0.258	0.493392338814
0.001643	0.25	0.481144468949
0.001644	0.258	0.493392338814
0.001645	0.254	0.48732330131
0.001646	0.258	0.489321979886
0.001647	0.26	0.490306026885
0.001648	0.26	0.494368283772
0.001649	0.258	0.497429391974
0.00165	0.26	0.498397431775
0.001651	0.258	0.497429391974
0.001652	0.256	0.488327758785
0.001653	0.256	0.488327758785
0.001654	0.254	0.48732330131
0.001655	0.254	0.48732330131
0.001656	0.248	0.484247870413
0.001657	0.248	0.484247870413
0.001658	0.248	0.484247870413
0.001659	0.25	0.485283422342
0.00166	0.248	0.484247870413
0.001661	0.248	0.484247870413
0.001662	0.242	0.481077956261
0.001663	0.248	0.488360522565
0.001664	0.246	0.495463419437
0.001665	0.242	0.489321979886
0.001666	0.242	0.489321979886
0.001667	0.244	0.494433008607
0.001668	0.246	0.495463419437
0.001669	0.242	0.493392338814
0.00167	0.236	0.490208119068
0.001671	0.234	0.489125750702
0.001672	0.238	0.491279960918
0.001673	0.24	0.488262224629
0.001674	0.234	0.480878362998
0.001675	0.234	0.485019587233
0.001676	0.24	0.488262224629
0.001677	0.236	0.477811678384
0.001678	0.24	0.48
0.001679	0.24	0.48
0.00168	0.242	0.489321979886
0.001681	0.244	0.490371287903
0.001682	0.244	0.490371287903
0.001683	0.242	0.489321979886
0.001684	0.244	0.494433008607
0.001685	0.246	0.495463419437
0.001686	0.24	0.492341345004
0.001687	0.238	0.491279960918
0.001688	0.244	0.494433008607
0.001689	0.242	0.493392338814
0.00169	0.24	0.488262224629
0.001691	0.238	0.487191953957
0.001692	0.236	0.486111098413
0.001693	0.236	0.486111098413
0.001694	0.236	0.486111098413
0.001695	0.236	0.486111098413
0.001696	0.238	0.487191953957
0.001697	0.234	0.485019587233
0.001698	0.234	0.485019587233
0.001699	0.234	0.480878362998
0.0017	0.234	0.480878362998
0.001701	0.232	0.479766609926
0.001702	0.23	0.478643917751
0.001703	0.224	0.470981952945
0.001704	0.228	0.477510209315
0.001705	0.228	0.477510209315
0.001706	0.23	0.465939910289
0.001707	0.228	0.464775214485
0.001708	0.226	0.463598964624
0.001709	0.23	0.47021271782
0.00171	0.232	0.471355492171
0.001711	0.238	0.474716757657
0.001712	0.24	0.475815090135
0.001713	0.234	0.468234983742
0.001714	0.23	0.474447046571
0.001715	0.23	0.474447046571
0.001716	0.228	0.473303285431
0.001717	0.232	0.475579646326
0.001718	0.226	0.463598964624
0.001719	0.22	0.46
0.00172	0.222	0.46552765761
0.001721	0.226	0.467893150196
0.001722	0.228	0.46905863173
0.001723	0.226	0.467893150196
0.001724	0.228	0.473303285431
0.001725	0.226	0.476365405965
0.001726	0.228	0.477510209315
0.001727	0.23	0.474447046571
0.001728	0.234	0.476701164253
0.001729	0.232	0.475579646326
0.00173	0.23	0.474447046571
0.001731	0.23	0.474447046571
0.001732	0.232	0.475579646326
0.001733	0.23	0.474447046571
0.001734	0.226	0.467893150196
0.001735	0.226	0.467893150196
0.001736	0.226	0.467893150196
0.001737	0.228	0.46905863173
0.001738	0.232	0.471355492171
0.001739	0.232	0.471355492171
0.00174	0.232	0.471355492171
0.001741	0.228	0.46905863173
0.001742	0.232	0.475579646326
0.001743	0.23	0.474447046571
0.001744	0.226	0.472148281793
0.001745	0.22	0.468614980554
0.001746	0.218	0.467414163243
0.001747	0.216	0.466201673099
0.001748	0.216	0.466201673099
0.001749	0.214	0.464977418807
0.00175	0.212	0.459408315118
0.001751	0.21	0.458148447558
0.001752	0.206	0.455591922668
0.001753	0.204	0.454295058305
0.001754	0.206	0.455591922668
0.001755	0.198	0.45032876879
0.001756	0.198	0.45032876879
0.001757	0.204	0.454295058305
0.001758	0.206	0.455591922668
0.001759	0.208	0.456876350887
0.00176	0.208	0.456876350887
0.001761	0.21	0.462493243194
0.001762	0.21	0.462493243194
0.001763	0.208	0.461233129773
0.001764	0.208	0.461233129773
0.001765	0.206	0.459960867901
0.001766	0.206	0.459960867901
0.001767	0.208	0.461233129773
0.001768	0.208	0.461233129773
0.001769	0.208	0.461233129773
0.00177	0.208	0.456876350887
0.001771	0.206	0.455591922668
0.001772	0.204	0.449871092648
0.001773	0.208	0.452477623756
0.001774	0.208	0.452477623756
0.001775	0.208	0.452477623756
0.001776	0.208	0.452477623756
0.001777	0.204	0.449871092648
0.001778	0.202	0.448548771038
0.001779	0.2	0.4472135955
0.00178	0.2	0.451663591625
0.001781	0.2	0.451663591625
0.001782	0.194	0.438593205602
0.001783	0.196	0.439981817806
0.001784	0.194	0.447620374871
0.001785	0.188	0.438925961866
0.001786	0.186	0.437497428564
0.001787	0.192	0.441742006153
0.001788	0.194	0.44312977783
0.001789	0.192	0.432592186707
0.00179	0.194	0.434009216492
0.001791	0.19	0.431161222746
0.001792	0.19	0.431161222746
0.001793	0.192	0.432592186707
0.001794	0.196	0.444504218203
0.001795	0.194	0.44312977783
0.001796	0.192	0.441742006153
0.001797	0.194	0.44312977783
0.001798	0.198	0.445865450557
0.001799	0.196	0.444504218203
0.0018	0.194	0.44312977783
0.001801	0.194	0.44312977783
0.001802	0.192	0.441742006153
0.001803	0.184	0.436055042397
0.001804	0.182	0.434598665437
0.001805	0.182	0.429972092118
0.001806	0.176	0.425469152818
0.001807	0.178	0.426984777246
0.001808	0.182	0.429972092118
0.001809	0.182	0.429972092118
0.00181	0.182	0.434598665437
0.001811	0.186	0.437497428564
0.001812	0.188	0.438925961866
0.001813	0.186	0.437497428564
0.001814	0.184	0.436055042397
0.001815	0.186	0.432901836448
0.001816	0.186	0.432901836448
0.001817	0.178	0.422274792049
0.001818	0.178	0.422274792049
0.001819	0.178	0.422274792049
0.00182	0.18	0.423792402008
0.001821	0.176	0.415961536683
0.001822	0.176	0.420742201354
0.001823	0.174	0.42393867481
0.001824	0.172	0.422393181763
0.001825	0.17	0.42083250825
0.001826	0.166	0.41766493748
0.001827	0.166	0.41766493748
0.001828	0.168	0.419256484744
0.001829	0.17	0.42083250825
0.00183	0.168	0.414458683104
0.001831	0.166	0.412848640545
0.001832	0.162	0.404667764963
0.001833	0.164	0.406329915217
0.001834	0.162	0.404667764963
0.001835	0.158	0.401292910478
0.001836	0.158	0.401292910478
0.001837	0.154	0.397849217669
0.001838	0.154	0.397849217669
0.001839	0.156	0.399579779268
0.00184	0.154	0.397849217669
0.001841	0.16	0.397994974843
0.001842	0.158	0.396277680421
0.001843	0.16	0.397994974843
0.001844	0.16	0.397994974843
0.001845	0.156	0.394542773347
0.001846	0.154	0.39279002024
0.001847	0.15	0.384057287393
0.001848	0.148	0.382225064589
0.001849	0.144	0.37850231175
0.00185	0.146	0.380373500654
0.001851	0.142	0.376611205356
0.001852	0.136	0.370815317914
0.001853	0.136	0.370815317914
0.001854	0.138	0.37276802438
0.001855	0.14	0.374699879904
0.001856	0.138	0.37276802438
0.001857	0.14	0.374699879904
0.001858	0.14	0.374699879904
0.001859	0.142	0.376611205356
0.00186	0.14	0.374699879904
0.001861	0.14	0.374699879904
0.001862	0.14	0.38
0.001863	0.14	0.38
0.001864	0.14	0.385227205685
0.001865	0.142	0.387086553629
0.001866	0.148	0.397612877055
0.001867	0.148	0.397612877055
0.001868	0.148	0.397612877055
0.001869	0.148	0.397612877055
0.00187	0.148	0.397612877055
0.001871	0.144	0.394035531393
0.001872	0.142	0.387086553629
0.001873	0.144	0.388926728318
0.001874	0.148	0.392550633677
0.001875	0.15	0.394334883063
0.001876	0.15	0.384057287393
0.001877	0.152	0.396100997222
0.001878	0.148	0.392550633677
0.001879	0.148	0.392550633677
0.00188	0.148	0.392550633677
0.001881	0.15	0.394334883063
0.001882	0.15	0.394334883063
0.001883	0.146	0.380373500654
0.001884	0.144	0.383749918567
0.001885	0.144	0.388926728318
0.001886	0.144	0.394035531393
0.001887	0.144	0.394035531393
0.001888	0.146	0.395833298246
0.001889	0.146	0.395833298246
0.00189	0.146	0.390748000635
0.001891	0.142	0.376611205356
0.001892	0.144	0.388926728318
0.001893	0.142	0.387086553629
0.001894	0.142	0.387086553629
0.001895	0.142	0.387086553629
0.001896	0.14	0.385227205685
0.001897	0.14	0.385227205685
0.001898	0.138	0.383348405501
0.001899	0.142	0.392219326398
0.0019	0.142	0.392219326398
0.001901	0.142	0.387086553629
0.001902	0.14	0.385227205685
0.001903	0.136	0.376170174256
0.001904	0.136	0.376170174256
0.001905	0.138	0.378095226101
0.001906	0.142	0.381884799383
0.001907	0.142	0.381884799383
0.001908	0.14	0.38
0.001909	0.142	0.387086553629
0.00191	0.146	0.390748000635
0.001911	0.142	0.381884799383
0.001912	0.14	0.369323706252
0.001913	0.136	0.359866641966
0.001914	0.136	0.359866641966
0.001915	0.134	0.352198807494
0.001916	0.136	0.354265437208
0.001917	0.134	0.346473664223
0.001918	0.134	0.346473664223
0.001919	0.136	0.348574238865
0.00192	0.134	0.346473664223
0.001921	0.134	0.346473664223
0.001922	0.134	0.346473664223
0.001923	0.132	0.344348660517
0.001924	0.134	0.357832362986
0.001925	0.138	0.367363580122
0.001926	0.142	0.376611205356
0.001927	0.142	0.376611205356
0.001928	0.14	0.374699879904
0.001929	0.138	0.37276802438
0.00193	0.136	0.370815317914
0.001931	0.136	0.370815317914
0.001932	0.134	0.368841429343
0.001933	0.132	0.361353012994
0.001934	0.13	0.359304884464
0.001935	0.13	0.359304884464
0.001936	0.132	0.366846016743
0.001937	0.132	0.366846016743
0.001938	0.134	0.368841429343
0.001939	0.13	0.359304884464
0.00194	0.128	0.357233816988
0.001941	0.128	0.351590671094
0.001942	0.128	0.357233816988
0.001943	0.13	0.359304884464
0.001944	0.128	0.357233816988
0.001945	0.128	0.357233816988
0.001946	0.128	0.357233816988
0.001947	0.126	0.355139409247
0.001948	0.128	0.357233816988
0.001949	0.124	0.35302124582
0.00195	0.124	0.35302124582
0.001951	0.128	0.357233816988
0.001952	0.13	0.359304884464
0.001953	0.124	0.35302124582
0.001954	0.124	0.35302124582
0.001955	0.124	0.35302124582
0.001956	0.124	0.35302124582
0.001957	0.122	0.350878896487
0.001958	0.124	0.35302124582
0.001959	0.124	0.35302124582
0.00196	0.124	0.35302124582
0.001961	0.126	0.355139409247
0.001962	0.126	0.355139409247
0.001963	0.126	0.360727043622
0.001964	0.124	0.358641882663
0.001965	0.124	0.358641882663
0.001966	0.124	0.35302124582
0.001967	0.122	0.34513185886
0.001968	0.12	0.337045990927
0.001969	0.122	0.339287488717
0.00197	0.122	0.339287488717
0.001971	0.12	0.337045990927
0.001972	0.12	0.337045990927
0.001973	0.12	0.337045990927
0.001974	0.114	0.330157538154
0.001975	0.114	0.330157538154
0.001976	0.118	0.340699280892
0.001977	0.116	0.338443496023
0.001978	0.118	0.340699280892
0.001979	0.116	0.338443496023
0.00198	0.116	0.338443496023
0.001981	0.114	0.336160675868
0.001982	0.114	0.336160675868
0.001983	0.116	0.338443496023
0.001984	0.112	0.327804819977
0.001985	0.11	0.31921779399
0.001986	0.108	0.316758583151
0.001987	0.106	0.314267402064
0.001988	0.104	0.311743484294
0.001989	0.106	0.314267402064
0.00199	0.108	0.316758583151
0.001991	0.106	0.314267402064
0.001992	0.106	0.314267402064
0.001993	0.102	0.309186028145
0.001994	0.1	0.306594194335
0.001995	0.1	0.3
0.001996	0.102	0.30264831075
0.001997	0.102	0.30264831075
0.001998	0.104	0.311743484294
[truncated: 8,002 more rows]
