# Supplementary material for: The Influence of Synaptic Size on AMPA Receptor Activation: A Monte Carlo Model
Source: PLoS One. 2015 Jun 24;10(6):e0130924. doi: 10.1371/journal.pone.0130924 (PMC4479604; doi:10.1371/journal.pone.0130924)
Supplement: S1 Dataset — This package contains the experimental data used as basis for the analysis presented in the paper. (ZIP) [file pone.0130924.s001.zip › S1 Simulation data/test/517_8023_185_185.csv]

time	AMPA.O.mean	AMPA.O.stdev
0.0	0.0	0.0
1e-06	0.0	0.0
2e-06	0.016	0.125475097131
3e-06	0.08	0.278567765544
4e-06	0.2	0.442718872424
5e-06	0.33	0.587452125709
6e-06	0.48	0.682348884369
7e-06	0.664	0.799439803863
8e-06	0.896	0.888360287271
9e-06	1.092	1.03900721845
1e-05	1.384	1.22659854883
1.1e-05	1.636	1.32344399201
1.2e-05	1.876	1.41725932701
1.3e-05	2.166	1.5067992567
1.4e-05	2.504	1.65226632236
1.5e-05	2.744	1.73391579957
1.6e-05	2.96	1.79844377171
1.7e-05	3.12	1.84651022201
1.8e-05	3.332	1.88089765803
1.9e-05	3.562	1.95401023539
2e-05	3.752	2.00760952379
2.1e-05	3.938	2.03817467357
2.2e-05	4.068	2.08023460215
2.3e-05	4.26	2.12235718012
2.4e-05	4.41	2.1785086642
2.5e-05	4.566	2.19764510329
2.6e-05	4.718	2.20328754365
2.7e-05	4.888	2.20804347783
2.8e-05	5.014	2.25162252609
2.9e-05	5.128	2.27059815908
3e-05	5.234	2.31759444252
3.1e-05	5.354	2.33509828487
3.2e-05	5.474	2.34122275745
3.3e-05	5.558	2.34321061793
3.4e-05	5.612	2.34637081468
3.5e-05	5.68	2.3667699508
3.6e-05	5.73	2.37257244357
3.7e-05	5.75	2.38400922817
3.8e-05	5.774	2.40227475531
3.9e-05	5.868	2.43445599673
4e-05	5.942	2.48488148611
4.1e-05	5.996	2.50838274591
4.2e-05	6.058	2.50092702812
4.3e-05	6.068	2.52336600595
4.4e-05	6.106	2.53510630941
4.5e-05	6.138	2.53514417736
4.6e-05	6.148	2.55540525162
4.7e-05	6.152	2.55751754637
4.8e-05	6.154	2.55465927278
4.9e-05	6.168	2.52977785586
5e-05	6.19	2.51751861959
5.1e-05	6.176	2.49900460184
5.2e-05	6.182	2.51493061535
5.3e-05	6.204	2.52792088484
5.4e-05	6.228	2.51714441381
5.5e-05	6.238	2.54427907274
5.6e-05	6.26	2.53306138891
5.7e-05	6.252	2.5527428386
5.8e-05	6.252	2.57691598621
5.9e-05	6.262	2.59795227054
6e-05	6.248	2.59663166429
6.1e-05	6.258	2.6060383727
6.2e-05	6.258	2.5998915362
6.3e-05	6.26	2.59082998284
6.4e-05	6.238	2.56619484841
6.5e-05	6.232	2.56401560058
6.6e-05	6.238	2.57553023667
6.7e-05	6.24	2.57029181223
6.8e-05	6.248	2.56095607147
6.9e-05	6.244	2.56368172752
7e-05	6.238	2.57319956474
7.1e-05	6.226	2.54772918498
7.2e-05	6.208	2.53470629462
7.3e-05	6.222	2.51807783835
7.4e-05	6.232	2.5357791702
7.5e-05	6.21	2.54045271556
7.6e-05	6.202	2.5426749694
7.7e-05	6.194	2.54093762222
7.8e-05	6.19	2.54752821378
7.9e-05	6.176	2.53160502449
8e-05	6.194	2.52752131544
8.1e-05	6.162	2.52898319488
8.2e-05	6.156	2.51070985978
8.3e-05	6.154	2.51361970075
8.4e-05	6.138	2.512161619
8.5e-05	6.134	2.52270569033
8.6e-05	6.128	2.54786498857
8.7e-05	6.122	2.53280792797
8.8e-05	6.136	2.53643529387
8.9e-05	6.124	2.55276790954
9e-05	6.102	2.55099901999
9.1e-05	6.064	2.54713643137
9.2e-05	6.04	2.54998039208
9.3e-05	6.022	2.55763875479
9.4e-05	5.992	2.51792295355
9.5e-05	5.968	2.51455284295
9.6e-05	5.96	2.48483399848
9.7e-05	5.95	2.4689066406
9.8e-05	5.95	2.46322958735
9.9e-05	5.94	2.47151775231
0.0001	5.932	2.50267377019
0.000101	5.92	2.50551391934
0.000102	5.898	2.50989959959
0.000103	5.896	2.49983679467
0.000104	5.856	2.47694650729
0.000105	5.84	2.47677209287
0.000106	5.806	2.49165888516
0.000107	5.812	2.49813050099
0.000108	5.804	2.50870165624
0.000109	5.792	2.48127709053
0.00011	5.764	2.47149833097
0.000111	5.75	2.45346693477
0.000112	5.726	2.45334954705
0.000113	5.718	2.44345574955
0.000114	5.694	2.43892681317
0.000115	5.698	2.43696450528
0.000116	5.684	2.43724106317
0.000117	5.682	2.42752466517
0.000118	5.672	2.4166952642
0.000119	5.632	2.42003636336
0.00012	5.63	2.41600910594
0.000121	5.598	2.39006192388
0.000122	5.572	2.34538184524
0.000123	5.554	2.33475566173
0.000124	5.542	2.34781515456
0.000125	5.516	2.35748679742
0.000126	5.492	2.33365293049
0.000127	5.454	2.34262331586
0.000128	5.452	2.35110527199
0.000129	5.432	2.36503192367
0.00013	5.43	2.3691981766
0.000131	5.404	2.36406091292
0.000132	5.398	2.36042284348
0.000133	5.392	2.34314660233
0.000134	5.408	2.35998644064
0.000135	5.402	2.36143939156
0.000136	5.42	2.35703203203
0.000137	5.376	2.34320805734
0.000138	5.378	2.35098192252
0.000139	5.334	2.30790901034
0.00014	5.302	2.30451643518
0.000141	5.284	2.2976823105
0.000142	5.284	2.30029215536
0.000143	5.254	2.28768092181
0.000144	5.23	2.2954520252
0.000145	5.224	2.30343743132
0.000146	5.22	2.29599651568
0.000147	5.214	2.30047908054
0.000148	5.234	2.30200868808
0.000149	5.178	2.31221019806
0.00015	5.154	2.33544085774
0.000151	5.11	2.33878173415
0.000152	5.114	2.34456904356
0.000153	5.106	2.34835346573
0.000154	5.06	2.33846103239
0.000155	5.044	2.34308856
0.000156	5.048	2.33274430661
0.000157	5.026	2.30419704019
0.000158	4.994	2.29651126712
0.000159	4.976	2.27846966186
0.00016	4.974	2.28764595163
0.000161	4.99	2.3147138052
0.000162	4.994	2.28691145434
0.000163	4.966	2.26381182964
0.000164	4.966	2.28666656948
0.000165	4.98	2.29773801814
0.000166	4.942	2.27829673221
0.000167	4.91	2.28514769763
0.000168	4.902	2.28919112352
0.000169	4.888	2.28198510074
0.00017	4.9	2.28779369699
0.000171	4.892	2.28392994639
0.000172	4.87	2.25590336672
0.000173	4.878	2.28015701214
0.000174	4.864	2.2462199358
0.000175	4.872	2.25911841212
0.000176	4.866	2.26275142249
0.000177	4.852	2.2790559449
0.000178	4.83	2.28934488446
0.000179	4.836	2.28934575807
0.00018	4.846	2.28960345912
0.000181	4.84	2.28788111579
0.000182	4.826	2.26444783557
0.000183	4.798	2.22647613955
0.000184	4.79	2.22573583338
0.000185	4.756	2.20464600333
0.000186	4.742	2.18252972488
0.000187	4.732	2.16614311623
0.000188	4.708	2.17594485224
0.000189	4.68	2.15165052924
0.00019	4.66	2.12988262587
0.000191	4.668	2.15540622621
0.000192	4.646	2.17547328184
0.000193	4.658	2.19112665084
0.000194	4.594	2.18017522232
0.000195	4.564	2.18767090761
0.000196	4.574	2.17083486244
0.000197	4.528	2.16453597799
0.000198	4.518	2.16833484499
0.000199	4.522	2.16645239966
0.0002	4.53	2.16450918224
0.000201	4.518	2.16925701566
0.000202	4.504	2.16563708871
0.000203	4.478	2.15070128098
0.000204	4.488	2.11420339608
0.000205	4.468	2.1064130649
0.000206	4.464	2.10824666489
0.000207	4.448	2.11737951251
0.000208	4.438	2.13498384069
0.000209	4.438	2.15270899102
0.00021	4.452	2.12689821101
0.000211	4.474	2.14600186393
0.000212	4.446	2.14268149756
0.000213	4.436	2.13773337907
0.000214	4.44	2.15183642501
0.000215	4.446	2.14734347509
0.000216	4.418	2.12961874522
0.000217	4.398	2.11839467522
0.000218	4.384	2.12239110439
0.000219	4.368	2.09775499046
0.00022	4.35	2.10035711249
0.000221	4.33	2.07197972963
0.000222	4.306	2.05240444357
0.000223	4.284	2.06381782142
0.000224	4.262	2.07782482419
0.000225	4.226	2.07531298844
0.000226	4.216	2.08166856152
0.000227	4.216	2.08742520824
0.000228	4.214	2.07176350002
0.000229	4.216	2.03993725394
0.00023	4.212	2.02856008045
0.000231	4.2	2.04254742907
0.000232	4.18	2.03066491574
0.000233	4.166	2.01555054514
0.000234	4.166	2.0382453238
0.000235	4.164	2.06230550598
0.000236	4.152	2.07096499246
0.000237	4.128	2.04734364482
0.000238	4.152	2.04667926163
0.000239	4.136	2.0370331367
0.00024	4.124	2.04954238795
0.000241	4.11	2.02432704868
0.000242	4.104	2.02019405009
0.000243	4.098	2.01404965182
0.000244	4.08	2.0083824337
0.000245	4.064	2.01690455897
0.000246	4.06	2.01106936728
0.000247	4.05	2.00087480868
0.000248	4.038	1.96889715323
0.000249	4.066	1.9803141165
0.00025	4.06	1.97291662267
0.000251	4.056	1.98717487907
0.000252	4.05	1.97268852078
0.000253	4.052	1.98325389197
0.000254	4.03	1.97916649123
0.000255	4.022	1.98129149799
0.000256	4.008	1.9969817225
0.000257	3.992	1.99297165058
0.000258	3.964	1.98360883241
0.000259	3.97	1.98522039079
0.00026	3.938	1.98347069552
0.000261	3.908	1.97371122508
0.000262	3.902	1.96173290741
0.000263	3.89	1.96923843148
0.000264	3.898	1.96966900773
0.000265	3.896	1.9670241483
0.000266	3.88	1.95386795869
0.000267	3.87	1.95169157399
0.000268	3.846	1.92932216076
0.000269	3.808	1.91184099757
0.00027	3.792	1.93513203684
0.000271	3.782	1.94691448194
0.000272	3.762	1.94868057926
0.000273	3.754	1.95486163193
0.000274	3.74	1.93401137535
0.000275	3.728	1.9416529041
0.000276	3.728	1.93649580428
0.000277	3.688	1.93356044643
0.000278	3.682	1.93929781106
0.000279	3.696	1.93999587628
0.00028	3.688	1.94181770514
0.000281	3.696	1.93483435984
0.000282	3.69	1.92403222426
0.000283	3.696	1.94205664181
0.000284	3.692	1.92591173214
0.000285	3.678	1.91058001664
0.000286	3.654	1.90322988627
0.000287	3.636	1.88772455618
0.000288	3.612	1.87655428912
0.000289	3.606	1.89070463055
0.00029	3.614	1.88281810061
0.000291	3.604	1.89609704393
0.000292	3.574	1.87843658397
0.000293	3.544	1.87618335991
0.000294	3.53	1.90396953757
0.000295	3.526	1.8807774988
0.000296	3.522	1.90197686632
0.000297	3.516	1.90728707855
0.000298	3.506	1.89893759771
0.000299	3.498	1.88944330426
0.0003	3.506	1.90734475122
0.000301	3.484	1.90623818029
0.000302	3.482	1.9072692521
0.000303	3.466	1.92791182371
0.000304	3.45	1.91611586289
0.000305	3.44	1.92
0.000306	3.444	1.90653192997
0.000307	3.428	1.8996883955
0.000308	3.404	1.9080838556
0.000309	3.41	1.92091124209
0.00031	3.386	1.93313320803
0.000311	3.414	1.92940508966
0.000312	3.416	1.91597077222
0.000313	3.398	1.89936726306
0.000314	3.388	1.89564131628
0.000315	3.38	1.88669022365
0.000316	3.382	1.89633224937
0.000317	3.376	1.88218596318
0.000318	3.386	1.89129690953
0.000319	3.384	1.88163333304
0.00032	3.366	1.87190918583
0.000321	3.356	1.86152195797
0.000322	3.334	1.85322529661
0.000323	3.318	1.85495983784
0.000324	3.296	1.84726392267
0.000325	3.3	1.85094570423
0.000326	3.294	1.83727080203
0.000327	3.278	1.84193268064
0.000328	3.27	1.84962158292
0.000329	3.244	1.83097351155
0.00033	3.238	1.84210640301
0.000331	3.244	1.83424752964
0.000332	3.234	1.84153305699
0.000333	3.218	1.83261452575
0.000334	3.228	1.83521551868
0.000335	3.204	1.81614536863
0.000336	3.198	1.81184877956
0.000337	3.188	1.80794247696
0.000338	3.182	1.82561660816
0.000339	3.178	1.8150250687
0.00034	3.168	1.80326814423
0.000341	3.158	1.80915339316
0.000342	3.136	1.80041772931
0.000343	3.112	1.80428822531
0.000344	3.106	1.79743261348
0.000345	3.094	1.79253005554
0.000346	3.08	1.81262240966
0.000347	3.07	1.81469005618
0.000348	3.06	1.81339460681
0.000349	3.05	1.792065847
0.00035	3.046	1.78434413721
0.000351	3.04	1.78280677585
0.000352	3.034	1.7756249604
0.000353	3.036	1.7659852774
0.000354	3.008	1.76179908049
0.000355	3.018	1.76002159078
0.000356	3.016	1.78206172733
0.000357	2.996	1.76747956141
0.000358	2.966	1.76545858065
0.000359	2.96	1.77943811356
0.00036	2.964	1.77952353174
0.000361	2.946	1.75587129369
0.000362	2.944	1.74495386759
0.000363	2.94	1.75054277297
0.000364	2.934	1.76114848891
0.000365	2.93	1.76779523701
0.000366	2.922	1.76746032487
0.000367	2.902	1.73331935892
0.000368	2.906	1.74961824407
0.000369	2.882	1.74358137177
0.00037	2.876	1.74259117409
0.000371	2.854	1.74260838974
0.000372	2.86	1.73908021667
0.000373	2.844	1.73886859768
0.000374	2.826	1.7285033989
0.000375	2.84	1.72812036618
0.000376	2.838	1.73659321662
0.000377	2.842	1.71494489707
0.000378	2.844	1.70283998074
0.000379	2.836	1.70443656379
0.00038	2.81	1.69643744359
0.000381	2.804	1.66900689034
0.000382	2.798	1.6604806533
0.000383	2.802	1.65734607128
0.000384	2.784	1.65932034279
0.000385	2.776	1.65463712034
0.000386	2.76	1.6632498309
0.000387	2.766	1.67428910287
0.000388	2.726	1.64040360887
0.000389	2.744	1.65241157101
0.00039	2.756	1.65784920907
0.000391	2.752	1.67047777597
0.000392	2.738	1.66533960501
0.000393	2.742	1.69098669421
0.000394	2.744	1.69424437435
0.000395	2.754	1.70454803394
0.000396	2.752	1.71420418854
0.000397	2.752	1.72583197328
0.000398	2.736	1.7188088899
0.000399	2.724	1.71342464089
0.0004	2.738	1.71620395058
0.000401	2.72	1.70926884954
0.000402	2.706	1.71218106519
0.000403	2.702	1.69740861315
0.000404	2.682	1.69613560779
0.000405	2.662	1.68159329209
0.000406	2.648	1.66975926409
0.000407	2.65	1.66478226805
0.000408	2.654	1.67400238948
0.000409	2.636	1.66958198361
0.00041	2.59	1.66069262659
0.000411	2.58	1.65033329967
0.000412	2.578	1.6419244806
0.000413	2.564	1.64009268031
0.000414	2.584	1.65497552852
0.000415	2.562	1.64746957483
0.000416	2.552	1.64417030748
0.000417	2.538	1.64576912111
0.000418	2.53	1.64714905215
0.000419	2.522	1.65333481183
0.00042	2.524	1.66175329096
0.000421	2.51	1.65466008594
0.000422	2.484	1.62780342794
0.000423	2.474	1.62275198351
0.000424	2.47	1.62760560333
0.000425	2.458	1.62734016112
0.000426	2.458	1.62611069734
0.000427	2.448	1.62828007419
0.000428	2.444	1.61457858279
0.000429	2.43	1.59659011647
0.00043	2.432	1.60167911892
0.000431	2.432	1.59667654833
0.000432	2.432	1.59291431031
0.000433	2.438	1.58812971762
0.000434	2.42	1.58606431143
0.000435	2.408	1.58793450747
0.000436	2.408	1.58793450747
0.000437	2.39	1.57159154999
0.000438	2.384	1.56094330454
0.000439	2.376	1.568
0.00044	2.356	1.56501246001
0.000441	2.328	1.54932759609
0.000442	2.334	1.55513472085
0.000443	2.33	1.54567137516
0.000444	2.328	1.53896588656
0.000445	2.316	1.55439505918
0.000446	2.3	1.54337292966
0.000447	2.288	1.53657280986
0.000448	2.284	1.52818323509
0.000449	2.284	1.5373171436
0.00045	2.28	1.53805071438
0.000451	2.284	1.53210443508
0.000452	2.302	1.53583723096
0.000453	2.31	1.54980643953
0.000454	2.31	1.5690442951
0.000455	2.304	1.5555012054
0.000456	2.3	1.56012819986
0.000457	2.304	1.57339886869
0.000458	2.28	1.56639713994
0.000459	2.288	1.56749992026
0.00046	2.286	1.55570048531
0.000461	2.306	1.56600255428
0.000462	2.296	1.56089205264
0.000463	2.292	1.57058460453
0.000464	2.272	1.57290050544
0.000465	2.26	1.55961533719
0.000466	2.254	1.55996282007
0.000467	2.252	1.56220869284
0.000468	2.258	1.54383807441
0.000469	2.246	1.54967222341
0.00047	2.246	1.55225126832
0.000471	2.26	1.56089717791
0.000472	2.266	1.55796148861
0.000473	2.272	1.5498438631
0.000474	2.282	1.56156203847
0.000475	2.268	1.55697655731
0.000476	2.248	1.53182766655
0.000477	2.242	1.53474297522
0.000478	2.242	1.52821333589
0.000479	2.228	1.50997218517
0.00048	2.222	1.47401356846
0.000481	2.206	1.47904158157
0.000482	2.212	1.49768354468
0.000483	2.214	1.50870938222
0.000484	2.206	1.5031846194
0.000485	2.194	1.49812015539
0.000486	2.176	1.48358484759
0.000487	2.182	1.49695557716
0.000488	2.17	1.49836577644
0.000489	2.156	1.48985368409
0.00049	2.154	1.49207372472
0.000491	2.158	1.48628261108
0.000492	2.16	1.50279739153
0.000493	2.14	1.49545979551
0.000494	2.134	1.50865635583
0.000495	2.138	1.51754934022
0.000496	2.122	1.51232139441
0.000497	2.102	1.50850787204
0.000498	2.082	1.51105128967
0.000499	2.092	1.51642210482
0.0005	2.092	1.52037363829
0.000501	2.078	1.51918267499
0.000502	2.066	1.50653376995
0.000503	2.06	1.50079978678
0.000504	2.05	1.49649590711
0.000505	2.056	1.4956149237
0.000506	2.054	1.50966353867
0.000507	2.05	1.50183221433
0.000508	2.034	1.49694488877
0.000509	2.042	1.49540496187
0.00051	2.044	1.48123732062
0.000511	2.05	1.48576579581
0.000512	2.044	1.47447075251
0.000513	2.04	1.47458468729
0.000514	2.022	1.4729276968
0.000515	2.012	1.46419124434
0.000516	2.0	1.45327216997
0.000517	1.984	1.44628627872
0.000518	1.994	1.44290124402
0.000519	1.986	1.44975998013
0.00052	1.99	1.46352314638
0.000521	1.99	1.45804663849
0.000522	1.98	1.44761873434
0.000523	1.976	1.45856916188
0.000524	1.982	1.45522369414
0.000525	1.968	1.44740319193
0.000526	1.962	1.44932950015
0.000527	1.958	1.45472884071
0.000528	1.948	1.45371799191
0.000529	1.938	1.44711989828
0.00053	1.924	1.43604456755
0.000531	1.916	1.4453179581
0.000532	1.914	1.44589211216
0.000533	1.914	1.44450822081
0.000534	1.904	1.43902189004
0.000535	1.9	1.43735868871
0.000536	1.892	1.43956104421
0.000537	1.886	1.43561972681
0.000538	1.892	1.4270024527
0.000539	1.882	1.41847664768
0.00054	1.872	1.4084090315
0.000541	1.866	1.42690013666
0.000542	1.86	1.42702487715
0.000543	1.876	1.43269815383
0.000544	1.856	1.41536709019
0.000545	1.842	1.40749280638
0.000546	1.842	1.40607112196
0.000547	1.844	1.40700533048
0.000548	1.828	1.38362422644
0.000549	1.822	1.38358808899
0.00055	1.806	1.38143548528
0.000551	1.79	1.3703649149
0.000552	1.794	1.35482987862
0.000553	1.792	1.3567372627
0.000554	1.79	1.3645145657
0.000555	1.778	1.35525495756
0.000556	1.768	1.35431754031
0.000557	1.76	1.34848062648
0.000558	1.766	1.34879353498
0.000559	1.774	1.35311640297
0.00056	1.766	1.34433775518
0.000561	1.762	1.35401477097
0.000562	1.76	1.34848062648
0.000563	1.744	1.33359064184
0.000564	1.736	1.33203002969
0.000565	1.726	1.33076068472
0.000566	1.726	1.33675876657
0.000567	1.72	1.32574507353
0.000568	1.718	1.32607541264
0.000569	1.708	1.30642106535
0.00057	1.71	1.33337916588
0.000571	1.714	1.33124152579
0.000572	1.72	1.32875881935
0.000573	1.706	1.32044083548
0.000574	1.698	1.32468713287
0.000575	1.686	1.32793222719
0.000576	1.664	1.31571425469
0.000577	1.666	1.32455426465
0.000578	1.666	1.33807473633
0.000579	1.652	1.34271962822
0.00058	1.644	1.33763373163
0.000581	1.646	1.3389114982
0.000582	1.632	1.34631942718
0.000583	1.624	1.32914408549
0.000584	1.622	1.31723801949
0.000585	1.616	1.30404907883
0.000586	1.604	1.29737581294
0.000587	1.588	1.28928507321
0.000588	1.594	1.2904123372
0.000589	1.598	1.296300891
0.00059	1.596	1.31026104269
0.000591	1.598	1.29166404301
0.000592	1.602	1.3067501674
0.000593	1.6	1.30996183151
0.000594	1.61	1.33187837283
0.000595	1.606	1.31710439981
0.000596	1.598	1.30858549587
0.000597	1.576	1.28694366621
0.000598	1.582	1.28812887554
0.000599	1.578	1.2899286802
0.0006	1.566	1.28282656661
0.000601	1.578	1.2899286802
0.000602	1.57	1.2826145173
0.000603	1.562	1.27990468395
0.000604	1.56	1.27843654516
0.000605	1.56	1.27530388535
0.000606	1.548	1.26952589576
0.000607	1.538	1.25401594886
0.000608	1.54	1.2507597691
0.000609	1.534	1.2477355489
0.00061	1.53	1.23494939168
0.000611	1.51	1.23689126442
0.000612	1.496	1.21572365281
0.000613	1.504	1.22228638215
0.000614	1.518	1.22705990074
0.000615	1.51	1.22225201984
0.000616	1.494	1.22227820074
0.000617	1.494	1.22717724881
0.000618	1.488	1.22550234598
0.000619	1.484	1.22382351669
0.00062	1.49	1.23040643691
0.000621	1.48	1.20731106182
0.000622	1.456	1.20833108046
0.000623	1.456	1.20667476977
0.000624	1.446	1.18957303265
0.000625	1.448	1.19469494014
0.000626	1.448	1.20137254838
0.000627	1.44	1.21424873893
0.000628	1.446	1.22437085885
0.000629	1.432	1.2138270058
0.00063	1.426	1.19353424752
0.000631	1.43	1.18536914082
0.000632	1.42	1.18810773922
0.000633	1.418	1.18965373113
0.000634	1.404	1.17336439353
0.000635	1.408	1.18723881338
0.000636	1.396	1.18961506379
0.000637	1.402	1.19515522004
0.000638	1.388	1.18888855659
0.000639	1.386	1.17686192903
0.00064	1.388	1.1855192955
0.000641	1.378	1.17775888874
0.000642	1.372	1.17030594291
0.000643	1.37	1.1802965729
0.000644	1.368	1.18007457391
0.000645	1.364	1.17622446837
0.000646	1.358	1.17381259152
0.000647	1.352	1.15762515522
0.000648	1.356	1.16844512066
0.000649	1.338	1.15401733089
0.00065	1.336	1.16236999273
0.000651	1.326	1.16949732791
0.000652	1.326	1.16435561578
0.000653	1.304	1.15567469471
0.000654	1.294	1.15566604173
0.000655	1.298	1.15117157713
0.000656	1.286	1.15594290516
0.000657	1.282	1.15692523527
0.000658	1.276	1.15750766736
0.000659	1.266	1.16243021296
0.00066	1.262	1.15124106946
0.000661	1.262	1.14252177222
0.000662	1.268	1.14200525393
0.000663	1.252	1.12271813025
0.000664	1.25	1.11691539518
0.000665	1.26	1.12623265802
0.000666	1.252	1.11377556087
0.000667	1.252	1.12627527719
0.000668	1.252	1.12449811027
0.000669	1.25	1.12049096382
0.00067	1.246	1.11421900899
0.000671	1.23	1.10503393613
0.000672	1.242	1.11329960029
0.000673	1.24	1.11462998345
0.000674	1.248	1.12182708115
0.000675	1.25	1.10972969682
0.000676	1.252	1.11017836405
0.000677	1.24	1.09836241742
0.000678	1.232	1.08543816038
0.000679	1.21	1.07976849371
0.00068	1.2	1.09726933795
0.000681	1.206	1.10252619017
0.000682	1.204	1.10561476112
0.000683	1.208	1.09578100002
0.000684	1.212	1.09501415516
0.000685	1.206	1.08791727627
0.000686	1.202	1.08314172665
0.000687	1.204	1.08737482038
0.000688	1.202	1.09416452145
0.000689	1.202	1.09781419193
0.00069	1.206	1.09889216941
0.000691	1.2	1.09909053312
0.000692	1.196	1.10162788636
0.000693	1.218	1.10203266739
0.000694	1.21	1.09631199939
0.000695	1.208	1.09212453502
0.000696	1.19	1.09448618082
0.000697	1.18	1.09160432392
0.000698	1.18	1.08609391859
0.000699	1.18	1.09160432392
0.0007	1.174	1.08615100239
0.000701	1.168	1.07507023026
0.000702	1.166	1.08002037018
0.000703	1.164	1.07568768702
0.000704	1.162	1.06946528695
0.000705	1.17	1.07382493918
0.000706	1.162	1.06946528695
0.000707	1.152	1.06999813084
0.000708	1.144	1.06548768177
0.000709	1.142	1.06481735523
0.00071	1.138	1.07096031673
0.000711	1.15	1.08604788108
0.000712	1.142	1.07602788068
0.000713	1.142	1.07230406136
0.000714	1.138	1.06909120284
0.000715	1.138	1.07096031673
0.000716	1.144	1.07110410325
0.000717	1.132	1.07264905724
0.000718	1.128	1.07685467915
0.000719	1.126	1.06870201647
0.00072	1.124	1.068
0.000721	1.128	1.06000754714
0.000722	1.13	1.05882009803
0.000723	1.118	1.05833643044
0.000724	1.118	1.05265188928
0.000725	1.114	1.06630389664
0.000726	1.106	1.0671288582
0.000727	1.104	1.07013270205
0.000728	1.1	1.06677082825
0.000729	1.102	1.06376501164
0.00073	1.106	1.06149140364
0.000731	1.104	1.06638829701
0.000732	1.098	1.05848760031
0.000733	1.094	1.05126780603
0.000734	1.098	1.05659642248
0.000735	1.102	1.06188323275
0.000736	1.104	1.06074690667
0.000737	1.106	1.05582384894
0.000738	1.106	1.05202851672
0.000739	1.102	1.03517921154
0.00074	1.096	1.0386452715
0.000741	1.092	1.03321633746
0.000742	1.09	1.04589674443
0.000743	1.076	1.03064251804
0.000744	1.08	1.03227903205
0.000745	1.084	1.030021359
0.000746	1.086	1.03469995651
0.000747	1.094	1.04363020271
0.000748	1.088	1.03742758783
0.000749	1.08	1.02449987799
0.00075	1.072	1.0270423555
0.000751	1.068	1.01753427461
0.000752	1.06	1.02195890328
0.000753	1.06	1.01607086367
0.000754	1.054	1.011476149
0.000755	1.044	0.995019597797
0.000756	1.046	0.991909270044
0.000757	1.046	0.999941998318
0.000758	1.05	0.993730345718
0.000759	1.044	0.997027582367
0.00076	1.046	1.00194011797
0.000761	1.048	1.00483630508
0.000762	1.04	1.00319489632
0.000763	1.032	0.993466657719
0.000764	1.026	0.990617988934
0.000765	1.026	0.988596985632
0.000766	1.016	0.981704639899
0.000767	1.022	0.986669144141
0.000768	1.016	0.97966524895
0.000769	1.014	0.970465867509
0.00077	1.016	0.969403940574
0.000771	1.018	0.97039991756
0.000772	1.02	0.979591751701
0.000773	1.02	0.985697722428
0.000774	1.012	0.983796726972
0.000775	1.014	0.988839724121
0.000776	1.01	0.996945334509
0.000777	1.008	0.981802424116
0.000778	1.006	0.984867503779
0.000779	1.006	0.980797634581
0.00078	1.0	0.9838699101
0.000781	1.008	0.981802424116
0.000782	1.01	0.9828021164
0.000783	1.012	0.969461706309
0.000784	1.01	0.972573904647
0.000785	1.012	0.981761681876
0.000786	1.016	0.97352144301
0.000787	1.014	0.974578883416
0.000788	1.01	0.972573904647
0.000789	1.004	0.957070530316
0.00079	0.996	0.96331926172
0.000791	0.988	0.959091236536
0.000792	0.976	0.9651031033
0.000793	0.974	0.961937627916
0.000794	0.974	0.961937627916
0.000795	0.958	0.953014165687
0.000796	0.954	0.948622158712
0.000797	0.95	0.946308617735
0.000798	0.946	0.950307318713
0.000799	0.93	0.945039681707
0.0008	0.91	0.934826187053
0.000801	0.92	0.93680307429
0.000802	0.914	0.935202651835
0.000803	0.91	0.932684298142
0.000804	0.92	0.941063228481
0.000805	0.912	0.936085466184
0.000806	0.92	0.938935567544
0.000807	0.914	0.933061627118
0.000808	0.916	0.93645288189
0.000809	0.92	0.93252345815
0.00081	0.912	0.929653698965
0.000811	0.898	0.924984324191
0.000812	0.9	0.924121204172
0.000813	0.908	0.916261971272
0.000814	0.886	0.910496567813
0.000815	0.878	0.891692772204
0.000816	0.87	0.886058688801
0.000817	0.864	0.881761872616
0.000818	0.864	0.877213770982
0.000819	0.858	0.884214906004
0.00082	0.86	0.887918915217
0.000821	0.856	0.885022033624
0.000822	0.852	0.872981099452
0.000823	0.856	0.88049077224
0.000824	0.85	0.876070773397
0.000825	0.848	0.876867150713
0.000826	0.838	0.871639833876
0.000827	0.846	0.87079503903
0.000828	0.848	0.872293528579
0.000829	0.834	0.866281709376
0.00083	0.818	0.856081771795
0.000831	0.808	0.857400723116
0.000832	0.802	0.857202426501
0.000833	0.796	0.861617084325
0.000834	0.812	0.872155949358
0.000835	0.814	0.876015981589
0.000836	0.814	0.878296077641
0.000837	0.804	0.877259368716
0.000838	0.804	0.877259368716
0.000839	0.8	0.876356092008
0.00084	0.796	0.877715215773
0.000841	0.802	0.880224971243
0.000842	0.8	0.883176086633
0.000843	0.798	0.870170098314
0.000844	0.804	0.868092161006
0.000845	0.796	0.859292732426
0.000846	0.782	0.854678887068
0.000847	0.78	0.850646812725
0.000848	0.788	0.850326995926
0.000849	0.794	0.859979069513
0.00085	0.79	0.847289796941
0.000851	0.798	0.860927406928
0.000852	0.794	0.850625652094
0.000853	0.792	0.858333268608
0.000854	0.798	0.856268649432
0.000855	0.796	0.85228164359
0.000856	0.798	0.844509324993
0.000857	0.802	0.843087184104
0.000858	0.796	0.85228164359
0.000859	0.798	0.863247357366
0.00086	0.806	0.86276532151
0.000861	0.8	0.850881895447
0.000862	0.802	0.864173593672
0.000863	0.794	0.855315146598
0.000864	0.792	0.84660262225
0.000865	0.78	0.845931439302
0.000866	0.78	0.843563868359
0.000867	0.772	0.843810405245
0.000868	0.762	0.837469999463
0.000869	0.752	0.833364266093
0.00087	0.754	0.832756867279
0.000871	0.754	0.830351732701
0.000872	0.754	0.825520441903
0.000873	0.758	0.836322904146
0.000874	0.742	0.819411984291
0.000875	0.738	0.815693569915
0.000876	0.744	0.818818661243
0.000877	0.75	0.819451035755
0.000878	0.742	0.81205664827
0.000879	0.738	0.813237972552
0.00088	0.742	0.824279078953
0.000881	0.734	0.816850047438
0.000882	0.722	0.810380157704
0.000883	0.722	0.810380157704
0.000884	0.726	0.809273748493
0.000885	0.724	0.799889992436
0.000886	0.724	0.804875145597
0.000887	0.72	0.793473376995
0.000888	0.726	0.796821184457
0.000889	0.712	0.793130506285
0.00089	0.712	0.790604831759
0.000891	0.706	0.789660686624
0.000892	0.708	0.796703206972
0.000893	0.712	0.803153783531
0.000894	0.708	0.801708176334
0.000895	0.71	0.816026960339
0.000896	0.714	0.814987116463
0.000897	0.716	0.812
0.000898	0.712	0.808118803147
0.000899	0.704	0.810175289675
0.0009	0.7	0.811171991627
0.000901	0.702	0.803240935212
0.000902	0.694	0.797724263139
0.000903	0.7	0.803741251896
0.000904	0.698	0.809194661376
0.000905	0.69	0.803679040414
0.000906	0.694	0.797724263139
0.000907	0.684	0.795074839245
0.000908	0.68	0.795989949685
0.000909	0.684	0.797586358961
0.00091	0.686	0.794609337977
0.000911	0.684	0.795074839245
0.000912	0.676	0.789318693558
0.000913	0.668	0.788527742061
0.000914	0.668	0.788527742061
0.000915	0.662	0.779587070185
0.000916	0.662	0.774439151903
0.000917	0.658	0.76225717445
0.000918	0.648	0.756370279691
0.000919	0.656	0.757406099791
0.00092	0.654	0.7551715037
0.000921	0.656	0.757406099791
0.000922	0.654	0.7551715037
0.000923	0.654	0.763075356698
0.000924	0.644	0.77023632737
0.000925	0.644	0.767635330088
0.000926	0.64	0.765767588763
0.000927	0.64	0.760526133673
0.000928	0.638	0.76089158229
0.000929	0.648	0.766874174816
0.00093	0.65	0.771686464829
0.000931	0.652	0.76869759984
0.000932	0.642	0.76800781246
0.000933	0.634	0.758975625432
0.000934	0.632	0.761955379271
0.000935	0.63	0.764918296291
0.000936	0.63	0.764918296291
0.000937	0.628	0.757374412031
0.000938	0.628	0.760010526243
0.000939	0.622	0.763620324507
0.00094	0.622	0.763620324507
0.000941	0.614	0.759607793536
0.000942	0.614	0.759607793536
0.000943	0.61	0.741552425658
0.000944	0.604	0.728823709823
0.000945	0.6	0.729383301152
0.000946	0.596	0.724419767814
0.000947	0.596	0.732655444257
0.000948	0.59	0.727942305406
0.000949	0.594	0.743749957983
0.00095	0.59	0.736138573911
0.000951	0.58	0.734574706888
0.000952	0.588	0.739091334004
0.000953	0.592	0.746683333147
0.000954	0.592	0.74935705775
0.000955	0.602	0.756039681498
0.000956	0.598	0.756568569265
0.000957	0.592	0.757321596153
0.000958	0.586	0.752731027659
0.000959	0.578	0.748275350389
0.00096	0.572	0.746201045295
0.000961	0.566	0.738677196074
0.000962	0.566	0.735964673065
0.000963	0.56	0.728285658241
0.000964	0.558	0.720163870241
0.000965	0.564	0.725192388267
0.000966	0.568	0.719288537376
0.000967	0.568	0.719288537376
0.000968	0.562	0.708629663506
0.000969	0.564	0.711269287963
0.00097	0.568	0.71370582175
0.000971	0.556	0.709129043264
0.000972	0.556	0.714747507866
0.000973	0.556	0.717540242774
0.000974	0.548	0.709715435932
0.000975	0.544	0.709974647435
0.000976	0.54	0.707389567353
0.000977	0.538	0.713131123988
0.000978	0.536	0.713234884172
0.000979	0.532	0.716223428827
0.00098	0.532	0.713425539212
0.000981	0.528	0.707966100883
0.000982	0.534	0.718918632392
0.000983	0.536	0.721598226162
0.000984	0.532	0.713425539212
0.000985	0.528	0.710785481
0.000986	0.522	0.705348140991
0.000987	0.522	0.702506939468
0.000988	0.518	0.699768533159
0.000989	0.514	0.699859985997
0.00099	0.51	0.694190175672
0.000991	0.508	0.697091098781
0.000992	0.51	0.697065276714
0.000993	0.516	0.711156804088
0.000994	0.516	0.713963584506
0.000995	0.506	0.705665643205
0.000996	0.502	0.702848490074
0.000997	0.504	0.702839953332
0.000998	0.496	0.711325523231
0.000999	0.488	0.70841795573
0.001	0.494	0.722470760654
0.001001	0.492	0.719677705643
0.001002	0.502	0.72249290654
0.001003	0.502	0.714140042289
0.001004	0.494	0.711311464831
0.001005	0.49	0.705620294493
0.001006	0.492	0.711291782604
0.001007	0.492	0.722451382447
0.001008	0.486	0.719585992082
0.001009	0.488	0.714042015571
0.00101	0.492	0.714098032486
0.001011	0.496	0.714131640526
0.001012	0.496	0.714131640526
0.001013	0.496	0.714131640526
0.001014	0.498	0.711333958138
0.001015	0.502	0.714140042289
0.001016	0.498	0.711333958138
0.001017	0.486	0.699859985997
0.001018	0.49	0.699928567784
0.001019	0.49	0.697065276714
0.00102	0.482	0.682404572083
0.001021	0.482	0.679467438513
0.001022	0.49	0.685492523665
0.001023	0.488	0.685460429201
0.001024	0.492	0.682595048327
0.001025	0.492	0.682595048327
0.001026	0.492	0.682595048327
0.001027	0.492	0.682595048327
0.001028	0.498	0.688473674152
0.001029	0.492	0.685518781654
0.00103	0.492	0.685518781654
0.001031	0.482	0.670578854424
0.001032	0.468	0.658009118478
0.001033	0.466	0.657908808271
0.001034	0.468	0.658009118478
0.001035	0.478	0.670459543895
0.001036	0.47	0.667158152165
0.001037	0.47	0.670149237111
0.001038	0.472	0.673213190602
0.001039	0.476	0.682219905895
0.00104	0.474	0.685072258963
0.001041	0.476	0.685145240077
0.001042	0.476	0.685145240077
0.001043	0.472	0.684993430625
0.001044	0.474	0.687985464963
0.001045	0.476	0.696723761616
0.001046	0.476	0.693847245437
0.001047	0.472	0.693697340344
0.001048	0.468	0.690634490885
0.001049	0.474	0.690886387187
0.00105	0.474	0.687985464963
0.001051	0.468	0.684818224057
0.001052	0.456	0.681222430635
0.001053	0.45	0.674907401056
0.001054	0.448	0.674756252287
0.001055	0.44	0.671118469423
0.001056	0.438	0.670936658709
0.001057	0.436	0.658713898442
0.001058	0.44	0.652993108693
0.001059	0.436	0.64645494816
0.00106	0.432	0.639824976068
0.001061	0.426	0.632869654826
0.001062	0.426	0.636022012198
0.001063	0.43	0.636474665639
0.001064	0.424	0.632632594797
0.001065	0.418	0.628709789967
0.001066	0.408	0.624128191961
0.001067	0.412	0.631075272848
0.001068	0.408	0.627324477444
0.001069	0.408	0.620915453182
0.00107	0.4	0.619677335393
0.001071	0.394	0.605610435841
0.001072	0.392	0.608552380654
0.001073	0.388	0.611110464646
0.001074	0.39	0.611473629848
0.001075	0.386	0.610740534106
0.001076	0.388	0.6078289233
0.001077	0.388	0.6078289233
0.001078	0.39	0.614735715572
0.001079	0.394	0.615438055372
0.00108	0.402	0.623214248874
0.001081	0.4	0.6260990337
0.001082	0.398	0.628964227918
0.001083	0.394	0.631477632225
0.001084	0.392	0.634299613747
0.001085	0.39	0.630793151516
0.001086	0.392	0.627961782277
0.001087	0.394	0.628302474927
0.001088	0.386	0.61725521464
0.001089	0.386	0.61725521464
0.00109	0.388	0.617621243158
0.001091	0.386	0.623701851849
0.001092	0.382	0.616503041355
0.001093	0.378	0.618963649983
0.001094	0.386	0.623701851849
0.001095	0.386	0.623701851849
0.001096	0.384	0.616882484757
0.001097	0.386	0.620486905583
0.001098	0.384	0.616882484757
0.001099	0.384	0.616882484757
0.0011	0.386	0.61725521464
0.001101	0.388	0.617621243158
0.001102	0.384	0.620116118159
0.001103	0.39	0.62441973063
0.001104	0.386	0.614006514623
0.001105	0.384	0.610363825927
0.001106	0.386	0.600836084136
0.001107	0.378	0.599262880546
0.001108	0.382	0.603387106259
0.001109	0.376	0.595503148606
0.00111	0.374	0.595083187462
0.001111	0.376	0.595503148606
0.001112	0.374	0.598434624667
0.001113	0.37	0.590846849869
0.001114	0.366	0.589952540464
0.001115	0.37	0.59422218067
0.001116	0.368	0.590403252024
0.001117	0.368	0.593781104448
0.001118	0.374	0.598434624667
0.001119	0.374	0.598434624667
0.00112	0.374	0.598434624667
0.001121	0.376	0.598852235531
0.001122	0.372	0.60134515879
0.001123	0.366	0.593332958801
0.001124	0.368	0.597139849616
0.001125	0.374	0.608378171864
0.001126	0.372	0.611241359857
0.001127	0.366	0.609954096634
0.001128	0.37	0.626976873577
0.001129	0.368	0.623358644762
0.00113	0.364	0.622498192768
0.001131	0.362	0.622057875121
0.001132	0.362	0.622057875121
0.001133	0.356	0.61421820227
0.001134	0.35	0.612780547994
0.001135	0.35	0.602909611799
0.001136	0.356	0.610953353375
0.001137	0.364	0.612783811797
0.001138	0.368	0.613657885144
0.001139	0.37	0.617332973362
0.00114	0.366	0.606666300366
0.001141	0.362	0.605768932845
0.001142	0.362	0.605768932845
0.001143	0.356	0.604370747141
0.001144	0.35	0.596238207431
0.001145	0.356	0.594360160172
0.001146	0.356	0.594360160172
0.001147	0.352	0.58999661016
0.001148	0.35	0.589491306128
0.001149	0.346	0.585050425177
0.00115	0.352	0.600079994667
0.001151	0.356	0.60105241036
0.001152	0.352	0.596737798367
0.001153	0.354	0.600569729507
0.001154	0.356	0.604370747141
0.001155	0.356	0.604370747141
0.001156	0.356	0.60105241036
0.001157	0.346	0.588459004519
0.001158	0.344	0.57763656394
0.001159	0.344	0.574163739712
0.00116	0.344	0.574163739712
0.001161	0.344	0.57763656394
0.001162	0.344	0.57763656394
0.001163	0.336	0.564892910205
0.001164	0.338	0.565469716254
0.001165	0.336	0.568422378166
0.001166	0.332	0.560157120815
0.001167	0.334	0.560753065083
0.001168	0.33	0.559553393342
0.001169	0.332	0.563716240674
0.00117	0.328	0.555352140538
0.001171	0.336	0.561341250934
0.001172	0.338	0.561921702731
0.001173	0.34	0.573061951276
0.001174	0.336	0.571930065655
0.001175	0.336	0.575416370987
0.001176	0.336	0.575416370987
0.001177	0.336	0.575416370987
0.001178	0.334	0.58175940044
0.001179	0.336	0.582326368972
0.00118	0.332	0.577733502577
0.001181	0.332	0.574261264583
0.001182	0.332	0.574261264583
0.001183	0.328	0.5625086666
0.001184	0.328	0.566053001052
0.001185	0.328	0.569575280362
0.001186	0.328	0.566053001052
0.001187	0.324	0.561269988508
0.001188	0.328	0.569575280362
0.001189	0.324	0.564822095885
0.00119	0.322	0.56419500175
0.001191	0.32	0.563560112144
0.001192	0.32	0.570613704707
0.001193	0.318	0.5664591777
0.001194	0.316	0.565812689854
0.001195	0.316	0.562266840566
0.001196	0.316	0.562266840566
0.001197	0.308	0.552391165751
0.001198	0.31	0.553082272361
0.001199	0.312	0.557365230347
0.0012	0.308	0.552391165751
0.001201	0.31	0.553082272361
0.001202	0.314	0.554440258279
0.001203	0.312	0.553765293243
0.001204	0.31	0.553082272361
0.001205	0.312	0.550141799903
0.001206	0.312	0.550141799903
0.001207	0.316	0.558698487558
0.001208	0.318	0.555766137867
0.001209	0.318	0.552155775121
0.00121	0.314	0.550821205111
0.001211	0.318	0.559353197899
0.001212	0.322	0.567728808499
0.001213	0.322	0.56419500175
0.001214	0.316	0.558698487558
0.001215	0.31	0.556686626389
0.001216	0.31	0.556686626389
0.001217	0.31	0.560267793113
0.001218	0.312	0.564496235594
0.001219	0.312	0.564496235594
0.00122	0.312	0.564496235594
0.001221	0.316	0.565812689854
0.001222	0.312	0.557365230347
0.001223	0.31	0.556686626389
0.001224	0.308	0.556
0.001225	0.304	0.554602560398
0.001226	0.304	0.550984573287
0.001227	0.304	0.550984573287
0.001228	0.3	0.553172667438
0.001229	0.292	0.542895938463
0.00123	0.296	0.544411608987
0.001231	0.296	0.544411608987
0.001232	0.3	0.545893762558
0.001233	0.298	0.548813265146
0.001234	0.296	0.54807298784
0.001235	0.3	0.549545266561
0.001236	0.296	0.54807298784
0.001237	0.3	0.549545266561
0.001238	0.298	0.548813265146
0.001239	0.296	0.54807298784
0.00124	0.298	0.548813265146
0.001241	0.296	0.54807298784
0.001242	0.296	0.54807298784
0.001243	0.298	0.548813265146
0.001244	0.296	0.544411608987
0.001245	0.292	0.542895938463
0.001246	0.288	0.537639284279
0.001247	0.286	0.536846346732
0.001248	0.28	0.530659966457
0.001249	0.28	0.530659966457
0.00125	0.282	0.531484712856
0.001251	0.278	0.529826386659
0.001252	0.272	0.523465376123
0.001253	0.27	0.522589705218
0.001254	0.27	0.522589705218
0.001255	0.272	0.523465376123
0.001256	0.274	0.520503602293
0.001257	0.276	0.521367432815
0.001258	0.27	0.518748493974
0.001259	0.272	0.51963063805
0.00126	0.276	0.521367432815
0.001261	0.276	0.521367432815
0.001262	0.276	0.525189489613
0.001263	0.274	0.524331955921
0.001264	0.272	0.523465376123
0.001265	0.27	0.514878626474
0.001266	0.268	0.513980544379
0.001267	0.27	0.514878626474
0.001268	0.264	0.512156226165
0.001269	0.262	0.51122988958
0.00127	0.266	0.509160092702
0.001271	0.264	0.508236165577
0.001272	0.26	0.510294032887
0.001273	0.264	0.512156226165
0.001274	0.258	0.509348603611
0.001275	0.258	0.509348603611
0.001276	0.254	0.503471945594
0.001277	0.256	0.504444248654
0.001278	0.256	0.500463784904
0.001279	0.256	0.496451407491
0.00128	0.252	0.494465367847
0.001281	0.25	0.497493718553
0.001282	0.25	0.497493718553
0.001283	0.246	0.503471945594
0.001284	0.246	0.503471945594
0.001285	0.244	0.50245795844
0.001286	0.244	0.50245795844
0.001287	0.244	0.50245795844
0.001288	0.246	0.503471945594
0.001289	0.244	0.50245795844
0.00129	0.246	0.503471945594
0.001291	0.244	0.50245795844
0.001292	0.242	0.501433943805
0.001293	0.24	0.500399840128
0.001294	0.238	0.499355584729
0.001295	0.234	0.497236362307
0.001296	0.234	0.493197729111
0.001297	0.23	0.491019347888
0.001298	0.23	0.491019347888
0.001299	0.23	0.486929152958
0.0013	0.236	0.490208119068
0.001301	0.238	0.491279960918
0.001302	0.236	0.477811678384
0.001303	0.242	0.47690250576
0.001304	0.236	0.473607432374
0.001305	0.24	0.475815090135
0.001306	0.236	0.469365529199
0.001307	0.238	0.470484856292
0.001308	0.23	0.461627555503
0.001309	0.232	0.462791529741
0.00131	0.234	0.468234983742
0.001311	0.232	0.467093138464
0.001312	0.228	0.460451951891
0.001313	0.226	0.459264629598
0.001314	0.23	0.461627555503
0.001315	0.232	0.462791529741
0.001316	0.232	0.462791529741
0.001317	0.228	0.456087710863
0.001318	0.228	0.456087710863
0.001319	0.22	0.446766158074
0.00132	0.222	0.448013392657
0.001321	0.224	0.449248260987
0.001322	0.228	0.456087710863
0.001323	0.228	0.460451951891
0.001324	0.228	0.460451951891
0.001325	0.226	0.463598964624
0.001326	0.228	0.464775214485
0.001327	0.228	0.464775214485
0.001328	0.224	0.4580654975
0.001329	0.224	0.4580654975
0.00133	0.222	0.456854462603
0.001331	0.216	0.448713717196
0.001332	0.216	0.448713717196
0.001333	0.216	0.448713717196
0.001334	0.214	0.44294920702
0.001335	0.216	0.444234172481
0.001336	0.218	0.449973332543
0.001337	0.214	0.447441616303
0.001338	0.22	0.46
0.001339	0.218	0.458776634104
0.00134	0.214	0.456293765024
0.001341	0.212	0.455034064659
0.001342	0.214	0.456293765024
0.001343	0.21	0.449332838773
0.001344	0.204	0.445403188134
0.001345	0.204	0.445403188134
0.001346	0.206	0.446725866724
0.001347	0.204	0.445403188134
0.001348	0.206	0.451180673345
0.001349	0.202	0.448548771038
0.00135	0.206	0.451180673345
0.001351	0.208	0.44354932082
0.001352	0.21	0.444859528391
0.001353	0.208	0.44354932082
0.001354	0.208	0.44354932082
0.001355	0.208	0.43901708395
0.001356	0.206	0.437680248583
0.001357	0.206	0.437680248583
0.001358	0.202	0.434966665389
0.001359	0.202	0.430344048408
0.00136	0.204	0.431722132859
0.001361	0.208	0.43901708395
0.001362	0.21	0.43577517139
0.001363	0.206	0.433086596422
0.001364	0.202	0.42567123464
0.001365	0.2	0.428952211791
0.001366	0.2	0.428952211791
0.001367	0.198	0.432199028227
0.001368	0.198	0.432199028227
0.001369	0.196	0.430794614637
0.00137	0.194	0.429376291847
0.001371	0.192	0.423244610125
0.001372	0.19	0.421781934179
0.001373	0.194	0.424692830173
0.001374	0.194	0.429376291847
0.001375	0.194	0.429376291847
0.001376	0.194	0.429376291847
0.001377	0.19	0.426497362243
0.001378	0.19	0.426497362243
0.001379	0.19	0.421781934179
0.00138	0.19	0.421781934179
0.001381	0.194	0.424692830173
0.001382	0.194	0.424692830173
0.001383	0.192	0.423244610125
0.001384	0.186	0.409150339118
0.001385	0.188	0.410677489035
0.001386	0.192	0.413685871163
0.001387	0.194	0.415167436103
0.001388	0.194	0.41995714067
0.001389	0.194	0.41995714067
0.00139	0.194	0.41995714067
0.001391	0.19	0.41701318924
0.001392	0.188	0.415518952636
0.001393	0.182	0.406049258096
0.001394	0.188	0.410677489035
0.001395	0.186	0.41881260726
0.001396	0.186	0.41881260726
0.001397	0.19	0.421781934179
0.001398	0.182	0.410945251828
0.001399	0.18	0.409389789809
0.0014	0.178	0.407818587119
0.001401	0.184	0.412485151248
0.001402	0.182	0.410945251828
0.001403	0.182	0.410945251828
0.001404	0.18	0.409389789809
0.001405	0.176	0.406231461115
0.001406	0.176	0.406231461115
0.001407	0.178	0.407818587119
0.001408	0.178	0.412693590936
0.001409	0.178	0.412693590936
0.00141	0.178	0.412693590936
0.001411	0.178	0.412693590936
0.001412	0.18	0.414246303544
0.001413	0.18	0.414246303544
0.001414	0.178	0.412693590936
0.001415	0.172	0.40794117223
0.001416	0.168	0.404692475838
0.001417	0.166	0.403043421978
0.001418	0.166	0.403043421978
0.001419	0.164	0.396363469558
0.00142	0.16	0.392937654088
0.001421	0.164	0.396363469558
0.001422	0.164	0.396363469558
0.001423	0.16	0.392937654088
0.001424	0.158	0.386051809994
0.001425	0.158	0.386051809994
0.001426	0.162	0.394659346779
0.001427	0.16	0.387814388593
0.001428	0.162	0.389558724713
0.001429	0.162	0.389558724713
0.00143	0.166	0.398050248084
0.001431	0.164	0.396363469558
0.001432	0.162	0.394659346779
0.001433	0.156	0.389440624486
0.001434	0.16	0.392937654088
0.001435	0.166	0.403043421978
0.001436	0.164	0.401377627677
0.001437	0.166	0.403043421978
0.001438	0.164	0.401377627677
0.001439	0.162	0.394659346779
0.00144	0.162	0.39969488363
0.001441	0.16	0.397994974843
0.001442	0.16	0.397994974843
0.001443	0.158	0.391198159505
0.001444	0.158	0.391198159505
0.001445	0.154	0.382470913927
0.001446	0.15	0.378813938498
0.001447	0.15	0.378813938498
0.001448	0.15	0.378813938498
0.001449	0.15	0.378813938498
0.00145	0.15	0.378813938498
0.001451	0.15	0.384057287393
0.001452	0.146	0.380373500654
0.001453	0.15	0.384057287393
0.001454	0.15	0.384057287393
0.001455	0.148	0.387422250264
0.001456	0.144	0.383749918567
0.001457	0.144	0.383749918567
0.001458	0.144	0.37850231175
0.001459	0.144	0.37850231175
0.00146	0.144	0.37318092127
0.001461	0.144	0.37318092127
0.001462	0.146	0.375078658417
0.001463	0.144	0.37318092127
0.001464	0.138	0.361878432626
0.001465	0.138	0.361878432626
0.001466	0.142	0.365836028844
0.001467	0.146	0.369707992881
0.001468	0.146	0.369707992881
0.001469	0.144	0.367782544447
0.00147	0.142	0.360327628694
0.001471	0.144	0.362303739975
0.001472	0.15	0.378813938498
0.001473	0.144	0.37318092127
0.001474	0.144	0.37318092127
0.001475	0.142	0.37126271022
0.001476	0.144	0.37318092127
0.001477	0.148	0.376956230881
0.001478	0.148	0.376956230881
0.001479	0.15	0.378813938498
0.00148	0.15	0.378813938498
0.001481	0.146	0.375078658417
0.001482	0.146	0.375078658417
0.001483	0.148	0.371612701613
0.001484	0.15	0.37349698794
0.001485	0.15	0.37349698794
0.001486	0.15	0.37349698794
0.001487	0.15	0.37349698794
0.001488	0.148	0.366191206885
0.001489	0.148	0.366191206885
0.00149	0.152	0.375361159418
0.001491	0.148	0.371612701613
0.001492	0.15	0.37349698794
0.001493	0.152	0.375361159418
0.001494	0.148	0.371612701613
0.001495	0.15	0.37349698794
0.001496	0.15	0.37349698794
0.001497	0.148	0.371612701613
0.001498	0.148	0.366191206885
0.001499	0.144	0.362303739975
0.0015	0.144	0.362303739975
0.001501	0.142	0.360327628694
0.001502	0.138	0.356308854788
0.001503	0.138	0.356308854788
0.001504	0.138	0.356308854788
0.001505	0.144	0.367782544447
0.001506	0.146	0.369707992881
0.001507	0.146	0.369707992881
0.001508	0.14	0.363868107973
0.001509	0.14	0.363868107973
0.00151	0.144	0.37318092127
0.001511	0.144	0.37318092127
0.001512	0.142	0.37126271022
0.001513	0.138	0.361878432626
0.001514	0.132	0.355775209929
0.001515	0.13	0.353694783677
0.001516	0.132	0.355775209929
0.001517	0.128	0.351590671094
0.001518	0.128	0.351590671094
0.001519	0.126	0.349462444334
0.00152	0.124	0.347309660102
0.001521	0.128	0.351590671094
0.001522	0.126	0.349462444334
0.001523	0.124	0.347309660102
0.001524	0.126	0.349462444334
0.001525	0.124	0.347309660102
0.001526	0.126	0.349462444334
0.001527	0.122	0.34513185886
0.001528	0.124	0.347309660102
0.001529	0.124	0.347309660102
0.00153	0.124	0.347309660102
0.001531	0.122	0.34513185886
0.001532	0.122	0.34513185886
0.001533	0.124	0.347309660102
0.001534	0.122	0.339287488717
0.001535	0.128	0.345855461139
0.001536	0.128	0.345855461139
0.001537	0.126	0.343691722333
0.001538	0.126	0.343691722333
0.001539	0.124	0.341502562216
0.00154	0.126	0.343691722333
0.001541	0.128	0.345855461139
0.001542	0.126	0.343691722333
0.001543	0.124	0.347309660102
0.001544	0.122	0.34513185886
0.001545	0.122	0.34513185886
0.001546	0.12	0.34292856399
0.001547	0.12	0.34292856399
0.001548	0.12	0.34292856399
0.001549	0.12	0.34292856399
0.00155	0.118	0.334777538076
0.001551	0.12	0.34292856399
0.001552	0.122	0.34513185886
0.001553	0.124	0.347309660102
0.001554	0.124	0.347309660102
0.001555	0.122	0.34513185886
0.001556	0.12	0.34292856399
0.001557	0.118	0.340699280892
0.001558	0.122	0.34513185886
0.001559	0.122	0.34513185886
0.00156	0.12	0.34292856399
0.001561	0.12	0.34292856399
0.001562	0.122	0.34513185886
0.001563	0.12	0.34292856399
0.001564	0.12	0.34292856399
0.001565	0.12	0.34292856399
0.001566	0.124	0.347309660102
0.001567	0.124	0.347309660102
0.001568	0.124	0.347309660102
0.001569	0.12	0.34292856399
0.00157	0.12	0.34292856399
0.001571	0.124	0.347309660102
0.001572	0.122	0.339287488717
0.001573	0.12	0.337045990927
0.001574	0.118	0.334777538076
0.001575	0.118	0.334777538076
0.001576	0.112	0.327804819977
0.001577	0.112	0.327804819977
0.001578	0.112	0.321645767888
0.001579	0.11	0.31921779399
0.00158	0.11	0.312889756943
0.001581	0.108	0.310380411753
0.001582	0.112	0.315366453511
0.001583	0.114	0.324043206996
0.001584	0.112	0.321645767888
0.001585	0.112	0.321645767888
0.001586	0.116	0.332481578437
0.001587	0.118	0.334777538076
0.001588	0.118	0.334777538076
0.001589	0.12	0.337045990927
0.00159	0.12	0.337045990927
0.001591	0.12	0.337045990927
0.001592	0.118	0.334777538076
0.001593	0.118	0.334777538076
0.001594	0.12	0.337045990927
0.001595	0.116	0.332481578437
0.001596	0.114	0.324043206996
0.001597	0.116	0.326410784136
0.001598	0.118	0.334777538076
0.001599	0.116	0.332481578437
0.0016	0.116	0.332481578437
0.001601	0.114	0.330157538154
0.001602	0.112	0.327804819977
0.001603	0.11	0.325422801905
0.001604	0.11	0.325422801905
0.001605	0.112	0.327804819977
0.001606	0.11	0.325422801905
0.001607	0.11	0.325422801905
0.001608	0.108	0.323010835732
0.001609	0.108	0.323010835732
0.00161	0.102	0.315588339455
0.001611	0.104	0.318094325633
0.001612	0.104	0.318094325633
0.001613	0.104	0.318094325633
0.001614	0.104	0.318094325633
0.001615	0.104	0.318094325633
0.001616	0.102	0.315588339455
0.001617	0.104	0.318094325633
0.001618	0.104	0.318094325633
0.001619	0.106	0.320568245464
0.00162	0.102	0.315588339455
0.001621	0.102	0.315588339455
0.001622	0.102	0.315588339455
0.001623	0.104	0.318094325633
0.001624	0.104	0.318094325633
0.001625	0.102	0.309186028145
0.001626	0.102	0.309186028145
0.001627	0.102	0.309186028145
0.001628	0.102	0.309186028145
0.001629	0.098	0.303967103483
0.00163	0.096	0.301303833364
0.001631	0.098	0.303967103483
0.001632	0.1	0.306594194335
0.001633	0.102	0.309186028145
0.001634	0.102	0.309186028145
0.001635	0.098	0.303967103483
0.001636	0.096	0.301303833364
0.001637	0.096	0.301303833364
0.001638	0.094	0.298603415922
0.001639	0.096	0.301303833364
0.00164	0.096	0.301303833364
0.001641	0.092	0.295864834004
0.001642	0.092	0.295864834004
0.001643	0.092	0.295864834004
0.001644	0.092	0.295864834004
0.001645	0.09	0.293087017795
0.001646	0.092	0.295864834004
0.001647	0.092	0.295864834004
0.001648	0.086	0.28740911607
0.001649	0.086	0.28740911607
0.00165	0.086	0.28740911607
0.001651	0.086	0.28740911607
0.001652	0.086	0.28740911607
0.001653	0.088	0.290268840904
0.001654	0.086	0.28740911607
0.001655	0.088	0.290268840904
0.001656	0.088	0.290268840904
0.001657	0.088	0.290268840904
0.001658	0.09	0.293087017795
0.001659	0.092	0.295864834004
0.00166	0.092	0.295864834004
0.001661	0.09	0.293087017795
0.001662	0.09	0.293087017795
0.001663	0.092	0.295864834004
0.001664	0.094	0.298603415922
0.001665	0.094	0.298603415922
0.001666	0.094	0.298603415922
0.001667	0.09	0.293087017795
0.001668	0.09	0.293087017795
0.001669	0.09	0.293087017795
0.00167	0.092	0.295864834004
0.001671	0.094	0.298603415922
0.001672	0.096	0.301303833364
0.001673	0.094	0.298603415922
0.001674	0.094	0.298603415922
0.001675	0.096	0.301303833364
0.001676	0.098	0.303967103483
0.001677	0.1	0.306594194335
0.001678	0.1	0.306594194335
0.001679	0.098	0.303967103483
0.00168	0.098	0.303967103483
0.001681	0.096	0.301303833364
0.001682	0.098	0.303967103483
0.001683	0.098	0.303967103483
0.001684	0.096	0.301303833364
0.001685	0.094	0.298603415922
0.001686	0.094	0.298603415922
0.001687	0.094	0.298603415922
0.001688	0.094	0.298603415922
0.001689	0.092	0.295864834004
0.00169	0.092	0.295864834004
0.001691	0.094	0.298603415922
0.001692	0.092	0.295864834004
0.001693	0.094	0.298603415922
0.001694	0.09	0.293087017795
0.001695	0.09	0.293087017795
0.001696	0.088	0.290268840904
0.001697	0.088	0.290268840904
0.001698	0.09	0.293087017795
0.001699	0.092	0.295864834004
0.0017	0.094	0.298603415922
0.001701	0.092	0.295864834004
0.001702	0.092	0.295864834004
0.001703	0.094	0.298603415922
0.001704	0.094	0.298603415922
0.001705	0.096	0.301303833364
0.001706	0.096	0.301303833364
0.001707	0.096	0.294591242232
0.001708	0.096	0.294591242232
0.001709	0.096	0.294591242232
0.00171	0.094	0.291828716887
0.001711	0.094	0.291828716887
0.001712	0.092	0.289025950392
0.001713	0.09	0.286181760425
0.001714	0.086	0.280364049051
0.001715	0.088	0.283294899354
0.001716	0.084	0.277387815161
0.001717	0.086	0.280364049051
0.001718	0.084	0.277387815161
0.001719	0.084	0.277387815161
0.00172	0.084	0.277387815161
0.001721	0.082	0.274364720764
0.001722	0.084	0.277387815161
0.001723	0.084	0.277387815161
0.001724	0.084	0.277387815161
0.001725	0.084	0.277387815161
0.001726	0.088	0.283294899354
0.001727	0.09	0.286181760425
0.001728	0.086	0.280364049051
0.001729	0.086	0.280364049051
0.00173	0.086	0.280364049051
0.001731	0.088	0.283294899354
0.001732	0.086	0.280364049051
0.001733	0.086	0.280364049051
0.001734	0.088	0.283294899354
0.001735	0.088	0.283294899354
0.001736	0.088	0.283294899354
0.001737	0.086	0.280364049051
0.001738	0.086	0.280364049051
0.001739	0.084	0.277387815161
0.00174	0.086	0.280364049051
0.001741	0.086	0.280364049051
0.001742	0.086	0.280364049051
0.001743	0.086	0.280364049051
0.001744	0.088	0.283294899354
0.001745	0.088	0.283294899354
0.001746	0.088	0.283294899354
0.001747	0.088	0.283294899354
0.001748	0.088	0.283294899354
0.001749	0.086	0.280364049051
0.00175	0.086	0.280364049051
0.001751	0.084	0.277387815161
0.001752	0.084	0.277387815161
0.001753	0.084	0.277387815161
0.001754	0.084	0.277387815161
0.001755	0.084	0.277387815161
0.001756	0.082	0.274364720764
0.001757	0.082	0.274364720764
0.001758	0.084	0.277387815161
0.001759	0.084	0.277387815161
0.00176	0.084	0.277387815161
0.001761	0.084	0.277387815161
0.001762	0.082	0.274364720764
0.001763	0.08	0.271293199325
0.001764	0.082	0.274364720764
0.001765	0.086	0.280364049051
0.001766	0.086	0.280364049051
0.001767	0.084	0.277387815161
0.001768	0.084	0.277387815161
0.001769	0.082	0.274364720764
0.00177	0.084	0.277387815161
0.001771	0.084	0.277387815161
0.001772	0.082	0.274364720764
0.001773	0.082	0.274364720764
0.001774	0.082	0.274364720764
0.001775	0.082	0.274364720764
0.001776	0.082	0.274364720764
0.001777	0.082	0.274364720764
0.001778	0.08	0.271293199325
0.001779	0.078	0.268171586862
0.00178	0.08	0.271293199325
0.001781	0.08	0.271293199325
0.001782	0.08	0.271293199325
0.001783	0.082	0.274364720764
0.001784	0.082	0.274364720764
0.001785	0.082	0.274364720764
0.001786	0.078	0.268171586862
0.001787	0.078	0.268171586862
0.001788	0.074	0.261770892194
0.001789	0.074	0.261770892194
0.00179	0.074	0.261770892194
0.001791	0.076	0.264998113201
0.001792	0.078	0.268171586862
0.001793	0.078	0.268171586862
0.001794	0.078	0.268171586862
0.001795	0.078	0.268171586862
0.001796	0.072	0.258487910742
0.001797	0.072	0.258487910742
0.001798	0.072	0.258487910742
0.001799	0.072	0.258487910742
0.0018	0.07	0.255147016443
0.001801	0.068	0.251745903641
0.001802	0.068	0.251745903641
0.001803	0.068	0.251745903641
0.001804	0.07	0.255147016443
0.001805	0.07	0.255147016443
0.001806	0.072	0.258487910742
0.001807	0.072	0.258487910742
0.001808	0.07	0.255147016443
0.001809	0.07	0.255147016443
0.00181	0.068	0.251745903641
0.001811	0.066	0.248282097623
0.001812	0.064	0.244752936652
0.001813	0.064	0.244752936652
0.001814	0.064	0.244752936652
0.001815	0.066	0.248282097623
0.001816	0.066	0.248282097623
0.001817	0.064	0.244752936652
0.001818	0.064	0.244752936652
0.001819	0.062	0.24115555146
0.00182	0.064	0.244752936652
0.001821	0.064	0.244752936652
0.001822	0.064	0.244752936652
0.001823	0.06	0.237486841741
0.001824	0.06	0.237486841741
0.001825	0.06	0.237486841741
0.001826	0.06	0.237486841741
0.001827	0.058	0.233743449106
0.001828	0.058	0.233743449106
0.001829	0.056	0.229921725811
0.00183	0.056	0.229921725811
0.001831	0.056	0.229921725811
0.001832	0.056	0.229921725811
0.001833	0.054	0.226017698422
0.001834	0.054	0.226017698422
0.001835	0.052	0.222027025382
0.001836	0.054	0.226017698422
0.001837	0.056	0.229921725811
0.001838	0.056	0.229921725811
0.001839	0.056	0.229921725811
0.00184	0.054	0.226017698422
0.001841	0.054	0.226017698422
0.001842	0.056	0.229921725811
0.001843	0.056	0.229921725811
0.001844	0.056	0.229921725811
0.001845	0.056	0.229921725811
0.001846	0.056	0.229921725811
0.001847	0.056	0.229921725811
0.001848	0.056	0.229921725811
0.001849	0.056	0.229921725811
0.00185	0.054	0.226017698422
0.001851	0.058	0.233743449106
0.001852	0.056	0.229921725811
0.001853	0.054	0.226017698422
0.001854	0.054	0.226017698422
0.001855	0.054	0.226017698422
0.001856	0.052	0.222027025382
0.001857	0.052	0.222027025382
0.001858	0.052	0.222027025382
0.001859	0.052	0.222027025382
0.00186	0.05	0.217944947177
0.001861	0.052	0.222027025382
0.001862	0.054	0.226017698422
0.001863	0.056	0.229921725811
0.001864	0.056	0.229921725811
0.001865	0.056	0.229921725811
0.001866	0.056	0.229921725811
0.001867	0.056	0.229921725811
0.001868	0.056	0.229921725811
0.001869	0.054	0.226017698422
0.00187	0.056	0.229921725811
0.001871	0.056	0.229921725811
0.001872	0.054	0.226017698422
0.001873	0.054	0.226017698422
0.001874	0.054	0.226017698422
0.001875	0.054	0.226017698422
0.001876	0.054	0.226017698422
0.001877	0.054	0.226017698422
0.001878	0.052	0.222027025382
0.001879	0.052	0.222027025382
0.00188	0.05	0.217944947177
0.001881	0.052	0.222027025382
0.001882	0.052	0.222027025382
0.001883	0.054	0.226017698422
0.001884	0.056	0.229921725811
0.001885	0.056	0.229921725811
0.001886	0.056	0.229921725811
0.001887	0.056	0.229921725811
0.001888	0.056	0.229921725811
0.001889	0.056	0.229921725811
0.00189	0.056	0.229921725811
0.001891	0.056	0.229921725811
0.001892	0.056	0.229921725811
0.001893	0.056	0.229921725811
0.001894	0.056	0.229921725811
0.001895	0.056	0.229921725811
0.001896	0.056	0.229921725811
0.001897	0.056	0.229921725811
0.001898	0.054	0.226017698422
0.001899	0.052	0.222027025382
0.0019	0.05	0.217944947177
0.001901	0.05	0.217944947177
0.001902	0.056	0.229921725811
0.001903	0.052	0.222027025382
0.001904	0.052	0.222027025382
0.001905	0.052	0.222027025382
0.001906	0.052	0.222027025382
0.001907	0.05	0.217944947177
0.001908	0.05	0.217944947177
0.001909	0.048	0.213766227454
0.00191	0.048	0.213766227454
0.001911	0.048	0.213766227454
0.001912	0.052	0.222027025382
0.001913	0.05	0.217944947177
0.001914	0.05	0.217944947177
0.001915	0.048	0.213766227454
0.001916	0.048	0.213766227454
0.001917	0.048	0.213766227454
0.001918	0.048	0.213766227454
0.001919	0.046	0.209485083001
0.00192	0.046	0.209485083001
0.001921	0.044	0.205095099893
0.001922	0.046	0.209485083001
0.001923	0.042	0.200589132308
0.001924	0.042	0.200589132308
0.001925	0.04	0.195959179423
0.001926	0.038	0.191196234273
0.001927	0.038	0.191196234273
0.001928	0.036	0.186290096355
0.001929	0.036	0.186290096355
0.00193	0.036	0.186290096355
0.001931	0.038	0.191196234273
0.001932	0.038	0.191196234273
0.001933	0.04	0.195959179423
0.001934	0.04	0.195959179423
0.001935	0.038	0.191196234273
0.001936	0.04	0.195959179423
0.001937	0.038	0.191196234273
0.001938	0.038	0.191196234273
0.001939	0.042	0.200589132308
0.00194	0.042	0.200589132308
0.001941	0.042	0.200589132308
0.001942	0.044	0.205095099893
0.001943	0.042	0.200589132308
0.001944	0.042	0.200589132308
0.001945	0.042	0.200589132308
0.001946	0.044	0.205095099893
0.001947	0.042	0.200589132308
0.001948	0.042	0.200589132308
0.001949	0.04	0.195959179423
0.00195	0.04	0.195959179423
0.001951	0.04	0.195959179423
0.001952	0.04	0.195959179423
0.001953	0.04	0.195959179423
0.001954	0.042	0.200589132308
0.001955	0.042	0.200589132308
0.001956	0.042	0.200589132308
0.001957	0.042	0.200589132308
0.001958	0.042	0.200589132308
0.001959	0.044	0.205095099893
0.00196	0.044	0.205095099893
0.001961	0.046	0.209485083001
0.001962	0.046	0.209485083001
0.001963	0.046	0.209485083001
0.001964	0.046	0.209485083001
0.001965	0.046	0.209485083001
0.001966	0.046	0.209485083001
0.001967	0.046	0.209485083001
0.001968	0.046	0.209485083001
0.001969	0.046	0.209485083001
0.00197	0.046	0.209485083001
0.001971	0.044	0.205095099893
0.001972	0.046	0.209485083001
0.001973	0.046	0.209485083001
0.001974	0.046	0.209485083001
0.001975	0.044	0.205095099893
0.001976	0.044	0.205095099893
0.001977	0.044	0.205095099893
0.001978	0.044	0.205095099893
0.001979	0.044	0.205095099893
0.00198	0.044	0.205095099893
0.001981	0.042	0.200589132308
0.001982	0.04	0.195959179423
0.001983	0.04	0.195959179423
0.001984	0.04	0.195959179423
0.001985	0.04	0.195959179423
0.001986	0.04	0.195959179423
0.001987	0.04	0.195959179423
0.001988	0.04	0.195959179423
0.001989	0.042	0.200589132308
0.00199	0.042	0.200589132308
0.001991	0.042	0.200589132308
0.001992	0.042	0.200589132308
0.001993	0.044	0.205095099893
0.001994	0.044	0.205095099893
0.001995	0.044	0.205095099893
0.001996	0.044	0.205095099893
0.001997	0.044	0.205095099893
0.001998	0.044	0.205095099893
[truncated: 8,002 more rows]
