# Supplementary material for: The Influence of Synaptic Size on AMPA Receptor Activation: A Monte Carlo Model
Source: PLoS One. 2015 Jun 24;10(6):e0130924. doi: 10.1371/journal.pone.0130924 (PMC4479604; doi:10.1371/journal.pone.0130924)
Supplement: S1 Dataset — This package contains the experimental data used as basis for the analysis presented in the paper. (ZIP) [file pone.0130924.s001.zip › S1 Simulation data/test/522_8960_114_125.csv]

time	AMPA.O.mean	AMPA.O.stdev
0.0	0.0	0.0
1e-06	0.0	0.0
2e-06	0.012	0.108885260711
3e-06	0.07	0.255147016443
4e-06	0.14	0.374699879904
5e-06	0.244	0.490371287903
6e-06	0.362	0.602458297312
7e-06	0.518	0.711108993052
8e-06	0.658	0.78296615508
9e-06	0.832	0.912017543691
1e-05	0.996	1.01979605804
1.1e-05	1.116	1.04811449756
1.2e-05	1.256	1.11106435457
1.3e-05	1.402	1.17490254915
1.4e-05	1.548	1.23923202024
1.5e-05	1.694	1.31315041027
1.6e-05	1.788	1.33830340357
1.7e-05	1.876	1.39736323123
1.8e-05	1.986	1.45526767297
1.9e-05	2.064	1.48185829282
2e-05	2.156	1.49119549356
2.1e-05	2.222	1.49957193892
2.2e-05	2.318	1.51554478654
2.3e-05	2.386	1.52872626719
2.4e-05	2.406	1.50637445544
2.5e-05	2.476	1.54836171485
2.6e-05	2.504	1.5754313695
2.7e-05	2.566	1.59550744279
2.8e-05	2.606	1.60585304434
2.9e-05	2.668	1.61671766243
3e-05	2.714	1.63101318204
3.1e-05	2.734	1.65264757284
3.2e-05	2.768	1.65957102891
3.3e-05	2.752	1.65121046508
3.4e-05	2.78	1.64426275273
3.5e-05	2.788	1.6586307606
3.6e-05	2.82	1.66120438237
3.7e-05	2.828	1.66565782801
3.8e-05	2.842	1.67721077984
3.9e-05	2.85	1.68863850483
4e-05	2.89	1.70701493842
4.1e-05	2.906	1.72776271519
4.2e-05	2.926	1.72526056003
4.3e-05	2.922	1.72971558356
4.4e-05	2.932	1.73648380355
4.5e-05	2.932	1.7330251008
4.6e-05	2.93	1.7196220515
4.7e-05	2.928	1.73862474387
4.8e-05	2.936	1.74353204731
4.9e-05	2.944	1.74151198675
5e-05	2.95	1.75256954213
5.1e-05	2.944	1.7392136154
5.2e-05	2.942	1.7431683797
5.3e-05	2.938	1.72225317535
5.4e-05	2.932	1.70510292944
5.5e-05	2.916	1.72654105077
5.6e-05	2.928	1.7259246797
5.7e-05	2.924	1.72806944305
5.8e-05	2.914	1.74201148102
5.9e-05	2.924	1.74190240829
6e-05	2.936	1.73548379422
6.1e-05	2.942	1.73165700992
6.2e-05	2.92	1.72673101553
6.3e-05	2.932	1.71095762659
6.4e-05	2.92	1.69516960803
6.5e-05	2.928	1.70845427214
6.6e-05	2.924	1.70593786522
6.7e-05	2.908	1.70280239605
6.8e-05	2.896	1.69268544036
6.9e-05	2.898	1.71102191687
7e-05	2.874	1.72804050878
7.1e-05	2.852	1.71758435018
7.2e-05	2.842	1.69736148183
7.3e-05	2.842	1.68553730306
7.4e-05	2.854	1.68780449105
7.5e-05	2.848	1.7055485921
7.6e-05	2.85	1.7156631371
7.7e-05	2.874	1.70825173789
7.8e-05	2.858	1.69877485265
7.9e-05	2.888	1.70864156569
8e-05	2.88	1.71743995528
8.1e-05	2.888	1.71565031402
8.2e-05	2.882	1.70648058881
8.3e-05	2.866	1.68405581855
8.4e-05	2.86	1.68534862862
8.5e-05	2.866	1.68642936407
8.6e-05	2.854	1.68067962444
8.7e-05	2.842	1.67243415416
8.8e-05	2.84	1.64389780704
8.9e-05	2.844	1.63574570151
9e-05	2.828	1.64633410947
9.1e-05	2.802	1.66457081556
9.2e-05	2.786	1.66739437447
9.3e-05	2.786	1.67934630139
9.4e-05	2.774	1.67538771632
9.5e-05	2.77	1.67484327625
9.6e-05	2.748	1.68181330712
9.7e-05	2.734	1.68263008412
9.8e-05	2.734	1.70271665288
9.9e-05	2.73	1.70912258191
0.0001	2.708	1.70139237097
0.000101	2.68	1.67976188789
0.000102	2.678	1.66682812551
0.000103	2.66	1.66264848961
0.000104	2.642	1.64737245333
0.000105	2.644	1.63867751556
0.000106	2.642	1.63763121612
0.000107	2.638	1.64528295439
0.000108	2.644	1.65688382212
0.000109	2.634	1.6540991506
0.00011	2.626	1.65955536214
0.000111	2.62	1.65033329967
0.000112	2.606	1.64643979544
0.000113	2.594	1.62023578531
0.000114	2.604	1.61838932275
0.000115	2.6	1.62234398325
0.000116	2.606	1.62196300821
0.000117	2.598	1.64207064403
0.000118	2.59	1.64374572243
0.000119	2.606	1.65371218778
0.00012	2.612	1.67016645877
0.000121	2.596	1.6615607121
0.000122	2.586	1.66571426121
0.000123	2.59	1.65466008594
0.000124	2.586	1.66210829972
0.000125	2.586	1.64274282832
0.000126	2.568	1.65812424142
0.000127	2.558	1.64640092323
0.000128	2.562	1.64382359151
0.000129	2.564	1.64617860513
0.00013	2.566	1.64852782809
0.000131	2.554	1.65501782468
0.000132	2.55	1.66838245016
0.000133	2.542	1.66259916997
0.000134	2.536	1.67591885245
0.000135	2.54	1.67463428843
0.000136	2.536	1.67353040008
0.000137	2.528	1.6688966415
0.000138	2.508	1.65346182296
0.000139	2.492	1.65708660003
0.00014	2.47	1.65441832678
0.000141	2.484	1.65461294568
0.000142	2.482	1.64610935238
0.000143	2.472	1.64596962305
0.000144	2.454	1.63825639019
0.000145	2.448	1.63563321072
0.000146	2.452	1.65641057712
0.000147	2.414	1.65487280478
0.000148	2.408	1.64606682732
0.000149	2.404	1.63975120064
0.00015	2.396	1.60349119112
0.000151	2.382	1.59752183084
0.000152	2.39	1.60059363987
0.000153	2.38	1.60735808083
0.000154	2.368	1.60392518529
0.000155	2.356	1.62519660349
0.000156	2.37	1.64350235777
0.000157	2.368	1.6311272176
0.000158	2.352	1.60999875776
0.000159	2.36	1.62061716639
0.00016	2.36	1.6255460621
0.000161	2.336	1.61959995061
0.000162	2.334	1.61692424065
0.000163	2.326	1.62349129964
0.000164	2.312	1.59331603896
0.000165	2.332	1.60927809902
0.000166	2.336	1.60096970615
0.000167	2.328	1.59887960773
0.000168	2.332	1.6055453902
0.000169	2.342	1.61896139546
0.00017	2.336	1.60969065351
0.000171	2.338	1.59992374818
0.000172	2.316	1.59252755078
0.000173	2.302	1.60835195153
0.000174	2.288	1.60282750164
0.000175	2.28	1.59047162817
0.000176	2.274	1.57572967225
0.000177	2.266	1.58089974382
0.000178	2.248	1.58192793768
0.000179	2.236	1.5659833971
0.00018	2.222	1.55586503271
0.000181	2.218	1.54352712966
0.000182	2.216	1.54575030325
0.000183	2.2	1.54012986465
0.000184	2.192	1.53724949179
0.000185	2.192	1.54762269304
0.000186	2.2	1.56204993518
0.000187	2.208	1.54943086325
0.000188	2.202	1.55730408078
0.000189	2.166	1.54610607657
0.00019	2.156	1.536119787
0.000191	2.138	1.52805628169
0.000192	2.142	1.5368266005
0.000193	2.134	1.52448155122
0.000194	2.128	1.52434116916
0.000195	2.124	1.52073140298
0.000196	2.118	1.50734070468
0.000197	2.104	1.50239275824
0.000198	2.096	1.49892761666
0.000199	2.102	1.50585391058
0.0002	2.104	1.49572189928
0.000201	2.102	1.49251331652
0.000202	2.08	1.49853261559
0.000203	2.06	1.49412181565
0.000204	2.054	1.49769289242
0.000205	2.054	1.4883158267
0.000206	2.068	1.4951173867
0.000207	2.048	1.48919307009
0.000208	2.046	1.47914975577
0.000209	2.028	1.47350466575
0.00021	2.02	1.4749915254
0.000211	2.014	1.48384770108
0.000212	1.986	1.47709309118
0.000213	1.982	1.47298200939
0.000214	1.978	1.46884852861
0.000215	1.964	1.46243085307
0.000216	1.954	1.4573551386
0.000217	1.96	1.45272158379
0.000218	1.95	1.45996575302
0.000219	1.952	1.46618416306
0.00022	1.964	1.47468776356
0.000221	1.98	1.49117403411
0.000222	1.986	1.50525878174
0.000223	1.976	1.5111002614
0.000224	1.98	1.51907866814
0.000225	1.99	1.52246510633
0.000226	1.98	1.50585523873
0.000227	1.978	1.49449523251
0.000228	1.982	1.50255648812
0.000229	1.968	1.50298902192
0.00023	1.944	1.50095436306
0.000231	1.936	1.49261649462
0.000232	1.924	1.49071258128
0.000233	1.926	1.48879951639
0.000234	1.92	1.49184449592
0.000235	1.918	1.47216711008
0.000236	1.922	1.47645385976
0.000237	1.924	1.48264088707
0.000238	1.924	1.47180977032
0.000239	1.916	1.46592769262
0.00024	1.906	1.46872870197
0.000241	1.888	1.46950876146
0.000242	1.892	1.47524099726
0.000243	1.89	1.47577098494
0.000244	1.878	1.46666833333
0.000245	1.862	1.45703671882
0.000246	1.846	1.45954924549
0.000247	1.832	1.46142943723
0.000248	1.846	1.45680609554
0.000249	1.834	1.44998068953
0.00025	1.822	1.45131526554
0.000251	1.816	1.4443489883
0.000252	1.818	1.45494879635
0.000253	1.812	1.45349785002
0.000254	1.812	1.45349785002
0.000255	1.808	1.43496898921
0.000256	1.802	1.42505999874
0.000257	1.798	1.42870430811
0.000258	1.802	1.4278641392
0.000259	1.794	1.40412392615
0.00026	1.794	1.40412392615
0.000261	1.784	1.4090223561
0.000262	1.784	1.41185834984
0.000263	1.78	1.42112631388
0.000264	1.776	1.4176826161
0.000265	1.758	1.41684014624
0.000266	1.75	1.42530698448
0.000267	1.754	1.43578689227
0.000268	1.754	1.43857012342
0.000269	1.74	1.43819331107
0.00027	1.736	1.4318882638
0.000271	1.742	1.42247530734
0.000272	1.738	1.42595792364
0.000273	1.736	1.43049082486
0.000274	1.732	1.42694639002
0.000275	1.722	1.41587993841
0.000276	1.718	1.43055094282
0.000277	1.718	1.42775207932
0.000278	1.716	1.41539535113
0.000279	1.716	1.40831246533
0.00028	1.702	1.40754964388
0.000281	1.7	1.40641387934
0.000282	1.682	1.40174034685
0.000283	1.674	1.39130298641
0.000284	1.656	1.38768296091
0.000285	1.65	1.37967387451
0.000286	1.64	1.36616250864
0.000287	1.62	1.34447015586
0.000288	1.63	1.34799851632
0.000289	1.624	1.33963577139
0.00029	1.626	1.3379551562
0.000291	1.638	1.35902759354
0.000292	1.616	1.35666650287
0.000293	1.61	1.35421564014
0.000294	1.616	1.35961170928
0.000295	1.59	1.34085793431
0.000296	1.582	1.33389504835
0.000297	1.568	1.31201219507
0.000298	1.57	1.30732551417
0.000299	1.566	1.30447077392
0.0003	1.562	1.29389180382
0.000301	1.564	1.29688241564
0.000302	1.56	1.29707362937
0.000303	1.556	1.29261904674
0.000304	1.542	1.29314964331
0.000305	1.526	1.29665878318
0.000306	1.522	1.29209751954
0.000307	1.5	1.28607931326
0.000308	1.494	1.27670043471
0.000309	1.484	1.26717954529
0.00031	1.468	1.26529680313
0.000311	1.468	1.26054591348
0.000312	1.466	1.2493374244
0.000313	1.484	1.25926327668
0.000314	1.478	1.24800480768
0.000315	1.484	1.24969756341
0.000316	1.49	1.24815864376
0.000317	1.482	1.2351825776
0.000318	1.478	1.22862362015
0.000319	1.486	1.22221274744
0.00032	1.486	1.2205752742
0.000321	1.476	1.2220572818
0.000322	1.466	1.221819954
0.000323	1.474	1.23017234565
0.000324	1.47	1.23008129813
0.000325	1.468	1.23165579607
0.000326	1.476	1.25116905333
0.000327	1.478	1.23996612857
0.000328	1.466	1.22997723556
0.000329	1.458	1.2215711195
0.00033	1.46	1.22
0.000331	1.46	1.23304501134
0.000332	1.464	1.23963865703
0.000333	1.47	1.23818415432
0.000334	1.478	1.24640121951
0.000335	1.466	1.24130737531
0.000336	1.454	1.23769301525
0.000337	1.45	1.24879942345
0.000338	1.452	1.25685957847
0.000339	1.44	1.23870900538
0.00034	1.422	1.22307644896
0.000341	1.424	1.23135047813
0.000342	1.422	1.23770594246
0.000343	1.418	1.23744737262
0.000344	1.406	1.23335477459
0.000345	1.4	1.22311078811
0.000346	1.406	1.22031307458
0.000347	1.398	1.21474112468
0.000348	1.38	1.21638809596
0.000349	1.374	1.20587063983
0.00035	1.39	1.22388724971
0.000351	1.382	1.22966499503
0.000352	1.382	1.21658374147
0.000353	1.388	1.22207037441
0.000354	1.392	1.22569816839
0.000355	1.38	1.21967208708
0.000356	1.372	1.21227719602
0.000357	1.364	1.21634863423
0.000358	1.342	1.20209650195
0.000359	1.328	1.19850573632
0.00036	1.336	1.1946145822
0.000361	1.328	1.19348900288
0.000362	1.322	1.18925018394
0.000363	1.312	1.17926078541
0.000364	1.316	1.17819523
0.000365	1.312	1.17926078541
0.000366	1.31	1.18063542214
0.000367	1.31	1.17894020205
0.000368	1.318	1.19032600576
0.000369	1.316	1.19001848725
0.00037	1.308	1.17861613768
0.000371	1.306	1.1901109192
0.000372	1.314	1.18970752708
0.000373	1.316	1.17649649383
0.000374	1.314	1.17448031061
0.000375	1.312	1.17586393771
0.000376	1.316	1.17479530132
0.000377	1.32	1.17371206009
0.000378	1.308	1.17010085035
0.000379	1.306	1.16634643224
0.00038	1.3	1.16876002669
0.000381	1.308	1.17351437997
0.000382	1.302	1.16910050894
0.000383	1.3	1.16361505662
0.000384	1.288	1.16492746555
0.000385	1.288	1.1614886999
0.000386	1.278	1.16134232679
0.000387	1.276	1.17465909948
0.000388	1.276	1.1557785255
0.000389	1.268	1.14898912092
0.00039	1.248	1.12716280989
0.000391	1.244	1.12980706317
0.000392	1.242	1.14168121645
0.000393	1.242	1.13817221895
0.000394	1.222	1.13168723594
0.000395	1.192	1.11136672615
0.000396	1.194	1.12087644279
0.000397	1.188	1.11743277203
0.000398	1.188	1.12278938363
0.000399	1.186	1.12579038902
0.0004	1.172	1.12357287258
0.000401	1.174	1.12593250242
0.000402	1.17	1.12476664246
0.000403	1.166	1.12001964268
0.000404	1.168	1.12417792186
0.000405	1.17	1.12298708808
0.000406	1.186	1.12756551916
0.000407	1.18	1.11516814876
0.000408	1.176	1.11041613821
0.000409	1.164	1.10503574603
0.00041	1.166	1.10925380324
0.000411	1.17	1.10503393613
0.000412	1.174	1.10983061771
0.000413	1.162	1.10984503423
0.000414	1.154	1.10012908334
0.000415	1.144	1.08039992595
0.000416	1.14	1.09013760599
0.000417	1.134	1.09363796569
0.000418	1.138	1.10225042527
0.000419	1.14	1.11193524991
0.00042	1.132	1.11111475555
0.000421	1.122	1.10413586121
0.000422	1.114	1.0959032804
0.000423	1.106	1.09305260624
0.000424	1.1	1.09087121146
0.000425	1.1	1.07796103826
0.000426	1.1	1.06864400059
0.000427	1.096	1.06526240899
0.000428	1.096	1.07460876602
0.000429	1.092	1.06561531521
0.00043	1.094	1.0607374793
0.000431	1.09	1.05730790217
0.000432	1.096	1.0615008243
0.000433	1.094	1.05316855251
0.000434	1.094	1.05316855251
0.000435	1.09	1.06484740691
0.000436	1.094	1.08127887245
0.000437	1.098	1.09562584855
0.000438	1.106	1.10397644902
0.000439	1.102	1.10072521548
0.00044	1.094	1.09597627712
0.000441	1.084	1.0885513309
0.000442	1.074	1.07913113198
0.000443	1.072	1.07089495283
0.000444	1.076	1.08730124621
0.000445	1.074	1.08467691042
0.000446	1.068	1.09516026224
0.000447	1.09	1.11081051489
0.000448	1.092	1.11154667019
0.000449	1.084	1.11934981127
0.00045	1.074	1.11737370651
0.000451	1.066	1.11429080585
0.000452	1.054	1.09502694031
0.000453	1.048	1.09073186439
0.000454	1.038	1.08284624947
0.000455	1.036	1.07457154252
0.000456	1.036	1.07084265884
0.000457	1.028	1.0729473426
0.000458	1.034	1.0737057325
0.000459	1.014	1.05726250288
0.00046	1.016	1.05249418051
0.000461	1.024	1.04471240062
0.000462	1.032	1.05212926962
0.000463	1.02	1.037111373
0.000464	1.018	1.02843376063
0.000465	1.018	1.03037663017
0.000466	1.018	1.03037663017
0.000467	1.016	1.01180235224
0.000468	1.006	1.01684020377
0.000469	0.998	1.0188208871
0.00047	1.0	1.01192885125
0.000471	0.998	1.01291460647
0.000472	1.002	1.00895787821
0.000473	1.002	1.00099750249
0.000474	1.01	1.00294566154
0.000475	1.008	0.999967999488
0.000476	1.012	0.997925848949
0.000477	1.018	1.00283398427
0.000478	1.01	1.00493780902
0.000479	1.016	0.999871991807
0.00048	1.014	0.998901396535
0.000481	1.012	1.00789682012
0.000482	1.01	1.00294566154
0.000483	0.998	0.99699348042
0.000484	0.99	0.988888264669
0.000485	0.986	0.998901396535
0.000486	0.984	0.997869730977
0.000487	0.976	0.995702766894
0.000488	0.968	0.985381144532
0.000489	0.97	0.994535067255
0.00049	0.96	0.99518842437
0.000491	0.948	0.976368782787
0.000492	0.95	0.977496803064
0.000493	0.944	0.974096504459
0.000494	0.936	0.96742131463
0.000495	0.932	0.973332420091
0.000496	0.938	0.991037839843
0.000497	0.938	0.989017694483
0.000498	0.93	0.970103087306
0.000499	0.936	0.971547219645
0.0005	0.942	0.972952208487
0.000501	0.948	0.976368782787
0.000502	0.96	0.985088828482
0.000503	0.956	0.982885547762
0.000504	0.954	0.981775941852
0.000505	0.94	0.969742233792
0.000506	0.93	0.957653381971
0.000507	0.932	0.963003634469
0.000508	0.93	0.959739548002
0.000509	0.924	0.964481207697
0.00051	0.928	0.973044706064
0.000511	0.932	0.971275450117
0.000512	0.928	0.956460140309
0.000513	0.918	0.94407414963
0.000514	0.904	0.931012352227
0.000515	0.896	0.917160836495
0.000516	0.894	0.920197804822
0.000517	0.906	0.934432448067
0.000518	0.89	0.930537479095
0.000519	0.892	0.933989293301
0.00052	0.89	0.939095309327
0.000521	0.888	0.939923401134
0.000522	0.882	0.938123659226
0.000523	0.878	0.931190635692
0.000524	0.878	0.941868355982
0.000525	0.878	0.933335952377
0.000526	0.884	0.939438129948
0.000527	0.876	0.940544523135
0.000528	0.866	0.920893044821
0.000529	0.868	0.922266772686
0.00053	0.866	0.912164458856
0.000531	0.862	0.911567880084
0.000532	0.872	0.922830428627
0.000533	0.864	0.917335271316
0.000534	0.862	0.922472763826
0.000535	0.856	0.922639691321
0.000536	0.858	0.917516212391
0.000537	0.84	0.902441133814
0.000538	0.84	0.909065454189
0.000539	0.846	0.902376861405
0.00054	0.836	0.899502084489
0.000541	0.83	0.895041898461
0.000542	0.834	0.895792386661
0.000543	0.832	0.900986126419
0.000544	0.836	0.903938050975
0.000545	0.84	0.902441133814
0.000546	0.846	0.90015776395
0.000547	0.854	0.908121137294
0.000548	0.856	0.916113530082
0.000549	0.85	0.905262392901
0.00055	0.838	0.892051568016
0.000551	0.824	0.897231296824
0.000552	0.818	0.897148817087
0.000553	0.812	0.88580810563
0.000554	0.81	0.884251095561
0.000555	0.808	0.880418082504
0.000556	0.81	0.875157128749
0.000557	0.806	0.874279131628
0.000558	0.798	0.874754822793
0.000559	0.798	0.874754822793
0.00056	0.79	0.877439456601
0.000561	0.796	0.87085245593
0.000562	0.79	0.872868833216
0.000563	0.788	0.864324013319
0.000564	0.79	0.865967666833
0.000565	0.79	0.870574522944
0.000566	0.8	0.87863530546
0.000567	0.8	0.876356092008
0.000568	0.804	0.884072395226
0.000569	0.794	0.878387158376
0.00057	0.792	0.872201811509
0.000571	0.788	0.873530766487
0.000572	0.788	0.880372648371
0.000573	0.78	0.880681554252
0.000574	0.77	0.870114934937
0.000575	0.766	0.871346085089
0.000576	0.764	0.874244816971
0.000577	0.758	0.871456252488
0.000578	0.758	0.862227348209
0.000579	0.756	0.860502178963
0.00058	0.75	0.8599418585
0.000581	0.746	0.863414153231
0.000582	0.742	0.857575652639
0.000583	0.742	0.862227348209
0.000584	0.738	0.844604049244
0.000585	0.732	0.841531936411
0.000586	0.728	0.83786395077
0.000587	0.728	0.83786395077
0.000588	0.728	0.83786395077
0.000589	0.736	0.842795348824
0.00059	0.738	0.842232746929
0.000591	0.746	0.842308731998
0.000592	0.742	0.833928054451
0.000593	0.74	0.827284715198
0.000594	0.736	0.826016948979
0.000595	0.736	0.833249062406
0.000596	0.736	0.833249062406
0.000597	0.74	0.839285410334
0.000598	0.742	0.838710915632
0.000599	0.738	0.837469999463
0.0006	0.736	0.828434668516
0.000601	0.728	0.825842600015
0.000602	0.722	0.829889149224
0.000603	0.722	0.829889149224
0.000604	0.726	0.83362101701
0.000605	0.724	0.836554839804
0.000606	0.72	0.837615663655
0.000607	0.728	0.840247582561
0.000608	0.736	0.849884698062
0.000609	0.738	0.84932679223
0.00061	0.732	0.848631840081
0.000611	0.726	0.850249375184
0.000612	0.714	0.85100176263
0.000613	0.716	0.850496325683
0.000614	0.718	0.857015752481
0.000615	0.716	0.855186529361
0.000616	0.718	0.857015752481
0.000617	0.716	0.855186529361
0.000618	0.712	0.86084609542
0.000619	0.71	0.8590110593
0.00062	0.706	0.855315146598
0.000621	0.704	0.846394706978
0.000622	0.688	0.840628336425
0.000623	0.69	0.835404093837
0.000624	0.69	0.830602191184
0.000625	0.692	0.83254789652
0.000626	0.688	0.835856447005
0.000627	0.686	0.833908867923
0.000628	0.682	0.822724741332
0.000629	0.686	0.824259667823
0.00063	0.676	0.816715372697
0.000631	0.674	0.826876048752
0.000632	0.674	0.826876048752
0.000633	0.67	0.817985329942
0.000634	0.664	0.814311979526
0.000635	0.658	0.810577571858
0.000636	0.652	0.811724091056
0.000637	0.656	0.815882344459
0.000638	0.658	0.8179462085
0.000639	0.662	0.817163386356
0.00064	0.658	0.815497394233
0.000641	0.654	0.816262212772
0.000642	0.65	0.809629544915
0.000643	0.648	0.807524612628
0.000644	0.648	0.80999753086
0.000645	0.648	0.80999753086
0.000646	0.652	0.809256448847
0.000647	0.642	0.803639222537
0.000648	0.65	0.807155499269
0.000649	0.652	0.811724091056
0.00065	0.638	0.796841263992
0.000651	0.636	0.789622694709
0.000652	0.634	0.787428726933
0.000653	0.634	0.789964556167
0.000654	0.636	0.781987212172
0.000655	0.642	0.786025444881
0.000656	0.632	0.782672345238
0.000657	0.63	0.780448588954
0.000658	0.628	0.778213338359
0.000659	0.624	0.776288606125
0.00066	0.622	0.781739086908
0.000661	0.616	0.777524276148
0.000662	0.616	0.774947740173
0.000663	0.62	0.776916983982
0.000664	0.614	0.770067529506
0.000665	0.61	0.770649077077
0.000666	0.61	0.768049477573
0.000667	0.608	0.765725799487
0.000668	0.608	0.768333261027
0.000669	0.614	0.770067529506
0.00067	0.608	0.770931903608
0.000671	0.606	0.773798423364
0.000672	0.612	0.775535943719
0.000673	0.61	0.775822144567
0.000674	0.62	0.784601809837
0.000675	0.62	0.787146746166
0.000676	0.622	0.786839246606
0.000677	0.612	0.780676629598
0.000678	0.612	0.778110531994
0.000679	0.606	0.773798423364
0.00068	0.602	0.782046034451
0.000681	0.596	0.76992467164
0.000682	0.59	0.762823701782
0.000683	0.578	0.745597746778
0.000684	0.576	0.748481128687
0.000685	0.578	0.748275350389
0.000686	0.582	0.750517155034
0.000687	0.568	0.743892465347
0.000688	0.57	0.741012820402
0.000689	0.57	0.743706931526
0.00069	0.566	0.738677196074
0.000691	0.57	0.749066085202
0.000692	0.566	0.752093079346
0.000693	0.572	0.762112852536
0.000694	0.566	0.767882803558
0.000695	0.558	0.763305967486
0.000696	0.556	0.760831124495
0.000697	0.556	0.752903712303
0.000698	0.548	0.734640047915
0.000699	0.544	0.732163916073
0.0007	0.546	0.732040982459
0.000701	0.546	0.734767990593
0.000702	0.552	0.742493097611
0.000703	0.55	0.742630459919
0.000704	0.548	0.742762411542
0.000705	0.54	0.737834669828
0.000706	0.54	0.729657453878
0.000707	0.536	0.727120347673
0.000708	0.534	0.729961642828
0.000709	0.53	0.719096655534
0.00071	0.532	0.724552275547
0.000711	0.53	0.72463784058
0.000712	0.512	0.716837499019
0.000713	0.512	0.716837499019
0.000714	0.514	0.716801227678
0.000715	0.514	0.711198987626
0.000716	0.514	0.714005602219
0.000717	0.51	0.702780193233
0.000718	0.514	0.705552265959
0.000719	0.514	0.708381253281
0.00072	0.512	0.711235544669
0.000721	0.51	0.711266476083
0.000722	0.496	0.702839953332
0.000723	0.496	0.697125526717
0.000724	0.494	0.69423627102
0.000725	0.502	0.702848490074
0.000726	0.5	0.7
0.000727	0.496	0.694250675189
0.000728	0.49	0.694190175672
0.000729	0.49	0.68840395118
0.00073	0.494	0.691349405149
0.000731	0.488	0.688371992458
0.000732	0.478	0.679349689041
0.000733	0.488	0.682536445913
0.000734	0.484	0.673605225633
0.000735	0.476	0.661380374671
0.000736	0.476	0.661380374671
0.000737	0.478	0.664466703455
0.000738	0.476	0.661380374671
0.000739	0.476	0.661380374671
0.00074	0.484	0.670629554971
0.000741	0.48	0.67052218457
0.000742	0.482	0.661570857883
0.000743	0.484	0.667640621892
0.000744	0.488	0.670713053399
0.000745	0.484	0.670629554971
0.000746	0.486	0.673649760632
0.000747	0.48	0.673498329619
0.000748	0.482	0.673554749074
0.000749	0.482	0.676517553357
0.00075	0.484	0.676567808871
0.000751	0.486	0.676612148871
0.000752	0.488	0.679599882284
0.000753	0.482	0.673554749074
0.000754	0.482	0.673554749074
0.000755	0.478	0.673435965776
0.000756	0.476	0.673367655891
0.000757	0.478	0.667469849506
0.000758	0.476	0.667400928977
0.000759	0.478	0.670459543895
0.00076	0.472	0.670235779409
0.000761	0.472	0.66724508241
0.000762	0.476	0.673367655891
0.000763	0.476	0.670390930726
0.000764	0.472	0.670235779409
0.000765	0.476	0.676331279773
0.000766	0.464	0.66686130492
0.000767	0.462	0.669743234382
0.000768	0.464	0.672832817273
0.000769	0.456	0.666381272246
0.00077	0.444	0.668478870272
0.000771	0.444	0.66246811244
0.000772	0.442	0.662296006329
0.000773	0.44	0.656048778674
0.000774	0.444	0.668478870272
0.000775	0.448	0.668801913873
0.000776	0.442	0.662296006329
0.000777	0.44	0.66211781429
0.000778	0.436	0.66174315259
0.000779	0.432	0.661344085934
0.00078	0.434	0.664563014318
0.000781	0.436	0.664758602803
0.000782	0.44	0.66211781429
0.000783	0.436	0.658713898442
0.000784	0.434	0.658516514599
0.000785	0.432	0.652208555602
0.000786	0.43	0.651996932508
0.000787	0.43	0.658103335351
0.000788	0.434	0.661546672579
0.000789	0.43	0.655057249406
0.00079	0.434	0.655472348768
0.000791	0.434	0.652413979004
0.000792	0.438	0.65280624997
0.000793	0.438	0.649735330731
0.000794	0.428	0.642507587504
0.000795	0.42	0.632139225171
0.000796	0.42	0.632139225171
0.000797	0.42	0.632139225171
0.000798	0.426	0.632869654826
0.000799	0.424	0.629463263424
0.0008	0.424	0.629463263424
0.000801	0.426	0.629701516593
0.000802	0.424	0.629463263424
0.000803	0.422	0.629218562981
0.000804	0.418	0.628709789967
0.000805	0.424	0.629463263424
0.000806	0.422	0.629218562981
0.000807	0.42	0.625779513886
0.000808	0.416	0.62525514792
0.000809	0.416	0.62525514792
0.00081	0.418	0.631882900544
0.000811	0.414	0.624983199774
0.000812	0.412	0.624704730253
0.000813	0.408	0.624128191961
0.000814	0.404	0.623525460587
0.000815	0.398	0.619351273511
0.000816	0.398	0.616113625884
0.000817	0.398	0.612858874456
0.000818	0.394	0.612179712176
0.000819	0.394	0.612179712176
0.00082	0.39	0.611473629848
0.000821	0.382	0.606692673435
0.000822	0.39	0.614735715572
0.000823	0.39	0.614735715572
0.000824	0.39	0.614735715572
0.000825	0.388	0.611110464646
0.000826	0.392	0.61183004176
0.000827	0.39	0.614735715572
0.000828	0.39	0.617980582219
0.000829	0.39	0.617980582219
0.00083	0.39	0.611473629848
0.000831	0.394	0.612179712176
0.000832	0.392	0.608552380654
0.000833	0.392	0.615090237282
0.000834	0.396	0.619018578073
0.000835	0.396	0.619018578073
0.000836	0.396	0.619018578073
0.000837	0.392	0.615090237282
0.000838	0.388	0.614374478637
0.000839	0.38	0.606300255649
0.00084	0.382	0.600063329991
0.000841	0.386	0.600836084136
0.000842	0.388	0.604529569169
0.000843	0.382	0.603387106259
0.000844	0.372	0.594656203196
0.000845	0.37	0.590846849869
0.000846	0.37	0.590846849869
0.000847	0.37	0.590846849869
0.000848	0.372	0.591283350011
0.000849	0.368	0.590403252024
0.00085	0.362	0.589029710626
0.000851	0.368	0.593781104448
0.000852	0.366	0.589952540464
0.000853	0.366	0.586552640434
0.000854	0.37	0.587452125709
0.000855	0.366	0.583132917953
0.000856	0.362	0.582199278598
0.000857	0.364	0.596241561785
0.000858	0.366	0.596694226552
0.000859	0.364	0.589494698874
0.00086	0.364	0.589494698874
0.000861	0.364	0.589494698874
0.000862	0.364	0.589494698874
0.000863	0.362	0.592415394803
0.000864	0.36	0.595315042645
0.000865	0.362	0.595781839267
0.000866	0.362	0.602458297312
0.000867	0.356	0.59771565146
0.000868	0.356	0.59771565146
0.000869	0.358	0.598193948482
0.00087	0.354	0.590494707851
0.000871	0.356	0.590985617422
0.000872	0.356	0.580744349951
0.000873	0.358	0.5777854273
0.000874	0.358	0.581236612749
0.000875	0.358	0.581236612749
0.000876	0.358	0.581236612749
0.000877	0.356	0.577290221639
0.000878	0.348	0.571748196324
0.000879	0.348	0.578701995849
0.00088	0.346	0.578172984495
0.000881	0.344	0.57763656394
0.000882	0.346	0.578172984495
0.000883	0.34	0.569561234636
0.000884	0.34	0.569561234636
0.000885	0.34	0.569561234636
0.000886	0.338	0.565469716254
0.000887	0.332	0.563716240674
0.000888	0.334	0.567841527189
0.000889	0.338	0.572499781659
0.00089	0.338	0.572499781659
0.000891	0.33	0.56665686266
0.000892	0.322	0.55706014038
0.000893	0.322	0.55706014038
0.000894	0.32	0.56
0.000895	0.314	0.558035841143
0.000896	0.308	0.552391165751
0.000897	0.316	0.562266840566
0.000898	0.308	0.552391165751
0.000899	0.312	0.557365230347
0.0009	0.314	0.558035841143
0.000901	0.31	0.549454274713
0.000902	0.312	0.550141799903
0.000903	0.306	0.540706944657
0.000904	0.296	0.529512983788
0.000905	0.3	0.534789678285
0.000906	0.302	0.535533378978
0.000907	0.302	0.54295119486
0.000908	0.302	0.54295119486
0.000909	0.304	0.543676374326
0.00091	0.302	0.54295119486
0.000911	0.304	0.547342671459
0.000912	0.302	0.546622355928
0.000913	0.306	0.548054741791
0.000914	0.3	0.538516480713
0.000915	0.302	0.535533378978
0.000916	0.3	0.534789678285
0.000917	0.298	0.537769467337
0.000918	0.288	0.533906358831
0.000919	0.284	0.532300666917
0.00092	0.286	0.53310786901
0.000921	0.288	0.533906358831
0.000922	0.288	0.533906358831
0.000923	0.286	0.53310786901
0.000924	0.286	0.53310786901
0.000925	0.278	0.518378240284
0.000926	0.28	0.51923019943
0.000927	0.274	0.516646881342
0.000928	0.27	0.499099188539
0.000929	0.274	0.500923147798
0.00093	0.274	0.500923147798
0.000931	0.266	0.497236362307
0.000932	0.27	0.503090449124
0.000933	0.266	0.497236362307
0.000934	0.266	0.497236362307
0.000935	0.262	0.491279960918
0.000936	0.262	0.495334230596
0.000937	0.266	0.497236362307
0.000938	0.26	0.494368283772
0.000939	0.258	0.497429391974
0.00094	0.258	0.501433943805
0.000941	0.264	0.512156226165
0.000942	0.266	0.513073094208
0.000943	0.262	0.51122988958
0.000944	0.262	0.51122988958
0.000945	0.26	0.510294032887
0.000946	0.266	0.513073094208
0.000947	0.27	0.514878626474
0.000948	0.262	0.51122988958
0.000949	0.258	0.509348603611
0.00095	0.258	0.509348603611
0.000951	0.258	0.509348603611
0.000952	0.258	0.505406766872
0.000953	0.256	0.504444248654
0.000954	0.256	0.504444248654
0.000955	0.252	0.498493731154
0.000956	0.252	0.498493731154
0.000957	0.242	0.489321979886
0.000958	0.25	0.493457191659
0.000959	0.25	0.493457191659
0.00096	0.246	0.48732330131
0.000961	0.25	0.493457191659
0.000962	0.248	0.496483635178
0.000963	0.25	0.493457191659
0.000964	0.25	0.497493718553
0.000965	0.252	0.502489800892
0.000966	0.252	0.502489800892
0.000967	0.25	0.501497756725
0.000968	0.252	0.506454341476
0.000969	0.248	0.500495754228
0.00097	0.248	0.500495754228
0.000971	0.248	0.500495754228
0.000972	0.252	0.502489800892
0.000973	0.254	0.507428812741
0.000974	0.252	0.502489800892
0.000975	0.254	0.507428812741
0.000976	0.252	0.506454341476
0.000977	0.25	0.505470078244
0.000978	0.248	0.504475965731
0.000979	0.248	0.504475965731
0.00098	0.244	0.494433008607
0.000981	0.244	0.494433008607
0.000982	0.242	0.493392338814
0.000983	0.238	0.487191953957
0.000984	0.234	0.480878362998
0.000985	0.236	0.481979252666
0.000986	0.234	0.480878362998
0.000987	0.232	0.483917348315
0.000988	0.228	0.481680391961
0.000989	0.23	0.482804308183
0.00099	0.23	0.482804308183
0.000991	0.232	0.483917348315
0.000992	0.236	0.486111098413
0.000993	0.232	0.479766609926
0.000994	0.228	0.473303285431
0.000995	0.232	0.475579646326
0.000996	0.234	0.480878362998
0.000997	0.234	0.476701164253
0.000998	0.232	0.475579646326
0.000999	0.23	0.478643917751
0.001	0.228	0.477510209315
0.001001	0.228	0.477510209315
0.001002	0.226	0.472148281793
0.001003	0.224	0.466716187849
0.001004	0.226	0.467893150196
0.001005	0.222	0.46552765761
0.001006	0.216	0.457541254971
0.001007	0.214	0.456293765024
0.001008	0.218	0.458776634104
0.001009	0.222	0.461211448253
0.00101	0.216	0.453148982124
0.001011	0.212	0.450617354304
0.001012	0.212	0.450617354304
0.001013	0.212	0.450617354304
0.001014	0.204	0.440890008959
0.001015	0.2	0.438178046004
0.001016	0.196	0.435412448145
0.001017	0.202	0.439540669336
0.001018	0.204	0.440890008959
0.001019	0.206	0.44222618647
0.00102	0.202	0.439540669336
0.001021	0.2	0.438178046004
0.001022	0.198	0.436802014647
0.001023	0.202	0.439540669336
0.001024	0.21	0.449332838773
0.001025	0.212	0.450617354304
0.001026	0.212	0.450617354304
0.001027	0.21	0.449332838773
0.001028	0.198	0.436802014647
0.001029	0.2	0.438178046004
0.00103	0.2	0.438178046004
0.001031	0.196	0.42612674171
0.001032	0.202	0.430344048408
0.001033	0.202	0.42567123464
0.001034	0.2	0.424264068712
0.001035	0.2	0.424264068712
0.001036	0.2	0.424264068712
0.001037	0.2	0.424264068712
0.001038	0.202	0.42567123464
0.001039	0.202	0.420946552427
0.00104	0.2	0.419523539268
0.001041	0.194	0.415167436103
0.001042	0.192	0.413685871163
0.001043	0.2	0.419523539268
0.001044	0.198	0.418086115531
0.001045	0.204	0.422355300665
0.001046	0.2	0.419523539268
0.001047	0.2	0.419523539268
0.001048	0.206	0.428443695251
0.001049	0.21	0.431161222746
0.00105	0.212	0.432499710983
0.001051	0.218	0.436435562254
0.001052	0.22	0.437721372565
0.001053	0.212	0.427850441159
0.001054	0.21	0.426497362243
0.001055	0.212	0.427850441159
0.001056	0.214	0.429189934644
0.001057	0.21	0.431161222746
0.001058	0.208	0.429809260021
0.001059	0.204	0.422355300665
0.00106	0.206	0.423749926254
0.001061	0.21	0.431161222746
0.001062	0.21	0.431161222746
0.001063	0.21	0.431161222746
0.001064	0.21	0.431161222746
0.001065	0.21	0.431161222746
0.001066	0.206	0.419003579937
0.001067	0.206	0.419003579937
0.001068	0.204	0.417593103391
0.001069	0.202	0.416168235213
0.00107	0.202	0.416168235213
0.001071	0.204	0.417593103391
0.001072	0.204	0.412775968293
0.001073	0.202	0.411334413829
0.001074	0.2	0.409878030638
0.001075	0.202	0.411334413829
0.001076	0.2	0.409878030638
0.001077	0.2	0.409878030638
0.001078	0.196	0.406920139585
0.001079	0.194	0.405418302498
0.00108	0.198	0.413274727028
0.001081	0.198	0.413274727028
0.001082	0.2	0.414728827067
0.001083	0.2	0.419523539268
0.001084	0.198	0.418086115531
0.001085	0.2	0.419523539268
0.001086	0.194	0.410321824913
0.001087	0.194	0.410321824913
0.001088	0.194	0.410321824913
0.001089	0.192	0.408822699957
0.00109	0.196	0.411805779464
0.001091	0.192	0.408822699957
0.001092	0.186	0.399254304924
0.001093	0.19	0.402367990775
0.001094	0.188	0.400819161219
0.001095	0.192	0.403900977964
0.001096	0.19	0.407308237088
0.001097	0.188	0.405778264573
0.001098	0.188	0.405778264573
0.001099	0.188	0.405778264573
0.0011	0.186	0.404232606305
0.001101	0.186	0.399254304924
0.001102	0.188	0.405778264573
0.001103	0.19	0.407308237088
0.001104	0.188	0.400819161219
0.001105	0.184	0.397673232692
0.001106	0.182	0.396075750331
0.001107	0.182	0.396075750331
0.001108	0.178	0.39283075236
0.001109	0.18	0.394461658466
0.00111	0.182	0.396075750331
0.001111	0.182	0.401093505308
0.001112	0.186	0.404232606305
0.001113	0.186	0.404232606305
0.001114	0.184	0.402671081654
0.001115	0.182	0.401093505308
0.001116	0.18	0.399499687109
0.001117	0.18	0.399499687109
0.001118	0.184	0.402671081654
0.001119	0.178	0.397889431878
0.00112	0.176	0.396262539234
0.001121	0.172	0.38783501647
0.001122	0.17	0.386134691526
0.001123	0.166	0.382680022996
0.001124	0.168	0.384416440855
0.001125	0.162	0.379151684686
0.001126	0.168	0.384416440855
0.001127	0.17	0.386134691526
0.001128	0.168	0.384416440855
0.001129	0.162	0.379151684686
0.00113	0.164	0.380925189506
0.001131	0.162	0.379151684686
0.001132	0.162	0.379151684686
0.001133	0.158	0.375547600179
0.001134	0.156	0.373716470068
0.001135	0.158	0.375547600179
0.001136	0.152	0.369994594555
0.001137	0.154	0.371865567107
0.001138	0.152	0.369994594555
0.001139	0.156	0.373716470068
0.00114	0.156	0.373716470068
0.001141	0.158	0.380835922675
0.001142	0.156	0.373716470068
0.001143	0.158	0.375547600179
0.001144	0.156	0.373716470068
0.001145	0.158	0.375547600179
0.001146	0.156	0.373716470068
0.001147	0.158	0.375547600179
0.001148	0.16	0.377359245282
0.001149	0.16	0.372021504755
0.00115	0.158	0.370183738163
0.001151	0.156	0.368325942611
0.001152	0.156	0.368325942611
0.001153	0.154	0.366447813474
0.001154	0.156	0.368325942611
0.001155	0.156	0.368325942611
0.001156	0.154	0.366447813474
0.001157	0.154	0.366447813474
0.001158	0.15	0.362629287289
0.001159	0.148	0.360688231025
0.00116	0.148	0.360688231025
0.001161	0.144	0.356740802264
0.001162	0.14	0.352703841771
0.001163	0.14	0.352703841771
0.001164	0.14	0.352703841771
0.001165	0.142	0.354733702938
0.001166	0.142	0.354733702938
0.001167	0.148	0.360688231025
0.001168	0.146	0.358725521813
0.001169	0.142	0.354733702938
0.00117	0.142	0.354733702938
0.001171	0.142	0.354733702938
0.001172	0.14	0.352703841771
0.001173	0.142	0.354733702938
0.001174	0.136	0.348574238865
0.001175	0.136	0.348574238865
0.001176	0.132	0.344348660517
0.001177	0.138	0.35065082347
0.001178	0.136	0.348574238865
0.001179	0.132	0.344348660517
0.00118	0.126	0.337822438568
0.001181	0.128	0.340023528598
0.001182	0.126	0.337822438568
0.001183	0.128	0.340023528598
0.001184	0.124	0.335594994003
0.001185	0.124	0.335594994003
0.001186	0.126	0.337822438568
0.001187	0.126	0.337822438568
0.001188	0.122	0.327285807819
0.001189	0.122	0.333340666586
0.00119	0.118	0.328749144486
0.001191	0.12	0.331058907145
0.001192	0.122	0.333340666586
0.001193	0.128	0.340023528598
0.001194	0.118	0.328749144486
0.001195	0.118	0.328749144486
0.001196	0.116	0.326410784136
0.001197	0.12	0.331058907145
0.001198	0.122	0.333340666586
0.001199	0.126	0.337822438568
0.0012	0.12	0.324961536185
0.001201	0.116	0.320224920954
0.001202	0.116	0.320224920954
0.001203	0.118	0.32260812141
0.001204	0.118	0.32260812141
0.001205	0.118	0.32260812141
0.001206	0.122	0.327285807819
0.001207	0.124	0.329581552882
0.001208	0.122	0.327285807819
0.001209	0.12	0.324961536185
0.00121	0.12	0.324961536185
0.001211	0.12	0.324961536185
0.001212	0.12	0.324961536185
0.001213	0.118	0.32260812141
0.001214	0.118	0.32260812141
0.001215	0.12	0.324961536185
0.001216	0.118	0.32260812141
0.001217	0.12	0.324961536185
0.001218	0.122	0.327285807819
0.001219	0.12	0.324961536185
0.00122	0.118	0.32260812141
0.001221	0.118	0.32260812141
0.001222	0.12	0.324961536185
0.001223	0.118	0.32260812141
0.001224	0.114	0.317811264747
0.001225	0.116	0.320224920954
0.001226	0.12	0.324961536185
0.001227	0.12	0.324961536185
0.001228	0.12	0.324961536185
0.001229	0.122	0.327285807819
0.00123	0.12	0.324961536185
0.001231	0.12	0.324961536185
0.001232	0.12	0.324961536185
0.001233	0.12	0.324961536185
0.001234	0.122	0.327285807819
0.001235	0.122	0.327285807819
0.001236	0.126	0.331849363417
0.001237	0.124	0.329581552882
0.001238	0.124	0.329581552882
0.001239	0.124	0.329581552882
0.00124	0.128	0.334089808285
0.001241	0.128	0.334089808285
0.001242	0.126	0.331849363417
0.001243	0.126	0.331849363417
0.001244	0.124	0.329581552882
0.001245	0.124	0.329581552882
0.001246	0.124	0.329581552882
0.001247	0.122	0.327285807819
0.001248	0.122	0.327285807819
0.001249	0.12	0.324961536185
0.00125	0.12	0.324961536185
0.001251	0.12	0.324961536185
0.001252	0.12	0.324961536185
0.001253	0.116	0.320224920954
0.001254	0.118	0.32260812141
0.001255	0.118	0.32260812141
0.001256	0.116	0.320224920954
0.001257	0.116	0.320224920954
0.001258	0.116	0.320224920954
0.001259	0.118	0.32260812141
0.00126	0.118	0.32260812141
0.001261	0.118	0.32260812141
0.001262	0.122	0.327285807819
0.001263	0.124	0.329581552882
0.001264	0.122	0.327285807819
0.001265	0.118	0.32260812141
0.001266	0.118	0.32260812141
0.001267	0.118	0.32260812141
0.001268	0.118	0.32260812141
0.001269	0.116	0.320224920954
0.00127	0.116	0.320224920954
0.001271	0.116	0.320224920954
0.001272	0.114	0.317811264747
0.001273	0.112	0.315366453511
0.001274	0.112	0.315366453511
0.001275	0.11	0.312889756943
0.001276	0.112	0.315366453511
0.001277	0.104	0.305260544453
0.001278	0.106	0.307837619533
0.001279	0.106	0.307837619533
0.00128	0.106	0.307837619533
0.001281	0.106	0.307837619533
0.001282	0.108	0.310380411753
0.001283	0.108	0.310380411753
0.001284	0.11	0.312889756943
0.001285	0.106	0.307837619533
0.001286	0.106	0.307837619533
0.001287	0.108	0.310380411753
0.001288	0.108	0.310380411753
0.001289	0.11	0.312889756943
0.00129	0.11	0.312889756943
0.001291	0.11	0.312889756943
0.001292	0.106	0.307837619533
0.001293	0.108	0.310380411753
0.001294	0.108	0.310380411753
0.001295	0.108	0.310380411753
0.001296	0.11	0.312889756943
0.001297	0.11	0.312889756943
0.001298	0.108	0.310380411753
0.001299	0.106	0.307837619533
0.0013	0.106	0.307837619533
0.001301	0.106	0.307837619533
0.001302	0.106	0.307837619533
0.001303	0.108	0.310380411753
0.001304	0.106	0.307837619533
0.001305	0.108	0.310380411753
0.001306	0.106	0.307837619533
0.001307	0.108	0.310380411753
0.001308	0.108	0.310380411753
0.001309	0.108	0.310380411753
0.00131	0.108	0.310380411753
0.001311	0.108	0.310380411753
0.001312	0.108	0.310380411753
0.001313	0.108	0.310380411753
0.001314	0.106	0.307837619533
0.001315	0.106	0.307837619533
0.001316	0.104	0.305260544453
0.001317	0.104	0.305260544453
0.001318	0.108	0.310380411753
0.001319	0.108	0.310380411753
0.00132	0.108	0.310380411753
0.001321	0.104	0.305260544453
0.001322	0.102	0.30264831075
0.001323	0.1	0.3
0.001324	0.102	0.30264831075
0.001325	0.1	0.3
0.001326	0.102	0.30264831075
0.001327	0.096	0.294591242232
0.001328	0.096	0.294591242232
0.001329	0.094	0.291828716887
0.00133	0.086	0.280364049051
0.001331	0.088	0.283294899354
0.001332	0.088	0.283294899354
0.001333	0.086	0.280364049051
0.001334	0.09	0.286181760425
0.001335	0.09	0.286181760425
0.001336	0.088	0.283294899354
0.001337	0.088	0.283294899354
0.001338	0.086	0.280364049051
0.001339	0.086	0.280364049051
0.00134	0.088	0.283294899354
0.001341	0.088	0.283294899354
0.001342	0.086	0.280364049051
0.001343	0.082	0.274364720764
0.001344	0.082	0.274364720764
0.001345	0.088	0.283294899354
0.001346	0.088	0.283294899354
0.001347	0.086	0.280364049051
0.001348	0.086	0.280364049051
0.001349	0.086	0.280364049051
0.00135	0.084	0.277387815161
0.001351	0.082	0.274364720764
0.001352	0.082	0.274364720764
0.001353	0.082	0.274364720764
0.001354	0.084	0.277387815161
0.001355	0.082	0.274364720764
0.001356	0.082	0.274364720764
0.001357	0.086	0.280364049051
0.001358	0.086	0.280364049051
0.001359	0.086	0.280364049051
0.00136	0.086	0.280364049051
0.001361	0.088	0.283294899354
0.001362	0.088	0.283294899354
0.001363	0.088	0.283294899354
0.001364	0.088	0.283294899354
0.001365	0.088	0.283294899354
0.001366	0.084	0.277387815161
0.001367	0.078	0.268171586862
0.001368	0.08	0.271293199325
0.001369	0.084	0.277387815161
0.00137	0.086	0.280364049051
0.001371	0.086	0.280364049051
0.001372	0.082	0.274364720764
0.001373	0.084	0.277387815161
0.001374	0.084	0.277387815161
0.001375	0.086	0.280364049051
0.001376	0.084	0.277387815161
0.001377	0.088	0.283294899354
0.001378	0.09	0.286181760425
0.001379	0.088	0.283294899354
0.00138	0.088	0.283294899354
0.001381	0.088	0.283294899354
0.001382	0.088	0.283294899354
0.001383	0.088	0.283294899354
0.001384	0.086	0.280364049051
0.001385	0.086	0.280364049051
0.001386	0.088	0.283294899354
0.001387	0.086	0.280364049051
0.001388	0.086	0.280364049051
0.001389	0.088	0.283294899354
0.00139	0.086	0.280364049051
0.001391	0.084	0.277387815161
0.001392	0.084	0.277387815161
0.001393	0.086	0.280364049051
0.001394	0.086	0.280364049051
0.001395	0.082	0.274364720764
0.001396	0.082	0.274364720764
0.001397	0.082	0.274364720764
0.001398	0.084	0.277387815161
0.001399	0.084	0.277387815161
0.0014	0.082	0.274364720764
0.001401	0.084	0.277387815161
0.001402	0.082	0.274364720764
0.001403	0.082	0.274364720764
0.001404	0.082	0.274364720764
0.001405	0.084	0.277387815161
0.001406	0.084	0.284506590433
0.001407	0.084	0.284506590433
0.001408	0.082	0.281559940332
0.001409	0.08	0.278567765544
0.00141	0.074	0.261770892194
0.001411	0.078	0.268171586862
0.001412	0.08	0.271293199325
0.001413	0.078	0.268171586862
0.001414	0.08	0.278567765544
0.001415	0.08	0.278567765544
0.001416	0.08	0.278567765544
0.001417	0.078	0.275528582909
0.001418	0.078	0.275528582909
0.001419	0.076	0.272440819262
0.00142	0.076	0.272440819262
0.001421	0.076	0.272440819262
0.001422	0.078	0.275528582909
0.001423	0.078	0.275528582909
0.001424	0.078	0.275528582909
0.001425	0.078	0.275528582909
0.001426	0.076	0.272440819262
0.001427	0.076	0.272440819262
0.001428	0.076	0.272440819262
0.001429	0.078	0.275528582909
0.00143	0.08	0.278567765544
0.001431	0.08	0.278567765544
0.001432	0.078	0.275528582909
0.001433	0.078	0.275528582909
0.001434	0.074	0.26930280355
0.001435	0.076	0.272440819262
0.001436	0.076	0.272440819262
0.001437	0.072	0.266112758056
0.001438	0.072	0.266112758056
0.001439	0.072	0.266112758056
0.00144	0.068	0.259568873327
0.001441	0.07	0.262868788562
0.001442	0.07	0.262868788562
0.001443	0.07	0.262868788562
0.001444	0.07	0.262868788562
0.001445	0.07	0.262868788562
0.001446	0.068	0.259568873327
0.001447	0.068	0.259568873327
0.001448	0.07	0.262868788562
0.001449	0.07	0.262868788562
0.00145	0.066	0.256210850668
0.001451	0.066	0.256210850668
0.001452	0.066	0.256210850668
0.001453	0.066	0.256210850668
0.001454	0.066	0.256210850668
0.001455	0.066	0.256210850668
0.001456	0.066	0.256210850668
0.001457	0.064	0.252792404949
0.001458	0.064	0.252792404949
0.001459	0.066	0.256210850668
0.00146	0.066	0.256210850668
0.001461	0.066	0.256210850668
0.001462	0.066	0.256210850668
0.001463	0.064	0.252792404949
0.001464	0.064	0.252792404949
0.001465	0.064	0.252792404949
0.001466	0.068	0.259568873327
0.001467	0.066	0.256210850668
0.001468	0.066	0.256210850668
0.001469	0.066	0.256210850668
0.00147	0.068	0.259568873327
0.001471	0.068	0.259568873327
0.001472	0.066	0.256210850668
0.001473	0.064	0.252792404949
0.001474	0.064	0.252792404949
0.001475	0.066	0.256210850668
0.001476	0.064	0.252792404949
0.001477	0.066	0.256210850668
0.001478	0.064	0.252792404949
0.001479	0.066	0.256210850668
0.00148	0.066	0.256210850668
0.001481	0.066	0.256210850668
0.001482	0.068	0.259568873327
0.001483	0.068	0.259568873327
0.001484	0.066	0.256210850668
0.001485	0.066	0.256210850668
0.001486	0.066	0.256210850668
0.001487	0.066	0.256210850668
0.001488	0.066	0.256210850668
0.001489	0.066	0.256210850668
0.00149	0.064	0.252792404949
0.001491	0.064	0.252792404949
0.001492	0.062	0.249311050698
0.001493	0.062	0.249311050698
0.001494	0.06	0.245764114549
0.001495	0.062	0.249311050698
0.001496	0.062	0.249311050698
0.001497	0.062	0.249311050698
0.001498	0.062	0.249311050698
0.001499	0.062	0.249311050698
0.0015	0.062	0.249311050698
0.001501	0.064	0.260583959598
0.001502	0.066	0.263901496775
0.001503	0.066	0.263901496775
0.001504	0.066	0.263901496775
0.001505	0.066	0.263901496775
0.001506	0.066	0.263901496775
0.001507	0.066	0.263901496775
0.001508	0.066	0.263901496775
0.001509	0.066	0.263901496775
0.00151	0.064	0.260583959598
0.001511	0.062	0.257208086965
0.001512	0.062	0.257208086965
0.001513	0.064	0.260583959598
0.001514	0.064	0.260583959598
0.001515	0.064	0.260583959598
0.001516	0.064	0.260583959598
0.001517	0.064	0.260583959598
0.001518	0.062	0.257208086965
0.001519	0.062	0.257208086965
0.00152	0.06	0.253771550809
0.001521	0.06	0.253771550809
0.001522	0.064	0.260583959598
0.001523	0.062	0.257208086965
0.001524	0.062	0.257208086965
0.001525	0.062	0.257208086965
0.001526	0.062	0.257208086965
0.001527	0.062	0.257208086965
0.001528	0.062	0.257208086965
0.001529	0.06	0.253771550809
0.00153	0.058	0.250271852193
0.001531	0.058	0.250271852193
0.001532	0.058	0.250271852193
0.001533	0.058	0.250271852193
0.001534	0.06	0.253771550809
0.001535	0.058	0.250271852193
0.001536	0.058	0.250271852193
0.001537	0.058	0.250271852193
0.001538	0.058	0.250271852193
0.001539	0.058	0.250271852193
0.00154	0.058	0.250271852193
0.001541	0.056	0.246706303122
0.001542	0.056	0.246706303122
0.001543	0.056	0.246706303122
0.001544	0.054	0.243072005793
0.001545	0.054	0.243072005793
0.001546	0.054	0.243072005793
0.001547	0.048	0.231723973727
0.001548	0.048	0.231723973727
0.001549	0.048	0.231723973727
0.00155	0.046	0.227780596189
0.001551	0.046	0.227780596189
0.001552	0.048	0.231723973727
0.001553	0.048	0.231723973727
0.001554	0.048	0.231723973727
0.001555	0.048	0.231723973727
0.001556	0.046	0.227780596189
0.001557	0.046	0.227780596189
0.001558	0.046	0.227780596189
0.001559	0.048	0.231723973727
0.00156	0.048	0.231723973727
0.001561	0.048	0.231723973727
0.001562	0.048	0.231723973727
0.001563	0.05	0.235584379788
0.001564	0.05	0.235584379788
0.001565	0.05	0.235584379788
0.001566	0.05	0.235584379788
0.001567	0.05	0.235584379788
0.001568	0.052	0.239365828806
0.001569	0.054	0.243072005793
0.00157	0.054	0.243072005793
0.001571	0.054	0.243072005793
0.001572	0.05	0.235584379788
0.001573	0.052	0.239365828806
0.001574	0.052	0.239365828806
0.001575	0.052	0.239365828806
0.001576	0.056	0.246706303122
0.001577	0.058	0.250271852193
0.001578	0.058	0.250271852193
0.001579	0.058	0.250271852193
0.00158	0.058	0.250271852193
0.001581	0.054	0.234699808266
0.001582	0.056	0.238461736973
0.001583	0.056	0.238461736973
0.001584	0.056	0.238461736973
0.001585	0.052	0.222027025382
0.001586	0.052	0.222027025382
0.001587	0.052	0.222027025382
0.001588	0.052	0.222027025382
0.001589	0.052	0.222027025382
0.00159	0.05	0.217944947177
0.001591	0.048	0.213766227454
0.001592	0.048	0.213766227454
0.001593	0.048	0.213766227454
0.001594	0.048	0.213766227454
0.001595	0.05	0.226936114358
0.001596	0.05	0.226936114358
0.001597	0.052	0.239365828806
0.001598	0.052	0.239365828806
0.001599	0.052	0.239365828806
0.0016	0.052	0.239365828806
0.001601	0.052	0.239365828806
0.001602	0.052	0.239365828806
0.001603	0.054	0.243072005793
0.001604	0.054	0.243072005793
0.001605	0.054	0.243072005793
0.001606	0.054	0.243072005793
0.001607	0.054	0.243072005793
0.001608	0.054	0.243072005793
0.001609	0.054	0.243072005793
0.00161	0.056	0.246706303122
0.001611	0.056	0.246706303122
0.001612	0.056	0.246706303122
0.001613	0.056	0.246706303122
0.001614	0.054	0.243072005793
0.001615	0.054	0.243072005793
0.001616	0.052	0.239365828806
0.001617	0.052	0.239365828806
0.001618	0.054	0.243072005793
0.001619	0.056	0.246706303122
0.00162	0.056	0.246706303122
0.001621	0.054	0.243072005793
0.001622	0.052	0.239365828806
0.001623	0.052	0.239365828806
0.001624	0.05	0.226936114358
0.001625	0.052	0.230859264488
0.001626	0.05	0.226936114358
0.001627	0.05	0.226936114358
0.001628	0.05	0.226936114358
0.001629	0.05	0.226936114358
0.00163	0.05	0.226936114358
0.001631	0.05	0.226936114358
0.001632	0.048	0.222925996689
0.001633	0.048	0.222925996689
0.001634	0.05	0.226936114358
0.001635	0.048	0.222925996689
0.001636	0.046	0.218824130296
0.001637	0.046	0.218824130296
0.001638	0.046	0.218824130296
0.001639	0.044	0.214625254805
0.00164	0.044	0.214625254805
0.001641	0.044	0.214625254805
0.001642	0.044	0.214625254805
0.001643	0.042	0.210323560259
0.001644	0.046	0.218824130296
0.001645	0.046	0.218824130296
0.001646	0.046	0.218824130296
0.001647	0.046	0.218824130296
0.001648	0.046	0.218824130296
0.001649	0.048	0.222925996689
0.00165	0.048	0.222925996689
0.001651	0.05	0.226936114358
0.001652	0.05	0.226936114358
0.001653	0.046	0.218824130296
0.001654	0.048	0.222925996689
0.001655	0.048	0.222925996689
0.001656	0.048	0.222925996689
0.001657	0.05	0.226936114358
0.001658	0.05	0.226936114358
0.001659	0.052	0.230859264488
0.00166	0.048	0.222925996689
0.001661	0.048	0.222925996689
0.001662	0.048	0.222925996689
0.001663	0.048	0.222925996689
0.001664	0.048	0.222925996689
0.001665	0.048	0.222925996689
0.001666	0.048	0.222925996689
0.001667	0.048	0.222925996689
0.001668	0.048	0.222925996689
0.001669	0.048	0.222925996689
0.00167	0.048	0.222925996689
0.001671	0.048	0.222925996689
0.001672	0.048	0.222925996689
0.001673	0.048	0.222925996689
0.001674	0.048	0.222925996689
0.001675	0.048	0.222925996689
0.001676	0.046	0.218824130296
0.001677	0.046	0.218824130296
0.001678	0.046	0.218824130296
0.001679	0.046	0.218824130296
0.00168	0.046	0.218824130296
0.001681	0.046	0.218824130296
0.001682	0.046	0.218824130296
0.001683	0.046	0.218824130296
0.001684	0.046	0.218824130296
0.001685	0.044	0.214625254805
0.001686	0.044	0.214625254805
0.001687	0.044	0.214625254805
0.001688	0.042	0.210323560259
0.001689	0.042	0.210323560259
0.00169	0.044	0.214625254805
0.001691	0.044	0.214625254805
0.001692	0.044	0.214625254805
0.001693	0.044	0.214625254805
0.001694	0.044	0.214625254805
0.001695	0.044	0.214625254805
0.001696	0.044	0.214625254805
0.001697	0.046	0.218824130296
0.001698	0.044	0.214625254805
0.001699	0.044	0.214625254805
0.0017	0.044	0.214625254805
0.001701	0.044	0.214625254805
0.001702	0.044	0.214625254805
0.001703	0.046	0.218824130296
0.001704	0.046	0.218824130296
0.001705	0.046	0.218824130296
0.001706	0.046	0.218824130296
0.001707	0.046	0.218824130296
0.001708	0.046	0.218824130296
0.001709	0.046	0.218824130296
0.00171	0.046	0.218824130296
0.001711	0.046	0.218824130296
0.001712	0.044	0.214625254805
0.001713	0.044	0.214625254805
0.001714	0.044	0.214625254805
0.001715	0.044	0.214625254805
0.001716	0.044	0.214625254805
0.001717	0.044	0.214625254805
0.001718	0.044	0.214625254805
0.001719	0.044	0.214625254805
0.00172	0.042	0.210323560259
0.001721	0.042	0.210323560259
0.001722	0.042	0.210323560259
0.001723	0.04	0.20591260282
0.001724	0.042	0.210323560259
0.001725	0.038	0.201385203031
0.001726	0.038	0.201385203031
0.001727	0.04	0.20591260282
0.001728	0.04	0.20591260282
0.001729	0.04	0.20591260282
0.00173	0.04	0.20591260282
0.001731	0.04	0.20591260282
0.001732	0.042	0.210323560259
0.001733	0.042	0.210323560259
0.001734	0.042	0.210323560259
0.001735	0.04	0.20591260282
0.001736	0.038	0.201385203031
0.001737	0.038	0.201385203031
0.001738	0.038	0.201385203031
0.001739	0.038	0.201385203031
0.00174	0.038	0.201385203031
0.001741	0.038	0.201385203031
0.001742	0.038	0.201385203031
0.001743	0.038	0.201385203031
0.001744	0.038	0.201385203031
0.001745	0.038	0.201385203031
0.001746	0.036	0.196733322038
0.001747	0.038	0.201385203031
0.001748	0.038	0.201385203031
0.001749	0.038	0.201385203031
0.00175	0.038	0.201385203031
0.001751	0.04	0.20591260282
0.001752	0.038	0.201385203031
0.001753	0.038	0.201385203031
0.001754	0.036	0.196733322038
0.001755	0.036	0.196733322038
0.001756	0.036	0.196733322038
0.001757	0.036	0.196733322038
0.001758	0.036	0.196733322038
0.001759	0.036	0.196733322038
0.00176	0.036	0.196733322038
0.001761	0.038	0.201385203031
0.001762	0.04	0.20591260282
0.001763	0.04	0.20591260282
0.001764	0.04	0.20591260282
0.001765	0.04	0.20591260282
0.001766	0.034	0.18122913673
0.001767	0.036	0.186290096355
0.001768	0.034	0.18122913673
0.001769	0.036	0.186290096355
0.00177	0.036	0.186290096355
0.001771	0.036	0.186290096355
0.001772	0.036	0.186290096355
0.001773	0.038	0.191196234273
0.001774	0.04	0.195959179423
0.001775	0.04	0.195959179423
0.001776	0.038	0.191196234273
0.001777	0.036	0.186290096355
0.001778	0.036	0.186290096355
0.001779	0.038	0.191196234273
0.00178	0.038	0.191196234273
0.001781	0.036	0.186290096355
0.001782	0.036	0.186290096355
0.001783	0.036	0.186290096355
0.001784	0.036	0.186290096355
0.001785	0.036	0.186290096355
0.001786	0.036	0.186290096355
0.001787	0.034	0.18122913673
0.001788	0.034	0.18122913673
0.001789	0.034	0.18122913673
0.00179	0.034	0.18122913673
0.001791	0.034	0.18122913673
0.001792	0.034	0.18122913673
0.001793	0.038	0.191196234273
0.001794	0.036	0.186290096355
0.001795	0.036	0.186290096355
0.001796	0.036	0.186290096355
0.001797	0.036	0.186290096355
0.001798	0.036	0.186290096355
0.001799	0.036	0.186290096355
0.0018	0.036	0.186290096355
0.001801	0.036	0.186290096355
0.001802	0.036	0.186290096355
0.001803	0.036	0.186290096355
0.001804	0.036	0.186290096355
0.001805	0.036	0.186290096355
0.001806	0.036	0.186290096355
0.001807	0.036	0.186290096355
0.001808	0.036	0.186290096355
0.001809	0.034	0.18122913673
0.00181	0.034	0.18122913673
0.001811	0.034	0.18122913673
0.001812	0.034	0.18122913673
0.001813	0.034	0.18122913673
0.001814	0.034	0.18122913673
0.001815	0.034	0.18122913673
0.001816	0.034	0.18122913673
0.001817	0.034	0.18122913673
0.001818	0.034	0.18122913673
0.001819	0.034	0.18122913673
0.00182	0.032	0.176
0.001821	0.03	0.170587221092
0.001822	0.03	0.170587221092
0.001823	0.03	0.170587221092
0.001824	0.03	0.170587221092
0.001825	0.03	0.170587221092
0.001826	0.03	0.170587221092
0.001827	0.03	0.170587221092
0.001828	0.03	0.170587221092
0.001829	0.03	0.170587221092
0.00183	0.034	0.1919479096
0.001831	0.032	0.187018715641
0.001832	0.032	0.187018715641
0.001833	0.032	0.187018715641
0.001834	0.034	0.1919479096
0.001835	0.034	0.1919479096
0.001836	0.032	0.187018715641
0.001837	0.032	0.187018715641
0.001838	0.032	0.187018715641
0.001839	0.03	0.181934053987
0.00184	0.03	0.181934053987
0.001841	0.03	0.181934053987
0.001842	0.03	0.181934053987
0.001843	0.03	0.181934053987
0.001844	0.03	0.170587221092
0.001845	0.028	0.164972725018
0.001846	0.028	0.164972725018
0.001847	0.028	0.164972725018
0.001848	0.03	0.170587221092
0.001849	0.03	0.170587221092
0.00185	0.03	0.170587221092
0.001851	0.03	0.170587221092
0.001852	0.03	0.170587221092
0.001853	0.03	0.170587221092
0.001854	0.03	0.170587221092
0.001855	0.026	0.159135162676
0.001856	0.026	0.159135162676
0.001857	0.026	0.159135162676
0.001858	0.022	0.146683332386
0.001859	0.022	0.146683332386
0.00186	0.024	0.153049011758
0.001861	0.024	0.153049011758
0.001862	0.024	0.153049011758
0.001863	0.026	0.159135162676
0.001864	0.024	0.153049011758
0.001865	0.024	0.153049011758
0.001866	0.024	0.153049011758
0.001867	0.024	0.153049011758
0.001868	0.024	0.153049011758
0.001869	0.024	0.153049011758
0.00187	0.024	0.153049011758
0.001871	0.024	0.153049011758
0.001872	0.028	0.164972725018
0.001873	0.028	0.164972725018
0.001874	0.026	0.159135162676
0.001875	0.028	0.164972725018
0.001876	0.028	0.164972725018
0.001877	0.03	0.181934053987
0.001878	0.03	0.181934053987
0.001879	0.03	0.181934053987
0.00188	0.03	0.181934053987
0.001881	0.03	0.181934053987
0.001882	0.032	0.187018715641
0.001883	0.034	0.1919479096
0.001884	0.032	0.187018715641
0.001885	0.032	0.187018715641
0.001886	0.032	0.187018715641
0.001887	0.032	0.187018715641
0.001888	0.032	0.187018715641
0.001889	0.032	0.187018715641
0.00189	0.032	0.187018715641
0.001891	0.032	0.187018715641
0.001892	0.032	0.187018715641
0.001893	0.032	0.187018715641
0.001894	0.034	0.1919479096
0.001895	0.034	0.1919479096
0.001896	0.036	0.196733322038
0.001897	0.034	0.1919479096
0.001898	0.032	0.176
0.001899	0.032	0.176
0.0019	0.032	0.176
0.001901	0.032	0.176
0.001902	0.032	0.176
0.001903	0.03	0.170587221092
0.001904	0.03	0.170587221092
0.001905	0.032	0.176
0.001906	0.032	0.176
0.001907	0.03	0.170587221092
0.001908	0.03	0.170587221092
0.001909	0.03	0.170587221092
0.00191	0.03	0.170587221092
0.001911	0.03	0.170587221092
0.001912	0.03	0.170587221092
0.001913	0.03	0.170587221092
0.001914	0.03	0.170587221092
0.001915	0.03	0.170587221092
0.001916	0.032	0.187018715641
0.001917	0.032	0.187018715641
0.001918	0.034	0.1919479096
0.001919	0.034	0.1919479096
0.00192	0.034	0.1919479096
0.001921	0.034	0.1919479096
0.001922	0.034	0.1919479096
0.001923	0.034	0.1919479096
0.001924	0.036	0.196733322038
0.001925	0.036	0.196733322038
0.001926	0.034	0.1919479096
0.001927	0.034	0.1919479096
0.001928	0.034	0.1919479096
0.001929	0.034	0.1919479096
0.00193	0.036	0.196733322038
0.001931	0.036	0.196733322038
0.001932	0.036	0.196733322038
0.001933	0.038	0.201385203031
0.001934	0.036	0.196733322038
0.001935	0.034	0.1919479096
0.001936	0.036	0.196733322038
0.001937	0.036	0.196733322038
0.001938	0.036	0.196733322038
0.001939	0.036	0.196733322038
0.00194	0.036	0.196733322038
0.001941	0.034	0.1919479096
0.001942	0.034	0.1919479096
0.001943	0.034	0.1919479096
0.001944	0.034	0.1919479096
0.001945	0.034	0.1919479096
0.001946	0.034	0.1919479096
0.001947	0.034	0.1919479096
0.001948	0.034	0.1919479096
0.001949	0.034	0.1919479096
0.00195	0.032	0.187018715641
0.001951	0.032	0.187018715641
0.001952	0.03	0.170587221092
0.001953	0.026	0.159135162676
0.001954	0.026	0.159135162676
0.001955	0.028	0.164972725018
0.001956	0.028	0.164972725018
0.001957	0.028	0.164972725018
0.001958	0.028	0.164972725018
0.001959	0.028	0.164972725018
0.00196	0.028	0.164972725018
0.001961	0.03	0.170587221092
0.001962	0.03	0.170587221092
0.001963	0.03	0.170587221092
0.001964	0.03	0.170587221092
0.001965	0.03	0.170587221092
0.001966	0.03	0.170587221092
0.001967	0.03	0.170587221092
0.001968	0.03	0.170587221092
0.001969	0.03	0.170587221092
0.00197	0.028	0.164972725018
0.001971	0.028	0.164972725018
0.001972	0.028	0.164972725018
0.001973	0.028	0.164972725018
0.001974	0.028	0.164972725018
0.001975	0.03	0.170587221092
0.001976	0.028	0.164972725018
0.001977	0.028	0.164972725018
0.001978	0.03	0.170587221092
0.001979	0.028	0.164972725018
0.00198	0.028	0.164972725018
0.001981	0.026	0.159135162676
0.001982	0.026	0.159135162676
0.001983	0.026	0.159135162676
0.001984	0.026	0.159135162676
0.001985	0.026	0.159135162676
0.001986	0.026	0.159135162676
0.001987	0.026	0.159135162676
0.001988	0.028	0.176680502603
0.001989	0.028	0.176680502603
0.00199	0.028	0.176680502603
0.001991	0.028	0.176680502603
0.001992	0.026	0.171242518085
0.001993	0.026	0.171242518085
0.001994	0.024	0.165601932356
0.001995	0.024	0.165601932356
0.001996	0.024	0.165601932356
0.001997	0.024	0.165601932356
0.001998	0.024	0.165601932356
[truncated: 8,002 more rows]
