# Supplementary material for: The Influence of Synaptic Size on AMPA Receptor Activation: A Monte Carlo Model
Source: PLoS One. 2015 Jun 24;10(6):e0130924. doi: 10.1371/journal.pone.0130924 (PMC4479604; doi:10.1371/journal.pone.0130924)
Supplement: S1 Dataset — This package contains the experimental data used as basis for the analysis presented in the paper. (ZIP) [file pone.0130924.s001.zip › S1 Simulation data/test/531_8669_88_92.csv]

time	AMPA.O.mean	AMPA.O.stdev
0.0	0.0	0.0
1e-06	0.0	0.0
2e-06	0.018	0.132951118837
3e-06	0.092	0.289025950392
4e-06	0.18	0.423792402008
5e-06	0.274	0.550385319572
6e-06	0.388	0.655328925045
7e-06	0.476	0.702441456635
8e-06	0.592	0.75995789357
9e-06	0.708	0.823854356061
1e-05	0.824	0.870071261449
1.1e-05	0.914	0.904767373417
1.2e-05	1.014	0.932632832362
1.3e-05	1.076	0.972740458704
1.4e-05	1.166	1.02100146915
1.5e-05	1.23	1.04551422755
1.6e-05	1.302	1.07275160219
1.7e-05	1.36	1.12
1.8e-05	1.39	1.13573764576
1.9e-05	1.432	1.13197879839
2e-05	1.476	1.14255153057
2.1e-05	1.526	1.15815542998
2.2e-05	1.564	1.17724423974
2.3e-05	1.62	1.19983332176
2.4e-05	1.658	1.21862053158
2.5e-05	1.686	1.24072720612
2.6e-05	1.726	1.27550931004
2.7e-05	1.768	1.27991249701
2.8e-05	1.8	1.2976902558
2.9e-05	1.826	1.30832870488
3e-05	1.838	1.30528004658
3.1e-05	1.85	1.3309770847
3.2e-05	1.874	1.35429834232
3.3e-05	1.88	1.36440463206
3.4e-05	1.884	1.37059986867
3.5e-05	1.914	1.37934912187
3.6e-05	1.914	1.37499236362
3.7e-05	1.906	1.37882703774
3.8e-05	1.914	1.3894617663
3.9e-05	1.914	1.3836921623
4e-05	1.918	1.38970356551
4.1e-05	1.93	1.3903596657
4.2e-05	1.924	1.38932501597
4.3e-05	1.924	1.39650420694
4.4e-05	1.932	1.38973954394
4.5e-05	1.944	1.38883548342
4.6e-05	1.95	1.38546021235
4.7e-05	1.968	1.40818180644
4.8e-05	1.97	1.39753354164
4.9e-05	1.974	1.38611832107
5e-05	1.97	1.38747972958
5.1e-05	1.98	1.38260623462
5.2e-05	1.974	1.38178290625
5.3e-05	1.968	1.37658127257
5.4e-05	1.964	1.38949775099
5.5e-05	1.97	1.39896390232
5.6e-05	1.966	1.38882828312
5.7e-05	1.97	1.40609388022
5.8e-05	1.966	1.40030139613
5.9e-05	1.968	1.39534081858
6e-05	1.966	1.39887240304
6.1e-05	1.96	1.40228385144
6.2e-05	1.956	1.4007369489
6.3e-05	1.944	1.39601719187
6.4e-05	1.932	1.38829967946
6.5e-05	1.938	1.39504695261
6.6e-05	1.944	1.41027089596
6.7e-05	1.924	1.40791477015
6.8e-05	1.94	1.41435497666
6.9e-05	1.932	1.40974323903
7e-05	1.928	1.40243217305
7.1e-05	1.932	1.40548070069
7.2e-05	1.928	1.40670394895
7.3e-05	1.908	1.40979998581
7.4e-05	1.898	1.39556296884
7.5e-05	1.89	1.38343774706
7.6e-05	1.89	1.39638819817
7.7e-05	1.876	1.40734643923
7.8e-05	1.902	1.41435356259
7.9e-05	1.902	1.42842430671
8e-05	1.904	1.42365164278
8.1e-05	1.888	1.39837620117
8.2e-05	1.886	1.40178600364
8.3e-05	1.864	1.39910828745
8.4e-05	1.852	1.40360108293
8.5e-05	1.84	1.39656722001
8.6e-05	1.848	1.40602133696
8.7e-05	1.836	1.39466985341
8.8e-05	1.838	1.39131448638
8.9e-05	1.828	1.38795388972
9e-05	1.818	1.36706839624
9.1e-05	1.808	1.36935605304
9.2e-05	1.802	1.36923190147
9.3e-05	1.802	1.37360693068
9.4e-05	1.804	1.38621210498
9.5e-05	1.794	1.37388645819
9.6e-05	1.794	1.37097191802
9.7e-05	1.788	1.37661032976
9.8e-05	1.79	1.39352072105
9.9e-05	1.784	1.39332121207
0.0001	1.79	1.38632607997
0.000101	1.796	1.38505739953
0.000102	1.794	1.38548330917
0.000103	1.79	1.38776799214
0.000104	1.778	1.39022156508
0.000105	1.768	1.38353749497
0.000106	1.766	1.36939548707
0.000107	1.76	1.36908728721
0.000108	1.764	1.36246247655
0.000109	1.746	1.34814094219
0.00011	1.744	1.3440476182
0.000111	1.746	1.33472244306
0.000112	1.742	1.32492867733
0.000113	1.714	1.28693589584
0.000114	1.708	1.27229556315
0.000115	1.706	1.27889170769
0.000116	1.688	1.26437968981
0.000117	1.696	1.27105625367
0.000118	1.69	1.25932521614
0.000119	1.694	1.24593900332
0.00012	1.712	1.26374681008
0.000121	1.716	1.25353260827
0.000122	1.706	1.24882504779
0.000123	1.702	1.25586464239
0.000124	1.698	1.25650149224
0.000125	1.68	1.24803846095
0.000126	1.676	1.21615130638
0.000127	1.654	1.21420097183
0.000128	1.66	1.20515559161
0.000129	1.656	1.20567989118
0.00013	1.648	1.18999831933
0.000131	1.638	1.19287719401
0.000132	1.628	1.204
0.000133	1.632	1.20522860902
0.000134	1.612	1.20060651339
0.000135	1.61	1.2007914057
0.000136	1.61	1.19243448457
0.000137	1.606	1.18607082419
0.000138	1.604	1.17438664843
0.000139	1.59	1.17383985279
0.00014	1.59	1.17383985279
0.000141	1.604	1.17438664843
0.000142	1.602	1.1762635759
0.000143	1.6	1.1882760622
0.000144	1.584	1.18276963099
0.000145	1.594	1.1938023287
0.000146	1.586	1.20441022912
0.000147	1.578	1.20661344266
0.000148	1.578	1.20329381283
0.000149	1.576	1.1984256339
0.00015	1.57	1.20710397232
0.000151	1.57	1.20875969489
0.000152	1.572	1.20200499167
0.000153	1.576	1.19340856374
0.000154	1.572	1.19030080232
0.000155	1.582	1.20965945621
0.000156	1.564	1.20245748366
0.000157	1.56	1.19766439373
0.000158	1.548	1.19987332665
0.000159	1.536	1.18857225275
0.00016	1.542	1.18331568062
0.000161	1.532	1.18531683528
0.000162	1.528	1.18372969888
0.000163	1.522	1.16684017757
0.000164	1.512	1.16183303448
0.000165	1.5	1.16189500386
0.000166	1.498	1.16189328254
0.000167	1.488	1.17382111073
0.000168	1.494	1.16874462566
0.000169	1.494	1.16703213323
0.00017	1.5	1.17728501222
0.000171	1.49	1.18570654042
0.000172	1.488	1.184
0.000173	1.484	1.19404522527
0.000174	1.486	1.2007514314
0.000175	1.482	1.20899793217
0.000176	1.48	1.21391927244
0.000177	1.458	1.21170788559
0.000178	1.458	1.19508828126
0.000179	1.466	1.20201663882
0.00018	1.446	1.19961827262
0.000181	1.442	1.19609196971
0.000182	1.426	1.21182672029
0.000183	1.436	1.20909222146
0.000184	1.43	1.20378569521
0.000185	1.422	1.21157583337
0.000186	1.41	1.20743529847
0.000187	1.402	1.20016498866
0.000188	1.406	1.20214974109
0.000189	1.412	1.2042657514
0.00019	1.398	1.20149739908
0.000191	1.39	1.20245582039
0.000192	1.39	1.21074357318
0.000193	1.396	1.20298960927
0.000194	1.39	1.2057777573
0.000195	1.394	1.21275059266
0.000196	1.39	1.20245582039
0.000197	1.378	1.19629260635
0.000198	1.37	1.19544970618
0.000199	1.374	1.19754916392
0.0002	1.374	1.19085011651
0.000201	1.36	1.18084715353
0.000202	1.38	1.17966096824
0.000203	1.386	1.17856013847
0.000204	1.382	1.17476635975
0.000205	1.366	1.17134281916
0.000206	1.366	1.16792294266
0.000207	1.36	1.15169440391
0.000208	1.358	1.1497112681
0.000209	1.346	1.15164404223
0.00021	1.356	1.15467051577
0.000211	1.346	1.15337938251
0.000212	1.34	1.16292734081
0.000213	1.336	1.17775379431
0.000214	1.328	1.16979314411
0.000215	1.34	1.17320075008
0.000216	1.336	1.18114520699
0.000217	1.344	1.17544204451
0.000218	1.344	1.18053547172
0.000219	1.338	1.18985545341
0.00022	1.336	1.19293922729
0.000221	1.338	1.1948874424
0.000222	1.328	1.20682061633
0.000223	1.314	1.18802525226
0.000224	1.322	1.18081158531
0.000225	1.314	1.17618195871
0.000226	1.312	1.16561400129
0.000227	1.314	1.16249903226
0.000228	1.316	1.16453595908
0.000229	1.312	1.16389690265
0.00023	1.296	1.15081883891
0.000231	1.302	1.16395704388
0.000232	1.296	1.15774954114
0.000233	1.288	1.14588655634
0.000234	1.294	1.14348764751
0.000235	1.298	1.13718775934
0.000236	1.288	1.13536602028
0.000237	1.292	1.13786466682
0.000238	1.272	1.12694986579
0.000239	1.264	1.12707763708
0.00024	1.25	1.10611934257
0.000241	1.24	1.09471457467
0.000242	1.238	1.08506036698
0.000243	1.242	1.08417526258
0.000244	1.246	1.09246693314
0.000245	1.246	1.10339657422
0.000246	1.25	1.0952168735
0.000247	1.266	1.10238105934
0.000248	1.266	1.09874655858
0.000249	1.262	1.10333856998
0.00025	1.26	1.11013512691
0.000251	1.266	1.11141531391
0.000252	1.276	1.11347384343
0.000253	1.28	1.10887330205
0.000254	1.274	1.12023390415
0.000255	1.276	1.13482333427
0.000256	1.268	1.12967960059
0.000257	1.26	1.12800709218
0.000258	1.26	1.14035082321
0.000259	1.26	1.14385313743
0.00026	1.266	1.13632917766
0.000261	1.26	1.14560027933
0.000262	1.25	1.15390640868
0.000263	1.24	1.14297856498
0.000264	1.23	1.12120470923
0.000265	1.22	1.11516814876
0.000266	1.222	1.12814715352
0.000267	1.232	1.13761856525
0.000268	1.226	1.13266235039
0.000269	1.232	1.1358591462
0.00027	1.242	1.13288834401
0.000271	1.242	1.13641365708
0.000272	1.224	1.12330939638
0.000273	1.206	1.09524609107
0.000274	1.192	1.07848783025
0.000275	1.18	1.07498837203
0.000276	1.18	1.07684725008
0.000277	1.186	1.08046471483
0.000278	1.182	1.06624387454
0.000279	1.184	1.06119932152
0.00028	1.174	1.0694503261
0.000281	1.18	1.07126093927
0.000282	1.158	1.06819286648
0.000283	1.152	1.06625325322
0.000284	1.146	1.06802808952
0.000285	1.146	1.06989906066
0.000286	1.144	1.0617268952
0.000287	1.132	1.05951687103
0.000288	1.118	1.056444982
0.000289	1.122	1.06353937398
0.00029	1.126	1.06870201647
0.000291	1.132	1.08193160597
0.000292	1.126	1.07430163362
0.000293	1.124	1.068
0.000294	1.126	1.07430163362
0.000295	1.12	1.06845683114
0.000296	1.114	1.05309258852
0.000297	1.12	1.05716602291
0.000298	1.124	1.06612569615
0.000299	1.112	1.0636992056
0.0003	1.106	1.05771640812
0.000301	1.104	1.06451115541
0.000302	1.102	1.05242386898
0.000303	1.112	1.05425613586
0.000304	1.114	1.05499004735
0.000305	1.098	1.04517749689
0.000306	1.092	1.04476600251
0.000307	1.09	1.04589674443
0.000308	1.102	1.05052177512
0.000309	1.098	1.03942099267
0.00031	1.096	1.03671789798
0.000311	1.104	1.03013785485
0.000312	1.108	1.01011682493
0.000313	1.112	1.01953714989
0.000314	1.106	1.0191977237
0.000315	1.106	1.0191977237
0.000316	1.1	1.01685790551
0.000317	1.1	1.01685790551
0.000318	1.094	1.02233262689
0.000319	1.09	1.02854265833
0.00032	1.086	1.02107982058
0.000321	1.08	1.02839681057
0.000322	1.074	1.02592592325
0.000323	1.074	1.0356273461
0.000324	1.072	1.03286785215
0.000325	1.07	1.01838106817
0.000326	1.074	1.02201956928
0.000327	1.076	1.02480437158
0.000328	1.072	1.01922323364
0.000329	1.08	1.03227903205
0.00033	1.066	1.01274083555
0.000331	1.058	1.01520244287
0.000332	1.064	1.0314572216
0.000333	1.048	1.03038633531
0.000334	1.044	1.02862237969
0.000335	1.024	1.01952145637
0.000336	1.02	1.01960776772
0.000337	1.018	1.00879928628
0.000338	1.024	1.00768248968
0.000339	1.02	1.00578327685
0.00034	1.02	1.00578327685
0.000341	1.012	1.00192614498
0.000342	1.006	0.994969346261
0.000343	1.002	0.998997497494
0.000344	0.994	0.994969346261
0.000345	1.002	0.998997497494
0.000346	1.014	0.996897186273
0.000347	1.022	1.00075771294
0.000348	1.018	0.994824607657
0.000349	1.016	1.00386453269
0.00035	1.01	0.99894944817
0.000351	1.008	0.993949696916
0.000352	1.004	0.989941412408
0.000353	1.002	0.988936802834
0.000354	0.992	0.993949696916
0.000355	0.986	0.998901396535
0.000356	0.992	0.997965931282
0.000357	0.992	0.997965931282
0.000358	1.002	1.00099750249
0.000359	0.996	0.987919025022
0.00036	0.988	0.977678883888
0.000361	0.996	0.987919025022
0.000362	0.998	0.984883749485
0.000363	0.994	0.980797634581
0.000364	0.996	0.989941412408
0.000365	0.986	0.984786271228
0.000366	0.98	0.979591751701
0.000367	0.986	0.988839724121
0.000368	0.984	0.977621603689
0.000369	0.974	0.980471315236
0.00037	0.972	0.979395732072
0.000371	0.98	0.971390755566
0.000372	0.974	0.970218532084
0.000373	0.976	0.969238876645
0.000374	0.966	0.965838495816
0.000375	0.972	0.975303029832
0.000376	0.97	0.974217634823
0.000377	0.976	0.983577144915
0.000378	0.972	0.981435683068
0.000379	0.982	0.978609217206
0.00038	0.982	0.982688149923
0.000381	0.966	0.974086238482
0.000382	0.974	0.978429353607
0.000383	0.968	0.975179983388
0.000384	0.964	0.977089555773
0.000385	0.952	0.978619435736
0.000386	0.952	0.974523473293
0.000387	0.958	0.977873202414
0.000388	0.954	0.975645427397
0.000389	0.946	0.962852013551
0.00039	0.952	0.962130968216
0.000391	0.95	0.960989073819
0.000392	0.946	0.950307318713
0.000393	0.946	0.948200400759
0.000394	0.94	0.938296328459
0.000395	0.936	0.922986457105
0.000396	0.926	0.91680095986
0.000397	0.918	0.916120079466
0.000398	0.922	0.925157283925
0.000399	0.924	0.937136062693
0.0004	0.908	0.924951890641
0.000401	0.908	0.929266377311
0.000402	0.91	0.928385695711
0.000403	0.904	0.924545293644
0.000404	0.904	0.924545293644
0.000405	0.902	0.923252944756
0.000406	0.896	0.919338892901
0.000407	0.892	0.918877576177
0.000408	0.892	0.910129661092
0.000409	0.89	0.895488693396
0.00041	0.886	0.903882735757
0.000411	0.888	0.914032822168
0.000412	0.884	0.91572048137
0.000413	0.88	0.913016976841
0.000414	0.872	0.905326460455
0.000415	0.878	0.902837748435
0.000416	0.874	0.906710538154
0.000417	0.88	0.915204895092
0.000418	0.874	0.91330389247
0.000419	0.878	0.924724823934
0.00042	0.876	0.92553984247
0.000421	0.872	0.922830428627
0.000422	0.87	0.927954740276
0.000423	0.856	0.926964940006
0.000424	0.852	0.930642788614
0.000425	0.844	0.933629476827
0.000426	0.836	0.934400342466
0.000427	0.83	0.932255329832
0.000428	0.832	0.918572806042
0.000429	0.826	0.918544500827
0.00043	0.824	0.903893799072
0.000431	0.822	0.900175538437
0.000432	0.822	0.895720938686
0.000433	0.826	0.894272889
0.000434	0.822	0.893485310456
0.000435	0.82	0.900888450364
0.000436	0.818	0.897148817087
0.000437	0.816	0.893389052989
0.000438	0.806	0.890148302251
0.000439	0.794	0.880661115299
0.00044	0.792	0.885853260986
0.000441	0.798	0.899553222439
0.000442	0.802	0.902660512042
0.000443	0.796	0.900213308055
0.000444	0.788	0.89389932319
0.000445	0.794	0.898645647628
0.000446	0.802	0.89375388111
0.000447	0.8	0.89888820217
0.000448	0.802	0.898218236288
0.000449	0.804	0.904203516914
0.00045	0.816	0.911122384754
0.000451	0.82	0.916296895116
0.000452	0.816	0.917684041487
0.000453	0.81	0.915368778144
0.000454	0.812	0.910305443244
0.000455	0.808	0.913857756984
0.000456	0.818	0.91917136596
0.000457	0.822	0.924292161603
0.000458	0.812	0.921225271039
0.000459	0.816	0.90892463934
0.00046	0.808	0.907268427754
0.000461	0.798	0.890615517493
0.000462	0.79	0.879715863219
0.000463	0.786	0.876472475324
0.000464	0.788	0.882641490074
0.000465	0.792	0.885853260986
0.000466	0.796	0.889035432365
0.000467	0.796	0.884524731141
0.000468	0.796	0.886782949768
0.000469	0.792	0.881326273295
0.00047	0.79	0.879715863219
0.000471	0.796	0.877715215773
0.000472	0.794	0.873821492068
0.000473	0.796	0.873146035895
0.000474	0.798	0.872465472096
0.000475	0.79	0.875157128749
0.000476	0.788	0.866634871212
0.000477	0.78	0.866948672068
0.000478	0.784	0.867953915827
0.000479	0.776	0.868230384172
0.00048	0.778	0.869894246446
0.000481	0.77	0.865505632564
0.000482	0.766	0.864432761989
0.000483	0.756	0.858174807367
0.000484	0.764	0.867354598766
0.000485	0.76	0.87544274513
0.000486	0.75	0.866890996608
0.000487	0.75	0.86458082329
0.000488	0.742	0.869158213446
0.000489	0.75	0.871492971859
0.00049	0.738	0.858694357732
0.000491	0.74	0.860464990572
0.000492	0.742	0.862227348209
0.000493	0.746	0.868034561524
0.000494	0.746	0.865727439787
0.000495	0.744	0.861663507409
0.000496	0.75	0.8599418585
0.000497	0.748	0.851173307852
0.000498	0.742	0.845834499178
0.000499	0.73	0.844452485342
0.0005	0.732	0.843905207947
0.000501	0.734	0.843352832449
0.000502	0.718	0.830948855225
0.000503	0.728	0.842624471517
0.000504	0.728	0.847358247732
0.000505	0.724	0.838942191095
0.000506	0.732	0.855672834675
0.000507	0.734	0.862116001475
0.000508	0.732	0.862656362638
0.000509	0.728	0.866034641339
0.00051	0.726	0.868863625663
0.000511	0.724	0.860130222699
0.000512	0.72	0.849470423264
0.000513	0.716	0.852844651739
0.000514	0.712	0.842054630057
0.000515	0.712	0.842054630057
0.000516	0.71	0.840178552452
0.000517	0.712	0.83967612804
0.000518	0.714	0.846288366929
0.000519	0.71	0.835404093837
0.00052	0.712	0.83249984985
0.000521	0.7	0.828251169634
0.000522	0.702	0.830178294103
0.000523	0.706	0.824356718903
0.000524	0.714	0.819880479094
0.000525	0.708	0.816539037646
0.000526	0.706	0.812135456682
0.000527	0.704	0.819990243844
0.000528	0.712	0.83249984985
0.000529	0.708	0.821423155262
0.00053	0.714	0.824744809017
0.000531	0.712	0.817958434152
0.000532	0.706	0.8096690682
0.000533	0.712	0.820399902487
0.000534	0.702	0.815595487972
0.000535	0.698	0.804236283688
0.000536	0.694	0.797724263139
0.000537	0.698	0.804236283688
0.000538	0.684	0.802585820956
0.000539	0.678	0.801446192829
0.00054	0.68	0.80099937578
0.000541	0.688	0.809108150991
0.000542	0.686	0.81694797876
0.000543	0.682	0.812942802416
0.000544	0.674	0.814692580057
0.000545	0.674	0.807294246232
0.000546	0.664	0.804427746911
0.000547	0.664	0.801937653437
0.000548	0.662	0.804832901912
0.000549	0.65	0.787083223046
0.00055	0.656	0.793513704986
0.000551	0.654	0.791381071292
0.000552	0.654	0.796419487456
0.000553	0.658	0.803141332519
0.000554	0.648	0.795044652834
0.000555	0.642	0.791097971177
0.000556	0.644	0.788203019532
0.000557	0.638	0.789275617259
0.000558	0.632	0.780112812355
0.000559	0.636	0.776855198863
0.00056	0.632	0.769789581639
0.000561	0.63	0.77012985918
0.000562	0.62	0.769155380921
0.000563	0.612	0.775535943719
0.000564	0.612	0.767760379285
0.000565	0.618	0.774645725477
0.000566	0.612	0.770360954358
0.000567	0.614	0.76223618387
0.000568	0.618	0.758996706185
0.000569	0.62	0.774338427304
0.00057	0.614	0.76223618387
0.000571	0.616	0.769768796458
0.000572	0.616	0.772362609142
0.000573	0.622	0.779176488352
0.000574	0.616	0.774947740173
0.000575	0.616	0.767166214063
0.000576	0.616	0.769768796458
0.000577	0.618	0.76946474903
0.000578	0.618	0.76946474903
0.000579	0.622	0.779176488352
0.00058	0.618	0.774645725477
0.000581	0.612	0.770360954358
0.000582	0.616	0.772362609142
0.000583	0.61	0.762823701782
0.000584	0.608	0.760484056375
0.000585	0.602	0.756039681498
0.000586	0.594	0.751773902181
0.000587	0.592	0.746683333147
0.000588	0.598	0.748596019225
0.000589	0.592	0.741306953967
0.00059	0.59	0.746927037936
0.000591	0.594	0.759713103744
0.000592	0.592	0.757321596153
0.000593	0.596	0.754177697894
0.000594	0.602	0.753389673409
0.000595	0.598	0.751262936661
0.000596	0.604	0.755767159911
0.000597	0.596	0.759462968156
0.000598	0.596	0.76209185798
0.000599	0.59	0.754917214004
0.0006	0.584	0.755608364168
0.000601	0.59	0.752263251794
0.000602	0.582	0.75317726997
0.000603	0.59	0.752263251794
0.000604	0.586	0.750069330129
0.000605	0.576	0.737715392275
0.000606	0.578	0.73750661014
0.000607	0.572	0.732677282301
0.000608	0.568	0.722063709101
0.000609	0.564	0.725192388267
0.00061	0.564	0.722429235289
0.000611	0.558	0.720163870241
0.000612	0.556	0.720322150152
0.000613	0.556	0.731343968321
0.000614	0.562	0.736312433686
0.000615	0.556	0.731343968321
0.000616	0.552	0.728900541912
0.000617	0.556	0.731343968321
0.000618	0.554	0.723245463173
0.000619	0.56	0.728285658241
0.00062	0.57	0.738308878451
0.000621	0.568	0.735782576581
0.000622	0.558	0.736638310163
0.000623	0.556	0.728604144924
0.000624	0.562	0.722603625787
0.000625	0.564	0.730687347639
0.000626	0.568	0.730325954626
0.000627	0.566	0.727766446053
0.000628	0.568	0.72482825552
0.000629	0.564	0.725192388267
0.00063	0.55	0.715192281838
0.000631	0.536	0.701928771315
0.000632	0.546	0.71265980664
0.000633	0.552	0.703772690576
0.000634	0.544	0.698615774228
0.000635	0.54	0.695988505652
0.000636	0.538	0.693221465334
0.000637	0.536	0.690437542432
0.000638	0.536	0.687534726396
0.000639	0.534	0.687636531897
0.00064	0.538	0.698967810418
0.000641	0.55	0.701070609853
0.000642	0.548	0.712527894191
0.000643	0.546	0.707024752042
0.000644	0.544	0.709974647435
0.000645	0.544	0.712786082917
0.000646	0.546	0.721029819078
0.000647	0.55	0.726291952317
0.000648	0.544	0.718375946145
0.000649	0.552	0.717841208068
0.00065	0.552	0.715049648626
0.000651	0.548	0.701210382125
0.000652	0.548	0.701210382125
0.000653	0.544	0.698615774228
0.000654	0.542	0.692990620427
0.000655	0.546	0.701344423233
0.000656	0.548	0.704056815889
0.000657	0.548	0.709715435932
0.000658	0.538	0.704667297382
0.000659	0.536	0.704772303656
0.00066	0.538	0.707499823322
0.000661	0.532	0.70496524737
0.000662	0.53	0.705053189483
0.000663	0.52	0.699714227381
0.000664	0.514	0.699859985997
0.000665	0.52	0.699714227381
0.000666	0.518	0.699768533159
0.000667	0.522	0.702506939468
0.000668	0.516	0.702669196706
0.000669	0.512	0.699897135299
0.00067	0.514	0.694121026911
0.000671	0.52	0.693974062916
0.000672	0.518	0.694028817845
0.000673	0.514	0.691233679735
0.000674	0.518	0.691141085452
0.000675	0.508	0.685518781654
0.000676	0.514	0.688334221146
0.000677	0.514	0.691233679735
0.000678	0.512	0.685460429201
0.000679	0.516	0.691190277709
0.00068	0.508	0.682595048327
0.000681	0.498	0.673792252849
0.000682	0.492	0.664782671254
0.000683	0.488	0.664722498491
0.000684	0.482	0.664587089854
0.000685	0.484	0.66463824747
0.000686	0.48	0.664529909033
0.000687	0.488	0.670713053399
0.000688	0.488	0.667724494084
0.000689	0.482	0.670578854424
0.00069	0.478	0.664466703455
0.000691	0.476	0.664397471398
0.000692	0.476	0.667400928977
0.000693	0.474	0.667326007286
0.000694	0.462	0.666750328084
0.000695	0.466	0.666966266014
0.000696	0.458	0.66048164244
0.000697	0.456	0.654266000951
0.000698	0.456	0.660351421593
0.000699	0.454	0.657178818892
0.0007	0.46	0.654522726878
0.000701	0.466	0.657908808271
0.000702	0.47	0.655057249406
0.000703	0.474	0.661304770889
0.000704	0.478	0.667469849506
0.000705	0.48	0.658483105326
0.000706	0.48	0.661513416342
0.000707	0.478	0.661449922519
0.000708	0.474	0.658273499391
0.000709	0.476	0.655304509369
0.00071	0.472	0.652085883914
0.000711	0.472	0.658191461506
0.000712	0.47	0.655057249406
0.000713	0.468	0.651901833101
0.000714	0.468	0.648826633239
0.000715	0.472	0.655145785303
0.000716	0.468	0.654962594352
0.000717	0.472	0.661223109094
0.000718	0.462	0.648502891281
0.000719	0.464	0.645526141996
0.00072	0.47	0.648922183316
0.000721	0.464	0.645526141996
0.000722	0.462	0.645411496644
0.000723	0.458	0.648256122223
0.000724	0.458	0.645163545157
0.000725	0.458	0.648256122223
0.000726	0.45	0.641482657599
0.000727	0.452	0.644744910798
0.000728	0.444	0.640986739332
0.000729	0.446	0.644270129682
0.00073	0.45	0.647688196588
0.000731	0.44	0.643739077577
0.000732	0.436	0.640237455949
0.000733	0.44	0.643739077577
0.000734	0.434	0.630590199734
0.000735	0.434	0.636901876273
0.000736	0.436	0.64645494816
0.000737	0.436	0.65261320857
0.000738	0.436	0.65261320857
0.000739	0.44	0.656048778674
0.00074	0.434	0.646253820105
0.000741	0.434	0.646253820105
0.000742	0.436	0.65261320857
0.000743	0.436	0.65567064903
0.000744	0.438	0.658905152507
0.000745	0.438	0.661933531406
0.000746	0.442	0.665308950789
0.000747	0.44	0.649923072371
0.000748	0.44	0.652993108693
0.000749	0.446	0.653516640951
0.00075	0.448	0.653678820217
0.000751	0.45	0.650768776141
0.000752	0.45	0.647688196588
0.000753	0.448	0.650612019563
0.000754	0.452	0.653984709301
0.000755	0.444	0.647197033368
0.000756	0.444	0.650279939718
0.000757	0.444	0.647197033368
0.000758	0.444	0.650279939718
0.000759	0.436	0.649541376665
0.00076	0.434	0.646253820105
0.000761	0.434	0.649341204607
0.000762	0.434	0.646253820105
0.000763	0.428	0.645612887108
0.000764	0.434	0.649341204607
0.000765	0.426	0.642280312636
0.000766	0.43	0.642728558569
0.000767	0.422	0.64180682452
0.000768	0.424	0.648246866556
0.000769	0.424	0.648246866556
0.00077	0.424	0.645154245123
0.000771	0.428	0.645612887108
0.000772	0.43	0.645832795699
0.000773	0.426	0.632869654826
0.000774	0.418	0.625520583195
0.000775	0.414	0.618549917145
0.000776	0.408	0.611175915756
0.000777	0.41	0.608194047981
0.000778	0.416	0.61232671018
0.000779	0.416	0.618824692461
0.00078	0.414	0.612049017645
0.000781	0.416	0.615584275303
0.000782	0.42	0.619354502688
0.000783	0.42	0.622575296651
0.000784	0.416	0.62525514792
0.000785	0.422	0.629218562981
0.000786	0.418	0.628709789967
0.000787	0.416	0.631620139008
0.000788	0.416	0.63792162528
0.000789	0.414	0.634510835211
0.00079	0.41	0.633955834424
0.000791	0.408	0.627324477444
0.000792	0.406	0.627027910065
0.000793	0.4	0.622896460096
0.000794	0.396	0.619018578073
0.000795	0.398	0.625776317864
0.000796	0.396	0.625447040124
0.000797	0.382	0.609980327552
0.000798	0.384	0.607078248663
0.000799	0.386	0.607456994363
0.0008	0.386	0.604155609094
0.000801	0.392	0.615090237282
0.000802	0.388	0.614374478637
0.000803	0.384	0.613631811431
0.000804	0.386	0.610740534106
0.000805	0.384	0.610363825927
0.000806	0.382	0.613250356706
0.000807	0.388	0.617621243158
0.000808	0.388	0.617621243158
0.000809	0.388	0.611110464646
0.00081	0.388	0.604529569169
0.000811	0.388	0.614374478637
0.000812	0.39	0.608194047981
0.000813	0.388	0.6078289233
0.000814	0.388	0.6078289233
0.000815	0.396	0.612522652642
0.000816	0.398	0.616113625884
0.000817	0.398	0.619351273511
0.000818	0.4	0.619677335393
0.000819	0.392	0.608552380654
0.00082	0.39	0.608194047981
0.000821	0.382	0.603387106259
0.000822	0.378	0.595916101477
0.000823	0.38	0.596322060635
0.000824	0.378	0.592550419796
0.000825	0.384	0.597113054622
0.000826	0.384	0.600453162203
0.000827	0.384	0.59375415788
0.000828	0.386	0.590765604957
0.000829	0.388	0.597876241374
0.00083	0.384	0.600453162203
0.000831	0.384	0.600453162203
0.000832	0.388	0.6078289233
0.000833	0.38	0.602992537267
0.000834	0.374	0.595083187462
0.000835	0.376	0.595503148606
0.000836	0.378	0.595916101477
0.000837	0.378	0.595916101477
0.000838	0.38	0.596322060635
0.000839	0.374	0.591712768157
0.00084	0.378	0.592550419796
0.000841	0.37	0.584037670018
0.000842	0.37	0.584037670018
0.000843	0.366	0.579693022211
0.000844	0.368	0.580151704298
0.000845	0.366	0.572751254909
0.000846	0.36	0.574804314528
0.000847	0.358	0.570820462142
0.000848	0.358	0.567305913948
0.000849	0.36	0.571314274283
0.00085	0.36	0.578273291792
0.000851	0.36	0.578273291792
0.000852	0.354	0.576787655901
0.000853	0.352	0.57627771083
0.000854	0.354	0.576787655901
0.000855	0.352	0.572796648035
0.000856	0.352	0.572796648035
0.000857	0.344	0.570669781923
0.000858	0.342	0.566600388281
0.000859	0.336	0.557766976434
0.00086	0.336	0.557766976434
0.000861	0.336	0.557766976434
0.000862	0.33	0.559553393342
0.000863	0.332	0.560157120815
0.000864	0.332	0.556575241993
0.000865	0.332	0.560157120815
0.000866	0.328	0.558941857441
0.000867	0.33	0.559553393342
0.000868	0.334	0.571352780688
0.000869	0.34	0.573061951276
0.00087	0.346	0.578172984495
0.000871	0.344	0.57763656394
0.000872	0.344	0.57763656394
0.000873	0.34	0.576541412216
0.000874	0.338	0.572499781659
0.000875	0.336	0.571930065655
0.000876	0.336	0.568422378166
0.000877	0.34	0.562494444417
0.000878	0.336	0.564892910205
0.000879	0.33	0.555967624957
0.00088	0.33	0.555967624957
0.000881	0.33	0.552358579186
0.000882	0.334	0.557175017387
0.000883	0.332	0.556575241993
0.000884	0.332	0.560157120815
0.000885	0.334	0.564308426306
0.000886	0.334	0.567841527189
0.000887	0.334	0.567841527189
0.000888	0.334	0.560753065083
0.000889	0.332	0.560157120815
0.00089	0.332	0.556575241993
0.000891	0.326	0.55472876255
0.000892	0.326	0.55472876255
0.000893	0.328	0.558941857441
0.000894	0.338	0.565469716254
0.000895	0.336	0.564892910205
0.000896	0.336	0.561341250934
0.000897	0.334	0.557175017387
0.000898	0.334	0.553573843313
0.000899	0.33	0.541387107346
0.0009	0.328	0.540755027716
0.000901	0.33	0.541387107346
0.000902	0.324	0.535746208573
0.000903	0.318	0.533737763326
0.000904	0.316	0.529286311933
0.000905	0.32	0.534415568635
0.000906	0.32	0.534415568635
0.000907	0.322	0.53508503997
0.000908	0.318	0.529977358007
0.000909	0.318	0.529977358007
0.00091	0.312	0.524076330318
0.000911	0.314	0.532357023059
0.000912	0.31	0.530942558098
0.000913	0.31	0.534696175412
0.000914	0.314	0.54351080946
0.000915	0.318	0.552155775121
0.000916	0.32	0.55641710973
0.000917	0.316	0.551492520348
0.000918	0.324	0.557695257287
0.000919	0.32	0.552810998443
0.00092	0.318	0.552155775121
0.000921	0.318	0.555766137867
0.000922	0.322	0.553458218839
0.000923	0.318	0.548521649527
0.000924	0.316	0.547853995148
0.000925	0.314	0.550821205111
0.000926	0.306	0.533257911334
0.000927	0.3	0.531036721894
0.000928	0.302	0.531785671112
0.000929	0.302	0.539255041701
0.00093	0.302	0.539255041701
0.000931	0.306	0.536995344486
0.000932	0.308	0.541420354254
0.000933	0.308	0.541420354254
0.000934	0.298	0.526494064544
0.000935	0.302	0.531785671112
0.000936	0.3	0.531036721894
0.000937	0.3	0.531036721894
0.000938	0.298	0.522681547407
0.000939	0.296	0.52190420577
0.00094	0.284	0.509258284174
0.000941	0.288	0.510936395259
0.000942	0.29	0.507838557024
0.000943	0.29	0.507838557024
0.000944	0.292	0.512577798973
0.000945	0.29	0.511761663277
0.000946	0.286	0.506165980682
0.000947	0.284	0.509258284174
0.000948	0.278	0.506671491205
0.000949	0.28	0.507543101618
0.00095	0.28	0.507543101618
0.000951	0.28	0.511468474102
0.000952	0.28	0.511468474102
0.000953	0.286	0.514007782042
0.000954	0.284	0.505315742878
0.000955	0.282	0.504456142791
0.000956	0.28	0.503587132481
0.000957	0.278	0.502708663144
0.000958	0.276	0.501820685106
0.000959	0.276	0.501820685106
0.00096	0.276	0.501820685106
0.000961	0.274	0.496914479564
0.000962	0.264	0.492243842013
0.000963	0.26	0.490306026885
0.000964	0.26	0.490306026885
0.000965	0.26	0.490306026885
0.000966	0.262	0.491279960918
0.000967	0.266	0.493197729111
0.000968	0.266	0.493197729111
0.000969	0.264	0.492243842013
0.00097	0.266	0.493197729111
0.000971	0.266	0.493197729111
0.000972	0.27	0.495075751779
0.000973	0.268	0.494141680088
0.000974	0.27	0.495075751779
0.000975	0.272	0.504
0.000976	0.272	0.504
0.000977	0.274	0.50884575266
0.000978	0.27	0.507050293363
0.000979	0.27	0.507050293363
0.00098	0.27	0.507050293363
0.000981	0.262	0.503344812231
0.000982	0.26	0.490306026885
0.000983	0.256	0.484214828356
0.000984	0.262	0.487191953957
0.000985	0.256	0.480066662038
0.000986	0.258	0.481077956261
0.000987	0.256	0.480066662038
0.000988	0.258	0.481077956261
0.000989	0.26	0.482078831728
0.00099	0.258	0.481077956261
0.000991	0.256	0.480066662038
0.000992	0.258	0.481077956261
0.000993	0.258	0.481077956261
0.000994	0.262	0.487191953957
0.000995	0.26	0.486209831246
0.000996	0.262	0.487191953957
0.000997	0.258	0.485217477014
0.000998	0.26	0.490306026885
0.000999	0.254	0.48732330131
0.001	0.256	0.484214828356
0.001001	0.252	0.473810088538
0.001002	0.256	0.488327758785
0.001003	0.252	0.486308544034
0.001004	0.244	0.486275641997
0.001005	0.248	0.488360522565
0.001006	0.246	0.48732330131
0.001007	0.25	0.48938737213
0.001008	0.244	0.482145206343
0.001009	0.244	0.482145206343
0.00101	0.244	0.482145206343
0.001011	0.248	0.484247870413
0.001012	0.248	0.484247870413
0.001013	0.248	0.484247870413
0.001014	0.248	0.480099989586
0.001015	0.244	0.47797907904
0.001016	0.252	0.482178390225
0.001017	0.258	0.489321979886
0.001018	0.256	0.480066662038
0.001019	0.254	0.479044883075
0.00102	0.252	0.478012552136
0.001021	0.252	0.478012552136
0.001022	0.246	0.474851555752
0.001023	0.244	0.469535941116
0.001024	0.248	0.480099989586
0.001025	0.246	0.479044883075
0.001026	0.252	0.478012552136
0.001027	0.248	0.475915958968
0.001028	0.25	0.476969600708
0.001029	0.25	0.481144468949
0.00103	0.244	0.47797907904
0.001031	0.244	0.482145206343
0.001032	0.244	0.47797907904
0.001033	0.244	0.47797907904
0.001034	0.244	0.482145206343
0.001035	0.246	0.483201821189
0.001036	0.246	0.48732330131
0.001037	0.248	0.488360522565
0.001038	0.246	0.48732330131
0.001039	0.242	0.47690250576
0.00104	0.242	0.47690250576
0.001041	0.242	0.47690250576
0.001042	0.244	0.47797907904
0.001043	0.234	0.455240595729
0.001044	0.232	0.449639855885
0.001045	0.228	0.442736942213
0.001046	0.228	0.442736942213
0.001047	0.232	0.44516963059
0.001048	0.228	0.442736942213
0.001049	0.232	0.454066074487
0.00105	0.22	0.44226688775
0.001051	0.218	0.436435562254
0.001052	0.22	0.437721372565
0.001053	0.22	0.437721372565
0.001054	0.214	0.429189934644
0.001055	0.216	0.42584504224
0.001056	0.216	0.435136760111
0.001057	0.224	0.440254471868
0.001058	0.226	0.441501981876
0.001059	0.23	0.443959457608
0.00106	0.228	0.442736942213
0.001061	0.224	0.440254471868
0.001062	0.222	0.438994305202
0.001063	0.23	0.443959457608
0.001064	0.228	0.438196303042
0.001065	0.226	0.436948509552
0.001066	0.226	0.436948509552
0.001067	0.23	0.443959457608
0.001068	0.23	0.443959457608
0.001069	0.23	0.443959457608
0.00107	0.232	0.44516963059
0.001071	0.234	0.446367561545
0.001072	0.232	0.44516963059
0.001073	0.232	0.449639855885
0.001074	0.232	0.449639855885
0.001075	0.228	0.442736942213
0.001076	0.22	0.433128156554
0.001077	0.224	0.435687961734
0.001078	0.222	0.434414548559
0.001079	0.222	0.434414548559
0.00108	0.22	0.433128156554
0.001081	0.22	0.433128156554
0.001082	0.22	0.437721372565
0.001083	0.22	0.437721372565
0.001084	0.218	0.436435562254
0.001085	0.214	0.429189934644
0.001086	0.206	0.423749926254
0.001087	0.206	0.423749926254
0.001088	0.212	0.432499710983
0.001089	0.218	0.440994331029
0.00109	0.216	0.435136760111
0.001091	0.22	0.437721372565
0.001092	0.22	0.437721372565
0.001093	0.22	0.437721372565
0.001094	0.22	0.437721372565
0.001095	0.214	0.43382484945
0.001096	0.214	0.43382484945
0.001097	0.214	0.438410766291
0.001098	0.216	0.439708994677
0.001099	0.218	0.440994331029
0.0011	0.216	0.439708994677
0.001101	0.216	0.439708994677
0.001102	0.216	0.444234172481
0.001103	0.214	0.438410766291
0.001104	0.214	0.438410766291
0.001105	0.216	0.439708994677
0.001106	0.224	0.444774099965
0.001107	0.22	0.44226688775
0.001108	0.218	0.440994331029
0.001109	0.214	0.438410766291
0.00111	0.214	0.438410766291
0.001111	0.212	0.437099531
0.001112	0.21	0.43577517139
0.001113	0.208	0.434437567436
0.001114	0.21	0.43577517139
0.001115	0.21	0.43577517139
0.001116	0.212	0.446156923066
0.001117	0.212	0.446156923066
0.001118	0.21	0.444859528391
0.001119	0.206	0.437680248583
0.00112	0.202	0.430344048408
0.001121	0.2	0.428952211791
0.001122	0.194	0.424692830173
0.001123	0.19	0.421781934179
0.001124	0.188	0.420304651414
0.001125	0.182	0.410945251828
0.001126	0.18	0.409389789809
0.001127	0.182	0.410945251828
0.001128	0.182	0.410945251828
0.001129	0.176	0.406231461115
0.00113	0.176	0.406231461115
0.001131	0.176	0.406231461115
0.001132	0.182	0.410945251828
0.001133	0.188	0.420304651414
0.001134	0.194	0.424692830173
0.001135	0.19	0.421781934179
0.001136	0.186	0.41881260726
0.001137	0.184	0.417305643384
0.001138	0.184	0.417305643384
0.001139	0.182	0.41578359756
0.00114	0.186	0.41881260726
0.001141	0.188	0.420304651414
0.001142	0.19	0.421781934179
0.001143	0.192	0.418492532789
0.001144	0.194	0.41995714067
0.001145	0.192	0.418492532789
0.001146	0.194	0.424692830173
0.001147	0.198	0.4275464887
0.001148	0.196	0.42612674171
0.001149	0.196	0.430794614637
0.00115	0.196	0.430794614637
0.001151	0.198	0.432199028227
0.001152	0.192	0.42794392156
0.001153	0.192	0.42794392156
0.001154	0.196	0.430794614637
0.001155	0.196	0.430794614637
0.001156	0.196	0.430794614637
0.001157	0.194	0.429376291847
0.001158	0.198	0.432199028227
0.001159	0.196	0.430794614637
0.00116	0.2	0.433589667774
0.001161	0.198	0.4275464887
0.001162	0.196	0.42612674171
0.001163	0.192	0.423244610125
0.001164	0.194	0.41995714067
0.001165	0.192	0.418492532789
0.001166	0.194	0.424692830173
0.001167	0.188	0.420304651414
0.001168	0.186	0.41881260726
0.001169	0.184	0.417305643384
0.00117	0.188	0.420304651414
0.001171	0.188	0.420304651414
0.001172	0.19	0.421781934179
0.001173	0.19	0.421781934179
0.001174	0.192	0.423244610125
0.001175	0.188	0.420304651414
0.001176	0.188	0.420304651414
0.001177	0.188	0.420304651414
0.001178	0.19	0.421781934179
0.001179	0.192	0.423244610125
0.00118	0.19	0.421781934179
0.001181	0.192	0.423244610125
0.001182	0.192	0.423244610125
0.001183	0.192	0.42794392156
0.001184	0.19	0.431161222746
0.001185	0.19	0.431161222746
0.001186	0.186	0.428256932226
0.001187	0.186	0.428256932226
0.001188	0.188	0.429716185406
0.001189	0.192	0.432592186707
0.00119	0.192	0.432592186707
0.001191	0.192	0.432592186707
0.001192	0.192	0.432592186707
0.001193	0.194	0.429376291847
0.001194	0.192	0.42794392156
0.001195	0.196	0.435412448145
0.001196	0.192	0.432592186707
0.001197	0.184	0.42207108406
0.001198	0.178	0.417511676483
0.001199	0.18	0.419046536795
0.0012	0.182	0.425295191602
0.001201	0.184	0.426783317387
0.001202	0.184	0.426783317387
0.001203	0.184	0.426783317387
0.001204	0.188	0.429716185406
0.001205	0.192	0.432592186707
0.001206	0.19	0.43577517139
0.001207	0.188	0.429716185406
0.001208	0.186	0.428256932226
0.001209	0.188	0.429716185406
0.00121	0.19	0.43577517139
0.001211	0.188	0.434345484609
0.001212	0.188	0.434345484609
0.001213	0.182	0.425295191602
0.001214	0.182	0.425295191602
0.001215	0.176	0.420742201354
0.001216	0.176	0.420742201354
0.001217	0.176	0.420742201354
0.001218	0.174	0.419194465612
0.001219	0.168	0.409604687473
0.00122	0.166	0.40797548946
0.001221	0.174	0.414395945926
0.001222	0.17	0.411217703899
0.001223	0.17	0.411217703899
0.001224	0.17	0.411217703899
0.001225	0.166	0.403043421978
0.001226	0.172	0.40794117223
0.001227	0.166	0.398050248084
0.001228	0.166	0.398050248084
0.001229	0.168	0.399719901931
0.00123	0.17	0.401372644808
0.001231	0.164	0.391285062327
0.001232	0.164	0.391285062327
0.001233	0.164	0.391285062327
0.001234	0.164	0.391285062327
0.001235	0.168	0.399719901931
0.001236	0.168	0.399719901931
0.001237	0.168	0.399719901931
0.001238	0.17	0.406324993078
0.001239	0.17	0.406324993078
0.00124	0.168	0.404692475838
0.001241	0.164	0.401377627677
0.001242	0.168	0.404692475838
0.001243	0.17	0.406324993078
0.001244	0.168	0.399719901931
0.001245	0.168	0.399719901931
0.001246	0.168	0.389584393938
0.001247	0.168	0.389584393938
0.001248	0.172	0.392958013024
0.001249	0.172	0.392958013024
0.00125	0.174	0.394618803404
0.001251	0.174	0.394618803404
0.001252	0.172	0.392958013024
0.001253	0.17	0.386134691526
0.001254	0.17	0.39127995093
0.001255	0.17	0.39127995093
0.001256	0.166	0.387871112613
0.001257	0.166	0.387871112613
0.001258	0.166	0.387871112613
0.001259	0.166	0.387871112613
0.00126	0.166	0.387871112613
0.001261	0.168	0.394684684273
0.001262	0.172	0.40794117223
0.001263	0.172	0.40794117223
0.001264	0.172	0.40794117223
0.001265	0.17	0.406324993078
0.001266	0.164	0.396363469558
0.001267	0.164	0.396363469558
0.001268	0.162	0.39969488363
0.001269	0.162	0.39969488363
0.00127	0.158	0.391198159505
0.001271	0.158	0.391198159505
0.001272	0.156	0.389440624486
0.001273	0.156	0.389440624486
0.001274	0.156	0.389440624486
0.001275	0.154	0.39279002024
0.001276	0.156	0.394542773347
0.001277	0.158	0.396277680421
0.001278	0.158	0.396277680421
0.001279	0.16	0.397994974843
0.00128	0.156	0.394542773347
0.001281	0.158	0.396277680421
0.001282	0.158	0.396277680421
0.001283	0.16	0.397994974843
0.001284	0.158	0.396277680421
0.001285	0.162	0.39969488363
0.001286	0.158	0.396277680421
0.001287	0.16	0.402988833592
0.001288	0.158	0.401292910478
0.001289	0.158	0.401292910478
0.00129	0.16	0.402988833592
0.001291	0.158	0.401292910478
0.001292	0.156	0.399579779268
0.001293	0.158	0.401292910478
0.001294	0.16	0.402988833592
0.001295	0.16	0.402988833592
0.001296	0.16	0.397994974843
0.001297	0.16	0.397994974843
0.001298	0.16	0.397994974843
0.001299	0.158	0.396277680421
0.0013	0.158	0.396277680421
0.001301	0.16	0.397994974843
0.001302	0.162	0.39969488363
0.001303	0.164	0.401377627677
0.001304	0.164	0.401377627677
0.001305	0.164	0.401377627677
0.001306	0.164	0.396363469558
0.001307	0.166	0.403043421978
0.001308	0.168	0.404692475838
0.001309	0.166	0.40797548946
0.00131	0.158	0.401292910478
0.001311	0.156	0.399579779268
0.001312	0.154	0.387664803664
0.001313	0.154	0.387664803664
0.001314	0.154	0.382470913927
0.001315	0.154	0.382470913927
0.001316	0.154	0.382470913927
0.001317	0.154	0.382470913927
0.001318	0.154	0.382470913927
0.001319	0.156	0.389440624486
0.00132	0.158	0.391198159505
0.001321	0.158	0.391198159505
0.001322	0.158	0.396277680421
0.001323	0.158	0.391198159505
0.001324	0.156	0.389440624486
0.001325	0.154	0.387664803664
0.001326	0.156	0.389440624486
0.001327	0.154	0.387664803664
0.001328	0.152	0.38587044458
0.001329	0.156	0.389440624486
0.00133	0.158	0.391198159505
0.001331	0.156	0.389440624486
0.001332	0.152	0.38587044458
0.001333	0.154	0.387664803664
0.001334	0.15	0.384057287393
0.001335	0.148	0.382225064589
0.001336	0.146	0.380373500654
0.001337	0.144	0.37850231175
0.001338	0.142	0.376611205356
0.001339	0.144	0.37850231175
0.00134	0.142	0.376611205356
0.001341	0.144	0.383749918567
0.001342	0.146	0.385595643129
0.001343	0.15	0.389230009121
0.001344	0.15	0.389230009121
0.001345	0.15	0.389230009121
0.001346	0.15	0.389230009121
0.001347	0.144	0.383749918567
0.001348	0.142	0.381884799383
0.001349	0.136	0.370815317914
0.00135	0.136	0.376170174256
0.001351	0.136	0.370815317914
0.001352	0.138	0.37276802438
0.001353	0.14	0.374699879904
0.001354	0.136	0.370815317914
0.001355	0.134	0.368841429343
0.001356	0.138	0.37276802438
0.001357	0.138	0.37276802438
0.001358	0.128	0.362789194988
0.001359	0.132	0.366846016743
0.00136	0.128	0.362789194988
0.001361	0.13	0.364828726939
0.001362	0.13	0.364828726939
0.001363	0.13	0.364828726939
0.001364	0.134	0.368841429343
0.001365	0.132	0.366846016743
0.001366	0.132	0.366846016743
0.001367	0.132	0.366846016743
0.001368	0.134	0.368841429343
0.001369	0.142	0.381884799383
0.00137	0.144	0.383749918567
0.001371	0.146	0.385595643129
0.001372	0.152	0.391019181115
0.001373	0.15	0.389230009121
0.001374	0.15	0.389230009121
0.001375	0.152	0.391019181115
0.001376	0.148	0.387422250264
0.001377	0.15	0.389230009121
0.001378	0.152	0.391019181115
0.001379	0.15	0.389230009121
0.00138	0.148	0.387422250264
0.001381	0.146	0.385595643129
0.001382	0.144	0.37850231175
0.001383	0.142	0.37126271022
0.001384	0.144	0.37318092127
0.001385	0.142	0.37126271022
0.001386	0.14	0.369323706252
0.001387	0.14	0.369323706252
0.001388	0.138	0.367363580122
0.001389	0.138	0.37276802438
0.00139	0.14	0.374699879904
0.001391	0.142	0.376611205356
0.001392	0.142	0.376611205356
0.001393	0.142	0.376611205356
0.001394	0.144	0.37850231175
0.001395	0.142	0.376611205356
0.001396	0.14	0.374699879904
0.001397	0.138	0.37276802438
0.001398	0.14	0.374699879904
0.001399	0.138	0.37276802438
0.0014	0.14	0.374699879904
0.001401	0.14	0.374699879904
0.001402	0.138	0.37276802438
0.001403	0.138	0.37276802438
0.001404	0.138	0.37276802438
0.001405	0.14	0.374699879904
0.001406	0.138	0.37276802438
0.001407	0.142	0.376611205356
0.001408	0.142	0.381884799383
0.001409	0.142	0.381884799383
0.00141	0.142	0.381884799383
0.001411	0.142	0.381884799383
0.001412	0.144	0.383749918567
0.001413	0.144	0.383749918567
0.001414	0.142	0.381884799383
0.001415	0.142	0.381884799383
0.001416	0.14	0.38
0.001417	0.14	0.38
0.001418	0.142	0.381884799383
0.001419	0.142	0.376611205356
0.00142	0.14	0.38
0.001421	0.132	0.372257975066
0.001422	0.134	0.374224531532
0.001423	0.136	0.376170174256
0.001424	0.13	0.370270171631
0.001425	0.134	0.374224531532
0.001426	0.134	0.374224531532
0.001427	0.134	0.368841429343
0.001428	0.132	0.366846016743
0.001429	0.132	0.366846016743
0.00143	0.134	0.368841429343
0.001431	0.13	0.364828726939
0.001432	0.13	0.364828726939
0.001433	0.128	0.362789194988
0.001434	0.128	0.362789194988
0.001435	0.122	0.350878896487
0.001436	0.126	0.360727043622
0.001437	0.128	0.362789194988
0.001438	0.13	0.364828726939
0.001439	0.13	0.364828726939
0.00144	0.132	0.366846016743
0.001441	0.134	0.368841429343
0.001442	0.132	0.361353012994
0.001443	0.13	0.359304884464
0.001444	0.132	0.361353012994
0.001445	0.132	0.361353012994
0.001446	0.132	0.361353012994
0.001447	0.134	0.363378590454
0.001448	0.134	0.363378590454
0.001449	0.136	0.365381991893
0.00145	0.138	0.367363580122
0.001451	0.138	0.367363580122
0.001452	0.138	0.367363580122
0.001453	0.138	0.367363580122
0.001454	0.138	0.367363580122
0.001455	0.138	0.367363580122
0.001456	0.136	0.365381991893
0.001457	0.134	0.363378590454
0.001458	0.134	0.368841429343
0.001459	0.132	0.366846016743
0.00146	0.134	0.368841429343
0.001461	0.134	0.368841429343
0.001462	0.134	0.368841429343
0.001463	0.134	0.368841429343
0.001464	0.136	0.365381991893
0.001465	0.138	0.367363580122
0.001466	0.136	0.359866641966
0.001467	0.138	0.361878432626
0.001468	0.138	0.361878432626
0.001469	0.138	0.361878432626
0.00147	0.134	0.357832362986
0.001471	0.136	0.365381991893
0.001472	0.134	0.357832362986
0.001473	0.134	0.357832362986
0.001474	0.134	0.357832362986
0.001475	0.134	0.357832362986
0.001476	0.134	0.357832362986
0.001477	0.134	0.357832362986
0.001478	0.126	0.355139409247
0.001479	0.126	0.355139409247
0.00148	0.124	0.35302124582
0.001481	0.122	0.350878896487
0.001482	0.122	0.350878896487
0.001483	0.126	0.355139409247
0.001484	0.126	0.355139409247
0.001485	0.126	0.355139409247
0.001486	0.124	0.35302124582
0.001487	0.126	0.355139409247
0.001488	0.13	0.359304884464
0.001489	0.13	0.359304884464
0.00149	0.13	0.359304884464
0.001491	0.13	0.359304884464
0.001492	0.132	0.361353012994
0.001493	0.128	0.357233816988
0.001494	0.128	0.351590671094
0.001495	0.126	0.349462444334
0.001496	0.122	0.333340666586
0.001497	0.116	0.326410784136
0.001498	0.126	0.343691722333
0.001499	0.126	0.343691722333
0.0015	0.124	0.341502562216
0.001501	0.122	0.339287488717
0.001502	0.124	0.335594994003
0.001503	0.124	0.335594994003
0.001504	0.126	0.337822438568
0.001505	0.124	0.335594994003
0.001506	0.124	0.335594994003
0.001507	0.126	0.337822438568
0.001508	0.126	0.337822438568
0.001509	0.126	0.337822438568
0.00151	0.126	0.343691722333
0.001511	0.13	0.353694783677
0.001512	0.132	0.355775209929
0.001513	0.132	0.355775209929
0.001514	0.13	0.353694783677
0.001515	0.13	0.353694783677
0.001516	0.132	0.355775209929
0.001517	0.134	0.363378590454
0.001518	0.138	0.367363580122
0.001519	0.134	0.363378590454
0.00152	0.134	0.363378590454
0.001521	0.134	0.363378590454
0.001522	0.132	0.355775209929
0.001523	0.132	0.355775209929
0.001524	0.134	0.357832362986
0.001525	0.136	0.359866641966
0.001526	0.136	0.359866641966
0.001527	0.132	0.355775209929
0.001528	0.132	0.355775209929
0.001529	0.134	0.357832362986
0.00153	0.134	0.357832362986
0.001531	0.134	0.357832362986
0.001532	0.128	0.357233816988
0.001533	0.126	0.355139409247
0.001534	0.128	0.351590671094
0.001535	0.13	0.353694783677
0.001536	0.13	0.353694783677
0.001537	0.138	0.361878432626
0.001538	0.138	0.361878432626
0.001539	0.132	0.355775209929
0.00154	0.134	0.357832362986
0.001541	0.132	0.355775209929
0.001542	0.13	0.353694783677
0.001543	0.13	0.347994252826
0.001544	0.134	0.352198807494
0.001545	0.134	0.352198807494
0.001546	0.14	0.363868107973
0.001547	0.14	0.363868107973
0.001548	0.134	0.357832362986
0.001549	0.13	0.347994252826
0.00155	0.13	0.347994252826
0.001551	0.128	0.345855461139
0.001552	0.134	0.357832362986
0.001553	0.132	0.355775209929
0.001554	0.13	0.353694783677
0.001555	0.132	0.355775209929
0.001556	0.13	0.359304884464
0.001557	0.13	0.359304884464
0.001558	0.13	0.359304884464
0.001559	0.13	0.359304884464
0.00156	0.128	0.357233816988
0.001561	0.13	0.359304884464
0.001562	0.128	0.357233816988
0.001563	0.132	0.355775209929
0.001564	0.134	0.357832362986
0.001565	0.132	0.355775209929
0.001566	0.13	0.353694783677
0.001567	0.136	0.365381991893
0.001568	0.134	0.363378590454
0.001569	0.132	0.361353012994
0.00157	0.134	0.363378590454
0.001571	0.13	0.359304884464
0.001572	0.136	0.365381991893
0.001573	0.134	0.363378590454
0.001574	0.134	0.363378590454
0.001575	0.138	0.367363580122
0.001576	0.134	0.363378590454
0.001577	0.13	0.359304884464
0.001578	0.128	0.357233816988
0.001579	0.128	0.357233816988
0.00158	0.124	0.347309660102
0.001581	0.122	0.34513185886
0.001582	0.12	0.34292856399
0.001583	0.122	0.34513185886
0.001584	0.122	0.34513185886
0.001585	0.122	0.34513185886
0.001586	0.124	0.347309660102
0.001587	0.128	0.345855461139
0.001588	0.13	0.353694783677
0.001589	0.134	0.357832362986
0.00159	0.134	0.357832362986
0.001591	0.134	0.357832362986
0.001592	0.134	0.357832362986
0.001593	0.132	0.355775209929
0.001594	0.132	0.355775209929
0.001595	0.132	0.355775209929
0.001596	0.128	0.351590671094
0.001597	0.126	0.349462444334
0.001598	0.13	0.353694783677
0.001599	0.13	0.353694783677
0.0016	0.13	0.353694783677
0.001601	0.13	0.353694783677
0.001602	0.13	0.353694783677
0.001603	0.13	0.353694783677
0.001604	0.132	0.355775209929
0.001605	0.134	0.357832362986
0.001606	0.134	0.357832362986
0.001607	0.132	0.355775209929
0.001608	0.132	0.355775209929
0.001609	0.13	0.353694783677
0.00161	0.13	0.353694783677
0.001611	0.134	0.357832362986
0.001612	0.134	0.357832362986
0.001613	0.132	0.355775209929
0.001614	0.128	0.351590671094
0.001615	0.128	0.351590671094
0.001616	0.128	0.351590671094
0.001617	0.126	0.349462444334
0.001618	0.126	0.349462444334
0.001619	0.128	0.351590671094
0.00162	0.128	0.351590671094
0.001621	0.13	0.353694783677
0.001622	0.134	0.357832362986
0.001623	0.134	0.357832362986
0.001624	0.132	0.355775209929
0.001625	0.132	0.355775209929
0.001626	0.13	0.347994252826
0.001627	0.13	0.347994252826
0.001628	0.132	0.355775209929
0.001629	0.13	0.347994252826
0.00163	0.132	0.350108554594
0.001631	0.128	0.345855461139
0.001632	0.128	0.345855461139
0.001633	0.124	0.341502562216
0.001634	0.126	0.349462444334
0.001635	0.124	0.347309660102
0.001636	0.128	0.351590671094
0.001637	0.124	0.347309660102
0.001638	0.126	0.349462444334
0.001639	0.124	0.347309660102
0.00164	0.126	0.349462444334
0.001641	0.13	0.353694783677
0.001642	0.13	0.353694783677
0.001643	0.134	0.357832362986
0.001644	0.136	0.359866641966
0.001645	0.14	0.369323706252
0.001646	0.138	0.367363580122
0.001647	0.136	0.365381991893
0.001648	0.138	0.367363580122
0.001649	0.138	0.367363580122
0.00165	0.138	0.367363580122
0.001651	0.136	0.365381991893
0.001652	0.136	0.365381991893
0.001653	0.136	0.365381991893
0.001654	0.134	0.363378590454
0.001655	0.138	0.367363580122
0.001656	0.14	0.369323706252
0.001657	0.138	0.367363580122
0.001658	0.138	0.367363580122
0.001659	0.138	0.367363580122
0.00166	0.136	0.365381991893
0.001661	0.136	0.365381991893
0.001662	0.138	0.367363580122
0.001663	0.136	0.365381991893
0.001664	0.134	0.363378590454
0.001665	0.132	0.361353012994
0.001666	0.134	0.363378590454
0.001667	0.136	0.365381991893
0.001668	0.136	0.365381991893
0.001669	0.134	0.363378590454
0.00167	0.132	0.361353012994
0.001671	0.132	0.361353012994
0.001672	0.132	0.355775209929
0.001673	0.13	0.347994252826
0.001674	0.128	0.345855461139
0.001675	0.128	0.345855461139
0.001676	0.128	0.345855461139
0.001677	0.128	0.351590671094
0.001678	0.132	0.355775209929
0.001679	0.13	0.353694783677
0.00168	0.134	0.357832362986
0.001681	0.13	0.353694783677
0.001682	0.13	0.359304884464
0.001683	0.132	0.361353012994
0.001684	0.13	0.353694783677
0.001685	0.128	0.345855461139
0.001686	0.132	0.361353012994
0.001687	0.13	0.359304884464
0.001688	0.136	0.370815317914
0.001689	0.138	0.37276802438
0.00169	0.14	0.374699879904
0.001691	0.144	0.37850231175
0.001692	0.14	0.363868107973
0.001693	0.14	0.363868107973
0.001694	0.144	0.37850231175
0.001695	0.138	0.37276802438
0.001696	0.138	0.37276802438
0.001697	0.136	0.370815317914
0.001698	0.14	0.38
0.001699	0.142	0.381884799383
0.0017	0.142	0.381884799383
0.001701	0.14	0.38
0.001702	0.138	0.378095226101
0.001703	0.14	0.38
0.001704	0.14	0.38
0.001705	0.144	0.383749918567
0.001706	0.144	0.383749918567
0.001707	0.144	0.383749918567
0.001708	0.144	0.383749918567
0.001709	0.144	0.383749918567
0.00171	0.144	0.383749918567
0.001711	0.146	0.385595643129
0.001712	0.144	0.383749918567
0.001713	0.136	0.376170174256
0.001714	0.136	0.376170174256
0.001715	0.138	0.378095226101
0.001716	0.136	0.376170174256
0.001717	0.138	0.378095226101
0.001718	0.14	0.38
0.001719	0.138	0.378095226101
0.00172	0.138	0.378095226101
0.001721	0.138	0.378095226101
0.001722	0.136	0.376170174256
0.001723	0.138	0.378095226101
0.001724	0.136	0.376170174256
0.001725	0.138	0.378095226101
0.001726	0.136	0.376170174256
0.001727	0.134	0.374224531532
0.001728	0.136	0.376170174256
0.001729	0.134	0.374224531532
0.00173	0.134	0.374224531532
0.001731	0.134	0.374224531532
0.001732	0.134	0.374224531532
0.001733	0.136	0.376170174256
0.001734	0.136	0.376170174256
0.001735	0.14	0.38
0.001736	0.136	0.370815317914
0.001737	0.138	0.37276802438
0.001738	0.138	0.37276802438
0.001739	0.138	0.37276802438
0.00174	0.14	0.374699879904
0.001741	0.138	0.37276802438
0.001742	0.134	0.352198807494
0.001743	0.132	0.355775209929
0.001744	0.134	0.363378590454
0.001745	0.132	0.361353012994
0.001746	0.134	0.363378590454
0.001747	0.134	0.363378590454
0.001748	0.134	0.363378590454
0.001749	0.138	0.367363580122
0.00175	0.136	0.359866641966
0.001751	0.138	0.361878432626
0.001752	0.138	0.361878432626
0.001753	0.14	0.369323706252
0.001754	0.144	0.37318092127
0.001755	0.142	0.37126271022
0.001756	0.142	0.37126271022
0.001757	0.142	0.37126271022
0.001758	0.144	0.37318092127
0.001759	0.144	0.37318092127
0.00176	0.144	0.37318092127
0.001761	0.142	0.37126271022
0.001762	0.142	0.37126271022
0.001763	0.142	0.37126271022
0.001764	0.14	0.369323706252
0.001765	0.138	0.361878432626
0.001766	0.136	0.359866641966
0.001767	0.142	0.37126271022
0.001768	0.144	0.383749918567
0.001769	0.144	0.383749918567
0.00177	0.142	0.381884799383
0.001771	0.138	0.378095226101
0.001772	0.14	0.38
0.001773	0.138	0.378095226101
0.001774	0.134	0.374224531532
0.001775	0.134	0.374224531532
0.001776	0.14	0.38
0.001777	0.136	0.376170174256
0.001778	0.138	0.378095226101
0.001779	0.14	0.38
0.00178	0.134	0.368841429343
0.001781	0.136	0.376170174256
0.001782	0.136	0.376170174256
0.001783	0.134	0.379531289883
0.001784	0.134	0.379531289883
0.001785	0.134	0.379531289883
0.001786	0.134	0.379531289883
0.001787	0.134	0.379531289883
0.001788	0.136	0.381449865644
0.001789	0.136	0.381449865644
0.00179	0.138	0.383348405501
0.001791	0.138	0.383348405501
0.001792	0.136	0.370815317914
0.001793	0.14	0.374699879904
0.001794	0.142	0.376611205356
0.001795	0.14	0.374699879904
0.001796	0.142	0.376611205356
0.001797	0.14	0.374699879904
0.001798	0.138	0.37276802438
0.001799	0.14	0.374699879904
0.0018	0.138	0.383348405501
0.001801	0.136	0.381449865644
0.001802	0.14	0.385227205685
0.001803	0.144	0.388926728318
0.001804	0.142	0.387086553629
0.001805	0.14	0.385227205685
0.001806	0.14	0.385227205685
0.001807	0.14	0.385227205685
0.001808	0.14	0.385227205685
0.001809	0.138	0.383348405501
0.00181	0.138	0.383348405501
0.001811	0.142	0.387086553629
0.001812	0.138	0.378095226101
0.001813	0.138	0.378095226101
0.001814	0.138	0.37276802438
0.001815	0.138	0.37276802438
0.001816	0.138	0.37276802438
0.001817	0.144	0.383749918567
0.001818	0.146	0.390748000635
0.001819	0.146	0.395833298246
0.00182	0.146	0.395833298246
0.001821	0.144	0.388926728318
0.001822	0.142	0.381884799383
0.001823	0.14	0.369323706252
0.001824	0.142	0.37126271022
0.001825	0.144	0.37318092127
0.001826	0.144	0.37318092127
0.001827	0.144	0.37318092127
0.001828	0.144	0.383749918567
0.001829	0.142	0.381884799383
0.00183	0.144	0.383749918567
0.001831	0.146	0.385595643129
0.001832	0.146	0.385595643129
0.001833	0.142	0.376611205356
0.001834	0.142	0.381884799383
0.001835	0.14	0.38
0.001836	0.138	0.378095226101
0.001837	0.138	0.378095226101
0.001838	0.14	0.38
0.001839	0.138	0.378095226101
0.00184	0.138	0.367363580122
0.001841	0.138	0.367363580122
0.001842	0.14	0.369323706252
0.001843	0.142	0.376611205356
0.001844	0.142	0.376611205356
0.001845	0.14	0.374699879904
0.001846	0.142	0.376611205356
0.001847	0.142	0.376611205356
0.001848	0.142	0.376611205356
0.001849	0.142	0.376611205356
0.00185	0.138	0.367363580122
0.001851	0.138	0.367363580122
0.001852	0.136	0.370815317914
0.001853	0.14	0.38
0.001854	0.144	0.383749918567
0.001855	0.142	0.381884799383
0.001856	0.142	0.381884799383
0.001857	0.146	0.385595643129
0.001858	0.148	0.387422250264
0.001859	0.148	0.387422250264
0.00186	0.15	0.389230009121
0.001861	0.15	0.389230009121
0.001862	0.148	0.387422250264
0.001863	0.146	0.385595643129
0.001864	0.148	0.392550633677
0.001865	0.146	0.390748000635
0.001866	0.144	0.388926728318
0.001867	0.142	0.387086553629
0.001868	0.142	0.381884799383
0.001869	0.136	0.376170174256
0.00187	0.134	0.374224531532
0.001871	0.136	0.376170174256
0.001872	0.132	0.372257975066
0.001873	0.138	0.378095226101
0.001874	0.138	0.378095226101
0.001875	0.14	0.38
0.001876	0.138	0.37276802438
0.001877	0.14	0.374699879904
0.001878	0.138	0.37276802438
0.001879	0.138	0.37276802438
0.00188	0.136	0.370815317914
0.001881	0.136	0.370815317914
0.001882	0.136	0.370815317914
0.001883	0.136	0.370815317914
0.001884	0.134	0.368841429343
0.001885	0.138	0.37276802438
0.001886	0.134	0.368841429343
0.001887	0.136	0.370815317914
0.001888	0.134	0.368841429343
0.001889	0.134	0.368841429343
0.00189	0.136	0.370815317914
0.001891	0.136	0.370815317914
0.001892	0.138	0.378095226101
0.001893	0.14	0.38
0.001894	0.138	0.378095226101
0.001895	0.136	0.376170174256
0.001896	0.136	0.376170174256
0.001897	0.136	0.376170174256
0.001898	0.134	0.374224531532
0.001899	0.132	0.366846016743
0.0019	0.132	0.366846016743
0.001901	0.13	0.364828726939
0.001902	0.13	0.364828726939
0.001903	0.128	0.357233816988
0.001904	0.13	0.359304884464
0.001905	0.132	0.361353012994
0.001906	0.134	0.363378590454
0.001907	0.136	0.365381991893
0.001908	0.136	0.370815317914
0.001909	0.13	0.359304884464
0.00191	0.128	0.357233816988
0.001911	0.124	0.35302124582
0.001912	0.124	0.35302124582
0.001913	0.124	0.35302124582
0.001914	0.12	0.34292856399
0.001915	0.118	0.340699280892
0.001916	0.112	0.333850265838
0.001917	0.116	0.344302192848
0.001918	0.114	0.342058474533
0.001919	0.112	0.339788169306
0.00192	0.114	0.342058474533
0.001921	0.116	0.344302192848
0.001922	0.116	0.344302192848
0.001923	0.116	0.344302192848
0.001924	0.112	0.339788169306
0.001925	0.108	0.335165630696
0.001926	0.106	0.33281225939
0.001927	0.108	0.341080635627
0.001928	0.106	0.338768357436
0.001929	0.106	0.338768357436
0.00193	0.11	0.343365694268
0.001931	0.112	0.345624073236
0.001932	0.116	0.3500628515
0.001933	0.118	0.352244233452
0.001934	0.12	0.354400902933
0.001935	0.12	0.354400902933
0.001936	0.116	0.3500628515
0.001937	0.116	0.3500628515
0.001938	0.12	0.34292856399
0.001939	0.122	0.34513185886
0.00194	0.12	0.34292856399
0.001941	0.118	0.340699280892
0.001942	0.122	0.34513185886
0.001943	0.116	0.338443496023
0.001944	0.116	0.338443496023
0.001945	0.116	0.338443496023
0.001946	0.114	0.336160675868
0.001947	0.114	0.336160675868
0.001948	0.116	0.338443496023
0.001949	0.116	0.338443496023
0.00195	0.116	0.338443496023
0.001951	0.116	0.338443496023
0.001952	0.116	0.338443496023
0.001953	0.116	0.338443496023
0.001954	0.118	0.340699280892
0.001955	0.114	0.330157538154
0.001956	0.112	0.327804819977
0.001957	0.11	0.325422801905
0.001958	0.106	0.320568245464
0.001959	0.102	0.315588339455
0.00196	0.102	0.315588339455
0.001961	0.106	0.320568245464
0.001962	0.108	0.323010835732
0.001963	0.11	0.325422801905
0.001964	0.11	0.325422801905
0.001965	0.106	0.314267402064
0.001966	0.108	0.316758583151
0.001967	0.108	0.316758583151
0.001968	0.108	0.316758583151
0.001969	0.11	0.31921779399
0.00197	0.112	0.327804819977
0.001971	0.112	0.327804819977
0.001972	0.11	0.31921779399
0.001973	0.108	0.316758583151
0.001974	0.108	0.316758583151
0.001975	0.108	0.316758583151
0.001976	0.106	0.314267402064
0.001977	0.108	0.316758583151
0.001978	0.11	0.31921779399
0.001979	0.114	0.324043206996
0.00198	0.114	0.324043206996
0.001981	0.11	0.31921779399
0.001982	0.11	0.31921779399
0.001983	0.112	0.321645767888
0.001984	0.112	0.321645767888
0.001985	0.114	0.324043206996
0.001986	0.116	0.326410784136
0.001987	0.114	0.324043206996
0.001988	0.116	0.332481578437
0.001989	0.118	0.334777538076
0.00199	0.12	0.337045990927
0.001991	0.12	0.337045990927
0.001992	0.118	0.334777538076
0.001993	0.116	0.332481578437
0.001994	0.118	0.334777538076
0.001995	0.12	0.337045990927
0.001996	0.118	0.334777538076
0.001997	0.118	0.334777538076
0.001998	0.118	0.334777538076
[truncated: 8,002 more rows]
