# Supplementary material for: The Influence of Synaptic Size on AMPA Receptor Activation: A Monte Carlo Model
Source: PLoS One. 2015 Jun 24;10(6):e0130924. doi: 10.1371/journal.pone.0130924 (PMC4479604; doi:10.1371/journal.pone.0130924)
Supplement: S1 Dataset — This package contains the experimental data used as basis for the analysis presented in the paper. (ZIP) [file pone.0130924.s001.zip › S1 Simulation data/test/550_7602_133_187.csv]

time	AMPA.O.mean	AMPA.O.stdev
0.0	0.0	0.0
1e-06	0.0	0.0
2e-06	0.014	0.117490425142
3e-06	0.07	0.270370116692
4e-06	0.158	0.391198159505
5e-06	0.288	0.545028439625
6e-06	0.47	0.673127031102
7e-06	0.618	0.779792280034
8e-06	0.826	0.894272889
9e-06	1.018	0.988774999684
1e-05	1.234	1.0635995487
1.1e-05	1.412	1.13941037383
1.2e-05	1.598	1.17999830508
1.3e-05	1.802	1.27545913302
1.4e-05	1.978	1.37459666812
1.5e-05	2.184	1.44157691435
1.6e-05	2.338	1.48988455929
1.7e-05	2.476	1.51572556883
1.8e-05	2.65	1.52430311946
1.9e-05	2.774	1.55657444409
2e-05	2.918	1.5922550047
2.1e-05	3.048	1.64489999696
2.2e-05	3.182	1.67238631901
2.3e-05	3.288	1.6890991682
2.4e-05	3.41	1.77817321991
2.5e-05	3.492	1.79386064119
2.6e-05	3.592	1.82470161944
2.7e-05	3.692	1.85395145568
2.8e-05	3.768	1.8563878905
2.9e-05	3.836	1.87219229782
3e-05	3.882	1.90054623727
3.1e-05	3.936	1.9307780815
3.2e-05	4.006	1.95498439891
3.3e-05	4.048	1.97628338049
3.4e-05	4.08	1.99939990997
3.5e-05	4.106	2.00069088067
3.6e-05	4.116	2.00363270087
3.7e-05	4.172	2.00459871296
3.8e-05	4.236	2.02886766449
3.9e-05	4.254	2.02619939789
4e-05	4.274	2.03345125341
4.1e-05	4.292	2.0392979184
4.2e-05	4.316	2.04942528529
4.3e-05	4.34	2.04068615911
4.4e-05	4.326	2.03168009293
4.5e-05	4.346	2.02836978877
4.6e-05	4.362	2.01567755358
4.7e-05	4.414	2.03926555407
4.8e-05	4.446	2.01769274172
4.9e-05	4.436	2.04007450844
5e-05	4.444	2.03540266287
5.1e-05	4.436	2.04105462935
5.2e-05	4.428	2.01117279218
5.3e-05	4.422	1.99997899989
5.4e-05	4.404	2.00718310077
5.5e-05	4.41	2.01839044786
5.6e-05	4.434	2.02919787108
5.7e-05	4.416	2.01468210892
5.8e-05	4.406	1.98422881745
5.9e-05	4.422	2.00597008951
6e-05	4.416	2.00473040582
6.1e-05	4.412	1.99656104339
6.2e-05	4.394	1.98664642048
6.3e-05	4.382	1.97789686283
6.4e-05	4.392	1.96528267687
6.5e-05	4.418	1.97971614127
6.6e-05	4.402	2.0020978997
6.7e-05	4.406	2.0280936862
6.8e-05	4.41	2.04105364947
6.9e-05	4.416	2.07145938893
7e-05	4.374	2.03030145545
7.1e-05	4.376	2.05879187875
7.2e-05	4.374	2.07126145139
7.3e-05	4.382	2.07559051838
7.4e-05	4.344	2.0585587191
7.5e-05	4.35	2.04731531524
7.6e-05	4.356	2.03500958229
7.7e-05	4.358	2.02628625816
7.8e-05	4.338	2.00991442604
7.9e-05	4.33	2.04085766285
8e-05	4.352	2.03668750671
8.1e-05	4.338	2.04150826596
8.2e-05	4.338	2.06391763402
8.3e-05	4.336	2.07920754135
8.4e-05	4.328	2.06698234148
8.5e-05	4.31	2.04790136481
8.6e-05	4.302	2.04127313214
8.7e-05	4.288	2.03888597033
8.8e-05	4.278	2.04761226798
8.9e-05	4.252	2.03482087664
9e-05	4.238	2.0123011703
9.1e-05	4.228	2.01097389342
9.2e-05	4.216	1.99933588974
9.3e-05	4.206	2.01781168596
9.4e-05	4.208	2.02502740722
9.5e-05	4.2	2.02385770251
9.6e-05	4.208	2.00717114367
9.7e-05	4.19	2.00746108306
9.8e-05	4.186	1.9827768407
9.9e-05	4.182	1.96694585589
0.0001	4.166	1.96937655109
0.000101	4.152	1.97405572363
0.000102	4.122	1.97056235628
0.000103	4.118	1.99601503
0.000104	4.084	1.99121671347
0.000105	4.066	1.96714107272
0.000106	4.074	1.96787296338
0.000107	4.064	1.95343389957
0.000108	4.05	1.95128163011
0.000109	4.03	1.94861489269
0.00011	4.028	1.94813141241
0.000111	4.014	1.96107215574
0.000112	3.982	1.97526605803
0.000113	3.952	1.97425834176
0.000114	3.966	1.95060093305
0.000115	3.954	1.96669367213
0.000116	3.938	1.9652368814
0.000117	3.906	1.98624369099
0.000118	3.904	1.96946287094
0.000119	3.908	1.98684070826
0.00012	3.906	1.97209634653
0.000121	3.912	1.97085159259
0.000122	3.886	1.96799491869
0.000123	3.87	1.95680862631
0.000124	3.85	1.95742177366
0.000125	3.842	1.94654463088
0.000126	3.824	1.9321035169
0.000127	3.824	1.92692085982
0.000128	3.834	1.93970203897
0.000129	3.826	1.93693675684
0.00013	3.828	1.93969482136
0.000131	3.844	1.94516426042
0.000132	3.848	1.96593387478
0.000133	3.838	1.94724317947
0.000134	3.814	1.94920599219
0.000135	3.786	1.9555572096
0.000136	3.766	1.94711170712
0.000137	3.766	1.96347752725
0.000138	3.746	1.95076497816
0.000139	3.718	1.91480442866
0.00014	3.716	1.90455874155
0.000141	3.714	1.90163193074
0.000142	3.688	1.86189580804
0.000143	3.682	1.84523060889
0.000144	3.654	1.83583332577
0.000145	3.65	1.82194950534
0.000146	3.646	1.8156772841
0.000147	3.642	1.81819580904
0.000148	3.648	1.81881719807
0.000149	3.64	1.83040979018
0.00015	3.618	1.81881169998
0.000151	3.592	1.81591189214
0.000152	3.602	1.80875537318
0.000153	3.58	1.82526710374
0.000154	3.582	1.84371255894
0.000155	3.566	1.83783677186
0.000156	3.548	1.82419735774
0.000157	3.53	1.84203691603
0.000158	3.51	1.82699206347
0.000159	3.486	1.83024697787
0.00016	3.466	1.81792299067
0.000161	3.448	1.80645952072
0.000162	3.43	1.81799339933
0.000163	3.42	1.82087890866
0.000164	3.418	1.82408223499
0.000165	3.44	1.83586491878
0.000166	3.422	1.8340981435
0.000167	3.424	1.84071290537
0.000168	3.414	1.84244511451
0.000169	3.406	1.85719250483
0.00017	3.402	1.87627183532
0.000171	3.386	1.85714942856
0.000172	3.382	1.85366555775
0.000173	3.388	1.86586601877
0.000174	3.366	1.84500514904
0.000175	3.356	1.82353064137
0.000176	3.348	1.83817735815
0.000177	3.33	1.80585159966
0.000178	3.33	1.81138068887
0.000179	3.332	1.81267095745
0.00018	3.312	1.81732110536
0.000181	3.312	1.8151187289
0.000182	3.32	1.82471915647
0.000183	3.312	1.82391227859
0.000184	3.294	1.83072772416
0.000185	3.278	1.82447691134
0.000186	3.262	1.82355586698
0.000187	3.268	1.83416902166
0.000188	3.276	1.81764242908
0.000189	3.292	1.81403858834
0.00019	3.302	1.8018867889
0.000191	3.286	1.79114600187
0.000192	3.286	1.79114600187
0.000193	3.272	1.78045387472
0.000194	3.268	1.76186719136
0.000195	3.246	1.76223834937
0.000196	3.236	1.76417232718
0.000197	3.244	1.7811412072
0.000198	3.23	1.78468484613
0.000199	3.222	1.77446217204
0.0002	3.226	1.78183164188
0.000201	3.216	1.78923000198
0.000202	3.202	1.8047703455
0.000203	3.182	1.79913201294
0.000204	3.18	1.77640085566
0.000205	3.16	1.77042367811
0.000206	3.136	1.75656027508
0.000207	3.126	1.74646042039
0.000208	3.116	1.73969652526
0.000209	3.104	1.73815534404
0.00021	3.094	1.73469420936
0.000211	3.09	1.72797569427
0.000212	3.09	1.7268178827
0.000213	3.07	1.71729438362
0.000214	3.064	1.72392111188
0.000215	3.072	1.70962452018
0.000216	3.054	1.68733043593
0.000217	3.048	1.67621478337
0.000218	3.034	1.68903641169
0.000219	3.032	1.68017141983
0.00022	3.032	1.68729843241
0.000221	3.018	1.67859345882
0.000222	3.012	1.67327702428
0.000223	3.014	1.65583936419
0.000224	3.012	1.66128143311
0.000225	3.0	1.66012047756
0.000226	2.976	1.66355763351
0.000227	2.948	1.648422276
0.000228	2.948	1.6629179174
0.000229	2.922	1.65888999032
0.00023	2.93	1.65078769077
0.000231	2.928	1.65372790991
0.000232	2.916	1.6555796568
0.000233	2.904	1.65129767153
0.000234	2.886	1.64347315159
0.000235	2.886	1.62388546394
0.000236	2.882	1.63097394216
0.000237	2.884	1.66569625082
0.000238	2.888	1.66236458095
0.000239	2.884	1.65847640924
0.00024	2.884	1.6680959205
0.000241	2.88	1.65577776287
0.000242	2.872	1.63817459387
0.000243	2.88	1.63511467488
0.000244	2.852	1.61928873275
0.000245	2.838	1.62719267452
0.000246	2.834	1.61816068423
0.000247	2.824	1.623891622
0.000248	2.816	1.62177187052
0.000249	2.802	1.60461708828
0.00025	2.794	1.58731345361
0.000251	2.788	1.58715342674
0.000252	2.77	1.59157155039
0.000253	2.762	1.58661778636
0.000254	2.75	1.58603278655
0.000255	2.732	1.5735869852
0.000256	2.728	1.57671049974
0.000257	2.714	1.56722812634
0.000258	2.698	1.57187658549
0.000259	2.686	1.56185914858
0.00026	2.676	1.55145866848
0.000261	2.67	1.56623752988
0.000262	2.678	1.57426681347
0.000263	2.67	1.58779721627
0.000264	2.648	1.56846931752
0.000265	2.646	1.55842356245
0.000266	2.644	1.57774015605
0.000267	2.644	1.57900728307
0.000268	2.636	1.57337344582
0.000269	2.624	1.56544690105
0.00027	2.614	1.56748333324
0.000271	2.612	1.58159919069
0.000272	2.608	1.57554308097
0.000273	2.61	1.5639373389
0.000274	2.596	1.54038436762
0.000275	2.608	1.54218546226
0.000276	2.582	1.54119304437
0.000277	2.582	1.5398948016
0.000278	2.584	1.55143288608
0.000279	2.588	1.56277189634
0.00028	2.586	1.57308741016
0.000281	2.574	1.56860575034
0.000282	2.576	1.58120966352
0.000283	2.558	1.56927881525
0.000284	2.562	1.5614595736
0.000285	2.562	1.56017819495
0.000286	2.548	1.57977719948
0.000287	2.554	1.57578044156
0.000288	2.55	1.58098070829
0.000289	2.54	1.58
0.00029	2.552	1.56693841615
0.000291	2.536	1.56866312508
0.000292	2.512	1.577927755
0.000293	2.508	1.57668513027
0.000294	2.508	1.58175092856
0.000295	2.51	1.57794169728
0.000296	2.5	1.58682072081
0.000297	2.486	1.55364217245
0.000298	2.476	1.55866096378
0.000299	2.454	1.55173580226
0.0003	2.46	1.52065775242
0.000301	2.452	1.50854101701
0.000302	2.44	1.50545674132
0.000303	2.44	1.50811140172
0.000304	2.442	1.53578514122
0.000305	2.432	1.54963737694
0.000306	2.432	1.53797789321
0.000307	2.422	1.53880343124
0.000308	2.424	1.54538797718
0.000309	2.422	1.54010259399
0.00031	2.406	1.53008627208
0.000311	2.386	1.52479637985
0.000312	2.388	1.52625554872
0.000313	2.378	1.52023550807
0.000314	2.38	1.50718280245
0.000315	2.368	1.51148139254
0.000316	2.362	1.48961605792
0.000317	2.364	1.46952509335
0.000318	2.342	1.4591216536
0.000319	2.358	1.46486722948
0.00032	2.362	1.46661378693
0.000321	2.368	1.46443709322
0.000322	2.35	1.44343340685
0.000323	2.342	1.45775032156
0.000324	2.336	1.45433971272
0.000325	2.332	1.45250679861
0.000326	2.328	1.4575376496
0.000327	2.312	1.44591009402
0.000328	2.308	1.45778462058
0.000329	2.304	1.46682786993
0.00033	2.29	1.45804663849
0.000331	2.274	1.44323386878
0.000332	2.276	1.45183470133
0.000333	2.278	1.46448489238
0.000334	2.258	1.44756208848
0.000335	2.266	1.44611341187
0.000336	2.246	1.43995972166
0.000337	2.24	1.43471251476
0.000338	2.24	1.42351677194
0.000339	2.222	1.42292515615
0.00034	2.214	1.42835709821
0.000341	2.222	1.43273026073
0.000342	2.218	1.42915219623
0.000343	2.204	1.42912000896
0.000344	2.194	1.42981257513
0.000345	2.2	1.45189531303
0.000346	2.184	1.4401888765
0.000347	2.18	1.43652358143
0.000348	2.174	1.44212482123
0.000349	2.178	1.44163657001
0.00035	2.164	1.43843804177
0.000351	2.168	1.43658483912
0.000352	2.156	1.43515295352
0.000353	2.16	1.44443760682
0.000354	2.152	1.44253110885
0.000355	2.152	1.44530135266
0.000356	2.14	1.43540934928
0.000357	2.142	1.44562650778
0.000358	2.13	1.4258681566
0.000359	2.11	1.41205523971
0.00036	2.092	1.39983427591
0.000361	2.086	1.39807152893
0.000362	2.088	1.39579941252
0.000363	2.078	1.38705299106
0.000364	2.07	1.40182024525
0.000365	2.064	1.38416184025
0.000366	2.046	1.38848262503
0.000367	2.048	1.39201149421
0.000368	2.036	1.37648247355
0.000369	2.042	1.38428176323
0.00037	2.03	1.38170184917
0.000371	2.02	1.38838035134
0.000372	2.012	1.40280290847
0.000373	2.012	1.39708840093
0.000374	2.016	1.39704831699
0.000375	2.01	1.38488266651
0.000376	2.008	1.38417339954
0.000377	2.016	1.38554826693
0.000378	2.018	1.37319918439
0.000379	2.016	1.37686019624
0.00038	1.998	1.36601464121
0.000381	1.99	1.36744286901
0.000382	1.986	1.36154471098
0.000383	1.982	1.38046224142
0.000384	1.964	1.38372829703
0.000385	1.95	1.37677158599
0.000386	1.958	1.39148697443
0.000387	1.964	1.39093637525
0.000388	1.946	1.39537951827
0.000389	1.948	1.39043014927
0.00039	1.944	1.37435948718
0.000391	1.932	1.38829967946
0.000392	1.922	1.37546937443
0.000393	1.932	1.359182107
0.000394	1.93	1.35981616405
0.000395	1.94	1.36981750609
0.000396	1.932	1.36065278451
0.000397	1.932	1.35328341451
0.000398	1.934	1.35412111718
0.000399	1.94	1.36396480893
0.0004	1.926	1.36107457547
0.000401	1.93	1.36861243601
0.000402	1.916	1.37147511826
0.000403	1.9	1.35129567453
0.000404	1.896	1.34505910651
0.000405	1.89	1.35716616521
0.000406	1.884	1.34556456553
0.000407	1.872	1.34744795818
0.000408	1.876	1.35522101519
0.000409	1.872	1.35484906908
0.00041	1.864	1.3629027845
0.000411	1.854	1.36113335129
0.000412	1.844	1.35928804894
0.000413	1.838	1.3534238065
0.000414	1.82	1.36220409631
0.000415	1.798	1.34506356727
0.000416	1.794	1.35335287342
0.000417	1.794	1.36805116863
0.000418	1.794	1.38259321566
0.000419	1.784	1.39188505273
0.00042	1.776	1.38051584562
0.000421	1.772	1.3740509452
0.000422	1.762	1.37016641325
0.000423	1.744	1.35737393521
0.000424	1.732	1.3506205981
0.000425	1.714	1.34766613076
0.000426	1.708	1.35008740458
0.000427	1.694	1.35069019394
0.000428	1.674	1.35488892534
0.000429	1.676	1.35019406013
0.00043	1.692	1.35097594353
0.000431	1.686	1.33992686368
0.000432	1.692	1.34801186938
0.000433	1.698	1.34862745041
0.000434	1.69	1.34532523949
0.000435	1.69	1.34085793431
0.000436	1.682	1.31486729368
0.000437	1.686	1.31734733461
0.000438	1.694	1.32225716107
0.000439	1.696	1.32196217798
0.00044	1.7	1.32438665049
0.000441	1.706	1.31740806131
0.000442	1.708	1.30795106942
0.000443	1.706	1.29906273905
0.000444	1.704	1.30091659994
0.000445	1.692	1.29812788276
0.000446	1.668	1.29683306559
0.000447	1.664	1.30349683544
0.000448	1.666	1.30477737565
0.000449	1.668	1.29374495168
0.00045	1.664	1.29580245408
0.000451	1.646	1.2871223718
0.000452	1.634	1.27594827481
0.000453	1.614	1.2589694198
0.000454	1.618	1.27124977876
0.000455	1.618	1.27909186535
0.000456	1.616	1.26828387989
0.000457	1.616	1.26037454751
0.000458	1.608	1.24512489333
0.000459	1.604	1.25027357006
0.00046	1.61	1.25455171276
0.000461	1.592	1.24961434051
0.000462	1.588	1.24509276763
0.000463	1.594	1.25266276388
0.000464	1.586	1.2564250873
0.000465	1.584	1.25656038454
0.000466	1.574	1.25080933799
0.000467	1.566	1.24001774181
0.000468	1.56	1.24835892275
0.000469	1.566	1.25444968014
0.00047	1.578	1.25216452593
0.000471	1.574	1.25559706913
0.000472	1.57	1.25900754565
0.000473	1.56	1.24354332454
0.000474	1.564	1.24655685791
0.000475	1.56	1.23709336754
0.000476	1.554	1.22273627574
0.000477	1.542	1.21005619704
0.000478	1.534	1.22018195364
0.000479	1.53	1.2186467905
0.00048	1.512	1.22059657545
0.000481	1.5	1.22065556157
0.000482	1.506	1.21900123052
0.000483	1.504	1.21572365281
0.000484	1.492	1.22226674666
0.000485	1.48	1.21720992438
0.000486	1.474	1.22037862977
0.000487	1.482	1.22052283879
0.000488	1.472	1.22033438041
0.000489	1.474	1.21709654506
0.00049	1.466	1.21030739897
0.000491	1.464	1.20528170981
0.000492	1.462	1.19856414096
0.000493	1.454	1.196613555
0.000494	1.456	1.20998512388
0.000495	1.462	1.20687861859
0.000496	1.454	1.20660018233
0.000497	1.45	1.20975204071
0.000498	1.446	1.20460948029
0.000499	1.44	1.19599331102
0.0005	1.436	1.19243616181
0.000501	1.424	1.168
0.000502	1.424	1.17482934931
0.000503	1.438	1.17394889156
0.000504	1.44	1.17575507654
0.000505	1.44	1.17234807118
0.000506	1.43	1.17690271476
0.000507	1.428	1.17337802945
0.000508	1.42	1.16773284616
0.000509	1.42	1.17285975291
0.00051	1.404	1.16481071424
0.000511	1.394	1.15877694143
0.000512	1.396	1.16584046936
0.000513	1.388	1.16852727824
0.000514	1.376	1.17244360206
0.000515	1.376	1.17073652032
0.000516	1.368	1.16986153027
0.000517	1.372	1.16688302756
0.000518	1.38	1.17796434581
0.000519	1.378	1.16237515459
0.00052	1.364	1.15217359803
0.000521	1.344	1.14440552253
0.000522	1.354	1.15441933456
0.000523	1.36	1.13947356266
0.000524	1.354	1.15441933456
0.000525	1.348	1.14843197448
0.000526	1.336	1.14328649078
0.000527	1.336	1.13626757412
0.000528	1.34	1.13331372532
0.000529	1.338	1.13831278654
0.00053	1.328	1.13860265238
0.000531	1.308	1.13891878552
0.000532	1.318	1.15623354042
0.000533	1.326	1.14705012968
0.000534	1.322	1.14294181829
0.000535	1.326	1.1557352638
0.000536	1.334	1.16208605533
0.000537	1.334	1.16208605533
0.000538	1.332	1.17888761127
0.000539	1.322	1.18419424082
0.00054	1.322	1.17741921167
0.000541	1.31	1.16700471293
0.000542	1.31	1.16012930314
0.000543	1.304	1.15567469471
0.000544	1.29	1.15667627277
0.000545	1.298	1.159825849
0.000546	1.284	1.15210416196
0.000547	1.28	1.16172285852
0.000548	1.258	1.14517946192
0.000549	1.252	1.14912836533
0.00055	1.258	1.15734005374
0.000551	1.26	1.17149477165
0.000552	1.252	1.16468708244
0.000553	1.264	1.17741411576
0.000554	1.248	1.16726003958
0.000555	1.236	1.15944124474
0.000556	1.23	1.1649463507
0.000557	1.23	1.16150764096
0.000558	1.236	1.15771499083
0.000559	1.24	1.16721891691
0.00056	1.248	1.16897219813
0.000561	1.252	1.17153574423
0.000562	1.248	1.16554536591
0.000563	1.246	1.16167293159
0.000564	1.248	1.16382816601
0.000565	1.244	1.16638930036
0.000566	1.232	1.1602482493
0.000567	1.226	1.16572895649
0.000568	1.226	1.16744336051
0.000569	1.222	1.16992136488
0.00057	1.216	1.16161267211
0.000571	1.224	1.16009654771
0.000572	1.228	1.15586158341
0.000573	1.22	1.1574109037
0.000574	1.216	1.15643590397
0.000575	1.206	1.14698038344
0.000576	1.204	1.14646587389
0.000577	1.208	1.14574691795
0.000578	1.196	1.13030261435
0.000579	1.19	1.12334322449
0.00058	1.172	1.10200544463
0.000581	1.168	1.09351543199
0.000582	1.168	1.08985136601
0.000583	1.17	1.09045861911
0.000584	1.16	1.08921990434
0.000585	1.158	1.10500497736
0.000586	1.168	1.10985404446
0.000587	1.164	1.11225177006
0.000588	1.162	1.11702999064
0.000589	1.148	1.10548450916
0.00059	1.148	1.10729219269
0.000591	1.148	1.12520931386
0.000592	1.154	1.1181609902
0.000593	1.154	1.10737708121
0.000594	1.158	1.12117616814
0.000595	1.158	1.12651497993
0.000596	1.154	1.12529285077
0.000597	1.152	1.12822692753
0.000598	1.144	1.10962335952
0.000599	1.134	1.11177515712
0.0006	1.128	1.11696732271
0.000601	1.132	1.1218627367
0.000602	1.122	1.12210338205
0.000603	1.124	1.12987786951
0.000604	1.11	1.11977676347
0.000605	1.108	1.1137037308
0.000606	1.1	1.10905365064
0.000607	1.098	1.11013332533
0.000608	1.1	1.10905365064
0.000609	1.1	1.10544108843
0.00061	1.098	1.10471534795
0.000611	1.088	1.1046519814
0.000612	1.094	1.10143724288
0.000613	1.092	1.08606445481
0.000614	1.092	1.09340568866
0.000615	1.098	1.09744977106
0.000616	1.094	1.10143724288
0.000617	1.086	1.09297941426
0.000618	1.092	1.09887942924
0.000619	1.096	1.08387453148
0.00062	1.09	1.08161915664
0.000621	1.084	1.07561331342
0.000622	1.084	1.06814980223
0.000623	1.08	1.06845683114
0.000624	1.074	1.06607879634
0.000625	1.076	1.07061851282
0.000626	1.078	1.07140841886
0.000627	1.072	1.06339832612
0.000628	1.07	1.06447169995
0.000629	1.076	1.06123701405
0.00063	1.068	1.05611363025
0.000631	1.064	1.05066835871
0.000632	1.07	1.05123736615
0.000633	1.07	1.05313816757
0.000634	1.068	1.05611363025
0.000635	1.072	1.05774098909
0.000636	1.072	1.0615158972
0.000637	1.058	1.05576323103
0.000638	1.04	1.04422219858
0.000639	1.038	1.03757216616
0.00064	1.032	1.03681049377
0.000641	1.02	1.02742396312
0.000642	1.004	1.01979605804
0.000643	1.018	1.02062529853
0.000644	1.014	1.02068800326
0.000645	1.008	1.02173186306
0.000646	1.01	1.02269252466
0.000647	1.004	1.02566271259
0.000648	1.002	1.02078205313
0.000649	1.002	1.01488718585
0.00065	1.004	1.02175535232
0.000651	0.994	1.02076637876
0.000652	0.99	1.01877377273
0.000653	0.972	1.00956228139
0.000654	0.97	1.01049492824
0.000655	0.98	1.0117311896
0.000656	0.972	0.997605132304
0.000657	0.974	0.992634877485
0.000658	0.966	0.982264730101
0.000659	0.96	0.976933979346
0.00066	0.964	0.985243117205
0.000661	0.96	0.991160935469
0.000662	0.954	0.977693203413
0.000663	0.938	0.95820457106
0.000664	0.936	0.959116259898
0.000665	0.932	0.954660148954
0.000666	0.934	0.972442286205
0.000667	0.928	0.975097943798
0.000668	0.92	0.962081077664
0.000669	0.914	0.945835080762
0.00067	0.922	0.950744971062
0.000671	0.92	0.943186089804
0.000672	0.92	0.947417542586
0.000673	0.906	0.936570339056
0.000674	0.896	0.93658101625
0.000675	0.894	0.933147362425
0.000676	0.892	0.929696724744
0.000677	0.896	0.925842319188
0.000678	0.884	0.924415491
0.000679	0.88	0.930376267969
0.00068	0.878	0.929040365108
0.000681	0.878	0.94398940672
0.000682	0.886	0.947102951109
0.000683	0.89	0.949684158023
0.000684	0.884	0.950023157612
0.000685	0.876	0.942668552568
0.000686	0.874	0.945581302692
0.000687	0.87	0.953467356547
0.000688	0.866	0.93597222181
0.000689	0.866	0.93810660375
0.00069	0.87	0.93866927083
0.000691	0.872	0.942133748467
0.000692	0.864	0.938884444434
0.000693	0.86	0.946784030284
0.000694	0.858	0.941188610216
0.000695	0.866	0.942360865062
0.000696	0.852	0.932789365291
0.000697	0.848	0.923523686756
0.000698	0.842	0.914896715482
0.000699	0.846	0.919936954362
0.0007	0.844	0.927180672793
0.000701	0.846	0.930743788591
0.000702	0.856	0.941946919948
0.000703	0.858	0.951754169941
0.000704	0.856	0.948295312653
0.000705	0.858	0.947542083498
0.000706	0.852	0.94767927064
0.000707	0.852	0.945566496868
0.000708	0.848	0.951260216765
0.000709	0.846	0.949886308987
0.00071	0.852	0.956083678346
0.000711	0.856	0.954601487533
0.000712	0.844	0.952714017951
0.000713	0.836	0.945041798017
0.000714	0.842	0.951333800514
0.000715	0.84	0.952050418833
0.000716	0.834	0.949970525859
0.000717	0.828	0.943618567007
0.000718	0.818	0.932135183329
0.000719	0.824	0.944999470899
0.00072	0.826	0.952745506418
0.000721	0.814	0.954674813745
0.000722	0.818	0.957536422284
0.000723	0.824	0.961781680009
0.000724	0.814	0.956767474364
0.000725	0.822	0.956198724115
0.000726	0.818	0.951249704336
0.000727	0.818	0.947035374207
0.000728	0.816	0.95401467494
0.000729	0.818	0.957536422284
0.00073	0.812	0.957421537255
0.000731	0.816	0.958198309329
0.000732	0.814	0.963018172207
0.000733	0.812	0.961590349369
0.000734	0.802	0.960622714701
0.000735	0.808	0.962879016284
0.000736	0.798	0.955612892337
0.000737	0.8	0.954986910905
0.000738	0.798	0.955612892337
0.000739	0.786	0.938191878029
0.00074	0.778	0.938464703652
0.000741	0.778	0.938464703652
0.000742	0.78	0.942125257065
0.000743	0.78	0.94
0.000744	0.77	0.919293206763
0.000745	0.764	0.912306965884
0.000746	0.76	0.902441133814
0.000747	0.756	0.910199978027
0.000748	0.754	0.893019596649
0.000749	0.756	0.885699723383
0.00075	0.762	0.890705338482
0.000751	0.758	0.891872188153
0.000752	0.762	0.895184897102
0.000753	0.766	0.898467584279
0.000754	0.764	0.896829972737
0.000755	0.766	0.887267716081
0.000756	0.766	0.885010734398
0.000757	0.766	0.88951897113
0.000758	0.766	0.891764542915
0.000759	0.76	0.895767827062
0.00076	0.748	0.881190104348
0.000761	0.75	0.882892971996
0.000762	0.744	0.889080423809
0.000763	0.746	0.890777188751
0.000764	0.744	0.906898009701
0.000765	0.734	0.896238807461
0.000766	0.722	0.888096841566
0.000767	0.718	0.893574842976
0.000768	0.714	0.894541223198
0.000769	0.708	0.904840317404
0.00077	0.7	0.897775027499
0.000771	0.702	0.888367041262
0.000772	0.702	0.872465472096
0.000773	0.702	0.870170098314
0.000774	0.704	0.869703397717
0.000775	0.706	0.887448026647
0.000776	0.706	0.887448026647
0.000777	0.704	0.885654560198
0.000778	0.696	0.885202801622
0.000779	0.688	0.877870149851
0.00078	0.678	0.856922400221
0.000781	0.682	0.851396499875
0.000782	0.672	0.848773232377
0.000783	0.674	0.853067406481
0.000784	0.68	0.856504524215
0.000785	0.676	0.847952828877
0.000786	0.672	0.8511263126
0.000787	0.676	0.859665051052
0.000788	0.676	0.861988398994
0.000789	0.664	0.850355219893
0.00079	0.664	0.848
0.000791	0.668	0.854269278389
0.000792	0.66	0.84640415878
0.000793	0.662	0.848384346862
0.000794	0.664	0.852703934552
0.000795	0.668	0.854269278389
0.000796	0.668	0.8682027413
0.000797	0.668	0.863583232815
0.000798	0.666	0.856997082842
0.000799	0.666	0.856997082842
0.0008	0.676	0.871219834485
0.000801	0.674	0.876198607623
0.000802	0.668	0.87736879361
0.000803	0.67	0.876983466207
0.000804	0.67	0.874699948554
0.000805	0.664	0.878125275801
0.000806	0.656	0.879581718773
0.000807	0.66	0.881135630876
0.000808	0.654	0.87079503903
0.000809	0.654	0.873088769828
0.00081	0.652	0.875725984541
0.000811	0.646	0.876746257477
0.000812	0.648	0.874125849063
0.000813	0.644	0.860966898318
0.000814	0.642	0.858973806353
0.000815	0.632	0.85122030051
0.000816	0.636	0.848235816268
0.000817	0.626	0.845058577851
0.000818	0.61	0.837794724261
0.000819	0.602	0.841187256204
0.00082	0.602	0.826798645379
0.000821	0.594	0.822899750881
0.000822	0.582	0.809491198223
0.000823	0.578	0.807413153225
0.000824	0.574	0.815183414944
0.000825	0.584	0.821549755036
0.000826	0.594	0.815575870168
0.000827	0.596	0.825096358009
0.000828	0.598	0.827282297647
0.000829	0.598	0.827282297647
0.00083	0.602	0.829214085746
0.000831	0.608	0.833268264126
0.000832	0.61	0.823346828499
0.000833	0.608	0.818740496128
0.000834	0.604	0.811901471855
0.000835	0.606	0.811642778567
0.000836	0.61	0.816026960339
0.000837	0.606	0.811642778567
0.000838	0.606	0.814103187563
0.000839	0.61	0.818474190186
0.00084	0.608	0.818740496128
0.000841	0.614	0.81302152493
0.000842	0.604	0.804477470163
0.000843	0.606	0.811642778567
0.000844	0.612	0.818202908819
0.000845	0.604	0.809434370409
0.000846	0.604	0.821695807462
0.000847	0.604	0.826549454056
0.000848	0.608	0.833268264126
0.000849	0.61	0.833006602615
0.00085	0.61	0.833006602615
0.000851	0.602	0.831622510518
0.000852	0.594	0.825326602019
0.000853	0.582	0.821751787342
0.000854	0.586	0.828615713102
0.000855	0.582	0.826605105235
0.000856	0.58	0.829216497665
0.000857	0.572	0.822688276323
0.000858	0.572	0.822688276323
0.000859	0.566	0.81341502322
0.00086	0.556	0.801788001906
0.000861	0.566	0.81341502322
0.000862	0.566	0.810952526354
0.000863	0.56	0.808949936646
0.000864	0.562	0.808799109792
0.000865	0.57	0.815536633144
0.000866	0.56	0.79649231007
0.000867	0.554	0.784272911683
0.000868	0.562	0.775987113295
0.000869	0.558	0.776296335171
0.00087	0.558	0.771126448775
0.000871	0.56	0.773563184233
0.000872	0.562	0.773405456407
0.000873	0.56	0.776144316477
0.000874	0.558	0.776296335171
0.000875	0.562	0.783681057574
0.000876	0.56	0.783836717691
0.000877	0.56	0.79649231007
0.000878	0.558	0.801645807074
0.000879	0.56	0.80399004969
0.00088	0.556	0.80427855871
0.000881	0.558	0.804136804281
0.000882	0.564	0.808643308264
0.000883	0.56	0.808949936646
0.000884	0.558	0.811563922313
0.000885	0.556	0.806761426941
0.000886	0.55	0.794669742723
0.000887	0.554	0.801925183543
0.000888	0.556	0.80427855871
0.000889	0.564	0.813574827536
0.00089	0.554	0.811839885692
0.000891	0.552	0.807029119673
0.000892	0.554	0.806897763041
0.000893	0.544	0.800039999
0.000894	0.542	0.792613398827
0.000895	0.55	0.794669742723
0.000896	0.55	0.792148975888
0.000897	0.548	0.789744262404
0.000898	0.536	0.787847701018
0.000899	0.53	0.788098978555
0.0009	0.528	0.790706013636
0.000901	0.526	0.778025706516
0.000902	0.522	0.775574625681
0.000903	0.518	0.773095078241
0.000904	0.524	0.778089969091
0.000905	0.524	0.767739539167
0.000906	0.53	0.780448588954
0.000907	0.524	0.77551531255
0.000908	0.526	0.775450836611
0.000909	0.526	0.767674410151
0.00091	0.528	0.777956296973
0.000911	0.528	0.775381196574
0.000912	0.524	0.77551531255
0.000913	0.528	0.78563095662
0.000914	0.528	0.78563095662
0.000915	0.524	0.783213891603
0.000916	0.52	0.780768851838
0.000917	0.516	0.778295573674
0.000918	0.516	0.780861063186
0.000919	0.518	0.780817520295
0.00092	0.516	0.780861063186
0.000921	0.514	0.773177857934
0.000922	0.508	0.765464564823
0.000923	0.506	0.765482854152
0.000924	0.508	0.768072913206
0.000925	0.512	0.770620529184
0.000926	0.504	0.762878758388
0.000927	0.51	0.768049477573
0.000928	0.506	0.760239435967
0.000929	0.512	0.765412307191
0.00093	0.502	0.765503755706
0.000931	0.5	0.76288924491
0.000932	0.504	0.76549591769
0.000933	0.502	0.762886623293
0.000934	0.498	0.752327056539
0.000935	0.492	0.746951136287
0.000936	0.5	0.752329714952
0.000937	0.498	0.752327056539
0.000938	0.508	0.757585638723
0.000939	0.504	0.757617317648
0.00094	0.504	0.76549591769
0.000941	0.504	0.768104159603
0.000942	0.498	0.760260481677
0.000943	0.494	0.760239435967
0.000944	0.494	0.757604118257
0.000945	0.492	0.754941057302
0.000946	0.488	0.754888071173
0.000947	0.486	0.754853628196
0.000948	0.488	0.757532837572
0.000949	0.488	0.746897583341
0.00095	0.488	0.746897583341
0.000951	0.482	0.744094080073
0.000952	0.484	0.744139771817
0.000953	0.482	0.752114353008
0.000954	0.478	0.746669940469
0.000955	0.484	0.752159557541
0.000956	0.472	0.741091087519
0.000957	0.462	0.735225135588
0.000958	0.464	0.729865741078
0.000959	0.466	0.735420967882
0.00096	0.462	0.729764345525
0.000961	0.46	0.729657453878
0.000962	0.46	0.729657453878
0.000963	0.462	0.729764345525
0.000964	0.458	0.726798458997
0.000965	0.458	0.724041435278
0.000966	0.454	0.72379831445
0.000967	0.46	0.724154679609
0.000968	0.454	0.721029819078
0.000969	0.45	0.720763484092
0.00097	0.442	0.717381349075
0.000971	0.44	0.717216843082
0.000972	0.436	0.711269287963
0.000973	0.446	0.709284146164
0.000974	0.444	0.711943818008
0.000975	0.45	0.717983286714
0.000976	0.448	0.715049648626
0.000977	0.45	0.717983286714
0.000978	0.448	0.720621953593
0.000979	0.442	0.714587993182
0.00098	0.442	0.706141628854
0.000981	0.44	0.70313583325
0.000982	0.438	0.702962303399
0.000983	0.434	0.696881625529
0.000984	0.432	0.699554143723
0.000985	0.434	0.699745668082
0.000986	0.438	0.702962303399
0.000987	0.436	0.702783039067
0.000988	0.434	0.699745668082
0.000989	0.434	0.696881625529
0.00099	0.424	0.701586772965
0.000991	0.414	0.697570068165
0.000992	0.414	0.694697056277
0.000993	0.418	0.703758481299
0.000994	0.412	0.705872509735
0.000995	0.412	0.705872509735
0.000996	0.414	0.70328088272
0.000997	0.42	0.706823881883
0.000998	0.42	0.701141925718
0.000999	0.412	0.694446542219
0.001	0.402	0.690214459425
0.001001	0.404	0.693385895444
0.001002	0.406	0.693659859009
0.001003	0.412	0.691560554109
0.001004	0.406	0.676139038956
0.001005	0.412	0.694446542219
0.001006	0.41	0.685492523665
0.001007	0.41	0.68840395118
0.001008	0.416	0.689161809737
0.001009	0.412	0.685752141812
0.00101	0.412	0.688662471752
0.001011	0.412	0.688662471752
0.001012	0.41	0.68840395118
0.001013	0.408	0.688139520737
0.001014	0.41	0.691303117308
0.001015	0.404	0.672892264779
0.001016	0.404	0.666921284711
0.001017	0.396	0.662709589488
0.001018	0.396	0.662709589488
0.001019	0.388	0.664421552932
0.00102	0.386	0.66106278068
0.001021	0.384	0.648493639136
0.001022	0.382	0.651211179265
0.001023	0.384	0.654632721455
0.001024	0.386	0.651923308373
0.001025	0.388	0.652269882794
0.001026	0.384	0.648493639136
0.001027	0.38	0.647765389628
0.001028	0.382	0.648132702461
0.001029	0.386	0.654983969269
0.00103	0.382	0.651211179265
0.001031	0.378	0.644294963507
0.001032	0.374	0.634132478272
0.001033	0.378	0.631756282122
0.001034	0.37	0.620564259364
0.001035	0.364	0.616038959807
0.001036	0.36	0.611882341631
0.001037	0.354	0.597230273848
0.001038	0.352	0.606709156021
0.001039	0.348	0.592364752496
0.00104	0.346	0.591847953448
0.001041	0.344	0.584520316157
0.001042	0.34	0.586856030045
0.001043	0.336	0.592540293989
0.001044	0.332	0.58461611336
0.001045	0.336	0.585750800256
0.001046	0.342	0.587397650659
0.001047	0.334	0.578311334836
0.001048	0.33	0.570175411606
0.001049	0.334	0.578311334836
0.00105	0.326	0.572471833368
0.001051	0.322	0.571240754849
0.001052	0.318	0.5664591777
0.001053	0.322	0.567728808499
0.001054	0.32	0.577581163128
0.001055	0.318	0.573477113754
0.001056	0.322	0.574731241538
0.001057	0.326	0.57941694832
0.001058	0.328	0.580013792939
0.001059	0.332	0.581184996365
0.00106	0.328	0.580013792939
0.001061	0.33	0.58060313468
0.001062	0.338	0.596452848094
0.001063	0.342	0.600862713105
0.001064	0.338	0.593090212362
0.001065	0.334	0.591983107867
0.001066	0.328	0.590267735862
0.001067	0.332	0.591418633457
0.001068	0.326	0.586279796684
0.001069	0.322	0.581649378922
0.00107	0.32	0.581033561853
0.001071	0.322	0.585077772608
0.001072	0.32	0.584465567848
0.001073	0.324	0.589087429844
0.001074	0.322	0.585077772608
0.001075	0.326	0.593063234403
0.001076	0.324	0.589087429844
0.001077	0.322	0.585077772608
0.001078	0.318	0.583845870072
0.001079	0.324	0.585682507849
0.00108	0.332	0.604794179866
0.001081	0.332	0.608092098288
0.001082	0.328	0.610258961425
0.001083	0.328	0.600346566576
0.001084	0.32	0.591269819964
0.001085	0.316	0.590037286957
0.001086	0.318	0.590657261024
0.001087	0.312	0.588774999469
0.001088	0.314	0.589409874366
0.001089	0.314	0.589409874366
0.00109	0.314	0.586006825899
0.001091	0.312	0.585368260158
0.001092	0.312	0.581941577824
0.001093	0.312	0.581941577824
0.001094	0.312	0.578494598073
0.001095	0.31	0.570876519048
0.001096	0.304	0.568844442708
0.001097	0.31	0.581291665173
0.001098	0.308	0.570206979964
0.001099	0.312	0.585368260158
0.0011	0.306	0.573030540198
0.001101	0.302	0.57166073855
0.001102	0.308	0.57717934821
0.001103	0.312	0.588774999469
0.001104	0.312	0.588774999469
0.001105	0.31	0.588132638101
0.001106	0.31	0.591523456847
0.001107	0.308	0.587482765705
0.001108	0.308	0.587482765705
0.001109	0.308	0.587482765705
0.00111	0.306	0.586825357325
0.001111	0.296	0.583424373848
0.001112	0.29	0.574369219231
0.001113	0.286	0.56586570845
0.001114	0.292	0.575096513639
0.001115	0.294	0.575815942815
0.001116	0.292	0.575096513639
0.001117	0.294	0.575815942815
0.001118	0.296	0.576527536203
0.001119	0.3	0.58137767415
0.00112	0.294	0.575815942815
0.001121	0.292	0.575096513639
0.001122	0.294	0.579278862035
0.001123	0.294	0.579278862035
0.001124	0.294	0.579278862035
0.001125	0.296	0.579986206733
0.001126	0.298	0.580685801445
0.001127	0.302	0.585487830787
0.001128	0.302	0.585487830787
0.001129	0.298	0.580685801445
0.00113	0.292	0.571608257463
0.001131	0.294	0.568826862938
0.001132	0.29	0.5673623181
0.001133	0.288	0.566618037129
0.001134	0.288	0.555928052899
0.001135	0.282	0.553602745658
0.001136	0.278	0.541032346538
0.001137	0.27	0.530188645672
0.001138	0.268	0.529316540456
0.001139	0.268	0.529316540456
0.00114	0.272	0.531051786552
0.001141	0.274	0.531906006734
0.001142	0.276	0.525189489613
0.001143	0.28	0.534415568635
0.001144	0.278	0.533587855934
0.001145	0.28	0.534415568635
0.001146	0.28	0.534415568635
0.001147	0.276	0.53275134913
0.001148	0.272	0.523465376123
0.001149	0.274	0.528132559118
0.00115	0.272	0.527272225705
0.001151	0.27	0.522589705218
0.001152	0.272	0.523465376123
0.001153	0.278	0.522222174941
0.001154	0.278	0.522222174941
0.001155	0.278	0.522222174941
0.001156	0.272	0.515767389431
0.001157	0.268	0.513980544379
0.001158	0.26	0.514198405287
0.001159	0.26	0.514198405287
0.00116	0.264	0.516046509532
0.001161	0.262	0.515127168765
0.001162	0.264	0.516046509532
0.001163	0.266	0.516956477859
0.001164	0.268	0.513980544379
0.001165	0.266	0.509160092702
0.001166	0.264	0.508236165577
0.001167	0.264	0.508236165577
0.001168	0.266	0.516956477859
0.001169	0.262	0.515127168765
0.00117	0.264	0.512156226165
0.001171	0.264	0.504285633347
0.001172	0.266	0.505216785153
0.001173	0.266	0.505216785153
0.001174	0.264	0.504285633347
0.001175	0.266	0.505216785153
0.001176	0.268	0.510074504362
0.001177	0.27	0.510979451642
0.001178	0.268	0.510074504362
0.001179	0.266	0.509160092702
0.00118	0.266	0.509160092702
0.001181	0.264	0.508236165577
0.001182	0.26	0.506359556047
0.001183	0.258	0.505406766872
0.001184	0.254	0.507428812741
0.001185	0.252	0.506454341476
0.001186	0.258	0.509348603611
0.001187	0.254	0.503471945594
0.001188	0.252	0.502489800892
0.001189	0.248	0.496483635178
0.00119	0.248	0.496483635178
0.001191	0.246	0.499483733469
0.001192	0.238	0.491279960918
0.001193	0.238	0.487191953957
0.001194	0.238	0.491279960918
0.001195	0.24	0.492341345004
0.001196	0.236	0.490208119068
0.001197	0.242	0.505406766872
0.001198	0.244	0.506422748304
0.001199	0.24	0.49638694584
0.0012	0.234	0.497236362307
0.001201	0.234	0.505216785153
0.001202	0.236	0.506264752871
0.001203	0.24	0.512249938995
0.001204	0.238	0.507302670996
0.001205	0.24	0.512249938995
0.001206	0.24	0.512249938995
0.001207	0.24	0.516139516023
0.001208	0.24	0.516139516023
0.001209	0.234	0.509160092702
0.00121	0.234	0.509160092702
0.001211	0.232	0.508110224262
0.001212	0.232	0.508110224262
0.001213	0.228	0.502011952049
0.001214	0.23	0.503090449124
0.001215	0.23	0.499099188539
0.001216	0.228	0.502011952049
0.001217	0.226	0.496914479564
0.001218	0.224	0.495806413835
0.001219	0.222	0.494687780322
0.00122	0.222	0.49062816878
0.001221	0.226	0.496914479564
0.001222	0.226	0.496914479564
0.001223	0.228	0.502011952049
0.001224	0.218	0.48834004546
0.001225	0.224	0.491756037075
0.001226	0.224	0.491756037075
0.001227	0.224	0.487672020932
0.001228	0.228	0.48581477952
0.001229	0.228	0.48581477952
0.00123	0.228	0.48581477952
0.001231	0.23	0.486929152958
0.001232	0.226	0.484689591388
0.001233	0.224	0.483553513068
0.001234	0.228	0.48581477952
0.001235	0.23	0.486929152958
0.001236	0.23	0.491019347888
0.001237	0.228	0.48581477952
0.001238	0.23	0.486929152958
0.001239	0.232	0.488032785784
0.00124	0.232	0.488032785784
0.001241	0.226	0.480545523338
0.001242	0.224	0.470981952945
0.001243	0.224	0.470981952945
0.001244	0.22	0.46
0.001245	0.218	0.458776634104
0.001246	0.22	0.46
0.001247	0.218	0.458776634104
0.001248	0.216	0.461891762213
0.001249	0.214	0.460656053906
0.00125	0.212	0.459408315118
0.001251	0.214	0.464977418807
0.001252	0.214	0.464977418807
0.001253	0.212	0.463741307196
0.001254	0.208	0.461233129773
0.001255	0.204	0.458676356487
0.001256	0.2	0.442718872424
0.001257	0.2	0.442718872424
0.001258	0.2	0.442718872424
0.001259	0.204	0.445403188134
0.00126	0.206	0.451180673345
0.001261	0.204	0.445403188134
0.001262	0.202	0.444067562427
0.001263	0.202	0.444067562427
0.001264	0.208	0.461233129773
0.001265	0.21	0.458148447558
0.001266	0.208	0.456876350887
0.001267	0.21	0.458148447558
0.001268	0.21	0.458148447558
0.001269	0.21	0.453762052182
0.00127	0.212	0.459408315118
0.001271	0.206	0.446725866724
0.001272	0.21	0.453762052182
0.001273	0.204	0.445403188134
0.001274	0.202	0.439540669336
0.001275	0.198	0.436802014647
0.001276	0.2	0.442718872424
0.001277	0.2	0.442718872424
0.001278	0.198	0.441356998358
0.001279	0.198	0.441356998358
0.00128	0.2	0.442718872424
0.001281	0.198	0.441356998358
0.001282	0.198	0.441356998358
0.001283	0.194	0.438593205602
0.001284	0.194	0.447620374871
0.001285	0.196	0.448981068643
0.001286	0.196	0.448981068643
0.001287	0.196	0.448981068643
0.001288	0.198	0.45032876879
0.001289	0.198	0.45032876879
0.00129	0.194	0.44312977783
0.001291	0.192	0.441742006153
0.001292	0.19	0.440340777126
0.001293	0.186	0.437497428564
0.001294	0.188	0.434345484609
0.001295	0.188	0.434345484609
0.001296	0.188	0.434345484609
0.001297	0.182	0.425295191602
0.001298	0.182	0.425295191602
0.001299	0.182	0.425295191602
0.0013	0.174	0.419194465612
0.001301	0.176	0.420742201354
0.001302	0.176	0.420742201354
0.001303	0.182	0.425295191602
0.001304	0.182	0.425295191602
0.001305	0.186	0.428256932226
0.001306	0.186	0.428256932226
0.001307	0.186	0.428256932226
0.001308	0.186	0.428256932226
0.001309	0.186	0.428256932226
0.00131	0.182	0.425295191602
0.001311	0.184	0.426783317387
0.001312	0.184	0.426783317387
0.001313	0.184	0.426783317387
0.001314	0.186	0.428256932226
0.001315	0.182	0.425295191602
0.001316	0.18	0.423792402008
0.001317	0.18	0.414246303544
0.001318	0.184	0.417305643384
0.001319	0.18	0.414246303544
0.00132	0.184	0.42207108406
0.001321	0.186	0.423561093586
0.001322	0.186	0.423561093586
0.001323	0.184	0.42207108406
0.001324	0.182	0.420566284906
0.001325	0.176	0.415961536683
0.001326	0.174	0.409541206718
0.001327	0.174	0.409541206718
0.001328	0.172	0.40794117223
0.001329	0.17	0.406324993078
0.00133	0.172	0.40794117223
0.001331	0.17	0.416052881254
0.001332	0.168	0.414458683104
0.001333	0.17	0.42083250825
0.001334	0.172	0.422393181763
0.001335	0.174	0.42393867481
0.001336	0.172	0.412814728419
0.001337	0.176	0.415961536683
0.001338	0.176	0.415961536683
0.001339	0.174	0.414395945926
0.00134	0.172	0.412814728419
0.001341	0.17	0.411217703899
0.001342	0.17	0.411217703899
0.001343	0.166	0.40797548946
0.001344	0.168	0.409604687473
0.001345	0.166	0.40797548946
0.001346	0.172	0.412814728419
0.001347	0.17	0.411217703899
0.001348	0.168	0.409604687473
0.001349	0.166	0.403043421978
0.00135	0.162	0.39969488363
0.001351	0.162	0.39969488363
0.001352	0.166	0.412848640545
0.001353	0.166	0.412848640545
0.001354	0.166	0.412848640545
0.001355	0.168	0.414458683104
0.001356	0.162	0.409580272962
0.001357	0.168	0.414458683104
0.001358	0.168	0.409604687473
0.001359	0.168	0.409604687473
0.00136	0.17	0.411217703899
0.001361	0.17	0.411217703899
0.001362	0.168	0.409604687473
0.001363	0.166	0.40797548946
0.001364	0.168	0.409604687473
0.001365	0.168	0.414458683104
0.001366	0.164	0.411222567474
0.001367	0.16	0.407921561087
0.001368	0.162	0.409580272962
0.001369	0.16	0.397994974843
0.00137	0.16	0.397994974843
0.001371	0.162	0.39969488363
0.001372	0.16	0.397994974843
0.001373	0.154	0.39279002024
0.001374	0.158	0.396277680421
0.001375	0.156	0.394542773347
0.001376	0.156	0.394542773347
0.001377	0.156	0.394542773347
0.001378	0.16	0.397994974843
0.001379	0.162	0.39969488363
0.00138	0.158	0.396277680421
0.001381	0.16	0.397994974843
0.001382	0.154	0.39279002024
0.001383	0.154	0.39279002024
0.001384	0.156	0.394542773347
0.001385	0.156	0.394542773347
0.001386	0.154	0.39279002024
0.001387	0.156	0.394542773347
0.001388	0.158	0.406246230752
0.001389	0.156	0.404554075495
0.00139	0.158	0.406246230752
0.001391	0.156	0.404554075495
0.001392	0.158	0.406246230752
0.001393	0.16	0.407921561087
0.001394	0.158	0.406246230752
0.001395	0.158	0.406246230752
0.001396	0.156	0.394542773347
0.001397	0.154	0.39279002024
0.001398	0.158	0.406246230752
0.001399	0.158	0.406246230752
0.0014	0.156	0.404554075495
0.001401	0.154	0.402844883299
0.001402	0.152	0.401118436375
0.001403	0.152	0.401118436375
0.001404	0.152	0.401118436375
0.001405	0.148	0.397612877055
0.001406	0.15	0.399374510954
0.001407	0.148	0.397612877055
0.001408	0.15	0.399374510954
0.001409	0.15	0.399374510954
0.00141	0.15	0.389230009121
0.001411	0.148	0.382225064589
0.001412	0.15	0.384057287393
0.001413	0.148	0.387422250264
0.001414	0.146	0.385595643129
0.001415	0.142	0.381884799383
0.001416	0.14	0.38
0.001417	0.14	0.38
0.001418	0.14	0.38
0.001419	0.14	0.38
0.00142	0.14	0.390384425919
0.001421	0.142	0.392219326398
0.001422	0.144	0.394035531393
0.001423	0.146	0.395833298246
0.001424	0.148	0.397612877055
0.001425	0.148	0.397612877055
0.001426	0.148	0.397612877055
0.001427	0.148	0.397612877055
0.001428	0.15	0.399374510954
0.001429	0.148	0.392550633677
0.00143	0.148	0.392550633677
0.001431	0.146	0.390748000635
0.001432	0.15	0.394334883063
0.001433	0.148	0.392550633677
0.001434	0.148	0.392550633677
0.001435	0.144	0.37850231175
0.001436	0.14	0.374699879904
0.001437	0.142	0.376611205356
0.001438	0.146	0.390748000635
0.001439	0.146	0.390748000635
0.00144	0.144	0.388926728318
0.001441	0.146	0.390748000635
0.001442	0.148	0.392550633677
0.001443	0.138	0.378095226101
0.001444	0.142	0.381884799383
0.001445	0.14	0.38
0.001446	0.14	0.38
0.001447	0.14	0.38
0.001448	0.14	0.38
0.001449	0.142	0.387086553629
0.00145	0.138	0.383348405501
0.001451	0.138	0.383348405501
0.001452	0.14	0.385227205685
0.001453	0.136	0.381449865644
0.001454	0.136	0.376170174256
0.001455	0.138	0.378095226101
0.001456	0.14	0.38
0.001457	0.14	0.38
0.001458	0.136	0.376170174256
0.001459	0.132	0.372257975066
0.00146	0.132	0.372257975066
0.001461	0.13	0.370270171631
0.001462	0.128	0.368260777167
0.001463	0.13	0.364828726939
0.001464	0.13	0.364828726939
0.001465	0.128	0.362789194988
0.001466	0.128	0.362789194988
0.001467	0.126	0.360727043622
0.001468	0.122	0.356533308402
0.001469	0.118	0.352244233452
0.00147	0.118	0.352244233452
0.001471	0.118	0.352244233452
0.001472	0.12	0.354400902933
0.001473	0.118	0.352244233452
0.001474	0.118	0.352244233452
0.001475	0.116	0.3500628515
0.001476	0.11	0.337490740614
0.001477	0.11	0.337490740614
0.001478	0.11	0.337490740614
0.001479	0.108	0.335165630696
0.00148	0.11	0.337490740614
0.001481	0.11	0.337490740614
0.001482	0.112	0.339788169306
0.001483	0.114	0.342058474533
0.001484	0.116	0.344302192848
0.001485	0.12	0.348711915483
0.001486	0.122	0.356533308402
0.001487	0.124	0.358641882663
0.001488	0.12	0.354400902933
0.001489	0.118	0.352244233452
0.00149	0.118	0.352244233452
0.001491	0.118	0.352244233452
0.001492	0.118	0.352244233452
0.001493	0.116	0.3500628515
0.001494	0.114	0.347856292167
0.001495	0.116	0.3500628515
0.001496	0.116	0.3500628515
0.001497	0.116	0.3500628515
0.001498	0.116	0.3500628515
0.001499	0.12	0.354400902933
0.0015	0.118	0.352244233452
0.001501	0.114	0.342058474533
0.001502	0.114	0.342058474533
0.001503	0.114	0.342058474533
0.001504	0.112	0.333850265838
0.001505	0.112	0.333850265838
0.001506	0.11	0.331511689085
0.001507	0.11	0.331511689085
0.001508	0.108	0.323010835732
0.001509	0.11	0.331511689085
0.00151	0.11	0.331511689085
0.001511	0.112	0.339788169306
0.001512	0.112	0.339788169306
0.001513	0.112	0.339788169306
0.001514	0.112	0.339788169306
0.001515	0.112	0.339788169306
0.001516	0.11	0.337490740614
0.001517	0.108	0.335165630696
0.001518	0.108	0.335165630696
0.001519	0.108	0.335165630696
0.00152	0.11	0.337490740614
0.001521	0.112	0.339788169306
0.001522	0.112	0.339788169306
0.001523	0.112	0.339788169306
0.001524	0.114	0.342058474533
0.001525	0.114	0.342058474533
0.001526	0.112	0.333850265838
0.001527	0.112	0.333850265838
0.001528	0.114	0.336160675868
0.001529	0.114	0.336160675868
0.00153	0.114	0.336160675868
0.001531	0.114	0.336160675868
0.001532	0.112	0.333850265838
0.001533	0.11	0.331511689085
0.001534	0.11	0.331511689085
0.001535	0.108	0.329144345235
0.001536	0.11	0.331511689085
0.001537	0.108	0.329144345235
0.001538	0.11	0.331511689085
0.001539	0.11	0.331511689085
0.00154	0.112	0.333850265838
0.001541	0.108	0.329144345235
0.001542	0.108	0.329144345235
0.001543	0.106	0.32674760902
0.001544	0.108	0.335165630696
0.001545	0.11	0.337490740614
0.001546	0.112	0.339788169306
0.001547	0.11	0.337490740614
0.001548	0.106	0.33281225939
0.001549	0.104	0.330430022849
0.00155	0.104	0.330430022849
0.001551	0.102	0.328018292173
0.001552	0.102	0.328018292173
0.001553	0.102	0.328018292173
0.001554	0.106	0.33281225939
0.001555	0.104	0.330430022849
0.001556	0.102	0.328018292173
0.001557	0.102	0.328018292173
0.001558	0.102	0.328018292173
0.001559	0.104	0.330430022849
0.00156	0.104	0.330430022849
0.001561	0.1	0.325576411922
0.001562	0.106	0.33281225939
0.001563	0.104	0.330430022849
0.001564	0.108	0.335165630696
0.001565	0.108	0.335165630696
0.001566	0.11	0.337490740614
0.001567	0.108	0.329144345235
0.001568	0.108	0.335165630696
0.001569	0.108	0.335165630696
0.00157	0.104	0.32432082881
0.001571	0.106	0.32674760902
0.001572	0.104	0.32432082881
0.001573	0.106	0.32674760902
0.001574	0.108	0.329144345235
0.001575	0.11	0.331511689085
0.001576	0.11	0.325422801905
0.001577	0.112	0.327804819977
0.001578	0.11	0.325422801905
0.001579	0.11	0.325422801905
0.00158	0.11	0.325422801905
0.001581	0.108	0.323010835732
0.001582	0.112	0.333850265838
0.001583	0.11	0.331511689085
0.001584	0.112	0.333850265838
0.001585	0.114	0.336160675868
0.001586	0.114	0.336160675868
0.001587	0.11	0.331511689085
0.001588	0.11	0.331511689085
0.001589	0.108	0.329144345235
0.00159	0.108	0.329144345235
0.001591	0.106	0.32674760902
0.001592	0.108	0.329144345235
0.001593	0.108	0.329144345235
0.001594	0.108	0.329144345235
0.001595	0.112	0.333850265838
0.001596	0.112	0.333850265838
0.001597	0.11	0.331511689085
0.001598	0.108	0.323010835732
0.001599	0.108	0.323010835732
0.0016	0.106	0.320568245464
0.001601	0.106	0.320568245464
0.001602	0.104	0.318094325633
0.001603	0.1	0.31304951685
0.001604	0.1	0.31304951685
0.001605	0.098	0.310477052292
0.001606	0.096	0.307870102478
0.001607	0.096	0.307870102478
0.001608	0.094	0.305227783794
0.001609	0.096	0.307870102478
0.00161	0.096	0.307870102478
0.001611	0.098	0.316853278348
0.001612	0.1	0.319374388453
0.001613	0.1	0.319374388453
0.001614	0.1	0.319374388453
0.001615	0.098	0.316853278348
0.001616	0.098	0.316853278348
0.001617	0.096	0.314299220489
0.001618	0.1	0.319374388453
0.001619	0.102	0.321863325031
0.00162	0.1	0.319374388453
0.001621	0.1	0.319374388453
0.001622	0.1	0.319374388453
0.001623	0.096	0.307870102478
0.001624	0.092	0.302549169558
0.001625	0.092	0.302549169558
0.001626	0.092	0.302549169558
0.001627	0.09	0.299833287011
0.001628	0.09	0.299833287011
0.001629	0.09	0.299833287011
0.00163	0.09	0.299833287011
0.001631	0.09	0.299833287011
0.001632	0.086	0.294285575589
0.001633	0.086	0.294285575589
0.001634	0.082	0.288575813262
0.001635	0.082	0.288575813262
0.001636	0.08	0.285657137142
0.001637	0.082	0.288575813262
0.001638	0.082	0.288575813262
0.001639	0.08	0.285657137142
0.00164	0.08	0.285657137142
0.001641	0.078	0.282694181051
0.001642	0.08	0.285657137142
0.001643	0.08	0.285657137142
0.001644	0.084	0.291451539711
0.001645	0.084	0.291451539711
0.001646	0.084	0.291451539711
0.001647	0.088	0.297079114042
0.001648	0.088	0.297079114042
0.001649	0.086	0.294285575589
0.00165	0.09	0.299833287011
0.001651	0.09	0.299833287011
0.001652	0.088	0.297079114042
0.001653	0.084	0.291451539711
0.001654	0.084	0.291451539711
0.001655	0.082	0.281559940332
0.001656	0.084	0.284506590433
0.001657	0.082	0.281559940332
0.001658	0.084	0.284506590433
0.001659	0.082	0.281559940332
0.00166	0.082	0.281559940332
0.001661	0.082	0.281559940332
0.001662	0.082	0.281559940332
0.001663	0.082	0.281559940332
0.001664	0.082	0.281559940332
0.001665	0.084	0.284506590433
0.001666	0.086	0.28740911607
0.001667	0.086	0.28740911607
0.001668	0.086	0.28740911607
0.001669	0.086	0.28740911607
0.00167	0.084	0.284506590433
0.001671	0.084	0.284506590433
0.001672	0.086	0.28740911607
0.001673	0.086	0.28740911607
0.001674	0.084	0.284506590433
0.001675	0.086	0.28740911607
0.001676	0.086	0.28740911607
0.001677	0.086	0.28740911607
0.001678	0.084	0.284506590433
0.001679	0.082	0.281559940332
0.00168	0.082	0.281559940332
0.001681	0.082	0.281559940332
0.001682	0.08	0.278567765544
0.001683	0.08	0.278567765544
0.001684	0.08	0.278567765544
0.001685	0.082	0.281559940332
0.001686	0.082	0.281559940332
0.001687	0.084	0.284506590433
0.001688	0.084	0.284506590433
0.001689	0.084	0.284506590433
0.00169	0.084	0.284506590433
0.001691	0.084	0.284506590433
0.001692	0.084	0.284506590433
0.001693	0.084	0.284506590433
0.001694	0.084	0.284506590433
0.001695	0.082	0.281559940332
0.001696	0.082	0.281559940332
0.001697	0.078	0.275528582909
0.001698	0.076	0.272440819262
0.001699	0.078	0.275528582909
0.0017	0.078	0.275528582909
0.001701	0.078	0.275528582909
0.001702	0.078	0.275528582909
0.001703	0.078	0.275528582909
0.001704	0.078	0.275528582909
0.001705	0.078	0.275528582909
0.001706	0.08	0.278567765544
0.001707	0.078	0.275528582909
0.001708	0.078	0.275528582909
0.001709	0.078	0.275528582909
0.00171	0.08	0.278567765544
0.001711	0.08	0.278567765544
0.001712	0.08	0.278567765544
0.001713	0.082	0.281559940332
0.001714	0.084	0.284506590433
0.001715	0.082	0.281559940332
0.001716	0.08	0.278567765544
0.001717	0.082	0.281559940332
0.001718	0.082	0.281559940332
0.001719	0.084	0.284506590433
0.00172	0.082	0.281559940332
0.001721	0.082	0.281559940332
0.001722	0.08	0.278567765544
0.001723	0.08	0.278567765544
0.001724	0.082	0.281559940332
0.001725	0.082	0.281559940332
0.001726	0.082	0.281559940332
0.001727	0.082	0.281559940332
0.001728	0.08	0.278567765544
0.001729	0.08	0.278567765544
0.00173	0.08	0.278567765544
0.001731	0.078	0.275528582909
0.001732	0.076	0.272440819262
0.001733	0.08	0.278567765544
0.001734	0.08	0.278567765544
0.001735	0.082	0.281559940332
0.001736	0.082	0.281559940332
0.001737	0.084	0.284506590433
0.001738	0.086	0.28740911607
0.001739	0.08	0.271293199325
0.00174	0.08	0.271293199325
0.001741	0.078	0.268171586862
0.001742	0.078	0.268171586862
0.001743	0.078	0.268171586862
0.001744	0.076	0.264998113201
0.001745	0.076	0.264998113201
0.001746	0.076	0.264998113201
0.001747	0.076	0.264998113201
0.001748	0.074	0.261770892194
0.001749	0.072	0.258487910742
0.00175	0.068	0.251745903641
0.001751	0.068	0.251745903641
0.001752	0.07	0.255147016443
0.001753	0.072	0.258487910742
0.001754	0.072	0.258487910742
0.001755	0.068	0.251745903641
0.001756	0.068	0.251745903641
0.001757	0.068	0.251745903641
0.001758	0.064	0.244752936652
0.001759	0.064	0.244752936652
0.00176	0.068	0.251745903641
0.001761	0.07	0.255147016443
0.001762	0.072	0.258487910742
0.001763	0.074	0.26930280355
0.001764	0.072	0.266112758056
0.001765	0.068	0.259568873327
0.001766	0.068	0.259568873327
0.001767	0.07	0.262868788562
0.001768	0.07	0.262868788562
0.001769	0.072	0.266112758056
0.00177	0.076	0.272440819262
0.001771	0.078	0.275528582909
0.001772	0.08	0.278567765544
0.001773	0.082	0.281559940332
0.001774	0.082	0.281559940332
0.001775	0.082	0.281559940332
0.001776	0.082	0.281559940332
0.001777	0.082	0.281559940332
0.001778	0.084	0.284506590433
0.001779	0.084	0.284506590433
0.00178	0.084	0.284506590433
0.001781	0.082	0.281559940332
0.001782	0.082	0.281559940332
0.001783	0.082	0.281559940332
0.001784	0.078	0.275528582909
0.001785	0.078	0.275528582909
0.001786	0.078	0.275528582909
0.001787	0.082	0.281559940332
0.001788	0.08	0.278567765544
0.001789	0.08	0.278567765544
0.00179	0.078	0.275528582909
0.001791	0.078	0.275528582909
0.001792	0.076	0.272440819262
0.001793	0.076	0.272440819262
0.001794	0.076	0.272440819262
0.001795	0.074	0.26930280355
0.001796	0.074	0.26930280355
0.001797	0.072	0.266112758056
0.001798	0.07	0.262868788562
0.001799	0.07	0.262868788562
0.0018	0.072	0.266112758056
0.001801	0.072	0.266112758056
0.001802	0.072	0.266112758056
0.001803	0.07	0.262868788562
0.001804	0.07	0.262868788562
0.001805	0.07	0.262868788562
0.001806	0.07	0.262868788562
0.001807	0.07	0.262868788562
0.001808	0.068	0.259568873327
0.001809	0.068	0.259568873327
0.00181	0.068	0.259568873327
0.001811	0.068	0.259568873327
0.001812	0.07	0.262868788562
0.001813	0.068	0.259568873327
0.001814	0.068	0.259568873327
0.001815	0.07	0.262868788562
0.001816	0.07	0.262868788562
0.001817	0.07	0.262868788562
0.001818	0.07	0.262868788562
0.001819	0.068	0.259568873327
0.00182	0.068	0.259568873327
0.001821	0.066	0.256210850668
0.001822	0.066	0.256210850668
0.001823	0.064	0.252792404949
0.001824	0.064	0.252792404949
0.001825	0.064	0.252792404949
0.001826	0.066	0.256210850668
0.001827	0.064	0.244752936652
0.001828	0.064	0.244752936652
0.001829	0.066	0.248282097623
0.00183	0.07	0.262868788562
0.001831	0.07	0.262868788562
0.001832	0.07	0.262868788562
0.001833	0.07	0.262868788562
0.001834	0.068	0.259568873327
0.001835	0.066	0.256210850668
0.001836	0.066	0.256210850668
0.001837	0.066	0.256210850668
0.001838	0.068	0.259568873327
0.001839	0.068	0.259568873327
0.00184	0.07	0.262868788562
0.001841	0.07	0.262868788562
0.001842	0.072	0.266112758056
0.001843	0.074	0.26930280355
0.001844	0.072	0.266112758056
0.001845	0.072	0.266112758056
0.001846	0.072	0.266112758056
0.001847	0.072	0.266112758056
0.001848	0.074	0.26930280355
0.001849	0.074	0.26930280355
0.00185	0.074	0.26930280355
0.001851	0.076	0.272440819262
0.001852	0.074	0.26930280355
0.001853	0.074	0.26930280355
0.001854	0.074	0.26930280355
0.001855	0.072	0.266112758056
0.001856	0.072	0.266112758056
0.001857	0.072	0.266112758056
0.001858	0.07	0.262868788562
0.001859	0.068	0.259568873327
0.00186	0.068	0.259568873327
0.001861	0.068	0.259568873327
0.001862	0.07	0.262868788562
0.001863	0.068	0.259568873327
0.001864	0.068	0.259568873327
0.001865	0.068	0.259568873327
0.001866	0.068	0.259568873327
0.001867	0.066	0.256210850668
0.001868	0.068	0.259568873327
0.001869	0.066	0.256210850668
0.00187	0.064	0.252792404949
0.001871	0.064	0.252792404949
0.001872	0.064	0.252792404949
0.001873	0.062	0.249311050698
0.001874	0.058	0.233743449106
0.001875	0.056	0.229921725811
0.001876	0.056	0.229921725811
0.001877	0.056	0.229921725811
0.001878	0.056	0.229921725811
0.001879	0.058	0.233743449106
0.00188	0.06	0.237486841741
0.001881	0.06	0.237486841741
0.001882	0.06	0.237486841741
0.001883	0.06	0.237486841741
0.001884	0.062	0.24115555146
0.001885	0.062	0.24115555146
0.001886	0.062	0.24115555146
0.001887	0.062	0.24115555146
0.001888	0.064	0.244752936652
0.001889	0.064	0.244752936652
0.00189	0.064	0.244752936652
0.001891	0.064	0.244752936652
0.001892	0.064	0.244752936652
0.001893	0.064	0.244752936652
0.001894	0.062	0.24115555146
0.001895	0.06	0.237486841741
0.001896	0.058	0.233743449106
0.001897	0.058	0.233743449106
0.001898	0.058	0.233743449106
0.001899	0.06	0.237486841741
0.0019	0.062	0.24115555146
0.001901	0.062	0.24115555146
0.001902	0.062	0.24115555146
0.001903	0.062	0.24115555146
0.001904	0.062	0.24115555146
0.001905	0.062	0.24115555146
0.001906	0.06	0.237486841741
0.001907	0.062	0.24115555146
0.001908	0.062	0.24115555146
0.001909	0.062	0.24115555146
0.00191	0.062	0.24115555146
0.001911	0.062	0.24115555146
0.001912	0.062	0.24115555146
0.001913	0.062	0.24115555146
0.001914	0.062	0.24115555146
0.001915	0.062	0.24115555146
0.001916	0.062	0.24115555146
0.001917	0.062	0.24115555146
0.001918	0.062	0.24115555146
0.001919	0.062	0.24115555146
0.00192	0.062	0.24115555146
0.001921	0.062	0.24115555146
0.001922	0.062	0.24115555146
0.001923	0.06	0.237486841741
0.001924	0.062	0.24115555146
0.001925	0.06	0.237486841741
0.001926	0.06	0.237486841741
0.001927	0.062	0.24115555146
0.001928	0.06	0.237486841741
0.001929	0.058	0.233743449106
0.00193	0.058	0.233743449106
0.001931	0.058	0.233743449106
0.001932	0.06	0.237486841741
0.001933	0.06	0.237486841741
0.001934	0.062	0.24115555146
0.001935	0.06	0.237486841741
0.001936	0.058	0.233743449106
0.001937	0.058	0.233743449106
0.001938	0.058	0.233743449106
0.001939	0.056	0.229921725811
0.00194	0.056	0.229921725811
0.001941	0.054	0.226017698422
0.001942	0.054	0.226017698422
0.001943	0.052	0.222027025382
0.001944	0.052	0.222027025382
0.001945	0.052	0.222027025382
0.001946	0.052	0.222027025382
0.001947	0.052	0.222027025382
0.001948	0.05	0.217944947177
0.001949	0.054	0.226017698422
0.00195	0.054	0.226017698422
0.001951	0.052	0.222027025382
0.001952	0.052	0.222027025382
0.001953	0.052	0.222027025382
0.001954	0.052	0.222027025382
0.001955	0.05	0.217944947177
0.001956	0.05	0.217944947177
0.001957	0.05	0.217944947177
0.001958	0.05	0.217944947177
0.001959	0.05	0.217944947177
0.00196	0.05	0.217944947177
0.001961	0.048	0.213766227454
0.001962	0.052	0.222027025382
0.001963	0.054	0.226017698422
0.001964	0.052	0.222027025382
0.001965	0.052	0.222027025382
0.001966	0.052	0.222027025382
0.001967	0.048	0.213766227454
0.001968	0.048	0.213766227454
0.001969	0.048	0.213766227454
0.00197	0.048	0.213766227454
0.001971	0.048	0.213766227454
0.001972	0.048	0.213766227454
0.001973	0.048	0.213766227454
0.001974	0.048	0.213766227454
0.001975	0.048	0.213766227454
0.001976	0.048	0.213766227454
0.001977	0.048	0.213766227454
0.001978	0.046	0.209485083001
0.001979	0.046	0.209485083001
0.00198	0.046	0.209485083001
0.001981	0.044	0.205095099893
0.001982	0.044	0.205095099893
0.001983	0.044	0.205095099893
0.001984	0.046	0.209485083001
0.001985	0.044	0.205095099893
0.001986	0.044	0.205095099893
0.001987	0.044	0.205095099893
0.001988	0.046	0.209485083001
0.001989	0.046	0.209485083001
0.00199	0.046	0.209485083001
0.001991	0.044	0.205095099893
0.001992	0.044	0.205095099893
0.001993	0.042	0.200589132308
0.001994	0.04	0.195959179423
0.001995	0.04	0.195959179423
0.001996	0.04	0.195959179423
0.001997	0.04	0.195959179423
0.001998	0.044	0.205095099893
[truncated: 8,002 more rows]
