# Supplementary material for: The Influence of Synaptic Size on AMPA Receptor Activation: A Monte Carlo Model
Source: PLoS One. 2015 Jun 24;10(6):e0130924. doi: 10.1371/journal.pone.0130924 (PMC4479604; doi:10.1371/journal.pone.0130924)
Supplement: S1 Dataset — This package contains the experimental data used as basis for the analysis presented in the paper. (ZIP) [file pone.0130924.s001.zip › S1 Simulation data/test/557_9026_285_478.csv]

time	AMPA.O.mean	AMPA.O.stdev
0.0	0.0	0.0
1e-06	0.0	0.0
2e-06	0.01	0.0994987437107
3e-06	0.058	0.233743449106
4e-06	0.17	0.416052881254
5e-06	0.308	0.570206979964
6e-06	0.486	0.722360021042
7e-06	0.698	0.87338193249
8e-06	0.918	0.967096685963
9e-06	1.146	1.05483837625
1e-05	1.416	1.20122604034
1.1e-05	1.736	1.30011691782
1.2e-05	2.102	1.47905239934
1.3e-05	2.42	1.61480648995
1.4e-05	2.722	1.70432273939
1.5e-05	3.12	1.82909813843
1.6e-05	3.45	1.89828870302
1.7e-05	3.83	1.98017675979
1.8e-05	4.234	2.08212487618
1.9e-05	4.624	2.21509006589
2e-05	5.022	2.27892869568
2.1e-05	5.41	2.29388317052
2.2e-05	5.758	2.31936111893
2.3e-05	6.082	2.40151535494
2.4e-05	6.494	2.49037426906
2.5e-05	6.878	2.54698174316
2.6e-05	7.162	2.61299751244
2.7e-05	7.516	2.71251617507
2.8e-05	7.874	2.76949887164
2.9e-05	8.202	2.79949924094
3e-05	8.504	2.78603373992
3.1e-05	8.854	2.86508010359
3.2e-05	9.262	2.94097874865
3.3e-05	9.554	3.05075138286
3.4e-05	9.85	3.05802223668
3.5e-05	10.148	3.07605201516
3.6e-05	10.476	3.06943382401
3.7e-05	10.764	3.10423968147
3.8e-05	11.004	3.11447973183
3.9e-05	11.216	3.13645404876
4e-05	11.454	3.20372970146
4.1e-05	11.684	3.23606922052
4.2e-05	11.91	3.2578980954
4.3e-05	12.116	3.31761118879
4.4e-05	12.296	3.31245890541
4.5e-05	12.432	3.34624804819
4.6e-05	12.628	3.36773158075
4.7e-05	12.82	3.37395909874
4.8e-05	12.994	3.36183937748
4.9e-05	13.198	3.46161754098
5e-05	13.356	3.52040679468
5.1e-05	13.472	3.55769813222
5.2e-05	13.7	3.58580534887
5.3e-05	13.882	3.59500709318
5.4e-05	13.99	3.65210897975
5.5e-05	14.144	3.65776762521
5.6e-05	14.208	3.66943265369
5.7e-05	14.332	3.61410791206
5.8e-05	14.458	3.67535522093
5.9e-05	14.506	3.71994139739
6e-05	14.596	3.75776316444
6.1e-05	14.674	3.7931153423
6.2e-05	14.726	3.76496002635
6.3e-05	14.826	3.7533616932
6.4e-05	14.894	3.73721340038
6.5e-05	14.974	3.75677042152
6.6e-05	15.036	3.80719109055
6.7e-05	15.118	3.80316657537
6.8e-05	15.24	3.81869087516
6.9e-05	15.288	3.75247331769
7e-05	15.372	3.79705359457
7.1e-05	15.424	3.77415209021
7.2e-05	15.47	3.78643631928
7.3e-05	15.558	3.75108464314
7.4e-05	15.622	3.80987086395
7.5e-05	15.662	3.89766032384
7.6e-05	15.638	3.9026857419
7.7e-05	15.7	3.9133106189
7.8e-05	15.724	3.8915066491
7.9e-05	15.762	3.91322833476
8e-05	15.794	3.9129993611
8.1e-05	15.844	3.92016122117
8.2e-05	15.884	3.93529465225
8.3e-05	15.906	3.93155999573
8.4e-05	15.934	3.93975176883
8.5e-05	15.946	3.96876353541
8.6e-05	15.948	4.02558020663
8.7e-05	15.996	4.04029503873
8.8e-05	16.01	4.04597330688
8.9e-05	16.022	4.0926172555
9e-05	16.066	4.10434452745
9.1e-05	16.036	4.03369607184
9.2e-05	16.05	4.06244999969
9.3e-05	16.05	4.02585394668
9.4e-05	16.078	3.99798899448
9.5e-05	16.108	3.98250373509
9.6e-05	16.15	4.00243675778
9.7e-05	16.114	3.99912540439
9.8e-05	16.134	3.98848893693
9.9e-05	16.122	3.91243095786
0.0001	16.14	3.92178530774
0.000101	16.118	3.86834279763
0.000102	16.13	3.87054259762
0.000103	16.134	3.89307641846
0.000104	16.188	3.91671495006
0.000105	16.128	3.90533174007
0.000106	16.112	3.93032517739
0.000107	16.126	3.94995240478
0.000108	16.07	3.96599293998
0.000109	16.046	3.95422356475
0.00011	16.056	3.94726031571
0.000111	16.092	3.97234640987
0.000112	16.08	4.01218145153
0.000113	16.044	4.04154227987
0.000114	16.042	4.03140620628
0.000115	16.036	4.03617442636
0.000116	16.028	4.0574888786
0.000117	16.046	4.02291983514
0.000118	16.014	4.03259271437
0.000119	15.992	4.08655551779
0.00012	15.936	4.05855935031
0.000121	15.914	4.04803705517
0.000122	15.91	4.06668169396
0.000123	15.89	4.08434817321
0.000124	15.892	4.07238701501
0.000125	15.884	4.06971055482
0.000126	15.828	4.04307012059
0.000127	15.828	4.06822024969
0.000128	15.772	3.99349671341
0.000129	15.786	3.9714234224
0.00013	15.786	3.9834914334
0.000131	15.754	3.97007355096
0.000132	15.768	3.97569817768
0.000133	15.722	3.98255144348
0.000134	15.622	3.96120133293
0.000135	15.608	3.94947287622
0.000136	15.568	3.90658111397
0.000137	15.578	3.96079739446
0.000138	15.54	3.94263871031
0.000139	15.518	3.85508443487
0.00014	15.514	3.89946201418
0.000141	15.482	3.93060758662
0.000142	15.454	3.91508416257
0.000143	15.422	3.89665446248
0.000144	15.404	3.9274398786
0.000145	15.33	3.90756957712
0.000146	15.288	3.94576431126
0.000147	15.292	3.96115336739
0.000148	15.236	3.93805840485
0.000149	15.214	3.90899015092
0.00015	15.168	3.90944701972
0.000151	15.168	3.8909865073
0.000152	15.142	3.88610807879
0.000153	15.118	3.84500663198
0.000154	15.106	3.85730009203
0.000155	15.09	3.79867082017
0.000156	15.024	3.77457600268
0.000157	15.036	3.78294911412
0.000158	14.986	3.80654751711
0.000159	14.96	3.80294622628
0.00016	14.932	3.81200419727
0.000161	14.894	3.80824946662
0.000162	14.878	3.7697633878
0.000163	14.848	3.75031945306
0.000164	14.828	3.77073149402
0.000165	14.77	3.72895427701
0.000166	14.732	3.68675684037
0.000167	14.726	3.76177139125
0.000168	14.67	3.75620819444
0.000169	14.622	3.74474511816
0.00017	14.614	3.77160496341
0.000171	14.604	3.78512668216
0.000172	14.552	3.76500942894
0.000173	14.488	3.74831375421
0.000174	14.47	3.71336774371
0.000175	14.406	3.70258882405
0.000176	14.396	3.70825889064
0.000177	14.342	3.72679969947
0.000178	14.33	3.77161769006
0.000179	14.324	3.75433402883
0.00018	14.32	3.72419118736
0.000181	14.228	3.72719948487
0.000182	14.156	3.63423499515
0.000183	14.112	3.60214602702
0.000184	14.144	3.61376036837
0.000185	14.104	3.63829410576
0.000186	14.036	3.59147657656
0.000187	14.02	3.56140421744
0.000188	13.958	3.54178429609
0.000189	13.912	3.49860772308
0.00019	13.85	3.49048707203
0.000191	13.824	3.52207666015
0.000192	13.786	3.5088750334
0.000193	13.782	3.457524548
0.000194	13.806	3.49003782214
0.000195	13.754	3.51133649769
0.000196	13.708	3.51094517189
0.000197	13.65	3.50991452887
0.000198	13.612	3.55266885594
0.000199	13.554	3.54613648919
0.0002	13.546	3.54512115449
0.000201	13.508	3.57518335194
0.000202	13.47	3.6101385015
0.000203	13.41	3.56901947319
0.000204	13.386	3.54471493917
0.000205	13.39	3.54991549195
0.000206	13.316	3.5434649709
0.000207	13.286	3.54290897428
0.000208	13.252	3.58782608274
0.000209	13.22	3.57877073868
0.00021	13.176	3.55091875435
0.000211	13.158	3.56833798848
0.000212	13.164	3.56722637353
0.000213	13.118	3.56876393167
0.000214	13.068	3.54786921969
0.000215	13.086	3.5449406201
0.000216	13.072	3.47948501937
0.000217	13.032	3.47029912255
0.000218	13.01	3.46495310214
0.000219	13.0	3.4819534747
0.00022	12.928	3.47776019875
0.000221	12.898	3.44261470397
0.000222	12.836	3.47118193127
0.000223	12.82	3.43039356343
0.000224	12.808	3.41103151554
0.000225	12.838	3.42165983113
0.000226	12.792	3.39539924015
0.000227	12.752	3.42906634523
0.000228	12.67	3.44863741208
0.000229	12.616	3.44913670358
0.00023	12.578	3.46524400295
0.000231	12.552	3.45417081222
0.000232	12.538	3.44391579456
0.000233	12.464	3.44045113321
0.000234	12.46	3.43400640652
0.000235	12.418	3.45937508808
0.000236	12.384	3.4182662272
0.000237	12.388	3.43182983261
0.000238	12.366	3.43802908656
0.000239	12.32	3.40963341138
0.00024	12.294	3.38224245139
0.000241	12.238	3.37658940353
0.000242	12.194	3.38472509962
0.000243	12.184	3.38025797832
0.000244	12.196	3.34926618829
0.000245	12.18	3.34299267125
0.000246	12.156	3.37041006407
0.000247	12.11	3.35587544465
0.000248	12.064	3.34841813399
0.000249	11.99	3.3385475884
0.00025	11.982	3.30721574742
0.000251	11.958	3.30760275729
0.000252	11.92	3.32409386149
0.000253	11.912	3.35205250556
0.000254	11.894	3.33627996427
0.000255	11.81	3.27931395264
0.000256	11.758	3.27466578447
0.000257	11.706	3.24708546238
0.000258	11.65	3.23782334293
0.000259	11.602	3.23536643983
0.00026	11.592	3.23504806765
0.000261	11.576	3.23175246577
0.000262	11.53	3.2057916339
0.000263	11.496	3.22459051664
0.000264	11.458	3.25395697575
0.000265	11.462	3.25830569468
0.000266	11.426	3.26320762441
0.000267	11.392	3.25305026091
0.000268	11.346	3.2842478591
0.000269	11.308	3.29015744304
0.00027	11.342	3.25469445571
0.000271	11.336	3.25255345844
0.000272	11.308	3.23931103786
0.000273	11.288	3.23682807699
0.000274	11.232	3.17776273501
0.000275	11.172	3.21160645161
0.000276	11.138	3.20982180191
0.000277	11.126	3.19970686157
0.000278	11.066	3.20275568847
0.000279	11.088	3.17746062131
0.00028	11.028	3.16088848269
0.000281	11.016	3.12213772918
0.000282	11.014	3.10834425378
0.000283	10.962	3.13951524921
0.000284	10.946	3.14182813025
0.000285	10.928	3.13477527105
0.000286	10.878	3.13354687216
0.000287	10.888	3.15015174238
0.000288	10.854	3.15034664759
0.000289	10.802	3.15448823108
0.00029	10.748	3.12545932624
0.000291	10.748	3.12865721996
0.000292	10.758	3.15205266453
0.000293	10.724	3.14766961417
0.000294	10.704	3.15220303915
0.000295	10.656	3.15811082769
0.000296	10.652	3.10465714693
0.000297	10.642	3.13398085508
0.000298	10.596	3.10946683533
0.000299	10.6	3.10032256386
0.0003	10.556	3.05530096717
0.000301	10.53	3.0405756034
0.000302	10.526	3.02742861188
0.000303	10.49	3.03148478472
0.000304	10.492	3.03280991821
0.000305	10.47	3.03728497181
0.000306	10.434	3.00693265638
0.000307	10.406	2.97945699751
0.000308	10.376	3.00177014443
0.000309	10.372	3.012244346
0.00031	10.324	3.00782712269
0.000311	10.326	3.05740478184
0.000312	10.302	3.04479818707
0.000313	10.314	3.02248308515
0.000314	10.258	3.04949766355
0.000315	10.228	3.09580619548
0.000316	10.212	3.07295558054
0.000317	10.184	3.07150516848
0.000318	10.162	3.08411348689
0.000319	10.16	3.04867184197
0.00032	10.092	3.03307368852
0.000321	10.074	3.04639524685
0.000322	10.06	3.04834381263
0.000323	10.02	3.02516115273
0.000324	9.988	3.02652540052
0.000325	9.966	3.06151008491
0.000326	9.946	3.0468153866
0.000327	9.908	3.01189906869
0.000328	9.868	3.02234610857
0.000329	9.83	3.02342520992
0.00033	9.826	2.98792971805
0.000331	9.816	2.98632617107
0.000332	9.778	2.97198855987
0.000333	9.724	2.94751149277
0.000334	9.686	2.93996666648
0.000335	9.674	2.90718489264
0.000336	9.678	2.91861542516
0.000337	9.65	2.95964524901
0.000338	9.584	2.97505361296
0.000339	9.56	2.97092578164
0.00034	9.5	2.93564303007
0.000341	9.468	2.91564332524
0.000342	9.442	2.88489791847
0.000343	9.446	2.86200698811
0.000344	9.422	2.84111175423
0.000345	9.4	2.84745500403
0.000346	9.356	2.86866937795
0.000347	9.316	2.84818257842
0.000348	9.314	2.8725257179
0.000349	9.282	2.8737564267
0.00035	9.22	2.85650135655
0.000351	9.196	2.82020992126
0.000352	9.186	2.82761454233
0.000353	9.166	2.85209466884
0.000354	9.156	2.86071040128
0.000355	9.156	2.85090582096
0.000356	9.132	2.84157984227
0.000357	9.108	2.83131347611
0.000358	9.06	2.83061830701
0.000359	9.054	2.82401912175
0.00036	9.032	2.80195931448
0.000361	8.982	2.77735053603
0.000362	8.98	2.7870414421
0.000363	8.938	2.79251786028
0.000364	8.954	2.78278349859
0.000365	8.954	2.81636006221
0.000366	8.95	2.82550880374
0.000367	8.94	2.83767510473
0.000368	8.892	2.81004199257
0.000369	8.852	2.79965997935
0.00037	8.838	2.78563385964
0.000371	8.802	2.79549566267
0.000372	8.774	2.78620243342
0.000373	8.752	2.77965753286
0.000374	8.744	2.80400855919
0.000375	8.714	2.81073015425
0.000376	8.7	2.80962630967
0.000377	8.656	2.81027827804
0.000378	8.638	2.82045315508
0.000379	8.63	2.81160096742
0.00038	8.59	2.81174323152
0.000381	8.538	2.81150422372
0.000382	8.516	2.8209473586
0.000383	8.484	2.81242671016
0.000384	8.432	2.82725591343
0.000385	8.384	2.82215237009
0.000386	8.36	2.84084494473
0.000387	8.368	2.84052389534
0.000388	8.356	2.79522163701
0.000389	8.348	2.77972948324
0.00039	8.35	2.7726341266
0.000391	8.326	2.78419180374
0.000392	8.298	2.81090661531
0.000393	8.314	2.8297356767
0.000394	8.316	2.83198587567
0.000395	8.27	2.82295944002
0.000396	8.264	2.79969712648
0.000397	8.234	2.79772121556
0.000398	8.23	2.79017920571
0.000399	8.2	2.78208554865
0.0004	8.188	2.75765407548
0.000401	8.178	2.75069373068
0.000402	8.158	2.74609468154
0.000403	8.164	2.77075874085
0.000404	8.118	2.74810407372
0.000405	8.088	2.73792914444
0.000406	8.092	2.75454823882
0.000407	8.074	2.71744806758
0.000408	8.038	2.69825054433
0.000409	8.03	2.70057401306
0.00041	8.034	2.69088163991
0.000411	8.016	2.67427448105
0.000412	8.044	2.69110832186
0.000413	8.034	2.70866092378
0.000414	8.034	2.67970968577
0.000415	8.014	2.67764896878
0.000416	7.99	2.68139888864
0.000417	7.958	2.68108858488
0.000418	7.95	2.67721870605
0.000419	7.918	2.68910319623
0.00042	7.912	2.70633626883
0.000421	7.856	2.74066853158
0.000422	7.844	2.7113952128
0.000423	7.836	2.71018523352
0.000424	7.77	2.72416959824
0.000425	7.752	2.70305308864
0.000426	7.736	2.66576518096
0.000427	7.738	2.67382796754
0.000428	7.714	2.66387011695
0.000429	7.716	2.65543668725
0.00043	7.68	2.65058484112
0.000431	7.676	2.64783383164
0.000432	7.658	2.64896885599
0.000433	7.634	2.64575962627
0.000434	7.61	2.64459826817
0.000435	7.558	2.61354854556
0.000436	7.508	2.60191006762
0.000437	7.478	2.61103734175
0.000438	7.472	2.60407680378
0.000439	7.47	2.62927746729
0.00044	7.45	2.63125445368
0.000441	7.398	2.60299750288
0.000442	7.392	2.63938174579
0.000443	7.362	2.62277639154
0.000444	7.364	2.61830173968
0.000445	7.342	2.59789068284
0.000446	7.314	2.56659385178
0.000447	7.294	2.57051823569
0.000448	7.266	2.58983474376
0.000449	7.222	2.60705120778
0.00045	7.172	2.56484229535
0.000451	7.138	2.53593296441
0.000452	7.136	2.52061579778
0.000453	7.134	2.51635530083
0.000454	7.126	2.49361665057
0.000455	7.086	2.4977197601
0.000456	7.01	2.48714695987
0.000457	6.976	2.48101269646
0.000458	6.944	2.51731285302
0.000459	6.94	2.49327094396
0.00046	6.932	2.51542759784
0.000461	6.914	2.53191706025
0.000462	6.898	2.53448140652
0.000463	6.87	2.52608392576
0.000464	6.912	2.52274770835
0.000465	6.922	2.53533350863
0.000466	6.89	2.54202675045
0.000467	6.898	2.5265779228
0.000468	6.878	2.55168885251
0.000469	6.864	2.55998124993
0.00047	6.842	2.57002645901
0.000471	6.824	2.55284625467
0.000472	6.812	2.52916112575
0.000473	6.792	2.51569791509
0.000474	6.796	2.49687484668
0.000475	6.79	2.49437366888
0.000476	6.784	2.50785645522
0.000477	6.74	2.47151775231
0.000478	6.702	2.46600811029
0.000479	6.67	2.49180657355
0.00048	6.634	2.48194359323
0.000481	6.618	2.49079826562
0.000482	6.616	2.48365537062
0.000483	6.582	2.48017660661
0.000484	6.544	2.48677783487
0.000485	6.54	2.45528002476
0.000486	6.55	2.46241751131
0.000487	6.52	2.44491308639
0.000488	6.508	2.43350282515
0.000489	6.518	2.44001557372
0.00049	6.494	2.43186430542
0.000491	6.45	2.43956963418
0.000492	6.432	2.43995409793
0.000493	6.404	2.40182930284
0.000494	6.404	2.37671706351
0.000495	6.41	2.37526840589
0.000496	6.41	2.37358378828
0.000497	6.416	2.37211804091
0.000498	6.392	2.37788477433
0.000499	6.368	2.39511502855
0.0005	6.348	2.39225751122
0.000501	6.326	2.41158122401
0.000502	6.308	2.42262997587
0.000503	6.274	2.44927009535
0.000504	6.25	2.43792944935
0.000505	6.22	2.45104059534
0.000506	6.226	2.4287700591
0.000507	6.182	2.40683942132
0.000508	6.164	2.41352522257
0.000509	6.128	2.39157186804
0.00051	6.13	2.37172932688
0.000511	6.116	2.3534111413
0.000512	6.122	2.34331303927
0.000513	6.104	2.34375425333
0.000514	6.094	2.3205956132
0.000515	6.058	2.29404359156
0.000516	6.082	2.31241778232
0.000517	6.112	2.31072629275
0.000518	6.092	2.32024481467
0.000519	6.076	2.35843677041
0.00052	6.084	2.35986101286
0.000521	6.044	2.35585738108
0.000522	6.024	2.36968858714
0.000523	5.988	2.34688218707
0.000524	5.978	2.33184819403
0.000525	5.97	2.33004291806
0.000526	5.914	2.28530173063
0.000527	5.906	2.28848508844
0.000528	5.9	2.26759784794
0.000529	5.884	2.27564144803
0.00053	5.868	2.28791957901
0.000531	5.836	2.29283754331
0.000532	5.814	2.26967046066
0.000533	5.768	2.27204225313
0.000534	5.764	2.26810581764
0.000535	5.75	2.27145327929
0.000536	5.742	2.26438424301
0.000537	5.72	2.27367543858
0.000538	5.702	2.2674205609
0.000539	5.694	2.26193810702
0.00054	5.692	2.25147418373
0.000541	5.678	2.2606008051
0.000542	5.646	2.23084826916
0.000543	5.62	2.23597853299
0.000544	5.626	2.24724809489
0.000545	5.618	2.26187444391
0.000546	5.608	2.26148977446
0.000547	5.602	2.24223013984
0.000548	5.58	2.25113304804
0.000549	5.576	2.27249290428
0.00055	5.56	2.27033037243
0.000551	5.542	2.24949683263
0.000552	5.518	2.24269391581
0.000553	5.502	2.25521528906
0.000554	5.502	2.26936026228
0.000555	5.45	2.275851489
0.000556	5.444	2.2748327411
0.000557	5.456	2.24500868595
0.000558	5.44	2.22943939142
0.000559	5.418	2.21343082115
0.00056	5.382	2.23429541467
0.000561	5.35	2.22789137976
0.000562	5.322	2.25617286572
0.000563	5.302	2.23221773132
0.000564	5.278	2.22726648608
0.000565	5.232	2.2158916941
0.000566	5.216	2.21480111974
0.000567	5.21	2.20043177581
0.000568	5.2	2.19909072118
0.000569	5.188	2.2209583517
0.00057	5.162	2.21895380754
0.000571	5.136	2.23371976756
0.000572	5.128	2.24669000977
0.000573	5.126	2.23027442258
0.000574	5.136	2.248
0.000575	5.096	2.26953387285
0.000576	5.07	2.28322140845
0.000577	5.062	2.28257661427
0.000578	5.044	2.25966015144
0.000579	5.024	2.2386210041
0.00058	5.03	2.23631393145
0.000581	5.0	2.2360679775
0.000582	5.018	2.23644271109
0.000583	4.998	2.23114230833
0.000584	4.966	2.23178045515
0.000585	4.952	2.21397741633
0.000586	4.96	2.2177466041
0.000587	4.936	2.20905047475
0.000588	4.896	2.15341217606
0.000589	4.894	2.14447289561
0.00059	4.884	2.16484271946
0.000591	4.888	2.14090074501
0.000592	4.898	2.11839467522
0.000593	4.892	2.11005592343
0.000594	4.898	2.10228352037
0.000595	4.872	2.11272714755
0.000596	4.864	2.12732320064
0.000597	4.84	2.13035208358
0.000598	4.806	2.12517387524
0.000599	4.778	2.10919795183
0.0006	4.78	2.11461580435
0.000601	4.752	2.12002264139
0.000602	4.756	2.12895843078
0.000603	4.76	2.13316666016
0.000604	4.74	2.12612323255
0.000605	4.728	2.11990943203
0.000606	4.73	2.11591587734
0.000607	4.74	2.13738157567
0.000608	4.714	2.11475861507
0.000609	4.694	2.10911450614
0.00061	4.678	2.12657377018
0.000611	4.67	2.12252208469
0.000612	4.662	2.10707285114
0.000613	4.622	2.09358926249
0.000614	4.592	2.10559635258
0.000615	4.578	2.06976230519
0.000616	4.58	2.05805733642
0.000617	4.59	2.05764428413
0.000618	4.59	2.0459472134
0.000619	4.588	2.02441497722
0.00062	4.574	2.03286103804
0.000621	4.55	2.02274565875
0.000622	4.54	2.02691884396
0.000623	4.524	2.01827252867
0.000624	4.544	2.01595238039
0.000625	4.506	1.99949093521
0.000626	4.486	1.99544581485
0.000627	4.482	1.9914005122
0.000628	4.456	2.0109858279
0.000629	4.444	2.00071587188
0.00063	4.412	2.00455880433
0.000631	4.398	1.98886801975
0.000632	4.372	1.97322477179
0.000633	4.382	2.00700672645
0.000634	4.396	1.99177910422
0.000635	4.382	1.98395463658
0.000636	4.364	1.97876325011
0.000637	4.346	1.95506623929
0.000638	4.354	1.97197464487
0.000639	4.324	1.96240260905
0.00064	4.304	1.94308620498
0.000641	4.284	1.93683866132
0.000642	4.262	1.93115405911
0.000643	4.28	1.91353076798
0.000644	4.25	1.91611586289
0.000645	4.252	1.90905631137
0.000646	4.256	1.91897472625
0.000647	4.252	1.92782156851
0.000648	4.248	1.94794661118
0.000649	4.268	1.97184583576
0.00065	4.264	1.98854318535
0.000651	4.248	1.9693897532
0.000652	4.252	1.96073863633
0.000653	4.224	1.98237836953
0.000654	4.192	1.98069078859
0.000655	4.182	1.96999390862
0.000656	4.2	1.97888857695
0.000657	4.196	1.97625504427
0.000658	4.192	1.99277093516
0.000659	4.168	2.00593519337
0.00066	4.146	2.00616150895
0.000661	4.124	1.99815514913
0.000662	4.106	1.99668825809
0.000663	4.13	2.0241294425
0.000664	4.116	2.0155753521
0.000665	4.094	2.01622518584
0.000666	4.09	2.00047494361
0.000667	4.084	2.02705303335
0.000668	4.078	2.02778598476
0.000669	4.068	2.01578173422
0.00067	4.062	2.01249993789
0.000671	4.05	2.01283382325
0.000672	4.036	1.99366597002
0.000673	3.986	1.99845039968
0.000674	3.986	2.00644062957
0.000675	3.974	1.9751769541
0.000676	3.954	1.96771034454
0.000677	3.974	1.93941331335
0.000678	3.964	1.93150304168
0.000679	3.92	1.92083315257
0.00068	3.902	1.91634965494
0.000681	3.894	1.90440646922
0.000682	3.87	1.86791327422
0.000683	3.852	1.87245720912
0.000684	3.84	1.86933143129
0.000685	3.828	1.87681005965
0.000686	3.828	1.89694912952
0.000687	3.816	1.90319310633
0.000688	3.796	1.87999574468
0.000689	3.8	1.89842039601
0.00069	3.786	1.90163193074
0.000691	3.782	1.90957482179
0.000692	3.776	1.90205783298
0.000693	3.786	1.91107404357
0.000694	3.778	1.89755526929
0.000695	3.74	1.90588562091
0.000696	3.742	1.91296523753
0.000697	3.726	1.90024314234
0.000698	3.692	1.89766593477
0.000699	3.696	1.89197885823
0.0007	3.688	1.9054280359
0.000701	3.7	1.90525588833
0.000702	3.676	1.91494751886
0.000703	3.66	1.91321718579
0.000704	3.654	1.92101119205
0.000705	3.65	1.89828870302
0.000706	3.632	1.87631980217
0.000707	3.614	1.87430093635
0.000708	3.582	1.86528174815
0.000709	3.568	1.87440017072
0.00071	3.578	1.87933924559
0.000711	3.562	1.86176153145
0.000712	3.562	1.86498150125
0.000713	3.538	1.84080308561
0.000714	3.53	1.82677311125
0.000715	3.512	1.83571675375
0.000716	3.51	1.83681790061
0.000717	3.498	1.84336540056
0.000718	3.48	1.81592951405
0.000719	3.454	1.80662226268
0.00072	3.47	1.82896145394
0.000721	3.444	1.84576921634
0.000722	3.428	1.86247577165
0.000723	3.45	1.89089925697
0.000724	3.448	1.86635902227
0.000725	3.43	1.84203691603
0.000726	3.424	1.82543802962
0.000727	3.43	1.84529130492
0.000728	3.436	1.84659253762
0.000729	3.406	1.85611529814
0.00073	3.392	1.85319615799
0.000731	3.36	1.85429231784
0.000732	3.346	1.84669542697
0.000733	3.324	1.84797835485
0.000734	3.32	1.84217263035
0.000735	3.296	1.81999560439
0.000736	3.26	1.81118745579
0.000737	3.278	1.82885647332
0.000738	3.276	1.84494552765
0.000739	3.276	1.84711234093
0.00074	3.284	1.85022809405
0.000741	3.278	1.85814854089
0.000742	3.264	1.85102782259
0.000743	3.252	1.85053938083
0.000744	3.248	1.84891752115
0.000745	3.226	1.83055292193
0.000746	3.222	1.83758428378
0.000747	3.206	1.8208690233
0.000748	3.214	1.82214269474
0.000749	3.208	1.82009230535
0.00075	3.2	1.80997237548
0.000751	3.202	1.79922094252
0.000752	3.182	1.77900983696
0.000753	3.158	1.77116797622
0.000754	3.142	1.7713938015
0.000755	3.15	1.76734263797
0.000756	3.14	1.77098842458
0.000757	3.13	1.77118604331
0.000758	3.112	1.78310291346
0.000759	3.098	1.76079413902
0.00076	3.1	1.77031070719
0.000761	3.086	1.77724618441
0.000762	3.068	1.76843885956
0.000763	3.058	1.76029429358
0.000764	3.042	1.73673141274
0.000765	3.034	1.73920786567
0.000766	3.014	1.73141676092
0.000767	3.014	1.72794791588
0.000768	2.996	1.72394431465
0.000769	2.994	1.71754592369
0.00077	2.96	1.69776323438
0.000771	2.964	1.6824696134
0.000772	2.96	1.6918628786
0.000773	2.934	1.67022273964
0.000774	2.93	1.66646332093
0.000775	2.92	1.6485144828
0.000776	2.952	1.63880932387
0.000777	2.94	1.63963410552
0.000778	2.94	1.6517869112
0.000779	2.95	1.64787742263
0.00078	2.96	1.64754362613
0.000781	2.924	1.64506048521
0.000782	2.94	1.66024094637
0.000783	2.93	1.63618458616
0.000784	2.922	1.63215072833
0.000785	2.926	1.65303478487
0.000786	2.914	1.64760553531
0.000787	2.912	1.65899246532
0.000788	2.9	1.65227116419
0.000789	2.878	1.66346505824
0.00079	2.876	1.67470116737
0.000791	2.85	1.66478226805
0.000792	2.866	1.66974369291
0.000793	2.858	1.65464074651
0.000794	2.856	1.65265362372
0.000795	2.862	1.66581991824
0.000796	2.854	1.65791555877
0.000797	2.836	1.65078890231
0.000798	2.822	1.63411015541
0.000799	2.812	1.65307471096
0.0008	2.808	1.65019271602
0.000801	2.806	1.65177601387
0.000802	2.82	1.67080818767
0.000803	2.802	1.64887719373
0.000804	2.792	1.64946536793
0.000805	2.768	1.63406731807
0.000806	2.746	1.61909974986
0.000807	2.736	1.59069293077
0.000808	2.74	1.60012499512
0.000809	2.744	1.63293110694
0.00081	2.742	1.61599381187
0.000811	2.728	1.62296518755
0.000812	2.72	1.62898741554
0.000813	2.71	1.62169664241
0.000814	2.692	1.61651971841
0.000815	2.698	1.6195048626
0.000816	2.684	1.60503707122
0.000817	2.656	1.59300470809
0.000818	2.656	1.60051991553
0.000819	2.634	1.59751181529
0.00082	2.646	1.60271145251
0.000821	2.646	1.60395885234
0.000822	2.636	1.59734279352
0.000823	2.644	1.5966414751
0.000824	2.632	1.57752210761
0.000825	2.62	1.5670354176
0.000826	2.63	1.58527600121
0.000827	2.606	1.57186640654
0.000828	2.58	1.56958593266
0.000829	2.57	1.59157155039
0.00083	2.58	1.59612029622
0.000831	2.578	1.59997374978
0.000832	2.55	1.60981365381
0.000833	2.526	1.61286205238
0.000834	2.518	1.60302089818
0.000835	2.518	1.60924702889
0.000836	2.496	1.60561016439
0.000837	2.478	1.61416108242
0.000838	2.482	1.61297117147
0.000839	2.462	1.61262394872
0.00084	2.462	1.62374751732
0.000841	2.466	1.63854935843
0.000842	2.484	1.64491458745
0.000843	2.466	1.6482851695
0.000844	2.458	1.6395840936
0.000845	2.456	1.63219606665
0.000846	2.444	1.63427782216
0.000847	2.442	1.63175856057
0.000848	2.44	1.64389780704
0.000849	2.434	1.63268000539
0.00085	2.422	1.61242550216
0.000851	2.422	1.59747175249
0.000852	2.42	1.58732479348
0.000853	2.404	1.57631976451
0.000854	2.396	1.55794223256
0.000855	2.386	1.55852622692
0.000856	2.386	1.54693374131
0.000857	2.382	1.54145256171
0.000858	2.378	1.54502944956
0.000859	2.35	1.54256280261
0.00086	2.346	1.54087118216
0.000861	2.338	1.55040510835
0.000862	2.334	1.56538940842
0.000863	2.346	1.56661546016
0.000864	2.338	1.58863337495
0.000865	2.324	1.58966159921
0.000866	2.318	1.59024400643
0.000867	2.308	1.59032575279
0.000868	2.306	1.58251824634
0.000869	2.31	1.60059363987
0.00087	2.306	1.59761196791
0.000871	2.284	1.57459328082
0.000872	2.288	1.57259530713
0.000873	2.294	1.56062936023
0.000874	2.296	1.5441450709
0.000875	2.284	1.5373171436
0.000876	2.274	1.52411416895
0.000877	2.262	1.50510996276
0.000878	2.268	1.49136715801
0.000879	2.256	1.48407007921
0.00088	2.242	1.48843407647
0.000881	2.248	1.48811827487
0.000882	2.246	1.49715864223
0.000883	2.256	1.52002105249
0.000884	2.258	1.5334392717
0.000885	2.252	1.53248034245
0.000886	2.244	1.52199342968
0.000887	2.24	1.52262930485
0.000888	2.232	1.52518064504
0.000889	2.216	1.51833593121
0.00089	2.216	1.52752872313
0.000891	2.206	1.52694597154
0.000892	2.194	1.54024803197
0.000893	2.182	1.51949860151
0.000894	2.172	1.51473297977
0.000895	2.164	1.51297851935
0.000896	2.164	1.52745016285
0.000897	2.174	1.529615638
0.000898	2.162	1.52700884084
0.000899	2.152	1.52213534221
0.0009	2.15	1.50582203464
0.000901	2.134	1.49667765401
0.000902	2.142	1.4905824365
0.000903	2.12	1.47295621116
0.000904	2.136	1.47156515316
0.000905	2.14	1.46437700064
0.000906	2.124	1.4630871471
0.000907	2.11	1.45667429441
0.000908	2.13	1.46870691426
0.000909	2.13	1.46051360829
0.00091	2.12	1.46478667389
0.000911	2.102	1.46136785239
0.000912	2.1	1.48929513529
0.000913	2.098	1.49412047707
0.000914	2.078	1.50861393338
0.000915	2.076	1.50672625251
0.000916	2.068	1.50445205972
0.000917	2.074	1.4981735547
0.000918	2.076	1.4960695171
0.000919	2.074	1.49014227509
0.00092	2.058	1.4854750082
0.000921	2.058	1.4719497274
0.000922	2.044	1.45673058594
0.000923	2.02	1.46136922097
0.000924	2.002	1.44013749344
0.000925	1.992	1.42405617867
0.000926	1.992	1.43664052567
0.000927	1.988	1.4056514504
0.000928	1.986	1.40207132486
0.000929	1.976	1.40692004037
0.00093	1.974	1.39618193657
0.000931	1.978	1.38618757749
0.000932	1.962	1.38295191529
0.000933	1.964	1.36334295025
0.000934	1.982	1.37319918439
0.000935	1.966	1.33747672877
0.000936	1.968	1.33827351464
0.000937	1.954	1.34457576953
0.000938	1.958	1.35802650931
0.000939	1.934	1.36442075622
0.00094	1.924	1.37339870395
0.000941	1.926	1.36254321032
0.000942	1.92	1.36440463206
0.000943	1.902	1.3462525766
0.000944	1.898	1.35631707207
0.000945	1.888	1.37093252934
0.000946	1.896	1.3657173939
0.000947	1.904	1.35454198901
0.000948	1.904	1.35306466956
0.000949	1.9	1.33940285202
0.00095	1.89	1.3482952199
0.000951	1.888	1.3444166021
0.000952	1.878	1.34131129869
0.000953	1.862	1.33677073577
0.000954	1.872	1.35484906908
0.000955	1.85	1.34888843126
0.000956	1.842	1.34797477721
0.000957	1.846	1.34398065462
0.000958	1.848	1.34048349486
0.000959	1.852	1.33794469243
0.00096	1.844	1.33103869215
0.000961	1.842	1.33904294181
0.000962	1.826	1.32201512851
0.000963	1.832	1.31748851987
0.000964	1.828	1.31088367142
0.000965	1.826	1.29912432046
0.000966	1.82	1.29290370871
0.000967	1.81	1.29379287369
0.000968	1.808	1.30657414638
0.000969	1.808	1.30657414638
0.00097	1.812	1.29331202732
0.000971	1.822	1.3077905031
0.000972	1.818	1.31486729368
0.000973	1.802	1.30950219549
0.000974	1.806	1.30704399314
0.000975	1.798	1.30429904546
0.000976	1.796	1.30628633921
0.000977	1.78	1.3098091464
0.000978	1.772	1.30537963827
0.000979	1.776	1.31065785009
0.00098	1.778	1.31784521094
0.000981	1.772	1.31301789782
0.000982	1.772	1.31757959911
0.000983	1.754	1.32720910184
0.000984	1.734	1.30508390535
0.000985	1.732	1.31460108018
0.000986	1.728	1.31225607257
0.000987	1.714	1.30698278489
0.000988	1.72	1.31057239403
0.000989	1.722	1.3041150256
0.00099	1.716	1.30665374143
0.000991	1.7	1.29383151917
0.000992	1.702	1.30276475236
0.000993	1.686	1.30361190544
0.000994	1.666	1.28780588599
0.000995	1.668	1.30452136817
0.000996	1.676	1.30806116065
0.000997	1.664	1.30196159698
0.000998	1.65	1.2835497653
0.000999	1.656	1.28905546816
0.001	1.654	1.28618972162
0.001001	1.644	1.28734766089
0.001002	1.646	1.28401090338
0.001003	1.632	1.2730184602
0.001004	1.622	1.26456158411
0.001005	1.61	1.24173266044
0.001006	1.614	1.2300422757
0.001007	1.608	1.2273288068
0.001008	1.586	1.21103426871
0.001009	1.584	1.20122604034
0.00101	1.58	1.21474277112
0.001011	1.572	1.21194719357
0.001012	1.564	1.20743695488
0.001013	1.554	1.19627923162
0.001014	1.536	1.19025375446
0.001015	1.532	1.20207154529
0.001016	1.522	1.19394974769
0.001017	1.52	1.20066648158
0.001018	1.52	1.20066648158
0.001019	1.516	1.18732640836
0.00102	1.504	1.17727821691
0.001021	1.482	1.19736210062
0.001022	1.488	1.21567100813
0.001023	1.504	1.21900943393
0.001024	1.492	1.22062934587
0.001025	1.478	1.23025038102
0.001026	1.482	1.23031540671
0.001027	1.474	1.21709654506
0.001028	1.474	1.22691646007
0.001029	1.464	1.22503224447
0.00103	1.45	1.21305399715
0.001031	1.444	1.20617743305
0.001032	1.46	1.2084701072
0.001033	1.452	1.21642755641
0.001034	1.462	1.22823287694
0.001035	1.466	1.22997723556
0.001036	1.45	1.21305399715
0.001037	1.454	1.20161724355
0.001038	1.452	1.20983304633
0.001039	1.448	1.21296990894
0.00104	1.452	1.21478228502
0.001041	1.45	1.20809767817
0.001042	1.444	1.1894805589
0.001043	1.458	1.2017637039
0.001044	1.442	1.18601686329
0.001045	1.444	1.1911607784
0.001046	1.432	1.17191125944
0.001047	1.428	1.16654018362
0.001048	1.418	1.15554143154
0.001049	1.412	1.1620051635
0.00105	1.402	1.16292562101
0.001051	1.4	1.16619037897
0.001052	1.4	1.17643529359
0.001053	1.412	1.18585665238
0.001054	1.404	1.17506765763
0.001055	1.4	1.17132403715
0.001056	1.398	1.16086002602
0.001057	1.394	1.1725033049
0.001058	1.392	1.17402555338
0.001059	1.384	1.17836496893
0.00106	1.378	1.18453197509
0.001061	1.376	1.19441366369
0.001062	1.376	1.19441366369
0.001063	1.364	1.17281882659
0.001064	1.366	1.14893167769
0.001065	1.346	1.14990608312
0.001066	1.336	1.14852252917
0.001067	1.314	1.13287422073
0.001068	1.312	1.13782951271
0.001069	1.338	1.15747829353
0.00107	1.346	1.17059130357
0.001071	1.348	1.17255959337
0.001072	1.342	1.16148009023
0.001073	1.346	1.18079803523
0.001074	1.35	1.16769002736
0.001075	1.346	1.17059130357
0.001076	1.346	1.16201721158
0.001077	1.33	1.15978446273
0.001078	1.33	1.16666190475
0.001079	1.326	1.16607203894
0.00108	1.31	1.13397530837
0.001081	1.298	1.13894512598
0.001082	1.29	1.13749725274
0.001083	1.288	1.13360310515
0.001084	1.286	1.12436826707
0.001085	1.29	1.1215614116
0.001086	1.29	1.1215614116
0.001087	1.296	1.13858859998
0.001088	1.282	1.14301181096
0.001089	1.27	1.15459949766
0.00109	1.268	1.15593079378
0.001091	1.268	1.1576597082
0.001092	1.262	1.15471035329
0.001093	1.244	1.13862373065
0.001094	1.246	1.13025837754
0.001095	1.244	1.12270387903
0.001096	1.246	1.12848748332
0.001097	1.234	1.12571932559
0.001098	1.232	1.12346606535
0.001099	1.236	1.13327137086
0.0011	1.226	1.11306962945
0.001101	1.218	1.12003392806
0.001102	1.21	1.10177130113
0.001103	1.202	1.10507737286
0.001104	1.2	1.10272390017
0.001105	1.196	1.09616787036
0.001106	1.196	1.09068052151
0.001107	1.196	1.08147306948
0.001108	1.188	1.08841903695
0.001109	1.176	1.08121413235
0.00111	1.188	1.08841903695
0.001111	1.204	1.08737482038
0.001112	1.196	1.0870068997
0.001113	1.2	1.08258948822
0.001114	1.194	1.075343666
0.001115	1.194	1.07905699571
0.001116	1.184	1.07244766772
0.001117	1.182	1.06060171601
0.001118	1.18	1.0618851162
0.001119	1.184	1.07058115059
0.00112	1.19	1.0685972113
0.001121	1.184	1.06308231102
0.001122	1.168	1.05250938238
0.001123	1.176	1.06255541032
0.001124	1.164	1.05123926867
0.001125	1.152	1.04541666335
0.001126	1.156	1.05814176744
0.001127	1.152	1.06061114458
0.001128	1.142	1.06293743936
0.001129	1.154	1.06314815524
0.00113	1.162	1.06195856793
0.001131	1.16	1.07628992377
0.001132	1.148	1.0668158229
0.001133	1.144	1.05416507246
0.001134	1.128	1.04096877955
0.001135	1.126	1.05362422144
0.001136	1.132	1.06516477599
0.001137	1.122	1.05219579927
0.001138	1.116	1.04811449756
0.001139	1.112	1.05615150428
0.00114	1.11	1.05919780967
0.001141	1.108	1.04706064772
0.001142	1.106	1.04439647644
0.001143	1.116	1.04237421303
0.001144	1.118	1.05265188928
0.001145	1.124	1.04910628632
0.001146	1.12	1.04
0.001147	1.112	1.03511158819
0.001148	1.1	1.0246950766
0.001149	1.1	1.03633971264
0.00115	1.102	1.0332453726
0.001151	1.098	1.02781126672
0.001152	1.102	1.02936679566
0.001153	1.09	1.02464628043
0.001154	1.084	1.02807781807
0.001155	1.09	1.02854265833
0.001156	1.078	1.02562956276
0.001157	1.08	1.02058806577
0.001158	1.082	1.01748513503
0.001159	1.08	1.00478853497
0.00116	1.082	1.01748513503
0.001161	1.078	1.0197627175
0.001162	1.078	1.01583266339
0.001163	1.078	1.02172207571
0.001164	1.088	1.03742758783
0.001165	1.088	1.04127614013
0.001166	1.08	1.03807514179
0.001167	1.08	1.02645019363
0.001168	1.086	1.02888483321
0.001169	1.09	1.02269252466
0.00117	1.096	1.03671789798
0.001171	1.088	1.03742758783
0.001172	1.084	1.02417967174
0.001173	1.076	1.00708688801
0.001174	1.072	1.01922323364
0.001175	1.07	1.01247222184
0.001176	1.062	1.0070531267
0.001177	1.058	0.99731439376
0.001178	1.04	0.98914104151
0.001179	1.034	0.990375686293
0.00118	1.032	0.987408729959
0.001181	1.02	0.965194280961
0.001182	1.02	0.956869897112
0.001183	1.018	0.953769364155
0.001184	1.006	0.953920332103
0.001185	1.002	0.949734699798
0.001186	1.016	0.963194684371
0.001187	1.016	0.961116017971
0.001188	1.008	0.963294347539
0.001189	1.012	0.959091236536
0.00119	1.012	0.961174281803
0.001191	0.994	0.953920332103
0.001192	0.99	0.949684158023
0.001193	0.992	0.948649566489
0.001194	0.99	0.960156237286
0.001195	0.986	0.968402808753
0.001196	0.994	0.970548298644
0.001197	1.0	0.975704873412
0.001198	0.998	0.97056478403
0.001199	1.0	0.963327566303
0.0012	1.008	0.969502965442
0.001201	1.01	0.97051532703
0.001202	1.01	0.974628134213
0.001203	1.002	0.972623256971
0.001204	1.006	0.976710806739
0.001205	1.002	0.974677382522
0.001206	1.008	0.963294347539
0.001207	1.008	0.967437853301
0.001208	0.982	0.962120574564
0.001209	0.972	0.964995336776
0.00121	0.964	0.958490479869
0.001211	0.958	0.955110464815
0.001212	0.95	0.952627944163
0.001213	0.946	0.950307318713
0.001214	0.946	0.948200400759
0.001215	0.948	0.943024920137
0.001216	0.948	0.938773668144
0.001217	0.94	0.938296328459
0.001218	0.94	0.942549733436
0.001219	0.93	0.93866927083
0.00122	0.936	0.940161688222
0.001221	0.94	0.94466925429
0.001222	0.942	0.956366038711
0.001223	0.934	0.960022916393
0.001224	0.938	0.96236999122
0.001225	0.944	0.965848849458
0.001226	0.93	0.959739548002
0.001227	0.93	0.968039255402
0.001228	0.932	0.971275450117
0.001229	0.93	0.968039255402
0.00123	0.932	0.96714838572
0.001231	0.934	0.96418048103
0.001232	0.934	0.968320194977
0.001233	0.936	0.975655676968
0.001234	0.926	0.967741701075
0.001235	0.924	0.976843897458
0.001236	0.912	0.971728357104
0.001237	0.914	0.958438313091
0.001238	0.906	0.947187415457
0.001239	0.902	0.959372711724
0.00124	0.898	0.954775366251
0.001241	0.892	0.95306662936
0.001242	0.89	0.953886785735
0.001243	0.878	0.937611859993
0.001244	0.874	0.928506327388
0.001245	0.878	0.922559483177
0.001246	0.884	0.930883451351
0.001247	0.882	0.929556883682
0.001248	0.882	0.923079628201
0.001249	0.864	0.919512914537
0.00125	0.87	0.92146622293
0.001251	0.866	0.925226458766
0.001252	0.864	0.912964402373
0.001253	0.862	0.90496187765
0.001254	0.856	0.907338966429
0.001255	0.86	0.912359578237
0.001256	0.858	0.913146209541
0.001257	0.856	0.902919708501
0.001258	0.86	0.901332347139
0.001259	0.86	0.905759349938
0.00126	0.868	0.909162251746
0.001261	0.87	0.919293206763
0.001262	0.866	0.912164458856
0.001263	0.858	0.915333818888
0.001264	0.858	0.908755192557
0.001265	0.864	0.919512914537
0.001266	0.862	0.915945413221
0.001267	0.854	0.905916110907
0.001268	0.856	0.898478714272
0.001269	0.848	0.899386457536
0.00127	0.832	0.894301962427
0.001271	0.832	0.900986126419
0.001272	0.832	0.896535554231
0.001273	0.824	0.890518949826
0.001274	0.826	0.892033631653
0.001275	0.826	0.889788738971
0.001276	0.814	0.880570269768
0.001277	0.816	0.879854533432
0.001278	0.812	0.881280885984
0.001279	0.82	0.882949602186
0.00128	0.828	0.893541269332
0.001281	0.83	0.892804569881
0.001282	0.824	0.903893799072
0.001283	0.824	0.894999441341
0.001284	0.818	0.885932277321
0.001285	0.808	0.880418082504
0.001286	0.804	0.886331766327
0.001287	0.806	0.885643269042
0.001288	0.804	0.890833317742
0.001289	0.79	0.881986394453
0.00129	0.794	0.878387158376
0.001291	0.788	0.880372648371
0.001292	0.79	0.879715863219
0.001293	0.792	0.881326273295
0.001294	0.79	0.877439456601
0.001295	0.786	0.874187622882
0.001296	0.782	0.868605779396
0.001297	0.78	0.866948672068
0.001298	0.776	0.863611023552
0.001299	0.78	0.855336191214
0.0013	0.778	0.860648592632
0.001301	0.776	0.863611023552
0.001302	0.772	0.857913748578
0.001303	0.766	0.862116001475
0.001304	0.768	0.870733024526
0.001305	0.766	0.859792998343
0.001306	0.766	0.864432761989
0.001307	0.764	0.869657403809
0.001308	0.752	0.864
0.001309	0.754	0.858768886255
0.00131	0.756	0.860502178963
0.001311	0.75	0.85761296632
0.001312	0.746	0.854098354992
0.001313	0.746	0.85643680444
0.001314	0.746	0.830351732701
0.001315	0.746	0.832756867279
0.001316	0.746	0.83515507542
0.001317	0.754	0.837546416624
0.001318	0.746	0.827939611324
0.001319	0.734	0.821732316512
0.00132	0.732	0.814969938096
0.001321	0.728	0.80125900931
0.001322	0.722	0.802942090066
0.001323	0.722	0.802942090066
0.001324	0.728	0.808712557093
0.001325	0.726	0.804315858354
0.001326	0.726	0.801825417407
0.001327	0.718	0.811465341219
0.001328	0.714	0.814987116463
0.001329	0.71	0.823346828499
0.00133	0.71	0.825772365728
0.001331	0.706	0.824356718903
0.001332	0.706	0.824356718903
0.001333	0.704	0.819990243844
0.001334	0.712	0.822834126662
0.001335	0.714	0.827166246894
0.001336	0.702	0.813139594412
0.001337	0.708	0.811625529416
0.001338	0.702	0.805727000913
0.001339	0.696	0.804726040339
0.00134	0.698	0.804236283688
0.001341	0.698	0.809194661376
0.001342	0.702	0.818044008596
0.001343	0.702	0.815595487972
0.001344	0.702	0.822919194089
0.001345	0.696	0.819502287977
0.001346	0.69	0.82091412462
0.001347	0.68	0.810925397309
0.001348	0.678	0.811366748148
0.001349	0.674	0.804813021763
0.00135	0.676	0.804378020585
0.001351	0.666	0.783864784258
0.001352	0.662	0.782148323529
0.001353	0.67	0.777881739084
0.001354	0.668	0.780881553118
0.001355	0.67	0.783007024234
0.001356	0.66	0.78
0.001357	0.66	0.782559901861
0.001358	0.646	0.775038063581
0.001359	0.646	0.780182030042
0.00136	0.65	0.781984654581
0.001361	0.648	0.779805103856
0.001362	0.646	0.77761430028
0.001363	0.652	0.776463778936
0.001364	0.652	0.773883712195
0.001365	0.656	0.775670032939
0.001366	0.652	0.776463778936
0.001367	0.65	0.769090371803
0.001368	0.648	0.759009881359
0.001369	0.638	0.758258531109
0.00137	0.634	0.75368693766
0.001371	0.636	0.753328613555
0.001372	0.636	0.755978835683
0.001373	0.63	0.751731334986
0.001374	0.632	0.748716234631
0.001375	0.63	0.749066085202
0.001376	0.632	0.746040213393
0.001377	0.63	0.751731334986
0.001378	0.632	0.754039786749
0.001379	0.636	0.755978835683
0.00138	0.636	0.755978835683
0.001381	0.63	0.759670981412
0.001382	0.618	0.74570503552
0.001383	0.62	0.748064168371
0.001384	0.618	0.751049931762
0.001385	0.616	0.748694864414
0.001386	0.618	0.758996706185
0.001387	0.61	0.752263251794
0.001388	0.606	0.747505183929
0.001389	0.602	0.750730311097
0.00139	0.612	0.757268776591
0.001391	0.606	0.755489245456
0.001392	0.608	0.757849589299
0.001393	0.61	0.762823701782
0.001394	0.608	0.760484056375
0.001395	0.614	0.767465960157
0.001396	0.614	0.767465960157
0.001397	0.612	0.770360954358
0.001398	0.608	0.760484056375
0.001399	0.602	0.753389673409
0.0014	0.592	0.746683333147
0.001401	0.592	0.741306953967
0.001402	0.6	0.748331477355
0.001403	0.596	0.748855126176
0.001404	0.594	0.749108803846
0.001405	0.592	0.746683333147
0.001406	0.594	0.751773902181
0.001407	0.592	0.754676089458
0.001408	0.592	0.744
0.001409	0.586	0.73661658955
0.00141	0.588	0.749837315689
0.001411	0.592	0.77041287632
0.001412	0.592	0.767812477106
0.001413	0.592	0.7730045278
0.001414	0.59	0.773239936889
0.001415	0.584	0.763507694788
0.001416	0.588	0.760431456477
0.001417	0.576	0.7564548896
0.001418	0.578	0.753602016982
0.001419	0.574	0.748681507719
0.00142	0.566	0.74675564946
0.001421	0.566	0.744072577105
0.001422	0.564	0.744247270737
0.001423	0.556	0.739502535493
0.001424	0.556	0.742202128803
0.001425	0.554	0.742350321614
0.001426	0.552	0.745181856999
0.001427	0.566	0.757392896719
0.001428	0.566	0.74675564946
0.001429	0.56	0.744580418759
0.00143	0.546	0.732040982459
0.001431	0.55	0.737224524823
0.001432	0.556	0.747572070104
0.001433	0.552	0.739794566079
0.001434	0.55	0.739932429347
0.001435	0.544	0.734890468029
0.001436	0.528	0.735673840775
0.001437	0.53	0.741012820402
0.001438	0.534	0.740840063711
0.001439	0.53	0.735594997264
0.00144	0.534	0.732696390055
0.001441	0.538	0.732499829352
0.001442	0.528	0.721952907051
0.001443	0.526	0.7220277003
0.001444	0.528	0.719177307762
0.001445	0.536	0.718821257337
0.001446	0.542	0.721273873088
0.001447	0.528	0.721952907051
0.001448	0.524	0.719321902906
0.001449	0.52	0.716658914687
0.00145	0.518	0.716711936555
0.001451	0.518	0.725035171561
0.001452	0.516	0.722318489311
0.001453	0.512	0.719622123062
0.001454	0.516	0.713963584506
0.001455	0.512	0.714042015571
0.001456	0.508	0.708474417322
0.001457	0.51	0.716868188721
0.001458	0.508	0.7168932975
0.001459	0.504	0.711325523231
0.00146	0.498	0.708516760564
0.001461	0.494	0.708494177817
0.001462	0.494	0.699974285242
0.001463	0.498	0.702848490074
0.001464	0.496	0.708508292118
0.001465	0.502	0.71693514351
0.001466	0.504	0.719711053132
0.001467	0.508	0.722451382447
0.001468	0.508	0.722451382447
0.001469	0.512	0.725159292845
0.00147	0.518	0.725035171561
0.001471	0.518	0.725035171561
0.001472	0.516	0.725082064321
0.001473	0.51	0.722426466846
0.001474	0.508	0.722451382447
0.001475	0.506	0.722470760654
0.001476	0.508	0.719677705643
0.001477	0.504	0.719711053132
0.001478	0.514	0.725123437768
0.001479	0.518	0.725035171561
0.00148	0.516	0.725082064321
0.001481	0.51	0.714072825418
0.001482	0.51	0.714072825418
0.001483	0.51	0.711266476083
0.001484	0.5	0.705691150575
0.001485	0.49	0.699928567784
0.001486	0.484	0.688290636287
0.001487	0.494	0.69423627102
0.001488	0.49	0.691303117308
0.001489	0.5	0.697137002317
0.00149	0.5	0.697137002317
0.001491	0.496	0.694250675189
0.001492	0.49	0.691303117308
0.001493	0.494	0.69711118195
0.001494	0.494	0.702825725198
0.001495	0.492	0.699954284221
0.001496	0.49	0.702780193233
0.001497	0.49	0.705620294493
0.001498	0.482	0.702620808118
0.001499	0.482	0.691141085452
0.0015	0.472	0.682067445345
0.001501	0.48	0.68527366796
0.001502	0.486	0.691233679735
0.001503	0.474	0.685072258963
0.001504	0.476	0.688058137079
0.001505	0.468	0.673034917371
0.001506	0.464	0.672832817273
0.001507	0.466	0.675902359812
0.001508	0.466	0.675902359812
0.001509	0.464	0.681692012569
0.00151	0.462	0.675689277701
0.001511	0.464	0.675798786622
0.001512	0.466	0.690538919975
0.001513	0.458	0.68134866258
0.001514	0.456	0.678280178098
0.001515	0.46	0.681469001496
0.001516	0.458	0.684277721397
0.001517	0.456	0.681222430635
0.001518	0.454	0.681090302383
0.001519	0.452	0.6780088495
0.00152	0.448	0.671785680109
0.001521	0.45	0.671937497093
0.001522	0.44	0.665131565933
0.001523	0.442	0.665308950789
0.001524	0.44	0.66211781429
0.001525	0.436	0.66174315259
0.001526	0.43	0.661135387043
0.001527	0.42	0.647765389628
0.001528	0.424	0.654388263953
0.001529	0.432	0.6733320132
0.00153	0.44	0.677052435192
0.001531	0.444	0.67443606072
0.001532	0.446	0.677557377644
0.001533	0.444	0.67146407201
0.001534	0.446	0.671627873156
0.001535	0.446	0.665645551326
0.001536	0.444	0.665480277694
0.001537	0.444	0.665480277694
0.001538	0.436	0.66174315259
0.001539	0.438	0.667949099857
0.00154	0.432	0.664361347461
0.001541	0.424	0.660472558098
0.001542	0.426	0.657665568507
0.001543	0.43	0.658103335351
0.001544	0.43	0.661135387043
0.001545	0.434	0.661546672579
0.001546	0.432	0.658312995466
0.001547	0.432	0.658312995466
0.001548	0.43	0.655057249406
0.001549	0.426	0.654617445536
0.00155	0.418	0.647515250786
0.001551	0.416	0.647258835397
0.001552	0.414	0.646996136001
0.001553	0.414	0.646996136001
0.001554	0.414	0.637655079177
0.001555	0.414	0.637655079177
0.001556	0.41	0.6402343321
0.001557	0.412	0.643627221301
0.001558	0.408	0.639949998047
0.001559	0.41	0.643350604259
0.00156	0.41	0.6402343321
0.001561	0.408	0.639949998047
0.001562	0.408	0.643067648074
0.001563	0.418	0.650596649238
0.001564	0.41	0.6402343321
0.001565	0.41	0.637102817448
0.001566	0.396	0.619018578073
0.001567	0.394	0.615438055372
0.001568	0.392	0.61183004176
0.001569	0.396	0.612522652642
0.00157	0.396	0.605957094191
0.001571	0.396	0.609248717684
0.001572	0.386	0.594141397312
0.001573	0.384	0.597113054622
0.001574	0.38	0.599666574023
0.001575	0.376	0.598852235531
0.001576	0.368	0.590403252024
0.001577	0.366	0.593332958801
0.001578	0.364	0.589494698874
0.001579	0.366	0.593332958801
0.00158	0.37	0.600915967503
0.001581	0.366	0.600036665546
0.001582	0.372	0.598010033361
0.001583	0.37	0.600915967503
0.001584	0.37	0.597578446733
0.001585	0.368	0.603801291817
0.001586	0.368	0.607104603837
0.001587	0.362	0.595781839267
0.001588	0.364	0.596241561785
0.001589	0.364	0.596241561785
0.00159	0.364	0.596241561785
0.001591	0.362	0.599129368334
0.001592	0.368	0.603801291817
0.001593	0.37	0.604235053601
0.001594	0.376	0.618566083778
0.001595	0.376	0.615324304737
0.001596	0.374	0.614917880696
0.001597	0.368	0.607104603837
0.001598	0.366	0.606666300366
0.001599	0.364	0.606221081785
0.0016	0.364	0.602912929037
0.001601	0.358	0.598193948482
0.001602	0.356	0.590985617422
0.001603	0.356	0.590985617422
0.001604	0.354	0.590494707851
0.001605	0.356	0.587591694972
0.001606	0.356	0.584178055048
0.001607	0.354	0.583681419954
0.001608	0.356	0.580744349951
0.001609	0.352	0.579737871801
0.00161	0.352	0.583177502995
0.001611	0.35	0.586088730484
0.001612	0.342	0.580548016963
0.001613	0.344	0.581088633515
0.001614	0.344	0.581088633515
0.001615	0.34	0.58
0.001616	0.332	0.574261264583
0.001617	0.332	0.574261264583
0.001618	0.328	0.573075911202
0.001619	0.33	0.57714816122
0.00162	0.324	0.575346851908
0.001621	0.326	0.56896748589
0.001622	0.328	0.569575280362
0.001623	0.324	0.564822095885
0.001624	0.316	0.558698487558
0.001625	0.316	0.558698487558
0.001626	0.316	0.555107196855
0.001627	0.318	0.555766137867
0.001628	0.31	0.534696175412
0.001629	0.308	0.53398127308
0.00163	0.304	0.532526055701
0.001631	0.306	0.533257911334
0.001632	0.308	0.53398127308
0.001633	0.31	0.538423625039
0.001634	0.312	0.539125217366
0.001635	0.31	0.534696175412
0.001636	0.312	0.539125217366
0.001637	0.308	0.53398127308
0.001638	0.31	0.538423625039
0.001639	0.308	0.537713678457
0.00164	0.304	0.536268589421
0.001641	0.296	0.533276663656
0.001642	0.294	0.528738120434
0.001643	0.302	0.531785671112
0.001644	0.304	0.536268589421
0.001645	0.302	0.531785671112
0.001646	0.296	0.529512983788
0.001647	0.292	0.527954543498
0.001648	0.294	0.528738120434
0.001649	0.292	0.527954543498
0.00165	0.286	0.521731731832
0.001651	0.286	0.521731731832
0.001652	0.286	0.521731731832
0.001653	0.286	0.517884156931
0.001654	0.282	0.516213134277
0.001655	0.278	0.510603564422
0.001656	0.28	0.515363949069
0.001657	0.282	0.520073071789
0.001658	0.286	0.517884156931
0.001659	0.284	0.517053188753
0.00166	0.286	0.517884156931
0.001661	0.284	0.513170536956
0.001662	0.286	0.510101950594
0.001663	0.288	0.510936395259
0.001664	0.28	0.499599839872
0.001665	0.286	0.506165980682
0.001666	0.284	0.505315742878
0.001667	0.282	0.504456142791
0.001668	0.286	0.514007782042
0.001669	0.284	0.517053188753
0.00167	0.29	0.519519008314
0.001671	0.284	0.513170536956
0.001672	0.286	0.514007782042
0.001673	0.29	0.519519008314
0.001674	0.292	0.520322976621
0.001675	0.292	0.520322976621
0.001676	0.294	0.521118028857
0.001677	0.3	0.531036721894
0.001678	0.29	0.527162214124
0.001679	0.294	0.528738120434
0.00168	0.296	0.525722360186
0.001681	0.292	0.524152649521
0.001682	0.29	0.519519008314
0.001683	0.286	0.517884156931
0.001684	0.286	0.517884156931
0.001685	0.282	0.50840535009
0.001686	0.282	0.50840535009
0.001687	0.276	0.497819244305
0.001688	0.27	0.491019347888
0.001689	0.272	0.491951217094
0.00169	0.27	0.491019347888
0.001691	0.27	0.491019347888
0.001692	0.272	0.491951217094
0.001693	0.272	0.487868834832
0.001694	0.272	0.491951217094
0.001695	0.272	0.491951217094
0.001696	0.266	0.485019587233
0.001697	0.264	0.479899989581
0.001698	0.268	0.485979423433
0.001699	0.27	0.491019347888
0.0017	0.272	0.496
0.001701	0.27	0.495075751779
0.001702	0.266	0.493197729111
0.001703	0.262	0.487191953957
0.001704	0.262	0.487191953957
0.001705	0.262	0.483069353199
0.001706	0.26	0.482078831728
0.001707	0.262	0.487191953957
0.001708	0.258	0.481077956261
0.001709	0.264	0.492243842013
0.00171	0.26	0.490306026885
0.001711	0.262	0.487191953957
0.001712	0.262	0.487191953957
0.001713	0.26	0.482078831728
0.001714	0.254	0.479044883075
0.001715	0.25	0.476969600708
0.001716	0.246	0.474851555752
0.001717	0.246	0.466351798538
0.001718	0.248	0.467435557056
0.001719	0.242	0.464150837552
0.00172	0.244	0.469535941116
0.001721	0.244	0.469535941116
0.001722	0.248	0.475915958968
0.001723	0.252	0.482178390225
0.001724	0.25	0.481144468949
0.001725	0.25	0.481144468949
0.001726	0.25	0.481144468949
0.001727	0.248	0.475915958968
0.001728	0.248	0.475915958968
0.001729	0.246	0.474851555752
0.00173	0.248	0.475915958968
0.001731	0.248	0.471694816592
0.001732	0.248	0.471694816592
0.001733	0.25	0.476969600708
0.001734	0.25	0.476969600708
0.001735	0.25	0.476969600708
0.001736	0.252	0.482178390225
0.001737	0.254	0.483201821189
0.001738	0.252	0.482178390225
0.001739	0.25	0.481144468949
0.00174	0.244	0.47797907904
0.001741	0.244	0.47797907904
0.001742	0.25	0.48938737213
0.001743	0.25	0.485283422342
0.001744	0.248	0.484247870413
0.001745	0.252	0.490403915156
0.001746	0.252	0.490403915156
0.001747	0.248	0.488360522565
0.001748	0.25	0.48938737213
0.001749	0.244	0.486275641997
0.00175	0.24	0.48
0.001751	0.226	0.467893150196
0.001752	0.224	0.462411072532
0.001753	0.222	0.461211448253
0.001754	0.216	0.453148982124
0.001755	0.216	0.453148982124
0.001756	0.22	0.451220566907
0.001757	0.222	0.452455522676
0.001758	0.232	0.462791529741
0.001759	0.232	0.462791529741
0.00176	0.234	0.468234983742
0.001761	0.236	0.469365529199
0.001762	0.234	0.468234983742
0.001763	0.23	0.465939910289
0.001764	0.234	0.468234983742
0.001765	0.234	0.468234983742
0.001766	0.234	0.468234983742
0.001767	0.23	0.465939910289
0.001768	0.226	0.454888997449
0.001769	0.224	0.45367830012
0.00177	0.22	0.446766158074
0.001771	0.222	0.456854462603
0.001772	0.22	0.46
0.001773	0.216	0.457541254971
0.001774	0.216	0.457541254971
0.001775	0.212	0.450617354304
0.001776	0.216	0.457541254971
0.001777	0.212	0.446156923066
0.001778	0.208	0.43901708395
0.001779	0.212	0.446156923066
0.00178	0.216	0.448713717196
0.001781	0.212	0.446156923066
0.001782	0.206	0.437680248583
0.001783	0.204	0.431722132859
0.001784	0.2	0.428952211791
0.001785	0.204	0.440890008959
0.001786	0.202	0.434966665389
0.001787	0.202	0.434966665389
0.001788	0.204	0.43633015023
0.001789	0.204	0.440890008959
0.00179	0.202	0.434966665389
0.001791	0.198	0.432199028227
0.001792	0.198	0.432199028227
0.001793	0.196	0.430794614637
0.001794	0.196	0.435412448145
0.001795	0.194	0.434009216492
0.001796	0.194	0.438593205602
0.001797	0.198	0.441356998358
0.001798	0.198	0.441356998358
0.001799	0.196	0.439981817806
0.0018	0.194	0.434009216492
0.001801	0.194	0.434009216492
0.001802	0.19	0.431161222746
0.001803	0.192	0.432592186707
0.001804	0.186	0.41881260726
0.001805	0.186	0.41881260726
0.001806	0.184	0.417305643384
0.001807	0.19	0.431161222746
0.001808	0.194	0.434009216492
0.001809	0.194	0.434009216492
0.00181	0.196	0.435412448145
0.001811	0.198	0.436802014647
0.001812	0.198	0.436802014647
0.001813	0.198	0.4275464887
0.001814	0.2	0.424264068712
0.001815	0.194	0.415167436103
0.001816	0.196	0.421407166527
0.001817	0.198	0.422842760373
0.001818	0.196	0.416634132063
0.001819	0.2	0.419523539268
0.00182	0.198	0.413274727028
0.001821	0.198	0.418086115531
0.001822	0.198	0.418086115531
0.001823	0.194	0.415167436103
0.001824	0.188	0.410677489035
0.001825	0.186	0.409150339118
0.001826	0.188	0.410677489035
0.001827	0.192	0.413685871163
0.001828	0.192	0.413685871163
0.001829	0.184	0.402671081654
0.00183	0.186	0.404232606305
0.001831	0.184	0.402671081654
0.001832	0.182	0.401093505308
0.001833	0.184	0.407607654491
0.001834	0.184	0.412485151248
0.001835	0.18	0.404474968323
0.001836	0.178	0.402884598862
0.001837	0.176	0.396262539234
0.001838	0.176	0.396262539234
0.001839	0.178	0.402884598862
0.00184	0.18	0.404474968323
0.001841	0.178	0.402884598862
0.001842	0.18	0.404474968323
0.001843	0.182	0.406049258096
0.001844	0.18	0.404474968323
0.001845	0.178	0.407818587119
0.001846	0.178	0.407818587119
0.001847	0.176	0.406231461115
0.001848	0.174	0.404628224423
0.001849	0.168	0.394684684273
0.00185	0.166	0.387871112613
0.001851	0.166	0.392993638625
0.001852	0.16	0.387814388593
0.001853	0.164	0.391285062327
0.001854	0.164	0.391285062327
0.001855	0.166	0.392993638625
0.001856	0.166	0.392993638625
0.001857	0.164	0.391285062327
0.001858	0.162	0.389558724713
0.001859	0.16	0.387814388593
0.00186	0.16	0.387814388593
0.001861	0.162	0.389558724713
0.001862	0.166	0.392993638625
0.001863	0.172	0.398015075091
0.001864	0.172	0.398015075091
0.001865	0.174	0.39965485109
0.001866	0.17	0.396358423652
0.001867	0.172	0.398015075091
0.001868	0.17	0.396358423652
0.001869	0.172	0.398015075091
0.00187	0.17	0.396358423652
0.001871	0.17	0.396358423652
0.001872	0.174	0.39965485109
0.001873	0.168	0.389584393938
0.001874	0.162	0.38439042652
0.001875	0.162	0.38439042652
0.001876	0.158	0.380835922675
0.001877	0.158	0.380835922675
0.001878	0.16	0.387814388593
0.001879	0.16	0.387814388593
0.00188	0.164	0.391285062327
0.001881	0.164	0.391285062327
0.001882	0.162	0.389558724713
0.001883	0.16	0.387814388593
0.001884	0.166	0.392993638625
0.001885	0.166	0.392993638625
0.001886	0.168	0.394684684273
0.001887	0.172	0.40300868477
0.001888	0.174	0.404628224423
0.001889	0.174	0.404628224423
0.00189	0.176	0.406231461115
0.001891	0.174	0.404628224423
0.001892	0.176	0.406231461115
0.001893	0.176	0.406231461115
0.001894	0.172	0.398015075091
0.001895	0.17	0.396358423652
0.001896	0.17	0.396358423652
0.001897	0.17	0.396358423652
0.001898	0.168	0.394684684273
0.001899	0.17	0.396358423652
0.0019	0.17	0.396358423652
0.001901	0.17	0.396358423652
0.001902	0.166	0.392993638625
0.001903	0.168	0.394684684273
0.001904	0.17	0.396358423652
0.001905	0.17	0.39127995093
0.001906	0.168	0.389584393938
0.001907	0.168	0.389584393938
0.001908	0.17	0.39127995093
0.001909	0.17	0.39127995093
0.00191	0.166	0.387871112613
0.001911	0.168	0.389584393938
0.001912	0.166	0.387871112613
0.001913	0.166	0.387871112613
0.001914	0.164	0.386139871031
0.001915	0.164	0.386139871031
0.001916	0.164	0.386139871031
0.001917	0.168	0.394684684273
0.001918	0.166	0.392993638625
0.001919	0.164	0.386139871031
0.00192	0.162	0.38439042652
0.001921	0.156	0.379030341793
0.001922	0.156	0.379030341793
0.001923	0.156	0.384270737892
0.001924	0.152	0.380652072108
0.001925	0.15	0.378813938498
0.001926	0.146	0.369707992881
0.001927	0.146	0.369707992881
0.001928	0.146	0.369707992881
0.001929	0.148	0.371612701613
0.00193	0.144	0.367782544447
0.001931	0.144	0.367782544447
0.001932	0.14	0.363868107973
0.001933	0.142	0.365836028844
0.001934	0.142	0.365836028844
0.001935	0.144	0.367782544447
0.001936	0.146	0.369707992881
0.001937	0.144	0.367782544447
0.001938	0.144	0.367782544447
0.001939	0.14	0.363868107973
0.00194	0.144	0.367782544447
0.001941	0.144	0.367782544447
0.001942	0.142	0.365836028844
0.001943	0.142	0.365836028844
0.001944	0.144	0.367782544447
0.001945	0.146	0.375078658417
0.001946	0.148	0.376956230881
0.001947	0.152	0.380652072108
0.001948	0.146	0.369707992881
0.001949	0.146	0.369707992881
0.00195	0.146	0.369707992881
0.001951	0.15	0.37349698794
0.001952	0.15	0.37349698794
0.001953	0.148	0.371612701613
0.001954	0.142	0.365836028844
0.001955	0.144	0.367782544447
0.001956	0.144	0.362303739975
0.001957	0.146	0.364258150218
0.001958	0.146	0.364258150218
0.001959	0.144	0.362303739975
0.00196	0.146	0.364258150218
0.001961	0.146	0.364258150218
0.001962	0.148	0.366191206885
0.001963	0.15	0.368103246386
0.001964	0.148	0.366191206885
0.001965	0.142	0.360327628694
0.001966	0.132	0.344348660517
0.001967	0.13	0.342198772645
0.001968	0.13	0.342198772645
0.001969	0.128	0.340023528598
0.00197	0.126	0.337822438568
0.001971	0.124	0.335594994003
0.001972	0.126	0.337822438568
0.001973	0.124	0.335594994003
0.001974	0.122	0.333340666586
0.001975	0.122	0.333340666586
0.001976	0.122	0.333340666586
0.001977	0.12	0.331058907145
0.001978	0.122	0.333340666586
0.001979	0.122	0.333340666586
0.00198	0.122	0.333340666586
0.001981	0.124	0.335594994003
0.001982	0.122	0.333340666586
0.001983	0.126	0.337822438568
0.001984	0.128	0.340023528598
0.001985	0.13	0.342198772645
0.001986	0.128	0.340023528598
0.001987	0.128	0.340023528598
0.001988	0.128	0.340023528598
0.001989	0.128	0.340023528598
0.00199	0.126	0.337822438568
0.001991	0.124	0.335594994003
0.001992	0.12	0.331058907145
0.001993	0.124	0.335594994003
0.001994	0.126	0.337822438568
0.001995	0.126	0.337822438568
0.001996	0.126	0.337822438568
0.001997	0.124	0.335594994003
0.001998	0.122	0.333340666586
[truncated: 8,002 more rows]
