# Supplementary material for: The Influence of Synaptic Size on AMPA Receptor Activation: A Monte Carlo Model
Source: PLoS One. 2015 Jun 24;10(6):e0130924. doi: 10.1371/journal.pone.0130924 (PMC4479604; doi:10.1371/journal.pone.0130924)
Supplement: S1 Dataset — This package contains the experimental data used as basis for the analysis presented in the paper. (ZIP) [file pone.0130924.s001.zip › S1 Simulation data/test/581_8966_210_392.csv]

time	AMPA.O.mean	AMPA.O.stdev
0.0	0.0	0.0
1e-06	0.0	0.0
2e-06	0.01	0.0994987437107
3e-06	0.062	0.249311050698
4e-06	0.17	0.42083250825
5e-06	0.328	0.590267735862
6e-06	0.502	0.71693514351
7e-06	0.696	0.871541163686
8e-06	0.928	1.00140701016
9e-06	1.214	1.1136444675
1e-05	1.498	1.19582440182
1.1e-05	1.822	1.28930834171
1.2e-05	2.112	1.43368615813
1.3e-05	2.414	1.49084003166
1.4e-05	2.704	1.58883101682
1.5e-05	3.016	1.66845557328
1.6e-05	3.376	1.73971951762
1.7e-05	3.674	1.82201097692
1.8e-05	3.98	1.93380454028
1.9e-05	4.324	1.99975598511
2e-05	4.622	2.0147247951
2.1e-05	4.916	2.09402578781
2.2e-05	5.228	2.19271886023
2.3e-05	5.506	2.26405918651
2.4e-05	5.804	2.34042389323
2.5e-05	6.082	2.44852527044
2.6e-05	6.386	2.49258981784
2.7e-05	6.654	2.6134812033
2.8e-05	6.916	2.63304842341
2.9e-05	7.126	2.68144065756
3e-05	7.39	2.74260824764
3.1e-05	7.608	2.76736987047
3.2e-05	7.836	2.81017864201
3.3e-05	8.042	2.82846884374
3.4e-05	8.202	2.866565192
3.5e-05	8.378	2.8634098554
3.6e-05	8.516	2.86386871207
3.7e-05	8.676	2.89948685115
3.8e-05	8.894	2.92690348321
3.9e-05	9.114	2.90878050048
4e-05	9.26	2.92513247563
4.1e-05	9.428	2.98677350999
4.2e-05	9.526	2.99888712692
4.3e-05	9.642	3.03477116106
4.4e-05	9.808	3.08790155283
4.5e-05	9.896	3.12748844922
4.6e-05	10.012	3.107387327
4.7e-05	10.062	3.10389368375
4.8e-05	10.18	3.10863314014
4.9e-05	10.276	3.12471182671
5e-05	10.302	3.12518735438
5.1e-05	10.388	3.12817135081
5.2e-05	10.468	3.16874991124
5.3e-05	10.528	3.17572290983
5.4e-05	10.604	3.2086109144
5.5e-05	10.61	3.19591927307
5.6e-05	10.66	3.24228314618
5.7e-05	10.682	3.24790332368
5.8e-05	10.768	3.28970758579
5.9e-05	10.824	3.27735014913
6e-05	10.876	3.25954352632
6.1e-05	10.94	3.29793875019
6.2e-05	10.98	3.26367890577
6.3e-05	11.02	3.28201157829
6.4e-05	11.052	3.28531520558
6.5e-05	11.042	3.28515387767
6.6e-05	11.086	3.25616400078
6.7e-05	11.136	3.26764502356
6.8e-05	11.164	3.28528598451
6.9e-05	11.168	3.28569262105
7e-05	11.142	3.27075465298
7.1e-05	11.152	3.28464549076
7.2e-05	11.166	3.29703563827
7.3e-05	11.154	3.2720458432
7.4e-05	11.19	3.28418939771
7.5e-05	11.224	3.29694161307
7.6e-05	11.282	3.32422562411
7.7e-05	11.294	3.30326565689
7.8e-05	11.286	3.26744609749
7.9e-05	11.264	3.25918762884
8e-05	11.276	3.29178128071
8.1e-05	11.294	3.29538525821
8.2e-05	11.28	3.33130605019
8.3e-05	11.252	3.31730251861
8.4e-05	11.308	3.31377971507
8.5e-05	11.288	3.36289399179
8.6e-05	11.288	3.38837069991
8.7e-05	11.264	3.34339707483
8.8e-05	11.268	3.32989128952
8.9e-05	11.272	3.34873349193
9e-05	11.292	3.34465783003
9.1e-05	11.296	3.38058929774
9.2e-05	11.308	3.37359392933
9.3e-05	11.242	3.33937658853
9.4e-05	11.23	3.35516020482
9.5e-05	11.206	3.38578853445
9.6e-05	11.198	3.42560885099
9.7e-05	11.15	3.43736817929
9.8e-05	11.128	3.4547960866
9.9e-05	11.064	3.41992748461
0.0001	11.028	3.39694215435
0.000101	11.032	3.3857016998
0.000102	11.03	3.36765497045
0.000103	11.022	3.36890427291
0.000104	11.012	3.33884051731
0.000105	10.978	3.35283700767
0.000106	10.968	3.35543976253
0.000107	10.966	3.37947392356
0.000108	10.986	3.40438011979
0.000109	10.954	3.3757790212
0.00011	10.952	3.37189798185
0.000111	10.912	3.3502620793
0.000112	10.862	3.35245521969
0.000113	10.882	3.37699215279
0.000114	10.864	3.35998571426
0.000115	10.844	3.35375371785
0.000116	10.828	3.36666244224
0.000117	10.812	3.34912764761
0.000118	10.812	3.33776212454
0.000119	10.82	3.30932017188
0.00012	10.774	3.29285954757
0.000121	10.768	3.31876121467
0.000122	10.714	3.29669592168
0.000123	10.694	3.28943216984
0.000124	10.714	3.35979225548
0.000125	10.71	3.36539745052
0.000126	10.71	3.35766287766
0.000127	10.69	3.37666995722
0.000128	10.648	3.38172973491
0.000129	10.626	3.37966329684
0.00013	10.634	3.39470823489
0.000131	10.594	3.40369857655
0.000132	10.588	3.39856675674
0.000133	10.548	3.40759387251
0.000134	10.522	3.36890427291
0.000135	10.498	3.36600594177
0.000136	10.484	3.38197338842
0.000137	10.464	3.36105697661
0.000138	10.442	3.35360045324
0.000139	10.414	3.39036930142
0.00014	10.406	3.39251588058
0.000141	10.366	3.39352972582
0.000142	10.334	3.36191076622
0.000143	10.298	3.35517451111
0.000144	10.264	3.34459324881
0.000145	10.25	3.35611382405
0.000146	10.242	3.3674079052
0.000147	10.204	3.372
0.000148	10.198	3.37443269306
0.000149	10.2	3.37816518246
0.00015	10.154	3.3666428382
0.000151	10.15	3.3703857346
0.000152	10.088	3.30397578684
0.000153	10.058	3.27759607029
0.000154	10.016	3.29237664917
0.000155	9.984	3.31055040741
0.000156	9.962	3.30886022672
0.000157	9.962	3.28824512468
0.000158	9.94	3.27786515891
0.000159	9.91	3.28236195445
0.00016	9.876	3.29068746617
0.000161	9.868	3.32905031503
0.000162	9.836	3.34202094548
0.000163	9.812	3.29069232837
0.000164	9.812	3.30161415068
0.000165	9.782	3.28184033737
0.000166	9.74	3.26808812611
0.000167	9.758	3.23904862575
0.000168	9.748	3.20756854954
0.000169	9.722	3.22687402915
0.00017	9.734	3.23778380995
0.000171	9.698	3.25864941348
0.000172	9.674	3.21989502934
0.000173	9.636	3.21302100833
0.000174	9.592	3.22514123722
0.000175	9.604	3.20299609741
0.000176	9.6	3.19562200518
0.000177	9.57	3.19266346488
0.000178	9.548	3.18993667649
0.000179	9.526	3.19833143999
0.00018	9.508	3.20903973176
0.000181	9.436	3.18463561495
0.000182	9.388	3.190839388
0.000183	9.39	3.19216227658
0.000184	9.408	3.17703257774
0.000185	9.366	3.18434357443
0.000186	9.362	3.17095506118
0.000187	9.352	3.15469427996
0.000188	9.328	3.15474499762
0.000189	9.302	3.1525856055
0.00019	9.258	3.15268710785
0.000191	9.222	3.15098651219
0.000192	9.242	3.13614986887
0.000193	9.17	3.10565613035
0.000194	9.156	3.12468622425
0.000195	9.138	3.11559881885
0.000196	9.1	3.11544539352
0.000197	9.102	3.12851338498
0.000198	9.098	3.1145458738
0.000199	9.064	3.09255622423
0.0002	9.032	3.09757582635
0.000201	9.004	3.10869490301
0.000202	8.96	3.10006451546
0.000203	8.93	3.12299535703
0.000204	8.904	3.13604591803
0.000205	8.884	3.10460045739
0.000206	8.85	3.08342342211
0.000207	8.824	3.04844616157
0.000208	8.804	3.04262781161
0.000209	8.8	3.04630924235
0.00021	8.784	3.04652982917
0.000211	8.764	3.06664376803
0.000212	8.724	3.05480343066
0.000213	8.726	3.04810170434
0.000214	8.72	3.0446017802
0.000215	8.7	3.05646855047
0.000216	8.69	3.06168254396
0.000217	8.696	3.04427068442
0.000218	8.66	3.03651115592
0.000219	8.65	3.03042901253
0.00022	8.63	3.06024508822
0.000221	8.59	3.05972220961
0.000222	8.548	3.02385449385
0.000223	8.54	2.99539646792
0.000224	8.528	3.011513905
0.000225	8.5	3.00765689533
0.000226	8.484	3.02154662383
0.000227	8.478	3.01687188989
0.000228	8.44	2.99172191221
0.000229	8.412	2.99570626063
0.00023	8.382	3.00467568965
0.000231	8.336	2.97306306694
0.000232	8.318	2.9747060359
0.000233	8.308	2.99151065517
0.000234	8.27	2.97877491597
0.000235	8.264	2.98300251425
0.000236	8.246	2.96605529281
0.000237	8.244	2.93060812802
0.000238	8.206	2.94882417245
0.000239	8.202	2.93686840018
0.00024	8.206	2.92156875668
0.000241	8.204	2.92820491086
0.000242	8.182	2.94021699879
0.000243	8.186	2.95962903081
0.000244	8.144	2.93790129174
0.000245	8.128	2.93864186317
0.000246	8.098	2.93741314765
0.000247	8.068	2.93246926668
0.000248	8.026	2.90883550583
0.000249	8.004	2.86844626932
0.00025	7.994	2.86320868956
0.000251	8.008	2.86285451953
0.000252	7.97	2.86375627455
0.000253	7.946	2.8395570077
0.000254	7.928	2.86265890389
0.000255	7.918	2.83183262217
0.000256	7.89	2.79748100977
0.000257	7.896	2.79878259249
0.000258	7.866	2.78209345637
0.000259	7.844	2.7841810286
0.00026	7.852	2.81248928887
0.000261	7.81	2.76873617378
0.000262	7.772	2.75608708135
0.000263	7.742	2.73631796398
0.000264	7.738	2.73301225756
0.000265	7.712	2.70500573012
0.000266	7.702	2.71094005836
0.000267	7.676	2.69722524087
0.000268	7.656	2.67538109435
0.000269	7.59	2.66943814313
0.00027	7.548	2.65700884455
0.000271	7.49	2.67766689489
0.000272	7.458	2.67137342953
0.000273	7.45	2.68542361649
0.000274	7.446	2.67564646394
0.000275	7.41	2.63854126365
0.000276	7.416	2.62658409346
0.000277	7.394	2.61816042289
0.000278	7.372	2.6217581887
0.000279	7.382	2.62070143282
0.00028	7.364	2.63505294064
0.000281	7.328	2.64431768137
0.000282	7.318	2.67598131533
0.000283	7.254	2.67010936106
0.000284	7.228	2.6495312793
0.000285	7.196	2.6543518983
0.000286	7.184	2.65822196214
0.000287	7.182	2.6383472099
0.000288	7.146	2.63375853107
0.000289	7.152	2.64743196324
0.00029	7.136	2.66861462186
0.000291	7.128	2.66526096283
0.000292	7.132	2.66131095515
0.000293	7.11	2.67392969242
0.000294	7.088	2.6488216248
0.000295	7.084	2.62924780118
0.000296	7.084	2.65724368472
0.000297	7.078	2.65177600864
0.000298	7.022	2.64225585438
0.000299	6.968	2.64782476762
0.0003	6.972	2.65842359303
0.000301	6.98	2.67050557011
0.000302	6.946	2.66891063919
0.000303	6.942	2.6718225989
0.000304	6.894	2.65909082207
0.000305	6.874	2.66122603324
0.000306	6.848	2.67971938829
0.000307	6.836	2.65802633546
0.000308	6.788	2.638760315
0.000309	6.772	2.63969998295
0.00031	6.766	2.60906956596
0.000311	6.752	2.6073925673
0.000312	6.708	2.59898749516
0.000313	6.702	2.59098359701
0.000314	6.69	2.58725723499
0.000315	6.668	2.59032353192
0.000316	6.658	2.58786321122
0.000317	6.628	2.61258798895
0.000318	6.646	2.59242820537
0.000319	6.628	2.56234580024
0.00032	6.64	2.55311574356
0.000321	6.618	2.56048354808
0.000322	6.602	2.53605914758
0.000323	6.566	2.57170060466
0.000324	6.558	2.59280465905
0.000325	6.544	2.5534415991
0.000326	6.518	2.56157685811
0.000327	6.468	2.55126948792
0.000328	6.464	2.54729346562
0.000329	6.428	2.53235384573
0.00033	6.408	2.53328561359
0.000331	6.404	2.55593114148
0.000332	6.378	2.53911716941
0.000333	6.366	2.56281954105
0.000334	6.342	2.547358632
0.000335	6.31	2.49997999992
0.000336	6.3	2.47669134129
0.000337	6.312	2.501730601
0.000338	6.31	2.51195143265
0.000339	6.292	2.49293722344
0.00034	6.268	2.50203437227
0.000341	6.25	2.51942453747
0.000342	6.228	2.50360060713
0.000343	6.208	2.50693757401
0.000344	6.192	2.50980796078
0.000345	6.186	2.52019919848
0.000346	6.156	2.50991314591
0.000347	6.118	2.49721364725
0.000348	6.076	2.51360776574
0.000349	6.058	2.48165992835
0.00035	6.064	2.46331159215
0.000351	6.06	2.48845333491
0.000352	6.058	2.46954165788
0.000353	6.038	2.48043463933
0.000354	6.012	2.45272419974
0.000355	5.974	2.44812663071
0.000356	5.964	2.46793516933
0.000357	5.966	2.47887958562
0.000358	5.936	2.47949672313
0.000359	5.952	2.45146813155
0.00036	5.946	2.47367823292
0.000361	5.92	2.46040647048
0.000362	5.906	2.47652256198
0.000363	5.914	2.47923455929
0.000364	5.896	2.48217324134
0.000365	5.848	2.46756884402
0.000366	5.826	2.48429547357
0.000367	5.824	2.5030029964
0.000368	5.81	2.50637187983
0.000369	5.8	2.49158584038
0.00037	5.782	2.48323901387
0.000371	5.802	2.4760444261
0.000372	5.786	2.47309603534
0.000373	5.748	2.44714037194
0.000374	5.748	2.44877438732
0.000375	5.728	2.44663360559
0.000376	5.726	2.43699076732
0.000377	5.716	2.454250191
0.000378	5.7	2.43433769227
0.000379	5.684	2.44379704558
0.00038	5.668	2.43429168343
0.000381	5.668	2.43839619422
0.000382	5.624	2.41797932167
0.000383	5.628	2.42272903974
0.000384	5.594	2.40856056598
0.000385	5.6	2.41246761636
0.000386	5.564	2.40871417981
0.000387	5.55	2.39989583107
0.000388	5.556	2.38387583569
0.000389	5.55	2.35616213364
0.00039	5.518	2.3421520019
0.000391	5.458	2.32899892658
0.000392	5.432	2.35231290436
0.000393	5.428	2.34282222971
0.000394	5.432	2.33010214368
0.000395	5.43	2.35650164439
0.000396	5.412	2.34739344806
0.000397	5.408	2.35489617606
0.000398	5.392	2.32773194333
0.000399	5.404	2.31792665975
0.0004	5.38	2.32886238322
0.000401	5.37	2.31713184778
0.000402	5.362	2.31580569133
0.000403	5.332	2.31295827891
0.000404	5.3	2.30607892319
0.000405	5.292	2.30102933488
0.000406	5.278	2.30232838666
0.000407	5.274	2.31320643264
0.000408	5.258	2.30725724617
0.000409	5.23	2.26916284123
0.00041	5.212	2.25810894334
0.000411	5.204	2.23660099258
0.000412	5.18	2.26088478256
0.000413	5.182	2.25230459752
0.000414	5.174	2.24404188909
0.000415	5.178	2.25262424741
0.000416	5.172	2.26680744661
0.000417	5.15	2.259977876
0.000418	5.122	2.24746879845
0.000419	5.11	2.25696699134
0.00042	5.076	2.24816013665
0.000421	5.038	2.23887382405
0.000422	5.016	2.22615003987
0.000423	4.984	2.23601073343
0.000424	4.978	2.24533204671
0.000425	4.97	2.25412954375
0.000426	4.964	2.22681476553
0.000427	4.976	2.2016866262
0.000428	4.97	2.20115878573
0.000429	4.942	2.19968997816
0.00043	4.948	2.22200270027
0.000431	4.932	2.22157061558
0.000432	4.922	2.25031464467
0.000433	4.914	2.23843784814
0.000434	4.9	2.22575829775
0.000435	4.872	2.17798438929
0.000436	4.86	2.1550870052
0.000437	4.852	2.19045566036
0.000438	4.838	2.19812556511
0.000439	4.838	2.19357151696
0.00044	4.838	2.19083454419
0.000441	4.822	2.18593595515
0.000442	4.806	2.17079800995
0.000443	4.814	2.16965527216
0.000444	4.792	2.15794717266
0.000445	4.772	2.14009719405
0.000446	4.766	2.12867188641
0.000447	4.754	2.12919797107
0.000448	4.724	2.10898648644
0.000449	4.732	2.13732917446
0.00045	4.714	2.13639977532
0.000451	4.706	2.11933102653
0.000452	4.708	2.11441150205
0.000453	4.692	2.11119302765
0.000454	4.682	2.07578322568
0.000455	4.686	2.05314490477
0.000456	4.674	2.03954014425
0.000457	4.672	2.05046726382
0.000458	4.656	2.07404532255
0.000459	4.632	2.0766742643
0.00046	4.588	2.04603421281
0.000461	4.568	2.06334098006
0.000462	4.54	2.06891275795
0.000463	4.516	2.08080369088
0.000464	4.486	2.05080569533
0.000465	4.504	2.05377311308
0.000466	4.512	2.05666137222
0.000467	4.484	2.06343015389
0.000468	4.45	2.04829197138
0.000469	4.432	2.07686687103
0.00047	4.404	2.0844145461
0.000471	4.404	2.09494248131
0.000472	4.418	2.11359314912
0.000473	4.434	2.11320704144
0.000474	4.416	2.10782921509
0.000475	4.41	2.10283142453
0.000476	4.402	2.09580438018
0.000477	4.412	2.10481733174
0.000478	4.384	2.09965330471
0.000479	4.37	2.0940630363
0.00048	4.334	2.09915316259
0.000481	4.314	2.10223785524
0.000482	4.3	2.13213508015
0.000483	4.282	2.13224670242
0.000484	4.276	2.09757574357
0.000485	4.264	2.08573823861
0.000486	4.264	2.09911981554
0.000487	4.274	2.10782447087
0.000488	4.26	2.09675940441
0.000489	4.25	2.07930276776
0.00049	4.228	2.07653942895
0.000491	4.22	2.08604889684
0.000492	4.196	2.05659524457
0.000493	4.192	2.07632752715
0.000494	4.17	2.07776322039
0.000495	4.158	2.0651963587
0.000496	4.13	2.04868250346
0.000497	4.13	2.03300270536
0.000498	4.092	2.0187956806
0.000499	4.082	2.01674886885
0.0005	4.068	2.0177651003
0.000501	4.058	2.01857276312
0.000502	4.038	2.01508213232
0.000503	4.032	1.98871214609
0.000504	4.008	1.9989837418
0.000505	4.004	1.99298369286
0.000506	3.998	2.00049893777
0.000507	4.0	2.00499376558
0.000508	4.004	2.02187635626
0.000509	3.996	2.01593253855
0.00051	3.978	2.00836152124
0.000511	3.976	2.01380833249
0.000512	3.982	1.99541374156
0.000513	3.984	1.95748409955
0.000514	3.972	1.95530457985
0.000515	3.974	1.94969843822
0.000516	3.97	1.9465610702
0.000517	3.964	1.96232107465
0.000518	3.964	1.96232107465
0.000519	3.964	1.96435841943
0.00052	3.97	1.96089265387
0.000521	3.968	1.95114735476
0.000522	3.964	1.95619630917
0.000523	3.94	1.97190263451
0.000524	3.922	1.97380748808
0.000525	3.914	1.97448828814
0.000526	3.89	1.96313524751
0.000527	3.87	1.9455333459
0.000528	3.868	1.96024896378
0.000529	3.858	1.96718987391
0.00053	3.864	1.9742097153
0.000531	3.854	1.97805055547
0.000532	3.848	1.95471123187
0.000533	3.844	1.95234832958
0.000534	3.826	1.94928807517
0.000535	3.814	1.92650045419
0.000536	3.802	1.91801876946
0.000537	3.788	1.93159416027
0.000538	3.768	1.92098308165
0.000539	3.774	1.93259514643
0.00054	3.756	1.95357723164
0.000541	3.74	1.94638125762
0.000542	3.732	1.93705343241
0.000543	3.732	1.94014844793
0.000544	3.698	1.92841800448
0.000545	3.696	1.93483435984
0.000546	3.668	1.93643383569
0.000547	3.67	1.93729192431
0.000548	3.644	1.91970414387
0.000549	3.652	1.92948075917
0.00055	3.64	1.92208220428
0.000551	3.618	1.91417763021
0.000552	3.596	1.9164508864
0.000553	3.594	1.91759328326
0.000554	3.552	1.89928828775
0.000555	3.56	1.90641023917
0.000556	3.542	1.90269177746
0.000557	3.528	1.91133879781
0.000558	3.554	1.91391849356
0.000559	3.554	1.90973401289
0.00056	3.538	1.90802410886
0.000561	3.522	1.89776605513
0.000562	3.498	1.89472847659
0.000563	3.476	1.88929193086
0.000564	3.476	1.88080408336
0.000565	3.48	1.879787222
0.000566	3.47	1.86147790747
0.000567	3.458	1.86768198578
0.000568	3.45	1.86641367333
0.000569	3.432	1.87333285884
0.00057	3.438	1.85638250369
0.000571	3.43	1.85502021552
0.000572	3.426	1.84946586884
0.000573	3.416	1.86197314696
0.000574	3.41	1.88835907602
0.000575	3.398	1.90357453229
0.000576	3.382	1.88575608179
0.000577	3.372	1.8967382529
0.000578	3.358	1.90835950492
0.000579	3.36	1.89589029218
0.00058	3.314	1.88026700232
0.000581	3.312	1.89384687871
0.000582	3.284	1.88237722043
0.000583	3.294	1.87711587282
0.000584	3.274	1.87587952705
0.000585	3.292	1.87369581309
0.000586	3.278	1.84735378312
0.000587	3.284	1.85993118152
0.000588	3.28	1.8508376482
0.000589	3.266	1.82954748504
0.00059	3.256	1.83479263133
0.000591	3.242	1.83178492187
0.000592	3.226	1.81849498212
0.000593	3.224	1.81488952832
0.000594	3.202	1.82131710583
0.000595	3.194	1.81779096708
0.000596	3.174	1.80214427835
0.000597	3.16	1.80177690073
0.000598	3.164	1.8146911583
0.000599	3.144	1.80976904604
0.0006	3.146	1.79685391727
0.000601	3.172	1.79510891034
0.000602	3.16	1.77943811356
0.000603	3.132	1.76934338103
0.000604	3.098	1.74252575304
0.000605	3.072	1.74322000906
0.000606	3.066	1.75660012524
0.000607	3.06	1.75282628917
0.000608	3.06	1.75965905789
0.000609	3.05	1.75028569097
0.00061	3.076	1.7658493707
0.000611	3.064	1.76405895593
0.000612	3.056	1.7722482896
0.000613	3.05	1.77637270864
0.000614	3.046	1.78210100724
0.000615	3.04	1.76929364437
0.000616	3.024	1.77860169796
0.000617	3.022	1.7915122104
0.000618	3.022	1.78255883493
0.000619	3.026	1.79145862358
0.00062	3.006	1.78268449256
0.000621	3.004	1.79108458762
0.000622	2.996	1.78661243699
0.000623	2.986	1.79270856527
0.000624	2.998	1.78381501283
0.000625	2.988	1.77309221418
0.000626	2.988	1.7753467267
0.000627	2.986	1.79493843906
0.000628	2.972	1.78975305559
0.000629	2.966	1.79801112344
0.00063	2.944	1.7935618194
0.000631	2.93	1.78692473261
0.000632	2.908	1.77638284162
0.000633	2.912	1.78556881693
0.000634	2.916	1.78576146223
0.000635	2.894	1.76033065076
0.000636	2.868	1.74544435603
0.000637	2.854	1.73109329616
0.000638	2.826	1.70754912082
0.000639	2.802	1.70375937268
0.00064	2.8	1.6923356641
0.000641	2.798	1.68439781524
0.000642	2.8	1.66132477258
0.000643	2.782	1.64148591221
0.000644	2.766	1.6562741319
0.000645	2.752	1.6524212538
0.000646	2.728	1.64499726444
0.000647	2.728	1.62665792347
0.000648	2.718	1.64392092267
0.000649	2.716	1.64783008833
0.00065	2.71	1.64009146086
0.000651	2.702	1.64353156343
0.000652	2.708	1.64885899943
0.000653	2.692	1.65079859462
0.000654	2.69	1.66189650701
0.000655	2.698	1.66577189315
0.000656	2.682	1.66038429287
0.000657	2.66	1.6493635136
0.000658	2.666	1.67046221149
0.000659	2.648	1.67454351989
0.00066	2.636	1.65635261946
0.000661	2.648	1.67812276071
0.000662	2.64	1.68
0.000663	2.636	1.67794636386
0.000664	2.62	1.67797497002
0.000665	2.616	1.66148848928
0.000666	2.624	1.65850052759
0.000667	2.606	1.63057167889
0.000668	2.584	1.63430229762
0.000669	2.562	1.6377289153
0.00067	2.552	1.63440998529
0.000671	2.536	1.60894499595
0.000672	2.526	1.61286205238
0.000673	2.51	1.61799258342
0.000674	2.514	1.63517705463
0.000675	2.514	1.62166704351
0.000676	2.504	1.61925414929
0.000677	2.496	1.60311696392
0.000678	2.49	1.60682917574
0.000679	2.478	1.57401270643
0.00068	2.48	1.5753094934
0.000681	2.484	1.56516580591
0.000682	2.47	1.55341559153
0.000683	2.45	1.53866825534
0.000684	2.442	1.54875304681
0.000685	2.434	1.54843275605
0.000686	2.424	1.54279745916
0.000687	2.41	1.54722331937
0.000688	2.404	1.57885528153
0.000689	2.412	1.58564056457
0.00069	2.404	1.57505047538
0.000691	2.416	1.57446625877
0.000692	2.394	1.57186640654
0.000693	2.422	1.58490252066
0.000694	2.416	1.59215074663
0.000695	2.406	1.5941028825
0.000696	2.406	1.59786232198
0.000697	2.384	1.56606002439
0.000698	2.39	1.5652156401
0.000699	2.39	1.55495980655
0.0007	2.386	1.57892495072
0.000701	2.384	1.56988662011
0.000702	2.374	1.57038976054
0.000703	2.37	1.57260929668
0.000704	2.372	1.56512491514
0.000705	2.37	1.55212757208
0.000706	2.364	1.55547549
0.000707	2.346	1.55250893717
0.000708	2.35	1.56827931186
0.000709	2.346	1.56533830209
0.00071	2.352	1.56079979498
0.000711	2.35	1.55547420422
0.000712	2.346	1.56150056036
0.000713	2.33	1.55212757208
0.000714	2.32	1.55099967763
0.000715	2.302	1.54363078487
0.000716	2.29	1.54851541807
0.000717	2.278	1.5260131061
0.000718	2.248	1.51475938683
0.000719	2.244	1.50879554612
0.00072	2.244	1.50879554612
0.000721	2.242	1.48708977537
0.000722	2.244	1.49414323276
0.000723	2.224	1.4959358275
0.000724	2.2	1.48458748479
0.000725	2.192	1.47754390798
0.000726	2.178	1.47184102402
0.000727	2.17	1.48226178525
0.000728	2.18	1.47905375156
0.000729	2.174	1.47638883767
0.00073	2.156	1.46412567767
0.000731	2.132	1.44311330117
0.000732	2.124	1.44935295908
0.000733	2.096	1.43484633324
0.000734	2.092	1.44205963816
0.000735	2.1	1.44982757596
0.000736	2.074	1.44655590974
0.000737	2.076	1.44299133747
0.000738	2.078	1.44357750052
0.000739	2.088	1.46159365078
0.00074	2.08	1.45657131648
0.000741	2.09	1.47847894811
0.000742	2.082	1.47623710833
0.000743	2.086	1.47193885743
0.000744	2.09	1.47169969763
0.000745	2.072	1.44734791947
0.000746	2.066	1.43723484511
0.000747	2.074	1.43545254188
0.000748	2.074	1.43962634041
0.000749	2.068	1.43365825774
0.00075	2.068	1.41116122396
0.000751	2.056	1.39601719187
0.000752	2.04	1.39656722001
0.000753	2.034	1.39457663827
0.000754	2.012	1.3870313623
0.000755	2.026	1.40617353125
0.000756	2.03	1.4272701216
0.000757	2.028	1.43499686411
0.000758	2.03	1.43704558035
0.000759	2.006	1.42617109773
0.00076	2.006	1.43037197959
0.000761	1.996	1.42687911191
0.000762	1.994	1.43037197959
0.000763	1.976	1.4252803233
0.000764	1.958	1.39865506827
0.000765	1.96	1.39799856938
0.000766	1.956	1.38494187604
0.000767	1.94	1.39871369479
0.000768	1.944	1.40030853743
0.000769	1.93	1.38892044409
0.00077	1.92	1.3919770113
0.000771	1.908	1.38402890143
0.000772	1.896	1.38462413672
0.000773	1.886	1.38311387817
0.000774	1.87	1.38314858204
0.000775	1.86	1.37854996282
0.000776	1.854	1.38299819233
0.000777	1.862	1.38092577643
0.000778	1.862	1.37512035837
0.000779	1.852	1.37480762291
0.00078	1.856	1.37232066224
0.000781	1.85	1.37822349421
0.000782	1.84	1.37054733592
0.000783	1.828	1.3763778551
0.000784	1.822	1.38214181617
0.000785	1.826	1.36810964473
0.000786	1.82	1.35188756929
0.000787	1.828	1.36323732343
0.000788	1.816	1.34690162967
0.000789	1.812	1.32689713241
0.00079	1.804	1.30751061181
0.000791	1.806	1.29783049741
0.000792	1.806	1.29165165583
0.000793	1.794	1.30367327195
0.000794	1.784	1.31504524637
0.000795	1.784	1.31352350569
0.000796	1.782	1.31395433711
0.000797	1.766	1.29893956749
0.000798	1.762	1.31200457316
0.000799	1.756	1.31623098277
0.0008	1.76	1.31848397791
0.000801	1.752	1.32457389375
0.000802	1.746	1.31813656349
0.000803	1.74	1.32075735849
0.000804	1.744	1.31242675986
0.000805	1.75	1.30518197965
0.000806	1.744	1.3169905087
0.000807	1.74	1.31164019457
0.000808	1.728	1.32136898707
0.000809	1.728	1.32288170295
0.00081	1.712	1.31036483469
0.000811	1.712	1.3164558481
0.000812	1.698	1.30797400586
0.000813	1.686	1.31278482624
0.000814	1.674	1.31138247663
0.000815	1.692	1.32858420885
0.000816	1.696	1.32044840869
0.000817	1.704	1.32679463369
0.000818	1.704	1.32528638414
0.000819	1.698	1.32014999148
0.00082	1.688	1.32009696614
0.000821	1.69	1.33037588673
0.000822	1.692	1.33008871885
0.000823	1.69	1.33037588673
0.000824	1.69	1.31829435256
0.000825	1.686	1.32943747502
0.000826	1.682	1.31334534681
0.000827	1.692	1.31344432695
0.000828	1.686	1.30667670064
0.000829	1.696	1.28824842325
0.00083	1.688	1.28788819391
0.000831	1.678	1.27996718708
0.000832	1.684	1.29774573781
0.000833	1.684	1.27755391276
0.000834	1.678	1.27840369211
0.000835	1.672	1.25396012696
0.000836	1.652	1.2421336482
0.000837	1.636	1.22943238936
0.000838	1.634	1.22639471623
0.000839	1.632	1.22824101869
0.00084	1.616	1.24279684583
0.000841	1.6	1.23450394896
0.000842	1.6	1.23125951773
0.000843	1.598	1.23951442105
0.000844	1.592	1.23025850942
0.000845	1.592	1.21553938645
0.000846	1.602	1.23919167202
0.000847	1.582	1.21296166469
0.000848	1.58	1.20316249942
0.000849	1.572	1.20200499167
0.00085	1.58	1.20482363855
0.000851	1.576	1.21828732243
0.000852	1.556	1.21443978854
0.000853	1.556	1.2177290339
0.000854	1.558	1.21763541341
0.000855	1.548	1.21642755641
0.000856	1.54	1.23142194231
0.000857	1.544	1.23290875575
0.000858	1.532	1.24136054392
0.000859	1.526	1.22528527291
0.00086	1.518	1.21724114291
0.000861	1.522	1.21717541875
0.000862	1.516	1.21562494216
0.000863	1.506	1.21571542723
0.000864	1.504	1.21736765194
0.000865	1.502	1.22229129098
0.000866	1.496	1.19915970579
0.000867	1.492	1.19412562153
0.000868	1.484	1.18732640836
0.000869	1.48	1.19063008529
0.00087	1.468	1.18531683528
0.000871	1.468	1.16660876047
0.000872	1.466	1.17849225708
0.000873	1.442	1.16388831079
0.000874	1.434	1.15656560558
0.000875	1.438	1.16023963042
0.000876	1.436	1.15840580109
0.000877	1.428	1.15100651605
0.000878	1.426	1.13865007794
0.000879	1.41	1.15147731198
0.00088	1.406	1.15115767817
0.000881	1.392	1.14818813789
0.000882	1.396	1.1520347217
0.000883	1.394	1.14138687569
0.000884	1.388	1.13377952001
0.000885	1.38	1.12409963971
0.000886	1.38	1.12053558623
0.000887	1.374	1.12877101309
0.000888	1.37	1.11404667766
0.000889	1.362	1.10587341048
0.00089	1.344	1.08520228529
0.000891	1.346	1.09648711803
0.000892	1.358	1.11437695597
0.000893	1.362	1.12381315173
0.000894	1.374	1.13407407165
0.000895	1.372	1.13737241043
0.000896	1.36	1.13595774569
0.000897	1.362	1.14322176326
0.000898	1.364	1.14171099671
0.000899	1.35	1.14170924495
0.0009	1.352	1.14546759011
0.000901	1.348	1.13264999007
0.000902	1.352	1.13317959742
0.000903	1.348	1.1361760427
0.000904	1.346	1.13590668631
0.000905	1.322	1.12174685201
0.000906	1.322	1.11817529932
0.000907	1.33	1.12831733125
0.000908	1.334	1.13421514714
0.000909	1.334	1.14124668674
0.00091	1.33	1.14240973385
0.000911	1.334	1.13773634907
0.000912	1.322	1.13592077189
0.000913	1.316	1.13143448772
0.000914	1.308	1.1283332841
0.000915	1.31	1.12334322449
0.000916	1.312	1.12011427988
0.000917	1.326	1.11342893801
0.000918	1.316	1.120778301
0.000919	1.314	1.11866170043
0.00092	1.294	1.10071067952
0.000921	1.294	1.10795487273
0.000922	1.286	1.10643752648
0.000923	1.282	1.10746376916
0.000924	1.274	1.10223590941
0.000925	1.278	1.1102774428
0.000926	1.27	1.09777046781
0.000927	1.266	1.08777019632
0.000928	1.27	1.09777046781
0.000929	1.248	1.0744747554
0.00093	1.238	1.08874055679
0.000931	1.23	1.07939798036
0.000932	1.22	1.08425089347
0.000933	1.23	1.09229116997
0.000934	1.234	1.0840867124
0.000935	1.224	1.07043168862
0.000936	1.228	1.07145508539
0.000937	1.226	1.07281126019
0.000938	1.212	1.07287277904
0.000939	1.214	1.06405075067
0.00094	1.202	1.05128302564
0.000941	1.192	1.05220530316
0.000942	1.184	1.0498304625
0.000943	1.182	1.05871431463
0.000944	1.184	1.06496197115
0.000945	1.184	1.06308231102
0.000946	1.188	1.06238222877
0.000947	1.194	1.06600375234
0.000948	1.198	1.06901637031
0.000949	1.194	1.075343666
0.00095	1.188	1.07733745874
0.000951	1.184	1.07802782895
0.000952	1.176	1.07936277497
0.000953	1.172	1.08554870918
0.000954	1.18	1.09890854943
0.000955	1.166	1.08556160581
0.000956	1.166	1.08187060224
0.000957	1.168	1.07878450119
0.000958	1.168	1.08248602762
0.000959	1.166	1.09107469955
0.00096	1.162	1.09350628713
0.000961	1.162	1.09350628713
0.000962	1.156	1.07687696605
0.000963	1.14	1.06037729134
0.000964	1.14	1.06789512594
0.000965	1.142	1.06293743936
0.000966	1.14	1.07907367682
0.000967	1.126	1.07430163362
0.000968	1.122	1.07290074098
0.000969	1.128	1.06752798558
0.00097	1.138	1.08025737674
0.000971	1.134	1.07146815165
0.000972	1.128	1.07126840708
0.000973	1.12	1.06282642045
0.000974	1.126	1.06682894599
0.000975	1.128	1.06565285154
0.000976	1.122	1.06165719514
0.000977	1.11	1.05919780967
0.000978	1.106	1.05771640812
0.000979	1.094	1.05506587472
0.00098	1.08	1.03421467791
0.000981	1.082	1.02140883098
0.000982	1.076	1.01893277502
0.000983	1.068	1.0155668368
0.000984	1.066	1.00082166244
0.000985	1.056	0.994416411771
0.000986	1.052	0.996642363137
0.000987	1.054	1.00552672764
0.000988	1.052	0.99864708481
0.000989	1.05	1.00573356313
0.00099	1.046	1.0039342608
0.000991	1.038	0.996271047456
0.000992	1.036	0.989294698257
0.000993	1.038	0.978036809123
0.000994	1.03	0.968039255402
0.000995	1.03	0.978314877736
0.000996	1.024	0.981541644557
0.000997	1.02	0.971390755566
0.000998	1.01	0.9828021164
0.000999	1.0	0.969535971483
0.001	0.99	0.958070978581
0.001001	0.994	0.958104378447
0.001002	0.978	0.955780309485
0.001003	0.978	0.94948196402
0.001004	0.988	0.957003657255
0.001005	0.984	0.950654511376
0.001006	0.99	0.949684158023
0.001007	0.99	0.943345111823
0.001008	0.984	0.931527777364
0.001009	0.974	0.930227929058
0.00101	0.97	0.923634126697
0.001011	0.97	0.923634126697
0.001012	0.972	0.931244328842
0.001013	0.968	0.926809581306
0.001014	0.974	0.932375460853
0.001015	0.966	0.929969891986
0.001016	0.958	0.920997285555
0.001017	0.962	0.921170993899
0.001018	0.944	0.925669487452
0.001019	0.932	0.916174655838
0.00102	0.926	0.923322262268
0.001021	0.92	0.917387595294
0.001022	0.922	0.918649008055
0.001023	0.928	0.918050107565
0.001024	0.938	0.919867381746
0.001025	0.944	0.923506361646
0.001026	0.942	0.917952068465
0.001027	0.94	0.918912400613
0.001028	0.938	0.917690579662
0.001029	0.936	0.914277857109
0.00103	0.942	0.924465250834
0.001031	0.93	0.917115041857
0.001032	0.944	0.932128746472
0.001033	0.936	0.920817028513
0.001034	0.93	0.919293206763
0.001035	0.924	0.922075918783
0.001036	0.926	0.91023293722
0.001037	0.936	0.920817028513
0.001038	0.936	0.927310088374
0.001039	0.942	0.941613508824
0.00104	0.932	0.933475227309
0.001041	0.92	0.92822411087
0.001042	0.918	0.924811332111
0.001043	0.916	0.919208355053
0.001044	0.916	0.914846435201
0.001045	0.91	0.910988474131
0.001046	0.906	0.886094803054
0.001047	0.902	0.881133361075
0.001048	0.898	0.866946365123
0.001049	0.898	0.866946365123
0.00105	0.9	0.870631954387
0.001051	0.896	0.872458595006
0.001052	0.896	0.870163203083
0.001053	0.896	0.863240406839
0.001054	0.89	0.865967666833
0.001055	0.87	0.856212590424
0.001056	0.866	0.848554064276
0.001057	0.85	0.833966426183
0.001058	0.848	0.837195317713
0.001059	0.846	0.835633891127
0.00106	0.848	0.841959618984
0.001061	0.842	0.851490457962
0.001062	0.838	0.85776220481
0.001063	0.83	0.856212590424
0.001064	0.832	0.860102319495
0.001065	0.83	0.863191751582
0.001066	0.822	0.854585279536
0.001067	0.822	0.854585279536
0.001068	0.828	0.866265548201
0.001069	0.834	0.861651901872
0.00107	0.826	0.857743551418
0.001071	0.836	0.872412746353
0.001072	0.842	0.874663363815
0.001073	0.85	0.873784870549
0.001074	0.838	0.867038638124
0.001075	0.836	0.858547610794
0.001076	0.828	0.849950586799
0.001077	0.832	0.862424489448
0.001078	0.828	0.868571240601
0.001079	0.83	0.874699948554
0.00108	0.822	0.87081341285
0.001081	0.816	0.875296521186
0.001082	0.82	0.87840765024
0.001083	0.814	0.880570269768
0.001084	0.814	0.882838603596
0.001085	0.812	0.888063060824
0.001086	0.814	0.902997231446
0.001087	0.81	0.89994444273
0.001088	0.818	0.894916755905
0.001089	0.816	0.886647618843
0.00109	0.796	0.884524731141
0.001091	0.792	0.881326273295
0.001092	0.79	0.875157128749
0.001093	0.782	0.877767623007
0.001094	0.784	0.879399795315
0.001095	0.784	0.874839413835
0.001096	0.78	0.869252552484
0.001097	0.774	0.875741971131
0.001098	0.764	0.871954127234
0.001099	0.768	0.879872718068
0.0011	0.766	0.882747982156
0.001101	0.764	0.892358672284
0.001102	0.764	0.890114599363
0.001103	0.764	0.887864854581
0.001104	0.758	0.8668540823
0.001105	0.758	0.862227348209
0.001106	0.762	0.867960828609
0.001107	0.756	0.867446828342
0.001108	0.76	0.868562030024
0.001109	0.754	0.865727439787
0.00111	0.748	0.858193451385
0.001111	0.752	0.857027420798
0.001112	0.75	0.84823345843
0.001113	0.744	0.845259723399
0.001114	0.74	0.8416650165
0.001115	0.742	0.845834499178
0.001116	0.736	0.840418943147
0.001117	0.732	0.839151952867
0.001118	0.728	0.835473518431
0.001119	0.734	0.843352832449
0.00112	0.732	0.841531936411
0.001121	0.722	0.829889149224
0.001122	0.714	0.817437459381
0.001123	0.718	0.816379813567
0.001124	0.71	0.808640834982
0.001125	0.706	0.804713613654
0.001126	0.702	0.808205419432
0.001127	0.694	0.810162946573
0.001128	0.696	0.814606653545
0.001129	0.696	0.819502287977
0.00113	0.7	0.816088230524
0.001131	0.7	0.813633824272
0.001132	0.698	0.811662491433
0.001133	0.686	0.807096028983
0.001134	0.676	0.801887772696
0.001135	0.668	0.793584274038
0.001136	0.67	0.798185442112
0.001137	0.662	0.802344065847
0.001138	0.658	0.798145350171
0.001139	0.66	0.795235814083
0.00114	0.662	0.794830799605
0.001141	0.664	0.799439803863
0.001142	0.658	0.800647238177
0.001143	0.654	0.798926780124
0.001144	0.64	0.788923316933
0.001145	0.644	0.788203019532
0.001146	0.648	0.774658634497
0.001147	0.646	0.775038063581
0.001148	0.646	0.775038063581
0.001149	0.642	0.775780896903
0.00115	0.638	0.773922476738
0.001151	0.636	0.774276436423
0.001152	0.634	0.764227714755
0.001153	0.644	0.767635330088
0.001154	0.642	0.765399242226
0.001155	0.64	0.765767588763
0.001156	0.646	0.77245323483
0.001157	0.652	0.776463778936
0.001158	0.652	0.779035300869
0.001159	0.652	0.784153046286
0.00116	0.646	0.77245323483
0.001161	0.638	0.7687366259
0.001162	0.632	0.764575699326
0.001163	0.632	0.772383324522
0.001164	0.628	0.773056272208
0.001165	0.62	0.758683069536
0.001166	0.618	0.753708166335
0.001167	0.624	0.760673385889
0.001168	0.628	0.773056272208
0.001169	0.622	0.771437618995
0.00117	0.618	0.76946474903
0.001171	0.626	0.770794395413
0.001172	0.626	0.768195287671
0.001173	0.622	0.760996714842
0.001174	0.624	0.758039576803
0.001175	0.61	0.752263251794
0.001176	0.602	0.748061494798
0.001177	0.602	0.750730311097
0.001178	0.596	0.754177697894
0.001179	0.594	0.751773902181
0.00118	0.59	0.744244583454
0.001181	0.594	0.749108803846
0.001182	0.596	0.746179603045
0.001183	0.598	0.743233476103
0.001184	0.602	0.742695092215
0.001185	0.602	0.739997297292
0.001186	0.604	0.739718865516
0.001187	0.6	0.732120208709
0.001188	0.588	0.719899993055
0.001189	0.586	0.708945696087
0.00119	0.576	0.698730277003
0.001191	0.57	0.699356847396
0.001192	0.564	0.702783039067
0.001193	0.556	0.703465706343
0.001194	0.544	0.701472736462
0.001195	0.536	0.699073672799
0.001196	0.542	0.7072736387
0.001197	0.54	0.707389567353
0.001198	0.536	0.707604409257
0.001199	0.534	0.70202848945
0.0012	0.528	0.699439775821
0.001201	0.528	0.696574475559
0.001202	0.524	0.693847245437
0.001203	0.52	0.691086101727
0.001204	0.528	0.696574475559
0.001205	0.536	0.699073672799
0.001206	0.536	0.701928771315
0.001207	0.53	0.690724257573
0.001208	0.53	0.684908753047
0.001209	0.534	0.684721841334
0.00121	0.532	0.681891486968
0.001211	0.526	0.679208362728
0.001212	0.526	0.682146611807
0.001213	0.528	0.684993430625
0.001214	0.528	0.684993430625
0.001215	0.524	0.690958754196
0.001216	0.514	0.679561623401
0.001217	0.514	0.679561623401
0.001218	0.522	0.67639929036
0.001219	0.524	0.676331279773
0.00122	0.518	0.670578854424
0.001221	0.516	0.670629554971
0.001222	0.52	0.67052218457
0.001223	0.52	0.673498329619
0.001224	0.514	0.670674287564
0.001225	0.51	0.670745853509
0.001226	0.51	0.664755594185
0.001227	0.508	0.667784396344
0.001228	0.506	0.673768506239
0.001229	0.516	0.682454394081
0.00123	0.51	0.679632253502
0.001231	0.512	0.682536445913
0.001232	0.512	0.685460429201
0.001233	0.508	0.685518781654
0.001234	0.51	0.682568677863
0.001235	0.514	0.685422497442
0.001236	0.518	0.691141085452
0.001237	0.514	0.688334221146
0.001238	0.516	0.694077805437
0.001239	0.506	0.685539203839
0.00124	0.512	0.688371992458
0.001241	0.512	0.688371992458
0.001242	0.51	0.691303117308
0.001243	0.506	0.685539203839
0.001244	0.502	0.679702876263
0.001245	0.498	0.679702876263
0.001246	0.498	0.679702876263
0.001247	0.494	0.673768506239
0.001248	0.494	0.673768506239
0.001249	0.488	0.67368835525
0.00125	0.488	0.67368835525
0.001251	0.482	0.670578854424
0.001252	0.482	0.670578854424
0.001253	0.478	0.664466703455
0.001254	0.48	0.667532770731
0.001255	0.476	0.664397471398
0.001256	0.478	0.664466703455
0.001257	0.476	0.664397471398
0.001258	0.474	0.664322210979
0.001259	0.47	0.658103335351
0.00126	0.47	0.658103335351
0.001261	0.474	0.661304770889
0.001262	0.474	0.658273499391
0.001263	0.474	0.655228204521
0.001264	0.474	0.655228204521
0.001265	0.476	0.658349451279
0.001266	0.47	0.651996932508
0.001267	0.462	0.65157961908
0.001268	0.468	0.654962594352
0.001269	0.468	0.651901833101
0.00127	0.462	0.654641886836
0.001271	0.462	0.654641886836
0.001272	0.46	0.648382603098
0.001273	0.464	0.645526141996
0.001274	0.462	0.642305223395
0.001275	0.464	0.642420423088
0.001276	0.466	0.648724903175
0.001277	0.468	0.648826633239
0.001278	0.476	0.658349451279
0.001279	0.476	0.664397471398
0.00128	0.474	0.664322210979
0.001281	0.476	0.667400928977
0.001282	0.476	0.670390930726
0.001283	0.48	0.676461381012
0.001284	0.468	0.667065214203
0.001285	0.472	0.66724508241
0.001286	0.464	0.669853715374
0.001287	0.468	0.670056714018
0.001288	0.47	0.673127031102
0.001289	0.468	0.667065214203
0.00129	0.464	0.663855405943
0.001291	0.456	0.660351421593
0.001292	0.456	0.660351421593
0.001293	0.454	0.660215116458
0.001294	0.456	0.660351421593
0.001295	0.45	0.644592894779
0.001296	0.45	0.644592894779
0.001297	0.45	0.63835726674
0.001298	0.456	0.64503023185
0.001299	0.456	0.641922113656
0.0013	0.458	0.648256122223
0.001301	0.458	0.645163545157
0.001302	0.462	0.657689896532
0.001303	0.46	0.654522726878
0.001304	0.46	0.651459898996
0.001305	0.454	0.647984567717
0.001306	0.45	0.644592894779
0.001307	0.448	0.644434635941
0.001308	0.444	0.634715684382
0.001309	0.446	0.641158326781
0.00131	0.44	0.63749509802
0.001311	0.44	0.634350061086
0.001312	0.436	0.63079632212
0.001313	0.434	0.630590199734
0.001314	0.434	0.627410551394
0.001315	0.422	0.626031948067
0.001316	0.424	0.629463263424
0.001317	0.42	0.632139225171
0.001318	0.418	0.622315032761
0.001319	0.416	0.622048229641
0.00132	0.414	0.618549917145
0.001321	0.414	0.618549917145
0.001322	0.414	0.621774878875
0.001323	0.412	0.624704730253
0.001324	0.412	0.631075272848
0.001325	0.408	0.630504559857
0.001326	0.41	0.630793151516
0.001327	0.41	0.627614531381
0.001328	0.412	0.627898080902
0.001329	0.406	0.620615823195
0.00133	0.406	0.623830105077
0.001331	0.412	0.627898080902
0.001332	0.406	0.623830105077
0.001333	0.404	0.617076980611
0.001334	0.4	0.619677335393
0.001335	0.402	0.619996774185
0.001336	0.402	0.606956341099
0.001337	0.404	0.617076980611
0.001338	0.402	0.610242574719
0.001339	0.396	0.612522652642
0.00134	0.396	0.612522652642
0.001341	0.392	0.601943518945
0.001342	0.392	0.60525697022
0.001343	0.392	0.60525697022
0.001344	0.388	0.604529569169
0.001345	0.39	0.604896685393
0.001346	0.392	0.60525697022
0.001347	0.396	0.609248717684
0.001348	0.394	0.605610435841
0.001349	0.392	0.608552380654
0.00135	0.386	0.604155609094
0.001351	0.39	0.608194047981
0.001352	0.382	0.603387106259
0.001353	0.38	0.602992537267
0.001354	0.378	0.599262880546
0.001355	0.382	0.600063329991
0.001356	0.378	0.602591071955
0.001357	0.374	0.601767396923
0.001358	0.374	0.601767396923
0.001359	0.376	0.60218269653
0.00136	0.38	0.609590026165
0.001361	0.38	0.61611687203
0.001362	0.384	0.620116118159
0.001363	0.386	0.61725521464
0.001364	0.384	0.616882484757
0.001365	0.38	0.612862137842
0.001366	0.374	0.608378171864
0.001367	0.374	0.608378171864
0.001368	0.372	0.607960525034
0.001369	0.37	0.607536007163
0.00137	0.37	0.607536007163
0.001371	0.368	0.603801291817
0.001372	0.368	0.603801291817
0.001373	0.366	0.600036665546
0.001374	0.368	0.603801291817
0.001375	0.37	0.607536007163
0.001376	0.366	0.603360588703
0.001377	0.364	0.602912929037
0.001378	0.362	0.602458297312
0.001379	0.362	0.602458297312
0.00138	0.366	0.596694226552
0.001381	0.368	0.597139849616
0.001382	0.362	0.589029710626
0.001383	0.358	0.588078226089
0.001384	0.36	0.595315042645
0.001385	0.358	0.591469356772
0.001386	0.356	0.587591694972
0.001387	0.352	0.583177502995
0.001388	0.348	0.582147747569
0.001389	0.348	0.578701995849
0.00139	0.342	0.577092713522
0.001391	0.346	0.58162187029
0.001392	0.35	0.582666285278
0.001393	0.35	0.579223618303
0.001394	0.348	0.578701995849
0.001395	0.348	0.578701995849
0.001396	0.348	0.578701995849
0.001397	0.348	0.578701995849
0.001398	0.338	0.572499781659
0.001399	0.34	0.569561234636
0.0014	0.336	0.568422378166
0.001401	0.336	0.568422378166
0.001402	0.334	0.564308426306
0.001403	0.332	0.563716240674
0.001404	0.324	0.557695257287
0.001405	0.326	0.561893228292
0.001406	0.324	0.561269988508
0.001407	0.324	0.561269988508
0.001408	0.324	0.561269988508
0.001409	0.326	0.561893228292
0.00141	0.324	0.561269988508
0.001411	0.322	0.560638921232
0.001412	0.324	0.564822095885
0.001413	0.322	0.56419500175
0.001414	0.32	0.563560112144
0.001415	0.314	0.558035841143
0.001416	0.316	0.562266840566
0.001417	0.314	0.558035841143
0.001418	0.316	0.558698487558
0.001419	0.318	0.559353197899
0.00142	0.316	0.558698487558
0.001421	0.324	0.561269988508
0.001422	0.326	0.561893228292
0.001423	0.328	0.5625086666
0.001424	0.326	0.561893228292
0.001425	0.328	0.566053001052
0.001426	0.33	0.570175411606
0.001427	0.326	0.56896748589
0.001428	0.328	0.569575280362
0.001429	0.33	0.563116329012
0.00143	0.332	0.570767903793
0.001431	0.336	0.568422378166
0.001432	0.33	0.563116329012
0.001433	0.326	0.561893228292
0.001434	0.322	0.560638921232
0.001435	0.32	0.56
0.001436	0.316	0.555107196855
0.001437	0.314	0.554440258279
0.001438	0.312	0.550141799903
0.001439	0.31	0.54580216196
0.00144	0.312	0.553765293243
0.001441	0.314	0.554440258279
0.001442	0.32	0.56
0.001443	0.314	0.558035841143
0.001444	0.314	0.558035841143
0.001445	0.31	0.553082272361
0.001446	0.308	0.552391165751
0.001447	0.31	0.549454274713
0.001448	0.314	0.554440258279
0.001449	0.314	0.554440258279
0.00145	0.31	0.54580216196
0.001451	0.312	0.546494281763
0.001452	0.306	0.544393240223
0.001453	0.304	0.547342671459
0.001454	0.3	0.542217668469
0.001455	0.292	0.535477357131
0.001456	0.29	0.534696175412
0.001457	0.28	0.530659966457
0.001458	0.28	0.526877594893
0.001459	0.278	0.52603802144
0.00146	0.284	0.536044774249
0.001461	0.286	0.540558969956
0.001462	0.284	0.532300666917
0.001463	0.284	0.532300666917
0.001464	0.29	0.538423625039
0.001465	0.29	0.538423625039
0.001466	0.292	0.539199406528
0.001467	0.286	0.536846346732
0.001468	0.292	0.539199406528
0.001469	0.286	0.536846346732
0.00147	0.284	0.532300666917
0.001471	0.282	0.527708252731
0.001472	0.28	0.523067873225
0.001473	0.276	0.521367432815
0.001474	0.268	0.510074504362
0.001475	0.268	0.510074504362
0.001476	0.27	0.510979451642
0.001477	0.268	0.510074504362
0.001478	0.264	0.504285633347
0.001479	0.272	0.515767389431
0.00148	0.272	0.511874984737
0.001481	0.272	0.511874984737
0.001482	0.272	0.515767389431
0.001483	0.274	0.516646881342
0.001484	0.274	0.516646881342
0.001485	0.28	0.526877594893
0.001486	0.282	0.531484712856
0.001487	0.28	0.530659966457
0.001488	0.278	0.533587855934
0.001489	0.278	0.533587855934
0.00149	0.278	0.533587855934
0.001491	0.28	0.534415568635
0.001492	0.28	0.534415568635
0.001493	0.28	0.534415568635
0.001494	0.276	0.521367432815
0.001495	0.278	0.522222174941
0.001496	0.276	0.521367432815
0.001497	0.274	0.516646881342
0.001498	0.274	0.520503602293
0.001499	0.272	0.515767389431
0.0015	0.272	0.515767389431
0.001501	0.27	0.514878626474
0.001502	0.266	0.509160092702
0.001503	0.266	0.509160092702
0.001504	0.262	0.507302670996
0.001505	0.26	0.498397431775
0.001506	0.256	0.492406336271
0.001507	0.256	0.496451407491
0.001508	0.254	0.503471945594
0.001509	0.254	0.499483733469
0.00151	0.254	0.499483733469
0.001511	0.252	0.498493731154
0.001512	0.25	0.497493718553
0.001513	0.254	0.503471945594
0.001514	0.252	0.502489800892
0.001515	0.252	0.506454341476
0.001516	0.252	0.506454341476
0.001517	0.25	0.505470078244
0.001518	0.252	0.506454341476
0.001519	0.246	0.499483733469
0.00152	0.246	0.495463419437
0.001521	0.246	0.495463419437
0.001522	0.244	0.490371287903
0.001523	0.236	0.481979252666
0.001524	0.23	0.478643917751
0.001525	0.232	0.488032785784
0.001526	0.234	0.489125750702
0.001527	0.234	0.489125750702
0.001528	0.234	0.493197729111
0.001529	0.228	0.489914278216
0.00153	0.226	0.488798527003
0.001531	0.228	0.489914278216
0.001532	0.222	0.4865346853
0.001533	0.22	0.48538644398
0.001534	0.216	0.478898736687
0.001535	0.218	0.480079160139
0.001536	0.22	0.48538644398
0.001537	0.224	0.487672020932
0.001538	0.226	0.492873208848
0.001539	0.226	0.492873208848
0.00154	0.232	0.496161264107
0.001541	0.232	0.496161264107
0.001542	0.23	0.491019347888
0.001543	0.228	0.489914278216
0.001544	0.226	0.488798527003
0.001545	0.23	0.491019347888
0.001546	0.228	0.489914278216
0.001547	0.222	0.4865346853
0.001548	0.224	0.487672020932
0.001549	0.222	0.482406467618
0.00155	0.216	0.466201673099
0.001551	0.218	0.467414163243
0.001552	0.218	0.467414163243
0.001553	0.216	0.466201673099
0.001554	0.218	0.471673615968
0.001555	0.216	0.466201673099
0.001556	0.214	0.464977418807
0.001557	0.21	0.462493243194
0.001558	0.21	0.458148447558
0.001559	0.21	0.458148447558
0.00156	0.204	0.454295058305
0.001561	0.208	0.456876350887
0.001562	0.208	0.456876350887
0.001563	0.206	0.455591922668
0.001564	0.202	0.448548771038
0.001565	0.204	0.454295058305
0.001566	0.202	0.448548771038
0.001567	0.202	0.448548771038
0.001568	0.202	0.448548771038
0.001569	0.202	0.448548771038
0.00157	0.198	0.445865450557
0.001571	0.198	0.445865450557
0.001572	0.2	0.4472135955
0.001573	0.202	0.448548771038
0.001574	0.202	0.448548771038
0.001575	0.2	0.4472135955
0.001576	0.2	0.4472135955
0.001577	0.202	0.448548771038
0.001578	0.196	0.444504218203
0.001579	0.196	0.439981817806
0.00158	0.196	0.439981817806
0.001581	0.192	0.43719103376
0.001582	0.188	0.434345484609
0.001583	0.194	0.44312977783
0.001584	0.192	0.441742006153
0.001585	0.192	0.441742006153
0.001586	0.192	0.441742006153
0.001587	0.19	0.440340777126
0.001588	0.188	0.438925961866
0.001589	0.186	0.437497428564
0.00159	0.188	0.438925961866
0.001591	0.186	0.432901836448
0.001592	0.184	0.43144408676
0.001593	0.194	0.447620374871
0.001594	0.194	0.452066366809
0.001595	0.198	0.45474828202
0.001596	0.198	0.459125255241
0.001597	0.198	0.459125255241
0.001598	0.2	0.460434577329
0.001599	0.2	0.45607017004
0.0016	0.2	0.45607017004
0.001601	0.2	0.45607017004
0.001602	0.208	0.465549138115
0.001603	0.206	0.459960867901
0.001604	0.202	0.457379492326
0.001605	0.202	0.461731523723
0.001606	0.204	0.463016198421
0.001607	0.204	0.463016198421
0.001608	0.206	0.464288703287
0.001609	0.206	0.464288703287
0.00161	0.206	0.464288703287
0.001611	0.208	0.465549138115
0.001612	0.202	0.461731523723
0.001613	0.202	0.461731523723
0.001614	0.2	0.460434577329
0.001615	0.2	0.460434577329
0.001616	0.202	0.461731523723
0.001617	0.198	0.45474828202
0.001618	0.194	0.447620374871
0.001619	0.198	0.459125255241
0.00162	0.196	0.457803451276
0.001621	0.192	0.455121961676
0.001622	0.19	0.444859528391
0.001623	0.186	0.437497428564
0.001624	0.184	0.436055042397
0.001625	0.186	0.442045246553
0.001626	0.188	0.443459130022
0.001627	0.186	0.442045246553
0.001628	0.19	0.444859528391
0.001629	0.188	0.438925961866
0.00163	0.184	0.436055042397
0.001631	0.186	0.437497428564
0.001632	0.188	0.438925961866
0.001633	0.192	0.441742006153
0.001634	0.192	0.441742006153
0.001635	0.192	0.441742006153
0.001636	0.188	0.438925961866
0.001637	0.182	0.434598665437
0.001638	0.186	0.446546750072
0.001639	0.184	0.445133687784
0.00164	0.18	0.437721372565
0.001641	0.184	0.440617748167
0.001642	0.184	0.440617748167
0.001643	0.186	0.446546750072
0.001644	0.19	0.449332838773
0.001645	0.19	0.449332838773
0.001646	0.19	0.449332838773
0.001647	0.192	0.450706112672
0.001648	0.196	0.453413718363
0.001649	0.192	0.450706112672
0.00165	0.19	0.449332838773
0.001651	0.188	0.443459130022
0.001652	0.19	0.444859528391
0.001653	0.19	0.444859528391
0.001654	0.19	0.444859528391
0.001655	0.188	0.443459130022
0.001656	0.188	0.443459130022
0.001657	0.194	0.447620374871
0.001658	0.192	0.43719103376
0.001659	0.194	0.44312977783
0.00166	0.188	0.438925961866
0.001661	0.188	0.438925961866
0.001662	0.186	0.432901836448
0.001663	0.184	0.426783317387
0.001664	0.178	0.426984777246
0.001665	0.178	0.426984777246
0.001666	0.172	0.422393181763
0.001667	0.172	0.422393181763
0.001668	0.172	0.417631416443
0.001669	0.172	0.417631416443
0.00167	0.172	0.417631416443
0.001671	0.174	0.419194465612
0.001672	0.174	0.419194465612
0.001673	0.176	0.425469152818
0.001674	0.176	0.425469152818
0.001675	0.17	0.42083250825
0.001676	0.17	0.42083250825
0.001677	0.168	0.414458683104
0.001678	0.164	0.411222567474
0.001679	0.16	0.407921561087
0.00168	0.158	0.406246230752
0.001681	0.16	0.407921561087
0.001682	0.16	0.407921561087
0.001683	0.158	0.406246230752
0.001684	0.158	0.406246230752
0.001685	0.16	0.407921561087
0.001686	0.158	0.401292910478
0.001687	0.158	0.401292910478
0.001688	0.156	0.399579779268
0.001689	0.154	0.397849217669
0.00169	0.15	0.394334883063
0.001691	0.15	0.394334883063
0.001692	0.15	0.394334883063
0.001693	0.148	0.392550633677
0.001694	0.144	0.388926728318
0.001695	0.144	0.388926728318
0.001696	0.146	0.390748000635
0.001697	0.148	0.392550633677
0.001698	0.146	0.390748000635
0.001699	0.148	0.392550633677
0.0017	0.148	0.392550633677
0.001701	0.152	0.401118436375
0.001702	0.154	0.402844883299
0.001703	0.156	0.409467947464
0.001704	0.156	0.409467947464
0.001705	0.152	0.396100997222
0.001706	0.15	0.389230009121
0.001707	0.152	0.391019181115
0.001708	0.152	0.391019181115
0.001709	0.154	0.39279002024
0.00171	0.156	0.394542773347
0.001711	0.154	0.39279002024
0.001712	0.152	0.391019181115
0.001713	0.152	0.391019181115
0.001714	0.154	0.39279002024
0.001715	0.148	0.382225064589
0.001716	0.15	0.384057287393
0.001717	0.15	0.384057287393
0.001718	0.146	0.375078658417
0.001719	0.148	0.376956230881
0.00172	0.148	0.376956230881
0.001721	0.15	0.378813938498
0.001722	0.15	0.378813938498
0.001723	0.152	0.380652072108
0.001724	0.148	0.376956230881
0.001725	0.15	0.378813938498
0.001726	0.152	0.38587044458
0.001727	0.15	0.384057287393
0.001728	0.15	0.384057287393
0.001729	0.15	0.384057287393
0.00173	0.15	0.384057287393
0.001731	0.146	0.380373500654
0.001732	0.146	0.380373500654
0.001733	0.148	0.387422250264
0.001734	0.146	0.385595643129
0.001735	0.146	0.385595643129
0.001736	0.144	0.383749918567
0.001737	0.146	0.385595643129
0.001738	0.148	0.387422250264
0.001739	0.146	0.385595643129
0.00174	0.146	0.385595643129
0.001741	0.146	0.385595643129
0.001742	0.146	0.385595643129
0.001743	0.148	0.387422250264
0.001744	0.148	0.387422250264
0.001745	0.144	0.383749918567
0.001746	0.146	0.385595643129
0.001747	0.144	0.383749918567
0.001748	0.142	0.381884799383
0.001749	0.138	0.378095226101
0.00175	0.138	0.378095226101
0.001751	0.138	0.378095226101
0.001752	0.138	0.378095226101
0.001753	0.14	0.38
0.001754	0.138	0.378095226101
0.001755	0.134	0.374224531532
0.001756	0.132	0.366846016743
0.001757	0.132	0.366846016743
0.001758	0.136	0.370815317914
0.001759	0.134	0.368841429343
0.00176	0.132	0.366846016743
0.001761	0.132	0.361353012994
0.001762	0.13	0.359304884464
0.001763	0.128	0.357233816988
0.001764	0.126	0.355139409247
0.001765	0.126	0.349462444334
0.001766	0.13	0.359304884464
0.001767	0.13	0.359304884464
0.001768	0.132	0.361353012994
0.001769	0.132	0.361353012994
0.00177	0.132	0.361353012994
0.001771	0.126	0.355139409247
0.001772	0.126	0.355139409247
0.001773	0.124	0.35302124582
0.001774	0.124	0.35302124582
0.001775	0.124	0.35302124582
0.001776	0.122	0.350878896487
0.001777	0.12	0.348711915483
0.001778	0.118	0.346519840702
0.001779	0.118	0.346519840702
0.00178	0.12	0.348711915483
0.001781	0.122	0.350878896487
0.001782	0.124	0.35302124582
0.001783	0.118	0.340699280892
0.001784	0.116	0.338443496023
0.001785	0.118	0.340699280892
0.001786	0.12	0.34292856399
0.001787	0.118	0.340699280892
0.001788	0.116	0.338443496023
0.001789	0.116	0.3500628515
0.00179	0.114	0.342058474533
0.001791	0.116	0.344302192848
0.001792	0.114	0.342058474533
0.001793	0.112	0.339788169306
0.001794	0.11	0.331511689085
0.001795	0.114	0.336160675868
0.001796	0.114	0.336160675868
0.001797	0.114	0.336160675868
0.001798	0.11	0.331511689085
0.001799	0.11	0.331511689085
0.0018	0.11	0.331511689085
0.001801	0.11	0.331511689085
0.001802	0.11	0.331511689085
0.001803	0.108	0.329144345235
0.001804	0.112	0.333850265838
0.001805	0.112	0.327804819977
0.001806	0.11	0.325422801905
0.001807	0.11	0.325422801905
0.001808	0.108	0.323010835732
0.001809	0.108	0.323010835732
0.00181	0.106	0.314267402064
0.001811	0.104	0.311743484294
0.001812	0.104	0.311743484294
0.001813	0.104	0.311743484294
0.001814	0.102	0.309186028145
0.001815	0.102	0.309186028145
0.001816	0.104	0.318094325633
0.001817	0.104	0.318094325633
0.001818	0.102	0.315588339455
0.001819	0.102	0.315588339455
0.00182	0.102	0.315588339455
0.001821	0.104	0.318094325633
0.001822	0.104	0.318094325633
0.001823	0.104	0.318094325633
0.001824	0.1	0.31304951685
0.001825	0.1	0.31304951685
0.001826	0.096	0.307870102478
0.001827	0.098	0.310477052292
0.001828	0.098	0.310477052292
0.001829	0.098	0.310477052292
0.00183	0.098	0.310477052292
0.001831	0.098	0.310477052292
0.001832	0.1	0.31304951685
0.001833	0.102	0.315588339455
0.001834	0.102	0.315588339455
0.001835	0.1	0.31304951685
0.001836	0.098	0.310477052292
0.001837	0.094	0.305227783794
0.001838	0.094	0.305227783794
0.001839	0.092	0.302549169558
0.00184	0.09	0.299833287011
0.001841	0.088	0.297079114042
0.001842	0.088	0.297079114042
0.001843	0.09	0.299833287011
0.001844	0.09	0.299833287011
0.001845	0.09	0.299833287011
0.001846	0.092	0.309088983951
0.001847	0.09	0.306431068921
0.001848	0.092	0.309088983951
0.001849	0.092	0.309088983951
0.00185	0.094	0.311711404989
0.001851	0.092	0.309088983951
0.001852	0.092	0.309088983951
0.001853	0.094	0.311711404989
0.001854	0.094	0.305227783794
0.001855	0.094	0.305227783794
0.001856	0.094	0.305227783794
0.001857	0.096	0.314299220489
0.001858	0.096	0.314299220489
0.001859	0.094	0.311711404989
0.00186	0.096	0.314299220489
0.001861	0.094	0.311711404989
0.001862	0.092	0.309088983951
0.001863	0.092	0.309088983951
0.001864	0.09	0.306431068921
0.001865	0.09	0.306431068921
0.001866	0.09	0.306431068921
0.001867	0.09	0.306431068921
0.001868	0.092	0.309088983951
0.001869	0.086	0.294285575589
0.00187	0.084	0.291451539711
0.001871	0.086	0.294285575589
0.001872	0.086	0.294285575589
0.001873	0.088	0.297079114042
0.001874	0.088	0.297079114042
0.001875	0.09	0.299833287011
0.001876	0.09	0.299833287011
0.001877	0.09	0.299833287011
0.001878	0.088	0.297079114042
0.001879	0.088	0.297079114042
0.00188	0.088	0.297079114042
0.001881	0.088	0.297079114042
0.001882	0.086	0.294285575589
0.001883	0.088	0.297079114042
0.001884	0.09	0.299833287011
0.001885	0.09	0.299833287011
0.001886	0.09	0.299833287011
0.001887	0.09	0.299833287011
0.001888	0.094	0.311711404989
0.001889	0.092	0.309088983951
0.00189	0.092	0.309088983951
0.001891	0.092	0.309088983951
0.001892	0.092	0.309088983951
0.001893	0.092	0.309088983951
0.001894	0.092	0.309088983951
0.001895	0.088	0.303736728105
0.001896	0.088	0.303736728105
0.001897	0.086	0.301004983347
0.001898	0.086	0.301004983347
0.001899	0.088	0.303736728105
0.0019	0.088	0.303736728105
0.001901	0.086	0.301004983347
0.001902	0.082	0.295425117416
0.001903	0.08	0.292574776767
0.001904	0.08	0.292574776767
0.001905	0.078	0.28968258491
0.001906	0.076	0.286747275488
0.001907	0.076	0.286747275488
0.001908	0.076	0.286747275488
0.001909	0.078	0.28968258491
0.00191	0.078	0.28968258491
0.001911	0.076	0.279685537703
0.001912	0.076	0.279685537703
0.001913	0.074	0.276629716408
0.001914	0.072	0.273525135956
0.001915	0.072	0.273525135956
0.001916	0.072	0.273525135956
0.001917	0.072	0.273525135956
0.001918	0.07	0.270370116692
0.001919	0.07	0.270370116692
0.00192	0.07	0.270370116692
0.001921	0.07	0.270370116692
0.001922	0.068	0.267162871672
0.001923	0.068	0.267162871672
0.001924	0.066	0.263901496775
0.001925	0.066	0.263901496775
0.001926	0.066	0.263901496775
0.001927	0.066	0.263901496775
0.001928	0.066	0.263901496775
0.001929	0.066	0.263901496775
0.00193	0.066	0.263901496775
0.001931	0.068	0.267162871672
0.001932	0.068	0.267162871672
0.001933	0.068	0.267162871672
0.001934	0.07	0.270370116692
0.001935	0.074	0.276629716408
0.001936	0.072	0.273525135956
0.001937	0.07	0.270370116692
0.001938	0.07	0.270370116692
0.001939	0.07	0.270370116692
0.00194	0.07	0.270370116692
0.001941	0.07	0.270370116692
0.001942	0.07	0.270370116692
0.001943	0.068	0.267162871672
0.001944	0.068	0.259568873327
0.001945	0.07	0.262868788562
0.001946	0.07	0.262868788562
0.001947	0.07	0.262868788562
0.001948	0.068	0.259568873327
0.001949	0.066	0.248282097623
0.00195	0.064	0.244752936652
0.001951	0.064	0.244752936652
0.001952	0.066	0.248282097623
0.001953	0.066	0.248282097623
0.001954	0.07	0.262868788562
0.001955	0.068	0.259568873327
0.001956	0.068	0.259568873327
0.001957	0.066	0.256210850668
0.001958	0.066	0.256210850668
0.001959	0.064	0.252792404949
0.00196	0.062	0.249311050698
0.001961	0.064	0.252792404949
0.001962	0.064	0.252792404949
0.001963	0.066	0.256210850668
0.001964	0.07	0.262868788562
0.001965	0.066	0.248282097623
0.001966	0.066	0.248282097623
0.001967	0.066	0.248282097623
0.001968	0.066	0.248282097623
0.001969	0.066	0.248282097623
0.00197	0.066	0.248282097623
0.001971	0.066	0.248282097623
0.001972	0.068	0.251745903641
0.001973	0.068	0.251745903641
0.001974	0.07	0.262868788562
0.001975	0.072	0.266112758056
0.001976	0.072	0.266112758056
0.001977	0.07	0.262868788562
0.001978	0.07	0.262868788562
0.001979	0.068	0.259568873327
0.00198	0.068	0.259568873327
0.001981	0.068	0.259568873327
0.001982	0.07	0.262868788562
0.001983	0.068	0.259568873327
0.001984	0.068	0.259568873327
0.001985	0.066	0.256210850668
0.001986	0.066	0.256210850668
0.001987	0.066	0.256210850668
0.001988	0.066	0.256210850668
0.001989	0.066	0.256210850668
0.00199	0.066	0.256210850668
0.001991	0.066	0.256210850668
0.001992	0.064	0.252792404949
0.001993	0.06	0.245764114549
0.001994	0.064	0.252792404949
0.001995	0.066	0.256210850668
0.001996	0.064	0.252792404949
0.001997	0.062	0.249311050698
0.001998	0.064	0.252792404949
[truncated: 8,002 more rows]
