# Supplementary material for: The Influence of Synaptic Size on AMPA Receptor Activation: A Monte Carlo Model
Source: PLoS One. 2015 Jun 24;10(6):e0130924. doi: 10.1371/journal.pone.0130924 (PMC4479604; doi:10.1371/journal.pone.0130924)
Supplement: S1 Dataset — This package contains the experimental data used as basis for the analysis presented in the paper. (ZIP) [file pone.0130924.s001.zip › S1 Simulation data/test/618_10646_96_144.csv]

time	AMPA.O.mean	AMPA.O.stdev
0.0	0.0	0.0
1e-06	0.0	0.0
2e-06	0.02	0.14
3e-06	0.104	0.318094325633
4e-06	0.226	0.450470864763
5e-06	0.346	0.553429308946
6e-06	0.498	0.655740802452
7e-06	0.66	0.75126559884
8e-06	0.828	0.830912751136
9e-06	0.966	0.903794224367
1e-05	1.092	0.94843871705
1.1e-05	1.238	1.01654119444
1.2e-05	1.374	1.06118989818
1.3e-05	1.508	1.10902479684
1.4e-05	1.628	1.16172974482
1.5e-05	1.762	1.20555215565
1.6e-05	1.87	1.24302051471
1.7e-05	1.97	1.26692541217
1.8e-05	2.072	1.31712413994
1.9e-05	2.174	1.37830475585
2e-05	2.254	1.38473246514
2.1e-05	2.35	1.40978721799
2.2e-05	2.424	1.44645221145
2.3e-05	2.486	1.49459158301
2.4e-05	2.548	1.53482767762
2.5e-05	2.58	1.53479640344
2.6e-05	2.632	1.55195876234
2.7e-05	2.67	1.53528498983
2.8e-05	2.71	1.55238526146
2.9e-05	2.736	1.56150696444
3e-05	2.774	1.57572967225
3.1e-05	2.802	1.61207816188
3.2e-05	2.836	1.62637756994
3.3e-05	2.862	1.63063055288
3.4e-05	2.882	1.63097394216
3.5e-05	2.91	1.64374572243
3.6e-05	2.904	1.64887355489
3.7e-05	2.926	1.64940110343
3.8e-05	2.93	1.63862747444
3.9e-05	2.958	1.65415718721
4e-05	2.97	1.65562676953
4.1e-05	2.988	1.66968739589
4.2e-05	2.978	1.67018442095
4.3e-05	2.974	1.68324805064
4.4e-05	2.992	1.68521096602
4.5e-05	3.018	1.70108083288
4.6e-05	3.028	1.69682527091
4.7e-05	3.04	1.69422548676
4.8e-05	3.04	1.68475517509
4.9e-05	3.02	1.69221748011
5e-05	3.028	1.71441418566
5.1e-05	3.048	1.72560018544
5.2e-05	3.048	1.71979533666
5.3e-05	3.04	1.72116239792
5.4e-05	3.02	1.7156922801
5.5e-05	3.014	1.71283507671
5.6e-05	3.014	1.71982673546
5.7e-05	3.026	1.70567406031
5.8e-05	3.022	1.7185796461
5.9e-05	3.036	1.72241226192
6e-05	3.044	1.7326465306
6.1e-05	3.032	1.73059989599
6.2e-05	2.994	1.70234074145
6.3e-05	2.99	1.70349640446
6.4e-05	2.99	1.70467005605
6.5e-05	3.002	1.70821427227
6.6e-05	2.998	1.71522476661
6.7e-05	2.996	1.71580418463
6.8e-05	2.992	1.69349815471
6.9e-05	3.014	1.69050406684
7e-05	2.998	1.68106989742
7.1e-05	3.01	1.65466008594
7.2e-05	3.004	1.6358435133
7.3e-05	2.992	1.65043509415
7.4e-05	2.994	1.66792206053
7.5e-05	2.996	1.66131995714
7.6e-05	2.994	1.66552214035
7.7e-05	2.978	1.67735386845
7.8e-05	2.986	1.69522977794
7.9e-05	2.966	1.68310546312
8e-05	2.956	1.68227940604
8.1e-05	2.962	1.70662122335
8.2e-05	2.952	1.70695518395
8.3e-05	2.93	1.71612936575
8.4e-05	2.916	1.69379573739
8.5e-05	2.888	1.68388123097
8.6e-05	2.888	1.68269307956
8.7e-05	2.902	1.67104637877
8.8e-05	2.882	1.65531749221
8.9e-05	2.874	1.66076006696
9e-05	2.834	1.61692424065
9.1e-05	2.818	1.59275735754
9.2e-05	2.802	1.59712116009
9.3e-05	2.798	1.60037370636
9.4e-05	2.8	1.60374561574
9.5e-05	2.788	1.61834977678
9.6e-05	2.778	1.61886256365
9.7e-05	2.762	1.61535011685
9.8e-05	2.772	1.61617325804
9.9e-05	2.774	1.60963474118
0.0001	2.77	1.60658021897
0.000101	2.788	1.59845425333
0.000102	2.772	1.59499717868
0.000103	2.746	1.58160804247
0.000104	2.736	1.58691650694
0.000105	2.738	1.59541718682
0.000106	2.738	1.57014521621
0.000107	2.728	1.56525269525
0.000108	2.738	1.55607069248
0.000109	2.75	1.56060885554
0.00011	2.754	1.58160804247
0.000111	2.752	1.57939735342
0.000112	2.746	1.57527267481
0.000113	2.73	1.58905632373
0.000114	2.724	1.57728374112
0.000115	2.694	1.57745491219
0.000116	2.688	1.5718320521
0.000117	2.672	1.55962046665
0.000118	2.662	1.55040510835
0.000119	2.658	1.5572527091
0.00012	2.664	1.56176310624
0.000121	2.666	1.54998193538
0.000122	2.656	1.54714705183
0.000123	2.648	1.54534656307
0.000124	2.632	1.5167649785
0.000125	2.636	1.52167802113
0.000126	2.628	1.53675502277
0.000127	2.626	1.52909254135
0.000128	2.62	1.53479640344
0.000129	2.616	1.5416043591
0.00013	2.62	1.55164428913
0.000131	2.604	1.55537262416
0.000132	2.588	1.55764437533
0.000133	2.588	1.55507427475
0.000134	2.6	1.54919333848
0.000135	2.584	1.56554910495
0.000136	2.57	1.57133701032
0.000137	2.584	1.57192366227
0.000138	2.578	1.55689305991
0.000139	2.57	1.55341559153
0.00014	2.538	1.53380442039
0.000141	2.532	1.54304115305
0.000142	2.516	1.53419164383
0.000143	2.526	1.53275046893
0.000144	2.524	1.52230877288
0.000145	2.522	1.51443586857
0.000146	2.524	1.51308426732
0.000147	2.52	1.52367975638
0.000148	2.53	1.52220235186
0.000149	2.52	1.53414471286
0.00015	2.498	1.51062768411
0.000151	2.492	1.50795755908
0.000152	2.49	1.50927134737
0.000153	2.498	1.52249663382
0.000154	2.496	1.53426985892
0.000155	2.49	1.55495980655
0.000156	2.49	1.54722331937
0.000157	2.484	1.52372700967
0.000158	2.462	1.53119430511
0.000159	2.458	1.53760723203
0.00016	2.454	1.53879303352
0.000161	2.448	1.533393622
0.000162	2.45	1.52823427523
0.000163	2.444	1.52671673863
0.000164	2.444	1.50561083949
0.000165	2.428	1.51947885803
0.000166	2.426	1.51146419078
0.000167	2.414	1.48949790198
0.000168	2.406	1.49035700421
0.000169	2.394	1.48417114916
0.00017	2.39	1.49060390446
0.000171	2.372	1.47567476091
0.000172	2.366	1.46562068763
0.000173	2.358	1.48251003369
0.000174	2.356	1.47961616644
0.000175	2.344	1.48245202283
0.000176	2.338	1.49122634097
0.000177	2.34	1.4981321704
0.000178	2.332	1.50258976437
0.000179	2.342	1.50367416683
0.00018	2.34	1.50079978678
0.000181	2.344	1.50255249492
0.000182	2.32	1.48647233408
0.000183	2.314	1.47628046116
0.000184	2.302	1.46792234127
0.000185	2.29	1.44703144403
0.000186	2.292	1.43064181401
0.000187	2.274	1.42229532798
0.000188	2.26	1.41152399909
0.000189	2.268	1.41851189632
0.00019	2.276	1.42542063967
0.000191	2.274	1.43210474477
0.000192	2.258	1.4378581293
0.000193	2.246	1.44273490288
0.000194	2.238	1.43991527529
0.000195	2.228	1.42829128682
0.000196	2.216	1.42033235547
0.000197	2.22	1.41971828191
0.000198	2.224	1.42331444172
0.000199	2.214	1.42695620115
0.0002	2.208	1.42011830493
0.000201	2.226	1.42229532798
0.000202	2.222	1.42011126325
0.000203	2.216	1.41751331563
0.000204	2.214	1.42555392743
0.000205	2.196	1.42323012897
0.000206	2.202	1.43429285713
0.000207	2.194	1.42139508934
0.000208	2.196	1.42323012897
0.000209	2.196	1.4175979684
0.00021	2.176	1.41316099578
0.000211	2.156	1.40984538159
0.000212	2.136	1.41191501161
0.000213	2.134	1.41281421284
0.000214	2.124	1.40165045571
0.000215	2.122	1.40823151506
0.000216	2.108	1.4129175489
0.000217	2.09	1.39495519641
0.000218	2.09	1.39352072105
0.000219	2.1	1.3978555004
0.00022	2.102	1.39269379262
0.000221	2.102	1.38549485744
0.000222	2.098	1.38722600898
0.000223	2.084	1.38309218782
0.000224	2.076	1.37194168972
0.000225	2.064	1.35937632759
0.000226	2.058	1.36038082903
0.000227	2.04	1.36323145504
0.000228	2.04	1.35882302012
0.000229	2.03	1.35392023399
0.00023	2.016	1.35637163049
0.000231	2.024	1.3709208584
0.000232	2.038	1.38295191529
0.000233	2.044	1.37624997729
0.000234	2.018	1.36589750714
0.000235	2.012	1.36669528425
0.000236	2.026	1.36869426827
0.000237	2.022	1.36437384906
0.000238	2.018	1.3556090882
0.000239	2.01	1.3482952199
0.00024	1.988	1.34902038532
0.000241	1.99	1.34383778783
0.000242	1.99	1.35421564014
0.000243	1.994	1.34683480799
0.000244	1.998	1.36747797057
0.000245	1.994	1.36453801706
0.000246	1.988	1.34605200494
0.000247	1.99	1.3512586725
0.000248	1.992	1.35053174713
0.000249	1.988	1.3519822484
0.00025	1.976	1.36067042299
0.000251	1.968	1.35608849269
0.000252	1.978	1.35407385323
0.000253	1.956	1.34538618991
0.000254	1.944	1.3359880239
0.000255	1.936	1.31905420662
0.000256	1.934	1.30906225979
0.000257	1.936	1.3038036662
0.000258	1.932	1.29899037718
0.000259	1.936	1.30073210155
0.00026	1.924	1.29546285165
0.000261	1.922	1.29147822281
0.000262	1.912	1.29470305476
0.000263	1.92	1.28436754864
0.000264	1.922	1.28837727394
0.000265	1.906	1.28107923252
0.000266	1.908	1.28512100598
0.000267	1.902	1.29166404301
0.000268	1.896	1.29196903988
0.000269	1.89	1.28759465671
0.00027	1.884	1.29558635374
0.000271	1.872	1.30522641714
0.000272	1.868	1.30482795801
0.000273	1.844	1.29447441072
0.000274	1.836	1.29038908861
0.000275	1.826	1.28051708306
0.000276	1.814	1.26467545244
0.000277	1.798	1.25107793522
0.000278	1.784	1.25113708282
0.000279	1.778	1.23802907882
0.00028	1.766	1.23095247674
0.000281	1.768	1.23051858986
0.000282	1.752	1.22413071197
0.000283	1.73	1.20544597556
0.000284	1.728	1.21079147668
0.000285	1.72	1.21391927244
0.000286	1.736	1.2125609263
0.000287	1.74	1.20515559161
0.000288	1.738	1.20222959538
0.000289	1.722	1.20362618782
0.00029	1.708	1.19947321771
0.000291	1.708	1.2094362323
0.000292	1.706	1.21472795308
0.000293	1.708	1.21931784207
0.000294	1.702	1.21868617782
0.000295	1.704	1.21999344261
0.000296	1.706	1.23270596656
0.000297	1.722	1.23641255251
0.000298	1.72	1.22539789456
0.000299	1.704	1.21341831204
0.0003	1.698	1.2061492445
0.000301	1.696	1.20315585025
0.000302	1.688	1.19610033024
0.000303	1.684	1.19672218998
0.000304	1.682	1.2036926518
0.000305	1.68	1.20066648158
0.000306	1.66	1.20016665509
0.000307	1.666	1.19266256754
0.000308	1.694	1.20679907193
0.000309	1.69	1.19578426148
0.00031	1.686	1.20640125995
0.000311	1.682	1.19368169962
0.000312	1.668	1.19070399344
0.000313	1.662	1.186488938
0.000314	1.664	1.19126151621
0.000315	1.654	1.17910304893
0.000316	1.65	1.16769002736
0.000317	1.646	1.16132854955
0.000318	1.642	1.15664860697
0.000319	1.642	1.16354458445
0.00032	1.64	1.16034477635
0.000321	1.636	1.16769174014
0.000322	1.628	1.16859573848
0.000323	1.63	1.17008546696
0.000324	1.63	1.14939114317
0.000325	1.614	1.14236771663
0.000326	1.608	1.15166661843
0.000327	1.606	1.13435620508
0.000328	1.598	1.13331196058
0.000329	1.592	1.12496044375
0.00033	1.584	1.12380781275
0.000331	1.574	1.1245105602
0.000332	1.568	1.12843963064
0.000333	1.572	1.1440349645
0.000334	1.568	1.1512497557
0.000335	1.564	1.15147904888
0.000336	1.572	1.16138537962
0.000337	1.566	1.16174179575
0.000338	1.568	1.15817787926
0.000339	1.56	1.15861986864
0.00034	1.546	1.15926010886
0.000341	1.532	1.16145426083
0.000342	1.526	1.15469649692
0.000343	1.526	1.15988102838
0.000344	1.522	1.15131055758
0.000345	1.518	1.1583073858
0.000346	1.528	1.15983447095
0.000347	1.526	1.15469649692
0.000348	1.514	1.16181065583
0.000349	1.51	1.16185196992
0.00035	1.502	1.1515189968
0.000351	1.504	1.15151378628
0.000352	1.496	1.14803484268
0.000353	1.488	1.14098904465
0.000354	1.482	1.12679900603
0.000355	1.474	1.13018759505
0.000356	1.464	1.13168193411
0.000357	1.468	1.13003362782
0.000358	1.472	1.12125643811
0.000359	1.476	1.13023183463
0.00036	1.47	1.12476664246
0.000361	1.456	1.13316547777
0.000362	1.456	1.15067979908
0.000363	1.452	1.16262461698
0.000364	1.448	1.15900647108
0.000365	1.458	1.15249121472
0.000366	1.448	1.15208333032
0.000367	1.436	1.13221199428
0.000368	1.432	1.11775489263
0.000369	1.43	1.12476664246
0.00037	1.424	1.11723945509
0.000371	1.418	1.11142970988
0.000372	1.414	1.09480774568
0.000373	1.422	1.10630737139
0.000374	1.406	1.09597627712
0.000375	1.41	1.09995454452
0.000376	1.408	1.09614597568
0.000377	1.412	1.10193284732
0.000378	1.406	1.09597627712
0.000379	1.394	1.08016850537
0.00038	1.388	1.07025978155
0.000381	1.382	1.07520974698
0.000382	1.376	1.07267143152
0.000383	1.376	1.08195378829
0.000384	1.372	1.08702161892
0.000385	1.364	1.08788970029
0.000386	1.374	1.10005636219
0.000387	1.384	1.09751719804
0.000388	1.386	1.09407677976
0.000389	1.378	1.09321361133
0.00039	1.378	1.09321361133
0.000391	1.366	1.08997431162
0.000392	1.376	1.09664214765
0.000393	1.366	1.10092869887
0.000394	1.338	1.09167577604
0.000395	1.336	1.09503607247
0.000396	1.334	1.09107469955
0.000397	1.336	1.09503607247
0.000398	1.324	1.09864643994
0.000399	1.334	1.09656007587
0.0004	1.316	1.06964667063
0.000401	1.316	1.06590055821
0.000402	1.306	1.06224479288
0.000403	1.286	1.06028486738
0.000404	1.278	1.05485354434
0.000405	1.268	1.05459755357
0.000406	1.276	1.05443065206
0.000407	1.272	1.04976949851
0.000408	1.284	1.06176456901
0.000409	1.296	1.06413532974
0.00041	1.3	1.06301458127
0.000411	1.292	1.0671157388
0.000412	1.288	1.07566537548
0.000413	1.288	1.07937759843
0.000414	1.282	1.08557634462
0.000415	1.274	1.07838954001
0.000416	1.264	1.06503708856
0.000417	1.252	1.0547492593
0.000418	1.24	1.03460137251
0.000419	1.238	1.03022133544
0.00042	1.236	1.01799017677
0.000421	1.228	1.01981174733
0.000422	1.238	1.01259863717
0.000423	1.222	1.00434854508
0.000424	1.222	1.00633791541
0.000425	1.224	1.00091158451
0.000426	1.22	1.00379280731
0.000427	1.208	0.994352050332
0.000428	1.206	0.991747951851
0.000429	1.192	0.987489746782
0.00043	1.182	0.99643163338
0.000431	1.176	0.99046655673
0.000432	1.192	1.01544866931
0.000433	1.188	1.02599025337
0.000434	1.19	1.02659631794
0.000435	1.182	1.02219176283
0.000436	1.178	1.01701327425
0.000437	1.168	1.0177308092
0.000438	1.174	1.01966857361
0.000439	1.164	1.01641723716
0.00044	1.166	1.02100146915
0.000441	1.16	1.00518654985
0.000442	1.162	0.999877992557
0.000443	1.154	0.993118321249
0.000444	1.15	0.999749968742
0.000445	1.15	0.999749968742
0.000446	1.146	1.01028906754
0.000447	1.142	1.00291375502
0.000448	1.132	1.00128717159
0.000449	1.13	0.998548947223
0.00045	1.124	1.00230933349
0.000451	1.13	1.00254675701
0.000452	1.132	1.00527409198
0.000453	1.126	1.00305732638
0.000454	1.124	0.99228221792
0.000455	1.12	0.998799279135
0.000456	1.12	1.00079968026
0.000457	1.12	0.988736567545
0.000458	1.128	0.977556136495
0.000459	1.13	0.988483687271
0.00046	1.128	0.991774167843
0.000461	1.116	0.985161915626
0.000462	1.112	0.981557945309
0.000463	1.104	0.963941906963
0.000464	1.104	0.963941906963
0.000465	1.1	0.968504001024
0.000466	1.104	0.957697238171
0.000467	1.096	0.960616468732
0.000468	1.078	0.954942930232
0.000469	1.068	0.958840967001
0.00047	1.054	0.950307318713
0.000471	1.046	0.940151051693
0.000472	1.05	0.944192776926
0.000473	1.052	0.945143375367
0.000474	1.04	0.941488183675
0.000475	1.04	0.937229961109
0.000476	1.028	0.941921440461
0.000477	1.02	0.942125257065
0.000478	1.026	0.932375460853
0.000479	1.016	0.922899777874
0.00048	1.018	0.932564206905
0.000481	1.004	0.923029793669
0.000482	1.006	0.926263461441
0.000483	1.002	0.924119039951
0.000484	0.994	0.911023600133
0.000485	0.99	0.913181252545
0.000486	0.984	0.905397150426
0.000487	0.964	0.900391026166
0.000488	0.962	0.901418881542
0.000489	0.97	0.908350152749
0.00049	0.968	0.918137244643
0.000491	0.978	0.917341811976
0.000492	0.978	0.917341811976
0.000493	0.984	0.922899777874
0.000494	0.978	0.919519439708
0.000495	0.97	0.917115041857
0.000496	0.968	0.915956330837
0.000497	0.984	0.920730145048
0.000498	0.982	0.917429016328
0.000499	0.976	0.920556353517
0.0005	0.976	0.916200851342
0.000501	0.974	0.93451805761
0.000502	0.978	0.932478417981
0.000503	0.966	0.925658684397
0.000504	0.96	0.917823512447
0.000505	0.97	0.932255329832
0.000506	0.964	0.926662829728
0.000507	0.966	0.936399487398
0.000508	0.962	0.938379454166
0.000509	0.948	0.943024920137
0.00051	0.946	0.943972457225
0.000511	0.948	0.928060342866
0.000512	0.952	0.928275821079
0.000513	0.946	0.918196057495
0.000514	0.948	0.921572569036
0.000515	0.944	0.919164838318
0.000516	0.942	0.92012825193
0.000517	0.94	0.916733330909
0.000518	0.932	0.911798223293
0.000519	0.928	0.913682658257
0.00052	0.924	0.91554573889
0.000521	0.916	0.921381571337
0.000522	0.918	0.929126471477
0.000523	0.92	0.92822411087
0.000524	0.924	0.93499946524
0.000525	0.924	0.939267799938
0.000526	0.922	0.940168070081
0.000527	0.922	0.935903841214
0.000528	0.926	0.934089931431
0.000529	0.92	0.923904756996
0.00053	0.918	0.918300604377
0.000531	0.918	0.920475963836
0.000532	0.924	0.91554573889
0.000533	0.924	0.919904342853
0.000534	0.914	0.913566636869
0.000535	0.91	0.913181252545
0.000536	0.902	0.912357386116
0.000537	0.902	0.901330128199
0.000538	0.902	0.896881263044
0.000539	0.9	0.897775027499
0.00054	0.894	0.886997181506
0.000541	0.898	0.887466055689
0.000542	0.892	0.874263118289
0.000543	0.886	0.874645070872
0.000544	0.89	0.868274150254
0.000545	0.886	0.874645070872
0.000546	0.886	0.86775803079
0.000547	0.892	0.87197247663
0.000548	0.892	0.87197247663
0.000549	0.892	0.885627461182
0.00055	0.888	0.882868053562
0.000551	0.884	0.884615170569
0.000552	0.884	0.88235140392
0.000553	0.882	0.880951758044
0.000554	0.872	0.876136975592
0.000555	0.872	0.866957899785
0.000556	0.868	0.873255976218
0.000557	0.872	0.876136975592
0.000558	0.864	0.874930854411
0.000559	0.858	0.895452958005
0.00056	0.858	0.893216659048
0.000561	0.856	0.894015659818
0.000562	0.85	0.882892971996
0.000563	0.848	0.881417040906
0.000564	0.846	0.884468201803
0.000565	0.848	0.885943564794
0.000566	0.848	0.888198176085
0.000567	0.848	0.894927930059
0.000568	0.846	0.877658247839
0.000569	0.84	0.866256313108
0.00057	0.836	0.860873974517
0.000571	0.84	0.868562030024
0.000572	0.824	0.856168207772
0.000573	0.822	0.861577622736
0.000574	0.828	0.866265548201
0.000575	0.82	0.864638652849
0.000576	0.814	0.864525303273
0.000577	0.83	0.870114934937
0.000578	0.822	0.861577622736
0.000579	0.812	0.855953269753
0.00058	0.81	0.861336171306
0.000581	0.812	0.853613495676
0.000582	0.82	0.862322445492
0.000583	0.81	0.851997652579
0.000584	0.818	0.853742349893
0.000585	0.816	0.863796272277
0.000586	0.81	0.863655023722
0.000587	0.812	0.860613734494
0.000588	0.814	0.864525303273
0.000589	0.816	0.861477800062
0.00059	0.82	0.864638652849
0.000591	0.802	0.866484852724
0.000592	0.796	0.859292732426
0.000593	0.788	0.847971697641
0.000594	0.792	0.84660262225
0.000595	0.79	0.849646985518
0.000596	0.794	0.855315146598
0.000597	0.79	0.851997652579
0.000598	0.782	0.861670470656
0.000599	0.786	0.846288366929
0.0006	0.784	0.851671298096
0.000601	0.77	0.842080756222
0.000602	0.778	0.858321618043
0.000603	0.778	0.855988317677
0.000604	0.766	0.855128060585
0.000605	0.766	0.855128060585
0.000606	0.766	0.848082543152
0.000607	0.754	0.844679820997
0.000608	0.748	0.844094781408
0.000609	0.736	0.833249062406
0.00061	0.734	0.836208108069
0.000611	0.732	0.836765200041
0.000612	0.73	0.822860863087
0.000613	0.738	0.830274653353
0.000614	0.74	0.834505841801
0.000615	0.744	0.830941634533
0.000616	0.748	0.829756590814
0.000617	0.734	0.819294818731
0.000618	0.732	0.824727833894
0.000619	0.73	0.820426718239
0.00062	0.726	0.811741338112
0.000621	0.726	0.809273748493
0.000622	0.72	0.810925397309
0.000623	0.72	0.808455317256
0.000624	0.724	0.809829611709
0.000625	0.72	0.808455317256
0.000626	0.71	0.811110350076
0.000627	0.712	0.810589908647
0.000628	0.716	0.821793161325
0.000629	0.728	0.833076227004
0.00063	0.726	0.838405629752
0.000631	0.718	0.83813841339
0.000632	0.718	0.83813841339
0.000633	0.724	0.836554839804
0.000634	0.72	0.835224520713
0.000635	0.716	0.826646236307
0.000636	0.718	0.823696546065
0.000637	0.726	0.83362101701
0.000638	0.73	0.834925146345
0.000639	0.73	0.834925146345
0.00064	0.73	0.832526275862
0.000641	0.722	0.827475679401
0.000642	0.724	0.826936515097
0.000643	0.718	0.830948855225
0.000644	0.706	0.821927004058
0.000645	0.704	0.827275044952
0.000646	0.704	0.822425680533
0.000647	0.704	0.827275044952
0.000648	0.706	0.819490085358
0.000649	0.698	0.814122840854
0.00065	0.696	0.814606653545
0.000651	0.696	0.809681418831
0.000652	0.704	0.815097540175
0.000653	0.694	0.815085271613
0.000654	0.692	0.815558704202
0.000655	0.692	0.810639253922
0.000656	0.69	0.801186619958
0.000657	0.684	0.795074839245
0.000658	0.682	0.803041717472
0.000659	0.672	0.792726939116
0.00066	0.674	0.799827481398
0.000661	0.67	0.793158243984
0.000662	0.668	0.793584274038
0.000663	0.662	0.787245831999
0.000664	0.654	0.773488202884
0.000665	0.652	0.771295014894
0.000666	0.64	0.760526133673
0.000667	0.638	0.758258531109
0.000668	0.636	0.753328613555
0.000669	0.628	0.749410434942
0.00067	0.62	0.748064168371
0.000671	0.63	0.746391318277
0.000672	0.634	0.742996635255
0.000673	0.632	0.74335455874
0.000674	0.63	0.746391318277
0.000675	0.632	0.75138272538
0.000676	0.634	0.758975625432
0.000677	0.64	0.765767588763
0.000678	0.644	0.762406715605
0.000679	0.636	0.758619799373
0.00068	0.63	0.751731334986
0.000681	0.628	0.754729090469
0.000682	0.628	0.757374412031
0.000683	0.626	0.755065560067
0.000684	0.622	0.758364028683
0.000685	0.624	0.763298106902
0.000686	0.618	0.756357058538
0.000687	0.618	0.756357058538
0.000688	0.624	0.765913833274
0.000689	0.62	0.761314652427
0.00069	0.622	0.760996714842
0.000691	0.62	0.758683069536
0.000692	0.618	0.758996706185
0.000693	0.614	0.746327006077
0.000694	0.612	0.749303676756
0.000695	0.614	0.749002002668
0.000696	0.608	0.741846345276
0.000697	0.604	0.742417672203
0.000698	0.602	0.745383122964
0.000699	0.602	0.742695092215
0.0007	0.606	0.744824811617
0.000701	0.6	0.732120208709
0.000702	0.6	0.732120208709
0.000703	0.592	0.719399749791
0.000704	0.588	0.711516689896
0.000705	0.588	0.717116448005
0.000706	0.588	0.719899993055
0.000707	0.582	0.720608076558
0.000708	0.578	0.715483053608
0.000709	0.582	0.723378186013
0.00071	0.578	0.72105200922
0.000711	0.568	0.710898023629
0.000712	0.57	0.713512438574
0.000713	0.568	0.719288537376
0.000714	0.572	0.721675827502
0.000715	0.574	0.72974242031
0.000716	0.572	0.727197359731
0.000717	0.574	0.737918694708
0.000718	0.57	0.741012820402
0.000719	0.568	0.741199028602
0.00072	0.566	0.741379794707
0.000721	0.564	0.741555122698
0.000722	0.576	0.745804263866
0.000723	0.572	0.740821166004
0.000724	0.564	0.730687347639
0.000725	0.56	0.728285658241
0.000726	0.558	0.725696906429
0.000727	0.548	0.720899438202
0.000728	0.55	0.720763484092
0.000729	0.548	0.723668432364
0.00073	0.54	0.724154679609
0.000731	0.542	0.724041435278
0.000732	0.54	0.721387551875
0.000733	0.53	0.710703876449
0.000734	0.526	0.705212024855
0.000735	0.528	0.702293385986
0.000736	0.53	0.702210794562
0.000737	0.536	0.707604409257
0.000738	0.538	0.710321054172
0.000739	0.54	0.713021738799
0.00074	0.54	0.707389567353
0.000741	0.538	0.710321054172
0.000742	0.532	0.693524332666
0.000743	0.53	0.690724257573
0.000744	0.522	0.688124988647
0.000745	0.526	0.699516976206
0.000746	0.526	0.696651993466
0.000747	0.53	0.696491205975
0.000748	0.526	0.687985464963
0.000749	0.526	0.690886387187
0.00075	0.522	0.688124988647
0.000751	0.518	0.679467438513
0.000752	0.516	0.676567808871
0.000753	0.51	0.670745853509
0.000754	0.508	0.676709686646
0.000755	0.502	0.670817411819
0.000756	0.5	0.67082039325
0.000757	0.496	0.673783347969
0.000758	0.498	0.667829319512
0.000759	0.49	0.661740130263
0.00076	0.484	0.652490612959
0.000761	0.482	0.655496758192
0.000762	0.482	0.652438502849
0.000763	0.48	0.64930732323
0.000764	0.478	0.652315874404
0.000765	0.478	0.658419319279
0.000766	0.476	0.658349451279
0.000767	0.464	0.648616990218
0.000768	0.458	0.645163545157
0.000769	0.46	0.648382603098
0.00077	0.468	0.654962594352
0.000771	0.466	0.648724903175
0.000772	0.472	0.655145785303
0.000773	0.462	0.65157961908
0.000774	0.466	0.651800583001
0.000775	0.468	0.651901833101
0.000776	0.464	0.642420423088
0.000777	0.462	0.642305223395
0.000778	0.466	0.651800583001
0.000779	0.464	0.645526141996
0.00078	0.468	0.645736788483
0.000781	0.468	0.64263208759
0.000782	0.472	0.636565786074
0.000783	0.472	0.636565786074
0.000784	0.472	0.636565786074
0.000785	0.472	0.639699929655
0.000786	0.472	0.642818792507
0.000787	0.472	0.642818792507
0.000788	0.472	0.642818792507
0.000789	0.472	0.642818792507
0.00079	0.47	0.636474665639
0.000791	0.466	0.64252937676
0.000792	0.47	0.639609255718
0.000793	0.468	0.639512314189
0.000794	0.464	0.642420423088
0.000795	0.46	0.64218377432
0.000796	0.462	0.642305223395
0.000797	0.462	0.648502891281
0.000798	0.464	0.648616990218
0.000799	0.464	0.645526141996
0.0008	0.45	0.632060123722
0.000801	0.458	0.635795564627
0.000802	0.456	0.632506126453
0.000803	0.45	0.628887907341
0.000804	0.454	0.635518685799
0.000805	0.46	0.64218377432
0.000806	0.456	0.638798872886
0.000807	0.458	0.642056072318
0.000808	0.454	0.641781894416
0.000809	0.448	0.638197461606
0.00081	0.444	0.634715684382
0.000811	0.44	0.631189353522
0.000812	0.442	0.634536050985
0.000813	0.436	0.63079632212
0.000814	0.438	0.630996038022
0.000815	0.43	0.630158710168
0.000816	0.436	0.63079632212
0.000817	0.436	0.63079632212
0.000818	0.44	0.634350061086
0.000819	0.436	0.63079632212
0.00082	0.438	0.624624687312
0.000821	0.438	0.624624687312
0.000822	0.438	0.624624687312
0.000823	0.438	0.624624687312
0.000824	0.43	0.620564259364
0.000825	0.432	0.627196938768
0.000826	0.434	0.621002415454
0.000827	0.434	0.621002415454
0.000828	0.432	0.620786597793
0.000829	0.428	0.61710290876
0.00083	0.422	0.609849161679
0.000831	0.418	0.602723817349
0.000832	0.418	0.602723817349
0.000833	0.426	0.610347442036
0.000834	0.42	0.606300255649
0.000835	0.424	0.603509734801
0.000836	0.428	0.607302231183
0.000837	0.424	0.60681463397
0.000838	0.42	0.609590026165
0.000839	0.422	0.609849161679
0.00084	0.412	0.60519087898
0.000841	0.406	0.594276030141
0.000842	0.41	0.601581249708
0.000843	0.408	0.601278637572
0.000844	0.406	0.597631993789
0.000845	0.404	0.597313987782
0.000846	0.404	0.590579376545
0.000847	0.402	0.590250794154
0.000848	0.412	0.598544902242
0.000849	0.406	0.594276030141
0.00085	0.398	0.589572726642
0.000851	0.396	0.589223217465
0.000852	0.396	0.582395054924
0.000853	0.4	0.586515131945
0.000854	0.398	0.586170623624
0.000855	0.398	0.586170623624
0.000856	0.392	0.578217951987
0.000857	0.398	0.582748659372
0.000858	0.4	0.583095189485
0.000859	0.406	0.584092458434
0.00086	0.406	0.590901006938
0.000861	0.402	0.593629514091
0.000862	0.398	0.589572726642
0.000863	0.398	0.586170623624
0.000864	0.396	0.585819084701
0.000865	0.384	0.580124124649
0.000866	0.38	0.57236352085
0.000867	0.382	0.572779189566
0.000868	0.376	0.564467891027
0.000869	0.372	0.560014285532
0.00087	0.37	0.555967624957
0.000871	0.372	0.556431487247
0.000872	0.372	0.563574307434
0.000873	0.374	0.564024822149
0.000874	0.378	0.571940556352
0.000875	0.374	0.571072674885
0.000876	0.37	0.555967624957
0.000877	0.37	0.559553393342
0.000878	0.37	0.559553393342
0.000879	0.362	0.554036099907
0.00088	0.36	0.549909083395
0.000881	0.356	0.545219221965
0.000882	0.354	0.544687066121
0.000883	0.354	0.544687066121
0.000884	0.354	0.544687066121
0.000885	0.356	0.55250701353
0.000886	0.352	0.551449000362
0.000887	0.358	0.553024411758
0.000888	0.356	0.548875213505
0.000889	0.358	0.549396032021
0.00089	0.352	0.547810186105
0.000891	0.35	0.5472659317
0.000892	0.344	0.545585923572
0.000893	0.348	0.550359882259
0.000894	0.34	0.548087584242
0.000895	0.344	0.552868881381
0.000896	0.336	0.550548817091
0.000897	0.324	0.543161117901
0.000898	0.328	0.544440997722
0.000899	0.322	0.542508986101
0.0009	0.316	0.53305159225
0.000901	0.318	0.533737763326
0.000902	0.312	0.527878773962
0.000903	0.324	0.532
0.000904	0.322	0.53508503997
0.000905	0.318	0.533737763326
0.000906	0.32	0.534415568635
0.000907	0.32	0.534415568635
0.000908	0.31	0.527162214124
0.000909	0.312	0.527878773962
0.00091	0.306	0.525703338395
0.000911	0.308	0.526437080761
0.000912	0.302	0.520380629924
0.000913	0.302	0.528011363514
0.000914	0.3	0.527257053059
0.000915	0.298	0.522681547407
0.000916	0.294	0.521118028857
0.000917	0.298	0.522681547407
0.000918	0.29	0.515654923374
0.000919	0.294	0.517265889074
0.00092	0.306	0.525703338395
0.000921	0.302	0.524209881631
0.000922	0.298	0.514971843891
0.000923	0.304	0.521137218015
0.000924	0.308	0.52262414793
0.000925	0.312	0.524076330318
0.000926	0.314	0.524789481602
0.000927	0.312	0.524076330318
0.000928	0.308	0.518783191709
0.000929	0.306	0.521885044814
0.00093	0.308	0.52262414793
0.000931	0.31	0.523354564325
0.000932	0.312	0.524076330318
0.000933	0.314	0.524789481602
0.000934	0.314	0.524789481602
0.000935	0.31	0.523354564325
0.000936	0.312	0.524076330318
0.000937	0.312	0.524076330318
0.000938	0.312	0.524076330318
0.000939	0.308	0.518783191709
0.00094	0.308	0.518783191709
0.000941	0.308	0.518783191709
0.000942	0.312	0.520246095612
0.000943	0.314	0.520964490153
0.000944	0.308	0.52262414793
0.000945	0.312	0.527878773962
0.000946	0.314	0.532357023059
0.000947	0.312	0.531654022838
0.000948	0.316	0.53305159225
0.000949	0.316	0.53305159225
0.00095	0.314	0.532357023059
0.000951	0.314	0.532357023059
0.000952	0.314	0.532357023059
0.000953	0.312	0.531654022838
0.000954	0.308	0.526437080761
0.000955	0.308	0.526437080761
0.000956	0.308	0.526437080761
0.000957	0.298	0.522681547407
0.000958	0.3	0.527257053059
0.000959	0.296	0.52190420577
0.00096	0.298	0.526494064544
0.000961	0.292	0.516464906843
0.000962	0.294	0.517265889074
0.000963	0.296	0.518057911821
0.000964	0.29	0.515654923374
0.000965	0.292	0.516464906843
0.000966	0.294	0.521118028857
0.000967	0.298	0.522681547407
0.000968	0.296	0.518057911821
0.000969	0.296	0.518057911821
0.00097	0.298	0.518841016112
0.000971	0.298	0.518841016112
0.000972	0.3	0.523450093132
0.000973	0.296	0.518057911821
0.000974	0.296	0.514182846855
0.000975	0.294	0.517265889074
0.000976	0.288	0.514835896184
0.000977	0.288	0.514835896184
0.000978	0.288	0.514835896184
0.000979	0.288	0.514835896184
0.00098	0.282	0.500475773639
0.000981	0.288	0.503046717512
0.000982	0.286	0.502199163679
0.000983	0.286	0.502199163679
0.000984	0.284	0.501342198503
0.000985	0.282	0.496463493119
0.000986	0.28	0.495580467735
0.000987	0.276	0.493785378479
0.000988	0.272	0.491951217094
0.000989	0.272	0.491951217094
0.00099	0.268	0.490077544884
0.000991	0.268	0.490077544884
0.000992	0.27	0.491019347888
0.000993	0.268	0.490077544884
0.000994	0.27	0.495075751779
0.000995	0.266	0.489125750702
0.000996	0.266	0.489125750702
0.000997	0.266	0.489125750702
0.000998	0.268	0.490077544884
0.000999	0.27	0.495075751779
0.001	0.27	0.491019347888
0.001001	0.268	0.498172660832
0.001002	0.27	0.499099188539
0.001003	0.272	0.500015999744
0.001004	0.274	0.500923147798
0.001005	0.272	0.504
0.001006	0.27	0.503090449124
0.001007	0.27	0.503090449124
0.001008	0.264	0.496290237663
0.001009	0.262	0.495334230596
0.00101	0.258	0.485217477014
0.001011	0.254	0.483201821189
0.001012	0.254	0.483201821189
0.001013	0.256	0.480066662038
0.001014	0.256	0.480066662038
0.001015	0.258	0.481077956261
0.001016	0.258	0.472690173369
0.001017	0.26	0.477912125814
0.001018	0.258	0.47690250576
0.001019	0.252	0.473810088538
0.00102	0.254	0.474851555752
0.001021	0.254	0.474851555752
0.001022	0.256	0.475882338399
0.001023	0.252	0.469570016079
0.001024	0.256	0.475882338399
0.001025	0.256	0.475882338399
0.001026	0.252	0.473810088538
0.001027	0.252	0.478012552136
0.001028	0.252	0.478012552136
0.001029	0.252	0.478012552136
0.00103	0.244	0.469535941116
0.001031	0.242	0.464150837552
0.001032	0.24	0.463033476112
0.001033	0.24	0.467332857822
0.001034	0.242	0.468439964136
0.001035	0.244	0.469535941116
0.001036	0.24	0.467332857822
0.001037	0.236	0.465084938479
0.001038	0.234	0.463943962133
0.001039	0.238	0.466214542888
0.00104	0.242	0.468439964136
0.001041	0.246	0.466351798538
0.001042	0.246	0.466351798538
0.001043	0.244	0.465256918272
0.001044	0.248	0.471694816592
0.001045	0.252	0.486308544034
0.001046	0.254	0.483201821189
0.001047	0.254	0.48732330131
0.001048	0.252	0.486308544034
0.001049	0.248	0.484247870413
0.00105	0.238	0.474716757657
0.001051	0.236	0.473607432374
0.001052	0.234	0.468234983742
0.001053	0.236	0.469365529199
0.001054	0.234	0.468234983742
0.001055	0.238	0.470484856292
0.001056	0.236	0.469365529199
0.001057	0.234	0.463943962133
0.001058	0.232	0.462791529741
0.001059	0.23	0.457274534607
0.00106	0.23	0.461627555503
0.001061	0.232	0.462791529741
0.001062	0.234	0.468234983742
0.001063	0.232	0.467093138464
0.001064	0.23	0.465939910289
0.001065	0.23	0.465939910289
0.001066	0.228	0.464775214485
0.001067	0.226	0.463598964624
0.001068	0.226	0.454888997449
0.001069	0.222	0.452455522676
0.00107	0.216	0.448713717196
0.001071	0.214	0.44294920702
0.001072	0.21	0.440340777126
0.001073	0.21	0.440340777126
0.001074	0.214	0.44294920702
0.001075	0.218	0.445506453376
0.001076	0.212	0.437099531
0.001077	0.216	0.448713717196
0.001078	0.216	0.448713717196
0.001079	0.214	0.44294920702
0.00108	0.212	0.450617354304
0.001081	0.204	0.445403188134
0.001082	0.206	0.446725866724
0.001083	0.204	0.445403188134
0.001084	0.206	0.446725866724
0.001085	0.202	0.439540669336
0.001086	0.206	0.44222618647
0.001087	0.206	0.44222618647
0.001088	0.204	0.43633015023
0.001089	0.204	0.43633015023
0.00109	0.206	0.437680248583
0.001091	0.206	0.437680248583
0.001092	0.206	0.437680248583
0.001093	0.204	0.43633015023
0.001094	0.206	0.437680248583
0.001095	0.206	0.437680248583
0.001096	0.206	0.433086596422
0.001097	0.21	0.43577517139
0.001098	0.208	0.434437567436
0.001099	0.212	0.437099531
0.0011	0.208	0.43901708395
0.001101	0.21	0.440340777126
0.001102	0.21	0.440340777126
0.001103	0.206	0.437680248583
0.001104	0.204	0.440890008959
0.001105	0.206	0.44222618647
0.001106	0.204	0.440890008959
0.001107	0.2	0.438178046004
0.001108	0.196	0.42612674171
0.001109	0.19	0.421781934179
0.00111	0.186	0.41881260726
0.001111	0.18	0.414246303544
0.001112	0.178	0.407818587119
0.001113	0.18	0.409389789809
0.001114	0.184	0.412485151248
0.001115	0.184	0.412485151248
0.001116	0.18	0.409389789809
0.001117	0.18	0.409389789809
0.001118	0.184	0.412485151248
0.001119	0.186	0.423561093586
0.00112	0.186	0.423561093586
0.001121	0.188	0.425036469024
0.001122	0.184	0.42207108406
0.001123	0.18	0.419046536795
0.001124	0.182	0.420566284906
0.001125	0.184	0.42207108406
0.001126	0.184	0.426783317387
0.001127	0.18	0.423792402008
0.001128	0.184	0.426783317387
0.001129	0.182	0.425295191602
0.00113	0.184	0.42207108406
0.001131	0.182	0.420566284906
0.001132	0.186	0.428256932226
0.001133	0.188	0.429716185406
0.001134	0.192	0.432592186707
0.001135	0.19	0.431161222746
0.001136	0.188	0.429716185406
0.001137	0.192	0.432592186707
0.001138	0.194	0.434009216492
0.001139	0.19	0.426497362243
0.00114	0.19	0.426497362243
0.001141	0.192	0.42794392156
0.001142	0.19	0.421781934179
0.001143	0.19	0.421781934179
0.001144	0.186	0.41881260726
0.001145	0.18	0.414246303544
0.001146	0.186	0.41881260726
0.001147	0.184	0.417305643384
0.001148	0.182	0.41578359756
0.001149	0.182	0.41578359756
0.00115	0.182	0.41578359756
0.001151	0.18	0.414246303544
0.001152	0.176	0.411125285041
0.001153	0.176	0.411125285041
0.001154	0.176	0.406231461115
0.001155	0.176	0.406231461115
0.001156	0.174	0.404628224423
0.001157	0.172	0.40300868477
0.001158	0.174	0.404628224423
0.001159	0.176	0.406231461115
0.00116	0.174	0.404628224423
0.001161	0.172	0.40300868477
0.001162	0.17	0.401372644808
0.001163	0.172	0.40794117223
0.001164	0.17	0.406324993078
0.001165	0.168	0.404692475838
0.001166	0.164	0.391285062327
0.001167	0.162	0.389558724713
0.001168	0.16	0.387814388593
0.001169	0.164	0.391285062327
0.00117	0.166	0.392993638625
0.001171	0.162	0.389558724713
0.001172	0.164	0.391285062327
0.001173	0.164	0.391285062327
0.001174	0.16	0.382622529394
0.001175	0.16	0.392937654088
0.001176	0.16	0.392937654088
0.001177	0.164	0.396363469558
0.001178	0.162	0.394659346779
0.001179	0.16	0.382622529394
0.00118	0.152	0.375361159418
0.001181	0.152	0.375361159418
0.001182	0.148	0.371612701613
0.001183	0.15	0.37349698794
0.001184	0.15	0.37349698794
0.001185	0.148	0.371612701613
0.001186	0.148	0.371612701613
0.001187	0.15	0.37349698794
0.001188	0.144	0.367782544447
0.001189	0.146	0.375078658417
0.00119	0.148	0.376956230881
0.001191	0.15	0.378813938498
0.001192	0.15	0.378813938498
0.001193	0.146	0.375078658417
0.001194	0.146	0.375078658417
0.001195	0.142	0.37126271022
0.001196	0.144	0.37318092127
0.001197	0.142	0.365836028844
0.001198	0.14	0.363868107973
0.001199	0.136	0.359866641966
0.0012	0.136	0.359866641966
0.001201	0.138	0.361878432626
0.001202	0.14	0.363868107973
0.001203	0.14	0.363868107973
0.001204	0.14	0.363868107973
0.001205	0.142	0.365836028844
0.001206	0.14	0.363868107973
0.001207	0.138	0.361878432626
0.001208	0.138	0.361878432626
0.001209	0.14	0.363868107973
0.00121	0.138	0.361878432626
0.001211	0.146	0.380373500654
0.001212	0.146	0.369707992881
0.001213	0.14	0.363868107973
0.001214	0.142	0.365836028844
0.001215	0.142	0.365836028844
0.001216	0.146	0.375078658417
0.001217	0.146	0.375078658417
0.001218	0.146	0.375078658417
0.001219	0.146	0.375078658417
0.00122	0.144	0.37318092127
0.001221	0.144	0.37850231175
0.001222	0.146	0.380373500654
0.001223	0.148	0.382225064589
0.001224	0.148	0.382225064589
0.001225	0.148	0.382225064589
0.001226	0.148	0.382225064589
0.001227	0.148	0.382225064589
0.001228	0.146	0.375078658417
0.001229	0.148	0.376956230881
0.00123	0.148	0.376956230881
0.001231	0.148	0.376956230881
0.001232	0.15	0.378813938498
0.001233	0.15	0.378813938498
0.001234	0.146	0.375078658417
0.001235	0.144	0.37318092127
0.001236	0.144	0.37318092127
0.001237	0.146	0.375078658417
0.001238	0.15	0.378813938498
0.001239	0.15	0.378813938498
0.00124	0.15	0.378813938498
0.001241	0.152	0.38587044458
0.001242	0.152	0.38587044458
0.001243	0.15	0.384057287393
0.001244	0.152	0.38587044458
0.001245	0.152	0.38587044458
0.001246	0.152	0.38587044458
0.001247	0.152	0.38587044458
0.001248	0.154	0.39279002024
0.001249	0.152	0.391019181115
0.00125	0.148	0.387422250264
0.001251	0.148	0.387422250264
0.001252	0.146	0.385595643129
0.001253	0.144	0.383749918567
0.001254	0.142	0.381884799383
0.001255	0.144	0.383749918567
0.001256	0.144	0.383749918567
0.001257	0.14	0.38
0.001258	0.134	0.368841429343
0.001259	0.13	0.364828726939
0.00126	0.13	0.364828726939
0.001261	0.128	0.362789194988
0.001262	0.124	0.358641882663
0.001263	0.122	0.356533308402
0.001264	0.122	0.362099433858
0.001265	0.12	0.36
0.001266	0.122	0.362099433858
0.001267	0.122	0.362099433858
0.001268	0.128	0.368260777167
0.001269	0.13	0.370270171631
0.00127	0.128	0.368260777167
0.001271	0.132	0.372257975066
0.001272	0.132	0.361353012994
0.001273	0.132	0.361353012994
0.001274	0.134	0.363378590454
0.001275	0.134	0.363378590454
0.001276	0.13	0.353694783677
0.001277	0.13	0.353694783677
0.001278	0.13	0.353694783677
0.001279	0.128	0.351590671094
0.00128	0.128	0.351590671094
0.001281	0.128	0.351590671094
0.001282	0.128	0.351590671094
0.001283	0.126	0.349462444334
0.001284	0.126	0.349462444334
0.001285	0.126	0.349462444334
0.001286	0.124	0.347309660102
0.001287	0.124	0.358641882663
0.001288	0.12	0.354400902933
0.001289	0.12	0.354400902933
0.00129	0.12	0.354400902933
0.001291	0.118	0.352244233452
0.001292	0.116	0.3500628515
0.001293	0.116	0.3500628515
0.001294	0.116	0.3500628515
0.001295	0.112	0.345624073236
0.001296	0.114	0.347856292167
0.001297	0.112	0.345624073236
0.001298	0.11	0.343365694268
0.001299	0.112	0.345624073236
0.0013	0.114	0.347856292167
0.001301	0.116	0.3500628515
0.001302	0.116	0.3500628515
0.001303	0.116	0.338443496023
0.001304	0.112	0.333850265838
0.001305	0.11	0.325422801905
0.001306	0.112	0.327804819977
0.001307	0.112	0.327804819977
0.001308	0.112	0.321645767888
0.001309	0.112	0.327804819977
0.00131	0.112	0.327804819977
0.001311	0.11	0.325422801905
0.001312	0.106	0.320568245464
0.001313	0.104	0.318094325633
0.001314	0.11	0.343365694268
0.001315	0.108	0.341080635627
0.001316	0.108	0.341080635627
0.001317	0.108	0.329144345235
0.001318	0.112	0.345624073236
0.001319	0.112	0.345624073236
0.00132	0.114	0.342058474533
0.001321	0.112	0.339788169306
0.001322	0.112	0.339788169306
0.001323	0.112	0.339788169306
0.001324	0.114	0.342058474533
0.001325	0.11	0.337490740614
0.001326	0.108	0.335165630696
0.001327	0.106	0.33281225939
0.001328	0.104	0.330430022849
0.001329	0.102	0.328018292173
0.00133	0.1	0.325576411922
0.001331	0.098	0.323103698524
0.001332	0.098	0.323103698524
0.001333	0.098	0.323103698524
0.001334	0.098	0.323103698524
0.001335	0.1	0.325576411922
0.001336	0.1	0.325576411922
0.001337	0.098	0.323103698524
0.001338	0.096	0.320599438552
0.001339	0.096	0.307870102478
0.00134	0.098	0.310477052292
0.001341	0.098	0.310477052292
0.001342	0.098	0.323103698524
0.001343	0.102	0.328018292173
0.001344	0.102	0.328018292173
0.001345	0.104	0.330430022849
0.001346	0.104	0.330430022849
0.001347	0.106	0.33281225939
0.001348	0.106	0.33281225939
0.001349	0.106	0.33281225939
0.00135	0.108	0.335165630696
0.001351	0.106	0.320568245464
0.001352	0.106	0.320568245464
0.001353	0.104	0.318094325633
0.001354	0.104	0.318094325633
0.001355	0.104	0.318094325633
0.001356	0.104	0.318094325633
0.001357	0.104	0.318094325633
0.001358	0.106	0.320568245464
0.001359	0.11	0.337490740614
0.00136	0.11	0.337490740614
0.001361	0.11	0.337490740614
0.001362	0.11	0.337490740614
0.001363	0.11	0.337490740614
0.001364	0.106	0.33281225939
0.001365	0.108	0.335165630696
0.001366	0.11	0.337490740614
0.001367	0.108	0.335165630696
0.001368	0.11	0.337490740614
0.001369	0.11	0.337490740614
0.00137	0.11	0.337490740614
0.001371	0.11	0.337490740614
0.001372	0.11	0.337490740614
0.001373	0.11	0.337490740614
0.001374	0.106	0.33281225939
0.001375	0.104	0.330430022849
0.001376	0.106	0.33281225939
0.001377	0.106	0.33281225939
0.001378	0.106	0.33281225939
0.001379	0.104	0.330430022849
0.00138	0.102	0.328018292173
0.001381	0.102	0.328018292173
0.001382	0.102	0.328018292173
0.001383	0.104	0.330430022849
0.001384	0.1	0.325576411922
0.001385	0.096	0.320599438552
0.001386	0.092	0.315493264587
0.001387	0.094	0.318062886864
0.001388	0.096	0.320599438552
0.001389	0.096	0.320599438552
0.00139	0.096	0.320599438552
0.001391	0.098	0.323103698524
0.001392	0.098	0.323103698524
0.001393	0.09	0.299833287011
0.001394	0.086	0.294285575589
0.001395	0.086	0.294285575589
0.001396	0.088	0.297079114042
0.001397	0.086	0.294285575589
0.001398	0.084	0.291451539711
0.001399	0.08	0.278567765544
0.0014	0.082	0.281559940332
0.001401	0.086	0.28740911607
0.001402	0.088	0.290268840904
0.001403	0.088	0.290268840904
0.001404	0.09	0.293087017795
0.001405	0.09	0.293087017795
0.001406	0.094	0.298603415922
0.001407	0.092	0.295864834004
0.001408	0.094	0.298603415922
0.001409	0.096	0.301303833364
0.00141	0.098	0.303967103483
0.001411	0.096	0.301303833364
0.001412	0.092	0.295864834004
0.001413	0.092	0.295864834004
0.001414	0.092	0.295864834004
0.001415	0.092	0.295864834004
0.001416	0.092	0.295864834004
0.001417	0.092	0.295864834004
0.001418	0.092	0.295864834004
0.001419	0.09	0.293087017795
0.00142	0.09	0.293087017795
0.001421	0.092	0.295864834004
0.001422	0.092	0.295864834004
0.001423	0.09	0.293087017795
0.001424	0.086	0.28740911607
0.001425	0.084	0.284506590433
0.001426	0.088	0.290268840904
0.001427	0.088	0.290268840904
0.001428	0.09	0.306431068921
0.001429	0.088	0.303736728105
0.00143	0.086	0.301004983347
0.001431	0.082	0.295425117416
0.001432	0.082	0.295425117416
0.001433	0.084	0.298234806822
0.001434	0.088	0.303736728105
0.001435	0.088	0.303736728105
0.001436	0.088	0.303736728105
0.001437	0.088	0.303736728105
0.001438	0.088	0.303736728105
0.001439	0.086	0.301004983347
0.00144	0.086	0.301004983347
0.001441	0.086	0.301004983347
0.001442	0.08	0.292574776767
0.001443	0.078	0.275528582909
0.001444	0.076	0.272440819262
0.001445	0.076	0.272440819262
0.001446	0.076	0.272440819262
0.001447	0.076	0.272440819262
0.001448	0.078	0.28968258491
0.001449	0.076	0.286747275488
0.00145	0.078	0.28968258491
0.001451	0.076	0.286747275488
0.001452	0.072	0.280741874326
0.001453	0.076	0.286747275488
0.001454	0.074	0.283767510473
0.001455	0.072	0.280741874326
0.001456	0.074	0.283767510473
0.001457	0.074	0.283767510473
0.001458	0.076	0.286747275488
0.001459	0.078	0.28968258491
0.00146	0.078	0.28968258491
0.001461	0.076	0.286747275488
0.001462	0.076	0.286747275488
0.001463	0.078	0.28968258491
0.001464	0.08	0.292574776767
0.001465	0.08	0.292574776767
0.001466	0.082	0.295425117416
0.001467	0.08	0.292574776767
0.001468	0.08	0.292574776767
0.001469	0.08	0.292574776767
0.00147	0.08	0.292574776767
0.001471	0.078	0.28968258491
0.001472	0.078	0.28968258491
0.001473	0.08	0.292574776767
0.001474	0.08	0.292574776767
0.001475	0.08	0.292574776767
0.001476	0.084	0.298234806822
0.001477	0.082	0.281559940332
0.001478	0.082	0.281559940332
0.001479	0.08	0.278567765544
0.00148	0.08	0.278567765544
0.001481	0.078	0.275528582909
0.001482	0.078	0.275528582909
0.001483	0.078	0.275528582909
0.001484	0.08	0.278567765544
0.001485	0.08	0.278567765544
0.001486	0.078	0.275528582909
0.001487	0.078	0.275528582909
0.001488	0.076	0.272440819262
0.001489	0.08	0.278567765544
0.00149	0.078	0.275528582909
0.001491	0.078	0.275528582909
0.001492	0.082	0.295425117416
0.001493	0.08	0.292574776767
0.001494	0.078	0.28968258491
0.001495	0.076	0.286747275488
0.001496	0.082	0.295425117416
0.001497	0.08	0.292574776767
0.001498	0.08	0.292574776767
0.001499	0.08	0.292574776767
0.0015	0.078	0.28968258491
0.001501	0.076	0.286747275488
0.001502	0.076	0.286747275488
0.001503	0.072	0.280741874326
0.001504	0.072	0.280741874326
0.001505	0.072	0.280741874326
0.001506	0.07	0.277668867538
0.001507	0.068	0.274546899454
0.001508	0.07	0.277668867538
0.001509	0.07	0.277668867538
0.00151	0.072	0.280741874326
0.001511	0.07	0.277668867538
0.001512	0.07	0.277668867538
0.001513	0.07	0.277668867538
0.001514	0.074	0.283767510473
0.001515	0.072	0.280741874326
0.001516	0.07	0.262868788562
0.001517	0.068	0.259568873327
0.001518	0.07	0.262868788562
0.001519	0.07	0.262868788562
0.00152	0.068	0.259568873327
0.001521	0.068	0.259568873327
0.001522	0.066	0.256210850668
0.001523	0.066	0.256210850668
0.001524	0.066	0.256210850668
0.001525	0.066	0.256210850668
0.001526	0.068	0.259568873327
0.001527	0.066	0.256210850668
0.001528	0.066	0.256210850668
0.001529	0.068	0.259568873327
0.00153	0.068	0.259568873327
0.001531	0.07	0.262868788562
0.001532	0.07	0.262868788562
0.001533	0.07	0.262868788562
0.001534	0.07	0.262868788562
0.001535	0.068	0.259568873327
0.001536	0.07	0.262868788562
0.001537	0.07	0.262868788562
0.001538	0.07	0.262868788562
0.001539	0.07	0.262868788562
0.00154	0.068	0.259568873327
0.001541	0.066	0.256210850668
0.001542	0.066	0.256210850668
0.001543	0.066	0.256210850668
0.001544	0.066	0.256210850668
0.001545	0.066	0.256210850668
0.001546	0.066	0.256210850668
0.001547	0.068	0.259568873327
0.001548	0.07	0.262868788562
0.001549	0.072	0.280741874326
0.00155	0.072	0.280741874326
0.001551	0.072	0.280741874326
0.001552	0.072	0.280741874326
0.001553	0.07	0.277668867538
0.001554	0.07	0.277668867538
0.001555	0.07	0.277668867538
0.001556	0.07	0.277668867538
0.001557	0.068	0.274546899454
0.001558	0.068	0.274546899454
0.001559	0.07	0.277668867538
0.00156	0.068	0.274546899454
0.001561	0.07	0.277668867538
0.001562	0.07	0.277668867538
0.001563	0.07	0.277668867538
0.001564	0.07	0.277668867538
0.001565	0.072	0.280741874326
0.001566	0.072	0.280741874326
0.001567	0.07	0.277668867538
0.001568	0.068	0.274546899454
0.001569	0.07	0.277668867538
0.00157	0.068	0.274546899454
0.001571	0.066	0.271374280285
0.001572	0.066	0.271374280285
0.001573	0.066	0.271374280285
0.001574	0.064	0.268149212194
0.001575	0.064	0.268149212194
0.001576	0.064	0.268149212194
0.001577	0.064	0.268149212194
0.001578	0.064	0.268149212194
0.001579	0.064	0.268149212194
0.00158	0.064	0.268149212194
0.001581	0.062	0.264869779326
0.001582	0.062	0.264869779326
0.001583	0.062	0.264869779326
0.001584	0.062	0.264869779326
0.001585	0.066	0.271374280285
0.001586	0.064	0.268149212194
0.001587	0.062	0.264869779326
0.001588	0.062	0.264869779326
0.001589	0.062	0.264869779326
0.00159	0.062	0.264869779326
0.001591	0.06	0.261533936612
0.001592	0.06	0.261533936612
0.001593	0.056	0.254684118076
0.001594	0.056	0.254684118076
0.001595	0.058	0.258139497172
0.001596	0.058	0.258139497172
0.001597	0.058	0.258139497172
0.001598	0.06	0.261533936612
0.001599	0.058	0.258139497172
0.0016	0.062	0.264869779326
0.001601	0.062	0.264869779326
0.001602	0.06	0.261533936612
0.001603	0.06	0.261533936612
0.001604	0.06	0.261533936612
0.001605	0.058	0.258139497172
0.001606	0.058	0.258139497172
0.001607	0.058	0.258139497172
0.001608	0.06	0.261533936612
0.001609	0.06	0.261533936612
0.00161	0.062	0.264869779326
0.001611	0.06	0.261533936612
0.001612	0.06	0.261533936612
0.001613	0.062	0.264869779326
0.001614	0.062	0.264869779326
0.001615	0.062	0.264869779326
0.001616	0.062	0.264869779326
0.001617	0.062	0.264869779326
0.001618	0.06	0.261533936612
0.001619	0.058	0.258139497172
0.00162	0.058	0.258139497172
0.001621	0.062	0.264869779326
0.001622	0.062	0.264869779326
0.001623	0.06	0.261533936612
0.001624	0.06	0.261533936612
0.001625	0.06	0.261533936612
0.001626	0.06	0.261533936612
0.001627	0.062	0.264869779326
0.001628	0.062	0.264869779326
0.001629	0.062	0.264869779326
0.00163	0.062	0.264869779326
0.001631	0.062	0.264869779326
0.001632	0.062	0.264869779326
0.001633	0.064	0.268149212194
0.001634	0.064	0.268149212194
0.001635	0.064	0.268149212194
0.001636	0.064	0.268149212194
0.001637	0.062	0.264869779326
0.001638	0.062	0.264869779326
0.001639	0.062	0.264869779326
0.00164	0.062	0.264869779326
0.001641	0.062	0.264869779326
0.001642	0.062	0.264869779326
0.001643	0.062	0.264869779326
0.001644	0.06	0.261533936612
0.001645	0.06	0.261533936612
0.001646	0.06	0.261533936612
0.001647	0.06	0.261533936612
0.001648	0.06	0.261533936612
0.001649	0.06	0.261533936612
0.00165	0.06	0.261533936612
0.001651	0.06	0.261533936612
0.001652	0.058	0.242148714636
0.001653	0.056	0.238461736973
0.001654	0.056	0.238461736973
0.001655	0.056	0.238461736973
0.001656	0.06	0.245764114549
0.001657	0.06	0.245764114549
0.001658	0.062	0.249311050698
0.001659	0.062	0.249311050698
0.00166	0.062	0.249311050698
0.001661	0.06	0.245764114549
0.001662	0.058	0.242148714636
0.001663	0.058	0.242148714636
0.001664	0.058	0.242148714636
0.001665	0.056	0.238461736973
0.001666	0.054	0.234699808266
0.001667	0.052	0.230859264488
0.001668	0.054	0.234699808266
0.001669	0.052	0.230859264488
0.00167	0.05	0.226936114358
0.001671	0.05	0.226936114358
0.001672	0.048	0.222925996689
0.001673	0.048	0.222925996689
0.001674	0.048	0.222925996689
0.001675	0.048	0.222925996689
0.001676	0.048	0.222925996689
0.001677	0.048	0.222925996689
0.001678	0.048	0.222925996689
0.001679	0.048	0.222925996689
0.00168	0.048	0.222925996689
0.001681	0.046	0.218824130296
0.001682	0.046	0.218824130296
0.001683	0.048	0.222925996689
0.001684	0.048	0.222925996689
0.001685	0.05	0.226936114358
0.001686	0.048	0.222925996689
0.001687	0.046	0.218824130296
0.001688	0.046	0.218824130296
0.001689	0.046	0.209485083001
0.00169	0.046	0.209485083001
0.001691	0.046	0.209485083001
0.001692	0.046	0.209485083001
0.001693	0.044	0.205095099893
0.001694	0.044	0.205095099893
0.001695	0.044	0.205095099893
0.001696	0.042	0.200589132308
0.001697	0.04	0.195959179423
0.001698	0.042	0.210323560259
0.001699	0.044	0.214625254805
0.0017	0.044	0.214625254805
0.001701	0.046	0.218824130296
0.001702	0.046	0.218824130296
0.001703	0.048	0.222925996689
0.001704	0.048	0.222925996689
0.001705	0.046	0.209485083001
0.001706	0.044	0.205095099893
0.001707	0.044	0.205095099893
0.001708	0.044	0.205095099893
0.001709	0.046	0.209485083001
0.00171	0.046	0.209485083001
0.001711	0.046	0.209485083001
0.001712	0.046	0.209485083001
0.001713	0.046	0.209485083001
0.001714	0.048	0.213766227454
0.001715	0.05	0.217944947177
0.001716	0.048	0.213766227454
0.001717	0.048	0.213766227454
0.001718	0.048	0.213766227454
0.001719	0.048	0.213766227454
0.00172	0.05	0.217944947177
0.001721	0.05	0.217944947177
0.001722	0.046	0.209485083001
0.001723	0.046	0.209485083001
0.001724	0.046	0.209485083001
0.001725	0.046	0.209485083001
0.001726	0.046	0.209485083001
0.001727	0.046	0.209485083001
0.001728	0.046	0.209485083001
0.001729	0.046	0.209485083001
0.00173	0.046	0.209485083001
0.001731	0.048	0.213766227454
0.001732	0.048	0.213766227454
0.001733	0.048	0.213766227454
0.001734	0.05	0.217944947177
0.001735	0.052	0.230859264488
0.001736	0.052	0.230859264488
0.001737	0.052	0.230859264488
0.001738	0.05	0.226936114358
0.001739	0.05	0.226936114358
0.00174	0.05	0.226936114358
0.001741	0.05	0.226936114358
0.001742	0.048	0.222925996689
0.001743	0.046	0.218824130296
0.001744	0.046	0.218824130296
0.001745	0.048	0.222925996689
0.001746	0.048	0.222925996689
0.001747	0.05	0.226936114358
0.001748	0.05	0.226936114358
0.001749	0.048	0.213766227454
0.00175	0.048	0.213766227454
0.001751	0.048	0.213766227454
0.001752	0.048	0.213766227454
0.001753	0.046	0.209485083001
0.001754	0.044	0.205095099893
0.001755	0.042	0.200589132308
0.001756	0.04	0.195959179423
0.001757	0.038	0.191196234273
0.001758	0.038	0.191196234273
0.001759	0.038	0.191196234273
0.00176	0.038	0.191196234273
0.001761	0.04	0.195959179423
0.001762	0.04	0.195959179423
0.001763	0.04	0.195959179423
0.001764	0.038	0.191196234273
0.001765	0.038	0.191196234273
0.001766	0.038	0.191196234273
0.001767	0.038	0.191196234273
0.001768	0.038	0.191196234273
0.001769	0.038	0.191196234273
0.00177	0.038	0.191196234273
0.001771	0.038	0.191196234273
0.001772	0.038	0.191196234273
0.001773	0.04	0.195959179423
0.001774	0.038	0.191196234273
0.001775	0.04	0.195959179423
0.001776	0.038	0.191196234273
0.001777	0.038	0.191196234273
0.001778	0.036	0.186290096355
0.001779	0.036	0.186290096355
0.00178	0.036	0.186290096355
0.001781	0.036	0.186290096355
0.001782	0.034	0.18122913673
0.001783	0.034	0.18122913673
0.001784	0.034	0.18122913673
0.001785	0.034	0.18122913673
0.001786	0.034	0.18122913673
0.001787	0.034	0.18122913673
0.001788	0.036	0.186290096355
0.001789	0.036	0.186290096355
0.00179	0.036	0.186290096355
0.001791	0.036	0.186290096355
0.001792	0.036	0.186290096355
0.001793	0.038	0.191196234273
0.001794	0.04	0.195959179423
0.001795	0.038	0.191196234273
0.001796	0.038	0.191196234273
0.001797	0.036	0.186290096355
0.001798	0.036	0.186290096355
0.001799	0.036	0.186290096355
0.0018	0.036	0.186290096355
0.001801	0.036	0.186290096355
0.001802	0.034	0.18122913673
0.001803	0.036	0.186290096355
0.001804	0.036	0.186290096355
0.001805	0.038	0.191196234273
0.001806	0.038	0.191196234273
0.001807	0.038	0.191196234273
0.001808	0.038	0.191196234273
0.001809	0.038	0.191196234273
0.00181	0.038	0.191196234273
0.001811	0.038	0.191196234273
0.001812	0.038	0.191196234273
0.001813	0.038	0.191196234273
0.001814	0.036	0.186290096355
0.001815	0.036	0.186290096355
0.001816	0.036	0.186290096355
0.001817	0.036	0.186290096355
0.001818	0.036	0.186290096355
0.001819	0.036	0.186290096355
0.00182	0.036	0.186290096355
0.001821	0.036	0.186290096355
0.001822	0.038	0.191196234273
0.001823	0.038	0.191196234273
0.001824	0.038	0.191196234273
0.001825	0.038	0.191196234273
0.001826	0.038	0.191196234273
0.001827	0.038	0.191196234273
0.001828	0.038	0.191196234273
0.001829	0.036	0.186290096355
0.00183	0.034	0.18122913673
0.001831	0.034	0.18122913673
0.001832	0.034	0.18122913673
0.001833	0.034	0.18122913673
0.001834	0.034	0.18122913673
0.001835	0.034	0.18122913673
0.001836	0.032	0.176
0.001837	0.032	0.176
0.001838	0.032	0.176
0.001839	0.032	0.176
0.00184	0.032	0.176
0.001841	0.032	0.176
0.001842	0.034	0.18122913673
0.001843	0.034	0.18122913673
0.001844	0.032	0.176
0.001845	0.034	0.18122913673
0.001846	0.034	0.18122913673
0.001847	0.036	0.186290096355
0.001848	0.036	0.186290096355
0.001849	0.036	0.186290096355
0.00185	0.034	0.18122913673
0.001851	0.034	0.18122913673
0.001852	0.034	0.18122913673
0.001853	0.034	0.18122913673
0.001854	0.034	0.18122913673
0.001855	0.036	0.186290096355
0.001856	0.036	0.186290096355
0.001857	0.036	0.186290096355
0.001858	0.036	0.186290096355
0.001859	0.036	0.186290096355
0.00186	0.036	0.186290096355
0.001861	0.038	0.191196234273
0.001862	0.038	0.191196234273
0.001863	0.038	0.191196234273
0.001864	0.036	0.186290096355
0.001865	0.034	0.18122913673
0.001866	0.034	0.18122913673
0.001867	0.032	0.176
0.001868	0.032	0.176
0.001869	0.032	0.176
0.00187	0.034	0.18122913673
0.001871	0.034	0.18122913673
0.001872	0.032	0.176
0.001873	0.032	0.176
0.001874	0.032	0.176
0.001875	0.032	0.176
0.001876	0.032	0.176
0.001877	0.032	0.176
0.001878	0.032	0.176
0.001879	0.032	0.176
0.00188	0.032	0.176
0.001881	0.032	0.176
0.001882	0.032	0.176
0.001883	0.03	0.170587221092
0.001884	0.03	0.170587221092
0.001885	0.03	0.170587221092
0.001886	0.032	0.176
0.001887	0.032	0.176
0.001888	0.032	0.176
0.001889	0.034	0.18122913673
0.00189	0.034	0.18122913673
0.001891	0.034	0.18122913673
0.001892	0.034	0.18122913673
0.001893	0.034	0.18122913673
0.001894	0.032	0.176
0.001895	0.032	0.176
0.001896	0.032	0.176
0.001897	0.034	0.18122913673
0.001898	0.034	0.18122913673
0.001899	0.034	0.18122913673
0.0019	0.032	0.176
0.001901	0.032	0.176
0.001902	0.032	0.176
0.001903	0.032	0.176
0.001904	0.032	0.176
0.001905	0.032	0.176
0.001906	0.032	0.176
0.001907	0.03	0.170587221092
0.001908	0.028	0.164972725018
0.001909	0.03	0.170587221092
0.00191	0.03	0.170587221092
0.001911	0.03	0.170587221092
0.001912	0.032	0.176
0.001913	0.032	0.176
0.001914	0.032	0.176
0.001915	0.032	0.176
0.001916	0.032	0.176
0.001917	0.034	0.18122913673
0.001918	0.032	0.176
0.001919	0.03	0.170587221092
0.00192	0.03	0.170587221092
0.001921	0.03	0.170587221092
0.001922	0.032	0.176
0.001923	0.032	0.176
0.001924	0.034	0.18122913673
0.001925	0.034	0.18122913673
0.001926	0.034	0.18122913673
0.001927	0.034	0.18122913673
0.001928	0.034	0.18122913673
0.001929	0.034	0.18122913673
0.00193	0.034	0.18122913673
0.001931	0.034	0.18122913673
0.001932	0.034	0.18122913673
0.001933	0.034	0.18122913673
0.001934	0.034	0.18122913673
0.001935	0.034	0.18122913673
0.001936	0.034	0.18122913673
0.001937	0.034	0.18122913673
0.001938	0.034	0.18122913673
0.001939	0.034	0.18122913673
0.00194	0.034	0.18122913673
0.001941	0.032	0.176
0.001942	0.03	0.170587221092
0.001943	0.03	0.170587221092
0.001944	0.032	0.176
0.001945	0.032	0.176
0.001946	0.032	0.176
0.001947	0.032	0.176
0.001948	0.032	0.176
0.001949	0.032	0.176
0.00195	0.032	0.176
0.001951	0.032	0.176
0.001952	0.03	0.170587221092
0.001953	0.028	0.164972725018
0.001954	0.028	0.164972725018
0.001955	0.026	0.159135162676
0.001956	0.026	0.159135162676
0.001957	0.026	0.159135162676
0.001958	0.028	0.164972725018
0.001959	0.028	0.164972725018
0.00196	0.028	0.164972725018
0.001961	0.028	0.164972725018
0.001962	0.026	0.159135162676
0.001963	0.026	0.159135162676
0.001964	0.026	0.159135162676
0.001965	0.026	0.159135162676
0.001966	0.026	0.159135162676
0.001967	0.026	0.159135162676
0.001968	0.028	0.164972725018
0.001969	0.028	0.164972725018
0.00197	0.028	0.164972725018
0.001971	0.026	0.159135162676
0.001972	0.026	0.159135162676
0.001973	0.026	0.159135162676
0.001974	0.028	0.164972725018
0.001975	0.028	0.164972725018
0.001976	0.026	0.159135162676
0.001977	0.028	0.164972725018
0.001978	0.028	0.164972725018
0.001979	0.028	0.164972725018
0.00198	0.028	0.164972725018
0.001981	0.028	0.164972725018
0.001982	0.028	0.164972725018
0.001983	0.028	0.164972725018
0.001984	0.028	0.164972725018
0.001985	0.028	0.164972725018
0.001986	0.028	0.164972725018
0.001987	0.028	0.164972725018
0.001988	0.028	0.164972725018
0.001989	0.028	0.164972725018
0.00199	0.028	0.164972725018
0.001991	0.028	0.164972725018
0.001992	0.028	0.164972725018
0.001993	0.028	0.164972725018
0.001994	0.028	0.164972725018
0.001995	0.028	0.164972725018
0.001996	0.026	0.159135162676
0.001997	0.026	0.159135162676
0.001998	0.026	0.159135162676
[truncated: 8,002 more rows]
