# Supplementary material for: The Influence of Synaptic Size on AMPA Receptor Activation: A Monte Carlo Model
Source: PLoS One. 2015 Jun 24;10(6):e0130924. doi: 10.1371/journal.pone.0130924 (PMC4479604; doi:10.1371/journal.pone.0130924)
Supplement: S1 Dataset — This package contains the experimental data used as basis for the analysis presented in the paper. (ZIP) [file pone.0130924.s001.zip › S1 Simulation data/test/618_7615_166_273.csv]

time	AMPA.O.mean	AMPA.O.stdev
0.0	0.0	0.0
1e-06	0.0	0.0
2e-06	0.01	0.0994987437107
3e-06	0.078	0.282694181051
4e-06	0.19	0.43577517139
5e-06	0.346	0.58162187029
6e-06	0.568	0.757215953345
7e-06	0.766	0.894004474262
8e-06	0.97	1.02034307956
9e-06	1.242	1.15040688454
1e-05	1.512	1.27822376758
1.1e-05	1.74	1.35513836932
1.2e-05	2.05	1.48037157498
1.3e-05	2.33	1.6078246173
1.4e-05	2.6	1.67332005307
1.5e-05	2.876	1.74144307975
1.6e-05	3.16	1.79287478648
1.7e-05	3.43	1.83223906737
1.8e-05	3.676	1.88865666546
1.9e-05	3.874	1.93445702976
2e-05	4.126	2.03914786124
2.1e-05	4.348	2.08683875755
2.2e-05	4.516	2.14423506174
2.3e-05	4.762	2.22561362325
2.4e-05	4.968	2.289754572
2.5e-05	5.15	2.33997863238
2.6e-05	5.354	2.36319360189
2.7e-05	5.51	2.39288528768
2.8e-05	5.732	2.43724762796
2.9e-05	5.94	2.52594536758
3e-05	6.094	2.54973802576
3.1e-05	6.282	2.59431609485
3.2e-05	6.442	2.6718225989
3.3e-05	6.56	2.67626605553
3.4e-05	6.69	2.69479127207
3.5e-05	6.786	2.70114864456
3.6e-05	6.902	2.73137254874
3.7e-05	7.024	2.6965578058
3.8e-05	7.09	2.71696521877
3.9e-05	7.222	2.71748339461
4e-05	7.328	2.72551206198
4.1e-05	7.372	2.74328562129
4.2e-05	7.418	2.75957895339
4.3e-05	7.506	2.7680252889
4.4e-05	7.548	2.77122644329
4.5e-05	7.61	2.82239260203
4.6e-05	7.668	2.87154592511
4.7e-05	7.744	2.8744502083
4.8e-05	7.756	2.87618914538
4.9e-05	7.798	2.86027900737
5e-05	7.848	2.86441896377
5.1e-05	7.884	2.82746246659
5.2e-05	7.9	2.85482048472
5.3e-05	7.904	2.8310393851
5.4e-05	7.922	2.83829455836
5.5e-05	7.946	2.85150556724
5.6e-05	7.97	2.85536337442
5.7e-05	8.02	2.88922134839
5.8e-05	8.056	2.87834396833
5.9e-05	8.096	2.88977230937
6e-05	8.116	2.89111466393
6.1e-05	8.12	2.84703354388
6.2e-05	8.142	2.90686016176
6.3e-05	8.13	2.88671093115
6.4e-05	8.126	2.89864175089
6.5e-05	8.132	2.87307779219
6.6e-05	8.14	2.8824295308
6.7e-05	8.146	2.91765042457
6.8e-05	8.192	2.93924071828
6.9e-05	8.212	2.90293920019
7e-05	8.206	2.89059924583
7.1e-05	8.192	2.86341334774
7.2e-05	8.192	2.85571987422
7.3e-05	8.156	2.87048149271
7.4e-05	8.19	2.87643877042
7.5e-05	8.166	2.8555987113
7.6e-05	8.15	2.8788018341
7.7e-05	8.176	2.87350378458
7.8e-05	8.176	2.85605041972
7.9e-05	8.186	2.88572417254
8e-05	8.164	2.90535780929
8.1e-05	8.15	2.91127120001
8.2e-05	8.148	2.90277384582
8.3e-05	8.13	2.91085897975
8.4e-05	8.12	2.88055550198
8.5e-05	8.136	2.88470171768
8.6e-05	8.094	2.85467406196
8.7e-05	8.056	2.83916607475
8.8e-05	8.0	2.8021420378
8.9e-05	8.018	2.81312566374
9e-05	8.014	2.82874601193
9.1e-05	8.004	2.83266376402
9.2e-05	7.954	2.82840661858
9.3e-05	7.938	2.80751776486
9.4e-05	7.934	2.84422994851
9.5e-05	7.876	2.8489689363
9.6e-05	7.88	2.84562822589
9.7e-05	7.892	2.81430915146
9.8e-05	7.864	2.82232244791
9.9e-05	7.834	2.88000763888
0.0001	7.816	2.85904599473
0.000101	7.818	2.83705410593
0.000102	7.802	2.82679960379
0.000103	7.77	2.81728592798
0.000104	7.732	2.79717285844
0.000105	7.732	2.81428072516
0.000106	7.702	2.79807004916
0.000107	7.688	2.79904555161
0.000108	7.68	2.78309180589
0.000109	7.68	2.77949635726
0.00011	7.65	2.80989323641
0.000111	7.612	2.79167619899
0.000112	7.554	2.80126471437
0.000113	7.542	2.78930744093
0.000114	7.544	2.79786775956
0.000115	7.52	2.77301280199
0.000116	7.504	2.784597637
0.000117	7.508	2.78674290167
0.000118	7.482	2.79171560156
0.000119	7.462	2.79581043706
0.00012	7.448	2.78913893523
0.000121	7.448	2.79272196969
0.000122	7.446	2.80625800667
0.000123	7.414	2.78542707677
0.000124	7.366	2.76189138092
0.000125	7.348	2.75515807169
0.000126	7.338	2.75676549601
0.000127	7.31	2.73311177964
0.000128	7.29	2.73457492126
0.000129	7.266	2.78482387235
0.00013	7.238	2.73666877791
0.000131	7.214	2.73133740135
0.000132	7.214	2.74812736241
0.000133	7.21	2.7723455773
0.000134	7.204	2.77459618684
0.000135	7.144	2.77763640529
0.000136	7.13	2.78300197628
0.000137	7.126	2.80679960097
0.000138	7.118	2.77850247436
0.000139	7.116	2.77534574423
0.00014	7.11	2.73530619858
0.000141	7.084	2.75189825393
0.000142	7.07	2.73954375764
0.000143	7.046	2.76692681508
0.000144	7.058	2.75293225489
0.000145	6.994	2.76441024452
0.000146	6.968	2.76820808466
0.000147	6.948	2.76501283903
0.000148	6.916	2.76856352645
0.000149	6.89	2.76150321383
0.00015	6.868	2.77967192309
0.000151	6.884	2.77966616701
0.000152	6.882	2.75464625678
0.000153	6.856	2.73774797964
0.000154	6.834	2.74853488244
0.000155	6.798	2.77149706837
0.000156	6.792	2.79512718852
0.000157	6.794	2.80990462472
0.000158	6.768	2.79824516438
0.000159	6.778	2.78795911017
0.00016	6.768	2.81036937074
0.000161	6.73	2.76931399448
0.000162	6.692	2.74538449038
0.000163	6.692	2.76859820126
0.000164	6.694	2.75977607787
0.000165	6.656	2.75202906961
0.000166	6.64	2.75216278588
0.000167	6.634	2.76333928427
0.000168	6.63	2.77652660711
0.000169	6.628	2.78309468039
0.00017	6.636	2.78127740436
0.000171	6.622	2.75592380156
0.000172	6.63	2.71976101891
0.000173	6.59	2.70072212565
0.000174	6.57	2.69835134851
0.000175	6.534	2.68641843353
0.000176	6.51	2.68214466426
0.000177	6.484	2.6626573193
0.000178	6.468	2.66101033444
0.000179	6.458	2.66537727161
0.00018	6.432	2.6610854928
0.000181	6.408	2.62859962718
0.000182	6.402	2.64884805151
0.000183	6.414	2.63791660217
0.000184	6.372	2.60107977579
0.000185	6.326	2.57521338922
0.000186	6.328	2.58851617727
0.000187	6.31	2.57408236076
0.000188	6.304	2.59067249956
0.000189	6.294	2.58835159899
0.00019	6.298	2.60867705935
0.000191	6.268	2.60387710924
0.000192	6.232	2.5927159505
0.000193	6.198	2.55554221253
0.000194	6.206	2.53447509358
0.000195	6.154	2.50485209144
0.000196	6.148	2.48638211062
0.000197	6.124	2.49331586447
0.000198	6.11	2.48151163608
0.000199	6.102	2.48426971161
0.0002	6.078	2.4535517113
0.000201	6.084	2.46271070165
0.000202	6.072	2.47927731406
0.000203	6.062	2.45074600887
0.000204	6.032	2.46231110951
0.000205	5.992	2.44702595001
0.000206	5.98	2.43384469513
0.000207	5.968	2.42713328847
0.000208	5.946	2.43456032992
0.000209	5.908	2.42807248656
0.00021	5.902	2.42330270499
0.000211	5.9	2.45804800604
0.000212	5.89	2.47747855692
0.000213	5.886	2.48455307852
0.000214	5.894	2.50414935657
0.000215	5.884	2.49530439025
0.000216	5.868	2.49851475881
0.000217	5.85	2.49549594269
0.000218	5.83	2.48296194091
0.000219	5.802	2.48491368059
0.00022	5.82	2.49070271209
0.000221	5.798	2.47975724618
0.000222	5.766	2.49223674638
0.000223	5.708	2.45738397488
0.000224	5.704	2.46178471845
0.000225	5.69	2.4555854699
0.000226	5.678	2.43275892764
0.000227	5.658	2.41433966127
0.000228	5.638	2.42548057094
0.000229	5.614	2.39018911386
0.00023	5.606	2.38637046579
0.000231	5.618	2.39083165447
0.000232	5.604	2.42057513827
0.000233	5.584	2.40809966571
0.000234	5.55	2.40405906749
0.000235	5.542	2.4067064632
0.000236	5.538	2.4225102683
0.000237	5.544	2.43558288711
0.000238	5.532	2.43577010409
0.000239	5.506	2.45641283175
0.00024	5.492	2.44006885149
0.000241	5.458	2.43561819668
0.000242	5.46	2.42577822564
0.000243	5.442	2.41467099208
0.000244	5.434	2.40533656689
0.000245	5.404	2.4316216811
0.000246	5.368	2.40511455029
0.000247	5.366	2.4050039501
0.000248	5.356	2.38437916448
0.000249	5.378	2.38476749391
0.00025	5.366	2.36813090854
0.000251	5.362	2.36028727065
0.000252	5.34	2.36651642716
0.000253	5.32	2.34042731141
0.000254	5.282	2.33548196311
0.000255	5.268	2.32984463001
0.000256	5.244	2.30834659443
0.000257	5.24	2.30356245845
0.000258	5.224	2.31815098732
0.000259	5.216	2.32579964743
0.00026	5.176	2.32056544833
0.000261	5.168	2.31770921386
0.000262	5.162	2.31165654888
0.000263	5.152	2.29627872873
0.000264	5.134	2.30565478769
0.000265	5.106	2.29581445243
0.000266	5.06	2.27517032329
0.000267	5.046	2.25119612651
0.000268	5.036	2.24737713791
0.000269	5.018	2.26928975673
0.00027	5.018	2.2947060814
0.000271	5.024	2.28985239699
0.000272	5.002	2.2973889527
0.000273	4.978	2.29118222758
0.000274	4.97	2.28322140845
0.000275	4.96	2.28525709713
0.000276	4.938	2.25258873299
0.000277	4.92	2.26750964717
0.000278	4.91	2.27022025363
0.000279	4.906	2.2691769433
0.00028	4.902	2.26636184225
0.000281	4.876	2.2504719505
0.000282	4.866	2.2271156234
0.000283	4.83	2.23631393145
0.000284	4.808	2.22601347705
0.000285	4.806	2.24150931294
0.000286	4.826	2.22973630728
0.000287	4.824	2.23987142488
0.000288	4.812	2.21825517017
0.000289	4.804	2.20580688185
0.00029	4.816	2.21046239507
0.000291	4.798	2.22017927204
0.000292	4.792	2.20107610046
0.000293	4.764	2.18730519133
0.000294	4.76	2.18412453857
0.000295	4.732	2.19731108403
0.000296	4.714	2.21273676699
0.000297	4.672	2.20826085416
0.000298	4.67	2.18748714282
0.000299	4.674	2.16511523943
0.0003	4.66	2.1550870052
0.000301	4.628	2.17016497069
0.000302	4.608	2.18685527642
0.000303	4.588	2.18683698524
0.000304	4.542	2.1707685275
0.000305	4.536	2.16903296425
0.000306	4.508	2.15544334187
0.000307	4.492	2.1628536705
0.000308	4.468	2.13470747411
0.000309	4.462	2.14115763082
0.00031	4.432	2.16457293709
0.000311	4.414	2.14443559008
0.000312	4.392	2.12751874257
0.000313	4.364	2.09463696138
0.000314	4.35	2.09272549562
0.000315	4.342	2.09118052784
0.000316	4.35	2.08410652319
0.000317	4.342	2.09213670681
0.000318	4.33	2.0883246874
0.000319	4.34	2.09389589044
0.00032	4.32	2.07210038367
0.000321	4.314	2.07927968297
0.000322	4.32	2.07884583363
0.000323	4.31	2.07217277272
0.000324	4.294	2.06096191134
0.000325	4.274	2.04130448488
0.000326	4.264	2.02442683246
0.000327	4.248	2.03923907377
0.000328	4.224	2.01539673514
0.000329	4.21	2.03418288263
0.00033	4.21	2.00646455239
0.000331	4.194	2.01602678554
0.000332	4.198	2.03931262929
0.000333	4.19	2.02333882481
0.000334	4.188	2.03780666404
0.000335	4.184	2.02043163705
0.000336	4.166	2.02742299484
0.000337	4.162	2.01389076168
0.000338	4.152	2.00621434548
0.000339	4.148	2.00651339392
0.00034	4.126	1.98749188678
0.000341	4.122	1.97765416592
0.000342	4.092	1.99387461993
0.000343	4.076	1.96117923709
0.000344	4.092	1.9635518837
0.000345	4.09	1.99045220993
0.000346	4.078	1.99697671494
0.000347	4.06	1.98100984349
0.000348	4.052	1.9792160064
0.000349	4.05	1.9918584287
0.00035	4.014	1.9884174612
0.000351	4.016	2.00193506388
0.000352	4.006	1.98342229492
0.000353	4.004	1.9819142262
0.000354	3.992	1.97988282482
0.000355	3.996	1.99197991958
0.000356	3.986	1.97529845846
0.000357	3.98	1.9656042328
0.000358	3.958	1.94222449784
0.000359	3.944	1.96795934917
0.00036	3.948	1.97415703529
0.000361	3.932	1.9817608332
0.000362	3.93	1.96903529679
0.000363	3.934	1.96714107272
0.000364	3.914	1.95821449285
0.000365	3.894	1.92217689092
0.000366	3.87	1.93315803803
0.000367	3.84	1.92416215533
0.000368	3.83	1.91861929522
0.000369	3.82	1.92135368946
0.00037	3.81	1.9156983061
0.000371	3.818	1.94341863735
0.000372	3.806	1.92778733267
0.000373	3.806	1.92051139023
0.000374	3.8	1.90997382181
0.000375	3.786	1.91734295315
0.000376	3.774	1.94394547249
0.000377	3.754	1.93222255447
0.000378	3.748	1.92782156851
0.000379	3.736	1.91057687623
0.00038	3.73	1.91444508931
0.000381	3.722	1.92787862689
0.000382	3.704	1.94123259812
0.000383	3.696	1.95027792891
0.000384	3.692	1.94862413
0.000385	3.652	1.94496683776
0.000386	3.644	1.95582821332
0.000387	3.644	1.94968305116
0.000388	3.636	1.95128265508
0.000389	3.612	1.94665251136
0.00039	3.612	1.92287701115
0.000391	3.592	1.89777132448
0.000392	3.568	1.89245237721
0.000393	3.56	1.90431089899
0.000394	3.556	1.91594989496
0.000395	3.54	1.91739406487
0.000396	3.544	1.92459450275
0.000397	3.528	1.92800829874
0.000398	3.514	1.92400727649
0.000399	3.52	1.94360489812
0.0004	3.538	1.94230687586
0.000401	3.534	1.9536744867
0.000402	3.53	1.96089265387
0.000403	3.508	1.94163230299
0.000404	3.482	1.92916458603
0.000405	3.478	1.9061783757
0.000406	3.472	1.90819705481
0.000407	3.476	1.91139320915
0.000408	3.44	1.90850727009
0.000409	3.418	1.90559072206
0.00041	3.386	1.87962868674
0.000411	3.378	1.91810218706
0.000412	3.376	1.88005957352
0.000413	3.374	1.87886242179
0.000414	3.358	1.87984999402
0.000415	3.348	1.9012879845
0.000416	3.34	1.91321718579
0.000417	3.32	1.90724932822
0.000418	3.334	1.89484669565
0.000419	3.324	1.90447473073
0.00042	3.332	1.89361453311
0.000421	3.322	1.90218716219
0.000422	3.334	1.8768175191
0.000423	3.332	1.88620677552
0.000424	3.332	1.89572571856
0.000425	3.318	1.89232026888
0.000426	3.304	1.88880491317
0.000427	3.306	1.88052226788
0.000428	3.29	1.89153376919
0.000429	3.296	1.89113299374
0.00043	3.282	1.87895609315
0.000431	3.28	1.89673403512
0.000432	3.284	1.89930092402
0.000433	3.264	1.87571426395
0.000434	3.27	1.8785898967
0.000435	3.272	1.88520980265
0.000436	3.268	1.90057254531
0.000437	3.24	1.88743211798
0.000438	3.218	1.89379935579
0.000439	3.21	1.87133642085
0.00044	3.194	1.85158418658
0.000441	3.176	1.83657942927
0.000442	3.164	1.83224015893
0.000443	3.162	1.81982306832
0.000444	3.154	1.82709715122
0.000445	3.166	1.82056145186
0.000446	3.152	1.79913757117
0.000447	3.122	1.81524543795
0.000448	3.132	1.81289161287
0.000449	3.116	1.81618941743
0.00045	3.11	1.80052770043
0.000451	3.11	1.78714856685
0.000452	3.096	1.7705321234
0.000453	3.086	1.75459510999
0.000454	3.09	1.74410435468
0.000455	3.056	1.7183899441
0.000456	3.036	1.70842149366
0.000457	3.016	1.72039065331
0.000458	3.0	1.72858323491
0.000459	3.026	1.73127814057
0.00046	3.028	1.7375891344
0.000461	2.998	1.71522476661
0.000462	2.996	1.71929753097
0.000463	2.986	1.70698681893
0.000464	2.976	1.71797089614
0.000465	2.966	1.69730492252
0.000466	2.944	1.68667246376
0.000467	2.948	1.69979292857
0.000468	2.928	1.68843596266
0.000469	2.924	1.68826064338
0.00047	2.922	1.69585258793
0.000471	2.906	1.69975409986
0.000472	2.896	1.70914715575
0.000473	2.894	1.71428235714
0.000474	2.904	1.70140647701
0.000475	2.908	1.70397652566
0.000476	2.91	1.71636243259
0.000477	2.906	1.72891989404
0.000478	2.902	1.72638234467
0.000479	2.896	1.7196464753
0.00048	2.874	1.73035372106
0.000481	2.86	1.71941850636
0.000482	2.854	1.72066382539
0.000483	2.846	1.72229033557
0.000484	2.828	1.72348948358
0.000485	2.828	1.70716607277
0.000486	2.808	1.69326194075
0.000487	2.804	1.68094735194
0.000488	2.798	1.67606563117
0.000489	2.792	1.67592839943
0.00049	2.78	1.67320052594
0.000491	2.788	1.68019522675
0.000492	2.766	1.66950411799
0.000493	2.764	1.6674243611
0.000494	2.76	1.65481116748
0.000495	2.758	1.64421288159
0.000496	2.734	1.65385730944
0.000497	2.708	1.66094430972
0.000498	2.704	1.66624848087
0.000499	2.692	1.66767382902
0.0005	2.692	1.65321988858
0.000501	2.702	1.64960480116
0.000502	2.68	1.64121905911
0.000503	2.674	1.63698625529
0.000504	2.662	1.63455070279
0.000505	2.672	1.63841874989
0.000506	2.668	1.64613972675
0.000507	2.65	1.61725075359
0.000508	2.65	1.6197221984
0.000509	2.652	1.61334931122
0.00051	2.648	1.61124051588
0.000511	2.644	1.60911901362
0.000512	2.636	1.6048376865
0.000513	2.634	1.61122437916
0.000514	2.626	1.59941364256
0.000515	2.624	1.6120248137
0.000516	2.604	1.61591583939
0.000517	2.616	1.61633659861
0.000518	2.612	1.61042106295
0.000519	2.592	1.60796019851
0.00052	2.596	1.61145400183
0.000521	2.598	1.61752774319
0.000522	2.592	1.63876050721
0.000523	2.584	1.64284631052
0.000524	2.588	1.62673169269
0.000525	2.56	1.61071412734
0.000526	2.536	1.61514829041
0.000527	2.526	1.6264452035
0.000528	2.5	1.60062487798
0.000529	2.496	1.59686693246
0.00053	2.498	1.61802224954
0.000531	2.484	1.62164854392
0.000532	2.492	1.61800370828
0.000533	2.484	1.61547021019
0.000534	2.48	1.60922341519
0.000535	2.484	1.60802487543
0.000536	2.478	1.61043969151
0.000537	2.474	1.59791238809
0.000538	2.472	1.60412468343
0.000539	2.458	1.59004276672
0.00054	2.456	1.59375782351
0.000541	2.442	1.58323592683
0.000542	2.436	1.58805037703
0.000543	2.42	1.56320184237
0.000544	2.422	1.56202304721
0.000545	2.432	1.5676019903
0.000546	2.43	1.56623752988
0.000547	2.406	1.54956897233
0.000548	2.412	1.53826395654
0.000549	2.408	1.53672899367
0.00055	2.404	1.53518207389
0.000551	2.4	1.53101273672
0.000552	2.388	1.53279352817
0.000553	2.378	1.54373443312
0.000554	2.364	1.53606770684
0.000555	2.352	1.5244986061
0.000556	2.354	1.52731267264
0.000557	2.334	1.50547135476
0.000558	2.346	1.51996184163
0.000559	2.342	1.51823450099
0.00056	2.326	1.50855029747
0.000561	2.316	1.51133847963
0.000562	2.3	1.5119523802
0.000563	2.284	1.50444142458
0.000564	2.286	1.51532306786
0.000565	2.276	1.51783530068
0.000566	2.266	1.51764422708
0.000567	2.242	1.50845483857
0.000568	2.248	1.51871524652
0.000569	2.234	1.49239538997
0.00057	2.242	1.48977716455
0.000571	2.242	1.48034995862
0.000572	2.226	1.48691761709
0.000573	2.222	1.50223699861
0.000574	2.226	1.51093480998
0.000575	2.216	1.50643420036
0.000576	2.202	1.50505680956
0.000577	2.188	1.48884384675
0.000578	2.196	1.4851208705
0.000579	2.176	1.48627857416
0.00058	2.166	1.46370898747
0.000581	2.162	1.46824929763
0.000582	2.154	1.45954924549
0.000583	2.152	1.46454634614
0.000584	2.144	1.45576921248
0.000585	2.138	1.45566342264
0.000586	2.146	1.45625684548
0.000587	2.14	1.45890369799
0.000588	2.14	1.46437700064
0.000589	2.122	1.47075354836
0.00059	2.114	1.47003537372
0.000591	2.116	1.48139933846
0.000592	2.112	1.47629807288
0.000593	2.112	1.48305630372
0.000594	2.098	1.47797022974
0.000595	2.102	1.47905239934
0.000596	2.086	1.48276903124
0.000597	2.082	1.47080794124
0.000598	2.072	1.47065155628
0.000599	2.066	1.46889209951
0.0006	2.07	1.45777227302
0.000601	2.072	1.45973148216
0.000602	2.076	1.46636421124
0.000603	2.08	1.4620533506
0.000604	2.074	1.45620190908
0.000605	2.076	1.44714339303
0.000606	2.08	1.44554487997
0.000607	2.062	1.43741295389
0.000608	2.054	1.42375700174
0.000609	2.042	1.42135006244
0.00061	2.03	1.4131878856
0.000611	2.038	1.41723533684
0.000612	2.028	1.42380335721
0.000613	2.032	1.41949850299
0.000614	2.04	1.40797727254
0.000615	2.02	1.39269522868
0.000616	2.002	1.38780257962
0.000617	2.002	1.40925370321
0.000618	2.002	1.40498967968
0.000619	2.006	1.41632058518
0.00062	2.0	1.41562706953
0.000621	2.014	1.43729050647
0.000622	2.012	1.43382565188
0.000623	1.996	1.42687911191
0.000624	1.98	1.41689802032
0.000625	1.978	1.42039290339
0.000626	1.962	1.42427385007
0.000627	1.96	1.4150618361
0.000628	1.948	1.42031545792
0.000629	1.938	1.41779970377
0.00063	1.938	1.41356145958
0.000631	1.946	1.42375700174
0.000632	1.926	1.41581213443
0.000633	1.936	1.42685107842
0.000634	1.932	1.43644561331
0.000635	1.922	1.43245104628
0.000636	1.892	1.41433235132
0.000637	1.892	1.4129175489
0.000638	1.882	1.3985978693
0.000639	1.874	1.39503548342
0.00064	1.87	1.40467077993
0.000641	1.856	1.39973711818
0.000642	1.852	1.39359104475
0.000643	1.844	1.3811821024
0.000644	1.83	1.38314858204
0.000645	1.832	1.37977389452
0.000646	1.834	1.38507905912
0.000647	1.816	1.38641407956
0.000648	1.806	1.39440453241
0.000649	1.806	1.4044087724
0.00065	1.822	1.39939844219
0.000651	1.8	1.39857069896
0.000652	1.802	1.40099821556
0.000653	1.788	1.39393543609
0.000654	1.786	1.40292694036
0.000655	1.78	1.39985713557
0.000656	1.79	1.40779970166
0.000657	1.778	1.40737912447
0.000658	1.776	1.40492846793
0.000659	1.768	1.40220397946
0.00066	1.77	1.40609388022
0.000661	1.77	1.40039280204
0.000662	1.764	1.40296257969
0.000663	1.76	1.38938835464
0.000664	1.76	1.39226434272
0.000665	1.75	1.37240664528
0.000666	1.758	1.37383987422
0.000667	1.744	1.37202915421
0.000668	1.746	1.35701289603
0.000669	1.738	1.34957622978
0.00067	1.73	1.33157801123
0.000671	1.73	1.33906683926
0.000672	1.712	1.33456210047
0.000673	1.708	1.33069004655
0.000674	1.7	1.31072499022
0.000675	1.698	1.30184330854
0.000676	1.692	1.30886821338
0.000677	1.694	1.31010075948
0.000678	1.69	1.31068684284
0.000679	1.686	1.30667670064
0.00068	1.672	1.30246535463
0.000681	1.672	1.29785053069
0.000682	1.656	1.29678988275
0.000683	1.644	1.29663564659
0.000684	1.648	1.30541028033
0.000685	1.65	1.30977097235
0.000686	1.642	1.31827007855
0.000687	1.63	1.3103816238
0.000688	1.626	1.30618681665
0.000689	1.63	1.31343062245
0.00069	1.626	1.30158518738
0.000691	1.618	1.29154016585
0.000692	1.612	1.29207430127
0.000693	1.604	1.27089889448
0.000694	1.602	1.26948651037
0.000695	1.606	1.27857889862
0.000696	1.604	1.27561122604
0.000697	1.6	1.28685663537
0.000698	1.586	1.27695105623
0.000699	1.58	1.2694880858
0.0007	1.586	1.26593996698
0.000701	1.566	1.25604299289
0.000702	1.56	1.25155902777
0.000703	1.558	1.25802861653
0.000704	1.558	1.25802861653
0.000705	1.55	1.26629380477
0.000706	1.54	1.2587295182
0.000707	1.536	1.2604380191
0.000708	1.528	1.2510859283
0.000709	1.522	1.25599203819
0.00071	1.52	1.24643491607
0.000711	1.518	1.24325218681
0.000712	1.524	1.24796794831
0.000713	1.51	1.24334226985
0.000714	1.5	1.2449899598
0.000715	1.508	1.22716584046
0.000716	1.496	1.21900943393
0.000717	1.492	1.24335674688
0.000718	1.49	1.24815864376
0.000719	1.474	1.2527266262
0.00072	1.464	1.24446936483
0.000721	1.45	1.24398553046
0.000722	1.444	1.24372987421
0.000723	1.44	1.24354332454
0.000724	1.442	1.25005439882
0.000725	1.454	1.26802365909
0.000726	1.454	1.274317072
0.000727	1.446	1.26612953524
0.000728	1.444	1.26287924997
0.000729	1.444	1.26604265331
0.00073	1.436	1.26566346238
0.000731	1.422	1.25535492989
0.000732	1.43	1.25423283325
0.000733	1.436	1.25455330696
0.000734	1.438	1.24826119062
0.000735	1.43	1.24302051471
0.000736	1.416	1.23407617269
0.000737	1.412	1.22729621526
0.000738	1.42	1.22784363825
0.000739	1.432	1.2318181684
0.00074	1.428	1.24932621841
0.000741	1.41	1.25135926096
0.000742	1.414	1.2643591262
0.000743	1.416	1.25496772867
0.000744	1.404	1.23320071359
0.000745	1.404	1.22669637645
0.000746	1.428	1.2283387155
0.000747	1.404	1.21358312447
0.000748	1.394	1.20779302863
0.000749	1.384	1.20189184206
0.00075	1.388	1.20725142369
0.000751	1.372	1.18895584443
0.000752	1.36	1.17064085013
0.000753	1.372	1.18220810351
0.000754	1.372	1.19733704528
0.000755	1.358	1.17381259152
0.000756	1.354	1.17842437178
0.000757	1.356	1.18712425634
0.000758	1.354	1.198617537
0.000759	1.36	1.19431989015
0.00076	1.348	1.18105715357
0.000761	1.348	1.1911742106
0.000762	1.352	1.18831645617
0.000763	1.348	1.1911742106
0.000764	1.338	1.186488938
0.000765	1.342	1.18196277437
0.000766	1.34	1.19012604374
0.000767	1.326	1.18478858874
0.000768	1.324	1.18449314055
0.000769	1.316	1.18327680616
0.00077	1.318	1.1835860763
0.000771	1.324	1.17941680504
0.000772	1.334	1.17917089516
0.000773	1.324	1.16405498152
0.000774	1.304	1.16085485742
0.000775	1.292	1.1535753118
0.000776	1.274	1.15538911194
0.000777	1.29	1.15840407458
0.000778	1.286	1.16284306766
0.000779	1.294	1.17113790819
0.00078	1.29	1.16012930314
0.000781	1.276	1.1557785255
0.000782	1.278	1.15961890292
0.000783	1.282	1.15692523527
0.000784	1.268	1.14550250982
0.000785	1.258	1.14517946192
0.000786	1.252	1.15086749889
0.000787	1.256	1.14125544906
0.000788	1.276	1.13834265492
0.000789	1.27	1.13714554917
0.00079	1.252	1.1280496443
0.000791	1.242	1.11688674448
0.000792	1.226	1.111271344
0.000793	1.242	1.12580460116
0.000794	1.244	1.12448388161
0.000795	1.242	1.13641365708
0.000796	1.234	1.1345677591
0.000797	1.228	1.14018244154
0.000798	1.224	1.15491298374
0.000799	1.22	1.15394973894
0.0008	1.206	1.14348764751
0.000801	1.2	1.14192819389
0.000802	1.196	1.13207066917
0.000803	1.194	1.12621667542
0.000804	1.182	1.12110481223
0.000805	1.186	1.13287422073
0.000806	1.188	1.12456925087
0.000807	1.196	1.12853178954
0.000808	1.198	1.12906864273
0.000809	1.194	1.12976280696
0.00081	1.198	1.13437030991
0.000811	1.184	1.11451514122
0.000812	1.166	1.09473467105
0.000813	1.154	1.08364385293
0.000814	1.152	1.0848483765
0.000815	1.138	1.0765481875
0.000816	1.144	1.08039992595
0.000817	1.14	1.09927248669
0.000818	1.15	1.10972969682
0.000819	1.124	1.09024034048
0.00082	1.114	1.08857889011
0.000821	1.102	1.07498651154
0.000822	1.11	1.08899035808
0.000823	1.11	1.08899035808
0.000824	1.106	1.08386530528
0.000825	1.1	1.1
0.000826	1.092	1.09157500887
0.000827	1.092	1.08974125369
0.000828	1.096	1.08571819548
0.000829	1.082	1.0766968004
0.00083	1.076	1.08176892172
0.000831	1.068	1.08230125196
0.000832	1.064	1.07140281874
0.000833	1.068	1.07859909141
0.000834	1.062	1.06871698779
0.000835	1.048	1.07596282464
0.000836	1.048	1.06475161423
0.000837	1.054	1.0559753785
0.000838	1.052	1.04942651005
0.000839	1.046	1.04684478315
0.00084	1.038	1.03949795575
0.000841	1.042	1.02773342847
0.000842	1.032	1.02906559558
0.000843	1.024	1.03702651847
0.000844	1.034	1.03578183031
0.000845	1.032	1.02517120521
0.000846	1.032	1.02906559558
0.000847	1.046	1.0333847299
0.000848	1.028	1.01154139807
0.000849	1.034	1.02608186808
0.00085	1.022	1.01858529343
0.000851	1.026	1.0321453386
0.000852	1.034	1.03963647493
0.000853	1.03	1.04551422755
0.000854	1.014	1.0400980723
0.000855	1.016	1.04103025893
0.000856	1.02	1.04096109437
0.000857	1.018	1.03618338145
0.000858	1.022	1.02445888156
0.000859	1.024	1.02733830845
0.00086	1.022	1.01858529343
0.000861	1.024	1.02148127736
0.000862	1.014	1.01479258965
0.000863	1.016	1.02749403891
0.000864	1.01	1.03435970532
0.000865	1.012	1.03723478538
0.000866	1.008	1.02953193248
0.000867	1.01	1.03242433137
0.000868	1.008	1.03340988964
0.000869	1.006	1.01880518255
0.00087	1.0	1.017840852
0.000871	1.006	1.01289881035
0.000872	1.002	1.00697368387
0.000873	0.996	0.995983935613
0.000874	0.994	1.00695779455
0.000875	0.988	0.995919675476
0.000876	0.98	0.985697722428
0.000877	0.97	0.986458311334
0.000878	0.97	0.986458311334
0.000879	0.968	0.979273199878
0.00088	0.974	0.992634877485
0.000881	0.968	0.991451461243
0.000882	0.978	0.990714893398
0.000883	0.978	0.990714893398
0.000884	0.98	0.977547952788
0.000885	0.98	0.963119930227
0.000886	0.978	0.964114101131
0.000887	0.972	0.958757529306
0.000888	0.964	0.950107362354
0.000889	0.966	0.972030863708
0.00089	0.96	0.966643677888
0.000891	0.954	0.96534139039
0.000892	0.954	0.96534139039
0.000893	0.954	0.963267356449
0.000894	0.948	0.955665213346
0.000895	0.95	0.956817641978
0.000896	0.94	0.957287835502
0.000897	0.94	0.955196314901
0.000898	0.94	0.961457227338
0.000899	0.934	0.96418048103
0.0009	0.932	0.965078235171
0.000901	0.928	0.964788059628
0.000902	0.934	0.966252554977
0.000903	0.926	0.963599501868
0.000904	0.91	0.955981171363
0.000905	0.906	0.959772889803
0.000906	0.902	0.953098106178
0.000907	0.896	0.95141158286
0.000908	0.9	0.951840322743
0.000909	0.906	0.957686796401
0.00091	0.904	0.950149461927
0.000911	0.9	0.951840322743
0.000912	0.898	0.944243612634
0.000913	0.908	0.94843871705
0.000914	0.908	0.937835806525
0.000915	0.902	0.929728992772
0.000916	0.9	0.921954445729
0.000917	0.902	0.918910224124
0.000918	0.906	0.923668771801
0.000919	0.906	0.923668771801
0.00092	0.9	0.917605579756
0.000921	0.89	0.919728220726
0.000922	0.886	0.923582156605
0.000923	0.892	0.925384244517
0.000924	0.888	0.927068498009
0.000925	0.882	0.920910419096
0.000926	0.89	0.924067097131
0.000927	0.892	0.921051572932
0.000928	0.878	0.909459179953
0.000929	0.874	0.908913637262
0.00093	0.868	0.902538641832
0.000931	0.87	0.906145683651
0.000932	0.858	0.895452958005
0.000933	0.846	0.8912261217
0.000934	0.848	0.894927930059
0.000935	0.844	0.887504366186
0.000936	0.844	0.889755022464
0.000937	0.834	0.882294735335
0.000938	0.826	0.876198607623
0.000939	0.828	0.875451883315
0.00094	0.828	0.866265548201
0.000941	0.82	0.862322445492
0.000942	0.818	0.867684274376
0.000943	0.818	0.867684274376
0.000944	0.812	0.86755749089
0.000945	0.812	0.874446110404
0.000946	0.81	0.877439456601
0.000947	0.81	0.863655023722
0.000948	0.808	0.864370291021
0.000949	0.806	0.860444071396
0.00095	0.806	0.860444071396
0.000951	0.814	0.873729935392
0.000952	0.802	0.875668887194
0.000953	0.8	0.880908621822
0.000954	0.796	0.866247077917
0.000955	0.794	0.866927909344
0.000956	0.776	0.847244946872
0.000957	0.776	0.844881056717
0.000958	0.782	0.859346263156
0.000959	0.778	0.84659081025
0.00096	0.776	0.844881056717
0.000961	0.778	0.853648639664
0.000962	0.772	0.843810405245
0.000963	0.768	0.842719407632
0.000964	0.766	0.850437534449
0.000965	0.77	0.846817571854
0.000966	0.77	0.844452485342
0.000967	0.764	0.834448320749
0.000968	0.756	0.834544186967
0.000969	0.762	0.835078439429
0.00097	0.764	0.836841681562
0.000971	0.766	0.84097800209
0.000972	0.764	0.836841681562
0.000973	0.76	0.828492607088
0.000974	0.758	0.821849134574
0.000975	0.75	0.817006731918
0.000976	0.754	0.815772026978
0.000977	0.746	0.825520441903
0.000978	0.746	0.81822001931
0.000979	0.75	0.814555093287
0.00098	0.746	0.81822001931
0.000981	0.744	0.816372464014
0.000982	0.752	0.813938572621
0.000983	0.752	0.821277054349
0.000984	0.75	0.826740588093
0.000985	0.742	0.824279078953
0.000986	0.732	0.81742033251
0.000987	0.728	0.818545050684
0.000988	0.724	0.807356179143
0.000989	0.718	0.799046932289
0.00099	0.716	0.799589894884
0.000991	0.712	0.795648163449
0.000992	0.712	0.785529121039
0.000993	0.716	0.79205050344
0.000994	0.72	0.790948797331
0.000995	0.714	0.792593212184
0.000996	0.714	0.787530316877
0.000997	0.72	0.798498591107
0.000998	0.718	0.804037312567
0.000999	0.724	0.804875145597
0.001	0.722	0.805429078194
0.001001	0.718	0.808996909759
0.001002	0.702	0.808205419432
0.001003	0.698	0.806719282031
0.001004	0.706	0.812135456682
0.001005	0.708	0.814085990544
0.001006	0.716	0.807058857829
0.001007	0.712	0.800659727974
0.001008	0.708	0.804198980352
0.001009	0.704	0.792706755364
0.00101	0.696	0.80223687275
0.001011	0.694	0.782536900088
0.001012	0.69	0.778395786217
0.001013	0.686	0.776790834137
0.001014	0.684	0.787492222184
0.001015	0.686	0.789559370789
0.001016	0.686	0.789559370789
0.001017	0.69	0.791138420253
0.001018	0.692	0.78558004048
0.001019	0.698	0.784089280631
0.00102	0.702	0.793218759234
0.001021	0.702	0.793218759234
0.001022	0.698	0.789174251987
0.001023	0.688	0.778881248972
0.001024	0.686	0.779361276944
0.001025	0.684	0.774689615265
0.001026	0.686	0.77421185731
0.001027	0.686	0.77421185731
0.001028	0.676	0.77137798776
0.001029	0.684	0.774689615265
0.00103	0.676	0.768780853039
0.001031	0.678	0.768320245731
0.001032	0.668	0.76274242048
0.001033	0.66	0.76183987819
0.001034	0.65	0.758617163001
0.001035	0.656	0.762668997665
0.001036	0.66	0.772269383052
0.001037	0.664	0.774018087644
0.001038	0.662	0.777017374323
0.001039	0.658	0.775265115944
0.00104	0.658	0.777840600637
0.001041	0.654	0.786310371291
0.001042	0.656	0.785916026049
0.001043	0.65	0.784538080656
0.001044	0.656	0.783367091471
0.001045	0.658	0.78296615508
0.001046	0.652	0.776463778936
0.001047	0.648	0.766874174816
0.001048	0.642	0.76800781246
0.001049	0.64	0.770973410696
0.00105	0.644	0.775412148473
0.001051	0.64	0.776144316477
0.001052	0.64	0.778716893357
0.001053	0.64	0.781280999385
0.001054	0.636	0.774276436423
0.001055	0.632	0.772383324522
0.001056	0.634	0.772038859126
0.001057	0.632	0.774968386452
0.001058	0.636	0.774276436423
0.001059	0.64	0.773563184233
0.00106	0.646	0.780182030042
0.001061	0.644	0.785661504721
0.001062	0.642	0.786025444881
0.001063	0.642	0.783476866283
0.001064	0.638	0.779073809084
0.001065	0.634	0.774625070599
0.001066	0.632	0.780112812355
0.001067	0.628	0.773056272208
0.001068	0.618	0.772059583193
0.001069	0.604	0.763664847954
0.00107	0.6	0.761577310586
0.001071	0.592	0.75995789357
0.001072	0.594	0.759713103744
0.001073	0.596	0.76209185798
0.001074	0.594	0.759713103744
0.001075	0.594	0.751773902181
0.001076	0.58	0.737292343647
0.001077	0.578	0.729325715987
0.001078	0.574	0.724240291616
0.001079	0.578	0.726578282087
0.00108	0.576	0.724033148412
0.001081	0.586	0.728425699711
0.001082	0.58	0.723602100605
0.001083	0.57	0.721872564931
0.001084	0.572	0.724441854119
0.001085	0.566	0.713893549488
0.001086	0.57	0.716309988762
0.001087	0.57	0.719096655534
0.001088	0.57	0.721872564931
0.001089	0.574	0.721473492237
0.00109	0.57	0.710703876449
0.001091	0.57	0.710703876449
0.001092	0.566	0.708268310741
0.001093	0.566	0.696881625529
0.001094	0.57	0.699356847396
0.001095	0.568	0.702407289256
0.001096	0.564	0.708451833225
0.001097	0.568	0.710898023629
0.001098	0.566	0.711086492629
0.001099	0.564	0.711269287963
0.0011	0.566	0.711086492629
0.001101	0.564	0.708451833225
0.001102	0.562	0.711446414005
0.001103	0.556	0.709129043264
0.001104	0.556	0.709129043264
0.001105	0.552	0.709433576877
0.001106	0.55	0.712390342439
0.001107	0.552	0.715049648626
0.001108	0.552	0.720621953593
0.001109	0.546	0.715460690744
0.00111	0.544	0.715586472762
0.001111	0.54	0.710211236183
0.001112	0.534	0.710523750483
0.001113	0.536	0.718821257337
0.001114	0.532	0.719010431079
0.001115	0.538	0.715930164192
0.001116	0.534	0.710523750483
0.001117	0.54	0.710211236183
0.001118	0.538	0.707499823322
0.001119	0.538	0.707499823322
0.00112	0.538	0.713131123988
0.001121	0.534	0.713333021807
0.001122	0.534	0.718918632392
0.001123	0.532	0.721786672085
0.001124	0.53	0.713512438574
0.001125	0.524	0.705282921954
0.001126	0.524	0.702441456635
0.001127	0.522	0.699654200302
0.001128	0.524	0.702441456635
0.001129	0.522	0.693913539283
0.00113	0.518	0.691141085452
0.001131	0.514	0.685422497442
0.001132	0.516	0.676567808871
0.001133	0.514	0.676612148871
0.001134	0.514	0.682498351646
0.001135	0.514	0.679561623401
0.001136	0.518	0.673554749074
0.001137	0.514	0.676612148871
0.001138	0.518	0.685329118016
0.001139	0.516	0.682454394081
0.00114	0.516	0.68537872742
0.001141	0.516	0.68537872742
0.001142	0.51	0.682568677863
0.001143	0.51	0.682568677863
0.001144	0.512	0.694158483345
0.001145	0.504	0.679694048819
0.001146	0.504	0.679694048819
0.001147	0.502	0.682638996835
0.001148	0.498	0.679702876263
0.001149	0.498	0.673792252849
0.00115	0.494	0.670793559898
0.001151	0.494	0.673768506239
0.001152	0.488	0.664722498491
0.001153	0.488	0.664722498491
0.001154	0.486	0.66166759026
0.001155	0.49	0.664755594185
0.001156	0.486	0.667685554734
0.001157	0.488	0.676650574521
0.001158	0.488	0.67368835525
0.001159	0.48	0.67052218457
0.00116	0.478	0.667469849506
0.001161	0.478	0.670459543895
0.001162	0.47	0.667158152165
0.001163	0.478	0.670459543895
0.001164	0.482	0.682404572083
0.001165	0.486	0.685422497442
0.001166	0.484	0.679517475861
0.001167	0.478	0.682287329503
0.001168	0.476	0.682219905895
0.001169	0.478	0.67639929036
0.00117	0.474	0.682146611807
0.001171	0.47	0.679043444855
0.001172	0.466	0.675902359812
0.001173	0.464	0.678751795578
0.001174	0.462	0.675689277701
0.001175	0.46	0.675573830162
0.001176	0.462	0.678642763168
0.001177	0.458	0.678406957511
0.001178	0.454	0.678147476586
0.001179	0.46	0.690217357069
0.00118	0.458	0.690098543688
0.001181	0.46	0.687313611098
0.001182	0.472	0.690808222302
0.001183	0.464	0.690437542432
0.001184	0.47	0.696491205975
0.001185	0.464	0.696206865809
0.001186	0.464	0.696206865809
0.001187	0.462	0.696100567447
0.001188	0.46	0.693108938047
0.001189	0.452	0.686801281303
0.00119	0.456	0.681222430635
0.001191	0.452	0.6780088495
0.001192	0.45	0.674907401056
0.001193	0.448	0.674756252287
0.001194	0.44	0.665131565933
0.001195	0.442	0.665308950789
0.001196	0.436	0.65261320857
0.001197	0.436	0.649541376665
0.001198	0.442	0.656228618699
0.001199	0.434	0.655472348768
0.0012	0.442	0.665308950789
0.001201	0.438	0.661933531406
0.001202	0.438	0.661933531406
0.001203	0.438	0.661933531406
0.001204	0.438	0.661933531406
0.001205	0.434	0.661546672579
0.001206	0.43	0.651996932508
0.001207	0.426	0.654617445536
0.001208	0.432	0.658312995466
0.001209	0.436	0.658713898442
0.00121	0.438	0.664948118277
0.001211	0.434	0.661546672579
0.001212	0.432	0.664361347461
0.001213	0.43	0.664153596693
0.001214	0.43	0.664153596693
0.001215	0.428	0.660920570114
0.001216	0.422	0.657203164935
0.001217	0.414	0.646996136001
0.001218	0.418	0.647515250786
0.001219	0.418	0.647515250786
0.00122	0.426	0.654617445536
0.001221	0.43	0.661135387043
0.001222	0.43	0.658103335351
0.001223	0.424	0.654388263953
0.001224	0.418	0.650596649238
0.001225	0.42	0.650845603811
0.001226	0.422	0.651088319662
0.001227	0.418	0.650596649238
0.001228	0.412	0.646727144938
0.001229	0.396	0.638109708436
0.00123	0.398	0.641557479888
0.001231	0.404	0.64558810398
0.001232	0.41	0.646451854356
0.001233	0.406	0.645882342227
0.001234	0.404	0.642482684592
0.001235	0.4	0.644980619864
0.001236	0.4	0.641872261435
0.001237	0.396	0.634967715715
0.001238	0.396	0.638109708436
0.001239	0.398	0.641557479888
0.00124	0.398	0.641557479888
0.001241	0.402	0.642180659939
0.001242	0.402	0.642180659939
0.001243	0.41	0.643350604259
0.001244	0.408	0.643067648074
0.001245	0.408	0.643067648074
0.001246	0.412	0.637382145969
0.001247	0.412	0.643627221301
0.001248	0.416	0.650341448779
0.001249	0.412	0.643627221301
0.00125	0.412	0.643627221301
0.001251	0.416	0.64416147044
0.001252	0.414	0.637655079177
0.001253	0.408	0.633668683146
0.001254	0.406	0.63020948898
0.001255	0.404	0.626724819997
0.001256	0.396	0.625447040124
0.001257	0.392	0.621559329429
0.001258	0.394	0.625111190109
0.001259	0.394	0.625111190109
0.00126	0.398	0.628964227918
0.001261	0.398	0.619351273511
0.001262	0.396	0.609248717684
0.001263	0.388	0.6078289233
0.001264	0.388	0.6078289233
0.001265	0.386	0.607456994363
0.001266	0.384	0.600453162203
0.001267	0.384	0.600453162203
0.001268	0.39	0.604896685393
0.001269	0.392	0.608552380654
0.00127	0.39	0.604896685393
0.001271	0.39	0.611473629848
0.001272	0.39	0.614735715572
0.001273	0.382	0.619738654596
0.001274	0.374	0.614917880696
0.001275	0.378	0.612467141976
0.001276	0.376	0.612065355987
0.001277	0.376	0.612065355987
0.001278	0.374	0.614917880696
0.001279	0.378	0.615723964127
0.00128	0.376	0.615324304737
0.001281	0.38	0.619354502688
0.001282	0.378	0.618963649983
0.001283	0.372	0.614504678583
0.001284	0.37	0.617332973362
0.001285	0.368	0.61690842108
0.001286	0.366	0.616477087977
0.001287	0.368	0.61690842108
0.001288	0.36	0.608604962188
0.001289	0.354	0.607193544103
0.00129	0.354	0.607193544103
0.001291	0.35	0.602909611799
0.001292	0.348	0.602408499276
0.001293	0.346	0.601900323974
0.001294	0.346	0.601900323974
0.001295	0.346	0.601900323974
0.001296	0.346	0.598568291843
0.001297	0.34	0.596992462264
0.001298	0.342	0.597524894879
0.001299	0.344	0.59805016512
0.0013	0.352	0.60340367914
0.001301	0.35	0.599583188557
0.001302	0.35	0.599583188557
0.001303	0.35	0.592874354311
0.001304	0.35	0.589491306128
0.001305	0.358	0.598193948482
0.001306	0.362	0.595781839267
0.001307	0.36	0.591945943478
0.001308	0.356	0.584178055048
0.001309	0.348	0.578701995849
0.00131	0.346	0.578172984495
0.001311	0.344	0.574163739712
0.001312	0.342	0.573616596692
0.001313	0.34	0.576541412216
0.001314	0.338	0.572499781659
0.001315	0.338	0.586307086773
0.001316	0.336	0.585750800256
0.001317	0.334	0.585187149551
0.001318	0.336	0.585750800256
0.001319	0.338	0.586307086773
0.00132	0.334	0.585187149551
0.001321	0.334	0.58175940044
0.001322	0.336	0.582326368972
0.001323	0.336	0.585750800256
0.001324	0.338	0.589708402518
0.001325	0.332	0.588027210255
0.001326	0.332	0.588027210255
0.001327	0.328	0.580013792939
0.001328	0.32	0.574108003776
0.001329	0.326	0.582858473388
0.00133	0.322	0.574731241538
0.001331	0.318	0.56997894698
0.001332	0.32	0.570613704707
0.001333	0.322	0.571240754849
0.001334	0.322	0.571240754849
0.001335	0.314	0.558035841143
0.001336	0.308	0.556
0.001337	0.308	0.556
0.001338	0.31	0.556686626389
0.001339	0.308	0.556
0.00134	0.31	0.560267793113
0.001341	0.306	0.562462443191
0.001342	0.312	0.568028168316
0.001343	0.308	0.559585560929
0.001344	0.31	0.5673623181
0.001345	0.308	0.566688627025
0.001346	0.298	0.563201562498
0.001347	0.298	0.566741563678
0.001348	0.286	0.547908751527
0.001349	0.288	0.55231874855
0.00135	0.292	0.564567090787
0.001351	0.296	0.566024734442
0.001352	0.302	0.568151388276
0.001353	0.304	0.568844442708
0.001354	0.308	0.566688627025
0.001355	0.308	0.566688627025
0.001356	0.308	0.570206979964
0.001357	0.304	0.568844442708
0.001358	0.304	0.572349543548
0.001359	0.306	0.576510190717
0.00136	0.306	0.573030540198
0.001361	0.308	0.573703756306
0.001362	0.304	0.572349543548
0.001363	0.298	0.570259590011
0.001364	0.298	0.570259590011
0.001365	0.302	0.57166073855
0.001366	0.302	0.57166073855
0.001367	0.3	0.567450438364
0.001368	0.302	0.564620226347
0.001369	0.292	0.5538375213
0.00137	0.292	0.5538375213
0.001371	0.292	0.546567470675
0.001372	0.292	0.546567470675
0.001373	0.29	0.54580216196
0.001374	0.286	0.544246267787
0.001375	0.286	0.544246267787
0.001376	0.286	0.544246267787
0.001377	0.286	0.540558969956
0.001378	0.29	0.542125446737
0.001379	0.296	0.54807298784
0.00138	0.294	0.536249941725
0.001381	0.294	0.536249941725
0.001382	0.288	0.541346469463
0.001383	0.29	0.54580216196
0.001384	0.29	0.54580216196
0.001385	0.286	0.544246267787
0.001386	0.282	0.54265642906
0.001387	0.278	0.541032346538
0.001388	0.27	0.530188645672
0.001389	0.272	0.534804637227
0.00139	0.268	0.533081607261
0.001391	0.266	0.532206726752
0.001392	0.27	0.533947562968
0.001393	0.274	0.53565287267
0.001394	0.272	0.534804637227
0.001395	0.272	0.534804637227
0.001396	0.272	0.534804637227
0.001397	0.266	0.532206726752
0.001398	0.268	0.533081607261
0.001399	0.266	0.528435426519
0.0014	0.264	0.527545258722
0.001401	0.264	0.527545258722
0.001402	0.268	0.529316540456
0.001403	0.268	0.529316540456
0.001404	0.27	0.537680202351
0.001405	0.268	0.533081607261
0.001406	0.266	0.532206726752
0.001407	0.266	0.532206726752
0.001408	0.27	0.533947562968
0.001409	0.266	0.532206726752
0.00141	0.268	0.533081607261
0.001411	0.26	0.529528091795
0.001412	0.258	0.528617063667
0.001413	0.26	0.529528091795
0.001414	0.256	0.523893118871
0.001415	0.254	0.519118483585
0.001416	0.26	0.525737577124
0.001417	0.264	0.527545258722
0.001418	0.262	0.522834581871
0.001419	0.264	0.527545258722
0.00142	0.264	0.527545258722
0.001421	0.262	0.522834581871
0.001422	0.266	0.528435426519
0.001423	0.264	0.527545258722
0.001424	0.262	0.526645991155
0.001425	0.25	0.513322510708
0.001426	0.246	0.511355062554
0.001427	0.252	0.514291745996
0.001428	0.25	0.509411425078
0.001429	0.254	0.519118483585
0.00143	0.254	0.522956977198
0.001431	0.252	0.522011494126
0.001432	0.256	0.523893118871
0.001433	0.252	0.522011494126
0.001434	0.25	0.521056618805
0.001435	0.252	0.5258288695
0.001436	0.25	0.513322510708
0.001437	0.25	0.505470078244
0.001438	0.248	0.504475965731
0.001439	0.25	0.501497756725
0.00144	0.25	0.501497756725
0.001441	0.254	0.503471945594
0.001442	0.26	0.506359556047
0.001443	0.256	0.500463784904
0.001444	0.258	0.505406766872
0.001445	0.258	0.505406766872
0.001446	0.252	0.502489800892
0.001447	0.254	0.507428812741
0.001448	0.254	0.507428812741
0.001449	0.252	0.506454341476
0.00145	0.252	0.506454341476
0.001451	0.248	0.504475965731
0.001452	0.25	0.509411425078
0.001453	0.248	0.508425019054
0.001454	0.248	0.508425019054
0.001455	0.246	0.503471945594
0.001456	0.238	0.487191953957
0.001457	0.236	0.486111098413
0.001458	0.236	0.486111098413
0.001459	0.236	0.486111098413
0.00146	0.236	0.486111098413
0.001461	0.234	0.489125750702
0.001462	0.238	0.491279960918
0.001463	0.242	0.497429391974
0.001464	0.244	0.50245795844
0.001465	0.244	0.506422748304
0.001466	0.242	0.501433943805
0.001467	0.24	0.500399840128
0.001468	0.24	0.504380808517
0.001469	0.236	0.502298715905
0.00147	0.238	0.503344812231
0.001471	0.236	0.490208119068
0.001472	0.23	0.478643917751
0.001473	0.228	0.477510209315
0.001474	0.23	0.478643917751
0.001475	0.226	0.472148281793
0.001476	0.216	0.461891762213
0.001477	0.218	0.463115536341
0.001478	0.216	0.453148982124
0.001479	0.214	0.451889366992
0.00148	0.212	0.446156923066
0.001481	0.214	0.451889366992
0.001482	0.214	0.451889366992
0.001483	0.214	0.456293765024
0.001484	0.204	0.449871092648
0.001485	0.206	0.459960867901
0.001486	0.198	0.45474828202
0.001487	0.2	0.460434577329
0.001488	0.212	0.468034186786
0.001489	0.206	0.464288703287
0.00149	0.208	0.465549138115
0.001491	0.208	0.465549138115
0.001492	0.202	0.461731523723
0.001493	0.202	0.461731523723
0.001494	0.204	0.463016198421
0.001495	0.206	0.464288703287
0.001496	0.206	0.464288703287
0.001497	0.206	0.464288703287
0.001498	0.206	0.464288703287
0.001499	0.208	0.465549138115
0.0015	0.206	0.464288703287
0.001501	0.206	0.464288703287
0.001502	0.206	0.464288703287
0.001503	0.206	0.459960867901
0.001504	0.204	0.458676356487
0.001505	0.2	0.45607017004
0.001506	0.2	0.45607017004
0.001507	0.194	0.44312977783
0.001508	0.19	0.440340777126
0.001509	0.194	0.447620374871
0.00151	0.198	0.45032876879
0.001511	0.196	0.448981068643
0.001512	0.194	0.44312977783
0.001513	0.194	0.44312977783
0.001514	0.198	0.445865450557
0.001515	0.2	0.4472135955
0.001516	0.202	0.448548771038
0.001517	0.202	0.448548771038
0.001518	0.202	0.448548771038
0.001519	0.202	0.452985650987
0.00152	0.2	0.451663591625
0.001521	0.202	0.457379492326
0.001522	0.196	0.448981068643
0.001523	0.194	0.447620374871
0.001524	0.196	0.453413718363
0.001525	0.192	0.450706112672
0.001526	0.19	0.444859528391
0.001527	0.19	0.444859528391
0.001528	0.192	0.441742006153
0.001529	0.196	0.444504218203
0.00153	0.194	0.44312977783
0.001531	0.196	0.444504218203
0.001532	0.198	0.45032876879
0.001533	0.194	0.447620374871
0.001534	0.192	0.446246568614
0.001535	0.19	0.440340777126
0.001536	0.192	0.441742006153
0.001537	0.19	0.440340777126
0.001538	0.188	0.438925961866
0.001539	0.194	0.452066366809
0.00154	0.19	0.449332838773
0.001541	0.18	0.428485705713
0.001542	0.18	0.428485705713
0.001543	0.178	0.422274792049
0.001544	0.176	0.415961536683
0.001545	0.178	0.422274792049
0.001546	0.176	0.415961536683
0.001547	0.178	0.422274792049
0.001548	0.178	0.417511676483
0.001549	0.178	0.417511676483
0.00155	0.18	0.419046536795
0.001551	0.18	0.419046536795
0.001552	0.178	0.417511676483
0.001553	0.178	0.417511676483
0.001554	0.172	0.412814728419
0.001555	0.17	0.406324993078
0.001556	0.172	0.40794117223
0.001557	0.176	0.415961536683
0.001558	0.174	0.409541206718
0.001559	0.174	0.409541206718
0.00156	0.178	0.417511676483
0.001561	0.174	0.409541206718
0.001562	0.174	0.414395945926
0.001563	0.172	0.412814728419
0.001564	0.172	0.412814728419
0.001565	0.168	0.409604687473
0.001566	0.17	0.411217703899
0.001567	0.168	0.409604687473
0.001568	0.168	0.409604687473
0.001569	0.164	0.406329915217
0.00157	0.162	0.404667764963
0.001571	0.162	0.404667764963
0.001572	0.166	0.40797548946
0.001573	0.164	0.406329915217
0.001574	0.164	0.411222567474
0.001575	0.162	0.409580272962
0.001576	0.16	0.402988833592
0.001577	0.16	0.402988833592
0.001578	0.162	0.409580272962
0.001579	0.168	0.419256484744
0.00158	0.168	0.419256484744
0.001581	0.166	0.41766493748
0.001582	0.166	0.41766493748
0.001583	0.166	0.41766493748
0.001584	0.164	0.416057688308
0.001585	0.164	0.416057688308
0.001586	0.166	0.41766493748
0.001587	0.164	0.416057688308
0.001588	0.168	0.419256484744
0.001589	0.166	0.41766493748
0.00159	0.162	0.414434554544
0.001591	0.158	0.411139878873
0.001592	0.16	0.402988833592
0.001593	0.16	0.402988833592
0.001594	0.162	0.404667764963
0.001595	0.162	0.39969488363
0.001596	0.16	0.397994974843
0.001597	0.158	0.396277680421
0.001598	0.156	0.394542773347
0.001599	0.152	0.391019181115
0.0016	0.15	0.384057287393
0.001601	0.15	0.384057287393
0.001602	0.154	0.387664803664
0.001603	0.15	0.384057287393
0.001604	0.15	0.384057287393
0.001605	0.152	0.391019181115
0.001606	0.15	0.384057287393
0.001607	0.15	0.384057287393
0.001608	0.148	0.382225064589
0.001609	0.144	0.37850231175
0.00161	0.148	0.387422250264
0.001611	0.146	0.385595643129
0.001612	0.146	0.385595643129
0.001613	0.144	0.383749918567
0.001614	0.146	0.385595643129
0.001615	0.146	0.385595643129
0.001616	0.15	0.389230009121
0.001617	0.148	0.382225064589
0.001618	0.152	0.38587044458
0.001619	0.152	0.38587044458
0.00162	0.15	0.378813938498
0.001621	0.152	0.380652072108
0.001622	0.15	0.37349698794
0.001623	0.152	0.375361159418
0.001624	0.15	0.37349698794
0.001625	0.15	0.37349698794
0.001626	0.15	0.378813938498
0.001627	0.148	0.376956230881
0.001628	0.146	0.375078658417
0.001629	0.144	0.37318092127
0.00163	0.148	0.382225064589
0.001631	0.148	0.382225064589
0.001632	0.148	0.382225064589
0.001633	0.148	0.382225064589
0.001634	0.146	0.380373500654
0.001635	0.144	0.37850231175
0.001636	0.144	0.37318092127
0.001637	0.142	0.37126271022
0.001638	0.142	0.37126271022
0.001639	0.142	0.376611205356
0.00164	0.14	0.369323706252
0.001641	0.14	0.369323706252
0.001642	0.134	0.363378590454
0.001643	0.132	0.361353012994
0.001644	0.13	0.359304884464
0.001645	0.13	0.359304884464
0.001646	0.134	0.368841429343
0.001647	0.134	0.368841429343
0.001648	0.136	0.376170174256
0.001649	0.138	0.378095226101
0.00165	0.136	0.376170174256
0.001651	0.132	0.372257975066
0.001652	0.128	0.368260777167
0.001653	0.124	0.364175781732
0.001654	0.116	0.3500628515
0.001655	0.116	0.3500628515
0.001656	0.116	0.3500628515
0.001657	0.116	0.3500628515
0.001658	0.118	0.357877073868
0.001659	0.118	0.352244233452
0.00166	0.116	0.344302192848
0.001661	0.114	0.342058474533
0.001662	0.114	0.342058474533
0.001663	0.116	0.3500628515
0.001664	0.116	0.3500628515
0.001665	0.118	0.352244233452
0.001666	0.118	0.352244233452
0.001667	0.118	0.346519840702
0.001668	0.122	0.350878896487
0.001669	0.12	0.34292856399
0.00167	0.12	0.34292856399
0.001671	0.116	0.338443496023
0.001672	0.116	0.338443496023
0.001673	0.114	0.336160675868
0.001674	0.118	0.340699280892
0.001675	0.118	0.340699280892
0.001676	0.118	0.334777538076
0.001677	0.118	0.334777538076
0.001678	0.114	0.324043206996
0.001679	0.112	0.321645767888
0.00168	0.112	0.321645767888
0.001681	0.11	0.31921779399
0.001682	0.114	0.324043206996
0.001683	0.114	0.324043206996
0.001684	0.114	0.324043206996
0.001685	0.112	0.321645767888
0.001686	0.11	0.325422801905
0.001687	0.114	0.330157538154
0.001688	0.11	0.325422801905
0.001689	0.104	0.318094325633
0.00169	0.106	0.320568245464
0.001691	0.104	0.318094325633
0.001692	0.106	0.320568245464
0.001693	0.106	0.32674760902
0.001694	0.104	0.32432082881
0.001695	0.102	0.321863325031
0.001696	0.102	0.328018292173
0.001697	0.106	0.33281225939
0.001698	0.106	0.33281225939
0.001699	0.108	0.335165630696
0.0017	0.108	0.335165630696
0.001701	0.106	0.33281225939
0.001702	0.106	0.33281225939
0.001703	0.106	0.33281225939
0.001704	0.106	0.33281225939
0.001705	0.108	0.335165630696
0.001706	0.108	0.335165630696
0.001707	0.106	0.33281225939
0.001708	0.106	0.33281225939
0.001709	0.106	0.33281225939
0.00171	0.106	0.33281225939
0.001711	0.108	0.335165630696
0.001712	0.106	0.32674760902
0.001713	0.106	0.32674760902
0.001714	0.102	0.321863325031
0.001715	0.1	0.319374388453
0.001716	0.102	0.321863325031
0.001717	0.102	0.321863325031
0.001718	0.104	0.330430022849
0.001719	0.104	0.330430022849
0.00172	0.102	0.321863325031
0.001721	0.102	0.321863325031
0.001722	0.104	0.32432082881
0.001723	0.102	0.321863325031
0.001724	0.1	0.319374388453
0.001725	0.1	0.319374388453
0.001726	0.1	0.319374388453
0.001727	0.1	0.319374388453
0.001728	0.098	0.316853278348
0.001729	0.1	0.319374388453
0.00173	0.098	0.316853278348
0.001731	0.098	0.316853278348
0.001732	0.098	0.316853278348
0.001733	0.098	0.316853278348
0.001734	0.096	0.314299220489
0.001735	0.096	0.314299220489
0.001736	0.094	0.311711404989
0.001737	0.092	0.309088983951
0.001738	0.092	0.309088983951
0.001739	0.094	0.311711404989
0.00174	0.094	0.305227783794
0.001741	0.096	0.314299220489
0.001742	0.098	0.316853278348
0.001743	0.102	0.321863325031
0.001744	0.1	0.319374388453
0.001745	0.1	0.319374388453
0.001746	0.098	0.316853278348
0.001747	0.098	0.316853278348
0.001748	0.098	0.316853278348
0.001749	0.098	0.316853278348
0.00175	0.098	0.316853278348
0.001751	0.096	0.314299220489
0.001752	0.098	0.323103698524
0.001753	0.098	0.323103698524
0.001754	0.096	0.320599438552
0.001755	0.096	0.320599438552
0.001756	0.094	0.311711404989
0.001757	0.098	0.316853278348
0.001758	0.094	0.305227783794
0.001759	0.09	0.299833287011
0.00176	0.092	0.302549169558
0.001761	0.086	0.28740911607
0.001762	0.086	0.28740911607
0.001763	0.088	0.290268840904
0.001764	0.088	0.290268840904
0.001765	0.09	0.293087017795
0.001766	0.092	0.295864834004
0.001767	0.092	0.295864834004
0.001768	0.09	0.293087017795
0.001769	0.09	0.293087017795
0.00177	0.092	0.295864834004
0.001771	0.088	0.290268840904
0.001772	0.09	0.293087017795
0.001773	0.09	0.293087017795
0.001774	0.09	0.293087017795
0.001775	0.09	0.293087017795
0.001776	0.09	0.293087017795
0.001777	0.09	0.293087017795
0.001778	0.09	0.293087017795
0.001779	0.092	0.295864834004
0.00178	0.09	0.293087017795
0.001781	0.09	0.293087017795
0.001782	0.09	0.293087017795
0.001783	0.09	0.293087017795
0.001784	0.088	0.290268840904
0.001785	0.088	0.290268840904
0.001786	0.086	0.28740911607
0.001787	0.088	0.290268840904
0.001788	0.088	0.290268840904
0.001789	0.088	0.290268840904
0.00179	0.086	0.28740911607
0.001791	0.084	0.284506590433
0.001792	0.084	0.284506590433
0.001793	0.08	0.271293199325
0.001794	0.082	0.274364720764
0.001795	0.078	0.268171586862
0.001796	0.076	0.272440819262
0.001797	0.076	0.272440819262
0.001798	0.076	0.272440819262
0.001799	0.076	0.272440819262
0.0018	0.076	0.272440819262
0.001801	0.074	0.26930280355
0.001802	0.076	0.272440819262
0.001803	0.074	0.26930280355
0.001804	0.072	0.266112758056
0.001805	0.072	0.266112758056
0.001806	0.07	0.255147016443
0.001807	0.07	0.255147016443
0.001808	0.072	0.258487910742
0.001809	0.072	0.258487910742
0.00181	0.072	0.258487910742
0.001811	0.072	0.258487910742
0.001812	0.072	0.258487910742
0.001813	0.072	0.258487910742
0.001814	0.072	0.258487910742
0.001815	0.074	0.261770892194
0.001816	0.074	0.261770892194
0.001817	0.072	0.258487910742
0.001818	0.076	0.264998113201
0.001819	0.076	0.264998113201
0.00182	0.072	0.258487910742
0.001821	0.07	0.255147016443
0.001822	0.072	0.258487910742
0.001823	0.072	0.258487910742
0.001824	0.07	0.255147016443
0.001825	0.07	0.255147016443
0.001826	0.07	0.255147016443
0.001827	0.068	0.251745903641
0.001828	0.064	0.244752936652
0.001829	0.066	0.248282097623
0.00183	0.066	0.248282097623
0.001831	0.068	0.251745903641
0.001832	0.066	0.248282097623
0.001833	0.066	0.248282097623
0.001834	0.068	0.251745903641
0.001835	0.066	0.248282097623
0.001836	0.068	0.251745903641
0.001837	0.07	0.255147016443
0.001838	0.07	0.255147016443
0.001839	0.07	0.255147016443
0.00184	0.07	0.255147016443
0.001841	0.072	0.258487910742
0.001842	0.076	0.264998113201
0.001843	0.078	0.268171586862
0.001844	0.078	0.268171586862
0.001845	0.078	0.268171586862
0.001846	0.078	0.268171586862
0.001847	0.076	0.264998113201
0.001848	0.076	0.264998113201
0.001849	0.078	0.268171586862
0.00185	0.08	0.271293199325
0.001851	0.082	0.274364720764
0.001852	0.082	0.274364720764
0.001853	0.082	0.274364720764
0.001854	0.08	0.271293199325
0.001855	0.078	0.268171586862
0.001856	0.08	0.278567765544
0.001857	0.08	0.278567765544
0.001858	0.08	0.278567765544
0.001859	0.078	0.275528582909
0.00186	0.078	0.275528582909
0.001861	0.078	0.275528582909
0.001862	0.078	0.275528582909
0.001863	0.078	0.275528582909
0.001864	0.078	0.275528582909
0.001865	0.078	0.275528582909
0.001866	0.078	0.275528582909
0.001867	0.078	0.275528582909
0.001868	0.076	0.272440819262
0.001869	0.076	0.272440819262
0.00187	0.076	0.272440819262
0.001871	0.076	0.272440819262
0.001872	0.076	0.272440819262
0.001873	0.078	0.275528582909
0.001874	0.078	0.275528582909
0.001875	0.082	0.281559940332
0.001876	0.082	0.281559940332
0.001877	0.082	0.281559940332
0.001878	0.082	0.281559940332
0.001879	0.082	0.281559940332
0.00188	0.08	0.278567765544
0.001881	0.08	0.278567765544
0.001882	0.078	0.275528582909
0.001883	0.078	0.275528582909
0.001884	0.078	0.275528582909
0.001885	0.078	0.275528582909
0.001886	0.076	0.272440819262
0.001887	0.074	0.26930280355
0.001888	0.074	0.26930280355
0.001889	0.074	0.26930280355
0.00189	0.076	0.272440819262
0.001891	0.074	0.26930280355
0.001892	0.074	0.26930280355
0.001893	0.074	0.26930280355
0.001894	0.076	0.272440819262
0.001895	0.076	0.272440819262
0.001896	0.076	0.272440819262
0.001897	0.074	0.26930280355
0.001898	0.076	0.272440819262
0.001899	0.074	0.26930280355
0.0019	0.074	0.26930280355
0.001901	0.072	0.266112758056
0.001902	0.07	0.262868788562
0.001903	0.072	0.266112758056
0.001904	0.072	0.266112758056
0.001905	0.072	0.266112758056
0.001906	0.072	0.266112758056
0.001907	0.07	0.262868788562
0.001908	0.072	0.266112758056
0.001909	0.072	0.266112758056
0.00191	0.072	0.266112758056
0.001911	0.072	0.266112758056
0.001912	0.072	0.266112758056
0.001913	0.072	0.266112758056
0.001914	0.072	0.266112758056
0.001915	0.07	0.262868788562
0.001916	0.072	0.266112758056
0.001917	0.072	0.266112758056
0.001918	0.072	0.266112758056
0.001919	0.07	0.262868788562
0.00192	0.068	0.259568873327
0.001921	0.068	0.259568873327
0.001922	0.064	0.252792404949
0.001923	0.066	0.256210850668
0.001924	0.066	0.256210850668
0.001925	0.068	0.259568873327
0.001926	0.066	0.256210850668
0.001927	0.066	0.256210850668
0.001928	0.068	0.259568873327
0.001929	0.066	0.256210850668
0.00193	0.066	0.256210850668
0.001931	0.066	0.256210850668
0.001932	0.064	0.252792404949
0.001933	0.062	0.249311050698
0.001934	0.06	0.245764114549
0.001935	0.056	0.238461736973
0.001936	0.056	0.238461736973
0.001937	0.058	0.242148714636
0.001938	0.058	0.242148714636
0.001939	0.056	0.238461736973
0.00194	0.056	0.238461736973
0.001941	0.056	0.238461736973
0.001942	0.056	0.238461736973
0.001943	0.054	0.234699808266
0.001944	0.054	0.234699808266
0.001945	0.056	0.238461736973
0.001946	0.056	0.238461736973
0.001947	0.056	0.238461736973
0.001948	0.056	0.238461736973
0.001949	0.056	0.238461736973
0.00195	0.056	0.238461736973
0.001951	0.056	0.238461736973
0.001952	0.056	0.238461736973
0.001953	0.058	0.242148714636
0.001954	0.056	0.238461736973
0.001955	0.054	0.234699808266
0.001956	0.052	0.230859264488
0.001957	0.052	0.230859264488
0.001958	0.052	0.230859264488
0.001959	0.052	0.230859264488
0.00196	0.054	0.234699808266
0.001961	0.058	0.242148714636
0.001962	0.058	0.242148714636
0.001963	0.056	0.238461736973
0.001964	0.056	0.238461736973
0.001965	0.054	0.234699808266
0.001966	0.054	0.234699808266
0.001967	0.054	0.234699808266
0.001968	0.06	0.245764114549
0.001969	0.06	0.245764114549
0.00197	0.06	0.245764114549
0.001971	0.06	0.245764114549
0.001972	0.06	0.245764114549
0.001973	0.062	0.249311050698
0.001974	0.062	0.249311050698
0.001975	0.062	0.249311050698
0.001976	0.06	0.245764114549
0.001977	0.062	0.249311050698
0.001978	0.062	0.249311050698
0.001979	0.06	0.245764114549
0.00198	0.06	0.245764114549
0.001981	0.062	0.249311050698
0.001982	0.062	0.249311050698
0.001983	0.064	0.252792404949
0.001984	0.06	0.245764114549
0.001985	0.06	0.245764114549
0.001986	0.058	0.242148714636
0.001987	0.054	0.234699808266
0.001988	0.056	0.238461736973
0.001989	0.058	0.242148714636
0.00199	0.056	0.229921725811
0.001991	0.058	0.233743449106
0.001992	0.06	0.237486841741
0.001993	0.06	0.237486841741
0.001994	0.06	0.237486841741
0.001995	0.06	0.237486841741
0.001996	0.06	0.237486841741
0.001997	0.058	0.233743449106
0.001998	0.058	0.233743449106
[truncated: 8,002 more rows]
