# Supplementary material for: The Influence of Synaptic Size on AMPA Receptor Activation: A Monte Carlo Model
Source: PLoS One. 2015 Jun 24;10(6):e0130924. doi: 10.1371/journal.pone.0130924 (PMC4479604; doi:10.1371/journal.pone.0130924)
Supplement: S1 Dataset — This package contains the experimental data used as basis for the analysis presented in the paper. (ZIP) [file pone.0130924.s001.zip › S1 Simulation data/test/653_8613_194_232.csv]

time	AMPA.O.mean	AMPA.O.stdev
0.0	0.0	0.0
1e-06	0.0	0.0
2e-06	0.016	0.125475097131
3e-06	0.102	0.30264831075
4e-06	0.2	0.442718872424
5e-06	0.42	0.650845603811
6e-06	0.612	0.798408416789
7e-06	0.85	0.939946807006
8e-06	1.18	1.06376689176
9e-06	1.456	1.1983588778
1e-05	1.764	1.28697474723
1.1e-05	2.084	1.36562952516
1.2e-05	2.388	1.46882810431
1.3e-05	2.666	1.58443807074
1.4e-05	2.994	1.69055138934
1.5e-05	3.35	1.76281025638
1.6e-05	3.684	1.85044427098
1.7e-05	4.0	1.93907194297
1.8e-05	4.31	2.00147445649
1.9e-05	4.65	2.09368096901
2e-05	4.978	2.17014193084
2.1e-05	5.284	2.20348451322
2.2e-05	5.58	2.26265330972
2.3e-05	5.81	2.33450208824
2.4e-05	6.06	2.41006223986
2.5e-05	6.36	2.44671207951
2.6e-05	6.576	2.46093965794
2.7e-05	6.802	2.53511262077
2.8e-05	7.008	2.56201795466
2.9e-05	7.178	2.60965821517
3e-05	7.36	2.68819642139
3.1e-05	7.548	2.73270854648
3.2e-05	7.734	2.82263068785
3.3e-05	7.826	2.88439317708
3.4e-05	7.968	2.90980686644
3.5e-05	8.158	2.94092434449
3.6e-05	8.324	2.95144439216
3.7e-05	8.486	2.98626924439
3.8e-05	8.632	3.00542442926
3.9e-05	8.774	3.02901370086
4e-05	8.85	3.07302782285
4.1e-05	8.972	3.10406443232
4.2e-05	9.106	3.10849867299
4.3e-05	9.18	3.1539816106
4.4e-05	9.26	3.18314310077
4.5e-05	9.336	3.18293952189
4.6e-05	9.434	3.15367151111
4.7e-05	9.488	3.15116740273
4.8e-05	9.502	3.15753004736
4.9e-05	9.542	3.15281398119
5e-05	9.58	3.16790151362
5.1e-05	9.626	3.17712511557
5.2e-05	9.64	3.19662321834
5.3e-05	9.73	3.17885199404
5.4e-05	9.762	3.20208619497
5.5e-05	9.746	3.20896930493
5.6e-05	9.778	3.20947285391
5.7e-05	9.752	3.21721867457
5.8e-05	9.742	3.21176524671
5.9e-05	9.732	3.1900119122
6e-05	9.746	3.17639481173
6.1e-05	9.766	3.17793077332
6.2e-05	9.776	3.19778423287
6.3e-05	9.816	3.24316882077
6.4e-05	9.82	3.23351202255
6.5e-05	9.8	3.2205589577
6.6e-05	9.792	3.2330691301
6.7e-05	9.784	3.22076761037
6.8e-05	9.79	3.21836915223
6.9e-05	9.788	3.23837243071
7e-05	9.754	3.22141025019
7.1e-05	9.768	3.17776273501
7.2e-05	9.746	3.17576510466
7.3e-05	9.748	3.14459790752
7.4e-05	9.742	3.11567584964
7.5e-05	9.7	3.12761890262
7.6e-05	9.686	3.10280582699
7.7e-05	9.664	3.14564842282
7.8e-05	9.652	3.17031481087
7.9e-05	9.662	3.16666322807
8e-05	9.654	3.15060057767
8.1e-05	9.632	3.13505598036
8.2e-05	9.616	3.10427833804
8.3e-05	9.582	3.07624381348
8.4e-05	9.57	3.05697562961
8.5e-05	9.56	3.04538995861
8.6e-05	9.538	3.07319963556
8.7e-05	9.516	3.10769110434
8.8e-05	9.476	3.10248674453
8.9e-05	9.438	3.12188340589
9e-05	9.38	3.14254673792
9.1e-05	9.374	3.11739057547
9.2e-05	9.312	3.09170761878
9.3e-05	9.3	3.1
9.4e-05	9.252	3.08941677344
9.5e-05	9.234	3.07753862689
9.6e-05	9.204	3.06633070624
9.7e-05	9.186	3.08664931601
9.8e-05	9.196	3.10444584427
9.9e-05	9.18	3.078895906
0.0001	9.17	3.06546896902
0.000101	9.182	3.01875404762
0.000102	9.17	3.04320554679
0.000103	9.16	3.04932779478
0.000104	9.178	3.07543752985
0.000105	9.152	3.06217177833
0.000106	9.132	3.08327358501
0.000107	9.11	3.03346336718
0.000108	9.092	3.00724724624
0.000109	9.074	2.9800208053
0.00011	9.066	2.97214468019
0.000111	9.084	2.98009127377
0.000112	9.028	2.99786857617
0.000113	9.002	3.02820012549
0.000114	8.936	2.99264164243
0.000115	8.892	2.95843472127
0.000116	8.874	2.9512919205
0.000117	8.902	2.9873727588
0.000118	8.922	3.02851712889
0.000119	8.92	3.06293976434
0.00012	8.884	3.04278556589
0.000121	8.858	3.05316819058
0.000122	8.82	3.07043970792
0.000123	8.818	3.0608619701
0.000124	8.782	3.04080186793
0.000125	8.722	3.02402314806
0.000126	8.68	3.00293190066
0.000127	8.67	2.97944625728
0.000128	8.682	2.97336106116
0.000129	8.672	2.97395628751
0.00013	8.64	2.98167738027
0.000131	8.662	2.9825753972
0.000132	8.618	3.01663322265
0.000133	8.616	2.98136612981
0.000134	8.6	2.98395710425
0.000135	8.568	2.95658181013
0.000136	8.57	2.96733887515
0.000137	8.548	2.98524638849
0.000138	8.514	2.97015218465
0.000139	8.49	2.99964997958
0.00014	8.486	2.96745749759
0.000141	8.438	2.97290363113
0.000142	8.44	2.97630643584
0.000143	8.408	2.99625366082
0.000144	8.382	3.03250325639
0.000145	8.368	3.01605304993
0.000146	8.362	2.99715798716
0.000147	8.348	2.99848228276
0.000148	8.318	2.97201547775
0.000149	8.278	2.93474291889
0.00015	8.248	2.92070128565
0.000151	8.21	2.92196851455
0.000152	8.218	2.91246905563
0.000153	8.216	2.92050406608
0.000154	8.21	2.91717328933
0.000155	8.182	2.9388562401
0.000156	8.17	2.94501273342
0.000157	8.132	2.92687136718
0.000158	8.1	2.9206163733
0.000159	8.074	2.89974550607
0.00016	8.09	2.90549479435
0.000161	8.078	2.93460661759
0.000162	8.066	2.92124014761
0.000163	8.042	2.89002352932
0.000164	8.014	2.88128512994
0.000165	8.006	2.89308900658
0.000166	7.998	2.84710308911
0.000167	7.994	2.83865531546
0.000168	7.962	2.84192821866
0.000169	7.942	2.81755851758
0.00017	7.918	2.82829913552
0.000171	7.892	2.81786018106
0.000172	7.882	2.81355220318
0.000173	7.866	2.82418908715
0.000174	7.848	2.81511918043
0.000175	7.786	2.7835595916
0.000176	7.76	2.75506805724
0.000177	7.742	2.77910705083
0.000178	7.746	2.80953448101
0.000179	7.736	2.79898267233
0.00018	7.736	2.80754412254
0.000181	7.698	2.80049924121
0.000182	7.682	2.80443862475
0.000183	7.686	2.83256138504
0.000184	7.64	2.84436284605
0.000185	7.626	2.81675771056
0.000186	7.582	2.81980070218
0.000187	7.522	2.79884190336
0.000188	7.514	2.79317095789
0.000189	7.508	2.82310750769
0.00019	7.502	2.79821300118
0.000191	7.462	2.76125985738
0.000192	7.448	2.75159880797
0.000193	7.422	2.715127253
0.000194	7.376	2.69640946445
0.000195	7.356	2.68277170106
0.000196	7.316	2.69594955442
0.000197	7.274	2.68680553818
0.000198	7.234	2.68612062276
0.000199	7.194	2.66014360515
0.0002	7.204	2.66502983098
0.000201	7.22	2.66600825205
0.000202	7.22	2.64794259757
0.000203	7.216	2.66032779935
0.000204	7.202	2.62853495316
0.000205	7.144	2.58055497907
0.000206	7.118	2.58690471413
0.000207	7.126	2.58110906395
0.000208	7.116	2.62117225683
0.000209	7.09	2.62486190113
0.00021	7.076	2.59580892979
0.000211	7.072	2.58820710145
0.000212	7.074	2.61084737202
0.000213	7.066	2.59723776347
0.000214	7.006	2.60191544828
0.000215	6.994	2.62411204029
0.000216	6.968	2.64404538539
0.000217	6.972	2.62891916954
0.000218	6.974	2.62017632994
0.000219	6.942	2.60818634304
0.00022	6.892	2.59929528911
0.000221	6.884	2.60356371153
0.000222	6.872	2.61603058086
0.000223	6.854	2.62539216118
0.000224	6.804	2.62403963385
0.000225	6.798	2.62167808855
0.000226	6.772	2.62983193379
0.000227	6.754	2.62402057919
0.000228	6.724	2.62141641103
0.000229	6.686	2.61751867233
0.00023	6.654	2.60888558584
0.000231	6.624	2.64019393227
0.000232	6.644	2.6232163464
0.000233	6.628	2.61641281147
0.000234	6.62	2.59992307579
0.000235	6.608	2.58734149273
0.000236	6.598	2.58773955413
0.000237	6.564	2.61646784807
0.000238	6.562	2.61651600416
0.000239	6.58	2.58758574737
0.00024	6.568	2.59024632033
0.000241	6.548	2.58296264007
0.000242	6.526	2.61482771899
0.000243	6.512	2.61186829683
0.000244	6.498	2.60499443378
0.000245	6.484	2.61337789078
0.000246	6.464	2.58315775747
0.000247	6.426	2.58544464261
0.000248	6.404	2.60168868238
0.000249	6.38	2.58681271065
0.00025	6.376	2.60050456643
0.000251	6.368	2.58622814152
0.000252	6.366	2.60998927201
0.000253	6.332	2.59032353192
0.000254	6.352	2.58536187022
0.000255	6.33	2.57780914732
0.000256	6.304	2.57984185562
0.000257	6.304	2.57596273265
0.000258	6.318	2.56454206438
0.000259	6.294	2.54942424873
0.00026	6.27	2.54186939082
0.000261	6.27	2.55286113998
0.000262	6.252	2.57846776206
0.000263	6.248	2.58350459647
0.000264	6.228	2.56437438764
0.000265	6.206	2.56272589248
0.000266	6.178	2.57959609241
0.000267	6.15	2.52893258115
0.000268	6.134	2.52032616937
0.000269	6.11	2.52861622236
0.00027	6.098	2.54015668808
0.000271	6.09	2.54281340251
0.000272	6.102	2.52420205213
0.000273	6.064	2.48674566452
0.000274	6.03	2.50541413742
0.000275	6.026	2.50545884021
0.000276	6.014	2.48873542186
0.000277	5.97	2.49901980784
0.000278	5.95	2.49789911726
0.000279	5.936	2.51394192455
0.00028	5.924	2.51678842973
0.000281	5.9	2.52071418451
0.000282	5.902	2.53779352982
0.000283	5.904	2.54770170938
0.000284	5.9	2.5561690085
0.000285	5.866	2.53062126759
0.000286	5.816	2.51518269714
0.000287	5.792	2.51649279753
0.000288	5.784	2.5038658111
0.000289	5.802	2.52958415555
0.00029	5.77	2.53240991942
0.000291	5.734	2.51142270436
0.000292	5.724	2.50036477339
0.000293	5.702	2.48539654784
0.000294	5.68	2.49991999872
0.000295	5.692	2.49101103972
0.000296	5.684	2.50761719567
0.000297	5.686	2.50427714121
0.000298	5.678	2.48642635121
0.000299	5.696	2.47862542551
0.0003	5.676	2.46150848059
0.000301	5.656	2.43015719656
0.000302	5.596	2.4349094439
0.000303	5.58	2.40657432879
0.000304	5.576	2.41085544984
0.000305	5.54	2.40507796131
0.000306	5.522	2.416922837
0.000307	5.512	2.42277857015
0.000308	5.486	2.40703219754
0.000309	5.484	2.41117067003
0.00031	5.49	2.42196201457
0.000311	5.474	2.44403846124
0.000312	5.448	2.42142437421
0.000313	5.448	2.41315063765
0.000314	5.442	2.4121849017
0.000315	5.402	2.3841971395
0.000316	5.384	2.38758120281
0.000317	5.36	2.38209991394
0.000318	5.338	2.39410860238
0.000319	5.326	2.38908434343
0.00032	5.306	2.35464731966
0.000321	5.302	2.3449511722
0.000322	5.306	2.33845333501
0.000323	5.322	2.37198566606
0.000324	5.306	2.36566354328
0.000325	5.262	2.33781008638
0.000326	5.272	2.34563765318
0.000327	5.254	2.35573428043
0.000328	5.224	2.35325816688
0.000329	5.234	2.38563283009
0.00033	5.252	2.3707585284
0.000331	5.224	2.35070712765
0.000332	5.2	2.29695450543
0.000333	5.206	2.27498659337
0.000334	5.17	2.26033183405
0.000335	5.124	2.26993920623
0.000336	5.124	2.27785513148
0.000337	5.11	2.2833965928
0.000338	5.1	2.27288363099
0.000339	5.09	2.29039297938
0.00034	5.07	2.28847110535
0.000341	5.06	2.30746614276
0.000342	5.048	2.30427776103
0.000343	5.02	2.3150809921
0.000344	5.032	2.31408210745
0.000345	5.012	2.3391998632
0.000346	5.014	2.32589853605
0.000347	4.998	2.28516870274
0.000348	4.968	2.27573636434
0.000349	4.958	2.28740814023
0.00035	4.944	2.28229358322
0.000351	4.918	2.29418307901
0.000352	4.918	2.28632368662
0.000353	4.898	2.29338091036
0.000354	4.882	2.29086795778
0.000355	4.862	2.26339479543
0.000356	4.846	2.25616577405
0.000357	4.82	2.22791382239
0.000358	4.824	2.2291307723
0.000359	4.792	2.22007567439
0.00036	4.778	2.2128524578
0.000361	4.776	2.23020716527
0.000362	4.74	2.20916273733
0.000363	4.732	2.20820651208
0.000364	4.706	2.18987762215
0.000365	4.698	2.19699704142
0.000366	4.686	2.17333936604
0.000367	4.656	2.17201841613
0.000368	4.638	2.16031386609
0.000369	4.638	2.17047368102
0.00037	4.638	2.19247713785
0.000371	4.616	2.20375679239
0.000372	4.61	2.20315682601
0.000373	4.606	2.23221056354
0.000374	4.598	2.2199990991
0.000375	4.6	2.20635445928
0.000376	4.556	2.19974180303
0.000377	4.53	2.18840124292
0.000378	4.51	2.19041092035
0.000379	4.494	2.19225089805
0.00038	4.468	2.1690956641
0.000381	4.466	2.17182964341
0.000382	4.432	2.15159847555
0.000383	4.416	2.1342314776
0.000384	4.406	2.13381442492
0.000385	4.392	2.11715280507
0.000386	4.376	2.10680421492
0.000387	4.368	2.11484656654
0.000388	4.348	2.10116539092
0.000389	4.306	2.09388729401
0.00039	4.312	2.09729730844
0.000391	4.32	2.1131966307
0.000392	4.29	2.11232099833
0.000393	4.29	2.10947860857
0.000394	4.278	2.107300643
0.000395	4.282	2.11151035991
0.000396	4.274	2.10497600936
0.000397	4.252	2.09391881409
0.000398	4.226	2.10212368808
0.000399	4.226	2.11634685248
0.0004	4.22	2.09847563722
0.000401	4.218	2.08482037596
0.000402	4.204	2.0664907452
0.000403	4.196	2.06339138314
0.000404	4.19	2.02728882994
0.000405	4.166	2.02840922893
0.000406	4.154	2.03231001572
0.000407	4.156	2.03363320193
0.000408	4.146	2.06123361121
0.000409	4.126	2.06932935996
0.00041	4.092	2.07834934503
0.000411	4.094	2.06813055681
0.000412	4.072	2.07528696811
0.000413	4.048	2.06535614362
0.000414	4.038	2.04659619857
0.000415	4.036	2.04712090508
0.000416	4.026	2.03404129752
0.000417	4.024	2.04827341925
0.000418	3.992	2.03861129203
0.000419	3.976	2.03160626107
0.00042	3.962	2.0456187328
0.000421	3.962	2.0456187328
0.000422	3.95	2.04926816205
0.000423	3.934	2.04001078429
0.000424	3.934	2.04392857018
0.000425	3.91	2.03713033456
0.000426	3.916	2.04571356744
0.000427	3.908	2.04145438352
0.000428	3.914	2.03435591773
0.000429	3.91	2.02827512927
0.00043	3.892	2.02887555064
0.000431	3.892	2.04947212716
0.000432	3.89	2.03418288263
0.000433	3.89	2.04203330041
0.000434	3.896	2.0082788651
0.000435	3.868	1.99964396831
0.000436	3.852	1.99551898012
0.000437	3.854	2.02600197433
0.000438	3.834	1.99360076244
0.000439	3.83	2.00127459385
0.00044	3.84	2.00559218188
0.000441	3.834	1.99760957146
0.000442	3.814	1.98479318822
0.000443	3.814	1.98176789761
0.000444	3.788	1.99776274868
0.000445	3.79	1.99947493108
0.000446	3.782	1.95818180974
0.000447	3.772	1.96469234233
0.000448	3.756	1.93815995212
0.000449	3.734	1.93990824525
0.00045	3.708	1.93977730681
0.000451	3.688	1.92734428684
0.000452	3.696	1.93380040335
0.000453	3.696	1.94719901397
0.000454	3.67	1.95169157399
0.000455	3.656	1.93640491633
0.000456	3.644	1.93113023901
0.000457	3.632	1.92264817374
0.000458	3.628	1.92187824796
0.000459	3.612	1.93014403608
0.00046	3.592	1.91873291523
0.000461	3.59	1.89786722402
0.000462	3.578	1.87294313849
0.000463	3.586	1.87686014396
0.000464	3.582	1.88660435704
0.000465	3.57	1.89660222503
0.000466	3.554	1.90658962548
0.000467	3.54	1.91112532294
0.000468	3.556	1.90758066671
0.000469	3.548	1.90989423791
0.00047	3.512	1.9073164394
0.000471	3.49	1.89681311678
0.000472	3.474	1.88926546573
0.000473	3.464	1.87848449554
0.000474	3.454	1.84712858242
0.000475	3.442	1.84028150021
0.000476	3.448	1.84046081186
0.000477	3.44	1.84780951399
0.000478	3.418	1.83719242324
0.000479	3.408	1.8181133078
0.00048	3.41	1.82918014422
0.000481	3.412	1.82708948878
0.000482	3.396	1.83825569495
0.000483	3.368	1.81674874432
0.000484	3.356	1.8103215184
0.000485	3.354	1.80905610748
0.000486	3.35	1.81865334795
0.000487	3.336	1.82403508738
0.000488	3.33	1.84203691603
0.000489	3.328	1.84510595902
0.00049	3.308	1.83552063459
0.000491	3.318	1.82671179993
0.000492	3.302	1.82065812277
0.000493	3.27	1.81138068887
0.000494	3.258	1.79204799043
0.000495	3.256	1.78057968089
0.000496	3.262	1.78475656603
0.000497	3.248	1.78283369948
0.000498	3.252	1.78002696609
0.000499	3.246	1.78703217654
0.0005	3.238	1.77802024735
0.000501	3.246	1.78367149442
0.000502	3.256	1.79177677181
0.000503	3.22	1.78314329205
0.000504	3.208	1.80131507516
0.000505	3.2	1.7765134393
0.000506	3.188	1.77106069913
0.000507	3.186	1.78645011125
0.000508	3.198	1.8018867889
0.000509	3.186	1.78868778718
0.00051	3.178	1.78390470598
0.000511	3.17	1.78356384803
0.000512	3.158	1.76211123372
0.000513	3.136	1.77017061325
0.000514	3.128	1.77527913298
0.000515	3.124	1.75858579546
0.000516	3.116	1.73624422245
0.000517	3.116	1.70837466617
0.000518	3.102	1.69575823749
0.000519	3.096	1.71545445874
0.00052	3.098	1.68771917095
0.000521	3.072	1.69552823627
0.000522	3.068	1.70744721734
0.000523	3.086	1.70722113389
0.000524	3.078	1.71694962069
0.000525	3.072	1.70845427214
0.000526	3.056	1.69259091336
0.000527	3.052	1.68798578193
0.000528	3.056	1.67238273131
0.000529	3.058	1.68244940489
0.00053	3.064	1.67687328084
0.000531	3.05	1.67077826177
0.000532	3.05	1.66958078571
0.000533	3.034	1.66998323345
0.000534	3.02	1.66961073308
0.000535	3.028	1.68024283959
0.000536	3.006	1.6667225324
0.000537	3.002	1.66913031247
0.000538	3.006	1.67629472349
0.000539	3.002	1.68937740011
0.00054	2.99	1.70584290015
0.000541	2.976	1.69334698157
0.000542	2.958	1.69358672645
0.000543	2.944	1.68904233221
0.000544	2.932	1.68029045108
0.000545	2.928	1.69080335935
0.000546	2.896	1.68320646387
0.000547	2.892	1.67102842585
0.000548	2.904	1.70375585105
0.000549	2.9	1.70938585463
0.00055	2.898	1.70399413145
0.000551	2.88	1.68689063072
0.000552	2.864	1.66658453131
0.000553	2.85	1.66117428345
0.000554	2.83	1.67245328784
0.000555	2.796	1.66324502104
0.000556	2.782	1.66567583881
0.000557	2.772	1.62604304986
0.000558	2.75	1.6197221984
0.000559	2.748	1.63477704902
0.00056	2.754	1.64605103202
0.000561	2.744	1.63047968402
0.000562	2.736	1.62428568916
0.000563	2.726	1.63184680654
0.000564	2.72	1.63878003405
0.000565	2.728	1.64985332681
0.000566	2.726	1.64527322959
0.000567	2.736	1.67161718106
0.000568	2.732	1.68528217222
0.000569	2.73	1.68674242254
0.00057	2.718	1.68359021142
0.000571	2.704	1.68771561585
0.000572	2.696	1.67080339957
0.000573	2.7	1.68344884092
0.000574	2.686	1.6707495324
0.000575	2.686	1.67314195453
0.000576	2.678	1.65961320795
0.000577	2.67	1.63496177325
0.000578	2.654	1.63165069791
0.000579	2.646	1.62501815374
0.00058	2.648	1.61990617012
0.000581	2.638	1.61336790597
0.000582	2.642	1.6080534817
0.000583	2.624	1.60705444836
0.000584	2.626	1.61186972178
0.000585	2.622	1.61093637367
0.000586	2.61	1.59684063075
0.000587	2.602	1.59737159108
0.000588	2.602	1.5873235335
0.000589	2.584	1.60091973565
0.00059	2.576	1.58247401242
0.000591	2.554	1.59093808805
0.000592	2.554	1.58464002221
0.000593	2.55	1.58350876221
0.000594	2.524	1.58032401741
0.000595	2.528	1.57772494434
0.000596	2.504	1.56524247323
0.000597	2.522	1.5803531251
0.000598	2.516	1.57154191799
0.000599	2.528	1.59286408711
0.0006	2.514	1.57664326973
0.000601	2.516	1.57662424185
0.000602	2.5	1.56268998845
0.000603	2.478	1.55354948425
0.000604	2.456	1.55822463079
0.000605	2.452	1.55810654321
0.000606	2.446	1.5617567032
0.000607	2.434	1.54972384637
0.000608	2.438	1.53823145203
0.000609	2.428	1.5377958252
0.00061	2.426	1.52463897366
0.000611	2.428	1.52473473103
0.000612	2.432	1.52622934056
0.000613	2.424	1.511364946
0.000614	2.422	1.50197070544
0.000615	2.394	1.48686381354
0.000616	2.386	1.48896071137
0.000617	2.37	1.48764915219
0.000618	2.37	1.47956074563
0.000619	2.372	1.48782257007
0.00062	2.356	1.48231710508
0.000621	2.354	1.48077142058
0.000622	2.354	1.48077142058
0.000623	2.334	1.48406334097
0.000624	2.344	1.47975133046
0.000625	2.346	1.47725556354
0.000626	2.342	1.48493636227
0.000627	2.336	1.50834478817
0.000628	2.326	1.51119952356
0.000629	2.314	1.49913441692
0.00063	2.306	1.49678455363
0.000631	2.288	1.51428398922
0.000632	2.27	1.49969996999
0.000633	2.268	1.49404685335
0.000634	2.252	1.50748001645
0.000635	2.234	1.49641037152
0.000636	2.226	1.48017701644
0.000637	2.226	1.47476235374
0.000638	2.232	1.48127512637
0.000639	2.23	1.483610461
0.00064	2.236	1.48872562952
0.000641	2.234	1.48163558273
0.000642	2.232	1.47992432239
0.000643	2.228	1.48189608273
0.000644	2.232	1.48532016751
0.000645	2.228	1.4953314014
0.000646	2.212	1.47480710603
0.000647	2.21	1.4594176921
0.000648	2.208	1.45627469936
0.000649	2.19	1.44841292455
0.00065	2.184	1.44987723618
0.000651	2.174	1.44904244244
0.000652	2.174	1.46823840026
0.000653	2.164	1.46598226456
0.000654	2.14	1.47118999453
0.000655	2.128	1.47499694915
0.000656	2.128	1.46000547944
0.000657	2.122	1.45846357514
0.000658	2.12	1.44692777981
0.000659	2.12	1.43582728766
0.00066	2.118	1.42550903189
0.000661	2.126	1.43879254933
0.000662	2.116	1.43615598039
0.000663	2.126	1.44018193295
0.000664	2.114	1.44256854257
0.000665	2.11	1.4401041629
0.000666	2.09	1.42755034937
0.000667	2.072	1.40670394895
0.000668	2.06	1.40299679258
0.000669	2.066	1.4162076119
0.00067	2.058	1.4123158287
0.000671	2.048	1.40060558331
0.000672	2.046	1.41134120609
0.000673	2.034	1.41592513926
0.000674	2.03	1.40609388022
0.000675	2.012	1.39994857048
0.000676	2.006	1.39354368428
0.000677	1.99	1.38054337129
0.000678	1.97	1.38892044409
0.000679	1.98	1.39699677881
0.00068	1.972	1.39255735968
0.000681	1.962	1.36548745875
0.000682	1.946	1.36054547884
0.000683	1.956	1.35575218975
0.000684	1.952	1.36003529366
0.000685	1.934	1.34374253486
0.000686	1.934	1.34076246964
0.000687	1.916	1.36269732516
0.000688	1.914	1.36036906757
0.000689	1.904	1.33969548779
0.00069	1.906	1.35542023004
0.000691	1.892	1.35806332695
0.000692	1.878	1.35318734845
0.000693	1.884	1.35297597909
0.000694	1.886	1.3435043729
0.000695	1.878	1.33083282196
0.000696	1.872	1.32951720561
0.000697	1.866	1.3115044796
0.000698	1.868	1.31855071954
0.000699	1.874	1.32140985315
0.0007	1.87	1.33007518584
0.000701	1.864	1.36436945143
0.000702	1.862	1.36929032714
0.000703	1.856	1.37086250222
0.000704	1.84	1.36176356244
0.000705	1.844	1.36808771649
0.000706	1.836	1.37444679781
0.000707	1.832	1.36226869596
0.000708	1.84	1.36469776874
0.000709	1.844	1.36222758745
0.00071	1.824	1.3435118161
0.000711	1.81	1.33637569568
0.000712	1.802	1.33820626213
0.000713	1.81	1.33037588673
0.000714	1.81	1.32585821263
0.000715	1.816	1.32444101416
0.000716	1.796	1.30475438302
0.000717	1.798	1.29815099276
0.000718	1.792	1.29024648808
0.000719	1.792	1.29797380559
0.00072	1.78	1.29290370871
0.000721	1.78	1.28358871918
0.000722	1.77	1.2826145173
0.000723	1.754	1.28743310506
0.000724	1.748	1.28393769319
0.000725	1.744	1.29709830005
0.000726	1.746	1.29363209608
0.000727	1.742	1.27257062672
0.000728	1.72	1.26396202475
0.000729	1.716	1.27724077605
0.00073	1.712	1.2872668721
0.000731	1.706	1.28824066075
0.000732	1.708	1.29102130114
0.000733	1.696	1.27889952694
0.000734	1.684	1.28380060757
0.000735	1.686	1.28506964792
0.000736	1.688	1.28944018861
0.000737	1.684	1.28380060757
0.000738	1.678	1.27840369211
0.000739	1.694	1.2838862878
0.00074	1.684	1.27127652381
0.000741	1.676	1.26610584076
0.000742	1.674	1.25527845516
0.000743	1.668	1.26244841479
0.000744	1.646	1.24606741391
0.000745	1.648	1.25701869517
0.000746	1.632	1.25242804185
0.000747	1.638	1.25974441852
0.000748	1.638	1.25656515947
0.000749	1.632	1.22661159297
0.00075	1.634	1.21985408964
0.000751	1.622	1.19963161012
0.000752	1.616	1.21183497226
0.000753	1.614	1.22024751588
0.000754	1.608	1.2191538049
0.000755	1.608	1.22569816839
0.000756	1.604	1.22604404489
0.000757	1.608	1.2142223849
0.000758	1.606	1.2143986166
0.000759	1.596	1.21358312447
0.00076	1.582	1.19635947775
0.000761	1.578	1.20826983741
0.000762	1.568	1.21547357026
0.000763	1.562	1.21414826113
0.000764	1.558	1.21104748049
0.000765	1.56	1.21753850042
0.000766	1.552	1.2046974724
0.000767	1.554	1.20460948029
0.000768	1.54	1.19515689347
0.000769	1.528	1.19382410765
0.00077	1.526	1.1955433911
0.000771	1.526	1.19386933958
0.000772	1.506	1.18235527656
0.000773	1.506	1.18741904987
0.000774	1.492	1.16702013693
0.000775	1.484	1.16522272549
0.000776	1.49	1.16871724553
0.000777	1.486	1.17379896064
0.000778	1.472	1.16327812667
0.000779	1.47	1.14939114317
0.00078	1.464	1.15095786196
0.000781	1.458	1.15768562227
0.000782	1.442	1.15179685709
0.000783	1.434	1.15310190356
0.000784	1.43	1.16666190475
0.000785	1.436	1.16700642672
0.000786	1.43	1.16150764096
0.000787	1.442	1.17755509425
0.000788	1.434	1.16346207502
0.000789	1.44	1.16721891691
0.00079	1.442	1.16560542209
0.000791	1.444	1.17083901541
0.000792	1.442	1.17074164528
0.000793	1.44	1.1689311357
0.000794	1.438	1.17735126449
0.000795	1.42	1.1762652762
0.000796	1.422	1.17809846787
0.000797	1.412	1.18078617878
0.000798	1.408	1.178785816
0.000799	1.41	1.17042727241
0.0008	1.414	1.17413968505
0.000801	1.396	1.16068255781
0.000802	1.394	1.15877694143
0.000803	1.382	1.15242179778
0.000804	1.38	1.1417530381
0.000805	1.366	1.11715889649
0.000806	1.358	1.11078170673
0.000807	1.35	1.10972969682
0.000808	1.348	1.10584628227
0.000809	1.356	1.12483954411
0.00081	1.366	1.13843928253
0.000811	1.362	1.13267647632
0.000812	1.36	1.1341957503
0.000813	1.354	1.13167309767
0.000814	1.35	1.12760808795
0.000815	1.334	1.13245044042
0.000816	1.33	1.13714554917
0.000817	1.318	1.13528674792
0.000818	1.324	1.13447080174
0.000819	1.334	1.14124668674
0.00082	1.336	1.13978243538
0.000821	1.344	1.14963646428
0.000822	1.34	1.14908659378
0.000823	1.34	1.15082579047
0.000824	1.324	1.14848770128
0.000825	1.32	1.14786758818
0.000826	1.322	1.14643621715
0.000827	1.314	1.14166720195
0.000828	1.31	1.13749725274
0.000829	1.302	1.12906864273
0.00083	1.29	1.12512221558
0.000831	1.282	1.10926822726
0.000832	1.26	1.09562767398
0.000833	1.254	1.08511934827
0.000834	1.258	1.08601841605
0.000835	1.264	1.08365308102
0.000836	1.268	1.0789698791
0.000837	1.278	1.09577187407
0.000838	1.278	1.09211537852
0.000839	1.26	1.07721864076
0.00084	1.264	1.07252226084
0.000841	1.26	1.08830142883
0.000842	1.264	1.0928421661
0.000843	1.268	1.10280369967
0.000844	1.262	1.09240834856
0.000845	1.268	1.0973495341
0.000846	1.276	1.09901046401
0.000847	1.268	1.10823102285
0.000848	1.256	1.09656919526
0.000849	1.25	1.09704147597
0.00085	1.25	1.10249716553
0.000851	1.24	1.10018180316
0.000852	1.248	1.10385506295
0.000853	1.238	1.09240834856
0.000854	1.212	1.07287277904
0.000855	1.192	1.07104435016
0.000856	1.188	1.06614070366
0.000857	1.194	1.06600375234
0.000858	1.184	1.0498304625
0.000859	1.178	1.05181557319
0.00086	1.186	1.06179282348
0.000861	1.188	1.06238222877
0.000862	1.18	1.06376689176
0.000863	1.178	1.05750460992
0.000864	1.182	1.06248576461
0.000865	1.19	1.05541461047
0.000866	1.194	1.05088724419
0.000867	1.18	1.05052367893
0.000868	1.18	1.04861813831
0.000869	1.174	1.04102065301
0.00087	1.18	1.05432442825
0.000871	1.17	1.05123736615
0.000872	1.168	1.04870205492
0.000873	1.16	1.04995237987
0.000874	1.158	1.0512069254
0.000875	1.156	1.04291130975
0.000876	1.158	1.03394197129
0.000877	1.158	1.0261754236
0.000878	1.138	1.01141287316
0.000879	1.122	1.0134673157
0.00088	1.116	1.0210504395
0.000881	1.112	1.02735388255
0.000882	1.106	1.02896258435
0.000883	1.102	1.01370409884
0.000884	1.094	1.00257867522
0.000885	1.088	1.0041195148
0.000886	1.082	0.99763520387
0.000887	1.08	1.00079968026
0.000888	1.088	1.01205533446
0.000889	1.092	1.01564560748
0.00089	1.09	1.01286721736
0.000891	1.08	0.994786409236
0.000892	1.084	0.996465754555
0.000893	1.078	0.991925400421
0.000894	1.076	1.00111138241
0.000895	1.082	0.995628444752
0.000896	1.082	0.999637934454
0.000897	1.082	0.999637934454
0.000898	1.084	1.00446204508
0.000899	1.074	1.00225944745
0.0009	1.05	0.989696923305
0.000901	1.044	0.990991422768
0.000902	1.032	0.999487868861
0.000903	1.028	0.997605132304
0.000904	1.024	0.993692105232
0.000905	1.02	0.989747442533
0.000906	1.018	0.986750221687
0.000907	1.022	0.988694088179
0.000908	1.02	0.991766101457
0.000909	1.022	0.984640035749
0.00091	1.022	0.990714893398
0.000911	1.018	0.990795639877
0.000912	1.014	0.984786271228
0.000913	1.016	0.995863444454
0.000914	1.008	0.993949696916
0.000915	1.0	0.993981891183
0.000916	1.004	0.985892489068
0.000917	1.004	0.975696674177
0.000918	0.998	0.97056478403
0.000919	0.994	0.964346410788
0.00092	0.998	0.968501935982
0.000921	1.002	0.972623256971
0.000922	1.002	0.972623256971
0.000923	0.992	0.961215896664
0.000924	0.992	0.957045453466
0.000925	0.982	0.95167011091
0.000926	0.972	0.946158549081
0.000927	0.972	0.946158549081
0.000928	0.978	0.941018597053
0.000929	0.978	0.951586044454
0.00093	0.978	0.947373210514
0.000931	0.984	0.950654511376
0.000932	0.976	0.94626846085
0.000933	0.97	0.945039681707
0.000934	0.97	0.942920993509
0.000935	0.962	0.948976290536
0.000936	0.956	0.945549575644
0.000937	0.962	0.948976290536
0.000938	0.948	0.938773668144
0.000939	0.956	0.94766238714
0.00094	0.954	0.944396103338
0.000941	0.938	0.947710926391
0.000942	0.934	0.934689253175
0.000943	0.932	0.937750499867
0.000944	0.924	0.93499946524
0.000945	0.918	0.924811332111
0.000946	0.912	0.923177122767
0.000947	0.904	0.907074418116
0.000948	0.918	0.918300604377
0.000949	0.914	0.915753241873
0.00095	0.912	0.916654787802
0.000951	0.902	0.914546882341
0.000952	0.906	0.921500949538
0.000953	0.912	0.923177122767
0.000954	0.914	0.926608871099
0.000955	0.906	0.930141924655
0.000956	0.9	0.924121204172
0.000957	0.9	0.921954445729
0.000958	0.89	0.908790404879
0.000959	0.892	0.903513143236
0.00096	0.898	0.907521900562
0.000961	0.896	0.906192032629
0.000962	0.888	0.903026023988
0.000963	0.872	0.900897330443
0.000964	0.87	0.903935838431
0.000965	0.864	0.895267557773
0.000966	0.856	0.88953021309
0.000967	0.85	0.885155353596
0.000968	0.85	0.894147638816
0.000969	0.856	0.898478714272
0.00097	0.856	0.898478714272
0.000971	0.856	0.887278986565
0.000972	0.858	0.886473913886
0.000973	0.86	0.885663593019
0.000974	0.856	0.87821637425
0.000975	0.856	0.875936070727
0.000976	0.856	0.869059261501
0.000977	0.85	0.866890996608
0.000978	0.844	0.866985582348
0.000979	0.842	0.86315467907
0.00098	0.836	0.860873974517
0.000981	0.838	0.867038638124
0.000982	0.836	0.872412746353
0.000983	0.828	0.870870828539
0.000984	0.836	0.872412746353
0.000985	0.83	0.870114934937
0.000986	0.84	0.873155198118
0.000987	0.834	0.87546787491
0.000988	0.828	0.870870828539
0.000989	0.82	0.864638652849
0.00099	0.816	0.87071464901
0.000991	0.818	0.869986206787
0.000992	0.818	0.869986206787
0.000993	0.81	0.870574522944
0.000994	0.816	0.873008591023
0.000995	0.81	0.863655023722
0.000996	0.802	0.861856136487
0.000997	0.802	0.859532431034
0.000998	0.804	0.863472060926
0.000999	0.808	0.864370291021
0.001	0.806	0.867389186006
0.001001	0.798	0.860927406928
0.001002	0.784	0.851671298096
0.001003	0.79	0.851997652579
0.001004	0.792	0.860660211698
0.001005	0.786	0.85100176263
0.001006	0.79	0.842555636145
0.001007	0.782	0.849985882236
0.001008	0.788	0.862006960529
0.001009	0.79	0.865967666833
0.00101	0.792	0.865295325308
0.001011	0.79	0.868274150254
0.001012	0.79	0.868274150254
0.001013	0.792	0.865295325308
0.001014	0.79	0.861336171306
0.001015	0.778	0.855988317677
0.001016	0.77	0.853873526935
0.001017	0.762	0.856362072957
0.001018	0.758	0.845834499178
0.001019	0.76	0.856971411425
0.00102	0.762	0.856362072957
0.001021	0.758	0.855240317104
0.001022	0.758	0.852898587172
0.001023	0.758	0.855240317104
0.001024	0.762	0.858694357732
0.001025	0.76	0.854634424769
0.001026	0.762	0.861020324963
0.001027	0.758	0.855240317104
0.001028	0.76	0.854634424769
0.001029	0.762	0.846968712527
0.00103	0.756	0.83214421827
0.001031	0.748	0.827342734301
0.001032	0.742	0.831526307461
0.001033	0.74	0.832105762509
0.001034	0.738	0.832680010568
0.001035	0.738	0.825442911412
0.001036	0.736	0.828434668516
0.001037	0.738	0.827862307392
0.001038	0.734	0.829001809407
0.001039	0.732	0.839151952867
0.00104	0.716	0.826646236307
0.001041	0.722	0.825055149672
0.001042	0.722	0.822627497717
0.001043	0.72	0.820731381147
0.001044	0.728	0.823417269676
0.001045	0.72	0.820731381147
0.001046	0.71	0.816026960339
0.001047	0.71	0.82091412462
0.001048	0.714	0.822316240871
0.001049	0.698	0.816575777255
0.00105	0.692	0.810639253922
0.001051	0.69	0.811110350076
0.001052	0.682	0.80054731278
0.001053	0.688	0.806632506164
0.001054	0.684	0.810027160038
0.001055	0.69	0.816026960339
0.001056	0.686	0.819392457861
0.001057	0.676	0.811802931751
0.001058	0.674	0.809767867972
0.001059	0.67	0.808146026409
0.00106	0.67	0.815536633144
0.001061	0.666	0.818806448436
0.001062	0.672	0.817567122627
0.001063	0.668	0.81595097892
0.001064	0.67	0.813080561814
0.001065	0.676	0.819160545925
0.001066	0.676	0.824029125699
0.001067	0.67	0.820426718239
0.001068	0.672	0.82000975604
0.001069	0.67	0.815536633144
0.00107	0.666	0.821245395725
0.001071	0.664	0.821647126204
0.001072	0.662	0.826895398463
0.001073	0.666	0.823677121207
0.001074	0.658	0.820387713219
0.001075	0.654	0.816262212772
0.001076	0.646	0.815281546461
0.001077	0.648	0.812462922231
0.001078	0.652	0.814184254331
0.001079	0.65	0.814555093287
0.00108	0.648	0.817371396612
0.001081	0.636	0.814557548612
0.001082	0.624	0.801638322437
0.001083	0.62	0.79724525712
0.001084	0.624	0.789065269797
0.001085	0.636	0.799689939914
0.001086	0.634	0.795011949596
0.001087	0.64	0.801498596381
0.001088	0.64	0.801498596381
0.001089	0.646	0.805409212761
0.00109	0.644	0.803283262617
0.001091	0.642	0.803639222537
0.001092	0.646	0.810360413643
0.001093	0.646	0.817731007117
0.001094	0.638	0.804335750791
0.001095	0.636	0.804676332447
0.001096	0.63	0.803181175078
0.001097	0.634	0.79752366736
0.001098	0.626	0.791279975736
0.001099	0.614	0.775244477568
0.0011	0.606	0.781513915423
0.001101	0.602	0.782046034451
0.001102	0.594	0.772763870791
0.001103	0.594	0.76757019223
0.001104	0.592	0.765203240976
0.001105	0.588	0.763057009666
0.001106	0.586	0.752731027659
0.001107	0.594	0.762341130991
0.001108	0.594	0.76757019223
0.001109	0.588	0.765673559685
0.00111	0.59	0.762823701782
0.001111	0.588	0.752499833887
0.001112	0.582	0.750517155034
0.001113	0.58	0.753392328073
0.001114	0.584	0.7582506182
0.001115	0.58	0.756042326857
0.001116	0.578	0.756251280991
0.001117	0.578	0.756251280991
0.001118	0.566	0.741379794707
0.001119	0.562	0.741725016431
0.00112	0.558	0.736638310163
0.001121	0.55	0.742630459919
0.001122	0.55	0.739932429347
0.001123	0.548	0.742762411542
0.001124	0.546	0.742888955363
0.001125	0.538	0.737940376995
0.001126	0.536	0.735325778142
0.001127	0.542	0.740429605027
0.001128	0.544	0.748374237932
0.001129	0.538	0.740645664269
0.00113	0.532	0.735510706924
0.001131	0.536	0.738040649287
0.001132	0.544	0.740313447129
0.001133	0.544	0.734890468029
0.001134	0.54	0.732393336944
0.001135	0.536	0.729865741078
0.001136	0.53	0.735594997264
0.001137	0.528	0.735673840775
0.001138	0.528	0.732950202947
0.001139	0.528	0.724717876142
0.00114	0.534	0.729961642828
0.001141	0.534	0.732696390055
0.001142	0.532	0.730052052939
0.001143	0.53	0.732871066423
0.001144	0.534	0.735420967882
0.001145	0.524	0.733092081529
0.001146	0.518	0.727788430796
0.001147	0.52	0.727736215946
0.001148	0.52	0.727736215946
0.001149	0.514	0.722360021042
0.00115	0.51	0.719652694013
0.001151	0.508	0.7168932975
0.001152	0.512	0.70841795573
0.001153	0.512	0.70841795573
0.001154	0.51	0.705620294493
0.001155	0.51	0.702780193233
0.001156	0.504	0.699988571335
0.001157	0.5	0.7
0.001158	0.498	0.697134133435
0.001159	0.496	0.697125526717
0.00116	0.492	0.697091098781
0.001161	0.494	0.69423627102
0.001162	0.494	0.69423627102
0.001163	0.492	0.682595048327
0.001164	0.478	0.685212375837
0.001165	0.466	0.675902359812
0.001166	0.458	0.675452440961
0.001167	0.448	0.668801913873
0.001168	0.45	0.665957956631
0.001169	0.456	0.666381272246
0.00117	0.464	0.669853715374
0.001171	0.462	0.672722825538
0.001172	0.46	0.672606868832
0.001173	0.464	0.678751795578
0.001174	0.466	0.681794690504
0.001175	0.466	0.681794690504
0.001176	0.462	0.672722825538
0.001177	0.464	0.675798786622
0.001178	0.468	0.678952133806
0.001179	0.468	0.673034917371
0.00118	0.464	0.672832817273
0.001181	0.462	0.672722825538
0.001182	0.458	0.672484944069
0.001183	0.458	0.672484944069
0.001184	0.462	0.675689277701
0.001185	0.462	0.672722825538
0.001186	0.47	0.679043444855
0.001187	0.47	0.684908753047
0.001188	0.468	0.681891486968
0.001189	0.47	0.684908753047
0.00119	0.474	0.685072258963
0.001191	0.476	0.693847245437
0.001192	0.47	0.693613725354
0.001193	0.464	0.690437542432
0.001194	0.466	0.696307403379
0.001195	0.464	0.693328205109
0.001196	0.462	0.678642763168
0.001197	0.464	0.66686130492
0.001198	0.464	0.663855405943
0.001199	0.456	0.657315753653
0.0012	0.46	0.660605782597
0.001201	0.454	0.654128427757
0.001202	0.45	0.644592894779
0.001203	0.452	0.644744910798
0.001204	0.454	0.641781894416
0.001205	0.454	0.63865796793
0.001206	0.454	0.641781894416
0.001207	0.452	0.641635410494
0.001208	0.45	0.644592894779
0.001209	0.444	0.640986739332
0.00121	0.444	0.640986739332
0.001211	0.448	0.638197461606
0.001212	0.446	0.638031347192
0.001213	0.44	0.628012738724
0.001214	0.438	0.634157709091
0.001215	0.438	0.630996038022
0.001216	0.438	0.627818445094
0.001217	0.438	0.624624687312
0.001218	0.436	0.617983818558
0.001219	0.426	0.613615514797
0.00122	0.42	0.599666574023
0.001221	0.422	0.599929995916
0.001222	0.418	0.596050333445
0.001223	0.408	0.591215696679
0.001224	0.412	0.585026495127
0.001225	0.41	0.588132638101
0.001226	0.412	0.595194085992
0.001227	0.406	0.590901006938
0.001228	0.406	0.590901006938
0.001229	0.406	0.587506595708
0.00123	0.4	0.583095189485
0.001231	0.394	0.578587936272
0.001232	0.39	0.577840808528
0.001233	0.388	0.577456491868
0.001234	0.392	0.585094864103
0.001235	0.392	0.585094864103
0.001236	0.388	0.580909631526
0.001237	0.386	0.583955477755
0.001238	0.392	0.585094864103
0.001239	0.394	0.585460502511
0.00124	0.388	0.584342365399
0.001241	0.386	0.583955477755
0.001242	0.378	0.582336672381
0.001243	0.37	0.573672380371
0.001244	0.37	0.573672380371
0.001245	0.366	0.562177907784
0.001246	0.37	0.573672380371
0.001247	0.364	0.568774120368
0.001248	0.362	0.561209408332
0.001249	0.358	0.560210674657
0.00125	0.356	0.5596999196
0.001251	0.358	0.574313503237
0.001252	0.358	0.574313503237
0.001253	0.352	0.5657702714
0.001254	0.352	0.5657702714
0.001255	0.35	0.565243310443
0.001256	0.36	0.571314274283
0.001257	0.362	0.571800664568
0.001258	0.366	0.576232591928
0.001259	0.372	0.581047330258
0.00126	0.366	0.579693022211
0.001261	0.372	0.581047330258
0.001262	0.374	0.581484307613
0.001263	0.372	0.577595013829
0.001264	0.368	0.576694026326
0.001265	0.368	0.583588896399
0.001266	0.366	0.583132917953
0.001267	0.358	0.581236612749
0.001268	0.358	0.584667426833
0.001269	0.348	0.578701995849
0.00127	0.352	0.579737871801
0.001271	0.352	0.572796648035
0.001272	0.356	0.580744349951
0.001273	0.352	0.579737871801
0.001274	0.352	0.57627771083
0.001275	0.352	0.57627771083
0.001276	0.354	0.580244775935
0.001277	0.354	0.580244775935
0.001278	0.35	0.572276157113
0.001279	0.348	0.571748196324
0.00128	0.346	0.56770062533
0.001281	0.348	0.575235603905
0.001282	0.34	0.573061951276
0.001283	0.344	0.57763656394
0.001284	0.338	0.575982638627
0.001285	0.334	0.578311334836
0.001286	0.336	0.585750800256
0.001287	0.334	0.578311334836
0.001288	0.332	0.577733502577
0.001289	0.328	0.576555287895
0.00129	0.33	0.58060313468
0.001291	0.338	0.582885923659
0.001292	0.338	0.582885923659
0.001293	0.334	0.58175940044
0.001294	0.338	0.582885923659
0.001295	0.332	0.574261264583
0.001296	0.33	0.570175411606
0.001297	0.33	0.570175411606
0.001298	0.324	0.568352003603
0.001299	0.326	0.56896748589
0.0013	0.326	0.565441420485
0.001301	0.324	0.564822095885
0.001302	0.33	0.563116329012
0.001303	0.326	0.558322487457
0.001304	0.326	0.551111603942
0.001305	0.324	0.554097464351
0.001306	0.322	0.553458218839
0.001307	0.32	0.552810998443
0.001308	0.32	0.55641710973
0.001309	0.324	0.557695257287
0.00131	0.326	0.558322487457
0.001311	0.322	0.553458218839
0.001312	0.32	0.552810998443
0.001313	0.32	0.54918120871
0.001314	0.314	0.54351080946
0.001315	0.316	0.54419114289
0.001316	0.318	0.544863285605
0.001317	0.318	0.548521649527
0.001318	0.314	0.54351080946
0.001319	0.31	0.542125446737
0.00132	0.308	0.541420354254
0.001321	0.308	0.537713678457
0.001322	0.306	0.536995344486
0.001323	0.31	0.538423625039
0.001324	0.31	0.538423625039
0.001325	0.306	0.536995344486
0.001326	0.304	0.52875703305
0.001327	0.308	0.530222594766
0.001328	0.31	0.530942558098
0.001329	0.312	0.531654022838
0.00133	0.318	0.541180191803
0.001331	0.318	0.544863285605
0.001332	0.316	0.54419114289
0.001333	0.308	0.541420354254
0.001334	0.31	0.542125446737
0.001335	0.306	0.540706944657
0.001336	0.31	0.54580216196
0.001337	0.306	0.540706944657
0.001338	0.304	0.536268589421
0.001339	0.304	0.536268589421
0.00134	0.298	0.530279171758
0.001341	0.292	0.524152649521
0.001342	0.292	0.524152649521
0.001343	0.284	0.513170536956
0.001344	0.286	0.506165980682
0.001345	0.286	0.510101950594
0.001346	0.286	0.514007782042
0.001347	0.282	0.512324116161
0.001348	0.276	0.509729339944
0.001349	0.274	0.504899990097
0.00135	0.276	0.501820685106
0.001351	0.272	0.496
0.001352	0.272	0.496
0.001353	0.272	0.496
0.001354	0.272	0.496
0.001355	0.272	0.496
0.001356	0.272	0.496
0.001357	0.262	0.483069353199
0.001358	0.264	0.479899989581
0.001359	0.268	0.48184644857
0.00136	0.27	0.482804308183
0.001361	0.272	0.487868834832
0.001362	0.278	0.494687780322
0.001363	0.282	0.496463493119
0.001364	0.28	0.495580467735
0.001365	0.278	0.49062816878
0.001366	0.278	0.494687780322
0.001367	0.274	0.484689591388
0.001368	0.278	0.49062816878
0.001369	0.276	0.489718286365
0.00137	0.276	0.493785378479
0.001371	0.276	0.497819244305
0.001372	0.28	0.503587132481
0.001373	0.28	0.503587132481
0.001374	0.282	0.504456142791
0.001375	0.282	0.504456142791
0.001376	0.282	0.504456142791
0.001377	0.284	0.505315742878
0.001378	0.282	0.504456142791
0.001379	0.276	0.497819244305
0.00138	0.274	0.496914479564
0.001381	0.272	0.496
0.001382	0.272	0.496
0.001383	0.274	0.496914479564
0.001384	0.274	0.496914479564
0.001385	0.268	0.494141680088
0.001386	0.268	0.494141680088
0.001387	0.264	0.496290237663
0.001388	0.262	0.495334230596
0.001389	0.264	0.496290237663
0.00139	0.266	0.497236362307
0.001391	0.266	0.497236362307
0.001392	0.268	0.498172660832
0.001393	0.268	0.498172660832
0.001394	0.27	0.499099188539
0.001395	0.264	0.4881639069
0.001396	0.264	0.492243842013
0.001397	0.266	0.493197729111
0.001398	0.262	0.491279960918
0.001399	0.262	0.491279960918
0.0014	0.268	0.502171285519
0.001401	0.264	0.50030390764
0.001402	0.26	0.494368283772
0.001403	0.258	0.493392338814
0.001404	0.254	0.479044883075
0.001405	0.254	0.491410215604
0.001406	0.25	0.48938737213
0.001407	0.25	0.48938737213
0.001408	0.248	0.488360522565
0.001409	0.246	0.48732330131
0.00141	0.244	0.486275641997
0.001411	0.24	0.48
0.001412	0.246	0.48732330131
0.001413	0.25	0.48938737213
0.001414	0.246	0.48732330131
0.001415	0.244	0.486275641997
0.001416	0.238	0.483069353199
0.001417	0.234	0.472487036859
0.001418	0.238	0.470484856292
0.001419	0.24	0.471593044902
0.00142	0.238	0.470484856292
0.001421	0.24	0.475815090135
0.001422	0.24	0.475815090135
0.001423	0.24	0.475815090135
0.001424	0.234	0.459612880585
0.001425	0.234	0.459612880585
0.001426	0.238	0.461904752086
0.001427	0.236	0.4564033304
0.001428	0.236	0.465084938479
0.001429	0.234	0.459612880585
0.00143	0.226	0.450470864763
0.001431	0.224	0.449248260987
0.001432	0.224	0.45367830012
0.001433	0.226	0.454888997449
0.001434	0.232	0.467093138464
0.001435	0.234	0.468234983742
0.001436	0.232	0.467093138464
0.001437	0.23	0.465939910289
0.001438	0.23	0.461627555503
0.001439	0.234	0.468234983742
0.00144	0.232	0.462791529741
0.001441	0.23	0.461627555503
0.001442	0.228	0.460451951891
0.001443	0.224	0.45367830012
0.001444	0.226	0.454888997449
0.001445	0.226	0.454888997449
0.001446	0.218	0.445506453376
0.001447	0.214	0.44294920702
0.001448	0.208	0.43901708395
0.001449	0.208	0.43901708395
0.00145	0.208	0.44354932082
0.001451	0.204	0.43633015023
0.001452	0.202	0.434966665389
0.001453	0.2	0.433589667774
0.001454	0.2	0.433589667774
0.001455	0.2	0.428952211791
0.001456	0.196	0.430794614637
0.001457	0.188	0.425036469024
0.001458	0.188	0.420304651414
0.001459	0.184	0.417305643384
0.00146	0.186	0.41881260726
0.001461	0.188	0.415518952636
0.001462	0.19	0.421781934179
0.001463	0.192	0.423244610125
0.001464	0.19	0.421781934179
0.001465	0.19	0.421781934179
0.001466	0.194	0.424692830173
0.001467	0.196	0.42612674171
0.001468	0.202	0.430344048408
0.001469	0.196	0.42612674171
0.00147	0.196	0.42612674171
0.001471	0.196	0.42612674171
0.001472	0.192	0.423244610125
0.001473	0.192	0.418492532789
0.001474	0.192	0.418492532789
0.001475	0.19	0.41701318924
0.001476	0.182	0.410945251828
0.001477	0.182	0.406049258096
0.001478	0.184	0.407607654491
0.001479	0.184	0.407607654491
0.00148	0.182	0.406049258096
0.001481	0.182	0.406049258096
0.001482	0.184	0.407607654491
0.001483	0.186	0.409150339118
0.001484	0.186	0.409150339118
0.001485	0.188	0.415518952636
0.001486	0.186	0.41881260726
0.001487	0.184	0.42207108406
0.001488	0.188	0.425036469024
0.001489	0.188	0.425036469024
0.00149	0.188	0.425036469024
0.001491	0.186	0.423561093586
0.001492	0.186	0.423561093586
0.001493	0.186	0.423561093586
0.001494	0.186	0.423561093586
0.001495	0.186	0.41881260726
0.001496	0.182	0.41578359756
0.001497	0.178	0.412693590936
0.001498	0.182	0.41578359756
0.001499	0.182	0.410945251828
0.0015	0.186	0.414009661723
0.001501	0.19	0.426497362243
0.001502	0.192	0.42794392156
0.001503	0.188	0.425036469024
0.001504	0.184	0.417305643384
0.001505	0.186	0.41881260726
0.001506	0.184	0.417305643384
0.001507	0.184	0.417305643384
0.001508	0.188	0.420304651414
0.001509	0.186	0.41881260726
0.00151	0.184	0.412485151248
0.001511	0.184	0.412485151248
0.001512	0.182	0.410945251828
0.001513	0.18	0.409389789809
0.001514	0.182	0.410945251828
0.001515	0.182	0.410945251828
0.001516	0.176	0.406231461115
0.001517	0.166	0.387871112613
0.001518	0.164	0.386139871031
0.001519	0.166	0.387871112613
0.00152	0.166	0.387871112613
0.001521	0.164	0.386139871031
0.001522	0.162	0.38439042652
0.001523	0.164	0.386139871031
0.001524	0.164	0.386139871031
0.001525	0.164	0.386139871031
0.001526	0.164	0.386139871031
0.001527	0.166	0.387871112613
0.001528	0.158	0.375547600179
0.001529	0.156	0.373716470068
0.00153	0.154	0.371865567107
0.001531	0.154	0.371865567107
0.001532	0.16	0.387814388593
0.001533	0.16	0.387814388593
0.001534	0.164	0.396363469558
0.001535	0.168	0.399719901931
0.001536	0.17	0.401372644808
0.001537	0.17	0.401372644808
0.001538	0.172	0.40300868477
0.001539	0.172	0.40300868477
0.00154	0.176	0.406231461115
0.001541	0.174	0.404628224423
0.001542	0.17	0.396358423652
0.001543	0.168	0.394684684273
0.001544	0.166	0.392993638625
0.001545	0.168	0.394684684273
0.001546	0.164	0.391285062327
0.001547	0.162	0.389558724713
0.001548	0.168	0.399719901931
0.001549	0.172	0.40300868477
0.00155	0.166	0.398050248084
0.001551	0.166	0.398050248084
0.001552	0.168	0.399719901931
0.001553	0.17	0.401372644808
0.001554	0.168	0.399719901931
0.001555	0.168	0.399719901931
0.001556	0.166	0.392993638625
0.001557	0.162	0.389558724713
0.001558	0.162	0.389558724713
0.001559	0.162	0.389558724713
0.00156	0.166	0.392993638625
0.001561	0.164	0.391285062327
0.001562	0.166	0.392993638625
0.001563	0.166	0.392993638625
0.001564	0.164	0.391285062327
0.001565	0.164	0.391285062327
0.001566	0.166	0.392993638625
0.001567	0.166	0.392993638625
0.001568	0.166	0.392993638625
0.001569	0.164	0.391285062327
0.00157	0.16	0.382622529394
0.001571	0.158	0.380835922675
0.001572	0.154	0.371865567107
0.001573	0.154	0.371865567107
0.001574	0.154	0.371865567107
0.001575	0.154	0.377205514276
0.001576	0.154	0.377205514276
0.001577	0.154	0.377205514276
0.001578	0.154	0.371865567107
0.001579	0.156	0.373716470068
0.00158	0.156	0.373716470068
0.001581	0.156	0.373716470068
0.001582	0.154	0.371865567107
0.001583	0.154	0.377205514276
0.001584	0.154	0.371865567107
0.001585	0.154	0.371865567107
0.001586	0.154	0.371865567107
0.001587	0.154	0.377205514276
0.001588	0.156	0.379030341793
0.001589	0.154	0.377205514276
0.00159	0.152	0.375361159418
0.001591	0.15	0.37349698794
0.001592	0.148	0.371612701613
0.001593	0.148	0.371612701613
0.001594	0.146	0.369707992881
0.001595	0.15	0.37349698794
0.001596	0.142	0.365836028844
0.001597	0.14	0.363868107973
0.001598	0.14	0.363868107973
0.001599	0.14	0.363868107973
0.0016	0.142	0.365836028844
0.001601	0.138	0.361878432626
0.001602	0.138	0.361878432626
0.001603	0.142	0.37126271022
0.001604	0.146	0.375078658417
0.001605	0.144	0.37318092127
0.001606	0.144	0.37318092127
0.001607	0.14	0.363868107973
0.001608	0.14	0.363868107973
0.001609	0.138	0.361878432626
0.00161	0.14	0.363868107973
0.001611	0.138	0.361878432626
0.001612	0.134	0.357832362986
0.001613	0.134	0.357832362986
0.001614	0.136	0.359866641966
0.001615	0.136	0.359866641966
0.001616	0.138	0.367363580122
0.001617	0.132	0.355775209929
0.001618	0.132	0.355775209929
0.001619	0.134	0.357832362986
0.00162	0.134	0.357832362986
0.001621	0.132	0.350108554594
0.001622	0.13	0.347994252826
0.001623	0.132	0.350108554594
0.001624	0.132	0.350108554594
0.001625	0.132	0.350108554594
0.001626	0.13	0.347994252826
0.001627	0.132	0.350108554594
0.001628	0.132	0.350108554594
0.001629	0.132	0.350108554594
0.00163	0.132	0.350108554594
0.001631	0.128	0.345855461139
0.001632	0.128	0.345855461139
0.001633	0.128	0.345855461139
0.001634	0.13	0.347994252826
0.001635	0.134	0.357832362986
0.001636	0.134	0.357832362986
0.001637	0.132	0.355775209929
0.001638	0.132	0.355775209929
0.001639	0.132	0.355775209929
0.00164	0.13	0.353694783677
0.001641	0.124	0.341502562216
0.001642	0.124	0.341502562216
0.001643	0.124	0.341502562216
0.001644	0.124	0.341502562216
0.001645	0.126	0.343691722333
0.001646	0.13	0.353694783677
0.001647	0.128	0.351590671094
0.001648	0.128	0.351590671094
0.001649	0.128	0.351590671094
0.00165	0.126	0.349462444334
0.001651	0.128	0.351590671094
0.001652	0.126	0.349462444334
0.001653	0.124	0.347309660102
0.001654	0.126	0.355139409247
0.001655	0.126	0.355139409247
0.001656	0.126	0.355139409247
0.001657	0.128	0.357233816988
0.001658	0.128	0.357233816988
0.001659	0.13	0.359304884464
0.00166	0.128	0.351590671094
0.001661	0.128	0.351590671094
0.001662	0.126	0.349462444334
0.001663	0.128	0.351590671094
0.001664	0.128	0.351590671094
0.001665	0.126	0.349462444334
0.001666	0.122	0.34513185886
0.001667	0.124	0.35302124582
0.001668	0.12	0.348711915483
0.001669	0.12	0.348711915483
0.00167	0.122	0.350878896487
0.001671	0.124	0.35302124582
0.001672	0.122	0.350878896487
0.001673	0.122	0.350878896487
0.001674	0.122	0.350878896487
0.001675	0.12	0.348711915483
0.001676	0.118	0.346519840702
0.001677	0.116	0.344302192848
0.001678	0.114	0.342058474533
0.001679	0.114	0.342058474533
0.00168	0.11	0.331511689085
0.001681	0.112	0.339788169306
0.001682	0.112	0.339788169306
0.001683	0.11	0.331511689085
0.001684	0.108	0.329144345235
0.001685	0.11	0.331511689085
0.001686	0.11	0.331511689085
0.001687	0.112	0.333850265838
0.001688	0.112	0.333850265838
0.001689	0.11	0.331511689085
0.00169	0.11	0.331511689085
0.001691	0.106	0.32674760902
0.001692	0.104	0.32432082881
0.001693	0.11	0.331511689085
0.001694	0.108	0.329144345235
0.001695	0.108	0.329144345235
0.001696	0.11	0.331511689085
0.001697	0.108	0.329144345235
0.001698	0.11	0.331511689085
0.001699	0.11	0.331511689085
0.0017	0.11	0.331511689085
0.001701	0.108	0.329144345235
0.001702	0.108	0.329144345235
0.001703	0.112	0.333850265838
0.001704	0.114	0.336160675868
0.001705	0.114	0.336160675868
0.001706	0.114	0.336160675868
0.001707	0.108	0.323010835732
0.001708	0.108	0.323010835732
0.001709	0.11	0.325422801905
0.00171	0.112	0.327804819977
0.001711	0.112	0.327804819977
0.001712	0.112	0.327804819977
0.001713	0.108	0.323010835732
0.001714	0.112	0.327804819977
0.001715	0.108	0.323010835732
0.001716	0.108	0.323010835732
0.001717	0.108	0.323010835732
0.001718	0.112	0.327804819977
0.001719	0.11	0.325422801905
0.00172	0.112	0.327804819977
0.001721	0.11	0.31921779399
0.001722	0.108	0.316758583151
0.001723	0.106	0.314267402064
0.001724	0.106	0.314267402064
0.001725	0.104	0.311743484294
0.001726	0.104	0.311743484294
0.001727	0.106	0.314267402064
0.001728	0.106	0.314267402064
0.001729	0.106	0.314267402064
0.00173	0.104	0.311743484294
0.001731	0.102	0.309186028145
0.001732	0.098	0.303967103483
0.001733	0.098	0.303967103483
0.001734	0.096	0.301303833364
0.001735	0.096	0.301303833364
0.001736	0.098	0.303967103483
0.001737	0.096	0.301303833364
0.001738	0.1	0.306594194335
0.001739	0.1	0.306594194335
0.00174	0.102	0.309186028145
0.001741	0.102	0.309186028145
0.001742	0.102	0.309186028145
0.001743	0.102	0.309186028145
0.001744	0.1	0.306594194335
0.001745	0.104	0.311743484294
0.001746	0.102	0.309186028145
0.001747	0.104	0.311743484294
0.001748	0.104	0.311743484294
0.001749	0.104	0.311743484294
0.00175	0.102	0.309186028145
0.001751	0.102	0.309186028145
0.001752	0.102	0.309186028145
0.001753	0.104	0.311743484294
0.001754	0.104	0.311743484294
0.001755	0.1	0.306594194335
0.001756	0.096	0.301303833364
0.001757	0.094	0.298603415922
0.001758	0.094	0.298603415922
0.001759	0.094	0.298603415922
0.00176	0.096	0.301303833364
0.001761	0.098	0.303967103483
0.001762	0.1	0.306594194335
0.001763	0.098	0.303967103483
0.001764	0.1	0.306594194335
0.001765	0.102	0.309186028145
0.001766	0.104	0.311743484294
0.001767	0.104	0.311743484294
0.001768	0.102	0.309186028145
0.001769	0.102	0.309186028145
0.00177	0.102	0.309186028145
0.001771	0.1	0.306594194335
0.001772	0.1	0.306594194335
0.001773	0.098	0.303967103483
0.001774	0.096	0.301303833364
0.001775	0.096	0.301303833364
0.001776	0.098	0.303967103483
0.001777	0.096	0.301303833364
0.001778	0.094	0.298603415922
0.001779	0.094	0.298603415922
0.00178	0.092	0.295864834004
0.001781	0.092	0.295864834004
0.001782	0.092	0.295864834004
0.001783	0.092	0.295864834004
0.001784	0.092	0.295864834004
0.001785	0.094	0.298603415922
0.001786	0.092	0.295864834004
0.001787	0.092	0.295864834004
0.001788	0.09	0.293087017795
0.001789	0.086	0.28740911607
0.00179	0.09	0.293087017795
0.001791	0.086	0.28740911607
0.001792	0.084	0.284506590433
0.001793	0.084	0.284506590433
0.001794	0.086	0.28740911607
0.001795	0.086	0.28740911607
0.001796	0.08	0.278567765544
0.001797	0.08	0.278567765544
0.001798	0.082	0.281559940332
0.001799	0.088	0.290268840904
0.0018	0.088	0.290268840904
0.001801	0.088	0.290268840904
0.001802	0.086	0.28740911607
0.001803	0.084	0.284506590433
0.001804	0.088	0.290268840904
0.001805	0.088	0.290268840904
0.001806	0.09	0.293087017795
0.001807	0.092	0.295864834004
0.001808	0.092	0.295864834004
0.001809	0.094	0.298603415922
0.00181	0.094	0.298603415922
0.001811	0.096	0.301303833364
0.001812	0.096	0.301303833364
0.001813	0.098	0.303967103483
0.001814	0.094	0.298603415922
0.001815	0.092	0.295864834004
0.001816	0.092	0.295864834004
0.001817	0.092	0.295864834004
0.001818	0.088	0.290268840904
0.001819	0.084	0.284506590433
0.00182	0.084	0.284506590433
0.001821	0.084	0.284506590433
0.001822	0.084	0.284506590433
0.001823	0.086	0.28740911607
0.001824	0.086	0.28740911607
0.001825	0.084	0.284506590433
0.001826	0.082	0.281559940332
0.001827	0.086	0.28740911607
0.001828	0.086	0.28740911607
0.001829	0.086	0.28740911607
0.00183	0.082	0.281559940332
0.001831	0.08	0.278567765544
0.001832	0.08	0.278567765544
0.001833	0.078	0.275528582909
0.001834	0.08	0.278567765544
0.001835	0.08	0.278567765544
0.001836	0.084	0.284506590433
0.001837	0.084	0.284506590433
0.001838	0.076	0.272440819262
0.001839	0.076	0.272440819262
0.00184	0.076	0.272440819262
0.001841	0.076	0.272440819262
0.001842	0.078	0.275528582909
0.001843	0.082	0.281559940332
0.001844	0.08	0.278567765544
0.001845	0.082	0.281559940332
0.001846	0.082	0.281559940332
0.001847	0.08	0.278567765544
0.001848	0.08	0.278567765544
0.001849	0.08	0.278567765544
0.00185	0.08	0.278567765544
0.001851	0.08	0.278567765544
0.001852	0.08	0.278567765544
0.001853	0.08	0.278567765544
0.001854	0.078	0.275528582909
0.001855	0.076	0.272440819262
0.001856	0.076	0.272440819262
0.001857	0.074	0.261770892194
0.001858	0.078	0.268171586862
0.001859	0.078	0.268171586862
0.00186	0.078	0.268171586862
0.001861	0.076	0.264998113201
0.001862	0.072	0.258487910742
0.001863	0.068	0.251745903641
0.001864	0.068	0.251745903641
0.001865	0.066	0.248282097623
0.001866	0.066	0.248282097623
0.001867	0.066	0.248282097623
0.001868	0.068	0.251745903641
0.001869	0.07	0.255147016443
0.00187	0.07	0.255147016443
0.001871	0.07	0.255147016443
0.001872	0.07	0.255147016443
0.001873	0.07	0.255147016443
0.001874	0.074	0.261770892194
0.001875	0.074	0.261770892194
0.001876	0.074	0.261770892194
0.001877	0.072	0.258487910742
0.001878	0.074	0.261770892194
0.001879	0.074	0.261770892194
0.00188	0.074	0.261770892194
0.001881	0.074	0.261770892194
0.001882	0.072	0.258487910742
0.001883	0.072	0.258487910742
0.001884	0.072	0.258487910742
0.001885	0.074	0.261770892194
0.001886	0.072	0.258487910742
0.001887	0.07	0.255147016443
0.001888	0.07	0.255147016443
0.001889	0.068	0.251745903641
0.00189	0.07	0.255147016443
0.001891	0.07	0.255147016443
0.001892	0.07	0.255147016443
0.001893	0.068	0.251745903641
0.001894	0.066	0.248282097623
0.001895	0.062	0.24115555146
0.001896	0.062	0.24115555146
0.001897	0.06	0.237486841741
0.001898	0.06	0.237486841741
0.001899	0.06	0.237486841741
0.0019	0.06	0.237486841741
0.001901	0.062	0.24115555146
0.001902	0.062	0.24115555146
0.001903	0.062	0.24115555146
0.001904	0.062	0.24115555146
0.001905	0.062	0.24115555146
0.001906	0.06	0.237486841741
0.001907	0.06	0.237486841741
0.001908	0.058	0.233743449106
0.001909	0.058	0.233743449106
0.00191	0.056	0.229921725811
0.001911	0.054	0.226017698422
0.001912	0.056	0.229921725811
0.001913	0.056	0.229921725811
0.001914	0.056	0.229921725811
0.001915	0.06	0.237486841741
0.001916	0.062	0.24115555146
0.001917	0.062	0.24115555146
0.001918	0.064	0.244752936652
0.001919	0.064	0.244752936652
0.00192	0.064	0.244752936652
0.001921	0.062	0.24115555146
0.001922	0.06	0.237486841741
0.001923	0.06	0.237486841741
0.001924	0.064	0.244752936652
0.001925	0.066	0.248282097623
0.001926	0.066	0.248282097623
0.001927	0.066	0.248282097623
0.001928	0.066	0.248282097623
0.001929	0.066	0.248282097623
0.00193	0.066	0.248282097623
0.001931	0.066	0.248282097623
0.001932	0.066	0.248282097623
0.001933	0.064	0.244752936652
0.001934	0.062	0.24115555146
0.001935	0.062	0.24115555146
0.001936	0.06	0.237486841741
0.001937	0.06	0.237486841741
0.001938	0.06	0.237486841741
0.001939	0.062	0.24115555146
0.00194	0.062	0.24115555146
0.001941	0.064	0.244752936652
0.001942	0.064	0.244752936652
0.001943	0.062	0.24115555146
0.001944	0.06	0.237486841741
0.001945	0.058	0.233743449106
0.001946	0.058	0.233743449106
0.001947	0.062	0.24115555146
0.001948	0.062	0.24115555146
0.001949	0.062	0.24115555146
0.00195	0.062	0.24115555146
0.001951	0.06	0.237486841741
0.001952	0.062	0.24115555146
0.001953	0.064	0.244752936652
0.001954	0.064	0.244752936652
0.001955	0.064	0.244752936652
0.001956	0.064	0.244752936652
0.001957	0.064	0.244752936652
0.001958	0.062	0.24115555146
0.001959	0.06	0.237486841741
0.00196	0.06	0.237486841741
0.001961	0.058	0.233743449106
0.001962	0.058	0.233743449106
0.001963	0.056	0.229921725811
0.001964	0.056	0.229921725811
0.001965	0.056	0.229921725811
0.001966	0.052	0.222027025382
0.001967	0.052	0.222027025382
0.001968	0.052	0.222027025382
0.001969	0.052	0.222027025382
0.00197	0.052	0.222027025382
0.001971	0.052	0.222027025382
0.001972	0.052	0.222027025382
0.001973	0.054	0.226017698422
0.001974	0.054	0.226017698422
0.001975	0.056	0.229921725811
0.001976	0.06	0.237486841741
0.001977	0.058	0.233743449106
0.001978	0.058	0.233743449106
0.001979	0.06	0.237486841741
0.00198	0.06	0.237486841741
0.001981	0.058	0.233743449106
0.001982	0.06	0.237486841741
0.001983	0.062	0.24115555146
0.001984	0.06	0.237486841741
0.001985	0.062	0.24115555146
0.001986	0.062	0.24115555146
0.001987	0.062	0.24115555146
0.001988	0.062	0.24115555146
0.001989	0.062	0.24115555146
0.00199	0.062	0.24115555146
0.001991	0.06	0.237486841741
0.001992	0.06	0.237486841741
0.001993	0.058	0.233743449106
0.001994	0.06	0.237486841741
0.001995	0.06	0.237486841741
0.001996	0.062	0.24115555146
0.001997	0.062	0.24115555146
0.001998	0.062	0.24115555146
[truncated: 8,002 more rows]
