# Supplementary material for: The Influence of Synaptic Size on AMPA Receptor Activation: A Monte Carlo Model
Source: PLoS One. 2015 Jun 24;10(6):e0130924. doi: 10.1371/journal.pone.0130924 (PMC4479604; doi:10.1371/journal.pone.0130924)
Supplement: S1 Dataset — This package contains the experimental data used as basis for the analysis presented in the paper. (ZIP) [file pone.0130924.s001.zip › S1 Simulation data/test/654_9796_155_206.csv]

time	AMPA.O.mean	AMPA.O.stdev
0.0	0.0	0.0
1e-06	0.0	0.0
2e-06	0.008	0.0890842298053
3e-06	0.068	0.259568873327
4e-06	0.2	0.45607017004
5e-06	0.358	0.601528054209
6e-06	0.592	0.790908338558
7e-06	0.812	0.927715473623
8e-06	1.032	1.01733770204
9e-06	1.258	1.11150168691
1e-05	1.546	1.23769301525
1.1e-05	1.82	1.40413674548
1.2e-05	2.084	1.50630143066
1.3e-05	2.37	1.5978422951
1.4e-05	2.614	1.6251166112
1.5e-05	2.872	1.73540081825
1.6e-05	3.15	1.78087057362
1.7e-05	3.388	1.83669703544
1.8e-05	3.662	1.89730229537
1.9e-05	3.862	1.95932539411
2e-05	4.072	2.0156428255
2.1e-05	4.284	2.05507761411
2.2e-05	4.496	2.06736160359
2.3e-05	4.732	2.13264530572
2.4e-05	4.936	2.19724918933
2.5e-05	5.08	2.22297098497
2.6e-05	5.254	2.24086679658
2.7e-05	5.422	2.27682146863
2.8e-05	5.544	2.25833212792
2.9e-05	5.652	2.2774757957
3e-05	5.734	2.28106203335
3.1e-05	5.864	2.26660627371
3.2e-05	5.994	2.28865986988
3.3e-05	6.044	2.28343250393
3.4e-05	6.16	2.29747687692
3.5e-05	6.258	2.30985627258
3.6e-05	6.328	2.35040762422
3.7e-05	6.436	2.35497430984
3.8e-05	6.516	2.42687947785
3.9e-05	6.542	2.46581345604
4e-05	6.632	2.47882552835
4.1e-05	6.706	2.49711113089
4.2e-05	6.77	2.53240991942
4.3e-05	6.79	2.5309879494
4.4e-05	6.83	2.57159483589
4.5e-05	6.874	2.54914181638
4.6e-05	6.946	2.58903147914
4.7e-05	6.958	2.61079221693
4.8e-05	6.97	2.59867273815
4.9e-05	6.974	2.58869156139
5e-05	6.972	2.56265799513
5.1e-05	7.01	2.5678590304
5.2e-05	7.028	2.56421839943
5.3e-05	7.046	2.56824531539
5.4e-05	7.032	2.60825152161
5.5e-05	7.044	2.62336882653
5.6e-05	7.04	2.56639825436
5.7e-05	7.062	2.57024434636
5.8e-05	7.064	2.57291741026
5.9e-05	7.06	2.58
6e-05	7.046	2.58995830082
6.1e-05	7.07	2.57003891021
6.2e-05	7.096	2.56569366839
6.3e-05	7.088	2.56286090141
6.4e-05	7.102	2.57906882421
6.5e-05	7.09	2.54438597701
6.6e-05	7.09	2.51592925179
6.7e-05	7.086	2.53349639826
6.8e-05	7.074	2.51406523384
6.9e-05	7.076	2.51917129231
7e-05	7.024	2.5170268175
7.1e-05	7.014	2.52543144829
7.2e-05	6.992	2.49798638907
7.3e-05	6.972	2.51141712983
7.4e-05	6.97	2.49661771203
7.5e-05	6.964	2.50333857079
7.6e-05	6.962	2.48848467948
7.7e-05	6.936	2.48110942927
7.8e-05	6.914	2.4492047689
7.9e-05	6.886	2.45295821408
8e-05	6.848	2.45782342734
8.1e-05	6.882	2.48033788021
8.2e-05	6.88	2.48708664907
8.3e-05	6.842	2.4837544162
8.4e-05	6.824	2.50539897022
8.5e-05	6.8	2.4843510219
8.6e-05	6.796	2.47676886285
8.7e-05	6.76	2.49607692189
8.8e-05	6.746	2.5174359972
8.9e-05	6.732	2.48438644337
9e-05	6.734	2.47694247006
9.1e-05	6.712	2.47569303428
9.2e-05	6.708	2.50254590367
9.3e-05	6.7	2.50878456628
9.4e-05	6.656	2.50792025392
9.5e-05	6.644	2.49504789533
9.6e-05	6.616	2.47962577822
9.7e-05	6.614	2.4578453979
9.8e-05	6.594	2.4538060233
9.9e-05	6.578	2.42897426911
0.0001	6.55	2.41898739145
0.000101	6.536	2.41344235481
0.000102	6.53	2.40937751297
0.000103	6.534	2.40600166251
0.000104	6.532	2.40519770497
0.000105	6.502	2.39039661981
0.000106	6.476	2.37769299953
0.000107	6.442	2.37794785477
0.000108	6.432	2.37852391201
0.000109	6.418	2.37976385383
0.00011	6.39	2.36767818759
0.000111	6.364	2.36886132984
0.000112	6.356	2.35992881249
0.000113	6.366	2.35372980607
0.000114	6.336	2.35522907591
0.000115	6.338	2.35026721885
0.000116	6.354	2.34450079974
0.000117	6.35	2.31505939449
0.000118	6.33	2.2998043395
0.000119	6.328	2.31525722113
0.00012	6.318	2.32827747487
0.000121	6.316	2.31433446157
0.000122	6.296	2.31611398683
0.000123	6.254	2.28942874971
0.000124	6.246	2.28505667326
0.000125	6.228	2.27859956991
0.000126	6.208	2.27875755621
0.000127	6.194	2.27164345794
0.000128	6.182	2.23983838703
0.000129	6.166	2.25442764355
0.00013	6.162	2.25826393497
0.000131	6.152	2.26028670748
0.000132	6.13	2.27708146539
0.000133	6.1	2.25787510726
0.000134	6.068	2.26348757452
0.000135	6.044	2.24010356903
0.000136	6.056	2.23983570826
0.000137	6.026	2.22380844499
0.000138	5.994	2.24632232772
0.000139	5.938	2.23386570769
0.00014	5.912	2.17721289726
0.000141	5.908	2.19807552191
0.000142	5.892	2.18639795097
0.000143	5.862	2.19156473781
0.000144	5.838	2.18076958893
0.000145	5.816	2.16844275922
0.000146	5.814	2.16781087736
0.000147	5.822	2.16940452659
0.000148	5.8	2.16887067388
0.000149	5.802	2.15842442536
0.00015	5.798	2.14503985977
0.000151	5.774	2.14171053133
0.000152	5.762	2.16179462484
0.000153	5.746	2.18299885479
0.000154	5.712	2.18839118989
0.000155	5.668	2.19858499949
0.000156	5.674	2.18259570237
0.000157	5.66	2.18641258686
0.000158	5.652	2.1951983965
0.000159	5.664	2.20977464914
0.00016	5.648	2.20365514543
0.000161	5.612	2.20849632103
0.000162	5.582	2.21613988728
0.000163	5.558	2.18875215591
0.000164	5.598	2.22180017103
0.000165	5.562	2.21408129932
0.000166	5.544	2.21902320853
0.000167	5.53	2.19934081033
0.000168	5.514	2.17205064398
0.000169	5.518	2.15352641033
0.00017	5.488	2.16929850413
0.000171	5.474	2.16086186509
0.000172	5.462	2.14954785943
0.000173	5.434	2.10372146445
0.000174	5.406	2.09216729733
0.000175	5.374	2.07319174222
0.000176	5.362	2.0733923893
0.000177	5.34	2.0824024587
0.000178	5.328	2.07374443941
0.000179	5.312	2.05393670789
0.00018	5.3	2.05669638012
0.000181	5.292	2.0829632738
0.000182	5.282	2.10676909034
0.000183	5.246	2.07592967126
0.000184	5.224	2.07986153385
0.000185	5.214	2.09957233741
0.000186	5.206	2.1259266215
0.000187	5.208	2.16165122071
0.000188	5.212	2.14919892053
0.000189	5.192	2.12864651833
0.00019	5.188	2.12806390881
0.000191	5.164	2.13192495177
0.000192	5.144	2.12679665224
0.000193	5.138	2.11729922307
0.000194	5.156	2.11273850725
0.000195	5.164	2.09597328227
0.000196	5.142	2.10661719351
0.000197	5.14	2.10247473231
0.000198	5.146	2.0815100288
0.000199	5.118	2.0880795004
0.0002	5.106	2.08296999498
0.000201	5.072	2.08490191616
0.000202	5.08	2.07113495456
0.000203	5.072	2.08490191616
0.000204	5.088	2.09577097985
0.000205	5.056	2.10448663574
0.000206	5.028	2.09456821326
0.000207	5.0	2.10523157871
0.000208	5.014	2.11891576048
0.000209	4.994	2.11233614749
0.00021	4.98	2.07161772535
0.000211	4.958	2.0386848702
0.000212	4.936	2.06782591143
0.000213	4.936	2.07169109666
0.000214	4.924	2.07418032003
0.000215	4.902	2.07084427227
0.000216	4.856	2.05603112817
0.000217	4.836	2.07101520999
0.000218	4.814	2.05606517406
0.000219	4.806	2.06212608732
0.00022	4.786	2.07079791385
0.000221	4.776	2.09614503315
0.000222	4.78	2.08604889684
0.000223	4.768	2.09527468366
0.000224	4.766	2.10219980021
0.000225	4.776	2.09900547879
0.000226	4.77	2.10549281642
0.000227	4.754	2.10843164461
0.000228	4.756	2.11954334704
0.000229	4.744	2.12190103445
0.00023	4.718	2.10391919997
0.000231	4.71	2.11799433427
0.000232	4.666	2.12189632169
0.000233	4.652	2.13422023231
0.000234	4.63	2.12628784505
0.000235	4.608	2.11147720802
0.000236	4.602	2.13344697614
0.000237	4.586	2.12664148365
0.000238	4.572	2.11679380196
0.000239	4.57	2.1347365177
0.00024	4.572	2.11679380196
0.000241	4.59	2.09997619034
0.000242	4.578	2.07844076172
0.000243	4.572	2.08921420635
0.000244	4.582	2.06380134703
0.000245	4.58	2.05611283737
0.000246	4.568	2.0467965214
0.000247	4.538	2.0279437862
0.000248	4.516	2.0223115487
0.000249	4.496	2.01642852588
0.00025	4.472	2.05066233203
0.000251	4.454	2.05326179529
0.000252	4.43	2.01720103113
0.000253	4.434	2.01038404291
0.000254	4.418	1.98274456247
0.000255	4.372	1.96713395578
0.000256	4.36	1.95202459001
0.000257	4.34	1.93711125132
0.000258	4.338	1.92970360418
0.000259	4.328	1.9090353585
0.00026	4.288	1.92485220212
0.000261	4.272	1.89684369414
0.000262	4.27	1.91026176217
0.000263	4.256	1.93454490772
0.000264	4.226	1.9274138113
0.000265	4.228	1.95038867921
0.000266	4.216	1.95072909447
0.000267	4.208	1.96487556858
0.000268	4.222	1.95773236169
0.000269	4.208	1.95671561551
0.00027	4.216	1.97011268713
0.000271	4.192	1.97056743097
0.000272	4.188	1.95975916888
0.000273	4.162	1.96666112994
0.000274	4.132	1.95718573467
0.000275	4.114	1.94345156873
0.000276	4.088	1.94222964657
0.000277	4.07	1.93625928016
0.000278	4.072	1.93670235194
0.000279	4.072	1.94494627175
0.00028	4.068	1.96045300887
0.000281	4.056	1.96897536805
0.000282	4.058	1.99465184932
0.000283	4.044	1.98344750372
0.000284	4.034	1.93205693498
0.000285	3.998	1.92197710704
0.000286	4.004	1.89736237973
0.000287	3.986	1.87558097666
0.000288	3.974	1.8690436057
0.000289	3.984	1.87929348426
0.00029	3.95	1.88241865694
0.000291	3.952	1.90937057692
0.000292	3.968	1.90236063879
0.000293	3.958	1.89215115675
0.000294	3.924	1.89584387543
0.000295	3.94	1.90063147401
0.000296	3.956	1.91260659834
0.000297	3.948	1.93113852429
0.000298	3.944	1.93723101359
0.000299	3.946	1.94192790803
0.0003	3.922	1.94831106346
0.000301	3.91	1.95394472798
0.000302	3.904	1.96437878221
0.000303	3.872	1.96051421826
0.000304	3.846	1.93035851592
0.000305	3.84	1.92520128818
0.000306	3.834	1.91166001161
0.000307	3.822	1.9063882081
0.000308	3.818	1.88914689741
0.000309	3.808	1.8833841881
0.00031	3.804	1.87765385521
0.000311	3.788	1.86307702471
0.000312	3.776	1.86274635955
0.000313	3.788	1.86950688686
0.000314	3.77	1.8625520127
0.000315	3.778	1.86673940334
0.000316	3.754	1.84214114552
0.000317	3.738	1.83993369446
0.000318	3.704	1.83966953554
0.000319	3.696	1.83836449052
0.00032	3.674	1.85788158934
0.000321	3.656	1.86913455909
0.000322	3.638	1.86090193186
0.000323	3.616	1.85917831313
0.000324	3.612	1.8410475279
0.000325	3.59	1.84333936105
0.000326	3.592	1.83453972429
0.000327	3.584	1.84145160132
0.000328	3.588	1.83364554917
0.000329	3.58	1.83619171112
0.00033	3.552	1.82518382636
0.000331	3.54	1.84726825339
0.000332	3.536	1.85814531186
0.000333	3.532	1.82783369047
0.000334	3.518	1.81374639903
0.000335	3.494	1.81492809775
0.000336	3.51	1.82260802149
0.000337	3.484	1.82475861417
0.000338	3.476	1.81918223386
0.000339	3.494	1.81272281389
0.00034	3.474	1.79369005126
0.000341	3.458	1.79227118484
0.000342	3.442	1.77387598214
0.000343	3.416	1.75469199576
0.000344	3.412	1.76585843147
0.000345	3.396	1.76498838523
0.000346	3.378	1.76836534687
0.000347	3.372	1.78930601072
0.000348	3.368	1.79013295596
0.000349	3.372	1.78482940361
0.00035	3.378	1.79641754612
0.000351	3.366	1.80112298303
0.000352	3.344	1.78820133095
0.000353	3.332	1.77701322449
0.000354	3.336	1.75587698886
0.000355	3.342	1.78914392937
0.000356	3.32	1.80709711969
0.000357	3.324	1.80305962187
0.000358	3.314	1.81642616145
0.000359	3.322	1.79953216142
0.00036	3.302	1.79966552448
0.000361	3.28	1.79265166722
0.000362	3.298	1.79142289815
0.000363	3.294	1.8208690233
0.000364	3.278	1.80906495185
0.000365	3.266	1.80976352046
0.000366	3.242	1.80095419153
0.000367	3.222	1.79574942573
0.000368	3.224	1.80272682345
0.000369	3.19	1.80496537363
0.00037	3.154	1.7883746811
0.000371	3.138	1.79859834316
0.000372	3.146	1.77219750592
0.000373	3.144	1.78417039545
0.000374	3.136	1.77130008751
0.000375	3.128	1.77640535915
0.000376	3.094	1.759876132
0.000377	3.086	1.7625560984
0.000378	3.086	1.7727391235
0.000379	3.08	1.77808886167
0.00038	3.064	1.78098399768
0.000381	3.048	1.78932836562
0.000382	3.04	1.76589920437
0.000383	3.062	1.76809388891
0.000384	3.052	1.76104968698
0.000385	3.056	1.76546424489
0.000386	3.034	1.76772282895
0.000387	3.028	1.76952422984
0.000388	3.026	1.75992158916
0.000389	3.026	1.74279201283
0.00039	3.022	1.73825084496
0.000391	3.012	1.72969823958
0.000392	3.008	1.73779630567
0.000393	3.014	1.71166702369
0.000394	3.0	1.71464281995
0.000395	2.996	1.71113529564
0.000396	2.99	1.71286310019
0.000397	2.98	1.72267234261
0.000398	2.958	1.71354486373
0.000399	2.946	1.70736170743
0.0004	2.938	1.70239713346
0.000401	2.926	1.70191774184
0.000402	2.946	1.70149463708
0.000403	2.942	1.69311429029
0.000404	2.93	1.68674242254
0.000405	2.926	1.68182163145
0.000406	2.918	1.68738732957
0.000407	2.912	1.69595282953
0.000408	2.902	1.69245265813
0.000409	2.894	1.69078798198
0.00041	2.892	1.69361624933
0.000411	2.854	1.69843575092
0.000412	2.836	1.69384296793
0.000413	2.834	1.69895379572
0.000414	2.824	1.70441309547
0.000415	2.824	1.70323926681
0.000416	2.812	1.69489114695
0.000417	2.816	1.69650935747
0.000418	2.816	1.69414993433
0.000419	2.802	1.69434235029
0.00042	2.794	1.68153620241
0.000421	2.784	1.67968568488
0.000422	2.784	1.688
0.000423	2.786	1.69003076895
0.000424	2.77	1.69266062753
0.000425	2.756	1.69010768888
0.000426	2.764	1.68532014763
0.000427	2.76	1.68949696656
0.000428	2.756	1.67465339698
0.000429	2.758	1.70629305806
0.00043	2.744	1.68714670376
0.000431	2.722	1.68068914437
0.000432	2.726	1.68491068013
0.000433	2.714	1.67338100862
0.000434	2.69	1.65828224377
0.000435	2.674	1.67562645002
0.000436	2.666	1.6692645087
0.000437	2.638	1.66941786261
0.000438	2.646	1.66393629686
0.000439	2.622	1.66586794194
0.00044	2.622	1.66226231384
0.000441	2.634	1.63586185236
0.000442	2.618	1.64440749208
0.000443	2.628	1.62899232656
0.000444	2.638	1.63675166107
0.000445	2.616	1.63845781148
0.000446	2.612	1.63995609697
0.000447	2.606	1.62934465353
0.000448	2.61	1.61551849262
0.000449	2.608	1.62675628168
0.00045	2.596	1.62750852532
0.000451	2.584	1.63430229762
0.000452	2.594	1.64230447847
0.000453	2.58	1.63572613845
0.000454	2.588	1.63898017072
0.000455	2.586	1.63664412748
0.000456	2.576	1.6517336347
0.000457	2.59	1.6486054713
0.000458	2.58	1.62837342155
0.000459	2.576	1.60256793928
0.00046	2.562	1.60441765136
0.000461	2.558	1.60581318963
0.000462	2.542	1.59757190761
0.000463	2.536	1.58136143876
0.000464	2.53	1.58527600121
0.000465	2.53	1.59031443432
0.000466	2.514	1.57917826733
0.000467	2.512	1.577927755
0.000468	2.494	1.59309886699
0.000469	2.484	1.57662424185
0.00047	2.464	1.56611110717
0.000471	2.46	1.55190205877
0.000472	2.466	1.55333319027
0.000473	2.452	1.53873194547
0.000474	2.448	1.53208877027
0.000475	2.45	1.54644754195
0.000476	2.442	1.54746114652
0.000477	2.438	1.53562886141
0.000478	2.432	1.52753919753
0.000479	2.408	1.50782492352
0.00048	2.402	1.52983528525
0.000481	2.394	1.54620955889
0.000482	2.382	1.56718728938
0.000483	2.364	1.56572794572
0.000484	2.352	1.54922432204
0.000485	2.358	1.55236464788
0.000486	2.346	1.53827305769
0.000487	2.338	1.54005064852
0.000488	2.342	1.53526414665
0.000489	2.334	1.53181069326
0.00049	2.314	1.5163785807
0.000491	2.322	1.51997236817
0.000492	2.314	1.51109364369
0.000493	2.304	1.49785980652
0.000494	2.29	1.48388004906
0.000495	2.29	1.48791800849
0.000496	2.294	1.49518025669
0.000497	2.282	1.49481637668
0.000498	2.276	1.48990737967
0.000499	2.268	1.49136715801
0.0005	2.246	1.48643331502
0.000501	2.254	1.49849391056
0.000502	2.234	1.48971272398
0.000503	2.232	1.49738972883
0.000504	2.222	1.50887905413
0.000505	2.21	1.50794562236
0.000506	2.2	1.5046594299
0.000507	2.202	1.49036773985
0.000508	2.202	1.48499023566
0.000509	2.186	1.46949106836
0.00051	2.186	1.48976642465
0.000511	2.18	1.50053323855
0.000512	2.18	1.49519229533
0.000513	2.184	1.49202680941
0.000514	2.19	1.48522725534
0.000515	2.194	1.4914301861
0.000516	2.188	1.49821760769
0.000517	2.174	1.49657074674
0.000518	2.184	1.50537171489
0.000519	2.174	1.49790653914
0.00052	2.178	1.4813223822
0.000521	2.18	1.49919978655
0.000522	2.186	1.49110831263
0.000523	2.178	1.49610026402
0.000524	2.156	1.49655070078
0.000525	2.156	1.50587648896
0.000526	2.168	1.50458499261
0.000527	2.148	1.49602673773
0.000528	2.144	1.50574367008
0.000529	2.14	1.51934196282
0.00053	2.134	1.52185544649
0.000531	2.136	1.52496032735
0.000532	2.122	1.52023550807
0.000533	2.116	1.52398950128
0.000534	2.114	1.52348416467
0.000535	2.12	1.52630272227
0.000536	2.12	1.52892118829
0.000537	2.108	1.50875312759
0.000538	2.092	1.51113732003
0.000539	2.078	1.49797062722
0.00054	2.074	1.48745554555
0.000541	2.08	1.47702403501
0.000542	2.086	1.47465385769
0.000543	2.076	1.48668221218
0.000544	2.08	1.48647233408
0.000545	2.08	1.48108068653
0.000546	2.06	1.47797158295
0.000547	2.064	1.48185829282
0.000548	2.046	1.46693012785
0.000549	2.03	1.46870691426
0.00055	2.014	1.45938480189
0.000551	2.01	1.46761711628
0.000552	2.01	1.4648890743
0.000553	2.014	1.46212311383
0.000554	2.012	1.45597252721
0.000555	2.016	1.46004931424
0.000556	2.012	1.47100509856
0.000557	2.0	1.45739493618
0.000558	1.988	1.46555654957
0.000559	2.012	1.4682833514
0.00056	2.012	1.47372181907
0.000561	2.006	1.47443684164
0.000562	1.992	1.46421856292
0.000563	1.986	1.46485630695
0.000564	1.97	1.46598090028
0.000565	1.958	1.46158680892
0.000566	1.936	1.42544870129
0.000567	1.926	1.41156792256
0.000568	1.912	1.40009142559
0.000569	1.906	1.39612463627
0.00057	1.9	1.38636214605
0.000571	1.912	1.38573301902
0.000572	1.908	1.38691600322
0.000573	1.906	1.39325661671
0.000574	1.888	1.39694523873
0.000575	1.904	1.40811363178
0.000576	1.898	1.39412911884
0.000577	1.892	1.3972601762
0.000578	1.882	1.3798826037
0.000579	1.876	1.39306281265
0.00058	1.858	1.39922692941
0.000581	1.862	1.40533127767
0.000582	1.864	1.41897991529
0.000583	1.868	1.42357858933
0.000584	1.862	1.42651883969
0.000585	1.844	1.41833141402
0.000586	1.848	1.41028224126
0.000587	1.838	1.40276726509
0.000588	1.834	1.39658297283
0.000589	1.832	1.39562745745
0.00059	1.838	1.40419229452
0.000591	1.818	1.40743596657
0.000592	1.818	1.40174034685
0.000593	1.8	1.38852439662
0.000594	1.802	1.39814019326
0.000595	1.792	1.39597134641
0.000596	1.804	1.39340733456
0.000597	1.804	1.38187698439
0.000598	1.806	1.38143548528
0.000599	1.808	1.37518580563
0.0006	1.788	1.36347203858
0.000601	1.784	1.37889230907
0.000602	1.78	1.36806432597
0.000603	1.782	1.36911504265
0.000604	1.786	1.36828505802
0.000605	1.772	1.35941752232
0.000606	1.756	1.34032234929
0.000607	1.762	1.35401477097
0.000608	1.762	1.34065506377
0.000609	1.758	1.32944951014
0.00061	1.764	1.32525620165
0.000611	1.77	1.33007518584
0.000612	1.752	1.33210209819
0.000613	1.738	1.32716087947
0.000614	1.73	1.33007518584
0.000615	1.718	1.31851279857
0.000616	1.71	1.31677636674
0.000617	1.702	1.31954386058
0.000618	1.694	1.31922856246
0.000619	1.698	1.31863414183
0.00062	1.694	1.32527883858
0.000621	1.684	1.33121899025
0.000622	1.674	1.32654589065
0.000623	1.664	1.3217806172
0.000624	1.664	1.3172334645
0.000625	1.664	1.31875092417
0.000626	1.662	1.30528004658
0.000627	1.672	1.31012060514
0.000628	1.678	1.30931890691
0.000629	1.672	1.31164629379
0.00063	1.666	1.3108943512
0.000631	1.648	1.29618517196
0.000632	1.636	1.30671496509
0.000633	1.634	1.30078591628
0.000634	1.626	1.28923388103
0.000635	1.626	1.29233277448
0.000636	1.618	1.28377412343
0.000637	1.61	1.28448433233
0.000638	1.598	1.29011472358
0.000639	1.586	1.26751883615
0.00064	1.584	1.25496772867
0.000641	1.574	1.252407282
0.000642	1.578	1.25694709515
0.000643	1.58	1.26317061397
0.000644	1.572	1.26681332484
0.000645	1.57	1.25900754565
0.000646	1.566	1.26081085021
0.000647	1.576	1.2728801986
0.000648	1.558	1.27696358601
0.000649	1.548	1.25844984008
0.00065	1.538	1.26196513423
0.000651	1.538	1.26986455971
0.000652	1.544	1.25859604322
0.000653	1.528	1.26381011232
0.000654	1.53	1.27007873772
0.000655	1.528	1.27169807738
0.000656	1.536	1.28089968382
0.000657	1.534	1.27939204312
0.000658	1.526	1.28581647213
0.000659	1.528	1.27169807738
0.00066	1.526	1.26701381208
0.000661	1.522	1.26866701699
0.000662	1.526	1.26226938488
0.000663	1.54	1.24915971757
0.000664	1.528	1.23175322204
0.000665	1.526	1.22691646007
0.000666	1.512	1.22386927406
0.000667	1.498	1.22065392311
0.000668	1.488	1.21567100813
0.000669	1.48	1.21061967603
0.00067	1.474	1.20055153992
0.000671	1.474	1.19888448151
0.000672	1.466	1.2136078444
0.000673	1.462	1.22497183641
0.000674	1.46	1.22163824433
0.000675	1.46	1.22816936943
0.000676	1.46	1.24434721842
0.000677	1.446	1.23898506851
0.000678	1.436	1.23850878075
0.000679	1.44	1.23870900538
0.00068	1.432	1.22367315898
0.000681	1.426	1.22821985003
0.000682	1.416	1.21282480186
0.000683	1.412	1.1959331085
0.000684	1.404	1.21028261162
0.000685	1.4	1.20664825032
0.000686	1.408	1.2089400316
0.000687	1.412	1.20758270938
0.000688	1.408	1.210593243
0.000689	1.39	1.19745563592
0.00069	1.38	1.186423196
0.000691	1.376	1.18601180433
0.000692	1.382	1.18830804087
0.000693	1.378	1.17775888874
0.000694	1.378	1.18284233945
0.000695	1.384	1.17836496893
0.000696	1.376	1.17244360206
0.000697	1.378	1.17945580672
0.000698	1.37	1.17008546696
0.000699	1.364	1.16597770133
0.0007	1.358	1.16526220225
0.000701	1.356	1.16673218864
0.000702	1.354	1.15094917351
0.000703	1.348	1.15364465933
0.000704	1.336	1.14328649078
0.000705	1.334	1.13421514714
0.000706	1.322	1.13239392439
0.000707	1.324	1.12739700195
0.000708	1.326	1.12415479361
0.000709	1.328	1.12268250187
0.00071	1.322	1.11459230214
0.000711	1.314	1.1096864422
0.000712	1.312	1.12189839112
0.000713	1.3	1.12160599142
0.000714	1.3	1.12516665432
0.000715	1.302	1.12552032412
0.000716	1.306	1.12621667542
0.000717	1.302	1.13964731387
0.000718	1.292	1.14312553991
0.000719	1.306	1.14732907224
0.00072	1.304	1.13823723362
0.000721	1.3	1.14455231423
0.000722	1.3	1.14804181109
0.000723	1.284	1.14339144653
0.000724	1.28	1.13560556533
0.000725	1.268	1.14025260359
0.000726	1.26	1.14035082321
0.000727	1.244	1.12980706317
0.000728	1.236	1.13327137086
0.000729	1.248	1.14302055975
0.00073	1.248	1.13247339925
0.000731	1.244	1.12448388161
0.000732	1.24	1.12356575242
0.000733	1.242	1.11509461482
0.000734	1.232	1.10913299473
0.000735	1.24	1.11462998345
0.000736	1.236	1.11727525704
0.000737	1.218	1.10384600375
0.000738	1.206	1.0915878343
0.000739	1.216	1.09605839261
0.00074	1.21	1.09631199939
0.000741	1.208	1.09578100002
0.000742	1.212	1.10047989532
0.000743	1.198	1.10217784409
0.000744	1.178	1.09101604021
0.000745	1.174	1.08799080878
0.000746	1.18	1.09160432392
0.000747	1.182	1.086681186
0.000748	1.184	1.09276896003
0.000749	1.176	1.08306232508
0.00075	1.17	1.08494239478
0.000751	1.174	1.07504604553
0.000752	1.17	1.07939798036
0.000753	1.16	1.06883113727
0.000754	1.148	1.06305973492
0.000755	1.142	1.06669395798
0.000756	1.126	1.05552072457
0.000757	1.13	1.0775435026
0.000758	1.134	1.06959992521
0.000759	1.142	1.07973885732
0.00076	1.134	1.06772842989
0.000761	1.136	1.06653832561
0.000762	1.13	1.05313816757
0.000763	1.134	1.05832131227
0.000764	1.132	1.05573481519
0.000765	1.128	1.05811908593
0.000766	1.126	1.04791411862
0.000767	1.12	1.04957134107
0.000768	1.118	1.04310881503
0.000769	1.114	1.03971342205
0.00077	1.116	1.04429114714
0.000771	1.102	1.04095917307
0.000772	1.102	1.03903609177
0.000773	1.096	1.02897230283
0.000774	1.09	1.02269252466
0.000775	1.098	1.02195694626
0.000776	1.09	1.01483988885
0.000777	1.094	1.01250382715
0.000778	1.092	1.01957638262
0.000779	1.086	1.01911922757
0.00078	1.086	1.01518668234
0.000781	1.08	1.00478853497
0.000782	1.08	1.00279609094
0.000783	1.072	0.995397408074
0.000784	1.074	0.986166314574
0.000785	1.072	0.96892517771
0.000786	1.072	0.973044706064
0.000787	1.07	0.976268405716
0.000788	1.06	0.965608616366
0.000789	1.054	0.969063465414
0.00079	1.054	0.991505925348
0.000791	1.054	0.989486735636
0.000792	1.048	0.984731435469
0.000793	1.032	0.96487097583
0.000794	1.034	0.969971133591
0.000795	1.034	0.974086238482
0.000796	1.028	0.962920557471
0.000797	1.024	0.950486191378
0.000798	1.02	0.952680429105
0.000799	1.02	0.958957767579
0.0008	1.022	0.959956249003
0.000801	1.026	0.949380850871
0.000802	1.022	0.938890834975
0.000803	1.022	0.936758239889
0.000804	1.012	0.93158789172
0.000805	1.012	0.93587178609
0.000806	1.016	0.946437530955
0.000807	1.016	0.959032846153
0.000808	1.01	0.951787791475
0.000809	0.998	0.958121077944
0.00081	0.998	0.949734699798
0.000811	0.992	0.944423633758
0.000812	0.982	0.947457650769
0.000813	0.978	0.938890834975
0.000814	0.982	0.941103607474
0.000815	0.99	0.951787791475
0.000816	0.976	0.935640956778
0.000817	0.982	0.934706371006
0.000818	0.974	0.928075427969
0.000819	0.964	0.917989106689
0.00082	0.968	0.920312990238
0.000821	0.962	0.903634882018
0.000822	0.96	0.904654630232
0.000823	0.952	0.893138287165
0.000824	0.95	0.898610037781
0.000825	0.952	0.904265447753
0.000826	0.956	0.911078481801
0.000827	0.958	0.916643878505
0.000828	0.95	0.920597631976
0.000829	0.944	0.914802710971
0.00083	0.954	0.91426691945
0.000831	0.952	0.915257340861
0.000832	0.954	0.90768056055
0.000833	0.95	0.911866218258
0.000834	0.944	0.908220237608
0.000835	0.946	0.89837853937
0.000836	0.944	0.894910051346
0.000837	0.956	0.902254952882
0.000838	0.96	0.902441133814
0.000839	0.96	0.900222194794
0.00084	0.95	0.894147638816
0.000841	0.94	0.896883492991
0.000842	0.93	0.886058688801
0.000843	0.936	0.896606937292
0.000844	0.93	0.886058688801
0.000845	0.928	0.884768896379
0.000846	0.928	0.880236331902
0.000847	0.93	0.890561620552
0.000848	0.912	0.881053914355
0.000849	0.91	0.879715863219
0.00085	0.904	0.877943050545
0.000851	0.904	0.873375062616
0.000852	0.9	0.879772697917
0.000853	0.902	0.883400249038
0.000854	0.904	0.880218154778
0.000855	0.896	0.877031356338
0.000856	0.888	0.887387175927
0.000857	0.882	0.887736447376
0.000858	0.878	0.887195581594
0.000859	0.866	0.874096104556
0.00086	0.868	0.873255976218
0.000861	0.862	0.871180807869
0.000862	0.846	0.861559051952
0.000863	0.854	0.867573627999
0.000864	0.852	0.863768487501
0.000865	0.852	0.870687085008
0.000866	0.856	0.87364981543
0.000867	0.852	0.870687085008
0.000868	0.852	0.88209750028
0.000869	0.866	0.887718423826
0.00087	0.864	0.884027148904
0.000871	0.862	0.893843386729
0.000872	0.864	0.893030794542
0.000873	0.856	0.88953021309
0.000874	0.846	0.8912261217
0.000875	0.848	0.892690315843
0.000876	0.844	0.898701285189
0.000877	0.842	0.892768727051
0.000878	0.834	0.889069176161
0.000879	0.832	0.894301962427
0.00088	0.834	0.886816779273
0.000881	0.836	0.89504413299
0.000882	0.836	0.897275877309
0.000883	0.832	0.894301962427
0.000884	0.822	0.884486291584
0.000885	0.824	0.888270229153
0.000886	0.83	0.886058688801
0.000887	0.822	0.882222194235
0.000888	0.824	0.881489648266
0.000889	0.824	0.879217834214
0.00089	0.818	0.876855746403
0.000891	0.818	0.874571895272
0.000892	0.816	0.87071464901
0.000893	0.812	0.8767302892
0.000894	0.808	0.882686807424
0.000895	0.8	0.871779788708
0.000896	0.8	0.87863530546
0.000897	0.8	0.883176086633
0.000898	0.788	0.866634871212
0.000899	0.786	0.860351091125
0.0009	0.78	0.862322445492
0.000901	0.764	0.860409204972
0.000902	0.76	0.856971411425
0.000903	0.752	0.857027420798
0.000904	0.752	0.857027420798
0.000905	0.744	0.861663507409
0.000906	0.74	0.853463531734
0.000907	0.74	0.851116913238
0.000908	0.742	0.855240317104
0.000909	0.734	0.855128060585
0.00091	0.736	0.856915398391
0.000911	0.736	0.856915398391
0.000912	0.738	0.858694357732
0.000913	0.74	0.858137518117
0.000914	0.74	0.851116913238
0.000915	0.74	0.851116913238
0.000916	0.738	0.851678343038
0.000917	0.734	0.850437534449
0.000918	0.734	0.850437534449
0.000919	0.72	0.835224520713
0.00092	0.718	0.826121056504
0.000921	0.724	0.829351553926
0.000922	0.724	0.831759580648
0.000923	0.718	0.823696546065
0.000924	0.724	0.834160655989
0.000925	0.724	0.836554839804
0.000926	0.72	0.832826512546
0.000927	0.718	0.826121056504
0.000928	0.716	0.824223270722
0.000929	0.712	0.827681098008
0.00093	0.702	0.830178294103
0.000931	0.696	0.831615295675
0.000932	0.696	0.831615295675
0.000933	0.692	0.827729424389
0.000934	0.688	0.828647090142
0.000935	0.69	0.830602191184
0.000936	0.696	0.826791388441
0.000937	0.692	0.825309638863
0.000938	0.69	0.823346828499
0.000939	0.684	0.807554332537
0.00094	0.676	0.804378020585
0.000941	0.67	0.793158243984
0.000942	0.666	0.788951202547
0.000943	0.66	0.782559901861
0.000944	0.664	0.781731411675
0.000945	0.662	0.782148323529
0.000946	0.654	0.778642408298
0.000947	0.646	0.77761430028
0.000948	0.646	0.782741336586
0.000949	0.642	0.775780896903
0.00095	0.646	0.780182030042
0.000951	0.65	0.776852624376
0.000952	0.654	0.783762719195
0.000953	0.652	0.781598362332
0.000954	0.644	0.780553649662
0.000955	0.64	0.778716893357
0.000956	0.638	0.76613053718
0.000957	0.646	0.775038063581
0.000958	0.64	0.773563184233
0.000959	0.634	0.777202676269
0.00096	0.636	0.781987212172
0.000961	0.634	0.772038859126
0.000962	0.63	0.764918296291
0.000963	0.622	0.755722171171
0.000964	0.636	0.771689056551
0.000965	0.63	0.764918296291
0.000966	0.636	0.776855198863
0.000967	0.638	0.776502414678
0.000968	0.636	0.779425429403
0.000969	0.628	0.77563909133
0.00097	0.634	0.784884704909
0.000971	0.63	0.78555712714
0.000972	0.628	0.783336453894
0.000973	0.63	0.78555712714
0.000974	0.634	0.784884704909
0.000975	0.63	0.78555712714
0.000976	0.626	0.791279975736
0.000977	0.628	0.793483459185
0.000978	0.62	0.789683480896
0.000979	0.606	0.766005221914
0.00098	0.598	0.761837252962
0.000981	0.594	0.754429585846
0.000982	0.596	0.759462968156
0.000983	0.588	0.733659321484
0.000984	0.588	0.744483713724
0.000985	0.586	0.747398153597
0.000986	0.586	0.744717396064
0.000987	0.594	0.741056003282
0.000988	0.59	0.730684610485
0.000989	0.596	0.732655444257
0.00099	0.598	0.743233476103
0.000991	0.592	0.727692242641
0.000992	0.588	0.719899993055
0.000993	0.58	0.723602100605
0.000994	0.58	0.723602100605
0.000995	0.578	0.72105200922
0.000996	0.586	0.73661658955
0.000997	0.592	0.741306953967
0.000998	0.594	0.746434189999
0.000999	0.596	0.743494451896
0.001	0.596	0.743494451896
0.001001	0.596	0.743494451896
0.001002	0.586	0.73661658955
0.001003	0.588	0.736380336511
0.001004	0.598	0.743233476103
0.001005	0.596	0.746179603045
0.001006	0.6	0.753657747257
0.001007	0.592	0.752021276295
0.001008	0.59	0.754917214004
0.001009	0.588	0.747165309687
0.00101	0.578	0.74291049259
0.001011	0.568	0.730325954626
0.001012	0.57	0.732871066423
0.001013	0.568	0.730325954626
0.001014	0.574	0.735203373224
0.001015	0.57	0.741012820402
0.001016	0.57	0.741012820402
0.001017	0.572	0.740821166004
0.001018	0.57	0.735594997264
0.001019	0.568	0.730325954626
0.00102	0.562	0.719830535612
0.001021	0.568	0.72482825552
0.001022	0.574	0.721473492237
0.001023	0.566	0.711086492629
0.001024	0.564	0.708451833225
0.001025	0.564	0.705623128873
0.001026	0.566	0.716689612036
0.001027	0.568	0.71370582175
0.001028	0.568	0.71370582175
0.001029	0.574	0.710298528789
0.00103	0.562	0.711446414005
0.001031	0.556	0.720322150152
0.001032	0.554	0.723245463173
0.001033	0.546	0.718250652628
0.001034	0.548	0.71811976717
0.001035	0.548	0.715329294801
0.001036	0.55	0.715192281838
0.001037	0.54	0.704556598152
0.001038	0.534	0.70202848945
0.001039	0.532	0.699268188895
0.00104	0.524	0.693847245437
0.001041	0.53	0.705053189483
0.001042	0.538	0.715930164192
0.001043	0.54	0.710211236183
0.001044	0.534	0.70202848945
0.001045	0.536	0.701928771315
0.001046	0.526	0.696651993466
0.001047	0.52	0.688186021363
0.001048	0.526	0.690886387187
0.001049	0.528	0.702293385986
0.00105	0.522	0.702506939468
0.001051	0.524	0.710931782944
0.001052	0.526	0.710861449229
0.001053	0.52	0.708237248385
0.001054	0.52	0.711055553385
0.001055	0.522	0.70817794374
0.001056	0.518	0.70829090069
0.001057	0.514	0.708381253281
0.001058	0.518	0.70829090069
0.001059	0.514	0.699859985997
0.00106	0.516	0.696953370033
0.001061	0.514	0.694121026911
0.001062	0.508	0.6913291546
0.001063	0.51	0.694190175672
0.001064	0.51	0.702780193233
0.001065	0.506	0.699974285242
0.001066	0.504	0.697125526717
0.001067	0.498	0.685562542734
0.001068	0.5	0.697137002317
0.001069	0.494	0.691349405149
0.00107	0.49	0.68840395118
0.001071	0.49	0.685492523665
0.001072	0.486	0.682498351646
0.001073	0.492	0.685518781654
0.001074	0.492	0.688430098122
0.001075	0.488	0.682536445913
0.001076	0.486	0.679561623401
0.001077	0.482	0.676517553357
0.001078	0.49	0.685492523665
0.001079	0.48	0.682348884369
0.00108	0.476	0.679281973852
0.001081	0.474	0.682146611807
0.001082	0.476	0.682219905895
0.001083	0.482	0.685329118016
0.001084	0.492	0.697091098781
0.001085	0.492	0.697091098781
0.001086	0.496	0.697125526717
0.001087	0.496	0.694250675189
0.001088	0.498	0.694259317546
0.001089	0.496	0.694250675189
0.00109	0.496	0.699988571335
0.001091	0.49	0.694190175672
0.001092	0.492	0.697091098781
0.001093	0.484	0.691190277709
0.001094	0.49	0.694190175672
0.001095	0.486	0.694121026911
0.001096	0.488	0.694158483345
0.001097	0.486	0.694121026911
0.001098	0.48	0.696850055607
0.001099	0.476	0.693847245437
0.0011	0.47	0.690724257573
0.001101	0.474	0.685072258963
0.001102	0.466	0.672936846963
0.001103	0.464	0.675798786622
0.001104	0.466	0.678854918226
0.001105	0.454	0.675191824595
0.001106	0.454	0.672223177226
0.001107	0.456	0.675325106893
0.001108	0.44	0.66813172354
0.001109	0.44	0.66211781429
0.00111	0.436	0.65567064903
0.001111	0.436	0.65567064903
0.001112	0.436	0.640237455949
0.001113	0.438	0.649735330731
0.001114	0.436	0.649541376665
0.001115	0.432	0.652208555602
0.001116	0.432	0.642943232331
0.001117	0.432	0.646046437959
0.001118	0.436	0.64645494816
0.001119	0.428	0.636251522591
0.00112	0.432	0.639824976068
0.001121	0.432	0.636691448034
0.001122	0.428	0.629933329806
0.001123	0.424	0.62627789359
0.001124	0.42	0.619354502688
0.001125	0.43	0.62377880695
0.001126	0.424	0.629463263424
0.001127	0.426	0.629701516593
0.001128	0.422	0.626031948067
0.001129	0.426	0.629701516593
0.00113	0.418	0.622315032761
0.001131	0.42	0.628967407741
0.001132	0.416	0.628445701712
0.001133	0.416	0.62525514792
0.001134	0.42	0.628967407741
0.001135	0.41	0.62120849962
0.001136	0.414	0.624983199774
0.001137	0.416	0.634778701596
0.001138	0.418	0.635040156211
0.001139	0.416	0.634778701596
0.00114	0.418	0.635040156211
0.001141	0.41	0.62441973063
0.001142	0.41	0.62120849962
0.001143	0.41	0.62120849962
0.001144	0.414	0.621774878875
0.001145	0.412	0.624704730253
0.001146	0.418	0.631882900544
0.001147	0.416	0.634778701596
0.001148	0.416	0.634778701596
0.001149	0.414	0.631350932525
0.00115	0.414	0.634510835211
0.001151	0.408	0.627324477444
0.001152	0.41	0.62441973063
0.001153	0.412	0.621494971822
0.001154	0.41	0.611473629848
0.001155	0.412	0.615025202736
0.001156	0.404	0.610560398323
0.001157	0.404	0.613827337286
0.001158	0.404	0.610560398323
0.001159	0.408	0.607894727728
0.00116	0.402	0.606956341099
0.001161	0.4	0.606630035524
0.001162	0.406	0.610871508584
0.001163	0.408	0.614439582058
0.001164	0.402	0.606956341099
0.001165	0.396	0.60264749232
0.001166	0.4	0.60332412516
0.001167	0.396	0.60264749232
0.001168	0.39	0.601581249708
0.001169	0.388	0.601212108993
0.00117	0.384	0.600453162203
0.001171	0.38	0.602992537267
0.001172	0.378	0.595916101477
0.001173	0.376	0.592135119715
0.001174	0.366	0.586552640434
0.001175	0.364	0.586092142926
0.001176	0.368	0.587005962491
0.001177	0.374	0.588323040514
0.001178	0.374	0.591712768157
0.001179	0.374	0.595083187462
0.00118	0.366	0.593332958801
0.001181	0.374	0.601767396923
0.001182	0.378	0.602591071955
0.001183	0.378	0.602591071955
0.001184	0.382	0.609980327552
0.001185	0.38	0.606300255649
0.001186	0.376	0.595503148606
0.001187	0.378	0.595916101477
0.001188	0.386	0.600836084136
0.001189	0.39	0.604896685393
0.00119	0.388	0.611110464646
0.001191	0.39	0.611473629848
0.001192	0.39	0.608194047981
0.001193	0.394	0.612179712176
0.001194	0.398	0.619351273511
0.001195	0.402	0.626415197772
0.001196	0.396	0.622241110824
0.001197	0.396	0.622241110824
0.001198	0.392	0.615090237282
0.001199	0.386	0.604155609094
0.0012	0.386	0.604155609094
0.001201	0.386	0.614006514623
0.001202	0.388	0.614374478637
0.001203	0.388	0.614374478637
0.001204	0.386	0.607456994363
0.001205	0.386	0.607456994363
0.001206	0.386	0.607456994363
0.001207	0.384	0.607078248663
0.001208	0.374	0.601767396923
0.001209	0.376	0.605494838954
0.00121	0.376	0.605494838954
0.001211	0.374	0.60508181265
0.001212	0.366	0.603360588703
0.001213	0.362	0.602458297312
0.001214	0.362	0.605768932845
0.001215	0.358	0.608141430919
0.001216	0.356	0.607670963598
0.001217	0.354	0.607193544103
0.001218	0.354	0.603890718591
0.001219	0.358	0.604843781484
0.00122	0.358	0.604843781484
0.001221	0.356	0.604370747141
0.001222	0.358	0.611421295017
0.001223	0.36	0.611882341631
0.001224	0.358	0.608141430919
0.001225	0.36	0.611882341631
0.001226	0.362	0.605768932845
0.001227	0.366	0.616477087977
0.001228	0.37	0.617332973362
0.001229	0.372	0.620979870849
0.00123	0.368	0.613657885144
0.001231	0.368	0.613657885144
0.001232	0.366	0.613224265665
0.001233	0.362	0.612336508792
0.001234	0.364	0.612783811797
0.001235	0.362	0.609061573242
0.001236	0.358	0.608141430919
0.001237	0.35	0.599583188557
0.001238	0.344	0.587931968854
0.001239	0.346	0.595217607266
0.00124	0.346	0.595217607266
0.001241	0.346	0.591847953448
0.001242	0.346	0.588459004519
0.001243	0.344	0.587931968854
0.001244	0.344	0.591323938294
0.001245	0.344	0.591323938294
0.001246	0.332	0.577733502577
0.001247	0.334	0.578311334836
0.001248	0.332	0.58461611336
0.001249	0.334	0.588594937117
0.00125	0.332	0.581184996365
0.001251	0.332	0.581184996365
0.001252	0.336	0.585750800256
0.001253	0.336	0.585750800256
0.001254	0.338	0.586307086773
0.001255	0.338	0.586307086773
0.001256	0.336	0.589155327567
0.001257	0.334	0.585187149551
0.001258	0.336	0.585750800256
0.001259	0.336	0.585750800256
0.00126	0.336	0.585750800256
0.001261	0.338	0.589708402518
0.001262	0.338	0.586307086773
0.001263	0.342	0.590792687836
0.001264	0.334	0.578311334836
0.001265	0.334	0.574842587149
0.001266	0.33	0.57714816122
0.001267	0.328	0.5625086666
0.001268	0.326	0.565441420485
0.001269	0.322	0.560638921232
0.00127	0.318	0.56291740069
0.001271	0.318	0.56291740069
0.001272	0.32	0.56
0.001273	0.322	0.567728808499
0.001274	0.322	0.56419500175
0.001275	0.324	0.564822095885
0.001276	0.32	0.563560112144
0.001277	0.322	0.56419500175
0.001278	0.32	0.563560112144
0.001279	0.322	0.56419500175
0.00128	0.318	0.559353197899
0.001281	0.32	0.563560112144
0.001282	0.318	0.56291740069
0.001283	0.322	0.567728808499
0.001284	0.324	0.568352003603
0.001285	0.328	0.573075911202
0.001286	0.32	0.570613704707
0.001287	0.32	0.56709787515
0.001288	0.322	0.567728808499
0.001289	0.318	0.56291740069
0.00129	0.318	0.552155775121
0.001291	0.314	0.547178215941
0.001292	0.314	0.550821205111
0.001293	0.312	0.550141799903
0.001294	0.302	0.54295119486
0.001295	0.304	0.543676374326
0.001296	0.304	0.543676374326
0.001297	0.304	0.547342671459
0.001298	0.302	0.54295119486
0.001299	0.298	0.54147576123
0.0013	0.3	0.542217668469
0.001301	0.296	0.533276663656
0.001302	0.296	0.533276663656
0.001303	0.298	0.530279171758
0.001304	0.29	0.527162214124
0.001305	0.29	0.530942558098
0.001306	0.286	0.525551139281
0.001307	0.284	0.528530036989
0.001308	0.282	0.527708252731
0.001309	0.282	0.523904571463
0.00131	0.278	0.518378240284
0.001311	0.276	0.521367432815
0.001312	0.276	0.521367432815
0.001313	0.278	0.518378240284
0.001314	0.282	0.523904571463
0.001315	0.288	0.533906358831
0.001316	0.282	0.527708252731
0.001317	0.278	0.52603802144
0.001318	0.276	0.521367432815
0.001319	0.274	0.520503602293
0.00132	0.276	0.525189489613
0.001321	0.268	0.513980544379
0.001322	0.262	0.51122988958
0.001323	0.268	0.521704897428
0.001324	0.254	0.503471945594
0.001325	0.254	0.495463419437
0.001326	0.25	0.493457191659
0.001327	0.25	0.493457191659
0.001328	0.246	0.491410215604
0.001329	0.248	0.492438828688
0.00133	0.25	0.497493718553
0.001331	0.246	0.491410215604
0.001332	0.25	0.493457191659
0.001333	0.252	0.498493731154
0.001334	0.242	0.489321979886
0.001335	0.25	0.501497756725
0.001336	0.25	0.501497756725
0.001337	0.25	0.497493718553
0.001338	0.252	0.490403915156
0.001339	0.254	0.491410215604
0.00134	0.254	0.483201821189
0.001341	0.252	0.486308544034
0.001342	0.252	0.486308544034
0.001343	0.248	0.484247870413
0.001344	0.25	0.48938737213
0.001345	0.252	0.490403915156
0.001346	0.254	0.491410215604
0.001347	0.254	0.495463419437
0.001348	0.252	0.494465367847
0.001349	0.248	0.488360522565
0.00135	0.25	0.48938737213
0.001351	0.248	0.488360522565
0.001352	0.246	0.48732330131
0.001353	0.246	0.48732330131
0.001354	0.244	0.486275641997
0.001355	0.244	0.486275641997
0.001356	0.244	0.486275641997
0.001357	0.24	0.484148737476
0.001358	0.238	0.483069353199
0.001359	0.24	0.484148737476
0.00136	0.244	0.490371287903
0.001361	0.24	0.484148737476
0.001362	0.238	0.478911265267
0.001363	0.236	0.473607432374
0.001364	0.242	0.481077956261
0.001365	0.258	0.497429391974
0.001366	0.256	0.500463784904
0.001367	0.256	0.500463784904
0.001368	0.256	0.500463784904
0.001369	0.256	0.500463784904
0.00137	0.25	0.497493718553
0.001371	0.252	0.498493731154
0.001372	0.252	0.498493731154
0.001373	0.254	0.499483733469
0.001374	0.254	0.495463419437
0.001375	0.248	0.492438828688
0.001376	0.246	0.491410215604
0.001377	0.242	0.485217477014
0.001378	0.238	0.483069353199
0.001379	0.24	0.488262224629
0.00138	0.242	0.489321979886
0.001381	0.242	0.493392338814
0.001382	0.25	0.497493718553
0.001383	0.25	0.493457191659
0.001384	0.252	0.494465367847
0.001385	0.252	0.494465367847
0.001386	0.246	0.491410215604
0.001387	0.242	0.489321979886
0.001388	0.242	0.489321979886
0.001389	0.244	0.490371287903
0.00139	0.24	0.488262224629
0.001391	0.238	0.487191953957
0.001392	0.236	0.486111098413
0.001393	0.24	0.488262224629
0.001394	0.244	0.490371287903
0.001395	0.242	0.481077956261
0.001396	0.244	0.482145206343
0.001397	0.242	0.481077956261
0.001398	0.24	0.48
0.001399	0.242	0.481077956261
0.0014	0.234	0.468234983742
0.001401	0.23	0.465939910289
0.001402	0.232	0.462791529741
0.001403	0.228	0.460451951891
0.001404	0.224	0.4580654975
0.001405	0.22	0.455631429996
0.001406	0.224	0.4580654975
0.001407	0.224	0.462411072532
0.001408	0.224	0.462411072532
0.001409	0.222	0.461211448253
0.00141	0.222	0.461211448253
0.001411	0.224	0.462411072532
0.001412	0.224	0.462411072532
0.001413	0.226	0.459264629598
0.001414	0.222	0.456854462603
0.001415	0.226	0.459264629598
0.001416	0.224	0.4580654975
0.001417	0.22	0.455631429996
0.001418	0.22	0.455631429996
0.001419	0.222	0.461211448253
0.00142	0.224	0.466716187849
0.001421	0.22	0.46
0.001422	0.218	0.458776634104
0.001423	0.22	0.46
0.001424	0.22	0.46
0.001425	0.224	0.466716187849
0.001426	0.222	0.46552765761
0.001427	0.222	0.461211448253
0.001428	0.222	0.461211448253
0.001429	0.224	0.462411072532
0.00143	0.222	0.452455522676
0.001431	0.218	0.445506453376
0.001432	0.222	0.452455522676
0.001433	0.22	0.446766158074
0.001434	0.218	0.445506453376
0.001435	0.214	0.44294920702
0.001436	0.214	0.44294920702
0.001437	0.212	0.441651446279
0.001438	0.214	0.44294920702
0.001439	0.216	0.444234172481
0.00144	0.214	0.438410766291
0.001441	0.212	0.437099531
0.001442	0.212	0.437099531
0.001443	0.214	0.44294920702
0.001444	0.218	0.445506453376
0.001445	0.218	0.445506453376
0.001446	0.212	0.441651446279
0.001447	0.216	0.448713717196
0.001448	0.216	0.448713717196
0.001449	0.214	0.447441616303
0.00145	0.204	0.43633015023
0.001451	0.204	0.43633015023
0.001452	0.206	0.437680248583
0.001453	0.206	0.437680248583
0.001454	0.206	0.437680248583
0.001455	0.208	0.44354932082
0.001456	0.206	0.44222618647
0.001457	0.204	0.440890008959
0.001458	0.202	0.439540669336
0.001459	0.204	0.440890008959
0.00146	0.204	0.440890008959
0.001461	0.204	0.440890008959
0.001462	0.206	0.44222618647
0.001463	0.204	0.43633015023
0.001464	0.204	0.43633015023
0.001465	0.206	0.44222618647
0.001466	0.206	0.44222618647
0.001467	0.206	0.446725866724
0.001468	0.204	0.445403188134
0.001469	0.196	0.435412448145
0.00147	0.194	0.434009216492
0.001471	0.188	0.429716185406
0.001472	0.188	0.429716185406
0.001473	0.184	0.426783317387
0.001474	0.188	0.429716185406
0.001475	0.188	0.429716185406
0.001476	0.186	0.428256932226
0.001477	0.186	0.428256932226
0.001478	0.186	0.428256932226
0.001479	0.186	0.428256932226
0.00148	0.188	0.434345484609
0.001481	0.188	0.434345484609
0.001482	0.184	0.43144408676
0.001483	0.188	0.434345484609
0.001484	0.19	0.43577517139
0.001485	0.188	0.434345484609
0.001486	0.186	0.428256932226
0.001487	0.188	0.429716185406
0.001488	0.186	0.428256932226
0.001489	0.186	0.428256932226
0.00149	0.19	0.43577517139
0.001491	0.19	0.43577517139
0.001492	0.188	0.434345484609
0.001493	0.188	0.434345484609
0.001494	0.184	0.426783317387
0.001495	0.184	0.426783317387
0.001496	0.184	0.426783317387
0.001497	0.186	0.428256932226
0.001498	0.184	0.426783317387
0.001499	0.186	0.428256932226
0.0015	0.182	0.420566284906
0.001501	0.18	0.419046536795
0.001502	0.182	0.420566284906
0.001503	0.182	0.425295191602
0.001504	0.18	0.423792402008
0.001505	0.176	0.415961536683
0.001506	0.178	0.417511676483
0.001507	0.18	0.419046536795
0.001508	0.18	0.419046536795
0.001509	0.18	0.419046536795
0.00151	0.184	0.417305643384
0.001511	0.18	0.414246303544
0.001512	0.18	0.414246303544
0.001513	0.18	0.414246303544
0.001514	0.18	0.419046536795
0.001515	0.18	0.419046536795
0.001516	0.178	0.417511676483
0.001517	0.18	0.423792402008
0.001518	0.18	0.423792402008
0.001519	0.182	0.425295191602
0.00152	0.182	0.420566284906
0.001521	0.182	0.420566284906
0.001522	0.18	0.419046536795
0.001523	0.18	0.419046536795
0.001524	0.176	0.406231461115
0.001525	0.174	0.404628224423
0.001526	0.174	0.404628224423
0.001527	0.174	0.404628224423
0.001528	0.17	0.401372644808
0.001529	0.174	0.409541206718
0.00153	0.174	0.409541206718
0.001531	0.174	0.409541206718
0.001532	0.174	0.409541206718
0.001533	0.17	0.406324993078
0.001534	0.172	0.40794117223
0.001535	0.172	0.40794117223
0.001536	0.172	0.40794117223
0.001537	0.168	0.409604687473
0.001538	0.164	0.401377627677
0.001539	0.166	0.403043421978
0.00154	0.168	0.404692475838
0.001541	0.168	0.399719901931
0.001542	0.168	0.399719901931
0.001543	0.168	0.399719901931
0.001544	0.17	0.401372644808
0.001545	0.17	0.401372644808
0.001546	0.17	0.401372644808
0.001547	0.168	0.399719901931
0.001548	0.162	0.394659346779
0.001549	0.162	0.394659346779
0.00155	0.162	0.394659346779
0.001551	0.162	0.394659346779
0.001552	0.164	0.401377627677
0.001553	0.158	0.386051809994
0.001554	0.158	0.386051809994
0.001555	0.16	0.387814388593
0.001556	0.164	0.396363469558
0.001557	0.16	0.387814388593
0.001558	0.16	0.387814388593
0.001559	0.158	0.386051809994
0.00156	0.154	0.382470913927
0.001561	0.154	0.382470913927
0.001562	0.154	0.377205514276
0.001563	0.154	0.377205514276
0.001564	0.156	0.384270737892
0.001565	0.154	0.382470913927
0.001566	0.152	0.380652072108
0.001567	0.152	0.380652072108
0.001568	0.15	0.378813938498
0.001569	0.156	0.384270737892
0.00157	0.152	0.380652072108
0.001571	0.15	0.378813938498
0.001572	0.15	0.378813938498
0.001573	0.148	0.371612701613
0.001574	0.152	0.375361159418
0.001575	0.154	0.382470913927
0.001576	0.154	0.382470913927
0.001577	0.154	0.382470913927
0.001578	0.152	0.380652072108
0.001579	0.152	0.380652072108
0.00158	0.15	0.378813938498
0.001581	0.15	0.384057287393
0.001582	0.15	0.384057287393
0.001583	0.15	0.384057287393
0.001584	0.152	0.38587044458
0.001585	0.15	0.384057287393
0.001586	0.148	0.382225064589
0.001587	0.148	0.382225064589
0.001588	0.146	0.380373500654
0.001589	0.148	0.382225064589
0.00159	0.15	0.384057287393
0.001591	0.15	0.384057287393
0.001592	0.154	0.387664803664
0.001593	0.15	0.384057287393
0.001594	0.15	0.384057287393
0.001595	0.15	0.384057287393
0.001596	0.146	0.375078658417
0.001597	0.15	0.384057287393
0.001598	0.154	0.387664803664
0.001599	0.154	0.387664803664
0.0016	0.152	0.38587044458
0.001601	0.148	0.382225064589
0.001602	0.148	0.382225064589
0.001603	0.146	0.380373500654
0.001604	0.146	0.380373500654
0.001605	0.144	0.37850231175
0.001606	0.146	0.380373500654
0.001607	0.148	0.382225064589
0.001608	0.142	0.37126271022
0.001609	0.144	0.37318092127
0.00161	0.142	0.37126271022
0.001611	0.138	0.361878432626
0.001612	0.138	0.361878432626
0.001613	0.138	0.361878432626
0.001614	0.138	0.361878432626
0.001615	0.138	0.361878432626
0.001616	0.138	0.361878432626
0.001617	0.138	0.361878432626
0.001618	0.14	0.363868107973
0.001619	0.134	0.363378590454
0.00162	0.136	0.365381991893
0.001621	0.134	0.363378590454
0.001622	0.136	0.365381991893
0.001623	0.136	0.365381991893
0.001624	0.134	0.363378590454
0.001625	0.134	0.363378590454
0.001626	0.13	0.359304884464
0.001627	0.132	0.361353012994
0.001628	0.132	0.366846016743
0.001629	0.132	0.366846016743
0.00163	0.13	0.359304884464
0.001631	0.128	0.357233816988
0.001632	0.122	0.34513185886
0.001633	0.12	0.34292856399
0.001634	0.118	0.340699280892
0.001635	0.118	0.340699280892
0.001636	0.118	0.346519840702
0.001637	0.12	0.34292856399
0.001638	0.12	0.34292856399
0.001639	0.122	0.34513185886
0.00164	0.126	0.349462444334
0.001641	0.124	0.347309660102
0.001642	0.126	0.355139409247
0.001643	0.128	0.357233816988
0.001644	0.128	0.357233816988
0.001645	0.128	0.357233816988
0.001646	0.126	0.355139409247
0.001647	0.126	0.355139409247
0.001648	0.126	0.355139409247
0.001649	0.128	0.357233816988
0.00165	0.13	0.359304884464
0.001651	0.13	0.359304884464
0.001652	0.13	0.359304884464
0.001653	0.132	0.361353012994
0.001654	0.132	0.361353012994
0.001655	0.134	0.363378590454
0.001656	0.132	0.361353012994
0.001657	0.132	0.355775209929
0.001658	0.13	0.353694783677
0.001659	0.13	0.353694783677
0.00166	0.13	0.353694783677
0.001661	0.126	0.349462444334
0.001662	0.126	0.349462444334
0.001663	0.126	0.349462444334
0.001664	0.122	0.339287488717
0.001665	0.12	0.337045990927
0.001666	0.122	0.339287488717
0.001667	0.122	0.339287488717
0.001668	0.12	0.337045990927
0.001669	0.118	0.334777538076
0.00167	0.116	0.332481578437
0.001671	0.114	0.330157538154
0.001672	0.116	0.332481578437
0.001673	0.12	0.337045990927
0.001674	0.12	0.337045990927
0.001675	0.116	0.332481578437
0.001676	0.118	0.334777538076
0.001677	0.118	0.334777538076
0.001678	0.124	0.341502562216
0.001679	0.12	0.337045990927
0.00168	0.122	0.339287488717
0.001681	0.12	0.337045990927
0.001682	0.12	0.337045990927
0.001683	0.12	0.337045990927
0.001684	0.12	0.337045990927
0.001685	0.118	0.334777538076
0.001686	0.116	0.332481578437
0.001687	0.116	0.332481578437
0.001688	0.114	0.330157538154
0.001689	0.112	0.327804819977
0.00169	0.112	0.327804819977
0.001691	0.112	0.321645767888
0.001692	0.11	0.31921779399
0.001693	0.108	0.316758583151
0.001694	0.108	0.316758583151
0.001695	0.108	0.316758583151
0.001696	0.106	0.314267402064
0.001697	0.112	0.321645767888
0.001698	0.114	0.330157538154
0.001699	0.12	0.337045990927
0.0017	0.118	0.334777538076
0.001701	0.114	0.330157538154
0.001702	0.116	0.332481578437
0.001703	0.114	0.330157538154
0.001704	0.114	0.330157538154
0.001705	0.116	0.332481578437
0.001706	0.114	0.330157538154
0.001707	0.114	0.330157538154
0.001708	0.116	0.332481578437
0.001709	0.112	0.327804819977
0.00171	0.112	0.327804819977
0.001711	0.114	0.330157538154
0.001712	0.11	0.325422801905
0.001713	0.112	0.327804819977
0.001714	0.112	0.327804819977
0.001715	0.108	0.323010835732
0.001716	0.108	0.323010835732
0.001717	0.11	0.325422801905
0.001718	0.11	0.325422801905
0.001719	0.11	0.325422801905
0.00172	0.11	0.325422801905
0.001721	0.108	0.323010835732
0.001722	0.102	0.309186028145
0.001723	0.1	0.306594194335
0.001724	0.102	0.315588339455
0.001725	0.108	0.323010835732
0.001726	0.106	0.320568245464
0.001727	0.106	0.320568245464
0.001728	0.108	0.323010835732
0.001729	0.108	0.323010835732
0.00173	0.11	0.325422801905
0.001731	0.108	0.323010835732
0.001732	0.108	0.323010835732
0.001733	0.106	0.320568245464
0.001734	0.108	0.323010835732
0.001735	0.106	0.320568245464
0.001736	0.104	0.318094325633
0.001737	0.104	0.318094325633
0.001738	0.106	0.320568245464
0.001739	0.11	0.325422801905
0.00174	0.108	0.323010835732
0.001741	0.11	0.325422801905
0.001742	0.11	0.325422801905
0.001743	0.11	0.325422801905
0.001744	0.108	0.316758583151
0.001745	0.11	0.31921779399
0.001746	0.11	0.31921779399
0.001747	0.108	0.316758583151
0.001748	0.104	0.311743484294
0.001749	0.102	0.309186028145
0.00175	0.102	0.309186028145
0.001751	0.102	0.309186028145
0.001752	0.1	0.31304951685
0.001753	0.102	0.315588339455
0.001754	0.102	0.315588339455
0.001755	0.1	0.31304951685
0.001756	0.1	0.31304951685
0.001757	0.102	0.315588339455
0.001758	0.1	0.31304951685
0.001759	0.1	0.31304951685
0.00176	0.102	0.315588339455
0.001761	0.102	0.315588339455
0.001762	0.102	0.315588339455
0.001763	0.102	0.315588339455
0.001764	0.098	0.303967103483
0.001765	0.096	0.301303833364
0.001766	0.096	0.301303833364
0.001767	0.094	0.298603415922
0.001768	0.09	0.293087017795
0.001769	0.092	0.295864834004
0.00177	0.094	0.298603415922
0.001771	0.092	0.295864834004
0.001772	0.092	0.295864834004
0.001773	0.09	0.293087017795
0.001774	0.09	0.293087017795
0.001775	0.09	0.293087017795
0.001776	0.092	0.295864834004
0.001777	0.092	0.295864834004
0.001778	0.092	0.295864834004
0.001779	0.094	0.298603415922
0.00178	0.094	0.298603415922
0.001781	0.092	0.295864834004
0.001782	0.09	0.293087017795
0.001783	0.088	0.290268840904
0.001784	0.088	0.290268840904
0.001785	0.086	0.28740911607
0.001786	0.086	0.28740911607
0.001787	0.086	0.280364049051
0.001788	0.086	0.280364049051
0.001789	0.086	0.280364049051
0.00179	0.084	0.277387815161
0.001791	0.086	0.280364049051
0.001792	0.086	0.280364049051
0.001793	0.082	0.274364720764
0.001794	0.086	0.280364049051
0.001795	0.088	0.283294899354
0.001796	0.086	0.280364049051
0.001797	0.086	0.280364049051
0.001798	0.084	0.277387815161
0.001799	0.078	0.268171586862
0.0018	0.078	0.268171586862
0.001801	0.078	0.268171586862
0.001802	0.078	0.268171586862
0.001803	0.076	0.272440819262
0.001804	0.074	0.26930280355
0.001805	0.076	0.272440819262
0.001806	0.074	0.26930280355
0.001807	0.074	0.26930280355
0.001808	0.072	0.266112758056
0.001809	0.072	0.266112758056
0.00181	0.072	0.266112758056
0.001811	0.068	0.259568873327
0.001812	0.068	0.259568873327
0.001813	0.068	0.259568873327
0.001814	0.068	0.259568873327
0.001815	0.066	0.256210850668
0.001816	0.066	0.256210850668
0.001817	0.066	0.256210850668
0.001818	0.066	0.256210850668
0.001819	0.064	0.252792404949
0.00182	0.07	0.262868788562
0.001821	0.07	0.262868788562
0.001822	0.07	0.262868788562
0.001823	0.072	0.266112758056
0.001824	0.07	0.262868788562
0.001825	0.074	0.26930280355
0.001826	0.074	0.26930280355
0.001827	0.076	0.272440819262
0.001828	0.082	0.288575813262
0.001829	0.082	0.288575813262
0.00183	0.084	0.291451539711
0.001831	0.084	0.291451539711
0.001832	0.084	0.291451539711
0.001833	0.082	0.288575813262
0.001834	0.082	0.288575813262
0.001835	0.08	0.285657137142
0.001836	0.08	0.285657137142
0.001837	0.08	0.285657137142
0.001838	0.08	0.285657137142
0.001839	0.08	0.285657137142
0.00184	0.076	0.279685537703
0.001841	0.078	0.282694181051
0.001842	0.078	0.282694181051
0.001843	0.078	0.282694181051
0.001844	0.078	0.282694181051
0.001845	0.078	0.282694181051
0.001846	0.078	0.282694181051
0.001847	0.08	0.285657137142
0.001848	0.08	0.285657137142
0.001849	0.076	0.279685537703
0.00185	0.074	0.276629716408
0.001851	0.072	0.273525135956
0.001852	0.072	0.273525135956
0.001853	0.072	0.273525135956
0.001854	0.076	0.279685537703
0.001855	0.074	0.276629716408
0.001856	0.078	0.282694181051
0.001857	0.078	0.282694181051
0.001858	0.078	0.282694181051
0.001859	0.078	0.282694181051
0.00186	0.078	0.275528582909
0.001861	0.078	0.275528582909
0.001862	0.078	0.275528582909
0.001863	0.078	0.275528582909
0.001864	0.076	0.272440819262
0.001865	0.076	0.272440819262
0.001866	0.076	0.272440819262
0.001867	0.074	0.26930280355
0.001868	0.074	0.26930280355
0.001869	0.074	0.26930280355
0.00187	0.07	0.262868788562
0.001871	0.072	0.266112758056
0.001872	0.072	0.266112758056
0.001873	0.072	0.266112758056
0.001874	0.074	0.276629716408
0.001875	0.074	0.276629716408
0.001876	0.074	0.276629716408
0.001877	0.076	0.279685537703
0.001878	0.078	0.282694181051
0.001879	0.078	0.282694181051
0.00188	0.078	0.282694181051
0.001881	0.078	0.282694181051
0.001882	0.074	0.276629716408
0.001883	0.074	0.276629716408
0.001884	0.074	0.276629716408
0.001885	0.072	0.273525135956
0.001886	0.07	0.270370116692
0.001887	0.068	0.267162871672
0.001888	0.068	0.267162871672
0.001889	0.068	0.267162871672
0.00189	0.07	0.270370116692
0.001891	0.07	0.270370116692
0.001892	0.07	0.270370116692
0.001893	0.07	0.270370116692
0.001894	0.07	0.270370116692
0.001895	0.068	0.267162871672
0.001896	0.068	0.267162871672
0.001897	0.068	0.267162871672
0.001898	0.068	0.267162871672
0.001899	0.068	0.267162871672
0.0019	0.068	0.267162871672
0.001901	0.068	0.267162871672
0.001902	0.068	0.267162871672
0.001903	0.068	0.267162871672
0.001904	0.066	0.263901496775
0.001905	0.066	0.263901496775
0.001906	0.066	0.263901496775
0.001907	0.066	0.263901496775
0.001908	0.066	0.263901496775
0.001909	0.066	0.263901496775
0.00191	0.064	0.260583959598
0.001911	0.06	0.245764114549
0.001912	0.06	0.245764114549
0.001913	0.062	0.249311050698
0.001914	0.062	0.249311050698
0.001915	0.064	0.252792404949
0.001916	0.062	0.249311050698
0.001917	0.062	0.249311050698
0.001918	0.06	0.245764114549
0.001919	0.06	0.245764114549
0.00192	0.062	0.249311050698
0.001921	0.062	0.249311050698
0.001922	0.062	0.249311050698
0.001923	0.066	0.256210850668
0.001924	0.066	0.256210850668
0.001925	0.066	0.256210850668
0.001926	0.062	0.249311050698
0.001927	0.062	0.249311050698
0.001928	0.062	0.249311050698
0.001929	0.058	0.242148714636
0.00193	0.056	0.238461736973
0.001931	0.056	0.238461736973
0.001932	0.056	0.238461736973
0.001933	0.052	0.230859264488
0.001934	0.052	0.230859264488
0.001935	0.05	0.226936114358
0.001936	0.05	0.226936114358
0.001937	0.05	0.226936114358
0.001938	0.05	0.226936114358
0.001939	0.048	0.222925996689
0.00194	0.05	0.226936114358
0.001941	0.05	0.226936114358
0.001942	0.05	0.226936114358
0.001943	0.05	0.226936114358
0.001944	0.05	0.226936114358
0.001945	0.05	0.226936114358
0.001946	0.05	0.226936114358
0.001947	0.05	0.226936114358
0.001948	0.05	0.226936114358
0.001949	0.05	0.226936114358
0.00195	0.05	0.226936114358
0.001951	0.05	0.226936114358
0.001952	0.05	0.226936114358
0.001953	0.05	0.226936114358
0.001954	0.05	0.226936114358
0.001955	0.048	0.222925996689
0.001956	0.046	0.218824130296
0.001957	0.048	0.222925996689
0.001958	0.048	0.222925996689
0.001959	0.05	0.226936114358
0.00196	0.05	0.226936114358
0.001961	0.05	0.226936114358
0.001962	0.05	0.226936114358
0.001963	0.05	0.226936114358
0.001964	0.052	0.230859264488
0.001965	0.052	0.230859264488
0.001966	0.05	0.226936114358
0.001967	0.05	0.226936114358
0.001968	0.046	0.218824130296
0.001969	0.046	0.218824130296
0.00197	0.048	0.222925996689
0.001971	0.048	0.222925996689
0.001972	0.048	0.222925996689
0.001973	0.046	0.218824130296
0.001974	0.044	0.214625254805
0.001975	0.046	0.218824130296
0.001976	0.046	0.218824130296
0.001977	0.048	0.222925996689
0.001978	0.05	0.226936114358
0.001979	0.05	0.226936114358
0.00198	0.05	0.226936114358
0.001981	0.05	0.226936114358
0.001982	0.052	0.230859264488
0.001983	0.052	0.230859264488
0.001984	0.052	0.230859264488
0.001985	0.052	0.230859264488
0.001986	0.052	0.230859264488
0.001987	0.052	0.230859264488
0.001988	0.05	0.226936114358
0.001989	0.05	0.226936114358
0.00199	0.05	0.226936114358
0.001991	0.05	0.226936114358
0.001992	0.05	0.226936114358
0.001993	0.05	0.226936114358
0.001994	0.05	0.226936114358
0.001995	0.05	0.226936114358
0.001996	0.05	0.226936114358
0.001997	0.05	0.226936114358
0.001998	0.05	0.226936114358
[truncated: 8,002 more rows]
