# Supplementary material for: The Influence of Synaptic Size on AMPA Receptor Activation: A Monte Carlo Model
Source: PLoS One. 2015 Jun 24;10(6):e0130924. doi: 10.1371/journal.pone.0130924 (PMC4479604; doi:10.1371/journal.pone.0130924)
Supplement: S1 Dataset — This package contains the experimental data used as basis for the analysis presented in the paper. (ZIP) [file pone.0130924.s001.zip › S1 Simulation data/test/692_7287_154_189.csv]

time	AMPA.O.mean	AMPA.O.stdev
0.0	0.0	0.0
1e-06	0.0	0.0
2e-06	0.012	0.108885260711
3e-06	0.094	0.298603415922
4e-06	0.196	0.439981817806
5e-06	0.37	0.610819122163
6e-06	0.548	0.745450199544
7e-06	0.814	0.935630268856
8e-06	1.11	1.08899035808
9e-06	1.358	1.19240764842
1e-05	1.622	1.28651311692
1.1e-05	1.934	1.39629653011
1.2e-05	2.236	1.48334217226
1.3e-05	2.508	1.51984736076
1.4e-05	2.832	1.64553213278
1.5e-05	3.096	1.72938833117
1.6e-05	3.38	1.76850219112
1.7e-05	3.622	1.81744766087
1.8e-05	3.888	1.86854381806
1.9e-05	4.138	1.92742211256
2e-05	4.366	1.93495322941
2.1e-05	4.574	1.98608257633
2.2e-05	4.762	2.06139661395
2.3e-05	4.964	2.10111970149
2.4e-05	5.18	2.17889880444
2.5e-05	5.408	2.21664972425
2.6e-05	5.572	2.23356575905
2.7e-05	5.714	2.25304327522
2.8e-05	5.84	2.30876590411
2.9e-05	5.966	2.3291294511
3e-05	6.056	2.34880054496
3.1e-05	6.162	2.37228918979
3.2e-05	6.276	2.428955331
3.3e-05	6.368	2.44306692499
3.4e-05	6.45	2.46241751131
3.5e-05	6.534	2.48934609888
3.6e-05	6.564	2.48392914553
3.7e-05	6.594	2.51100856231
3.8e-05	6.652	2.50097900831
3.9e-05	6.76	2.49126473904
4e-05	6.816	2.51279605221
4.1e-05	6.852	2.55540525162
4.2e-05	6.906	2.55522288656
4.3e-05	6.952	2.54827314078
4.4e-05	6.962	2.56213895017
4.5e-05	7.022	2.57866554636
4.6e-05	7.046	2.57135839587
4.7e-05	7.06	2.5737909783
4.8e-05	7.096	2.58046197414
4.9e-05	7.124	2.5691679587
5e-05	7.146	2.60090061325
5.1e-05	7.162	2.62369129282
5.2e-05	7.212	2.62888873861
5.3e-05	7.206	2.61525601041
5.4e-05	7.204	2.64695749871
5.5e-05	7.174	2.66002330817
5.6e-05	7.178	2.63102945632
5.7e-05	7.176	2.6170640038
5.8e-05	7.166	2.59199614197
5.9e-05	7.206	2.60452759632
6e-05	7.206	2.63658187811
6.1e-05	7.208	2.62159035702
6.2e-05	7.228	2.6138125411
6.3e-05	7.214	2.62301429657
6.4e-05	7.21	2.6317104704
6.5e-05	7.216	2.64449314614
6.6e-05	7.204	2.60660392081
6.7e-05	7.198	2.59822939711
6.8e-05	7.168	2.57055947218
6.9e-05	7.154	2.5788144563
7e-05	7.15	2.59605469896
7.1e-05	7.132	2.59741717866
7.2e-05	7.112	2.57283034808
7.3e-05	7.108	2.56131528711
7.4e-05	7.106	2.57580356394
7.5e-05	7.076	2.55855896942
7.6e-05	7.058	2.570337721
7.7e-05	7.05	2.58833923588
7.8e-05	7.042	2.58074330378
7.9e-05	7.018	2.56859416802
8e-05	7.008	2.5487126162
8.1e-05	6.972	2.5517084473
8.2e-05	6.986	2.56238248511
8.3e-05	6.972	2.57511475472
8.4e-05	6.988	2.6076533512
8.5e-05	6.964	2.61049880291
8.6e-05	6.926	2.57381506717
8.7e-05	6.902	2.57844837063
8.8e-05	6.904	2.5750308736
8.9e-05	6.862	2.56962176205
9e-05	6.812	2.53390133983
9.1e-05	6.824	2.54421382749
9.2e-05	6.798	2.55287994234
9.3e-05	6.768	2.56089359404
9.4e-05	6.738	2.59332913453
9.5e-05	6.724	2.59919679901
9.6e-05	6.734	2.58442333993
9.7e-05	6.696	2.5486435608
9.8e-05	6.654	2.51521052797
9.9e-05	6.652	2.51851067101
0.0001	6.644	2.52928132085
0.000101	6.632	2.54019211872
0.000102	6.632	2.52993596757
0.000103	6.59	2.52307352251
0.000104	6.544	2.50919588713
0.000105	6.534	2.49175520467
0.000106	6.526	2.52850232351
0.000107	6.512	2.53965666971
0.000108	6.486	2.53885879875
0.000109	6.476	2.51980634177
0.00011	6.464	2.51569155502
0.000111	6.454	2.51552857269
0.000112	6.442	2.49772616594
0.000113	6.432	2.49507033969
0.000114	6.428	2.49896298492
0.000115	6.414	2.48889614086
0.000116	6.402	2.48040238671
0.000117	6.372	2.45796989404
0.000118	6.366	2.46252796938
0.000119	6.354	2.46346991051
0.00012	6.348	2.45904371657
0.000121	6.34	2.47313566146
0.000122	6.306	2.43400164338
0.000123	6.284	2.42556055377
0.000124	6.266	2.42058753198
0.000125	6.214	2.40586865809
0.000126	6.202	2.4209907063
0.000127	6.156	2.42232615475
0.000128	6.124	2.42747275989
0.000129	6.114	2.4349546197
0.00013	6.114	2.43166691798
0.000131	6.118	2.4413266885
0.000132	6.102	2.45103977936
0.000133	6.096	2.41718513979
0.000134	6.088	2.38080994622
0.000135	6.068	2.40818936133
0.000136	6.072	2.40641143614
0.000137	6.052	2.40941818703
0.000138	6.038	2.41424025316
0.000139	6.03	2.42014462378
0.00014	6.022	2.43094960869
0.000141	6.004	2.44212694183
0.000142	5.994	2.41204560488
0.000143	5.962	2.39594574229
0.000144	5.934	2.41280832227
0.000145	5.928	2.41553637936
0.000146	5.942	2.37794785477
0.000147	5.902	2.37579376209
0.000148	5.866	2.36644120992
0.000149	5.836	2.3826674128
0.00015	5.804	2.38276813811
0.000151	5.792	2.38510712548
0.000152	5.794	2.37646039311
0.000153	5.758	2.3510499782
0.000154	5.75	2.32798195869
0.000155	5.748	2.31786453444
0.000156	5.7	2.34733891886
0.000157	5.684	2.34949866993
0.000158	5.65	2.32798195869
0.000159	5.644	2.35483842333
0.00016	5.628	2.35576229701
0.000161	5.624	2.37878624513
0.000162	5.608	2.37451805636
0.000163	5.592	2.36844590396
0.000164	5.6	2.36981011898
0.000165	5.586	2.32950724403
0.000166	5.568	2.34550122575
0.000167	5.552	2.31933093801
0.000168	5.57	2.3205818236
0.000169	5.544	2.30392360984
0.00017	5.534	2.31793960232
0.000171	5.512	2.3259097145
0.000172	5.524	2.29900500217
0.000173	5.492	2.30259332058
0.000174	5.488	2.29648775307
0.000175	5.496	2.31213840416
0.000176	5.466	2.31534964962
0.000177	5.442	2.29839857292
0.000178	5.454	2.29344369889
0.000179	5.448	2.28545312794
0.00018	5.416	2.30194352667
0.000181	5.372	2.28683536793
0.000182	5.36	2.26415547169
0.000183	5.378	2.28628869568
0.000184	5.36	2.28962879087
0.000185	5.362	2.32442595064
0.000186	5.322	2.30701452098
0.000187	5.304	2.29773453645
0.000188	5.306	2.29354834263
0.000189	5.274	2.31925074108
0.00019	5.258	2.30031215273
0.000191	5.23	2.27268563598
0.000192	5.202	2.25059903137
0.000193	5.184	2.22489190749
0.000194	5.17	2.22015765206
0.000195	5.174	2.2180450852
0.000196	5.14	2.19554093562
0.000197	5.138	2.20974116131
0.000198	5.108	2.17998532105
0.000199	5.098	2.16527042191
0.0002	5.09	2.12459407888
0.000201	5.072	2.12386816917
0.000202	5.07	2.1215796002
0.000203	5.056	2.13561794336
0.000204	5.044	2.15732797692
0.000205	5.01	2.1785086642
0.000206	4.988	2.17620219649
0.000207	4.988	2.19814831165
0.000208	4.978	2.19306087467
0.000209	4.952	2.1976569341
0.00021	4.946	2.19341833675
0.000211	4.972	2.19618214181
0.000212	4.958	2.18362908938
0.000213	4.954	2.1780459132
0.000214	4.922	2.1605360446
0.000215	4.918	2.17146862745
0.000216	4.898	2.15768301657
0.000217	4.892	2.1882266793
0.000218	4.906	2.17650269929
0.000219	4.888	2.1898529631
0.00022	4.902	2.18641167212
0.000221	4.896	2.19935990688
0.000222	4.874	2.16289713116
0.000223	4.868	2.16761989288
0.000224	4.872	2.17338813837
0.000225	4.854	2.1727135108
0.000226	4.84	2.16111082548
0.000227	4.858	2.15170537017
0.000228	4.844	2.15305921888
0.000229	4.834	2.15091701374
0.00023	4.84	2.15369450016
0.000231	4.83	2.15060456616
0.000232	4.816	2.14898673798
0.000233	4.814	2.15485591166
0.000234	4.804	2.13484987763
0.000235	4.766	2.13617508646
0.000236	4.77	2.1403504386
0.000237	4.758	2.14649388539
0.000238	4.744	2.13879966336
0.000239	4.748	2.13084396425
0.00024	4.734	2.13804677217
0.000241	4.728	2.1283834241
0.000242	4.68	2.13953265925
0.000243	4.656	2.12453853813
0.000244	4.642	2.1056675901
0.000245	4.624	2.11722081985
0.000246	4.614	2.11967072915
0.000247	4.586	2.08581015435
0.000248	4.566	2.08462082883
0.000249	4.556	2.08395393423
0.00025	4.562	2.10194100774
0.000251	4.55	2.10985781511
0.000252	4.546	2.11279057173
0.000253	4.51	2.09807054219
0.000254	4.486	2.08465920476
0.000255	4.51	2.09329883199
0.000256	4.468	2.0854198618
0.000257	4.474	2.08454407485
0.000258	4.48	2.11981131236
0.000259	4.47	2.11686088348
0.00026	4.454	2.10425378698
0.000261	4.432	2.1150356971
0.000262	4.42	2.1371944226
0.000263	4.41	2.13586048233
0.000264	4.4	2.13915871314
0.000265	4.38	2.13813002411
0.000266	4.356	2.12820675687
0.000267	4.328	2.11007488019
0.000268	4.31	2.11704983409
0.000269	4.3	2.11423745119
0.00027	4.28	2.1103554203
0.000271	4.258	2.11268454815
0.000272	4.262	2.10934966281
0.000273	4.256	2.08769346409
0.000274	4.234	2.07249704463
0.000275	4.248	2.05292376868
0.000276	4.254	2.05267727614
0.000277	4.236	2.03673856938
0.000278	4.244	2.04755073197
0.000279	4.23	2.04085766285
0.00028	4.236	2.05822836439
0.000281	4.236	2.04751166053
0.000282	4.228	2.05036972276
0.000283	4.206	2.03557461175
0.000284	4.202	2.04381897437
0.000285	4.17	2.04477382612
0.000286	4.156	2.02870993491
0.000287	4.156	2.03658144939
0.000288	4.13	2.02511728055
0.000289	4.116	2.03237398133
0.00029	4.112	2.02471133745
0.000291	4.112	2.02668596482
0.000292	4.102	2.00987462296
0.000293	4.06	1.99509398275
0.000294	4.05	1.99386559226
0.000295	4.036	1.98461683959
0.000296	4.026	2.00831372051
0.000297	4.0	2.0
0.000298	3.976	2.00285396372
0.000299	3.972	2.00180318713
0.0003	3.952	1.99942391703
0.000301	3.916	1.95779059146
0.000302	3.91	1.95189651365
0.000303	3.904	1.94390946291
0.000304	3.888	1.94408230278
0.000305	3.884	1.93456558431
0.000306	3.866	1.95449328472
0.000307	3.87	1.96191233239
0.000308	3.874	1.95604805667
0.000309	3.868	1.94282680649
0.00031	3.85	1.93791124668
0.000311	3.852	1.95808477855
0.000312	3.83	1.96598575783
0.000313	3.824	1.98419353895
0.000314	3.792	1.97907453119
0.000315	3.758	1.95842691975
0.000316	3.746	1.96710040415
0.000317	3.72	1.95386795869
0.000318	3.7	1.93028495306
0.000319	3.684	1.89529522766
0.00032	3.666	1.88001170209
0.000321	3.666	1.87894757777
0.000322	3.662	1.88142392884
0.000323	3.652	1.88332047193
0.000324	3.634	1.86548760382
0.000325	3.64	1.87253838412
0.000326	3.64	1.88
0.000327	3.614	1.84959563148
0.000328	3.606	1.8758368799
0.000329	3.612	1.87014865719
0.00033	3.598	1.85806243167
0.000331	3.602	1.88456785497
0.000332	3.612	1.88187566008
0.000333	3.59	1.86276675942
0.000334	3.588	1.8434359224
0.000335	3.564	1.82699315817
0.000336	3.532	1.83329648448
0.000337	3.508	1.8160220263
0.000338	3.486	1.81157500535
0.000339	3.488	1.79829252348
0.00034	3.48	1.79376698598
0.000341	3.47	1.80030552963
0.000342	3.482	1.80490332151
0.000343	3.462	1.80680823554
0.000344	3.454	1.82095689131
0.000345	3.414	1.8228011411
0.000346	3.414	1.82499424657
0.000347	3.406	1.7958741604
0.000348	3.396	1.77853422795
0.000349	3.378	1.77288352691
0.00035	3.382	1.76863676316
0.000351	3.392	1.76927555796
0.000352	3.392	1.7658810832
0.000353	3.392	1.75679708561
0.000354	3.388	1.74741408945
0.000355	3.4	1.76295206968
0.000356	3.396	1.76838457356
0.000357	3.392	1.76020907849
0.000358	3.372	1.75203196318
0.000359	3.376	1.77387259971
0.00036	3.392	1.77379141953
0.000361	3.382	1.77428182654
0.000362	3.374	1.74416856983
0.000363	3.352	1.74243966897
0.000364	3.348	1.72942071226
0.000365	3.338	1.7319803694
0.000366	3.332	1.72446397469
0.000367	3.332	1.72214285122
0.000368	3.312	1.73857872988
0.000369	3.312	1.74890136943
0.00037	3.294	1.74916094171
0.000371	3.292	1.7546327251
0.000372	3.27	1.75074269954
0.000373	3.282	1.76138468257
0.000374	3.256	1.74541227222
0.000375	3.232	1.76356910837
0.000376	3.224	1.74522892481
0.000377	3.202	1.7277719757
0.000378	3.202	1.71615733544
0.000379	3.212	1.71320051366
0.00038	3.202	1.72892914835
0.000381	3.202	1.73815879597
0.000382	3.196	1.73366202012
0.000383	3.184	1.71293432449
0.000384	3.178	1.70947828299
0.000385	3.152	1.70320169093
0.000386	3.142	1.70112786116
0.000387	3.138	1.70849524436
0.000388	3.132	1.73048432527
0.000389	3.112	1.73304818167
0.00039	3.1	1.72916164658
0.000391	3.096	1.71778461979
0.000392	3.082	1.70975904735
0.000393	3.078	1.69938694828
0.000394	3.072	1.68487863064
0.000395	3.058	1.69311429029
0.000396	3.068	1.69215129347
0.000397	3.054	1.68969938155
0.000398	3.06	1.69127171087
0.000399	3.054	1.68851532418
0.0004	3.054	1.69442733689
0.000401	3.048	1.70226202448
0.000402	3.032	1.70028703459
0.000403	3.03	1.7020869543
0.000404	3.034	1.69965996599
0.000405	3.008	1.7052671345
0.000406	3.0	1.6935170504
0.000407	2.994	1.66912072661
0.000408	2.984	1.66004337293
0.000409	2.962	1.65183413211
0.00041	2.96	1.65118139524
0.000411	2.952	1.6606312053
0.000412	2.944	1.6555554959
0.000413	2.946	1.64896452357
0.000414	2.946	1.64532185301
0.000415	2.916	1.6410191955
0.000416	2.914	1.62806756617
0.000417	2.916	1.63001349688
0.000418	2.912	1.63225488206
0.000419	2.914	1.65003151485
0.00042	2.9	1.64012194669
0.000421	2.882	1.63587163311
0.000422	2.896	1.6251719909
0.000423	2.874	1.61186972178
0.000424	2.864	1.60171907649
0.000425	2.864	1.60795024799
0.000426	2.85	1.62465380928
0.000427	2.842	1.60282126265
0.000428	2.81	1.60682917574
0.000429	2.806	1.59385193792
0.00043	2.816	1.59941989484
0.000431	2.814	1.60106339662
0.000432	2.832	1.60616811075
0.000433	2.822	1.60944586737
0.000434	2.81	1.61675601128
0.000435	2.81	1.6229294501
0.000436	2.81	1.61675601128
0.000437	2.798	1.60909788391
0.000438	2.806	1.605105604
0.000439	2.806	1.60883933318
0.00044	2.824	1.61648507571
0.000441	2.812	1.60644203132
0.000442	2.796	1.60697977585
0.000443	2.77	1.60533485603
0.000444	2.758	1.62093676619
0.000445	2.77	1.61650858334
0.000446	2.75	1.60358972309
0.000447	2.738	1.61782446514
0.000448	2.73	1.61279260911
0.000449	2.714	1.6075459558
0.00045	2.71	1.59182285447
0.000451	2.72	1.61170716943
0.000452	2.734	1.60724733629
0.000453	2.712	1.60407481122
0.000454	2.692	1.60659142286
0.000455	2.696	1.61356251816
0.000456	2.686	1.60605230301
0.000457	2.684	1.60628266504
0.000458	2.684	1.5987945459
0.000459	2.66	1.60137440969
0.00046	2.662	1.58106166863
0.000461	2.66	1.5685662243
0.000462	2.654	1.57171371439
0.000463	2.632	1.57752210761
0.000464	2.636	1.59232659966
0.000465	2.63	1.60658021897
0.000466	2.628	1.59925482647
0.000467	2.628	1.6067408005
0.000468	2.628	1.61047073864
0.000469	2.616	1.60266777593
0.00047	2.588	1.59569921978
0.000471	2.572	1.55718207028
0.000472	2.56	1.53961034031
0.000473	2.546	1.53488892106
0.000474	2.55	1.55547420422
0.000475	2.534	1.56103939732
0.000476	2.534	1.55847489553
0.000477	2.51	1.53684742249
0.000478	2.496	1.52511770038
0.000479	2.488	1.52507573582
0.00048	2.49	1.51983551742
0.000481	2.464	1.52731922007
0.000482	2.462	1.52596068101
0.000483	2.462	1.52333712618
0.000484	2.46	1.52983659258
0.000485	2.458	1.52847505704
0.000486	2.468	1.54433675084
0.000487	2.462	1.55066308397
0.000488	2.47	1.54696477012
0.000489	2.476	1.55223194143
0.00049	2.464	1.552
0.000491	2.448	1.56438358467
0.000492	2.428	1.55846591236
0.000493	2.406	1.5443976172
0.000494	2.398	1.52957379685
0.000495	2.378	1.52286440631
0.000496	2.36	1.5252540772
0.000497	2.358	1.51981446236
0.000498	2.348	1.51489141525
0.000499	2.336	1.512317427
0.0005	2.322	1.51073359663
0.000501	2.306	1.50078779313
0.000502	2.298	1.50372736891
0.000503	2.29	1.48388004906
0.000504	2.284	1.47490474269
0.000505	2.282	1.49481637668
0.000506	2.29	1.48926156198
0.000507	2.298	1.50771217412
0.000508	2.296	1.49009529897
0.000509	2.29	1.48522725534
0.00051	2.282	1.48945493386
0.000511	2.272	1.48526630609
0.000512	2.244	1.46712780629
0.000513	2.248	1.47597289948
0.000514	2.24	1.48135073497
0.000515	2.242	1.48439752088
0.000516	2.25	1.47088408789
0.000517	2.252	1.45756509289
0.000518	2.244	1.44929776099
0.000519	2.242	1.4447961794
0.00052	2.234	1.44749576856
0.000521	2.238	1.44546048026
0.000522	2.23	1.42867071084
0.000523	2.22	1.44485293369
0.000524	2.218	1.46645013553
0.000525	2.212	1.46255119569
0.000526	2.206	1.46409152719
0.000527	2.2	1.47241298554
0.000528	2.186	1.46403688478
0.000529	2.178	1.4813223822
0.00053	2.168	1.47233691796
0.000531	2.164	1.47142923717
0.000532	2.14	1.47390637423
0.000533	2.138	1.47069915346
0.000534	2.126	1.45949443301
0.000535	2.114	1.43979304068
0.000536	2.108	1.43259764065
0.000537	2.102	1.43233934527
0.000538	2.102	1.43373498248
0.000539	2.098	1.42842430671
0.00054	2.092	1.41969574205
0.000541	2.076	1.41499964664
0.000542	2.074	1.4200436613
0.000543	2.056	1.42297716074
0.000544	2.054	1.42375700174
0.000545	2.032	1.41526534615
0.000546	2.044	1.41776725876
0.000547	2.044	1.4149431084
0.000548	2.05	1.42530698448
0.000549	2.052	1.41042404971
0.00055	2.05	1.41262167618
0.000551	2.042	1.39435863392
0.000552	2.052	1.40189015262
0.000553	2.056	1.40316214316
0.000554	2.044	1.3993084006
0.000555	2.03	1.3903596657
0.000556	2.008	1.40140500927
0.000557	1.99	1.38343774706
0.000558	1.972	1.3723031735
0.000559	1.962	1.3901640191
0.00056	1.968	1.40533839341
0.000561	1.97	1.40182024525
0.000562	1.97	1.39323364875
0.000563	1.966	1.39457663827
0.000564	1.98	1.41124058899
0.000565	1.984	1.40703375937
0.000566	1.982	1.40202567737
0.000567	1.98	1.40413674548
0.000568	1.972	1.39112041175
0.000569	1.972	1.39112041175
0.00057	1.964	1.38805763569
0.000571	1.966	1.3917054286
0.000572	1.958	1.39004892
0.000573	1.96	1.37782437197
0.000574	1.946	1.37225507833
0.000575	1.946	1.35907468522
0.000576	1.944	1.35972938484
0.000577	1.94	1.36249770642
0.000578	1.922	1.34904262349
0.000579	1.928	1.34417855957
0.00058	1.922	1.34309940064
0.000581	1.918	1.34286112461
0.000582	1.91	1.33637569568
0.000583	1.916	1.35533907197
0.000584	1.92	1.35262707351
0.000585	1.92	1.36293800299
0.000586	1.918	1.36940717101
0.000587	1.904	1.36630304106
0.000588	1.9	1.36308473691
0.000589	1.898	1.35926303562
0.00059	1.894	1.36042787387
0.000591	1.882	1.36823828334
0.000592	1.888	1.36654893802
0.000593	1.894	1.36922021604
0.000594	1.886	1.3597808647
0.000595	1.87	1.35834458073
0.000596	1.872	1.36074097462
0.000597	1.872	1.35927039253
0.000598	1.858	1.33784752494
0.000599	1.846	1.33052019902
0.0006	1.844	1.32652327533
0.000601	1.836	1.33458008377
0.000602	1.832	1.33408245622
0.000603	1.83	1.34651401775
0.000604	1.82	1.33551488198
0.000605	1.798	1.34208643537
0.000606	1.788	1.33680813881
0.000607	1.784	1.34957178394
0.000608	1.79	1.35569170537
0.000609	1.786	1.35948666783
0.00061	1.784	1.36284408499
0.000611	1.796	1.36028820476
0.000612	1.786	1.35063096366
0.000613	1.774	1.33376309741
0.000614	1.784	1.34065058833
0.000615	1.782	1.33958053136
0.000616	1.782	1.33059234929
0.000617	1.758	1.31887679485
0.000618	1.736	1.30165433199
0.000619	1.746	1.30594180575
0.00062	1.74	1.31011449881
0.000621	1.738	1.30742342032
0.000622	1.714	1.29468297278
0.000623	1.698	1.31559720279
0.000624	1.696	1.32196217798
0.000625	1.7	1.31833227981
0.000626	1.696	1.31437589753
0.000627	1.688	1.32312357699
0.000628	1.688	1.32009696614
0.000629	1.682	1.29802773468
0.00063	1.672	1.3009288989
0.000631	1.67	1.30732551417
0.000632	1.662	1.28831517883
0.000633	1.662	1.29296403662
0.000634	1.672	1.29321923895
0.000635	1.658	1.29191176169
0.000636	1.65	1.27886668578
0.000637	1.636	1.26945027473
0.000638	1.626	1.26890661595
0.000639	1.622	1.26139446645
0.00064	1.634	1.2696629474
0.000641	1.622	1.25980792187
0.000642	1.598	1.25075817007
0.000643	1.596	1.2461075395
0.000644	1.602	1.24723534267
0.000645	1.574	1.22332497726
0.000646	1.56	1.21589473229
0.000647	1.56	1.21424873893
0.000648	1.572	1.23321368789
0.000649	1.574	1.23795153378
0.00065	1.558	1.21927683485
0.000651	1.554	1.21617597411
0.000652	1.536	1.22666376811
0.000653	1.526	1.21709654506
0.000654	1.522	1.20561851346
0.000655	1.524	1.20392026314
0.000656	1.506	1.19915136659
0.000657	1.52	1.20399335546
0.000658	1.506	1.20746180064
0.000659	1.498	1.20415779697
0.00066	1.508	1.20745020601
0.000661	1.508	1.21570391132
0.000662	1.5	1.20083304418
0.000663	1.5	1.20083304418
0.000664	1.492	1.1974706677
0.000665	1.492	1.18234343572
0.000666	1.484	1.16865050379
0.000667	1.482	1.18223347948
0.000668	1.486	1.17889948681
0.000669	1.462	1.15782382079
0.00067	1.458	1.15768562227
0.000671	1.456	1.15241659134
0.000672	1.456	1.14894038139
0.000673	1.458	1.1594119199
0.000674	1.452	1.15745237483
0.000675	1.446	1.14851382229
0.000676	1.446	1.14327774403
0.000677	1.43	1.14415907985
0.000678	1.416	1.13443554246
0.000679	1.418	1.14510960174
0.00068	1.43	1.15112987973
0.000681	1.424	1.154220083
0.000682	1.424	1.15595155608
0.000683	1.42	1.15047816146
0.000684	1.422	1.16271922664
0.000685	1.402	1.14908485326
0.000686	1.406	1.15462721257
0.000687	1.4	1.1541230437
0.000688	1.386	1.15801727103
0.000689	1.396	1.16412370477
0.00069	1.398	1.16601715253
0.000691	1.4	1.1610340219
0.000692	1.406	1.16153519103
0.000693	1.404	1.15619375539
0.000694	1.382	1.14371150208
0.000695	1.368	1.13867291177
0.000696	1.374	1.15157457422
0.000697	1.368	1.15090225475
0.000698	1.372	1.14088386788
0.000699	1.374	1.15504285635
0.0007	1.37	1.15459949766
0.000701	1.354	1.15094917351
0.000702	1.336	1.16064809482
0.000703	1.334	1.15518137104
0.000704	1.336	1.15373480488
0.000705	1.33	1.15978446273
0.000706	1.322	1.14643621715
0.000707	1.308	1.14417481182
0.000708	1.306	1.14732907224
0.000709	1.308	1.14592146328
0.00071	1.298	1.13894512598
0.000711	1.298	1.13542767273
0.000712	1.302	1.14489999563
0.000713	1.3	1.13401940019
0.000714	1.31	1.12512221558
0.000715	1.312	1.12545812894
0.000716	1.3	1.12160599142
0.000717	1.308	1.13363839032
0.000718	1.308	1.13716137817
0.000719	1.308	1.1283332841
0.00072	1.302	1.13083862686
0.000721	1.292	1.11478069592
0.000722	1.288	1.11402692966
0.000723	1.276	1.11884940899
0.000724	1.26	1.11910678668
0.000725	1.258	1.10609041222
0.000726	1.26	1.10471715837
0.000727	1.256	1.10021088888
0.000728	1.252	1.11017836405
0.000729	1.236	1.10286173204
0.00073	1.244	1.12092104985
0.000731	1.24	1.12356575242
0.000732	1.242	1.1311215673
0.000733	1.248	1.12538704453
0.000734	1.236	1.11727525704
0.000735	1.242	1.10970086059
0.000736	1.222	1.1102774428
0.000737	1.226	1.10766601465
0.000738	1.22	1.09890854943
0.000739	1.206	1.07868623798
0.00074	1.198	1.07833019062
0.000741	1.2	1.08258948822
0.000742	1.202	1.08498663586
0.000743	1.204	1.09104720338
0.000744	1.204	1.08737482038
0.000745	1.198	1.06901637031
0.000746	1.204	1.07999259257
0.000747	1.196	1.07031957844
0.000748	1.184	1.07802782895
0.000749	1.176	1.07378955108
0.00075	1.18	1.07498837203
0.000751	1.162	1.07877523145
0.000752	1.156	1.07873258966
0.000753	1.136	1.06278125689
0.000754	1.126	1.06118989818
0.000755	1.14	1.06976632963
0.000756	1.138	1.05780716579
0.000757	1.144	1.06548768177
0.000758	1.142	1.0496837619
0.000759	1.138	1.0464014526
0.00076	1.134	1.05263668946
0.000761	1.136	1.0533299578
0.000762	1.136	1.04187523245
0.000763	1.126	1.0344679792
0.000764	1.118	1.00800595236
0.000765	1.106	1.0033763003
0.000766	1.104	1.00258864945
0.000767	1.11	1.00493780902
0.000768	1.102	1.00975046422
0.000769	1.102	1.00379081486
0.00077	1.092	0.995759006989
0.000771	1.092	1.00376092771
0.000772	1.086	1.01123884419
0.000773	1.08	1.01469207152
0.000774	1.082	1.02336503751
0.000775	1.076	1.01696804276
0.000776	1.072	1.01725906238
0.000777	1.08	1.02839681057
0.000778	1.08	1.03421467791
0.000779	1.078	1.04111286612
0.00078	1.066	1.02841820287
0.000781	1.062	1.03060952839
0.000782	1.062	1.02866709873
0.000783	1.044	1.02277270202
0.000784	1.032	1.01930172177
0.000785	1.028	1.01548806
0.000786	1.022	1.01465067881
0.000787	1.022	1.02250476772
0.000788	1.02	1.01764433866
0.000789	1.024	1.01559046864
0.00079	1.034	1.01628932888
0.000791	1.038	1.02007646772
0.000792	1.04	1.01705457081
0.000793	1.046	1.01187153335
0.000794	1.046	1.0039342608
0.000795	1.04	0.999199679744
0.000796	1.04	1.00119928086
0.000797	1.034	0.998420752989
0.000798	1.036	0.991314279126
0.000799	1.028	0.987530252701
0.0008	1.028	0.981435683068
0.000801	1.018	0.990795639877
0.000802	1.014	0.976628895743
0.000803	1.014	0.982753275243
0.000804	1.008	0.987894731234
0.000805	1.002	0.992973312834
0.000806	1.014	0.986815078928
0.000807	1.01	0.9828021164
0.000808	1.016	0.985770764428
0.000809	1.016	0.983739802997
0.00081	1.022	0.980569222442
0.000811	1.008	0.969502965442
0.000812	1.002	0.968501935982
0.000813	1.006	0.970548298644
0.000814	1.01	0.9828021164
0.000815	1.0	0.981835016691
0.000816	1.004	0.987919025022
0.000817	1.002	0.984883749485
0.000818	1.002	0.976727188113
0.000819	1.0	0.989949493661
0.00082	0.992	0.979763236706
0.000821	0.976	0.963028556171
0.000822	0.964	0.962654662898
0.000823	0.96	0.958331884057
0.000824	0.962	0.959456095921
0.000825	0.952	0.960049998698
0.000826	0.944	0.951243396823
0.000827	0.952	0.953779848812
0.000828	0.954	0.96118884721
0.000829	0.96	0.962496753241
0.00083	0.956	0.956066943263
0.000831	0.954	0.96118884721
0.000832	0.952	0.957964508737
0.000833	0.954	0.950728142005
0.000834	0.942	0.93307877481
0.000835	0.944	0.93641016654
0.000836	0.942	0.945851996879
0.000837	0.944	0.944914810975
0.000838	0.952	0.951680618695
0.000839	0.956	0.949770498594
0.00084	0.964	0.960574827903
0.000841	0.95	0.954725091322
0.000842	0.944	0.951243396823
0.000843	0.942	0.956366038711
0.000844	0.946	0.95868868774
0.000845	0.94	0.955196314901
0.000846	0.938	0.95402096413
0.000847	0.928	0.94805906989
0.000848	0.926	0.953165253248
0.000849	0.916	0.953385546356
0.00085	0.924	0.954056602094
0.000851	0.916	0.94918069934
0.000852	0.906	0.942954929994
0.000853	0.904	0.945930229985
0.000854	0.91	0.941222609163
0.000855	0.91	0.939095309327
0.000856	0.91	0.936963179639
0.000857	0.9	0.926282894153
0.000858	0.89	0.908790404879
0.000859	0.886	0.906092710488
0.00086	0.882	0.894469675283
0.000861	0.874	0.884377747346
0.000862	0.868	0.882369537099
0.000863	0.858	0.884214906004
0.000864	0.864	0.881761872616
0.000865	0.86	0.881135630876
0.000866	0.86	0.876584280032
0.000867	0.87	0.883798619596
0.000868	0.87	0.881532756056
0.000869	0.874	0.886636340334
0.00087	0.868	0.880099994319
0.000871	0.878	0.893932883387
0.000872	0.872	0.896446317411
0.000873	0.874	0.895613756035
0.000874	0.864	0.888540376123
0.000875	0.864	0.893030794542
0.000876	0.868	0.886891199641
0.000877	0.866	0.887718423826
0.000878	0.87	0.897273648337
0.000879	0.86	0.896883492991
0.00088	0.862	0.900530954493
0.000881	0.866	0.892212979058
0.000882	0.872	0.898674579589
0.000883	0.864	0.899724402248
0.000884	0.86	0.903548559846
0.000885	0.862	0.907169223464
0.000886	0.858	0.902128593938
0.000887	0.858	0.902128593938
0.000888	0.862	0.902749134588
0.000889	0.864	0.901944565924
0.00089	0.862	0.896078121594
0.000891	0.854	0.88807882533
0.000892	0.854	0.88807882533
0.000893	0.844	0.880717888997
0.000894	0.848	0.881417040906
0.000895	0.84	0.8777243303
0.000896	0.836	0.888315259353
0.000897	0.834	0.882294735335
0.000898	0.83	0.883798619596
0.000899	0.83	0.886058688801
0.0009	0.818	0.876855746403
0.000901	0.812	0.883547395446
0.000902	0.806	0.87884242046
0.000903	0.802	0.86878996311
0.000904	0.81	0.877439456601
0.000905	0.802	0.86878996311
0.000906	0.782	0.868605779396
0.000907	0.788	0.864324013319
0.000908	0.79	0.868274150254
0.000909	0.782	0.861670470656
0.00091	0.776	0.858966821245
0.000911	0.77	0.860871651293
0.000912	0.772	0.869491805597
0.000913	0.762	0.872557161451
0.000914	0.768	0.868433071687
0.000915	0.77	0.874699948554
0.000916	0.768	0.870733024526
0.000917	0.776	0.875113706898
0.000918	0.778	0.879042661081
0.000919	0.776	0.884208120297
0.00092	0.786	0.890058425049
0.000921	0.782	0.884576734942
0.000922	0.77	0.874699948554
0.000923	0.776	0.884208120297
0.000924	0.776	0.886467145471
0.000925	0.77	0.876983466207
0.000926	0.77	0.883798619596
0.000927	0.766	0.880479414864
0.000928	0.766	0.885010734398
0.000929	0.766	0.880479414864
0.00093	0.756	0.869749389192
0.000931	0.75	0.862264460592
0.000932	0.75	0.8599418585
0.000933	0.744	0.854671866859
0.000934	0.744	0.85232857514
0.000935	0.748	0.855859801603
0.000936	0.746	0.85643680444
0.000937	0.742	0.859904645877
0.000938	0.746	0.863414153231
0.000939	0.748	0.855859801603
0.00094	0.744	0.857008751414
0.000941	0.732	0.843905207947
0.000942	0.732	0.843905207947
0.000943	0.736	0.852234709455
0.000944	0.736	0.856915398391
0.000945	0.742	0.859904645877
0.000946	0.744	0.861663507409
0.000947	0.732	0.850985311272
0.000948	0.73	0.844452485342
0.000949	0.732	0.850985311272
0.00095	0.722	0.84659081025
0.000951	0.73	0.853873526935
0.000952	0.73	0.856212590424
0.000953	0.73	0.863191751582
0.000954	0.738	0.858694357732
0.000955	0.74	0.860464990572
0.000956	0.738	0.861020324963
0.000957	0.73	0.851528038294
0.000958	0.734	0.848082543152
0.000959	0.73	0.842080756222
0.00096	0.732	0.841531936411
0.000961	0.732	0.843905207947
0.000962	0.728	0.840247582561
0.000963	0.726	0.836016746244
0.000964	0.718	0.826121056504
0.000965	0.712	0.822834126662
0.000966	0.706	0.812135456682
0.000967	0.692	0.808168299304
0.000968	0.688	0.806632506164
0.000969	0.68	0.805977667184
0.00097	0.684	0.807554332537
0.000971	0.686	0.812036944972
0.000972	0.69	0.823346828499
0.000973	0.68	0.813387976307
0.000974	0.682	0.815399288692
0.000975	0.68	0.818290901819
0.000976	0.672	0.805242820521
0.000977	0.674	0.804813021763
0.000978	0.674	0.812233956444
0.000979	0.68	0.813387976307
0.00098	0.672	0.807722724702
0.000981	0.668	0.808564159483
0.000982	0.658	0.805627705581
0.000983	0.656	0.808494897943
0.000984	0.66	0.812649986156
0.000985	0.656	0.810964857438
0.000986	0.656	0.801039324877
0.000987	0.66	0.802745289616
0.000988	0.66	0.797746827007
0.000989	0.652	0.791767642683
0.00099	0.652	0.779035300869
0.000991	0.644	0.775412148473
0.000992	0.64	0.776144316477
0.000993	0.638	0.776502414678
0.000994	0.634	0.782332410168
0.000995	0.64	0.791454357496
0.000996	0.634	0.792492271256
0.000997	0.638	0.799347233685
0.000998	0.634	0.800027499527
0.000999	0.63	0.795675813381
0.001	0.622	0.79442809618
0.001001	0.608	0.78888275428
0.001002	0.602	0.784599260769
0.001003	0.6	0.779743547585
0.001004	0.606	0.781513915423
0.001005	0.594	0.770171409493
0.001006	0.6	0.782304288624
0.001007	0.602	0.78714420534
0.001008	0.598	0.782557346141
0.001009	0.594	0.772763870791
0.00101	0.592	0.762585077221
0.001011	0.59	0.762823701782
0.001012	0.594	0.762341130991
0.001013	0.6	0.766811580507
0.001014	0.604	0.763664847954
0.001015	0.602	0.763934552171
0.001016	0.594	0.759713103744
0.001017	0.588	0.755152964637
0.001018	0.59	0.770649077077
0.001019	0.588	0.763057009666
0.00102	0.584	0.755608364168
0.001021	0.584	0.750295941612
0.001022	0.59	0.757561878661
0.001023	0.596	0.759462968156
0.001024	0.602	0.758680433384
0.001025	0.598	0.753920420204
0.001026	0.588	0.749837315689
0.001027	0.576	0.743117756483
0.001028	0.568	0.738495768437
0.001029	0.564	0.73341938889
0.00103	0.56	0.728285658241
0.001031	0.552	0.720621953593
0.001032	0.548	0.723668432364
0.001033	0.544	0.7266801222
0.001034	0.546	0.72379831445
0.001035	0.542	0.712906726017
0.001036	0.542	0.715706643814
0.001037	0.538	0.718718303649
0.001038	0.538	0.715930164192
0.001039	0.54	0.721387551875
0.00104	0.552	0.734367755283
0.001041	0.542	0.724041435278
0.001042	0.54	0.726911273815
0.001043	0.538	0.721495668733
0.001044	0.532	0.716223428827
0.001045	0.53	0.702210794562
0.001046	0.536	0.704772303656
0.001047	0.54	0.704556598152
0.001048	0.54	0.707389567353
0.001049	0.54	0.704556598152
0.00105	0.54	0.710211236183
0.001051	0.538	0.704667297382
0.001052	0.54	0.704556598152
0.001053	0.544	0.712786082917
0.001054	0.544	0.715586472762
0.001055	0.53	0.696491205975
0.001056	0.528	0.696574475559
0.001057	0.53	0.696491205975
0.001058	0.53	0.699356847396
0.001059	0.522	0.705348140991
0.00106	0.514	0.708381253281
0.001061	0.514	0.699859985997
0.001062	0.506	0.69711118195
0.001063	0.506	0.691349405149
0.001064	0.506	0.685539203839
0.001065	0.51	0.673721010508
0.001066	0.51	0.673721010508
0.001067	0.51	0.676683086829
0.001068	0.508	0.676709686646
0.001069	0.512	0.679599882284
0.00107	0.508	0.679658737897
0.001071	0.516	0.68537872742
0.001072	0.51	0.682568677863
0.001073	0.52	0.693974062916
0.001074	0.52	0.68527366796
0.001075	0.518	0.685329118016
0.001076	0.516	0.682454394081
0.001077	0.512	0.679599882284
0.001078	0.522	0.691025325151
0.001079	0.51	0.68840395118
0.00108	0.502	0.682638996835
0.001081	0.502	0.682638996835
0.001082	0.506	0.688450433946
0.001083	0.506	0.691349405149
0.001084	0.502	0.691372547907
0.001085	0.5	0.688476579122
0.001086	0.5	0.688476579122
0.001087	0.486	0.673649760632
0.001088	0.478	0.655374701984
0.001089	0.474	0.652168689834
0.00109	0.476	0.652245352609
0.001091	0.476	0.655304509369
0.001092	0.48	0.655438784327
0.001093	0.484	0.658592438463
0.001094	0.486	0.658637988579
0.001095	0.48	0.658483105326
0.001096	0.474	0.655228204521
0.001097	0.474	0.658273499391
0.001098	0.468	0.654962594352
0.001099	0.464	0.65475491598
0.0011	0.466	0.657908808271
0.001101	0.466	0.66094175235
0.001102	0.466	0.663960842219
0.001103	0.466	0.663960842219
0.001104	0.464	0.663855405943
0.001105	0.458	0.663502825917
0.001106	0.454	0.663237514017
0.001107	0.452	0.660072723266
0.001108	0.448	0.656731299696
0.001109	0.444	0.650279939718
0.00111	0.44	0.649923072371
0.001111	0.436	0.64645494816
0.001112	0.436	0.64645494816
0.001113	0.436	0.649541376665
0.001114	0.436	0.649541376665
0.001115	0.444	0.656402315657
0.001116	0.442	0.656228618699
0.001117	0.44	0.652993108693
0.001118	0.434	0.640034374077
0.001119	0.436	0.640237455949
0.00112	0.438	0.634157709091
0.001121	0.438	0.637303695266
0.001122	0.432	0.630377664579
0.001123	0.438	0.630996038022
0.001124	0.436	0.63079632212
0.001125	0.444	0.640986739332
0.001126	0.446	0.641158326781
0.001127	0.442	0.637680170618
0.001128	0.44	0.634350061086
0.001129	0.438	0.637303695266
0.00113	0.434	0.643151615096
0.001131	0.44	0.646838465152
0.001132	0.43	0.639609255718
0.001133	0.432	0.639824976068
0.001134	0.434	0.643151615096
0.001135	0.428	0.636251522591
0.001136	0.422	0.635543861586
0.001137	0.422	0.635543861586
0.001138	0.422	0.632389120716
0.001139	0.418	0.622315032761
0.00114	0.422	0.62282902951
0.001141	0.42	0.619354502688
0.001142	0.414	0.61530805293
0.001143	0.414	0.621774878875
0.001144	0.416	0.628445701712
0.001145	0.41	0.627614531381
0.001146	0.406	0.623830105077
0.001147	0.406	0.623830105077
0.001148	0.404	0.626724819997
0.001149	0.404	0.626724819997
0.00115	0.404	0.623525460587
0.001151	0.406	0.620615823195
0.001152	0.4	0.616441400297
0.001153	0.396	0.605957094191
0.001154	0.394	0.60890393331
0.001155	0.392	0.608552380654
0.001156	0.392	0.601943518945
0.001157	0.39	0.594894948709
0.001158	0.386	0.590765604957
0.001159	0.38	0.589576118919
0.00116	0.382	0.589979660666
0.001161	0.378	0.58916551155
0.001162	0.382	0.589979660666
0.001163	0.392	0.591891882019
0.001164	0.39	0.594894948709
0.001165	0.376	0.578466939418
0.001166	0.376	0.571510279873
0.001167	0.378	0.578892045204
0.001168	0.378	0.578892045204
0.001169	0.378	0.578892045204
0.00117	0.378	0.582336672381
0.001171	0.372	0.581047330258
0.001172	0.374	0.581484307613
0.001173	0.376	0.585340926299
0.001174	0.378	0.58916551155
0.001175	0.372	0.587891146387
0.001176	0.37	0.587452125709
0.001177	0.37	0.584037670018
0.001178	0.362	0.578753833681
0.001179	0.362	0.571800664568
0.00118	0.364	0.572279651919
0.001181	0.364	0.572279651919
0.001182	0.364	0.575763840476
0.001183	0.358	0.570820462142
0.001184	0.36	0.571314274283
0.001185	0.364	0.575763840476
0.001186	0.368	0.580151704298
0.001187	0.364	0.579227071191
0.001188	0.366	0.579693022211
0.001189	0.372	0.594656203196
0.00119	0.37	0.59422218067
0.001191	0.362	0.592415394803
0.001192	0.354	0.583681419954
0.001193	0.354	0.590494707851
0.001194	0.354	0.590494707851
0.001195	0.354	0.590494707851
0.001196	0.35	0.589491306128
0.001197	0.356	0.594360160172
0.001198	0.356	0.60105241036
0.001199	0.36	0.605309838017
0.0012	0.362	0.609061573242
0.001201	0.354	0.603890718591
0.001202	0.35	0.599583188557
0.001203	0.352	0.596737798367
0.001204	0.342	0.587397650659
0.001205	0.342	0.583982876461
0.001206	0.342	0.583982876461
0.001207	0.34	0.58
0.001208	0.34	0.576541412216
0.001209	0.34	0.58
0.00121	0.336	0.568422378166
0.001211	0.336	0.578881680484
0.001212	0.348	0.582147747569
0.001213	0.35	0.586088730484
0.001214	0.35	0.589491306128
0.001215	0.35	0.589491306128
0.001216	0.346	0.588459004519
0.001217	0.344	0.587931968854
0.001218	0.346	0.588459004519
0.001219	0.342	0.580548016963
0.00122	0.346	0.58162187029
0.001221	0.342	0.577092713522
0.001222	0.35	0.586088730484
0.001223	0.346	0.58162187029
0.001224	0.346	0.585050425177
0.001225	0.344	0.584520316157
0.001226	0.344	0.584520316157
0.001227	0.342	0.577092713522
0.001228	0.336	0.571930065655
0.001229	0.334	0.571352780688
0.00123	0.33	0.56665686266
0.001231	0.326	0.561893228292
0.001232	0.328	0.566053001052
0.001233	0.328	0.566053001052
0.001234	0.326	0.561893228292
0.001235	0.332	0.567253029961
0.001236	0.334	0.571352780688
0.001237	0.332	0.563716240674
0.001238	0.33	0.56665686266
0.001239	0.33	0.56665686266
0.00124	0.328	0.566053001052
0.001241	0.328	0.566053001052
0.001242	0.326	0.558322487457
0.001243	0.322	0.56419500175
0.001244	0.322	0.56419500175
0.001245	0.326	0.572471833368
0.001246	0.33	0.57714816122
0.001247	0.328	0.569575280362
0.001248	0.332	0.570767903793
0.001249	0.328	0.569575280362
0.00125	0.328	0.569575280362
0.001251	0.328	0.569575280362
0.001252	0.33	0.573672380371
0.001253	0.33	0.573672380371
0.001254	0.33	0.573672380371
0.001255	0.328	0.573075911202
0.001256	0.328	0.573075911202
0.001257	0.332	0.577733502577
0.001258	0.33	0.57714816122
0.001259	0.33	0.57714816122
0.00126	0.326	0.572471833368
0.001261	0.326	0.572471833368
0.001262	0.322	0.567728808499
0.001263	0.326	0.56896748589
0.001264	0.332	0.574261264583
0.001265	0.33	0.573672380371
0.001266	0.322	0.560638921232
0.001267	0.326	0.561893228292
0.001268	0.328	0.5625086666
0.001269	0.324	0.561269988508
0.00127	0.322	0.55706014038
0.001271	0.32	0.55641710973
0.001272	0.32	0.56
0.001273	0.314	0.558035841143
0.001274	0.308	0.556
0.001275	0.31	0.556686626389
0.001276	0.31	0.560267793113
0.001277	0.306	0.555305321422
0.001278	0.306	0.555305321422
0.001279	0.302	0.553891686163
0.00128	0.3	0.553172667438
0.001281	0.29	0.549454274713
0.001282	0.284	0.543455609963
0.001283	0.286	0.544246267787
0.001284	0.282	0.531484712856
0.001285	0.282	0.531484712856
0.001286	0.278	0.52603802144
0.001287	0.278	0.52603802144
0.001288	0.276	0.521367432815
0.001289	0.276	0.521367432815
0.00129	0.274	0.516646881342
0.001291	0.274	0.516646881342
0.001292	0.278	0.518378240284
0.001293	0.278	0.518378240284
0.001294	0.276	0.509729339944
0.001295	0.276	0.513638004824
0.001296	0.274	0.512761152975
0.001297	0.27	0.507050293363
0.001298	0.266	0.497236362307
0.001299	0.264	0.496290237663
0.0013	0.268	0.502171285519
0.001301	0.266	0.497236362307
0.001302	0.268	0.506138321015
0.001303	0.264	0.50030390764
0.001304	0.264	0.504285633347
0.001305	0.268	0.510074504362
0.001306	0.264	0.508236165577
0.001307	0.264	0.508236165577
0.001308	0.264	0.512156226165
0.001309	0.262	0.51122988958
0.00131	0.258	0.501433943805
0.001311	0.254	0.503471945594
0.001312	0.26	0.514198405287
0.001313	0.256	0.512312404691
0.001314	0.256	0.512312404691
0.001315	0.254	0.507428812741
0.001316	0.254	0.511355062554
0.001317	0.254	0.511355062554
0.001318	0.258	0.513260167946
0.001319	0.258	0.513260167946
0.00132	0.254	0.499483733469
0.001321	0.256	0.508393548346
0.001322	0.258	0.517142146803
0.001323	0.256	0.51620151104
0.001324	0.26	0.51807335388
0.001325	0.256	0.51620151104
0.001326	0.256	0.512312404691
0.001327	0.258	0.513260167946
0.001328	0.258	0.513260167946
0.001329	0.256	0.504444248654
0.00133	0.26	0.506359556047
0.001331	0.264	0.512156226165
0.001332	0.26	0.506359556047
0.001333	0.256	0.496451407491
0.001334	0.252	0.494465367847
0.001335	0.254	0.499483733469
0.001336	0.254	0.499483733469
0.001337	0.252	0.498493731154
0.001338	0.258	0.501433943805
0.001339	0.258	0.497429391974
0.00134	0.254	0.491410215604
0.001341	0.252	0.490403915156
0.001342	0.252	0.490403915156
0.001343	0.256	0.496451407491
0.001344	0.254	0.495463419437
0.001345	0.25	0.48938737213
0.001346	0.246	0.491410215604
0.001347	0.242	0.485217477014
0.001348	0.238	0.483069353199
0.001349	0.234	0.480878362998
0.00135	0.232	0.479766609926
0.001351	0.226	0.476365405965
0.001352	0.228	0.477510209315
0.001353	0.226	0.476365405965
0.001354	0.222	0.478242616252
0.001355	0.224	0.479399624531
0.001356	0.222	0.474042192215
0.001357	0.224	0.479399624531
0.001358	0.224	0.483553513068
0.001359	0.222	0.482406467618
0.00136	0.222	0.482406467618
0.001361	0.224	0.483553513068
0.001362	0.224	0.483553513068
0.001363	0.222	0.482406467618
0.001364	0.22	0.477074417675
0.001365	0.218	0.47589494639
0.001366	0.216	0.470472103318
0.001367	0.214	0.469258990324
0.001368	0.212	0.468034186786
0.001369	0.21	0.466797600679
0.00137	0.214	0.473501847937
0.001371	0.214	0.473501847937
0.001372	0.214	0.473501847937
0.001373	0.214	0.473501847937
0.001374	0.216	0.483056932462
0.001375	0.216	0.483056932462
0.001376	0.214	0.473501847937
0.001377	0.216	0.474704118373
0.001378	0.222	0.478242616252
0.001379	0.216	0.466201673099
0.00138	0.216	0.466201673099
0.001381	0.22	0.468614980554
0.001382	0.22	0.46432747065
0.001383	0.22	0.46432747065
0.001384	0.216	0.461891762213
0.001385	0.218	0.463115536341
0.001386	0.216	0.461891762213
0.001387	0.212	0.450617354304
0.001388	0.212	0.455034064659
0.001389	0.206	0.44222618647
0.00139	0.212	0.450617354304
0.001391	0.208	0.44354932082
0.001392	0.204	0.43633015023
0.001393	0.202	0.439540669336
0.001394	0.204	0.445403188134
0.001395	0.202	0.439540669336
0.001396	0.202	0.444067562427
0.001397	0.2	0.442718872424
0.001398	0.198	0.441356998358
0.001399	0.2	0.442718872424
0.0014	0.2	0.442718872424
0.001401	0.196	0.439981817806
0.001402	0.196	0.439981817806
0.001403	0.192	0.43719103376
0.001404	0.192	0.441742006153
0.001405	0.194	0.44312977783
0.001406	0.19	0.440340777126
0.001407	0.184	0.417305643384
0.001408	0.18	0.414246303544
0.001409	0.184	0.417305643384
0.00141	0.182	0.410945251828
0.001411	0.182	0.410945251828
0.001412	0.182	0.410945251828
0.001413	0.18	0.414246303544
0.001414	0.186	0.41881260726
0.001415	0.182	0.41578359756
0.001416	0.184	0.42207108406
0.001417	0.182	0.410945251828
0.001418	0.184	0.42207108406
0.001419	0.182	0.420566284906
0.00142	0.182	0.420566284906
0.001421	0.182	0.420566284906
0.001422	0.178	0.417511676483
0.001423	0.176	0.415961536683
0.001424	0.174	0.409541206718
0.001425	0.178	0.412693590936
0.001426	0.172	0.40794117223
0.001427	0.172	0.40794117223
0.001428	0.166	0.403043421978
0.001429	0.168	0.409604687473
0.00143	0.17	0.411217703899
0.001431	0.168	0.404692475838
0.001432	0.17	0.406324993078
0.001433	0.172	0.40794117223
0.001434	0.172	0.40794117223
0.001435	0.168	0.404692475838
0.001436	0.17	0.406324993078
0.001437	0.168	0.404692475838
0.001438	0.168	0.409604687473
0.001439	0.162	0.39969488363
0.00144	0.162	0.39969488363
0.001441	0.164	0.406329915217
0.001442	0.166	0.403043421978
0.001443	0.162	0.39969488363
0.001444	0.164	0.401377627677
0.001445	0.164	0.401377627677
0.001446	0.162	0.39969488363
0.001447	0.166	0.40797548946
0.001448	0.164	0.406329915217
0.001449	0.168	0.409604687473
0.00145	0.168	0.404692475838
0.001451	0.166	0.403043421978
0.001452	0.166	0.403043421978
0.001453	0.166	0.403043421978
0.001454	0.168	0.409604687473
0.001455	0.168	0.409604687473
0.001456	0.164	0.406329915217
0.001457	0.164	0.406329915217
0.001458	0.164	0.406329915217
0.001459	0.166	0.40797548946
0.00146	0.164	0.406329915217
0.001461	0.164	0.406329915217
0.001462	0.162	0.39969488363
0.001463	0.162	0.39969488363
0.001464	0.16	0.397994974843
0.001465	0.16	0.397994974843
0.001466	0.16	0.402988833592
0.001467	0.16	0.402988833592
0.001468	0.158	0.396277680421
0.001469	0.16	0.397994974843
0.00147	0.162	0.39969488363
0.001471	0.16	0.397994974843
0.001472	0.162	0.39969488363
0.001473	0.162	0.39969488363
0.001474	0.166	0.403043421978
0.001475	0.162	0.39969488363
0.001476	0.158	0.396277680421
0.001477	0.158	0.396277680421
0.001478	0.154	0.39279002024
0.001479	0.156	0.394542773347
0.00148	0.152	0.391019181115
0.001481	0.148	0.387422250264
0.001482	0.15	0.389230009121
0.001483	0.148	0.382225064589
0.001484	0.146	0.380373500654
0.001485	0.144	0.37850231175
0.001486	0.148	0.382225064589
0.001487	0.148	0.382225064589
0.001488	0.144	0.37850231175
0.001489	0.146	0.380373500654
0.00149	0.146	0.380373500654
0.001491	0.142	0.37126271022
0.001492	0.146	0.375078658417
0.001493	0.146	0.375078658417
0.001494	0.146	0.375078658417
0.001495	0.146	0.375078658417
0.001496	0.152	0.38587044458
0.001497	0.15	0.384057287393
0.001498	0.15	0.384057287393
0.001499	0.148	0.382225064589
0.0015	0.148	0.382225064589
0.001501	0.146	0.380373500654
0.001502	0.146	0.380373500654
0.001503	0.148	0.382225064589
0.001504	0.148	0.382225064589
0.001505	0.148	0.382225064589
0.001506	0.146	0.380373500654
0.001507	0.144	0.37850231175
0.001508	0.146	0.380373500654
0.001509	0.146	0.380373500654
0.00151	0.144	0.37850231175
0.001511	0.146	0.380373500654
0.001512	0.146	0.380373500654
0.001513	0.142	0.376611205356
0.001514	0.14	0.374699879904
0.001515	0.144	0.37850231175
0.001516	0.144	0.37850231175
0.001517	0.144	0.37850231175
0.001518	0.142	0.376611205356
0.001519	0.142	0.376611205356
0.00152	0.144	0.37850231175
0.001521	0.148	0.382225064589
0.001522	0.146	0.380373500654
0.001523	0.146	0.380373500654
0.001524	0.142	0.376611205356
0.001525	0.14	0.374699879904
0.001526	0.14	0.374699879904
0.001527	0.138	0.37276802438
0.001528	0.136	0.370815317914
0.001529	0.132	0.366846016743
0.00153	0.128	0.362789194988
0.001531	0.13	0.364828726939
0.001532	0.13	0.364828726939
0.001533	0.134	0.368841429343
0.001534	0.134	0.368841429343
0.001535	0.132	0.361353012994
0.001536	0.134	0.368841429343
0.001537	0.136	0.370815317914
0.001538	0.136	0.370815317914
0.001539	0.132	0.366846016743
0.00154	0.13	0.364828726939
0.001541	0.128	0.362789194988
0.001542	0.126	0.360727043622
0.001543	0.126	0.360727043622
0.001544	0.132	0.366846016743
0.001545	0.136	0.370815317914
0.001546	0.136	0.365381991893
0.001547	0.132	0.355775209929
0.001548	0.134	0.357832362986
0.001549	0.134	0.357832362986
0.00155	0.13	0.353694783677
0.001551	0.13	0.353694783677
0.001552	0.128	0.351590671094
0.001553	0.124	0.347309660102
0.001554	0.126	0.349462444334
0.001555	0.126	0.349462444334
0.001556	0.124	0.347309660102
0.001557	0.124	0.347309660102
0.001558	0.126	0.355139409247
0.001559	0.126	0.355139409247
0.00156	0.128	0.357233816988
0.001561	0.13	0.359304884464
0.001562	0.132	0.361353012994
0.001563	0.134	0.363378590454
0.001564	0.134	0.363378590454
0.001565	0.132	0.361353012994
0.001566	0.132	0.361353012994
0.001567	0.132	0.361353012994
0.001568	0.134	0.363378590454
0.001569	0.134	0.363378590454
0.00157	0.134	0.363378590454
0.001571	0.13	0.359304884464
0.001572	0.13	0.364828726939
0.001573	0.126	0.360727043622
0.001574	0.126	0.355139409247
0.001575	0.126	0.355139409247
0.001576	0.124	0.35302124582
0.001577	0.12	0.348711915483
0.001578	0.12	0.348711915483
0.001579	0.118	0.340699280892
0.00158	0.116	0.338443496023
0.001581	0.112	0.333850265838
0.001582	0.112	0.333850265838
0.001583	0.116	0.338443496023
0.001584	0.116	0.344302192848
0.001585	0.12	0.348711915483
0.001586	0.118	0.340699280892
0.001587	0.12	0.34292856399
0.001588	0.12	0.34292856399
0.001589	0.122	0.34513185886
0.00159	0.12	0.34292856399
0.001591	0.118	0.340699280892
0.001592	0.118	0.340699280892
0.001593	0.118	0.340699280892
0.001594	0.116	0.338443496023
0.001595	0.116	0.338443496023
0.001596	0.118	0.346519840702
0.001597	0.122	0.350878896487
0.001598	0.124	0.35302124582
0.001599	0.118	0.346519840702
0.0016	0.118	0.346519840702
0.001601	0.118	0.346519840702
0.001602	0.118	0.346519840702
0.001603	0.118	0.346519840702
0.001604	0.118	0.346519840702
0.001605	0.12	0.348711915483
0.001606	0.118	0.346519840702
0.001607	0.118	0.346519840702
0.001608	0.122	0.350878896487
0.001609	0.122	0.350878896487
0.00161	0.124	0.35302124582
0.001611	0.126	0.355139409247
0.001612	0.124	0.347309660102
0.001613	0.124	0.347309660102
0.001614	0.126	0.355139409247
0.001615	0.124	0.35302124582
0.001616	0.124	0.35302124582
0.001617	0.12	0.348711915483
0.001618	0.12	0.348711915483
0.001619	0.122	0.350878896487
0.00162	0.122	0.350878896487
0.001621	0.122	0.350878896487
0.001622	0.122	0.350878896487
0.001623	0.118	0.346519840702
0.001624	0.12	0.348711915483
0.001625	0.12	0.348711915483
0.001626	0.118	0.346519840702
0.001627	0.12	0.348711915483
0.001628	0.12	0.348711915483
0.001629	0.12	0.348711915483
0.00163	0.118	0.346519840702
0.001631	0.118	0.346519840702
0.001632	0.118	0.346519840702
0.001633	0.116	0.344302192848
0.001634	0.114	0.342058474533
0.001635	0.114	0.342058474533
0.001636	0.112	0.339788169306
0.001637	0.11	0.337490740614
0.001638	0.11	0.337490740614
0.001639	0.112	0.339788169306
0.00164	0.112	0.339788169306
0.001641	0.114	0.342058474533
0.001642	0.114	0.342058474533
0.001643	0.112	0.339788169306
0.001644	0.11	0.337490740614
0.001645	0.108	0.335165630696
0.001646	0.11	0.337490740614
0.001647	0.11	0.337490740614
0.001648	0.108	0.341080635627
0.001649	0.106	0.338768357436
0.00165	0.106	0.338768357436
0.001651	0.106	0.338768357436
0.001652	0.102	0.321863325031
0.001653	0.106	0.32674760902
0.001654	0.106	0.32674760902
0.001655	0.104	0.32432082881
0.001656	0.104	0.32432082881
0.001657	0.1	0.319374388453
0.001658	0.102	0.321863325031
0.001659	0.102	0.321863325031
0.00166	0.1	0.319374388453
0.001661	0.1	0.319374388453
0.001662	0.104	0.32432082881
0.001663	0.104	0.32432082881
0.001664	0.11	0.331511689085
0.001665	0.11	0.331511689085
0.001666	0.11	0.331511689085
0.001667	0.11	0.331511689085
0.001668	0.11	0.331511689085
0.001669	0.11	0.331511689085
0.00167	0.106	0.32674760902
0.001671	0.102	0.321863325031
0.001672	0.106	0.338768357436
0.001673	0.106	0.338768357436
0.001674	0.104	0.336428298453
0.001675	0.104	0.336428298453
0.001676	0.104	0.336428298453
0.001677	0.102	0.328018292173
0.001678	0.1	0.325576411922
0.001679	0.098	0.323103698524
0.00168	0.102	0.334059874873
0.001681	0.104	0.336428298453
0.001682	0.104	0.336428298453
0.001683	0.1	0.331662479036
0.001684	0.1	0.331662479036
0.001685	0.1	0.331662479036
0.001686	0.094	0.324289993678
0.001687	0.094	0.324289993678
0.001688	0.1	0.331662479036
0.001689	0.098	0.32923547804
0.00169	0.092	0.321770104267
0.001691	0.092	0.321770104267
0.001692	0.09	0.31921779399
0.001693	0.086	0.314012738595
0.001694	0.086	0.314012738595
0.001695	0.084	0.304867184197
0.001696	0.086	0.307577632477
0.001697	0.088	0.310251510875
0.001698	0.088	0.310251510875
0.001699	0.088	0.310251510875
0.0017	0.088	0.310251510875
0.001701	0.086	0.294285575589
0.001702	0.086	0.294285575589
0.001703	0.088	0.297079114042
0.001704	0.088	0.297079114042
0.001705	0.088	0.297079114042
0.001706	0.086	0.294285575589
0.001707	0.084	0.291451539711
0.001708	0.084	0.291451539711
0.001709	0.086	0.294285575589
0.00171	0.086	0.294285575589
0.001711	0.092	0.309088983951
0.001712	0.094	0.311711404989
0.001713	0.094	0.311711404989
0.001714	0.094	0.311711404989
0.001715	0.092	0.309088983951
0.001716	0.092	0.309088983951
0.001717	0.092	0.309088983951
0.001718	0.092	0.309088983951
0.001719	0.094	0.311711404989
0.00172	0.094	0.311711404989
0.001721	0.094	0.311711404989
0.001722	0.096	0.314299220489
0.001723	0.096	0.314299220489
0.001724	0.096	0.314299220489
0.001725	0.098	0.316853278348
0.001726	0.096	0.314299220489
0.001727	0.096	0.314299220489
0.001728	0.1	0.319374388453
0.001729	0.1	0.319374388453
0.00173	0.1	0.319374388453
0.001731	0.098	0.316853278348
0.001732	0.096	0.314299220489
0.001733	0.096	0.314299220489
0.001734	0.096	0.314299220489
0.001735	0.096	0.314299220489
0.001736	0.094	0.311711404989
0.001737	0.094	0.311711404989
0.001738	0.094	0.311711404989
0.001739	0.094	0.311711404989
0.00174	0.092	0.309088983951
0.001741	0.09	0.306431068921
0.001742	0.09	0.306431068921
0.001743	0.09	0.306431068921
0.001744	0.088	0.303736728105
0.001745	0.082	0.295425117416
0.001746	0.08	0.292574776767
0.001747	0.082	0.295425117416
0.001748	0.084	0.304867184197
0.001749	0.088	0.310251510875
0.00175	0.086	0.307577632477
0.001751	0.084	0.304867184197
0.001752	0.086	0.307577632477
0.001753	0.084	0.304867184197
0.001754	0.082	0.302119181781
0.001755	0.082	0.302119181781
0.001756	0.084	0.304867184197
0.001757	0.082	0.302119181781
0.001758	0.082	0.302119181781
0.001759	0.082	0.302119181781
0.00176	0.082	0.302119181781
0.001761	0.082	0.302119181781
0.001762	0.08	0.292574776767
0.001763	0.08	0.292574776767
0.001764	0.08	0.292574776767
0.001765	0.08	0.292574776767
0.001766	0.08	0.292574776767
0.001767	0.08	0.292574776767
0.001768	0.08	0.292574776767
0.001769	0.08	0.292574776767
0.00177	0.078	0.282694181051
0.001771	0.078	0.282694181051
0.001772	0.078	0.282694181051
0.001773	0.078	0.282694181051
0.001774	0.078	0.282694181051
0.001775	0.076	0.272440819262
0.001776	0.078	0.282694181051
0.001777	0.076	0.279685537703
0.001778	0.078	0.282694181051
0.001779	0.078	0.282694181051
0.00178	0.082	0.295425117416
0.001781	0.08	0.292574776767
0.001782	0.08	0.292574776767
0.001783	0.078	0.28968258491
0.001784	0.078	0.28968258491
0.001785	0.076	0.286747275488
0.001786	0.076	0.286747275488
0.001787	0.074	0.283767510473
0.001788	0.076	0.286747275488
0.001789	0.074	0.283767510473
0.00179	0.074	0.283767510473
0.001791	0.07	0.277668867538
0.001792	0.068	0.274546899454
0.001793	0.074	0.283767510473
0.001794	0.074	0.283767510473
0.001795	0.076	0.286747275488
0.001796	0.074	0.283767510473
0.001797	0.076	0.286747275488
0.001798	0.076	0.286747275488
0.001799	0.076	0.286747275488
0.0018	0.074	0.283767510473
0.001801	0.076	0.286747275488
0.001802	0.072	0.280741874326
0.001803	0.068	0.274546899454
0.001804	0.068	0.274546899454
0.001805	0.07	0.277668867538
0.001806	0.07	0.277668867538
0.001807	0.07	0.277668867538
0.001808	0.068	0.267162871672
0.001809	0.064	0.260583959598
0.00181	0.064	0.260583959598
0.001811	0.064	0.260583959598
0.001812	0.064	0.260583959598
0.001813	0.064	0.260583959598
0.001814	0.064	0.260583959598
0.001815	0.062	0.257208086965
0.001816	0.062	0.257208086965
0.001817	0.062	0.257208086965
0.001818	0.062	0.257208086965
0.001819	0.062	0.257208086965
0.00182	0.062	0.257208086965
0.001821	0.062	0.257208086965
0.001822	0.064	0.260583959598
0.001823	0.066	0.263901496775
0.001824	0.066	0.263901496775
0.001825	0.066	0.263901496775
0.001826	0.068	0.267162871672
0.001827	0.066	0.263901496775
0.001828	0.064	0.260583959598
0.001829	0.062	0.257208086965
0.00183	0.062	0.257208086965
0.001831	0.062	0.257208086965
0.001832	0.06	0.253771550809
0.001833	0.062	0.257208086965
0.001834	0.06	0.253771550809
0.001835	0.06	0.253771550809
0.001836	0.058	0.250271852193
0.001837	0.056	0.246706303122
0.001838	0.058	0.250271852193
0.001839	0.06	0.253771550809
0.00184	0.06	0.253771550809
0.001841	0.06	0.253771550809
0.001842	0.058	0.250271852193
0.001843	0.058	0.250271852193
0.001844	0.056	0.246706303122
0.001845	0.056	0.246706303122
0.001846	0.058	0.250271852193
0.001847	0.058	0.250271852193
0.001848	0.056	0.238461736973
0.001849	0.056	0.238461736973
0.00185	0.058	0.242148714636
0.001851	0.064	0.260583959598
0.001852	0.064	0.260583959598
0.001853	0.064	0.260583959598
0.001854	0.062	0.257208086965
0.001855	0.064	0.260583959598
0.001856	0.062	0.257208086965
0.001857	0.062	0.257208086965
0.001858	0.064	0.260583959598
0.001859	0.062	0.257208086965
0.00186	0.064	0.260583959598
0.001861	0.064	0.260583959598
0.001862	0.062	0.249311050698
0.001863	0.058	0.233743449106
0.001864	0.056	0.229921725811
0.001865	0.056	0.229921725811
0.001866	0.054	0.226017698422
0.001867	0.054	0.226017698422
0.001868	0.054	0.226017698422
0.001869	0.056	0.229921725811
0.00187	0.056	0.229921725811
0.001871	0.056	0.229921725811
0.001872	0.056	0.229921725811
0.001873	0.056	0.229921725811
0.001874	0.056	0.229921725811
0.001875	0.058	0.233743449106
0.001876	0.06	0.245764114549
0.001877	0.056	0.238461736973
0.001878	0.056	0.238461736973
0.001879	0.056	0.238461736973
0.00188	0.056	0.238461736973
0.001881	0.054	0.234699808266
0.001882	0.054	0.234699808266
0.001883	0.054	0.234699808266
0.001884	0.054	0.234699808266
0.001885	0.054	0.234699808266
0.001886	0.052	0.230859264488
0.001887	0.054	0.234699808266
0.001888	0.056	0.238461736973
0.001889	0.056	0.238461736973
0.00189	0.054	0.234699808266
0.001891	0.054	0.234699808266
0.001892	0.054	0.234699808266
0.001893	0.054	0.234699808266
0.001894	0.054	0.234699808266
0.001895	0.054	0.234699808266
0.001896	0.054	0.234699808266
0.001897	0.05	0.226936114358
0.001898	0.05	0.226936114358
0.001899	0.05	0.226936114358
0.0019	0.05	0.226936114358
0.001901	0.05	0.226936114358
0.001902	0.05	0.226936114358
0.001903	0.052	0.230859264488
0.001904	0.054	0.234699808266
0.001905	0.054	0.234699808266
0.001906	0.054	0.234699808266
0.001907	0.054	0.234699808266
0.001908	0.054	0.234699808266
0.001909	0.054	0.234699808266
0.00191	0.052	0.230859264488
0.001911	0.052	0.230859264488
0.001912	0.052	0.230859264488
0.001913	0.05	0.226936114358
0.001914	0.046	0.218824130296
0.001915	0.046	0.218824130296
0.001916	0.046	0.218824130296
0.001917	0.048	0.222925996689
0.001918	0.048	0.222925996689
0.001919	0.046	0.218824130296
0.00192	0.046	0.218824130296
0.001921	0.046	0.218824130296
0.001922	0.046	0.218824130296
0.001923	0.046	0.218824130296
0.001924	0.048	0.222925996689
0.001925	0.05	0.226936114358
0.001926	0.05	0.226936114358
0.001927	0.05	0.226936114358
0.001928	0.05	0.226936114358
0.001929	0.05	0.226936114358
0.00193	0.05	0.226936114358
0.001931	0.048	0.222925996689
0.001932	0.048	0.222925996689
0.001933	0.048	0.222925996689
0.001934	0.048	0.222925996689
0.001935	0.046	0.218824130296
0.001936	0.046	0.218824130296
0.001937	0.048	0.222925996689
0.001938	0.048	0.222925996689
0.001939	0.048	0.222925996689
0.00194	0.046	0.218824130296
0.001941	0.048	0.222925996689
0.001942	0.048	0.222925996689
0.001943	0.048	0.222925996689
0.001944	0.048	0.222925996689
0.001945	0.048	0.222925996689
0.001946	0.048	0.222925996689
0.001947	0.048	0.222925996689
0.001948	0.048	0.222925996689
0.001949	0.048	0.222925996689
0.00195	0.046	0.218824130296
0.001951	0.046	0.218824130296
0.001952	0.046	0.218824130296
0.001953	0.044	0.214625254805
0.001954	0.044	0.214625254805
0.001955	0.046	0.218824130296
0.001956	0.044	0.214625254805
0.001957	0.044	0.214625254805
0.001958	0.044	0.214625254805
0.001959	0.044	0.214625254805
0.00196	0.046	0.218824130296
0.001961	0.048	0.222925996689
0.001962	0.048	0.222925996689
0.001963	0.046	0.218824130296
0.001964	0.046	0.218824130296
0.001965	0.044	0.214625254805
0.001966	0.044	0.214625254805
0.001967	0.042	0.210323560259
0.001968	0.044	0.214625254805
0.001969	0.044	0.214625254805
0.00197	0.044	0.214625254805
0.001971	0.044	0.214625254805
0.001972	0.044	0.214625254805
0.001973	0.044	0.214625254805
0.001974	0.044	0.214625254805
0.001975	0.044	0.214625254805
0.001976	0.044	0.214625254805
0.001977	0.044	0.214625254805
0.001978	0.042	0.210323560259
0.001979	0.04	0.20591260282
0.00198	0.04	0.20591260282
0.001981	0.038	0.201385203031
0.001982	0.038	0.201385203031
0.001983	0.038	0.201385203031
0.001984	0.038	0.201385203031
0.001985	0.038	0.201385203031
0.001986	0.038	0.201385203031
0.001987	0.038	0.201385203031
0.001988	0.038	0.201385203031
0.001989	0.038	0.201385203031
0.00199	0.038	0.201385203031
0.001991	0.038	0.201385203031
0.001992	0.038	0.201385203031
0.001993	0.038	0.201385203031
0.001994	0.038	0.201385203031
0.001995	0.038	0.201385203031
0.001996	0.036	0.196733322038
0.001997	0.036	0.196733322038
0.001998	0.036	0.196733322038
[truncated: 8,002 more rows]
