# Supplementary material for: The Influence of Synaptic Size on AMPA Receptor Activation: A Monte Carlo Model
Source: PLoS One. 2015 Jun 24;10(6):e0130924. doi: 10.1371/journal.pone.0130924 (PMC4479604; doi:10.1371/journal.pone.0130924)
Supplement: S1 Dataset — This package contains the experimental data used as basis for the analysis presented in the paper. (ZIP) [file pone.0130924.s001.zip › S1 Simulation data/test/701_8869_236_372.csv]

time	AMPA.O.mean	AMPA.O.stdev
0.0	0.0	0.0
1e-06	0.0	0.0
2e-06	0.032	0.176
3e-06	0.11	0.325422801905
4e-06	0.206	0.468576567916
5e-06	0.388	0.611110464646
6e-06	0.614	0.770067529506
7e-06	0.864	0.893030794542
8e-06	1.184	1.09459764297
9e-06	1.554	1.24220932214
1e-05	1.912	1.38428898717
1.1e-05	2.274	1.53718053592
1.2e-05	2.618	1.63587163311
1.3e-05	2.984	1.76854290307
1.4e-05	3.41	1.81821340882
1.5e-05	3.822	1.93140259915
1.6e-05	4.238	1.9923242708
1.7e-05	4.746	2.1112754439
1.8e-05	5.148	2.18771478945
1.9e-05	5.636	2.32884177221
2e-05	6.072	2.38218723026
2.1e-05	6.482	2.47501030301
2.2e-05	6.874	2.57179392643
2.3e-05	7.26	2.59776827296
2.4e-05	7.682	2.66023983881
2.5e-05	8.062	2.71037930925
2.6e-05	8.432	2.76213250949
2.7e-05	8.752	2.80472743774
2.8e-05	9.092	2.8697623595
2.9e-05	9.442	2.97096549963
3e-05	9.778	3.01342263879
3.1e-05	10.14	3.14394656443
3.2e-05	10.424	3.17871420546
3.3e-05	10.756	3.21814605014
3.4e-05	11.01	3.23386765345
3.5e-05	11.238	3.26210913367
3.6e-05	11.47	3.30712866396
3.7e-05	11.734	3.32975134207
3.8e-05	11.94	3.33652513852
3.9e-05	12.156	3.39347373645
4e-05	12.408	3.42775961818
4.1e-05	12.612	3.44346569607
4.2e-05	12.822	3.46905116711
4.3e-05	13.014	3.48450914764
4.4e-05	13.232	3.53357835628
4.5e-05	13.348	3.58314052194
4.6e-05	13.454	3.60053940403
4.7e-05	13.59	3.60470525841
4.8e-05	13.732	3.61831120828
4.9e-05	13.89	3.67666968873
5e-05	14.016	3.65071828549
5.1e-05	14.166	3.64395993392
5.2e-05	14.29	3.69186944515
5.3e-05	14.408	3.70101823827
5.4e-05	14.504	3.70917564966
5.5e-05	14.616	3.65520779163
5.6e-05	14.722	3.65194687804
5.7e-05	14.786	3.65570841288
5.8e-05	14.888	3.6621654796
5.9e-05	15.004	3.7018892474
6e-05	15.094	3.6743930111
6.1e-05	15.116	3.6854503117
6.2e-05	15.192	3.68064342201
6.3e-05	15.256	3.70438442929
6.4e-05	15.378	3.72976085024
6.5e-05	15.456	3.73417514319
6.6e-05	15.516	3.75096574231
6.7e-05	15.596	3.71224783655
6.8e-05	15.59	3.71724360246
6.9e-05	15.664	3.71417608629
7e-05	15.7	3.73175561901
7.1e-05	15.798	3.77534051444
7.2e-05	15.828	3.79610537262
7.3e-05	15.862	3.81089963132
7.4e-05	15.842	3.78431446896
7.5e-05	15.89	3.75258577517
7.6e-05	15.9	3.78074066818
7.7e-05	15.964	3.78294911412
7.8e-05	15.986	3.88764761778
7.9e-05	15.982	3.89841967982
8e-05	15.99	3.86961238369
8.1e-05	16.018	3.86389389088
8.2e-05	15.98	3.87293170609
8.3e-05	15.946	3.915492817
8.4e-05	15.934	3.90046715151
8.5e-05	15.92	3.87009043822
8.6e-05	15.866	3.80053206801
8.7e-05	15.896	3.83369065001
8.8e-05	15.912	3.83513441746
8.9e-05	15.908	3.85636305345
9e-05	15.91	3.83743403852
9.1e-05	15.9	3.81339743536
9.2e-05	15.896	3.83525540219
9.3e-05	15.862	3.84902013505
9.4e-05	15.85	3.83660005734
9.5e-05	15.842	3.83680022936
9.6e-05	15.848	3.77741922481
9.7e-05	15.83	3.77214792923
9.8e-05	15.786	3.78208989846
9.9e-05	15.784	3.79754446979
0.0001	15.808	3.8344668469
0.000101	15.706	3.87602425173
0.000102	15.698	3.89702399274
0.000103	15.698	3.90266524314
0.000104	15.704	3.90952477931
0.000105	15.7	3.93013994662
0.000106	15.648	3.91357841368
0.000107	15.58	3.90737763724
0.000108	15.576	3.9385560806
0.000109	15.54	3.89722978537
0.00011	15.472	3.8834541326
0.000111	15.472	3.85606224016
0.000112	15.442	3.78927908711
0.000113	15.42	3.83557036176
0.000114	15.434	3.79653052141
0.000115	15.406	3.80067941295
0.000116	15.386	3.78113792396
0.000117	15.36	3.81082668197
0.000118	15.298	3.84723225189
0.000119	15.26	3.8137121024
0.00012	15.202	3.86383177688
0.000121	15.164	3.86174882663
0.000122	15.148	3.86239511184
0.000123	15.104	3.8305592281
0.000124	15.08	3.8581861023
0.000125	15.028	3.83291220875
0.000126	15.006	3.83639987488
0.000127	14.986	3.8675320296
0.000128	14.938	3.85410897614
0.000129	14.848	3.85446442453
0.00013	14.804	3.83947704772
0.000131	14.77	3.834201351
0.000132	14.744	3.85362997705
0.000133	14.712	3.87879568939
0.000134	14.692	3.86382401256
0.000135	14.646	3.86531809816
0.000136	14.612	3.82798328105
0.000137	14.61	3.82124325318
0.000138	14.574	3.77578124366
0.000139	14.52	3.77804182084
0.00014	14.494	3.80131082654
0.000141	14.454	3.79787888169
0.000142	14.448	3.79042161243
0.000143	14.414	3.81557387558
0.000144	14.41	3.79656423625
0.000145	14.376	3.80455306179
0.000146	14.364	3.77352673238
0.000147	14.312	3.79191983038
0.000148	14.302	3.82449944437
0.000149	14.284	3.78831677662
0.00015	14.286	3.82154471386
0.000151	14.216	3.74824545621
0.000152	14.162	3.74002085556
0.000153	14.138	3.73670389515
0.000154	14.094	3.7262801827
0.000155	14.072	3.71413731572
0.000156	14.03	3.74233884089
0.000157	13.996	3.71913753443
0.000158	13.948	3.67658754826
0.000159	13.896	3.65912339229
0.00016	13.87	3.67492857073
0.000161	13.862	3.68279187574
0.000162	13.862	3.70822814832
0.000163	13.788	3.65500424076
0.000164	13.766	3.66977437999
0.000165	13.754	3.64931281202
0.000166	13.742	3.65341429351
0.000167	13.714	3.63650986524
0.000168	13.656	3.62514330751
0.000169	13.608	3.6263392009
0.00017	13.608	3.62358054968
0.000171	13.548	3.60994404389
0.000172	13.53	3.6195441702
0.000173	13.5	3.58747822293
0.000174	13.446	3.5421863305
0.000175	13.414	3.56799719731
0.000176	13.44	3.5841874951
0.000177	13.39	3.588579106
0.000178	13.344	3.55494922608
0.000179	13.338	3.55974100181
0.00018	13.278	3.55031209896
0.000181	13.252	3.5468994911
0.000182	13.24	3.54208977865
0.000183	13.208	3.56885639946
0.000184	13.162	3.53663059988
0.000185	13.116	3.5364592462
0.000186	13.088	3.55081061168
0.000187	12.99	3.56228859022
0.000188	12.928	3.5545486352
0.000189	12.854	3.52713538158
0.00019	12.838	3.49853626535
0.000191	12.79	3.49025787013
0.000192	12.72	3.46894796732
0.000193	12.684	3.47565015501
0.000194	12.624	3.4442160211
0.000195	12.588	3.48629545506
0.000196	12.584	3.48065281233
0.000197	12.594	3.50616086339
0.000198	12.53	3.47923842241
0.000199	12.508	3.50341775985
0.0002	12.476	3.51132795392
0.000201	12.424	3.51514210239
0.000202	12.362	3.48811639714
0.000203	12.35	3.49277826379
0.000204	12.338	3.49567675851
0.000205	12.316	3.49344300082
0.000206	12.264	3.46731942572
0.000207	12.198	3.47718219252
0.000208	12.182	3.44221963274
0.000209	12.15	3.42862946379
0.00021	12.102	3.45421423771
0.000211	12.076	3.46788465783
0.000212	12.076	3.53415110034
0.000213	12.044	3.53469432908
0.000214	12.036	3.52572035193
0.000215	11.996	3.54851856413
0.000216	11.916	3.56327714331
0.000217	11.902	3.57104970562
0.000218	11.872	3.57653687245
0.000219	11.874	3.56680865761
0.00022	11.876	3.50094615783
0.000221	11.81	3.49025787013
0.000222	11.768	3.44763339118
0.000223	11.772	3.47563174114
0.000224	11.766	3.46803171842
0.000225	11.706	3.43446706201
0.000226	11.694	3.45548317895
0.000227	11.678	3.41735511763
0.000228	11.61	3.40027940028
0.000229	11.594	3.43761021641
0.00023	11.556	3.44250838779
0.000231	11.492	3.41671421105
0.000232	11.478	3.42717317917
0.000233	11.428	3.42531983908
0.000234	11.422	3.41407615615
0.000235	11.378	3.42623933782
0.000236	11.362	3.39925815436
0.000237	11.32	3.40141147173
0.000238	11.266	3.33095241635
0.000239	11.218	3.30067811215
0.00024	11.198	3.29344743392
0.000241	11.176	3.29803335338
0.000242	11.17	3.33243154468
0.000243	11.164	3.29440495386
0.000244	11.168	3.28386601432
0.000245	11.152	3.2748887004
0.000246	11.152	3.29498042483
0.000247	11.108	3.30156568918
0.000248	11.07	3.29986363355
0.000249	11.052	3.30231676252
0.00025	11.012	3.31298294593
0.000251	10.962	3.29249996203
0.000252	10.92	3.30962233495
0.000253	10.92	3.32589837488
0.000254	10.88	3.34568378661
0.000255	10.838	3.33762730094
0.000256	10.778	3.3251640561
0.000257	10.742	3.297186073
0.000258	10.716	3.29353062837
0.000259	10.708	3.27455890159
0.00026	10.688	3.27393585765
0.000261	10.624	3.24940363759
0.000262	10.586	3.22592684356
0.000263	10.602	3.25938583172
0.000264	10.552	3.27647615587
0.000265	10.524	3.25168018108
0.000266	10.514	3.25542685373
0.000267	10.514	3.24743036877
0.000268	10.494	3.26404105366
0.000269	10.48	3.24555080071
0.00027	10.454	3.240969608
0.000271	10.414	3.2141256976
0.000272	10.376	3.19290212816
0.000273	10.35	3.22978327446
0.000274	10.328	3.25398463426
0.000275	10.312	3.26169526474
0.000276	10.252	3.26013742042
0.000277	10.24	3.23394495933
0.000278	10.21	3.22643766405
0.000279	10.192	3.24270504363
0.00028	10.146	3.20946786867
0.000281	10.116	3.17341204384
0.000282	10.112	3.17733473213
0.000283	10.086	3.15699287297
0.000284	10.044	3.17333641456
0.000285	10.032	3.16021771402
0.000286	10.028	3.16657796367
0.000287	9.972	3.16910334322
0.000288	9.944	3.18949274964
0.000289	9.912	3.21562684402
0.00029	9.89	3.22767718336
0.000291	9.826	3.24156196917
0.000292	9.79	3.22085392404
0.000293	9.76	3.23270784328
0.000294	9.766	3.19487777544
0.000295	9.748	3.18629816558
0.000296	9.722	3.17690352387
0.000297	9.702	3.19768603837
0.000298	9.684	3.19376642853
0.000299	9.68	3.16
0.0003	9.626	3.11803207168
0.000301	9.604	3.11178148333
0.000302	9.556	3.13988280036
0.000303	9.54	3.16107576625
0.000304	9.546	3.13558351826
0.000305	9.508	3.13654842143
0.000306	9.494	3.16322051081
0.000307	9.468	3.16748733226
0.000308	9.456	3.16544846744
0.000309	9.412	3.14233289134
0.00031	9.414	3.12835483921
0.000311	9.4	3.12345962036
0.000312	9.384	3.11906139728
0.000313	9.364	3.1047550628
0.000314	9.34	3.12608381206
0.000315	9.314	3.12080182005
0.000316	9.292	3.14368191775
0.000317	9.274	3.15133685918
0.000318	9.302	3.17092983208
0.000319	9.27	3.16181909666
0.00032	9.268	3.142638382
0.000321	9.236	3.13883800155
0.000322	9.196	3.16316044487
0.000323	9.152	3.15735585578
0.000324	9.154	3.10069089075
0.000325	9.096	3.08849218875
0.000326	9.048	3.03408899013
0.000327	9.032	3.04219920452
0.000328	9.016	3.03046927059
0.000329	8.976	3.03766752624
0.00033	8.966	3.04841663819
0.000331	8.94	3.07512601368
0.000332	8.902	3.08032400893
0.000333	8.884	3.08456544751
0.000334	8.866	3.08091609753
0.000335	8.836	3.04649043983
0.000336	8.82	3.05476676687
0.000337	8.782	3.08260863556
0.000338	8.784	3.04455973829
0.000339	8.786	3.02658289165
0.00034	8.774	3.02835334794
0.000341	8.74	3.03189709588
0.000342	8.722	3.01408626287
0.000343	8.69	3.03544065994
0.000344	8.672	3.0529356364
0.000345	8.648	3.0404104986
0.000346	8.616	3.02267166593
0.000347	8.582	3.0058735835
0.000348	8.57	3.05566686666
0.000349	8.568	3.06486149769
0.00035	8.564	3.06494763414
0.000351	8.53	3.09274958572
0.000352	8.49	3.09417194092
0.000353	8.47	3.08821955178
0.000354	8.464	3.06475186598
0.000355	8.446	3.0677490119
0.000356	8.402	3.03321545559
0.000357	8.398	3.03506111965
0.000358	8.358	3.00696458243
0.000359	8.342	3.00749663341
0.00036	8.35	3.01521143537
0.000361	8.352	3.01132794627
0.000362	8.318	2.96190411729
0.000363	8.306	2.93944960835
0.000364	8.268	2.93055899105
0.000365	8.236	2.92374827918
0.000366	8.184	2.90415977522
0.000367	8.154	2.87441889779
0.000368	8.144	2.86273715175
0.000369	8.122	2.85291359841
0.00037	8.108	2.87616689363
0.000371	8.058	2.89182226286
0.000372	8.062	2.87161209079
0.000373	8.042	2.86569991451
0.000374	8.046	2.89411195361
0.000375	8.046	2.88927049616
0.000376	8.024	2.8891908902
0.000377	7.992	2.88096095079
0.000378	7.984	2.8739770354
0.000379	7.94	2.8740911607
0.00038	7.932	2.8669454128
0.000381	7.938	2.89726698804
0.000382	7.894	2.88353324933
0.000383	7.864	2.88053883848
0.000384	7.88	2.86104875876
0.000385	7.842	2.83284944888
0.000386	7.824	2.82860813829
0.000387	7.822	2.81608167495
0.000388	7.808	2.82119407344
0.000389	7.78	2.84527678794
0.00039	7.744	2.8274483196
0.000391	7.73	2.85536337442
0.000392	7.704	2.82849500618
0.000393	7.668	2.85408058751
0.000394	7.63	2.84975437538
0.000395	7.572	2.82644936272
0.000396	7.578	2.82133230939
0.000397	7.558	2.8196872167
0.000398	7.58	2.83471338939
0.000399	7.57	2.82012411074
0.0004	7.568	2.82867035902
0.000401	7.564	2.87296084206
0.000402	7.544	2.87124781236
0.000403	7.524	2.86730256513
0.000404	7.496	2.84499279437
0.000405	7.442	2.85773266769
0.000406	7.448	2.85574788803
0.000407	7.404	2.89011833668
0.000408	7.398	2.88229006174
0.000409	7.366	2.86985086721
0.00041	7.318	2.85812455992
0.000411	7.298	2.85257708047
0.000412	7.288	2.83849537608
0.000413	7.256	2.85069535377
0.000414	7.242	2.84735596651
0.000415	7.196	2.82162789893
0.000416	7.172	2.8366205245
0.000417	7.168	2.82555764408
0.000418	7.148	2.80893146944
0.000419	7.142	2.81883592995
0.00042	7.098	2.78431248246
0.000421	7.078	2.78925007843
0.000422	7.054	2.80197858664
0.000423	7.02	2.78775895658
0.000424	7.012	2.76113310074
0.000425	6.998	2.77596757906
0.000426	6.97	2.77508558427
0.000427	6.954	2.76041373711
0.000428	6.912	2.77132747975
0.000429	6.916	2.7678410359
0.00043	6.89	2.78170810834
0.000431	6.882	2.77922219335
0.000432	6.866	2.79142329287
0.000433	6.85	2.80989323641
0.000434	6.808	2.78121124692
0.000435	6.754	2.79239753617
0.000436	6.732	2.79717285844
0.000437	6.71	2.7881714438
0.000438	6.696	2.792057306
0.000439	6.67	2.80875417223
0.00044	6.636	2.79705273458
0.000441	6.616	2.75690841342
0.000442	6.62	2.75818781086
0.000443	6.606	2.77322267407
0.000444	6.61	2.7571543301
0.000445	6.626	2.77599063399
0.000446	6.59	2.73091559738
0.000447	6.574	2.72773239157
0.000448	6.556	2.71787858448
0.000449	6.52	2.68953527584
0.00045	6.52	2.7198529372
0.000451	6.51	2.73676816702
0.000452	6.468	2.71458578792
0.000453	6.472	2.72345662716
0.000454	6.444	2.72596111491
0.000455	6.418	2.71795437784
0.000456	6.386	2.73001904755
0.000457	6.386	2.75336230816
0.000458	6.362	2.7208373711
0.000459	6.364	2.70471883936
0.00046	6.366	2.71072757761
0.000461	6.34	2.71374280285
0.000462	6.324	2.70610864527
0.000463	6.304	2.67723439392
0.000464	6.276	2.64949504623
0.000465	6.258	2.62972165827
0.000466	6.222	2.62006030465
0.000467	6.208	2.62006412135
0.000468	6.212	2.62203279918
0.000469	6.178	2.62417910974
0.00047	6.152	2.59246909335
0.000471	6.156	2.58605181696
0.000472	6.138	2.59440860313
0.000473	6.102	2.61449727481
0.000474	6.072	2.59206790035
0.000475	6.094	2.62243474657
0.000476	6.082	2.59447027349
0.000477	6.06	2.57612111517
0.000478	6.006	2.56787149211
0.000479	6.012	2.55653202601
0.00048	6.004	2.55733924226
0.000481	5.978	2.55607433382
0.000482	5.96	2.53740024434
0.000483	5.948	2.53244861745
0.000484	5.928	2.52721506801
0.000485	5.928	2.51054097756
0.000486	5.93	2.52132901463
0.000487	5.9	2.5530374067
0.000488	5.882	2.53062759014
0.000489	5.858	2.48069264521
0.00049	5.86	2.4650354967
0.000491	5.836	2.45542338508
0.000492	5.826	2.44207370896
0.000493	5.8	2.45112219198
0.000494	5.796	2.43605911258
0.000495	5.782	2.40550950944
0.000496	5.782	2.42290651904
0.000497	5.77	2.41269558793
0.000498	5.712	2.41351527859
0.000499	5.718	2.43443545817
0.0005	5.692	2.41601655623
0.000501	5.668	2.40036997148
0.000502	5.664	2.39647741487
0.000503	5.658	2.40770347011
0.000504	5.608	2.41874678294
0.000505	5.634	2.41909983258
0.000506	5.63	2.40854728
0.000507	5.602	2.41155468526
0.000508	5.586	2.40304057394
0.000509	5.584	2.41639069689
0.00051	5.576	2.43150652888
0.000511	5.534	2.43492176466
0.000512	5.54	2.42742662093
0.000513	5.506	2.41287463412
0.000514	5.494	2.4161879066
0.000515	5.464	2.40597256842
0.000516	5.426	2.39008870128
0.000517	5.404	2.37419123071
0.000518	5.414	2.38298216527
0.000519	5.408	2.3760336698
0.00052	5.398	2.38486813053
0.000521	5.368	2.35129241057
0.000522	5.378	2.37468229454
0.000523	5.354	2.3470585847
0.000524	5.298	2.33349437539
0.000525	5.274	2.35434152153
0.000526	5.25	2.32712268692
0.000527	5.236	2.32901352508
0.000528	5.23	2.34970210878
0.000529	5.23	2.34202903483
0.00053	5.226	2.34583119597
0.000531	5.184	2.34310563142
0.000532	5.18	2.33828997346
0.000533	5.172	2.34998212759
0.000534	5.166	2.33975297841
0.000535	5.154	2.33971878652
0.000536	5.154	2.3311550785
0.000537	5.134	2.32981630177
0.000538	5.118	2.3435178685
0.000539	5.118	2.33068144541
0.00054	5.112	2.3210893994
0.000541	5.112	2.31504989147
0.000542	5.11	2.3319305307
0.000543	5.078	2.33750208556
0.000544	5.072	2.32611607621
0.000545	5.064	2.32549005588
0.000546	5.052	2.33865260353
0.000547	5.024	2.30725464568
0.000548	4.992	2.28909064914
0.000549	4.984	2.30819063337
0.00055	4.948	2.29200698079
0.000551	4.922	2.30475942345
0.000552	4.944	2.3084332349
0.000553	4.936	2.27945256586
0.000554	4.89	2.28602274704
0.000555	4.866	2.27509208605
0.000556	4.85	2.28111814687
0.000557	4.862	2.27924461171
0.000558	4.862	2.28537874323
0.000559	4.858	2.26403091852
0.00056	4.83	2.25856148909
0.000561	4.818	2.24874987493
0.000562	4.806	2.2316729151
0.000563	4.778	2.22816426683
0.000564	4.76	2.24017856431
0.000565	4.742	2.22428325534
0.000566	4.718	2.23662155941
0.000567	4.678	2.21502054167
0.000568	4.65	2.20714748035
0.000569	4.642	2.20586400306
0.00057	4.622	2.18703360742
0.000571	4.632	2.18095758785
0.000572	4.636	2.17059991707
0.000573	4.624	2.1841758171
0.000574	4.626	2.18863519116
0.000575	4.632	2.18828151754
0.000576	4.616	2.19101437695
0.000577	4.578	2.16238664443
0.000578	4.586	2.19330891577
0.000579	4.568	2.18480571219
0.00058	4.514	2.19312653534
0.000581	4.492	2.20043995601
0.000582	4.502	2.21133353432
0.000583	4.46	2.18366664123
0.000584	4.458	2.19823474634
0.000585	4.45	2.19442475378
0.000586	4.462	2.19557646189
0.000587	4.46	2.192806421
0.000588	4.458	2.18271299075
0.000589	4.448	2.17974677428
0.00059	4.418	2.1705473964
0.000591	4.384	2.18278354401
0.000592	4.356	2.20210444802
0.000593	4.35	2.1880356487
0.000594	4.354	2.18006513664
0.000595	4.33	2.16727940054
0.000596	4.33	2.18199450045
0.000597	4.318	2.17919159323
0.000598	4.312	2.17408739475
0.000599	4.3	2.18220072404
0.0006	4.278	2.14492797082
0.000601	4.28	2.1460661686
0.000602	4.258	2.15671880411
0.000603	4.242	2.14276363606
0.000604	4.238	2.15066408349
0.000605	4.234	2.14644916082
0.000606	4.226	2.15288736352
0.000607	4.25	2.14371173435
0.000608	4.234	2.14644916082
0.000609	4.23	2.14688145923
0.00061	4.212	2.13893805427
0.000611	4.18	2.14560014914
0.000612	4.154	2.15459601782
0.000613	4.162	2.17249994246
0.000614	4.17	2.16912424725
0.000615	4.18	2.16785608378
0.000616	4.172	2.15184014276
0.000617	4.16	2.14532048888
0.000618	4.126	2.14898208462
0.000619	4.11	2.12647595801
0.00062	4.102	2.13250932003
0.000621	4.084	2.12625116108
0.000622	4.062	2.11332818086
0.000623	4.048	2.09229443435
0.000624	4.034	2.0978188673
0.000625	4.036	2.09730875171
0.000626	4.042	2.10433742541
0.000627	4.034	2.09591125766
0.000628	4.016	2.09946278843
0.000629	4.032	2.10403802247
0.00063	4.024	2.11929799698
0.000631	4.002	2.11423650522
0.000632	3.984	2.09278379199
0.000633	3.96	2.07711338159
0.000634	3.964	2.07333161843
0.000635	3.9	2.04499388752
0.000636	3.876	2.01211928076
0.000637	3.86	2.01106936728
0.000638	3.854	2.00715819008
0.000639	3.848	2.00820716063
0.00064	3.838	1.99192268926
0.000641	3.814	1.99082997767
0.000642	3.798	1.98927021794
0.000643	3.806	1.98805533122
0.000644	3.784	1.98528184397
0.000645	3.776	1.98136922354
0.000646	3.77	1.97815570671
0.000647	3.748	1.990099495
0.000648	3.752	1.99862352633
0.000649	3.754	2.004366234
0.00065	3.75	2.00387125335
0.000651	3.74	1.96885753675
0.000652	3.738	1.98931043329
0.000653	3.7	1.98544705293
0.000654	3.704	1.97696332794
0.000655	3.692	1.97816480608
0.000656	3.682	1.97202332643
0.000657	3.674	1.99692864169
0.000658	3.666	1.98857838669
0.000659	3.648	1.98698163051
0.00066	3.634	1.99400200602
0.000661	3.624	1.96331963776
0.000662	3.612	1.97521036854
0.000663	3.618	1.97283450903
0.000664	3.614	1.95269147589
0.000665	3.61	1.95905589507
0.000666	3.62	1.96662146841
0.000667	3.606	1.98059687973
0.000668	3.606	1.98261544431
0.000669	3.562	1.97031875594
0.00067	3.562	1.95605623641
0.000671	3.58	1.9656042328
0.000672	3.552	1.95634761737
0.000673	3.534	1.94546755306
0.000674	3.544	1.94526707678
0.000675	3.528	1.92697067959
0.000676	3.528	1.92385446435
0.000677	3.52	1.91770696406
0.000678	3.504	1.92301430052
0.000679	3.51	1.92922264138
0.00068	3.51	1.94471077541
0.000681	3.506	1.95293727498
0.000682	3.496	1.93545446859
0.000683	3.47	1.93212318448
0.000684	3.462	1.93921530522
0.000685	3.436	1.90942504435
0.000686	3.426	1.89855840047
0.000687	3.438	1.90109336962
0.000688	3.436	1.90523069469
0.000689	3.434	1.91249679738
0.00069	3.412	1.90532306972
0.000691	3.41	1.9167420275
0.000692	3.39	1.88729965824
0.000693	3.382	1.88681636626
0.000694	3.356	1.8860710485
0.000695	3.362	1.89603691947
0.000696	3.36	1.88425051413
0.000697	3.364	1.89407074841
0.000698	3.35	1.8877234967
0.000699	3.332	1.88089765803
0.0007	3.352	1.87619188784
0.000701	3.342	1.849604282
0.000702	3.34	1.82658150653
0.000703	3.338	1.81321703058
0.000704	3.302	1.81845978784
0.000705	3.286	1.81994615305
0.000706	3.266	1.82516958116
0.000707	3.262	1.83340012
0.000708	3.256	1.83805984669
0.000709	3.226	1.82946002963
0.00071	3.212	1.81192052806
0.000711	3.21	1.81160150143
0.000712	3.188	1.80129286902
0.000713	3.164	1.80030664055
0.000714	3.172	1.79399442586
0.000715	3.158	1.78354590633
0.000716	3.15	1.79874956567
0.000717	3.142	1.79271749029
0.000718	3.13	1.78804362363
0.000719	3.122	1.78636950265
0.00072	3.102	1.80210876475
0.000721	3.066	1.76341827143
0.000722	3.042	1.75506011293
0.000723	3.048	1.77361100583
0.000724	3.04	1.7636326148
0.000725	3.034	1.75181163371
0.000726	3.026	1.7462313707
0.000727	3.01	1.73375315429
0.000728	3.01	1.73721040752
0.000729	3.014	1.73487867011
0.00073	3.002	1.72336763344
0.000731	3.002	1.72336763344
0.000732	3.01	1.7302889932
0.000733	3.014	1.73603110571
0.000734	3.028	1.7433347355
0.000735	3.006	1.72683641379
0.000736	2.992	1.72509014257
0.000737	2.996	1.7435549891
0.000738	2.986	1.73487867011
0.000739	3.004	1.73320050773
0.00074	3.008	1.73779630567
0.000741	2.998	1.71871929063
0.000742	2.992	1.71928357172
0.000743	2.978	1.70338369136
0.000744	2.972	1.68618385712
0.000745	2.966	1.69376621763
0.000746	2.96	1.7024687956
0.000747	2.954	1.7122745107
0.000748	2.954	1.70642433175
0.000749	2.938	1.69533359549
0.00075	2.934	1.68571765133
0.000751	2.922	1.6887616765
0.000752	2.914	1.6883731815
0.000753	2.898	1.71918469049
0.000754	2.894	1.72706803572
0.000755	2.888	1.71565031402
0.000756	2.882	1.71699621432
0.000757	2.886	1.69735205541
0.000758	2.862	1.69084475928
0.000759	2.86	1.69952934661
0.00076	2.84	1.68237926759
0.000761	2.846	1.67996547584
0.000762	2.824	1.69381935282
0.000763	2.82	1.68629771986
0.000764	2.816	1.67515491821
0.000765	2.82	1.68629771986
0.000766	2.788	1.67781286203
0.000767	2.792	1.66515344638
0.000768	2.788	1.65500936553
0.000769	2.79	1.66790287487
0.00077	2.774	1.66220456022
0.000771	2.77	1.65924681708
0.000772	2.77	1.65683433089
0.000773	2.768	1.68350111375
0.000774	2.75	1.67077826177
0.000775	2.744	1.66567223667
0.000776	2.712	1.64713569569
0.000777	2.704	1.64206699011
0.000778	2.69	1.63765075642
0.000779	2.668	1.62165841039
0.00078	2.66	1.62123409784
0.000781	2.65	1.6110555546
0.000782	2.652	1.61086808895
0.000783	2.644	1.60289238566
0.000784	2.624	1.59205025046
0.000785	2.614	1.60281128022
0.000786	2.614	1.5865068547
0.000787	2.622	1.59346038545
0.000788	2.632	1.60392518529
0.000789	2.628	1.61914051274
0.00079	2.62	1.59987499512
0.000791	2.632	1.61138946254
0.000792	2.624	1.60829847976
0.000793	2.62	1.61480648995
0.000794	2.612	1.61909110306
0.000795	2.602	1.61108534845
0.000796	2.582	1.6047666497
0.000797	2.572	1.60025497968
0.000798	2.578	1.59119954751
0.000799	2.55	1.59106882315
0.0008	2.53	1.57515078643
0.000801	2.54	1.58505520409
0.000802	2.54	1.59511755053
0.000803	2.528	1.6066163201
0.000804	2.526	1.61534021184
0.000805	2.538	1.60641090634
0.000806	2.512	1.5905521054
0.000807	2.5	1.57543644746
0.000808	2.492	1.5779531045
0.000809	2.504	1.5893344519
0.00081	2.51	1.60059363987
0.000811	2.514	1.59053575879
0.000812	2.498	1.59185300829
0.000813	2.464	1.58136143876
0.000814	2.464	1.59896966826
0.000815	2.456	1.59501222566
0.000816	2.438	1.58434718417
0.000817	2.438	1.57928971376
0.000818	2.438	1.5830843313
0.000819	2.424	1.58626101257
0.00082	2.418	1.58722273169
0.000821	2.39	1.57540470991
0.000822	2.374	1.56400895138
0.000823	2.388	1.55995384547
0.000824	2.37	1.55083848289
0.000825	2.358	1.55622491948
0.000826	2.364	1.55932806042
0.000827	2.354	1.55970638262
0.000828	2.354	1.57501873005
0.000829	2.334	1.55642025173
0.00083	2.322	1.5343780499
0.000831	2.314	1.53863705922
0.000832	2.32	1.54324333791
0.000833	2.314	1.54900096837
0.000834	2.308	1.55085008947
0.000835	2.29	1.54204409794
0.000836	2.28	1.54583310872
0.000837	2.272	1.53688516162
0.000838	2.272	1.53818594455
0.000839	2.274	1.54496731357
0.00084	2.268	1.52583616421
0.000841	2.278	1.52076165128
0.000842	2.27	1.53137193392
0.000843	2.284	1.53079848445
0.000844	2.27	1.51693770472
0.000845	2.274	1.55142644041
0.000846	2.264	1.56150696444
0.000847	2.254	1.55353918522
0.000848	2.256	1.5602768985
0.000849	2.254	1.54579558804
0.00085	2.244	1.52461929674
0.000851	2.232	1.51860989066
0.000852	2.234	1.52027760623
0.000853	2.248	1.52397375305
0.000854	2.236	1.51271411708
0.000855	2.216	1.51173542659
0.000856	2.21	1.51456264314
0.000857	2.208	1.52994640429
0.000858	2.198	1.53453445709
0.000859	2.186	1.53603515585
0.00086	2.184	1.53040648195
0.000861	2.176	1.53656239704
0.000862	2.154	1.51732791446
0.000863	2.16	1.5252540772
0.000864	2.156	1.5295960251
0.000865	2.144	1.52946526603
0.000866	2.126	1.49737236518
0.000867	2.124	1.51017349997
0.000868	2.118	1.50601328015
0.000869	2.116	1.51741358897
0.00087	2.122	1.52417715506
0.000871	2.116	1.50018132237
0.000872	2.112	1.50580742461
0.000873	2.104	1.50903412818
0.000874	2.096	1.50292514784
0.000875	2.096	1.50558427197
0.000876	2.086	1.49352067277
0.000877	2.07	1.49703039381
0.000878	2.074	1.49282416915
0.000879	2.07	1.4943560486
0.00088	2.054	1.48697141869
0.000881	2.046	1.49260979496
0.000882	2.046	1.48589501648
0.000883	2.028	1.48162613368
0.000884	2.006	1.46627555391
0.000885	1.996	1.46423495382
0.000886	1.976	1.45582416521
0.000887	1.956	1.44570536417
0.000888	1.96	1.44027775099
0.000889	1.966	1.43973747607
0.00089	1.954	1.43662242778
0.000891	1.958	1.44230232614
0.000892	1.96	1.43888845989
0.000893	1.958	1.44091498708
0.000894	1.94	1.44097189424
0.000895	1.934	1.42325120762
0.000896	1.922	1.43802503455
0.000897	1.918	1.43362338151
0.000898	1.918	1.455773334
0.000899	1.89	1.44979308869
0.0009	1.876	1.45073222891
0.000901	1.882	1.45054334647
0.000902	1.89	1.4648890743
0.000903	1.88	1.46342065039
0.000904	1.87	1.47006802564
0.000905	1.872	1.46000547944
0.000906	1.87	1.45502577297
0.000907	1.852	1.44294698447
0.000908	1.838	1.41977322133
0.000909	1.84	1.41081536708
0.00091	1.844	1.405583153
0.000911	1.832	1.40277439384
0.000912	1.82	1.41124058899
0.000913	1.816	1.39504265168
0.000914	1.816	1.4021925688
0.000915	1.806	1.41292745744
0.000916	1.788	1.38962440969
0.000917	1.776	1.39492795513
0.000918	1.776	1.40065127709
0.000919	1.774	1.39101545642
0.00092	1.764	1.39294795308
0.000921	1.762	1.39905539562
0.000922	1.754	1.39337145083
0.000923	1.756	1.39873657277
0.000924	1.746	1.38905867407
0.000925	1.734	1.37667861173
0.000926	1.734	1.3781306179
0.000927	1.734	1.3737699953
0.000928	1.736	1.36319624413
0.000929	1.742	1.37674834302
0.00093	1.74	1.37709839881
0.000931	1.746	1.37167197245
0.000932	1.754	1.36582722187
0.000933	1.754	1.3584859219
0.000934	1.744	1.35589970131
0.000935	1.742	1.36507728719
0.000936	1.738	1.35991029116
0.000937	1.742	1.36214389842
0.000938	1.738	1.35253687565
0.000939	1.744	1.36325492847
0.00094	1.724	1.34455345747
0.000941	1.718	1.32758276578
0.000942	1.71	1.33037588673
0.000943	1.704	1.30552058582
0.000944	1.686	1.2959182073
0.000945	1.672	1.27922476524
0.000946	1.672	1.27295561588
0.000947	1.664	1.2518402454
0.000948	1.646	1.22828498322
0.000949	1.634	1.21821344599
0.00095	1.634	1.21821344599
0.000951	1.624	1.21598684203
0.000952	1.614	1.19708145086
0.000953	1.606	1.20447664984
0.000954	1.606	1.20115111456
0.000955	1.61	1.20909056733
0.000956	1.61	1.2007914057
0.000957	1.604	1.2046509868
0.000958	1.6	1.20664825032
0.000959	1.598	1.20016498866
0.00096	1.602	1.20979171761
0.000961	1.61	1.20909056733
0.000962	1.618	1.2099900826
0.000963	1.614	1.22188542834
0.000964	1.622	1.23899798224
0.000965	1.61	1.23527324912
0.000966	1.612	1.23509351873
0.000967	1.604	1.2357928629
0.000968	1.586	1.23069248799
0.000969	1.584	1.23407617269
0.00097	1.572	1.23806946493
0.000971	1.568	1.24955031911
0.000972	1.578	1.25694709515
0.000973	1.556	1.23889628299
0.000974	1.534	1.23160220851
0.000975	1.54	1.22653984852
0.000976	1.534	1.23160220851
0.000977	1.53	1.23170613378
0.000978	1.52	1.22539789456
0.000979	1.508	1.21240917186
0.00098	1.502	1.22065392311
0.000981	1.492	1.21570391132
0.000982	1.488	1.2271332446
0.000983	1.486	1.22711205682
0.000984	1.476	1.23183765164
0.000985	1.484	1.24327953414
0.000986	1.46	1.23790145004
0.000987	1.462	1.24119136317
0.000988	1.458	1.23944987797
0.000989	1.474	1.24471844206
0.00099	1.47	1.2186467905
0.000991	1.472	1.21540775051
0.000992	1.466	1.20201663882
0.000993	1.468	1.21201320125
0.000994	1.46	1.2084701072
0.000995	1.452	1.21642755641
0.000996	1.446	1.21288251698
0.000997	1.436	1.21404448024
0.000998	1.418	1.19803004971
0.000999	1.414	1.20108450993
0.001	1.4	1.20166551086
0.001001	1.396	1.20132593412
0.001002	1.392	1.1875756818
0.001003	1.39	1.18570654042
0.001004	1.394	1.19279671361
0.001005	1.404	1.20531489661
0.001006	1.402	1.19849739257
0.001007	1.4	1.19666202413
0.001008	1.408	1.19897289377
0.001009	1.4	1.20332871652
0.00101	1.396	1.20132593412
0.001011	1.4	1.2
0.001012	1.398	1.19649320934
0.001013	1.398	1.20482197855
0.001014	1.4	1.2
0.001015	1.396	1.20298960927
0.001016	1.398	1.19314542282
0.001017	1.384	1.18006101537
0.001018	1.378	1.17265340148
0.001019	1.376	1.17073652032
0.00102	1.384	1.18344581625
0.001021	1.376	1.18601180433
0.001022	1.384	1.18682096375
0.001023	1.38	1.18978989742
0.001024	1.378	1.18621920403
0.001025	1.38	1.1948221625
0.001026	1.38	1.18810773922
0.001027	1.378	1.18790403653
0.001028	1.37	1.20045824584
0.001029	1.36	1.20929731663
0.00103	1.348	1.20453144417
0.001031	1.35	1.18974787245
0.001032	1.338	1.1932124706
0.001033	1.344	1.18729271875
0.001034	1.344	1.17714230236
0.001035	1.328	1.16808218889
0.001036	1.332	1.16007585959
0.001037	1.324	1.15370013435
0.001038	1.32	1.15481600266
0.001039	1.314	1.15213020098
0.00104	1.318	1.1510325799
0.001041	1.312	1.14483885329
0.001042	1.296	1.14209631818
0.001043	1.296	1.1438461435
0.001044	1.284	1.13988771377
0.001045	1.288	1.14937200244
0.001046	1.298	1.14943290365
0.001047	1.298	1.14943290365
0.001048	1.3	1.15152073364
0.001049	1.294	1.14173727276
0.00105	1.29	1.13925414197
0.001051	1.284	1.12576374076
0.001052	1.282	1.12181816708
0.001053	1.274	1.11306962945
0.001054	1.272	1.11266167365
0.001055	1.266	1.11141531391
0.001056	1.256	1.11465869216
0.001057	1.254	1.11959099675
0.001058	1.262	1.11416156818
0.001059	1.264	1.114586919
0.00106	1.27	1.11584049039
0.001061	1.268	1.11542637588
0.001062	1.254	1.10339657422
0.001063	1.246	1.10158249805
0.001064	1.248	1.1020417415
0.001065	1.226	1.10766601465
0.001066	1.216	1.09788159653
0.001067	1.2	1.09178752512
0.001068	1.218	1.10384600375
0.001069	1.222	1.1102774428
0.00107	1.22	1.11337325278
0.001071	1.222	1.1192479618
0.001072	1.214	1.11184711179
0.001073	1.216	1.11415618295
0.001074	1.214	1.11901921342
0.001075	1.208	1.10667791159
0.001076	1.19	1.09082537558
0.001077	1.174	1.08246200857
0.001078	1.18	1.08240473022
0.001079	1.176	1.08674928111
0.00108	1.164	1.07568768702
0.001081	1.16	1.06883113727
0.001082	1.162	1.06759355562
0.001083	1.178	1.07625090012
0.001084	1.176	1.07192537054
0.001085	1.17	1.06070731118
0.001086	1.178	1.07066147778
0.001087	1.178	1.07252785512
0.001088	1.18	1.06564534438
0.001089	1.186	1.07489720439
0.00109	1.182	1.06998878499
0.001091	1.174	1.04676836024
0.001092	1.186	1.06555337736
0.001093	1.174	1.05058269546
0.001094	1.176	1.06631327479
0.001095	1.178	1.06879184129
0.001096	1.172	1.06508966759
0.001097	1.178	1.0669189285
0.001098	1.168	1.06947463738
0.001099	1.158	1.06819286648
0.0011	1.152	1.06061114458
0.001101	1.162	1.06571853695
0.001102	1.16	1.07070070515
0.001103	1.16	1.07070070515
0.001104	1.158	1.06067714221
0.001105	1.162	1.06195856793
0.001106	1.152	1.06249517646
0.001107	1.14	1.0660206377
0.001108	1.138	1.06534313721
0.001109	1.136	1.06278125689
0.00111	1.134	1.06209415778
0.001111	1.136	1.06466144854
0.001112	1.132	1.05573481519
0.001113	1.142	1.06481735523
0.001114	1.134	1.06209415778
0.001115	1.136	1.0740130353
0.001116	1.146	1.090267857
0.001117	1.152	1.09585400487
0.001118	1.146	1.07920526315
0.001119	1.142	1.07602788068
0.00112	1.13	1.06259117256
0.001121	1.124	1.04145283139
0.001122	1.126	1.04025189257
0.001123	1.118	1.03926704942
0.001124	1.116	1.04045374717
0.001125	1.122	1.04072859094
0.001126	1.112	1.04281158413
0.001127	1.106	1.04247973601
0.001128	1.112	1.04854947427
0.001129	1.108	1.04514879323
0.00113	1.1	1.04785495179
0.001131	1.102	1.04095917307
0.001132	1.086	1.03469995651
0.001133	1.098	1.03556554597
0.001134	1.09	1.03242433137
0.001135	1.082	1.01944887071
0.001136	1.088	1.02579530122
0.001137	1.086	1.01911922757
0.001138	1.084	1.01041773539
0.001139	1.068	1.00168657773
0.00114	1.066	0.984705031977
0.001141	1.068	0.985584090781
0.001142	1.07	0.980357077804
0.001143	1.076	0.976843897458
0.001144	1.068	0.977433373688
0.001145	1.068	0.981517192921
0.001146	1.062	0.976809090867
0.001147	1.08	0.992773891679
0.001148	1.078	0.995949797932
0.001149	1.074	0.98819228898
0.00115	1.066	0.990779491108
0.001151	1.054	0.987463417044
0.001152	1.05	0.987674035297
0.001153	1.044	0.980848612172
0.001154	1.046	0.979736699323
0.001155	1.036	0.985243117205
0.001156	1.028	0.97735152325
0.001157	1.03	0.980357077804
0.001158	1.03	0.986458311334
0.001159	1.026	0.982509033037
0.00116	1.012	0.975631077816
0.001161	1.02	0.979591751701
0.001162	1.018	0.978609217206
0.001163	1.028	0.975303029832
0.001164	1.026	0.972277738098
0.001165	1.02	0.971390755566
0.001166	1.014	0.966335345519
0.001167	1.006	0.964346410788
0.001168	0.998	0.966434684808
0.001169	0.988	0.950713416335
0.00117	0.984	0.948548364608
0.001171	0.97	0.945039681707
0.001172	0.966	0.944904227951
0.001173	0.96	0.943610088967
0.001174	0.952	0.951680618695
0.001175	0.95	0.942072184071
0.001176	0.952	0.947468205271
0.001177	0.956	0.949770498594
0.001178	0.954	0.948622158712
0.001179	0.944	0.94067210015
0.00118	0.952	0.943236979767
0.001181	0.948	0.934503076506
0.001182	0.944	0.934271909029
0.001183	0.94	0.936162379077
0.001184	0.944	0.934271909029
0.001185	0.938	0.939231600831
0.001186	0.934	0.932547049751
0.001187	0.93	0.932255329832
0.001188	0.936	0.927310088374
0.001189	0.934	0.923928568668
0.00119	0.93	0.925796953981
0.001191	0.918	0.924811332111
0.001192	0.92	0.919565114606
0.001193	0.918	0.918300604377
0.001194	0.93	0.914931691439
0.001195	0.922	0.914284419642
0.001196	0.91	0.915368778144
0.001197	0.9	0.904433524368
0.001198	0.894	0.895970981673
0.001199	0.892	0.890132574396
0.0012	0.894	0.895970981673
0.001201	0.904	0.898211556372
0.001202	0.9	0.897775027499
0.001203	0.896	0.906192032629
0.001204	0.892	0.899075080291
0.001205	0.886	0.897220151356
0.001206	0.874	0.895613756035
0.001207	0.874	0.895613756035
0.001208	0.876	0.890294333353
0.001209	0.872	0.882958662679
0.00121	0.878	0.880406724191
0.001211	0.878	0.884938415936
0.001212	0.88	0.890842298053
0.001213	0.872	0.891973093765
0.001214	0.866	0.880933595681
0.001215	0.862	0.893843386729
0.001216	0.852	0.886620550179
0.001217	0.854	0.890328029436
0.001218	0.852	0.891120642786
0.001219	0.85	0.889662857492
0.00122	0.836	0.876985746748
0.001221	0.838	0.88303793803
0.001222	0.832	0.878507825805
0.001223	0.83	0.879261053385
0.001224	0.82	0.882949602186
0.001225	0.824	0.890518949826
0.001226	0.822	0.879952271433
0.001227	0.82	0.887468309293
0.001228	0.82	0.889719056781
0.001229	0.816	0.888900444369
0.00123	0.82	0.887468309293
0.001231	0.824	0.879217834214
0.001232	0.83	0.881532756056
0.001233	0.832	0.878507825805
0.001234	0.828	0.877733444731
0.001235	0.82	0.869252552484
0.001236	0.816	0.866108538233
0.001237	0.802	0.854866071382
0.001238	0.808	0.859730190234
0.001239	0.806	0.860444071396
0.00124	0.808	0.868985615531
0.001241	0.806	0.86508034309
0.001242	0.802	0.87338193249
0.001243	0.794	0.862301571377
0.001244	0.804	0.863472060926
0.001245	0.806	0.86508034309
0.001246	0.808	0.864370291021
0.001247	0.812	0.869859758812
0.001248	0.808	0.878143496246
0.001249	0.804	0.879536241436
0.00125	0.798	0.877038197572
0.001251	0.788	0.866634871212
0.001252	0.784	0.856355066547
0.001253	0.784	0.858687370351
0.001254	0.786	0.871896782882
0.001255	0.772	0.857913748578
0.001256	0.778	0.860648592632
0.001257	0.776	0.863611023552
0.001258	0.772	0.864879182314
0.001259	0.77	0.858545281275
0.00126	0.77	0.863191751582
0.001261	0.77	0.858545281275
0.001262	0.766	0.855128060585
0.001263	0.768	0.859171694133
0.001264	0.768	0.854503364534
0.001265	0.766	0.855128060585
0.001266	0.764	0.855747626348
0.001267	0.758	0.852898587172
0.001268	0.756	0.844075825978
0.001269	0.756	0.846441964933
0.00127	0.756	0.841703035518
0.001271	0.756	0.841703035518
0.001272	0.754	0.837546416624
0.001273	0.742	0.831526307461
0.001274	0.746	0.83515507542
0.001275	0.748	0.834563358889
0.001276	0.738	0.830274653353
0.001277	0.75	0.833966426183
0.001278	0.744	0.833345066584
0.001279	0.732	0.819863403257
0.00128	0.732	0.814969938096
0.001281	0.73	0.815536633144
0.001282	0.73	0.815536633144
0.001283	0.726	0.801825417407
0.001284	0.718	0.794025188517
0.001285	0.722	0.790389777262
0.001286	0.716	0.786984116739
0.001287	0.708	0.789136236654
0.001288	0.71	0.788606365686
0.001289	0.712	0.793130506285
0.00129	0.71	0.79868642157
0.001291	0.702	0.793218759234
0.001292	0.704	0.782549678934
0.001293	0.706	0.787123878433
0.001294	0.698	0.784089280631
0.001295	0.696	0.78203836223
0.001296	0.696	0.787136582811
0.001297	0.696	0.792201994443
0.001298	0.706	0.804713613654
0.001299	0.71	0.808640834982
0.0013	0.7	0.808702664766
0.001301	0.694	0.800227467662
0.001302	0.694	0.800227467662
0.001303	0.692	0.800709685217
0.001304	0.686	0.792088378907
0.001305	0.678	0.791401288854
0.001306	0.68	0.795989949685
0.001307	0.682	0.80054731278
0.001308	0.682	0.808007425708
0.001309	0.678	0.806421725898
0.00131	0.678	0.79894680674
0.001311	0.676	0.801887772696
0.001312	0.67	0.793158243984
0.001313	0.67	0.793158243984
0.001314	0.674	0.799827481398
0.001315	0.678	0.801446192829
0.001316	0.68	0.80099937578
0.001317	0.682	0.80552839801
0.001318	0.68	0.813387976307
0.001319	0.68	0.813387976307
0.00132	0.686	0.809570256371
0.001321	0.684	0.812492461503
0.001322	0.688	0.811576244108
0.001323	0.684	0.810027160038
0.001324	0.68	0.803492377064
0.001325	0.67	0.803181175078
0.001326	0.67	0.803181175078
0.001327	0.664	0.809384951676
0.001328	0.664	0.809384951676
0.001329	0.662	0.80978762648
0.00133	0.664	0.809384951676
0.001331	0.658	0.800647238177
0.001332	0.66	0.795235814083
0.001333	0.66	0.795235814083
0.001334	0.654	0.793904276346
0.001335	0.648	0.795044652834
0.001336	0.65	0.794669742723
0.001337	0.648	0.792525078468
0.001338	0.64	0.783836717691
0.001339	0.632	0.785223535052
0.00134	0.634	0.789964556167
0.001341	0.634	0.789964556167
0.001342	0.636	0.792151500661
0.001343	0.63	0.793158243984
0.001344	0.634	0.795011949596
0.001345	0.632	0.787766462856
0.001346	0.622	0.784293312479
0.001347	0.618	0.782352861566
0.001348	0.622	0.784293312479
0.001349	0.618	0.782352861566
0.00135	0.61	0.775822144567
0.001351	0.608	0.776103085936
0.001352	0.608	0.773521816111
0.001353	0.614	0.78038708344
0.001354	0.612	0.780676629598
0.001355	0.606	0.778950576096
0.001356	0.598	0.777429096445
0.001357	0.596	0.775102573857
0.001358	0.59	0.773239936889
0.001359	0.588	0.773470102848
0.00136	0.584	0.763507694788
0.001361	0.59	0.76544104933
0.001362	0.592	0.762585077221
0.001363	0.596	0.764711710385
0.001364	0.596	0.76209185798
0.001365	0.59	0.7601973428
0.001366	0.592	0.75995789357
0.001367	0.584	0.752956838072
0.001368	0.59	0.762823701782
0.001369	0.588	0.763057009666
0.00137	0.588	0.757796806539
0.001371	0.588	0.755152964637
0.001372	0.59	0.757561878661
0.001373	0.584	0.752956838072
0.001374	0.576	0.743117756483
0.001375	0.568	0.730325954626
0.001376	0.562	0.728118122285
0.001377	0.562	0.717046720932
0.001378	0.562	0.717046720932
0.001379	0.562	0.717046720932
0.00138	0.564	0.719655473126
0.001381	0.568	0.72482825552
0.001382	0.564	0.727945052871
0.001383	0.558	0.720163870241
0.001384	0.558	0.722935681786
0.001385	0.556	0.728604144924
0.001386	0.542	0.710095768189
0.001387	0.54	0.707389567353
0.001388	0.54	0.713021738799
0.001389	0.542	0.715706643814
0.00139	0.53	0.705053189483
0.001391	0.528	0.705135447981
0.001392	0.526	0.708042371613
0.001393	0.534	0.710523750483
0.001394	0.536	0.710425224777
0.001395	0.528	0.705135447981
0.001396	0.534	0.710523750483
0.001397	0.528	0.705135447981
0.001398	0.522	0.699654200302
0.001399	0.526	0.696651993466
0.0014	0.524	0.688058137079
0.001401	0.526	0.693775179723
0.001402	0.53	0.696491205975
0.001403	0.526	0.696651993466
0.001404	0.522	0.693913539283
0.001405	0.524	0.696723761616
0.001406	0.524	0.696723761616
0.001407	0.524	0.693847245437
0.001408	0.532	0.69640218265
0.001409	0.53	0.696491205975
0.00141	0.516	0.691190277709
0.001411	0.514	0.688334221146
0.001412	0.51	0.685492523665
0.001413	0.512	0.69127129262
0.001414	0.512	0.694158483345
0.001415	0.514	0.69699641319
0.001416	0.514	0.699859985997
0.001417	0.512	0.69703371511
0.001418	0.522	0.702506939468
0.001419	0.512	0.688371992458
0.00142	0.514	0.688334221146
0.001421	0.512	0.688371992458
0.001422	0.508	0.685518781654
0.001423	0.51	0.68840395118
0.001424	0.514	0.688334221146
0.001425	0.506	0.685539203839
0.001426	0.504	0.679694048819
0.001427	0.502	0.67675401735
0.001428	0.498	0.67675401735
0.001429	0.494	0.679679336158
0.00143	0.486	0.676612148871
0.001431	0.476	0.676331279773
0.001432	0.484	0.68537872742
0.001433	0.472	0.676177491492
0.001434	0.47	0.670149237111
0.001435	0.464	0.669853715374
0.001436	0.468	0.673034917371
0.001437	0.466	0.672936846963
0.001438	0.464	0.663855405943
0.001439	0.464	0.657802401941
0.00144	0.462	0.657689896532
0.001441	0.462	0.657689896532
0.001442	0.462	0.657689896532
0.001443	0.464	0.657802401941
0.001444	0.46	0.651459898996
0.001445	0.454	0.644890688412
0.001446	0.458	0.648256122223
0.001447	0.464	0.648616990218
0.001448	0.468	0.645736788483
0.001449	0.472	0.649011556137
0.00145	0.474	0.652168689834
0.001451	0.478	0.652315874404
0.001452	0.478	0.649242635692
0.001453	0.478	0.655374701984
0.001454	0.482	0.661570857883
0.001455	0.478	0.658419319279
0.001456	0.474	0.655228204521
0.001457	0.472	0.645922595982
0.001458	0.472	0.652085883914
0.001459	0.466	0.645634571565
0.00146	0.46	0.639061812347
0.001461	0.46	0.639061812347
0.001462	0.458	0.635795564627
0.001463	0.454	0.626006389744
0.001464	0.452	0.629043718671
0.001465	0.448	0.625536569674
0.001466	0.448	0.625536569674
0.001467	0.454	0.632363819332
0.001468	0.45	0.632060123722
0.001469	0.45	0.628887907341
0.00147	0.454	0.635518685799
0.001471	0.452	0.638510767333
0.001472	0.44	0.624819974073
0.001473	0.436	0.617983818558
0.001474	0.438	0.618187673769
0.001475	0.44	0.621610810717
0.001476	0.44	0.621610810717
0.001477	0.446	0.625367092195
0.001478	0.44	0.624819974073
0.001479	0.44	0.61838499335
0.00148	0.436	0.621211719143
0.001481	0.44	0.624819974073
0.001482	0.44	0.624819974073
0.001483	0.442	0.637680170618
0.001484	0.434	0.636901876273
0.001485	0.438	0.637303695266
0.001486	0.442	0.637680170618
0.001487	0.44	0.63749509802
0.001488	0.436	0.63395898921
0.001489	0.436	0.637105956651
0.00149	0.432	0.627196938768
0.001491	0.43	0.62377880695
0.001492	0.426	0.616866274001
0.001493	0.424	0.616623061521
0.001494	0.424	0.619858048266
0.001495	0.418	0.606033002402
0.001496	0.408	0.591215696679
0.001497	0.408	0.591215696679
0.001498	0.408	0.594588933634
0.001499	0.404	0.593956227343
0.0015	0.404	0.597313987782
0.001501	0.404	0.597313987782
0.001502	0.406	0.597631993789
0.001503	0.406	0.597631993789
0.001504	0.408	0.59794314111
0.001505	0.412	0.601877063859
0.001506	0.412	0.608486647347
0.001507	0.412	0.615025202736
0.001508	0.402	0.610242574719
0.001509	0.404	0.600652978016
0.00151	0.406	0.604288010803
0.001511	0.4	0.60332412516
0.001512	0.4	0.6
0.001513	0.396	0.595973153758
0.001514	0.394	0.598969114396
0.001515	0.394	0.598969114396
0.001516	0.388	0.597876241374
0.001517	0.386	0.597498117152
0.001518	0.378	0.595916101477
0.001519	0.38	0.596322060635
0.00152	0.378	0.595916101477
0.001521	0.382	0.593359924498
0.001522	0.382	0.589979660666
0.001523	0.386	0.590765604957
0.001524	0.382	0.589979660666
0.001525	0.39	0.591523456847
0.001526	0.382	0.583160355305
0.001527	0.374	0.581484307613
0.001528	0.38	0.582752091373
0.001529	0.372	0.581047330258
0.00153	0.376	0.592135119715
0.001531	0.366	0.579693022211
0.001532	0.368	0.580151704298
0.001533	0.364	0.575763840476
0.001534	0.362	0.575287754085
0.001535	0.362	0.578753833681
0.001536	0.364	0.579227071191
0.001537	0.358	0.574313503237
0.001538	0.356	0.570319208865
0.001539	0.356	0.577290221639
0.00154	0.35	0.575760366819
0.001541	0.354	0.576787655901
0.001542	0.356	0.577290221639
0.001543	0.352	0.57627771083
0.001544	0.356	0.580744349951
0.001545	0.358	0.584667426833
0.001546	0.36	0.58172158289
0.001547	0.358	0.581236612749
0.001548	0.36	0.578273291792
0.001549	0.364	0.579227071191
0.00155	0.366	0.579693022211
0.001551	0.36	0.574804314528
0.001552	0.358	0.567305913948
0.001553	0.354	0.566289678522
0.001554	0.352	0.5657702714
0.001555	0.35	0.575760366819
0.001556	0.352	0.572796648035
0.001557	0.35	0.568770604022
0.001558	0.346	0.56770062533
0.001559	0.344	0.567154299993
0.00156	0.34	0.562494444417
0.001561	0.336	0.557766976434
0.001562	0.336	0.564892910205
0.001563	0.338	0.56899560631
0.001564	0.334	0.564308426306
0.001565	0.336	0.564892910205
0.001566	0.34	0.566038867923
0.001567	0.334	0.557175017387
0.001568	0.334	0.564308426306
0.001569	0.334	0.567841527189
0.00157	0.334	0.567841527189
0.001571	0.33	0.555967624957
0.001572	0.326	0.551111603942
0.001573	0.326	0.551111603942
0.001574	0.334	0.564308426306
0.001575	0.338	0.565469716254
0.001576	0.332	0.560157120815
0.001577	0.332	0.560157120815
0.001578	0.33	0.563116329012
0.001579	0.33	0.563116329012
0.00158	0.33	0.559553393342
0.001581	0.33	0.563116329012
0.001582	0.33	0.563116329012
0.001583	0.324	0.561269988508
0.001584	0.32	0.563560112144
0.001585	0.32	0.563560112144
0.001586	0.316	0.562266840566
0.001587	0.316	0.562266840566
0.001588	0.314	0.558035841143
0.001589	0.3	0.545893762558
0.00159	0.296	0.544411608987
0.001591	0.298	0.54147576123
0.001592	0.298	0.54147576123
0.001593	0.3	0.542217668469
0.001594	0.302	0.539255041701
0.001595	0.306	0.540706944657
0.001596	0.308	0.541420354254
0.001597	0.31	0.549454274713
0.001598	0.31	0.556686626389
0.001599	0.31	0.553082272361
0.0016	0.312	0.553765293243
0.001601	0.314	0.554440258279
0.001602	0.316	0.558698487558
0.001603	0.31	0.556686626389
0.001604	0.308	0.556
0.001605	0.308	0.556
0.001606	0.304	0.550984573287
0.001607	0.304	0.547342671459
0.001608	0.306	0.551691943026
0.001609	0.31	0.553082272361
0.00161	0.308	0.552391165751
0.001611	0.306	0.551691943026
0.001612	0.304	0.543676374326
0.001613	0.302	0.54295119486
0.001614	0.3	0.542217668469
0.001615	0.302	0.54295119486
0.001616	0.302	0.546622355928
0.001617	0.294	0.524941901547
0.001618	0.294	0.528738120434
0.001619	0.294	0.528738120434
0.00162	0.292	0.527954543498
0.001621	0.294	0.528738120434
0.001622	0.292	0.527954543498
0.001623	0.292	0.527954543498
0.001624	0.29	0.530942558098
0.001625	0.286	0.53310786901
0.001626	0.286	0.536846346732
0.001627	0.29	0.538423625039
0.001628	0.294	0.539966665638
0.001629	0.3	0.545893762558
0.00163	0.302	0.550269025114
0.001631	0.302	0.550269025114
0.001632	0.296	0.54807298784
0.001633	0.296	0.54807298784
0.001634	0.288	0.541346469463
0.001635	0.29	0.542125446737
0.001636	0.288	0.533906358831
0.001637	0.288	0.537639284279
0.001638	0.288	0.545028439625
0.001639	0.284	0.532300666917
0.00164	0.284	0.532300666917
0.001641	0.29	0.538423625039
0.001642	0.288	0.533906358831
0.001643	0.288	0.533906358831
0.001644	0.288	0.533906358831
0.001645	0.288	0.537639284279
0.001646	0.288	0.541346469463
0.001647	0.288	0.541346469463
0.001648	0.29	0.542125446737
0.001649	0.288	0.541346469463
0.00165	0.286	0.540558969956
0.001651	0.288	0.541346469463
0.001652	0.292	0.542895938463
0.001653	0.28	0.534415568635
0.001654	0.274	0.524331955921
0.001655	0.274	0.524331955921
0.001656	0.276	0.528983931703
0.001657	0.278	0.529826386659
0.001658	0.276	0.528983931703
0.001659	0.27	0.518748493974
0.00166	0.276	0.525189489613
0.001661	0.272	0.51963063805
0.001662	0.274	0.516646881342
0.001663	0.276	0.517517149474
0.001664	0.274	0.516646881342
0.001665	0.272	0.515767389431
0.001666	0.27	0.510979451642
0.001667	0.272	0.511874984737
0.001668	0.272	0.507952753708
0.001669	0.276	0.509729339944
0.00167	0.282	0.520073071789
0.001671	0.278	0.514505587919
0.001672	0.278	0.514505587919
0.001673	0.276	0.509729339944
0.001674	0.28	0.507543101618
0.001675	0.282	0.512324116161
0.001676	0.282	0.516213134277
0.001677	0.282	0.520073071789
0.001678	0.278	0.518378240284
0.001679	0.278	0.514505587919
0.00168	0.276	0.509729339944
0.001681	0.276	0.509729339944
0.001682	0.274	0.50884575266
0.001683	0.272	0.504
0.001684	0.274	0.504899990097
0.001685	0.274	0.50884575266
0.001686	0.268	0.502171285519
0.001687	0.268	0.502171285519
0.001688	0.262	0.499355584729
0.001689	0.264	0.50030390764
0.00169	0.26	0.494368283772
0.001691	0.26	0.494368283772
0.001692	0.258	0.489321979886
0.001693	0.26	0.494368283772
0.001694	0.264	0.50030390764
0.001695	0.266	0.505216785153
0.001696	0.262	0.503344812231
0.001697	0.258	0.501433943805
0.001698	0.26	0.510294032887
0.001699	0.26	0.506359556047
0.0017	0.256	0.504444248654
0.001701	0.252	0.494465367847
0.001702	0.252	0.502489800892
0.001703	0.26	0.510294032887
0.001704	0.25	0.505470078244
0.001705	0.246	0.503471945594
0.001706	0.244	0.50245795844
0.001707	0.244	0.50245795844
0.001708	0.238	0.495334230596
0.001709	0.238	0.499355584729
0.00171	0.236	0.498301113786
0.001711	0.24	0.500399840128
0.001712	0.242	0.501433943805
0.001713	0.244	0.50245795844
0.001714	0.248	0.508425019054
0.001715	0.242	0.505406766872
0.001716	0.244	0.506422748304
0.001717	0.244	0.50245795844
0.001718	0.246	0.507428812741
0.001719	0.244	0.506422748304
0.00172	0.24	0.504380808517
0.001721	0.24	0.504380808517
0.001722	0.24	0.504380808517
0.001723	0.24	0.504380808517
0.001724	0.236	0.494271180629
0.001725	0.236	0.494271180629
0.001726	0.234	0.489125750702
0.001727	0.238	0.495334230596
0.001728	0.242	0.497429391974
0.001729	0.238	0.487191953957
0.00173	0.236	0.486111098413
0.001731	0.232	0.483917348315
0.001732	0.234	0.485019587233
0.001733	0.234	0.489125750702
0.001734	0.238	0.491279960918
0.001735	0.236	0.494271180629
0.001736	0.236	0.490208119068
0.001737	0.238	0.487191953957
0.001738	0.24	0.488262224629
0.001739	0.236	0.486111098413
0.00174	0.238	0.487191953957
0.001741	0.244	0.498461633428
0.001742	0.246	0.499483733469
0.001743	0.246	0.495463419437
0.001744	0.24	0.488262224629
0.001745	0.242	0.489321979886
0.001746	0.242	0.489321979886
0.001747	0.236	0.486111098413
0.001748	0.232	0.483917348315
0.001749	0.236	0.486111098413
0.00175	0.228	0.473303285431
0.001751	0.226	0.463598964624
0.001752	0.218	0.458776634104
0.001753	0.21	0.449332838773
0.001754	0.208	0.44354932082
0.001755	0.214	0.456293765024
0.001756	0.216	0.457541254971
0.001757	0.218	0.458776634104
0.001758	0.218	0.458776634104
0.001759	0.218	0.467414163243
0.00176	0.218	0.463115536341
0.001761	0.22	0.468614980554
0.001762	0.216	0.466201673099
0.001763	0.218	0.467414163243
0.001764	0.222	0.46980421454
0.001765	0.216	0.461891762213
0.001766	0.22	0.468614980554
0.001767	0.22	0.468614980554
0.001768	0.228	0.473303285431
0.001769	0.226	0.476365405965
0.00177	0.224	0.475209427516
0.001771	0.222	0.474042192215
0.001772	0.218	0.471673615968
0.001773	0.214	0.464977418807
0.001774	0.216	0.470472103318
0.001775	0.22	0.472863616701
0.001776	0.22	0.472863616701
0.001777	0.216	0.470472103318
0.001778	0.212	0.463741307196
0.001779	0.208	0.456876350887
0.00178	0.206	0.455591922668
0.001781	0.204	0.445403188134
0.001782	0.206	0.446725866724
0.001783	0.206	0.446725866724
0.001784	0.206	0.446725866724
0.001785	0.204	0.445403188134
0.001786	0.2	0.442718872424
0.001787	0.202	0.444067562427
0.001788	0.2	0.442718872424
0.001789	0.196	0.439981817806
0.00179	0.194	0.44312977783
0.001791	0.192	0.43719103376
0.001792	0.192	0.43719103376
0.001793	0.192	0.446246568614
0.001794	0.192	0.446246568614
0.001795	0.196	0.448981068643
0.001796	0.204	0.449871092648
0.001797	0.198	0.441356998358
0.001798	0.19	0.426497362243
0.001799	0.186	0.414009661723
0.0018	0.182	0.406049258096
0.001801	0.182	0.410945251828
0.001802	0.182	0.420566284906
0.001803	0.182	0.420566284906
0.001804	0.178	0.417511676483
0.001805	0.174	0.409541206718
0.001806	0.174	0.409541206718
0.001807	0.18	0.414246303544
0.001808	0.184	0.417305643384
0.001809	0.19	0.421781934179
0.00181	0.188	0.425036469024
0.001811	0.186	0.423561093586
0.001812	0.188	0.429716185406
0.001813	0.194	0.434009216492
0.001814	0.194	0.434009216492
0.001815	0.19	0.431161222746
0.001816	0.192	0.432592186707
0.001817	0.192	0.432592186707
0.001818	0.19	0.431161222746
0.001819	0.19	0.431161222746
0.00182	0.19	0.431161222746
0.001821	0.188	0.429716185406
0.001822	0.19	0.43577517139
0.001823	0.19	0.431161222746
0.001824	0.192	0.43719103376
0.001825	0.19	0.431161222746
0.001826	0.188	0.434345484609
0.001827	0.192	0.43719103376
0.001828	0.188	0.434345484609
0.001829	0.19	0.43577517139
0.00183	0.196	0.444504218203
0.001831	0.194	0.44312977783
0.001832	0.192	0.441742006153
0.001833	0.188	0.438925961866
0.001834	0.188	0.438925961866
0.001835	0.188	0.438925961866
0.001836	0.186	0.437497428564
0.001837	0.186	0.437497428564
0.001838	0.19	0.440340777126
0.001839	0.19	0.440340777126
0.00184	0.194	0.44312977783
0.001841	0.196	0.444504218203
0.001842	0.198	0.445865450557
0.001843	0.196	0.444504218203
0.001844	0.2	0.4472135955
0.001845	0.198	0.445865450557
0.001846	0.194	0.438593205602
0.001847	0.196	0.439981817806
0.001848	0.194	0.438593205602
0.001849	0.194	0.434009216492
0.00185	0.19	0.431161222746
0.001851	0.186	0.423561093586
0.001852	0.188	0.425036469024
0.001853	0.184	0.42207108406
0.001854	0.184	0.42207108406
0.001855	0.182	0.420566284906
0.001856	0.182	0.420566284906
0.001857	0.184	0.42207108406
0.001858	0.182	0.420566284906
0.001859	0.182	0.425295191602
0.00186	0.182	0.420566284906
0.001861	0.182	0.41578359756
0.001862	0.182	0.420566284906
0.001863	0.184	0.426783317387
0.001864	0.184	0.426783317387
0.001865	0.184	0.42207108406
0.001866	0.184	0.417305643384
0.001867	0.186	0.423561093586
0.001868	0.188	0.425036469024
0.001869	0.186	0.41881260726
0.00187	0.184	0.412485151248
0.001871	0.182	0.410945251828
0.001872	0.182	0.410945251828
0.001873	0.188	0.420304651414
0.001874	0.188	0.420304651414
0.001875	0.188	0.420304651414
0.001876	0.184	0.417305643384
0.001877	0.188	0.425036469024
0.001878	0.186	0.423561093586
0.001879	0.184	0.42207108406
0.00188	0.184	0.42207108406
0.001881	0.182	0.420566284906
0.001882	0.182	0.420566284906
0.001883	0.18	0.419046536795
0.001884	0.178	0.417511676483
0.001885	0.182	0.420566284906
0.001886	0.182	0.420566284906
0.001887	0.184	0.42207108406
0.001888	0.182	0.425295191602
0.001889	0.18	0.423792402008
0.00189	0.178	0.422274792049
0.001891	0.178	0.422274792049
0.001892	0.18	0.419046536795
0.001893	0.174	0.414395945926
0.001894	0.174	0.419194465612
0.001895	0.176	0.420742201354
0.001896	0.176	0.420742201354
0.001897	0.178	0.422274792049
0.001898	0.176	0.420742201354
0.001899	0.174	0.419194465612
0.0019	0.172	0.417631416443
0.001901	0.164	0.411222567474
0.001902	0.16	0.407921561087
0.001903	0.16	0.407921561087
0.001904	0.16	0.407921561087
0.001905	0.162	0.409580272962
0.001906	0.162	0.409580272962
0.001907	0.166	0.412848640545
0.001908	0.172	0.417631416443
0.001909	0.172	0.417631416443
0.00191	0.174	0.419194465612
0.001911	0.172	0.417631416443
0.001912	0.168	0.414458683104
0.001913	0.17	0.416052881254
0.001914	0.168	0.414458683104
0.001915	0.166	0.412848640545
0.001916	0.168	0.414458683104
0.001917	0.168	0.414458683104
0.001918	0.17	0.416052881254
0.001919	0.17	0.416052881254
0.00192	0.17	0.416052881254
0.001921	0.172	0.417631416443
0.001922	0.17	0.411217703899
0.001923	0.17	0.411217703899
0.001924	0.168	0.409604687473
0.001925	0.164	0.406329915217
0.001926	0.164	0.406329915217
0.001927	0.164	0.406329915217
0.001928	0.164	0.406329915217
0.001929	0.162	0.404667764963
0.00193	0.16	0.397994974843
0.001931	0.158	0.396277680421
0.001932	0.162	0.39969488363
0.001933	0.156	0.389440624486
0.001934	0.156	0.389440624486
0.001935	0.16	0.392937654088
0.001936	0.162	0.394659346779
0.001937	0.166	0.403043421978
0.001938	0.164	0.396363469558
0.001939	0.164	0.396363469558
0.00194	0.168	0.404692475838
0.001941	0.164	0.401377627677
0.001942	0.164	0.401377627677
0.001943	0.164	0.401377627677
0.001944	0.164	0.401377627677
0.001945	0.166	0.403043421978
0.001946	0.164	0.401377627677
0.001947	0.162	0.394659346779
0.001948	0.166	0.403043421978
0.001949	0.166	0.403043421978
0.00195	0.164	0.401377627677
0.001951	0.164	0.396363469558
0.001952	0.16	0.392937654088
0.001953	0.154	0.387664803664
0.001954	0.15	0.378813938498
0.001955	0.152	0.380652072108
0.001956	0.148	0.376956230881
0.001957	0.148	0.371612701613
0.001958	0.146	0.369707992881
0.001959	0.148	0.371612701613
0.00196	0.146	0.369707992881
0.001961	0.146	0.369707992881
0.001962	0.144	0.367782544447
0.001963	0.14	0.363868107973
0.001964	0.146	0.369707992881
0.001965	0.148	0.376956230881
0.001966	0.144	0.37318092127
0.001967	0.144	0.37318092127
0.001968	0.148	0.382225064589
0.001969	0.146	0.380373500654
0.00197	0.142	0.376611205356
0.001971	0.14	0.374699879904
0.001972	0.138	0.367363580122
0.001973	0.138	0.367363580122
0.001974	0.142	0.37126271022
0.001975	0.14	0.369323706252
0.001976	0.138	0.367363580122
0.001977	0.136	0.365381991893
0.001978	0.136	0.365381991893
0.001979	0.134	0.363378590454
0.00198	0.132	0.361353012994
0.001981	0.128	0.351590671094
0.001982	0.128	0.351590671094
0.001983	0.128	0.351590671094
0.001984	0.126	0.349462444334
0.001985	0.132	0.361353012994
0.001986	0.132	0.361353012994
0.001987	0.132	0.361353012994
0.001988	0.126	0.349462444334
0.001989	0.124	0.347309660102
0.00199	0.124	0.347309660102
0.001991	0.122	0.34513185886
0.001992	0.124	0.347309660102
0.001993	0.122	0.34513185886
0.001994	0.122	0.34513185886
0.001995	0.12	0.34292856399
0.001996	0.12	0.34292856399
0.001997	0.12	0.34292856399
0.001998	0.12	0.34292856399
[truncated: 8,002 more rows]
