# Supplementary material for: The Influence of Synaptic Size on AMPA Receptor Activation: A Monte Carlo Model
Source: PLoS One. 2015 Jun 24;10(6):e0130924. doi: 10.1371/journal.pone.0130924 (PMC4479604; doi:10.1371/journal.pone.0130924)
Supplement: S1 Dataset — This package contains the experimental data used as basis for the analysis presented in the paper. (ZIP) [file pone.0130924.s001.zip › S1 Simulation data/test/723_11327_171_184.csv]

time	AMPA.O.mean	AMPA.O.stdev
0.0	0.0	0.0
1e-06	0.0	0.0
2e-06	0.02	0.14
3e-06	0.082	0.274364720764
4e-06	0.23	0.47021271782
5e-06	0.416	0.631620139008
6e-06	0.618	0.761627205396
7e-06	0.884	0.920078257541
8e-06	1.194	1.031680183
9e-06	1.506	1.21735943747
1e-05	1.844	1.35928804894
1.1e-05	2.222	1.46993741363
1.2e-05	2.534	1.53128834646
1.3e-05	2.906	1.68438831627
1.4e-05	3.266	1.80976352046
1.5e-05	3.568	1.87440017072
1.6e-05	3.816	1.90319310633
1.7e-05	4.048	1.96308328911
1.8e-05	4.316	2.02191592308
1.9e-05	4.57	2.11023695352
2e-05	4.8	2.15406592285
2.1e-05	5.088	2.19459700173
2.2e-05	5.282	2.2615207273
2.3e-05	5.512	2.29822888329
2.4e-05	5.684	2.33583903555
2.5e-05	5.864	2.40447582645
2.6e-05	6.07	2.42592250495
2.7e-05	6.246	2.48867113135
2.8e-05	6.416	2.53908329915
2.9e-05	6.542	2.57220450198
3e-05	6.674	2.57909363925
3.1e-05	6.796	2.60045842113
3.2e-05	6.918	2.6090756984
3.3e-05	7.048	2.61642809953
3.4e-05	7.15	2.62897318358
3.5e-05	7.222	2.64513062059
3.6e-05	7.31	2.62562373542
3.7e-05	7.334	2.62191609324
3.8e-05	7.37	2.65652028037
3.9e-05	7.43	2.66853892608
4e-05	7.52	2.71617377942
4.1e-05	7.602	2.70990700947
4.2e-05	7.63	2.74756255616
4.3e-05	7.732	2.74302314974
4.4e-05	7.804	2.74400874634
4.5e-05	7.822	2.74778383429
4.6e-05	7.852	2.7404554366
4.7e-05	7.914	2.71930211635
4.8e-05	7.92	2.7367133573
4.9e-05	7.936	2.75025526088
5e-05	7.958	2.77492990902
5.1e-05	7.954	2.8071131078
5.2e-05	7.928	2.79335210813
5.3e-05	7.944	2.79872542419
5.4e-05	7.936	2.82133018273
5.5e-05	7.938	2.81605326654
5.6e-05	7.906	2.8279257416
5.7e-05	7.932	2.85786213803
5.8e-05	7.966	2.83634342067
5.9e-05	7.96	2.83661770424
6e-05	7.968	2.84094632121
6.1e-05	7.964	2.84230610596
6.2e-05	7.966	2.85811896183
6.3e-05	7.958	2.87058112583
6.4e-05	7.94	2.85033331384
6.5e-05	7.896	2.83640335637
6.6e-05	7.86	2.83132477826
6.7e-05	7.902	2.79363490814
6.8e-05	7.882	2.7885616364
6.9e-05	7.852	2.77598559074
7e-05	7.848	2.78440226979
7.1e-05	7.876	2.80153957673
7.2e-05	7.892	2.80933016928
7.3e-05	7.858	2.79317668614
7.4e-05	7.824	2.80161096514
7.5e-05	7.806	2.78646083769
7.6e-05	7.798	2.76209992578
7.7e-05	7.778	2.75548834147
7.8e-05	7.774	2.77253025231
7.9e-05	7.752	2.75290682734
8e-05	7.734	2.71500349908
8.1e-05	7.716	2.72311292458
8.2e-05	7.7	2.74189715343
8.3e-05	7.672	2.75833573011
8.4e-05	7.658	2.74390889062
8.5e-05	7.63	2.74610633443
8.6e-05	7.598	2.72770892875
8.7e-05	7.574	2.74308658267
8.8e-05	7.542	2.74303408655
8.9e-05	7.534	2.7504261488
9e-05	7.538	2.76125985738
9.1e-05	7.524	2.75416484619
9.2e-05	7.458	2.72254219435
9.3e-05	7.41	2.70220280512
9.4e-05	7.408	2.69546582245
9.5e-05	7.382	2.70778064104
9.6e-05	7.376	2.72885030736
9.7e-05	7.368	2.7063953887
9.8e-05	7.372	2.70954165866
9.9e-05	7.332	2.69773534655
0.0001	7.332	2.7014396162
0.000101	7.304	2.66300281637
0.000102	7.282	2.65677925316
0.000103	7.272	2.68961261151
0.000104	7.24	2.65375206076
0.000105	7.224	2.66642532241
0.000106	7.21	2.67990671479
0.000107	7.192	2.65539752203
0.000108	7.186	2.67121769985
0.000109	7.17	2.69686855445
0.00011	7.134	2.69296193809
0.000111	7.122	2.68907344638
0.000112	7.126	2.68665665838
0.000113	7.094	2.66855091763
0.000114	7.076	2.66499981238
0.000115	7.028	2.63575719671
0.000116	7.012	2.63739568514
0.000117	7.01	2.61493785777
0.000118	6.976	2.63579665377
0.000119	6.966	2.6466665827
0.00012	6.932	2.61980457286
0.000121	6.94	2.61388599598
0.000122	6.93	2.64444701214
0.000123	6.944	2.61167838755
0.000124	6.95	2.62364250614
0.000125	6.906	2.6550261769
0.000126	6.896	2.63461268501
0.000127	6.89	2.61493785777
0.000128	6.88	2.61564523588
0.000129	6.856	2.61213782179
0.00013	6.826	2.6060936284
0.000131	6.802	2.56257604765
0.000132	6.792	2.56373477567
0.000133	6.776	2.58027595423
0.000134	6.76	2.57883694715
0.000135	6.74	2.56210850668
0.000136	6.722	2.55982733793
0.000137	6.686	2.54310912074
0.000138	6.68	2.53013833614
0.000139	6.666	2.52476612778
0.00014	6.656	2.54512553718
0.000141	6.628	2.50791068422
0.000142	6.606	2.50494790365
0.000143	6.57	2.52845802813
0.000144	6.534	2.5093513106
0.000145	6.476	2.44978039832
0.000146	6.46	2.44793790771
0.000147	6.468	2.45050525402
0.000148	6.426	2.45856136795
0.000149	6.426	2.45122907946
0.00015	6.408	2.41692697449
0.000151	6.394	2.39139373588
0.000152	6.372	2.39700146016
0.000153	6.382	2.43558535059
0.000154	6.37	2.43743717868
0.000155	6.36	2.42536595177
0.000156	6.338	2.40244791827
0.000157	6.332	2.41200663349
0.000158	6.308	2.42428051182
0.000159	6.304	2.40657100456
0.00016	6.306	2.40922477158
0.000161	6.306	2.40423875686
0.000162	6.254	2.39028952221
0.000163	6.226	2.40310715533
0.000164	6.232	2.43108535432
0.000165	6.224	2.4053739834
0.000166	6.206	2.41486314312
0.000167	6.2	2.39415956026
0.000168	6.19	2.41120301924
0.000169	6.162	2.41573094528
0.00017	6.144	2.40650451901
0.000171	6.18	2.3957462303
0.000172	6.132	2.38213685585
0.000173	6.11	2.39956246012
0.000174	6.09	2.42361300541
0.000175	6.082	2.41894109064
0.000176	6.03	2.3826665734
0.000177	6.014	2.38449239881
0.000178	5.998	2.37444646181
0.000179	5.98	2.36211769393
0.00018	5.926	2.36061941024
0.000181	5.936	2.38577115416
0.000182	5.938	2.3786878736
0.000183	5.908	2.34254903897
0.000184	5.88	2.3429895433
0.000185	5.87	2.35310433258
0.000186	5.87	2.33861069868
0.000187	5.846	2.3499540421
0.000188	5.856	2.34078277506
0.000189	5.838	2.34941609767
0.00019	5.812	2.32737104906
0.000191	5.796	2.31222490256
0.000192	5.752	2.31915846807
0.000193	5.728	2.30781628385
0.000194	5.698	2.30885166262
0.000195	5.698	2.30711854919
0.000196	5.69	2.3319305307
0.000197	5.682	2.3231177327
0.000198	5.648	2.30566606429
0.000199	5.636	2.30380207483
0.0002	5.63	2.32402667799
0.000201	5.632	2.33421849877
0.000202	5.596	2.34196157099
0.000203	5.596	2.32825771769
0.000204	5.582	2.30462057615
0.000205	5.566	2.29033709309
0.000206	5.562	2.2720378518
0.000207	5.538	2.26639714084
0.000208	5.524	2.2780307285
0.000209	5.516	2.2833624329
0.00021	5.482	2.2807183079
0.000211	5.46	2.28219192883
0.000212	5.436	2.2551948918
0.000213	5.426	2.25400177462
0.000214	5.422	2.27682146863
0.000215	5.43	2.25146618895
0.000216	5.406	2.23185214564
0.000217	5.398	2.21169527738
0.000218	5.39	2.21943686551
0.000219	5.37	2.20932116271
0.00022	5.34	2.21097263665
0.000221	5.312	2.20695627505
0.000222	5.288	2.21112098267
0.000223	5.264	2.20868829852
0.000224	5.25	2.19351316385
0.000225	5.256	2.19236493313
0.000226	5.264	2.21049858629
0.000227	5.238	2.21660912206
0.000228	5.192	2.19525306058
0.000229	5.19	2.20859683962
0.00023	5.176	2.21472887731
0.000231	5.152	2.22191268955
0.000232	5.146	2.20832153456
0.000233	5.136	2.20850718813
0.000234	5.122	2.22959996412
0.000235	5.078	2.22618867125
0.000236	5.076	2.21860857296
0.000237	5.068	2.21886817995
0.000238	5.016	2.21082428067
0.000239	5.034	2.21197739591
0.00024	5.032	2.21877804208
0.000241	5.038	2.21823262982
0.000242	5.004	2.23248381853
0.000243	5.004	2.21629961873
0.000244	4.95	2.18894951975
0.000245	4.936	2.15775438825
0.000246	4.936	2.15960737172
0.000247	4.924	2.15365363975
0.000248	4.932	2.15763203536
0.000249	4.91	2.13304946028
0.00025	4.916	2.14777652469
0.000251	4.87	2.12816822643
0.000252	4.844	2.10325081719
0.000253	4.836	2.09119678653
0.000254	4.824	2.13096785522
0.000255	4.812	2.12806390881
0.000256	4.796	2.10199524262
0.000257	4.792	2.10350564535
0.000258	4.772	2.09666783254
0.000259	4.738	2.1121922261
0.00026	4.718	2.11245733685
0.000261	4.706	2.11271484115
0.000262	4.698	2.09828406085
0.000263	4.672	2.10628013332
0.000264	4.668	2.12362331876
0.000265	4.67	2.12722824351
0.000266	4.676	2.11825966303
0.000267	4.682	2.13936345673
0.000268	4.688	2.1369735609
0.000269	4.666	2.09820018111
0.00027	4.662	2.10991848184
0.000271	4.638	2.08589453233
0.000272	4.622	2.10881862662
0.000273	4.61	2.1075815524
0.000274	4.602	2.10893243135
0.000275	4.578	2.06976230519
0.000276	4.558	2.0568509912
0.000277	4.554	2.07245844349
0.000278	4.552	2.08405758078
0.000279	4.504	2.06832879398
0.00028	4.512	2.08179153615
0.000281	4.514	2.08561837353
0.000282	4.476	2.09031672241
0.000283	4.47	2.09978570335
0.000284	4.452	2.08703042623
0.000285	4.44	2.07615028358
0.000286	4.416	2.07145938893
0.000287	4.412	2.04896461658
0.000288	4.418	2.05018925956
0.000289	4.404	2.05640073916
0.00029	4.398	2.05805636463
0.000291	4.398	2.05221733742
0.000292	4.36	2.05387438759
0.000293	4.324	2.0627709519
0.000294	4.322	2.06744189761
0.000295	4.302	2.05202241703
0.000296	4.288	2.03790480641
0.000297	4.288	2.04378472448
0.000298	4.266	2.01971384112
0.000299	4.256	2.01158246165
0.0003	4.278	2.03290826158
0.000301	4.268	2.01895418472
0.000302	4.25	2.01283382325
0.000303	4.222	2.01412909219
0.000304	4.214	2.01896111899
0.000305	4.236	2.01402681214
0.000306	4.22	2.00489401216
0.000307	4.228	2.01494813829
0.000308	4.204	1.99559114049
0.000309	4.2	1.98896958247
0.00031	4.182	1.98415624385
0.000311	4.184	1.98044035507
0.000312	4.162	1.98790241209
0.000313	4.134	1.98394657186
0.000314	4.14	1.99208433556
0.000315	4.136	1.99135732605
0.000316	4.13	2.0002749811
0.000317	4.11	2.01739931595
0.000318	4.094	2.00727775856
0.000319	4.082	1.98979295405
0.00032	4.068	2.00981989243
0.000321	4.062	1.9804433847
0.000322	4.052	1.96908506673
0.000323	4.036	1.96232107465
0.000324	4.008	1.9483161961
0.000325	3.988	1.93490464881
0.000326	3.978	1.93015957889
0.000327	3.956	1.91574110986
0.000328	3.952	1.89991999832
0.000329	3.938	1.8905438371
0.00033	3.904	1.90441172019
0.000331	3.902	1.90483490098
0.000332	3.886	1.93933081242
0.000333	3.898	1.94617470953
0.000334	3.896	1.9321449221
0.000335	3.88	1.94257560985
0.000336	3.872	1.94823407218
0.000337	3.87	1.94861489269
0.000338	3.87	1.93522608498
0.000339	3.874	1.9084349609
0.00034	3.84	1.8937792902
0.000341	3.828	1.89378351455
0.000342	3.822	1.88634991452
0.000343	3.81	1.88623964543
0.000344	3.822	1.88316648228
0.000345	3.81	1.88199362379
0.000346	3.798	1.89346138065
0.000347	3.792	1.8996673393
0.000348	3.796	1.90010104994
0.000349	3.78	1.89620673978
0.00035	3.746	1.88506869901
0.000351	3.75	1.87709882532
0.000352	3.736	1.87358052936
0.000353	3.728	1.87989786957
0.000354	3.71	1.87560656855
0.000355	3.702	1.87648501193
0.000356	3.68	1.8508376482
0.000357	3.672	1.85375726566
0.000358	3.668	1.85628015127
0.000359	3.668	1.85628015127
0.00036	3.636	1.83398582328
0.000361	3.626	1.85313895863
0.000362	3.624	1.85327385996
0.000363	3.63	1.84962158292
0.000364	3.614	1.86467262542
0.000365	3.586	1.85002810789
0.000366	3.59	1.85199892009
0.000367	3.556	1.82725586605
0.000368	3.556	1.81517602452
0.000369	3.538	1.81233440623
0.00037	3.526	1.80258813932
0.000371	3.532	1.81355341802
0.000372	3.53	1.80585159966
0.000373	3.518	1.80822454358
0.000374	3.524	1.81808250638
0.000375	3.508	1.82261789742
0.000376	3.512	1.8137960194
0.000377	3.498	1.8149369135
0.000378	3.494	1.82481889512
0.000379	3.496	1.8346618217
0.00038	3.488	1.83135359775
0.000381	3.494	1.82042961962
0.000382	3.494	1.81823100843
0.000383	3.486	1.80825993707
0.000384	3.486	1.81267868085
0.000385	3.464	1.80684919127
0.000386	3.434	1.79600779508
0.000387	3.432	1.78700195859
0.000388	3.42	1.80986187318
0.000389	3.394	1.79631957068
0.00039	3.388	1.79484149718
0.000391	3.388	1.75882233327
0.000392	3.376	1.76256177197
0.000393	3.384	1.7631063496
0.000394	3.376	1.76482973683
0.000395	3.374	1.76695331008
0.000396	3.354	1.74948106592
0.000397	3.354	1.75404788988
0.000398	3.354	1.75290729932
0.000399	3.342	1.73350396596
0.0004	3.336	1.7248489789
0.000401	3.336	1.73410034312
0.000402	3.328	1.73563129725
0.000403	3.32	1.74974283825
0.000404	3.276	1.73546074574
0.000405	3.258	1.73188798714
0.000406	3.266	1.75135490407
0.000407	3.256	1.75797155836
0.000408	3.23	1.75530624109
0.000409	3.224	1.77026099771
0.00041	3.226	1.76264687331
0.000411	3.224	1.77364709004
0.000412	3.24	1.77493661859
0.000413	3.224	1.75665135983
0.000414	3.214	1.7596033644
0.000415	3.212	1.75472390991
0.000416	3.206	1.75942149583
0.000417	3.2	1.76635217327
0.000418	3.218	1.78058305058
0.000419	3.198	1.78627993327
0.00042	3.18	1.78762412156
0.000421	3.168	1.77081224301
0.000422	3.158	1.75414822635
0.000423	3.15	1.7342145196
0.000424	3.138	1.74211251072
0.000425	3.15	1.75028569097
0.000426	3.15	1.75028569097
0.000427	3.14	1.73101126513
0.000428	3.124	1.73684311324
0.000429	3.11	1.72797569427
0.00043	3.088	1.72518288886
0.000431	3.096	1.71195327039
0.000432	3.078	1.69585258793
0.000433	3.058	1.7025381053
0.000434	3.054	1.70031879364
0.000435	3.022	1.67616109011
0.000436	3.016	1.66845557328
0.000437	2.996	1.68878180947
0.000438	3.004	1.6828499636
0.000439	2.998	1.6798797576
0.00044	2.99	1.68341913973
0.000441	2.98	1.67916645988
0.000442	2.962	1.68183114491
0.000443	2.96	1.66685332288
0.000444	2.956	1.66675253112
0.000445	2.946	1.66825777385
0.000446	2.94	1.64815047857
0.000447	2.924	1.63530547605
0.000448	2.92	1.6485144828
0.000449	2.916	1.62140186259
0.00045	2.91	1.61180023576
0.000451	2.9	1.61183125668
0.000452	2.894	1.60585304434
0.000453	2.88	1.5967466925
0.000454	2.852	1.59439518313
0.000455	2.836	1.59659136914
0.000456	2.842	1.61401239153
0.000457	2.85	1.59734154144
0.000458	2.844	1.59488682984
0.000459	2.826	1.59490563984
0.00046	2.816	1.58560524722
0.000461	2.808	1.58213020956
0.000462	2.782	1.58570993564
0.000463	2.774	1.57699841471
0.000464	2.754	1.5625248798
0.000465	2.744	1.56411764263
0.000466	2.742	1.55416730116
0.000467	2.74	1.5415576538
0.000468	2.73	1.53137193392
0.000469	2.71	1.53293835492
0.00047	2.7	1.5420765221
0.000471	2.672	1.52984182189
0.000472	2.648	1.52842925908
0.000473	2.64	1.54090882274
0.000474	2.636	1.53996883085
0.000475	2.632	1.53381094011
0.000476	2.624	1.54487022109
0.000477	2.618	1.54534009202
0.000478	2.592	1.53281962409
0.000479	2.596	1.53908544272
0.00048	2.588	1.54475111264
0.000481	2.586	1.54486374804
0.000482	2.596	1.54297893699
0.000483	2.6	1.54272486205
0.000484	2.596	1.53648429865
0.000485	2.61	1.54074657228
0.000486	2.614	1.54045577671
0.000487	2.602	1.53479510033
0.000488	2.586	1.51215210875
0.000489	2.588	1.51335917746
0.00049	2.58	1.51115849599
0.000491	2.566	1.51843472036
0.000492	2.562	1.51596701811
0.000493	2.56	1.50811140172
0.000494	2.54	1.50479234448
0.000495	2.538	1.49951858941
0.000496	2.53	1.50369544789
0.000497	2.524	1.50778778348
0.000498	2.51	1.50529066961
0.000499	2.498	1.48391239634
0.0005	2.502	1.48929379237
0.000501	2.502	1.49331711301
0.000502	2.468	1.48087001455
0.000503	2.466	1.47947423093
0.000504	2.452	1.47095071297
0.000505	2.456	1.50866298423
0.000506	2.44	1.49612833674
0.000507	2.436	1.50662005828
0.000508	2.442	1.50818964325
0.000509	2.406	1.48093348939
0.00051	2.402	1.4820242913
0.000511	2.392	1.46776564887
0.000512	2.382	1.46563160446
0.000513	2.386	1.47003537372
0.000514	2.388	1.45514810243
0.000515	2.38	1.45313454298
0.000516	2.374	1.45675117985
0.000517	2.37	1.46188234821
0.000518	2.352	1.46290669559
0.000519	2.364	1.47360238871
0.00052	2.368	1.48343385427
0.000521	2.378	1.48966976206
0.000522	2.38	1.47363496158
0.000523	2.382	1.47243879329
0.000524	2.386	1.47952830321
0.000525	2.38	1.47227714782
0.000526	2.366	1.47106899906
0.000527	2.356	1.45508212827
0.000528	2.356	1.47691028841
0.000529	2.35	1.47495762651
0.00053	2.34	1.47932417002
0.000531	2.318	1.47271042639
0.000532	2.326	1.48044722972
0.000533	2.3	1.46082168659
0.000534	2.318	1.46453951807
0.000535	2.308	1.45641202961
0.000536	2.288	1.44950198344
0.000537	2.27	1.44260181616
0.000538	2.26	1.43401534162
0.000539	2.242	1.425284533
0.00054	2.226	1.41100106308
0.000541	2.248	1.42635759892
0.000542	2.236	1.41996619678
0.000543	2.226	1.42790896068
0.000544	2.21	1.41770942016
0.000545	2.192	1.41532187152
0.000546	2.192	1.41955485981
0.000547	2.188	1.42009013798
0.000548	2.18	1.41548578234
0.000549	2.168	1.39849061491
0.00055	2.162	1.39705261175
0.000551	2.16	1.41364776377
0.000552	2.158	1.40322343196
0.000553	2.168	1.40277439384
0.000554	2.176	1.41598870052
0.000555	2.16	1.40370937163
0.000556	2.156	1.40273447238
0.000557	2.134	1.38276679162
0.000558	2.124	1.36989926637
0.000559	2.128	1.38261202078
0.00056	2.128	1.39270097293
0.000561	2.118	1.39142948079
0.000562	2.116	1.40518468537
0.000563	2.136	1.40623753328
0.000564	2.132	1.41229458683
0.000565	2.12	1.39914259459
0.000566	2.106	1.40668546591
0.000567	2.094	1.39755643893
0.000568	2.086	1.39807152893
0.000569	2.09	1.39638819817
0.00057	2.086	1.38657996524
0.000571	2.072	1.3706990917
0.000572	2.056	1.37435948718
0.000573	2.062	1.37773582373
0.000574	2.06	1.38289551305
0.000575	2.06	1.37709839881
0.000576	2.05	1.37240664528
0.000577	2.048	1.37029048015
0.000578	2.02	1.35631854665
0.000579	2.004	1.35940575253
0.00058	1.986	1.34082213586
0.000581	1.976	1.33993432675
0.000582	1.98	1.35336617366
0.000583	1.972	1.34581425167
0.000584	1.938	1.35135339567
0.000585	1.944	1.35530955874
0.000586	1.928	1.34119946317
0.000587	1.932	1.3399164153
0.000588	1.93	1.32706442948
0.000589	1.92	1.31362094989
0.00059	1.912	1.31918762881
0.000591	1.912	1.3297578727
0.000592	1.926	1.32684739138
0.000593	1.924	1.3184172329
0.000594	1.92	1.32423562858
0.000595	1.924	1.33049765126
0.000596	1.924	1.34097874704
0.000597	1.93	1.33757242795
0.000598	1.908	1.33997611919
0.000599	1.888	1.33695774054
0.0006	1.868	1.32912602864
0.000601	1.84	1.32453765518
0.000602	1.838	1.31596200553
0.000603	1.838	1.31444132619
0.000604	1.834	1.30783943969
0.000605	1.818	1.29494246976
0.000606	1.818	1.28874978177
0.000607	1.808	1.28496536918
0.000608	1.8	1.28062484749
0.000609	1.8	1.29460418661
0.00061	1.802	1.29413909608
0.000611	1.792	1.29024648808
0.000612	1.804	1.29367074636
0.000613	1.778	1.2886877046
0.000614	1.776	1.29221670009
0.000615	1.784	1.29820799566
0.000616	1.804	1.30291365792
0.000617	1.788	1.30501187734
0.000618	1.78	1.29444969002
0.000619	1.78	1.29599382715
0.00062	1.788	1.29732648165
0.000621	1.784	1.29820799566
0.000622	1.776	1.30760238605
0.000623	1.77	1.30579477714
0.000624	1.772	1.30537963827
0.000625	1.75	1.28510699944
0.000626	1.742	1.28196567817
0.000627	1.738	1.28271430958
0.000628	1.728	1.28297155074
0.000629	1.73	1.27949208673
0.00063	1.728	1.27515332411
0.000631	1.724	1.27586206151
0.000632	1.72	1.26870012217
0.000633	1.712	1.27320697453
0.000634	1.7	1.26253712817
0.000635	1.7	1.25936491931
0.000636	1.698	1.25331400694
0.000637	1.688	1.26596050491
0.000638	1.676	1.26294259569
0.000639	1.664	1.2613897098
0.00064	1.652	1.25494860453
0.000641	1.656	1.25605095438
0.000642	1.654	1.24349668275
0.000643	1.65	1.23430142186
0.000644	1.65	1.2407658925
0.000645	1.646	1.22991219199
0.000646	1.646	1.22339037106
0.000647	1.632	1.2134974248
0.000648	1.622	1.19963161012
0.000649	1.62	1.18978989742
0.00065	1.624	1.19608695336
0.000651	1.61	1.19578426148
0.000652	1.614	1.19540955325
0.000653	1.608	1.19429309635
0.000654	1.602	1.19146800209
0.000655	1.61	1.20743529847
0.000656	1.6	1.20166551086
0.000657	1.582	1.19468656977
0.000658	1.578	1.19829712509
0.000659	1.576	1.1950832607
0.00066	1.566	1.19901793148
0.000661	1.562	1.19254182317
0.000662	1.552	1.18797979781
0.000663	1.552	1.18629507291
0.000664	1.528	1.18203891645
0.000665	1.526	1.18714952723
0.000666	1.516	1.17547607377
0.000667	1.522	1.18723039045
0.000668	1.53	1.19879105769
0.000669	1.528	1.20050655975
0.00067	1.52	1.19733036377
0.000671	1.522	1.20229613657
0.000672	1.51	1.20245582039
0.000673	1.512	1.19743726349
0.000674	1.526	1.2022162867
0.000675	1.52	1.18220133649
0.000676	1.524	1.18550579923
0.000677	1.53	1.19879105769
0.000678	1.524	1.17873830853
0.000679	1.51	1.17724254086
0.00068	1.498	1.17558325949
0.000681	1.5	1.17558496077
0.000682	1.5	1.17728501222
0.000683	1.494	1.17896734476
0.000684	1.49	1.17894020205
0.000685	1.49	1.17383985279
0.000686	1.496	1.17217063604
0.000687	1.49	1.17554242799
0.000688	1.482	1.17203924849
0.000689	1.482	1.17884519764
0.00069	1.482	1.17714739944
0.000691	1.484	1.18564075504
0.000692	1.482	1.18729777225
0.000693	1.468	1.20040659778
0.000694	1.46	1.20681398732
0.000695	1.452	1.20652227497
0.000696	1.452	1.20320239361
0.000697	1.442	1.21599177629
0.000698	1.444	1.20617743305
0.000699	1.428	1.20200499167
0.0007	1.414	1.19607859274
0.000701	1.404	1.18860590609
0.000702	1.4	1.16961532138
0.000703	1.402	1.17149306443
0.000704	1.396	1.17097566157
0.000705	1.392	1.15686472848
0.000706	1.382	1.14196147045
0.000707	1.386	1.15108818081
0.000708	1.384	1.16298925188
0.000709	1.39	1.16871724553
0.00071	1.38	1.15394973894
0.000711	1.38	1.16086174887
0.000712	1.376	1.16388315565
0.000713	1.382	1.16964781024
0.000714	1.376	1.17073652032
0.000715	1.374	1.16194836374
0.000716	1.366	1.15240791389
0.000717	1.382	1.16793664212
0.000718	1.368	1.15610380157
0.000719	1.37	1.1649463507
0.00072	1.362	1.16574268173
0.000721	1.356	1.16673218864
0.000722	1.362	1.16745706559
0.000723	1.36	1.16378692208
0.000724	1.344	1.15311057579
0.000725	1.346	1.158569808
0.000726	1.35	1.16081867662
0.000727	1.35	1.15563835173
0.000728	1.346	1.15684225372
0.000729	1.352	1.14895430719
0.00073	1.356	1.1424815097
0.000731	1.356	1.13721765727
0.000732	1.354	1.15787909559
0.000733	1.344	1.14789546562
0.000734	1.348	1.14319552133
0.000735	1.348	1.14144469862
0.000736	1.348	1.14144469862
0.000737	1.346	1.12884188441
0.000738	1.352	1.11718216957
0.000739	1.344	1.1214561962
0.00074	1.346	1.10918168034
0.000741	1.332	1.10895265904
0.000742	1.332	1.10171502667
0.000743	1.338	1.10442564259
0.000744	1.33	1.10864782506
0.000745	1.316	1.11001981964
0.000746	1.31	1.1053958567
0.000747	1.296	1.10289800072
0.000748	1.3	1.10181668167
0.000749	1.29	1.08899035808
0.00075	1.294	1.10795487273
0.000751	1.294	1.10433871616
0.000752	1.288	1.09410054383
0.000753	1.284	1.08965315583
0.000754	1.282	1.08188539134
0.000755	1.272	1.08167277862
0.000756	1.266	1.07296039069
0.000757	1.262	1.07580481501
0.000758	1.254	1.07957584263
0.000759	1.236	1.07531576758
0.00076	1.22	1.06752049161
0.000761	1.212	1.05785443233
0.000762	1.206	1.05050654448
0.000763	1.208	1.05486302428
0.000764	1.224	1.05727196123
0.000765	1.236	1.06033202347
0.000766	1.224	1.061048538
0.000767	1.23	1.06259117256
0.000768	1.222	1.05674784126
0.000769	1.212	1.04644923432
0.00077	1.208	1.04915966373
0.000771	1.21	1.05351791632
0.000772	1.204	1.06319518434
0.000773	1.198	1.05583900288
0.000774	1.194	1.06224479288
0.000775	1.194	1.06224479288
0.000776	1.196	1.05526489565
0.000777	1.204	1.04421453734
0.000778	1.186	1.03701687547
0.000779	1.186	1.03701687547
0.00078	1.18	1.02156742313
0.000781	1.188	1.02403906175
0.000782	1.186	1.03315245729
0.000783	1.184	1.04409961211
0.000784	1.164	1.03397485463
0.000785	1.166	1.03462263652
0.000786	1.168	1.04296500421
0.000787	1.152	1.02999805825
0.000788	1.15	1.03706316105
0.000789	1.138	1.02711051012
0.00079	1.134	1.02374020142
0.000791	1.128	1.02743174956
0.000792	1.122	1.03301306865
0.000793	1.118	1.0198411641
0.000794	1.12	1.01666120217
0.000795	1.13	1.02815368501
0.000796	1.13	1.01838106817
0.000797	1.128	1.03518887166
0.000798	1.12	1.03807514179
0.000799	1.108	1.03166661282
0.0008	1.1	1.02859126965
0.000801	1.108	1.03360340557
0.000802	1.108	1.02388280579
0.000803	1.11	1.01680873324
0.000804	1.102	1.01172921278
0.000805	1.1	1.00895986045
0.000806	1.11	1.01286721736
0.000807	1.108	1.01406903118
0.000808	1.106	1.00735495234
0.000809	1.09	0.992924971989
0.00081	1.088	0.992096769474
0.000811	1.084	0.986379237413
0.000812	1.086	0.997298350545
0.000813	1.078	0.995949797932
0.000814	1.088	1.00212574061
0.000815	1.09	1.00493780902
0.000816	1.08	0.99679486355
0.000817	1.078	1.00195608686
0.000818	1.076	1.00708688801
0.000819	1.07	0.996544028129
0.00082	1.08	1.00079968026
0.000821	1.08	1.01469207152
0.000822	1.084	1.00843641346
0.000823	1.072	1.01134366068
0.000824	1.06	1.00419121685
0.000825	1.06	1.00019998
0.000826	1.072	1.00140701016
0.000827	1.066	1.00082166244
0.000828	1.064	1.00394422156
0.000829	1.064	1.0079206318
0.00083	1.056	1.00442222198
0.000831	1.056	1.00043190673
0.000832	1.052	0.996642363137
0.000833	1.058	1.00729141761
0.000834	1.05	0.999749968742
0.000835	1.036	0.995341147547
0.000836	1.036	0.997348484733
0.000837	1.036	1.00732517094
0.000838	1.04	1.00518654985
0.000839	1.028	1.01351665009
0.00084	1.018	1.00283398427
0.000841	1.02	1.00975244491
0.000842	1.02	0.999799979996
0.000843	1.018	1.00083764917
0.000844	1.006	0.994969346261
0.000845	1.008	0.993949696916
0.000846	1.002	0.990957113098
0.000847	0.976	0.977457927483
0.000848	0.966	0.967907020328
0.000849	0.966	0.961688099126
0.00085	0.976	0.960949530412
0.000851	0.982	0.95795406988
0.000852	0.984	0.963194684371
0.000853	0.978	0.966186317436
0.000854	0.976	0.973357077336
0.000855	0.97	0.972162537851
0.000856	0.96	0.970772887961
0.000857	0.954	0.969476147205
0.000858	0.954	0.97153692673
0.000859	0.956	0.966469865024
0.00086	0.936	0.954936647113
0.000861	0.946	0.950307318713
0.000862	0.952	0.951680618695
0.000863	0.956	0.94766238714
0.000864	0.954	0.944396103338
0.000865	0.958	0.948807672819
0.000866	0.958	0.953014165687
0.000867	0.952	0.94535495979
0.000868	0.954	0.950728142005
0.000869	0.948	0.951470440949
0.00087	0.948	0.951470440949
0.000871	0.944	0.949138556798
0.000872	0.942	0.950071576251
0.000873	0.936	0.944406692056
0.000874	0.938	0.943480789418
0.000875	0.928	0.933175224703
0.000876	0.926	0.936228604562
0.000877	0.924	0.937136062693
0.000878	0.926	0.938362403339
0.000879	0.924	0.941394709992
0.00088	0.916	0.93645288189
0.000881	0.918	0.94619025571
0.000882	0.914	0.939470063387
0.000883	0.902	0.940423308941
0.000884	0.908	0.944211840637
0.000885	0.908	0.944211840637
0.000886	0.908	0.954743944731
0.000887	0.906	0.959772889803
0.000888	0.906	0.957686796401
0.000889	0.906	0.957686796401
0.00089	0.904	0.948042193154
0.000891	0.896	0.947197972971
0.000892	0.898	0.952678329763
0.000893	0.894	0.945919658322
0.000894	0.894	0.950138937209
0.000895	0.898	0.946359339786
0.000896	0.888	0.948396541537
0.000897	0.884	0.947915608058
0.000898	0.884	0.956317938763
0.000899	0.88	0.955824251628
0.0009	0.87	0.953467356547
0.000901	0.874	0.95190545749
0.000902	0.87	0.945039681707
0.000903	0.874	0.943463830785
0.000904	0.876	0.944787806865
0.000905	0.872	0.942133748467
0.000906	0.876	0.944787806865
0.000907	0.88	0.949526197638
0.000908	0.878	0.958705377058
0.000909	0.876	0.953217708606
0.00091	0.878	0.958705377058
0.000911	0.866	0.955009947592
0.000912	0.864	0.953679191343
0.000913	0.858	0.945429003151
0.000914	0.846	0.930743788591
0.000915	0.844	0.929335246292
0.000916	0.842	0.923599480294
0.000917	0.838	0.920736661592
0.000918	0.838	0.91638201641
0.000919	0.82	0.898665677546
0.00092	0.808	0.898407479933
0.000921	0.806	0.892392290419
0.000922	0.812	0.892555880604
0.000923	0.81	0.895488693396
0.000924	0.814	0.900779662293
0.000925	0.81	0.902164064902
0.000926	0.808	0.902848824555
0.000927	0.806	0.89686342327
0.000928	0.806	0.899090651714
0.000929	0.798	0.895095525628
0.00093	0.788	0.896133918564
0.000931	0.794	0.896417313532
0.000932	0.792	0.888108101528
0.000933	0.782	0.884576734942
0.000934	0.776	0.881943308836
0.000935	0.776	0.884208120297
0.000936	0.774	0.88256671136
0.000937	0.766	0.864432761989
0.000938	0.77	0.863191751582
0.000939	0.778	0.872190346197
0.00094	0.778	0.860648592632
0.000941	0.768	0.859171694133
0.000942	0.768	0.868433071687
0.000943	0.754	0.861094652172
0.000944	0.75	0.855277732669
0.000945	0.752	0.861682075942
0.000946	0.752	0.873210169432
0.000947	0.756	0.869749389192
0.000948	0.756	0.860502178963
0.000949	0.742	0.852898587172
0.00095	0.748	0.8535197713
0.000951	0.748	0.851173307852
0.000952	0.75	0.8599418585
0.000953	0.746	0.858768886255
0.000954	0.738	0.851678343038
0.000955	0.744	0.857008751414
0.000956	0.742	0.850550410029
0.000957	0.736	0.854578258558
0.000958	0.73	0.842080756222
0.000959	0.732	0.855672834675
0.00096	0.728	0.842624471517
0.000961	0.732	0.841531936411
0.000962	0.736	0.842795348824
0.000963	0.738	0.844604049244
0.000964	0.738	0.839854749347
0.000965	0.736	0.847528170623
0.000966	0.742	0.859904645877
0.000967	0.74	0.862786184405
0.000968	0.74	0.865101150155
0.000969	0.734	0.855128060585
0.00097	0.732	0.858006992978
0.000971	0.726	0.85259838142
0.000972	0.724	0.855467123857
0.000973	0.722	0.853648639664
0.000974	0.718	0.849985882236
0.000975	0.724	0.850778467052
0.000976	0.72	0.849470423264
0.000977	0.732	0.850985311272
0.000978	0.726	0.838405629752
0.000979	0.72	0.84
0.00098	0.712	0.842054630057
0.000981	0.71	0.844926032266
0.000982	0.71	0.844926032266
0.000983	0.71	0.847289796941
0.000984	0.704	0.848754381432
0.000985	0.702	0.849232594758
0.000986	0.696	0.857661938062
0.000987	0.69	0.863655023722
0.000988	0.684	0.862637815077
0.000989	0.686	0.864525303273
0.00099	0.682	0.860741540766
0.000991	0.684	0.862637815077
0.000992	0.674	0.85540867426
0.000993	0.68	0.858836422143
0.000994	0.672	0.848773232377
0.000995	0.664	0.843269826331
0.000996	0.664	0.845638220517
0.000997	0.668	0.849574010902
0.000998	0.67	0.842080756222
0.000999	0.672	0.841674521415
0.001	0.67	0.837317144217
0.001001	0.672	0.83690859716
0.001002	0.67	0.839702328209
0.001003	0.662	0.829310557029
0.001004	0.67	0.837317144217
0.001005	0.67	0.834925146345
0.001006	0.674	0.841263335704
0.001007	0.67	0.830120473184
0.001008	0.67	0.832526275862
0.001009	0.672	0.83690859716
0.00101	0.668	0.842482047286
0.001011	0.662	0.83890166289
0.001012	0.666	0.840502230812
0.001013	0.666	0.840502230812
0.001014	0.666	0.830929599906
0.001015	0.67	0.834925146345
0.001016	0.664	0.824077666243
0.001017	0.66	0.824863625092
0.001018	0.658	0.820387713219
0.001019	0.654	0.811347028096
0.00102	0.654	0.818708739418
0.001021	0.648	0.807524612628
0.001022	0.646	0.800427385838
0.001023	0.644	0.783111741707
0.001024	0.638	0.779073809084
0.001025	0.636	0.779425429403
0.001026	0.64	0.781280999385
0.001027	0.642	0.786025444881
0.001028	0.632	0.777544854012
0.001029	0.634	0.779771761479
0.00103	0.634	0.772038859126
0.001031	0.63	0.775306391048
0.001032	0.632	0.780112812355
0.001033	0.618	0.784905089804
0.001034	0.618	0.789984809981
0.001035	0.624	0.794118379085
0.001036	0.62	0.782048591841
0.001037	0.612	0.775535943719
0.001038	0.61	0.780960946527
0.001039	0.614	0.788038070146
0.00104	0.612	0.788324806155
0.001041	0.602	0.7769144097
0.001042	0.608	0.768333261027
0.001043	0.606	0.776378773538
0.001044	0.608	0.778675799033
0.001045	0.602	0.77433584445
0.001046	0.606	0.784068874526
0.001047	0.602	0.78714420534
0.001048	0.604	0.779220122943
0.001049	0.604	0.779220122943
0.00105	0.6	0.777174369109
0.001051	0.602	0.77174866375
0.001052	0.594	0.762341130991
0.001053	0.592	0.762585077221
0.001054	0.586	0.763285005748
0.001055	0.584	0.763507694788
0.001056	0.584	0.766122705577
0.001057	0.576	0.764345471629
0.001058	0.58	0.769155380921
0.001059	0.574	0.764541692781
0.00106	0.572	0.756846087392
0.001061	0.568	0.754570076269
0.001062	0.57	0.757033684852
0.001063	0.58	0.761314652427
0.001064	0.578	0.761522159888
0.001065	0.572	0.764732633016
0.001066	0.564	0.752265910433
0.001067	0.556	0.744891938472
0.001068	0.564	0.744247270737
0.001069	0.564	0.741555122698
0.00107	0.56	0.74188947964
0.001071	0.564	0.746929715569
0.001072	0.562	0.749770631593
0.001073	0.562	0.747098387095
0.001074	0.556	0.739502535493
0.001075	0.552	0.731639255371
0.001076	0.56	0.728285658241
0.001077	0.568	0.743892465347
0.001078	0.566	0.741379794707
0.001079	0.564	0.744247270737
0.00108	0.554	0.736942331529
0.001081	0.552	0.734367755283
0.001082	0.552	0.734367755283
0.001083	0.552	0.737086155073
0.001084	0.55	0.745318723769
0.001085	0.55	0.745318723769
0.001086	0.55	0.745318723769
0.001087	0.554	0.74771919863
0.001088	0.552	0.747860949642
0.001089	0.556	0.747572070104
0.00109	0.552	0.742493097611
0.001091	0.55	0.750666370633
0.001092	0.55	0.750666370633
0.001093	0.552	0.75319054694
0.001094	0.556	0.755555424837
0.001095	0.556	0.752903712303
0.001096	0.546	0.742888955363
0.001097	0.544	0.743010094144
0.001098	0.542	0.740429605027
0.001099	0.534	0.735420967882
0.0011	0.532	0.727307362812
0.001101	0.526	0.7220277003
0.001102	0.524	0.7220969464
0.001103	0.524	0.727615282962
0.001104	0.522	0.727678500438
0.001105	0.524	0.727615282962
0.001106	0.52	0.722218803411
0.001107	0.522	0.71938584918
0.001108	0.514	0.714005602219
0.001109	0.502	0.711333958138
0.00111	0.504	0.711325523231
0.001111	0.5	0.711336769751
0.001112	0.488	0.69703371511
0.001113	0.486	0.699859985997
0.001114	0.49	0.699928567784
0.001115	0.494	0.699974285242
0.001116	0.502	0.702848490074
0.001117	0.51	0.708449010162
0.001118	0.508	0.708474417322
0.001119	0.508	0.705645803502
0.00112	0.506	0.702825725198
0.001121	0.506	0.699974285242
0.001122	0.506	0.699974285242
0.001123	0.502	0.697134133435
0.001124	0.502	0.697134133435
0.001125	0.5	0.7
0.001126	0.498	0.705688316468
0.001127	0.494	0.69711118195
0.001128	0.49	0.685492523665
0.001129	0.492	0.688430098122
0.00113	0.484	0.68537872742
0.001131	0.482	0.685329118016
0.001132	0.484	0.68537872742
0.001133	0.488	0.694158483345
0.001134	0.488	0.69127129262
0.001135	0.482	0.682404572083
0.001136	0.48	0.691086101727
0.001137	0.472	0.690808222302
0.001138	0.466	0.678854918226
0.001139	0.47	0.676091709755
0.00114	0.466	0.672936846963
0.001141	0.462	0.672722825538
0.001142	0.464	0.672832817273
0.001143	0.462	0.669743234382
0.001144	0.464	0.669853715374
0.001145	0.472	0.682067445345
0.001146	0.47	0.681982404465
0.001147	0.47	0.684908753047
0.001148	0.47	0.673127031102
0.001149	0.47	0.673127031102
0.00115	0.464	0.663855405943
0.001151	0.464	0.672832817273
0.001152	0.47	0.673127031102
0.001153	0.468	0.670056714018
0.001154	0.468	0.673034917371
0.001155	0.462	0.666750328084
0.001156	0.466	0.675902359812
0.001157	0.458	0.666510314999
0.001158	0.456	0.663373198132
0.001159	0.458	0.669504294236
0.00116	0.464	0.687534726396
0.001161	0.462	0.681583450503
0.001162	0.454	0.678147476586
0.001163	0.444	0.67443606072
0.001164	0.444	0.67146407201
0.001165	0.446	0.665645551326
0.001166	0.444	0.668478870272
0.001167	0.446	0.668643402719
0.001168	0.448	0.671785680109
0.001169	0.446	0.665645551326
0.00117	0.444	0.66246811244
0.001171	0.446	0.668643402719
0.001172	0.448	0.668801913873
0.001173	0.444	0.665480277694
0.001174	0.444	0.665480277694
0.001175	0.446	0.677557377644
0.001176	0.448	0.668801913873
0.001177	0.438	0.661933531406
0.001178	0.442	0.671294272283
0.001179	0.438	0.667949099857
0.00118	0.436	0.667760436085
0.001181	0.432	0.667364967615
0.001182	0.426	0.666726330663
0.001183	0.422	0.663261637666
0.001184	0.424	0.666501312827
0.001185	0.426	0.663719820406
0.001186	0.42	0.66
0.001187	0.42	0.656962708226
0.001188	0.424	0.666501312827
0.001189	0.42	0.669029147347
0.00119	0.416	0.665540381945
0.001191	0.418	0.668786961595
0.001192	0.416	0.665540381945
0.001193	0.41	0.658710862215
0.001194	0.412	0.662009063382
0.001195	0.41	0.661740130263
0.001196	0.412	0.668023951666
0.001197	0.408	0.667484831288
0.001198	0.41	0.667757440992
0.001199	0.406	0.66720611508
0.0012	0.41	0.667757440992
0.001201	0.41	0.667757440992
0.001202	0.414	0.668284370609
0.001203	0.414	0.668284370609
0.001204	0.414	0.668284370609
0.001205	0.408	0.664481752947
0.001206	0.412	0.662009063382
0.001207	0.412	0.658981031593
0.001208	0.408	0.655389960253
0.001209	0.4	0.651152823844
0.00121	0.398	0.653908250445
0.001211	0.406	0.661183786855
0.001212	0.406	0.661183786855
0.001213	0.406	0.655106098277
0.001214	0.404	0.654816004691
0.001215	0.406	0.658151958137
0.001216	0.41	0.658710862215
0.001217	0.41	0.655667598711
0.001218	0.408	0.655389960253
0.001219	0.402	0.648379518492
0.00122	0.398	0.63529205882
0.001221	0.392	0.624768757221
0.001222	0.388	0.624064099272
0.001223	0.384	0.623332976827
0.001224	0.384	0.626533319146
0.001225	0.382	0.626159724032
0.001226	0.38	0.625779513886
0.001227	0.38	0.625779513886
0.001228	0.382	0.626159724032
0.001229	0.38	0.625779513886
0.00123	0.382	0.619738654596
0.001231	0.384	0.620116118159
0.001232	0.378	0.618963649983
0.001233	0.376	0.608788961792
0.001234	0.38	0.609590026165
0.001235	0.38	0.619354502688
0.001236	0.378	0.618963649983
0.001237	0.378	0.618963649983
0.001238	0.374	0.614917880696
0.001239	0.364	0.609511279633
0.00124	0.36	0.598665181884
0.001241	0.36	0.598665181884
0.001242	0.36	0.608604962188
0.001243	0.362	0.605768932845
0.001244	0.358	0.601528054209
0.001245	0.354	0.600569729507
0.001246	0.358	0.604843781484
0.001247	0.354	0.603890718591
0.001248	0.356	0.604370747141
0.001249	0.354	0.590494707851
0.00125	0.352	0.583177502995
0.001251	0.35	0.586088730484
0.001252	0.35	0.586088730484
0.001253	0.35	0.582666285278
0.001254	0.352	0.583177502995
0.001255	0.35	0.582666285278
0.001256	0.352	0.586596965556
0.001257	0.344	0.574163739712
0.001258	0.342	0.577092713522
0.001259	0.344	0.57763656394
0.00126	0.346	0.58162187029
0.001261	0.348	0.582147747569
0.001262	0.35	0.586088730484
0.001263	0.344	0.584520316157
0.001264	0.342	0.583982876461
0.001265	0.344	0.587931968854
0.001266	0.344	0.584520316157
0.001267	0.342	0.583982876461
0.001268	0.348	0.588978777207
0.001269	0.346	0.585050425177
0.00127	0.348	0.595731483136
0.001271	0.35	0.596238207431
0.001272	0.354	0.590494707851
0.001273	0.354	0.590494707851
0.001274	0.354	0.590494707851
0.001275	0.356	0.594360160172
0.001276	0.358	0.601528054209
0.001277	0.364	0.602912929037
0.001278	0.362	0.599129368334
0.001279	0.362	0.599129368334
0.00128	0.36	0.598665181884
0.001281	0.358	0.594841155268
0.001282	0.356	0.594360160172
0.001283	0.352	0.58999661016
0.001284	0.346	0.591847953448
0.001285	0.348	0.592364752496
0.001286	0.35	0.592874354311
0.001287	0.354	0.593872040089
0.001288	0.352	0.593376777436
0.001289	0.348	0.588978777207
0.00129	0.342	0.583982876461
0.001291	0.336	0.578881680484
0.001292	0.34	0.583438085833
0.001293	0.34	0.583438085833
0.001294	0.338	0.582885923659
0.001295	0.34	0.583438085833
0.001296	0.342	0.583982876461
0.001297	0.344	0.591323938294
0.001298	0.346	0.591847953448
0.001299	0.34	0.586856030045
0.0013	0.34	0.586856030045
0.001301	0.338	0.586307086773
0.001302	0.332	0.574261264583
0.001303	0.332	0.574261264583
0.001304	0.332	0.574261264583
0.001305	0.334	0.578311334836
0.001306	0.334	0.578311334836
0.001307	0.334	0.578311334836
0.001308	0.33	0.58060313468
0.001309	0.33	0.584037670018
0.00131	0.328	0.576555287895
0.001311	0.328	0.580013792939
0.001312	0.334	0.58175940044
0.001313	0.326	0.57941694832
0.001314	0.332	0.591418633457
0.001315	0.33	0.590846849869
0.001316	0.332	0.594790719497
0.001317	0.328	0.593646359376
0.001318	0.324	0.589087429844
0.001319	0.324	0.589087429844
0.00132	0.32	0.584465567848
0.001321	0.322	0.585077772608
0.001322	0.324	0.585682507849
0.001323	0.322	0.581649378922
0.001324	0.322	0.588486193551
0.001325	0.322	0.5918749868
0.001326	0.322	0.588486193551
0.001327	0.32	0.587877538268
0.001328	0.322	0.5918749868
0.001329	0.32	0.591269819964
0.00133	0.316	0.590037286957
0.001331	0.318	0.590657261024
0.001332	0.32	0.594642749893
0.001333	0.318	0.594033669079
0.001334	0.318	0.594033669079
0.001335	0.316	0.590037286957
0.001336	0.318	0.587261440927
0.001337	0.314	0.582583899537
0.001338	0.314	0.582583899537
0.001339	0.312	0.571538275184
0.00134	0.306	0.569529630485
0.001341	0.308	0.573703756306
0.001342	0.304	0.568844442708
0.001343	0.3	0.563914887195
0.001344	0.3	0.560357029045
0.001345	0.3	0.560357029045
0.001346	0.294	0.550966423659
0.001347	0.288	0.555928052899
0.001348	0.29	0.556686626389
0.001349	0.3	0.567450438364
0.00135	0.298	0.563201562498
0.001351	0.294	0.561750834445
0.001352	0.296	0.562480221875
0.001353	0.29	0.556686626389
0.001354	0.298	0.559639169465
0.001355	0.292	0.5538375213
0.001356	0.296	0.558913231191
0.001357	0.298	0.563201562498
0.001358	0.298	0.559639169465
0.001359	0.292	0.557436991955
0.00136	0.292	0.557436991955
0.001361	0.294	0.5581791827
0.001362	0.292	0.557436991955
0.001363	0.286	0.547908751527
0.001364	0.28	0.541848687366
0.001365	0.276	0.536492311222
0.001366	0.278	0.548375783565
0.001367	0.278	0.552010869458
0.001368	0.276	0.551202322201
0.001369	0.276	0.551202322201
0.00137	0.278	0.548375783565
0.001371	0.274	0.546739426052
0.001372	0.272	0.545908417228
0.001373	0.274	0.546739426052
0.001374	0.272	0.549559823859
0.001375	0.274	0.550385319572
0.001376	0.276	0.551202322201
0.001377	0.274	0.550385319572
0.001378	0.274	0.550385319572
0.001379	0.27	0.548725796733
0.00138	0.274	0.550385319572
0.001381	0.276	0.551202322201
0.001382	0.276	0.54756186865
0.001383	0.278	0.544716439994
0.001384	0.276	0.540207367591
0.001385	0.28	0.541848687366
0.001386	0.28	0.545527267879
0.001387	0.278	0.544716439994
0.001388	0.272	0.542232422491
0.001389	0.27	0.541387107346
0.00139	0.272	0.549559823859
0.001391	0.272	0.549559823859
0.001392	0.274	0.546739426052
0.001393	0.272	0.542232422491
0.001394	0.268	0.540533070219
0.001395	0.266	0.543363598339
0.001396	0.268	0.54422054353
0.001397	0.264	0.538798663695
0.001398	0.266	0.535951490342
0.001399	0.268	0.536820267874
0.0014	0.264	0.535073826682
0.001401	0.26	0.537028863284
0.001402	0.262	0.537918209396
0.001403	0.26	0.540740233384
0.001404	0.256	0.546318588371
0.001405	0.254	0.545420938359
0.001406	0.25	0.536190264738
0.001407	0.248	0.535253211107
0.001408	0.252	0.537118236518
0.001409	0.25	0.536190264738
0.00141	0.25	0.532447180479
0.001411	0.248	0.527727202255
0.001412	0.25	0.536190264738
0.001413	0.254	0.545420938359
0.001414	0.254	0.545420938359
0.001415	0.248	0.53150352774
0.001416	0.248	0.53150352774
0.001417	0.24	0.52
0.001418	0.238	0.518995183022
0.001419	0.238	0.518995183022
0.00142	0.24	0.516139516023
0.001421	0.24	0.516139516023
0.001422	0.242	0.517142146803
0.001423	0.242	0.517142146803
0.001424	0.238	0.515127168765
0.001425	0.234	0.513073094208
0.001426	0.24	0.523832034148
0.001427	0.232	0.508110224262
0.001428	0.228	0.505980236768
0.001429	0.224	0.499823969013
0.00143	0.224	0.499823969013
0.001431	0.224	0.499823969013
0.001432	0.226	0.500923147798
0.001433	0.224	0.483553513068
0.001434	0.224	0.483553513068
0.001435	0.222	0.478242616252
0.001436	0.224	0.479399624531
0.001437	0.222	0.478242616252
0.001438	0.228	0.48581477952
0.001439	0.228	0.49397975667
0.00144	0.23	0.499099188539
0.001441	0.23	0.499099188539
0.001442	0.23	0.499099188539
0.001443	0.232	0.504158705171
0.001444	0.234	0.509160092702
0.001445	0.232	0.504158705171
0.001446	0.232	0.512031249046
0.001447	0.234	0.513073094208
0.001448	0.234	0.513073094208
0.001449	0.228	0.502011952049
0.00145	0.23	0.503090449124
0.001451	0.226	0.496914479564
0.001452	0.232	0.488032785784
0.001453	0.234	0.493197729111
0.001454	0.234	0.493197729111
0.001455	0.234	0.493197729111
0.001456	0.236	0.494271180629
0.001457	0.234	0.493197729111
0.001458	0.236	0.494271180629
0.001459	0.234	0.485019587233
0.00146	0.234	0.485019587233
0.001461	0.232	0.479766609926
0.001462	0.23	0.482804308183
0.001463	0.23	0.482804308183
0.001464	0.232	0.483917348315
0.001465	0.228	0.481680391961
0.001466	0.228	0.489914278216
0.001467	0.222	0.4865346853
0.001468	0.224	0.495806413835
0.001469	0.222	0.494687780322
0.00147	0.222	0.494687780322
0.001471	0.22	0.49355850717
0.001472	0.214	0.49010611096
0.001473	0.216	0.491267747771
0.001474	0.214	0.49010611096
0.001475	0.216	0.491267747771
0.001476	0.216	0.491267747771
0.001477	0.212	0.49300709934
0.001478	0.21	0.491833305094
0.001479	0.21	0.491833305094
0.00148	0.214	0.502199163679
0.001481	0.216	0.503332891832
0.001482	0.218	0.504456142791
0.001483	0.214	0.502199163679
0.001484	0.212	0.501054887213
0.001485	0.212	0.501054887213
0.001486	0.21	0.499899989998
0.001487	0.206	0.493522035982
0.001488	0.206	0.493522035982
0.001489	0.208	0.49470799468
0.00149	0.21	0.499899989998
0.001491	0.21	0.499899989998
0.001492	0.206	0.497558036816
0.001493	0.198	0.492743340899
0.001494	0.198	0.492743340899
0.001495	0.194	0.490269313745
0.001496	0.196	0.487425891803
0.001497	0.196	0.487425891803
0.001498	0.196	0.487425891803
0.001499	0.196	0.487425891803
0.0015	0.192	0.480766055374
0.001501	0.196	0.483305286543
0.001502	0.194	0.48204149199
0.001503	0.192	0.480766055374
0.001504	0.19	0.479478883789
0.001505	0.188	0.478179882471
0.001506	0.186	0.472656323347
0.001507	0.184	0.471321546293
0.001508	0.184	0.471321546293
0.001509	0.184	0.462756955647
0.00151	0.188	0.465463210147
0.001511	0.19	0.466797600679
0.001512	0.188	0.452389212957
0.001513	0.19	0.471062628533
0.001514	0.19	0.471062628533
0.001515	0.194	0.473670771739
0.001516	0.19	0.471062628533
0.001517	0.192	0.472372734184
0.001518	0.194	0.48204149199
0.001519	0.194	0.48204149199
0.00152	0.196	0.483305286543
0.001521	0.196	0.483305286543
0.001522	0.192	0.476587872275
0.001523	0.192	0.480766055374
0.001524	0.194	0.486172808783
0.001525	0.196	0.487425891803
0.001526	0.192	0.476587872275
0.001527	0.188	0.473978902484
0.001528	0.19	0.471062628533
0.001529	0.188	0.465463210147
0.00153	0.188	0.465463210147
0.001531	0.19	0.466797600679
0.001532	0.184	0.458414659451
0.001533	0.18	0.455631429996
0.001534	0.178	0.454220210911
0.001535	0.178	0.454220210911
0.001536	0.178	0.458602224155
0.001537	0.176	0.46154523072
0.001538	0.176	0.46154523072
0.001539	0.176	0.46154523072
0.00154	0.176	0.46154523072
0.001541	0.176	0.46154523072
0.001542	0.176	0.46154523072
0.001543	0.18	0.46432747065
0.001544	0.18	0.46432747065
0.001545	0.178	0.462942761041
0.001546	0.176	0.46154523072
0.001547	0.174	0.45576748458
0.001548	0.176	0.46154523072
0.001549	0.174	0.460134762868
0.00155	0.172	0.458711238144
0.001551	0.174	0.464460977909
0.001552	0.174	0.464460977909
0.001553	0.174	0.464460977909
0.001554	0.172	0.463050753158
0.001555	0.172	0.463050753158
0.001556	0.168	0.460191264585
0.001557	0.166	0.454361089883
0.001558	0.168	0.455824527642
0.001559	0.166	0.454361089883
0.00156	0.164	0.448446206361
0.001561	0.166	0.454361089883
0.001562	0.164	0.448446206361
0.001563	0.164	0.448446206361
0.001564	0.168	0.455824527642
0.001565	0.17	0.457274534607
0.001566	0.174	0.460134762868
0.001567	0.172	0.458711238144
0.001568	0.17	0.457274534607
0.001569	0.17	0.457274534607
0.00157	0.168	0.455824527642
0.001571	0.164	0.452884091131
0.001572	0.164	0.452884091131
0.001573	0.164	0.452884091131
0.001574	0.16	0.445421149026
0.001575	0.156	0.442339236333
0.001576	0.156	0.442339236333
0.001577	0.15	0.437607129741
0.001578	0.15	0.437607129741
0.001579	0.148	0.42201421777
0.00158	0.15	0.423674403286
0.001581	0.15	0.423674403286
0.001582	0.154	0.431606302086
0.001583	0.154	0.431606302086
0.001584	0.156	0.43320203139
0.001585	0.154	0.42223690033
0.001586	0.156	0.423867903951
0.001587	0.15	0.414125584817
0.001588	0.15	0.414125584817
0.001589	0.15	0.414125584817
0.00159	0.15	0.414125584817
0.001591	0.148	0.412426963231
0.001592	0.14	0.395474398666
0.001593	0.138	0.388530565078
0.001594	0.14	0.390384425919
0.001595	0.138	0.383348405501
0.001596	0.138	0.383348405501
0.001597	0.14	0.395474398666
0.001598	0.14	0.395474398666
0.001599	0.138	0.393644509678
0.0016	0.138	0.398692864245
0.001601	0.138	0.398692864245
0.001602	0.138	0.398692864245
0.001603	0.14	0.405462698654
0.001604	0.14	0.405462698654
0.001605	0.136	0.396867736154
0.001606	0.14	0.405462698654
0.001607	0.138	0.418277419902
0.001608	0.138	0.418277419902
0.001609	0.138	0.418277419902
0.00161	0.138	0.418277419902
0.001611	0.138	0.418277419902
0.001612	0.132	0.398216021777
0.001613	0.134	0.400054996219
0.001614	0.136	0.401875602643
0.001615	0.13	0.396358423652
0.001616	0.13	0.396358423652
0.001617	0.132	0.398216021777
0.001618	0.13	0.39127995093
0.001619	0.128	0.389378992756
0.00162	0.124	0.385517833569
0.001621	0.122	0.383557036176
0.001622	0.122	0.383557036176
0.001623	0.124	0.385517833569
0.001624	0.124	0.385517833569
0.001625	0.122	0.378306753839
0.001626	0.118	0.37426728417
0.001627	0.12	0.381575680567
0.001628	0.118	0.379573444804
0.001629	0.118	0.379573444804
0.00163	0.116	0.377549996689
0.001631	0.116	0.377549996689
0.001632	0.116	0.377549996689
0.001633	0.12	0.381575680567
0.001634	0.122	0.383557036176
0.001635	0.122	0.383557036176
0.001636	0.122	0.383557036176
0.001637	0.124	0.385517833569
0.001638	0.124	0.385517833569
0.001639	0.128	0.389378992756
0.00164	0.128	0.389378992756
0.001641	0.128	0.378967017034
0.001642	0.128	0.373652244741
0.001643	0.132	0.393161544406
0.001644	0.13	0.39127995093
0.001645	0.13	0.39127995093
0.001646	0.132	0.393161544406
0.001647	0.128	0.389378992756
0.001648	0.128	0.389378992756
0.001649	0.124	0.385517833569
0.00165	0.122	0.383557036176
0.001651	0.122	0.383557036176
0.001652	0.122	0.383557036176
0.001653	0.126	0.387458384862
0.001654	0.126	0.387458384862
0.001655	0.124	0.385517833569
0.001656	0.124	0.385517833569
0.001657	0.126	0.387458384862
0.001658	0.126	0.387458384862
0.001659	0.124	0.385517833569
0.00166	0.122	0.378306753839
0.001661	0.12	0.376297754445
0.001662	0.12	0.376297754445
0.001663	0.12	0.376297754445
0.001664	0.12	0.376297754445
0.001665	0.118	0.37426728417
0.001666	0.118	0.37426728417
0.001667	0.114	0.370140513859
0.001668	0.114	0.370140513859
0.001669	0.114	0.370140513859
0.00167	0.116	0.372214991638
0.001671	0.116	0.372214991638
0.001672	0.112	0.368043475693
0.001673	0.11	0.365923489271
0.001674	0.108	0.363780153389
0.001675	0.108	0.363780153389
0.001676	0.11	0.365923489271
0.001677	0.108	0.352613102422
0.001678	0.108	0.352613102422
0.001679	0.108	0.352613102422
0.00168	0.108	0.352613102422
0.001681	0.106	0.35037693988
0.001682	0.106	0.35037693988
0.001683	0.108	0.352613102422
0.001684	0.108	0.352613102422
0.001685	0.112	0.357009803787
0.001686	0.112	0.357009803787
0.001687	0.11	0.354823899984
0.001688	0.108	0.352613102422
0.001689	0.11	0.360416425819
0.00169	0.11	0.360416425819
0.001691	0.11	0.360416425819
0.001692	0.11	0.360416425819
0.001693	0.11	0.360416425819
0.001694	0.11	0.365923489271
0.001695	0.11	0.365923489271
0.001696	0.108	0.363780153389
0.001697	0.108	0.363780153389
0.001698	0.106	0.361613052862
0.001699	0.108	0.369237051229
0.0017	0.106	0.367102165616
0.001701	0.108	0.369237051229
0.001702	0.108	0.369237051229
0.001703	0.108	0.369237051229
0.001704	0.106	0.367102165616
0.001705	0.106	0.367102165616
0.001706	0.106	0.356039323671
0.001707	0.106	0.361613052862
0.001708	0.106	0.361613052862
0.001709	0.108	0.363780153389
0.00171	0.106	0.356039323671
0.001711	0.106	0.356039323671
0.001712	0.106	0.356039323671
0.001713	0.112	0.362568614196
0.001714	0.112	0.362568614196
0.001715	0.114	0.36469713462
0.001716	0.114	0.36469713462
0.001717	0.112	0.357009803787
0.001718	0.112	0.357009803787
0.001719	0.11	0.354823899984
0.00172	0.108	0.346894796732
0.001721	0.108	0.346894796732
0.001722	0.108	0.352613102422
0.001723	0.112	0.368043475693
0.001724	0.108	0.358240142921
0.001725	0.1	0.349284983931
0.001726	0.1	0.349284983931
0.001727	0.1	0.349284983931
0.001728	0.1	0.349284983931
0.001729	0.1	0.349284983931
0.00173	0.098	0.34116858003
0.001731	0.098	0.34116858003
0.001732	0.098	0.34116858003
0.001733	0.1	0.343511280746
0.001734	0.1	0.343511280746
0.001735	0.098	0.34116858003
0.001736	0.1	0.343511280746
0.001737	0.092	0.333970058538
0.001738	0.092	0.333970058538
0.001739	0.094	0.336398573124
0.00174	0.092	0.333970058538
0.001741	0.092	0.333970058538
0.001742	0.092	0.333970058538
0.001743	0.094	0.336398573124
0.001744	0.096	0.350405479409
0.001745	0.096	0.344650547657
0.001746	0.098	0.346981267506
0.001747	0.098	0.346981267506
0.001748	0.102	0.351562227778
0.001749	0.102	0.345826546118
0.00175	0.102	0.345826546118
0.001751	0.102	0.345826546118
0.001752	0.096	0.338797874846
0.001753	0.096	0.338797874846
0.001754	0.098	0.34116858003
0.001755	0.092	0.327926821105
0.001756	0.092	0.327926821105
0.001757	0.092	0.327926821105
0.001758	0.094	0.330399757869
0.001759	0.096	0.332842305003
0.00176	0.094	0.324289993678
0.001761	0.094	0.324289993678
0.001762	0.096	0.326778212248
0.001763	0.098	0.32923547804
0.001764	0.094	0.324289993678
0.001765	0.092	0.321770104267
0.001766	0.094	0.324289993678
0.001767	0.094	0.330399757869
0.001768	0.094	0.318062886864
0.001769	0.092	0.315493264587
0.00177	0.092	0.309088983951
0.001771	0.09	0.306431068921
0.001772	0.094	0.318062886864
0.001773	0.094	0.318062886864
0.001774	0.094	0.318062886864
0.001775	0.094	0.318062886864
0.001776	0.092	0.315493264587
0.001777	0.094	0.318062886864
0.001778	0.09	0.312889756943
0.001779	0.088	0.310251510875
0.00178	0.092	0.321770104267
0.001781	0.088	0.316632278835
0.001782	0.086	0.307577632477
0.001783	0.088	0.310251510875
0.001784	0.092	0.321770104267
0.001785	0.092	0.327926821105
0.001786	0.094	0.330399757869
0.001787	0.098	0.335255126732
0.001788	0.098	0.335255126732
0.001789	0.098	0.335255126732
0.00179	0.1	0.343511280746
0.001791	0.1	0.343511280746
0.001792	0.102	0.345826546118
0.001793	0.102	0.345826546118
0.001794	0.102	0.345826546118
0.001795	0.104	0.348114923553
0.001796	0.106	0.35037693988
0.001797	0.104	0.342321486325
0.001798	0.102	0.339994117596
0.001799	0.102	0.339994117596
0.0018	0.1	0.337638860323
0.001801	0.102	0.351562227778
0.001802	0.096	0.338797874846
0.001803	0.098	0.34116858003
0.001804	0.098	0.34116858003
0.001805	0.098	0.34116858003
0.001806	0.096	0.338797874846
0.001807	0.098	0.346981267506
0.001808	0.096	0.338797874846
0.001809	0.098	0.34116858003
0.00181	0.098	0.34116858003
0.001811	0.094	0.336398573124
0.001812	0.092	0.333970058538
0.001813	0.094	0.336398573124
0.001814	0.092	0.333970058538
0.001815	0.09	0.331511689085
0.001816	0.092	0.333970058538
0.001817	0.09	0.331511689085
0.001818	0.092	0.339905869323
0.001819	0.096	0.344650547657
0.00182	0.096	0.344650547657
0.001821	0.092	0.339905869323
0.001822	0.094	0.330399757869
0.001823	0.094	0.330399757869
0.001824	0.094	0.330399757869
0.001825	0.094	0.330399757869
0.001826	0.096	0.344650547657
0.001827	0.096	0.344650547657
0.001828	0.098	0.352698171246
0.001829	0.098	0.346981267506
0.00183	0.098	0.346981267506
0.001831	0.098	0.346981267506
0.001832	0.098	0.346981267506
0.001833	0.096	0.338797874846
0.001834	0.098	0.34116858003
0.001835	0.098	0.34116858003
0.001836	0.096	0.338797874846
0.001837	0.094	0.336398573124
0.001838	0.096	0.344650547657
0.001839	0.096	0.344650547657
0.00184	0.096	0.344650547657
0.001841	0.096	0.344650547657
0.001842	0.096	0.344650547657
0.001843	0.098	0.346981267506
0.001844	0.098	0.346981267506
0.001845	0.092	0.333970058538
0.001846	0.092	0.339905869323
0.001847	0.094	0.342292272773
0.001848	0.094	0.342292272773
0.001849	0.094	0.342292272773
0.00185	0.094	0.342292272773
0.001851	0.092	0.339905869323
0.001852	0.094	0.342292272773
0.001853	0.094	0.342292272773
0.001854	0.094	0.342292272773
0.001855	0.094	0.330399757869
0.001856	0.094	0.342292272773
0.001857	0.094	0.342292272773
0.001858	0.096	0.344650547657
0.001859	0.094	0.336398573124
0.00186	0.096	0.338797874846
0.001861	0.096	0.338797874846
0.001862	0.096	0.338797874846
0.001863	0.096	0.338797874846
0.001864	0.094	0.336398573124
0.001865	0.096	0.338797874846
0.001866	0.092	0.327926821105
0.001867	0.092	0.327926821105
0.001868	0.09	0.31921779399
0.001869	0.09	0.31921779399
0.00187	0.09	0.31921779399
0.001871	0.09	0.31921779399
0.001872	0.088	0.316632278835
0.001873	0.088	0.316632278835
0.001874	0.088	0.316632278835
0.001875	0.092	0.333970058538
0.001876	0.09	0.325422801905
0.001877	0.088	0.32288697713
0.001878	0.088	0.32288697713
0.001879	0.086	0.314012738595
0.00188	0.084	0.311358314487
0.001881	0.088	0.32288697713
0.001882	0.088	0.32288697713
0.001883	0.088	0.32288697713
0.001884	0.088	0.32288697713
0.001885	0.09	0.325422801905
0.001886	0.09	0.325422801905
0.001887	0.09	0.325422801905
0.001888	0.09	0.331511689085
0.001889	0.088	0.32288697713
0.00189	0.088	0.32288697713
0.001891	0.086	0.320318591405
0.001892	0.088	0.329022795563
0.001893	0.086	0.326502679928
0.001894	0.084	0.32395061352
0.001895	0.084	0.32395061352
0.001896	0.084	0.32395061352
0.001897	0.084	0.32395061352
0.001898	0.084	0.32395061352
0.001899	0.084	0.32395061352
0.0019	0.082	0.321365835147
0.001901	0.08	0.312409987036
0.001902	0.078	0.29650632371
0.001903	0.08	0.299332590942
0.001904	0.08	0.299332590942
0.001905	0.08	0.299332590942
0.001906	0.08	0.299332590942
0.001907	0.078	0.303176516241
0.001908	0.076	0.300373101326
0.001909	0.078	0.316094922452
0.00191	0.078	0.316094922452
0.001911	0.078	0.316094922452
0.001912	0.078	0.316094922452
0.001913	0.078	0.316094922452
0.001914	0.08	0.31874754901
0.001915	0.08	0.31874754901
0.001916	0.08	0.31874754901
0.001917	0.08	0.31874754901
0.001918	0.078	0.316094922452
0.001919	0.078	0.316094922452
0.00192	0.078	0.316094922452
0.001921	0.078	0.309703083614
0.001922	0.078	0.29650632371
0.001923	0.078	0.29650632371
0.001924	0.076	0.286747275488
0.001925	0.074	0.283767510473
0.001926	0.074	0.283767510473
0.001927	0.076	0.286747275488
0.001928	0.076	0.286747275488
0.001929	0.076	0.300373101326
0.00193	0.076	0.293639234436
0.001931	0.078	0.29650632371
0.001932	0.074	0.290730115399
0.001933	0.072	0.287777691978
0.001934	0.072	0.287777691978
0.001935	0.072	0.287777691978
0.001936	0.072	0.287777691978
0.001937	0.074	0.290730115399
0.001938	0.072	0.287777691978
0.001939	0.076	0.300373101326
0.00194	0.074	0.304177579713
0.001941	0.074	0.304177579713
0.001942	0.072	0.301356931229
0.001943	0.07	0.298496231132
0.001944	0.07	0.298496231132
0.001945	0.072	0.301356931229
0.001946	0.07	0.298496231132
0.001947	0.072	0.301356931229
0.001948	0.074	0.304177579713
0.001949	0.076	0.306959280687
0.00195	0.07	0.284780617318
0.001951	0.068	0.281737466447
0.001952	0.066	0.271374280285
0.001953	0.066	0.271374280285
0.001954	0.064	0.268149212194
0.001955	0.07	0.277668867538
0.001956	0.072	0.280741874326
0.001957	0.074	0.283767510473
0.001958	0.076	0.286747275488
0.001959	0.076	0.279685537703
0.00196	0.074	0.276629716408
0.001961	0.074	0.276629716408
0.001962	0.074	0.276629716408
0.001963	0.072	0.266112758056
0.001964	0.072	0.273525135956
0.001965	0.072	0.280741874326
0.001966	0.072	0.280741874326
0.001967	0.07	0.277668867538
0.001968	0.07	0.277668867538
0.001969	0.07	0.277668867538
0.00197	0.07	0.277668867538
0.001971	0.07	0.277668867538
0.001972	0.072	0.294645549771
0.001973	0.07	0.291719042916
0.001974	0.07	0.291719042916
0.001975	0.072	0.294645549771
0.001976	0.074	0.297529830437
0.001977	0.074	0.297529830437
0.001978	0.074	0.297529830437
0.001979	0.072	0.287777691978
0.00198	0.072	0.287777691978
0.001981	0.072	0.287777691978
0.001982	0.072	0.287777691978
0.001983	0.072	0.287777691978
0.001984	0.072	0.287777691978
0.001985	0.072	0.287777691978
0.001986	0.074	0.290730115399
0.001987	0.072	0.287777691978
0.001988	0.072	0.287777691978
0.001989	0.07	0.284780617318
0.00199	0.07	0.284780617318
0.001991	0.07	0.284780617318
0.001992	0.068	0.281737466447
0.001993	0.07	0.284780617318
0.001994	0.07	0.284780617318
0.001995	0.068	0.267162871672
0.001996	0.068	0.267162871672
0.001997	0.068	0.267162871672
0.001998	0.066	0.263901496775
[truncated: 8,002 more rows]
