# Supplementary material for: The Influence of Synaptic Size on AMPA Receptor Activation: A Monte Carlo Model
Source: PLoS One. 2015 Jun 24;10(6):e0130924. doi: 10.1371/journal.pone.0130924 (PMC4479604; doi:10.1371/journal.pone.0130924)
Supplement: S1 Dataset — This package contains the experimental data used as basis for the analysis presented in the paper. (ZIP) [file pone.0130924.s001.zip › S1 Simulation data/test/723_11942_188_283.csv]

time	AMPA.O.mean	AMPA.O.stdev
0.0	0.0	0.0
1e-06	0.0	0.0
2e-06	0.006	0.0772269383052
3e-06	0.076	0.264998113201
4e-06	0.24	0.484148737476
5e-06	0.386	0.607456994363
6e-06	0.654	0.778642408298
7e-06	0.934	0.893109175857
8e-06	1.254	0.998741207721
9e-06	1.59	1.15494588618
1e-05	1.906	1.32104655482
1.1e-05	2.232	1.43184356687
1.2e-05	2.634	1.55178735657
1.3e-05	2.976	1.66115140791
1.4e-05	3.366	1.72975258346
1.5e-05	3.714	1.8330859227
1.6e-05	4.072	1.90966384476
1.7e-05	4.4	2.00399600798
1.8e-05	4.796	2.08958943336
1.9e-05	5.158	2.14779794208
2e-05	5.476	2.23280630597
2.1e-05	5.796	2.36270692216
2.2e-05	6.094	2.39774143727
2.3e-05	6.34	2.4512037859
2.4e-05	6.578	2.51314862274
2.5e-05	6.834	2.55469058792
2.6e-05	7.07	2.58246006746
2.7e-05	7.3	2.67469624444
2.8e-05	7.556	2.66961869937
2.9e-05	7.774	2.70313225722
3e-05	8.018	2.77518936291
3.1e-05	8.272	2.80678036191
3.2e-05	8.456	2.8305589554
3.3e-05	8.63	2.82862157243
3.4e-05	8.836	2.86026292498
3.5e-05	8.968	2.89947857381
3.6e-05	9.09	2.92812226521
3.7e-05	9.23	2.91977738877
3.8e-05	9.374	2.9192677164
3.9e-05	9.522	2.97817326561
4e-05	9.644	3.01948075006
4.1e-05	9.742	2.96773246773
4.2e-05	9.862	3.01113865506
4.3e-05	10.002	3.02291184126
4.4e-05	10.062	3.04206443061
4.5e-05	10.142	3.05840415903
4.6e-05	10.2	3.04368198076
4.7e-05	10.274	3.08203244629
4.8e-05	10.316	3.09388816863
4.9e-05	10.37	3.06220508784
5e-05	10.418	3.07689388832
5.1e-05	10.496	3.09547799217
5.2e-05	10.562	3.07866139743
5.3e-05	10.636	3.07237758096
5.4e-05	10.688	3.08911896825
5.5e-05	10.762	3.10762867795
5.6e-05	10.846	3.12766430424
5.7e-05	10.878	3.12459853421
5.8e-05	10.904	3.11235987636
5.9e-05	10.952	3.11089954836
6e-05	10.984	3.11251409635
6.1e-05	11.01	3.13462916467
6.2e-05	10.992	3.14196371717
6.3e-05	11.02	3.12659559265
6.4e-05	11.05	3.11825271587
6.5e-05	11.036	3.12133048555
6.6e-05	11.04	3.11036975294
6.7e-05	11.052	3.09601291987
6.8e-05	11.048	3.10832688114
6.9e-05	11.056	3.10239649304
7e-05	11.05	3.12081720067
7.1e-05	11.076	3.09487059503
7.2e-05	11.058	3.05722684798
7.3e-05	11.068	3.10215666916
7.4e-05	11.07	3.10887439437
7.5e-05	11.088	3.12350060029
7.6e-05	11.072	3.12262966104
7.7e-05	11.0	3.09774111249
7.8e-05	10.99	3.07602015598
7.9e-05	10.958	3.07574966472
8e-05	10.962	3.07059538201
8.1e-05	10.942	3.05722684798
8.2e-05	10.91	3.06364162395
8.3e-05	10.902	3.05882264932
8.4e-05	10.924	3.07477218668
8.5e-05	10.918	3.07884328929
8.6e-05	10.9	3.08836526337
8.7e-05	10.912	3.09842798851
8.8e-05	10.89	3.1122178587
8.9e-05	10.892	3.13437968345
9e-05	10.874	3.12891738466
9.1e-05	10.816	3.1135420344
9.2e-05	10.794	3.10605280058
9.3e-05	10.728	3.08836785374
9.4e-05	10.688	3.07028598017
9.5e-05	10.63	3.08497974061
9.6e-05	10.63	3.07523982805
9.7e-05	10.636	3.07563066703
9.8e-05	10.616	3.07384840225
9.9e-05	10.616	3.07059342799
0.0001	10.606	3.08848895093
0.000101	10.592	3.08829014181
0.000102	10.554	3.05599149213
0.000103	10.484	3.01823524597
0.000104	10.468	3.04581286359
0.000105	10.486	3.0707985932
0.000106	10.452	3.04100246629
0.000107	10.398	3.04624293188
0.000108	10.384	3.02663906008
0.000109	10.374	2.98699246735
0.00011	10.348	2.98578230955
0.000111	10.33	2.97272602168
0.000112	10.28	2.97281011839
0.000113	10.276	2.96779783678
0.000114	10.272	2.99900250083
0.000115	10.238	3.01750824357
0.000116	10.224	3.02354493931
0.000117	10.176	3.02737906447
0.000118	10.168	3.05872130146
0.000119	10.168	3.07242184604
0.00012	10.108	3.06403916424
0.000121	10.076	3.04798687661
0.000122	10.038	3.03587812667
0.000123	10.004	3.01396483058
0.000124	10.0	3.01396748489
0.000125	10.006	3.01296598056
0.000126	9.946	2.98782261856
0.000127	9.932	2.9965606952
0.000128	9.926	2.98940194688
0.000129	9.92	2.98221394269
0.00013	9.902	2.96924165403
0.000131	9.866	2.98061134669
0.000132	9.844	2.97786232052
0.000133	9.824	2.98546880741
0.000134	9.796	2.97159620406
0.000135	9.8	2.96378136845
0.000136	9.782	2.9917346139
0.000137	9.748	2.99941594315
0.000138	9.714	3.02062973567
0.000139	9.682	3.02007880692
0.00014	9.682	3.0299960396
0.000141	9.622	2.98782797363
0.000142	9.564	3.0016502128
0.000143	9.528	2.98750999998
0.000144	9.49	2.95667042465
0.000145	9.464	2.95579160294
0.000146	9.442	2.95679488636
0.000147	9.452	2.98189469968
0.000148	9.438	2.94247446888
0.000149	9.406	2.94909545454
0.00015	9.368	2.90113357155
0.000151	9.318	2.91288104803
0.000152	9.302	2.93373413928
0.000153	9.29	2.94514855313
0.000154	9.288	2.91976985394
0.000155	9.246	2.90197932453
0.000156	9.196	2.90544041412
0.000157	9.17	2.91154598109
0.000158	9.142	2.91441863843
0.000159	9.132	2.91385929653
0.00016	9.104	2.87978888115
0.000161	9.066	2.86245419177
0.000162	9.004	2.83054482388
0.000163	8.986	2.8687634967
0.000164	8.984	2.87188857723
0.000165	8.974	2.81448467752
0.000166	8.968	2.83671923179
0.000167	8.904	2.81261159779
0.000168	8.886	2.79087871467
0.000169	8.876	2.80653238
0.00017	8.812	2.80297270768
0.000171	8.774	2.78332966068
0.000172	8.766	2.8212132142
0.000173	8.744	2.79472073739
0.000174	8.768	2.76517196572
0.000175	8.772	2.80927321562
0.000176	8.718	2.81184565722
0.000177	8.692	2.81658232615
0.000178	8.664	2.80483582407
0.000179	8.618	2.76985125954
0.00018	8.574	2.8193126822
0.000181	8.544	2.83902518481
0.000182	8.536	2.81010747125
0.000183	8.514	2.82095799331
0.000184	8.494	2.80605844558
0.000185	8.476	2.78665103664
0.000186	8.474	2.76501790229
0.000187	8.446	2.78407686675
0.000188	8.43	2.76570063456
0.000189	8.454	2.80212133927
0.00019	8.422	2.79068378717
0.000191	8.372	2.8088460264
0.000192	8.318	2.74606554911
0.000193	8.272	2.75644989071
0.000194	8.242	2.7370487756
0.000195	8.19	2.71696521877
0.000196	8.17	2.73150141863
0.000197	8.16	2.71779322245
0.000198	8.116	2.70971289992
0.000199	8.084	2.70424555098
0.0002	8.066	2.6991932128
0.000201	8.08	2.68804761863
0.000202	8.066	2.69251629522
0.000203	8.02	2.68916343869
0.000204	8.006	2.69925248912
0.000205	7.962	2.70786927306
0.000206	7.914	2.69269456122
0.000207	7.92	2.68879155012
0.000208	7.89	2.67990671479
0.000209	7.904	2.65909458275
0.00021	7.924	2.64994792402
0.000211	7.904	2.64173882131
0.000212	7.878	2.62966081463
0.000213	7.862	2.61437487748
0.000214	7.822	2.63178950526
0.000215	7.81	2.59189120142
0.000216	7.79	2.60113436792
0.000217	7.774	2.58668204463
0.000218	7.714	2.59310701669
0.000219	7.686	2.60142345649
0.00022	7.68	2.58951732954
0.000221	7.66	2.56522903461
0.000222	7.656	2.56937035088
0.000223	7.626	2.5787834341
0.000224	7.608	2.57804887463
0.000225	7.606	2.59128616714
0.000226	7.586	2.62118370207
0.000227	7.568	2.62476208446
0.000228	7.562	2.64313374614
0.000229	7.532	2.65348374783
0.00023	7.518	2.67089423228
0.000231	7.484	2.65889902027
0.000232	7.496	2.64007272627
0.000233	7.468	2.65197586716
0.000234	7.426	2.65641186566
0.000235	7.406	2.62014579747
0.000236	7.384	2.63221275736
0.000237	7.382	2.65557451411
0.000238	7.35	2.63429307405
0.000239	7.328	2.63066835614
0.00024	7.316	2.59694897909
0.000241	7.304	2.60222673878
0.000242	7.294	2.58448524856
0.000243	7.256	2.5734148519
0.000244	7.228	2.57759888268
0.000245	7.206	2.61907693663
0.000246	7.182	2.5862861404
0.000247	7.158	2.53949522543
0.000248	7.1	2.53258760954
0.000249	7.082	2.54622779814
0.00025	7.088	2.56208040467
0.000251	7.082	2.57900678557
0.000252	7.028	2.56889392541
0.000253	7.012	2.55104997991
0.000254	6.994	2.51991349058
0.000255	6.98	2.50591300727
0.000256	6.954	2.48432767565
0.000257	6.962	2.49971118332
0.000258	6.944	2.50696310304
0.000259	6.928	2.51133749225
0.00026	6.91	2.49517534454
0.000261	6.892	2.49165326641
0.000262	6.872	2.48024514917
0.000263	6.854	2.47480989169
0.000264	6.822	2.46542410145
0.000265	6.826	2.45106589059
0.000266	6.792	2.43572083786
0.000267	6.76	2.42289083535
0.000268	6.754	2.43258792236
0.000269	6.748	2.4389538741
0.00027	6.736	2.43028887172
0.000271	6.714	2.42656217724
0.000272	6.67	2.43004115191
0.000273	6.644	2.46033818814
0.000274	6.648	2.46010081094
0.000275	6.66	2.47717581128
0.000276	6.662	2.46814829376
0.000277	6.648	2.44378722478
0.000278	6.666	2.46463871592
0.000279	6.638	2.45090921905
0.00028	6.626	2.46051295465
0.000281	6.618	2.4290072046
0.000282	6.586	2.43856597204
0.000283	6.582	2.43295622649
0.000284	6.552	2.40983318925
0.000285	6.538	2.42168453767
0.000286	6.514	2.41367023431
0.000287	6.478	2.41361057339
0.000288	6.444	2.4345151468
0.000289	6.452	2.45920637605
0.00029	6.458	2.46662441405
0.000291	6.436	2.45558628437
0.000292	6.43	2.44726377818
0.000293	6.404	2.4447462036
0.000294	6.406	2.4325221479
0.000295	6.368	2.43815011843
0.000296	6.338	2.42069328912
0.000297	6.334	2.39633970881
0.000298	6.298	2.38520355525
0.000299	6.272	2.38369796744
0.0003	6.26	2.392571838
0.000301	6.266	2.39149409366
0.000302	6.24	2.38042013099
0.000303	6.21	2.35751988327
0.000304	6.188	2.35385980891
0.000305	6.184	2.34054352662
0.000306	6.18	2.33828997346
0.000307	6.138	2.32700580145
0.000308	6.136	2.34893678076
0.000309	6.108	2.34015725967
0.00031	6.072	2.30104671834
0.000311	6.056	2.2840455337
0.000312	6.052	2.30158554045
0.000313	6.058	2.28180542553
0.000314	6.054	2.31928523472
0.000315	6.028	2.30634255912
0.000316	6.022	2.29118222758
0.000317	6.014	2.29037202218
0.000318	5.988	2.24852307082
0.000319	5.984	2.27062634531
0.00032	5.998	2.28604374411
0.000321	5.966	2.30582826767
0.000322	5.978	2.2981549121
0.000323	5.986	2.30863682722
0.000324	5.954	2.30648737261
0.000325	5.92	2.31637648063
0.000326	5.93	2.31713184778
0.000327	5.902	2.31784296276
0.000328	5.868	2.31658714492
0.000329	5.84	2.31654915769
0.00033	5.828	2.3156890983
0.000331	5.8	2.31775753693
0.000332	5.776	2.32933982064
0.000333	5.754	2.30856752121
0.000334	5.736	2.29309921286
0.000335	5.714	2.28039557972
0.000336	5.678	2.28523871838
0.000337	5.668	2.2781079869
0.000338	5.674	2.28379596287
0.000339	5.638	2.27748896814
0.00034	5.624	2.28092612769
0.000341	5.64	2.26415547169
0.000342	5.638	2.25631469436
0.000343	5.618	2.27246034069
0.000344	5.61	2.28689746163
0.000345	5.572	2.28052976302
0.000346	5.546	2.27593585147
0.000347	5.54	2.28043855431
0.000348	5.534	2.30669547188
0.000349	5.508	2.2719894366
0.00035	5.506	2.25698116962
0.000351	5.498	2.24988799721
0.000352	5.51	2.25873858603
0.000353	5.512	2.27636903862
0.000354	5.482	2.27105173873
0.000355	5.452	2.25470530225
0.000356	5.44	2.29660619175
0.000357	5.438	2.28782779072
0.000358	5.416	2.24654045145
0.000359	5.396	2.23499082772
0.00036	5.366	2.23070482135
0.000361	5.34	2.21909891623
0.000362	5.33	2.27795961334
0.000363	5.324	2.26870535769
0.000364	5.306	2.25839854764
0.000365	5.29	2.26933911084
0.000366	5.274	2.25364682237
0.000367	5.256	2.24376112811
0.000368	5.206	2.22251299209
0.000369	5.198	2.20426767884
0.00037	5.174	2.21081975747
0.000371	5.186	2.19895520646
0.000372	5.168	2.1862698827
0.000373	5.156	2.17523883746
0.000374	5.134	2.18907377674
0.000375	5.116	2.18049168767
0.000376	5.11	2.17299332719
0.000377	5.082	2.17882445369
0.000378	5.098	2.17356757429
0.000379	5.086	2.16947090324
0.00038	5.068	2.155777354
0.000381	5.056	2.13842558907
0.000382	5.048	2.15074312739
0.000383	5.036	2.11156434901
0.000384	5.014	2.10375949196
0.000385	4.994	2.1113891162
0.000386	4.974	2.07589113395
0.000387	4.934	2.07500457831
0.000388	4.936	2.0870802572
0.000389	4.934	2.10181921202
0.00039	4.926	2.11294202476
0.000391	4.92	2.10180874487
0.000392	4.924	2.11429042471
0.000393	4.908	2.11554626515
0.000394	4.91	2.1075815524
0.000395	4.898	2.11745035361
0.000396	4.886	2.13190149866
0.000397	4.862	2.10498361039
0.000398	4.838	2.07358530087
0.000399	4.82	2.08508992612
0.0004	4.804	2.06242187731
0.000401	4.812	2.07958072697
0.000402	4.798	2.0883476722
0.000403	4.78	2.06775240297
0.000404	4.774	2.07820210759
0.000405	4.764	2.03673856938
0.000406	4.742	2.05315269768
0.000407	4.736	2.06937285186
0.000408	4.716	2.09746132265
0.000409	4.702	2.09026218451
0.00041	4.694	2.09006315694
0.000411	4.696	2.10418250159
0.000412	4.69	2.09902358253
0.000413	4.678	2.07901803744
0.000414	4.676	2.05986018943
0.000415	4.66	2.05727975735
0.000416	4.654	2.03918709294
0.000417	4.618	2.05135954918
0.000418	4.626	2.04404598774
0.000419	4.6	2.0366639389
0.00042	4.564	2.01938208371
0.000421	4.546	2.03171946882
0.000422	4.538	2.0279437862
0.000423	4.514	2.0341592858
0.000424	4.482	2.03019112401
0.000425	4.48	2.03607465482
0.000426	4.47	2.03693397046
0.000427	4.43	2.02906382354
0.000428	4.404	2.00319345047
0.000429	4.394	2.00667984492
0.00043	4.39	1.99947493108
0.000431	4.384	2.00013599538
0.000432	4.37	2.01323123361
0.000433	4.37	2.00825795156
0.000434	4.368	1.98408064352
0.000435	4.352	1.99501779441
0.000436	4.346	2.01153772025
0.000437	4.324	1.99474910703
0.000438	4.316	1.99001105525
0.000439	4.274	1.99672832403
0.00044	4.258	1.9777350682
0.000441	4.256	1.97242591749
0.000442	4.268	2.00603489501
0.000443	4.246	2.00934914836
0.000444	4.254	2.004366234
0.000445	4.264	1.97846000718
0.000446	4.252	1.98103407341
0.000447	4.226	1.96746639107
0.000448	4.216	1.98528184397
0.000449	4.19	1.95496803043
0.00045	4.21	1.96618920758
0.000451	4.208	1.96181956357
0.000452	4.186	1.92961239631
0.000453	4.186	1.94509742687
0.000454	4.198	1.94082353654
0.000455	4.16	1.90641023917
0.000456	4.17	1.9207029963
0.000457	4.166	1.92521271552
0.000458	4.16	1.92623986045
0.000459	4.148	1.92927343837
0.00046	4.118	1.92355816132
0.000461	4.11	1.93336494227
0.000462	4.108	1.93296042381
0.000463	4.096	1.94390946291
0.000464	4.076	1.95197950809
0.000465	4.072	1.94288857117
0.000466	4.046	1.92142759426
0.000467	4.03	1.89554741434
0.000468	4.016	1.88884726752
0.000469	4.0	1.89947361129
0.00047	3.98	1.90462594753
0.000471	3.976	1.91922484352
0.000472	3.958	1.92879133138
0.000473	3.958	1.92359975047
0.000474	3.954	1.93284350117
0.000475	3.954	1.92662502839
0.000476	3.944	1.92791701066
0.000477	3.934	1.92500493506
0.000478	3.91	1.9219521326
0.000479	3.918	1.91187761115
0.00048	3.902	1.91739302179
0.000481	3.894	1.92009478933
0.000482	3.87	1.89343603008
0.000483	3.844	1.87927219955
0.000484	3.824	1.87217093237
0.000485	3.82	1.87285877738
0.000486	3.812	1.84408676585
0.000487	3.8	1.83956516601
0.000488	3.794	1.86964274662
0.000489	3.78	1.86107495819
0.00049	3.76	1.84455956803
0.000491	3.764	1.8461592564
0.000492	3.734	1.84695533243
0.000493	3.736	1.83801632202
0.000494	3.74	1.83967388414
0.000495	3.736	1.85210798821
0.000496	3.746	1.84864382724
0.000497	3.748	1.86238986252
0.000498	3.73	1.86040318211
0.000499	3.702	1.85827769722
0.0005	3.69	1.86705650691
0.000501	3.688	1.85004216168
0.000502	3.666	1.85538244036
0.000503	3.64	1.87147001045
0.000504	3.612	1.87548820311
0.000505	3.596	1.87424224688
0.000506	3.592	1.87870593761
0.000507	3.576	1.8644634617
0.000508	3.57	1.84095084128
0.000509	3.576	1.832
0.00051	3.568	1.8158678366
0.000511	3.564	1.82041313992
0.000512	3.534	1.81682250096
0.000513	3.53	1.81469005618
0.000514	3.542	1.83527545616
0.000515	3.54	1.84076071231
0.000516	3.518	1.82583569907
0.000517	3.504	1.81603524195
0.000518	3.506	1.81161916528
0.000519	3.51	1.79496518072
0.00052	3.506	1.80940984854
0.000521	3.49	1.81049716929
0.000522	3.488	1.81158935744
0.000523	3.478	1.80264139529
0.000524	3.47	1.79251220358
0.000525	3.446	1.78636054591
0.000526	3.45	1.79763733829
0.000527	3.442	1.81731560275
0.000528	3.44	1.81945046649
0.000529	3.422	1.81105383686
0.00053	3.408	1.82250816185
0.000531	3.394	1.80741915449
0.000532	3.374	1.80170030804
0.000533	3.382	1.79668472471
0.000534	3.366	1.78886668033
0.000535	3.364	1.79095058558
0.000536	3.344	1.80489999723
0.000537	3.316	1.79001229046
0.000538	3.312	1.79851494295
0.000539	3.31	1.7971922546
0.00054	3.322	1.79730798696
0.000541	3.304	1.79320495203
0.000542	3.312	1.78959660259
0.000543	3.312	1.78624074525
0.000544	3.3	1.7949930362
0.000545	3.286	1.7596033644
0.000546	3.272	1.75784413416
0.000547	3.278	1.75405701162
0.000548	3.272	1.76465747385
0.000549	3.262	1.76106672219
0.00055	3.252	1.77214446364
0.000551	3.24	1.77493661859
0.000552	3.222	1.75974884572
0.000553	3.214	1.74361807745
0.000554	3.202	1.73008554702
0.000555	3.184	1.72341057209
0.000556	3.178	1.7222996255
0.000557	3.156	1.72036740262
0.000558	3.128	1.69458431481
0.000559	3.114	1.6949938053
0.00056	3.124	1.7007715896
0.000561	3.1	1.70469938699
0.000562	3.1	1.69646691686
0.000563	3.102	1.70751163978
0.000564	3.09	1.70701493842
0.000565	3.086	1.70487653512
0.000566	3.088	1.73096967044
0.000567	3.074	1.71712666976
0.000568	3.086	1.70370302576
0.000569	3.066	1.6987183404
0.00057	3.048	1.68810426218
0.000571	3.03	1.66886188763
0.000572	3.022	1.66898651882
0.000573	3.006	1.65104936328
0.000574	3.006	1.63155263476
0.000575	3.004	1.64437951824
0.000576	2.972	1.61344848074
0.000577	2.978	1.61043969151
0.000578	2.968	1.60965089383
0.000579	2.962	1.62374751732
0.00058	2.958	1.61128396008
0.000581	2.954	1.63336585002
0.000582	2.96	1.63902409988
0.000583	2.958	1.63592053597
0.000584	2.932	1.64905306161
0.000585	2.952	1.6582207332
0.000586	2.946	1.65259916495
0.000587	2.942	1.65609057723
0.000588	2.948	1.65447756104
0.000589	2.95	1.6527250225
0.00059	2.95	1.64301552032
0.000591	2.94	1.64207186201
0.000592	2.94	1.65903586459
0.000593	2.926	1.65061321938
0.000594	2.888	1.61970861577
0.000595	2.868	1.61448939297
0.000596	2.86	1.61133485036
0.000597	2.844	1.61606435515
0.000598	2.842	1.58777706244
0.000599	2.834	1.57811406432
0.0006	2.818	1.57126573182
0.000601	2.818	1.57888441629
0.000602	2.802	1.55396138948
0.000603	2.792	1.56228550528
0.000604	2.774	1.55657444409
0.000605	2.762	1.55863915003
0.000606	2.754	1.56636011185
0.000607	2.748	1.58634674646
0.000608	2.722	1.58009999684
0.000609	2.73	1.56751395528
0.00061	2.734	1.55410553052
0.000611	2.728	1.55242262287
0.000612	2.718	1.55771499319
0.000613	2.71	1.57540470991
0.000614	2.706	1.5631903275
0.000615	2.688	1.5718320521
0.000616	2.67	1.55598843183
0.000617	2.66	1.55704848993
0.000618	2.664	1.55277300337
0.000619	2.646	1.56610472191
0.00062	2.638	1.56555293746
0.000621	2.642	1.56902390039
0.000622	2.63	1.5547025439
0.000623	2.602	1.54906294256
0.000624	2.594	1.55472312648
0.000625	2.61	1.56009615088
0.000626	2.592	1.55484275732
0.000627	2.59	1.55109638643
0.000628	2.578	1.55432171702
0.000629	2.574	1.55837222768
0.00063	2.542	1.53630595911
0.000631	2.54	1.5350570022
0.000632	2.538	1.5377112863
0.000633	2.528	1.55731050212
0.000634	2.52	1.54583310872
0.000635	2.502	1.54596118968
0.000636	2.5	1.53818074361
0.000637	2.488	1.53553117845
0.000638	2.498	1.53817944337
0.000639	2.494	1.53426334115
0.00064	2.484	1.53419164383
0.000641	2.49	1.5105959089
0.000642	2.488	1.52376376122
0.000643	2.486	1.53290704219
0.000644	2.492	1.54075825489
0.000645	2.5	1.53818074361
0.000646	2.494	1.53034767292
0.000647	2.492	1.51589445543
0.000648	2.476	1.49980798771
0.000649	2.464	1.50223300456
0.00065	2.48	1.49719738178
0.000651	2.452	1.49522439787
0.000652	2.442	1.49085076383
0.000653	2.452	1.50588711396
0.000654	2.452	1.50189746654
0.000655	2.436	1.48522860193
0.000656	2.426	1.472590914
0.000657	2.426	1.45894619503
0.000658	2.434	1.45521269923
0.000659	2.422	1.45048819368
0.00066	2.416	1.46933454325
0.000661	2.404	1.47539282905
0.000662	2.382	1.47379645813
0.000663	2.376	1.4678637539
0.000664	2.378	1.45021239824
0.000665	2.368	1.43407670646
0.000666	2.376	1.43618383224
0.000667	2.376	1.45142137231
0.000668	2.374	1.4649655286
0.000669	2.364	1.45585164079
0.00067	2.352	1.44225379181
0.000671	2.324	1.44880088349
0.000672	2.322	1.45269267225
0.000673	2.302	1.44595850563
0.000674	2.306	1.43957076936
0.000675	2.29	1.43732390226
0.000676	2.276	1.45045647987
0.000677	2.28	1.44830935922
0.000678	2.27	1.45089627472
0.000679	2.266	1.453012044
0.00068	2.266	1.45576234324
0.000681	2.28	1.45382254763
0.000682	2.282	1.46235289859
0.000683	2.28	1.46751490623
0.000684	2.262	1.45786007559
0.000685	2.246	1.43299825541
0.000686	2.242	1.42388061297
0.000687	2.242	1.4140141442
0.000688	2.232	1.40362958077
0.000689	2.234	1.39256741309
0.00069	2.248	1.40089114495
0.000691	2.23	1.39466841937
0.000692	2.22	1.39842768851
0.000693	2.2	1.3827508814
0.000694	2.192	1.37663938633
0.000695	2.186	1.37673672138
0.000696	2.166	1.36764176596
0.000697	2.172	1.36763152932
0.000698	2.176	1.38167434658
0.000699	2.166	1.39084290989
0.0007	2.162	1.3956202922
0.000701	2.16	1.38938835464
0.000702	2.158	1.39607879434
0.000703	2.144	1.4054408561
0.000704	2.142	1.40635557381
0.000705	2.138	1.39389956597
0.000706	2.116	1.388
0.000707	2.106	1.36922021604
0.000708	2.104	1.3642521761
0.000709	2.092	1.3695020993
0.00071	2.088	1.37559296305
0.000711	2.078	1.36671723484
0.000712	2.074	1.36986276685
0.000713	2.074	1.37132198991
0.000714	2.064	1.36378297394
0.000715	2.05	1.35185058346
0.000716	2.042	1.3432185228
0.000717	2.048	1.35266255955
0.000718	2.044	1.36017057754
0.000719	2.044	1.36750283364
0.00072	2.054	1.36054547884
0.000721	2.046	1.35642323778
0.000722	2.04	1.36908728721
0.000723	2.038	1.34779672058
0.000724	2.04	1.34699665924
0.000725	2.028	1.33836317941
0.000726	2.024	1.34440470097
0.000727	2.02	1.34595690867
0.000728	2.004	1.3371551892
0.000729	1.99	1.32585821263
0.00073	1.99	1.33037588673
0.000731	1.994	1.32437305922
0.000732	1.976	1.30974195932
0.000733	1.97	1.31799089526
0.000734	1.95	1.31586473469
0.000735	1.944	1.30263732481
0.000736	1.932	1.303601166
0.000737	1.93	1.29811401656
0.000738	1.922	1.27589811505
0.000739	1.918	1.27250776029
0.00074	1.91	1.28914700481
0.000741	1.896	1.29196903988
0.000742	1.888	1.29439406674
0.000743	1.894	1.28948206657
0.000744	1.892	1.30396932479
0.000745	1.892	1.28543222303
0.000746	1.886	1.28724667411
0.000747	1.876	1.29020308479
0.000748	1.876	1.29020308479
0.000749	1.87	1.29348366824
0.00075	1.864	1.29363982623
0.000751	1.868	1.30175881023
0.000752	1.874	1.29850837502
0.000753	1.858	1.29376813997
0.000754	1.856	1.29894726606
0.000755	1.85	1.30364872569
0.000756	1.848	1.30724748996
0.000757	1.848	1.30418403609
0.000758	1.846	1.30930668676
0.000759	1.836	1.29811555726
0.00076	1.834	1.29090820743
0.000761	1.838	1.29450994589
0.000762	1.826	1.28363702034
0.000763	1.828	1.28934712161
0.000764	1.82	1.29907659512
0.000765	1.824	1.29962456117
0.000766	1.83	1.29193653095
0.000767	1.828	1.27216979999
0.000768	1.802	1.26443505171
0.000769	1.79	1.26408069363
0.00077	1.786	1.25706165322
0.000771	1.78	1.2647529403
0.000772	1.76	1.24995999936
0.000773	1.766	1.25508724796
0.000774	1.756	1.24597913305
0.000775	1.746	1.22698166245
0.000776	1.72	1.22702893201
0.000777	1.736	1.23867025475
0.000778	1.74	1.24434721842
0.000779	1.748	1.2427775344
0.00078	1.754	1.23833921039
0.000781	1.746	1.24317496757
0.000782	1.738	1.23828752719
0.000783	1.728	1.23207791961
0.000784	1.738	1.23343260862
0.000785	1.722	1.23479390993
0.000786	1.718	1.24678626877
0.000787	1.714	1.25546963324
0.000788	1.698	1.25331400694
0.000789	1.69	1.22877988265
0.00079	1.688	1.23881233446
0.000791	1.686	1.23588187138
0.000792	1.69	1.22715117243
0.000793	1.688	1.23881233446
0.000794	1.686	1.23264106698
0.000795	1.68	1.22702893201
0.000796	1.688	1.22582869929
0.000797	1.676	1.21943593518
0.000798	1.69	1.22061459929
0.000799	1.678	1.22078499335
0.0008	1.67	1.21371331047
0.000801	1.668	1.23198051933
0.000802	1.668	1.22872942506
0.000803	1.66	1.21177555678
0.000804	1.638	1.19789648969
0.000805	1.622	1.18958648277
0.000806	1.622	1.19796327156
0.000807	1.618	1.19166941725
0.000808	1.612	1.16852727824
0.000809	1.6	1.15758369028
0.00081	1.606	1.16394329759
0.000811	1.6	1.17473401245
0.000812	1.588	1.17057934374
0.000813	1.59	1.17383985279
0.000814	1.572	1.17678205289
0.000815	1.566	1.185598583
0.000816	1.57	1.17860086543
0.000817	1.566	1.18391046959
0.000818	1.57	1.17860086543
0.000819	1.556	1.16912959076
0.00082	1.546	1.18316693666
0.000821	1.536	1.17503361654
0.000822	1.534	1.17338996075
0.000823	1.524	1.1702239102
0.000824	1.528	1.18541806971
0.000825	1.534	1.19199161071
0.000826	1.54	1.19180535324
0.000827	1.538	1.18850999154
0.000828	1.528	1.18541806971
0.000829	1.52	1.18389188696
0.00083	1.512	1.17722385297
0.000831	1.514	1.18397804034
0.000832	1.514	1.18228761306
0.000833	1.52	1.18220133649
0.000834	1.518	1.18054055415
0.000835	1.518	1.17884519764
0.000836	1.508	1.17044265131
0.000837	1.508	1.16530511026
0.000838	1.506	1.17726972271
0.000839	1.496	1.17046315619
0.00084	1.496	1.17046315619
0.000841	1.49	1.15667627277
0.000842	1.482	1.1531157791
0.000843	1.478	1.156510268
0.000844	1.488	1.16869842132
0.000845	1.476	1.16336752576
0.000846	1.468	1.15281221368
0.000847	1.46	1.14908659378
0.000848	1.468	1.1493372003
0.000849	1.464	1.15615915859
0.00085	1.456	1.16278286881
0.000851	1.456	1.14719832636
0.000852	1.448	1.1451183345
0.000853	1.446	1.14152704742
0.000854	1.442	1.13606161805
0.000855	1.438	1.14112050196
0.000856	1.426	1.14739879728
0.000857	1.432	1.14777001181
0.000858	1.418	1.14510960174
0.000859	1.416	1.14845287235
0.00086	1.412	1.15163188563
0.000861	1.408	1.1513192433
0.000862	1.414	1.15525062216
0.000863	1.418	1.15207465036
0.000864	1.422	1.15754740724
0.000865	1.41	1.13397530837
0.000866	1.39	1.12334322449
0.000867	1.388	1.12314558273
0.000868	1.372	1.12499599999
0.000869	1.366	1.13843928253
0.00087	1.362	1.12913949537
0.000871	1.354	1.12813297089
0.000872	1.358	1.14098028029
0.000873	1.35	1.13644181549
0.000874	1.344	1.1321060021
0.000875	1.338	1.13302956713
0.000876	1.326	1.12593250242
0.000877	1.312	1.12723378232
0.000878	1.31	1.12512221558
0.000879	1.31	1.12334322449
0.00088	1.308	1.12300311665
0.000881	1.304	1.12764533431
0.000882	1.308	1.12300311665
0.000883	1.304	1.09707976009
0.000884	1.306	1.10470086449
0.000885	1.306	1.09743519171
0.000886	1.302	1.10217784409
0.000887	1.308	1.1050502251
0.000888	1.31	1.11081051489
0.000889	1.288	1.09957082537
0.00089	1.266	1.09509999543
0.000891	1.258	1.10246814013
0.000892	1.262	1.10514976361
0.000893	1.26	1.10471715837
0.000894	1.244	1.09930159647
0.000895	1.25	1.08972473589
0.000896	1.252	1.09018163624
0.000897	1.234	1.09692479232
0.000898	1.236	1.09375682855
0.000899	1.238	1.10152439828
0.0009	1.248	1.10022543145
0.000901	1.24	1.09654001295
0.000902	1.244	1.0956568806
0.000903	1.242	1.08969537028
0.000904	1.22	1.07126093927
0.000905	1.21	1.06108435103
0.000906	1.204	1.06507464527
0.000907	1.2	1.05071404293
0.000908	1.198	1.04249508392
0.000909	1.204	1.04229746234
0.00091	1.21	1.06296754419
0.000911	1.204	1.05374759786
0.000912	1.196	1.04956371889
0.000913	1.188	1.04338679309
0.000914	1.184	1.03447764596
0.000915	1.18	1.02156742313
0.000916	1.166	1.02491170351
0.000917	1.162	1.02164377353
0.000918	1.15	1.01365674664
0.000919	1.166	1.01904072539
0.00092	1.166	1.01510787604
0.000921	1.162	1.01378301426
0.000922	1.17	1.01247222184
0.000923	1.17	1.01444566143
0.000924	1.168	1.02556130972
0.000925	1.166	1.01115973021
0.000926	1.158	1.01834964526
0.000927	1.154	1.02483364504
0.000928	1.154	1.02872931328
0.000929	1.14	1.0278132126
0.00093	1.134	1.02958438217
0.000931	1.132	1.02497609728
0.000932	1.13	1.01444566143
0.000933	1.124	1.00827773951
0.000934	1.132	1.01517289168
0.000935	1.132	1.01517289168
0.000936	1.118	1.01394082668
0.000937	1.11	1.01877377273
0.000938	1.108	1.01603936932
0.000939	1.1	1.0009995005
0.00094	1.098	0.992167324598
0.000941	1.1	0.988938825206
0.000942	1.092	0.989715110524
0.000943	1.092	0.981598696006
0.000944	1.08	0.980612053771
0.000945	1.076	0.980930170807
0.000946	1.07	0.974217634823
0.000947	1.064	0.959116259898
0.000948	1.062	0.95820457106
0.000949	1.06	0.955196314901
0.00095	1.062	0.95820457106
0.000951	1.044	0.958156563407
0.000952	1.062	0.966517459749
0.000953	1.05	0.952627944163
0.000954	1.054	0.97318240839
0.000955	1.064	0.977703431517
0.000956	1.06	0.973858305915
0.000957	1.07	0.982395032561
0.000958	1.072	0.985299954329
0.000959	1.076	0.995099994975
0.00096	1.074	0.98413616944
0.000961	1.072	0.993386128351
0.000962	1.076	1.00111138241
0.000963	1.076	1.01105093838
0.000964	1.074	1.0200607825
0.000965	1.064	1.01582675688
0.000966	1.064	1.01779369226
0.000967	1.072	1.03092967752
0.000968	1.068	1.02731494684
0.000969	1.066	1.02841820287
0.00097	1.062	1.0129935834
0.000971	1.066	1.01274083555
0.000972	1.06	1.01212647431
0.000973	1.052	0.996642363137
0.000974	1.05	0.985646995633
0.000975	1.048	0.988785113157
0.000976	1.046	0.981775941852
0.000977	1.04	0.985088828482
0.000978	1.03	0.963898334888
0.000979	1.034	0.972030863708
0.00098	1.034	0.963765531652
0.000981	1.03	0.963898334888
0.000982	1.024	0.960949530412
0.000983	1.022	0.96203742131
0.000984	1.022	0.974431116088
0.000985	1.006	0.960189564617
0.000986	1.002	0.960206227849
0.000987	0.994	0.960189564617
0.000988	0.996	0.965393184148
0.000989	0.982	0.962120574564
0.00099	0.978	0.96203742131
0.000991	0.972	0.948270003744
0.000992	0.968	0.941794032684
0.000993	0.968	0.941794032684
0.000994	0.952	0.926118782878
0.000995	0.942	0.917952068465
0.000996	0.932	0.911798223293
0.000997	0.93	0.908350152749
0.000998	0.944	0.916986368492
0.000999	0.954	0.918631591009
0.001	0.95	0.907469007735
0.001001	0.942	0.915770713661
0.001002	0.946	0.920371664058
0.001003	0.942	0.92012825193
0.001004	0.936	0.925150798519
0.001005	0.93	0.923634126697
0.001006	0.93	0.919293206763
0.001007	0.936	0.916462765201
0.001008	0.936	0.920817028513
0.001009	0.944	0.916986368492
0.00101	0.938	0.911128970015
0.001011	0.93	0.897273648337
0.001012	0.928	0.902671590336
0.001013	0.914	0.9025541535
0.001014	0.918	0.91174338495
0.001015	0.908	0.90528227642
0.001016	0.906	0.895077650263
0.001017	0.91	0.893252483904
0.001018	0.91	0.904378239455
0.001019	0.904	0.900435450213
0.00102	0.904	0.904866841032
0.001021	0.904	0.902653865
0.001022	0.906	0.899535435656
0.001023	0.904	0.895982142679
0.001024	0.902	0.896881263044
0.001025	0.89	0.897719332531
0.001026	0.89	0.893252483904
0.001027	0.894	0.893735978911
0.001028	0.886	0.892750805096
0.001029	0.882	0.892230911816
0.00103	0.876	0.890294333353
0.001031	0.876	0.892537954375
0.001032	0.876	0.890294333353
0.001033	0.874	0.893377859587
0.001034	0.878	0.88944701922
0.001035	0.882	0.898930475621
0.001036	0.874	0.900068886253
0.001037	0.876	0.903672507051
0.001038	0.876	0.901456599066
0.001039	0.872	0.891973093765
0.00104	0.864	0.877213770982
0.001041	0.854	0.872172001385
0.001042	0.844	0.864675661737
0.001043	0.848	0.858426467439
0.001044	0.854	0.862950751781
0.001045	0.854	0.855969625629
0.001046	0.852	0.852112668607
0.001047	0.86	0.862786184405
0.001048	0.858	0.868237294753
0.001049	0.852	0.875269101477
0.00105	0.852	0.875269101477
0.001051	0.852	0.88209750028
0.001052	0.85	0.880624778211
0.001053	0.85	0.880624778211
0.001054	0.848	0.876867150713
0.001055	0.846	0.87079503903
0.001056	0.836	0.870117233481
0.001057	0.824	0.860827508854
0.001058	0.824	0.863147727796
0.001059	0.818	0.865376218763
0.00106	0.818	0.853742349893
0.001061	0.812	0.848914601123
0.001062	0.806	0.853442440941
0.001063	0.806	0.869691899468
0.001064	0.796	0.866247077917
0.001065	0.794	0.852973622101
0.001066	0.792	0.851314278043
0.001067	0.784	0.849319727782
0.001068	0.79	0.854341851954
0.001069	0.782	0.845266821779
0.00107	0.788	0.850326995926
0.001071	0.786	0.855689195912
0.001072	0.782	0.847629636103
0.001073	0.78	0.843563868359
0.001074	0.786	0.841548572573
0.001075	0.782	0.835748766077
0.001076	0.766	0.831410849099
0.001077	0.76	0.828492607088
0.001078	0.762	0.830274653353
0.001079	0.764	0.834448320749
0.00108	0.76	0.840476055578
0.001081	0.76	0.845221864365
0.001082	0.752	0.840533164129
0.001083	0.746	0.842308731998
0.001084	0.748	0.841722044383
0.001085	0.742	0.838710915632
0.001086	0.75	0.841130192063
0.001087	0.75	0.838749068554
0.001088	0.746	0.83515507542
0.001089	0.746	0.832756867279
0.00109	0.736	0.818720953683
0.001091	0.738	0.820582719779
0.001092	0.732	0.812512153755
0.001093	0.724	0.812295512729
0.001094	0.732	0.814969938096
0.001095	0.728	0.81118185384
0.001096	0.728	0.818545050684
0.001097	0.728	0.818545050684
0.001098	0.732	0.822299215614
0.001099	0.74	0.829698740508
0.0011	0.73	0.830120473184
0.001101	0.73	0.832526275862
0.001102	0.724	0.831759580648
0.001103	0.724	0.829351553926
0.001104	0.728	0.828260828483
0.001105	0.738	0.830274653353
0.001106	0.732	0.822299215614
0.001107	0.734	0.826585748728
0.001108	0.732	0.82956374077
0.001109	0.73	0.822860863087
0.00111	0.724	0.82208515374
0.001111	0.712	0.808118803147
0.001112	0.708	0.799209609552
0.001113	0.7	0.796241169496
0.001114	0.69	0.793662396741
0.001115	0.688	0.786546883536
0.001116	0.682	0.780305068547
0.001117	0.678	0.778662956612
0.001118	0.678	0.783783133271
0.001119	0.676	0.781680241531
0.00112	0.674	0.779566546229
0.001121	0.676	0.77396640754
0.001122	0.668	0.775742225227
0.001123	0.664	0.768832881711
0.001124	0.658	0.756991413426
0.001125	0.656	0.746769040601
0.001126	0.656	0.741393282948
0.001127	0.646	0.738027099773
0.001128	0.646	0.727106594661
0.001129	0.654	0.730947330524
0.00113	0.642	0.725145502641
0.001131	0.642	0.730640814628
0.001132	0.648	0.74303162786
0.001133	0.646	0.74611259204
0.001134	0.648	0.751063246338
0.001135	0.646	0.74611259204
0.001136	0.636	0.739935132292
0.001137	0.634	0.740299939214
0.001138	0.634	0.740299939214
0.001139	0.634	0.742996635255
0.00114	0.624	0.736630165008
0.001141	0.622	0.73967290068
0.001142	0.622	0.736964042542
0.001143	0.622	0.736964042542
0.001144	0.622	0.73967290068
0.001145	0.61	0.736138573911
0.001146	0.608	0.736434654263
0.001147	0.612	0.735836938459
0.001148	0.604	0.734291495252
0.001149	0.604	0.734291495252
0.00115	0.606	0.739434919381
0.001151	0.606	0.736725186213
0.001152	0.606	0.742134758652
0.001153	0.608	0.739145452533
0.001154	0.604	0.734291495252
0.001155	0.616	0.740637563185
0.001156	0.606	0.731275597843
0.001157	0.606	0.725785092159
0.001158	0.604	0.728823709823
0.001159	0.606	0.731275597843
0.00116	0.608	0.730982899937
0.001161	0.598	0.721384779435
0.001162	0.596	0.735380173788
0.001163	0.602	0.745383122964
0.001164	0.596	0.738094844854
0.001165	0.586	0.73661658955
0.001166	0.59	0.727942305406
0.001167	0.582	0.731625587305
0.001168	0.58	0.737292343647
0.001169	0.58	0.74
0.00117	0.588	0.741792423795
0.001171	0.584	0.736847338327
0.001172	0.586	0.73932672074
0.001173	0.59	0.738850458483
0.001174	0.584	0.734128054225
0.001175	0.576	0.726790203566
0.001176	0.574	0.726996561202
0.001177	0.572	0.729942463486
0.001178	0.57	0.730136973451
0.001179	0.58	0.734574706888
0.00118	0.586	0.73932672074
0.001181	0.59	0.738850458483
0.001182	0.586	0.731166191779
0.001183	0.586	0.73932672074
0.001184	0.586	0.747398153597
0.001185	0.576	0.743117756483
0.001186	0.58	0.74
0.001187	0.582	0.747847578053
0.001188	0.58	0.748064168371
0.001189	0.58	0.750732975165
0.00119	0.576	0.751148454036
0.001191	0.574	0.751348121712
0.001192	0.568	0.749250291959
0.001193	0.564	0.749602561362
0.001194	0.562	0.747098387095
0.001195	0.56	0.75789181286
0.001196	0.562	0.755086749983
0.001197	0.564	0.746929715569
0.001198	0.56	0.744580418759
0.001199	0.562	0.744416550058
0.0012	0.564	0.749602561362
0.001201	0.574	0.748681507719
0.001202	0.574	0.751348121712
0.001203	0.578	0.750943406656
0.001204	0.58	0.753392328073
0.001205	0.576	0.759094197053
0.001206	0.58	0.758683069536
0.001207	0.574	0.754005305021
0.001208	0.578	0.758891296564
0.001209	0.578	0.756251280991
0.00121	0.578	0.756251280991
0.001211	0.578	0.756251280991
0.001212	0.57	0.759670981412
0.001213	0.56	0.744580418759
0.001214	0.556	0.734073565796
0.001215	0.554	0.734223399246
0.001216	0.558	0.736638310163
0.001217	0.558	0.733918251578
0.001218	0.554	0.734223399246
0.001219	0.548	0.729174876144
0.00122	0.548	0.734640047915
0.001221	0.55	0.731778655059
0.001222	0.544	0.723922647802
0.001223	0.538	0.721495668733
0.001224	0.542	0.724041435278
0.001225	0.54	0.724154679609
0.001226	0.532	0.724552275547
0.001227	0.528	0.719177307762
0.001228	0.526	0.716466328588
0.001229	0.524	0.7220969464
0.00123	0.524	0.7220969464
0.001231	0.518	0.716711936555
0.001232	0.516	0.708338901939
0.001233	0.508	0.708474417322
0.001234	0.512	0.714042015571
0.001235	0.504	0.699988571335
0.001236	0.504	0.699988571335
0.001237	0.508	0.694216104682
0.001238	0.508	0.699954284221
0.001239	0.496	0.685553790741
0.00124	0.488	0.67368835525
0.001241	0.488	0.667724494084
0.001242	0.49	0.670745853509
0.001243	0.494	0.676730374669
0.001244	0.49	0.673721010508
0.001245	0.49	0.676683086829
0.001246	0.49	0.670745853509
0.001247	0.494	0.673768506239
0.001248	0.488	0.661706883748
0.001249	0.49	0.667757440992
0.00125	0.492	0.67077268877
0.001251	0.498	0.673792252849
0.001252	0.5	0.673795221117
0.001253	0.506	0.676730374669
0.001254	0.508	0.688430098122
0.001255	0.506	0.688450433946
0.001256	0.504	0.694250675189
0.001257	0.5	0.694262198308
0.001258	0.496	0.691363869464
0.001259	0.5	0.68556546004
0.00126	0.498	0.685562542734
0.001261	0.492	0.679658737897
0.001262	0.49	0.679632253502
0.001263	0.49	0.682568677863
0.001264	0.496	0.679694048819
0.001265	0.496	0.676745151442
0.001266	0.492	0.667784396344
0.001267	0.484	0.66463824747
0.001268	0.486	0.664683383274
0.001269	0.484	0.661622248719
0.00127	0.482	0.661570857883
0.001271	0.48	0.655438784327
0.001272	0.484	0.661622248719
0.001273	0.482	0.661570857883
0.001274	0.484	0.667640621892
0.001275	0.48	0.658483105326
0.001276	0.474	0.652168689834
0.001277	0.462	0.645411496644
0.001278	0.462	0.654641886836
0.001279	0.462	0.657689896532
0.00128	0.464	0.657802401941
0.001281	0.462	0.648502891281
0.001282	0.454	0.644890688412
0.001283	0.45	0.63835726674
0.001284	0.448	0.64132363125
0.001285	0.44	0.643739077577
0.001286	0.436	0.637105956651
0.001287	0.428	0.61710290876
0.001288	0.43	0.620564259364
0.001289	0.434	0.627410551394
0.00129	0.432	0.627196938768
0.001291	0.442	0.647020865197
0.001292	0.442	0.650104606967
0.001293	0.432	0.642943232331
0.001294	0.44	0.643739077577
0.001295	0.436	0.63079632212
0.001296	0.436	0.627617718042
0.001297	0.438	0.627818445094
0.001298	0.434	0.624214706651
0.001299	0.434	0.624214706651
0.0013	0.434	0.636901876273
0.001301	0.428	0.633100308008
0.001302	0.428	0.623551120599
0.001303	0.426	0.620099991937
0.001304	0.424	0.619858048266
0.001305	0.418	0.615853878773
0.001306	0.42	0.619354502688
0.001307	0.418	0.619092884792
0.001308	0.42	0.612862137842
0.001309	0.416	0.609051721942
0.00131	0.416	0.615584275303
0.001311	0.41	0.614735715572
0.001312	0.414	0.621774878875
0.001313	0.41	0.617980582219
0.001314	0.406	0.617384807069
0.001315	0.404	0.617076980611
0.001316	0.41	0.633955834424
0.001317	0.408	0.633668683146
0.001318	0.41	0.633955834424
0.001319	0.41	0.633955834424
0.00132	0.408	0.633668683146
0.001321	0.406	0.633375086343
0.001322	0.394	0.628302474927
0.001323	0.396	0.625447040124
0.001324	0.396	0.625447040124
0.001325	0.394	0.625111190109
0.001326	0.4	0.6260990337
0.001327	0.4	0.622896460096
0.001328	0.396	0.622241110824
0.001329	0.394	0.621903529496
0.00133	0.394	0.621903529496
0.001331	0.394	0.618679238378
0.001332	0.392	0.618333243486
0.001333	0.39	0.614735715572
0.001334	0.394	0.615438055372
0.001335	0.392	0.615090237282
0.001336	0.396	0.609248717684
0.001337	0.392	0.601943518945
0.001338	0.396	0.60264749232
0.001339	0.402	0.606956341099
0.00134	0.398	0.609586745263
0.001341	0.4	0.61318838867
0.001342	0.402	0.616762515074
0.001343	0.402	0.613511206092
0.001344	0.4	0.609918027279
0.001345	0.394	0.602298929104
0.001346	0.392	0.601943518945
0.001347	0.384	0.59037615128
0.001348	0.376	0.588747823775
0.001349	0.372	0.581047330258
0.00135	0.366	0.572751254909
0.001351	0.372	0.570627724528
0.001352	0.368	0.566194312935
0.001353	0.368	0.569715718583
0.001354	0.358	0.549396032021
0.001355	0.36	0.549909083395
0.001356	0.362	0.557634288759
0.001357	0.368	0.562650868657
0.001358	0.358	0.553024411758
0.001359	0.354	0.551981883761
0.00136	0.358	0.556629140452
0.001361	0.358	0.556629140452
0.001362	0.354	0.55559337649
0.001363	0.352	0.555063960278
0.001364	0.346	0.549803601298
0.001365	0.346	0.549803601298
0.001366	0.346	0.549803601298
0.001367	0.344	0.552868881381
0.001368	0.346	0.564166642048
0.001369	0.35	0.579223618303
0.00137	0.35	0.579223618303
0.001371	0.354	0.583681419954
0.001372	0.35	0.575760366819
0.001373	0.346	0.574703401765
0.001374	0.342	0.559496201953
0.001375	0.336	0.554169649115
0.001376	0.34	0.555337735077
0.001377	0.34	0.555337735077
0.001378	0.34	0.562494444417
0.001379	0.338	0.561921702731
0.00138	0.336	0.557766976434
0.001381	0.34	0.558927544499
0.001382	0.34	0.558927544499
0.001383	0.338	0.558351143995
0.001384	0.342	0.566600388281
0.001385	0.338	0.565469716254
0.001386	0.336	0.557766976434
0.001387	0.338	0.558351143995
0.001388	0.342	0.566600388281
0.001389	0.344	0.567154299993
0.00139	0.344	0.55647461757
0.001391	0.346	0.560610381638
0.001392	0.344	0.563616891159
0.001393	0.346	0.571212744956
0.001394	0.344	0.567154299993
0.001395	0.338	0.558351143995
0.001396	0.338	0.558351143995
0.001397	0.332	0.556575241993
0.001398	0.328	0.551739068763
0.001399	0.332	0.556575241993
0.0014	0.33	0.552358579186
0.001401	0.328	0.555352140538
0.001402	0.324	0.550476157522
0.001403	0.33	0.555967624957
0.001404	0.328	0.558941857441
0.001405	0.324	0.550476157522
0.001406	0.32	0.54918120871
0.001407	0.32	0.54918120871
0.001408	0.326	0.55472876255
0.001409	0.332	0.560157120815
0.00141	0.33	0.559553393342
0.001411	0.32	0.55641710973
0.001412	0.322	0.56419500175
0.001413	0.316	0.562266840566
0.001414	0.314	0.561608404496
0.001415	0.308	0.556
0.001416	0.31	0.553082272361
0.001417	0.308	0.552391165751
0.001418	0.302	0.550269025114
0.001419	0.304	0.550984573287
0.00142	0.302	0.550269025114
0.001421	0.302	0.546622355928
0.001422	0.304	0.547342671459
0.001423	0.304	0.547342671459
0.001424	0.302	0.546622355928
0.001425	0.304	0.547342671459
0.001426	0.304	0.550984573287
0.001427	0.304	0.550984573287
0.001428	0.304	0.550984573287
0.001429	0.308	0.552391165751
0.00143	0.3	0.542217668469
0.001431	0.298	0.54147576123
0.001432	0.296	0.540725438647
0.001433	0.302	0.54295119486
0.001434	0.302	0.546622355928
0.001435	0.308	0.548758599021
0.001436	0.31	0.553082272361
0.001437	0.31	0.549454274713
0.001438	0.306	0.544393240223
0.001439	0.298	0.537769467337
0.00144	0.298	0.54147576123
0.001441	0.298	0.545156858161
0.001442	0.3	0.542217668469
0.001443	0.304	0.554602560398
0.001444	0.302	0.553891686163
0.001445	0.296	0.54807298784
0.001446	0.296	0.54807298784
0.001447	0.296	0.54807298784
0.001448	0.3	0.549545266561
0.001449	0.298	0.548813265146
0.00145	0.296	0.54807298784
0.001451	0.304	0.56176863565
0.001452	0.304	0.56176863565
0.001453	0.302	0.557490807099
0.001454	0.296	0.551710068786
0.001455	0.294	0.550966423659
0.001456	0.294	0.550966423659
0.001457	0.29	0.549454274713
0.001458	0.294	0.550966423659
0.001459	0.292	0.546567470675
0.00146	0.288	0.537639284279
0.001461	0.282	0.535234528034
0.001462	0.282	0.535234528034
0.001463	0.28	0.538144961883
0.001464	0.28	0.538144961883
0.001465	0.28	0.534415568635
0.001466	0.28	0.538144961883
0.001467	0.28	0.538144961883
0.001468	0.282	0.538958254413
0.001469	0.282	0.538958254413
0.00147	0.276	0.536492311222
0.001471	0.278	0.537322994111
0.001472	0.282	0.538958254413
0.001473	0.278	0.537322994111
0.001474	0.278	0.537322994111
0.001475	0.28	0.538144961883
0.001476	0.28	0.538144961883
0.001477	0.28	0.538144961883
0.001478	0.276	0.536492311222
0.001479	0.274	0.53565287267
0.00148	0.272	0.531051786552
0.001481	0.27	0.530188645672
0.001482	0.27	0.530188645672
0.001483	0.272	0.534804637227
0.001484	0.262	0.522834581871
0.001485	0.26	0.51807335388
0.001486	0.256	0.51620151104
0.001487	0.26	0.51807335388
0.001488	0.26	0.51807335388
0.001489	0.26	0.514198405287
0.00149	0.266	0.524637017375
0.001491	0.268	0.525524499905
0.001492	0.266	0.524637017375
0.001493	0.264	0.523740393707
0.001494	0.26	0.521919534028
0.001495	0.258	0.509348603611
0.001496	0.254	0.507428812741
0.001497	0.254	0.507428812741
0.001498	0.252	0.510388087635
0.001499	0.252	0.510388087635
0.0015	0.246	0.499483733469
0.001501	0.238	0.495334230596
0.001502	0.238	0.495334230596
0.001503	0.248	0.516232505757
0.001504	0.244	0.510356737978
0.001505	0.242	0.505406766872
0.001506	0.238	0.503344812231
0.001507	0.236	0.506264752871
0.001508	0.238	0.51122988958
0.001509	0.236	0.5101999608
0.00151	0.232	0.508110224262
0.001511	0.228	0.498012048047
0.001512	0.226	0.492873208848
0.001513	0.23	0.499099188539
0.001514	0.232	0.500175969035
0.001515	0.23	0.499099188539
0.001516	0.226	0.496914479564
0.001517	0.222	0.49062816878
0.001518	0.222	0.494687780322
0.001519	0.218	0.492418521179
0.00152	0.218	0.492418521179
0.001521	0.218	0.48834004546
0.001522	0.22	0.49355850717
0.001523	0.22	0.49355850717
0.001524	0.22	0.49355850717
0.001525	0.22	0.49355850717
0.001526	0.22	0.49355850717
0.001527	0.216	0.487179638327
0.001528	0.216	0.491267747771
0.001529	0.22	0.49355850717
0.00153	0.216	0.487179638327
0.001531	0.216	0.487179638327
0.001532	0.218	0.492418521179
0.001533	0.22	0.489489530021
0.001534	0.218	0.47589494639
0.001535	0.22	0.477074417675
0.001536	0.22	0.477074417675
0.001537	0.22	0.477074417675
0.001538	0.224	0.479399624531
0.001539	0.22	0.468614980554
0.00154	0.218	0.463115536341
0.001541	0.22	0.46432747065
0.001542	0.218	0.463115536341
0.001543	0.216	0.457541254971
0.001544	0.218	0.463115536341
0.001545	0.218	0.463115536341
0.001546	0.222	0.46552765761
0.001547	0.222	0.46552765761
0.001548	0.222	0.46552765761
0.001549	0.226	0.476365405965
0.00155	0.228	0.477510209315
0.001551	0.226	0.476365405965
0.001552	0.228	0.477510209315
0.001553	0.224	0.470981952945
0.001554	0.222	0.46980421454
0.001555	0.222	0.46980421454
0.001556	0.216	0.457541254971
0.001557	0.214	0.456293765024
0.001558	0.212	0.450617354304
0.001559	0.214	0.451889366992
0.00156	0.216	0.457541254971
0.001561	0.216	0.457541254971
0.001562	0.218	0.463115536341
0.001563	0.218	0.458776634104
0.001564	0.218	0.454396302802
0.001565	0.216	0.453148982124
0.001566	0.218	0.454396302802
0.001567	0.22	0.46432747065
0.001568	0.214	0.460656053906
0.001569	0.214	0.460656053906
0.00157	0.212	0.459408315118
0.001571	0.212	0.459408315118
0.001572	0.216	0.466201673099
0.001573	0.214	0.464977418807
0.001574	0.214	0.464977418807
0.001575	0.216	0.461891762213
0.001576	0.214	0.460656053906
0.001577	0.212	0.450617354304
0.001578	0.212	0.450617354304
0.001579	0.21	0.449332838773
0.00158	0.212	0.463741307196
0.001581	0.212	0.463741307196
0.001582	0.212	0.459408315118
0.001583	0.204	0.449871092648
0.001584	0.2	0.442718872424
0.001585	0.202	0.444067562427
0.001586	0.202	0.448548771038
0.001587	0.2	0.438178046004
0.001588	0.202	0.434966665389
0.001589	0.198	0.432199028227
0.00159	0.198	0.432199028227
0.001591	0.196	0.430794614637
0.001592	0.2	0.438178046004
0.001593	0.196	0.435412448145
0.001594	0.2	0.442718872424
0.001595	0.2	0.442718872424
0.001596	0.2	0.442718872424
0.001597	0.198	0.441356998358
0.001598	0.196	0.439981817806
0.001599	0.194	0.438593205602
0.0016	0.196	0.435412448145
0.001601	0.198	0.436802014647
0.001602	0.198	0.436802014647
0.001603	0.198	0.432199028227
0.001604	0.196	0.430794614637
0.001605	0.194	0.429376291847
0.001606	0.194	0.429376291847
0.001607	0.194	0.429376291847
0.001608	0.19	0.426497362243
0.001609	0.19	0.426497362243
0.00161	0.19	0.431161222746
0.001611	0.188	0.429716185406
0.001612	0.188	0.429716185406
0.001613	0.19	0.43577517139
0.001614	0.19	0.43577517139
0.001615	0.19	0.43577517139
0.001616	0.188	0.434345484609
0.001617	0.186	0.428256932226
0.001618	0.186	0.428256932226
0.001619	0.182	0.425295191602
0.00162	0.182	0.420566284906
0.001621	0.178	0.417511676483
0.001622	0.18	0.419046536795
0.001623	0.184	0.42207108406
0.001624	0.182	0.420566284906
0.001625	0.182	0.420566284906
0.001626	0.18	0.419046536795
0.001627	0.182	0.420566284906
0.001628	0.182	0.420566284906
0.001629	0.182	0.420566284906
0.00163	0.182	0.420566284906
0.001631	0.18	0.419046536795
0.001632	0.18	0.419046536795
0.001633	0.176	0.415961536683
0.001634	0.172	0.412814728419
0.001635	0.176	0.415961536683
0.001636	0.17	0.411217703899
0.001637	0.17	0.416052881254
0.001638	0.168	0.414458683104
0.001639	0.166	0.40797548946
0.00164	0.166	0.40797548946
0.001641	0.17	0.411217703899
0.001642	0.172	0.412814728419
0.001643	0.17	0.411217703899
0.001644	0.17	0.411217703899
0.001645	0.172	0.412814728419
0.001646	0.17	0.406324993078
0.001647	0.172	0.40794117223
0.001648	0.172	0.40794117223
0.001649	0.17	0.411217703899
0.00165	0.172	0.412814728419
0.001651	0.172	0.412814728419
0.001652	0.17	0.411217703899
0.001653	0.172	0.417631416443
0.001654	0.174	0.42393867481
0.001655	0.174	0.42393867481
0.001656	0.176	0.420742201354
0.001657	0.172	0.412814728419
0.001658	0.174	0.414395945926
0.001659	0.174	0.414395945926
0.00166	0.174	0.414395945926
0.001661	0.174	0.414395945926
0.001662	0.174	0.414395945926
0.001663	0.174	0.414395945926
0.001664	0.172	0.412814728419
0.001665	0.172	0.412814728419
0.001666	0.17	0.411217703899
0.001667	0.166	0.403043421978
0.001668	0.164	0.401377627677
0.001669	0.164	0.401377627677
0.00167	0.162	0.39969488363
0.001671	0.162	0.39969488363
0.001672	0.164	0.401377627677
0.001673	0.158	0.391198159505
0.001674	0.156	0.389440624486
0.001675	0.156	0.389440624486
0.001676	0.156	0.394542773347
0.001677	0.15	0.389230009121
0.001678	0.154	0.39279002024
0.001679	0.152	0.391019181115
0.00168	0.148	0.387422250264
0.001681	0.148	0.387422250264
0.001682	0.154	0.39279002024
0.001683	0.154	0.39279002024
0.001684	0.156	0.399579779268
0.001685	0.156	0.399579779268
0.001686	0.154	0.402844883299
0.001687	0.154	0.402844883299
0.001688	0.156	0.404554075495
0.001689	0.152	0.401118436375
0.00169	0.152	0.401118436375
0.001691	0.148	0.392550633677
0.001692	0.15	0.394334883063
0.001693	0.142	0.387086553629
0.001694	0.14	0.38
0.001695	0.142	0.381884799383
0.001696	0.142	0.381884799383
0.001697	0.144	0.383749918567
0.001698	0.142	0.381884799383
0.001699	0.14	0.369323706252
0.0017	0.14	0.363868107973
0.001701	0.14	0.363868107973
0.001702	0.14	0.363868107973
0.001703	0.138	0.356308854788
0.001704	0.136	0.354265437208
0.001705	0.136	0.354265437208
0.001706	0.136	0.354265437208
0.001707	0.136	0.354265437208
0.001708	0.136	0.354265437208
0.001709	0.136	0.354265437208
0.00171	0.14	0.363868107973
0.001711	0.14	0.363868107973
0.001712	0.134	0.357832362986
0.001713	0.136	0.359866641966
0.001714	0.134	0.357832362986
0.001715	0.134	0.352198807494
0.001716	0.138	0.356308854788
0.001717	0.138	0.356308854788
0.001718	0.134	0.352198807494
0.001719	0.13	0.347994252826
0.00172	0.132	0.350108554594
0.001721	0.13	0.347994252826
0.001722	0.134	0.352198807494
0.001723	0.132	0.350108554594
0.001724	0.134	0.352198807494
0.001725	0.134	0.352198807494
0.001726	0.13	0.353694783677
0.001727	0.128	0.351590671094
0.001728	0.128	0.351590671094
0.001729	0.126	0.349462444334
0.00173	0.124	0.347309660102
0.001731	0.124	0.347309660102
0.001732	0.126	0.349462444334
0.001733	0.126	0.349462444334
0.001734	0.124	0.347309660102
0.001735	0.124	0.347309660102
0.001736	0.124	0.347309660102
0.001737	0.124	0.347309660102
0.001738	0.128	0.351590671094
0.001739	0.128	0.351590671094
0.00174	0.128	0.351590671094
0.001741	0.128	0.351590671094
0.001742	0.132	0.355775209929
0.001743	0.132	0.355775209929
0.001744	0.13	0.353694783677
0.001745	0.13	0.353694783677
0.001746	0.126	0.349462444334
0.001747	0.126	0.349462444334
0.001748	0.13	0.359304884464
0.001749	0.13	0.359304884464
0.00175	0.128	0.357233816988
0.001751	0.128	0.357233816988
0.001752	0.13	0.359304884464
0.001753	0.13	0.359304884464
0.001754	0.128	0.357233816988
0.001755	0.126	0.355139409247
0.001756	0.124	0.347309660102
0.001757	0.124	0.347309660102
0.001758	0.12	0.34292856399
0.001759	0.12	0.34292856399
0.00176	0.116	0.338443496023
0.001761	0.114	0.336160675868
0.001762	0.112	0.333850265838
0.001763	0.114	0.336160675868
0.001764	0.11	0.325422801905
0.001765	0.108	0.323010835732
0.001766	0.108	0.323010835732
0.001767	0.11	0.325422801905
0.001768	0.106	0.320568245464
0.001769	0.106	0.320568245464
0.00177	0.108	0.329144345235
0.001771	0.106	0.32674760902
0.001772	0.108	0.329144345235
0.001773	0.106	0.32674760902
0.001774	0.106	0.32674760902
0.001775	0.106	0.32674760902
0.001776	0.108	0.329144345235
0.001777	0.112	0.333850265838
0.001778	0.112	0.333850265838
0.001779	0.108	0.329144345235
0.00178	0.11	0.331511689085
0.001781	0.11	0.331511689085
0.001782	0.11	0.331511689085
0.001783	0.11	0.331511689085
0.001784	0.11	0.331511689085
0.001785	0.106	0.32674760902
0.001786	0.11	0.331511689085
0.001787	0.108	0.323010835732
0.001788	0.112	0.333850265838
0.001789	0.112	0.333850265838
0.00179	0.112	0.333850265838
0.001791	0.108	0.329144345235
0.001792	0.106	0.320568245464
0.001793	0.106	0.320568245464
0.001794	0.104	0.318094325633
0.001795	0.108	0.323010835732
0.001796	0.106	0.320568245464
0.001797	0.108	0.323010835732
0.001798	0.108	0.323010835732
0.001799	0.108	0.323010835732
0.0018	0.106	0.320568245464
0.001801	0.104	0.318094325633
0.001802	0.104	0.318094325633
0.001803	0.1	0.31304951685
0.001804	0.1	0.31304951685
0.001805	0.094	0.298603415922
0.001806	0.092	0.295864834004
0.001807	0.092	0.295864834004
0.001808	0.094	0.305227783794
0.001809	0.092	0.302549169558
0.00181	0.088	0.297079114042
0.001811	0.092	0.302549169558
0.001812	0.092	0.302549169558
0.001813	0.094	0.305227783794
0.001814	0.096	0.307870102478
0.001815	0.096	0.307870102478
0.001816	0.094	0.305227783794
0.001817	0.09	0.299833287011
0.001818	0.09	0.299833287011
0.001819	0.092	0.302549169558
0.00182	0.094	0.305227783794
0.001821	0.094	0.305227783794
0.001822	0.098	0.310477052292
0.001823	0.098	0.310477052292
0.001824	0.098	0.310477052292
0.001825	0.098	0.310477052292
0.001826	0.098	0.310477052292
0.001827	0.098	0.310477052292
0.001828	0.096	0.307870102478
0.001829	0.096	0.307870102478
0.00183	0.098	0.310477052292
0.001831	0.098	0.310477052292
0.001832	0.098	0.310477052292
0.001833	0.1	0.319374388453
0.001834	0.1	0.319374388453
0.001835	0.1	0.319374388453
0.001836	0.098	0.316853278348
0.001837	0.1	0.319374388453
0.001838	0.102	0.321863325031
0.001839	0.102	0.321863325031
0.00184	0.1	0.319374388453
0.001841	0.1	0.319374388453
0.001842	0.098	0.310477052292
0.001843	0.098	0.310477052292
0.001844	0.098	0.310477052292
0.001845	0.094	0.298603415922
0.001846	0.094	0.298603415922
0.001847	0.094	0.298603415922
0.001848	0.098	0.303967103483
0.001849	0.098	0.310477052292
0.00185	0.096	0.301303833364
0.001851	0.096	0.301303833364
0.001852	0.096	0.301303833364
0.001853	0.094	0.298603415922
0.001854	0.096	0.301303833364
0.001855	0.096	0.301303833364
0.001856	0.096	0.301303833364
0.001857	0.098	0.310477052292
0.001858	0.098	0.310477052292
0.001859	0.098	0.310477052292
0.00186	0.096	0.307870102478
0.001861	0.096	0.307870102478
0.001862	0.098	0.310477052292
0.001863	0.1	0.31304951685
0.001864	0.098	0.310477052292
0.001865	0.096	0.307870102478
0.001866	0.094	0.305227783794
0.001867	0.096	0.307870102478
0.001868	0.096	0.307870102478
0.001869	0.096	0.307870102478
0.00187	0.096	0.307870102478
0.001871	0.096	0.307870102478
0.001872	0.096	0.307870102478
0.001873	0.096	0.307870102478
0.001874	0.096	0.307870102478
0.001875	0.096	0.307870102478
0.001876	0.098	0.310477052292
0.001877	0.098	0.310477052292
0.001878	0.096	0.307870102478
0.001879	0.09	0.293087017795
0.00188	0.09	0.293087017795
0.001881	0.09	0.293087017795
0.001882	0.092	0.295864834004
0.001883	0.092	0.295864834004
0.001884	0.092	0.295864834004
0.001885	0.09	0.293087017795
0.001886	0.088	0.290268840904
0.001887	0.088	0.290268840904
0.001888	0.09	0.299833287011
0.001889	0.086	0.294285575589
0.00189	0.086	0.294285575589
0.001891	0.09	0.299833287011
0.001892	0.09	0.299833287011
0.001893	0.088	0.297079114042
0.001894	0.088	0.297079114042
0.001895	0.088	0.297079114042
0.001896	0.088	0.297079114042
0.001897	0.088	0.297079114042
0.001898	0.086	0.294285575589
0.001899	0.088	0.297079114042
0.0019	0.088	0.297079114042
0.001901	0.088	0.297079114042
0.001902	0.088	0.297079114042
0.001903	0.088	0.297079114042
0.001904	0.086	0.294285575589
0.001905	0.084	0.291451539711
0.001906	0.084	0.291451539711
0.001907	0.084	0.291451539711
0.001908	0.084	0.291451539711
0.001909	0.084	0.291451539711
0.00191	0.08	0.285657137142
0.001911	0.08	0.285657137142
0.001912	0.082	0.288575813262
0.001913	0.082	0.288575813262
0.001914	0.082	0.288575813262
0.001915	0.08	0.278567765544
0.001916	0.08	0.278567765544
0.001917	0.08	0.278567765544
0.001918	0.078	0.268171586862
0.001919	0.082	0.281559940332
0.00192	0.082	0.281559940332
0.001921	0.084	0.284506590433
0.001922	0.086	0.294285575589
0.001923	0.082	0.281559940332
0.001924	0.082	0.281559940332
0.001925	0.082	0.281559940332
0.001926	0.082	0.281559940332
0.001927	0.084	0.284506590433
0.001928	0.084	0.284506590433
0.001929	0.084	0.284506590433
0.00193	0.084	0.284506590433
0.001931	0.08	0.278567765544
0.001932	0.082	0.281559940332
0.001933	0.078	0.275528582909
0.001934	0.08	0.278567765544
0.001935	0.078	0.275528582909
0.001936	0.08	0.278567765544
0.001937	0.08	0.278567765544
0.001938	0.08	0.278567765544
0.001939	0.08	0.278567765544
0.00194	0.082	0.281559940332
0.001941	0.082	0.281559940332
0.001942	0.084	0.284506590433
0.001943	0.084	0.284506590433
0.001944	0.084	0.284506590433
0.001945	0.084	0.291451539711
0.001946	0.084	0.291451539711
0.001947	0.082	0.288575813262
0.001948	0.078	0.275528582909
0.001949	0.076	0.279685537703
0.00195	0.076	0.279685537703
0.001951	0.078	0.282694181051
0.001952	0.08	0.285657137142
0.001953	0.08	0.285657137142
0.001954	0.08	0.285657137142
0.001955	0.078	0.282694181051
0.001956	0.076	0.279685537703
0.001957	0.076	0.279685537703
0.001958	0.076	0.279685537703
0.001959	0.072	0.273525135956
0.00196	0.072	0.273525135956
0.001961	0.072	0.273525135956
0.001962	0.072	0.273525135956
0.001963	0.072	0.273525135956
0.001964	0.072	0.273525135956
0.001965	0.072	0.273525135956
0.001966	0.068	0.267162871672
0.001967	0.064	0.260583959598
0.001968	0.068	0.267162871672
0.001969	0.068	0.267162871672
0.00197	0.07	0.270370116692
0.001971	0.07	0.270370116692
0.001972	0.07	0.270370116692
0.001973	0.07	0.270370116692
0.001974	0.068	0.267162871672
0.001975	0.066	0.263901496775
0.001976	0.066	0.263901496775
0.001977	0.066	0.263901496775
0.001978	0.064	0.260583959598
0.001979	0.064	0.260583959598
0.00198	0.064	0.260583959598
0.001981	0.066	0.263901496775
0.001982	0.07	0.270370116692
0.001983	0.07	0.270370116692
0.001984	0.07	0.270370116692
0.001985	0.068	0.267162871672
0.001986	0.066	0.263901496775
0.001987	0.066	0.263901496775
0.001988	0.068	0.267162871672
0.001989	0.068	0.267162871672
0.00199	0.068	0.267162871672
0.001991	0.068	0.267162871672
0.001992	0.066	0.263901496775
0.001993	0.068	0.267162871672
0.001994	0.068	0.267162871672
0.001995	0.066	0.263901496775
0.001996	0.066	0.263901496775
0.001997	0.064	0.260583959598
0.001998	0.064	0.260583959598
[truncated: 8,002 more rows]
