# Supplementary material for: The Influence of Synaptic Size on AMPA Receptor Activation: A Monte Carlo Model
Source: PLoS One. 2015 Jun 24;10(6):e0130924. doi: 10.1371/journal.pone.0130924 (PMC4479604; doi:10.1371/journal.pone.0130924)
Supplement: S1 Dataset — This package contains the experimental data used as basis for the analysis presented in the paper. (ZIP) [file pone.0130924.s001.zip › S1 Simulation data/test/760_9502_228_314.csv]

time	AMPA.O.mean	AMPA.O.stdev
0.0	0.0	0.0
1e-06	0.0	0.0
2e-06	0.024	0.153049011758
3e-06	0.122	0.356533308402
4e-06	0.27	0.530188645672
5e-06	0.488	0.702748888295
6e-06	0.726	0.850249375184
7e-06	1.006	0.982834675823
8e-06	1.312	1.12189839112
9e-06	1.622	1.24222220235
1e-05	1.994	1.31983483815
1.1e-05	2.414	1.48681000804
1.2e-05	2.832	1.63210783957
1.3e-05	3.288	1.74271512302
1.4e-05	3.726	1.87054109819
1.5e-05	4.152	1.9952182838
1.6e-05	4.604	2.18521943978
1.7e-05	5.102	2.27587257991
1.8e-05	5.548	2.3823719273
1.9e-05	6.004	2.44948647679
2e-05	6.386	2.55910218631
2.1e-05	6.822	2.71556918527
2.2e-05	7.252	2.78217468898
2.3e-05	7.622	2.86759760078
2.4e-05	8.002	2.91238665015
2.5e-05	8.422	2.89826085782
2.6e-05	8.766	2.89538322161
2.7e-05	9.096	2.98039997316
2.8e-05	9.456	3.05222279659
2.9e-05	9.72	3.05312954196
3e-05	10.002	3.08642122854
3.1e-05	10.31	3.13845503393
3.2e-05	10.642	3.20028686214
3.3e-05	10.966	3.22813320667
3.4e-05	11.24	3.32962460347
3.5e-05	11.456	3.2942471067
3.6e-05	11.698	3.29466174288
3.7e-05	11.882	3.38763575374
3.8e-05	12.106	3.47084485392
3.9e-05	12.38	3.51903395835
4e-05	12.67	3.52435809758
4.1e-05	12.894	3.55228996564
4.2e-05	13.088	3.62991129368
4.3e-05	13.244	3.6304908759
4.4e-05	13.426	3.6672229275
4.5e-05	13.636	3.7415911054
4.6e-05	13.774	3.72060801483
4.7e-05	13.888	3.72229176718
4.8e-05	13.992	3.75125792235
4.9e-05	14.154	3.76593733352
5e-05	14.232	3.78499352708
5.1e-05	14.33	3.81118091935
5.2e-05	14.37	3.83628726766
5.3e-05	14.402	3.85336164926
5.4e-05	14.464	3.88750614147
5.5e-05	14.568	3.90811668198
5.6e-05	14.64	3.95555305868
5.7e-05	14.764	3.95022834783
5.8e-05	14.808	3.94754809977
5.9e-05	14.866	3.92887312088
6e-05	14.93	3.89937174427
6.1e-05	15.01	3.90511203424
6.2e-05	15.004	3.96484350259
6.3e-05	15.05	3.92829479546
6.4e-05	15.092	3.93643696761
6.5e-05	15.154	3.95452702608
6.6e-05	15.198	3.93989796822
6.7e-05	15.248	3.98578674793
6.8e-05	15.352	4.00750495945
6.9e-05	15.376	4.0510028388
7e-05	15.428	4.02800397219
7.1e-05	15.44	4.01875602643
7.2e-05	15.47	4.02803922523
7.3e-05	15.488	4.06765976945
7.4e-05	15.458	4.13088804012
7.5e-05	15.46	4.15841315889
7.6e-05	15.476	4.10626643071
7.7e-05	15.49	4.06176070196
7.8e-05	15.546	4.0634817583
7.9e-05	15.56	4.06379133323
8e-05	15.542	4.04922659282
8.1e-05	15.516	4.07991960705
8.2e-05	15.486	4.06912816215
8.3e-05	15.482	4.04841648055
8.4e-05	15.456	4.05857906169
8.5e-05	15.428	4.01706559568
8.6e-05	15.398	4.02089492526
8.7e-05	15.372	4.01616931914
8.8e-05	15.358	4.0132076946
8.9e-05	15.4	4.00249921924
9e-05	15.406	3.99914540871
9.1e-05	15.388	4.03403718377
9.2e-05	15.33	4.02903214184
9.3e-05	15.338	4.05410360006
9.4e-05	15.314	4.0678500464
9.5e-05	15.29	4.07405203698
9.6e-05	15.268	4.06204086636
9.7e-05	15.272	4.09463258425
9.8e-05	15.244	4.07092913227
9.9e-05	15.214	4.04329123364
0.0001	15.188	4.04581957087
0.000101	15.16	4.04405736853
0.000102	15.134	4.01896056214
0.000103	15.134	3.9985052207
0.000104	15.086	4.02772938515
0.000105	15.056	4.04386745579
0.000106	14.998	4.00274855568
0.000107	14.976	4.010913113
0.000108	14.966	4.04831372302
0.000109	14.892	4.05959800966
0.00011	14.856	4.05058810545
0.000111	14.83	4.03696668304
0.000112	14.788	4.04117012757
0.000113	14.766	4.0327712556
0.000114	14.786	4.02345672277
0.000115	14.76	4.03762306314
0.000116	14.726	4.02329765242
0.000117	14.74	4.03142654652
0.000118	14.714	4.02892094735
0.000119	14.64	4.06083735207
0.00012	14.636	4.01341550303
0.000121	14.604	3.98386545958
0.000122	14.552	3.97734786007
0.000123	14.52	3.94684684273
0.000124	14.42	3.9597474667
0.000125	14.326	3.9435674205
0.000126	14.27	3.93765158438
0.000127	14.234	3.91193609355
0.000128	14.208	3.99458833924
0.000129	14.2	3.96988664826
0.00013	14.158	3.97454852782
0.000131	14.118	3.98698833708
0.000132	14.078	3.95220394211
0.000133	14.046	3.94662944802
0.000134	14.06	3.95580585975
0.000135	14.062	3.91537431161
0.000136	14.014	3.8855892732
0.000137	13.966	3.86637349463
0.000138	13.896	3.8674518743
0.000139	13.856	3.86875483845
0.00014	13.784	3.87831716083
0.000141	13.8	3.83144881213
0.000142	13.77	3.84669988432
0.000143	13.722	3.81375353163
0.000144	13.672	3.82523411048
0.000145	13.64	3.79926308644
0.000146	13.624	3.78769375742
0.000147	13.596	3.80641353507
0.000148	13.58	3.8225122629
0.000149	13.57	3.81485255285
0.00015	13.548	3.83610427387
0.000151	13.518	3.78281323885
0.000152	13.49	3.79076509428
0.000153	13.464	3.74922712035
0.000154	13.43	3.75087989677
0.000155	13.406	3.76153745163
0.000156	13.428	3.69821794923
0.000157	13.434	3.73545766942
0.000158	13.442	3.71949405162
0.000159	13.4	3.70297177953
0.00016	13.374	3.69352460395
0.000161	13.322	3.67944506685
0.000162	13.276	3.66003060096
0.000163	13.218	3.67348281608
0.000164	13.2	3.67205664444
0.000165	13.14	3.65682922762
0.000166	13.114	3.68795390427
0.000167	13.098	3.67319969509
0.000168	13.072	3.72274307467
0.000169	13.06	3.7154272971
0.00017	13.002	3.69025690163
0.000171	12.954	3.70403617693
0.000172	12.96	3.6789128829
0.000173	12.948	3.62895246593
0.000174	12.9	3.58636306026
0.000175	12.854	3.57892218412
0.000176	12.792	3.57165731839
0.000177	12.706	3.57652960284
0.000178	12.658	3.59013035975
0.000179	12.624	3.58589235756
0.00018	12.574	3.61891199119
0.000181	12.528	3.62508151632
0.000182	12.484	3.63342042709
0.000183	12.514	3.60025054684
0.000184	12.47	3.59792996041
0.000185	12.488	3.61245844267
0.000186	12.458	3.64310801377
0.000187	12.426	3.64040162619
0.000188	12.39	3.64498285318
0.000189	12.35	3.58154994381
0.00019	12.342	3.5621673178
0.000191	12.288	3.56946158405
0.000192	12.292	3.57585458317
0.000193	12.274	3.59206403061
0.000194	12.25	3.54111564341
0.000195	12.204	3.52964360807
0.000196	12.192	3.55177927242
0.000197	12.116	3.5324982661
0.000198	12.088	3.55475118679
0.000199	12.1	3.5701540583
0.0002	12.042	3.55587345107
0.000201	11.984	3.55355371424
0.000202	11.966	3.5435637429
0.000203	11.968	3.51951360276
0.000204	11.956	3.53639138105
0.000205	11.902	3.56039267497
0.000206	11.852	3.59139193071
0.000207	11.78	3.57093825206
0.000208	11.758	3.59157848306
0.000209	11.714	3.57382204369
0.00021	11.67	3.54416421741
0.000211	11.616	3.5384380735
0.000212	11.578	3.54625379802
0.000213	11.584	3.56748426766
0.000214	11.53	3.5632990332
0.000215	11.512	3.5796446751
0.000216	11.494	3.57294892211
0.000217	11.506	3.53976891901
0.000218	11.488	3.52616732445
0.000219	11.458	3.54742667296
0.00022	11.424	3.55362125162
0.000221	11.38	3.5495915258
0.000222	11.356	3.52721760032
0.000223	11.344	3.50337894039
0.000224	11.296	3.4877476973
0.000225	11.302	3.44656292558
0.000226	11.244	3.45491881236
0.000227	11.226	3.40395710901
0.000228	11.204	3.40974837781
0.000229	11.17	3.43760090761
0.00023	11.172	3.42672088154
0.000231	11.164	3.40838730194
0.000232	11.104	3.39546521113
0.000233	11.064	3.40586317987
0.000234	11.028	3.39222876587
0.000235	10.978	3.39433587024
0.000236	10.908	3.39168630625
0.000237	10.87	3.41366372099
0.000238	10.844	3.40934949807
0.000239	10.856	3.39753793209
0.00024	10.766	3.40517899676
0.000241	10.736	3.4091500407
0.000242	10.706	3.39228005919
0.000243	10.694	3.40475608524
0.000244	10.652	3.41392677133
0.000245	10.62	3.39582096112
0.000246	10.626	3.40031233859
0.000247	10.592	3.38371630016
0.000248	10.544	3.36868876568
0.000249	10.532	3.36585442347
0.00025	10.526	3.37480725376
0.000251	10.506	3.38673352952
0.000252	10.514	3.39378903292
0.000253	10.506	3.42490350229
0.000254	10.478	3.40844774054
0.000255	10.476	3.37778388888
0.000256	10.45	3.44260076105
0.000257	10.398	3.44493773529
0.000258	10.362	3.45064573667
0.000259	10.31	3.44527212278
0.00026	10.258	3.48129803378
0.000261	10.248	3.47311042151
0.000262	10.214	3.44154093394
0.000263	10.218	3.42381015829
0.000264	10.206	3.40228805365
0.000265	10.202	3.3753808674
0.000266	10.162	3.36448450732
0.000267	10.132	3.36609209619
0.000268	10.094	3.33663962693
0.000269	10.062	3.38439891266
0.00027	10.034	3.36405172374
0.000271	9.982	3.37248810228
0.000272	9.958	3.37642355163
0.000273	9.932	3.35966903132
0.000274	9.858	3.31991505915
0.000275	9.882	3.27964571257
0.000276	9.856	3.26362742972
0.000277	9.81	3.2578980954
0.000278	9.786	3.22555483599
0.000279	9.774	3.26663802709
0.00028	9.71	3.25359800836
0.000281	9.666	3.24568082226
0.000282	9.616	3.2293256262
0.000283	9.58	3.19993749939
0.000284	9.574	3.18818506364
0.000285	9.582	3.19926178985
0.000286	9.556	3.17912944059
0.000287	9.554	3.19297416213
0.000288	9.546	3.21743438162
0.000289	9.508	3.18087032115
0.00029	9.5	3.15562988958
0.000291	9.454	3.15782900107
0.000292	9.436	3.15941513575
0.000293	9.418	3.16658743761
0.000294	9.38	3.17168724814
0.000295	9.35	3.15586755109
0.000296	9.332	3.11925888634
0.000297	9.304	3.11826618492
0.000298	9.276	3.12343144634
0.000299	9.254	3.11857082652
0.0003	9.19	3.11607124437
0.000301	9.182	3.12615994472
0.000302	9.148	3.10710411799
0.000303	9.148	3.11032088377
0.000304	9.112	3.0982988881
0.000305	9.09	3.10900305564
0.000306	9.11	3.11093233613
0.000307	9.098	3.12928042847
0.000308	9.104	3.13068427025
0.000309	9.102	3.12851338498
0.00031	9.062	3.11675408077
0.000311	9.036	3.10462622549
0.000312	9.016	3.12149707672
0.000313	8.994	3.10128425011
0.000314	8.986	3.12438858019
0.000315	8.974	3.09989096582
0.000316	8.962	3.10492447573
0.000317	8.948	3.08501150727
0.000318	8.902	3.06143691753
0.000319	8.878	3.01514775757
0.00032	8.866	3.03776957651
0.000321	8.842	3.01745521922
0.000322	8.852	3.01829355762
0.000323	8.814	3.02578981425
0.000324	8.788	3.03760695285
0.000325	8.754	3.06683615474
0.000326	8.712	3.06023789925
0.000327	8.688	3.06376500404
0.000328	8.676	3.07099723217
0.000329	8.686	3.07886407625
0.00033	8.666	3.10909054226
0.000331	8.626	3.10001999994
0.000332	8.624	3.108476154
0.000333	8.562	3.09356687337
0.000334	8.528	3.07200520833
0.000335	8.522	3.09022911772
0.000336	8.51	3.05252354618
0.000337	8.492	3.05776650515
0.000338	8.476	3.07529250641
0.000339	8.446	3.06383485195
0.00034	8.43	3.04189085932
0.000341	8.384	3.02729978694
0.000342	8.412	3.02890343194
0.000343	8.392	2.99037388967
0.000344	8.338	2.98592632193
0.000345	8.314	2.95354092574
0.000346	8.29	2.93971087014
0.000347	8.27	2.94365419165
0.000348	8.254	2.93759833878
0.000349	8.242	2.94540930942
0.00035	8.2	2.95770181053
0.000351	8.188	2.95916474702
0.000352	8.164	2.92866932241
0.000353	8.158	2.90534610675
0.000354	8.14	2.93059720876
0.000355	8.11	2.92880521715
0.000356	8.094	2.94162608093
0.000357	8.062	2.93021432663
0.000358	8.06	2.91965751416
0.000359	8.03	2.92661920994
0.00036	7.962	2.95441297046
0.000361	7.976	2.97109811349
0.000362	7.942	2.96692365928
0.000363	7.908	2.93658577263
0.000364	7.9	2.91924647812
0.000365	7.894	2.90701977977
0.000366	7.906	2.92594668441
0.000367	7.894	2.88976884889
0.000368	7.862	2.87383993987
0.000369	7.86	2.87339520428
0.00037	7.872	2.8788219813
0.000371	7.874	2.90277866879
0.000372	7.85	2.89818908976
0.000373	7.812	2.90734518074
0.000374	7.778	2.90391391057
0.000375	7.748	2.90180909089
0.000376	7.72	2.89233469709
0.000377	7.706	2.89612914077
0.000378	7.664	2.87316967825
0.000379	7.634	2.84465182404
0.00038	7.606	2.85425366777
0.000381	7.598	2.89281800326
0.000382	7.556	2.88909397563
0.000383	7.558	2.92483093528
0.000384	7.528	2.94299439347
0.000385	7.518	2.9437520276
0.000386	7.524	2.9504955516
0.000387	7.53	2.92593574776
0.000388	7.5	2.89862036148
0.000389	7.478	2.89508480014
0.00039	7.466	2.88389389541
0.000391	7.408	2.88609355358
0.000392	7.374	2.89933164712
0.000393	7.366	2.88028540253
0.000394	7.348	2.86825661335
0.000395	7.332	2.84495623868
0.000396	7.312	2.8626309577
0.000397	7.304	2.87881642346
0.000398	7.258	2.87948537069
0.000399	7.216	2.86659100675
0.0004	7.186	2.86276160377
0.000401	7.184	2.86114382721
0.000402	7.17	2.84835039979
0.000403	7.15	2.80989323641
0.000404	7.166	2.791853148
0.000405	7.164	2.78731124921
0.000406	7.14	2.81076502042
0.000407	7.098	2.76195510463
0.000408	7.064	2.72321574614
0.000409	7.012	2.72614306301
0.00041	7.038	2.72700495049
0.000411	7.0	2.75680975042
0.000412	6.97	2.77868674017
0.000413	6.954	2.76331033364
0.000414	6.938	2.76878240387
0.000415	6.932	2.77189032972
0.000416	6.926	2.76270230028
0.000417	6.928	2.74131647206
0.000418	6.904	2.73473655038
0.000419	6.86	2.73283735337
0.00042	6.84	2.70599334811
0.000421	6.84	2.70007407306
0.000422	6.812	2.69530258042
0.000423	6.798	2.71315241002
0.000424	6.784	2.69246058467
0.000425	6.804	2.68208575553
0.000426	6.792	2.67744953267
0.000427	6.75	2.65697196071
0.000428	6.716	2.69505918302
0.000429	6.704	2.65110995623
0.00043	6.7	2.63704379941
0.000431	6.688	2.62729061963
0.000432	6.658	2.63686101264
0.000433	6.622	2.63270127436
0.000434	6.612	2.61408798628
0.000435	6.608	2.59583050294
0.000436	6.612	2.60642590533
0.000437	6.594	2.61938236995
0.000438	6.56	2.61885471151
0.000439	6.558	2.62652546152
0.00044	6.54	2.64355820817
0.000441	6.514	2.6468479367
0.000442	6.512	2.6317021108
0.000443	6.486	2.64079609209
0.000444	6.48	2.63620939988
0.000445	6.448	2.61214394703
0.000446	6.418	2.59292807459
0.000447	6.396	2.60291836215
0.000448	6.388	2.5747729997
0.000449	6.366	2.57449878617
0.00045	6.312	2.56878492677
0.000451	6.298	2.57472250932
0.000452	6.31	2.59574652075
0.000453	6.318	2.59014980262
0.000454	6.308	2.57237944324
0.000455	6.29	2.58338924671
0.000456	6.244	2.5644617369
0.000457	6.198	2.56179546412
0.000458	6.172	2.55076772757
0.000459	6.12	2.55687309032
0.00046	6.098	2.53700532124
0.000461	6.096	2.528
0.000462	6.08	2.51189171741
0.000463	6.074	2.51803971375
0.000464	6.06	2.52594536758
0.000465	6.026	2.49986479634
0.000466	6.022	2.50709313748
0.000467	6.002	2.47345830771
0.000468	6.006	2.44089409848
0.000469	5.99	2.45721386941
0.00047	5.98	2.45511710515
0.000471	5.968	2.42548469383
0.000472	5.94	2.45772252299
0.000473	5.912	2.42822074779
0.000474	5.91	2.42526287235
0.000475	5.88	2.41942141844
0.000476	5.876	2.40012999648
0.000477	5.868	2.39720170199
0.000478	5.862	2.3914338795
0.000479	5.842	2.39688047261
0.00048	5.806	2.40007583214
0.000481	5.81	2.38702744014
0.000482	5.794	2.37898381667
0.000483	5.788	2.38726957003
0.000484	5.766	2.37302423081
0.000485	5.718	2.36779982262
0.000486	5.714	2.3757533542
0.000487	5.702	2.38855521184
0.000488	5.688	2.37963358524
0.000489	5.71	2.3920493306
0.00049	5.696	2.3974119379
0.000491	5.678	2.39714747148
0.000492	5.67	2.36158844848
0.000493	5.652	2.36873299466
0.000494	5.658	2.36411421044
0.000495	5.64	2.36609382739
0.000496	5.614	2.35648127512
0.000497	5.616	2.35553475882
0.000498	5.596	2.36152154341
0.000499	5.602	2.37730856222
0.0005	5.576	2.41334290974
0.000501	5.54	2.42825039895
0.000502	5.508	2.40290157934
0.000503	5.488	2.40121969007
0.000504	5.472	2.38101154974
0.000505	5.468	2.35307798426
0.000506	5.444	2.32956304916
0.000507	5.43	2.32918440661
0.000508	5.39	2.32247712583
0.000509	5.378	2.31238318624
0.00051	5.35	2.29161515094
0.000511	5.346	2.29658093696
0.000512	5.326	2.27502175814
0.000513	5.294	2.27410729738
0.000514	5.292	2.25005244383
0.000515	5.28	2.24267697184
0.000516	5.278	2.25936185681
0.000517	5.26	2.26283008642
0.000518	5.246	2.23013093786
0.000519	5.212	2.2232984505
0.00052	5.222	2.24782472626
0.000521	5.226	2.24118807778
0.000522	5.212	2.23764519082
0.000523	5.188	2.23352994159
0.000524	5.178	2.2392668443
0.000525	5.164	2.22375897975
0.000526	5.142	2.22302406645
0.000527	5.14	2.22270105952
0.000528	5.108	2.22088630956
0.000529	5.086	2.22679231182
0.00053	5.074	2.20193642052
0.000531	5.038	2.19101711541
0.000532	5.052	2.18753194262
0.000533	5.048	2.19674668544
0.000534	5.044	2.22037474315
0.000535	5.01	2.18126110312
0.000536	5.002	2.17669382321
0.000537	5.014	2.17848663067
0.000538	5.006	2.18951227446
0.000539	4.97	2.17648799675
0.00054	4.972	2.17053357495
0.000541	4.966	2.15982499291
0.000542	4.97	2.16543298211
0.000543	4.94	2.15972220436
0.000544	4.928	2.1547194713
0.000545	4.922	2.15497470983
0.000546	4.904	2.16489815003
0.000547	4.902	2.13457161979
0.000548	4.9	2.11329127193
0.000549	4.918	2.12867940282
0.00055	4.904	2.14447755875
0.000551	4.87	2.12816822643
0.000552	4.836	2.10834152831
0.000553	4.834	2.10200951473
0.000554	4.804	2.09608778442
0.000555	4.79	2.10283142453
0.000556	4.8	2.11660104885
0.000557	4.756	2.10058658474
0.000558	4.746	2.10082936004
0.000559	4.744	2.09438869363
0.00056	4.73	2.10644249862
0.000561	4.716	2.09555338753
0.000562	4.686	2.09556770351
0.000563	4.682	2.09018563769
0.000564	4.68	2.10276009093
0.000565	4.674	2.08895284772
0.000566	4.664	2.09454147727
0.000567	4.676	2.10119584999
0.000568	4.648	2.09954661772
0.000569	4.668	2.10089885525
0.00057	4.66	2.09198470358
0.000571	4.652	2.10496935845
0.000572	4.646	2.08726711276
0.000573	4.63	2.09023922076
0.000574	4.614	2.0978570018
0.000575	4.588	2.05870250401
0.000576	4.56	2.04117613155
0.000577	4.556	2.04520512419
0.000578	4.532	2.07001835741
0.000579	4.516	2.0750286745
0.00058	4.52	2.08173004974
0.000581	4.522	2.09893210943
0.000582	4.496	2.09236325718
0.000583	4.476	2.09031672241
0.000584	4.478	2.08459012758
0.000585	4.456	2.05135662429
0.000586	4.434	2.04783886085
0.000587	4.432	2.0350371004
0.000588	4.438	2.03915570764
0.000589	4.418	2.04432776237
0.00059	4.396	2.034498464
0.000591	4.372	2.02524467658
0.000592	4.344	2.02624381554
0.000593	4.336	2.01174153409
0.000594	4.32	2.01930681175
0.000595	4.296	2.01106538929
0.000596	4.272	2.01940981477
0.000597	4.254	1.99837033605
0.000598	4.232	1.98750496855
0.000599	4.234	1.99078979302
0.0006	4.23	1.98320447761
0.000601	4.224	1.98136922354
0.000602	4.232	1.98649842688
0.000603	4.218	1.99761758102
0.000604	4.22	2.00987561804
0.000605	4.24	2.00658914579
0.000606	4.21	2.0094526618
0.000607	4.208	2.02601480745
0.000608	4.194	1.9950849606
0.000609	4.192	2.00178320504
0.00061	4.176	2.01221867599
0.000611	4.192	2.01075508205
0.000612	4.196	2.02326073456
0.000613	4.2	2.0366639389
0.000614	4.178	2.02245296608
0.000615	4.158	2.01023282234
0.000616	4.148	1.99652097409
0.000617	4.146	2.01014526838
0.000618	4.156	1.98183349452
0.000619	4.136	1.98733590518
0.00062	4.134	1.98091998829
0.000621	4.126	1.98346262884
0.000622	4.114	1.9922359298
0.000623	4.11	1.98844160085
0.000624	4.108	1.9830118507
0.000625	4.08	1.97423402868
0.000626	4.06	1.95662975547
0.000627	4.056	1.94341555
0.000628	4.024	1.92234856361
0.000629	4.01	1.90627909814
0.00063	4.018	1.9104125209
0.000631	3.992	1.90366383587
0.000632	3.994	1.92716475684
0.000633	3.988	1.9130750116
0.000634	3.978	1.91141727522
0.000635	3.978	1.90722730685
0.000636	3.972	1.8961054823
0.000637	3.964	1.87048229075
0.000638	3.96	1.86933143129
0.000639	3.94	1.87840357751
0.00064	3.952	1.87448552942
0.000641	3.912	1.85263488038
0.000642	3.9	1.86064504944
0.000643	3.898	1.86322194062
0.000644	3.914	1.86188184373
0.000645	3.89	1.84442402934
0.000646	3.864	1.84106056391
0.000647	3.842	1.844189795
0.000648	3.802	1.82285380654
0.000649	3.772	1.79778085428
0.00065	3.754	1.80041217503
0.000651	3.752	1.82277151613
0.000652	3.762	1.81696340084
0.000653	3.758	1.82631760655
0.000654	3.748	1.82002637344
0.000655	3.746	1.83234385419
0.000656	3.746	1.84756163632
0.000657	3.716	1.84264592367
0.000658	3.682	1.8212292552
0.000659	3.688	1.8293867825
0.00066	3.68	1.81813090838
0.000661	3.682	1.83217793896
0.000662	3.678	1.84562076278
0.000663	3.658	1.82894395759
0.000664	3.656	1.80711482756
0.000665	3.648	1.79223212782
0.000666	3.64	1.78280677585
0.000667	3.614	1.78465795042
0.000668	3.612	1.78702434231
0.000669	3.594	1.76668163516
0.00067	3.576	1.7686786028
0.000671	3.55	1.78983239439
0.000672	3.55	1.77862306293
0.000673	3.536	1.77445879073
0.000674	3.518	1.76682653365
0.000675	3.512	1.76120867588
0.000676	3.512	1.76461213869
0.000677	3.498	1.75442184209
0.000678	3.504	1.78829080409
0.000679	3.506	1.78940325248
0.00068	3.492	1.77593243115
0.000681	3.484	1.78262278679
0.000682	3.482	1.78484621186
0.000683	3.456	1.77878160548
0.000684	3.432	1.76447612622
0.000685	3.42	1.72962423665
0.000686	3.404	1.72880999534
0.000687	3.386	1.73464809111
0.000688	3.378	1.75017599115
0.000689	3.342	1.73811276964
0.00069	3.324	1.7248257883
0.000691	3.314	1.71680051258
0.000692	3.324	1.72250515239
0.000693	3.334	1.73966778438
0.000694	3.308	1.72891179648
0.000695	3.292	1.72009767165
0.000696	3.286	1.71236795111
0.000697	3.286	1.71236795111
0.000698	3.292	1.71193925126
0.000699	3.302	1.72359972151
0.0007	3.294	1.72961382973
0.000701	3.302	1.73516454551
0.000702	3.264	1.73847749482
0.000703	3.238	1.75081580984
0.000704	3.24	1.7522556891
0.000705	3.232	1.73728984341
0.000706	3.226	1.74897798728
0.000707	3.21	1.74180940404
0.000708	3.2	1.74585222742
0.000709	3.204	1.77267707155
0.00071	3.176	1.75869951953
0.000711	3.172	1.73043809482
0.000712	3.138	1.71550459049
0.000713	3.126	1.72572419581
0.000714	3.128	1.74115364055
0.000715	3.128	1.76397732412
0.000716	3.124	1.75174884044
0.000717	3.1	1.72800462962
0.000718	3.098	1.72174214097
0.000719	3.086	1.71423568975
0.00072	3.084	1.72190127475
0.000721	3.06	1.71475945835
0.000722	3.04	1.70950285171
0.000723	3.042	1.71237729487
0.000724	3.034	1.70670559851
0.000725	3.038	1.69368119786
0.000726	3.026	1.69862414913
0.000727	3.044	1.71873907269
0.000728	3.032	1.72597103104
0.000729	3.026	1.70684621451
0.00073	3.006	1.7093753245
0.000731	3.002	1.69764425013
0.000732	2.976	1.67911405211
0.000733	2.954	1.66969578067
0.000734	2.936	1.64192082635
0.000735	2.942	1.65246361533
0.000736	2.938	1.66197352566
0.000737	2.916	1.65799396863
0.000738	2.92	1.6485144828
0.000739	2.896	1.63865310545
0.00074	2.888	1.62587084358
0.000741	2.884	1.62682021133
0.000742	2.888	1.62955699501
0.000743	2.874	1.61929737849
0.000744	2.864	1.61043596582
0.000745	2.864	1.6153959267
0.000746	2.86	1.60511681818
0.000747	2.846	1.61934678188
0.000748	2.86	1.64328938413
0.000749	2.86	1.62984661855
0.00075	2.862	1.62940357186
0.000751	2.854	1.64459235071
0.000752	2.862	1.64041336254
0.000753	2.852	1.64015121254
0.000754	2.842	1.62635666445
0.000755	2.846	1.61315963252
0.000756	2.824	1.60780098271
0.000757	2.822	1.60322050885
0.000758	2.824	1.61648507571
0.000759	2.822	1.60820272354
0.00076	2.822	1.59320933967
0.000761	2.802	1.58833119972
0.000762	2.79	1.58804911763
0.000763	2.784	1.5675917836
0.000764	2.764	1.57235619374
0.000765	2.764	1.56726002948
0.000766	2.762	1.56504185248
0.000767	2.76	1.57429349233
0.000768	2.76	1.56665248221
0.000769	2.744	1.57685256128
0.00077	2.724	1.55814761817
0.000771	2.716	1.5229392634
0.000772	2.712	1.53657280986
0.000773	2.686	1.53081808194
0.000774	2.678	1.52784685096
0.000775	2.652	1.5267272186
0.000776	2.654	1.54476017556
0.000777	2.662	1.55812579723
0.000778	2.662	1.55555649206
0.000779	2.648	1.55180411135
0.00078	2.632	1.53120083595
0.000781	2.632	1.53511432799
0.000782	2.634	1.54662341894
0.000783	2.63	1.53528498983
0.000784	2.626	1.55116859174
0.000785	2.608	1.54477700656
0.000786	2.59	1.54463587942
0.000787	2.576	1.54538797718
0.000788	2.574	1.55323018256
0.000789	2.546	1.54786433514
0.00079	2.52	1.53153517753
0.000791	2.514	1.52898790054
0.000792	2.514	1.52374669811
0.000793	2.506	1.52379919937
0.000794	2.5	1.52643375225
0.000795	2.502	1.53035812802
0.000796	2.508	1.52247692922
0.000797	2.508	1.52379001178
0.000798	2.492	1.50795755908
0.000799	2.496	1.50797347457
0.0008	2.48	1.48916083752
0.000801	2.448	1.47217390277
0.000802	2.442	1.46922973016
0.000803	2.422	1.46010821517
0.000804	2.422	1.46010821517
0.000805	2.406	1.45642164225
0.000806	2.416	1.4556593008
0.000807	2.418	1.45851842635
0.000808	2.412	1.48265167858
0.000809	2.414	1.47736386852
0.00081	2.388	1.48911248736
0.000811	2.378	1.48024187213
0.000812	2.356	1.46740042252
0.000813	2.334	1.4513593628
0.000814	2.33	1.44675498962
0.000815	2.34	1.44789502382
0.000816	2.34	1.45478520751
0.000817	2.338	1.45456385216
0.000818	2.308	1.44122725481
0.000819	2.298	1.43985971539
0.00082	2.298	1.43847002054
0.000821	2.302	1.45698181183
0.000822	2.292	1.45283722419
0.000823	2.286	1.45746492239
0.000824	2.304	1.47362953282
0.000825	2.296	1.46300512644
0.000826	2.306	1.44650060491
0.000827	2.308	1.45090868079
0.000828	2.294	1.42252029862
0.000829	2.298	1.42730375183
0.00083	2.294	1.43232817469
0.000831	2.29	1.44287906631
0.000832	2.284	1.46810898778
0.000833	2.26	1.46437700064
0.000834	2.26	1.44789502382
0.000835	2.246	1.43995972166
0.000836	2.24	1.44720420121
0.000837	2.224	1.44146592051
0.000838	2.222	1.44385456331
0.000839	2.234	1.44472973251
0.00084	2.218	1.4444639144
0.000841	2.216	1.44268638311
0.000842	2.208	1.45627469936
0.000843	2.22	1.46410382146
0.000844	2.222	1.44662227274
0.000845	2.216	1.43155300286
0.000846	2.21	1.43314339827
0.000847	2.214	1.41852176578
0.000848	2.206	1.42673192997
0.000849	2.202	1.42028025403
0.00085	2.18	1.40271165961
0.000851	2.182	1.39745339815
0.000852	2.166	1.39658297283
0.000853	2.16	1.40085688063
0.000854	2.166	1.40087258521
0.000855	2.162	1.41129585842
0.000856	2.15	1.41262167618
0.000857	2.138	1.4321159171
0.000858	2.144	1.43501358879
0.000859	2.132	1.43058589396
0.00086	2.124	1.4186697995
0.000861	2.116	1.41652532628
0.000862	2.12	1.41619207737
0.000863	2.108	1.40439880376
0.000864	2.106	1.39812874944
0.000865	2.092	1.39840480548
0.000866	2.07	1.39323364875
0.000867	2.078	1.39424388111
0.000868	2.08	1.41760361173
0.000869	2.06	1.40726685458
0.00087	2.052	1.41325723066
0.000871	2.042	1.41712243649
0.000872	2.034	1.39601002862
0.000873	2.034	1.39601002862
0.000874	2.018	1.39773960379
0.000875	2.008	1.39854781827
0.000876	2.018	1.39487490479
0.000877	2.018	1.40059844352
0.000878	2.02	1.38115893365
0.000879	2.012	1.37690086789
0.00088	2.02	1.37825977232
0.000881	2.016	1.37686019624
0.000882	2.004	1.35498487076
0.000883	1.994	1.34237252654
0.000884	1.996	1.3386500663
0.000885	1.974	1.34064312925
0.000886	1.966	1.33598053878
0.000887	1.95	1.33697419571
0.000888	1.936	1.34309493335
0.000889	1.93	1.33007518584
0.00089	1.94	1.33131513925
0.000891	1.95	1.32796837312
0.000892	1.926	1.34034473178
0.000893	1.914	1.3306404473
0.000894	1.914	1.33514194002
0.000895	1.898	1.34446866828
0.000896	1.904	1.34118753349
0.000897	1.91	1.3482952199
0.000898	1.902	1.34327807992
0.000899	1.906	1.34505167187
0.0009	1.91	1.34977775948
0.000901	1.898	1.33551338443
0.000902	1.896	1.33610778008
0.000903	1.878	1.33683058014
0.000904	1.878	1.34726240948
0.000905	1.874	1.3483782852
0.000906	1.866	1.35205177416
0.000907	1.86	1.35366170072
0.000908	1.866	1.35795581666
0.000909	1.85	1.34740491316
0.00091	1.844	1.34894922069
0.000911	1.842	1.34945766884
0.000912	1.838	1.3430398356
0.000913	1.838	1.34898332088
0.000914	1.826	1.33106123075
0.000915	1.828	1.32756016813
0.000916	1.826	1.32955782123
0.000917	1.806	1.31467258281
0.000918	1.8	1.30996183151
0.000919	1.802	1.31559720279
0.00092	1.784	1.30128551825
0.000921	1.78	1.29290370871
0.000922	1.772	1.30384661675
0.000923	1.758	1.29284028403
0.000924	1.762	1.29667112253
0.000925	1.782	1.29556011053
0.000926	1.77	1.29657240446
0.000927	1.772	1.2961543118
0.000928	1.766	1.29585647353
0.000929	1.748	1.28237903913
0.00093	1.754	1.28743310506
0.000931	1.772	1.32363741259
0.000932	1.766	1.33986715759
0.000933	1.746	1.33021953075
0.000934	1.732	1.3221860686
0.000935	1.726	1.32624432138
0.000936	1.716	1.32338354229
0.000937	1.706	1.32044083548
0.000938	1.716	1.31884191623
0.000939	1.716	1.31884191623
0.00094	1.71	1.31525662895
0.000941	1.702	1.3165090201
0.000942	1.704	1.31468018925
0.000943	1.7	1.31984847615
0.000944	1.692	1.30886821338
0.000945	1.706	1.30060139935
0.000946	1.71	1.30149913561
0.000947	1.698	1.30644402865
0.000948	1.684	1.30082435402
0.000949	1.694	1.29010232152
0.00095	1.682	1.28252719269
0.000951	1.678	1.27996718708
0.000952	1.65	1.26944869924
0.000953	1.648	1.28222306952
0.000954	1.644	1.27171694964
0.000955	1.634	1.2617622597
0.000956	1.63	1.26534580254
0.000957	1.642	1.27036845049
0.000958	1.632	1.27458856107
0.000959	1.618	1.28065452016
0.00096	1.622	1.27715151803
0.000961	1.614	1.27475644733
0.000962	1.596	1.25729232878
0.000963	1.606	1.25648875841
0.000964	1.608	1.25949831282
0.000965	1.6	1.26332893579
0.000966	1.578	1.25056627173
0.000967	1.578	1.24896597231
0.000968	1.57	1.2397983707
0.000969	1.57	1.24302051471
0.00097	1.562	1.22562473865
0.000971	1.56	1.22898331966
0.000972	1.548	1.21971144128
0.000973	1.54	1.2084701072
0.000974	1.542	1.2000983293
0.000975	1.534	1.21195874517
0.000976	1.53	1.21041315261
0.000977	1.518	1.20568486762
0.000978	1.528	1.21540775051
0.000979	1.532	1.21859591334
0.00098	1.538	1.21842357167
0.000981	1.542	1.21993278503
0.000982	1.532	1.22514325693
0.000983	1.514	1.20905086742
0.000984	1.518	1.2188830953
0.000985	1.504	1.21572365281
0.000986	1.5	1.21408401686
0.000987	1.496	1.19915970579
0.000988	1.494	1.2041445096
0.000989	1.504	1.19414571975
0.00099	1.496	1.18067099566
0.000991	1.494	1.17896734476
0.000992	1.482	1.18561207821
0.000993	1.462	1.17326723299
0.000994	1.456	1.18493206556
0.000995	1.452	1.2015390131
0.000996	1.456	1.18493206556
0.000997	1.452	1.18477677222
0.000998	1.462	1.18345088618
0.000999	1.462	1.18175970485
0.001	1.468	1.17685003293
0.001001	1.452	1.17630608262
0.001002	1.45	1.16769002736
0.001003	1.448	1.17613604655
0.001004	1.45	1.17792189894
0.001005	1.45	1.17792189894
0.001006	1.458	1.19173654807
0.001007	1.454	1.20161724355
0.001008	1.45	1.20312094155
0.001009	1.442	1.19943153202
0.00101	1.446	1.20128431273
0.001011	1.454	1.19494100273
0.001012	1.454	1.19828377273
0.001013	1.444	1.20285659993
0.001014	1.43	1.19209898918
0.001015	1.424	1.17992542137
0.001016	1.42	1.186423196
0.001017	1.414	1.18600337268
0.001018	1.41	1.18570654042
0.001019	1.41	1.19075606234
0.00102	1.396	1.18624786617
0.001021	1.396	1.18117907194
0.001022	1.398	1.17796264796
0.001023	1.39	1.16528966356
0.001024	1.38	1.15221525767
0.001025	1.376	1.15179164783
0.001026	1.366	1.14893167769
0.001027	1.358	1.14797038289
0.001028	1.358	1.14797038289
0.001029	1.358	1.14098028029
0.00103	1.35	1.13114985745
0.001031	1.334	1.12358533276
0.001032	1.324	1.11849184172
0.001033	1.316	1.12434158511
0.001034	1.314	1.13287422073
0.001035	1.308	1.13010441995
0.001036	1.298	1.14069978522
0.001037	1.304	1.14698910195
0.001038	1.294	1.14348764751
0.001039	1.298	1.14069978522
0.00104	1.298	1.13894512598
0.001041	1.3	1.14629839047
0.001042	1.304	1.1522083145
0.001043	1.292	1.1535753118
0.001044	1.292	1.14661937887
0.001045	1.286	1.15421141911
0.001046	1.284	1.15036689799
0.001047	1.276	1.14883593259
0.001048	1.278	1.14048936865
0.001049	1.278	1.14048936865
0.00105	1.282	1.13422925372
0.001051	1.28	1.14612390255
0.001052	1.282	1.1551952216
0.001053	1.262	1.14076991545
0.001054	1.266	1.14334771614
0.001055	1.274	1.14145696371
0.001056	1.258	1.12224596235
0.001057	1.252	1.1280496443
0.001058	1.246	1.12671380572
0.001059	1.244	1.12270387903
0.00106	1.248	1.11467304623
0.001061	1.238	1.10514976361
0.001062	1.236	1.0955838626
0.001063	1.242	1.09701230622
0.001064	1.244	1.08649160144
0.001065	1.24	1.08738217753
0.001066	1.234	1.08777019632
0.001067	1.22	1.07684725008
0.001068	1.212	1.07845074065
0.001069	1.194	1.06974950339
0.00107	1.2	1.0733126292
0.001071	1.196	1.07591077697
0.001072	1.194	1.0827575906
0.001073	1.202	1.08129366964
0.001074	1.204	1.08184287214
0.001075	1.21	1.08715224325
0.001076	1.216	1.08873504582
0.001077	1.21	1.07976849371
0.001078	1.21	1.07605761928
0.001079	1.196	1.06657582947
0.00108	1.188	1.06614070366
0.001081	1.186	1.06555337736
0.001082	1.182	1.06811797101
0.001083	1.184	1.06683831952
0.001084	1.178	1.0669189285
0.001085	1.174	1.0694503261
0.001086	1.168	1.06760292244
0.001087	1.17	1.06259117256
0.001088	1.172	1.07815397787
0.001089	1.156	1.06379697311
0.00109	1.156	1.06003018825
0.001091	1.148	1.0649394349
0.001092	1.138	1.05780716579
0.001093	1.134	1.05642983676
0.001094	1.124	1.04719816654
0.001095	1.122	1.048387333
0.001096	1.126	1.05362422144
0.001097	1.132	1.05383869733
0.001098	1.13	1.04168133323
0.001099	1.118	1.03734083116
0.0011	1.126	1.03639953686
0.001101	1.124	1.03760493445
0.001102	1.124	1.04145283139
0.001103	1.128	1.0371190867
0.001104	1.118	1.03926704942
0.001105	1.116	1.03273617154
0.001106	1.106	1.02896258435
0.001107	1.102	1.03517921154
0.001108	1.092	1.02153609824
0.001109	1.1	1.02078401241
0.00111	1.1	1.01094015649
0.001111	1.09	1.01286721736
0.001112	1.096	1.02507755804
0.001113	1.088	1.02579530122
0.001114	1.096	1.03478693459
0.001115	1.096	1.03285236118
0.001116	1.086	1.01321468604
0.001117	1.092	1.017612893
0.001118	1.088	1.03356470528
0.001119	1.09	1.03435970532
0.00112	1.076	1.04796183137
0.001121	1.072	1.04058445116
0.001122	1.074	1.03948256359
0.001123	1.08	1.04
0.001124	1.076	1.03644777968
0.001125	1.076	1.03258123167
0.001126	1.082	1.03502463739
0.001127	1.068	1.0292599283
0.001128	1.07	1.02620660688
0.001129	1.06	1.03169763012
0.00113	1.06	1.0278132126
0.001131	1.052	1.01847729479
0.001132	1.04	1.01113797278
0.001133	1.028	0.993587439534
0.001134	1.03	1.00652868812
0.001135	1.036	1.01128828729
0.001136	1.032	1.01733770204
0.001137	1.022	1.02250476772
0.001138	1.016	1.01574800024
0.001139	1.006	1.01684020377
0.00114	1.01	1.02269252466
0.001141	1.006	1.01487142043
0.001142	1.004	1.01979605804
0.001143	1.004	1.01192094553
0.001144	1.002	1.00895787821
0.001145	0.99	1.00891030325
0.001146	0.98	1.00179838291
0.001147	0.98	1.00179838291
0.001148	0.974	1.00465118325
0.001149	0.974	0.998661103678
0.00115	0.972	0.997605132304
0.001151	0.976	0.995702766894
0.001152	0.974	0.992634877485
0.001153	0.974	0.988596985632
0.001154	0.98	0.981631295345
0.001155	0.99	0.9828021164
0.001156	0.982	0.980650804313
0.001157	0.99	0.972573904647
0.001158	0.988	0.979722409665
0.001159	0.988	0.96532688764
0.00116	0.978	0.953685482746
0.001161	0.982	0.945344381694
0.001162	0.988	0.957003657255
0.001163	0.972	0.948270003744
0.001164	0.956	0.945549575644
0.001165	0.958	0.950913245254
0.001166	0.946	0.937594795207
0.001167	0.946	0.937594795207
0.001168	0.936	0.938031982397
0.001169	0.94	0.942549733436
0.00117	0.936	0.944406692056
0.001171	0.94	0.942549733436
0.001172	0.932	0.931330231443
0.001173	0.932	0.931330231443
0.001174	0.926	0.936228604562
0.001175	0.928	0.935315989385
0.001176	0.928	0.945947144401
0.001177	0.928	0.937451865431
0.001178	0.918	0.933421662487
0.001179	0.926	0.953165253248
0.00118	0.924	0.949854725734
0.001181	0.924	0.951957982266
0.001182	0.916	0.942838268209
0.001183	0.91	0.947575854483
0.001184	0.908	0.94843871705
0.001185	0.904	0.935298882711
0.001186	0.904	0.939565857192
0.001187	0.906	0.936570339056
0.001188	0.898	0.931448334584
0.001189	0.9	0.934879671402
0.00119	0.89	0.939095309327
0.001191	0.882	0.933850095037
0.001192	0.886	0.936484917124
0.001193	0.888	0.931373179773
0.001194	0.874	0.92634982593
0.001195	0.882	0.925243751668
0.001196	0.87	0.917115041857
0.001197	0.868	0.924432799072
0.001198	0.864	0.923852802128
0.001199	0.87	0.92146622293
0.0012	0.86	0.918912400613
0.001201	0.868	0.922266772686
0.001202	0.868	0.937323850118
0.001203	0.864	0.919512914537
0.001204	0.858	0.917516212391
0.001205	0.86	0.918912400613
0.001206	0.858	0.913146209541
0.001207	0.858	0.904342855338
0.001208	0.86	0.910164820239
0.001209	0.854	0.901489877924
0.00121	0.846	0.897933182369
0.001211	0.844	0.90755936445
0.001212	0.852	0.91328856338
0.001213	0.86	0.910164820239
0.001214	0.854	0.903705704309
0.001215	0.858	0.904342855338
0.001216	0.846	0.902376861405
0.001217	0.84	0.902441133814
0.001218	0.832	0.896535554231
0.001219	0.822	0.89795100089
0.00122	0.812	0.897026198057
0.001221	0.812	0.894793831002
0.001222	0.808	0.884949716086
0.001223	0.814	0.887357875944
0.001224	0.81	0.879715863219
0.001225	0.798	0.872465472096
0.001226	0.79	0.868274150254
0.001227	0.786	0.864987861187
0.001228	0.786	0.864987861187
0.001229	0.786	0.869599908004
0.00123	0.784	0.870255135004
0.001231	0.788	0.889413289759
0.001232	0.792	0.894838532921
0.001233	0.792	0.8926006946
0.001234	0.792	0.903734474279
0.001235	0.782	0.898040088192
0.001236	0.788	0.898362955603
0.001237	0.794	0.898645647628
0.001238	0.794	0.900868469867
0.001239	0.786	0.892302639243
0.00124	0.778	0.876764506581
0.001241	0.774	0.875741971131
0.001242	0.77	0.870114934937
0.001243	0.776	0.877396147701
0.001244	0.774	0.88256671136
0.001245	0.778	0.885841972363
0.001246	0.772	0.874080087864
0.001247	0.764	0.876529520324
0.001248	0.76	0.868562030024
0.001249	0.762	0.867960828609
0.00125	0.76	0.863944442658
0.001251	0.762	0.867960828609
0.001252	0.762	0.870262029506
0.001253	0.76	0.868562030024
0.001254	0.758	0.862227348209
0.001255	0.76	0.856971411425
0.001256	0.756	0.851154510063
0.001257	0.75	0.843504593941
0.001258	0.738	0.839854749347
0.001259	0.732	0.831971153346
0.00126	0.72	0.820731381147
0.001261	0.716	0.821793161325
0.001262	0.72	0.815843122175
0.001263	0.726	0.819099505555
0.001264	0.722	0.820192660294
0.001265	0.716	0.812
0.001266	0.716	0.819355844551
0.001267	0.71	0.816026960339
0.001268	0.71	0.825772365728
0.001269	0.71	0.82091412462
0.00127	0.712	0.822834126662
0.001271	0.716	0.819355844551
0.001272	0.712	0.813053503775
0.001273	0.71	0.816026960339
0.001274	0.716	0.829062120712
0.001275	0.712	0.820399902487
0.001276	0.712	0.820399902487
0.001277	0.71	0.813572369246
0.001278	0.704	0.817547552134
0.001279	0.702	0.815595487972
0.00128	0.702	0.813139594412
0.001281	0.71	0.818474190186
0.001282	0.706	0.814594377589
0.001283	0.708	0.809157586629
0.001284	0.706	0.804713613654
0.001285	0.702	0.800747151103
0.001286	0.692	0.795698435338
0.001287	0.69	0.793662396741
0.001288	0.69	0.803679040414
0.001289	0.686	0.807096028983
0.00129	0.686	0.807096028983
0.001291	0.686	0.799627413237
0.001292	0.688	0.791616068558
0.001293	0.676	0.78423465876
0.001294	0.674	0.784680826833
0.001295	0.672	0.774865149558
0.001296	0.67	0.772722459878
0.001297	0.672	0.76968565012
0.001298	0.668	0.767968749364
0.001299	0.66	0.756571212775
0.0013	0.652	0.750263953552
0.001301	0.654	0.752518438312
0.001302	0.652	0.747593472417
0.001303	0.656	0.749442459432
0.001304	0.646	0.74611259204
0.001305	0.642	0.75487482406
0.001306	0.636	0.761251600984
0.001307	0.63	0.762299153876
0.001308	0.632	0.772383324522
0.001309	0.63	0.772722459878
0.00131	0.628	0.770464794783
0.001311	0.626	0.773384768404
0.001312	0.632	0.780112812355
0.001313	0.634	0.787428726933
0.001314	0.632	0.787766462856
0.001315	0.632	0.777544854012
0.001316	0.638	0.781636744274
0.001317	0.636	0.779425429403
0.001318	0.638	0.781636744274
0.001319	0.646	0.77761430028
0.00132	0.648	0.777236128857
0.001321	0.638	0.76613053718
0.001322	0.636	0.769092972273
0.001323	0.632	0.759326016939
0.001324	0.618	0.753708166335
0.001325	0.61	0.752263251794
0.001326	0.616	0.748694864414
0.001327	0.616	0.748694864414
0.001328	0.614	0.743642387173
0.001329	0.61	0.744244583454
0.00133	0.602	0.742695092215
0.001331	0.606	0.75283729982
0.001332	0.6	0.750999334221
0.001333	0.6	0.753657747257
0.001334	0.606	0.755489245456
0.001335	0.606	0.758131914643
0.001336	0.602	0.758680433384
0.001337	0.598	0.756568569265
0.001338	0.598	0.753920420204
0.001339	0.588	0.744483713724
0.00134	0.588	0.747165309687
0.001341	0.58	0.734574706888
0.001342	0.578	0.74021348272
0.001343	0.578	0.74291049259
0.001344	0.566	0.741379794707
0.001345	0.564	0.744247270737
0.001346	0.568	0.738495768437
0.001347	0.566	0.744072577105
0.001348	0.562	0.741725016431
0.001349	0.556	0.731343968321
0.00135	0.558	0.733918251578
0.001351	0.556	0.731343968321
0.001352	0.55	0.729040465269
0.001353	0.552	0.734367755283
0.001354	0.558	0.733918251578
0.001355	0.558	0.728447664558
0.001356	0.562	0.730859767671
0.001357	0.554	0.726005509621
0.001358	0.548	0.71811976717
0.001359	0.548	0.71811976717
0.00136	0.546	0.721029819078
0.001361	0.55	0.726291952317
0.001362	0.542	0.729545063721
0.001363	0.54	0.729657453878
0.001364	0.542	0.729545063721
0.001365	0.544	0.737606941399
0.001366	0.54	0.73511903798
0.001367	0.55	0.737224524823
0.001368	0.54	0.729657453878
0.001369	0.526	0.7220277003
0.00137	0.524	0.7220969464
0.001371	0.524	0.724861366056
0.001372	0.526	0.724792384066
0.001373	0.522	0.716600307005
0.001374	0.532	0.730052052939
0.001375	0.532	0.732786462757
0.001376	0.53	0.732871066423
0.001377	0.532	0.735510706924
0.001378	0.534	0.735420967882
0.001379	0.528	0.732950202947
0.00138	0.508	0.722451382447
0.001381	0.512	0.727912082603
0.001382	0.512	0.719622123062
0.001383	0.512	0.719622123062
0.001384	0.516	0.725082064321
0.001385	0.512	0.719622123062
0.001386	0.516	0.722318489311
0.001387	0.51	0.714072825418
0.001388	0.516	0.716759373849
0.001389	0.518	0.719497046554
0.00139	0.512	0.716837499019
0.001391	0.512	0.714042015571
0.001392	0.512	0.716837499019
0.001393	0.514	0.722360021042
0.001394	0.512	0.719622123062
0.001395	0.516	0.719544300235
0.001396	0.512	0.705589115562
0.001397	0.506	0.691349405149
0.001398	0.5	0.691375440698
0.001399	0.498	0.688473674152
0.0014	0.496	0.691363869464
0.001401	0.49	0.691303117308
0.001402	0.49	0.691303117308
0.001403	0.48	0.68527366796
0.001404	0.476	0.685145240077
0.001405	0.47	0.679043444855
0.001406	0.47	0.679043444855
0.001407	0.474	0.679208362728
0.001408	0.466	0.681794690504
0.001409	0.468	0.684818224057
0.00141	0.464	0.678751795578
0.001411	0.466	0.681794690504
0.001412	0.466	0.681794690504
0.001413	0.452	0.672083328167
0.001414	0.456	0.678280178098
0.001415	0.446	0.659608975075
0.001416	0.446	0.662634137364
0.001417	0.45	0.659924238076
0.001418	0.45	0.659924238076
0.001419	0.45	0.659924238076
0.00142	0.448	0.653678820217
0.001421	0.446	0.653516640951
0.001422	0.456	0.654266000951
0.001423	0.462	0.657689896532
0.001424	0.456	0.648123445032
0.001425	0.452	0.647839486293
0.001426	0.452	0.647839486293
0.001427	0.454	0.647984567717
0.001428	0.452	0.647839486293
0.001429	0.45	0.647688196588
0.00143	0.442	0.647020865197
0.001431	0.44	0.640624695122
0.001432	0.44	0.643739077577
0.001433	0.444	0.644099371215
0.001434	0.446	0.644270129682
0.001435	0.446	0.641158326781
0.001436	0.438	0.640434227692
0.001437	0.44	0.63749509802
0.001438	0.438	0.630996038022
0.001439	0.442	0.634536050985
0.00144	0.442	0.634536050985
0.001441	0.442	0.631376274499
0.001442	0.436	0.624422933595
0.001443	0.44	0.634350061086
0.001444	0.434	0.630590199734
0.001445	0.426	0.623316933831
0.001446	0.424	0.619858048266
0.001447	0.42	0.619354502688
0.001448	0.422	0.626031948067
0.001449	0.428	0.629933329806
0.00145	0.426	0.636022012198
0.001451	0.418	0.628709789967
0.001452	0.42	0.625779513886
0.001453	0.414	0.624983199774
0.001454	0.412	0.621494971822
0.001455	0.414	0.628175134815
0.001456	0.412	0.631075272848
0.001457	0.412	0.624704730253
0.001458	0.416	0.628445701712
0.001459	0.42	0.632139225171
0.00146	0.416	0.62525514792
0.001461	0.412	0.624704730253
0.001462	0.414	0.624983199774
0.001463	0.41	0.62120849962
0.001464	0.408	0.620915453182
0.001465	0.41	0.62120849962
0.001466	0.404	0.620309600119
0.001467	0.4	0.622896460096
0.001468	0.402	0.623214248874
0.001469	0.406	0.627027910065
0.00147	0.406	0.627027910065
0.001471	0.41	0.62441973063
0.001472	0.41	0.62120849962
0.001473	0.412	0.621494971822
0.001474	0.402	0.610242574719
0.001475	0.402	0.610242574719
0.001476	0.406	0.610871508584
0.001477	0.402	0.606956341099
0.001478	0.404	0.610560398323
0.001479	0.408	0.617686004374
0.00148	0.406	0.617384807069
0.001481	0.406	0.623830105077
0.001482	0.4	0.619677335393
0.001483	0.4	0.61318838867
0.001484	0.402	0.610242574719
0.001485	0.402	0.610242574719
0.001486	0.396	0.609248717684
0.001487	0.392	0.608552380654
0.001488	0.394	0.60890393331
0.001489	0.392	0.608552380654
0.00149	0.388	0.6078289233
0.001491	0.39	0.608194047981
0.001492	0.39	0.611473629848
0.001493	0.388	0.611110464646
0.001494	0.388	0.611110464646
0.001495	0.388	0.611110464646
0.001496	0.386	0.607456994363
0.001497	0.382	0.606692673435
0.001498	0.384	0.603774792452
0.001499	0.376	0.592135119715
0.0015	0.382	0.600063329991
0.001501	0.376	0.598852235531
0.001502	0.374	0.595083187462
0.001503	0.372	0.584479255406
0.001504	0.37	0.58060313468
0.001505	0.37	0.57714816122
0.001506	0.372	0.577595013829
0.001507	0.37	0.58060313468
0.001508	0.368	0.576694026326
0.001509	0.376	0.581914083005
0.00151	0.368	0.576694026326
0.001511	0.36	0.571314274283
0.001512	0.364	0.575763840476
0.001513	0.37	0.58060313468
0.001514	0.374	0.584913668844
0.001515	0.374	0.584913668844
0.001516	0.372	0.581047330258
0.001517	0.37	0.58060313468
0.001518	0.368	0.580151704298
0.001519	0.362	0.578753833681
0.00152	0.36	0.58172158289
0.001521	0.354	0.573309689435
0.001522	0.35	0.565243310443
0.001523	0.352	0.569294299989
0.001524	0.344	0.560057139942
0.001525	0.338	0.558351143995
0.001526	0.344	0.560057139942
0.001527	0.348	0.564708774502
0.001528	0.348	0.564708774502
0.001529	0.346	0.56770062533
0.00153	0.346	0.571212744956
0.001531	0.346	0.571212744956
0.001532	0.336	0.557766976434
0.001533	0.33	0.552358579186
0.001534	0.33	0.552358579186
0.001535	0.334	0.557175017387
0.001536	0.322	0.546183119476
0.001537	0.328	0.551739068763
0.001538	0.33	0.559553393342
0.001539	0.332	0.560157120815
0.00154	0.332	0.563716240674
0.001541	0.328	0.5625086666
0.001542	0.324	0.557695257287
0.001543	0.32	0.552810998443
0.001544	0.318	0.552155775121
0.001545	0.314	0.550821205111
0.001546	0.314	0.547178215941
0.001547	0.316	0.551492520348
0.001548	0.318	0.552155775121
0.001549	0.318	0.552155775121
0.00155	0.314	0.550821205111
0.001551	0.322	0.553458218839
0.001552	0.328	0.558941857441
0.001553	0.324	0.554097464351
0.001554	0.324	0.554097464351
0.001555	0.322	0.553458218839
0.001556	0.316	0.547853995148
0.001557	0.318	0.548521649527
0.001558	0.324	0.554097464351
0.001559	0.324	0.557695257287
0.00156	0.324	0.561269988508
0.001561	0.32	0.56
0.001562	0.316	0.555107196855
0.001563	0.314	0.554440258279
0.001564	0.308	0.54510182535
0.001565	0.308	0.54510182535
0.001566	0.31	0.542125446737
0.001567	0.306	0.536995344486
0.001568	0.306	0.533257911334
0.001569	0.306	0.533257911334
0.00157	0.31	0.534696175412
0.001571	0.312	0.535402652216
0.001572	0.312	0.531654022838
0.001573	0.314	0.528586795143
0.001574	0.314	0.528586795143
0.001575	0.316	0.529286311933
0.001576	0.318	0.529977358007
0.001577	0.32	0.534415568635
0.001578	0.316	0.53305159225
0.001579	0.318	0.537471859728
0.00158	0.316	0.536790461912
0.001581	0.316	0.536790461912
0.001582	0.314	0.536100736802
0.001583	0.31	0.530942558098
0.001584	0.308	0.530222594766
0.001585	0.302	0.539255041701
0.001586	0.302	0.539255041701
0.001587	0.3	0.531036721894
0.001588	0.3	0.531036721894
0.001589	0.298	0.530279171758
0.00159	0.302	0.531785671112
0.001591	0.304	0.532526055701
0.001592	0.298	0.526494064544
0.001593	0.298	0.526494064544
0.001594	0.296	0.529512983788
0.001595	0.3	0.531036721894
0.001596	0.292	0.527954543498
0.001597	0.296	0.529512983788
0.001598	0.296	0.529512983788
0.001599	0.296	0.533276663656
0.0016	0.298	0.53403745187
0.001601	0.296	0.52190420577
0.001602	0.29	0.519519008314
0.001603	0.284	0.513170536956
0.001604	0.286	0.517884156931
0.001605	0.29	0.523354564325
0.001606	0.288	0.518706082478
0.001607	0.286	0.514007782042
0.001608	0.286	0.517884156931
0.001609	0.284	0.517053188753
0.00161	0.284	0.517053188753
0.001611	0.294	0.528738120434
0.001612	0.29	0.527162214124
0.001613	0.298	0.530279171758
0.001614	0.3	0.531036721894
0.001615	0.298	0.530279171758
0.001616	0.3	0.534789678285
0.001617	0.302	0.535533378978
0.001618	0.29	0.523354564325
0.001619	0.288	0.522547605487
0.00162	0.288	0.522547605487
0.001621	0.288	0.522547605487
0.001622	0.284	0.517053188753
0.001623	0.284	0.517053188753
0.001624	0.278	0.506671491205
0.001625	0.276	0.501820685106
0.001626	0.278	0.502708663144
0.001627	0.274	0.500923147798
0.001628	0.268	0.494141680088
0.001629	0.266	0.493197729111
0.00163	0.264	0.4881639069
0.001631	0.262	0.487191953957
0.001632	0.268	0.494141680088
0.001633	0.27	0.499099188539
0.001634	0.268	0.494141680088
0.001635	0.272	0.496
0.001636	0.268	0.494141680088
0.001637	0.258	0.489321979886
0.001638	0.26	0.490306026885
0.001639	0.256	0.484214828356
0.00164	0.258	0.485217477014
0.001641	0.258	0.485217477014
0.001642	0.262	0.495334230596
0.001643	0.26	0.490306026885
0.001644	0.258	0.485217477014
0.001645	0.258	0.485217477014
0.001646	0.258	0.485217477014
0.001647	0.256	0.480066662038
0.001648	0.258	0.489321979886
0.001649	0.258	0.489321979886
0.00165	0.262	0.491279960918
0.001651	0.26	0.490306026885
0.001652	0.262	0.491279960918
0.001653	0.258	0.485217477014
0.001654	0.254	0.479044883075
0.001655	0.254	0.479044883075
0.001656	0.254	0.479044883075
0.001657	0.248	0.475915958968
0.001658	0.246	0.479044883075
0.001659	0.246	0.479044883075
0.00166	0.25	0.485283422342
0.001661	0.246	0.483201821189
0.001662	0.242	0.472690173369
0.001663	0.248	0.475915958968
0.001664	0.252	0.482178390225
0.001665	0.25	0.48938737213
0.001666	0.246	0.48732330131
0.001667	0.252	0.494465367847
0.001668	0.246	0.48732330131
0.001669	0.244	0.486275641997
0.00167	0.246	0.48732330131
0.001671	0.242	0.47690250576
0.001672	0.24	0.471593044902
0.001673	0.242	0.472690173369
0.001674	0.242	0.47690250576
0.001675	0.24	0.471593044902
0.001676	0.234	0.468234983742
0.001677	0.234	0.463943962133
0.001678	0.232	0.458449561021
0.001679	0.232	0.458449561021
0.00168	0.238	0.474716757657
0.001681	0.234	0.472487036859
0.001682	0.234	0.472487036859
0.001683	0.228	0.460451951891
0.001684	0.224	0.45367830012
0.001685	0.222	0.452455522676
0.001686	0.216	0.448713717196
0.001687	0.216	0.444234172481
0.001688	0.216	0.444234172481
0.001689	0.216	0.444234172481
0.00169	0.216	0.444234172481
0.001691	0.216	0.444234172481
0.001692	0.216	0.444234172481
0.001693	0.21	0.43577517139
0.001694	0.212	0.437099531
0.001695	0.218	0.445506453376
0.001696	0.218	0.445506453376
0.001697	0.22	0.446766158074
0.001698	0.222	0.448013392657
0.001699	0.222	0.452455522676
0.0017	0.222	0.452455522676
0.001701	0.226	0.454888997449
0.001702	0.224	0.45367830012
0.001703	0.228	0.456087710863
0.001704	0.228	0.456087710863
0.001705	0.224	0.45367830012
0.001706	0.222	0.452455522676
0.001707	0.22	0.451220566907
0.001708	0.218	0.449973332543
0.001709	0.216	0.444234172481
0.00171	0.21	0.440340777126
0.001711	0.212	0.441651446279
0.001712	0.208	0.43901708395
0.001713	0.208	0.434437567436
0.001714	0.208	0.434437567436
0.001715	0.204	0.431722132859
0.001716	0.2	0.433589667774
0.001717	0.198	0.432199028227
0.001718	0.198	0.432199028227
0.001719	0.206	0.446725866724
0.00172	0.208	0.452477623756
0.001721	0.206	0.451180673345
0.001722	0.206	0.451180673345
0.001723	0.204	0.445403188134
0.001724	0.206	0.446725866724
0.001725	0.206	0.446725866724
0.001726	0.204	0.445403188134
0.001727	0.204	0.440890008959
0.001728	0.202	0.434966665389
0.001729	0.2	0.428952211791
0.00173	0.198	0.4275464887
0.001731	0.2	0.428952211791
0.001732	0.2	0.428952211791
0.001733	0.194	0.424692830173
0.001734	0.196	0.42612674171
0.001735	0.2	0.433589667774
0.001736	0.204	0.43633015023
0.001737	0.202	0.434966665389
0.001738	0.202	0.434966665389
0.001739	0.204	0.440890008959
0.00174	0.202	0.439540669336
0.001741	0.2	0.433589667774
0.001742	0.2	0.433589667774
0.001743	0.204	0.43633015023
0.001744	0.2	0.428952211791
0.001745	0.2	0.428952211791
0.001746	0.19	0.421781934179
0.001747	0.192	0.42794392156
0.001748	0.19	0.431161222746
0.001749	0.19	0.431161222746
0.00175	0.19	0.431161222746
0.001751	0.19	0.43577517139
0.001752	0.188	0.434345484609
0.001753	0.194	0.44312977783
0.001754	0.19	0.440340777126
0.001755	0.186	0.437497428564
0.001756	0.188	0.438925961866
0.001757	0.19	0.440340777126
0.001758	0.192	0.446246568614
0.001759	0.192	0.441742006153
0.00176	0.192	0.43719103376
0.001761	0.192	0.43719103376
0.001762	0.192	0.43719103376
0.001763	0.196	0.439981817806
0.001764	0.198	0.441356998358
0.001765	0.194	0.434009216492
0.001766	0.192	0.432592186707
0.001767	0.188	0.425036469024
0.001768	0.194	0.434009216492
0.001769	0.192	0.432592186707
0.00177	0.192	0.42794392156
0.001771	0.188	0.425036469024
0.001772	0.184	0.417305643384
0.001773	0.182	0.41578359756
0.001774	0.18	0.414246303544
0.001775	0.178	0.412693590936
0.001776	0.182	0.41578359756
0.001777	0.182	0.41578359756
0.001778	0.18	0.409389789809
0.001779	0.18	0.409389789809
0.00178	0.18	0.404474968323
0.001781	0.178	0.407818587119
0.001782	0.18	0.414246303544
0.001783	0.178	0.412693590936
0.001784	0.174	0.404628224423
0.001785	0.176	0.411125285041
0.001786	0.172	0.40300868477
0.001787	0.172	0.40300868477
0.001788	0.172	0.40300868477
0.001789	0.174	0.404628224423
0.00179	0.176	0.411125285041
0.001791	0.176	0.411125285041
0.001792	0.178	0.412693590936
0.001793	0.178	0.412693590936
0.001794	0.172	0.40300868477
0.001795	0.174	0.409541206718
0.001796	0.17	0.406324993078
0.001797	0.17	0.406324993078
0.001798	0.168	0.404692475838
0.001799	0.166	0.40797548946
0.0018	0.166	0.40797548946
0.001801	0.164	0.406329915217
0.001802	0.162	0.404667764963
0.001803	0.16	0.402988833592
0.001804	0.158	0.401292910478
0.001805	0.154	0.397849217669
0.001806	0.15	0.389230009121
0.001807	0.15	0.389230009121
0.001808	0.15	0.384057287393
0.001809	0.152	0.38587044458
0.00181	0.154	0.387664803664
0.001811	0.154	0.387664803664
0.001812	0.154	0.387664803664
0.001813	0.154	0.387664803664
0.001814	0.154	0.387664803664
0.001815	0.152	0.380652072108
0.001816	0.15	0.378813938498
0.001817	0.152	0.380652072108
0.001818	0.152	0.380652072108
0.001819	0.148	0.376956230881
0.00182	0.15	0.378813938498
0.001821	0.15	0.378813938498
0.001822	0.148	0.376956230881
0.001823	0.15	0.378813938498
0.001824	0.152	0.38587044458
0.001825	0.156	0.394542773347
0.001826	0.156	0.394542773347
0.001827	0.154	0.39279002024
0.001828	0.152	0.391019181115
0.001829	0.146	0.385595643129
0.00183	0.144	0.383749918567
0.001831	0.14	0.38
0.001832	0.142	0.381884799383
0.001833	0.144	0.383749918567
0.001834	0.146	0.385595643129
0.001835	0.142	0.381884799383
0.001836	0.14	0.374699879904
0.001837	0.142	0.376611205356
0.001838	0.144	0.37850231175
0.001839	0.146	0.380373500654
0.00184	0.146	0.380373500654
0.001841	0.146	0.375078658417
0.001842	0.148	0.376956230881
0.001843	0.148	0.376956230881
0.001844	0.148	0.376956230881
0.001845	0.15	0.378813938498
0.001846	0.148	0.376956230881
0.001847	0.146	0.375078658417
0.001848	0.146	0.375078658417
0.001849	0.146	0.375078658417
0.00185	0.144	0.37318092127
0.001851	0.14	0.369323706252
0.001852	0.14	0.369323706252
0.001853	0.136	0.365381991893
0.001854	0.138	0.367363580122
0.001855	0.138	0.37276802438
0.001856	0.136	0.370815317914
0.001857	0.134	0.363378590454
0.001858	0.134	0.363378590454
0.001859	0.132	0.361353012994
0.00186	0.13	0.359304884464
0.001861	0.132	0.361353012994
0.001862	0.134	0.363378590454
0.001863	0.134	0.363378590454
0.001864	0.136	0.365381991893
0.001865	0.134	0.363378590454
0.001866	0.134	0.363378590454
0.001867	0.132	0.361353012994
0.001868	0.13	0.359304884464
0.001869	0.13	0.359304884464
0.00187	0.13	0.359304884464
0.001871	0.124	0.347309660102
0.001872	0.124	0.347309660102
0.001873	0.12	0.34292856399
0.001874	0.116	0.338443496023
0.001875	0.116	0.338443496023
0.001876	0.116	0.338443496023
0.001877	0.118	0.340699280892
0.001878	0.114	0.336160675868
0.001879	0.114	0.336160675868
0.00188	0.114	0.336160675868
0.001881	0.112	0.333850265838
0.001882	0.11	0.331511689085
0.001883	0.112	0.333850265838
0.001884	0.116	0.338443496023
0.001885	0.116	0.338443496023
0.001886	0.116	0.338443496023
0.001887	0.118	0.346519840702
0.001888	0.116	0.344302192848
0.001889	0.12	0.348711915483
0.00189	0.12	0.348711915483
0.001891	0.118	0.346519840702
0.001892	0.118	0.346519840702
0.001893	0.116	0.338443496023
0.001894	0.118	0.340699280892
0.001895	0.12	0.34292856399
0.001896	0.118	0.340699280892
0.001897	0.122	0.34513185886
0.001898	0.12	0.337045990927
0.001899	0.118	0.334777538076
0.0019	0.118	0.334777538076
0.001901	0.12	0.337045990927
0.001902	0.118	0.340699280892
0.001903	0.118	0.346519840702
0.001904	0.12	0.348711915483
0.001905	0.122	0.350878896487
0.001906	0.122	0.350878896487
0.001907	0.118	0.346519840702
0.001908	0.118	0.346519840702
0.001909	0.118	0.346519840702
0.00191	0.12	0.348711915483
0.001911	0.118	0.346519840702
0.001912	0.118	0.346519840702
0.001913	0.12	0.348711915483
0.001914	0.116	0.344302192848
0.001915	0.118	0.346519840702
0.001916	0.114	0.342058474533
0.001917	0.112	0.339788169306
0.001918	0.112	0.339788169306
0.001919	0.11	0.337490740614
0.00192	0.11	0.337490740614
0.001921	0.11	0.337490740614
0.001922	0.11	0.337490740614
0.001923	0.11	0.337490740614
0.001924	0.108	0.335165630696
0.001925	0.108	0.335165630696
0.001926	0.108	0.335165630696
0.001927	0.102	0.328018292173
0.001928	0.104	0.330430022849
0.001929	0.104	0.330430022849
0.00193	0.106	0.33281225939
0.001931	0.106	0.33281225939
0.001932	0.104	0.32432082881
0.001933	0.104	0.32432082881
0.001934	0.104	0.32432082881
0.001935	0.102	0.321863325031
0.001936	0.102	0.321863325031
0.001937	0.1	0.319374388453
0.001938	0.098	0.316853278348
0.001939	0.096	0.307870102478
0.00194	0.096	0.307870102478
0.001941	0.092	0.302549169558
0.001942	0.092	0.302549169558
0.001943	0.09	0.299833287011
0.001944	0.09	0.299833287011
0.001945	0.088	0.297079114042
0.001946	0.086	0.294285575589
0.001947	0.088	0.297079114042
0.001948	0.088	0.297079114042
0.001949	0.092	0.302549169558
0.00195	0.094	0.305227783794
0.001951	0.094	0.305227783794
0.001952	0.098	0.310477052292
0.001953	0.098	0.316853278348
0.001954	0.098	0.316853278348
0.001955	0.098	0.316853278348
0.001956	0.098	0.316853278348
0.001957	0.098	0.316853278348
0.001958	0.098	0.316853278348
0.001959	0.098	0.316853278348
0.00196	0.098	0.316853278348
0.001961	0.098	0.316853278348
0.001962	0.096	0.314299220489
0.001963	0.096	0.314299220489
0.001964	0.096	0.314299220489
0.001965	0.098	0.316853278348
0.001966	0.096	0.314299220489
0.001967	0.096	0.314299220489
0.001968	0.096	0.314299220489
0.001969	0.096	0.314299220489
0.00197	0.092	0.309088983951
0.001971	0.092	0.309088983951
0.001972	0.092	0.309088983951
0.001973	0.092	0.302549169558
0.001974	0.092	0.302549169558
0.001975	0.092	0.302549169558
0.001976	0.094	0.305227783794
0.001977	0.096	0.314299220489
0.001978	0.094	0.311711404989
0.001979	0.096	0.314299220489
0.00198	0.092	0.309088983951
0.001981	0.09	0.306431068921
0.001982	0.086	0.301004983347
0.001983	0.08	0.292574776767
0.001984	0.082	0.295425117416
0.001985	0.082	0.295425117416
0.001986	0.082	0.295425117416
0.001987	0.084	0.298234806822
0.001988	0.084	0.298234806822
0.001989	0.086	0.301004983347
0.00199	0.086	0.294285575589
0.001991	0.086	0.294285575589
0.001992	0.084	0.291451539711
0.001993	0.084	0.291451539711
0.001994	0.086	0.294285575589
0.001995	0.086	0.294285575589
0.001996	0.084	0.291451539711
0.001997	0.084	0.291451539711
0.001998	0.084	0.291451539711
[truncated: 8,002 more rows]
