# Supplementary material for: The Influence of Synaptic Size on AMPA Receptor Activation: A Monte Carlo Model
Source: PLoS One. 2015 Jun 24;10(6):e0130924. doi: 10.1371/journal.pone.0130924 (PMC4479604; doi:10.1371/journal.pone.0130924)
Supplement: S1 Dataset — This package contains the experimental data used as basis for the analysis presented in the paper. (ZIP) [file pone.0130924.s001.zip › S1 Simulation data/test/774_10065_78_125.csv]

time	AMPA.O.mean	AMPA.O.stdev
0.0	0.0	0.0
1e-06	0.0	0.0
2e-06	0.024	0.153049011758
3e-06	0.12	0.348711915483
4e-06	0.22	0.48538644398
5e-06	0.348	0.585573223432
6e-06	0.502	0.708516760564
7e-06	0.64	0.79649231007
8e-06	0.748	0.844094781408
9e-06	0.912	0.944593034063
1e-05	1.052	1.02435150217
1.1e-05	1.152	1.08115493802
1.2e-05	1.294	1.12051952236
1.3e-05	1.384	1.16298925188
1.4e-05	1.464	1.19862587991
1.5e-05	1.564	1.2320324671
1.6e-05	1.648	1.28066232864
1.7e-05	1.728	1.30614547429
1.8e-05	1.816	1.32444101416
1.9e-05	1.882	1.37261647957
2e-05	1.926	1.391590457
2.1e-05	1.982	1.39344034677
2.2e-05	2.03	1.40609388022
2.3e-05	2.076	1.43465117712
2.4e-05	2.118	1.44363291733
2.5e-05	2.158	1.43563087178
2.6e-05	2.186	1.4571904474
2.7e-05	2.188	1.45624723176
2.8e-05	2.236	1.46843590258
2.9e-05	2.264	1.48670911748
3e-05	2.268	1.48868263911
3.1e-05	2.306	1.49008858797
3.2e-05	2.324	1.49232168114
3.3e-05	2.346	1.4867023912
3.4e-05	2.376	1.48142633971
3.5e-05	2.382	1.45054334647
3.6e-05	2.398	1.46273579296
3.7e-05	2.422	1.47238446066
3.8e-05	2.436	1.47305940138
3.9e-05	2.436	1.4594190625
4e-05	2.438	1.46906637018
4.1e-05	2.454	1.46965438114
4.2e-05	2.472	1.46192202254
4.3e-05	2.472	1.46192202254
4.4e-05	2.476	1.45788339726
4.5e-05	2.478	1.48509797657
4.6e-05	2.466	1.47812178118
4.7e-05	2.476	1.49178550737
4.8e-05	2.468	1.50498372084
4.9e-05	2.466	1.50094770062
5e-05	2.48	1.50917195839
5.1e-05	2.48	1.50519101778
5.2e-05	2.48	1.52499180326
5.3e-05	2.488	1.5276963049
5.4e-05	2.484	1.51714995963
5.5e-05	2.48	1.51049660708
5.6e-05	2.498	1.51855062477
5.7e-05	2.482	1.51052176416
5.8e-05	2.468	1.51557777761
5.9e-05	2.47	1.49969996999
6e-05	2.476	1.51043834697
6.1e-05	2.494	1.51458377121
6.2e-05	2.486	1.49191286609
6.3e-05	2.48	1.49719738178
6.4e-05	2.462	1.49951858941
6.5e-05	2.462	1.50882603371
6.6e-05	2.446	1.51231081461
6.7e-05	2.424	1.51004105904
6.8e-05	2.4	1.50864177325
6.9e-05	2.402	1.5206564372
7e-05	2.408	1.53020782902
7.1e-05	2.394	1.52011973213
7.2e-05	2.39	1.52509016127
7.3e-05	2.374	1.52253866946
7.4e-05	2.382	1.51791831137
7.5e-05	2.382	1.51660014506
7.6e-05	2.374	1.52253866946
7.7e-05	2.38	1.52564740356
7.8e-05	2.38	1.51907866814
7.9e-05	2.372	1.50519633271
8e-05	2.364	1.50847737802
8.1e-05	2.374	1.52253866946
8.2e-05	2.362	1.52936457393
8.3e-05	2.346	1.53436762218
8.4e-05	2.352	1.52712016554
8.5e-05	2.332	1.52767012146
8.6e-05	2.322	1.51865598474
8.7e-05	2.322	1.51997236817
8.8e-05	2.324	1.516253277
8.9e-05	2.326	1.504567712
9e-05	2.332	1.48787633895
9.1e-05	2.35	1.50183221433
9.2e-05	2.342	1.49967863224
9.3e-05	2.332	1.49056231
9.4e-05	2.348	1.48556251972
9.5e-05	2.346	1.47996081029
9.6e-05	2.318	1.45494879635
9.7e-05	2.304	1.45037374494
9.8e-05	2.308	1.44538437794
9.9e-05	2.312	1.45005379211
0.0001	2.294	1.43651105112
0.000101	2.29	1.44426451871
0.000102	2.288	1.43981109872
0.000103	2.27	1.44398753457
0.000104	2.262	1.44960546357
0.000105	2.252	1.44792817501
0.000106	2.246	1.45378265226
0.000107	2.242	1.44063735895
0.000108	2.242	1.4626810999
0.000109	2.238	1.45786007559
0.00011	2.256	1.45961090706
0.000111	2.248	1.43753121705
0.000112	2.248	1.43474597055
0.000113	2.238	1.42595792364
0.000114	2.22	1.41265707091
0.000115	2.21	1.40495551531
0.000116	2.196	1.39340733456
0.000117	2.188	1.39450923267
0.000118	2.192	1.39826177807
0.000119	2.178	1.39796852611
0.00012	2.186	1.40691293263
0.000121	2.178	1.41503215511
0.000122	2.174	1.41552958288
0.000123	2.174	1.41270095916
0.000124	2.15	1.39265932661
0.000125	2.132	1.38223586989
0.000126	2.112	1.39120667048
0.000127	2.112	1.38110680253
0.000128	2.13	1.37298943914
0.000129	2.15	1.38546021235
0.00013	2.144	1.39257459405
0.000131	2.138	1.38814840705
0.000132	2.14	1.39871369479
0.000133	2.13	1.38459380325
0.000134	2.104	1.3715626125
0.000135	2.108	1.37852674983
0.000136	2.096	1.38520179035
0.000137	2.072	1.38087508486
0.000138	2.068	1.36944368267
0.000139	2.072	1.37506945279
0.00014	2.07	1.37589970565
0.000141	2.066	1.36442075622
0.000142	2.04	1.36029408585
0.000143	2.038	1.35814432223
0.000144	2.042	1.35949843692
0.000145	2.024	1.35034217886
0.000146	2.024	1.33844088401
0.000147	2.016	1.32956534251
0.000148	2.022	1.32722115716
0.000149	2.01	1.32585821263
0.00015	1.98	1.30522028792
0.000151	1.994	1.30765591805
0.000152	1.998	1.31224845209
0.000153	1.99	1.30763144655
0.000154	1.99	1.30149913561
0.000155	1.988	1.29145499341
0.000156	1.982	1.29215943289
0.000157	1.966	1.28251471726
0.000158	1.968	1.28334562765
0.000159	1.956	1.27673959757
0.00016	1.95	1.28199063959
0.000161	1.94	1.26980313435
0.000162	1.918	1.25669248426
0.000163	1.926	1.26985195988
0.000164	1.928	1.28328328907
0.000165	1.916	1.27943112359
0.000166	1.92	1.28747815515
0.000167	1.916	1.28722336834
0.000168	1.918	1.29741126864
0.000169	1.918	1.32184567934
0.00017	1.92	1.31209755735
0.000171	1.904	1.2879378867
0.000172	1.882	1.27752729912
0.000173	1.874	1.29078425773
0.000174	1.874	1.28923388103
0.000175	1.862	1.27238201811
0.000176	1.868	1.26276521967
0.000177	1.85	1.24559222862
0.000178	1.858	1.25293096378
0.000179	1.854	1.25406698386
0.00018	1.85	1.25518922876
0.000181	1.844	1.25206389613
0.000182	1.83	1.25423283325
0.000183	1.812	1.24766021015
0.000184	1.814	1.25515098693
0.000185	1.798	1.25427110307
0.000186	1.79	1.2561448961
0.000187	1.79	1.25135926096
0.000188	1.792	1.24929420074
0.000189	1.788	1.24862164005
0.00019	1.782	1.2627256234
0.000191	1.79	1.26566188218
0.000192	1.788	1.26611847787
0.000193	1.786	1.25068141427
0.000194	1.764	1.24430864338
0.000195	1.74	1.24273891063
0.000196	1.74	1.25235777636
0.000197	1.742	1.25356930403
0.000198	1.746	1.25279048528
0.000199	1.75	1.24398553046
0.0002	1.734	1.25029756458
0.000201	1.728	1.2514056097
0.000202	1.74	1.25713961039
0.000203	1.73	1.25423283325
0.000204	1.722	1.25248393203
0.000205	1.726	1.25495976031
0.000206	1.73	1.25582642113
0.000207	1.72	1.2367699867
0.000208	1.712	1.230063413
0.000209	1.714	1.22645994635
0.00021	1.712	1.22026882284
0.000211	1.71	1.22388724971
0.000212	1.714	1.21827911416
0.000213	1.71	1.22061459929
0.000214	1.706	1.21965732892
0.000215	1.696	1.21966552792
0.000216	1.692	1.20711888395
0.000217	1.69	1.21404283285
0.000218	1.694	1.20679907193
0.000219	1.69	1.21404283285
0.00022	1.682	1.20535306031
0.000221	1.666	1.20434380473
0.000222	1.652	1.20286990153
0.000223	1.654	1.19928478686
0.000224	1.66	1.20183193501
0.000225	1.66	1.19515689347
0.000226	1.662	1.20156398082
0.000227	1.654	1.19427132596
0.000228	1.66	1.19682914403
0.000229	1.632	1.18683444507
0.00023	1.63	1.1887388275
0.000231	1.616	1.19855913496
0.000232	1.612	1.19727022848
0.000233	1.622	1.20793874017
0.000234	1.626	1.20918319538
0.000235	1.628	1.2155722932
0.000236	1.62	1.21803119829
0.000237	1.62	1.20316249942
0.000238	1.61	1.20245582039
0.000239	1.604	1.19965995182
0.00024	1.6	1.18321595662
0.000241	1.596	1.17846680055
0.000242	1.604	1.17778775677
0.000243	1.59	1.16357208629
0.000244	1.582	1.1710149444
0.000245	1.566	1.15829357246
0.000246	1.568	1.1512497557
0.000247	1.576	1.16971107544
0.000248	1.562	1.15332389206
0.000249	1.558	1.15699438201
0.00025	1.548	1.16090309673
0.000251	1.542	1.16285682696
0.000252	1.542	1.16113565099
0.000253	1.528	1.14595636915
0.000254	1.526	1.14250776803
0.000255	1.53	1.13538539712
0.000256	1.53	1.14415907985
0.000257	1.536	1.16820546138
0.000258	1.53	1.17520211028
0.000259	1.532	1.18024404256
0.00026	1.53	1.18368070019
0.000261	1.526	1.18039146049
0.000262	1.518	1.18223347948
0.000263	1.506	1.17896734476
0.000264	1.51	1.18232821162
0.000265	1.514	1.18903490277
0.000266	1.512	1.16869842132
0.000267	1.508	1.17725783072
0.000268	1.504	1.17387563225
0.000269	1.504	1.16704070195
0.00027	1.49	1.17213480453
0.000271	1.49	1.16700471293
0.000272	1.49	1.16700471293
0.000273	1.486	1.16524847136
0.000274	1.48	1.16858889264
0.000275	1.48	1.16344316578
0.000276	1.486	1.17379896064
0.000277	1.476	1.16508540459
0.000278	1.474	1.16160406335
0.000279	1.466	1.15101867926
0.00028	1.468	1.15454579814
0.000281	1.468	1.15454579814
0.000282	1.474	1.15122717133
0.000283	1.466	1.15621970231
0.000284	1.468	1.15454579814
0.000285	1.466	1.15448863139
0.000286	1.47	1.15978446273
0.000287	1.448	1.15727956864
0.000288	1.45	1.14869491163
0.000289	1.438	1.14112050196
0.00029	1.438	1.14462046111
0.000291	1.428	1.12996283125
0.000292	1.42	1.12053558623
0.000293	1.412	1.12350166889
0.000294	1.412	1.13059984079
0.000295	1.406	1.13011680812
0.000296	1.384	1.11379710899
0.000297	1.388	1.10338388605
0.000298	1.394	1.12016248821
0.000299	1.382	1.10818590498
0.0003	1.386	1.12650077674
0.000301	1.38	1.13119405939
0.000302	1.364	1.1329183554
0.000303	1.374	1.13230914507
0.000304	1.378	1.1450397373
0.000305	1.376	1.15005391178
0.000306	1.37	1.14590575529
0.000307	1.37	1.14240973385
0.000308	1.384	1.14914925053
0.000309	1.37	1.13714554917
0.00031	1.364	1.13995789396
0.000311	1.35	1.13114985745
0.000312	1.346	1.12529285077
0.000313	1.338	1.12416902644
0.000314	1.324	1.11670228799
0.000315	1.328	1.12623976133
0.000316	1.32	1.12498888883
0.000317	1.31	1.11260954517
0.000318	1.32	1.10526015037
0.000319	1.332	1.09989817711
0.00032	1.35	1.11870460802
0.000321	1.35	1.11691539518
0.000322	1.346	1.11457794703
0.000323	1.34	1.11910678668
0.000324	1.346	1.1181609902
0.000325	1.342	1.12828897008
0.000326	1.348	1.13264999007
0.000327	1.352	1.1472122733
0.000328	1.342	1.14762188895
0.000329	1.344	1.14265655383
0.00033	1.34	1.14035082321
0.000331	1.34	1.14035082321
0.000332	1.326	1.1312488674
0.000333	1.316	1.13672512069
0.000334	1.332	1.13392063214
0.000335	1.338	1.13655444216
0.000336	1.344	1.14440552253
0.000337	1.34	1.14210332282
0.000338	1.334	1.14299781277
0.000339	1.338	1.14706407842
0.00034	1.334	1.15344874182
0.000341	1.316	1.15071456061
0.000342	1.32	1.14437756007
0.000343	1.304	1.12587033001
0.000344	1.298	1.12658599317
0.000345	1.294	1.11694404515
0.000346	1.284	1.10965940721
0.000347	1.278	1.1192479618
0.000348	1.262	1.11774594609
0.000349	1.254	1.11780320272
0.00035	1.268	1.10642487318
0.000351	1.272	1.12517376436
0.000352	1.27	1.12298708808
0.000353	1.262	1.11595519623
0.000354	1.25	1.10611934257
0.000355	1.24	1.10018180316
0.000356	1.238	1.11056562165
0.000357	1.23	1.10503393613
0.000358	1.22	1.10616454472
0.000359	1.22	1.10797111876
0.00036	1.216	1.10514433446
0.000361	1.212	1.10229578608
0.000362	1.22	1.08425089347
0.000363	1.21	1.07605761928
0.000364	1.208	1.06992336174
0.000365	1.21	1.07419737479
0.000366	1.214	1.07154281296
0.000367	1.202	1.05886543054
0.000368	1.186	1.05233264703
0.000369	1.184	1.05553019853
0.00037	1.19	1.05730790217
0.000371	1.184	1.05363371244
0.000372	1.182	1.06248576461
0.000373	1.178	1.05181557319
0.000374	1.168	1.05060744334
0.000375	1.168	1.05440789071
0.000376	1.156	1.05814176744
0.000377	1.148	1.04980760142
0.000378	1.162	1.05249988124
0.000379	1.17	1.04551422755
0.00038	1.178	1.04800572518
0.000381	1.18	1.0618851162
0.000382	1.186	1.06742868614
0.000383	1.178	1.07252785512
0.000384	1.176	1.08121413235
0.000385	1.17	1.08124927746
0.000386	1.162	1.07877523145
0.000387	1.154	1.07437609802
0.000388	1.152	1.07744883869
0.000389	1.156	1.07315609303
0.00039	1.15	1.07307968017
0.000391	1.146	1.06989906066
0.000392	1.132	1.06891346703
0.000393	1.124	1.05670431058
0.000394	1.124	1.05670431058
0.000395	1.114	1.05119170469
0.000396	1.102	1.04479471668
0.000397	1.108	1.05277537965
0.000398	1.106	1.05012570676
0.000399	1.104	1.05127731831
0.0004	1.098	1.04708929896
0.000401	1.096	1.0577258624
0.000402	1.088	1.05842146615
0.000403	1.086	1.06705388805
0.000404	1.082	1.04464156532
0.000405	1.066	1.04002115363
0.000406	1.068	1.03893021902
0.000407	1.074	1.03755674544
0.000408	1.064	1.0314572216
0.000409	1.05	1.02932016399
0.00041	1.05	1.01365674664
0.000411	1.054	1.01542306454
0.000412	1.048	1.01670841444
0.000413	1.034	1.0143194763
0.000414	1.03	1.00851375796
0.000415	1.024	1.00966529107
0.000416	1.026	1.01455606055
0.000417	1.03	1.01641526946
0.000418	1.016	1.009823747
0.000419	1.008	1.00396015857
0.00042	1.012	1.0118576975
0.000421	1.008	1.00991880862
0.000422	1.0	1.01390334845
0.000423	0.994	0.99898148131
0.000424	0.996	0.995983935613
0.000425	0.994	0.994969346261
0.000426	0.99	0.9828021164
0.000427	0.984	0.975573677382
0.000428	0.98	0.961041102139
0.000429	0.982	0.95795406988
0.00043	0.984	0.97966524895
0.000431	0.978	0.97031747382
0.000432	0.976	0.973357077336
0.000433	0.972	0.973250224762
0.000434	0.974	0.970218532084
0.000435	0.97	0.978314877736
0.000436	0.966	0.978184031765
0.000437	0.958	0.975825804127
0.000438	0.962	0.971882708973
0.000439	0.954	0.969476147205
0.00044	0.952	0.964207446559
0.000441	0.954	0.954926175157
0.000442	0.952	0.941114233236
0.000443	0.954	0.948622158712
0.000444	0.96	0.949947366963
0.000445	0.968	0.952352875777
0.000446	0.974	0.955679862716
0.000447	0.964	0.952210060858
0.000448	0.972	0.95457634582
0.000449	0.964	0.956401589292
0.00045	0.958	0.942462731359
0.000451	0.966	0.947018479228
0.000452	0.974	0.953584815315
0.000453	0.96	0.943610088967
0.000454	0.962	0.944751819263
0.000455	0.96	0.952050418833
0.000456	0.956	0.945549575644
0.000457	0.956	0.941309725861
0.000458	0.95	0.942072184071
0.000459	0.95	0.952627944163
0.00046	0.96	0.952050418833
0.000461	0.952	0.932574929965
0.000462	0.956	0.930625596037
0.000463	0.954	0.946511489629
0.000464	0.948	0.945143375367
0.000465	0.95	0.954725091322
0.000466	0.948	0.947257092874
0.000467	0.936	0.940161688222
0.000468	0.942	0.941613508824
0.000469	0.938	0.93709978124
0.00047	0.928	0.94805906989
0.000471	0.926	0.953165253248
0.000472	0.918	0.950408333297
0.000473	0.908	0.952646839075
0.000474	0.912	0.963460429909
0.000475	0.912	0.959299744605
0.000476	0.908	0.954743944731
0.000477	0.904	0.954350040604
0.000478	0.896	0.94508412324
0.000479	0.89	0.934826187053
0.00048	0.884	0.928732469552
0.000481	0.894	0.94168147481
0.000482	0.886	0.938618133215
0.000483	0.882	0.94449775013
0.000484	0.88	0.93252345815
0.000485	0.88	0.930376267969
0.000486	0.882	0.927402825098
0.000487	0.882	0.916556599453
0.000488	0.874	0.91984998777
0.000489	0.87	0.917115041857
0.00049	0.864	0.912964402373
0.000491	0.868	0.902538641832
0.000492	0.858	0.902128593938
0.000493	0.858	0.902128593938
0.000494	0.848	0.890447078719
0.000495	0.852	0.884361916864
0.000496	0.856	0.882759310345
0.000497	0.866	0.894451787409
0.000498	0.862	0.89160305069
0.000499	0.864	0.893030794542
0.0005	0.872	0.905326460455
0.000501	0.866	0.898912676515
0.000502	0.85	0.891908067011
0.000503	0.85	0.896381615162
0.000504	0.842	0.89500614523
0.000505	0.84	0.893532316148
0.000506	0.84	0.889044430836
0.000507	0.836	0.89504413299
0.000508	0.84	0.895767827062
0.000509	0.836	0.897275877309
0.00051	0.83	0.897273648337
0.000511	0.83	0.895041898461
0.000512	0.828	0.909074254393
0.000513	0.824	0.903893799072
0.000514	0.822	0.895720938686
0.000515	0.818	0.89267911368
0.000516	0.818	0.890435848335
0.000517	0.81	0.893252483904
0.000518	0.808	0.884949716086
0.000519	0.808	0.882686807424
0.00052	0.808	0.875863002986
0.000521	0.81	0.868274150254
0.000522	0.804	0.858827107164
0.000523	0.808	0.866681025522
0.000524	0.806	0.86276532151
0.000525	0.806	0.860444071396
0.000526	0.804	0.858827107164
0.000527	0.8	0.848528137424
0.000528	0.8	0.846167832052
0.000529	0.8	0.850881895447
0.00053	0.796	0.85462506399
0.000531	0.798	0.85860118798
0.000532	0.798	0.856268649432
0.000533	0.798	0.856268649432
0.000534	0.796	0.856962076174
0.000535	0.794	0.855315146598
0.000536	0.796	0.849931761967
0.000537	0.782	0.849985882236
0.000538	0.78	0.845931439302
0.000539	0.782	0.85233561465
0.00054	0.766	0.845720994182
0.000541	0.76	0.845221864365
0.000542	0.764	0.848707252237
0.000543	0.758	0.845834499178
0.000544	0.762	0.851678343038
0.000545	0.758	0.836322904146
0.000546	0.758	0.838710915632
0.000547	0.75	0.833966426183
0.000548	0.744	0.830941634533
0.000549	0.74	0.836899038116
0.00055	0.744	0.845259723399
0.000551	0.742	0.845834499178
0.000552	0.73	0.839702328209
0.000553	0.732	0.834371619843
0.000554	0.73	0.834925146345
0.000555	0.728	0.833076227004
0.000556	0.716	0.833872891993
0.000557	0.718	0.835748766077
0.000558	0.714	0.839168636211
0.000559	0.714	0.841548572573
0.00056	0.716	0.838656067766
0.000561	0.704	0.836889478964
0.000562	0.71	0.837794724261
0.000563	0.704	0.834496255234
0.000564	0.7	0.833066623986
0.000565	0.696	0.826791388441
0.000566	0.696	0.829206849948
0.000567	0.694	0.82241352129
0.000568	0.69	0.818474190186
0.000569	0.696	0.819502287977
0.00057	0.69	0.811110350076
0.000571	0.678	0.818728282155
0.000572	0.68	0.815843122175
0.000573	0.67	0.805667425182
0.000574	0.67	0.798185442112
0.000575	0.666	0.791482153937
0.000576	0.662	0.789782248471
0.000577	0.658	0.790592183113
0.000578	0.658	0.790592183113
0.000579	0.652	0.791767642683
0.00058	0.654	0.791381071292
0.000581	0.654	0.778642408298
0.000582	0.65	0.771686464829
0.000583	0.65	0.769090371803
0.000584	0.654	0.770898177453
0.000585	0.652	0.766091378362
0.000586	0.66	0.774854825112
0.000587	0.66	0.777431669023
0.000588	0.654	0.778642408298
0.000589	0.652	0.776463778936
0.00059	0.656	0.77824417762
0.000591	0.658	0.777840600637
0.000592	0.654	0.778642408298
0.000593	0.656	0.780809836004
0.000594	0.65	0.776852624376
0.000595	0.65	0.774273853362
0.000596	0.646	0.77761430028
0.000597	0.636	0.774276436423
0.000598	0.628	0.770464794783
0.000599	0.636	0.776855198863
0.0006	0.642	0.778354674939
0.000601	0.634	0.777202676269
0.000602	0.62	0.769155380921
0.000603	0.614	0.764855541916
0.000604	0.616	0.769768796458
0.000605	0.618	0.772059583193
0.000606	0.618	0.76946474903
0.000607	0.612	0.767760379285
0.000608	0.616	0.772362609142
0.000609	0.61	0.762823701782
0.00061	0.608	0.765725799487
0.000611	0.608	0.765725799487
0.000612	0.602	0.763934552171
0.000613	0.596	0.767322617939
0.000614	0.588	0.757796806539
0.000615	0.584	0.755608364168
0.000616	0.586	0.755383346388
0.000617	0.584	0.7582506182
0.000618	0.578	0.748275350389
0.000619	0.58	0.758683069536
0.00062	0.59	0.762823701782
0.000621	0.58	0.758683069536
0.000622	0.578	0.750943406656
0.000623	0.574	0.746005361911
0.000624	0.58	0.750732975165
0.000625	0.576	0.748481128687
0.000626	0.57	0.741012820402
0.000627	0.574	0.737918694708
0.000628	0.568	0.730325954626
0.000629	0.576	0.734999319728
0.00063	0.58	0.737292343647
0.000631	0.576	0.737715392275
0.000632	0.576	0.726790203566
0.000633	0.57	0.721872564931
0.000634	0.574	0.724240291616
0.000635	0.572	0.732677282301
0.000636	0.574	0.737918694708
0.000637	0.562	0.722603625787
0.000638	0.558	0.720163870241
0.000639	0.56	0.725534285889
0.00064	0.56	0.725534285889
0.000641	0.552	0.717841208068
0.000642	0.558	0.720163870241
0.000643	0.554	0.714901391802
0.000644	0.554	0.720474843419
0.000645	0.546	0.715460690744
0.000646	0.54	0.701712191714
0.000647	0.542	0.701595324956
0.000648	0.528	0.687906970455
0.000649	0.524	0.693847245437
0.00065	0.528	0.693697340344
0.000651	0.52	0.688186021363
0.000652	0.512	0.682536445913
0.000653	0.522	0.696789781785
0.000654	0.524	0.702441456635
0.000655	0.528	0.702293385986
0.000656	0.53	0.696491205975
0.000657	0.53	0.690724257573
0.000658	0.532	0.69640218265
0.000659	0.534	0.699173798136
0.00066	0.534	0.699173798136
0.000661	0.526	0.696651993466
0.000662	0.528	0.690808222302
0.000663	0.522	0.688124988647
0.000664	0.524	0.688058137079
0.000665	0.524	0.688058137079
0.000666	0.526	0.685072258963
0.000667	0.528	0.684993430625
0.000668	0.528	0.684993430625
0.000669	0.528	0.696574475559
0.00067	0.536	0.701928771315
0.000671	0.528	0.699439775821
0.000672	0.532	0.716223428827
0.000673	0.532	0.719010431079
0.000674	0.536	0.716033518769
0.000675	0.536	0.727120347673
0.000676	0.528	0.727472336244
0.000677	0.526	0.716466328588
0.000678	0.528	0.716390954717
0.000679	0.522	0.713803894638
0.00068	0.518	0.711108993052
0.000681	0.518	0.70829090069
0.000682	0.514	0.705552265959
0.000683	0.52	0.711055553385
0.000684	0.52	0.708237248385
0.000685	0.516	0.705509744794
0.000686	0.516	0.705509744794
0.000687	0.508	0.697091098781
0.000688	0.508	0.699954284221
0.000689	0.498	0.699997142851
0.00069	0.496	0.702839953332
0.000691	0.496	0.699988571335
0.000692	0.494	0.69423627102
0.000693	0.49	0.694190175672
0.000694	0.49	0.697065276714
0.000695	0.492	0.697091098781
0.000696	0.49	0.685492523665
0.000697	0.484	0.688290636287
0.000698	0.488	0.69127129262
0.000699	0.488	0.69703371511
0.0007	0.482	0.691141085452
0.000701	0.488	0.69127129262
0.000702	0.48	0.688186021363
0.000703	0.48	0.679411510059
0.000704	0.482	0.682404572083
0.000705	0.48	0.682348884369
0.000706	0.474	0.679208362728
0.000707	0.478	0.682287329503
0.000708	0.472	0.676177491492
0.000709	0.466	0.663960842219
0.00071	0.462	0.663743926526
0.000711	0.458	0.657446575776
0.000712	0.456	0.663373198132
0.000713	0.458	0.672484944069
0.000714	0.454	0.672223177226
0.000715	0.45	0.665957956631
0.000716	0.444	0.66246811244
0.000717	0.442	0.659269292475
0.000718	0.446	0.662634137364
0.000719	0.444	0.66246811244
0.00072	0.448	0.662794085671
0.000721	0.448	0.662794085671
0.000722	0.444	0.66246811244
0.000723	0.442	0.662296006329
0.000724	0.446	0.668643402719
0.000725	0.442	0.668308312084
0.000726	0.442	0.671294272283
0.000727	0.446	0.674599140231
0.000728	0.44	0.674091981854
0.000729	0.428	0.657887528382
0.00073	0.43	0.661135387043
0.000731	0.434	0.670554994016
0.000732	0.432	0.670355129763
0.000733	0.432	0.670355129763
0.000734	0.432	0.670355129763
0.000735	0.432	0.670355129763
0.000736	0.436	0.670748835258
0.000737	0.436	0.670748835258
0.000738	0.436	0.670748835258
0.000739	0.432	0.667364967615
0.00074	0.428	0.657887528382
0.000741	0.432	0.658312995466
0.000742	0.436	0.65261320857
0.000743	0.43	0.651996932508
0.000744	0.428	0.651779103685
0.000745	0.434	0.658516514599
0.000746	0.432	0.658312995466
0.000747	0.43	0.655057249406
0.000748	0.42	0.647765389628
0.000749	0.424	0.638924095648
0.00075	0.42	0.635295206971
0.000751	0.414	0.640783894929
0.000752	0.404	0.636226374807
0.000753	0.402	0.632768520077
0.000754	0.402	0.632768520077
0.000755	0.402	0.632768520077
0.000756	0.412	0.640512294964
0.000757	0.414	0.640783894929
0.000758	0.414	0.643897507372
0.000759	0.408	0.636817085198
0.00076	0.412	0.637382145969
0.000761	0.404	0.617076980611
0.000762	0.402	0.616762515074
0.000763	0.394	0.612179712176
0.000764	0.396	0.615779181201
0.000765	0.396	0.619018578073
0.000766	0.402	0.623214248874
0.000767	0.4	0.6260990337
0.000768	0.404	0.62990792978
0.000769	0.396	0.619018578073
0.00077	0.398	0.62257208418
0.000771	0.39	0.617980582219
0.000772	0.39	0.62120849962
0.000773	0.388	0.614374478637
0.000774	0.378	0.609192908691
0.000775	0.376	0.608788961792
0.000776	0.376	0.612065355987
0.000777	0.376	0.615324304737
0.000778	0.378	0.615723964127
0.000779	0.38	0.61611687203
0.00078	0.38	0.61611687203
0.000781	0.376	0.612065355987
0.000782	0.378	0.615723964127
0.000783	0.38	0.61611687203
0.000784	0.38	0.619354502688
0.000785	0.382	0.619738654596
0.000786	0.386	0.623701851849
0.000787	0.382	0.619738654596
0.000788	0.378	0.618963649983
0.000789	0.38	0.61611687203
0.00079	0.38	0.61611687203
0.000791	0.382	0.619738654596
0.000792	0.38	0.619354502688
0.000793	0.376	0.615324304737
0.000794	0.376	0.615324304737
0.000795	0.372	0.611241359857
0.000796	0.372	0.611241359857
0.000797	0.368	0.603801291817
0.000798	0.368	0.600479808153
0.000799	0.364	0.592877727698
0.0008	0.362	0.589029710626
0.000801	0.366	0.589952540464
0.000802	0.364	0.589494698874
0.000803	0.36	0.58172158289
0.000804	0.362	0.582199278598
0.000805	0.368	0.587005962491
0.000806	0.364	0.582669717765
0.000807	0.372	0.587891146387
0.000808	0.372	0.587891146387
0.000809	0.374	0.591712768157
0.00081	0.36	0.585149553533
0.000811	0.358	0.584667426833
0.000812	0.36	0.585149553533
0.000813	0.358	0.584667426833
0.000814	0.366	0.593332958801
0.000815	0.366	0.596694226552
0.000816	0.368	0.600479808153
0.000817	0.368	0.603801291817
0.000818	0.368	0.597139849616
0.000819	0.368	0.597139849616
0.00082	0.372	0.60134515879
0.000821	0.368	0.600479808153
0.000822	0.364	0.596241561785
0.000823	0.362	0.589029710626
0.000824	0.364	0.589494698874
0.000825	0.362	0.589029710626
0.000826	0.364	0.589494698874
0.000827	0.364	0.586092142926
0.000828	0.364	0.586092142926
0.000829	0.362	0.582199278598
0.00083	0.362	0.582199278598
0.000831	0.352	0.57627771083
0.000832	0.348	0.575235603905
0.000833	0.334	0.567841527189
0.000834	0.33	0.570175411606
0.000835	0.332	0.570767903793
0.000836	0.33	0.570175411606
0.000837	0.326	0.56896748589
0.000838	0.326	0.56896748589
0.000839	0.332	0.577733502577
0.00084	0.342	0.577092713522
0.000841	0.34	0.576541412216
0.000842	0.334	0.574842587149
0.000843	0.33	0.573672380371
0.000844	0.33	0.573672380371
0.000845	0.33	0.573672380371
0.000846	0.328	0.573075911202
0.000847	0.322	0.567728808499
0.000848	0.32	0.574108003776
0.000849	0.322	0.567728808499
0.00085	0.32	0.570613704707
0.000851	0.32	0.574108003776
0.000852	0.322	0.574731241538
0.000853	0.316	0.565812689854
0.000854	0.312	0.560942064745
0.000855	0.314	0.572192275376
0.000856	0.312	0.571538275184
0.000857	0.312	0.571538275184
0.000858	0.31	0.570876519048
0.000859	0.308	0.563148293081
0.00086	0.306	0.558895339039
0.000861	0.302	0.550269025114
0.000862	0.3	0.549545266561
0.000863	0.298	0.548813265146
0.000864	0.296	0.544411608987
0.000865	0.296	0.544411608987
0.000866	0.296	0.544411608987
0.000867	0.302	0.550269025114
0.000868	0.302	0.546622355928
0.000869	0.306	0.551691943026
0.00087	0.306	0.551691943026
0.000871	0.308	0.552391165751
0.000872	0.308	0.559585560929
0.000873	0.304	0.558197097807
0.000874	0.3	0.549545266561
0.000875	0.296	0.540725438647
0.000876	0.298	0.537769467337
0.000877	0.298	0.537769467337
0.000878	0.3	0.538516480713
0.000879	0.298	0.530279171758
0.00088	0.298	0.53403745187
0.000881	0.298	0.530279171758
0.000882	0.292	0.524152649521
0.000883	0.292	0.524152649521
0.000884	0.29	0.527162214124
0.000885	0.286	0.525551139281
0.000886	0.286	0.525551139281
0.000887	0.286	0.529342988997
0.000888	0.288	0.530147149384
0.000889	0.29	0.530942558098
0.00089	0.286	0.529342988997
0.000891	0.288	0.533906358831
0.000892	0.29	0.538423625039
0.000893	0.292	0.539199406528
0.000894	0.292	0.539199406528
0.000895	0.286	0.536846346732
0.000896	0.286	0.536846346732
0.000897	0.286	0.53310786901
0.000898	0.276	0.517517149474
0.000899	0.272	0.511874984737
0.0009	0.272	0.511874984737
0.000901	0.274	0.512761152975
0.000902	0.27	0.510979451642
0.000903	0.272	0.515767389431
0.000904	0.274	0.516646881342
0.000905	0.272	0.515767389431
0.000906	0.274	0.50884575266
0.000907	0.27	0.503090449124
0.000908	0.274	0.504899990097
0.000909	0.268	0.506138321015
0.00091	0.272	0.507952753708
0.000911	0.268	0.502171285519
0.000912	0.268	0.502171285519
0.000913	0.268	0.502171285519
0.000914	0.27	0.503090449124
0.000915	0.27	0.499099188539
0.000916	0.268	0.498172660832
0.000917	0.258	0.493392338814
0.000918	0.256	0.488327758785
0.000919	0.26	0.490306026885
0.00092	0.26	0.490306026885
0.000921	0.262	0.495334230596
0.000922	0.264	0.50030390764
0.000923	0.266	0.501242456302
0.000924	0.266	0.501242456302
0.000925	0.264	0.492243842013
0.000926	0.264	0.4881639069
0.000927	0.262	0.487191953957
0.000928	0.262	0.483069353199
0.000929	0.26	0.477912125814
0.00093	0.258	0.47690250576
0.000931	0.26	0.482078831728
0.000932	0.266	0.489125750702
0.000933	0.266	0.489125750702
0.000934	0.268	0.494141680088
0.000935	0.266	0.493197729111
0.000936	0.27	0.495075751779
0.000937	0.266	0.493197729111
0.000938	0.266	0.497236362307
0.000939	0.268	0.502171285519
0.00094	0.268	0.498172660832
0.000941	0.266	0.497236362307
0.000942	0.27	0.499099188539
0.000943	0.264	0.50030390764
0.000944	0.264	0.496290237663
0.000945	0.264	0.496290237663
0.000946	0.268	0.498172660832
0.000947	0.264	0.496290237663
0.000948	0.262	0.499355584729
0.000949	0.258	0.497429391974
0.00095	0.258	0.505406766872
0.000951	0.266	0.509160092702
0.000952	0.266	0.509160092702
0.000953	0.254	0.499483733469
0.000954	0.248	0.488360522565
0.000955	0.242	0.485217477014
0.000956	0.248	0.488360522565
0.000957	0.252	0.494465367847
0.000958	0.252	0.490403915156
0.000959	0.25	0.48938737213
0.00096	0.254	0.491410215604
0.000961	0.26	0.498397431775
0.000962	0.26	0.498397431775
0.000963	0.256	0.496451407491
0.000964	0.26	0.498397431775
0.000965	0.262	0.499355584729
0.000966	0.258	0.497429391974
0.000967	0.262	0.499355584729
0.000968	0.26	0.498397431775
0.000969	0.258	0.497429391974
0.00097	0.258	0.497429391974
0.000971	0.258	0.497429391974
0.000972	0.254	0.495463419437
0.000973	0.256	0.500463784904
0.000974	0.258	0.501433943805
0.000975	0.256	0.500463784904
0.000976	0.264	0.512156226165
0.000977	0.258	0.501433943805
0.000978	0.258	0.501433943805
0.000979	0.258	0.501433943805
0.00098	0.258	0.501433943805
0.000981	0.254	0.495463419437
0.000982	0.256	0.492406336271
0.000983	0.254	0.491410215604
0.000984	0.254	0.491410215604
0.000985	0.254	0.491410215604
0.000986	0.256	0.492406336271
0.000987	0.256	0.500463784904
0.000988	0.25	0.493457191659
0.000989	0.25	0.493457191659
0.00099	0.25	0.48938737213
0.000991	0.248	0.484247870413
0.000992	0.246	0.483201821189
0.000993	0.248	0.484247870413
0.000994	0.248	0.484247870413
0.000995	0.246	0.483201821189
0.000996	0.248	0.488360522565
0.000997	0.25	0.485283422342
0.000998	0.248	0.475915958968
0.000999	0.244	0.47377631853
0.001	0.246	0.479044883075
0.001001	0.246	0.483201821189
0.001002	0.242	0.481077956261
0.001003	0.244	0.482145206343
0.001004	0.24	0.48
0.001005	0.242	0.485217477014
0.001006	0.24	0.484148737476
0.001007	0.238	0.483069353199
0.001008	0.24	0.484148737476
0.001009	0.236	0.477811678384
0.00101	0.234	0.476701164253
0.001011	0.236	0.477811678384
0.001012	0.238	0.483069353199
0.001013	0.236	0.481979252666
0.001014	0.234	0.480878362998
0.001015	0.232	0.479766609926
0.001016	0.23	0.478643917751
0.001017	0.23	0.478643917751
0.001018	0.228	0.477510209315
0.001019	0.228	0.477510209315
0.00102	0.222	0.46980421454
0.001021	0.224	0.475209427516
0.001022	0.226	0.476365405965
0.001023	0.224	0.475209427516
0.001024	0.218	0.463115536341
0.001025	0.214	0.460656053906
0.001026	0.212	0.459408315118
0.001027	0.212	0.455034064659
0.001028	0.212	0.455034064659
0.001029	0.212	0.455034064659
0.00103	0.218	0.463115536341
0.001031	0.216	0.457541254971
0.001032	0.214	0.456293765024
0.001033	0.214	0.456293765024
0.001034	0.212	0.455034064659
0.001035	0.208	0.456876350887
0.001036	0.208	0.456876350887
0.001037	0.206	0.455591922668
0.001038	0.204	0.454295058305
0.001039	0.204	0.454295058305
0.00104	0.204	0.449871092648
0.001041	0.204	0.449871092648
0.001042	0.206	0.451180673345
0.001043	0.208	0.456876350887
0.001044	0.212	0.459408315118
0.001045	0.212	0.459408315118
0.001046	0.208	0.456876350887
0.001047	0.208	0.456876350887
0.001048	0.21	0.458148447558
0.001049	0.21	0.458148447558
0.00105	0.214	0.464977418807
0.001051	0.212	0.463741307196
0.001052	0.208	0.456876350887
0.001053	0.206	0.455591922668
0.001054	0.204	0.449871092648
0.001055	0.202	0.444067562427
0.001056	0.202	0.444067562427
0.001057	0.204	0.445403188134
0.001058	0.2	0.442718872424
0.001059	0.2	0.442718872424
0.00106	0.196	0.439981817806
0.001061	0.196	0.439981817806
0.001062	0.198	0.441356998358
0.001063	0.196	0.439981817806
0.001064	0.196	0.444504218203
0.001065	0.194	0.438593205602
0.001066	0.192	0.43719103376
0.001067	0.184	0.426783317387
0.001068	0.19	0.43577517139
0.001069	0.188	0.438925961866
0.00107	0.186	0.432901836448
0.001071	0.192	0.441742006153
0.001072	0.192	0.441742006153
0.001073	0.194	0.44312977783
0.001074	0.194	0.44312977783
0.001075	0.198	0.445865450557
0.001076	0.194	0.434009216492
0.001077	0.194	0.434009216492
0.001078	0.194	0.434009216492
0.001079	0.192	0.432592186707
0.00108	0.192	0.432592186707
0.001081	0.192	0.43719103376
0.001082	0.192	0.43719103376
0.001083	0.19	0.431161222746
0.001084	0.188	0.429716185406
0.001085	0.184	0.417305643384
0.001086	0.188	0.425036469024
0.001087	0.186	0.423561093586
0.001088	0.192	0.432592186707
0.001089	0.194	0.434009216492
0.00109	0.196	0.435412448145
0.001091	0.194	0.434009216492
0.001092	0.194	0.429376291847
0.001093	0.192	0.42794392156
0.001094	0.19	0.426497362243
0.001095	0.19	0.426497362243
0.001096	0.19	0.426497362243
0.001097	0.19	0.421781934179
0.001098	0.188	0.420304651414
0.001099	0.184	0.417305643384
0.0011	0.18	0.409389789809
0.001101	0.182	0.41578359756
0.001102	0.18	0.409389789809
0.001103	0.182	0.410945251828
0.001104	0.18	0.414246303544
0.001105	0.184	0.417305643384
0.001106	0.186	0.41881260726
0.001107	0.186	0.41881260726
0.001108	0.186	0.41881260726
0.001109	0.184	0.412485151248
0.00111	0.184	0.412485151248
0.001111	0.184	0.412485151248
0.001112	0.182	0.410945251828
0.001113	0.18	0.409389789809
0.001114	0.178	0.412693590936
0.001115	0.178	0.412693590936
0.001116	0.178	0.412693590936
0.001117	0.176	0.415961536683
0.001118	0.18	0.423792402008
0.001119	0.18	0.423792402008
0.00112	0.182	0.425295191602
0.001121	0.182	0.425295191602
0.001122	0.184	0.426783317387
0.001123	0.184	0.426783317387
0.001124	0.188	0.429716185406
0.001125	0.192	0.432592186707
0.001126	0.188	0.429716185406
0.001127	0.186	0.428256932226
0.001128	0.186	0.428256932226
0.001129	0.188	0.429716185406
0.00113	0.184	0.42207108406
0.001131	0.184	0.42207108406
0.001132	0.186	0.423561093586
0.001133	0.184	0.417305643384
0.001134	0.182	0.41578359756
0.001135	0.18	0.414246303544
0.001136	0.182	0.41578359756
0.001137	0.178	0.412693590936
0.001138	0.18	0.419046536795
0.001139	0.178	0.412693590936
0.00114	0.178	0.412693590936
0.001141	0.18	0.414246303544
0.001142	0.184	0.42207108406
0.001143	0.184	0.42207108406
0.001144	0.18	0.419046536795
0.001145	0.184	0.426783317387
0.001146	0.184	0.42207108406
0.001147	0.178	0.412693590936
0.001148	0.176	0.406231461115
0.001149	0.178	0.412693590936
0.00115	0.178	0.412693590936
0.001151	0.172	0.40794117223
0.001152	0.174	0.409541206718
0.001153	0.174	0.409541206718
0.001154	0.174	0.414395945926
0.001155	0.176	0.420742201354
0.001156	0.178	0.422274792049
0.001157	0.178	0.422274792049
0.001158	0.176	0.420742201354
0.001159	0.174	0.419194465612
0.00116	0.176	0.420742201354
0.001161	0.17	0.416052881254
0.001162	0.17	0.416052881254
0.001163	0.168	0.414458683104
0.001164	0.162	0.39969488363
0.001165	0.162	0.39969488363
0.001166	0.162	0.39969488363
0.001167	0.162	0.39969488363
0.001168	0.166	0.403043421978
0.001169	0.166	0.403043421978
0.00117	0.168	0.404692475838
0.001171	0.168	0.399719901931
0.001172	0.166	0.398050248084
0.001173	0.162	0.394659346779
0.001174	0.158	0.386051809994
0.001175	0.158	0.386051809994
0.001176	0.16	0.387814388593
0.001177	0.16	0.387814388593
0.001178	0.164	0.396363469558
0.001179	0.16	0.392937654088
0.00118	0.154	0.377205514276
0.001181	0.156	0.384270737892
0.001182	0.156	0.384270737892
0.001183	0.156	0.384270737892
0.001184	0.154	0.382470913927
0.001185	0.156	0.389440624486
0.001186	0.156	0.389440624486
0.001187	0.154	0.387664803664
0.001188	0.15	0.384057287393
0.001189	0.152	0.38587044458
0.00119	0.152	0.38587044458
0.001191	0.154	0.387664803664
0.001192	0.152	0.38587044458
0.001193	0.154	0.387664803664
0.001194	0.156	0.389440624486
0.001195	0.156	0.389440624486
0.001196	0.158	0.391198159505
0.001197	0.156	0.389440624486
0.001198	0.152	0.38587044458
0.001199	0.156	0.389440624486
0.0012	0.158	0.391198159505
0.001201	0.158	0.391198159505
0.001202	0.158	0.396277680421
0.001203	0.152	0.380652072108
0.001204	0.154	0.382470913927
0.001205	0.15	0.378813938498
0.001206	0.148	0.376956230881
0.001207	0.148	0.376956230881
0.001208	0.146	0.375078658417
0.001209	0.144	0.37318092127
0.00121	0.142	0.37126271022
0.001211	0.144	0.37318092127
0.001212	0.148	0.376956230881
0.001213	0.146	0.375078658417
0.001214	0.146	0.375078658417
0.001215	0.146	0.380373500654
0.001216	0.138	0.37276802438
0.001217	0.138	0.37276802438
0.001218	0.136	0.370815317914
0.001219	0.132	0.366846016743
0.00122	0.132	0.366846016743
0.001221	0.132	0.366846016743
0.001222	0.134	0.368841429343
0.001223	0.136	0.370815317914
0.001224	0.138	0.37276802438
0.001225	0.138	0.37276802438
0.001226	0.14	0.374699879904
0.001227	0.142	0.376611205356
0.001228	0.144	0.37850231175
0.001229	0.142	0.376611205356
0.00123	0.14	0.374699879904
0.001231	0.138	0.37276802438
0.001232	0.134	0.368841429343
0.001233	0.136	0.370815317914
0.001234	0.132	0.361353012994
0.001235	0.134	0.363378590454
0.001236	0.134	0.363378590454
0.001237	0.132	0.361353012994
0.001238	0.132	0.361353012994
0.001239	0.128	0.357233816988
0.00124	0.13	0.359304884464
0.001241	0.132	0.366846016743
0.001242	0.136	0.370815317914
0.001243	0.134	0.368841429343
0.001244	0.132	0.366846016743
0.001245	0.13	0.364828726939
0.001246	0.13	0.364828726939
0.001247	0.134	0.368841429343
0.001248	0.132	0.361353012994
0.001249	0.13	0.353694783677
0.00125	0.13	0.353694783677
0.001251	0.128	0.351590671094
0.001252	0.128	0.351590671094
0.001253	0.124	0.347309660102
0.001254	0.122	0.339287488717
0.001255	0.124	0.347309660102
0.001256	0.126	0.349462444334
0.001257	0.13	0.359304884464
0.001258	0.132	0.361353012994
0.001259	0.134	0.363378590454
0.00126	0.134	0.368841429343
0.001261	0.136	0.370815317914
0.001262	0.134	0.368841429343
0.001263	0.132	0.366846016743
0.001264	0.132	0.366846016743
0.001265	0.132	0.366846016743
0.001266	0.134	0.368841429343
0.001267	0.138	0.37276802438
0.001268	0.138	0.37276802438
0.001269	0.138	0.37276802438
0.00127	0.14	0.374699879904
0.001271	0.14	0.374699879904
0.001272	0.136	0.370815317914
0.001273	0.136	0.370815317914
0.001274	0.136	0.370815317914
0.001275	0.136	0.370815317914
0.001276	0.13	0.353694783677
0.001277	0.13	0.353694783677
0.001278	0.128	0.351590671094
0.001279	0.124	0.341502562216
0.00128	0.128	0.345855461139
0.001281	0.126	0.349462444334
0.001282	0.126	0.343691722333
0.001283	0.128	0.345855461139
0.001284	0.128	0.345855461139
0.001285	0.13	0.347994252826
0.001286	0.128	0.345855461139
0.001287	0.126	0.343691722333
0.001288	0.126	0.349462444334
0.001289	0.122	0.34513185886
0.00129	0.12	0.34292856399
0.001291	0.122	0.34513185886
0.001292	0.122	0.34513185886
0.001293	0.12	0.34292856399
0.001294	0.118	0.340699280892
0.001295	0.12	0.34292856399
0.001296	0.122	0.34513185886
0.001297	0.12	0.34292856399
0.001298	0.12	0.348711915483
0.001299	0.122	0.350878896487
0.0013	0.12	0.348711915483
0.001301	0.118	0.346519840702
0.001302	0.118	0.346519840702
0.001303	0.118	0.346519840702
0.001304	0.12	0.348711915483
0.001305	0.12	0.348711915483
0.001306	0.122	0.350878896487
0.001307	0.122	0.350878896487
0.001308	0.12	0.348711915483
0.001309	0.128	0.357233816988
0.00131	0.128	0.357233816988
0.001311	0.128	0.357233816988
0.001312	0.124	0.35302124582
0.001313	0.124	0.35302124582
0.001314	0.124	0.35302124582
0.001315	0.124	0.35302124582
0.001316	0.122	0.350878896487
0.001317	0.12	0.348711915483
0.001318	0.118	0.346519840702
0.001319	0.116	0.344302192848
0.00132	0.116	0.344302192848
0.001321	0.112	0.333850265838
0.001322	0.11	0.331511689085
0.001323	0.114	0.342058474533
0.001324	0.116	0.344302192848
0.001325	0.118	0.346519840702
0.001326	0.118	0.346519840702
0.001327	0.116	0.344302192848
0.001328	0.114	0.336160675868
0.001329	0.114	0.336160675868
0.00133	0.114	0.336160675868
0.001331	0.116	0.338443496023
0.001332	0.116	0.338443496023
0.001333	0.114	0.336160675868
0.001334	0.118	0.340699280892
0.001335	0.116	0.338443496023
0.001336	0.112	0.327804819977
0.001337	0.116	0.332481578437
0.001338	0.112	0.327804819977
0.001339	0.108	0.323010835732
0.00134	0.108	0.323010835732
0.001341	0.102	0.315588339455
0.001342	0.104	0.318094325633
0.001343	0.104	0.318094325633
0.001344	0.106	0.320568245464
0.001345	0.102	0.315588339455
0.001346	0.102	0.315588339455
0.001347	0.1	0.31304951685
0.001348	0.098	0.310477052292
0.001349	0.102	0.315588339455
0.00135	0.102	0.315588339455
0.001351	0.102	0.315588339455
0.001352	0.106	0.320568245464
0.001353	0.102	0.315588339455
0.001354	0.102	0.315588339455
0.001355	0.104	0.318094325633
0.001356	0.104	0.318094325633
0.001357	0.104	0.318094325633
0.001358	0.104	0.318094325633
0.001359	0.104	0.32432082881
0.00136	0.108	0.329144345235
0.001361	0.104	0.318094325633
0.001362	0.102	0.315588339455
0.001363	0.102	0.315588339455
0.001364	0.102	0.321863325031
0.001365	0.104	0.32432082881
0.001366	0.104	0.32432082881
0.001367	0.104	0.32432082881
0.001368	0.104	0.32432082881
0.001369	0.104	0.32432082881
0.00137	0.1	0.31304951685
0.001371	0.098	0.310477052292
0.001372	0.098	0.310477052292
0.001373	0.098	0.310477052292
0.001374	0.096	0.307870102478
0.001375	0.094	0.305227783794
0.001376	0.094	0.305227783794
0.001377	0.088	0.297079114042
0.001378	0.088	0.297079114042
0.001379	0.088	0.297079114042
0.00138	0.09	0.299833287011
0.001381	0.09	0.299833287011
0.001382	0.088	0.297079114042
0.001383	0.082	0.288575813262
0.001384	0.082	0.288575813262
0.001385	0.086	0.294285575589
0.001386	0.088	0.297079114042
0.001387	0.09	0.299833287011
0.001388	0.092	0.302549169558
0.001389	0.092	0.302549169558
0.00139	0.088	0.290268840904
0.001391	0.088	0.290268840904
0.001392	0.088	0.290268840904
0.001393	0.086	0.28740911607
0.001394	0.086	0.28740911607
0.001395	0.086	0.28740911607
0.001396	0.088	0.290268840904
0.001397	0.086	0.28740911607
0.001398	0.084	0.284506590433
0.001399	0.084	0.284506590433
0.0014	0.084	0.284506590433
0.001401	0.084	0.284506590433
0.001402	0.086	0.28740911607
0.001403	0.084	0.284506590433
0.001404	0.082	0.281559940332
0.001405	0.082	0.288575813262
0.001406	0.084	0.291451539711
0.001407	0.084	0.291451539711
0.001408	0.082	0.288575813262
0.001409	0.086	0.294285575589
0.00141	0.084	0.291451539711
0.001411	0.082	0.288575813262
0.001412	0.08	0.285657137142
0.001413	0.08	0.285657137142
0.001414	0.08	0.285657137142
0.001415	0.08	0.285657137142
0.001416	0.084	0.291451539711
0.001417	0.088	0.297079114042
0.001418	0.088	0.297079114042
0.001419	0.086	0.294285575589
0.00142	0.088	0.297079114042
0.001421	0.088	0.297079114042
0.001422	0.086	0.294285575589
0.001423	0.082	0.288575813262
0.001424	0.082	0.288575813262
0.001425	0.082	0.288575813262
0.001426	0.082	0.288575813262
0.001427	0.082	0.288575813262
0.001428	0.082	0.288575813262
0.001429	0.082	0.288575813262
0.00143	0.084	0.291451539711
0.001431	0.084	0.291451539711
0.001432	0.084	0.291451539711
0.001433	0.086	0.294285575589
0.001434	0.084	0.291451539711
0.001435	0.084	0.291451539711
0.001436	0.084	0.291451539711
0.001437	0.08	0.285657137142
0.001438	0.08	0.285657137142
0.001439	0.08	0.285657137142
0.00144	0.08	0.285657137142
0.001441	0.078	0.275528582909
0.001442	0.076	0.272440819262
0.001443	0.074	0.26930280355
0.001444	0.074	0.26930280355
0.001445	0.074	0.26930280355
0.001446	0.074	0.26930280355
0.001447	0.074	0.26930280355
0.001448	0.074	0.26930280355
0.001449	0.074	0.26930280355
0.00145	0.072	0.266112758056
0.001451	0.072	0.273525135956
0.001452	0.07	0.270370116692
0.001453	0.07	0.270370116692
0.001454	0.07	0.270370116692
0.001455	0.07	0.270370116692
0.001456	0.07	0.270370116692
0.001457	0.068	0.267162871672
0.001458	0.068	0.267162871672
0.001459	0.066	0.263901496775
0.00146	0.064	0.260583959598
0.001461	0.064	0.260583959598
0.001462	0.066	0.263901496775
0.001463	0.066	0.263901496775
0.001464	0.066	0.263901496775
0.001465	0.066	0.263901496775
0.001466	0.066	0.263901496775
0.001467	0.064	0.260583959598
0.001468	0.064	0.260583959598
0.001469	0.062	0.257208086965
0.00147	0.064	0.260583959598
0.001471	0.066	0.263901496775
0.001472	0.066	0.263901496775
0.001473	0.066	0.263901496775
0.001474	0.066	0.263901496775
0.001475	0.066	0.263901496775
0.001476	0.066	0.263901496775
0.001477	0.062	0.257208086965
0.001478	0.062	0.257208086965
0.001479	0.062	0.257208086965
0.00148	0.062	0.257208086965
0.001481	0.064	0.260583959598
0.001482	0.064	0.260583959598
0.001483	0.064	0.260583959598
0.001484	0.064	0.260583959598
0.001485	0.064	0.260583959598
0.001486	0.064	0.260583959598
0.001487	0.064	0.260583959598
0.001488	0.066	0.263901496775
0.001489	0.064	0.260583959598
0.00149	0.062	0.249311050698
0.001491	0.064	0.252792404949
0.001492	0.064	0.252792404949
0.001493	0.064	0.252792404949
0.001494	0.064	0.252792404949
0.001495	0.064	0.252792404949
0.001496	0.064	0.252792404949
0.001497	0.064	0.252792404949
0.001498	0.062	0.249311050698
0.001499	0.06	0.245764114549
0.0015	0.058	0.242148714636
0.001501	0.058	0.242148714636
0.001502	0.058	0.242148714636
0.001503	0.058	0.242148714636
0.001504	0.058	0.242148714636
0.001505	0.056	0.238461736973
0.001506	0.058	0.242148714636
0.001507	0.056	0.229921725811
0.001508	0.056	0.229921725811
0.001509	0.056	0.229921725811
0.00151	0.056	0.229921725811
0.001511	0.058	0.233743449106
0.001512	0.058	0.233743449106
0.001513	0.056	0.229921725811
0.001514	0.056	0.229921725811
0.001515	0.058	0.233743449106
0.001516	0.058	0.242148714636
0.001517	0.058	0.242148714636
0.001518	0.058	0.242148714636
0.001519	0.058	0.242148714636
0.00152	0.06	0.245764114549
0.001521	0.062	0.249311050698
0.001522	0.06	0.245764114549
0.001523	0.06	0.245764114549
0.001524	0.06	0.245764114549
0.001525	0.058	0.233743449106
0.001526	0.06	0.245764114549
0.001527	0.06	0.245764114549
0.001528	0.058	0.242148714636
0.001529	0.058	0.242148714636
0.00153	0.06	0.253771550809
0.001531	0.06	0.253771550809
0.001532	0.06	0.253771550809
0.001533	0.062	0.257208086965
0.001534	0.06	0.253771550809
0.001535	0.058	0.250271852193
0.001536	0.062	0.257208086965
0.001537	0.062	0.257208086965
0.001538	0.062	0.257208086965
0.001539	0.06	0.253771550809
0.00154	0.056	0.238461736973
0.001541	0.056	0.238461736973
0.001542	0.056	0.238461736973
0.001543	0.054	0.234699808266
0.001544	0.052	0.230859264488
0.001545	0.052	0.230859264488
0.001546	0.056	0.238461736973
0.001547	0.056	0.238461736973
0.001548	0.056	0.238461736973
0.001549	0.056	0.238461736973
0.00155	0.056	0.238461736973
0.001551	0.056	0.238461736973
0.001552	0.056	0.238461736973
0.001553	0.054	0.234699808266
0.001554	0.056	0.238461736973
0.001555	0.056	0.238461736973
0.001556	0.056	0.238461736973
0.001557	0.056	0.238461736973
0.001558	0.056	0.238461736973
0.001559	0.058	0.242148714636
0.00156	0.06	0.245764114549
0.001561	0.062	0.249311050698
0.001562	0.062	0.249311050698
0.001563	0.062	0.249311050698
0.001564	0.062	0.249311050698
0.001565	0.064	0.252792404949
0.001566	0.064	0.252792404949
0.001567	0.064	0.252792404949
0.001568	0.06	0.237486841741
0.001569	0.06	0.237486841741
0.00157	0.06	0.237486841741
0.001571	0.06	0.237486841741
0.001572	0.06	0.237486841741
0.001573	0.06	0.237486841741
0.001574	0.06	0.237486841741
0.001575	0.06	0.237486841741
0.001576	0.06	0.237486841741
0.001577	0.06	0.237486841741
0.001578	0.06	0.237486841741
0.001579	0.06	0.237486841741
0.00158	0.06	0.237486841741
0.001581	0.06	0.237486841741
0.001582	0.062	0.24115555146
0.001583	0.062	0.24115555146
0.001584	0.06	0.237486841741
0.001585	0.06	0.237486841741
0.001586	0.058	0.233743449106
0.001587	0.06	0.237486841741
0.001588	0.06	0.237486841741
0.001589	0.06	0.237486841741
0.00159	0.058	0.233743449106
0.001591	0.058	0.233743449106
0.001592	0.056	0.229921725811
0.001593	0.056	0.229921725811
0.001594	0.056	0.229921725811
0.001595	0.056	0.229921725811
0.001596	0.052	0.222027025382
0.001597	0.054	0.226017698422
0.001598	0.054	0.226017698422
0.001599	0.054	0.226017698422
0.0016	0.056	0.238461736973
0.001601	0.056	0.238461736973
0.001602	0.056	0.238461736973
0.001603	0.056	0.238461736973
0.001604	0.056	0.238461736973
0.001605	0.056	0.238461736973
0.001606	0.056	0.238461736973
0.001607	0.056	0.238461736973
0.001608	0.056	0.238461736973
0.001609	0.056	0.238461736973
0.00161	0.056	0.238461736973
0.001611	0.056	0.238461736973
0.001612	0.056	0.238461736973
0.001613	0.054	0.234699808266
0.001614	0.054	0.234699808266
0.001615	0.054	0.234699808266
0.001616	0.054	0.234699808266
0.001617	0.056	0.238461736973
0.001618	0.056	0.238461736973
0.001619	0.052	0.230859264488
0.00162	0.05	0.226936114358
0.001621	0.05	0.226936114358
0.001622	0.05	0.226936114358
0.001623	0.05	0.226936114358
0.001624	0.05	0.226936114358
0.001625	0.052	0.230859264488
0.001626	0.052	0.230859264488
0.001627	0.052	0.230859264488
0.001628	0.052	0.230859264488
0.001629	0.052	0.230859264488
0.00163	0.05	0.226936114358
0.001631	0.05	0.226936114358
0.001632	0.048	0.222925996689
0.001633	0.048	0.222925996689
0.001634	0.048	0.222925996689
0.001635	0.048	0.222925996689
0.001636	0.048	0.222925996689
0.001637	0.048	0.222925996689
0.001638	0.048	0.222925996689
0.001639	0.048	0.222925996689
0.00164	0.048	0.222925996689
0.001641	0.048	0.222925996689
0.001642	0.048	0.222925996689
0.001643	0.048	0.222925996689
0.001644	0.048	0.222925996689
0.001645	0.048	0.222925996689
0.001646	0.05	0.226936114358
0.001647	0.05	0.226936114358
0.001648	0.05	0.226936114358
0.001649	0.052	0.230859264488
0.00165	0.052	0.230859264488
0.001651	0.052	0.230859264488
0.001652	0.052	0.230859264488
0.001653	0.052	0.230859264488
0.001654	0.052	0.230859264488
0.001655	0.05	0.226936114358
0.001656	0.048	0.222925996689
0.001657	0.046	0.218824130296
0.001658	0.048	0.222925996689
0.001659	0.05	0.226936114358
0.00166	0.05	0.226936114358
0.001661	0.048	0.222925996689
0.001662	0.048	0.222925996689
0.001663	0.048	0.222925996689
0.001664	0.046	0.218824130296
0.001665	0.046	0.218824130296
0.001666	0.044	0.205095099893
0.001667	0.042	0.200589132308
0.001668	0.042	0.200589132308
0.001669	0.042	0.200589132308
0.00167	0.044	0.214625254805
0.001671	0.044	0.214625254805
0.001672	0.044	0.214625254805
0.001673	0.044	0.214625254805
0.001674	0.046	0.218824130296
0.001675	0.046	0.218824130296
0.001676	0.046	0.218824130296
0.001677	0.046	0.218824130296
0.001678	0.046	0.218824130296
0.001679	0.046	0.218824130296
0.00168	0.046	0.218824130296
0.001681	0.046	0.218824130296
0.001682	0.048	0.222925996689
0.001683	0.048	0.222925996689
0.001684	0.048	0.222925996689
0.001685	0.048	0.222925996689
0.001686	0.048	0.222925996689
0.001687	0.048	0.222925996689
0.001688	0.048	0.222925996689
0.001689	0.046	0.218824130296
0.00169	0.046	0.218824130296
0.001691	0.046	0.218824130296
0.001692	0.046	0.218824130296
0.001693	0.046	0.218824130296
0.001694	0.048	0.222925996689
0.001695	0.048	0.222925996689
0.001696	0.048	0.222925996689
0.001697	0.048	0.222925996689
0.001698	0.044	0.214625254805
0.001699	0.044	0.214625254805
0.0017	0.044	0.214625254805
0.001701	0.046	0.218824130296
0.001702	0.048	0.222925996689
0.001703	0.046	0.218824130296
0.001704	0.048	0.222925996689
0.001705	0.048	0.222925996689
0.001706	0.048	0.222925996689
0.001707	0.048	0.222925996689
0.001708	0.048	0.222925996689
0.001709	0.048	0.222925996689
0.00171	0.048	0.222925996689
0.001711	0.048	0.222925996689
0.001712	0.048	0.222925996689
0.001713	0.048	0.222925996689
0.001714	0.05	0.226936114358
0.001715	0.05	0.226936114358
0.001716	0.048	0.222925996689
0.001717	0.046	0.218824130296
0.001718	0.046	0.218824130296
0.001719	0.046	0.218824130296
0.00172	0.046	0.218824130296
0.001721	0.044	0.214625254805
0.001722	0.042	0.210323560259
0.001723	0.042	0.210323560259
0.001724	0.042	0.210323560259
0.001725	0.042	0.210323560259
0.001726	0.042	0.210323560259
0.001727	0.044	0.214625254805
0.001728	0.044	0.214625254805
0.001729	0.04	0.20591260282
0.00173	0.042	0.210323560259
0.001731	0.042	0.210323560259
0.001732	0.04	0.20591260282
0.001733	0.04	0.20591260282
0.001734	0.04	0.20591260282
0.001735	0.038	0.201385203031
0.001736	0.038	0.201385203031
0.001737	0.038	0.201385203031
0.001738	0.038	0.201385203031
0.001739	0.038	0.201385203031
0.00174	0.038	0.201385203031
0.001741	0.036	0.196733322038
0.001742	0.038	0.201385203031
0.001743	0.038	0.201385203031
0.001744	0.038	0.201385203031
0.001745	0.038	0.201385203031
0.001746	0.036	0.196733322038
0.001747	0.036	0.196733322038
0.001748	0.036	0.196733322038
0.001749	0.036	0.196733322038
0.00175	0.036	0.196733322038
0.001751	0.032	0.176
0.001752	0.034	0.18122913673
0.001753	0.034	0.18122913673
0.001754	0.034	0.1919479096
0.001755	0.034	0.1919479096
0.001756	0.034	0.1919479096
0.001757	0.038	0.201385203031
0.001758	0.036	0.196733322038
0.001759	0.036	0.196733322038
0.00176	0.036	0.196733322038
0.001761	0.036	0.196733322038
0.001762	0.038	0.201385203031
0.001763	0.038	0.201385203031
0.001764	0.038	0.201385203031
0.001765	0.038	0.201385203031
0.001766	0.038	0.201385203031
0.001767	0.038	0.201385203031
0.001768	0.038	0.201385203031
0.001769	0.038	0.201385203031
0.00177	0.038	0.201385203031
0.001771	0.038	0.201385203031
0.001772	0.038	0.201385203031
0.001773	0.038	0.201385203031
0.001774	0.038	0.201385203031
0.001775	0.036	0.196733322038
0.001776	0.036	0.196733322038
0.001777	0.036	0.196733322038
0.001778	0.036	0.196733322038
0.001779	0.036	0.196733322038
0.00178	0.036	0.196733322038
0.001781	0.036	0.196733322038
0.001782	0.038	0.201385203031
0.001783	0.038	0.201385203031
0.001784	0.038	0.201385203031
0.001785	0.038	0.201385203031
0.001786	0.036	0.196733322038
0.001787	0.034	0.1919479096
0.001788	0.034	0.1919479096
0.001789	0.034	0.1919479096
0.00179	0.032	0.187018715641
0.001791	0.032	0.187018715641
0.001792	0.028	0.176680502603
0.001793	0.028	0.176680502603
0.001794	0.028	0.176680502603
0.001795	0.03	0.181934053987
0.001796	0.028	0.176680502603
0.001797	0.028	0.176680502603
0.001798	0.028	0.176680502603
0.001799	0.03	0.181934053987
0.0018	0.028	0.176680502603
0.001801	0.026	0.171242518085
0.001802	0.026	0.171242518085
0.001803	0.026	0.171242518085
0.001804	0.028	0.176680502603
0.001805	0.028	0.176680502603
0.001806	0.026	0.171242518085
0.001807	0.026	0.171242518085
0.001808	0.026	0.171242518085
0.001809	0.026	0.171242518085
0.00181	0.026	0.171242518085
0.001811	0.026	0.171242518085
0.001812	0.026	0.171242518085
0.001813	0.028	0.176680502603
0.001814	0.028	0.176680502603
0.001815	0.028	0.176680502603
0.001816	0.028	0.176680502603
0.001817	0.028	0.176680502603
0.001818	0.028	0.176680502603
0.001819	0.028	0.176680502603
0.00182	0.03	0.181934053987
0.001821	0.03	0.181934053987
0.001822	0.03	0.181934053987
0.001823	0.03	0.181934053987
0.001824	0.03	0.181934053987
0.001825	0.03	0.181934053987
0.001826	0.03	0.181934053987
0.001827	0.03	0.181934053987
0.001828	0.028	0.176680502603
0.001829	0.026	0.171242518085
0.00183	0.028	0.176680502603
0.001831	0.028	0.176680502603
0.001832	0.028	0.176680502603
0.001833	0.026	0.171242518085
0.001834	0.024	0.153049011758
0.001835	0.022	0.146683332386
0.001836	0.022	0.146683332386
0.001837	0.022	0.146683332386
0.001838	0.024	0.153049011758
0.001839	0.024	0.153049011758
0.00184	0.026	0.159135162676
0.001841	0.026	0.159135162676
0.001842	0.026	0.159135162676
0.001843	0.026	0.159135162676
0.001844	0.024	0.153049011758
0.001845	0.024	0.153049011758
0.001846	0.024	0.153049011758
0.001847	0.024	0.153049011758
0.001848	0.024	0.153049011758
0.001849	0.024	0.153049011758
0.00185	0.024	0.153049011758
0.001851	0.024	0.153049011758
0.001852	0.024	0.153049011758
0.001853	0.024	0.153049011758
0.001854	0.024	0.153049011758
0.001855	0.024	0.153049011758
0.001856	0.024	0.153049011758
0.001857	0.022	0.146683332386
0.001858	0.024	0.153049011758
0.001859	0.024	0.153049011758
0.00186	0.024	0.153049011758
0.001861	0.024	0.153049011758
0.001862	0.024	0.153049011758
0.001863	0.024	0.153049011758
0.001864	0.024	0.153049011758
0.001865	0.026	0.159135162676
0.001866	0.028	0.164972725018
0.001867	0.028	0.164972725018
0.001868	0.03	0.181934053987
0.001869	0.03	0.181934053987
0.00187	0.03	0.181934053987
0.001871	0.03	0.181934053987
0.001872	0.03	0.181934053987
0.001873	0.03	0.181934053987
0.001874	0.03	0.181934053987
0.001875	0.03	0.181934053987
0.001876	0.03	0.181934053987
0.001877	0.03	0.181934053987
0.001878	0.028	0.176680502603
0.001879	0.028	0.176680502603
0.00188	0.028	0.176680502603
0.001881	0.028	0.176680502603
0.001882	0.028	0.176680502603
0.001883	0.026	0.171242518085
0.001884	0.026	0.171242518085
0.001885	0.026	0.171242518085
0.001886	0.026	0.171242518085
0.001887	0.026	0.171242518085
0.001888	0.026	0.171242518085
0.001889	0.026	0.171242518085
0.00189	0.026	0.171242518085
0.001891	0.026	0.171242518085
0.001892	0.026	0.171242518085
0.001893	0.026	0.171242518085
0.001894	0.026	0.171242518085
0.001895	0.026	0.171242518085
0.001896	0.026	0.171242518085
0.001897	0.024	0.165601932356
0.001898	0.026	0.171242518085
0.001899	0.026	0.171242518085
0.0019	0.026	0.171242518085
0.001901	0.026	0.171242518085
0.001902	0.024	0.165601932356
0.001903	0.024	0.165601932356
0.001904	0.024	0.165601932356
0.001905	0.024	0.165601932356
0.001906	0.024	0.165601932356
0.001907	0.024	0.165601932356
0.001908	0.024	0.165601932356
0.001909	0.024	0.165601932356
0.00191	0.026	0.171242518085
0.001911	0.026	0.171242518085
0.001912	0.024	0.165601932356
0.001913	0.024	0.165601932356
0.001914	0.024	0.165601932356
0.001915	0.024	0.165601932356
0.001916	0.024	0.165601932356
0.001917	0.022	0.159737284314
0.001918	0.022	0.159737284314
0.001919	0.02	0.153622914957
0.00192	0.02	0.153622914957
0.001921	0.022	0.159737284314
0.001922	0.022	0.159737284314
0.001923	0.022	0.159737284314
0.001924	0.022	0.159737284314
0.001925	0.022	0.159737284314
0.001926	0.024	0.165601932356
0.001927	0.024	0.165601932356
0.001928	0.024	0.165601932356
0.001929	0.022	0.146683332386
0.00193	0.022	0.146683332386
0.001931	0.022	0.146683332386
0.001932	0.022	0.146683332386
0.001933	0.022	0.146683332386
0.001934	0.018	0.132951118837
0.001935	0.018	0.132951118837
0.001936	0.018	0.132951118837
0.001937	0.016	0.125475097131
0.001938	0.016	0.125475097131
0.001939	0.016	0.125475097131
0.00194	0.016	0.125475097131
0.001941	0.018	0.132951118837
0.001942	0.016	0.125475097131
0.001943	0.016	0.125475097131
0.001944	0.018	0.132951118837
0.001945	0.018	0.132951118837
0.001946	0.018	0.132951118837
0.001947	0.02	0.153622914957
0.001948	0.02	0.153622914957
0.001949	0.02	0.153622914957
0.00195	0.02	0.153622914957
0.001951	0.02	0.153622914957
0.001952	0.02	0.153622914957
0.001953	0.022	0.159737284314
0.001954	0.022	0.159737284314
0.001955	0.022	0.159737284314
0.001956	0.022	0.159737284314
0.001957	0.022	0.159737284314
0.001958	0.024	0.165601932356
0.001959	0.024	0.165601932356
0.00196	0.024	0.165601932356
0.001961	0.024	0.165601932356
0.001962	0.024	0.165601932356
0.001963	0.024	0.165601932356
0.001964	0.024	0.165601932356
0.001965	0.024	0.165601932356
0.001966	0.022	0.159737284314
0.001967	0.022	0.159737284314
0.001968	0.022	0.159737284314
0.001969	0.022	0.159737284314
0.00197	0.022	0.159737284314
0.001971	0.024	0.165601932356
0.001972	0.022	0.159737284314
0.001973	0.022	0.159737284314
0.001974	0.02	0.153622914957
0.001975	0.018	0.147227714782
0.001976	0.018	0.147227714782
0.001977	0.016	0.140513344562
0.001978	0.016	0.140513344562
0.001979	0.018	0.147227714782
0.00198	0.016	0.140513344562
0.001981	0.016	0.140513344562
0.001982	0.016	0.140513344562
0.001983	0.018	0.147227714782
0.001984	0.02	0.153622914957
0.001985	0.02	0.153622914957
0.001986	0.02	0.153622914957
0.001987	0.02	0.153622914957
0.001988	0.02	0.153622914957
0.001989	0.02	0.153622914957
0.00199	0.02	0.153622914957
0.001991	0.02	0.153622914957
0.001992	0.022	0.159737284314
0.001993	0.022	0.159737284314
0.001994	0.022	0.159737284314
0.001995	0.022	0.159737284314
0.001996	0.022	0.159737284314
0.001997	0.022	0.159737284314
0.001998	0.024	0.165601932356
[truncated: 8,002 more rows]
