# Supplementary material for: The Influence of Synaptic Size on AMPA Receptor Activation: A Monte Carlo Model
Source: PLoS One. 2015 Jun 24;10(6):e0130924. doi: 10.1371/journal.pone.0130924 (PMC4479604; doi:10.1371/journal.pone.0130924)
Supplement: S1 Dataset — This package contains the experimental data used as basis for the analysis presented in the paper. (ZIP) [file pone.0130924.s001.zip › S1 Simulation data/test/799_10915_182_354.csv]

time	AMPA.O.mean	AMPA.O.stdev
0.0	0.0	0.0
1e-06	0.0	0.0
2e-06	0.02	0.14
3e-06	0.1	0.306594194335
4e-06	0.258	0.47690250576
5e-06	0.442	0.628200604903
6e-06	0.704	0.7977367987
7e-06	0.986	0.913128687535
8e-06	1.326	1.06005848895
9e-06	1.68	1.21391927244
1e-05	2.022	1.37022479907
1.1e-05	2.402	1.50213048701
1.2e-05	2.78	1.60486759578
1.3e-05	3.204	1.76135856656
1.4e-05	3.548	1.85032321501
1.5e-05	3.968	1.96544549657
1.6e-05	4.386	2.02311739649
1.7e-05	4.722	2.07959515291
1.8e-05	5.02	2.18531462266
1.9e-05	5.354	2.23264058908
2e-05	5.728	2.32594410939
2.1e-05	6.066	2.36931298059
2.2e-05	6.44	2.47030362506
2.3e-05	6.796	2.57960927274
2.4e-05	7.182	2.66549732695
2.5e-05	7.462	2.74600728331
2.6e-05	7.784	2.80666064924
2.7e-05	8.076	2.84784550143
2.8e-05	8.356	2.89365927504
2.9e-05	8.594	2.93618187448
3e-05	8.806	2.91004536047
3.1e-05	9.03	2.95382802478
3.2e-05	9.24	2.9742898312
3.3e-05	9.452	2.9972814349
3.4e-05	9.606	3.01641575384
3.5e-05	9.788	3.01646415527
3.6e-05	9.942	3.06702396469
3.7e-05	10.088	3.12989712291
3.8e-05	10.298	3.17697906823
3.9e-05	10.468	3.14276566101
4e-05	10.63	3.19892169332
4.1e-05	10.742	3.20241096676
4.2e-05	10.866	3.25392747307
4.3e-05	10.946	3.26543779607
4.4e-05	11.036	3.26905246211
4.5e-05	11.15	3.25138432056
4.6e-05	11.206	3.22545562673
4.7e-05	11.322	3.28668769432
4.8e-05	11.39	3.28418939771
4.9e-05	11.442	3.29220837737
5e-05	11.538	3.36638619294
5.1e-05	11.548	3.36447559064
5.2e-05	11.584	3.36198512787
5.3e-05	11.61	3.38495199375
5.4e-05	11.704	3.35326467789
5.5e-05	11.734	3.376868964
5.6e-05	11.75	3.39403889194
5.7e-05	11.754	3.34984835478
5.8e-05	11.786	3.32929482023
5.9e-05	11.792	3.32697099476
6e-05	11.798	3.2865173056
6.1e-05	11.856	3.30564123885
6.2e-05	11.86	3.31668509208
6.3e-05	11.91	3.31389498928
6.4e-05	11.952	3.32711526701
6.5e-05	11.996	3.32745909066
6.6e-05	12.048	3.35584505006
6.7e-05	12.066	3.35345254924
6.8e-05	12.098	3.36873804265
6.9e-05	12.138	3.36020177966
7e-05	12.148	3.33017957474
7.1e-05	12.188	3.31431078808
7.2e-05	12.164	3.28832845075
7.3e-05	12.118	3.31964998155
7.4e-05	12.122	3.29956300137
7.5e-05	12.144	3.34473676094
7.6e-05	12.146	3.32094625069
7.7e-05	12.166	3.33143272482
7.8e-05	12.172	3.35356765252
7.9e-05	12.176	3.31074372309
8e-05	12.138	3.34648412517
8.1e-05	12.128	3.34000239521
8.2e-05	12.132	3.34403588497
8.3e-05	12.124	3.35747285916
8.4e-05	12.114	3.38541046256
8.5e-05	12.108	3.30217140682
8.6e-05	12.118	3.26007300532
8.7e-05	12.084	3.2889122822
8.8e-05	12.064	3.30210599466
8.9e-05	12.06	3.32511653931
9e-05	12.03	3.30289267158
9.1e-05	12.028	3.31771246494
9.2e-05	12.03	3.31317068682
9.3e-05	11.996	3.33766145677
9.4e-05	11.956	3.3415660999
9.5e-05	11.904	3.36017618586
9.6e-05	11.848	3.3759289092
9.7e-05	11.842	3.37891047529
9.8e-05	11.852	3.4085328222
9.9e-05	11.808	3.40104924986
0.0001	11.866	3.41292308733
0.000101	11.864	3.36355526192
0.000102	11.884	3.39566547233
0.000103	11.862	3.40807218233
0.000104	11.838	3.40231626984
0.000105	11.798	3.3753808674
0.000106	11.76	3.3547578154
0.000107	11.702	3.32764120662
0.000108	11.668	3.32652611594
0.000109	11.632	3.30825875651
0.00011	11.594	3.31800602772
0.000111	11.554	3.33332926666
0.000112	11.552	3.32194160093
0.000113	11.536	3.3034382089
0.000114	11.516	3.30420096241
0.000115	11.472	3.30775089751
0.000116	11.466	3.33659167415
0.000117	11.44	3.3145738791
0.000118	11.39	3.33734924753
0.000119	11.39	3.32353727224
0.00012	11.314	3.3159318449
0.000121	11.304	3.33700224753
0.000122	11.272	3.30908083915
0.000123	11.296	3.30762512991
0.000124	11.242	3.28868301908
0.000125	11.2	3.25269119346
0.000126	11.15	3.2569157189
0.000127	11.104	3.26514685734
0.000128	11.084	3.26511010534
0.000129	11.062	3.26223175142
0.00013	11.062	3.27874305184
0.000131	11.032	3.25560685587
0.000132	11.024	3.27160877857
0.000133	10.968	3.23712465006
0.000134	10.916	3.23495656849
0.000135	10.884	3.24754430301
0.000136	10.92	3.2596932371
0.000137	10.908	3.24892843873
0.000138	10.882	3.21932850141
0.000139	10.84	3.19161401175
0.00014	10.788	3.20547282004
0.000141	10.796	3.1978717923
0.000142	10.76	3.17653899708
0.000143	10.694	3.15156532536
0.000144	10.674	3.16413084432
0.000145	10.654	3.18532321751
0.000146	10.638	3.16400948165
0.000147	10.616	3.14587730212
0.000148	10.574	3.14650981247
0.000149	10.538	3.14587920938
0.00015	10.512	3.15750787806
0.000151	10.494	3.15752498011
0.000152	10.502	3.1359202796
0.000153	10.488	3.16825756529
0.000154	10.46	3.16929014134
0.000155	10.394	3.14305011096
0.000156	10.358	3.12823208858
0.000157	10.316	3.10678998325
0.000158	10.31	3.09029124841
0.000159	10.318	3.10046383627
0.00016	10.296	3.06535218205
0.000161	10.272	3.03875237556
0.000162	10.306	3.04242732041
0.000163	10.294	3.03109947049
0.000164	10.25	3.06194382705
0.000165	10.186	3.06584474493
0.000166	10.146	3.05494418934
0.000167	10.116	3.06178771309
0.000168	10.104	3.07004625372
0.000169	10.098	3.04177513962
0.00017	10.1	3.03084146732
0.000171	10.134	3.06333870148
0.000172	10.082	3.06386618507
0.000173	10.038	3.08359465559
0.000174	10.022	3.062273012
0.000175	9.996	3.06724371383
0.000176	9.988	3.0377386326
0.000177	9.968	3.04745401934
0.000178	9.932	3.03700115245
0.000179	9.896	3.01880506161
0.00018	9.882	3.01265265173
0.000181	9.862	2.99982599495
0.000182	9.816	2.95400473933
0.000183	9.8	2.97388634618
0.000184	9.736	2.98233197347
0.000185	9.684	2.97794291416
0.000186	9.674	2.95562582206
0.000187	9.608	2.94250505522
0.000188	9.596	2.944279878
0.000189	9.592	2.96336565412
0.00019	9.552	2.9379067378
0.000191	9.53	2.95111843205
0.000192	9.482	2.94239290374
0.000193	9.454	2.95429924009
0.000194	9.436	2.96477722603
0.000195	9.42	2.96438863849
0.000196	9.404	2.9490310273
0.000197	9.402	2.97462535456
0.000198	9.35	2.97111090335
0.000199	9.334	2.97496957968
0.0002	9.314	2.93860579187
0.000201	9.272	2.92609227469
0.000202	9.212	2.92763658947
0.000203	9.18	2.9420401085
0.000204	9.144	2.92151741395
0.000205	9.126	2.92063760162
0.000206	9.148	2.91789239007
0.000207	9.096	2.87520155815
0.000208	9.06	2.85243755409
0.000209	9.044	2.85062519458
0.00021	9.008	2.8774877932
0.000211	8.986	2.84917602124
0.000212	8.972	2.87388517516
0.000213	8.938	2.88273411885
0.000214	8.946	2.85641103485
0.000215	8.894	2.83244841083
0.000216	8.88	2.76
0.000217	8.842	2.78514559763
0.000218	8.832	2.78850784471
0.000219	8.79	2.81387632991
0.00022	8.79	2.82168389441
0.000221	8.766	2.83041410398
0.000222	8.712	2.7980450318
0.000223	8.696	2.82198228201
0.000224	8.69	2.79247202314
0.000225	8.646	2.78867065105
0.000226	8.616	2.78074522386
0.000227	8.598	2.76774204
0.000228	8.546	2.72541446389
0.000229	8.53	2.70944643793
0.00023	8.502	2.71034979292
0.000231	8.498	2.71771889643
0.000232	8.486	2.73163028245
0.000233	8.456	2.73350763672
0.000234	8.438	2.7309624677
0.000235	8.408	2.71763426531
0.000236	8.392	2.71851724291
0.000237	8.366	2.70333941635
0.000238	8.336	2.69946365043
0.000239	8.298	2.6610516718
0.00024	8.28	2.64907531037
0.000241	8.272	2.6970383757
0.000242	8.28	2.71175220107
0.000243	8.274	2.72303580586
0.000244	8.27	2.73442864233
0.000245	8.258	2.76105704396
0.000246	8.224	2.7447812299
0.000247	8.204	2.76303890671
0.000248	8.242	2.75307755067
0.000249	8.208	2.72410278808
0.00025	8.144	2.6868688096
0.000251	8.12	2.6977027264
0.000252	8.078	2.70996605145
0.000253	8.086	2.73324056753
0.000254	8.062	2.71701232975
0.000255	8.046	2.73932181388
0.000256	8.048	2.74257105651
0.000257	8.066	2.75565672753
0.000258	8.032	2.75662402224
0.000259	8.012	2.76619883595
0.00026	8.006	2.80249246208
0.000261	7.992	2.8106824794
0.000262	7.916	2.78871726785
0.000263	7.894	2.77177993354
0.000264	7.898	2.78345037678
0.000265	7.882	2.78497324942
0.000266	7.874	2.7975210455
0.000267	7.866	2.76695572787
0.000268	7.838	2.76762641988
0.000269	7.812	2.7656203644
0.00027	7.77	2.74537793391
0.000271	7.724	2.73638886125
0.000272	7.696	2.7002933174
0.000273	7.664	2.73040363316
0.000274	7.67	2.72416959824
0.000275	7.64	2.73173937263
0.000276	7.61	2.69924063396
0.000277	7.604	2.70318034914
0.000278	7.552	2.70763660782
0.000279	7.526	2.71022582085
0.00028	7.5	2.6499056587
0.000281	7.486	2.64609221306
0.000282	7.46	2.62990494125
0.000283	7.422	2.5945936098
0.000284	7.404	2.59321884923
0.000285	7.38	2.59221912654
0.000286	7.356	2.59562400975
0.000287	7.296	2.6238109688
0.000288	7.284	2.61062138197
0.000289	7.226	2.60440473045
0.00029	7.216	2.60410138051
0.000291	7.18	2.6060698379
0.000292	7.164	2.58555680657
0.000293	7.164	2.60021229902
0.000294	7.13	2.55129378943
0.000295	7.128	2.53921562692
0.000296	7.106	2.54140984495
0.000297	7.074	2.5550976498
0.000298	7.076	2.5326318327
0.000299	7.082	2.51620269454
0.0003	7.058	2.51845905267
0.000301	7.062	2.51279843999
0.000302	7.058	2.50970834959
0.000303	7.042	2.50364454346
0.000304	7.044	2.50001279997
0.000305	7.036	2.5484709141
0.000306	7.012	2.51711263157
0.000307	6.982	2.53331324553
0.000308	6.964	2.50174019434
0.000309	6.94	2.50527443606
0.00031	6.878	2.50501816361
0.000311	6.854	2.47965400812
0.000312	6.854	2.49573315881
0.000313	6.844	2.5178689402
0.000314	6.816	2.50402555897
0.000315	6.818	2.4553769568
0.000316	6.83	2.47327717816
0.000317	6.804	2.46851858409
0.000318	6.786	2.45930965923
0.000319	6.75	2.39656003472
0.00032	6.732	2.43888827132
0.000321	6.682	2.4349283357
0.000322	6.678	2.4458773477
0.000323	6.7	2.44090147282
0.000324	6.69	2.44987754796
0.000325	6.666	2.44753835516
0.000326	6.674	2.42563888491
0.000327	6.676	2.43701128434
0.000328	6.642	2.43183798802
0.000329	6.608	2.43194078875
0.00033	6.586	2.41797518598
0.000331	6.552	2.41977189008
0.000332	6.538	2.40594181143
0.000333	6.51	2.39956246012
0.000334	6.518	2.39534465161
0.000335	6.494	2.39456968994
0.000336	6.452	2.38488909595
0.000337	6.452	2.40908613379
0.000338	6.45	2.44611937566
0.000339	6.438	2.47833734588
0.00034	6.434	2.47581178606
0.000341	6.398	2.48185333974
0.000342	6.404	2.45535822234
0.000343	6.406	2.45217536078
0.000344	6.4	2.44785620493
0.000345	6.364	2.44775488969
0.000346	6.32	2.41197014907
0.000347	6.324	2.41392294823
0.000348	6.304	2.41072271321
0.000349	6.272	2.41785359358
0.00035	6.272	2.41950738788
0.000351	6.254	2.40363974006
0.000352	6.258	2.43463262116
0.000353	6.232	2.42366994453
0.000354	6.232	2.43273015355
0.000355	6.192	2.41560261633
0.000356	6.186	2.40070906192
0.000357	6.166	2.39800834027
0.000358	6.14	2.39841614404
0.000359	6.12	2.40283166285
0.00036	6.12	2.39449368343
0.000361	6.088	2.39337752977
0.000362	6.072	2.39641732593
0.000363	6.038	2.41258284832
0.000364	6.02	2.4156986567
0.000365	6.006	2.39289866062
0.000366	5.976	2.39737856835
0.000367	5.966	2.38177328896
0.000368	5.964	2.38132400147
0.000369	5.966	2.3809334304
0.00037	5.944	2.40017999325
0.000371	5.92	2.38444962203
0.000372	5.908	2.37645450198
0.000373	5.892	2.35888448212
0.000374	5.878	2.40314710328
0.000375	5.854	2.41923210958
0.000376	5.84	2.40632499883
0.000377	5.86	2.41420794465
0.000378	5.84	2.41627812969
0.000379	5.804	2.38108882657
0.00038	5.796	2.36186028376
0.000381	5.776	2.34389078244
0.000382	5.73	2.30935055806
0.000383	5.698	2.31317876525
0.000384	5.7	2.35244553603
0.000385	5.708	2.36954341593
0.000386	5.688	2.41135978236
0.000387	5.684	2.39168225314
0.000388	5.648	2.38077634397
0.000389	5.646	2.40180848529
0.00039	5.612	2.38693443563
0.000391	5.594	2.40440512393
0.000392	5.588	2.39880303485
0.000393	5.584	2.38975814676
0.000394	5.55	2.36801604724
0.000395	5.544	2.37908890124
0.000396	5.564	2.36598901096
0.000397	5.532	2.33858418707
0.000398	5.53	2.31021644008
0.000399	5.5	2.30347563477
0.0004	5.472	2.30069902421
0.000401	5.44	2.29050212836
0.000402	5.434	2.28946369266
0.000403	5.422	2.287338191
0.000404	5.412	2.29221639467
0.000405	5.396	2.27578206338
0.000406	5.386	2.25765453513
0.000407	5.358	2.23289856465
0.000408	5.34	2.22090071818
0.000409	5.338	2.21895380754
0.00041	5.32	2.18394139115
0.000411	5.304	2.17153954604
0.000412	5.288	2.18015045352
0.000413	5.276	2.18353474898
0.000414	5.266	2.16869638262
0.000415	5.244	2.15510185374
0.000416	5.234	2.16315602766
0.000417	5.224	2.16097755657
0.000418	5.21	2.16192044257
0.000419	5.188	2.14677805094
0.00042	5.168	2.15772472758
0.000421	5.176	2.15894048088
0.000422	5.162	2.1567929896
0.000423	5.132	2.14629354935
0.000424	5.098	2.13457161979
0.000425	5.074	2.12897252213
0.000426	5.08	2.1320412754
0.000427	5.058	2.12005565965
0.000428	5.062	2.12747643935
0.000429	5.032	2.13985420064
0.00043	5.0	2.12696967538
0.000431	4.978	2.1329594464
0.000432	4.94	2.14018690773
0.000433	4.938	2.15270899102
0.000434	4.928	2.14261895819
0.000435	4.886	2.11872697628
0.000436	4.838	2.10517362704
0.000437	4.838	2.10041805363
0.000438	4.828	2.08480598618
0.000439	4.802	2.09351283731
0.00044	4.788	2.10500736341
0.000441	4.79	2.1075815524
0.000442	4.79	2.12365251395
0.000443	4.782	2.11624100707
0.000444	4.802	2.14354752688
0.000445	4.802	2.14913843202
0.000446	4.792	2.12808270516
0.000447	4.79	2.14520395301
0.000448	4.784	2.14414178636
0.000449	4.75	2.13248681121
0.00045	4.75	2.1089096709
0.000451	4.748	2.09582823724
0.000452	4.73	2.1083405797
0.000453	4.736	2.101976213
0.000454	4.722	2.0853575233
0.000455	4.718	2.09630055097
0.000456	4.69	2.09711706874
0.000457	4.67	2.10549281642
0.000458	4.664	2.1436193692
0.000459	4.632	2.1346137824
0.00046	4.65	2.15023254556
0.000461	4.634	2.13261435801
0.000462	4.636	2.14930314288
0.000463	4.63	2.16543298211
0.000464	4.644	2.19482664464
0.000465	4.652	2.18881154968
0.000466	4.622	2.16220165572
0.000467	4.612	2.15904052764
0.000468	4.574	2.14860978309
0.000469	4.532	2.14592078139
0.00047	4.508	2.15172860742
0.000471	4.49	2.13398687906
0.000472	4.502	2.1498827875
0.000473	4.49	2.15079055233
0.000474	4.474	2.14040276584
0.000475	4.46	2.14112120161
0.000476	4.442	2.12758924607
0.000477	4.41	2.11042649718
0.000478	4.394	2.09636924229
0.000479	4.394	2.11441812327
0.00048	4.386	2.11872697628
0.000481	4.354	2.10159082602
0.000482	4.348	2.11160981244
0.000483	4.344	2.11793862045
0.000484	4.314	2.12776972438
0.000485	4.308	2.12347262756
0.000486	4.282	2.13130851826
0.000487	4.268	2.11191287699
0.000488	4.25	2.07545175805
0.000489	4.218	2.09248082428
0.00049	4.222	2.09206022858
0.000491	4.214	2.09766632237
0.000492	4.198	2.08297767631
0.000493	4.206	2.07257424475
0.000494	4.182	2.0651576211
0.000495	4.166	2.0519366462
0.000496	4.166	2.06553721826
0.000497	4.158	2.05646201035
0.000498	4.164	2.0883256451
0.000499	4.138	2.06178466383
0.0005	4.108	2.02986107899
0.000501	4.104	2.03498992626
0.000502	4.102	2.02770707944
0.000503	4.092	2.04047445463
0.000504	4.062	2.02537798941
0.000505	4.058	2.02944228792
0.000506	4.054	2.03447388777
0.000507	4.062	2.04894021387
0.000508	4.07	2.04477382612
0.000509	4.058	2.02648365402
0.00051	4.048	2.02723851581
0.000511	4.046	2.01789097822
0.000512	4.032	2.00573577522
0.000513	4.014	1.99644784555
0.000514	4.006	2.00348795854
0.000515	4.016	1.99091536736
0.000516	3.996	1.97686216009
0.000517	3.96	2.00858158908
0.000518	3.948	1.99732220736
0.000519	3.96	2.01355407178
0.00052	3.952	2.00142349342
0.000521	3.93	1.99326365542
0.000522	3.924	2.00155539519
0.000523	3.9	1.98242276016
0.000524	3.892	1.96579144367
0.000525	3.872	1.95233603665
0.000526	3.842	1.9485984707
0.000527	3.838	1.96054992285
0.000528	3.828	1.96020815221
0.000529	3.816	1.95195901596
0.00053	3.784	1.94044943248
0.000531	3.77	1.93832401832
0.000532	3.768	1.95401535306
0.000533	3.77	1.96293148123
0.000534	3.748	1.92989533395
0.000535	3.734	1.92749682231
0.000536	3.746	1.92704021754
0.000537	3.712	1.91338861709
0.000538	3.684	1.89740454305
0.000539	3.672	1.90484015077
0.00054	3.648	1.91522740164
0.000541	3.642	1.92401559245
0.000542	3.644	1.92282708531
0.000543	3.624	1.93768521695
0.000544	3.604	1.9336969773
0.000545	3.596	1.93721036545
0.000546	3.576	1.91943324969
0.000547	3.574	1.91220396402
0.000548	3.558	1.89806111598
0.000549	3.54	1.86021504133
0.00055	3.546	1.86329922449
0.000551	3.518	1.86055798082
0.000552	3.51	1.84333936105
0.000553	3.514	1.83024697787
0.000554	3.514	1.83352229329
0.000555	3.494	1.8105148439
0.000556	3.492	1.81271509069
0.000557	3.47	1.80252600536
0.000558	3.458	1.80228632575
0.000559	3.484	1.81817050906
0.00056	3.456	1.79779420402
0.000561	3.438	1.78610078103
0.000562	3.428	1.77449034937
0.000563	3.452	1.78092560204
0.000564	3.446	1.78187653893
0.000565	3.426	1.75741969945
0.000566	3.414	1.76028520416
0.000567	3.414	1.74774254397
0.000568	3.382	1.76297362431
0.000569	3.386	1.78129278896
0.00057	3.366	1.78214589751
0.000571	3.38	1.79097738679
0.000572	3.37	1.78468484613
0.000573	3.372	1.78594960735
0.000574	3.372	1.79822579227
0.000575	3.36	1.78168459611
0.000576	3.36	1.79175891235
0.000577	3.346	1.78949266553
0.000578	3.322	1.77491295561
0.000579	3.316	1.77317342637
0.00058	3.3	1.7589769754
0.000581	3.302	1.77730019974
0.000582	3.288	1.77343057378
0.000583	3.268	1.79225444622
0.000584	3.264	1.78165765511
0.000585	3.254	1.77918071033
0.000586	3.254	1.78479242491
0.000587	3.258	1.78197530847
0.000588	3.242	1.76958639235
0.000589	3.242	1.76392630232
0.00059	3.23	1.76212939366
0.000591	3.222	1.76994802184
0.000592	3.222	1.76315512647
0.000593	3.216	1.76446705835
0.000594	3.204	1.76249368793
0.000595	3.188	1.76086796779
0.000596	3.168	1.75036453346
0.000597	3.164	1.75074384191
0.000598	3.158	1.73580989743
0.000599	3.144	1.72721278365
0.0006	3.152	1.74266921703
0.000601	3.14	1.74939989711
0.000602	3.138	1.76038518512
0.000603	3.122	1.77062587804
0.000604	3.112	1.77748586492
0.000605	3.108	1.77209932002
0.000606	3.112	1.77973481171
0.000607	3.106	1.80187790929
0.000608	3.092	1.77187358466
0.000609	3.064	1.76632499841
0.00061	3.076	1.74763382892
0.000611	3.078	1.75838448583
0.000612	3.064	1.73202309453
0.000613	3.06	1.72754160587
0.000614	3.024	1.72610080818
0.000615	2.998	1.69528640648
0.000616	2.992	1.69467873062
0.000617	2.968	1.69557541855
0.000618	2.948	1.66892060926
0.000619	2.946	1.67901280519
0.00062	2.93	1.69147864308
0.000621	2.922	1.69585258793
0.000622	2.908	1.68983312786
0.000623	2.91	1.70935660411
0.000624	2.912	1.68174195405
0.000625	2.922	1.71578436874
0.000626	2.91	1.68816468391
0.000627	2.902	1.67104637877
0.000628	2.892	1.66863297342
0.000629	2.874	1.6667705301
0.00063	2.882	1.67692456598
0.000631	2.876	1.68185136085
0.000632	2.866	1.68879957366
0.000633	2.866	1.67333320053
0.000634	2.848	1.66880076702
0.000635	2.84	1.68949696656
0.000636	2.846	1.68827841306
0.000637	2.858	1.69523921616
0.000638	2.872	1.70751749625
0.000639	2.86	1.71475945835
0.00064	2.854	1.74031146638
0.000641	2.832	1.75264828189
0.000642	2.808	1.76157202521
0.000643	2.81	1.7691523394
0.000644	2.804	1.74745071461
0.000645	2.796	1.7488236046
0.000646	2.782	1.7223460744
0.000647	2.774	1.72595596699
0.000648	2.77	1.72426796061
0.000649	2.756	1.73449243296
0.00065	2.722	1.69490884711
0.000651	2.73	1.69266062753
0.000652	2.734	1.69683352159
0.000653	2.722	1.70079863594
0.000654	2.706	1.69338831932
0.000655	2.684	1.69591980942
0.000656	2.68	1.68689063072
0.000657	2.696	1.69693370525
0.000658	2.694	1.69126106796
0.000659	2.676	1.68612692286
0.00066	2.682	1.67118999518
0.000661	2.682	1.66279162856
0.000662	2.672	1.66024576494
0.000663	2.658	1.64104722662
0.000664	2.64	1.6255460621
0.000665	2.648	1.64441357328
0.000666	2.64	1.64268073587
0.000667	2.64	1.64632925018
0.000668	2.632	1.6590889066
0.000669	2.626	1.6559359891
0.00067	2.606	1.66095273864
0.000671	2.602	1.65154352047
0.000672	2.598	1.65178570039
0.000673	2.576	1.6420182703
0.000674	2.574	1.63723058852
0.000675	2.554	1.63434512879
0.000676	2.544	1.63709010137
0.000677	2.522	1.62034440783
0.000678	2.522	1.60795397944
0.000679	2.5	1.61183125668
0.00068	2.502	1.61183001585
0.000681	2.508	1.61552963452
0.000682	2.496	1.60685531396
0.000683	2.49	1.59056593702
0.000684	2.496	1.59436005971
0.000685	2.474	1.58786775268
0.000686	2.456	1.59876952685
0.000687	2.442	1.59581828539
0.000688	2.424	1.59631575824
0.000689	2.398	1.59611904318
0.00069	2.392	1.59572428696
0.000691	2.394	1.58074792424
0.000692	2.376	1.57436463375
0.000693	2.38	1.57340395322
0.000694	2.366	1.55307565817
0.000695	2.354	1.53905295555
0.000696	2.36	1.54220621189
0.000697	2.368	1.55582004101
0.000698	2.358	1.55236464788
0.000699	2.358	1.54590944107
0.0007	2.348	1.55141741643
0.000701	2.334	1.53832506318
0.000702	2.338	1.53875144192
0.000703	2.322	1.52260172074
0.000704	2.316	1.5047072805
0.000705	2.326	1.52043546394
0.000706	2.308	1.5248396637
0.000707	2.31	1.51983551742
0.000708	2.31	1.52509016127
0.000709	2.298	1.51828719286
0.00071	2.282	1.51475278511
0.000711	2.254	1.49448452652
0.000712	2.254	1.49314567273
0.000713	2.25	1.48711129375
0.000714	2.256	1.48541711314
0.000715	2.268	1.49136715801
0.000716	2.266	1.48567964245
0.000717	2.274	1.49094734984
0.000718	2.266	1.48702521835
0.000719	2.258	1.47629129917
0.00072	2.234	1.47622626992
0.000721	2.228	1.47784166946
0.000722	2.23	1.46734454032
0.000723	2.222	1.48886399648
0.000724	2.246	1.48777820928
0.000725	2.236	1.48468986661
0.000726	2.232	1.48801075265
0.000727	2.226	1.49897431599
0.000728	2.218	1.50015865828
0.000729	2.196	1.48107528505
0.00073	2.188	1.47805818559
0.000731	2.17	1.48764915219
0.000732	2.168	1.49257361627
0.000733	2.154	1.49608956951
0.000734	2.158	1.49700901801
0.000735	2.164	1.50768166401
0.000736	2.17	1.52875766556
0.000737	2.166	1.54481196267
0.000738	2.162	1.52438708995
0.000739	2.16	1.50678465615
0.00074	2.152	1.50229690807
0.000741	2.136	1.48778493069
0.000742	2.108	1.46435514818
0.000743	2.1	1.48391374412
0.000744	2.11	1.48253161855
0.000745	2.096	1.47064067671
0.000746	2.092	1.47089632537
0.000747	2.074	1.46578443163
0.000748	2.082	1.455773334
0.000749	2.092	1.46953598119
0.00075	2.084	1.44670107486
0.000751	2.076	1.44021665037
0.000752	2.078	1.44496228324
0.000753	2.064	1.45598901095
0.000754	2.056	1.44667342548
0.000755	2.042	1.45059849717
0.000756	2.034	1.42998041945
0.000757	2.038	1.44102602336
0.000758	2.036	1.44177113302
0.000759	2.048	1.43864380581
0.00076	2.05	1.44758419444
0.000761	2.042	1.43256273859
0.000762	2.034	1.42858111425
0.000763	2.012	1.40849423144
0.000764	2.006	1.41207790153
0.000765	2.002	1.42056186067
0.000766	1.98	1.41265707091
0.000767	1.966	1.4187473348
0.000768	1.968	1.4335187477
0.000769	1.972	1.42660996772
0.00077	1.974	1.42734859092
0.000771	1.986	1.43031604899
0.000772	1.968	1.40391452731
0.000773	1.952	1.40060558331
0.000774	1.936	1.38560600461
0.000775	1.954	1.39995857082
0.000776	1.952	1.38625250225
0.000777	1.936	1.38992949461
0.000778	1.932	1.38685832009
0.000779	1.92	1.3746272222
0.00078	1.92	1.37608139294
0.000781	1.928	1.38087508486
0.000782	1.91	1.36597950204
0.000783	1.924	1.36022939242
0.000784	1.918	1.34286112461
0.000785	1.912	1.34173618867
0.000786	1.918	1.33389504835
0.000787	1.914	1.34409969868
0.000788	1.908	1.33698765888
0.000789	1.9	1.33641310978
0.00079	1.88	1.33026313187
0.000791	1.86	1.34476763792
0.000792	1.864	1.35849328302
0.000793	1.858	1.33934162931
0.000794	1.83	1.34055958465
0.000795	1.814	1.33244286932
0.000796	1.82	1.32196822957
0.000797	1.79	1.33637569568
0.000798	1.794	1.33250290806
0.000799	1.784	1.31808345715
0.0008	1.776	1.32582955164
0.000801	1.764	1.33577842474
0.000802	1.766	1.34730991238
0.000803	1.772	1.34462485475
0.000804	1.766	1.3353815934
0.000805	1.772	1.34313662745
0.000806	1.758	1.3219061994
0.000807	1.752	1.32306311263
0.000808	1.762	1.31504980894
0.000809	1.758	1.31887679485
0.00081	1.744	1.32153849736
0.000811	1.758	1.33993880457
0.000812	1.746	1.34368299833
0.000813	1.746	1.34517062115
0.000814	1.738	1.35991029116
0.000815	1.74	1.36981750609
0.000816	1.744	1.3676490778
0.000817	1.744	1.34702041558
0.000818	1.746	1.34368299833
0.000819	1.742	1.34886470782
0.00082	1.724	1.33109879423
0.000821	1.714	1.33124152579
0.000822	1.692	1.31800455234
0.000823	1.692	1.31496615926
0.000824	1.692	1.31952112526
0.000825	1.682	1.32245075523
0.000826	1.686	1.33094102048
0.000827	1.684	1.32368576331
0.000828	1.686	1.31734733461
0.000829	1.694	1.31010075948
0.00083	1.676	1.30346614839
0.000831	1.678	1.31389345078
0.000832	1.674	1.31138247663
0.000833	1.67	1.30119176142
0.000834	1.656	1.30906989882
0.000835	1.642	1.29222134327
0.000836	1.634	1.28064202649
0.000837	1.642	1.2782159442
0.000838	1.64	1.27530388535
0.000839	1.632	1.26355688435
0.00084	1.626	1.27205503026
0.000841	1.616	1.26354422162
0.000842	1.61	1.25135926096
0.000843	1.606	1.25489601163
0.000844	1.614	1.26372623618
0.000845	1.604	1.25983490982
0.000846	1.598	1.25235617937
0.000847	1.594	1.24304625819
0.000848	1.588	1.23703516522
0.000849	1.582	1.23421067894
0.00085	1.58	1.23434192994
0.000851	1.584	1.24857678979
0.000852	1.572	1.25092605697
0.000853	1.564	1.23850878075
0.000854	1.572	1.24612037942
0.000855	1.574	1.24920934995
0.000856	1.58	1.26317061397
0.000857	1.578	1.25376074273
0.000858	1.558	1.26595260575
0.000859	1.544	1.26493636204
0.00086	1.542	1.26183834147
0.000861	1.534	1.24613161424
0.000862	1.528	1.24306717437
0.000863	1.528	1.24948629444
0.000864	1.522	1.24318783778
0.000865	1.524	1.24315083558
0.000866	1.522	1.24318783778
0.000867	1.51	1.22061459929
0.000868	1.508	1.22716584046
0.000869	1.506	1.23529915405
0.00087	1.488	1.22059657545
0.000871	1.48	1.22049170419
0.000872	1.474	1.21709654506
0.000873	1.474	1.20719675281
0.000874	1.472	1.21046106918
0.000875	1.472	1.20549408957
0.000876	1.472	1.21705217637
0.000877	1.464	1.20362120287
0.000878	1.454	1.18990924024
0.000879	1.458	1.19173654807
0.00088	1.456	1.19166438228
0.000881	1.464	1.19695613955
0.000882	1.46	1.20515559161
0.000883	1.45	1.20145744827
0.000884	1.454	1.20328051592
0.000885	1.448	1.22608971939
0.000886	1.446	1.20460948029
0.000887	1.44	1.20764233116
0.000888	1.444	1.1894805589
0.000889	1.442	1.19776291477
0.00089	1.45	1.20312094155
0.000891	1.444	1.18442559918
0.000892	1.452	1.19486233517
0.000893	1.448	1.18460795202
0.000894	1.446	1.18282881264
0.000895	1.444	1.18611297944
0.000896	1.446	1.17944224106
0.000897	1.44	1.18928549979
0.000898	1.44	1.20929731663
0.000899	1.438	1.22235674007
0.0009	1.43	1.21536002896
0.000901	1.426	1.20354642619
0.000902	1.408	1.20063982942
0.000903	1.402	1.20349324884
0.000904	1.39	1.2057777573
0.000905	1.39	1.19912468076
0.000906	1.382	1.17816637195
0.000907	1.378	1.17265340148
0.000908	1.372	1.17881974873
0.000909	1.364	1.17281882659
0.00091	1.358	1.16697729198
0.000911	1.36	1.17405280972
0.000912	1.366	1.18154305889
0.000913	1.364	1.19478198848
0.000914	1.346	1.18923673001
0.000915	1.344	1.18391891614
0.000916	1.354	1.18350496408
0.000917	1.346	1.1757057455
0.000918	1.336	1.15719661251
0.000919	1.326	1.16091515625
0.00092	1.314	1.15213020098
0.000921	1.308	1.15114551643
0.000922	1.302	1.16223749724
0.000923	1.29	1.15494588618
0.000924	1.284	1.16075148072
0.000925	1.286	1.15247733166
0.000926	1.282	1.137750412
0.000927	1.276	1.13305957478
0.000928	1.272	1.13402645472
0.000929	1.268	1.12079257671
0.00093	1.278	1.12103345178
0.000931	1.282	1.12003392806
0.000932	1.266	1.11500852015
0.000933	1.268	1.11542637588
0.000934	1.258	1.10246814013
0.000935	1.254	1.10339657422
0.000936	1.248	1.10747279876
0.000937	1.25	1.10068160701
0.000938	1.25	1.11691539518
0.000939	1.244	1.1119640282
0.00094	1.252	1.11377556087
0.000941	1.256	1.11286297449
0.000942	1.254	1.11959099675
0.000943	1.242	1.11688674448
0.000944	1.232	1.10732831626
0.000945	1.224	1.09445146078
0.000946	1.224	1.10173681068
0.000947	1.224	1.10536147934
0.000948	1.224	1.09079053901
0.000949	1.222	1.08476541243
0.00095	1.222	1.09028253219
0.000951	1.218	1.09474928637
0.000952	1.212	1.10229578608
0.000953	1.21	1.10177130113
0.000954	1.21	1.10358506695
0.000955	1.214	1.10462844432
0.000956	1.216	1.10875786356
0.000957	1.214	1.10462844432
0.000958	1.22	1.10616454472
0.000959	1.218	1.09839701383
0.00096	1.224	1.09810017758
0.000961	1.218	1.09657466686
0.000962	1.214	1.09371111359
0.000963	1.214	1.09371111359
0.000964	1.212	1.09318616896
0.000965	1.208	1.09395429521
0.000966	1.206	1.10614827216
0.000967	1.212	1.10591862268
0.000968	1.23	1.1122499719
0.000969	1.224	1.10897430087
0.00097	1.214	1.10462844432
0.000971	1.208	1.10848364895
0.000972	1.202	1.09599087587
0.000973	1.202	1.09963448473
0.000974	1.19	1.09813478226
0.000975	1.186	1.09699772106
0.000976	1.168	1.08985136601
0.000977	1.156	1.08058502673
0.000978	1.156	1.08428040654
0.000979	1.148	1.07800556585
0.00098	1.148	1.09274699725
0.000981	1.144	1.09693390867
0.000982	1.142	1.09445694296
0.000983	1.152	1.09585400487
0.000984	1.138	1.09314043014
0.000985	1.13	1.09229116997
0.000986	1.112	1.07863617592
0.000987	1.118	1.07334803303
0.000988	1.108	1.04706064772
0.000989	1.122	1.05409487239
0.00099	1.122	1.06729377399
0.000991	1.126	1.07616169789
0.000992	1.114	1.07004859703
0.000993	1.108	1.0584592576
0.000994	1.096	1.05961502443
0.000995	1.106	1.05771640812
0.000996	1.096	1.0386452715
0.000997	1.098	1.03556554597
0.000998	1.09	1.03048532255
0.000999	1.088	1.0393536453
0.001	1.086	1.04814312
0.001001	1.088	1.05083585778
0.001002	1.084	1.05496161068
0.001003	1.07	1.04359954005
0.001004	1.062	1.04601912028
0.001005	1.048	1.04388505114
0.001006	1.044	1.03250375302
0.001007	1.056	1.03772057896
0.001008	1.06	1.03363436475
0.001009	1.06	1.02975725295
0.00101	1.06	1.02586548826
0.001011	1.06	1.0278132126
0.001012	1.05	1.02151847756
0.001013	1.048	1.01078979021
0.001014	1.038	1.00227541125
0.001015	1.032	0.995477774739
0.001016	1.024	1.00171053703
0.001017	1.026	1.00066178102
0.001018	1.024	0.997709376522
0.001019	1.026	1.00465118325
0.00102	1.026	1.00465118325
0.001021	1.02	0.997797574661
0.001022	1.014	0.990860232323
0.001023	1.02	0.99579114276
0.001024	1.018	1.00083764917
0.001025	1.006	0.99898148131
0.001026	1.002	0.99699348042
0.001027	1.008	1.00595029698
0.001028	1.004	0.99798997991
0.001029	1.012	0.997925848949
0.00103	1.008	0.993949696916
0.001031	1.014	0.982753275243
0.001032	1.014	0.982753275243
0.001033	1.006	0.982834675823
0.001034	1.0	0.979795897113
0.001035	1.004	0.977744342863
0.001036	0.996	0.973644699056
0.001037	0.99	0.968452373635
0.001038	0.99	0.964313227121
0.001039	0.992	0.961215896664
0.00104	0.988	0.961174281803
0.001041	0.99	0.97051532703
0.001042	0.98	0.958957767579
0.001043	0.984	0.961116017971
0.001044	0.976	0.950486191378
0.001045	0.974	0.957770327375
0.001046	0.966	0.94912802087
0.001047	0.948	0.943024920137
0.001048	0.932	0.931330231443
0.001049	0.918	0.922646194378
0.00105	0.934	0.94744076332
0.001051	0.926	0.936228604562
0.001052	0.924	0.922075918783
0.001053	0.916	0.912657657613
0.001054	0.914	0.926608871099
0.001055	0.912	0.929653698965
0.001056	0.918	0.933421662487
0.001057	0.92	0.941063228481
0.001058	0.922	0.94863902513
0.001059	0.922	0.94863902513
0.00106	0.92	0.95163018027
0.001061	0.912	0.938219590501
0.001062	0.91	0.945462849614
0.001063	0.914	0.952157549988
0.001064	0.91	0.934826187053
0.001065	0.91	0.941222609163
0.001066	0.908	0.944211840637
0.001067	0.908	0.94843871705
0.001068	0.898	0.939997872338
0.001069	0.9	0.94127573006
0.00107	0.898	0.942123134203
0.001071	0.896	0.940842175925
0.001072	0.89	0.934826187053
0.001073	0.892	0.938262223475
0.001074	0.894	0.937424130263
0.001075	0.886	0.942870086491
0.001076	0.88	0.934665715644
0.001077	0.874	0.937082707129
0.001078	0.866	0.93810660375
0.001079	0.85	0.93139680051
0.00108	0.842	0.927920255194
0.001081	0.842	0.934363954784
0.001082	0.844	0.937904046265
0.001083	0.852	0.937067767026
0.001084	0.852	0.941326723301
0.001085	0.856	0.941946919948
0.001086	0.858	0.949650462012
0.001087	0.864	0.951579739171
0.001088	0.856	0.946183914469
0.001089	0.864	0.945253405178
0.00109	0.856	0.937690780588
0.001091	0.852	0.937067767026
0.001092	0.844	0.931484836162
0.001093	0.83	0.927954740276
0.001094	0.832	0.93154495329
0.001095	0.832	0.93154495329
0.001096	0.822	0.924292161603
0.001097	0.828	0.924346255469
0.001098	0.838	0.942208044967
0.001099	0.84	0.952050418833
0.0011	0.832	0.946454436304
0.001101	0.826	0.940065955133
0.001102	0.828	0.943618567007
0.001103	0.826	0.940065955133
0.001104	0.82	0.931450481776
0.001105	0.82	0.922821759605
0.001106	0.824	0.925755907354
0.001107	0.814	0.91618993664
0.001108	0.814	0.920545490457
0.001109	0.81	0.928385695711
0.00111	0.796	0.922162675454
0.001111	0.786	0.916626423359
0.001112	0.79	0.908790404879
0.001113	0.78	0.907524104363
0.001114	0.78	0.918477000256
0.001115	0.786	0.918805746608
0.001116	0.774	0.90715158601
0.001117	0.768	0.906739212784
0.001118	0.766	0.905120986388
0.001119	0.768	0.900097772467
0.00112	0.762	0.89964215108
0.001121	0.766	0.907327945122
0.001122	0.768	0.906739212784
0.001123	0.77	0.914931691439
0.001124	0.762	0.910689848412
0.001125	0.752	0.891345051032
0.001126	0.76	0.895767827062
0.001127	0.754	0.899713287664
0.001128	0.75	0.898610037781
0.001129	0.752	0.915694272124
0.00113	0.758	0.920562871291
0.001131	0.752	0.913507525968
0.001132	0.748	0.916785689243
0.001133	0.744	0.915676798876
0.001134	0.744	0.913490010892
0.001135	0.746	0.908561500395
0.001136	0.748	0.91460155259
0.001137	0.744	0.911297975417
0.001138	0.736	0.915589427637
0.001139	0.738	0.919432433624
0.00114	0.738	0.919432433624
0.001141	0.732	0.916611149834
0.001142	0.72	0.910823802939
0.001143	0.72	0.899777750336
0.001144	0.718	0.904696634237
0.001145	0.72	0.901997782702
0.001146	0.722	0.905933772414
0.001147	0.718	0.889087172329
0.001148	0.702	0.874754822793
0.001149	0.696	0.869243349126
0.00115	0.7	0.861394218694
0.001151	0.702	0.863247357366
0.001152	0.696	0.86231316817
0.001153	0.684	0.860316220933
0.001154	0.688	0.85712076162
0.001155	0.686	0.848176868348
0.001156	0.69	0.844926032266
0.001157	0.68	0.84
0.001158	0.68	0.837615663655
0.001159	0.682	0.849044168462
0.00116	0.672	0.841674521415
0.001161	0.682	0.849044168462
0.001162	0.678	0.847535250004
0.001163	0.666	0.845247892633
0.001164	0.66	0.84403791384
0.001165	0.662	0.843656328134
0.001166	0.672	0.844047392034
0.001167	0.67	0.842080756222
0.001168	0.654	0.833237061106
0.001169	0.648	0.827100961189
0.00117	0.648	0.824679331619
0.001171	0.658	0.820387713219
0.001172	0.66	0.827284715198
0.001173	0.658	0.832487837749
0.001174	0.654	0.838023866009
0.001175	0.656	0.835262832886
0.001176	0.654	0.828422597471
0.001177	0.654	0.826004842601
0.001178	0.654	0.826004842601
0.001179	0.658	0.834886818677
0.00118	0.658	0.839664218602
0.001181	0.652	0.821520541435
0.001182	0.654	0.823579990043
0.001183	0.656	0.818330006782
0.001184	0.644	0.813181406575
0.001185	0.636	0.799689939914
0.001186	0.628	0.796
0.001187	0.624	0.801638322437
0.001188	0.622	0.806917591827
0.001189	0.622	0.80194513528
0.00119	0.618	0.80004749859
0.001191	0.614	0.798125303446
0.001192	0.62	0.81215762017
0.001193	0.618	0.81735916218
0.001194	0.622	0.811859593772
0.001195	0.628	0.815852927923
0.001196	0.616	0.7978370761
0.001197	0.626	0.813710022059
0.001198	0.626	0.821050546556
0.001199	0.618	0.80998518505
0.0012	0.616	0.7978370761
0.001201	0.612	0.795899491142
0.001202	0.618	0.802543456767
0.001203	0.614	0.810557832607
0.001204	0.61	0.796178371975
0.001205	0.606	0.79420652226
0.001206	0.606	0.796720779194
0.001207	0.606	0.80669944837
0.001208	0.606	0.804216388791
0.001209	0.604	0.801987531075
0.00121	0.594	0.795716029749
0.001211	0.594	0.795716029749
0.001212	0.59	0.780960946527
0.001213	0.592	0.783285388604
0.001214	0.59	0.783517708798
0.001215	0.588	0.77605154468
0.001216	0.582	0.774129188185
0.001217	0.582	0.776708439506
0.001218	0.582	0.77927915409
0.001219	0.58	0.779487010796
0.00122	0.568	0.767708277929
0.001221	0.57	0.775306391048
0.001222	0.574	0.772349661747
0.001223	0.572	0.764732633016
0.001224	0.574	0.769755805434
0.001225	0.576	0.766957625948
0.001226	0.574	0.767153178968
0.001227	0.574	0.767153178968
0.001228	0.568	0.770309028897
0.001229	0.568	0.767708277929
0.00123	0.57	0.777881739084
0.001231	0.554	0.768819874873
0.001232	0.556	0.776443172422
0.001233	0.558	0.773715710064
0.001234	0.56	0.768374908492
0.001235	0.56	0.760526133673
0.001236	0.558	0.758047491916
0.001237	0.546	0.756230123706
0.001238	0.546	0.764123026744
0.001239	0.556	0.771274270283
0.00124	0.554	0.774005167941
0.001241	0.562	0.778560209618
0.001242	0.556	0.76607049284
0.001243	0.558	0.765921667013
0.001244	0.556	0.771274270283
0.001245	0.558	0.771126448775
0.001246	0.55	0.761248973727
0.001247	0.55	0.769090371803
0.001248	0.552	0.771554275473
0.001249	0.546	0.766735938899
0.00125	0.544	0.766853310614
0.001251	0.548	0.769217784506
0.001252	0.544	0.753700205652
0.001253	0.536	0.751467896853
0.001254	0.538	0.754026524732
0.001255	0.532	0.751648854187
0.001256	0.53	0.757033684852
0.001257	0.524	0.751946806629
0.001258	0.512	0.741522757574
0.001259	0.516	0.738744881539
0.00126	0.514	0.733351211903
0.001261	0.512	0.733386664727
0.001262	0.508	0.736163025423
0.001263	0.504	0.728
0.001264	0.506	0.719697158533
0.001265	0.504	0.719711053132
0.001266	0.508	0.730709244502
0.001267	0.506	0.72523375542
0.001268	0.508	0.730709244502
0.001269	0.508	0.730709244502
0.00127	0.506	0.730728403718
0.001271	0.506	0.73346029204
0.001272	0.504	0.728
0.001273	0.504	0.733473925917
0.001274	0.498	0.73075029935
0.001275	0.496	0.730742088565
0.001276	0.492	0.730709244502
0.001277	0.49	0.733416661932
0.001278	0.486	0.733351211903
0.001279	0.484	0.736032607973
0.00128	0.484	0.736032607973
0.001281	0.488	0.727912082603
0.001282	0.488	0.730654501115
0.001283	0.49	0.733416661932
0.001284	0.488	0.730654501115
0.001285	0.484	0.72783514617
0.001286	0.484	0.725082064321
0.001287	0.478	0.71938584918
0.001288	0.47	0.710703876449
0.001289	0.466	0.70202848945
0.00129	0.472	0.710785481
0.001291	0.468	0.710616633636
0.001292	0.462	0.710321054172
0.001293	0.456	0.698615774228
0.001294	0.458	0.690098543688
0.001295	0.458	0.687194295669
0.001296	0.46	0.693108938047
0.001297	0.458	0.692990620427
0.001298	0.454	0.689843460504
0.001299	0.452	0.686801281303
0.0013	0.456	0.69286650951
0.001301	0.452	0.692600895177
0.001302	0.448	0.686510014494
0.001303	0.452	0.686801281303
0.001304	0.45	0.695341642648
0.001305	0.446	0.689263374916
0.001306	0.448	0.698065899468
0.001307	0.452	0.689707184246
0.001308	0.458	0.698738863954
0.001309	0.462	0.713131123988
0.00131	0.468	0.716223428827
0.001311	0.474	0.724792384066
0.001312	0.474	0.735747239207
0.001313	0.474	0.727546562084
0.001314	0.472	0.719177307762
0.001315	0.47	0.710703876449
0.001316	0.458	0.710095768189
0.001317	0.458	0.715706643814
0.001318	0.45	0.698212002188
0.001319	0.448	0.698065899468
0.00132	0.446	0.689263374916
0.001321	0.45	0.692459385091
0.001322	0.45	0.692459385091
0.001323	0.452	0.698352346599
0.001324	0.448	0.692312068362
0.001325	0.448	0.69519493669
0.001326	0.444	0.692
0.001327	0.444	0.694884163008
0.001328	0.434	0.682381125179
0.001329	0.442	0.686029153899
0.00133	0.438	0.682756179027
0.001331	0.426	0.666726330663
0.001332	0.424	0.672476021877
0.001333	0.418	0.674741431957
0.001334	0.414	0.671270437305
0.001335	0.428	0.67883429495
0.001336	0.428	0.675881646444
0.001337	0.422	0.666270215453
0.001338	0.418	0.665789756605
0.001339	0.418	0.662778997857
0.00134	0.42	0.666033032214
0.001341	0.422	0.675215521149
0.001342	0.424	0.678398113205
0.001343	0.418	0.662778997857
0.001344	0.416	0.659502843057
0.001345	0.414	0.659245022734
0.001346	0.412	0.646727144938
0.001347	0.41	0.643350604259
0.001348	0.414	0.650079995078
0.001349	0.414	0.653149293807
0.00135	0.416	0.662528489953
0.001351	0.416	0.659502843057
0.001352	0.416	0.653409519367
0.001353	0.418	0.656716072591
0.001354	0.418	0.659754499795
0.001355	0.42	0.66302337817
0.001356	0.414	0.6562042365
0.001357	0.41	0.646451854356
0.001358	0.406	0.645882342227
0.001359	0.402	0.639058682751
0.00136	0.396	0.628636619996
0.001361	0.396	0.638109708436
0.001362	0.386	0.626900311054
0.001363	0.384	0.629717396933
0.001364	0.388	0.633605555531
0.001365	0.386	0.630082534276
0.001366	0.382	0.622957462432
0.001367	0.38	0.622575296651
0.001368	0.384	0.620116118159
0.001369	0.382	0.626159724032
0.00137	0.376	0.612065355987
0.001371	0.378	0.612467141976
0.001372	0.386	0.623701851849
0.001373	0.386	0.61725521464
0.001374	0.382	0.616503041355
0.001375	0.386	0.620486905583
0.001376	0.388	0.620851028831
0.001377	0.386	0.623701851849
0.001378	0.384	0.623332976827
0.001379	0.386	0.626900311054
0.00138	0.386	0.630082534276
0.001381	0.38	0.628967407741
0.001382	0.386	0.630082534276
0.001383	0.378	0.625392676644
0.001384	0.378	0.622186467227
0.001385	0.374	0.621388767198
0.001386	0.372	0.620979870849
0.001387	0.37	0.617332973362
0.001388	0.372	0.617750758802
0.001389	0.376	0.621790961658
0.00139	0.376	0.621790961658
0.001391	0.384	0.629717396933
0.001392	0.384	0.632885455671
0.001393	0.38	0.632139225171
0.001394	0.38	0.628967407741
0.001395	0.38	0.625779513886
0.001396	0.382	0.626159724032
0.001397	0.382	0.629345691969
0.001398	0.378	0.634914167427
0.001399	0.38	0.635295206971
0.0014	0.378	0.631756282122
0.001401	0.37	0.626976873577
0.001402	0.372	0.627388237059
0.001403	0.364	0.622498192768
0.001404	0.36	0.61838499335
0.001405	0.352	0.60340367914
0.001406	0.356	0.604370747141
0.001407	0.35	0.602909611799
0.001408	0.348	0.595731483136
0.001409	0.346	0.591847953448
0.00141	0.348	0.595731483136
0.001411	0.348	0.592364752496
0.001412	0.346	0.591847953448
0.001413	0.348	0.592364752496
0.001414	0.344	0.584520316157
0.001415	0.35	0.589491306128
0.001416	0.34	0.583438085833
0.001417	0.34	0.583438085833
0.001418	0.338	0.582885923659
0.001419	0.34	0.586856030045
0.00142	0.33	0.57714816122
0.001421	0.33	0.58060313468
0.001422	0.33	0.573672380371
0.001423	0.33	0.573672380371
0.001424	0.328	0.569575280362
0.001425	0.33	0.573672380371
0.001426	0.334	0.574842587149
0.001427	0.33	0.57714816122
0.001428	0.328	0.576555287895
0.001429	0.326	0.575954859342
0.00143	0.324	0.571860122757
0.001431	0.328	0.566053001052
0.001432	0.328	0.566053001052
0.001433	0.32	0.56
0.001434	0.318	0.559353197899
0.001435	0.318	0.555766137867
0.001436	0.318	0.555766137867
0.001437	0.312	0.546494281763
0.001438	0.312	0.542822254518
0.001439	0.306	0.540706944657
0.00144	0.302	0.539255041701
0.001441	0.304	0.543676374326
0.001442	0.306	0.540706944657
0.001443	0.306	0.540706944657
0.001444	0.304	0.547342671459
0.001445	0.308	0.548758599021
0.001446	0.31	0.54580216196
0.001447	0.306	0.540706944657
0.001448	0.302	0.539255041701
0.001449	0.302	0.539255041701
0.00145	0.302	0.539255041701
0.001451	0.302	0.539255041701
0.001452	0.304	0.539985184982
0.001453	0.306	0.536995344486
0.001454	0.308	0.541420354254
0.001455	0.306	0.540706944657
0.001456	0.306	0.536995344486
0.001457	0.302	0.535533378978
0.001458	0.306	0.536995344486
0.001459	0.3	0.534789678285
0.00146	0.294	0.532507276946
0.001461	0.298	0.537769467337
0.001462	0.292	0.535477357131
0.001463	0.288	0.533906358831
0.001464	0.282	0.527708252731
0.001465	0.286	0.529342988997
0.001466	0.288	0.530147149384
0.001467	0.286	0.525551139281
0.001468	0.29	0.530942558098
0.001469	0.292	0.531729254414
0.00147	0.292	0.527954543498
0.001471	0.294	0.528738120434
0.001472	0.296	0.525722360186
0.001473	0.292	0.516464906843
0.001474	0.286	0.510101950594
0.001475	0.286	0.510101950594
0.001476	0.292	0.516464906843
0.001477	0.29	0.515654923374
0.001478	0.288	0.510936395259
0.001479	0.282	0.504456142791
0.00148	0.272	0.491951217094
0.001481	0.27	0.491019347888
0.001482	0.268	0.494141680088
0.001483	0.266	0.497236362307
0.001484	0.26	0.498397431775
0.001485	0.266	0.505216785153
0.001486	0.266	0.505216785153
0.001487	0.264	0.50030390764
0.001488	0.262	0.495334230596
0.001489	0.266	0.497236362307
0.00149	0.264	0.496290237663
0.001491	0.26	0.498397431775
0.001492	0.258	0.497429391974
0.001493	0.258	0.497429391974
0.001494	0.258	0.497429391974
0.001495	0.254	0.495463419437
0.001496	0.254	0.495463419437
0.001497	0.258	0.501433943805
0.001498	0.264	0.512156226165
0.001499	0.262	0.51122988958
0.0015	0.266	0.513073094208
0.001501	0.264	0.508236165577
0.001502	0.27	0.510979451642
0.001503	0.266	0.509160092702
0.001504	0.26	0.506359556047
0.001505	0.252	0.498493731154
0.001506	0.25	0.493457191659
0.001507	0.254	0.495463419437
0.001508	0.252	0.494465367847
0.001509	0.254	0.499483733469
0.00151	0.25	0.48938737213
0.001511	0.252	0.494465367847
0.001512	0.248	0.492438828688
0.001513	0.252	0.498493731154
0.001514	0.254	0.499483733469
0.001515	0.252	0.498493731154
0.001516	0.25	0.497493718553
0.001517	0.248	0.496483635178
0.001518	0.246	0.491410215604
0.001519	0.244	0.490371287903
0.00152	0.246	0.48732330131
0.001521	0.244	0.490371287903
0.001522	0.248	0.488360522565
0.001523	0.242	0.485217477014
0.001524	0.238	0.483069353199
0.001525	0.24	0.484148737476
0.001526	0.24	0.484148737476
0.001527	0.238	0.478911265267
0.001528	0.234	0.472487036859
0.001529	0.228	0.46905863173
0.00153	0.224	0.466716187849
0.001531	0.224	0.466716187849
0.001532	0.226	0.472148281793
0.001533	0.232	0.471355492171
0.001534	0.226	0.467893150196
0.001535	0.228	0.46905863173
0.001536	0.224	0.466716187849
0.001537	0.22	0.46432747065
0.001538	0.22	0.46432747065
0.001539	0.222	0.46980421454
0.00154	0.226	0.472148281793
0.001541	0.226	0.472148281793
0.001542	0.228	0.473303285431
0.001543	0.226	0.467893150196
0.001544	0.218	0.458776634104
0.001545	0.218	0.458776634104
0.001546	0.216	0.457541254971
0.001547	0.224	0.466716187849
0.001548	0.224	0.462411072532
0.001549	0.22	0.455631429996
0.00155	0.224	0.4580654975
0.001551	0.218	0.454396302802
0.001552	0.218	0.449973332543
0.001553	0.22	0.455631429996
0.001554	0.214	0.447441616303
0.001555	0.216	0.448713717196
0.001556	0.216	0.453148982124
0.001557	0.218	0.454396302802
0.001558	0.216	0.453148982124
0.001559	0.212	0.450617354304
0.00156	0.212	0.450617354304
0.001561	0.214	0.451889366992
0.001562	0.214	0.456293765024
0.001563	0.214	0.456293765024
0.001564	0.212	0.455034064659
0.001565	0.21	0.449332838773
0.001566	0.212	0.446156923066
0.001567	0.216	0.453148982124
0.001568	0.21	0.444859528391
0.001569	0.214	0.456293765024
0.00157	0.214	0.456293765024
0.001571	0.216	0.457541254971
0.001572	0.214	0.456293765024
0.001573	0.218	0.458776634104
0.001574	0.218	0.458776634104
0.001575	0.22	0.46
0.001576	0.216	0.457541254971
0.001577	0.212	0.450617354304
0.001578	0.212	0.450617354304
0.001579	0.212	0.450617354304
0.00158	0.214	0.451889366992
0.001581	0.218	0.454396302802
0.001582	0.218	0.454396302802
0.001583	0.214	0.447441616303
0.001584	0.212	0.446156923066
0.001585	0.214	0.451889366992
0.001586	0.214	0.451889366992
0.001587	0.212	0.450617354304
0.001588	0.212	0.450617354304
0.001589	0.212	0.450617354304
0.00159	0.214	0.451889366992
0.001591	0.216	0.453148982124
0.001592	0.216	0.457541254971
0.001593	0.216	0.457541254971
0.001594	0.216	0.457541254971
0.001595	0.218	0.458776634104
0.001596	0.222	0.461211448253
0.001597	0.218	0.458776634104
0.001598	0.218	0.458776634104
0.001599	0.22	0.455631429996
0.0016	0.22	0.455631429996
0.001601	0.218	0.454396302802
0.001602	0.208	0.44354932082
0.001603	0.204	0.43633015023
0.001604	0.2	0.433589667774
0.001605	0.2	0.428952211791
0.001606	0.2	0.428952211791
0.001607	0.198	0.422842760373
0.001608	0.202	0.434966665389
0.001609	0.204	0.431722132859
0.00161	0.202	0.430344048408
0.001611	0.202	0.430344048408
0.001612	0.204	0.431722132859
0.001613	0.208	0.434437567436
0.001614	0.206	0.433086596422
0.001615	0.206	0.433086596422
0.001616	0.206	0.433086596422
0.001617	0.206	0.433086596422
0.001618	0.21	0.440340777126
0.001619	0.206	0.437680248583
0.00162	0.202	0.434966665389
0.001621	0.204	0.440890008959
0.001622	0.204	0.445403188134
0.001623	0.204	0.445403188134
0.001624	0.206	0.446725866724
0.001625	0.206	0.446725866724
0.001626	0.212	0.455034064659
0.001627	0.212	0.455034064659
0.001628	0.208	0.452477623756
0.001629	0.202	0.448548771038
0.00163	0.202	0.448548771038
0.001631	0.202	0.448548771038
0.001632	0.202	0.444067562427
0.001633	0.208	0.456876350887
0.001634	0.216	0.461891762213
0.001635	0.214	0.460656053906
0.001636	0.206	0.455591922668
0.001637	0.202	0.452985650987
0.001638	0.204	0.454295058305
0.001639	0.204	0.454295058305
0.00164	0.2	0.451663591625
0.001641	0.204	0.454295058305
0.001642	0.204	0.449871092648
0.001643	0.2	0.4472135955
0.001644	0.204	0.449871092648
0.001645	0.208	0.452477623756
0.001646	0.204	0.445403188134
0.001647	0.202	0.444067562427
0.001648	0.2	0.4472135955
0.001649	0.2	0.4472135955
0.00165	0.2	0.4472135955
0.001651	0.2	0.4472135955
0.001652	0.198	0.436802014647
0.001653	0.196	0.435412448145
0.001654	0.198	0.436802014647
0.001655	0.196	0.439981817806
0.001656	0.192	0.43719103376
0.001657	0.186	0.428256932226
0.001658	0.188	0.429716185406
0.001659	0.188	0.429716185406
0.00166	0.184	0.42207108406
0.001661	0.182	0.420566284906
0.001662	0.176	0.411125285041
0.001663	0.176	0.411125285041
0.001664	0.176	0.411125285041
0.001665	0.178	0.417511676483
0.001666	0.178	0.426984777246
0.001667	0.178	0.426984777246
0.001668	0.178	0.426984777246
0.001669	0.176	0.425469152818
0.00167	0.178	0.431643371315
0.001671	0.178	0.431643371315
0.001672	0.178	0.431643371315
0.001673	0.178	0.431643371315
0.001674	0.18	0.433128156554
0.001675	0.174	0.428630376898
0.001676	0.17	0.42083250825
0.001677	0.172	0.422393181763
0.001678	0.174	0.42393867481
0.001679	0.172	0.417631416443
0.00168	0.172	0.417631416443
0.001681	0.17	0.416052881254
0.001682	0.176	0.420742201354
0.001683	0.182	0.425295191602
0.001684	0.18	0.423792402008
0.001685	0.182	0.429972092118
0.001686	0.18	0.428485705713
0.001687	0.18	0.428485705713
0.001688	0.178	0.426984777246
0.001689	0.176	0.420742201354
0.00169	0.174	0.419194465612
0.001691	0.172	0.412814728419
0.001692	0.178	0.417511676483
0.001693	0.18	0.419046536795
0.001694	0.174	0.414395945926
0.001695	0.172	0.412814728419
0.001696	0.172	0.412814728419
0.001697	0.172	0.412814728419
0.001698	0.168	0.414458683104
0.001699	0.168	0.414458683104
0.0017	0.166	0.412848640545
0.001701	0.168	0.414458683104
0.001702	0.17	0.416052881254
0.001703	0.166	0.41766493748
0.001704	0.162	0.414434554544
0.001705	0.166	0.41766493748
0.001706	0.166	0.41766493748
0.001707	0.164	0.411222567474
0.001708	0.158	0.406246230752
0.001709	0.162	0.409580272962
0.00171	0.164	0.411222567474
0.001711	0.164	0.411222567474
0.001712	0.164	0.411222567474
0.001713	0.164	0.411222567474
0.001714	0.164	0.411222567474
0.001715	0.164	0.406329915217
0.001716	0.166	0.40797548946
0.001717	0.168	0.409604687473
0.001718	0.168	0.409604687473
0.001719	0.17	0.411217703899
0.00172	0.166	0.40797548946
0.001721	0.168	0.414458683104
0.001722	0.166	0.412848640545
0.001723	0.17	0.416052881254
0.001724	0.17	0.416052881254
0.001725	0.168	0.414458683104
0.001726	0.168	0.414458683104
0.001727	0.166	0.412848640545
0.001728	0.168	0.414458683104
0.001729	0.17	0.416052881254
0.00173	0.168	0.414458683104
0.001731	0.166	0.412848640545
0.001732	0.164	0.411222567474
0.001733	0.164	0.411222567474
0.001734	0.16	0.407921561087
0.001735	0.164	0.411222567474
0.001736	0.164	0.411222567474
0.001737	0.164	0.411222567474
0.001738	0.16	0.407921561087
0.001739	0.156	0.399579779268
0.00174	0.154	0.397849217669
0.001741	0.152	0.396100997222
0.001742	0.152	0.396100997222
0.001743	0.15	0.389230009121
0.001744	0.15	0.389230009121
0.001745	0.146	0.385595643129
0.001746	0.146	0.385595643129
0.001747	0.15	0.389230009121
0.001748	0.15	0.389230009121
0.001749	0.15	0.389230009121
0.00175	0.15	0.389230009121
0.001751	0.15	0.389230009121
0.001752	0.15	0.389230009121
0.001753	0.15	0.389230009121
0.001754	0.15	0.389230009121
0.001755	0.15	0.389230009121
0.001756	0.152	0.396100997222
0.001757	0.15	0.394334883063
0.001758	0.148	0.392550633677
0.001759	0.148	0.392550633677
0.00176	0.148	0.392550633677
0.001761	0.146	0.390748000635
0.001762	0.144	0.388926728318
0.001763	0.144	0.388926728318
0.001764	0.148	0.392550633677
0.001765	0.146	0.390748000635
0.001766	0.144	0.388926728318
0.001767	0.146	0.390748000635
0.001768	0.142	0.387086553629
0.001769	0.144	0.388926728318
0.00177	0.144	0.394035531393
0.001771	0.14	0.385227205685
0.001772	0.136	0.381449865644
0.001773	0.138	0.383348405501
0.001774	0.134	0.379531289883
0.001775	0.136	0.381449865644
0.001776	0.138	0.383348405501
0.001777	0.138	0.378095226101
0.001778	0.136	0.376170174256
0.001779	0.134	0.374224531532
0.00178	0.134	0.374224531532
0.001781	0.136	0.381449865644
0.001782	0.138	0.383348405501
0.001783	0.136	0.376170174256
0.001784	0.134	0.374224531532
0.001785	0.134	0.374224531532
0.001786	0.134	0.379531289883
0.001787	0.136	0.381449865644
0.001788	0.136	0.381449865644
0.001789	0.134	0.379531289883
0.00179	0.128	0.368260777167
0.001791	0.128	0.368260777167
0.001792	0.128	0.368260777167
0.001793	0.126	0.366229436283
0.001794	0.126	0.366229436283
0.001795	0.126	0.366229436283
0.001796	0.128	0.368260777167
0.001797	0.128	0.368260777167
0.001798	0.128	0.368260777167
0.001799	0.128	0.368260777167
0.0018	0.128	0.368260777167
0.001801	0.134	0.374224531532
0.001802	0.136	0.376170174256
0.001803	0.136	0.376170174256
0.001804	0.138	0.378095226101
0.001805	0.136	0.376170174256
0.001806	0.132	0.366846016743
0.001807	0.132	0.366846016743
0.001808	0.128	0.362789194988
0.001809	0.126	0.360727043622
0.00181	0.126	0.360727043622
0.001811	0.124	0.358641882663
0.001812	0.122	0.356533308402
0.001813	0.122	0.356533308402
0.001814	0.122	0.356533308402
0.001815	0.122	0.356533308402
0.001816	0.118	0.352244233452
0.001817	0.122	0.356533308402
0.001818	0.122	0.356533308402
0.001819	0.124	0.358641882663
0.00182	0.126	0.360727043622
0.001821	0.122	0.356533308402
0.001822	0.122	0.356533308402
0.001823	0.124	0.358641882663
0.001824	0.128	0.368260777167
0.001825	0.128	0.368260777167
0.001826	0.126	0.366229436283
0.001827	0.128	0.362789194988
0.001828	0.128	0.362789194988
0.001829	0.13	0.364828726939
0.00183	0.13	0.364828726939
0.001831	0.126	0.360727043622
0.001832	0.128	0.362789194988
0.001833	0.128	0.362789194988
0.001834	0.126	0.360727043622
0.001835	0.122	0.356533308402
0.001836	0.12	0.354400902933
0.001837	0.122	0.356533308402
0.001838	0.122	0.356533308402
0.001839	0.122	0.356533308402
0.00184	0.12	0.354400902933
0.001841	0.12	0.354400902933
0.001842	0.12	0.354400902933
0.001843	0.118	0.352244233452
0.001844	0.116	0.3500628515
0.001845	0.116	0.3500628515
0.001846	0.112	0.345624073236
0.001847	0.112	0.345624073236
0.001848	0.112	0.345624073236
0.001849	0.108	0.341080635627
0.00185	0.108	0.341080635627
0.001851	0.108	0.341080635627
0.001852	0.106	0.338768357436
0.001853	0.114	0.347856292167
0.001854	0.114	0.347856292167
0.001855	0.106	0.338768357436
0.001856	0.102	0.334059874873
0.001857	0.1	0.331662479036
0.001858	0.102	0.334059874873
0.001859	0.104	0.336428298453
0.00186	0.104	0.336428298453
0.001861	0.104	0.336428298453
0.001862	0.104	0.336428298453
0.001863	0.102	0.334059874873
0.001864	0.1	0.331662479036
0.001865	0.104	0.336428298453
0.001866	0.102	0.334059874873
0.001867	0.104	0.336428298453
0.001868	0.106	0.338768357436
0.001869	0.102	0.328018292173
0.00187	0.102	0.328018292173
0.001871	0.102	0.328018292173
0.001872	0.098	0.323103698524
0.001873	0.098	0.323103698524
0.001874	0.098	0.323103698524
0.001875	0.098	0.323103698524
0.001876	0.096	0.320599438552
0.001877	0.096	0.320599438552
0.001878	0.094	0.318062886864
0.001879	0.094	0.318062886864
0.00188	0.094	0.318062886864
0.001881	0.094	0.318062886864
0.001882	0.092	0.309088983951
0.001883	0.094	0.318062886864
0.001884	0.092	0.315493264587
0.001885	0.092	0.315493264587
0.001886	0.09	0.306431068921
0.001887	0.092	0.309088983951
0.001888	0.094	0.311711404989
0.001889	0.096	0.314299220489
0.00189	0.096	0.314299220489
0.001891	0.092	0.302549169558
0.001892	0.092	0.295864834004
0.001893	0.092	0.295864834004
0.001894	0.092	0.295864834004
0.001895	0.092	0.295864834004
0.001896	0.096	0.301303833364
0.001897	0.098	0.303967103483
0.001898	0.098	0.303967103483
0.001899	0.1	0.306594194335
0.0019	0.1	0.31304951685
0.001901	0.1	0.31304951685
0.001902	0.1	0.31304951685
0.001903	0.1	0.31304951685
0.001904	0.098	0.310477052292
0.001905	0.1	0.31304951685
0.001906	0.1	0.31304951685
0.001907	0.098	0.310477052292
0.001908	0.104	0.32432082881
0.001909	0.104	0.32432082881
0.00191	0.104	0.318094325633
0.001911	0.104	0.318094325633
0.001912	0.1	0.31304951685
0.001913	0.1	0.31304951685
0.001914	0.1	0.31304951685
0.001915	0.1	0.31304951685
0.001916	0.1	0.31304951685
0.001917	0.1	0.31304951685
0.001918	0.096	0.307870102478
0.001919	0.1	0.31304951685
0.00192	0.096	0.307870102478
0.001921	0.098	0.316853278348
0.001922	0.098	0.316853278348
0.001923	0.1	0.319374388453
0.001924	0.102	0.328018292173
0.001925	0.102	0.328018292173
0.001926	0.1	0.325576411922
0.001927	0.1	0.325576411922
0.001928	0.1	0.325576411922
0.001929	0.102	0.328018292173
0.00193	0.1	0.325576411922
0.001931	0.098	0.323103698524
0.001932	0.096	0.320599438552
0.001933	0.096	0.320599438552
0.001934	0.094	0.318062886864
0.001935	0.094	0.318062886864
0.001936	0.094	0.318062886864
0.001937	0.092	0.315493264587
0.001938	0.09	0.312889756943
0.001939	0.09	0.312889756943
0.00194	0.084	0.298234806822
0.001941	0.086	0.301004983347
0.001942	0.086	0.301004983347
0.001943	0.082	0.295425117416
0.001944	0.084	0.298234806822
0.001945	0.082	0.295425117416
0.001946	0.084	0.298234806822
0.001947	0.084	0.298234806822
0.001948	0.082	0.295425117416
0.001949	0.082	0.295425117416
0.00195	0.082	0.295425117416
0.001951	0.082	0.295425117416
0.001952	0.08	0.285657137142
0.001953	0.082	0.295425117416
0.001954	0.084	0.298234806822
0.001955	0.088	0.310251510875
0.001956	0.086	0.301004983347
0.001957	0.086	0.301004983347
0.001958	0.086	0.301004983347
0.001959	0.086	0.301004983347
0.00196	0.082	0.295425117416
0.001961	0.082	0.295425117416
0.001962	0.084	0.298234806822
0.001963	0.084	0.298234806822
0.001964	0.086	0.301004983347
0.001965	0.086	0.294285575589
0.001966	0.086	0.301004983347
0.001967	0.086	0.301004983347
0.001968	0.086	0.301004983347
0.001969	0.086	0.301004983347
0.00197	0.086	0.301004983347
0.001971	0.084	0.298234806822
0.001972	0.082	0.288575813262
0.001973	0.08	0.285657137142
0.001974	0.08	0.285657137142
0.001975	0.08	0.285657137142
0.001976	0.08	0.285657137142
0.001977	0.08	0.285657137142
0.001978	0.08	0.285657137142
0.001979	0.08	0.285657137142
0.00198	0.078	0.282694181051
0.001981	0.076	0.272440819262
0.001982	0.074	0.26930280355
0.001983	0.076	0.272440819262
0.001984	0.078	0.275528582909
0.001985	0.076	0.272440819262
0.001986	0.078	0.275528582909
0.001987	0.076	0.272440819262
0.001988	0.078	0.275528582909
0.001989	0.076	0.272440819262
0.00199	0.072	0.266112758056
0.001991	0.072	0.266112758056
0.001992	0.072	0.266112758056
0.001993	0.072	0.266112758056
0.001994	0.074	0.26930280355
0.001995	0.076	0.272440819262
0.001996	0.076	0.272440819262
0.001997	0.072	0.266112758056
0.001998	0.07	0.262868788562
[truncated: 8,002 more rows]
