# Supplementary material for: The Influence of Synaptic Size on AMPA Receptor Activation: A Monte Carlo Model
Source: PLoS One. 2015 Jun 24;10(6):e0130924. doi: 10.1371/journal.pone.0130924 (PMC4479604; doi:10.1371/journal.pone.0130924)
Supplement: S1 Dataset — This package contains the experimental data used as basis for the analysis presented in the paper. (ZIP) [file pone.0130924.s001.zip › S1 Simulation data/test/820_7061_174_210.csv]

time	AMPA.O.mean	AMPA.O.stdev
0.0	0.0	0.0
1e-06	0.0	0.0
2e-06	0.028	0.164972725018
3e-06	0.126	0.343691722333
4e-06	0.29	0.542125446737
5e-06	0.522	0.722160646948
6e-06	0.778	0.881314926686
7e-06	1.086	1.02888483321
8e-06	1.41	1.17383985279
9e-06	1.82	1.33850663054
1e-05	2.226	1.48287693353
1.1e-05	2.626	1.60066361238
1.2e-05	2.972	1.67905211355
1.3e-05	3.354	1.75290729932
1.4e-05	3.756	1.84077809635
1.5e-05	4.15	1.89406969249
1.6e-05	4.528	1.95581594226
1.7e-05	4.866	2.10239006847
1.8e-05	5.184	2.15177694011
1.9e-05	5.546	2.21266445716
2e-05	5.85	2.2564352417
2.1e-05	6.17	2.33004291806
2.2e-05	6.45	2.40405906749
2.3e-05	6.74	2.41669195389
2.4e-05	7.0	2.50758848299
2.5e-05	7.232	2.54522611962
2.6e-05	7.49	2.61570258248
2.7e-05	7.698	2.62807838544
2.8e-05	7.832	2.62217009364
2.9e-05	8.072	2.63416324475
3e-05	8.272	2.64839876152
3.1e-05	8.45	2.62592840725
3.2e-05	8.614	2.66777135452
3.3e-05	8.73	2.66403828801
3.4e-05	8.86	2.72990842337
3.5e-05	8.948	2.7315372961
3.6e-05	9.062	2.793233968
3.7e-05	9.19	2.86599023027
3.8e-05	9.328	2.90936694145
3.9e-05	9.412	2.92408207819
4e-05	9.56	2.9594594101
4.1e-05	9.664	3.0065102694
4.2e-05	9.726	3.01113334145
4.3e-05	9.784	3.01618036596
4.4e-05	9.874	2.99167578457
4.5e-05	9.952	2.97417148127
4.6e-05	9.976	2.99389779385
4.7e-05	10.024	3.027775421
4.8e-05	10.104	3.02674478607
4.9e-05	10.15	3.02976896809
5e-05	10.2	3.02654919008
5.1e-05	10.24	3.03222690444
5.2e-05	10.28	3.04657184389
5.3e-05	10.262	3.04456170901
5.4e-05	10.28	3.07076537691
5.5e-05	10.304	3.11056007819
5.6e-05	10.284	3.11822770176
5.7e-05	10.328	3.1286444349
5.8e-05	10.336	3.1418313131
5.9e-05	10.312	3.13219667326
6e-05	10.276	3.1253518202
6.1e-05	10.272	3.11480593296
6.2e-05	10.276	3.10995562669
6.3e-05	10.256	3.08973526374
6.4e-05	10.228	3.12154064526
6.5e-05	10.23	3.12491599887
6.6e-05	10.24	3.14171927454
6.7e-05	10.248	3.12065634122
6.8e-05	10.256	3.09813879612
6.9e-05	10.29	3.10062896845
7e-05	10.298	3.08564353093
7.1e-05	10.268	3.07963893988
7.2e-05	10.27	3.07913949018
7.3e-05	10.242	3.06650224197
7.4e-05	10.246	3.05048914111
7.5e-05	10.262	3.08437286981
7.6e-05	10.252	3.07644210087
7.7e-05	10.2	3.09774111249
7.8e-05	10.18	3.10025805378
7.9e-05	10.168	3.10415463532
8e-05	10.112	3.11311034176
8.1e-05	10.108	3.10231139636
8.2e-05	10.092	3.09637465433
8.3e-05	10.068	3.09441044466
8.4e-05	10.048	3.08442798587
8.5e-05	10.034	3.07779856391
8.6e-05	10.014	3.0721009098
8.7e-05	9.996	3.06463439908
8.8e-05	9.96	3.04735951276
8.9e-05	9.946	3.02309179484
9e-05	9.936	3.01793041669
9.1e-05	9.922	3.02190602104
9.2e-05	9.92	3.00759039764
9.3e-05	9.886	3.02076215548
9.4e-05	9.896	3.00153027638
9.5e-05	9.852	2.96615845834
9.6e-05	9.842	2.97069621469
9.7e-05	9.842	2.97943551701
9.8e-05	9.826	2.97787239485
9.9e-05	9.81	2.97084163159
0.0001	9.81	2.99497913181
0.000101	9.77	3.01613991718
0.000102	9.758	3.01917803384
0.000103	9.746	3.00158025047
0.000104	9.692	3.02541501285
0.000105	9.696	2.98120512545
0.000106	9.662	2.94749995759
0.000107	9.622	2.9324249351
0.000108	9.592	2.90955941682
0.000109	9.562	2.90485042644
0.00011	9.544	2.89137752637
0.000111	9.524	2.84419127346
0.000112	9.524	2.85331806849
0.000113	9.51	2.87296014591
0.000114	9.488	2.87782139821
0.000115	9.482	2.87361723269
0.000116	9.478	2.87776232514
0.000117	9.422	2.85305380251
0.000118	9.374	2.86044122471
0.000119	9.358	2.84496678364
0.00012	9.294	2.80705610916
0.000121	9.258	2.81059353162
0.000122	9.244	2.80792877403
0.000123	9.2	2.81496003524
0.000124	9.172	2.83097439056
0.000125	9.17	2.83779844245
0.000126	9.142	2.81386495767
0.000127	9.122	2.83815362516
0.000128	9.096	2.84302374243
0.000129	9.08	2.81666469428
0.00013	9.052	2.81661072923
0.000131	9.064	2.80212490799
0.000132	9.02	2.8297703087
0.000133	9.01	2.82876298053
0.000134	8.99	2.81813768294
0.000135	8.948	2.79451176415
0.000136	8.91	2.76367508944
0.000137	8.868	2.75292135739
0.000138	8.814	2.73192313215
0.000139	8.776	2.71400515843
0.00014	8.744	2.67478298185
0.000141	8.742	2.66522719482
0.000142	8.69	2.66193538614
0.000143	8.668	2.66566614564
0.000144	8.642	2.65439936709
0.000145	8.602	2.67200224551
0.000146	8.588	2.6401242395
0.000147	8.586	2.64926480368
0.000148	8.574	2.64206812933
0.000149	8.552	2.66670133311
0.00015	8.518	2.66339557708
0.000151	8.504	2.66720527894
0.000152	8.488	2.69700871337
0.000153	8.48	2.67088000479
0.000154	8.478	2.67759518972
0.000155	8.464	2.69011226532
0.000156	8.448	2.65768621173
0.000157	8.426	2.69379360754
0.000158	8.382	2.70999557195
0.000159	8.38	2.66525796125
0.00016	8.328	2.64280457091
0.000161	8.312	2.67332302575
0.000162	8.292	2.66134101535
0.000163	8.246	2.64149275979
0.000164	8.228	2.64121487199
0.000165	8.242	2.63428092655
0.000166	8.204	2.61885165674
0.000167	8.178	2.61578210102
0.000168	8.132	2.60587336607
0.000169	8.118	2.64046889775
0.00017	8.088	2.60696298401
0.000171	8.054	2.60213066544
0.000172	8.024	2.61063670395
0.000173	7.972	2.59754037505
0.000174	7.956	2.59731861734
0.000175	7.95	2.63581107062
0.000176	7.928	2.64250184484
0.000177	7.898	2.65096133506
0.000178	7.886	2.67076842875
0.000179	7.862	2.65461032922
0.00018	7.85	2.64187433463
0.000181	7.818	2.6383472099
0.000182	7.786	2.62986767728
0.000183	7.764	2.63140722808
0.000184	7.75	2.62592840725
0.000185	7.732	2.64351584069
0.000186	7.734	2.65164929808
0.000187	7.73	2.65953003367
0.000188	7.696	2.65924500564
0.000189	7.658	2.64140795789
0.00019	7.632	2.60625708632
0.000191	7.604	2.61747664746
0.000192	7.58	2.60376650259
0.000193	7.552	2.60293987637
0.000194	7.548	2.62367985852
0.000195	7.566	2.6156536468
0.000196	7.556	2.59978152928
0.000197	7.558	2.5920331788
0.000198	7.53	2.56536547104
0.000199	7.508	2.56318863918
0.0002	7.526	2.55525419479
0.000201	7.506	2.57875241154
0.000202	7.504	2.57953174045
0.000203	7.476	2.53878396088
0.000204	7.462	2.53230250958
0.000205	7.432	2.54585466985
0.000206	7.41	2.54438597701
0.000207	7.406	2.57937279198
0.000208	7.354	2.59551228084
0.000209	7.358	2.58415092439
0.00021	7.34	2.57612111517
0.000211	7.31	2.55693175505
0.000212	7.252	2.51644511166
0.000213	7.236	2.5290915365
0.000214	7.196	2.5356624381
0.000215	7.18	2.54393396141
0.000216	7.144	2.51778950669
0.000217	7.112	2.51226113292
0.000218	7.096	2.5145146649
0.000219	7.088	2.53855391906
0.00022	7.078	2.51076004429
0.000221	7.062	2.49041281719
0.000222	7.034	2.45943977361
0.000223	7.01	2.46615084697
0.000224	6.998	2.43597947446
0.000225	7.044	2.44091458269
0.000226	7.002	2.4326931578
0.000227	6.968	2.41391300589
0.000228	6.968	2.41059660665
0.000229	6.972	2.41810173483
0.00023	6.952	2.45798616758
0.000231	6.92	2.46446748812
0.000232	6.9	2.4474476501
0.000233	6.88	2.46203168136
0.000234	6.832	2.43141440318
0.000235	6.814	2.423098017
0.000236	6.766	2.42389026154
0.000237	6.752	2.40551366656
0.000238	6.728	2.41950738788
0.000239	6.714	2.43232481384
0.00024	6.708	2.43284524785
0.000241	6.704	2.41668864358
0.000242	6.708	2.3830098615
0.000243	6.71	2.38115518184
0.000244	6.694	2.38419042864
0.000245	6.67	2.3910457963
0.000246	6.66	2.38671322115
0.000247	6.646	2.39263118763
0.000248	6.642	2.4020482926
0.000249	6.61	2.40122885207
0.00025	6.588	2.40463219641
0.000251	6.568	2.39778564513
0.000252	6.55	2.37897036552
0.000253	6.554	2.37467555679
0.000254	6.506	2.36938050975
0.000255	6.5	2.38117617996
0.000256	6.488	2.36766889577
0.000257	6.484	2.37270815736
0.000258	6.448	2.35102020408
0.000259	6.446	2.35437550106
0.00026	6.392	2.34655833083
0.000261	6.364	2.32196123999
0.000262	6.334	2.31828471073
0.000263	6.328	2.32215761739
0.000264	6.292	2.33296720937
0.000265	6.278	2.34791737504
0.000266	6.252	2.31700151057
0.000267	6.242	2.30291901725
0.000268	6.214	2.29612804521
0.000269	6.202	2.31110276708
0.00027	6.158	2.31020258852
0.000271	6.158	2.29892061629
0.000272	6.13	2.27180544942
0.000273	6.126	2.29828718832
0.000274	6.082	2.32363422251
0.000275	6.062	2.31217559887
0.000276	6.044	2.33624998662
0.000277	6.046	2.33663946727
0.000278	6.034	2.30496073719
0.000279	6.028	2.30026433264
0.00028	6.012	2.29256537529
0.000281	6.01	2.28602274704
0.000282	6.006	2.29476883367
0.000283	5.99	2.2956262762
0.000284	5.988	2.30821489468
0.000285	5.994	2.32076797634
0.000286	5.96	2.32
0.000287	5.932	2.29855954893
0.000288	5.908	2.30901190989
0.000289	5.888	2.31159165944
0.00029	5.886	2.33002231749
0.000291	5.85	2.30119534156
0.000292	5.85	2.31851245414
0.000293	5.814	2.3167658492
0.000294	5.77	2.31799482312
0.000295	5.76	2.30443051533
0.000296	5.752	2.31829592589
0.000297	5.716	2.33823523196
0.000298	5.712	2.34969274587
0.000299	5.706	2.33828227552
0.0003	5.662	2.33575598041
0.000301	5.614	2.31452025267
0.000302	5.596	2.30754934942
0.000303	5.574	2.2778331809
0.000304	5.564	2.28076829161
0.000305	5.568	2.28765731699
0.000306	5.558	2.29055364486
0.000307	5.528	2.28237069732
0.000308	5.54	2.25752076402
0.000309	5.56	2.23839228019
0.00031	5.548	2.23689427555
0.000311	5.536	2.25404170325
0.000312	5.536	2.25758809352
0.000313	5.54	2.27429109834
0.000314	5.508	2.2516518381
0.000315	5.512	2.23558851312
0.000316	5.502	2.22395953201
0.000317	5.484	2.2175987013
0.000318	5.458	2.20459429374
0.000319	5.442	2.1694782783
0.00032	5.44	2.14532048888
0.000321	5.414	2.15930637011
0.000322	5.408	2.1627611981
0.000323	5.414	2.18417123871
0.000324	5.384	2.20284906428
0.000325	5.344	2.17937238672
0.000326	5.33	2.2020672106
0.000327	5.308	2.21746161184
0.000328	5.286	2.18728233203
0.000329	5.258	2.23056853739
0.00033	5.242	2.23056853739
0.000331	5.226	2.22146888342
0.000332	5.202	2.22737423887
0.000333	5.192	2.20162122083
0.000334	5.176	2.20477300419
0.000335	5.184	2.20502698396
0.000336	5.18	2.22342078789
0.000337	5.164	2.21835614814
0.000338	5.146	2.20560286543
0.000339	5.12	2.19034243898
0.00034	5.106	2.18512333748
0.000341	5.094	2.16452396614
0.000342	5.076	2.17674619559
0.000343	5.056	2.17091317192
0.000344	5.03	2.16173541397
0.000345	5.022	2.1646052758
0.000346	5.004	2.16702191959
0.000347	4.99	2.13023472885
0.000348	4.98	2.14280190405
0.000349	4.942	2.15653332921
0.00035	4.934	2.15908406506
0.000351	4.95	2.15023254556
0.000352	4.954	2.15960274125
0.000353	4.932	2.1315196457
0.000354	4.932	2.12117326025
0.000355	4.942	2.12570835253
0.000356	4.924	2.15272478501
0.000357	4.906	2.1691389997
0.000358	4.868	2.13508219982
0.000359	4.844	2.13720939545
0.00036	4.81	2.15264953023
0.000361	4.786	2.13358946379
0.000362	4.8	2.15313724597
0.000363	4.774	2.13141361542
0.000364	4.762	2.14973393703
0.000365	4.744	2.13036710452
0.000366	4.708	2.13699227888
0.000367	4.702	2.12631041948
0.000368	4.7	2.11234466885
0.000369	4.724	2.11088228
0.00037	4.71	2.11704983409
0.000371	4.678	2.13033236843
0.000372	4.652	2.13328291607
0.000373	4.64	2.11054495332
0.000374	4.644	2.11406338599
0.000375	4.656	2.10087219983
0.000376	4.634	2.11188162547
0.000377	4.618	2.11283600878
0.000378	4.602	2.10037996563
0.000379	4.6	2.10713075057
0.00038	4.586	2.094422116
0.000381	4.582	2.10505961911
0.000382	4.554	2.10025807938
0.000383	4.552	2.12586358923
0.000384	4.55	2.12025941809
0.000385	4.542	2.12043297465
0.000386	4.536	2.10539877458
0.000387	4.524	2.09318513276
0.000388	4.502	2.07990288235
0.000389	4.5	2.08470621431
0.00039	4.484	2.08272513789
0.000391	4.492	2.08948223252
0.000392	4.466	2.09591125766
0.000393	4.472	2.0902669686
0.000394	4.47	2.08160995386
0.000395	4.464	2.08055377244
0.000396	4.414	2.07716248763
0.000397	4.422	2.07940279888
0.000398	4.38	2.07643925989
0.000399	4.358	2.07505084275
0.0004	4.368	2.06217748994
0.000401	4.344	2.07018453284
0.000402	4.35	2.05511556853
0.000403	4.332	2.07792588896
0.000404	4.328	2.05436510874
0.000405	4.302	2.06368505349
0.000406	4.276	2.08514364014
0.000407	4.274	2.04815136159
0.000408	4.282	2.06166825653
0.000409	4.254	2.08937406895
0.00041	4.232	2.09908932635
0.000411	4.23	2.10549281642
0.000412	4.218	2.12284620263
0.000413	4.192	2.11545172481
0.000414	4.148	2.09620991315
0.000415	4.114	2.09308480478
0.000416	4.082	2.10410931275
0.000417	4.072	2.08394241763
0.000418	4.046	2.08707546581
0.000419	4.026	2.0864620773
0.00042	4.01	2.09043057766
0.000421	3.996	2.08230257167
0.000422	3.984	2.05712031734
0.000423	3.994	2.04889335984
0.000424	3.992	2.05522164255
0.000425	4.01	2.0459472134
0.000426	4.022	2.03408849365
0.000427	4.024	2.01975840139
0.000428	4.002	2.01742310882
0.000429	3.99	2.01044771133
0.00043	3.984	2.00891612568
0.000431	3.964	2.00865726295
0.000432	3.974	1.99432294276
0.000433	3.98	1.98685681417
0.000434	3.956	1.9753642702
0.000435	3.948	1.95685870721
0.000436	3.942	1.96230374815
0.000437	3.95	1.95742177366
0.000438	3.932	1.95124985586
0.000439	3.918	1.9440360079
0.00044	3.898	1.92862541723
0.000441	3.888	1.95127035544
0.000442	3.89	1.96109663199
0.000443	3.876	1.95770886497
0.000444	3.866	1.9462898037
0.000445	3.856	1.94094410017
0.000446	3.848	1.947535879
0.000447	3.836	1.94141803845
0.000448	3.856	1.96042444384
0.000449	3.846	1.94172191624
0.00045	3.842	1.93520954938
0.000451	3.832	1.91618788223
0.000452	3.838	1.92762963248
0.000453	3.838	1.92866689711
0.000454	3.842	1.92068633566
0.000455	3.802	1.92010312223
0.000456	3.784	1.92804149333
0.000457	3.77	1.90816665939
0.000458	3.742	1.89405279757
0.000459	3.746	1.90616998193
0.00046	3.738	1.90193480435
0.000461	3.732	1.87940841756
0.000462	3.704	1.86450636899
0.000463	3.72	1.87232475815
0.000464	3.7	1.87349939952
0.000465	3.682	1.86678225833
0.000466	3.668	1.86595176787
0.000467	3.67	1.85394174666
0.000468	3.634	1.84283585813
0.000469	3.608	1.80397782691
0.00047	3.602	1.80321823416
0.000471	3.604	1.82953108746
0.000472	3.584	1.81740034115
0.000473	3.566	1.81704265222
0.000474	3.55	1.81093898296
0.000475	3.538	1.82881272961
0.000476	3.528	1.83117885527
0.000477	3.512	1.8126930242
0.000478	3.528	1.82461393177
0.000479	3.514	1.8192866734
0.00048	3.494	1.81272281389
0.000481	3.488	1.81930096466
0.000482	3.48	1.82909813843
0.000483	3.454	1.8110450022
0.000484	3.436	1.79273645581
0.000485	3.418	1.7886520064
0.000486	3.416	1.79859500722
0.000487	3.412	1.79394983207
0.000488	3.416	1.78967706584
0.000489	3.434	1.77697608313
0.00049	3.432	1.75652383986
0.000491	3.436	1.76575876042
0.000492	3.43	1.77344297907
0.000493	3.414	1.76935129355
0.000494	3.406	1.77233292584
0.000495	3.41	1.78378810401
0.000496	3.388	1.7780483683
0.000497	3.388	1.79706872434
0.000498	3.378	1.77963928929
0.000499	3.384	1.78788813968
0.0005	3.366	1.80001222218
0.000501	3.354	1.79462642352
0.000502	3.334	1.79845600447
0.000503	3.332	1.81156727725
0.000504	3.306	1.80343117418
0.000505	3.268	1.79448488431
0.000506	3.248	1.80291319813
0.000507	3.25	1.7842365314
0.000508	3.236	1.76870121841
0.000509	3.202	1.75988522353
0.00051	3.206	1.76736074416
0.000511	3.188	1.75973179775
0.000512	3.17	1.74387499552
0.000513	3.156	1.72036740262
0.000514	3.148	1.7280324071
0.000515	3.136	1.69867713236
0.000516	3.1	1.71055546534
0.000517	3.09	1.71052623482
0.000518	3.088	1.71704863065
0.000519	3.108	1.72172471667
0.00052	3.072	1.72708309007
0.000521	3.064	1.7273980433
0.000522	3.09	1.74525069832
0.000523	3.098	1.73792865216
0.000524	3.088	1.74363298891
0.000525	3.086	1.75231389882
0.000526	3.078	1.75040452467
0.000527	3.082	1.75022170024
0.000528	3.082	1.74564486652
0.000529	3.084	1.7598136265
0.00053	3.084	1.74497679068
0.000531	3.062	1.75674585527
0.000532	3.058	1.75118131557
0.000533	3.06	1.72985548529
0.000534	3.046	1.73317165913
0.000535	3.044	1.72918015256
0.000536	3.032	1.73752007183
0.000537	3.038	1.74715654708
0.000538	3.032	1.75811717471
0.000539	3.03	1.75644527384
0.00054	3.008	1.74239375573
0.000541	3.01	1.74066079407
0.000542	2.996	1.7204604035
0.000543	2.982	1.72095206209
0.000544	2.96	1.71417618698
0.000545	2.952	1.71979533666
0.000546	2.948	1.72780091446
0.000547	2.922	1.73318089073
0.000548	2.918	1.73299624927
0.000549	2.904	1.72938833117
0.00055	2.878	1.71205023291
0.000551	2.856	1.71675973858
0.000552	2.836	1.71496472267
0.000553	2.836	1.7219477344
0.000554	2.832	1.72851844075
0.000555	2.82	1.70399530516
0.000556	2.834	1.6930575891
0.000557	2.828	1.6871324785
0.000558	2.812	1.68423751294
0.000559	2.798	1.6700886204
0.00056	2.804	1.66660853232
0.000561	2.798	1.64474800501
0.000562	2.808	1.64655276259
0.000563	2.806	1.65902501488
0.000564	2.812	1.66392788305
0.000565	2.798	1.66529156606
0.000566	2.774	1.66701049787
0.000567	2.75	1.66237781506
0.000568	2.744	1.66447108716
0.000569	2.75	1.68151717208
0.00057	2.742	1.67434643966
0.000571	2.73	1.68080337934
0.000572	2.714	1.66859341962
0.000573	2.694	1.66023010453
0.000574	2.692	1.63985853048
0.000575	2.68	1.63144108076
0.000576	2.668	1.63883373165
0.000577	2.666	1.63047355084
0.000578	2.658	1.60531492238
0.000579	2.644	1.60413964479
0.00058	2.638	1.6207886969
0.000581	2.636	1.62834394401
0.000582	2.63	1.63128783481
0.000583	2.636	1.63202450962
0.000584	2.632	1.62990061047
0.000585	2.628	1.62284195164
0.000586	2.616	1.62743479132
0.000587	2.618	1.63831498803
0.000588	2.606	1.63913513781
0.000589	2.594	1.6177651251
0.00059	2.588	1.60569486516
0.000591	2.582	1.61470616522
0.000592	2.554	1.58716224753
0.000593	2.546	1.58867366064
0.000594	2.538	1.58510441296
0.000595	2.522	1.58414519537
0.000596	2.526	1.56886073314
0.000597	2.51	1.56009615088
0.000598	2.492	1.52641278821
0.000599	2.492	1.53945964546
0.0006	2.466	1.53780492911
0.000601	2.47	1.53267739593
0.000602	2.47	1.53658712737
0.000603	2.48	1.52892118829
0.000604	2.488	1.5276963049
0.000605	2.48	1.53022874107
0.000606	2.452	1.51251314044
0.000607	2.46	1.5074481749
0.000608	2.46	1.50346266997
0.000609	2.46	1.51009933448
0.00061	2.444	1.50028797236
0.000611	2.45	1.49649590711
0.000612	2.448	1.47488847036
0.000613	2.44	1.46095858942
0.000614	2.432	1.46334411537
0.000615	2.428	1.46724776367
0.000616	2.438	1.47450194981
0.000617	2.44	1.48135073497
0.000618	2.43	1.47820837503
0.000619	2.43	1.48226178525
0.00062	2.422	1.50063853076
0.000621	2.408	1.49851126122
0.000622	2.412	1.50540891455
0.000623	2.412	1.49206434178
0.000624	2.4	1.47377067416
0.000625	2.394	1.48012296786
0.000626	2.378	1.47347073266
0.000627	2.354	1.48481783394
0.000628	2.342	1.47547822756
0.000629	2.33	1.48226178525
0.00063	2.322	1.47591192149
0.000631	2.316	1.47110298756
0.000632	2.316	1.47653106977
0.000633	2.298	1.45780519961
0.000634	2.272	1.44707152553
0.000635	2.26	1.44927568116
0.000636	2.238	1.44822512062
0.000637	2.234	1.44887680636
0.000638	2.228	1.43944989493
0.000639	2.238	1.4287603018
0.00064	2.232	1.42904723505
0.000641	2.23	1.43982637842
0.000642	2.234	1.45163494033
0.000643	2.222	1.46038214177
0.000644	2.222	1.4875200839
0.000645	2.186	1.4789874915
0.000646	2.174	1.46687559118
0.000647	2.178	1.46775883578
0.000648	2.186	1.4789874915
0.000649	2.186	1.46812942209
0.00065	2.166	1.47188450634
0.000651	2.144	1.47758722247
0.000652	2.15	1.48576579581
0.000653	2.148	1.48529323704
0.000654	2.166	1.48944419164
0.000655	2.164	1.46734590332
0.000656	2.154	1.47318837899
0.000657	2.15	1.47088408789
0.000658	2.142	1.4743934346
0.000659	2.132	1.46920931116
0.00066	2.118	1.4422468582
0.000661	2.108	1.45063296529
0.000662	2.098	1.445128368
0.000663	2.088	1.44646327295
0.000664	2.092	1.45311252145
0.000665	2.088	1.46159365078
0.000666	2.062	1.45950539567
0.000667	2.074	1.47123213668
0.000668	2.078	1.46421173332
0.000669	2.076	1.43325643205
0.00067	2.066	1.44140348272
0.000671	2.04	1.44166570328
0.000672	2.026	1.44959442604
0.000673	2.0	1.44360659461
0.000674	2.008	1.43524771381
0.000675	2.01	1.45117194019
0.000676	2.01	1.45254948281
0.000677	2.002	1.44152558077
0.000678	2.014	1.43868134067
0.000679	2.018	1.4386368548
0.00068	2.022	1.4468987525
0.000681	2.018	1.44418696851
0.000682	2.004	1.4380486779
0.000683	2.006	1.43456055989
0.000684	1.996	1.41844421815
0.000685	1.998	1.41633188201
0.000686	2.0	1.41844985812
0.000687	2.006	1.41490777085
0.000688	1.992	1.39997714267
0.000689	1.984	1.39704831699
0.00069	1.98	1.40556038647
0.000691	1.944	1.39458380888
0.000692	1.93	1.38892044409
0.000693	1.936	1.38126898177
0.000694	1.926	1.37277966185
0.000695	1.918	1.3664830771
0.000696	1.908	1.36804093506
0.000697	1.906	1.36424484606
0.000698	1.906	1.3744686246
0.000699	1.89	1.36304805491
0.0007	1.892	1.37852674983
0.000701	1.876	1.38152958709
0.000702	1.862	1.363435367
0.000703	1.864	1.36876002279
0.000704	1.848	1.36414661969
0.000705	1.876	1.37572671705
0.000706	1.852	1.37480762291
0.000707	1.84	1.36029408585
0.000708	1.846	1.36465526782
0.000709	1.842	1.37150865838
0.00071	1.856	1.36501428564
0.000711	1.858	1.36155646229
0.000712	1.84	1.36908728721
0.000713	1.84	1.37927517197
0.000714	1.836	1.377353985
0.000715	1.82	1.35188756929
0.000716	1.816	1.35725605543
0.000717	1.81	1.36011028965
0.000718	1.798	1.34506356727
0.000719	1.806	1.33130161872
0.00072	1.798	1.3165090201
0.000721	1.794	1.31436828933
0.000722	1.788	1.33081027949
0.000723	1.79	1.3348782716
0.000724	1.78	1.33701159307
0.000725	1.776	1.32884310586
0.000726	1.778	1.33443471178
0.000727	1.76	1.33805829469
0.000728	1.754	1.34368299833
0.000729	1.752	1.35443567584
0.00073	1.74	1.35513836932
0.000731	1.736	1.35584069861
0.000732	1.72	1.35410487038
0.000733	1.696	1.32347421584
0.000734	1.684	1.32368576331
0.000735	1.674	1.31442915366
0.000736	1.692	1.3042760444
0.000737	1.666	1.29245657567
0.000738	1.66	1.29475866477
0.000739	1.658	1.2950042471
0.00074	1.67	1.29193653095
0.000741	1.664	1.27557986814
0.000742	1.666	1.28313834016
0.000743	1.654	1.29084623407
0.000744	1.642	1.2782159442
0.000745	1.644	1.27642626109
0.000746	1.656	1.2734457193
0.000747	1.65	1.26944869924
0.000748	1.646	1.27776523665
0.000749	1.662	1.29296403662
0.00075	1.658	1.28258956802
0.000751	1.646	1.27306087836
0.000752	1.646	1.27463092697
0.000753	1.634	1.27280949085
0.000754	1.648	1.27596865165
0.000755	1.648	1.27909968337
0.000756	1.63	1.27792801049
0.000757	1.638	1.2770888771
0.000758	1.634	1.27907935641
0.000759	1.622	1.26614217211
0.00076	1.622	1.26772078945
0.000761	1.618	1.27752729912
0.000762	1.596	1.27310015317
0.000763	1.6	1.26649121592
0.000764	1.598	1.26031583343
0.000765	1.598	1.26506758713
0.000766	1.608	1.27527879305
0.000767	1.592	1.26867489926
0.000768	1.578	1.27118684701
0.000769	1.582	1.26304235875
0.00077	1.58	1.25682138747
0.000771	1.572	1.26206814396
0.000772	1.566	1.24484697855
0.000773	1.558	1.24202898517
0.000774	1.548	1.25207667497
0.000775	1.546	1.23607604944
0.000776	1.544	1.24581860638
0.000777	1.526	1.24311061455
0.000778	1.53	1.25900754565
0.000779	1.526	1.25750705763
0.00078	1.522	1.2528032567
0.000781	1.518	1.2576470093
0.000782	1.51	1.24173266044
0.000783	1.514	1.24169400417
0.000784	1.496	1.23368715645
0.000785	1.486	1.24008225534
0.000786	1.476	1.2220572818
0.000787	1.474	1.22691646007
0.000788	1.476	1.24154097798
0.000789	1.47	1.24623432789
0.00079	1.454	1.23930787135
0.000791	1.458	1.23944987797
0.000792	1.454	1.25215174799
0.000793	1.462	1.24922215798
0.000794	1.446	1.24381831471
0.000795	1.444	1.24533690221
0.000796	1.434	1.24805608848
0.000797	1.428	1.24451436312
0.000798	1.412	1.23541733839
0.000799	1.4	1.22474487139
0.0008	1.396	1.22114045056
0.000801	1.396	1.21457152939
0.000802	1.4	1.21490740388
0.000803	1.404	1.22179540022
0.000804	1.414	1.2225399789
0.000805	1.396	1.21457152939
0.000806	1.412	1.2240326793
0.000807	1.406	1.21867304885
0.000808	1.418	1.23421067894
0.000809	1.404	1.23644005111
0.00081	1.396	1.23092810513
0.000811	1.386	1.22352114816
0.000812	1.384	1.21841864726
0.000813	1.382	1.22150562831
0.000814	1.376	1.22091113518
0.000815	1.368	1.21678921757
0.000816	1.354	1.22011638789
0.000817	1.354	1.21518887421
0.000818	1.348	1.21445296327
0.000819	1.362	1.21612334901
0.00082	1.352	1.19502970674
0.000821	1.354	1.19527570041
0.000822	1.352	1.20999834711
0.000823	1.364	1.21799178979
0.000824	1.372	1.21392586265
0.000825	1.358	1.20740879573
0.000826	1.362	1.21612334901
0.000827	1.348	1.20950237701
0.000828	1.334	1.20434380473
0.000829	1.316	1.18496582229
0.00083	1.306	1.17147940656
0.000831	1.306	1.18167846727
0.000832	1.308	1.17180885813
0.000833	1.304	1.17114644686
0.000834	1.306	1.17998474566
0.000835	1.306	1.18167846727
0.000836	1.308	1.18031182321
0.000837	1.308	1.18031182321
0.000838	1.298	1.18033723994
0.000839	1.298	1.18877920574
0.00084	1.294	1.17794906511
0.000841	1.288	1.17518338994
0.000842	1.286	1.17991694623
0.000843	1.286	1.18161076502
0.000844	1.292	1.18774408018
0.000845	1.3	1.19247641486
0.000846	1.282	1.18257177372
0.000847	1.274	1.17086463778
0.000848	1.27	1.17860086543
0.000849	1.28	1.18558002682
0.00085	1.27	1.18198984767
0.000851	1.268	1.18835011676
0.000852	1.264	1.19595317634
0.000853	1.274	1.18613827187
0.000854	1.262	1.17019485557
0.000855	1.252	1.15433790547
0.000856	1.244	1.14737265089
0.000857	1.248	1.14126946862
0.000858	1.244	1.13862373065
0.000859	1.234	1.1310366926
0.00086	1.228	1.14018244154
0.000861	1.214	1.13675151198
0.000862	1.212	1.14326549847
0.000863	1.22	1.15047816146
0.000864	1.218	1.15692523527
0.000865	1.216	1.15470515717
0.000866	1.226	1.16744336051
0.000867	1.23	1.17690271476
0.000868	1.232	1.16883531774
0.000869	1.224	1.16009654771
0.00087	1.234	1.16070840438
0.000871	1.228	1.14891949239
0.000872	1.226	1.14670135606
0.000873	1.222	1.14573818999
0.000874	1.214	1.13675151198
0.000875	1.208	1.13346195349
0.000876	1.21	1.13221022783
0.000877	1.206	1.12586144796
0.000878	1.204	1.13770998062
0.000879	1.21	1.14625477098
0.00088	1.204	1.12888617672
0.000881	1.2	1.12071405809
0.000882	1.194	1.11909070231
0.000883	1.182	1.10854679649
0.000884	1.174	1.11342893801
0.000885	1.16	1.10742945599
0.000886	1.164	1.1283191038
0.000887	1.166	1.13068297944
0.000888	1.166	1.13773634907
0.000889	1.168	1.13832157144
0.00089	1.168	1.14183010996
0.000891	1.166	1.14299781277
0.000892	1.17	1.12831733125
0.000893	1.162	1.12416902644
0.000894	1.16	1.12534439173
0.000895	1.16	1.12534439173
0.000896	1.15	1.12227447623
0.000897	1.158	1.11222120102
0.000898	1.156	1.11519684361
0.000899	1.154	1.11637090611
0.0009	1.144	1.11142431141
0.000901	1.14	1.12445542375
0.000902	1.136	1.12672268105
0.000903	1.132	1.11291329402
0.000904	1.126	1.11450616867
0.000905	1.122	1.10955666822
0.000906	1.11	1.10177130113
0.000907	1.106	1.0912213341
0.000908	1.112	1.09702142185
0.000909	1.108	1.09377145693
0.00091	1.098	1.08829959111
0.000911	1.098	1.09379888462
0.000912	1.098	1.09562584855
0.000913	1.098	1.1010885523
0.000914	1.094	1.08865237794
0.000915	1.096	1.09123049811
0.000916	1.084	1.08487049918
0.000917	1.088	1.08085891771
0.000918	1.096	1.07832462645
0.000919	1.094	1.0831269547
0.00092	1.096	1.09488994881
0.000921	1.088	1.08455336429
0.000922	1.078	1.08255069165
0.000923	1.082	1.08225505312
0.000924	1.08	1.08885260711
0.000925	1.078	1.09357944384
0.000926	1.07	1.09045861911
0.000927	1.056	1.08114013893
0.000928	1.06	1.08461974904
0.000929	1.054	1.08401291505
0.00093	1.05	1.07865657185
0.000931	1.044	1.07427370814
0.000932	1.036	1.06522485889
0.000933	1.04	1.06695829347
0.000934	1.034	1.05301661905
0.000935	1.038	1.04907387728
0.000936	1.04	1.05375518979
0.000937	1.032	1.05402846261
0.000938	1.038	1.05667213458
0.000939	1.04	1.05943381105
0.00094	1.036	1.06522485889
0.000941	1.034	1.06247070548
0.000942	1.028	1.06546515663
0.000943	1.01	1.05541461047
0.000944	1.016	1.05817956888
0.000945	1.014	1.06480232907
0.000946	1.014	1.05915249138
0.000947	1.014	1.05915249138
0.000948	1.016	1.05817956888
0.000949	1.008	1.04877833692
0.00095	1.01	1.04206525707
0.000951	1.006	1.04209596487
0.000952	0.998	1.0344061098
0.000953	0.994	1.04209596487
0.000954	0.99	1.03242433137
0.000955	0.966	1.02413085101
0.000956	0.964	1.02698782855
0.000957	0.96	1.01508620324
0.000958	0.956	1.01688937451
0.000959	0.962	1.0259415188
0.00096	0.95	1.01955872808
0.000961	0.954	1.01778386704
0.000962	0.95	1.02151847756
0.000963	0.948	1.01847729479
0.000964	0.942	1.01125466624
0.000965	0.938	1.01496600928
0.000966	0.936	1.01188141598
0.000967	0.93	1.00652868812
0.000968	0.93	1.00652868812
0.000969	0.922	1.00195608686
0.00097	0.916	1.00843641346
0.000971	0.916	1.00843641346
0.000972	0.908	1.00376092771
0.000973	0.912	1.00610933799
0.000974	0.912	1.01007722477
0.000975	0.916	1.00843641346
0.000976	0.908	0.999767973082
0.000977	0.898	1.00776783041
0.000978	0.898	1.01370409884
0.000979	0.9	1.01291658097
0.00098	0.892	1.00614909432
0.000981	0.888	0.991693501037
0.000982	0.88	0.992773891679
0.000983	0.88	0.99075728612
0.000984	0.88	0.986711710684
0.000985	0.87	0.988483687271
0.000986	0.876	0.990264611101
0.000987	0.872	0.987732757379
0.000988	0.862	0.968997420017
0.000989	0.86	0.961457227338
0.00099	0.856	0.960866275816
0.000991	0.852	0.960258298584
0.000992	0.852	0.962338817673
0.000993	0.872	0.987732757379
0.000994	0.872	0.985705838473
0.000995	0.878	0.985452180474
0.000996	0.882	0.992006048369
0.000997	0.88	0.982649479723
0.000998	0.88	0.984682690007
0.000999	0.874	0.978838086713
0.001	0.882	0.977791388794
0.001001	0.882	0.97369194307
0.001002	0.878	0.967013960602
0.001003	0.87	0.961821189203
0.001004	0.866	0.97367551063
0.001005	0.858	0.966351902777
0.001006	0.848	0.955455912117
0.001007	0.84	0.952050418833
0.001008	0.83	0.947153630622
0.001009	0.84	0.95414883535
0.00101	0.846	0.964512312
0.001011	0.84	0.960416576283
0.001012	0.826	0.956934689516
0.001013	0.818	0.949144878298
0.001014	0.812	0.938432736002
0.001015	0.812	0.944804741732
0.001016	0.808	0.954534441495
0.001017	0.81	0.964313227121
0.001018	0.802	0.958538470798
0.001019	0.812	0.96366799262
0.00102	0.812	0.967809898689
0.001021	0.806	0.959356034014
0.001022	0.798	0.961871093234
0.001023	0.798	0.940848553169
0.001024	0.794	0.946342432738
0.001025	0.806	0.942530636107
0.001026	0.794	0.946342432738
0.001027	0.79	0.936963179639
0.001028	0.798	0.947204307423
0.001029	0.786	0.940321221711
0.00103	0.77	0.917115041857
0.001031	0.768	0.906739212784
0.001032	0.766	0.909529548723
0.001033	0.762	0.910689848412
0.001034	0.758	0.900797424508
0.001035	0.762	0.901862517239
0.001036	0.756	0.910199978027
0.001037	0.762	0.910689848412
0.001038	0.756	0.912394651453
0.001039	0.754	0.906357545343
0.00104	0.754	0.910760122096
0.001041	0.75	0.911866218258
0.001042	0.756	0.914584058466
0.001043	0.762	0.917254599334
0.001044	0.768	0.917701476516
0.001045	0.764	0.927525740883
0.001046	0.772	0.931673762644
0.001047	0.764	0.927525740883
0.001048	0.754	0.928161623857
0.001049	0.75	0.93139680051
0.00105	0.748	0.923307099507
0.001051	0.744	0.920034781951
0.001052	0.736	0.913402430476
0.001053	0.742	0.916207400101
0.001054	0.746	0.919502039149
0.001055	0.752	0.917875808593
0.001056	0.758	0.924897832196
0.001057	0.754	0.926004319644
0.001058	0.75	0.927092228422
0.001059	0.758	0.931362442876
0.00106	0.762	0.940933578952
0.001061	0.758	0.933507364727
0.001062	0.76	0.935093578205
0.001063	0.76	0.932952303175
0.001064	0.752	0.920052172434
0.001065	0.748	0.912412187556
0.001066	0.738	0.906286930282
0.001067	0.736	0.895714240146
0.001068	0.728	0.886575433903
0.001069	0.726	0.884829927161
0.00107	0.726	0.887087368865
0.001071	0.726	0.889339080441
0.001072	0.728	0.891075754355
0.001073	0.72	0.874985714169
0.001074	0.71	0.8590110593
0.001075	0.716	0.864490601453
0.001076	0.714	0.874187622882
0.001077	0.714	0.876472475324
0.001078	0.712	0.87467479671
0.001079	0.714	0.871896782882
0.00108	0.716	0.871403465681
0.001081	0.716	0.873695599165
0.001082	0.716	0.873695599165
0.001083	0.708	0.87105453331
0.001084	0.71	0.870574522944
0.001085	0.71	0.872868833216
0.001086	0.71	0.875157128749
0.001087	0.702	0.865561089698
0.001088	0.708	0.882460197403
0.001089	0.704	0.883393457073
0.00109	0.7	0.884307638777
0.001091	0.714	0.894541223198
0.001092	0.712	0.888288241507
0.001093	0.706	0.882929215736
0.001094	0.704	0.885654560198
0.001095	0.704	0.883393457073
0.001096	0.702	0.883852928942
0.001097	0.698	0.887015219712
0.001098	0.702	0.890615517493
0.001099	0.698	0.884757593921
0.0011	0.7	0.884307638777
0.001101	0.698	0.887015219712
0.001102	0.692	0.879281524883
0.001103	0.692	0.879281524883
0.001104	0.694	0.885643269042
0.001105	0.69	0.877439456601
0.001106	0.686	0.876015981589
0.001107	0.688	0.882414868415
0.001108	0.684	0.874153304633
0.001109	0.686	0.873729935392
0.00111	0.676	0.871219834485
0.001111	0.674	0.869323875204
0.001112	0.67	0.860871651293
0.001113	0.666	0.868587358876
0.001114	0.67	0.865505632564
0.001115	0.668	0.861264187111
0.001116	0.656	0.849508092957
0.001117	0.652	0.845515227539
0.001118	0.648	0.843857807927
0.001119	0.65	0.845872330792
0.00112	0.648	0.843857807927
0.001121	0.64	0.83809307359
0.001122	0.636	0.833968824357
0.001123	0.626	0.828326022771
0.001124	0.624	0.831037905273
0.001125	0.634	0.84145350436
0.001126	0.63	0.846817571854
0.001127	0.632	0.85122030051
0.001128	0.632	0.855906536954
0.001129	0.628	0.854175625969
0.00113	0.628	0.856513864453
0.001131	0.63	0.856212590424
0.001132	0.638	0.868882040325
0.001133	0.628	0.849479840844
0.001134	0.622	0.852710970963
0.001135	0.626	0.854472936962
0.001136	0.608	0.838054890804
0.001137	0.602	0.836418555509
0.001138	0.61	0.842555636145
0.001139	0.608	0.849903523937
0.00114	0.61	0.844926032266
0.001141	0.608	0.845184003635
0.001142	0.616	0.844123213755
0.001143	0.62	0.845931439302
0.001144	0.616	0.84648922025
0.001145	0.622	0.850362275739
0.001146	0.622	0.848007075442
0.001147	0.628	0.849479840844
0.001148	0.62	0.841189633793
0.001149	0.618	0.836705443989
0.00115	0.61	0.837794724261
0.001151	0.602	0.831622510518
0.001152	0.59	0.828190799273
0.001153	0.588	0.813791127993
0.001154	0.59	0.816026960339
0.001155	0.586	0.81400491399
0.001156	0.584	0.811753657214
0.001157	0.572	0.803004358643
0.001158	0.578	0.814810407395
0.001159	0.57	0.805667425182
0.00116	0.558	0.791603436071
0.001161	0.554	0.781718619453
0.001162	0.554	0.781718619453
0.001163	0.55	0.78962016185
0.001164	0.558	0.794125934597
0.001165	0.564	0.7936649167
0.001166	0.562	0.796339123741
0.001167	0.566	0.78335432596
0.001168	0.568	0.783183248033
0.001169	0.564	0.791140948251
0.00117	0.558	0.791603436071
0.001171	0.554	0.784272911683
0.001172	0.554	0.779155953581
0.001173	0.55	0.779422863406
0.001174	0.55	0.774273853362
0.001175	0.56	0.781280999385
0.001176	0.564	0.783520261384
0.001177	0.56	0.778716893357
0.001178	0.554	0.784272911683
0.001179	0.55	0.779422863406
0.00118	0.544	0.777215542819
0.001181	0.54	0.774854825112
0.001182	0.538	0.774955482592
0.001183	0.542	0.77474899161
0.001184	0.536	0.769872716753
0.001185	0.53	0.772722459878
0.001186	0.532	0.767447718089
0.001187	0.544	0.774637979962
0.001188	0.54	0.759210115844
0.001189	0.538	0.767174035014
0.00119	0.526	0.7492155898
0.001191	0.528	0.751808486252
0.001192	0.524	0.743924727375
0.001193	0.518	0.73326393611
0.001194	0.514	0.736073365909
0.001195	0.506	0.727986263607
0.001196	0.518	0.744094080073
0.001197	0.508	0.733441204187
0.001198	0.496	0.733473925917
0.001199	0.506	0.736182042704
0.0012	0.498	0.728008241712
0.001201	0.498	0.728008241712
0.001202	0.502	0.728008241712
0.001203	0.5	0.728010988928
0.001204	0.498	0.728008241712
0.001205	0.5	0.730753036258
0.001206	0.5	0.725258574579
0.001207	0.5	0.714142842854
0.001208	0.504	0.722484601912
0.001209	0.506	0.730728403718
0.00121	0.5	0.716937933157
0.001211	0.502	0.72249290654
0.001212	0.504	0.722484601912
0.001213	0.502	0.725255816936
0.001214	0.508	0.730709244502
0.001215	0.512	0.736108687627
0.001216	0.502	0.728008241712
0.001217	0.508	0.730709244502
0.001218	0.506	0.727986263607
0.001219	0.498	0.71693514351
0.00122	0.494	0.722470760654
0.001221	0.49	0.714072825418
0.001222	0.492	0.714098032486
0.001223	0.488	0.714042015571
0.001224	0.486	0.708381253281
0.001225	0.488	0.711235544669
0.001226	0.488	0.716837499019
0.001227	0.482	0.705461551043
0.001228	0.476	0.699588450448
0.001229	0.484	0.699817118968
0.00123	0.482	0.702620808118
0.001231	0.478	0.702506939468
0.001232	0.472	0.705135447981
0.001233	0.47	0.702210794562
0.001234	0.472	0.705135447981
0.001235	0.464	0.704772303656
0.001236	0.464	0.696206865809
0.001237	0.458	0.698738863954
0.001238	0.46	0.704556598152
0.001239	0.462	0.710321054172
0.00124	0.458	0.7072736387
0.001241	0.464	0.713234884172
0.001242	0.464	0.713234884172
0.001243	0.458	0.704440203282
0.001244	0.458	0.7072736387
0.001245	0.452	0.704056815889
0.001246	0.448	0.700925102989
0.001247	0.448	0.700925102989
0.001248	0.446	0.70077385796
0.001249	0.448	0.700925102989
0.00125	0.446	0.70077385796
0.001251	0.442	0.694720087517
0.001252	0.44	0.691664658632
0.001253	0.44	0.691664658632
0.001254	0.44	0.691664658632
0.001255	0.444	0.697756404485
0.001256	0.442	0.703303632864
0.001257	0.446	0.706458774452
0.001258	0.446	0.706458774452
0.001259	0.448	0.712247148116
0.00126	0.452	0.71811976717
0.001261	0.45	0.723532998556
0.001262	0.446	0.717693527907
0.001263	0.44	0.711617874986
0.001264	0.442	0.706141628854
0.001265	0.44	0.705974503789
0.001266	0.442	0.708968264452
0.001267	0.444	0.709129043264
0.001268	0.444	0.697756404485
0.001269	0.442	0.697593004552
0.00127	0.434	0.694005763665
0.001271	0.434	0.696881625529
0.001272	0.434	0.699745668082
0.001273	0.43	0.699356847396
0.001274	0.424	0.687185564458
0.001275	0.422	0.678171069864
0.001276	0.42	0.674981481227
0.001277	0.416	0.671523640686
0.001278	0.418	0.680643812871
0.001279	0.418	0.689402639972
0.00128	0.414	0.68014998346
0.001281	0.42	0.683812839891
0.001282	0.42	0.680881781222
0.001283	0.414	0.674243279536
0.001284	0.41	0.670745853509
0.001285	0.412	0.671011177254
0.001286	0.416	0.671523640686
0.001287	0.416	0.665540381945
0.001288	0.418	0.665789756605
0.001289	0.414	0.650079995078
0.00129	0.41	0.646451854356
0.001291	0.406	0.639659284307
0.001292	0.406	0.642778344377
0.001293	0.41	0.646451854356
0.001294	0.414	0.659245022734
0.001295	0.412	0.655939021556
0.001296	0.406	0.648971493981
0.001297	0.408	0.649258038071
0.001298	0.398	0.647762302083
0.001299	0.4	0.648074069841
0.0013	0.388	0.63044111541
0.001301	0.386	0.639534205496
0.001302	0.386	0.633248766284
0.001303	0.388	0.646108350047
0.001304	0.388	0.646108350047
0.001305	0.388	0.643005443212
0.001306	0.382	0.638808265444
0.001307	0.378	0.64118328113
0.001308	0.374	0.640409244156
0.001309	0.376	0.637670761444
0.00131	0.378	0.638056423837
0.001311	0.378	0.638056423837
0.001312	0.372	0.624192278068
0.001313	0.376	0.624999199999
0.001314	0.376	0.631366771378
0.001315	0.378	0.631756282122
0.001316	0.38	0.641560597294
0.001317	0.378	0.644294963507
0.001318	0.376	0.640799500624
0.001319	0.372	0.630567997919
0.00132	0.368	0.629742804643
0.001321	0.36	0.628012738724
0.001322	0.36	0.628012738724
0.001323	0.366	0.635644554763
0.001324	0.366	0.638783218314
0.001325	0.366	0.638783218314
0.001326	0.368	0.639199499374
0.001327	0.368	0.639199499374
0.001328	0.364	0.638360399774
0.001329	0.368	0.642320792128
0.00133	0.372	0.646232156427
0.001331	0.374	0.646625084574
0.001332	0.376	0.647011591859
0.001333	0.38	0.650845603811
0.001334	0.376	0.643913037607
0.001335	0.372	0.643129846921
0.001336	0.374	0.643524669302
0.001337	0.378	0.647391689783
0.001338	0.372	0.643129846921
0.001339	0.368	0.636062889972
0.00134	0.368	0.636062889972
0.001341	0.37	0.633324561343
0.001342	0.368	0.632910736202
0.001343	0.37	0.630158710168
0.001344	0.364	0.622498192768
0.001345	0.362	0.622057875121
0.001346	0.362	0.612336508792
0.001347	0.364	0.609511279633
0.001348	0.364	0.612783811797
0.001349	0.366	0.613224265665
0.00135	0.356	0.60105241036
0.001351	0.356	0.60105241036
0.001352	0.354	0.593872040089
0.001353	0.358	0.598193948482
0.001354	0.358	0.598193948482
0.001355	0.342	0.587397650659
0.001356	0.342	0.587397650659
0.001357	0.334	0.58175940044
0.001358	0.336	0.582326368972
0.001359	0.338	0.582885923659
0.00136	0.336	0.582326368972
0.001361	0.332	0.581184996365
0.001362	0.332	0.577733502577
0.001363	0.33	0.57714816122
0.001364	0.334	0.578311334836
0.001365	0.33	0.570175411606
0.001366	0.338	0.575982638627
0.001367	0.336	0.575416370987
0.001368	0.33	0.58060313468
0.001369	0.326	0.572471833368
0.00137	0.32	0.56709787515
0.001371	0.32	0.563560112144
0.001372	0.314	0.561608404496
0.001373	0.316	0.558698487558
0.001374	0.316	0.558698487558
0.001375	0.308	0.552391165751
0.001376	0.306	0.548054741791
0.001377	0.31	0.556686626389
0.001378	0.306	0.551691943026
0.001379	0.308	0.552391165751
0.00138	0.308	0.559585560929
0.001381	0.304	0.558197097807
0.001382	0.314	0.568686205213
0.001383	0.314	0.568686205213
0.001384	0.316	0.569336455885
0.001385	0.312	0.568028168316
0.001386	0.31	0.574369219231
0.001387	0.304	0.558197097807
0.001388	0.308	0.552391165751
0.001389	0.308	0.556
0.00139	0.308	0.559585560929
0.001391	0.304	0.554602560398
0.001392	0.314	0.568686205213
0.001393	0.318	0.580410199773
0.001394	0.32	0.587877538268
0.001395	0.318	0.587261440927
0.001396	0.316	0.586637878082
0.001397	0.32	0.584465567848
0.001398	0.32	0.584465567848
0.001399	0.324	0.592472784185
0.0014	0.32	0.584465567848
0.001401	0.324	0.585682507849
0.001402	0.326	0.58968126984
0.001403	0.324	0.589087429844
0.001404	0.32	0.584465567848
0.001405	0.318	0.583845870072
0.001406	0.316	0.583218655394
0.001407	0.318	0.583845870072
0.001408	0.314	0.572192275376
0.001409	0.312	0.57502695589
0.00141	0.314	0.575676992766
0.001411	0.31	0.574369219231
0.001412	0.308	0.573703756306
0.001413	0.302	0.564620226347
0.001414	0.302	0.564620226347
0.001415	0.302	0.564620226347
0.001416	0.296	0.562480221875
0.001417	0.296	0.555323329242
0.001418	0.298	0.559639169465
0.001419	0.298	0.566741563678
0.00142	0.3	0.574456264654
0.001421	0.296	0.569547188563
0.001422	0.294	0.568826862938
0.001423	0.294	0.572332071441
0.001424	0.296	0.573047991009
0.001425	0.296	0.573047991009
0.001426	0.29	0.570876519048
0.001427	0.298	0.57375604572
0.001428	0.294	0.568826862938
0.001429	0.294	0.568826862938
0.00143	0.298	0.570259590011
0.001431	0.296	0.566024734442
0.001432	0.292	0.561013368825
0.001433	0.29	0.560267793113
0.001434	0.284	0.550766738284
0.001435	0.286	0.55516123784
0.001436	0.284	0.554386147013
0.001437	0.292	0.561013368825
0.001438	0.29	0.556686626389
0.001439	0.288	0.548685702383
0.00144	0.284	0.543455609963
0.001441	0.286	0.547908751527
0.001442	0.29	0.549454274713
0.001443	0.292	0.546567470675
0.001444	0.29	0.54580216196
0.001445	0.288	0.545028439625
0.001446	0.286	0.544246267787
0.001447	0.288	0.545028439625
0.001448	0.286	0.544246267787
0.001449	0.282	0.538958254413
0.00145	0.284	0.539762910916
0.001451	0.286	0.540558969956
0.001452	0.282	0.538958254413
0.001453	0.288	0.545028439625
0.001454	0.284	0.539762910916
0.001455	0.282	0.531484712856
0.001456	0.278	0.533587855934
0.001457	0.28	0.530659966457
0.001458	0.276	0.528983931703
0.001459	0.274	0.528132559118
0.00146	0.274	0.528132559118
0.001461	0.274	0.528132559118
0.001462	0.282	0.531484712856
0.001463	0.282	0.531484712856
0.001464	0.28	0.526877594893
0.001465	0.28	0.526877594893
0.001466	0.282	0.535234528034
0.001467	0.284	0.539762910916
0.001468	0.282	0.538958254413
0.001469	0.276	0.536492311222
0.00147	0.276	0.536492311222
0.001471	0.274	0.531906006734
0.001472	0.268	0.533081607261
0.001473	0.27	0.533947562968
0.001474	0.272	0.534804637227
0.001475	0.268	0.533081607261
0.001476	0.266	0.528435426519
0.001477	0.268	0.529316540456
0.001478	0.266	0.528435426519
0.001479	0.264	0.523740393707
0.00148	0.266	0.524637017375
0.001481	0.264	0.519907684113
0.001482	0.264	0.519907684113
0.001483	0.26	0.51807335388
0.001484	0.258	0.517142146803
0.001485	0.26	0.514198405287
0.001486	0.26	0.514198405287
0.001487	0.26	0.514198405287
0.001488	0.256	0.504444248654
0.001489	0.256	0.504444248654
0.00149	0.256	0.496451407491
0.001491	0.256	0.496451407491
0.001492	0.254	0.503471945594
0.001493	0.256	0.504444248654
0.001494	0.256	0.504444248654
0.001495	0.25	0.501497756725
0.001496	0.25	0.497493718553
0.001497	0.25	0.501497756725
0.001498	0.252	0.502489800892
0.001499	0.254	0.503471945594
0.0015	0.254	0.503471945594
0.001501	0.26	0.506359556047
0.001502	0.254	0.503471945594
0.001503	0.248	0.500495754228
0.001504	0.246	0.495463419437
0.001505	0.244	0.494433008607
0.001506	0.24	0.492341345004
0.001507	0.234	0.485019587233
0.001508	0.232	0.483917348315
0.001509	0.23	0.482804308183
0.00151	0.234	0.485019587233
0.001511	0.236	0.486111098413
0.001512	0.238	0.483069353199
0.001513	0.238	0.483069353199
0.001514	0.236	0.481979252666
0.001515	0.23	0.478643917751
0.001516	0.226	0.476365405965
0.001517	0.23	0.486929152958
0.001518	0.234	0.489125750702
0.001519	0.236	0.490208119068
0.00152	0.234	0.489125750702
0.001521	0.236	0.490208119068
0.001522	0.236	0.486111098413
0.001523	0.232	0.483917348315
0.001524	0.232	0.483917348315
0.001525	0.232	0.488032785784
0.001526	0.234	0.489125750702
0.001527	0.23	0.486929152958
0.001528	0.226	0.472148281793
0.001529	0.226	0.472148281793
0.00153	0.23	0.482804308183
0.001531	0.228	0.48581477952
0.001532	0.22	0.481248376621
0.001533	0.22	0.477074417675
0.001534	0.22	0.477074417675
0.001535	0.226	0.480545523338
0.001536	0.222	0.478242616252
0.001537	0.224	0.479399624531
0.001538	0.224	0.479399624531
0.001539	0.226	0.484689591388
0.00154	0.222	0.474042192215
0.001541	0.22	0.472863616701
0.001542	0.216	0.466201673099
0.001543	0.216	0.466201673099
0.001544	0.218	0.471673615968
0.001545	0.214	0.464977418807
0.001546	0.216	0.470472103318
0.001547	0.216	0.470472103318
0.001548	0.214	0.464977418807
0.001549	0.21	0.462493243194
0.00155	0.208	0.461233129773
0.001551	0.202	0.457379492326
0.001552	0.204	0.458676356487
0.001553	0.202	0.457379492326
0.001554	0.206	0.459960867901
0.001555	0.206	0.459960867901
0.001556	0.202	0.457379492326
0.001557	0.196	0.453413718363
0.001558	0.198	0.45474828202
0.001559	0.198	0.45474828202
0.00156	0.196	0.453413718363
0.001561	0.194	0.452066366809
0.001562	0.196	0.448981068643
0.001563	0.194	0.44312977783
0.001564	0.192	0.441742006153
0.001565	0.19	0.440340777126
0.001566	0.198	0.45032876879
0.001567	0.196	0.448981068643
0.001568	0.202	0.457379492326
0.001569	0.198	0.45032876879
0.00157	0.198	0.45474828202
0.001571	0.19	0.449332838773
0.001572	0.19	0.449332838773
0.001573	0.188	0.443459130022
0.001574	0.188	0.443459130022
0.001575	0.192	0.446246568614
0.001576	0.192	0.441742006153
0.001577	0.192	0.43719103376
0.001578	0.192	0.43719103376
0.001579	0.19	0.43577517139
0.00158	0.19	0.43577517139
0.001581	0.186	0.423561093586
0.001582	0.186	0.423561093586
0.001583	0.184	0.417305643384
0.001584	0.182	0.41578359756
0.001585	0.184	0.417305643384
0.001586	0.186	0.41881260726
0.001587	0.182	0.41578359756
0.001588	0.186	0.423561093586
0.001589	0.188	0.429716185406
0.00159	0.184	0.426783317387
0.001591	0.184	0.426783317387
0.001592	0.184	0.43144408676
0.001593	0.188	0.434345484609
0.001594	0.186	0.432901836448
0.001595	0.188	0.434345484609
0.001596	0.184	0.42207108406
0.001597	0.186	0.428256932226
0.001598	0.182	0.420566284906
0.001599	0.184	0.42207108406
0.0016	0.176	0.411125285041
0.001601	0.174	0.404628224423
0.001602	0.172	0.40300868477
0.001603	0.176	0.415961536683
0.001604	0.178	0.422274792049
0.001605	0.178	0.422274792049
0.001606	0.178	0.422274792049
0.001607	0.184	0.426783317387
0.001608	0.188	0.429716185406
0.001609	0.182	0.420566284906
0.00161	0.182	0.420566284906
0.001611	0.174	0.414395945926
0.001612	0.172	0.412814728419
0.001613	0.176	0.415961536683
0.001614	0.182	0.420566284906
0.001615	0.182	0.420566284906
0.001616	0.186	0.423561093586
0.001617	0.182	0.420566284906
0.001618	0.182	0.420566284906
0.001619	0.18	0.419046536795
0.00162	0.18	0.423792402008
0.001621	0.18	0.419046536795
0.001622	0.182	0.420566284906
0.001623	0.176	0.415961536683
0.001624	0.178	0.417511676483
0.001625	0.176	0.415961536683
0.001626	0.174	0.414395945926
0.001627	0.174	0.419194465612
0.001628	0.176	0.420742201354
0.001629	0.176	0.420742201354
0.00163	0.176	0.420742201354
0.001631	0.172	0.412814728419
0.001632	0.168	0.404692475838
0.001633	0.172	0.417631416443
0.001634	0.172	0.412814728419
0.001635	0.172	0.412814728419
0.001636	0.166	0.40797548946
0.001637	0.17	0.411217703899
0.001638	0.172	0.412814728419
0.001639	0.17	0.411217703899
0.00164	0.172	0.417631416443
0.001641	0.17	0.411217703899
0.001642	0.17	0.411217703899
0.001643	0.166	0.40797548946
0.001644	0.164	0.406329915217
0.001645	0.162	0.404667764963
0.001646	0.16	0.397994974843
0.001647	0.16	0.397994974843
0.001648	0.158	0.396277680421
0.001649	0.158	0.396277680421
0.00165	0.158	0.401292910478
0.001651	0.156	0.399579779268
0.001652	0.156	0.399579779268
0.001653	0.154	0.397849217669
0.001654	0.152	0.396100997222
0.001655	0.148	0.392550633677
0.001656	0.148	0.392550633677
0.001657	0.15	0.394334883063
0.001658	0.15	0.389230009121
0.001659	0.148	0.387422250264
0.00166	0.148	0.387422250264
0.001661	0.148	0.387422250264
0.001662	0.154	0.39279002024
0.001663	0.15	0.389230009121
0.001664	0.152	0.391019181115
0.001665	0.148	0.387422250264
0.001666	0.15	0.394334883063
0.001667	0.152	0.396100997222
0.001668	0.152	0.391019181115
0.001669	0.146	0.380373500654
0.00167	0.144	0.383749918567
0.001671	0.142	0.381884799383
0.001672	0.142	0.381884799383
0.001673	0.136	0.370815317914
0.001674	0.138	0.37276802438
0.001675	0.134	0.368841429343
0.001676	0.136	0.376170174256
0.001677	0.138	0.378095226101
0.001678	0.138	0.37276802438
0.001679	0.136	0.370815317914
0.00168	0.138	0.37276802438
0.001681	0.138	0.37276802438
0.001682	0.136	0.370815317914
0.001683	0.136	0.370815317914
0.001684	0.138	0.37276802438
0.001685	0.138	0.37276802438
0.001686	0.14	0.374699879904
0.001687	0.138	0.37276802438
0.001688	0.136	0.370815317914
0.001689	0.144	0.37850231175
0.00169	0.146	0.385595643129
0.001691	0.146	0.385595643129
0.001692	0.148	0.387422250264
0.001693	0.146	0.385595643129
0.001694	0.142	0.37126271022
0.001695	0.142	0.37126271022
0.001696	0.142	0.37126271022
0.001697	0.136	0.359866641966
0.001698	0.134	0.352198807494
0.001699	0.128	0.345855461139
0.0017	0.13	0.347994252826
0.001701	0.132	0.355775209929
0.001702	0.134	0.357832362986
0.001703	0.136	0.365381991893
0.001704	0.136	0.365381991893
0.001705	0.136	0.365381991893
0.001706	0.138	0.367363580122
0.001707	0.136	0.365381991893
0.001708	0.136	0.365381991893
0.001709	0.136	0.365381991893
0.00171	0.132	0.361353012994
0.001711	0.13	0.359304884464
0.001712	0.132	0.361353012994
0.001713	0.13	0.359304884464
0.001714	0.134	0.363378590454
0.001715	0.132	0.361353012994
0.001716	0.13	0.359304884464
0.001717	0.132	0.361353012994
0.001718	0.132	0.361353012994
0.001719	0.132	0.355775209929
0.00172	0.128	0.351590671094
0.001721	0.126	0.349462444334
0.001722	0.126	0.355139409247
0.001723	0.128	0.357233816988
0.001724	0.122	0.350878896487
0.001725	0.12	0.348711915483
0.001726	0.12	0.348711915483
0.001727	0.12	0.348711915483
0.001728	0.12	0.348711915483
0.001729	0.12	0.354400902933
0.00173	0.12	0.36
0.001731	0.12	0.36
0.001732	0.12	0.354400902933
0.001733	0.118	0.352244233452
0.001734	0.118	0.352244233452
0.001735	0.116	0.344302192848
0.001736	0.116	0.344302192848
0.001737	0.112	0.339788169306
0.001738	0.112	0.339788169306
0.001739	0.112	0.339788169306
0.00174	0.114	0.342058474533
0.001741	0.112	0.339788169306
0.001742	0.11	0.337490740614
0.001743	0.11	0.337490740614
0.001744	0.11	0.337490740614
0.001745	0.11	0.337490740614
0.001746	0.112	0.339788169306
0.001747	0.11	0.337490740614
0.001748	0.108	0.335165630696
0.001749	0.11	0.343365694268
0.00175	0.114	0.347856292167
0.001751	0.114	0.347856292167
0.001752	0.112	0.345624073236
0.001753	0.11	0.343365694268
0.001754	0.11	0.343365694268
0.001755	0.11	0.343365694268
0.001756	0.112	0.351363060096
0.001757	0.106	0.338768357436
0.001758	0.106	0.338768357436
0.001759	0.108	0.346894796732
0.00176	0.11	0.349141805002
0.001761	0.108	0.346894796732
0.001762	0.106	0.344621531539
0.001763	0.106	0.344621531539
0.001764	0.106	0.344621531539
0.001765	0.108	0.346894796732
0.001766	0.108	0.346894796732
0.001767	0.106	0.344621531539
0.001768	0.108	0.346894796732
0.001769	0.106	0.344621531539
0.00177	0.104	0.342321486325
0.001771	0.104	0.342321486325
0.001772	0.104	0.342321486325
0.001773	0.104	0.342321486325
0.001774	0.098	0.32923547804
0.001775	0.096	0.326778212248
0.001776	0.096	0.326778212248
0.001777	0.092	0.321770104267
0.001778	0.084	0.304867184197
0.001779	0.086	0.307577632477
0.00178	0.086	0.307577632477
0.001781	0.086	0.307577632477
0.001782	0.084	0.304867184197
0.001783	0.086	0.307577632477
0.001784	0.084	0.304867184197
0.001785	0.084	0.304867184197
0.001786	0.084	0.304867184197
0.001787	0.086	0.314012738595
0.001788	0.086	0.314012738595
0.001789	0.084	0.311358314487
0.00179	0.086	0.314012738595
0.001791	0.082	0.295425117416
0.001792	0.084	0.298234806822
0.001793	0.084	0.298234806822
0.001794	0.086	0.301004983347
0.001795	0.086	0.301004983347
0.001796	0.086	0.301004983347
0.001797	0.088	0.297079114042
0.001798	0.088	0.303736728105
0.001799	0.086	0.301004983347
0.0018	0.086	0.301004983347
0.001801	0.082	0.295425117416
0.001802	0.082	0.288575813262
0.001803	0.082	0.288575813262
0.001804	0.084	0.291451539711
0.001805	0.088	0.303736728105
0.001806	0.09	0.306431068921
0.001807	0.088	0.303736728105
0.001808	0.09	0.306431068921
0.001809	0.09	0.306431068921
0.00181	0.09	0.306431068921
0.001811	0.09	0.306431068921
0.001812	0.09	0.306431068921
0.001813	0.086	0.301004983347
0.001814	0.086	0.301004983347
0.001815	0.086	0.301004983347
0.001816	0.086	0.301004983347
0.001817	0.084	0.291451539711
0.001818	0.084	0.291451539711
0.001819	0.082	0.288575813262
0.00182	0.082	0.288575813262
0.001821	0.08	0.285657137142
0.001822	0.084	0.291451539711
0.001823	0.084	0.291451539711
0.001824	0.08	0.285657137142
0.001825	0.08	0.285657137142
0.001826	0.084	0.291451539711
0.001827	0.084	0.291451539711
0.001828	0.082	0.288575813262
0.001829	0.082	0.288575813262
0.00183	0.082	0.288575813262
0.001831	0.082	0.295425117416
0.001832	0.082	0.295425117416
0.001833	0.084	0.298234806822
0.001834	0.086	0.307577632477
0.001835	0.094	0.330399757869
0.001836	0.092	0.321770104267
0.001837	0.09	0.31921779399
0.001838	0.088	0.316632278835
0.001839	0.086	0.314012738595
0.00184	0.088	0.316632278835
0.001841	0.088	0.316632278835
0.001842	0.086	0.314012738595
0.001843	0.086	0.314012738595
0.001844	0.086	0.314012738595
0.001845	0.084	0.311358314487
0.001846	0.084	0.311358314487
0.001847	0.08	0.299332590942
0.001848	0.078	0.28968258491
0.001849	0.078	0.28968258491
0.00185	0.076	0.279685537703
0.001851	0.076	0.279685537703
0.001852	0.076	0.279685537703
0.001853	0.076	0.279685537703
0.001854	0.078	0.282694181051
0.001855	0.078	0.28968258491
0.001856	0.078	0.29650632371
0.001857	0.076	0.293639234436
0.001858	0.076	0.293639234436
0.001859	0.074	0.290730115399
0.00186	0.074	0.290730115399
0.001861	0.072	0.287777691978
0.001862	0.07	0.277668867538
0.001863	0.068	0.274546899454
0.001864	0.064	0.268149212194
0.001865	0.068	0.274546899454
0.001866	0.066	0.271374280285
0.001867	0.066	0.271374280285
0.001868	0.066	0.263901496775
0.001869	0.066	0.271374280285
0.00187	0.064	0.268149212194
0.001871	0.064	0.268149212194
0.001872	0.066	0.271374280285
0.001873	0.066	0.271374280285
0.001874	0.07	0.277668867538
0.001875	0.07	0.277668867538
0.001876	0.07	0.277668867538
0.001877	0.07	0.277668867538
0.001878	0.07	0.277668867538
0.001879	0.074	0.283767510473
0.00188	0.074	0.283767510473
0.001881	0.074	0.283767510473
0.001882	0.072	0.280741874326
0.001883	0.072	0.280741874326
0.001884	0.07	0.277668867538
0.001885	0.07	0.277668867538
0.001886	0.07	0.277668867538
0.001887	0.072	0.280741874326
0.001888	0.072	0.280741874326
0.001889	0.072	0.280741874326
0.00189	0.068	0.274546899454
0.001891	0.068	0.274546899454
0.001892	0.066	0.263901496775
0.001893	0.068	0.267162871672
0.001894	0.068	0.267162871672
0.001895	0.07	0.270370116692
0.001896	0.07	0.270370116692
0.001897	0.07	0.270370116692
0.001898	0.068	0.267162871672
0.001899	0.066	0.263901496775
0.0019	0.066	0.263901496775
0.001901	0.066	0.263901496775
0.001902	0.068	0.274546899454
0.001903	0.064	0.260583959598
0.001904	0.064	0.260583959598
0.001905	0.064	0.260583959598
0.001906	0.064	0.260583959598
0.001907	0.066	0.263901496775
0.001908	0.064	0.260583959598
0.001909	0.068	0.274546899454
0.00191	0.07	0.277668867538
0.001911	0.072	0.280741874326
0.001912	0.072	0.280741874326
0.001913	0.072	0.280741874326
0.001914	0.072	0.280741874326
0.001915	0.072	0.280741874326
0.001916	0.07	0.270370116692
0.001917	0.07	0.270370116692
0.001918	0.072	0.273525135956
0.001919	0.072	0.273525135956
0.00192	0.072	0.273525135956
0.001921	0.074	0.276629716408
0.001922	0.072	0.273525135956
0.001923	0.07	0.270370116692
0.001924	0.07	0.270370116692
0.001925	0.07	0.270370116692
0.001926	0.07	0.270370116692
0.001927	0.07	0.270370116692
0.001928	0.072	0.280741874326
0.001929	0.07	0.277668867538
0.00193	0.072	0.280741874326
0.001931	0.07	0.277668867538
0.001932	0.07	0.277668867538
0.001933	0.07	0.277668867538
0.001934	0.07	0.277668867538
0.001935	0.068	0.267162871672
0.001936	0.068	0.267162871672
0.001937	0.066	0.256210850668
0.001938	0.066	0.256210850668
0.001939	0.066	0.256210850668
0.00194	0.064	0.252792404949
0.001941	0.06	0.245764114549
0.001942	0.06	0.245764114549
0.001943	0.062	0.249311050698
0.001944	0.064	0.260583959598
0.001945	0.066	0.263901496775
0.001946	0.064	0.260583959598
0.001947	0.064	0.260583959598
0.001948	0.062	0.249311050698
0.001949	0.064	0.252792404949
0.00195	0.064	0.252792404949
0.001951	0.064	0.252792404949
0.001952	0.066	0.263901496775
0.001953	0.066	0.263901496775
0.001954	0.066	0.263901496775
0.001955	0.066	0.263901496775
0.001956	0.066	0.263901496775
0.001957	0.066	0.263901496775
0.001958	0.064	0.252792404949
0.001959	0.066	0.256210850668
0.00196	0.066	0.256210850668
0.001961	0.066	0.256210850668
0.001962	0.062	0.249311050698
0.001963	0.062	0.249311050698
0.001964	0.06	0.245764114549
0.001965	0.06	0.245764114549
0.001966	0.06	0.245764114549
0.001967	0.058	0.242148714636
0.001968	0.058	0.242148714636
0.001969	0.058	0.242148714636
0.00197	0.056	0.238461736973
0.001971	0.056	0.238461736973
0.001972	0.056	0.238461736973
0.001973	0.056	0.238461736973
0.001974	0.056	0.238461736973
0.001975	0.056	0.238461736973
0.001976	0.056	0.238461736973
0.001977	0.058	0.242148714636
0.001978	0.056	0.238461736973
0.001979	0.056	0.238461736973
0.00198	0.058	0.242148714636
0.001981	0.058	0.242148714636
0.001982	0.06	0.245764114549
0.001983	0.062	0.257208086965
0.001984	0.058	0.258139497172
0.001985	0.058	0.258139497172
0.001986	0.056	0.254684118076
0.001987	0.056	0.254684118076
0.001988	0.058	0.258139497172
0.001989	0.06	0.261533936612
0.00199	0.058	0.258139497172
0.001991	0.058	0.258139497172
0.001992	0.058	0.258139497172
0.001993	0.058	0.258139497172
0.001994	0.06	0.261533936612
0.001995	0.062	0.264869779326
0.001996	0.062	0.264869779326
0.001997	0.06	0.261533936612
0.001998	0.062	0.264869779326
[truncated: 8,002 more rows]
