# Supplementary material for: The Influence of Synaptic Size on AMPA Receptor Activation: A Monte Carlo Model
Source: PLoS One. 2015 Jun 24;10(6):e0130924. doi: 10.1371/journal.pone.0130924 (PMC4479604; doi:10.1371/journal.pone.0130924)
Supplement: S1 Dataset — This package contains the experimental data used as basis for the analysis presented in the paper. (ZIP) [file pone.0130924.s001.zip › S1 Simulation data/test/830_11027_386_551.csv]

time	AMPA.O.mean	AMPA.O.stdev
0.0	0.0	0.0
1e-06	0.0	0.0
2e-06	0.024	0.153049011758
3e-06	0.13	0.364828726939
4e-06	0.288	0.522547605487
5e-06	0.504	0.699988571335
6e-06	0.78	0.826801064344
7e-06	1.076	0.982966937389
8e-06	1.378	1.12388433569
9e-06	1.764	1.3207210152
1e-05	2.226	1.46250606836
1.1e-05	2.678	1.59446417332
1.2e-05	3.198	1.72359972151
1.3e-05	3.696	1.87392209016
1.4e-05	4.228	1.99299172101
1.5e-05	4.714	2.10528002888
1.6e-05	5.288	2.24077129578
1.7e-05	5.844	2.26708270692
1.8e-05	6.494	2.39038992635
1.9e-05	7.124	2.55511721845
2e-05	7.736	2.74195258894
2.1e-05	8.378	2.78408261372
2.2e-05	8.968	2.88357000955
2.3e-05	9.594	2.95451586559
2.4e-05	10.298	3.09922506443
2.5e-05	10.932	3.16091379193
2.6e-05	11.66	3.28456998708
2.7e-05	12.306	3.36398038044
2.8e-05	12.992	3.5417419443
2.9e-05	13.614	3.65089085019
3e-05	14.294	3.72499181207
3.1e-05	14.878	3.7697633878
3.2e-05	15.478	3.84779365351
3.3e-05	16.084	3.91879369194
3.4e-05	16.664	4.00738118975
3.5e-05	17.306	4.07484527314
3.6e-05	17.836	4.10622746569
3.7e-05	18.4	4.19714188466
3.8e-05	18.95	4.34919532787
3.9e-05	19.482	4.38926827615
4e-05	19.97	4.46330594963
4.1e-05	20.45	4.50727190216
4.2e-05	20.95	4.54791160864
4.3e-05	21.438	4.5815015006
4.4e-05	21.956	4.57318969648
4.5e-05	22.522	4.57837482083
4.6e-05	23.024	4.65353886843
4.7e-05	23.476	4.74820218609
4.8e-05	23.924	4.79063920578
4.9e-05	24.31	4.85282392015
5e-05	24.65	4.91116075892
5.1e-05	25.006	4.89958814596
5.2e-05	25.392	4.92689922771
5.3e-05	25.832	4.89405516928
5.4e-05	26.142	4.89140429734
5.5e-05	26.5	4.90489551367
5.6e-05	26.918	4.97747687087
5.7e-05	27.198	5.00547660068
5.8e-05	27.516	4.97249876823
5.9e-05	27.85	4.99314530131
6e-05	28.178	5.00542865297
6.1e-05	28.432	5.0712302255
6.2e-05	28.712	5.21507967341
6.3e-05	29.008	5.31487873803
6.4e-05	29.288	5.36442503909
6.5e-05	29.516	5.41458622611
6.6e-05	29.73	5.45097239032
6.7e-05	29.944	5.50171464182
6.8e-05	30.222	5.51259612161
6.9e-05	30.406	5.49337455486
7e-05	30.644	5.44401175605
7.1e-05	30.794	5.44532496735
7.2e-05	30.932	5.40697475489
7.3e-05	31.14	5.36660041367
7.4e-05	31.284	5.39771655425
7.5e-05	31.484	5.45689875295
7.6e-05	31.642	5.46020475807
7.7e-05	31.748	5.50386191687
7.8e-05	31.882	5.53281808846
7.9e-05	32.038	5.53647505187
8e-05	32.154	5.53952019583
8.1e-05	32.224	5.58012759711
8.2e-05	32.304	5.73267686164
8.3e-05	32.412	5.67716971739
8.4e-05	32.542	5.67558243707
8.5e-05	32.676	5.66454093462
8.6e-05	32.798	5.66720354319
8.7e-05	32.794	5.64761578013
8.8e-05	32.93	5.61863862515
8.9e-05	32.96	5.60949195561
9e-05	33.038	5.60326297794
9.1e-05	33.166	5.56762462815
9.2e-05	33.178	5.63083617236
9.3e-05	33.224	5.628660942
9.4e-05	33.292	5.52835744141
9.5e-05	33.308	5.5267654193
9.6e-05	33.358	5.53116949659
9.7e-05	33.338	5.53459628157
9.8e-05	33.372	5.58261730732
9.9e-05	33.4	5.59356773446
0.0001	33.426	5.63529271644
0.000101	33.496	5.60267650324
0.000102	33.56	5.55179250333
0.000103	33.658	5.60865723681
0.000104	33.674	5.64089744633
0.000105	33.682	5.59757769039
0.000106	33.768	5.64324162162
0.000107	33.77	5.62112977968
0.000108	33.806	5.59145455137
0.000109	33.858	5.6151434532
0.00011	33.816	5.65704375094
0.000111	33.816	5.68279367917
0.000112	33.76	5.65282230395
0.000113	33.74	5.65759666289
0.000114	33.722	5.6225186527
0.000115	33.664	5.62948523402
0.000116	33.722	5.64948811841
0.000117	33.726	5.67017848044
0.000118	33.756	5.69986526157
0.000119	33.74	5.63137638593
0.00012	33.758	5.64512497647
0.000121	33.644	5.6647386524
0.000122	33.638	5.65145609556
0.000123	33.648	5.67944504331
0.000124	33.576	5.66499991174
0.000125	33.584	5.65640734035
0.000126	33.606	5.65073128011
0.000127	33.602	5.70610164648
0.000128	33.618	5.73167305418
0.000129	33.538	5.72053808658
0.00013	33.48	5.70627724528
0.000131	33.426	5.67596018309
0.000132	33.392	5.73012530404
0.000133	33.368	5.71179271333
0.000134	33.36	5.64255261384
0.000135	33.384	5.57606886615
0.000136	33.298	5.63890024739
0.000137	33.302	5.62803660258
0.000138	33.248	5.64504171818
0.000139	33.162	5.65683268269
0.00014	33.104	5.62006975046
0.000141	33.082	5.58921067773
0.000142	33.094	5.60046105245
0.000143	33.006	5.56039243219
0.000144	33.016	5.57599713056
0.000145	32.968	5.57879700294
0.000146	32.934	5.57867762109
0.000147	32.916	5.62502835548
0.000148	32.852	5.6325922984
0.000149	32.764	5.59502493292
0.00015	32.674	5.59247029496
0.000151	32.64	5.60164261623
0.000152	32.612	5.60976434443
0.000153	32.554	5.53814806592
0.000154	32.512	5.55858399235
0.000155	32.442	5.50659931355
0.000156	32.37	5.45720624496
0.000157	32.278	5.46742315904
0.000158	32.28	5.4594505218
0.000159	32.244	5.38780697501
0.00016	32.176	5.30971034992
0.000161	32.122	5.31630661268
0.000162	32.026	5.25255404541
0.000163	31.978	5.30674250365
0.000164	31.952	5.35478253527
0.000165	31.92	5.31014124106
0.000166	31.858	5.30224820241
0.000167	31.816	5.36527203411
0.000168	31.758	5.38028214874
0.000169	31.684	5.40297547653
0.00017	31.58	5.35271893527
0.000171	31.548	5.3167373454
0.000172	31.466	5.31345876054
0.000173	31.328	5.31341848531
0.000174	31.356	5.39492947127
0.000175	31.266	5.47057985958
0.000176	31.196	5.44771364886
0.000177	31.164	5.47988175055
0.000178	31.13	5.55887578562
0.000179	31.108	5.57820186082
0.00018	31.056	5.61113749609
0.000181	30.944	5.53361220181
0.000182	30.88	5.5671895962
0.000183	30.844	5.53711693935
0.000184	30.8	5.47138008184
0.000185	30.714	5.46810789945
0.000186	30.652	5.45590469125
0.000187	30.556	5.4139508679
0.000188	30.494	5.39128593195
0.000189	30.364	5.38883141321
0.00019	30.25	5.37619754101
0.000191	30.19	5.39350535366
0.000192	30.014	5.38013048169
0.000193	29.912	5.38630262796
0.000194	29.878	5.36200671391
0.000195	29.8	5.38182125307
0.000196	29.79	5.39572979309
0.000197	29.712	5.36479785267
0.000198	29.634	5.28999470699
0.000199	29.58	5.32349509251
0.0002	29.512	5.29394522072
0.000201	29.438	5.27580856362
0.000202	29.37	5.28290639705
0.000203	29.252	5.31229667846
0.000204	29.158	5.28857598981
0.000205	29.06	5.29758435516
0.000206	28.988	5.28354577911
0.000207	28.956	5.24309679483
0.000208	28.922	5.25622640304
0.000209	28.916	5.27417709221
0.00021	28.812	5.286270519
0.000211	28.724	5.2676203356
0.000212	28.714	5.23719428702
0.000213	28.672	5.22383154399
0.000214	28.63	5.1731131826
0.000215	28.556	5.13564640527
0.000216	28.544	5.14471223685
0.000217	28.5	5.1
0.000218	28.492	5.14606024061
0.000219	28.42	5.12558289368
0.00022	28.332	5.14643332804
0.000221	28.234	5.10913339031
0.000222	28.172	5.127027989
0.000223	28.08	5.13123766746
0.000224	28.032	5.12630237111
0.000225	27.984	5.09664046211
0.000226	27.858	5.07758170786
0.000227	27.81	5.05350373503
0.000228	27.76	5.07684941672
0.000229	27.648	5.07504640373
0.00023	27.592	5.10779169505
0.000231	27.54	5.09081525888
0.000232	27.46	5.11394172826
0.000233	27.424	5.14900223344
0.000234	27.402	5.15173718274
0.000235	27.328	5.13385001729
0.000236	27.24	5.12351441883
0.000237	27.182	5.09046913359
0.000238	27.124	5.06286717187
0.000239	27.05	5.03899791625
0.00024	26.954	5.02512527207
0.000241	26.896	5.00051837313
0.000242	26.792	4.95870305624
0.000243	26.736	4.94067849592
0.000244	26.736	4.96087734176
0.000245	26.604	4.90705451366
0.000246	26.47	4.8999081624
0.000247	26.448	4.92171677365
0.000248	26.358	4.88240063903
0.000249	26.314	4.87805330024
0.00025	26.228	4.88508096146
0.000251	26.162	4.92420105195
0.000252	26.026	4.92151643297
0.000253	25.996	4.90387438665
0.000254	25.894	4.89272562076
0.000255	25.804	4.80807487462
0.000256	25.734	4.8015876541
0.000257	25.702	4.78886166014
0.000258	25.612	4.77676208325
0.000259	25.53	4.75364071002
0.00026	25.512	4.74445529013
0.000261	25.466	4.73844320426
0.000262	25.43	4.76750458836
0.000263	25.346	4.72930058254
0.000264	25.298	4.67260056072
0.000265	25.302	4.69327135376
0.000266	25.272	4.62709584945
0.000267	25.154	4.58631486054
0.000268	25.114	4.56037323034
0.000269	25.068	4.56019473268
0.00027	25.036	4.62068220071
0.000271	24.98	4.6289955714
0.000272	24.94	4.65278411277
0.000273	24.84	4.62756955647
0.000274	24.814	4.60514972612
0.000275	24.804	4.6584958946
0.000276	24.77	4.62742909184
0.000277	24.678	4.63619628575
0.000278	24.624	4.63838592616
0.000279	24.578	4.67374753276
0.00028	24.476	4.60450040721
0.000281	24.398	4.6389218575
0.000282	24.304	4.65269642251
0.000283	24.23	4.66101920185
0.000284	24.202	4.66746140852
0.000285	24.064	4.6604617797
0.000286	24.03	4.63261265378
0.000287	23.952	4.66837187893
0.000288	23.884	4.6555927657
0.000289	23.858	4.66967193709
0.00029	23.838	4.69166878626
0.000291	23.764	4.69598807494
0.000292	23.692	4.78258674778
0.000293	23.714	4.79752060965
0.000294	23.6	4.74720970676
0.000295	23.594	4.7376327422
0.000296	23.516	4.77008846878
0.000297	23.472	4.78426755105
0.000298	23.398	4.80495535879
0.000299	23.368	4.8121280116
0.0003	23.3	4.80603786918
0.000301	23.254	4.80223739521
0.000302	23.224	4.84415358964
0.000303	23.19	4.76968552422
0.000304	23.18	4.77949788158
0.000305	23.11	4.7587708497
0.000306	23.01	4.74192998683
0.000307	22.91	4.78183019356
0.000308	22.79	4.76926619094
0.000309	22.73	4.78467344758
0.00031	22.646	4.74180176726
0.000311	22.554	4.76099611426
0.000312	22.516	4.71865913158
0.000313	22.456	4.76949305482
0.000314	22.41	4.79394409646
0.000315	22.342	4.77546186248
0.000316	22.308	4.73425136637
0.000317	22.278	4.73716328619
0.000318	22.214	4.75733160501
0.000319	22.194	4.71469659681
0.00032	22.14	4.7096072023
0.000321	22.008	4.73496948248
0.000322	21.956	4.74784835478
0.000323	21.956	4.74194727934
0.000324	21.896	4.76163669341
0.000325	21.832	4.71166382502
0.000326	21.794	4.70186813937
0.000327	21.686	4.63717629598
0.000328	21.588	4.59154178899
0.000329	21.536	4.59006579474
0.00033	21.466	4.55201537783
0.000331	21.42	4.56810682887
0.000332	21.41	4.58365574624
0.000333	21.388	4.59754891219
0.000334	21.366	4.55895207257
0.000335	21.268	4.57516950506
0.000336	21.162	4.57249997266
0.000337	21.08	4.53360783483
0.000338	21.016	4.54089682772
0.000339	20.898	4.51083096558
0.00034	20.896	4.51499545958
0.000341	20.876	4.47980178133
0.000342	20.83	4.46330594963
0.000343	20.79	4.45217924167
0.000344	20.732	4.45961612698
0.000345	20.674	4.45911695294
0.000346	20.622	4.43340907203
0.000347	20.538	4.4177546333
0.000348	20.512	4.45890748951
0.000349	20.474	4.47317828842
0.00035	20.426	4.48246851634
0.000351	20.34	4.47307500496
0.000352	20.324	4.49477741384
0.000353	20.246	4.4888176617
0.000354	20.212	4.50988425572
0.000355	20.152	4.51762061267
0.000356	20.086	4.51249421052
0.000357	20.026	4.49503325905
0.000358	19.94	4.49670990837
0.000359	19.876	4.520246011
0.00036	19.822	4.51113245206
0.000361	19.812	4.54891811313
0.000362	19.752	4.50627296111
0.000363	19.708	4.52180671856
0.000364	19.62	4.52897339361
0.000365	19.578	4.59259360275
0.000366	19.46	4.61133386343
0.000367	19.422	4.59564097814
0.000368	19.394	4.55749536478
0.000369	19.372	4.50173477673
0.00037	19.362	4.50010622097
0.000371	19.31	4.56397852756
0.000372	19.26	4.50159971566
0.000373	19.162	4.50907484968
0.000374	19.114	4.47850466116
0.000375	19.13	4.47940844309
0.000376	19.058	4.51737047407
0.000377	19.034	4.52380857243
0.000378	18.994	4.49554935464
0.000379	18.948	4.48210843242
0.00038	18.898	4.4384226928
0.000381	18.808	4.42121431283
0.000382	18.788	4.46531701002
0.000383	18.752	4.37932597554
0.000384	18.714	4.40774364046
0.000385	18.682	4.43721489225
0.000386	18.638	4.43158617202
0.000387	18.574	4.43131176967
0.000388	18.538	4.45831313391
0.000389	18.472	4.43003566577
0.00039	18.448	4.41942258672
0.000391	18.404	4.43585211656
0.000392	18.318	4.38872145391
0.000393	18.242	4.41264501178
0.000394	18.174	4.42535015564
0.000395	18.136	4.45707347931
0.000396	18.126	4.51642823479
0.000397	18.02	4.48504180583
0.000398	17.982	4.51061813946
0.000399	17.958	4.51267503816
0.0004	17.844	4.41448343524
0.000401	17.826	4.43663430992
0.000402	17.734	4.41352965324
0.000403	17.696	4.41492740597
0.000404	17.63	4.42007918481
0.000405	17.54	4.40004545431
0.000406	17.478	4.42735993567
0.000407	17.458	4.39274811479
0.000408	17.452	4.36848898362
0.000409	17.372	4.32592371639
0.00041	17.374	4.30233936365
0.000411	17.316	4.27926909647
0.000412	17.282	4.27486561192
0.000413	17.232	4.27061775391
0.000414	17.15	4.23078006992
0.000415	17.1	4.25229349881
0.000416	17.074	4.24270244066
0.000417	17.06	4.25022352353
0.000418	17.062	4.23534603073
0.000419	17.082	4.24962068896
0.00042	17.042	4.23700790653
0.000421	17.034	4.24368283452
0.000422	17.0	4.25675933076
0.000423	16.942	4.32187875813
0.000424	16.912	4.3290017325
0.000425	16.866	4.32250436668
0.000426	16.814	4.34504361313
0.000427	16.802	4.35416995534
0.000428	16.744	4.31769197604
0.000429	16.724	4.25955678446
0.00043	16.708	4.28050651208
0.000431	16.616	4.23798820197
0.000432	16.58	4.22842760373
0.000433	16.49	4.20736259431
0.000434	16.454	4.183286268
0.000435	16.416	4.19081662686
0.000436	16.384	4.19720669017
0.000437	16.35	4.1592667623
0.000438	16.334	4.1673065642
0.000439	16.302	4.1678286913
0.00044	16.264	4.15671793606
0.000441	16.232	4.16583437021
0.000442	16.202	4.17003549146
0.000443	16.182	4.11592954264
0.000444	16.126	4.10829940486
0.000445	16.074	4.07780872528
0.000446	16.042	4.07384781257
0.000447	15.998	4.05240619879
0.000448	15.956	4.06030343694
0.000449	15.924	4.01724084416
0.00045	15.852	4.008253485
0.000451	15.792	4.00359038864
0.000452	15.718	4.02969924436
0.000453	15.662	4.04471952056
0.000454	15.626	4.03064808685
0.000455	15.588	4.02222028238
0.000456	15.542	3.98449946668
0.000457	15.48	3.96958436111
0.000458	15.47	3.99863726787
0.000459	15.412	3.98525482247
0.00046	15.384	3.9990678914
0.000461	15.364	3.99943796051
0.000462	15.312	3.97022115253
0.000463	15.244	3.96036159965
0.000464	15.168	3.93443464808
0.000465	15.114	3.9090924778
0.000466	15.078	3.8935736798
0.000467	15.048	3.871652877
0.000468	15.002	3.86497037505
0.000469	14.962	3.85286335081
0.00047	14.91	3.83013054608
0.000471	14.834	3.78238601943
0.000472	14.792	3.75988510463
0.000473	14.782	3.74946342828
0.000474	14.746	3.74185568936
0.000475	14.698	3.72274038848
0.000476	14.636	3.75759284649
0.000477	14.548	3.7565537398
0.000478	14.524	3.77166064221
0.000479	14.49	3.80077623651
0.00048	14.47	3.81642502874
0.000481	14.472	3.82481581256
0.000482	14.462	3.79533345044
0.000483	14.422	3.80892583283
0.000484	14.396	3.80147129412
0.000485	14.358	3.83012219126
0.000486	14.312	3.79982315378
0.000487	14.25	3.81411850891
0.000488	14.21	3.77278411786
0.000489	14.152	3.77052993623
0.00049	14.126	3.80816543758
0.000491	14.094	3.79804739307
0.000492	14.052	3.80490420379
0.000493	14.062	3.7584778834
0.000494	14.03	3.70797788559
0.000495	13.972	3.66431658021
0.000496	13.928	3.67189542335
0.000497	13.912	3.68296836804
0.000498	13.86	3.6981617055
0.000499	13.858	3.69294408298
0.0005	13.792	3.67161217996
0.000501	13.772	3.68076296439
0.000502	13.76	3.69897283039
0.000503	13.752	3.71570935354
0.000504	13.692	3.70690382934
0.000505	13.61	3.71562915265
0.000506	13.52	3.69670123218
0.000507	13.496	3.73817923594
0.000508	13.494	3.74565935451
0.000509	13.456	3.73738732272
0.00051	13.446	3.72116702124
0.000511	13.428	3.71332950329
0.000512	13.378	3.73458377868
0.000513	13.358	3.74190272455
0.000514	13.308	3.75088469564
0.000515	13.292	3.71627986029
0.000516	13.258	3.68936796755
0.000517	13.238	3.63501801921
0.000518	13.192	3.63085885157
0.000519	13.192	3.6341623519
0.00052	13.144	3.63912956626
0.000521	13.086	3.61919935897
0.000522	13.048	3.61520345209
0.000523	13.014	3.62129866208
0.000524	12.994	3.61524051759
0.000525	12.934	3.61353621817
0.000526	12.904	3.61701313241
0.000527	12.882	3.57827835698
0.000528	12.836	3.57058874697
0.000529	12.776	3.56676660296
0.00053	12.718	3.56797926003
0.000531	12.68	3.54874625748
0.000532	12.624	3.57863437641
0.000533	12.586	3.56351006734
0.000534	12.558	3.60203220419
0.000535	12.548	3.56871069155
0.000536	12.508	3.55611248416
0.000537	12.44	3.56123574058
0.000538	12.378	3.53371136343
0.000539	12.32	3.51476884019
0.00054	12.312	3.5075142195
0.000541	12.272	3.51539699038
0.000542	12.24	3.49891411727
0.000543	12.218	3.47771131637
0.000544	12.172	3.48057696367
0.000545	12.106	3.4650777769
0.000546	12.094	3.50159449394
0.000547	12.06	3.48373362931
0.000548	12.042	3.45777905598
0.000549	11.99	3.44178732638
0.00055	11.974	3.43705164349
0.000551	11.918	3.42158968902
0.000552	11.89	3.44527212278
0.000553	11.86	3.47165666505
0.000554	11.836	3.4682998717
0.000555	11.808	3.44545149436
0.000556	11.776	3.43013469123
0.000557	11.764	3.42232435634
0.000558	11.748	3.39064831559
0.000559	11.698	3.38626578992
0.00056	11.636	3.3644470571
0.000561	11.57	3.3688425312
0.000562	11.556	3.32368229529
0.000563	11.518	3.29023950496
0.000564	11.5	3.27077972355
0.000565	11.502	3.26955593315
0.000566	11.496	3.26159224919
0.000567	11.476	3.29809399502
0.000568	11.44	3.33082572345
0.000569	11.438	3.3606779078
0.00057	11.396	3.34472480183
0.000571	11.348	3.35125290004
0.000572	11.354	3.42237987371
0.000573	11.33	3.4364371084
0.000574	11.312	3.44189715128
0.000575	11.276	3.43683342628
0.000576	11.234	3.46976137508
0.000577	11.182	3.42941336091
0.000578	11.176	3.41599531616
0.000579	11.124	3.39714939324
0.00058	11.066	3.40846651737
0.000581	11.034	3.37355065176
0.000582	11.022	3.38075672003
0.000583	11.008	3.35677464242
0.000584	10.968	3.37090136314
0.000585	10.952	3.37011809882
0.000586	10.956	3.36423304781
0.000587	10.932	3.36621092625
0.000588	10.896	3.34562161638
0.000589	10.888	3.34476546263
0.00059	10.87	3.33842777367
0.000591	10.816	3.32838459316
0.000592	10.762	3.28958295229
0.000593	10.724	3.23725562784
0.000594	10.682	3.24173965642
0.000595	10.674	3.20245593256
0.000596	10.644	3.21951300665
0.000597	10.638	3.24329400456
0.000598	10.586	3.22840579853
0.000599	10.546	3.20996635496
0.0006	10.52	3.21210211544
0.000601	10.508	3.19216791538
0.000602	10.464	3.22439203572
0.000603	10.45	3.22172314143
0.000604	10.362	3.24267728891
0.000605	10.368	3.27300717995
0.000606	10.35	3.23411502578
0.000607	10.35	3.21861771573
0.000608	10.348	3.20856603485
0.000609	10.312	3.19541171056
0.00061	10.298	3.21141650989
0.000611	10.272	3.1600658221
0.000612	10.246	3.15491426191
0.000613	10.2	3.16985804099
0.000614	10.18	3.16221441398
0.000615	10.116	3.12450700111
0.000616	10.078	3.10030901686
0.000617	10.056	3.0829959455
0.000618	10.048	3.07273428724
0.000619	9.974	3.08696031721
0.00062	9.918	3.09439428645
0.000621	9.896	3.09017539955
0.000622	9.9	3.10708866948
0.000623	9.862	3.10917288037
0.000624	9.81	3.08964399244
0.000625	9.788	3.07685813778
0.000626	9.754	3.08698623256
0.000627	9.728	3.11737325324
0.000628	9.718	3.08973720565
0.000629	9.7	3.10193488004
0.00063	9.702	3.1281297927
0.000631	9.686	3.0924753839
0.000632	9.65	3.1060424981
0.000633	9.598	3.10232106656
0.000634	9.604	3.10148093658
0.000635	9.6	3.15594676761
0.000636	9.606	3.14623012509
0.000637	9.56	3.16392161723
0.000638	9.524	3.16250280632
0.000639	9.498	3.14483640274
0.00064	9.444	3.13159128879
0.000641	9.394	3.09754160585
0.000642	9.36	3.07870102478
0.000643	9.33	3.06546896902
0.000644	9.32	3.04394480896
0.000645	9.316	3.06596542707
0.000646	9.32	3.06424542098
0.000647	9.328	3.04572093272
0.000648	9.32	3.05181912963
0.000649	9.302	3.04939272643
0.00065	9.288	3.07523267412
0.000651	9.29	3.10062896845
0.000652	9.27	3.1017898059
0.000653	9.224	3.04923334627
0.000654	9.194	3.0279306465
0.000655	9.17	3.03728497181
0.000656	9.154	3.04077029715
0.000657	9.128	3.07564887463
0.000658	9.096	3.07876338812
0.000659	9.066	3.0688180135
0.00066	9.046	3.06787939789
0.000661	9.012	3.05611779878
0.000662	9.004	3.08415045029
0.000663	8.97	3.10372357017
0.000664	8.97	3.12107353326
0.000665	8.922	3.12216527429
0.000666	8.9	3.14356485538
0.000667	8.876	3.13697688866
0.000668	8.842	3.1395916932
0.000669	8.828	3.12320604508
0.00067	8.778	3.06344838377
0.000671	8.762	3.01153714903
0.000672	8.742	3.00257156451
0.000673	8.726	2.96764620533
0.000674	8.7	2.96074314995
0.000675	8.676	2.96294178141
0.000676	8.624	2.94119431524
0.000677	8.602	2.92157423318
0.000678	8.558	2.89596892249
0.000679	8.532	2.87627815067
0.00068	8.518	2.88750341991
0.000681	8.468	2.87697340968
0.000682	8.468	2.86582902491
0.000683	8.474	2.87564323239
0.000684	8.422	2.88165160975
0.000685	8.382	2.86218028782
0.000686	8.36	2.85348909232
0.000687	8.372	2.86035242584
0.000688	8.32	2.84211189083
0.000689	8.342	2.83637726687
0.00069	8.34	2.86572852866
0.000691	8.308	2.85046241863
0.000692	8.27	2.8328607449
0.000693	8.248	2.84297309168
0.000694	8.24	2.85839115588
0.000695	8.246	2.87427973586
0.000696	8.222	2.87205779886
0.000697	8.21	2.88961935209
0.000698	8.194	2.89833814452
0.000699	8.158	2.88669984584
0.0007	8.138	2.85007999888
0.000701	8.076	2.82174130636
0.000702	8.078	2.80141321479
0.000703	8.06	2.81787153717
0.000704	8.038	2.79652570165
0.000705	8.022	2.78594974829
0.000706	8.018	2.79171560156
0.000707	7.978	2.77299765597
0.000708	7.964	2.75730012875
0.000709	7.942	2.77608285179
0.00071	7.93	2.75337974134
0.000711	7.892	2.75832122857
0.000712	7.876	2.72848382806
0.000713	7.852	2.71552867781
0.000714	7.818	2.7336561598
0.000715	7.808	2.72160540858
0.000716	7.782	2.73979488283
0.000717	7.764	2.75105507033
0.000718	7.748	2.78791965451
0.000719	7.706	2.77697029152
0.00072	7.682	2.75696862514
0.000721	7.668	2.77664833928
0.000722	7.64	2.78754372163
0.000723	7.62	2.75455985595
0.000724	7.594	2.75339136339
0.000725	7.552	2.77043245722
0.000726	7.556	2.78834431159
0.000727	7.512	2.78816355331
0.000728	7.512	2.79103135059
0.000729	7.474	2.76284708227
0.00073	7.476	2.79381889177
0.000731	7.446	2.77328036808
0.000732	7.42	2.77120912239
0.000733	7.396	2.78624909152
0.000734	7.386	2.80446144563
0.000735	7.348	2.78332463072
0.000736	7.298	2.79449387188
0.000737	7.308	2.80377174535
0.000738	7.306	2.78717850164
0.000739	7.308	2.81516180707
0.00074	7.266	2.83182697212
0.000741	7.258	2.82903446427
0.000742	7.226	2.80266373295
0.000743	7.2	2.8021420378
0.000744	7.176	2.78586144666
0.000745	7.154	2.79468853363
0.000746	7.136	2.80241039107
0.000747	7.108	2.79791636758
0.000748	7.116	2.80188222451
0.000749	7.114	2.80374820553
0.00075	7.082	2.76609399696
0.000751	7.068	2.79917416393
0.000752	7.048	2.80672335651
0.000753	7.016	2.7827583438
0.000754	7.0	2.74372010234
0.000755	7.0	2.76405499222
0.000756	6.982	2.75203124982
0.000757	6.976	2.76684368912
0.000758	6.948	2.76718196005
0.000759	6.92	2.73744406336
0.00076	6.916	2.73805478397
0.000761	6.882	2.73277807368
0.000762	6.862	2.70609608107
0.000763	6.876	2.69455450863
0.000764	6.84	2.68670802284
0.000765	6.834	2.65978269789
0.000766	6.85	2.68542361649
0.000767	6.794	2.67797759513
0.000768	6.778	2.64739796782
0.000769	6.776	2.64079987882
0.00077	6.772	2.61304726325
0.000771	6.754	2.63087133855
0.000772	6.74	2.61694478352
0.000773	6.732	2.62300895919
0.000774	6.722	2.6345238659
0.000775	6.698	2.63719472167
0.000776	6.672	2.63977574805
0.000777	6.624	2.60434713508
0.000778	6.608	2.59660085496
0.000779	6.578	2.60843171273
0.00078	6.572	2.58240508054
0.000781	6.58	2.59067558756
0.000782	6.55	2.58756642427
0.000783	6.532	2.59016910645
0.000784	6.502	2.59961458682
0.000785	6.494	2.61418515029
0.000786	6.448	2.61978930451
0.000787	6.468	2.6170548332
0.000788	6.444	2.62885222103
0.000789	6.402	2.59545679987
0.00079	6.382	2.60769553438
0.000791	6.38	2.58449221318
0.000792	6.356	2.58636115034
0.000793	6.326	2.53687287817
0.000794	6.306	2.52910339844
0.000795	6.294	2.55099274793
0.000796	6.266	2.56344377742
0.000797	6.242	2.52020554717
0.000798	6.206	2.52498792076
0.000799	6.202	2.4990390153
0.0008	6.206	2.50510758252
0.000801	6.172	2.47758269287
0.000802	6.152	2.46026340053
0.000803	6.132	2.45735141972
0.000804	6.094	2.4464594826
0.000805	6.076	2.43027241271
0.000806	6.066	2.39617278175
0.000807	6.016	2.39076222155
0.000808	6.018	2.3447123491
0.000809	5.99	2.34987233696
0.00081	6.01	2.35667138142
0.000811	5.996	2.36135215502
0.000812	5.978	2.3642157262
0.000813	5.97	2.39438927495
0.000814	5.96	2.39382539046
0.000815	5.938	2.40627429858
0.000816	5.91	2.4003958007
0.000817	5.918	2.3956786095
0.000818	5.886	2.40769682477
0.000819	5.85	2.4015619917
0.00082	5.836	2.39355467872
0.000821	5.806	2.3724173326
0.000822	5.786	2.36562972589
0.000823	5.77	2.38182702982
0.000824	5.75	2.37476314608
0.000825	5.734	2.3839555365
0.000826	5.716	2.37473030048
0.000827	5.696	2.38150876547
0.000828	5.68	2.35065948193
0.000829	5.69	2.33535864483
0.00083	5.684	2.31606217533
0.000831	5.676	2.28714319622
0.000832	5.668	2.31295827891
0.000833	5.668	2.33447552996
0.000834	5.656	2.34129536795
0.000835	5.658	2.32142973187
0.000836	5.65	2.32454296583
0.000837	5.646	2.32823624231
0.000838	5.622	2.34160543218
0.000839	5.606	2.36363364336
0.00084	5.57	2.34970210878
0.000841	5.54	2.35465496411
0.000842	5.506	2.33451579562
0.000843	5.498	2.33366578584
0.000844	5.474	2.33352180191
0.000845	5.464	2.33510256734
0.000846	5.432	2.29115167547
0.000847	5.416	2.28450082075
0.000848	5.404	2.29799564839
0.000849	5.384	2.28922344912
0.00085	5.366	2.28299014453
0.000851	5.354	2.29361810247
0.000852	5.332	2.28512056575
0.000853	5.336	2.2993703486
0.000854	5.328	2.27868734143
0.000855	5.32	2.2586721763
0.000856	5.302	2.26865510821
0.000857	5.316	2.26718856737
0.000858	5.288	2.25234455623
0.000859	5.292	2.26599558693
0.00086	5.274	2.25807971516
0.000861	5.26	2.24419250511
0.000862	5.242	2.2457595597
0.000863	5.236	2.22357909686
0.000864	5.21	2.2104072023
0.000865	5.184	2.20774636224
0.000866	5.162	2.22705096484
0.000867	5.146	2.19924623451
0.000868	5.136	2.20306695314
0.000869	5.108	2.22358629246
0.00087	5.078	2.21989098831
0.000871	5.056	2.19382405858
0.000872	5.052	2.18570263302
0.000873	5.058	2.18783820243
0.000874	5.034	2.21107304267
0.000875	5.028	2.20798913041
0.000876	5.01	2.20134050069
0.000877	4.994	2.18951227446
0.000878	4.986	2.17664971918
0.000879	4.974	2.18296220764
0.00088	4.974	2.19666201315
0.000881	4.944	2.18560380673
0.000882	4.934	2.16555858845
0.000883	4.912	2.14482073843
0.000884	4.91	2.14892996629
0.000885	4.918	2.14831934311
0.000886	4.892	2.1513567812
0.000887	4.854	2.12994929517
0.000888	4.838	2.11843243933
0.000889	4.836	2.10739270189
0.00089	4.824	2.13378161957
0.000891	4.802	2.10589553397
0.000892	4.792	2.10635609525
0.000893	4.79	2.11137396024
0.000894	4.772	2.12415065379
0.000895	4.738	2.12634804301
0.000896	4.744	2.13130570308
0.000897	4.724	2.1222214776
0.000898	4.72	2.14140141029
0.000899	4.69	2.11893841345
0.0009	4.66	2.1195282494
0.000901	4.692	2.12064518484
0.000902	4.69	2.12553522671
0.000903	4.674	2.11748057842
0.000904	4.656	2.11699409541
0.000905	4.658	2.11495531868
0.000906	4.662	2.11086617293
0.000907	4.632	2.07859952853
0.000908	4.62	2.08988037935
0.000909	4.598	2.09675845056
0.00091	4.596	2.10446762864
0.000911	4.594	2.09980094295
0.000912	4.566	2.07404050105
0.000913	4.576	2.07176832682
0.000914	4.568	2.09889875887
0.000915	4.576	2.0986243113
0.000916	4.538	2.08051820468
0.000917	4.52	2.06823596333
0.000918	4.522	2.04878402961
0.000919	4.476	2.0370135002
0.00092	4.474	2.040912541
0.000921	4.466	2.03195570818
0.000922	4.436	2.00546852381
0.000923	4.428	2.00818724227
0.000924	4.408	1.99136536075
0.000925	4.39	1.99647188811
0.000926	4.37	2.00825795156
0.000927	4.364	2.01581348344
0.000928	4.338	2.00692700415
0.000929	4.33	2.00626518686
0.00093	4.324	2.00475035852
0.000931	4.314	2.00284897084
0.000932	4.294	1.99187449404
0.000933	4.28	1.96509541753
0.000934	4.278	1.98814385797
0.000935	4.274	2.01368418576
0.000936	4.24	1.99559514932
0.000937	4.232	1.98851100072
0.000938	4.224	1.9904331187
0.000939	4.198	2.00069887789
0.00094	4.196	2.00339312168
0.000941	4.182	1.9881840961
0.000942	4.184	1.99452851571
0.000943	4.14	1.95048711864
0.000944	4.144	1.94608941213
0.000945	4.132	1.94796714551
0.000946	4.122	1.96038669655
0.000947	4.106	1.95006769113
0.000948	4.106	1.94287518899
0.000949	4.1	1.95192212959
0.00095	4.082	1.93991649305
0.000951	4.088	1.91839933278
0.000952	4.064	1.93595041259
0.000953	4.066	1.92811929092
0.000954	4.064	1.91622128159
0.000955	4.08	1.90724932822
0.000956	4.06	1.90693471309
0.000957	4.054	1.9076383305
0.000958	4.038	1.92056137626
0.000959	4.036	1.92528023934
0.00096	4.024	1.92442822677
0.000961	4.008	1.91100392464
0.000962	4.006	1.90839304128
0.000963	3.992	1.89418478507
0.000964	3.996	1.9068256344
0.000965	3.994	1.90734475122
0.000966	3.97	1.9217439996
0.000967	3.958	1.91108241581
0.000968	3.94	1.90693471309
0.000969	3.954	1.91099031918
0.00097	3.938	1.89582594138
0.000971	3.93	1.91966142848
0.000972	3.924	1.92411642059
0.000973	3.916	1.9372516615
0.000974	3.896	1.93524778775
0.000975	3.9	1.95397031707
0.000976	3.906	1.94040305091
0.000977	3.882	1.93909153987
0.000978	3.876	1.9330349195
0.000979	3.868	1.91378577694
0.00098	3.866	1.91312414652
0.000981	3.85	1.89934199132
0.000982	3.812	1.89014708422
0.000983	3.8	1.89631221058
0.000984	3.794	1.88562032233
0.000985	3.79	1.87667258732
0.000986	3.778	1.86781048289
0.000987	3.758	1.85672722822
0.000988	3.756	1.85161119029
0.000989	3.76	1.85213390445
0.00099	3.748	1.86346344209
0.000991	3.762	1.85293173107
0.000992	3.746	1.85620149768
0.000993	3.752	1.85647407738
0.000994	3.75	1.86855559189
0.000995	3.72	1.86804710861
0.000996	3.724	1.86328312395
0.000997	3.7	1.86064504944
0.000998	3.694	1.8494226126
0.000999	3.71	1.84442402934
0.001	3.692	1.86363515743
0.001001	3.692	1.85179264498
0.001002	3.676	1.82072073641
0.001003	3.644	1.82462708519
0.001004	3.63	1.83768876581
0.001005	3.624	1.84353573331
0.001006	3.638	1.85982687366
0.001007	3.604	1.84802164489
0.001008	3.592	1.82360522044
0.001009	3.59	1.82370502001
0.00101	3.57	1.82786761009
0.001011	3.564	1.83790750583
0.001012	3.556	1.81737833155
0.001013	3.514	1.80715356293
0.001014	3.508	1.82809627755
0.001015	3.494	1.81933064614
0.001016	3.486	1.83788030078
0.001017	3.49	1.83136561069
0.001018	3.472	1.80699086882
0.001019	3.476	1.81918223386
0.00102	3.474	1.83230019375
0.001021	3.458	1.8254413165
0.001022	3.428	1.7946631996
0.001023	3.418	1.78753349619
0.001024	3.406	1.7813376996
0.001025	3.412	1.78164418445
0.001026	3.394	1.7772911973
0.001027	3.414	1.77386696232
0.001028	3.396	1.75362025536
0.001029	3.39	1.76008522521
0.00103	3.382	1.77878497857
0.001031	3.374	1.76468807442
0.001032	3.378	1.76723399696
0.001033	3.384	1.76424034644
0.001034	3.374	1.77147509156
0.001035	3.382	1.77540868535
0.001036	3.382	1.78215487542
0.001037	3.376	1.78846973695
0.001038	3.354	1.79127998928
0.001039	3.352	1.77879060038
0.00104	3.344	1.77698171065
0.001041	3.338	1.77869502726
0.001042	3.348	1.78294587691
0.001043	3.342	1.77793025735
0.001044	3.326	1.76060330569
0.001045	3.312	1.75460992816
0.001046	3.306	1.74710159979
0.001047	3.314	1.73418684114
0.001048	3.28	1.72209175133
0.001049	3.278	1.71951039543
0.00105	3.262	1.71153615212
0.001051	3.256	1.69895968169
0.001052	3.26	1.71359271707
0.001053	3.252	1.70894587392
0.001054	3.234	1.70623679482
0.001055	3.212	1.6955990092
0.001056	3.194	1.69244320436
0.001057	3.168	1.69226948209
0.001058	3.182	1.68667602105
0.001059	3.178	1.70009293864
0.00106	3.168	1.71341063379
0.001061	3.18	1.71219157807
0.001062	3.174	1.70285759827
0.001063	3.186	1.71213434052
0.001064	3.18	1.71335927347
0.001065	3.174	1.71456233482
0.001066	3.158	1.70089270679
0.001067	3.146	1.70665872394
0.001068	3.128	1.70282588658
0.001069	3.116	1.69544802338
0.00107	3.088	1.68649221759
0.001071	3.078	1.71578436874
0.001072	3.078	1.72971558356
0.001073	3.064	1.72508086767
0.001074	3.044	1.73380044988
0.001075	3.016	1.73543769695
0.001076	2.984	1.74692415405
0.001077	2.976	1.72378188876
0.001078	2.966	1.71372226455
0.001079	2.95	1.69100561797
0.00108	2.936	1.6923073007
0.001081	2.948	1.66171477697
0.001082	2.922	1.63459964517
0.001083	2.924	1.62549192554
0.001084	2.924	1.62179653471
0.001085	2.922	1.64070594562
0.001086	2.916	1.64831550378
0.001087	2.918	1.61098603346
0.001088	2.93	1.60408852624
0.001089	2.908	1.5948467011
0.00109	2.902	1.60386907196
0.001091	2.892	1.61627225429
0.001092	2.88	1.60549057923
0.001093	2.874	1.58685979217
0.001094	2.858	1.58676904432
0.001095	2.862	1.59842297281
0.001096	2.86	1.60137440969
0.001097	2.85	1.59608896995
0.001098	2.854	1.59645983351
0.001099	2.86	1.58505520409
0.0011	2.848	1.58015695423
0.001101	2.836	1.58401515144
0.001102	2.84	1.60822883944
0.001103	2.848	1.61768229266
0.001104	2.842	1.61896139546
0.001105	2.834	1.61320922388
0.001106	2.842	1.62635666445
0.001107	2.844	1.62347282084
0.001108	2.826	1.62595325886
0.001109	2.832	1.61238208871
0.00111	2.816	1.60066985978
0.001111	2.806	1.60261161858
0.001112	2.784	1.59666652749
0.001113	2.762	1.58661778636
0.001114	2.758	1.57589212829
0.001115	2.77	1.57260929668
0.001116	2.754	1.55996282007
0.001117	2.758	1.56314938506
0.001118	2.732	1.55311815391
0.001119	2.724	1.55300482936
0.00112	2.726	1.55914207178
0.001121	2.712	1.56494600546
0.001122	2.71	1.57413468293
0.001123	2.694	1.57998860755
0.001124	2.7	1.58682072081
0.001125	2.682	1.58646651399
0.001126	2.688	1.57944800484
0.001127	2.682	1.59024400643
0.001128	2.688	1.57944800484
0.001129	2.682	1.58520534947
0.00113	2.666	1.56794260099
0.001131	2.656	1.57659887099
0.001132	2.652	1.58078967608
0.001133	2.64	1.58568597143
0.001134	2.632	1.59517271792
0.001135	2.622	1.58969053592
0.001136	2.604	1.58467157481
0.001137	2.592	1.56892829664
0.001138	2.602	1.57467329945
0.001139	2.596	1.59147227434
0.00114	2.58	1.58858427538
0.001141	2.58	1.58101233392
0.001142	2.574	1.58635557174
0.001143	2.56	1.58189759466
0.001144	2.554	1.58211377593
0.001145	2.56	1.58189759466
0.001146	2.564	1.58300473783
0.001147	2.54	1.57873366975
0.001148	2.548	1.55682240477
0.001149	2.542	1.54539185969
0.00115	2.516	1.51714995963
0.001151	2.512	1.52900490516
0.001152	2.51	1.53684742249
0.001153	2.502	1.53947913269
0.001154	2.498	1.51855062477
0.001155	2.49	1.51456264314
0.001156	2.47	1.51297719745
0.001157	2.47	1.50768033747
0.001158	2.462	1.49818423433
0.001159	2.452	1.49120622316
0.00116	2.452	1.4750240676
0.001161	2.442	1.46786784146
0.001162	2.442	1.46650468803
0.001163	2.456	1.457416893
0.001164	2.442	1.42780811036
0.001165	2.43	1.41742724681
0.001166	2.418	1.41395756655
0.001167	2.428	1.4271706275
0.001168	2.41	1.42755034937
0.001169	2.408	1.42602103771
0.00117	2.414	1.43059568013
0.001171	2.416	1.43071450681
0.001172	2.396	1.45574173534
0.001173	2.388	1.45514810243
0.001174	2.368	1.43964440054
0.001175	2.36	1.43749782609
0.001176	2.342	1.46732273205
0.001177	2.336	1.44744740837
0.001178	2.326	1.44351099753
0.001179	2.308	1.46052593267
0.00118	2.286	1.4505874672
0.001181	2.292	1.43900521194
0.001182	2.28	1.4260434776
0.001183	2.266	1.42942086175
0.001184	2.262	1.44960546357
0.001185	2.256	1.45686787321
0.001186	2.25	1.46406967047
0.001187	2.27	1.46051360829
0.001188	2.268	1.46293403816
0.001189	2.278	1.46311858713
0.00119	2.254	1.4565314964
0.001191	2.252	1.46030681708
0.001192	2.274	1.45565243104
0.001193	2.256	1.45549441772
0.001194	2.242	1.45170107116
0.001195	2.232	1.44158801327
0.001196	2.246	1.44412049359
0.001197	2.24	1.43192178557
0.001198	2.252	1.42425278655
0.001199	2.254	1.42178901388
0.0012	2.24	1.41929559994
0.001201	2.244	1.42143026561
0.001202	2.24	1.41364776377
0.001203	2.246	1.41615112188
0.001204	2.244	1.41720287891
0.001205	2.242	1.4196605228
0.001206	2.242	1.43088643854
0.001207	2.242	1.43924841497
0.001208	2.224	1.44285272984
0.001209	2.218	1.43194832309
0.00121	2.22	1.43791515744
0.001211	2.214	1.43951519617
0.001212	2.208	1.42574050935
0.001213	2.2	1.4254823745
0.001214	2.208	1.42714259974
0.001215	2.2	1.41844985812
0.001216	2.192	1.41532187152
0.001217	2.188	1.40593598716
0.001218	2.186	1.41117114483
0.001219	2.174	1.42398174146
0.00122	2.168	1.42259481231
0.001221	2.154	1.43467208797
0.001222	2.14	1.41718029904
0.001223	2.14	1.42421908427
0.001224	2.132	1.40661864057
0.001225	2.122	1.40253912601
0.001226	2.11	1.40353126078
0.001227	2.09	1.3819913169
0.001228	2.076	1.37921136886
0.001229	2.046	1.38415461564
0.00123	2.048	1.37901994184
0.001231	2.056	1.40600995729
0.001232	2.068	1.41822988264
0.001233	2.062	1.41779970377
0.001234	2.052	1.42172289846
0.001235	2.054	1.41812693367
0.001236	2.058	1.4137312333
0.001237	2.052	1.40474054544
0.001238	2.048	1.39774675818
0.001239	2.04	1.40085688063
0.00124	2.052	1.39760366342
0.001241	2.048	1.41198300273
0.001242	2.034	1.39601002862
0.001243	2.03	1.39896390232
0.001244	2.014	1.38917385521
0.001245	2.002	1.38636070342
0.001246	1.994	1.37475961535
0.001247	1.992	1.37110758148
0.001248	1.988	1.36229805843
0.001249	1.99	1.36597950204
0.00125	1.98	1.36952546526
0.001251	1.974	1.37161364823
0.001252	1.98	1.36806432597
0.001253	1.968	1.3634427014
0.001254	1.972	1.3723031735
0.001255	1.962	1.37279131699
0.001256	1.956	1.38060276691
0.001257	1.95	1.38834433769
0.001258	1.938	1.3907393717
0.001259	1.948	1.40046278066
0.00126	1.936	1.39136767247
0.001261	1.928	1.38376876681
0.001262	1.908	1.36657820852
0.001263	1.896	1.37010364571
0.001264	1.902	1.36396334262
0.001265	1.886	1.35240674355
0.001266	1.892	1.36394134771
0.001267	1.872	1.34298771402
0.001268	1.872	1.33552087217
0.001269	1.872	1.34447610615
0.00127	1.868	1.33062992601
0.001271	1.862	1.32776353316
0.001272	1.854	1.31783306985
0.001273	1.862	1.32323694023
0.001274	1.85	1.31282138922
0.001275	1.85	1.30518197965
0.001276	1.846	1.3062480622
0.001277	1.838	1.31291888554
0.001278	1.836	1.31038315007
0.001279	1.828	1.31088367142
0.00128	1.814	1.31886466326
0.001281	1.804	1.31817449528
0.001282	1.776	1.29993230593
0.001283	1.766	1.30201536089
0.001284	1.762	1.30742342032
0.001285	1.772	1.30691086154
0.001286	1.786	1.30698278489
0.001287	1.782	1.31699506453
0.001288	1.774	1.30496130211
0.001289	1.762	1.30282615878
0.00129	1.774	1.31260199604
0.001291	1.768	1.31231703487
0.001292	1.75	1.30518197965
0.001293	1.764	1.31464976324
0.001294	1.772	1.31149380479
0.001295	1.774	1.31412480381
0.001296	1.768	1.31688116396
0.001297	1.76	1.31544669219
0.001298	1.758	1.31735948017
0.001299	1.752	1.32909593333
0.0013	1.742	1.30668894539
0.001301	1.728	1.30154369884
0.001302	1.728	1.29846678818
0.001303	1.722	1.29796610125
0.001304	1.728	1.30920433852
0.001305	1.72	1.3013838788
0.001306	1.71	1.30610106806
0.001307	1.69	1.30303491895
0.001308	1.696	1.30674557585
0.001309	1.684	1.31001679379
0.00131	1.686	1.3112604623
0.001311	1.672	1.31164629379
0.001312	1.662	1.30067520927
0.001313	1.662	1.31139467743
0.001314	1.646	1.3117484515
0.001315	1.654	1.31083332274
0.001316	1.66	1.31316411769
0.001317	1.648	1.30541028033
0.001318	1.638	1.30956328599
0.001319	1.634	1.31759022461
0.00132	1.616	1.30558186262
0.001321	1.602	1.29599228393
0.001322	1.588	1.27838022513
0.001323	1.588	1.28773289156
0.001324	1.588	1.28306508019
0.001325	1.604	1.294288994
0.001326	1.612	1.29052547437
0.001327	1.6	1.28685663537
0.001328	1.594	1.28575425335
0.001329	1.58	1.26791166885
0.00133	1.572	1.26523357527
0.001331	1.572	1.27625075906
0.001332	1.578	1.28682399729
0.001333	1.568	1.28428034323
0.001334	1.556	1.27705285717
0.001335	1.552	1.26463275302
0.001336	1.55	1.26313103042
0.001337	1.542	1.25707438125
0.001338	1.544	1.2522236222
0.001339	1.552	1.25031835946
0.00134	1.538	1.25401594886
0.001341	1.542	1.25388835229
0.001342	1.546	1.25215174799
0.001343	1.532	1.24778844361
0.001344	1.53	1.23494939168
0.001345	1.518	1.2319399336
0.001346	1.512	1.23687347777
0.001347	1.52	1.23515181253
0.001348	1.516	1.22382351669
0.001349	1.504	1.22555456835
0.00135	1.496	1.22881406242
0.001351	1.484	1.22218820155
0.001352	1.48	1.22049170419
0.001353	1.46	1.20016665509
0.001354	1.46	1.21012396059
0.001355	1.452	1.20983304633
0.001356	1.436	1.20909222146
0.001357	1.448	1.20303615906
0.001358	1.446	1.21123243021
0.001359	1.442	1.20442351355
0.00136	1.438	1.21249989691
0.001361	1.444	1.21114161022
0.001362	1.444	1.22591353692
0.001363	1.432	1.21217820472
0.001364	1.43	1.21536002896
0.001365	1.426	1.21347599894
0.001366	1.43	1.21206435473
0.001367	1.428	1.2135963085
0.001368	1.424	1.21170293389
0.001369	1.414	1.20606964973
0.00137	1.42	1.19146968069
0.001371	1.414	1.18093352904
0.001372	1.414	1.18768851135
0.001373	1.402	1.17490254915
0.001374	1.394	1.1725033049
0.001375	1.384	1.18344581625
0.001376	1.392	1.17742770479
0.001377	1.384	1.17496553141
0.001378	1.384	1.19521713508
0.001379	1.376	1.19441366369
0.00138	1.364	1.19979331553
0.001381	1.362	1.19287719401
0.001382	1.372	1.19733704528
0.001383	1.374	1.19754916392
0.001384	1.372	1.18558677456
0.001385	1.36	1.17405280972
0.001386	1.356	1.17356891574
0.001387	1.36	1.17234807118
0.001388	1.364	1.17792359684
0.001389	1.356	1.1769723871
0.00139	1.348	1.17766548731
0.001391	1.336	1.18958143899
0.001392	1.334	1.19266256754
0.001393	1.336	1.18958143899
0.001394	1.328	1.18508058798
0.001395	1.332	1.18227577155
0.001396	1.32	1.16687617167
0.001397	1.316	1.16453595908
0.001398	1.32	1.16344316578
0.001399	1.326	1.17291261397
0.0014	1.332	1.18565424977
0.001401	1.322	1.17911661849
0.001402	1.324	1.17602040799
0.001403	1.318	1.17340359638
0.001404	1.308	1.17010085035
0.001405	1.316	1.17309164177
0.001406	1.316	1.17649649383
0.001407	1.306	1.16634643224
0.001408	1.306	1.17147940656
0.001409	1.304	1.16429549514
0.00141	1.306	1.15946711898
0.001411	1.316	1.15591695203
0.001412	1.32	1.15827457885
0.001413	1.318	1.15623354042
0.001414	1.31	1.15494588618
0.001415	1.31	1.16185196992
0.001416	1.312	1.17586393771
0.001417	1.312	1.15873033964
0.001418	1.306	1.14558456694
0.001419	1.3	1.14804181109
0.00142	1.284	1.1346118279
0.001421	1.286	1.14551473146
0.001422	1.294	1.16084624305
0.001423	1.3	1.16361505662
0.001424	1.298	1.1684160218
0.001425	1.298	1.16154896582
0.001426	1.284	1.13988771377
0.001427	1.276	1.14009824138
0.001428	1.266	1.14858347542
0.001429	1.248	1.14302055975
0.00143	1.242	1.14168121645
0.001431	1.238	1.14076991545
0.001432	1.234	1.13280360169
0.001433	1.226	1.13618836466
0.001434	1.222	1.12814715352
0.001435	1.216	1.11235965407
0.001436	1.218	1.1235995728
0.001437	1.206	1.11335708557
0.001438	1.192	1.09687556268
0.001439	1.19	1.08899035808
0.00144	1.196	1.09799089249
0.001441	1.188	1.09025501604
0.001442	1.184	1.09093721176
0.001443	1.172	1.07629735668
0.001444	1.172	1.07815397787
0.001445	1.152	1.07186566322
0.001446	1.154	1.07437609802
0.001447	1.142	1.07973885732
0.001448	1.126	1.06870201647
0.001449	1.142	1.07973885732
0.00145	1.134	1.07705338772
0.001451	1.134	1.07146815165
0.001452	1.132	1.07264905724
0.001453	1.13	1.07009345386
0.001454	1.124	1.068
0.001455	1.134	1.06397556363
0.001456	1.132	1.06328547437
0.001457	1.128	1.06000754714
0.001458	1.13	1.05503554442
0.001459	1.132	1.05193916174
0.00146	1.13	1.05313816757
0.001461	1.132	1.05003618985
0.001462	1.126	1.05172429847
0.001463	1.124	1.04719816654
0.001464	1.122	1.04456498122
0.001465	1.116	1.04045374717
0.001466	1.122	1.04456498122
0.001467	1.122	1.04072859094
0.001468	1.122	1.05788279124
0.001469	1.112	1.04472771572
0.00147	1.11	1.05919780967
0.001471	1.11	1.05161780129
0.001472	1.11	1.04971424683
0.001473	1.108	1.05087392203
0.001474	1.1	1.03633971264
0.001475	1.104	1.03594594454
0.001476	1.092	1.02153609824
0.001477	1.086	1.02498975605
0.001478	1.076	1.02285091778
0.001479	1.074	1.0200607825
0.00148	1.07	1.01247222184
0.001481	1.06	1.00618089825
0.001482	1.072	1.00539345532
0.001483	1.076	1.0050990001
0.001484	1.072	1.00539345532
0.001485	1.068	1.00765867237
0.001486	1.07	1.02230132544
0.001487	1.058	1.01913492728
0.001488	1.056	1.02022742563
0.001489	1.058	1.0171705855
0.00149	1.048	1.01276650814
0.001491	1.05	1.01562788461
0.001492	1.056	1.03579148481
0.001493	1.054	1.0310596491
0.001494	1.062	1.02866709873
0.001495	1.074	1.04905862563
0.001496	1.062	1.04218808283
0.001497	1.06	1.03942291681
0.001498	1.058	1.03278071245
0.001499	1.054	1.01739078038
0.0015	1.052	1.00662604775
0.001501	1.048	1.00682471166
0.001502	1.044	1.01688937451
0.001503	1.044	1.02472630492
0.001504	1.044	1.02667619043
0.001505	1.028	1.01941944262
0.001506	1.028	1.02333572204
0.001507	1.036	1.02112878718
0.001508	1.03	1.02230132544
0.001509	1.02	1.01764433866
0.00151	1.018	1.01275663414
0.001511	1.016	0.997869730977
0.001512	1.022	1.00673531775
0.001513	1.012	0.979722409665
0.001514	1.008	0.967437853301
0.001515	1.01	0.9828021164
0.001516	1.006	0.976710806739
0.001517	1.01	0.978723658649
0.001518	0.992	0.969502965442
0.001519	0.978	0.955780309485
0.00152	0.972	0.96084129803
0.001521	0.974	0.957770327375
0.001522	0.972	0.948270003744
0.001523	0.966	0.95542869959
0.001524	0.966	0.940661469393
0.001525	0.978	0.96203742131
0.001526	0.964	0.964730014045
0.001527	0.952	0.955874468746
0.001528	0.942	0.943735132333
0.001529	0.944	0.944914810975
0.00153	0.954	0.946511489629
0.001531	0.962	0.946866410852
0.001532	0.956	0.941309725861
0.001533	0.95	0.942072184071
0.001534	0.952	0.936854310979
0.001535	0.946	0.943972457225
0.001536	0.942	0.945851996879
0.001537	0.944	0.944914810975
0.001538	0.932	0.942006369405
0.001539	0.926	0.931946350387
0.00154	0.922	0.92299295772
0.001541	0.928	0.933175224703
0.001542	0.93	0.932255329832
0.001543	0.93	0.93866927083
0.001544	0.928	0.943830493256
0.001545	0.928	0.94805906989
0.001546	0.93	0.951367436903
0.001547	0.934	0.96418048103
0.001548	0.932	0.960924554791
0.001549	0.924	0.958240053431
0.00155	0.928	0.958548903291
0.001551	0.93	0.963898334888
0.001552	0.92	0.957914401186
0.001553	0.91	0.951787791475
0.001554	0.908	0.950545106768
0.001555	0.908	0.950545106768
0.001556	0.9	0.945515732286
0.001557	0.902	0.950997371185
0.001558	0.886	0.936484917124
0.001559	0.878	0.937611859993
0.00156	0.876	0.92553984247
0.001561	0.868	0.920095647202
0.001562	0.868	0.924432799072
0.001563	0.872	0.931459070491
0.001564	0.866	0.92953967102
0.001565	0.866	0.925226458766
0.001566	0.874	0.92634982593
0.001567	0.878	0.931190635692
0.001568	0.88	0.934665715644
0.001569	0.876	0.938415686143
0.00157	0.88	0.938935567544
0.001571	0.866	0.93597222181
0.001572	0.87	0.93866927083
0.001573	0.872	0.944254203062
0.001574	0.868	0.941581648079
0.001575	0.874	0.945581302692
0.001576	0.87	0.955562661472
0.001577	0.876	0.961573710123
0.001578	0.876	0.957404825557
0.001579	0.87	0.955562661472
0.00158	0.85	0.946308617735
0.001581	0.848	0.934289034507
0.001582	0.842	0.936502002133
0.001583	0.844	0.944279619604
0.001584	0.846	0.943548620899
0.001585	0.848	0.940689109111
0.001586	0.856	0.941946919948
0.001587	0.852	0.943448991732
0.001588	0.86	0.934023554307
0.001589	0.858	0.941188610216
0.00159	0.852	0.939199659284
0.001591	0.854	0.942700376578
0.001592	0.852	0.943448991732
0.001593	0.836	0.936538306745
0.001594	0.828	0.91565058838
0.001595	0.826	0.914179413463
0.001596	0.826	0.914179413463
0.001597	0.832	0.914207853828
0.001598	0.824	0.906103746819
0.001599	0.82	0.898665677546
0.0016	0.824	0.89276200636
0.001601	0.826	0.887538168193
0.001602	0.824	0.890518949826
0.001603	0.818	0.89267911368
0.001604	0.814	0.896328064941
0.001605	0.81	0.897719332531
0.001606	0.804	0.890833317742
0.001607	0.808	0.891703986758
0.001608	0.806	0.890148302251
0.001609	0.806	0.881115202457
0.00161	0.808	0.88945826209
0.001611	0.794	0.885191504704
0.001612	0.778	0.88358134883
0.001613	0.776	0.884208120297
0.001614	0.78	0.889719056781
0.001615	0.78	0.891964124839
0.001616	0.77	0.892804569881
0.001617	0.778	0.894827357651
0.001618	0.774	0.89606026583
0.001619	0.77	0.890561620552
0.00162	0.768	0.891165528956
0.001621	0.768	0.891165528956
0.001622	0.762	0.881677945738
0.001623	0.76	0.891291198206
0.001624	0.752	0.882324203454
0.001625	0.74	0.872009174264
0.001626	0.74	0.878862901709
0.001627	0.74	0.878862901709
0.001628	0.744	0.877760787459
0.001629	0.742	0.882856726768
0.00163	0.742	0.880588439624
0.001631	0.746	0.879479391458
0.001632	0.744	0.873191846045
0.001633	0.746	0.879479391458
0.001634	0.736	0.873100223342
0.001635	0.738	0.879406618124
0.001636	0.728	0.879781791128
0.001637	0.724	0.876255670452
0.001638	0.722	0.874480417162
0.001639	0.722	0.872190346197
0.00164	0.726	0.868863625663
0.001641	0.73	0.867813343986
0.001642	0.72	0.865794432877
0.001643	0.722	0.860648592632
0.001644	0.724	0.860130222699
0.001645	0.722	0.858321618043
0.001646	0.722	0.862969292617
0.001647	0.726	0.866558711225
0.001648	0.728	0.866034641339
0.001649	0.738	0.877129408924
0.00165	0.734	0.875924654294
0.001651	0.728	0.870641143066
0.001652	0.732	0.869583808497
0.001653	0.714	0.862672591427
0.001654	0.718	0.859346263156
0.001655	0.726	0.866558711225
0.001656	0.722	0.867592070042
0.001657	0.722	0.855988317677
0.001658	0.71	0.854341851954
0.001659	0.702	0.856268649432
0.00166	0.688	0.843004151828
0.001661	0.698	0.847818376777
0.001662	0.69	0.847289796941
0.001663	0.696	0.855326838115
0.001664	0.694	0.858116542202
0.001665	0.694	0.851095764294
0.001666	0.69	0.851997652579
0.001667	0.686	0.852879827408
0.001668	0.686	0.850531598472
0.001669	0.68	0.842377587546
0.00167	0.682	0.846685301632
0.001671	0.676	0.840847191825
0.001672	0.678	0.835653038049
0.001673	0.668	0.832932170108
0.001674	0.664	0.836124392659
0.001675	0.66	0.839285410334
0.001676	0.654	0.828422597471
0.001677	0.652	0.828791891852
0.001678	0.65	0.824317899842
0.001679	0.652	0.816637006264
0.00168	0.652	0.814184254331
0.001681	0.652	0.811724091056
0.001682	0.644	0.810718200116
0.001683	0.646	0.812824704349
0.001684	0.648	0.814920855053
0.001685	0.644	0.805769197724
0.001686	0.646	0.807888606183
0.001687	0.644	0.800789610322
0.001688	0.64	0.79649231007
0.001689	0.636	0.799689939914
0.00169	0.638	0.799347233685
0.001691	0.628	0.796
0.001692	0.624	0.789065269797
0.001693	0.636	0.799689939914
0.001694	0.628	0.796
0.001695	0.622	0.79442809618
0.001696	0.62	0.792212092814
0.001697	0.616	0.792807668984
0.001698	0.612	0.800909483025
0.001699	0.604	0.794470893111
0.0017	0.61	0.801186619958
0.001701	0.614	0.803121410498
0.001702	0.616	0.792807668984
0.001703	0.612	0.788324806155
0.001704	0.61	0.788606365686
0.001705	0.608	0.778675799033
0.001706	0.6	0.769415362467
0.001707	0.606	0.773798423364
0.001708	0.61	0.775822144567
0.001709	0.606	0.771209439776
0.00171	0.6	0.769415362467
0.001711	0.606	0.776378773538
0.001712	0.6	0.774596669241
0.001713	0.592	0.765203240976
0.001714	0.59	0.762823701782
0.001715	0.6	0.774596669241
0.001716	0.594	0.777922875355
0.001717	0.586	0.773695030358
0.001718	0.586	0.768507644725
0.001719	0.592	0.77041287632
0.00172	0.584	0.768728820846
0.001721	0.584	0.766122705577
0.001722	0.574	0.756653157001
0.001723	0.566	0.744072577105
0.001724	0.562	0.741725016431
0.001725	0.564	0.741555122698
0.001726	0.566	0.74675564946
0.001727	0.56	0.739188744503
0.001728	0.558	0.742048515934
0.001729	0.552	0.742493097611
0.00173	0.552	0.739794566079
0.001731	0.548	0.734640047915
0.001732	0.548	0.729174876144
0.001733	0.54	0.724154679609
0.001734	0.546	0.718250652628
0.001735	0.55	0.723532998556
0.001736	0.55	0.723532998556
0.001737	0.544	0.718375946145
0.001738	0.546	0.72379831445
0.001739	0.546	0.726556260726
0.00174	0.546	0.721029819078
0.001741	0.542	0.718495650648
0.001742	0.538	0.713131123988
0.001743	0.536	0.716033518769
0.001744	0.542	0.721273873088
0.001745	0.542	0.721273873088
0.001746	0.544	0.7266801222
0.001747	0.538	0.724262383394
0.001748	0.526	0.710861449229
0.001749	0.524	0.708112985335
0.00175	0.524	0.705282921954
0.001751	0.528	0.707966100883
0.001752	0.524	0.705282921954
0.001753	0.522	0.70817794374
0.001754	0.52	0.708237248385
0.001755	0.514	0.705552265959
0.001756	0.512	0.702748888295
0.001757	0.514	0.702711889753
0.001758	0.508	0.702805805326
0.001759	0.514	0.708381253281
0.00176	0.52	0.713862731903
0.001761	0.524	0.719321902906
0.001762	0.522	0.71938584918
0.001763	0.524	0.71653611214
0.001764	0.528	0.719177307762
0.001765	0.528	0.721952907051
0.001766	0.526	0.710861449229
0.001767	0.53	0.710703876449
0.001768	0.538	0.713131123988
0.001769	0.534	0.713333021807
0.00177	0.52	0.70256672281
0.001771	0.516	0.702669196706
0.001772	0.514	0.694121026911
0.001773	0.512	0.685460429201
0.001774	0.516	0.68537872742
0.001775	0.518	0.694028817845
0.001776	0.51	0.691303117308
0.001777	0.506	0.691349405149
0.001778	0.502	0.682638996835
0.001779	0.498	0.685562542734
0.00178	0.5	0.694262198308
0.001781	0.49	0.691303117308
0.001782	0.494	0.69423627102
0.001783	0.482	0.682404572083
0.001784	0.488	0.688371992458
0.001785	0.486	0.685422497442
0.001786	0.488	0.682536445913
0.001787	0.488	0.682536445913
0.001788	0.494	0.69423627102
0.001789	0.496	0.70567981408
0.00179	0.482	0.679467438513
0.001791	0.482	0.679467438513
0.001792	0.47	0.667158152165
0.001793	0.472	0.670235779409
0.001794	0.472	0.670235779409
0.001795	0.474	0.673293398156
0.001796	0.478	0.67639929036
0.001797	0.476	0.670390930726
0.001798	0.47	0.658103335351
0.001799	0.466	0.654861817485
0.0018	0.466	0.657908808271
0.001801	0.47	0.658103335351
0.001802	0.468	0.654962594352
0.001803	0.466	0.648724903175
0.001804	0.46	0.64218377432
0.001805	0.456	0.632506126453
0.001806	0.446	0.628557077758
0.001807	0.442	0.628200604903
0.001808	0.442	0.634536050985
0.001809	0.446	0.641158326781
0.00181	0.444	0.647197033368
0.001811	0.444	0.647197033368
0.001812	0.442	0.647020865197
0.001813	0.436	0.643353712976
0.001814	0.44	0.646838465152
0.001815	0.442	0.643922355568
0.001816	0.432	0.649134808803
0.001817	0.43	0.642728558569
0.001818	0.434	0.640034374077
0.001819	0.432	0.636691448034
0.00182	0.436	0.643353712976
0.001821	0.434	0.646253820105
0.001822	0.434	0.640034374077
0.001823	0.434	0.643151615096
0.001824	0.44	0.649923072371
0.001825	0.436	0.649541376665
0.001826	0.424	0.638924095648
0.001827	0.414	0.640783894929
0.001828	0.41	0.633955834424
0.001829	0.408	0.633668683146
0.00183	0.408	0.630504559857
0.001831	0.398	0.632136061303
0.001832	0.396	0.625447040124
0.001833	0.4	0.632455532034
0.001834	0.394	0.625111190109
0.001835	0.398	0.628964227918
0.001836	0.394	0.625111190109
0.001837	0.394	0.625111190109
0.001838	0.394	0.625111190109
0.001839	0.39	0.614735715572
0.00184	0.392	0.615090237282
0.001841	0.394	0.612179712176
0.001842	0.388	0.6078289233
0.001843	0.384	0.613631811431
0.001844	0.378	0.612467141976
0.001845	0.38	0.61611687203
0.001846	0.386	0.623701851849
0.001847	0.394	0.634636904064
0.001848	0.384	0.620116118159
0.001849	0.386	0.623701851849
0.00185	0.388	0.627260711347
0.001851	0.39	0.630793151516
0.001852	0.39	0.630793151516
0.001853	0.39	0.630793151516
0.001854	0.388	0.63044111541
0.001855	0.388	0.63044111541
0.001856	0.388	0.627260711347
0.001857	0.38	0.622575296651
0.001858	0.382	0.622957462432
0.001859	0.386	0.626900311054
0.00186	0.388	0.627260711347
0.001861	0.388	0.63044111541
0.001862	0.39	0.633955834424
0.001863	0.388	0.620851028831
0.001864	0.38	0.612862137842
0.001865	0.37	0.614084684714
0.001866	0.368	0.607104603837
0.001867	0.366	0.606666300366
0.001868	0.354	0.603890718591
0.001869	0.35	0.596238207431
0.00187	0.354	0.597230273848
0.001871	0.358	0.601528054209
0.001872	0.36	0.598665181884
0.001873	0.358	0.594841155268
0.001874	0.358	0.591469356772
0.001875	0.354	0.587097947535
0.001876	0.354	0.590494707851
0.001877	0.36	0.598665181884
0.001878	0.36	0.595315042645
0.001879	0.366	0.603360588703
0.00188	0.36	0.601996677732
0.001881	0.364	0.602912929037
0.001882	0.366	0.603360588703
0.001883	0.36	0.601996677732
0.001884	0.356	0.59771565146
0.001885	0.352	0.593376777436
0.001886	0.358	0.588078226089
0.001887	0.36	0.591945943478
0.001888	0.366	0.600036665546
0.001889	0.364	0.596241561785
0.00189	0.364	0.599586524198
0.001891	0.366	0.606666300366
0.001892	0.364	0.602912929037
0.001893	0.368	0.607104603837
0.001894	0.364	0.602912929037
0.001895	0.364	0.602912929037
0.001896	0.36	0.598665181884
0.001897	0.362	0.605768932845
0.001898	0.36	0.601996677732
0.001899	0.364	0.599586524198
0.0019	0.362	0.599129368334
0.001901	0.368	0.600479808153
0.001902	0.366	0.600036665546
0.001903	0.372	0.604661888993
0.001904	0.364	0.602912929037
0.001905	0.368	0.607104603837
0.001906	0.362	0.602458297312
0.001907	0.36	0.598665181884
0.001908	0.358	0.594841155268
0.001909	0.358	0.594841155268
0.00191	0.356	0.594360160172
0.001911	0.356	0.594360160172
0.001912	0.352	0.593376777436
0.001913	0.346	0.588459004519
0.001914	0.35	0.592874354311
0.001915	0.348	0.595731483136
0.001916	0.35	0.599583188557
0.001917	0.354	0.600569729507
0.001918	0.356	0.60105241036
0.001919	0.356	0.60105241036
0.00192	0.352	0.593376777436
0.001921	0.35	0.589491306128
0.001922	0.35	0.586088730484
0.001923	0.344	0.581088633515
0.001924	0.342	0.580548016963
0.001925	0.346	0.58162187029
0.001926	0.346	0.585050425177
0.001927	0.34	0.58
0.001928	0.338	0.582885923659
0.001929	0.34	0.586856030045
0.00193	0.324	0.57881257761
0.001931	0.326	0.57941694832
0.001932	0.322	0.578200657212
0.001933	0.322	0.574731241538
0.001934	0.322	0.574731241538
0.001935	0.32	0.574108003776
0.001936	0.318	0.56997894698
0.001937	0.32	0.577581163128
0.001938	0.316	0.576319355913
0.001939	0.31	0.570876519048
0.00194	0.302	0.568151388276
0.001941	0.294	0.561750834445
0.001942	0.296	0.562480221875
0.001943	0.292	0.561013368825
0.001944	0.286	0.558752181204
0.001945	0.29	0.5673623181
0.001946	0.298	0.57375604572
0.001947	0.292	0.575096513639
0.001948	0.294	0.579278862035
0.001949	0.294	0.575815942815
0.00195	0.294	0.575815942815
0.001951	0.296	0.576527536203
0.001952	0.292	0.571608257463
0.001953	0.286	0.562320193484
0.001954	0.286	0.562320193484
0.001955	0.29	0.5673623181
0.001956	0.288	0.566618037129
0.001957	0.288	0.563077259353
0.001958	0.288	0.563077259353
0.001959	0.288	0.55951407489
0.00196	0.292	0.564567090787
0.001961	0.288	0.55951407489
0.001962	0.286	0.562320193484
0.001963	0.286	0.562320193484
0.001964	0.284	0.565105299922
0.001965	0.278	0.559210157275
0.001966	0.278	0.559210157275
0.001967	0.28	0.56
0.001968	0.286	0.569389146367
0.001969	0.286	0.56586570845
0.00197	0.286	0.56586570845
0.001971	0.284	0.568633449596
0.001972	0.288	0.570136825683
0.001973	0.284	0.572139843045
0.001974	0.286	0.576371408035
0.001975	0.288	0.573634029674
0.001976	0.284	0.572139843045
0.001977	0.284	0.568633449596
0.001978	0.28	0.56709787515
0.001979	0.276	0.565529840062
0.00198	0.278	0.569838573633
0.001981	0.276	0.558412034254
0.001982	0.274	0.557605595381
0.001983	0.272	0.556790804522
0.001984	0.272	0.556790804522
0.001985	0.268	0.551521531765
0.001986	0.268	0.551521531765
0.001987	0.26	0.537028863284
0.001988	0.258	0.532387077229
0.001989	0.26	0.533291665039
0.00199	0.256	0.523893118871
0.001991	0.258	0.528617063667
0.001992	0.26	0.525737577124
0.001993	0.258	0.524819969132
0.001994	0.26	0.525737577124
0.001995	0.264	0.527545258722
0.001996	0.27	0.530188645672
0.001997	0.27	0.52640288753
0.001998	0.268	0.525524499905
[truncated: 8,002 more rows]
