# Supplementary material for: The Influence of Synaptic Size on AMPA Receptor Activation: A Monte Carlo Model
Source: PLoS One. 2015 Jun 24;10(6):e0130924. doi: 10.1371/journal.pone.0130924 (PMC4479604; doi:10.1371/journal.pone.0130924)
Supplement: S1 Dataset — This package contains the experimental data used as basis for the analysis presented in the paper. (ZIP) [file pone.0130924.s001.zip › S1 Simulation data/test/832_9922_184_366.csv]

time	AMPA.O.mean	AMPA.O.stdev
0.0	0.0	0.0
1e-06	0.0	0.0
2e-06	0.018	0.132951118837
3e-06	0.102	0.321863325031
4e-06	0.258	0.513260167946
5e-06	0.468	0.670056714018
6e-06	0.7	0.825832912883
7e-06	0.99	0.99894944817
8e-06	1.31	1.16357208629
9e-06	1.728	1.31377928131
1e-05	2.076	1.43046286215
1.1e-05	2.49	1.57159154999
1.2e-05	2.916	1.6902496857
1.3e-05	3.284	1.78194949423
1.4e-05	3.716	1.91294119094
1.5e-05	4.07	1.98924608835
1.6e-05	4.458	2.08236308073
1.7e-05	4.918	2.20165301535
1.8e-05	5.326	2.33831648842
1.9e-05	5.722	2.44718532196
2e-05	6.046	2.48271706
2.1e-05	6.374	2.56712368226
2.2e-05	6.716	2.64033028237
2.3e-05	7.086	2.73616593064
2.4e-05	7.354	2.80583035838
2.5e-05	7.68	2.79671235561
2.6e-05	7.984	2.87328105134
2.7e-05	8.276	2.8432066404
2.8e-05	8.564	2.87852462209
2.9e-05	8.836	2.93071731834
3e-05	9.062	2.94451286294
3.1e-05	9.252	2.9813580798
3.2e-05	9.432	2.99889579679
3.3e-05	9.678	3.03945982043
3.4e-05	9.904	3.10914522015
3.5e-05	10.132	3.16521342092
3.6e-05	10.388	3.20397503111
3.7e-05	10.558	3.25248151417
3.8e-05	10.76	3.22589522458
3.9e-05	10.942	3.2573971204
4e-05	11.108	3.32510691557
4.1e-05	11.256	3.38680734616
4.2e-05	11.394	3.41976081035
4.3e-05	11.54	3.40182304067
4.4e-05	11.674	3.43157747982
4.5e-05	11.786	3.4681701227
4.6e-05	11.908	3.50592869294
4.7e-05	11.98	3.48763530203
4.8e-05	12.108	3.53275190185
4.9e-05	12.198	3.53253393473
5e-05	12.326	3.49452772202
5.1e-05	12.41	3.52957504524
5.2e-05	12.452	3.52982945764
5.3e-05	12.518	3.56450220929
5.4e-05	12.586	3.54550475955
5.5e-05	12.648	3.52988611714
5.6e-05	12.758	3.53375664131
5.7e-05	12.816	3.55107645651
5.8e-05	12.828	3.58809364426
5.9e-05	12.862	3.60817904212
6e-05	12.902	3.60283166412
6.1e-05	12.992	3.58216917523
6.2e-05	12.982	3.55213682169
6.3e-05	13.02	3.5495915258
6.4e-05	13.072	3.48924289782
6.5e-05	13.132	3.51775155462
6.6e-05	13.148	3.48627250799
6.7e-05	13.164	3.46714637707
6.8e-05	13.188	3.49809319487
6.9e-05	13.194	3.4906108348
7e-05	13.176	3.50271665997
7.1e-05	13.16	3.47252069828
7.2e-05	13.164	3.44573707645
7.3e-05	13.15	3.42862946379
7.4e-05	13.166	3.47022247125
7.5e-05	13.206	3.47326417078
7.6e-05	13.124	3.48261740649
7.7e-05	13.134	3.49857742518
7.8e-05	13.118	3.48253872915
7.9e-05	13.136	3.47757156648
8e-05	13.146	3.49409272916
8.1e-05	13.106	3.48751544799
8.2e-05	13.102	3.50935834591
8.3e-05	13.124	3.49580090966
8.4e-05	13.068	3.49562240524
8.5e-05	13.066	3.53350307768
8.6e-05	13.046	3.54342828346
8.7e-05	13.036	3.53930840702
8.8e-05	12.994	3.53637724232
8.9e-05	13.012	3.51053500196
9e-05	13.016	3.44786078605
9.1e-05	12.982	3.44988057764
9.2e-05	12.926	3.46013352344
9.3e-05	12.93	3.46426038282
9.4e-05	12.932	3.46401154732
9.5e-05	12.882	3.47621575855
9.6e-05	12.904	3.47602991932
9.7e-05	12.904	3.49439322344
9.8e-05	12.87	3.50101413879
9.9e-05	12.906	3.54473750791
0.0001	12.87	3.55092945579
0.000101	12.826	3.53153281168
0.000102	12.792	3.56100210615
0.000103	12.772	3.56146262089
0.000104	12.726	3.56748146456
0.000105	12.73	3.58958214838
0.000106	12.686	3.59713830704
0.000107	12.656	3.55382385607
0.000108	12.638	3.5590667316
0.000109	12.618	3.5304498297
0.00011	12.598	3.5214196001
0.000111	12.54	3.51744225255
0.000112	12.554	3.51441090369
0.000113	12.468	3.48553812201
0.000114	12.462	3.46591344381
0.000115	12.47	3.45443193593
0.000116	12.404	3.42473123033
0.000117	12.372	3.41900804328
0.000118	12.342	3.40896406552
0.000119	12.336	3.41454301481
0.00012	12.328	3.4035886943
0.000121	12.294	3.39228005919
0.000122	12.258	3.376305081
0.000123	12.244	3.34312189428
0.000124	12.222	3.3004114895
0.000125	12.184	3.32417568729
0.000126	12.148	3.3145280207
0.000127	12.094	3.29744810422
0.000128	12.06	3.30883665357
0.000129	12.052	3.29746811963
0.00013	12.026	3.28288348864
0.000131	12.046	3.3502065608
0.000132	12.006	3.3361600681
0.000133	11.956	3.29758457056
0.000134	11.912	3.28028291463
0.000135	11.884	3.28733083215
0.000136	11.878	3.25317014618
0.000137	11.854	3.24848949513
0.000138	11.8	3.25822037315
0.000139	11.734	3.31349422815
0.00014	11.718	3.32603006601
0.000141	11.718	3.31639503075
0.000142	11.742	3.33937658853
0.000143	11.698	3.36315268758
0.000144	11.642	3.36717032536
0.000145	11.616	3.35865211059
0.000146	11.61	3.3630194766
0.000147	11.584	3.39984470234
0.000148	11.53	3.39191686219
0.000149	11.478	3.36712280738
0.00015	11.462	3.3592493209
0.000151	11.428	3.37354650183
0.000152	11.382	3.37580745896
0.000153	11.35	3.38873132603
0.000154	11.298	3.36707528873
0.000155	11.256	3.35655537717
0.000156	11.202	3.34203470957
0.000157	11.16	3.3193975357
0.000158	11.136	3.29325128103
0.000159	11.15	3.29537554764
0.00016	11.12	3.30841351708
0.000161	11.112	3.29294032743
0.000162	11.072	3.24820196416
0.000163	11.042	3.24164094249
0.000164	11.048	3.24987630534
0.000165	11.016	3.25142184283
0.000166	10.944	3.25896670741
0.000167	10.94	3.23301716667
0.000168	10.884	3.22901594917
0.000169	10.864	3.22017142401
0.00017	10.84	3.22899365128
0.000171	10.804	3.23196287107
0.000172	10.782	3.20850058439
0.000173	10.722	3.18696030725
0.000174	10.724	3.20995700906
0.000175	10.69	3.20029686123
0.000176	10.648	3.20625887913
0.000177	10.634	3.19375077299
0.000178	10.612	3.20771819211
0.000179	10.612	3.27191931441
0.00018	10.57	3.24300786308
0.000181	10.548	3.26062816034
0.000182	10.484	3.25172938603
0.000183	10.478	3.24245524256
0.000184	10.414	3.22840579853
0.000185	10.416	3.23093546825
0.000186	10.37	3.2325067672
0.000187	10.322	3.21843378058
0.000188	10.26	3.2243448947
0.000189	10.26	3.21004672863
0.00019	10.252	3.21504214591
0.000191	10.204	3.18031193439
0.000192	10.13	3.16434827413
0.000193	10.11	3.20092174225
0.000194	10.074	3.16678448904
0.000195	10.034	3.19011661229
0.000196	10.03	3.16371616932
0.000197	10.046	3.14831446968
0.000198	10.038	3.11071631622
0.000199	9.974	3.09084519185
0.0002	9.932	3.08664478034
0.000201	9.852	3.06367361186
0.000202	9.842	3.08756149736
0.000203	9.818	3.09400646412
0.000204	9.828	3.13471146998
0.000205	9.784	3.14346051351
0.000206	9.792	3.10688525697
0.000207	9.8	3.07245829915
0.000208	9.762	3.04193293812
0.000209	9.74	3.03848646533
0.00021	9.688	3.03424718835
0.000211	9.69	3.08316395931
0.000212	9.684	3.02392857058
0.000213	9.632	3.03588142061
0.000214	9.616	3.00608449648
0.000215	9.612	3.00956076529
0.000216	9.588	3.00503843569
0.000217	9.548	3.03046135102
0.000218	9.508	3.04728338032
0.000219	9.5	3.06300506039
0.00022	9.452	3.04231753767
0.000221	9.436	3.07146609944
0.000222	9.426	3.05753560895
0.000223	9.39	3.04858983794
0.000224	9.348	3.07488146113
0.000225	9.318	3.06216851267
0.000226	9.308	3.07394469697
0.000227	9.27	3.06155189406
0.000228	9.224	3.05905606356
0.000229	9.208	3.05887822576
0.00023	9.204	3.08259371309
0.000231	9.216	3.11277111269
0.000232	9.184	3.08903609561
0.000233	9.164	3.09080960268
0.000234	9.144	3.0905119317
0.000235	9.088	3.08743518151
0.000236	9.084	3.07391346658
0.000237	9.094	3.08109785628
0.000238	9.06	3.05882330317
0.000239	9.052	3.04652195134
0.00024	9.062	3.06303052548
0.000241	9.022	3.04393101104
0.000242	8.988	3.03642157811
0.000243	8.934	3.02946265862
0.000244	8.944	3.02603106395
0.000245	8.87	3.04320554679
0.000246	8.824	3.06219267846
0.000247	8.806	3.04899393243
0.000248	8.782	3.04605909332
0.000249	8.778	3.05887495658
0.00025	8.746	3.047209215
0.000251	8.732	3.0391077638
0.000252	8.712	3.01215139062
0.000253	8.694	3.00072724519
0.000254	8.656	3.02020926427
0.000255	8.664	3.00517952875
0.000256	8.652	3.0369221261
0.000257	8.636	3.01852679299
0.000258	8.624	3.00975480729
0.000259	8.598	2.99071830837
0.00026	8.578	2.98930025257
0.000261	8.574	2.96184469546
0.000262	8.544	2.96311727746
0.000263	8.496	2.96816172066
0.000264	8.458	2.98198524477
0.000265	8.428	2.97335097155
0.000266	8.42	2.96101334006
0.000267	8.386	2.91564812692
0.000268	8.356	2.92528015752
0.000269	8.336	2.93378663164
0.00027	8.314	2.9304272726
0.000271	8.302	2.90013723813
0.000272	8.266	2.93108239393
0.000273	8.262	2.96130984532
0.000274	8.242	2.9623362402
0.000275	8.24	2.9594594101
0.000276	8.244	2.92856005573
0.000277	8.226	2.92214373363
0.000278	8.202	2.89295627343
0.000279	8.188	2.88594109434
0.00028	8.152	2.82221473315
0.000281	8.122	2.83815362516
0.000282	8.09	2.84146089187
0.000283	8.062	2.84923779281
0.000284	8.038	2.85666868923
0.000285	8.012	2.90100947947
0.000286	8.02	2.90578732876
0.000287	7.98	2.85369935347
0.000288	7.97	2.86794351409
0.000289	7.968	2.86548006449
0.00029	7.946	2.85921038051
0.000291	7.954	2.85655106728
0.000292	7.954	2.83828892116
0.000293	7.948	2.84557481012
0.000294	7.948	2.84557481012
0.000295	7.912	2.83271177496
0.000296	7.906	2.84836163434
0.000297	7.846	2.84645112377
0.000298	7.77	2.8257919244
0.000299	7.734	2.81055937493
0.0003	7.714	2.77852550825
0.000301	7.696	2.80420826616
0.000302	7.652	2.80764955078
0.000303	7.676	2.80339508454
0.000304	7.664	2.84096884883
0.000305	7.628	2.84773875206
0.000306	7.608	2.83731140342
0.000307	7.576	2.81286757598
0.000308	7.56	2.77820085667
0.000309	7.53	2.78012589643
0.00031	7.536	2.79082496764
0.000311	7.552	2.81199146514
0.000312	7.504	2.8216987791
0.000313	7.498	2.82311813426
0.000314	7.474	2.82724671721
0.000315	7.434	2.82518034823
0.000316	7.384	2.8065181275
0.000317	7.368	2.81790276624
0.000318	7.374	2.82101471106
0.000319	7.37	2.76859169976
0.00032	7.342	2.7431799066
0.000321	7.326	2.73637058894
0.000322	7.342	2.71680621318
0.000323	7.28	2.70658456362
0.000324	7.226	2.69349661221
0.000325	7.194	2.70635622193
0.000326	7.172	2.70673530291
0.000327	7.174	2.69512968148
0.000328	7.154	2.7044932982
0.000329	7.144	2.68910096501
0.00033	7.126	2.68814508537
0.000331	7.106	2.63718865461
0.000332	7.102	2.63507039754
0.000333	7.034	2.63758298448
0.000334	7.02	2.62061061587
0.000335	7.01	2.65667084901
0.000336	6.992	2.65027092955
0.000337	6.992	2.67954025907
0.000338	7.004	2.66082393254
0.000339	7.008	2.64573921617
0.00034	6.988	2.67055350068
0.000341	6.942	2.64700510011
0.000342	6.904	2.63415717071
0.000343	6.874	2.63099296844
0.000344	6.834	2.61351181363
0.000345	6.806	2.64203784984
0.000346	6.792	2.61930067003
0.000347	6.79	2.60804524501
0.000348	6.792	2.60935547597
0.000349	6.752	2.6089262159
0.00035	6.726	2.62048163512
0.000351	6.696	2.61296459984
0.000352	6.68	2.62099217855
0.000353	6.662	2.60225978718
0.000354	6.662	2.59918371802
0.000355	6.688	2.60358522042
0.000356	6.664	2.57431621989
0.000357	6.656	2.58489148708
0.000358	6.652	2.61206738045
0.000359	6.636	2.60681875089
0.00036	6.62	2.59144747197
0.000361	6.596	2.60859809093
0.000362	6.59	2.62638534873
0.000363	6.534	2.60784278667
0.000364	6.516	2.588
0.000365	6.516	2.60341007143
0.000366	6.51	2.5934340169
0.000367	6.486	2.62026792523
0.000368	6.49	2.64686607141
0.000369	6.478	2.66111179773
0.00037	6.468	2.63912409712
0.000371	6.432	2.624
0.000372	6.426	2.66468084393
0.000373	6.412	2.60274009459
0.000374	6.412	2.59735557828
0.000375	6.39	2.58338924671
0.000376	6.378	2.5485517456
0.000377	6.354	2.53153787252
0.000378	6.32	2.53171878375
0.000379	6.268	2.52748412458
0.00038	6.248	2.53741916127
0.000381	6.218	2.5136578924
0.000382	6.18	2.50750872381
0.000383	6.168	2.52423770671
0.000384	6.142	2.51432615227
0.000385	6.138	2.52407527622
0.000386	6.104	2.48861085749
0.000387	6.058	2.48165992835
0.000388	6.074	2.47316073072
0.000389	6.052	2.4448509157
0.00039	6.034	2.45537044048
0.000391	6.038	2.45123560679
0.000392	6.032	2.44192055563
0.000393	6.03	2.43579555792
0.000394	5.996	2.43556646388
0.000395	5.96	2.43359815911
0.000396	5.94	2.42330353031
0.000397	5.94	2.42989711716
0.000398	5.936	2.4363710719
0.000399	5.904	2.4303876234
0.0004	5.892	2.45526699159
0.000401	5.884	2.44837578815
0.000402	5.858	2.42689843216
0.000403	5.846	2.43110756652
0.000404	5.824	2.41516541877
0.000405	5.816	2.3618094758
0.000406	5.794	2.36718482591
0.000407	5.778	2.35472206428
0.000408	5.746	2.3633628583
0.000409	5.728	2.37023543134
0.00041	5.694	2.37410277789
0.000411	5.678	2.36099894113
0.000412	5.684	2.36392554874
0.000413	5.664	2.35268017376
0.000414	5.644	2.35228909788
0.000415	5.632	2.34618328355
0.000416	5.646	2.37501242102
0.000417	5.648	2.35543966172
0.000418	5.63	2.3624351843
0.000419	5.614	2.37507978813
0.00042	5.602	2.32714331316
0.000421	5.602	2.33657783949
0.000422	5.586	2.32693016655
0.000423	5.576	2.33414309758
0.000424	5.566	2.32930118276
0.000425	5.54	2.32473654421
0.000426	5.524	2.31978964564
0.000427	5.506	2.32593293111
0.000428	5.46	2.31956892547
0.000429	5.438	2.34310819212
0.00043	5.396	2.32705479093
0.000431	5.388	2.32668347654
0.000432	5.35	2.33141587882
0.000433	5.362	2.3449852878
0.000434	5.36	2.32344571703
0.000435	5.376	2.31487019075
0.000436	5.35	2.32540319085
0.000437	5.316	2.29000960697
0.000438	5.302	2.30451643518
0.000439	5.296	2.32817181497
0.00044	5.254	2.34040252948
0.000441	5.246	2.36166974829
0.000442	5.25	2.36040250805
0.000443	5.232	2.35418266071
0.000444	5.214	2.35121330381
0.000445	5.202	2.35652201348
0.000446	5.178	2.35506178263
0.000447	5.186	2.36715103025
0.000448	5.174	2.34940928746
0.000449	5.178	2.36945478961
0.00045	5.192	2.36455830971
0.000451	5.18	2.34085454482
0.000452	5.184	2.3396888682
0.000453	5.158	2.31625473556
0.000454	5.15	2.31073581355
0.000455	5.158	2.30500238612
0.000456	5.138	2.27573197016
0.000457	5.132	2.25534387622
0.000458	5.118	2.28649863328
0.000459	5.112	2.28286136241
0.00046	5.124	2.28399299474
0.000461	5.12	2.2894540834
0.000462	5.09	2.2825205366
0.000463	5.08	2.30599219426
0.000464	5.068	2.30637724581
0.000465	5.06	2.31352544831
0.000466	5.028	2.28980697876
0.000467	5.006	2.29651126712
0.000468	4.988	2.30214161163
0.000469	4.998	2.31127583815
0.00047	4.964	2.27479757341
0.000471	4.966	2.28491662868
0.000472	4.924	2.25703876794
0.000473	4.938	2.26498476816
0.000474	4.944	2.27790781201
0.000475	4.922	2.2812093284
0.000476	4.888	2.27496285684
0.000477	4.864	2.26748847847
0.000478	4.866	2.25211989024
0.000479	4.854	2.22905450808
0.00048	4.824	2.20839851476
0.000481	4.804	2.17292061521
0.000482	4.786	2.16522608519
0.000483	4.794	2.16877015841
0.000484	4.776	2.15170258168
0.000485	4.75	2.14371173435
0.000486	4.712	2.13097536354
0.000487	4.71	2.14892996629
0.000488	4.734	2.14551718707
0.000489	4.722	2.14306229494
0.00049	4.72	2.14979068749
0.000491	4.716	2.12775562507
0.000492	4.714	2.10907657519
0.000493	4.704	2.1015194503
0.000494	4.684	2.09574425921
0.000495	4.674	2.10991089859
0.000496	4.662	2.10991848184
0.000497	4.64	2.12659352016
0.000498	4.644	2.11689961973
0.000499	4.646	2.13463907956
0.0005	4.62	2.13532198977
0.000501	4.62	2.1371944226
0.000502	4.61	2.15264953023
0.000503	4.586	2.13789709762
0.000504	4.584	2.14451486355
0.000505	4.568	2.14228289448
0.000506	4.524	2.15810657754
0.000507	4.5	2.13025820031
0.000508	4.498	2.1236751164
0.000509	4.508	2.1208337983
0.00051	4.49	2.13398687906
0.000511	4.486	2.14238278559
0.000512	4.46	2.12612323255
0.000513	4.436	2.12365345572
0.000514	4.43	2.10073796557
0.000515	4.446	2.11449379285
0.000516	4.432	2.11124986679
0.000517	4.418	2.10790796763
0.000518	4.42	2.09274938777
0.000519	4.428	2.07865725891
0.00052	4.39	2.08947361792
0.000521	4.366	2.09189961518
0.000522	4.364	2.10606362677
0.000523	4.34	2.12141462237
0.000524	4.346	2.13126347503
0.000525	4.346	2.13501381729
0.000526	4.34	2.11007108885
0.000527	4.334	2.08481270142
0.000528	4.326	2.08511966083
0.000529	4.302	2.09351283731
0.00053	4.27	2.09597232806
0.000531	4.252	2.0737637281
0.000532	4.22	2.07836474181
0.000533	4.2	2.0918890984
0.000534	4.192	2.09931798449
0.000535	4.192	2.09550375805
0.000536	4.174	2.10326508077
0.000537	4.158	2.09309244899
0.000538	4.154	2.07804812264
0.000539	4.116	2.05098610429
0.00054	4.108	2.03870939567
0.000541	4.108	2.06793036633
0.000542	4.104	2.04381603869
0.000543	4.116	2.04708182543
0.000544	4.08	2.04782811779
0.000545	4.062	2.04796386687
0.000546	4.068	2.04435222014
0.000547	4.052	2.02713985704
0.000548	4.034	2.00719804703
0.000549	4.05	2.00885539549
0.00055	4.05	1.99987499609
0.000551	4.028	1.97666790332
0.000552	4.024	1.98580562996
0.000553	4.002	1.96519617341
0.000554	3.978	1.95384646275
0.000555	3.962	1.93094691797
0.000556	3.934	1.93329873532
0.000557	3.936	1.94933424533
0.000558	3.95	1.96150452459
0.000559	3.954	1.95547538977
0.00056	3.924	1.95095463812
0.000561	3.908	1.94923985184
0.000562	3.878	1.95630161274
0.000563	3.898	1.98080690629
0.000564	3.882	2.01496302696
0.000565	3.886	2.01915923097
0.000566	3.88	2.01831612985
0.000567	3.872	1.99890369953
0.000568	3.85	1.99987499609
0.000569	3.858	2.01837459358
0.00057	3.836	2.01223855445
0.000571	3.802	2.00069887789
0.000572	3.786	1.97083840028
0.000573	3.782	1.93764702668
0.000574	3.788	1.93469790924
0.000575	3.784	1.91346387476
0.000576	3.764	1.91841184317
0.000577	3.736	1.94481464412
0.000578	3.728	1.93649580428
0.000579	3.722	1.93409306912
0.00058	3.71	1.96313524751
0.000581	3.722	1.96792174641
0.000582	3.712	1.96393889925
0.000583	3.69	1.95292088933
0.000584	3.688	1.95720617207
0.000585	3.658	1.93933906267
0.000586	3.65	1.94512210414
0.000587	3.634	1.94423352507
0.000588	3.624	1.92318069874
0.000589	3.622	1.92538723378
0.00059	3.618	1.91939469625
0.000591	3.61	1.93025904997
0.000592	3.608	1.93967419945
0.000593	3.59	1.90942399692
0.000594	3.586	1.89066231781
0.000595	3.598	1.91739302179
0.000596	3.596	1.89757318699
0.000597	3.6	1.90052624291
0.000598	3.572	1.89652735282
0.000599	3.542	1.89742878654
0.0006	3.538	1.91221233131
0.000601	3.542	1.91108241581
0.000602	3.532	1.93001968902
0.000603	3.526	1.92596053957
0.000604	3.528	1.92904535976
0.000605	3.52	1.91143924832
0.000606	3.51	1.89786722402
0.000607	3.51	1.89681311678
0.000608	3.488	1.88410615412
0.000609	3.476	1.88929193086
0.00061	3.44	1.88425051413
0.000611	3.424	1.85693941743
0.000612	3.422	1.88146644934
0.000613	3.414	1.87579423179
0.000614	3.384	1.88694038062
0.000615	3.372	1.87232903091
0.000616	3.378	1.86416630159
0.000617	3.372	1.87766237647
0.000618	3.352	1.866573331
0.000619	3.366	1.89421329316
0.00062	3.346	1.87250740987
0.000621	3.35	1.89301347063
0.000622	3.318	1.85064205075
0.000623	3.314	1.8556411291
0.000624	3.282	1.83479590146
0.000625	3.254	1.81369346914
0.000626	3.24	1.81614977356
0.000627	3.22	1.79320941331
0.000628	3.21	1.78714856685
0.000629	3.208	1.78682287874
0.00063	3.208	1.80131507516
0.000631	3.192	1.78525516384
0.000632	3.198	1.79744151504
0.000633	3.184	1.80503296369
0.000634	3.166	1.77607544885
0.000635	3.154	1.76133017915
0.000636	3.156	1.77416571943
0.000637	3.15	1.7842365314
0.000638	3.15	1.78535710714
0.000639	3.14	1.7754999296
0.00064	3.14	1.77098842458
0.000641	3.132	1.7568653904
0.000642	3.136	1.77130008751
0.000643	3.124	1.75858579546
0.000644	3.108	1.7470935865
0.000645	3.094	1.7381495908
0.000646	3.09	1.71636243259
0.000647	3.08	1.70809835782
0.000648	3.066	1.71045140241
0.000649	3.076	1.71295767607
0.00065	3.084	1.73116839158
0.000651	3.092	1.72149237582
0.000652	3.07	1.72774419403
0.000653	3.056	1.74380732881
0.000654	3.02	1.72383293854
0.000655	3.0	1.70762993649
0.000656	2.99	1.7023219437
0.000657	3.002	1.72104503137
0.000658	2.984	1.69815900316
0.000659	2.988	1.69819197972
0.00066	2.986	1.68576510819
0.000661	2.988	1.6911108775
0.000662	2.996	1.6970515608
0.000663	2.978	1.67735386845
0.000664	2.968	1.65860664414
0.000665	2.97	1.67484327625
0.000666	2.96	1.67403703663
0.000667	2.956	1.68821325667
0.000668	2.922	1.69820964548
0.000669	2.92	1.69044372873
0.00067	2.904	1.66936634685
0.000671	2.908	1.67676354922
0.000672	2.904	1.66816785726
0.000673	2.896	1.65806634367
0.000674	2.888	1.66116103976
0.000675	2.894	1.65854273385
0.000676	2.886	1.67003113743
0.000677	2.876	1.66511981551
0.000678	2.868	1.65123468956
0.000679	2.86	1.63597065988
0.00068	2.87	1.64106672625
0.000681	2.846	1.64629401991
0.000682	2.828	1.63902898083
0.000683	2.806	1.62245616274
0.000684	2.788	1.61958513206
0.000685	2.786	1.61870442021
0.000686	2.788	1.60095471516
0.000687	2.8	1.60623784042
0.000688	2.8	1.58996855315
0.000689	2.798	1.59912350993
0.00069	2.788	1.58841304452
0.000691	2.768	1.58561533797
0.000692	2.75	1.59859313148
0.000693	2.76	1.60573970493
0.000694	2.732	1.59002389919
0.000695	2.712	1.58904247898
0.000696	2.708	1.58705261412
0.000697	2.706	1.58352897037
0.000698	2.716	1.59227635792
0.000699	2.724	1.59994499905
0.0007	2.706	1.59610901883
0.000701	2.69	1.60931662515
0.000702	2.68	1.61046577114
0.000703	2.684	1.61249620155
0.000704	2.668	1.60927809902
0.000705	2.656	1.608
0.000706	2.646	1.58766621177
0.000707	2.63	1.59659011647
0.000708	2.626	1.57293483654
0.000709	2.632	1.57625378667
0.00071	2.622	1.58465011911
0.000711	2.612	1.57780100139
0.000712	2.606	1.56549161607
0.000713	2.596	1.5635805064
0.000714	2.596	1.56230086731
0.000715	2.584	1.5681020375
0.000716	2.57	1.58022150346
0.000717	2.57	1.57895535086
0.000718	2.558	1.57309758121
0.000719	2.562	1.57039994906
0.00072	2.56	1.56920361967
0.000721	2.564	1.57413595347
0.000722	2.546	1.56584929032
0.000723	2.532	1.57384116098
0.000724	2.512	1.56903027377
0.000725	2.514	1.56390664683
0.000726	2.498	1.57162209198
0.000727	2.492	1.5754161355
0.000728	2.484	1.57154191799
0.000729	2.486	1.56134685448
0.00073	2.494	1.56267846981
0.000731	2.478	1.53020129395
0.000732	2.484	1.53549470855
0.000733	2.488	1.5276963049
0.000734	2.478	1.53802340684
0.000735	2.47	1.544376897
0.000736	2.444	1.54753481382
0.000737	2.442	1.54616816679
0.000738	2.436	1.54204539492
0.000739	2.416	1.51754538647
0.00074	2.424	1.52847113156
0.000741	2.422	1.53489934523
0.000742	2.42	1.52302330908
0.000743	2.412	1.5107137386
0.000744	2.408	1.49984532536
0.000745	2.39	1.49328496945
0.000746	2.398	1.48848782326
0.000747	2.394	1.48282298337
0.000748	2.388	1.47968104671
0.000749	2.394	1.48820831875
0.00075	2.398	1.48445141382
0.000751	2.38	1.4871449156
0.000752	2.39	1.48657324071
0.000753	2.382	1.50468468458
0.000754	2.402	1.50213048701
0.000755	2.402	1.51406604876
0.000756	2.4	1.50996688705
0.000757	2.38	1.49519229533
0.000758	2.374	1.4920201071
0.000759	2.362	1.47205842275
0.00076	2.36	1.47186955944
0.000761	2.352	1.4805728621
0.000762	2.344	1.47161951604
0.000763	2.338	1.46279048397
0.000764	2.342	1.45087421922
0.000765	2.318	1.44252417657
0.000766	2.306	1.44373266223
0.000767	2.302	1.45698181183
0.000768	2.29	1.46078745887
0.000769	2.294	1.45036685015
0.00077	2.3	1.45808093054
0.000771	2.302	1.44872219559
0.000772	2.304	1.44068872419
0.000773	2.284	1.45029100528
0.000774	2.278	1.45351848973
0.000775	2.262	1.45648755573
0.000776	2.246	1.44964961284
0.000777	2.234	1.453012044
0.000778	2.238	1.45511374126
0.000779	2.22	1.43930538803
0.00078	2.22	1.44069427708
0.000781	2.222	1.43830316693
0.000782	2.212	1.43354665079
0.000783	2.204	1.42631833754
0.000784	2.194	1.42420644571
0.000785	2.198	1.45148062336
0.000786	2.194	1.45751981119
0.000787	2.176	1.43144123177
0.000788	2.164	1.42446621582
0.000789	2.172	1.43192737246
0.00079	2.16	1.43192178557
0.000791	2.142	1.44147008294
0.000792	2.148	1.45123947025
0.000793	2.142	1.44424236193
0.000794	2.118	1.44363291733
0.000795	2.106	1.43901494085
0.000796	2.098	1.43401394693
0.000797	2.11	1.44287906631
0.000798	2.12	1.44554487997
0.000799	2.106	1.4376244294
0.0008	2.104	1.43428867387
0.000801	2.096	1.4180211564
0.000802	2.096	1.43205586483
0.000803	2.102	1.43373498248
0.000804	2.082	1.41537132937
0.000805	2.072	1.40670394895
0.000806	2.072	1.39241373162
0.000807	2.072	1.38521334097
0.000808	2.052	1.36868403951
0.000809	2.03	1.34799851632
0.00081	2.014	1.34974219761
0.000811	2.002	1.34684668764
0.000812	1.99	1.35421564014
0.000813	2.002	1.36161521731
0.000814	1.988	1.34456535728
0.000815	1.986	1.35270248022
0.000816	1.976	1.35330114904
0.000817	1.968	1.37075745484
0.000818	1.942	1.35596312634
0.000819	1.934	1.35264333806
0.00082	1.936	1.35347848154
0.000821	1.932	1.3399164153
0.000822	1.948	1.33914002255
0.000823	1.94	1.35808688971
0.000824	1.926	1.35665913184
0.000825	1.93	1.37153199015
0.000826	1.934	1.36881116302
0.000827	1.934	1.3629541445
0.000828	1.918	1.36355271259
0.000829	1.908	1.35186389847
0.00083	1.912	1.35065021379
0.000831	1.91	1.34681104837
0.000832	1.916	1.35090488192
0.000833	1.906	1.34505167187
0.000834	1.904	1.34416665633
0.000835	1.896	1.34951250457
0.000836	1.886	1.35683602547
0.000837	1.866	1.35648221514
0.000838	1.86	1.34773884711
0.000839	1.852	1.33644902634
0.00084	1.848	1.336
0.000841	1.836	1.33007668952
0.000842	1.834	1.34701299177
0.000843	1.84	1.34104436914
0.000844	1.828	1.33357264519
0.000845	1.816	1.33496966258
0.000846	1.81	1.31981059247
0.000847	1.798	1.31346716746
0.000848	1.786	1.31003969406
0.000849	1.772	1.2961543118
0.00085	1.776	1.30607197351
0.000851	1.768	1.30620672177
0.000852	1.764	1.30242235853
0.000853	1.758	1.30362417897
0.000854	1.752	1.3017280822
0.000855	1.746	1.30287528183
0.000856	1.746	1.31205335257
0.000857	1.75	1.30211366631
0.000858	1.752	1.29711063522
0.000859	1.746	1.30594180575
0.00086	1.75	1.30364872569
0.000861	1.742	1.29284028403
0.000862	1.74	1.29475866477
0.000863	1.722	1.28713480258
0.000864	1.712	1.2872668721
0.000865	1.716	1.29897805986
0.000866	1.71	1.29224610659
0.000867	1.702	1.28732124973
0.000868	1.688	1.27069115052
0.000869	1.69	1.28448433233
0.00087	1.696	1.29289752107
0.000871	1.7	1.28140547837
0.000872	1.688	1.27540424964
0.000873	1.69	1.29224610659
0.000874	1.694	1.29474476249
0.000875	1.674	1.28051708306
0.000876	1.66	1.26980313435
0.000877	1.658	1.27162730389
0.000878	1.66	1.26506916807
0.000879	1.654	1.2626495951
0.00088	1.64	1.26269552941
0.000881	1.612	1.24958233022
0.000882	1.61	1.25932521614
0.000883	1.596	1.24771150512
0.000884	1.59	1.24655525349
0.000885	1.596	1.25570060126
0.000886	1.594	1.23820999834
0.000887	1.582	1.23583008541
0.000888	1.588	1.24509276763
0.000889	1.602	1.24402411552
0.00089	1.614	1.25100119904
0.000891	1.614	1.2557881987
0.000892	1.612	1.24637714998
0.000893	1.608	1.24673012316
0.000894	1.596	1.23157784975
0.000895	1.6	1.23935467079
0.000896	1.6	1.2409673646
0.000897	1.598	1.23304338934
0.000898	1.58	1.2327205685
0.000899	1.584	1.22431368529
0.0009	1.586	1.23555817346
0.000901	1.59	1.24173266044
0.000902	1.598	1.26348565485
0.000903	1.58	1.2694880858
0.000904	1.572	1.27938110038
0.000905	1.56	1.27530388535
0.000906	1.544	1.26018411353
0.000907	1.532	1.24939025128
0.000908	1.534	1.24613161424
0.000909	1.526	1.24150070479
0.00091	1.524	1.24475861114
0.000911	1.52	1.24963994815
0.000912	1.51	1.25135926096
0.000913	1.508	1.23852169945
0.000914	1.502	1.23369201991
0.000915	1.484	1.22382351669
0.000916	1.478	1.23025038102
0.000917	1.486	1.23361420225
0.000918	1.476	1.22041959997
0.000919	1.472	1.21376109676
0.00092	1.478	1.20727627327
0.000921	1.472	1.21869438335
0.000922	1.474	1.22037862977
0.000923	1.458	1.21993278503
0.000924	1.454	1.20660018233
0.000925	1.45	1.19645309143
0.000926	1.462	1.20522031181
0.000927	1.446	1.19460621127
0.000928	1.45	1.20809767817
0.000929	1.436	1.20577941598
0.00093	1.43	1.21041315261
0.000931	1.432	1.2138270058
0.000932	1.422	1.20329381283
0.000933	1.416	1.1995599193
0.000934	1.416	1.19119435862
0.000935	1.41	1.19411054765
0.000936	1.406	1.19547647405
0.000937	1.4	1.18321595662
0.000938	1.384	1.18175462766
0.000939	1.376	1.17585033061
0.00094	1.372	1.17542162648
0.000941	1.374	1.17223035279
0.000942	1.37	1.1887388275
0.000943	1.376	1.19775790542
0.000944	1.364	1.17962027789
0.000945	1.368	1.18514809201
0.000946	1.372	1.18895584443
0.000947	1.364	1.18806733816
0.000948	1.368	1.18851840541
0.000949	1.366	1.17815279145
0.00095	1.36	1.18422970745
0.000951	1.34	1.17320075008
0.000952	1.334	1.17065964311
0.000953	1.31	1.14973910084
0.000954	1.3	1.14455231423
0.000955	1.288	1.12652385683
0.000956	1.28	1.117855089
0.000957	1.268	1.11003423371
0.000958	1.274	1.12023390415
0.000959	1.264	1.11637986367
0.00096	1.26	1.11731821788
0.000961	1.26	1.10471715837
0.000962	1.27	1.11404667766
0.000963	1.276	1.12597690918
0.000964	1.282	1.13069713009
0.000965	1.27	1.13362251213
0.000966	1.27	1.12298708808
0.000967	1.268	1.11900670239
0.000968	1.272	1.11625086786
0.000969	1.276	1.10987566871
0.00097	1.27	1.09045861911
0.000971	1.268	1.1046157703
0.000972	1.27	1.10684235553
0.000973	1.256	1.1038405682
0.000974	1.25	1.10611934257
0.000975	1.26	1.11910678668
0.000976	1.256	1.12359423281
0.000977	1.254	1.12315804765
0.000978	1.26	1.12623265802
0.000979	1.248	1.11467304623
0.00098	1.244	1.11016395186
0.000981	1.242	1.11329960029
0.000982	1.242	1.10065253373
0.000983	1.242	1.09701230622
0.000984	1.254	1.10158249805
0.000985	1.254	1.09063467761
0.000986	1.242	1.07491208943
0.000987	1.238	1.07580481501
0.000988	1.238	1.0869020195
0.000989	1.232	1.08174673561
0.00099	1.224	1.0797333004
0.000991	1.218	1.07446544849
0.000992	1.212	1.06539006941
0.000993	1.208	1.06053571368
0.000994	1.204	1.05753676059
0.000995	1.198	1.06901637031
0.000996	1.202	1.07758804745
0.000997	1.202	1.07386963827
0.000998	1.192	1.06917538318
0.000999	1.204	1.08184287214
0.001	1.198	1.07833019062
0.001001	1.202	1.07386963827
0.001002	1.192	1.06917538318
0.001003	1.196	1.0777680641
0.001004	1.196	1.07962215613
0.001005	1.194	1.06974950339
0.001006	1.186	1.06555337736
0.001007	1.182	1.05682354251
0.001008	1.178	1.05561167102
0.001009	1.19	1.0685972113
0.00101	1.18	1.06376689176
0.001011	1.172	1.04422985975
0.001012	1.166	1.0404056901
0.001013	1.16	1.05185550338
0.001014	1.166	1.06885172031
0.001015	1.166	1.0632234008
0.001016	1.152	1.05683300478
0.001017	1.154	1.05559651383
0.001018	1.144	1.04271952125
0.001019	1.142	1.05158737155
0.00102	1.134	1.0545349686
0.001021	1.14	1.06226173799
0.001022	1.142	1.06293743936
0.001023	1.134	1.06209415778
0.001024	1.122	1.05029329237
0.001025	1.13	1.04933312156
0.001026	1.128	1.05433201602
0.001027	1.128	1.05243337081
0.001028	1.118	1.04310881503
0.001029	1.106	1.05012570676
0.00103	1.108	1.05467340917
0.001031	1.116	1.05192395162
0.001032	1.12	1.04192130221
0.001033	1.11	1.04398275848
0.001034	1.108	1.05087392203
0.001035	1.104	1.05127731831
0.001036	1.104	1.04555439839
0.001037	1.094	1.03012814737
0.001038	1.092	1.02349206152
0.001039	1.098	1.02781126672
0.00104	1.088	1.02384373808
0.001041	1.078	1.02367768365
0.001042	1.074	1.0317577235
0.001043	1.076	1.03064251804
0.001044	1.066	1.01864812374
0.001045	1.056	1.01235566873
0.001046	1.062	0.999077574566
0.001047	1.062	0.997073718438
0.001048	1.052	0.978415044856
0.001049	1.046	0.981775941852
0.00105	1.058	0.991279980631
0.001051	1.062	0.995065826968
0.001052	1.07	0.992522040058
0.001053	1.058	0.991279980631
0.001054	1.05	0.989696923305
0.001055	1.044	0.980848612172
0.001056	1.042	0.979916322958
0.001057	1.038	0.984152427218
0.001058	1.03	0.976268405716
0.001059	1.03	0.970103087306
0.00106	1.03	0.965971014058
0.001061	1.036	0.985243117205
0.001062	1.03	0.988483687271
0.001063	1.038	0.996271047456
0.001064	1.026	0.990617988934
0.001065	1.022	1.00075771294
0.001066	1.024	1.00768248968
0.001067	1.006	0.988920623711
0.001068	0.996	0.985892489068
0.001069	0.998	0.986912356798
0.00107	0.998	0.984883749485
0.001071	0.986	0.988839724121
0.001072	0.982	0.988774999684
0.001073	0.982	0.986750221687
0.001074	0.98	0.977547952788
0.001075	0.988	0.983796726972
0.001076	0.97	0.978314877736
0.001077	0.96	0.978979060042
0.001078	0.948	0.978415044856
0.001079	0.942	0.972952208487
0.00108	0.946	0.962852013551
0.001081	0.942	0.966765742049
0.001082	0.948	0.96607246105
0.001083	0.95	0.963068014213
0.001084	0.948	0.968140485673
0.001085	0.946	0.954507202697
0.001086	0.93	0.94079753401
0.001087	0.93	0.936536171218
0.001088	0.93	0.934398202053
0.001089	0.936	0.925150798519
0.00109	0.928	0.922396877705
0.001091	0.93	0.92146622293
0.001092	0.928	0.922396877705
0.001093	0.92	0.926066952223
0.001094	0.912	0.916654787802
0.001095	0.904	0.913665146539
0.001096	0.9	0.9088454214
0.001097	0.894	0.893735978911
0.001098	0.89	0.891010662114
0.001099	0.888	0.894123034039
0.0011	0.886	0.906092710488
0.001101	0.892	0.910129661092
0.001102	0.888	0.903026023988
0.001103	0.892	0.910129661092
0.001104	0.888	0.905238090228
0.001105	0.88	0.897552226893
0.001106	0.884	0.913533797952
0.001107	0.874	0.91330389247
0.001108	0.866	0.903351537332
0.001109	0.86	0.903548559846
0.00111	0.854	0.897041805046
0.001111	0.848	0.892690315843
0.001112	0.84	0.893532316148
0.001113	0.84	0.897997772826
0.001114	0.84	0.9068627239
0.001115	0.83	0.897273648337
0.001116	0.836	0.89280681001
0.001117	0.832	0.900986126419
0.001118	0.836	0.897275877309
0.001119	0.828	0.893541269332
0.00112	0.824	0.890518949826
0.001121	0.818	0.888186917265
0.001122	0.824	0.903893799072
0.001123	0.82	0.898665677546
0.001124	0.816	0.895624921493
0.001125	0.806	0.887898642864
0.001126	0.818	0.89267911368
0.001127	0.82	0.887468309293
0.001128	0.82	0.894203556244
0.001129	0.816	0.884389054659
0.00113	0.808	0.882686807424
0.001131	0.802	0.887015219712
0.001132	0.804	0.904203516914
0.001133	0.798	0.906198653718
0.001134	0.796	0.913446221734
0.001135	0.792	0.908149767384
0.001136	0.788	0.902804519262
0.001137	0.788	0.90501712691
0.001138	0.778	0.899286383751
0.001139	0.776	0.893209941727
0.00114	0.78	0.894203556244
0.001141	0.778	0.888096841566
0.001142	0.772	0.880917703307
0.001143	0.782	0.870905276135
0.001144	0.784	0.877122568402
0.001145	0.78	0.873842090998
0.001146	0.778	0.869894246446
0.001147	0.778	0.869894246446
0.001148	0.78	0.880681554252
0.001149	0.774	0.873455207781
0.00115	0.766	0.869047754729
0.001151	0.766	0.871346085089
0.001152	0.76	0.863944442658
0.001153	0.758	0.859904645877
0.001154	0.75	0.852936105462
0.001155	0.748	0.8535197713
0.001156	0.748	0.846460867377
0.001157	0.742	0.850550410029
0.001158	0.75	0.850588031893
0.001159	0.738	0.861020324963
0.00116	0.732	0.850985311272
0.001161	0.738	0.851678343038
0.001162	0.726	0.843163092171
0.001163	0.722	0.84185271871
0.001164	0.716	0.829062120712
0.001165	0.714	0.817437459381
0.001166	0.714	0.817437459381
0.001167	0.72	0.818290901819
0.001168	0.722	0.822627497717
0.001169	0.72	0.830421579681
0.00117	0.72	0.830421579681
0.001171	0.724	0.834160655989
0.001172	0.724	0.829351553926
0.001173	0.72	0.832826512546
0.001174	0.726	0.838405629752
0.001175	0.714	0.827166246894
0.001176	0.708	0.823854356061
0.001177	0.698	0.806719282031
0.001178	0.7	0.808702664766
0.001179	0.688	0.80414923988
0.00118	0.688	0.806632506164
0.001181	0.69	0.825772365728
0.001182	0.692	0.834946704886
0.001183	0.684	0.8295444533
0.001184	0.69	0.828190799273
0.001185	0.694	0.836877529869
0.001186	0.7	0.840238061504
0.001187	0.692	0.83254789652
0.001188	0.69	0.833006602615
0.001189	0.694	0.836877529869
0.00119	0.696	0.83879914163
0.001191	0.7	0.844985206971
0.001192	0.692	0.839723764103
0.001193	0.692	0.834946704886
0.001194	0.686	0.82182966605
0.001195	0.682	0.820290192554
0.001196	0.682	0.815399288692
0.001197	0.688	0.826229992193
0.001198	0.68	0.813387976307
0.001199	0.682	0.822724741332
0.0012	0.688	0.828647090142
0.001201	0.678	0.82602421272
0.001202	0.68	0.820731381147
0.001203	0.688	0.826229992193
0.001204	0.688	0.816490048929
0.001205	0.688	0.826229992193
0.001206	0.69	0.828190799273
0.001207	0.688	0.828647090142
0.001208	0.684	0.827129977694
0.001209	0.69	0.840178552452
0.00121	0.684	0.8295444533
0.001211	0.69	0.837794724261
0.001212	0.696	0.836411382036
0.001213	0.7	0.842614977318
0.001214	0.692	0.834946704886
0.001215	0.698	0.838329290911
0.001216	0.696	0.836411382036
0.001217	0.7	0.828251169634
0.001218	0.698	0.828731560881
0.001219	0.692	0.825309638863
0.00122	0.686	0.814496163281
0.001221	0.686	0.812036944972
0.001222	0.688	0.816490048929
0.001223	0.676	0.806860582753
0.001224	0.674	0.80232412403
0.001225	0.67	0.793158243984
0.001226	0.668	0.793584274038
0.001227	0.66	0.790189850606
0.001228	0.656	0.796030150183
0.001229	0.654	0.798926780124
0.00123	0.65	0.794669742723
0.001231	0.648	0.802555917055
0.001232	0.65	0.804673846972
0.001233	0.654	0.806401884918
0.001234	0.658	0.808106428634
0.001235	0.65	0.799687438941
0.001236	0.646	0.790369533826
0.001237	0.642	0.786025444881
0.001238	0.64	0.781280999385
0.001239	0.638	0.789275617259
0.00124	0.64	0.79649231007
0.001241	0.632	0.792827850167
0.001242	0.628	0.793483459185
0.001243	0.63	0.795675813381
0.001244	0.622	0.786839246606
0.001245	0.622	0.789376969515
0.001246	0.62	0.787146746166
0.001247	0.62	0.789683480896
0.001248	0.616	0.787746152006
0.001249	0.608	0.783795891798
0.00125	0.61	0.786066154977
0.001251	0.598	0.779997435893
0.001252	0.594	0.780489589937
0.001253	0.602	0.784599260769
0.001254	0.598	0.777429096445
0.001255	0.594	0.770171409493
0.001256	0.594	0.780489589937
0.001257	0.59	0.783517708798
0.001258	0.594	0.785597861504
0.001259	0.59	0.783517708798
0.00126	0.594	0.780489589937
0.001261	0.586	0.783966836033
0.001262	0.588	0.788832048031
0.001263	0.586	0.776275724211
0.001264	0.592	0.783285388604
0.001265	0.594	0.790673130946
0.001266	0.584	0.781629068037
0.001267	0.582	0.768944731434
0.001268	0.576	0.764345471629
0.001269	0.582	0.766339350419
0.00127	0.576	0.7564548896
0.001271	0.568	0.749250291959
0.001272	0.57	0.751731334986
0.001273	0.574	0.754005305021
0.001274	0.576	0.748481128687
0.001275	0.568	0.72482825552
0.001276	0.556	0.723093354969
0.001277	0.548	0.71811976717
0.001278	0.542	0.7072736387
0.001279	0.542	0.704440203282
0.00128	0.538	0.710321054172
0.001281	0.54	0.718609768929
0.001282	0.548	0.72642687175
0.001283	0.544	0.729427172513
0.001284	0.538	0.721495668733
0.001285	0.54	0.726911273815
0.001286	0.542	0.729545063721
0.001287	0.53	0.72463784058
0.001288	0.53	0.72463784058
0.001289	0.532	0.716223428827
0.00129	0.526	0.716466328588
0.001291	0.524	0.710931782944
0.001292	0.528	0.710785481
0.001293	0.53	0.710703876449
0.001294	0.526	0.705212024855
0.001295	0.528	0.705135447981
0.001296	0.526	0.699516976206
0.001297	0.53	0.702210794562
0.001298	0.534	0.707703327673
0.001299	0.524	0.705282921954
0.0013	0.52	0.699714227381
0.001301	0.52	0.70256672281
0.001302	0.522	0.702506939468
0.001303	0.516	0.705509744794
0.001304	0.508	0.702805805326
0.001305	0.508	0.699954284221
0.001306	0.506	0.702825725198
0.001307	0.504	0.697125526717
0.001308	0.502	0.691372547907
0.001309	0.504	0.694250675189
0.00131	0.502	0.688473674152
0.001311	0.5	0.679705818719
0.001312	0.504	0.685553790741
0.001313	0.51	0.691303117308
0.001314	0.498	0.667829319512
0.001315	0.502	0.661812662315
0.001316	0.496	0.664818772298
0.001317	0.5	0.667832314283
0.001318	0.502	0.670817411819
0.001319	0.5	0.673795221117
0.00132	0.492	0.67077268877
0.001321	0.488	0.670713053399
0.001322	0.49	0.670745853509
0.001323	0.49	0.682568677863
0.001324	0.486	0.682498351646
0.001325	0.486	0.679561623401
0.001326	0.482	0.679467438513
0.001327	0.484	0.676567808871
0.001328	0.478	0.670459543895
0.001329	0.476	0.670390930726
0.00133	0.474	0.667326007286
0.001331	0.472	0.66724508241
0.001332	0.478	0.667469849506
0.001333	0.47	0.664153596693
0.001334	0.464	0.663855405943
0.001335	0.464	0.672832817273
0.001336	0.46	0.672606868832
0.001337	0.454	0.669241361543
0.001338	0.458	0.666510314999
0.001339	0.45	0.662947961759
0.00134	0.45	0.665957956631
0.001341	0.448	0.662794085671
0.001342	0.434	0.658516514599
0.001343	0.436	0.66174315259
0.001344	0.436	0.658713898442
0.001345	0.436	0.65567064903
0.001346	0.434	0.652413979004
0.001347	0.434	0.633753895452
0.001348	0.438	0.634157709091
0.001349	0.438	0.634157709091
0.00135	0.436	0.637105956651
0.001351	0.436	0.640237455949
0.001352	0.442	0.643922355568
0.001353	0.446	0.656569874423
0.001354	0.442	0.650104606967
0.001355	0.44	0.652993108693
0.001356	0.44	0.652993108693
0.001357	0.434	0.640034374077
0.001358	0.438	0.649735330731
0.001359	0.436	0.643353712976
0.00136	0.436	0.640237455949
0.001361	0.432	0.633542421626
0.001362	0.43	0.633324561343
0.001363	0.428	0.633100308008
0.001364	0.42	0.612862137842
0.001365	0.414	0.628175134815
0.001366	0.406	0.617384807069
0.001367	0.402	0.616762515074
0.001368	0.404	0.617076980611
0.001369	0.41	0.617980582219
0.00137	0.42	0.622575296651
0.001371	0.408	0.617686004374
0.001372	0.408	0.617686004374
0.001373	0.404	0.613827337286
0.001374	0.412	0.621494971822
0.001375	0.41	0.62120849962
0.001376	0.404	0.610560398323
0.001377	0.404	0.610560398323
0.001378	0.402	0.610242574719
0.001379	0.4	0.6
0.00138	0.4	0.58991524815
0.001381	0.394	0.592253324178
0.001382	0.398	0.596318706733
0.001383	0.392	0.595261287167
0.001384	0.388	0.591148035605
0.001385	0.384	0.580124124649
0.001386	0.378	0.58576104343
0.001387	0.372	0.587891146387
0.001388	0.368	0.583588896399
0.001389	0.374	0.584913668844
0.00139	0.378	0.599262880546
0.001391	0.38	0.592958683215
0.001392	0.376	0.592135119715
0.001393	0.376	0.588747823775
0.001394	0.374	0.57803460104
0.001395	0.368	0.576694026326
0.001396	0.368	0.576694026326
0.001397	0.374	0.57803460104
0.001398	0.374	0.581484307613
0.001399	0.368	0.580151704298
0.0014	0.368	0.576694026326
0.001401	0.37	0.573672380371
0.001402	0.37	0.573672380371
0.001403	0.362	0.571800664568
0.001404	0.358	0.570820462142
0.001405	0.358	0.5777854273
0.001406	0.36	0.578273291792
0.001407	0.354	0.573309689435
0.001408	0.35	0.568770604022
0.001409	0.354	0.569810494814
0.00141	0.352	0.5657702714
0.001411	0.354	0.566289678522
0.001412	0.354	0.569810494814
0.001413	0.356	0.570319208865
0.001414	0.364	0.575763840476
0.001415	0.37	0.584037670018
0.001416	0.366	0.579693022211
0.001417	0.36	0.578273291792
0.001418	0.362	0.592415394803
0.001419	0.354	0.587097947535
0.00142	0.35	0.575760366819
0.001421	0.348	0.571748196324
0.001422	0.344	0.567154299993
0.001423	0.34	0.566038867923
0.001424	0.338	0.561921702731
0.001425	0.346	0.564166642048
0.001426	0.352	0.5657702714
0.001427	0.35	0.565243310443
0.001428	0.356	0.577290221639
0.001429	0.354	0.580244775935
0.00143	0.348	0.568239386175
0.001431	0.346	0.560610381638
0.001432	0.342	0.555910064669
0.001433	0.346	0.560610381638
0.001434	0.344	0.563616891159
0.001435	0.352	0.579737871801
0.001436	0.35	0.579223618303
0.001437	0.34	0.573061951276
0.001438	0.336	0.568422378166
0.001439	0.338	0.56899560631
0.00144	0.336	0.568422378166
0.001441	0.34	0.569561234636
0.001442	0.334	0.564308426306
0.001443	0.334	0.567841527189
0.001444	0.336	0.568422378166
0.001445	0.338	0.572499781659
0.001446	0.342	0.573616596692
0.001447	0.342	0.570119285764
0.001448	0.342	0.570119285764
0.001449	0.342	0.573616596692
0.00145	0.342	0.573616596692
0.001451	0.342	0.570119285764
0.001452	0.342	0.570119285764
0.001453	0.342	0.570119285764
0.001454	0.346	0.574703401765
0.001455	0.344	0.574163739712
0.001456	0.346	0.574703401765
0.001457	0.344	0.57763656394
0.001458	0.342	0.577092713522
0.001459	0.342	0.577092713522
0.00146	0.34	0.576541412216
0.001461	0.34	0.576541412216
0.001462	0.34	0.58
0.001463	0.34	0.58
0.001464	0.342	0.580548016963
0.001465	0.34	0.58
0.001466	0.338	0.579444561628
0.001467	0.336	0.578881680484
0.001468	0.336	0.578881680484
0.001469	0.338	0.579444561628
0.00147	0.332	0.570767903793
0.001471	0.33	0.570175411606
0.001472	0.33	0.573672380371
0.001473	0.332	0.574261264583
0.001474	0.326	0.572471833368
0.001475	0.322	0.571240754849
0.001476	0.324	0.571860122757
0.001477	0.322	0.567728808499
0.001478	0.322	0.567728808499
0.001479	0.322	0.567728808499
0.00148	0.324	0.571860122757
0.001481	0.326	0.572471833368
0.001482	0.326	0.572471833368
0.001483	0.322	0.571240754849
0.001484	0.324	0.571860122757
0.001485	0.324	0.571860122757
0.001486	0.324	0.571860122757
0.001487	0.322	0.571240754849
0.001488	0.324	0.571860122757
0.001489	0.32	0.570613704707
0.00149	0.32	0.56
0.001491	0.318	0.559353197899
0.001492	0.316	0.555107196855
0.001493	0.316	0.551492520348
0.001494	0.32	0.552810998443
0.001495	0.322	0.55706014038
0.001496	0.32	0.552810998443
0.001497	0.316	0.54419114289
0.001498	0.314	0.539818488012
0.001499	0.31	0.530942558098
0.0015	0.314	0.532357023059
0.001501	0.312	0.527878773962
0.001502	0.312	0.531654022838
0.001503	0.314	0.532357023059
0.001504	0.308	0.530222594766
0.001505	0.31	0.530942558098
0.001506	0.306	0.529494098173
0.001507	0.306	0.529494098173
0.001508	0.304	0.524960950929
0.001509	0.296	0.514182846855
0.00151	0.3	0.519615242271
0.001511	0.302	0.520380629924
0.001512	0.298	0.518841016112
0.001513	0.298	0.514971843891
0.001514	0.296	0.518057911821
0.001515	0.298	0.518841016112
0.001516	0.298	0.514971843891
0.001517	0.296	0.514182846855
0.001518	0.296	0.514182846855
0.001519	0.296	0.514182846855
0.00152	0.292	0.512577798973
0.001521	0.29	0.511761663277
0.001522	0.288	0.510936395259
0.001523	0.288	0.510936395259
0.001524	0.282	0.50840535009
0.001525	0.282	0.512324116161
0.001526	0.28	0.503587132481
0.001527	0.278	0.498714347097
0.001528	0.274	0.492873208848
0.001529	0.274	0.496914479564
0.00153	0.264	0.4881639069
0.001531	0.274	0.492873208848
0.001532	0.274	0.496914479564
0.001533	0.282	0.504456142791
0.001534	0.28	0.503587132481
0.001535	0.28	0.503587132481
0.001536	0.286	0.506165980682
0.001537	0.282	0.500475773639
0.001538	0.28	0.499599839872
0.001539	0.284	0.501342198503
0.00154	0.28	0.499599839872
0.001541	0.284	0.497336907941
0.001542	0.278	0.494687780322
0.001543	0.276	0.493785378479
0.001544	0.276	0.493785378479
0.001545	0.276	0.497819244305
0.001546	0.276	0.497819244305
0.001547	0.272	0.496
0.001548	0.274	0.496914479564
0.001549	0.272	0.496
0.00155	0.276	0.497819244305
0.001551	0.28	0.499599839872
0.001552	0.274	0.496914479564
0.001553	0.276	0.497819244305
0.001554	0.272	0.496
0.001555	0.264	0.484049584237
0.001556	0.262	0.483069353199
0.001557	0.264	0.484049584237
0.001558	0.264	0.4881639069
0.001559	0.26	0.486209831246
0.00156	0.26	0.486209831246
0.001561	0.256	0.484214828356
0.001562	0.258	0.489321979886
0.001563	0.26	0.490306026885
0.001564	0.258	0.481077956261
0.001565	0.26	0.482078831728
0.001566	0.26	0.482078831728
0.001567	0.264	0.4881639069
0.001568	0.258	0.485217477014
0.001569	0.254	0.483201821189
0.00157	0.25	0.481144468949
0.001571	0.248	0.480099989586
0.001572	0.244	0.47797907904
0.001573	0.248	0.480099989586
0.001574	0.254	0.48732330131
0.001575	0.254	0.48732330131
0.001576	0.25	0.481144468949
0.001577	0.25	0.481144468949
0.001578	0.252	0.478012552136
0.001579	0.25	0.476969600708
0.00158	0.25	0.476969600708
0.001581	0.246	0.470620866516
0.001582	0.246	0.470620866516
0.001583	0.252	0.473810088538
0.001584	0.244	0.465256918272
0.001585	0.238	0.457554368354
0.001586	0.238	0.461904752086
0.001587	0.24	0.463033476112
0.001588	0.238	0.461904752086
0.001589	0.234	0.463943962133
0.00159	0.236	0.465084938479
0.001591	0.236	0.465084938479
0.001592	0.242	0.468439964136
0.001593	0.244	0.47377631853
0.001594	0.242	0.468439964136
0.001595	0.24	0.467332857822
0.001596	0.244	0.47797907904
0.001597	0.242	0.47690250576
0.001598	0.24	0.475815090135
0.001599	0.242	0.47690250576
0.0016	0.238	0.474716757657
0.001601	0.238	0.470484856292
0.001602	0.234	0.468234983742
0.001603	0.236	0.477811678384
0.001604	0.236	0.481979252666
0.001605	0.236	0.481979252666
0.001606	0.236	0.477811678384
0.001607	0.236	0.473607432374
0.001608	0.236	0.473607432374
0.001609	0.232	0.471355492171
0.00161	0.23	0.465939910289
0.001611	0.228	0.464775214485
0.001612	0.228	0.464775214485
0.001613	0.226	0.463598964624
0.001614	0.226	0.463598964624
0.001615	0.226	0.463598964624
0.001616	0.226	0.463598964624
0.001617	0.224	0.462411072532
0.001618	0.222	0.461211448253
0.001619	0.224	0.462411072532
0.00162	0.226	0.459264629598
0.001621	0.22	0.455631429996
0.001622	0.218	0.454396302802
0.001623	0.216	0.453148982124
0.001624	0.212	0.446156923066
0.001625	0.212	0.446156923066
0.001626	0.208	0.43901708395
0.001627	0.206	0.437680248583
0.001628	0.206	0.433086596422
0.001629	0.2	0.428952211791
0.00163	0.192	0.423244610125
0.001631	0.19	0.421781934179
0.001632	0.188	0.420304651414
0.001633	0.196	0.42612674171
0.001634	0.192	0.423244610125
0.001635	0.19	0.41701318924
0.001636	0.194	0.424692830173
0.001637	0.194	0.424692830173
0.001638	0.196	0.42612674171
0.001639	0.194	0.424692830173
0.00164	0.192	0.423244610125
0.001641	0.19	0.421781934179
0.001642	0.186	0.41881260726
0.001643	0.186	0.41881260726
0.001644	0.184	0.417305643384
0.001645	0.184	0.417305643384
0.001646	0.184	0.417305643384
0.001647	0.182	0.410945251828
0.001648	0.186	0.414009661723
0.001649	0.186	0.414009661723
0.00165	0.188	0.415518952636
0.001651	0.188	0.415518952636
0.001652	0.188	0.420304651414
0.001653	0.19	0.421781934179
0.001654	0.196	0.430794614637
0.001655	0.194	0.429376291847
0.001656	0.194	0.429376291847
0.001657	0.194	0.429376291847
0.001658	0.2	0.433589667774
0.001659	0.2	0.433589667774
0.00166	0.2	0.433589667774
0.001661	0.2	0.433589667774
0.001662	0.2	0.433589667774
0.001663	0.198	0.432199028227
0.001664	0.198	0.432199028227
0.001665	0.194	0.424692830173
0.001666	0.192	0.423244610125
0.001667	0.19	0.421781934179
0.001668	0.192	0.423244610125
0.001669	0.192	0.423244610125
0.00167	0.192	0.423244610125
0.001671	0.19	0.41701318924
0.001672	0.19	0.421781934179
0.001673	0.19	0.421781934179
0.001674	0.188	0.410677489035
0.001675	0.188	0.410677489035
0.001676	0.188	0.415518952636
0.001677	0.184	0.412485151248
0.001678	0.186	0.409150339118
0.001679	0.186	0.414009661723
0.00168	0.188	0.415518952636
0.001681	0.188	0.415518952636
0.001682	0.188	0.415518952636
0.001683	0.186	0.414009661723
0.001684	0.184	0.412485151248
0.001685	0.184	0.412485151248
0.001686	0.184	0.412485151248
0.001687	0.184	0.417305643384
0.001688	0.186	0.41881260726
0.001689	0.196	0.430794614637
0.00169	0.194	0.429376291847
0.001691	0.188	0.420304651414
0.001692	0.184	0.417305643384
0.001693	0.18	0.414246303544
0.001694	0.182	0.41578359756
0.001695	0.186	0.41881260726
0.001696	0.182	0.41578359756
0.001697	0.18	0.414246303544
0.001698	0.182	0.41578359756
0.001699	0.182	0.41578359756
0.0017	0.18	0.414246303544
0.001701	0.178	0.412693590936
0.001702	0.176	0.411125285041
0.001703	0.174	0.409541206718
0.001704	0.178	0.412693590936
0.001705	0.174	0.409541206718
0.001706	0.172	0.40794117223
0.001707	0.174	0.409541206718
0.001708	0.174	0.409541206718
0.001709	0.172	0.40794117223
0.00171	0.168	0.404692475838
0.001711	0.166	0.398050248084
0.001712	0.166	0.398050248084
0.001713	0.164	0.396363469558
0.001714	0.166	0.398050248084
0.001715	0.162	0.389558724713
0.001716	0.162	0.389558724713
0.001717	0.16	0.387814388593
0.001718	0.16	0.387814388593
0.001719	0.164	0.396363469558
0.00172	0.162	0.394659346779
0.001721	0.158	0.391198159505
0.001722	0.156	0.389440624486
0.001723	0.156	0.389440624486
0.001724	0.158	0.391198159505
0.001725	0.158	0.391198159505
0.001726	0.158	0.391198159505
0.001727	0.152	0.38587044458
0.001728	0.152	0.38587044458
0.001729	0.152	0.38587044458
0.00173	0.15	0.384057287393
0.001731	0.15	0.384057287393
0.001732	0.15	0.384057287393
0.001733	0.15	0.384057287393
0.001734	0.152	0.38587044458
0.001735	0.152	0.38587044458
0.001736	0.152	0.38587044458
0.001737	0.154	0.387664803664
0.001738	0.154	0.387664803664
0.001739	0.154	0.387664803664
0.00174	0.152	0.38587044458
0.001741	0.148	0.376956230881
0.001742	0.148	0.382225064589
0.001743	0.148	0.382225064589
0.001744	0.148	0.382225064589
0.001745	0.146	0.380373500654
0.001746	0.144	0.37850231175
0.001747	0.144	0.37850231175
0.001748	0.15	0.384057287393
0.001749	0.15	0.384057287393
0.00175	0.148	0.382225064589
0.001751	0.148	0.382225064589
0.001752	0.144	0.37318092127
0.001753	0.148	0.376956230881
0.001754	0.152	0.38587044458
0.001755	0.15	0.384057287393
0.001756	0.15	0.384057287393
0.001757	0.154	0.387664803664
0.001758	0.152	0.380652072108
0.001759	0.15	0.378813938498
0.00176	0.15	0.378813938498
0.001761	0.15	0.384057287393
0.001762	0.148	0.382225064589
0.001763	0.14	0.374699879904
0.001764	0.142	0.376611205356
0.001765	0.142	0.376611205356
0.001766	0.142	0.376611205356
0.001767	0.144	0.37850231175
0.001768	0.144	0.37850231175
0.001769	0.144	0.37850231175
0.00177	0.142	0.37126271022
0.001771	0.14	0.363868107973
0.001772	0.14	0.363868107973
0.001773	0.14	0.363868107973
0.001774	0.136	0.359866641966
0.001775	0.136	0.359866641966
0.001776	0.134	0.357832362986
0.001777	0.132	0.355775209929
0.001778	0.126	0.343691722333
0.001779	0.128	0.345855461139
0.00178	0.128	0.345855461139
0.001781	0.128	0.345855461139
0.001782	0.128	0.345855461139
0.001783	0.124	0.341502562216
0.001784	0.13	0.353694783677
0.001785	0.126	0.349462444334
0.001786	0.124	0.347309660102
0.001787	0.124	0.347309660102
0.001788	0.122	0.34513185886
0.001789	0.12	0.34292856399
0.00179	0.12	0.34292856399
0.001791	0.122	0.34513185886
0.001792	0.122	0.34513185886
0.001793	0.126	0.349462444334
0.001794	0.126	0.349462444334
0.001795	0.126	0.349462444334
0.001796	0.128	0.351590671094
0.001797	0.124	0.347309660102
0.001798	0.118	0.334777538076
0.001799	0.12	0.337045990927
0.0018	0.124	0.341502562216
0.001801	0.124	0.347309660102
0.001802	0.122	0.34513185886
0.001803	0.12	0.34292856399
0.001804	0.12	0.34292856399
0.001805	0.12	0.34292856399
0.001806	0.12	0.34292856399
0.001807	0.122	0.34513185886
0.001808	0.124	0.347309660102
0.001809	0.12	0.34292856399
0.00181	0.12	0.34292856399
0.001811	0.116	0.338443496023
0.001812	0.116	0.338443496023
0.001813	0.114	0.336160675868
0.001814	0.114	0.336160675868
0.001815	0.114	0.336160675868
0.001816	0.116	0.338443496023
0.001817	0.116	0.338443496023
0.001818	0.116	0.338443496023
0.001819	0.118	0.340699280892
0.00182	0.12	0.34292856399
0.001821	0.116	0.332481578437
0.001822	0.12	0.337045990927
0.001823	0.122	0.339287488717
0.001824	0.12	0.337045990927
0.001825	0.12	0.337045990927
0.001826	0.12	0.337045990927
0.001827	0.12	0.337045990927
0.001828	0.122	0.339287488717
0.001829	0.122	0.339287488717
0.00183	0.124	0.347309660102
0.001831	0.122	0.339287488717
0.001832	0.122	0.339287488717
0.001833	0.122	0.339287488717
0.001834	0.122	0.339287488717
0.001835	0.122	0.339287488717
0.001836	0.12	0.337045990927
0.001837	0.118	0.334777538076
0.001838	0.118	0.334777538076
0.001839	0.116	0.332481578437
0.00184	0.118	0.334777538076
0.001841	0.12	0.337045990927
0.001842	0.12	0.337045990927
0.001843	0.12	0.337045990927
0.001844	0.116	0.332481578437
0.001845	0.116	0.332481578437
0.001846	0.116	0.332481578437
0.001847	0.114	0.330157538154
0.001848	0.114	0.336160675868
0.001849	0.116	0.338443496023
0.00185	0.114	0.336160675868
0.001851	0.116	0.338443496023
0.001852	0.112	0.333850265838
0.001853	0.114	0.336160675868
0.001854	0.116	0.338443496023
0.001855	0.116	0.338443496023
0.001856	0.114	0.336160675868
0.001857	0.112	0.333850265838
0.001858	0.11	0.331511689085
0.001859	0.11	0.331511689085
0.00186	0.112	0.333850265838
0.001861	0.112	0.333850265838
0.001862	0.112	0.333850265838
0.001863	0.114	0.336160675868
0.001864	0.114	0.336160675868
0.001865	0.114	0.336160675868
0.001866	0.11	0.331511689085
0.001867	0.11	0.331511689085
0.001868	0.112	0.333850265838
0.001869	0.108	0.329144345235
0.00187	0.11	0.331511689085
0.001871	0.108	0.329144345235
0.001872	0.11	0.331511689085
0.001873	0.11	0.331511689085
0.001874	0.11	0.331511689085
0.001875	0.106	0.32674760902
0.001876	0.106	0.32674760902
0.001877	0.106	0.32674760902
0.001878	0.106	0.32674760902
0.001879	0.104	0.32432082881
0.00188	0.102	0.321863325031
0.001881	0.104	0.32432082881
0.001882	0.1	0.319374388453
0.001883	0.1	0.319374388453
0.001884	0.1	0.319374388453
0.001885	0.098	0.316853278348
0.001886	0.1	0.319374388453
0.001887	0.096	0.314299220489
0.001888	0.098	0.316853278348
0.001889	0.098	0.316853278348
0.00189	0.096	0.314299220489
0.001891	0.096	0.314299220489
0.001892	0.094	0.311711404989
0.001893	0.094	0.311711404989
0.001894	0.092	0.309088983951
0.001895	0.094	0.311711404989
0.001896	0.094	0.311711404989
0.001897	0.094	0.311711404989
0.001898	0.092	0.309088983951
0.001899	0.092	0.309088983951
0.0019	0.092	0.309088983951
0.001901	0.096	0.314299220489
0.001902	0.098	0.310477052292
0.001903	0.096	0.307870102478
0.001904	0.098	0.310477052292
0.001905	0.098	0.310477052292
0.001906	0.1	0.31304951685
0.001907	0.098	0.303967103483
0.001908	0.098	0.303967103483
0.001909	0.098	0.303967103483
0.00191	0.098	0.303967103483
0.001911	0.1	0.306594194335
0.001912	0.1	0.306594194335
0.001913	0.1	0.306594194335
0.001914	0.102	0.309186028145
0.001915	0.1	0.306594194335
0.001916	0.098	0.303967103483
0.001917	0.098	0.303967103483
0.001918	0.096	0.301303833364
0.001919	0.094	0.298603415922
0.00192	0.092	0.302549169558
0.001921	0.092	0.302549169558
0.001922	0.092	0.302549169558
0.001923	0.094	0.305227783794
0.001924	0.096	0.307870102478
0.001925	0.096	0.307870102478
0.001926	0.096	0.307870102478
0.001927	0.098	0.310477052292
0.001928	0.1	0.31304951685
0.001929	0.1	0.31304951685
0.00193	0.1	0.31304951685
0.001931	0.098	0.310477052292
0.001932	0.098	0.310477052292
0.001933	0.098	0.310477052292
0.001934	0.098	0.310477052292
0.001935	0.098	0.310477052292
0.001936	0.1	0.31304951685
0.001937	0.1	0.31304951685
0.001938	0.1	0.31304951685
0.001939	0.1	0.31304951685
0.00194	0.096	0.307870102478
0.001941	0.096	0.307870102478
0.001942	0.096	0.307870102478
0.001943	0.096	0.307870102478
0.001944	0.096	0.307870102478
0.001945	0.096	0.307870102478
0.001946	0.094	0.305227783794
0.001947	0.09	0.299833287011
0.001948	0.09	0.299833287011
0.001949	0.092	0.302549169558
0.00195	0.094	0.311711404989
0.001951	0.088	0.303736728105
0.001952	0.086	0.301004983347
0.001953	0.09	0.306431068921
0.001954	0.09	0.306431068921
0.001955	0.088	0.303736728105
0.001956	0.09	0.306431068921
0.001957	0.09	0.306431068921
0.001958	0.09	0.306431068921
0.001959	0.088	0.303736728105
0.00196	0.09	0.306431068921
0.001961	0.088	0.303736728105
0.001962	0.088	0.303736728105
0.001963	0.084	0.298234806822
0.001964	0.084	0.298234806822
0.001965	0.082	0.295425117416
0.001966	0.08	0.292574776767
0.001967	0.08	0.292574776767
0.001968	0.08	0.292574776767
0.001969	0.08	0.292574776767
0.00197	0.08	0.292574776767
0.001971	0.08	0.292574776767
0.001972	0.08	0.292574776767
0.001973	0.076	0.279685537703
0.001974	0.076	0.279685537703
0.001975	0.074	0.276629716408
0.001976	0.076	0.279685537703
0.001977	0.072	0.266112758056
0.001978	0.068	0.259568873327
0.001979	0.068	0.259568873327
0.00198	0.064	0.252792404949
0.001981	0.066	0.256210850668
0.001982	0.066	0.263901496775
0.001983	0.064	0.260583959598
0.001984	0.066	0.263901496775
0.001985	0.064	0.260583959598
0.001986	0.066	0.263901496775
0.001987	0.066	0.263901496775
0.001988	0.064	0.260583959598
0.001989	0.064	0.260583959598
0.00199	0.066	0.263901496775
0.001991	0.066	0.263901496775
0.001992	0.068	0.267162871672
0.001993	0.068	0.267162871672
0.001994	0.066	0.263901496775
0.001995	0.066	0.263901496775
0.001996	0.068	0.267162871672
0.001997	0.068	0.267162871672
0.001998	0.068	0.267162871672
[truncated: 8,002 more rows]
