# Supplementary material for: The Influence of Synaptic Size on AMPA Receptor Activation: A Monte Carlo Model
Source: PLoS One. 2015 Jun 24;10(6):e0130924. doi: 10.1371/journal.pone.0130924 (PMC4479604; doi:10.1371/journal.pone.0130924)
Supplement: S1 Dataset — This package contains the experimental data used as basis for the analysis presented in the paper. (ZIP) [file pone.0130924.s001.zip › S1 Simulation data/test/835_9936_100_126.csv]

time	AMPA.O.mean	AMPA.O.stdev
0.0	0.0	0.0
1e-06	0.0	0.0
2e-06	0.028	0.164972725018
3e-06	0.12	0.354400902933
4e-06	0.25	0.48938737213
5e-06	0.428	0.633100308008
6e-06	0.65	0.774273853362
7e-06	0.868	0.909162251746
8e-06	1.038	0.990230276249
9e-06	1.24	1.03653268159
1e-05	1.416	1.12202673765
1.1e-05	1.592	1.25440663264
1.2e-05	1.778	1.3223902601
1.3e-05	1.97	1.36715032092
1.4e-05	2.158	1.42303759613
1.5e-05	2.274	1.45014619953
1.6e-05	2.436	1.51852033243
1.7e-05	2.56	1.55383396796
1.8e-05	2.706	1.61727054014
1.9e-05	2.84	1.64754362613
2e-05	2.94	1.67224400133
2.1e-05	3.032	1.70967131344
2.2e-05	3.128	1.75829917818
2.3e-05	3.25	1.78983239439
2.4e-05	3.318	1.82342425124
2.5e-05	3.386	1.8223622033
2.6e-05	3.482	1.85625321549
2.7e-05	3.544	1.88256845825
2.8e-05	3.64	1.88531164533
2.9e-05	3.69	1.94162303241
3e-05	3.732	1.97488632584
3.1e-05	3.736	1.98552360852
3.2e-05	3.77	1.98219575219
3.3e-05	3.786	1.99203514025
3.4e-05	3.806	1.98604229562
3.5e-05	3.84	2.00259831219
3.6e-05	3.87	1.99627152462
3.7e-05	3.892	1.98402016119
3.8e-05	3.928	2.00170327471
3.9e-05	3.952	1.99742233892
4e-05	3.96	1.99859950966
4.1e-05	3.964	1.98360883241
4.2e-05	3.988	1.99495764366
4.3e-05	4.006	1.97128486019
4.4e-05	4.026	1.98023331959
4.5e-05	4.056	1.96287136614
4.6e-05	4.07	1.95169157399
4.7e-05	4.086	1.97651309128
4.8e-05	4.078	1.97684496104
4.9e-05	4.08	2.02326468857
5e-05	4.086	2.01062278909
5.1e-05	4.09	2.0154155899
5.2e-05	4.106	2.01165702842
5.3e-05	4.11	2.02333882481
5.4e-05	4.082	2.00281701611
5.5e-05	4.062	2.02043460671
5.6e-05	4.048	2.01933058215
5.7e-05	4.042	1.99204317222
5.8e-05	4.058	2.01857276312
5.9e-05	4.064	2.01492034582
6e-05	4.064	2.01094604602
6.1e-05	4.072	2.02850092433
6.2e-05	4.082	2.01774032026
6.3e-05	4.076	2.01351036749
6.4e-05	4.058	2.03141231659
6.5e-05	4.036	2.03241334379
6.6e-05	4.03	2.06714779346
6.7e-05	4.034	2.05252137626
6.8e-05	4.048	2.04198334959
6.9e-05	4.03	2.03693397046
7e-05	4.008	2.04351070465
7.1e-05	4.012	2.01887493421
7.2e-05	3.968	1.99974398361
7.3e-05	3.962	1.99212349015
7.4e-05	3.936	1.98491914193
7.5e-05	3.908	1.98684070826
7.6e-05	3.91	1.97936858619
7.7e-05	3.892	1.95865668253
7.8e-05	3.838	1.97781596717
7.9e-05	3.828	1.98555181247
8e-05	3.806	1.97493392295
8.1e-05	3.814	1.96758837159
8.2e-05	3.822	1.95711931164
8.3e-05	3.802	1.93876146031
8.4e-05	3.794	1.93379523218
8.5e-05	3.814	1.92442303042
8.6e-05	3.804	1.9239501033
8.7e-05	3.796	1.91895388168
8.8e-05	3.782	1.92833503313
8.9e-05	3.778	1.92891575762
9e-05	3.748	1.89855102644
9.1e-05	3.744	1.91793221987
9.2e-05	3.742	1.92650875939
9.3e-05	3.74	1.92883384458
9.4e-05	3.738	1.91972810575
9.5e-05	3.736	1.95404810586
9.6e-05	3.736	1.95302432141
9.7e-05	3.724	1.95750453384
9.8e-05	3.712	1.94449376445
9.9e-05	3.676	1.92432429699
0.0001	3.666	1.92313390069
0.000101	3.656	1.92293109601
0.000102	3.646	1.9122458001
0.000103	3.646	1.90910554973
0.000104	3.644	1.904012605
0.000105	3.638	1.91074749771
0.000106	3.638	1.88333640118
0.000107	3.63	1.88708770331
0.000108	3.628	1.87553085818
0.000109	3.628	1.86161650186
0.00011	3.622	1.88337887851
0.000111	3.612	1.87442151076
0.000112	3.626	1.85852737402
0.000113	3.594	1.8463921577
0.000114	3.578	1.83300736496
0.000115	3.56	1.81945046649
0.000116	3.556	1.82506547828
0.000117	3.534	1.8212204699
0.000118	3.534	1.81241386002
0.000119	3.522	1.79374357142
0.00012	3.498	1.79276211473
0.000121	3.512	1.79383834277
0.000122	3.504	1.80720336432
0.000123	3.51	1.8127051608
0.000124	3.486	1.79605233777
0.000125	3.494	1.79498300828
0.000126	3.494	1.80054547291
0.000127	3.502	1.81823980817
0.000128	3.498	1.80055435908
0.000129	3.49	1.80828648173
0.00013	3.49	1.80496537363
0.000131	3.48	1.81262240966
0.000132	3.48	1.81592951405
0.000133	3.45	1.80540854102
0.000134	3.442	1.80848997785
0.000135	3.44	1.81173949562
0.000136	3.438	1.7939219604
0.000137	3.416	1.80192785649
0.000138	3.402	1.79231582038
0.000139	3.394	1.79854496747
0.00014	3.4	1.81548891487
0.000141	3.39	1.83354847223
0.000142	3.374	1.81276694586
0.000143	3.378	1.80972815638
0.000144	3.36	1.78728844902
0.000145	3.352	1.78552401272
0.000146	3.328	1.76079981826
0.000147	3.318	1.79802002214
0.000148	3.332	1.77813835232
0.000149	3.314	1.78084362031
0.00015	3.302	1.7694055499
0.000151	3.304	1.77301551037
0.000152	3.282	1.76705291375
0.000153	3.272	1.74413760925
0.000154	3.264	1.73156114533
0.000155	3.238	1.74050452456
0.000156	3.214	1.7355702233
0.000157	3.2	1.73320512346
0.000158	3.18	1.70634111478
0.000159	3.182	1.71373160092
0.00016	3.194	1.6841508246
0.000161	3.168	1.67325311893
0.000162	3.134	1.68879957366
0.000163	3.112	1.69453710493
0.000164	3.1	1.6929264603
0.000165	3.106	1.70257569582
0.000166	3.116	1.69544802338
0.000167	3.098	1.69481444412
0.000168	3.09	1.70701493842
0.000169	3.102	1.70399413145
0.00017	3.096	1.70727385032
0.000171	3.08	1.71277552528
0.000172	3.078	1.69703152593
0.000173	3.072	1.70023998306
0.000174	3.066	1.70342126322
0.000175	3.062	1.69886903556
0.000176	3.054	1.70501730196
0.000177	3.054	1.70618990737
0.000178	3.048	1.71513731229
0.000179	3.034	1.71255481664
0.00018	3.04	1.71650808329
0.000181	3.008	1.69349815471
0.000182	3.012	1.67805125071
0.000183	3.008	1.67210525984
0.000184	3.024	1.67075551772
0.000185	3.016	1.69580187522
0.000186	2.998	1.69410625405
0.000187	3.0	1.68997041394
0.000188	2.986	1.69522977794
0.000189	2.96	1.70598944897
0.00019	2.964	1.70020704622
0.000191	2.942	1.69193262277
0.000192	2.932	1.69687241713
0.000193	2.934	1.6892732165
0.000194	2.94	1.67463428843
0.000195	2.928	1.66096839223
0.000196	2.93	1.67125701195
0.000197	2.92	1.65819178625
0.000198	2.914	1.66571426121
0.000199	2.924	1.668
0.0002	2.916	1.66761626281
0.000201	2.928	1.6645768231
0.000202	2.932	1.64662564051
0.000203	2.91	1.63153302142
0.000204	2.884	1.63784736774
0.000205	2.884	1.65847640924
0.000206	2.876	1.644574109
0.000207	2.876	1.64700455373
0.000208	2.882	1.6468381827
0.000209	2.87	1.64471882095
0.00021	2.856	1.63317604685
0.000211	2.844	1.61358730783
0.000212	2.856	1.61964934477
0.000213	2.836	1.61898239645
0.000214	2.84	1.63413585727
0.000215	2.826	1.63576404166
0.000216	2.838	1.62964904197
0.000217	2.832	1.62719882006
0.000218	2.83	1.63128783481
0.000219	2.82	1.62714473849
0.00022	2.794	1.6160334155
0.000221	2.77	1.60408852624
0.000222	2.774	1.61335798879
0.000223	2.768	1.6131261575
0.000224	2.766	1.59851305906
0.000225	2.734	1.59224495603
0.000226	2.716	1.58976224638
0.000227	2.706	1.58983143761
0.000228	2.688	1.59206030037
0.000229	2.674	1.58610340142
0.00023	2.67	1.57133701032
0.000231	2.676	1.56940243405
0.000232	2.688	1.57310393808
0.000233	2.69	1.58426639174
0.000234	2.676	1.58714334576
0.000235	2.654	1.57552657864
0.000236	2.642	1.57538439754
0.000237	2.656	1.59049174786
0.000238	2.64	1.5894653189
0.000239	2.634	1.58368052334
0.00024	2.624	1.58449487219
0.000241	2.626	1.59440396387
0.000242	2.626	1.59565785806
0.000243	2.616	1.59891963525
0.000244	2.626	1.5918932125
0.000245	2.612	1.58159919069
0.000246	2.622	1.59346038545
0.000247	2.618	1.57989746503
0.000248	2.59	1.5690442951
0.000249	2.588	1.56660652367
0.00025	2.602	1.56575732475
0.000251	2.588	1.54086209636
0.000252	2.578	1.55560791975
0.000253	2.574	1.55323018256
0.000254	2.566	1.54325759353
0.000255	2.556	1.53585936856
0.000256	2.548	1.53613020281
0.000257	2.534	1.54170165726
0.000258	2.53	1.53006535808
0.000259	2.516	1.52109960226
0.00026	2.504	1.51854667363
0.000261	2.512	1.52376376122
0.000262	2.49	1.51983551742
0.000263	2.472	1.52355374044
0.000264	2.47	1.53267739593
0.000265	2.46	1.52328592195
0.000266	2.46	1.52197240448
0.000267	2.456	1.51131201279
0.000268	2.46	1.5074481749
0.000269	2.474	1.52096153798
0.00027	2.46	1.50079978678
0.000271	2.446	1.50833815837
0.000272	2.428	1.4955988767
0.000273	2.434	1.48917561087
0.000274	2.43	1.47956074563
0.000275	2.424	1.46840866246
0.000276	2.408	1.45654934692
0.000277	2.406	1.45504776554
0.000278	2.392	1.4485634263
0.000279	2.406	1.44953923714
0.00028	2.414	1.46649377769
0.000281	2.41	1.47169969763
0.000282	2.404	1.47674777806
0.000283	2.38	1.46136922097
0.000284	2.368	1.46580216946
0.000285	2.362	1.48018782592
0.000286	2.358	1.48251003369
0.000287	2.354	1.47671391948
0.000288	2.348	1.46112833112
0.000289	2.342	1.45087421922
0.00029	2.328	1.41436063294
0.000291	2.33	1.41460241764
0.000292	2.314	1.43087525662
0.000293	2.282	1.42635058804
0.000294	2.286	1.43255156975
0.000295	2.29	1.43871470417
0.000296	2.296	1.41434932036
0.000297	2.292	1.40382904942
0.000298	2.296	1.40299109049
0.000299	2.27	1.40609388022
0.0003	2.262	1.39619339635
0.000301	2.272	1.40357258451
0.000302	2.254	1.40195720334
0.000303	2.26	1.39298241195
0.000304	2.256	1.39945132105
0.000305	2.258	1.41684014624
0.000306	2.246	1.40052989972
0.000307	2.248	1.41650838331
0.000308	2.254	1.40907203506
0.000309	2.236	1.40296257969
0.00031	2.224	1.39779254541
0.000311	2.214	1.40577523097
0.000312	2.202	1.41180593567
0.000313	2.182	1.40316641921
0.000314	2.172	1.39370585132
0.000315	2.156	1.38984315662
0.000316	2.144	1.38825934177
0.000317	2.136	1.37895032543
0.000318	2.13	1.38314858204
0.000319	2.12	1.39341307587
0.00032	2.124	1.38586579437
0.000321	2.108	1.37852674983
0.000322	2.084	1.37438859134
0.000323	2.088	1.35950579256
0.000324	2.086	1.37062175672
0.000325	2.08	1.36586968632
0.000326	2.082	1.35914531968
0.000327	2.074	1.35518412033
0.000328	2.07	1.34354009989
0.000329	2.064	1.3445832068
0.00033	2.074	1.33885174683
0.000331	2.06	1.3462540622
0.000332	2.064	1.35643061009
0.000333	2.056	1.35678443387
0.000334	2.046	1.33412293287
0.000335	2.042	1.33425484822
0.000336	2.046	1.33412293287
0.000337	2.022	1.32420391179
0.000338	2.018	1.32275318937
0.000339	2.028	1.31118877359
0.00034	2.01	1.31068684284
0.000341	1.986	1.2844469627
0.000342	1.982	1.29061070815
0.000343	1.976	1.28507742957
0.000344	1.96	1.28312119459
0.000345	1.946	1.27557202854
0.000346	1.944	1.28252251442
0.000347	1.956	1.28143045071
0.000348	1.948	1.29046348263
0.000349	1.942	1.28165361935
0.00035	1.936	1.28681933464
0.000351	1.94	1.2916655914
0.000352	1.928	1.30491992091
0.000353	1.942	1.30485094934
0.000354	1.956	1.30002461515
0.000355	1.954	1.28681156352
0.000356	1.958	1.28539332502
0.000357	1.946	1.27870403143
0.000358	1.93	1.27949208673
0.000359	1.912	1.28072479479
0.00036	1.926	1.2839485971
0.000361	1.896	1.27482704709
0.000362	1.896	1.28886927188
0.000363	1.892	1.26346191078
0.000364	1.884	1.2516165547
0.000365	1.864	1.24479074547
0.000366	1.856	1.24067078631
0.000367	1.858	1.23848132808
0.000368	1.846	1.22404411685
0.000369	1.836	1.23495101117
0.00037	1.828	1.23386222894
0.000371	1.818	1.24453846867
0.000372	1.822	1.24832527812
0.000373	1.814	1.25515098693
0.000374	1.788	1.23735847676
0.000375	1.798	1.24144915321
0.000376	1.826	1.25208785634
0.000377	1.82	1.25522906276
0.000378	1.798	1.24787659646
0.000379	1.79	1.25932521614
0.00038	1.798	1.26063317424
0.000381	1.786	1.25865165952
0.000382	1.774	1.25973171747
0.000383	1.77	1.25263721803
0.000384	1.766	1.26619271835
0.000385	1.768	1.25625475123
0.000386	1.786	1.26340967228
0.000387	1.792	1.25727323999
0.000388	1.786	1.24426845978
0.000389	1.784	1.25113708282
0.00039	1.784	1.25273460877
0.000391	1.782	1.24035317551
0.000392	1.78	1.24723694621
0.000393	1.758	1.24877379857
0.000394	1.748	1.24116719261
0.000395	1.752	1.23389464704
0.000396	1.758	1.23265404717
0.000397	1.752	1.22902237571
0.000398	1.74	1.22490815982
0.000399	1.74	1.22163824433
0.0004	1.736	1.2092576235
0.000401	1.73	1.21536002896
0.000402	1.73	1.22192471126
0.000403	1.708	1.21931784207
0.000404	1.71	1.22388724971
0.000405	1.712	1.21204620374
0.000406	1.698	1.19949822843
0.000407	1.7	1.19749739039
0.000408	1.696	1.19982665415
0.000409	1.69	1.19745563592
0.00041	1.7	1.20747670785
0.000411	1.708	1.20446502647
0.000412	1.682	1.20202994971
0.000413	1.672	1.20183859149
0.000414	1.664	1.20129263712
0.000415	1.678	1.19929812807
0.000416	1.674	1.21314632258
0.000417	1.68	1.22376468326
0.000418	1.68	1.21720992438
0.000419	1.666	1.22247453961
0.00042	1.674	1.22789413224
0.000421	1.686	1.22776382094
0.000422	1.682	1.22673387497
0.000423	1.676	1.22434635622
0.000424	1.68	1.21556571192
0.000425	1.654	1.20924935394
0.000426	1.652	1.20619069802
0.000427	1.662	1.21480698055
0.000428	1.65	1.21470160945
0.000429	1.642	1.2271250955
0.00043	1.648	1.21823478854
0.000431	1.62	1.21309521473
0.000432	1.628	1.2073176881
0.000433	1.62	1.19816526406
0.000434	1.612	1.20725142369
0.000435	1.608	1.19261728983
0.000436	1.602	1.18473456943
0.000437	1.598	1.19348062406
0.000438	1.594	1.19212583228
0.000439	1.592	1.18386485715
0.00044	1.582	1.1761275441
0.000441	1.564	1.15321463744
0.000442	1.55	1.14695248376
0.000443	1.554	1.15025388502
0.000444	1.55	1.15217186218
0.000445	1.554	1.1450257639
0.000446	1.56	1.15689238912
0.000447	1.556	1.17254594793
0.000448	1.554	1.16751188431
0.000449	1.548	1.1694853569
0.00045	1.544	1.16964268048
0.000451	1.534	1.17509318779
0.000452	1.526	1.17359447851
0.000453	1.516	1.1720682574
0.000454	1.528	1.17695199562
0.000455	1.516	1.16522272549
0.000456	1.51	1.17383985279
0.000457	1.518	1.16862141004
0.000458	1.52	1.17371206009
0.000459	1.516	1.16693787324
0.00046	1.5	1.16361505662
0.000461	1.486	1.17038626103
0.000462	1.46	1.15256236274
0.000463	1.452	1.14004210449
0.000464	1.45	1.13995613951
0.000465	1.446	1.13801757456
0.000466	1.432	1.12843963064
0.000467	1.422	1.12424018786
0.000468	1.408	1.12673688144
0.000469	1.408	1.12318119642
0.00047	1.41	1.11081051489
0.000471	1.418	1.12573353863
0.000472	1.42	1.13296072306
0.000473	1.422	1.13486386849
0.000474	1.414	1.13075373092
0.000475	1.41	1.13044239128
0.000476	1.42	1.13119405939
0.000477	1.418	1.1345818613
0.000478	1.416	1.13090406313
0.000479	1.408	1.13204946888
0.00048	1.402	1.13331196058
0.000481	1.41	1.15321290315
0.000482	1.406	1.15289375053
0.000483	1.414	1.1342856783
0.000484	1.428	1.12286063249
0.000485	1.43	1.13008849211
0.000486	1.426	1.13513171042
0.000487	1.42	1.13296072306
0.000488	1.408	1.13557738618
0.000489	1.4	1.1242775458
0.00049	1.398	1.12053380136
0.000491	1.396	1.12213368188
0.000492	1.394	1.13963327435
0.000493	1.38	1.13296072306
0.000494	1.39	1.13397530837
0.000495	1.384	1.1369010511
0.000496	1.378	1.14154106365
0.000497	1.374	1.13054146319
0.000498	1.376	1.13781545077
0.000499	1.374	1.1358362558
0.0005	1.36	1.13066352201
0.000501	1.358	1.12509377387
0.000502	1.356	1.10872178656
0.000503	1.358	1.12153287959
0.000504	1.358	1.11796064331
0.000505	1.336	1.10774726359
0.000506	1.336	1.10594032389
0.000507	1.33	1.11404667766
0.000508	1.328	1.11911393522
0.000509	1.338	1.12594671277
0.00051	1.33	1.11941949242
0.000511	1.332	1.12328803074
0.000512	1.326	1.12237426913
0.000513	1.32	1.11606451426
0.000514	1.332	1.11972139392
0.000515	1.326	1.10802707548
0.000516	1.328	1.10109763418
0.000517	1.318	1.0903559052
0.000518	1.304	1.08424351508
0.000519	1.306	1.10288893366
0.00052	1.298	1.10145176926
0.000521	1.306	1.10288893366
0.000522	1.312	1.10392753385
0.000523	1.298	1.09233511342
0.000524	1.288	1.0886027742
0.000525	1.29	1.09448618082
0.000526	1.284	1.08597605867
0.000527	1.286	1.08637194367
0.000528	1.27	1.0682228232
0.000529	1.264	1.06691330482
0.00053	1.256	1.05757458366
0.000531	1.264	1.06315756123
0.000532	1.262	1.0702130629
0.000533	1.256	1.06135008362
0.000534	1.266	1.08224026907
0.000535	1.262	1.07951655846
0.000536	1.254	1.07213991624
0.000537	1.238	1.06834264167
0.000538	1.23	1.07382493918
0.000539	1.23	1.07568582774
0.00054	1.232	1.07989629132
0.000541	1.218	1.07260244266
0.000542	1.208	1.07179102441
0.000543	1.194	1.06787827022
0.000544	1.194	1.06036031612
0.000545	1.204	1.0762824908
0.000546	1.196	1.08332082044
0.000547	1.2	1.09361784916
0.000548	1.202	1.08682841332
0.000549	1.202	1.07944244867
0.00055	1.204	1.07813913759
0.000551	1.198	1.07833019062
0.000552	1.2	1.07517440446
0.000553	1.204	1.0892125596
0.000554	1.212	1.084
0.000555	1.222	1.08844659952
0.000556	1.216	1.08321004427
0.000557	1.22	1.08977061807
0.000558	1.214	1.08452939103
0.000559	1.21	1.09265731133
0.00056	1.22	1.09160432392
0.000561	1.196	1.0870068997
0.000562	1.198	1.08388006717
0.000563	1.192	1.08772055235
0.000564	1.198	1.08572372176
0.000565	1.194	1.08460315323
0.000566	1.194	1.0827575906
0.000567	1.204	1.08184287214
0.000568	1.2	1.07517440446
0.000569	1.186	1.07489720439
0.00057	1.186	1.07861207114
0.000571	1.184	1.07431094195
0.000572	1.182	1.06811797101
0.000573	1.176	1.06443600089
0.000574	1.17	1.06070731118
0.000575	1.164	1.05314006666
0.000576	1.168	1.05250938238
0.000577	1.158	1.05500521326
0.000578	1.156	1.05814176744
0.000579	1.154	1.05937906341
0.00058	1.148	1.06117670536
0.000581	1.14	1.04709120902
0.000582	1.134	1.04500909087
0.000583	1.134	1.04117433699
0.000584	1.132	1.03854513624
0.000585	1.126	1.03639953686
0.000586	1.132	1.03854513624
0.000587	1.124	1.03180618335
0.000588	1.126	1.03059400348
0.000589	1.124	1.02597465856
0.00059	1.116	1.02496048704
0.000591	1.118	1.0295999223
0.000592	1.116	1.04429114714
0.000593	1.126	1.05362422144
0.000594	1.12	1.05337552658
0.000595	1.12	1.05716602291
0.000596	1.11	1.04589674443
0.000597	1.098	1.03942099267
0.000598	1.1	1.04019228992
0.000599	1.1	1.04211323761
0.0006	1.08	1.02839681057
0.000601	1.074	1.02787353308
0.000602	1.078	1.02562956276
0.000603	1.07	1.02034307956
0.000604	1.07	1.01838106817
0.000605	1.056	1.01037814703
0.000606	1.044	1.0050194028
0.000607	1.036	1.0033464008
0.000608	1.028	0.997605132304
0.000609	1.028	1.00160670924
0.00061	1.024	1.00768248968
0.000611	1.014	0.996897186273
0.000612	1.006	0.99295719948
0.000613	1.01	0.994937183947
0.000614	0.998	0.980813947699
0.000615	0.996	0.975696674177
0.000616	0.998	0.978772700886
0.000617	0.996	0.981826868648
0.000618	0.998	0.984883749485
0.000619	1.002	0.980813947699
0.00062	1.014	1.00090159356
0.000621	1.014	1.00289780137
0.000622	1.01	1.00294566154
0.000623	0.996	0.98386177891
0.000624	0.996	0.993973842714
0.000625	0.994	0.99295719948
0.000626	0.986	0.988839724121
0.000627	0.984	0.993853107859
0.000628	0.976	0.987635560316
0.000629	0.978	0.996752727611
0.00063	0.97	0.988483687271
0.000631	0.972	0.997605132304
0.000632	0.968	0.985381144532
0.000633	0.962	0.980079588605
0.000634	0.964	0.981174806036
0.000635	0.956	0.976761997623
0.000636	0.958	0.979916322958
0.000637	0.962	0.980079588605
0.000638	0.95	0.969278081873
0.000639	0.954	0.969476147205
0.00064	0.956	0.972658213351
0.000641	0.946	0.95240957576
0.000642	0.942	0.941613508824
0.000643	0.932	0.929180283906
0.000644	0.946	0.935459245505
0.000645	0.94	0.938296328459
0.000646	0.944	0.947029038626
0.000647	0.944	0.947029038626
0.000648	0.944	0.949138556798
0.000649	0.934	0.945327456493
0.00065	0.922	0.935903841214
0.000651	0.93	0.959739548002
0.000652	0.924	0.949854725734
0.000653	0.922	0.946528393658
0.000654	0.912	0.942473341798
0.000655	0.91	0.934826187053
0.000656	0.928	0.94170908459
0.000657	0.928	0.952268869595
0.000658	0.924	0.949854725734
0.000659	0.918	0.937697179264
0.00066	0.908	0.931416126122
0.000661	0.906	0.927989224075
0.000662	0.902	0.938294196934
0.000663	0.898	0.937867794521
0.000664	0.9	0.932737905309
0.000665	0.904	0.933158078784
0.000666	0.902	0.936160242694
0.000667	0.904	0.937434797733
0.000668	0.906	0.93228965456
0.000669	0.9	0.932737905309
0.00067	0.902	0.923252944756
0.000671	0.902	0.927575333868
0.000672	0.904	0.928861668926
0.000673	0.9	0.924121204172
0.000674	0.898	0.916294712415
0.000675	0.9	0.921954445729
0.000676	0.894	0.922368689842
0.000677	0.888	0.920573734146
0.000678	0.884	0.91572048137
0.000679	0.882	0.920910419096
0.00068	0.876	0.91467152574
0.000681	0.874	0.917673144426
0.000682	0.874	0.922021691719
0.000683	0.872	0.914120342187
0.000684	0.864	0.904159278004
0.000685	0.868	0.911359424157
0.000686	0.87	0.914931691439
0.000687	0.866	0.914354417062
0.000688	0.862	0.91812635296
0.000689	0.856	0.918294070546
0.00069	0.842	0.914896715482
0.000691	0.84	0.911262859992
0.000692	0.828	0.904663473342
0.000693	0.826	0.894272889
0.000694	0.816	0.893389052989
0.000695	0.818	0.906022074786
0.000696	0.824	0.906103746819
0.000697	0.812	0.894793831002
0.000698	0.802	0.889267113976
0.000699	0.804	0.890833317742
0.0007	0.8	0.89888820217
0.000701	0.802	0.898218236288
0.000702	0.786	0.887808537918
0.000703	0.778	0.876764506581
0.000704	0.782	0.87319871736
0.000705	0.788	0.873530766487
0.000706	0.786	0.860351091125
0.000707	0.79	0.854341851954
0.000708	0.794	0.862301571377
0.000709	0.79	0.8590110593
0.00071	0.776	0.861292052674
0.000711	0.772	0.864879182314
0.000712	0.768	0.873026918256
0.000713	0.756	0.872045870353
0.000714	0.768	0.866127011471
0.000715	0.776	0.875113706898
0.000716	0.776	0.881943308836
0.000717	0.774	0.880297676925
0.000718	0.77	0.874699948554
0.000719	0.768	0.877596718317
0.00072	0.76	0.8777243303
0.000721	0.748	0.872064217819
0.000722	0.746	0.872630505999
0.000723	0.744	0.859339281076
0.000724	0.74	0.851116913238
0.000725	0.728	0.83786395077
0.000726	0.73	0.84917607126
0.000727	0.73	0.832526275862
0.000728	0.734	0.83381292866
0.000729	0.744	0.854671866859
0.00073	0.75	0.855277732669
0.000731	0.746	0.861094652172
0.000732	0.746	0.861094652172
0.000733	0.74	0.862786184405
0.000734	0.726	0.847893861282
0.000735	0.724	0.846063827379
0.000736	0.728	0.847358247732
0.000737	0.728	0.842624471517
0.000738	0.726	0.845531785328
0.000739	0.722	0.844225088469
0.00074	0.724	0.853126016483
0.000741	0.722	0.851302531419
0.000742	0.724	0.848424422091
0.000743	0.724	0.850778467052
0.000744	0.722	0.848949939631
0.000745	0.726	0.854940933632
0.000746	0.726	0.847893861282
0.000747	0.726	0.845531785328
0.000748	0.72	0.844748483278
0.000749	0.714	0.841548572573
0.00075	0.718	0.854678887068
0.000751	0.714	0.855689195912
0.000752	0.72	0.858836422143
0.000753	0.714	0.848648337063
0.000754	0.71	0.849646985518
0.000755	0.712	0.849150163399
0.000756	0.72	0.851821577562
0.000757	0.722	0.848949939631
0.000758	0.726	0.847893861282
0.000759	0.724	0.829351553926
0.00076	0.718	0.828538472251
0.000761	0.718	0.830948855225
0.000762	0.716	0.843412117532
0.000763	0.704	0.841655511477
0.000764	0.696	0.841180123398
0.000765	0.7	0.847348806573
0.000766	0.69	0.849646985518
0.000767	0.688	0.852441200318
0.000768	0.682	0.849044168462
0.000769	0.686	0.850531598472
0.00077	0.688	0.85712076162
0.000771	0.684	0.857988344909
0.000772	0.676	0.854999415204
0.000773	0.658	0.84677978247
0.000774	0.658	0.842042754259
0.000775	0.662	0.843656328134
0.000776	0.656	0.840038094374
0.000777	0.658	0.844414590116
0.000778	0.652	0.840771074669
0.000779	0.654	0.840407044235
0.00078	0.664	0.843269826331
0.000781	0.662	0.843656328134
0.000782	0.656	0.837653866463
0.000783	0.646	0.832276396397
0.000784	0.638	0.826411519765
0.000785	0.642	0.820875142759
0.000786	0.644	0.82052666014
0.000787	0.638	0.801845371627
0.000788	0.636	0.802187010615
0.000789	0.636	0.804676332447
0.00079	0.636	0.799689939914
0.000791	0.632	0.790301208401
0.000792	0.624	0.791595856482
0.000793	0.626	0.791279975736
0.000794	0.638	0.806818443022
0.000795	0.632	0.805342163307
0.000796	0.63	0.800687204843
0.000797	0.624	0.796632914208
0.000798	0.616	0.787746152006
0.000799	0.62	0.792212092814
0.0008	0.624	0.796632914208
0.000801	0.626	0.801326400414
0.000802	0.626	0.803818387448
0.000803	0.622	0.80194513528
0.000804	0.624	0.799139537252
0.000805	0.616	0.787746152006
0.000806	0.616	0.787746152006
0.000807	0.62	0.789683480896
0.000808	0.62	0.794732659452
0.000809	0.61	0.788606365686
0.00081	0.612	0.785783685247
0.000811	0.606	0.778950576096
0.000812	0.604	0.781782578471
0.000813	0.606	0.778950576096
0.000814	0.596	0.76992467164
0.000815	0.596	0.76209185798
0.000816	0.584	0.760883696763
0.000817	0.58	0.758683069536
0.000818	0.57	0.746391318277
0.000819	0.568	0.751914888801
0.00082	0.562	0.744416550058
0.000821	0.568	0.759852617288
0.000822	0.562	0.757730822918
0.000823	0.564	0.749602561362
0.000824	0.564	0.749602561362
0.000825	0.566	0.74675564946
0.000826	0.568	0.749250291959
0.000827	0.572	0.756846087392
0.000828	0.564	0.744247270737
0.000829	0.564	0.741555122698
0.00083	0.562	0.744416550058
0.000831	0.564	0.741555122698
0.000832	0.566	0.74675564946
0.000833	0.558	0.728447664558
0.000834	0.552	0.728900541912
0.000835	0.548	0.729174876144
0.000836	0.55	0.720763484092
0.000837	0.55	0.712390342439
0.000838	0.546	0.71265980664
0.000839	0.548	0.715329294801
0.00084	0.554	0.709284146164
0.000841	0.544	0.701472736462
0.000842	0.544	0.701472736462
0.000843	0.542	0.701595324956
0.000844	0.542	0.704440203282
0.000845	0.54	0.710211236183
0.000846	0.548	0.709715435932
0.000847	0.552	0.709433576877
0.000848	0.546	0.704190315185
0.000849	0.538	0.707499823322
0.00085	0.538	0.704667297382
0.000851	0.546	0.721029819078
0.000852	0.548	0.720899438202
0.000853	0.552	0.723392009909
0.000854	0.558	0.731188074301
0.000855	0.556	0.711943818008
0.000856	0.558	0.711783675002
0.000857	0.558	0.708968264452
0.000858	0.552	0.703772690576
0.000859	0.548	0.706891788041
0.00086	0.546	0.69848693617
0.000861	0.546	0.69848693617
0.000862	0.556	0.709129043264
0.000863	0.552	0.709433576877
0.000864	0.548	0.712527894191
0.000865	0.538	0.698967810418
0.000866	0.544	0.707152034572
0.000867	0.542	0.704440203282
0.000868	0.54	0.701712191714
0.000869	0.536	0.699073672799
0.00087	0.538	0.701823339595
0.000871	0.538	0.696100567447
0.000872	0.532	0.69640218265
0.000873	0.534	0.70202848945
0.000874	0.532	0.702122496435
0.000875	0.53	0.699356847396
0.000876	0.528	0.707966100883
0.000877	0.516	0.699817118968
0.000878	0.51	0.697065276714
0.000879	0.516	0.719544300235
0.00088	0.508	0.711291782604
0.000881	0.506	0.714117637368
0.000882	0.498	0.702848490074
0.000883	0.5	0.7
0.000884	0.496	0.697125526717
0.000885	0.498	0.694259317546
0.000886	0.5	0.697137002317
0.000887	0.506	0.699974285242
0.000888	0.506	0.699974285242
0.000889	0.506	0.699974285242
0.00089	0.506	0.705665643205
0.000891	0.506	0.711311464831
0.000892	0.498	0.708516760564
0.000893	0.496	0.699988571335
0.000894	0.496	0.697125526717
0.000895	0.498	0.694259317546
0.000896	0.5	0.694262198308
0.000897	0.494	0.688450433946
0.000898	0.496	0.699988571335
0.000899	0.496	0.70567981408
0.0009	0.494	0.705665643205
0.000901	0.494	0.705665643205
0.000902	0.488	0.705589115562
0.000903	0.496	0.708508292118
0.000904	0.498	0.705688316468
0.000905	0.494	0.69423627102
0.000906	0.486	0.688334221146
0.000907	0.484	0.682454394081
0.000908	0.474	0.682146611807
0.000909	0.474	0.682146611807
0.00091	0.476	0.682219905895
0.000911	0.474	0.679208362728
0.000912	0.486	0.688334221146
0.000913	0.488	0.685460429201
0.000914	0.484	0.688290636287
0.000915	0.48	0.688186021363
0.000916	0.472	0.684993430625
0.000917	0.474	0.682146611807
0.000918	0.474	0.682146611807
0.000919	0.484	0.691190277709
0.00092	0.48	0.691086101727
0.000921	0.48	0.688186021363
0.000922	0.48	0.68527366796
0.000923	0.478	0.685212375837
0.000924	0.476	0.679281973852
0.000925	0.472	0.670235779409
0.000926	0.474	0.667326007286
0.000927	0.474	0.670316343229
0.000928	0.476	0.673367655891
0.000929	0.48	0.688186021363
0.00093	0.478	0.682287329503
0.000931	0.474	0.682146611807
0.000932	0.48	0.682348884369
0.000933	0.472	0.676177491492
0.000934	0.468	0.676
0.000935	0.47	0.679043444855
0.000936	0.468	0.681891486968
0.000937	0.468	0.667065214203
0.000938	0.47	0.664153596693
0.000939	0.466	0.663960842219
0.00094	0.464	0.660835834379
0.000941	0.468	0.661041602322
0.000942	0.458	0.657446575776
0.000943	0.456	0.657315753653
0.000944	0.456	0.651201965599
0.000945	0.458	0.66048164244
0.000946	0.452	0.657035767672
0.000947	0.456	0.654266000951
0.000948	0.458	0.666510314999
0.000949	0.452	0.660072723266
0.00095	0.456	0.663373198132
0.000951	0.458	0.666510314999
0.000952	0.454	0.660215116458
0.000953	0.456	0.669375828664
0.000954	0.456	0.669375828664
0.000955	0.454	0.663237514017
0.000956	0.45	0.659924238076
0.000957	0.444	0.656402315657
0.000958	0.45	0.674907401056
0.000959	0.45	0.671937497093
0.00096	0.448	0.671785680109
0.000961	0.452	0.669100889254
0.000962	0.446	0.665645551326
0.000963	0.442	0.662296006329
0.000964	0.434	0.658516514599
0.000965	0.432	0.655267884151
0.000966	0.432	0.658312995466
0.000967	0.43	0.658103335351
0.000968	0.43	0.661135387043
0.000969	0.428	0.657887528382
0.00097	0.422	0.657203164935
0.000971	0.422	0.654152887328
0.000972	0.422	0.657203164935
0.000973	0.426	0.657665568507
0.000974	0.42	0.656962708226
0.000975	0.418	0.653663522005
0.000976	0.414	0.653149293807
0.000977	0.414	0.646996136001
0.000978	0.412	0.643627221301
0.000979	0.414	0.646996136001
0.00098	0.414	0.646996136001
0.000981	0.412	0.646727144938
0.000982	0.414	0.653149293807
0.000983	0.412	0.637382145969
0.000984	0.41	0.633955834424
0.000985	0.406	0.627027910065
0.000986	0.41	0.633955834424
0.000987	0.41	0.62441973063
0.000988	0.412	0.627898080902
0.000989	0.408	0.624128191961
0.00099	0.41	0.627614531381
0.000991	0.406	0.620615823195
0.000992	0.404	0.617076980611
0.000993	0.4	0.60332412516
0.000994	0.396	0.60264749232
0.000995	0.392	0.601943518945
0.000996	0.392	0.598611727249
0.000997	0.388	0.597876241374
0.000998	0.388	0.597876241374
0.000999	0.386	0.600836084136
0.001	0.392	0.618333243486
0.001001	0.39	0.614735715572
0.001002	0.386	0.610740534106
0.001003	0.388	0.614374478637
0.001004	0.392	0.618333243486
0.001005	0.392	0.624768757221
0.001006	0.394	0.640908729852
0.001007	0.39	0.633955834424
0.001008	0.384	0.623332976827
0.001009	0.388	0.627260711347
0.00101	0.38	0.61611687203
0.001011	0.382	0.619738654596
0.001012	0.382	0.619738654596
0.001013	0.38	0.609590026165
0.001014	0.376	0.605494838954
0.001015	0.38	0.602992537267
0.001016	0.37	0.600915967503
0.001017	0.368	0.597139849616
0.001018	0.364	0.596241561785
0.001019	0.364	0.596241561785
0.00102	0.358	0.581236612749
0.001021	0.358	0.5777854273
0.001022	0.36	0.585149553533
0.001023	0.364	0.586092142926
0.001024	0.362	0.585624453041
0.001025	0.362	0.589029710626
0.001026	0.36	0.585149553533
0.001027	0.36	0.585149553533
0.001028	0.364	0.589494698874
0.001029	0.362	0.592415394803
0.00103	0.372	0.611241359857
0.001031	0.366	0.606666300366
0.001032	0.368	0.607104603837
0.001033	0.374	0.618161791119
0.001034	0.37	0.614084684714
0.001035	0.366	0.613224265665
0.001036	0.364	0.609511279633
0.001037	0.362	0.609061573242
0.001038	0.36	0.608604962188
0.001039	0.356	0.607670963598
0.00104	0.362	0.609061573242
0.001041	0.362	0.609061573242
0.001042	0.354	0.607193544103
0.001043	0.35	0.602909611799
0.001044	0.342	0.583982876461
0.001045	0.344	0.581088633515
0.001046	0.346	0.58162187029
0.001047	0.348	0.582147747569
0.001048	0.348	0.578701995849
0.001049	0.348	0.578701995849
0.00105	0.342	0.566600388281
0.001051	0.336	0.564892910205
0.001052	0.332	0.563716240674
0.001053	0.324	0.564822095885
0.001054	0.322	0.56419500175
0.001055	0.32	0.563560112144
0.001056	0.318	0.56291740069
0.001057	0.31	0.553082272361
0.001058	0.302	0.546622355928
0.001059	0.302	0.546622355928
0.00106	0.306	0.558895339039
0.001061	0.298	0.548813265146
0.001062	0.3	0.549545266561
0.001063	0.298	0.548813265146
0.001064	0.3	0.549545266561
0.001065	0.298	0.548813265146
0.001066	0.298	0.545156858161
0.001067	0.298	0.54147576123
0.001068	0.304	0.547342671459
0.001069	0.304	0.550984573287
0.00107	0.306	0.551691943026
0.001071	0.304	0.550984573287
0.001072	0.298	0.545156858161
0.001073	0.292	0.542895938463
0.001074	0.294	0.536249941725
0.001075	0.292	0.535477357131
0.001076	0.29	0.530942558098
0.001077	0.284	0.524732312708
0.001078	0.292	0.531729254414
0.001079	0.29	0.530942558098
0.00108	0.288	0.530147149384
0.001081	0.286	0.529342988997
0.001082	0.29	0.530942558098
0.001083	0.288	0.526361092787
0.001084	0.286	0.529342988997
0.001085	0.286	0.525551139281
0.001086	0.286	0.525551139281
0.001087	0.296	0.544411608987
0.001088	0.292	0.542895938463
0.001089	0.292	0.542895938463
0.00109	0.288	0.537639284279
0.001091	0.286	0.536846346732
0.001092	0.286	0.536846346732
0.001093	0.28	0.530659966457
0.001094	0.28	0.530659966457
0.001095	0.28	0.530659966457
0.001096	0.276	0.525189489613
0.001097	0.274	0.524331955921
0.001098	0.276	0.521367432815
0.001099	0.272	0.523465376123
0.0011	0.276	0.525189489613
0.001101	0.276	0.525189489613
0.001102	0.276	0.525189489613
0.001103	0.272	0.515767389431
0.001104	0.274	0.520503602293
0.001105	0.276	0.521367432815
0.001106	0.278	0.522222174941
0.001107	0.272	0.515767389431
0.001108	0.272	0.515767389431
0.001109	0.272	0.511874984737
0.00111	0.266	0.509160092702
0.001111	0.266	0.509160092702
0.001112	0.266	0.509160092702
0.001113	0.266	0.509160092702
0.001114	0.262	0.507302670996
0.001115	0.262	0.507302670996
0.001116	0.264	0.504285633347
0.001117	0.266	0.505216785153
0.001118	0.268	0.506138321015
0.001119	0.266	0.505216785153
0.00112	0.266	0.501242456302
0.001121	0.26	0.498397431775
0.001122	0.264	0.504285633347
0.001123	0.268	0.513980544379
0.001124	0.266	0.513073094208
0.001125	0.264	0.512156226165
0.001126	0.262	0.507302670996
0.001127	0.266	0.513073094208
0.001128	0.262	0.507302670996
0.001129	0.258	0.505406766872
0.00113	0.258	0.509348603611
0.001131	0.258	0.509348603611
0.001132	0.252	0.506454341476
0.001133	0.248	0.504475965731
0.001134	0.246	0.503471945594
0.001135	0.246	0.503471945594
0.001136	0.246	0.503471945594
0.001137	0.24	0.49638694584
0.001138	0.238	0.495334230596
0.001139	0.242	0.493392338814
0.00114	0.24	0.492341345004
0.001141	0.238	0.491279960918
0.001142	0.238	0.491279960918
0.001143	0.238	0.491279960918
0.001144	0.244	0.494433008607
0.001145	0.246	0.503471945594
0.001146	0.244	0.498461633428
0.001147	0.242	0.493392338814
0.001148	0.246	0.495463419437
0.001149	0.246	0.495463419437
0.00115	0.248	0.492438828688
0.001151	0.248	0.492438828688
0.001152	0.244	0.486275641997
0.001153	0.244	0.486275641997
0.001154	0.244	0.490371287903
0.001155	0.246	0.491410215604
0.001156	0.244	0.490371287903
0.001157	0.242	0.489321979886
0.001158	0.238	0.483069353199
0.001159	0.24	0.484148737476
0.00116	0.23	0.478643917751
0.001161	0.23	0.482804308183
0.001162	0.232	0.483917348315
0.001163	0.234	0.485019587233
0.001164	0.232	0.479766609926
0.001165	0.23	0.478643917751
0.001166	0.232	0.479766609926
0.001167	0.232	0.479766609926
0.001168	0.228	0.477510209315
0.001169	0.224	0.479399624531
0.00117	0.226	0.480545523338
0.001171	0.224	0.475209427516
0.001172	0.222	0.474042192215
0.001173	0.228	0.477510209315
0.001174	0.23	0.482804308183
0.001175	0.232	0.483917348315
0.001176	0.23	0.482804308183
0.001177	0.234	0.489125750702
0.001178	0.232	0.488032785784
0.001179	0.228	0.489914278216
0.00118	0.224	0.483553513068
0.001181	0.222	0.478242616252
0.001182	0.224	0.479399624531
0.001183	0.224	0.479399624531
0.001184	0.22	0.477074417675
0.001185	0.222	0.482406467618
0.001186	0.218	0.480079160139
0.001187	0.214	0.477707023185
0.001188	0.218	0.480079160139
0.001189	0.218	0.47589494639
0.00119	0.216	0.470472103318
0.001191	0.212	0.468034186786
0.001192	0.21	0.466797600679
0.001193	0.214	0.469258990324
0.001194	0.21	0.466797600679
0.001195	0.206	0.464288703287
0.001196	0.208	0.469825499521
0.001197	0.208	0.465549138115
0.001198	0.21	0.466797600679
0.001199	0.21	0.466797600679
0.0012	0.21	0.471062628533
0.001201	0.22	0.477074417675
0.001202	0.22	0.477074417675
0.001203	0.22	0.477074417675
0.001204	0.218	0.47589494639
0.001205	0.214	0.464977418807
0.001206	0.214	0.464977418807
0.001207	0.216	0.466201673099
0.001208	0.208	0.461233129773
0.001209	0.21	0.458148447558
0.00121	0.206	0.446725866724
0.001211	0.206	0.446725866724
0.001212	0.206	0.446725866724
0.001213	0.21	0.449332838773
0.001214	0.208	0.452477623756
0.001215	0.202	0.444067562427
0.001216	0.196	0.435412448145
0.001217	0.2	0.438178046004
0.001218	0.2	0.442718872424
0.001219	0.2	0.442718872424
0.00122	0.194	0.438593205602
0.001221	0.198	0.445865450557
0.001222	0.202	0.448548771038
0.001223	0.2	0.451663591625
0.001224	0.198	0.45032876879
0.001225	0.196	0.444504218203
0.001226	0.196	0.439981817806
0.001227	0.198	0.445865450557
0.001228	0.2	0.4472135955
0.001229	0.198	0.445865450557
0.00123	0.202	0.448548771038
0.001231	0.202	0.448548771038
0.001232	0.2	0.4472135955
0.001233	0.2	0.4472135955
0.001234	0.196	0.444504218203
0.001235	0.196	0.444504218203
0.001236	0.194	0.44312977783
0.001237	0.196	0.448981068643
0.001238	0.19	0.444859528391
0.001239	0.19	0.43577517139
0.00124	0.19	0.440340777126
0.001241	0.188	0.438925961866
0.001242	0.192	0.441742006153
0.001243	0.194	0.44312977783
0.001244	0.196	0.444504218203
0.001245	0.196	0.444504218203
0.001246	0.192	0.441742006153
0.001247	0.194	0.44312977783
0.001248	0.196	0.448981068643
0.001249	0.196	0.448981068643
0.00125	0.2	0.451663591625
0.001251	0.204	0.454295058305
0.001252	0.204	0.458676356487
0.001253	0.2	0.451663591625
0.001254	0.198	0.45032876879
0.001255	0.2	0.451663591625
0.001256	0.196	0.448981068643
0.001257	0.194	0.447620374871
0.001258	0.2	0.451663591625
0.001259	0.198	0.45032876879
0.00126	0.196	0.448981068643
0.001261	0.196	0.448981068643
0.001262	0.19	0.444859528391
0.001263	0.186	0.442045246553
0.001264	0.188	0.443459130022
0.001265	0.186	0.442045246553
0.001266	0.186	0.442045246553
0.001267	0.186	0.442045246553
0.001268	0.188	0.443459130022
0.001269	0.188	0.443459130022
0.00127	0.192	0.450706112672
0.001271	0.192	0.450706112672
0.001272	0.194	0.452066366809
0.001273	0.196	0.453413718363
0.001274	0.194	0.452066366809
0.001275	0.19	0.440340777126
0.001276	0.188	0.438925961866
0.001277	0.188	0.438925961866
0.001278	0.188	0.438925961866
0.001279	0.178	0.422274792049
0.00128	0.178	0.412693590936
0.001281	0.176	0.411125285041
0.001282	0.178	0.417511676483
0.001283	0.172	0.412814728419
0.001284	0.17	0.411217703899
0.001285	0.172	0.40794117223
0.001286	0.172	0.40794117223
0.001287	0.17	0.406324993078
0.001288	0.172	0.412814728419
0.001289	0.174	0.414395945926
0.00129	0.182	0.425295191602
0.001291	0.18	0.423792402008
0.001292	0.182	0.425295191602
0.001293	0.184	0.43144408676
0.001294	0.184	0.440617748167
0.001295	0.184	0.440617748167
0.001296	0.18	0.433128156554
0.001297	0.18	0.433128156554
0.001298	0.18	0.433128156554
0.001299	0.184	0.436055042397
0.0013	0.184	0.436055042397
0.001301	0.186	0.437497428564
0.001302	0.184	0.436055042397
0.001303	0.186	0.442045246553
0.001304	0.184	0.440617748167
0.001305	0.184	0.440617748167
0.001306	0.184	0.440617748167
0.001307	0.182	0.439176502104
0.001308	0.18	0.437721372565
0.001309	0.18	0.433128156554
0.00131	0.178	0.431643371315
0.001311	0.178	0.431643371315
0.001312	0.18	0.433128156554
0.001313	0.176	0.430144161881
0.001314	0.174	0.428630376898
0.001315	0.178	0.431643371315
0.001316	0.176	0.430144161881
0.001317	0.178	0.431643371315
0.001318	0.176	0.430144161881
0.001319	0.176	0.430144161881
0.00132	0.176	0.430144161881
0.001321	0.176	0.430144161881
0.001322	0.174	0.428630376898
0.001323	0.176	0.420742201354
0.001324	0.172	0.412814728419
0.001325	0.172	0.40794117223
0.001326	0.174	0.409541206718
0.001327	0.17	0.406324993078
0.001328	0.17	0.406324993078
0.001329	0.166	0.392993638625
0.00133	0.164	0.386139871031
0.001331	0.162	0.38439042652
0.001332	0.162	0.38439042652
0.001333	0.164	0.386139871031
0.001334	0.162	0.38439042652
0.001335	0.162	0.38439042652
0.001336	0.162	0.38439042652
0.001337	0.158	0.375547600179
0.001338	0.154	0.371865567107
0.001339	0.158	0.380835922675
0.00134	0.158	0.380835922675
0.001341	0.158	0.380835922675
0.001342	0.162	0.38439042652
0.001343	0.158	0.380835922675
0.001344	0.158	0.380835922675
0.001345	0.158	0.380835922675
0.001346	0.158	0.380835922675
0.001347	0.154	0.377205514276
0.001348	0.152	0.375361159418
0.001349	0.154	0.377205514276
0.00135	0.158	0.391198159505
0.001351	0.16	0.402988833592
0.001352	0.16	0.402988833592
0.001353	0.16	0.402988833592
0.001354	0.16	0.402988833592
0.001355	0.16	0.407921561087
0.001356	0.158	0.406246230752
0.001357	0.16	0.407921561087
0.001358	0.158	0.406246230752
0.001359	0.16	0.407921561087
0.00136	0.16	0.407921561087
0.001361	0.158	0.406246230752
0.001362	0.162	0.409580272962
0.001363	0.162	0.409580272962
0.001364	0.16	0.407921561087
0.001365	0.164	0.411222567474
0.001366	0.16	0.407921561087
0.001367	0.158	0.406246230752
0.001368	0.16	0.407921561087
0.001369	0.158	0.406246230752
0.00137	0.158	0.406246230752
0.001371	0.16	0.407921561087
0.001372	0.16	0.407921561087
0.001373	0.16	0.407921561087
0.001374	0.156	0.404554075495
0.001375	0.152	0.401118436375
0.001376	0.152	0.401118436375
0.001377	0.15	0.394334883063
0.001378	0.148	0.392550633677
0.001379	0.152	0.396100997222
0.00138	0.15	0.394334883063
0.001381	0.146	0.390748000635
0.001382	0.146	0.390748000635
0.001383	0.14	0.385227205685
0.001384	0.14	0.385227205685
0.001385	0.138	0.383348405501
0.001386	0.138	0.388530565078
0.001387	0.14	0.390384425919
0.001388	0.14	0.390384425919
0.001389	0.142	0.392219326398
0.00139	0.14	0.390384425919
0.001391	0.14	0.390384425919
0.001392	0.142	0.392219326398
0.001393	0.14	0.390384425919
0.001394	0.138	0.388530565078
0.001395	0.14	0.390384425919
0.001396	0.142	0.392219326398
0.001397	0.14	0.390384425919
0.001398	0.136	0.386657471155
0.001399	0.134	0.384764863261
0.0014	0.136	0.386657471155
0.001401	0.14	0.390384425919
0.001402	0.138	0.388530565078
0.001403	0.138	0.383348405501
0.001404	0.142	0.392219326398
0.001405	0.142	0.392219326398
0.001406	0.144	0.394035531393
0.001407	0.142	0.392219326398
0.001408	0.144	0.394035531393
0.001409	0.142	0.381884799383
0.00141	0.146	0.385595643129
0.001411	0.144	0.383749918567
0.001412	0.144	0.383749918567
0.001413	0.14	0.38
0.001414	0.14	0.38
0.001415	0.136	0.370815317914
0.001416	0.136	0.370815317914
0.001417	0.136	0.370815317914
0.001418	0.136	0.370815317914
0.001419	0.136	0.370815317914
0.00142	0.136	0.365381991893
0.001421	0.132	0.355775209929
0.001422	0.13	0.353694783677
0.001423	0.128	0.357233816988
0.001424	0.126	0.349462444334
0.001425	0.126	0.349462444334
0.001426	0.122	0.34513185886
0.001427	0.122	0.34513185886
0.001428	0.13	0.353694783677
0.001429	0.132	0.355775209929
0.00143	0.132	0.355775209929
0.001431	0.132	0.355775209929
0.001432	0.134	0.352198807494
0.001433	0.134	0.352198807494
0.001434	0.132	0.350108554594
0.001435	0.134	0.352198807494
0.001436	0.13	0.347994252826
0.001437	0.132	0.350108554594
0.001438	0.13	0.347994252826
0.001439	0.128	0.345855461139
0.00144	0.128	0.345855461139
0.001441	0.128	0.345855461139
0.001442	0.126	0.343691722333
0.001443	0.126	0.343691722333
0.001444	0.124	0.341502562216
0.001445	0.124	0.341502562216
0.001446	0.122	0.339287488717
0.001447	0.122	0.34513185886
0.001448	0.118	0.334777538076
0.001449	0.116	0.332481578437
0.00145	0.116	0.332481578437
0.001451	0.114	0.330157538154
0.001452	0.118	0.340699280892
0.001453	0.12	0.34292856399
0.001454	0.118	0.340699280892
0.001455	0.118	0.340699280892
0.001456	0.116	0.332481578437
0.001457	0.116	0.332481578437
0.001458	0.112	0.333850265838
0.001459	0.114	0.336160675868
0.00146	0.114	0.336160675868
0.001461	0.118	0.340699280892
0.001462	0.112	0.333850265838
0.001463	0.108	0.316758583151
0.001464	0.108	0.316758583151
0.001465	0.108	0.316758583151
0.001466	0.108	0.316758583151
0.001467	0.106	0.314267402064
0.001468	0.108	0.316758583151
0.001469	0.11	0.31921779399
0.00147	0.112	0.321645767888
0.001471	0.114	0.330157538154
0.001472	0.11	0.31921779399
0.001473	0.108	0.316758583151
0.001474	0.11	0.31921779399
0.001475	0.108	0.316758583151
0.001476	0.108	0.316758583151
0.001477	0.106	0.314267402064
0.001478	0.104	0.311743484294
0.001479	0.104	0.311743484294
0.00148	0.102	0.309186028145
0.001481	0.102	0.309186028145
0.001482	0.102	0.309186028145
0.001483	0.102	0.309186028145
0.001484	0.102	0.309186028145
0.001485	0.102	0.309186028145
0.001486	0.1	0.306594194335
0.001487	0.102	0.309186028145
0.001488	0.102	0.309186028145
0.001489	0.1	0.306594194335
0.00149	0.1	0.306594194335
0.001491	0.1	0.306594194335
0.001492	0.102	0.309186028145
0.001493	0.102	0.309186028145
0.001494	0.1	0.306594194335
0.001495	0.096	0.301303833364
0.001496	0.096	0.301303833364
0.001497	0.096	0.301303833364
0.001498	0.098	0.303967103483
0.001499	0.1	0.306594194335
0.0015	0.102	0.309186028145
0.001501	0.102	0.309186028145
0.001502	0.102	0.309186028145
0.001503	0.102	0.309186028145
0.001504	0.102	0.309186028145
0.001505	0.1	0.306594194335
0.001506	0.1	0.306594194335
0.001507	0.098	0.303967103483
0.001508	0.098	0.303967103483
0.001509	0.098	0.303967103483
0.00151	0.102	0.309186028145
0.001511	0.098	0.303967103483
0.001512	0.096	0.301303833364
0.001513	0.094	0.291828716887
0.001514	0.094	0.291828716887
0.001515	0.094	0.291828716887
0.001516	0.094	0.291828716887
0.001517	0.096	0.294591242232
0.001518	0.094	0.291828716887
0.001519	0.096	0.294591242232
0.00152	0.096	0.294591242232
0.001521	0.096	0.294591242232
0.001522	0.096	0.294591242232
0.001523	0.096	0.294591242232
0.001524	0.096	0.294591242232
0.001525	0.094	0.291828716887
0.001526	0.096	0.301303833364
0.001527	0.096	0.301303833364
0.001528	0.096	0.301303833364
0.001529	0.096	0.301303833364
0.00153	0.096	0.301303833364
0.001531	0.096	0.301303833364
0.001532	0.096	0.301303833364
0.001533	0.1	0.306594194335
0.001534	0.098	0.303967103483
0.001535	0.098	0.303967103483
0.001536	0.094	0.298603415922
0.001537	0.094	0.298603415922
0.001538	0.092	0.289025950392
0.001539	0.092	0.289025950392
0.00154	0.092	0.289025950392
0.001541	0.09	0.286181760425
0.001542	0.088	0.283294899354
0.001543	0.086	0.280364049051
0.001544	0.082	0.274364720764
0.001545	0.082	0.274364720764
0.001546	0.08	0.271293199325
0.001547	0.082	0.281559940332
0.001548	0.082	0.281559940332
0.001549	0.084	0.284506590433
0.00155	0.078	0.268171586862
0.001551	0.08	0.271293199325
0.001552	0.082	0.274364720764
0.001553	0.084	0.277387815161
0.001554	0.084	0.277387815161
0.001555	0.084	0.277387815161
0.001556	0.084	0.277387815161
0.001557	0.084	0.277387815161
0.001558	0.084	0.277387815161
0.001559	0.084	0.277387815161
0.00156	0.084	0.277387815161
0.001561	0.082	0.274364720764
0.001562	0.082	0.274364720764
0.001563	0.082	0.274364720764
0.001564	0.084	0.277387815161
0.001565	0.086	0.280364049051
0.001566	0.086	0.280364049051
0.001567	0.086	0.280364049051
0.001568	0.088	0.283294899354
0.001569	0.086	0.280364049051
0.00157	0.086	0.280364049051
0.001571	0.084	0.277387815161
0.001572	0.082	0.274364720764
0.001573	0.084	0.277387815161
0.001574	0.084	0.277387815161
0.001575	0.084	0.277387815161
0.001576	0.084	0.277387815161
0.001577	0.082	0.274364720764
0.001578	0.082	0.274364720764
0.001579	0.084	0.277387815161
0.00158	0.084	0.277387815161
0.001581	0.086	0.280364049051
0.001582	0.086	0.280364049051
0.001583	0.084	0.277387815161
0.001584	0.084	0.277387815161
0.001585	0.082	0.274364720764
0.001586	0.08	0.271293199325
0.001587	0.078	0.268171586862
0.001588	0.078	0.268171586862
0.001589	0.08	0.271293199325
0.00159	0.08	0.271293199325
0.001591	0.076	0.264998113201
0.001592	0.076	0.264998113201
0.001593	0.08	0.271293199325
0.001594	0.08	0.271293199325
0.001595	0.078	0.268171586862
0.001596	0.078	0.268171586862
0.001597	0.078	0.268171586862
0.001598	0.076	0.264998113201
0.001599	0.074	0.261770892194
0.0016	0.074	0.261770892194
0.001601	0.074	0.261770892194
0.001602	0.074	0.261770892194
0.001603	0.074	0.261770892194
0.001604	0.074	0.261770892194
0.001605	0.074	0.261770892194
0.001606	0.072	0.258487910742
0.001607	0.074	0.261770892194
0.001608	0.076	0.264998113201
0.001609	0.078	0.268171586862
0.00161	0.078	0.268171586862
0.001611	0.078	0.268171586862
0.001612	0.078	0.268171586862
0.001613	0.078	0.268171586862
0.001614	0.076	0.264998113201
0.001615	0.076	0.264998113201
0.001616	0.076	0.264998113201
0.001617	0.076	0.264998113201
0.001618	0.076	0.264998113201
0.001619	0.078	0.268171586862
0.00162	0.08	0.271293199325
0.001621	0.076	0.264998113201
0.001622	0.076	0.264998113201
0.001623	0.074	0.261770892194
0.001624	0.074	0.261770892194
0.001625	0.072	0.258487910742
0.001626	0.074	0.261770892194
0.001627	0.07	0.255147016443
0.001628	0.066	0.248282097623
0.001629	0.066	0.248282097623
0.00163	0.064	0.244752936652
0.001631	0.066	0.248282097623
0.001632	0.068	0.251745903641
0.001633	0.07	0.255147016443
0.001634	0.068	0.251745903641
0.001635	0.068	0.251745903641
0.001636	0.068	0.251745903641
0.001637	0.068	0.251745903641
0.001638	0.07	0.255147016443
0.001639	0.072	0.258487910742
0.00164	0.072	0.258487910742
0.001641	0.072	0.258487910742
0.001642	0.072	0.258487910742
0.001643	0.072	0.258487910742
0.001644	0.07	0.255147016443
0.001645	0.072	0.258487910742
0.001646	0.072	0.258487910742
0.001647	0.072	0.258487910742
0.001648	0.072	0.258487910742
0.001649	0.072	0.258487910742
0.00165	0.07	0.255147016443
0.001651	0.072	0.258487910742
0.001652	0.068	0.251745903641
0.001653	0.068	0.251745903641
0.001654	0.066	0.248282097623
0.001655	0.066	0.248282097623
0.001656	0.068	0.251745903641
0.001657	0.07	0.255147016443
0.001658	0.068	0.251745903641
0.001659	0.068	0.251745903641
0.00166	0.07	0.255147016443
0.001661	0.07	0.255147016443
0.001662	0.07	0.255147016443
0.001663	0.07	0.255147016443
0.001664	0.068	0.251745903641
0.001665	0.066	0.248282097623
0.001666	0.066	0.248282097623
0.001667	0.066	0.248282097623
0.001668	0.068	0.251745903641
0.001669	0.066	0.248282097623
0.00167	0.068	0.251745903641
0.001671	0.07	0.255147016443
0.001672	0.068	0.251745903641
0.001673	0.07	0.255147016443
0.001674	0.07	0.255147016443
0.001675	0.07	0.255147016443
0.001676	0.07	0.255147016443
0.001677	0.066	0.248282097623
0.001678	0.066	0.248282097623
0.001679	0.068	0.251745903641
0.00168	0.068	0.251745903641
0.001681	0.068	0.251745903641
0.001682	0.066	0.248282097623
0.001683	0.066	0.248282097623
0.001684	0.068	0.251745903641
0.001685	0.068	0.251745903641
0.001686	0.07	0.255147016443
0.001687	0.07	0.255147016443
0.001688	0.07	0.255147016443
0.001689	0.07	0.255147016443
0.00169	0.07	0.255147016443
0.001691	0.072	0.258487910742
0.001692	0.07	0.255147016443
0.001693	0.07	0.255147016443
0.001694	0.066	0.248282097623
0.001695	0.066	0.248282097623
0.001696	0.066	0.248282097623
0.001697	0.068	0.251745903641
0.001698	0.066	0.248282097623
0.001699	0.064	0.244752936652
0.0017	0.064	0.244752936652
0.001701	0.064	0.244752936652
0.001702	0.064	0.244752936652
0.001703	0.064	0.244752936652
0.001704	0.064	0.244752936652
0.001705	0.062	0.24115555146
0.001706	0.06	0.237486841741
0.001707	0.06	0.237486841741
0.001708	0.06	0.237486841741
0.001709	0.06	0.237486841741
0.00171	0.06	0.237486841741
0.001711	0.058	0.233743449106
0.001712	0.06	0.237486841741
0.001713	0.058	0.233743449106
0.001714	0.06	0.237486841741
0.001715	0.062	0.24115555146
0.001716	0.062	0.24115555146
0.001717	0.062	0.24115555146
0.001718	0.06	0.237486841741
0.001719	0.058	0.233743449106
0.00172	0.058	0.233743449106
0.001721	0.06	0.237486841741
0.001722	0.06	0.237486841741
0.001723	0.06	0.237486841741
0.001724	0.06	0.237486841741
0.001725	0.062	0.24115555146
0.001726	0.062	0.24115555146
0.001727	0.062	0.24115555146
0.001728	0.062	0.24115555146
0.001729	0.06	0.237486841741
0.00173	0.062	0.24115555146
0.001731	0.064	0.244752936652
0.001732	0.064	0.244752936652
0.001733	0.064	0.244752936652
0.001734	0.064	0.244752936652
0.001735	0.064	0.244752936652
0.001736	0.064	0.244752936652
0.001737	0.06	0.237486841741
0.001738	0.058	0.233743449106
0.001739	0.056	0.229921725811
0.00174	0.06	0.237486841741
0.001741	0.06	0.237486841741
0.001742	0.064	0.244752936652
0.001743	0.066	0.248282097623
0.001744	0.062	0.24115555146
0.001745	0.06	0.237486841741
0.001746	0.06	0.237486841741
0.001747	0.062	0.24115555146
0.001748	0.062	0.24115555146
0.001749	0.06	0.237486841741
0.00175	0.06	0.237486841741
0.001751	0.06	0.237486841741
0.001752	0.062	0.24115555146
0.001753	0.064	0.244752936652
0.001754	0.062	0.24115555146
0.001755	0.062	0.24115555146
0.001756	0.06	0.237486841741
0.001757	0.062	0.24115555146
0.001758	0.062	0.24115555146
0.001759	0.058	0.233743449106
0.00176	0.056	0.229921725811
0.001761	0.056	0.229921725811
0.001762	0.056	0.229921725811
0.001763	0.054	0.226017698422
0.001764	0.054	0.226017698422
0.001765	0.054	0.226017698422
0.001766	0.052	0.222027025382
0.001767	0.052	0.222027025382
0.001768	0.05	0.217944947177
0.001769	0.048	0.213766227454
0.00177	0.048	0.213766227454
0.001771	0.046	0.209485083001
0.001772	0.044	0.205095099893
0.001773	0.044	0.205095099893
0.001774	0.046	0.209485083001
0.001775	0.046	0.209485083001
0.001776	0.046	0.209485083001
0.001777	0.046	0.209485083001
0.001778	0.046	0.209485083001
0.001779	0.044	0.205095099893
0.00178	0.044	0.205095099893
0.001781	0.044	0.205095099893
0.001782	0.044	0.205095099893
0.001783	0.044	0.205095099893
0.001784	0.044	0.205095099893
0.001785	0.046	0.209485083001
0.001786	0.048	0.213766227454
0.001787	0.05	0.217944947177
0.001788	0.05	0.217944947177
0.001789	0.05	0.217944947177
0.00179	0.05	0.217944947177
0.001791	0.052	0.222027025382
0.001792	0.052	0.222027025382
0.001793	0.052	0.222027025382
0.001794	0.052	0.222027025382
0.001795	0.052	0.222027025382
0.001796	0.05	0.217944947177
0.001797	0.048	0.213766227454
0.001798	0.048	0.213766227454
0.001799	0.05	0.217944947177
0.0018	0.05	0.217944947177
0.001801	0.052	0.222027025382
0.001802	0.05	0.217944947177
0.001803	0.05	0.217944947177
0.001804	0.052	0.222027025382
0.001805	0.052	0.222027025382
0.001806	0.052	0.222027025382
0.001807	0.052	0.222027025382
0.001808	0.05	0.217944947177
0.001809	0.046	0.209485083001
0.00181	0.044	0.205095099893
0.001811	0.046	0.209485083001
0.001812	0.046	0.209485083001
0.001813	0.046	0.209485083001
0.001814	0.046	0.209485083001
0.001815	0.044	0.205095099893
0.001816	0.044	0.205095099893
0.001817	0.046	0.209485083001
0.001818	0.044	0.205095099893
0.001819	0.044	0.205095099893
0.00182	0.042	0.200589132308
0.001821	0.042	0.200589132308
0.001822	0.046	0.209485083001
0.001823	0.048	0.213766227454
0.001824	0.048	0.213766227454
0.001825	0.048	0.213766227454
0.001826	0.048	0.213766227454
0.001827	0.048	0.213766227454
0.001828	0.048	0.213766227454
0.001829	0.048	0.213766227454
0.00183	0.046	0.209485083001
0.001831	0.046	0.209485083001
0.001832	0.044	0.205095099893
0.001833	0.044	0.205095099893
0.001834	0.044	0.205095099893
0.001835	0.044	0.205095099893
0.001836	0.044	0.205095099893
0.001837	0.042	0.200589132308
0.001838	0.04	0.195959179423
0.001839	0.038	0.191196234273
0.00184	0.04	0.195959179423
0.001841	0.04	0.195959179423
0.001842	0.04	0.195959179423
0.001843	0.04	0.195959179423
0.001844	0.04	0.195959179423
0.001845	0.042	0.200589132308
0.001846	0.042	0.200589132308
0.001847	0.044	0.205095099893
0.001848	0.044	0.205095099893
0.001849	0.044	0.205095099893
0.00185	0.044	0.205095099893
0.001851	0.044	0.205095099893
0.001852	0.044	0.205095099893
0.001853	0.044	0.205095099893
0.001854	0.044	0.205095099893
0.001855	0.044	0.205095099893
0.001856	0.044	0.205095099893
0.001857	0.044	0.205095099893
0.001858	0.042	0.200589132308
0.001859	0.044	0.205095099893
0.00186	0.042	0.200589132308
0.001861	0.04	0.195959179423
0.001862	0.038	0.191196234273
0.001863	0.038	0.191196234273
0.001864	0.038	0.191196234273
0.001865	0.038	0.191196234273
0.001866	0.04	0.195959179423
0.001867	0.038	0.191196234273
0.001868	0.036	0.186290096355
0.001869	0.038	0.191196234273
0.00187	0.038	0.191196234273
0.001871	0.034	0.18122913673
0.001872	0.034	0.18122913673
0.001873	0.034	0.18122913673
0.001874	0.034	0.18122913673
0.001875	0.034	0.18122913673
0.001876	0.032	0.176
0.001877	0.03	0.170587221092
0.001878	0.03	0.170587221092
0.001879	0.028	0.164972725018
0.00188	0.028	0.164972725018
0.001881	0.03	0.170587221092
0.001882	0.03	0.170587221092
0.001883	0.03	0.170587221092
0.001884	0.028	0.164972725018
0.001885	0.03	0.170587221092
0.001886	0.032	0.176
0.001887	0.032	0.176
0.001888	0.03	0.170587221092
0.001889	0.03	0.170587221092
0.00189	0.03	0.170587221092
0.001891	0.028	0.164972725018
0.001892	0.03	0.170587221092
0.001893	0.03	0.170587221092
0.001894	0.03	0.170587221092
0.001895	0.026	0.159135162676
0.001896	0.026	0.159135162676
0.001897	0.026	0.159135162676
0.001898	0.026	0.159135162676
0.001899	0.028	0.164972725018
0.0019	0.028	0.164972725018
0.001901	0.028	0.164972725018
0.001902	0.028	0.164972725018
0.001903	0.026	0.159135162676
0.001904	0.026	0.159135162676
0.001905	0.026	0.159135162676
0.001906	0.026	0.159135162676
0.001907	0.026	0.159135162676
0.001908	0.026	0.159135162676
0.001909	0.026	0.159135162676
0.00191	0.026	0.159135162676
0.001911	0.026	0.159135162676
0.001912	0.026	0.159135162676
0.001913	0.026	0.159135162676
0.001914	0.028	0.164972725018
0.001915	0.028	0.164972725018
0.001916	0.028	0.164972725018
0.001917	0.028	0.164972725018
0.001918	0.028	0.164972725018
0.001919	0.028	0.164972725018
0.00192	0.028	0.164972725018
0.001921	0.028	0.164972725018
0.001922	0.028	0.164972725018
0.001923	0.028	0.164972725018
0.001924	0.028	0.164972725018
0.001925	0.028	0.164972725018
0.001926	0.028	0.164972725018
0.001927	0.026	0.159135162676
0.001928	0.026	0.159135162676
0.001929	0.026	0.159135162676
0.00193	0.026	0.159135162676
0.001931	0.026	0.159135162676
0.001932	0.026	0.159135162676
0.001933	0.026	0.159135162676
0.001934	0.026	0.159135162676
0.001935	0.026	0.159135162676
0.001936	0.026	0.159135162676
0.001937	0.026	0.159135162676
0.001938	0.028	0.164972725018
0.001939	0.028	0.164972725018
0.00194	0.026	0.159135162676
0.001941	0.024	0.153049011758
0.001942	0.024	0.153049011758
0.001943	0.022	0.146683332386
0.001944	0.022	0.146683332386
0.001945	0.018	0.132951118837
0.001946	0.018	0.132951118837
0.001947	0.018	0.132951118837
0.001948	0.018	0.132951118837
0.001949	0.018	0.132951118837
0.00195	0.02	0.14
0.001951	0.02	0.14
0.001952	0.022	0.146683332386
0.001953	0.022	0.146683332386
0.001954	0.024	0.153049011758
0.001955	0.024	0.153049011758
0.001956	0.024	0.153049011758
0.001957	0.024	0.153049011758
0.001958	0.024	0.153049011758
0.001959	0.024	0.153049011758
0.00196	0.024	0.153049011758
0.001961	0.024	0.153049011758
0.001962	0.024	0.153049011758
0.001963	0.024	0.153049011758
0.001964	0.024	0.153049011758
0.001965	0.024	0.153049011758
0.001966	0.024	0.153049011758
0.001967	0.024	0.153049011758
0.001968	0.024	0.153049011758
0.001969	0.024	0.153049011758
0.00197	0.024	0.153049011758
0.001971	0.024	0.153049011758
0.001972	0.024	0.153049011758
0.001973	0.024	0.153049011758
0.001974	0.024	0.153049011758
0.001975	0.024	0.153049011758
0.001976	0.024	0.153049011758
0.001977	0.024	0.153049011758
0.001978	0.024	0.153049011758
0.001979	0.024	0.153049011758
0.00198	0.024	0.153049011758
0.001981	0.024	0.153049011758
0.001982	0.024	0.153049011758
0.001983	0.024	0.153049011758
0.001984	0.024	0.153049011758
0.001985	0.022	0.146683332386
0.001986	0.02	0.14
0.001987	0.02	0.14
0.001988	0.022	0.146683332386
0.001989	0.022	0.146683332386
0.00199	0.022	0.146683332386
0.001991	0.022	0.146683332386
0.001992	0.022	0.146683332386
0.001993	0.022	0.146683332386
0.001994	0.022	0.146683332386
0.001995	0.022	0.146683332386
0.001996	0.022	0.146683332386
0.001997	0.022	0.146683332386
0.001998	0.022	0.146683332386
[truncated: 8,002 more rows]
