# Supplementary material for: The Influence of Synaptic Size on AMPA Receptor Activation: A Monte Carlo Model
Source: PLoS One. 2015 Jun 24;10(6):e0130924. doi: 10.1371/journal.pone.0130924 (PMC4479604; doi:10.1371/journal.pone.0130924)
Supplement: S1 Dataset — This package contains the experimental data used as basis for the analysis presented in the paper. (ZIP) [file pone.0130924.s001.zip › S1 Simulation data/test/860_9750_243_357.csv]

time	AMPA.O.mean	AMPA.O.stdev
0.0	0.0	0.0
1e-06	0.0	0.0
2e-06	0.032	0.176
3e-06	0.138	0.393644509678
4e-06	0.318	0.604049666832
5e-06	0.504	0.730742088565
6e-06	0.8	0.887693640847
7e-06	1.146	1.02795136072
8e-06	1.462	1.19689431447
9e-06	1.818	1.33449466091
1e-05	2.214	1.48465618916
1.1e-05	2.714	1.65293799037
1.2e-05	3.16	1.80177690073
1.3e-05	3.664	1.91183262866
1.4e-05	4.172	2.05874136307
1.5e-05	4.628	2.18851913403
1.6e-05	5.166	2.30964153063
1.7e-05	5.672	2.39758545207
1.8e-05	6.192	2.51617487469
1.9e-05	6.724	2.62675160607
2e-05	7.258	2.73119680726
2.1e-05	7.8	2.84956136976
2.2e-05	8.3	2.90620026839
2.3e-05	8.802	2.99245651597
2.4e-05	9.32	3.00958468896
2.5e-05	9.808	3.10276263997
2.6e-05	10.364	3.23782396063
2.7e-05	10.852	3.32236301448
2.8e-05	11.274	3.39984176102
2.9e-05	11.7	3.55330831761
3e-05	12.07	3.6261687771
3.1e-05	12.512	3.65319805102
3.2e-05	12.914	3.76757269339
3.3e-05	13.246	3.78648702626
3.4e-05	13.548	3.86363766417
3.5e-05	13.868	3.82499359477
3.6e-05	14.218	3.83229383007
3.7e-05	14.512	3.82646782294
3.8e-05	14.762	3.85452409514
3.9e-05	15.036	3.89033468997
4e-05	15.274	3.98333076708
4.1e-05	15.558	4.01978059103
4.2e-05	15.766	4.08940631388
4.3e-05	16.02	4.12548179005
4.4e-05	16.222	4.13723530875
4.5e-05	16.488	4.18208751702
4.6e-05	16.682	4.26671723928
4.7e-05	16.814	4.3464242775
4.8e-05	16.996	4.29697381886
4.9e-05	17.238	4.29992511563
5e-05	17.41	4.27853947043
5.1e-05	17.57	4.29058271101
5.2e-05	17.684	4.3382189894
5.3e-05	17.872	4.35012827397
5.4e-05	18.072	4.35646829439
5.5e-05	18.218	4.40391598467
5.6e-05	18.382	4.43126122001
5.7e-05	18.534	4.44531708655
5.8e-05	18.67	4.53399382443
5.9e-05	18.76	4.5530649018
6e-05	18.814	4.56983632092
6.1e-05	18.874	4.58324382943
6.2e-05	18.962	4.59832099793
6.3e-05	19.014	4.62274853307
6.4e-05	19.074	4.55417654467
6.5e-05	19.13	4.57352161906
6.6e-05	19.18	4.62121196225
6.7e-05	19.242	4.57202755897
6.8e-05	19.266	4.56061881766
6.9e-05	19.308	4.55248679295
7e-05	19.36	4.5477906724
7.1e-05	19.356	4.56566139787
7.2e-05	19.378	4.56980480984
7.3e-05	19.398	4.55670890007
7.4e-05	19.43	4.54544827272
7.5e-05	19.464	4.54628463693
7.6e-05	19.508	4.51020354308
7.7e-05	19.512	4.50975121265
7.8e-05	19.604	4.50102032877
7.9e-05	19.622	4.47382565597
8e-05	19.662	4.46629107874
8.1e-05	19.654	4.42202261414
8.2e-05	19.692	4.41646193236
8.3e-05	19.642	4.45531547705
8.4e-05	19.66	4.51224999307
8.5e-05	19.722	4.54540603247
8.6e-05	19.626	4.51775652288
8.7e-05	19.586	4.47555627827
8.8e-05	19.562	4.49379082735
8.9e-05	19.562	4.47505932922
9e-05	19.55	4.42442086606
9.1e-05	19.552	4.38215654672
9.2e-05	19.512	4.4024829358
9.3e-05	19.442	4.40029953526
9.4e-05	19.376	4.41934655803
9.5e-05	19.342	4.52957348986
9.6e-05	19.296	4.54316893809
9.7e-05	19.31	4.52038715156
9.8e-05	19.268	4.517540924
9.9e-05	19.282	4.50183029445
0.0001	19.296	4.46815219078
0.000101	19.248	4.47241500758
0.000102	19.28	4.51459854251
0.000103	19.24	4.51778706891
0.000104	19.21	4.54861517387
0.000105	19.172	4.54515302273
0.000106	19.198	4.57283238267
0.000107	19.168	4.55628971862
0.000108	19.14	4.5392069792
0.000109	19.056	4.50253972775
0.00011	19.034	4.4682036659
0.000111	19.016	4.52501314915
0.000112	19.012	4.55146745567
0.000113	19.008	4.55103680495
0.000114	18.946	4.5417049662
0.000115	18.89	4.50087769218
0.000116	18.868	4.49606227715
0.000117	18.85	4.53734503868
0.000118	18.844	4.46135226137
0.000119	18.826	4.46718300498
0.00012	18.794	4.4366162782
0.000121	18.78	4.39904535098
0.000122	18.754	4.42961443017
0.000123	18.72	4.41560867831
0.000124	18.654	4.42066556075
0.000125	18.666	4.42836809671
0.000126	18.614	4.43587691443
0.000127	18.57	4.42595752352
0.000128	18.51	4.42424004774
0.000129	18.454	4.42084652527
0.00013	18.404	4.46371862913
0.000131	18.398	4.53867778103
0.000132	18.36	4.57803451276
0.000133	18.328	4.54449293101
0.000134	18.292	4.53902368357
0.000135	18.3	4.52084062979
0.000136	18.25	4.48770542705
0.000137	18.236	4.45963047797
0.000138	18.234	4.42032170775
0.000139	18.162	4.3799264834
0.00014	18.066	4.42059317287
0.000141	18.036	4.41482774296
0.000142	18.04	4.42158342678
0.000143	17.98	4.37351117525
0.000144	17.928	4.39804683922
0.000145	17.91	4.36370255632
0.000146	17.83	4.37962327147
0.000147	17.742	4.37577833077
0.000148	17.676	4.36932763706
0.000149	17.62	4.37579707025
0.00015	17.59	4.33150089461
0.000151	17.564	4.33703862099
0.000152	17.46	4.34055296017
0.000153	17.404	4.31564410025
0.000154	17.394	4.33944282138
0.000155	17.32	4.32545951316
0.000156	17.258	4.28198972442
0.000157	17.266	4.2936283025
0.000158	17.184	4.31580166365
0.000159	17.15	4.29598649905
0.00016	17.104	4.32402405174
0.000161	17.1	4.34396132579
0.000162	17.098	4.36077928815
0.000163	17.014	4.37696287396
0.000164	16.99	4.36095173099
0.000165	16.954	4.36713681947
0.000166	16.914	4.35139104195
0.000167	16.828	4.31119658564
0.000168	16.822	4.3139675474
0.000169	16.788	4.31544389374
0.00017	16.76	4.30190655408
0.000171	16.768	4.33614759896
0.000172	16.718	4.35551099184
0.000173	16.7	4.33474336034
0.000174	16.668	4.300904091
0.000175	16.586	4.32788678225
0.000176	16.536	4.28633923063
0.000177	16.476	4.2766136136
0.000178	16.41	4.27386242174
0.000179	16.366	4.27270921079
0.00018	16.332	4.19878268073
0.000181	16.318	4.18388288555
0.000182	16.27	4.14549152695
0.000183	16.29	4.1422095553
0.000184	16.24	4.11902901179
0.000185	16.228	4.14101630038
0.000186	16.132	4.10591962902
0.000187	16.12	4.1339569422
0.000188	16.1	4.11169064984
0.000189	16.056	4.07196070708
0.00019	16.048	4.0965468385
0.000191	16.022	4.10725163583
0.000192	15.966	4.07980930927
0.000193	15.902	4.11781446887
0.000194	15.824	4.08424093315
0.000195	15.774	4.08251442129
0.000196	15.772	4.10512070468
0.000197	15.732	4.06843655475
0.000198	15.658	4.06706724803
0.000199	15.616	4.05617356631
0.0002	15.528	4.04835966782
0.000201	15.482	4.01069520158
0.000202	15.456	4.01348526844
0.000203	15.404	4.03197023799
0.000204	15.404	4.02651015148
0.000205	15.344	3.99320222378
0.000206	15.292	3.97928837859
0.000207	15.258	3.98339503439
0.000208	15.208	3.96897165523
0.000209	15.164	4.00513470435
0.00021	15.14	4.00304883807
0.000211	15.142	4.0181881489
0.000212	15.096	3.99984799711
0.000213	15.024	3.98891263379
0.000214	14.958	3.92584207528
0.000215	14.924	3.92915054433
0.000216	14.896	3.87416881408
0.000217	14.856	3.89605749444
0.000218	14.818	3.81744364726
0.000219	14.816	3.83954997363
0.00022	14.82	3.85844528275
0.000221	14.754	3.85298377884
0.000222	14.72	3.84936358376
0.000223	14.682	3.8268624224
0.000224	14.632	3.83830379204
0.000225	14.626	3.83642072771
0.000226	14.57	3.8336796945
0.000227	14.532	3.84252208842
0.000228	14.51	3.81548162098
0.000229	14.41	3.79023745958
0.00023	14.348	3.78085916162
0.000231	14.3	3.79394254042
0.000232	14.252	3.78794086543
0.000233	14.214	3.78050314112
0.000234	14.196	3.79388771579
0.000235	14.156	3.75495193045
0.000236	14.106	3.74790127938
0.000237	14.052	3.76739910283
0.000238	14.012	3.78468704122
0.000239	13.966	3.74123562476
0.00024	13.93	3.77797564841
0.000241	13.858	3.73922933236
0.000242	13.876	3.77420508187
0.000243	13.878	3.80093620046
0.000244	13.82	3.79098931679
0.000245	13.788	3.73564666423
0.000246	13.758	3.76502802114
0.000247	13.694	3.75717500258
0.000248	13.696	3.73143189674
0.000249	13.686	3.76874037312
0.00025	13.652	3.75804417217
0.000251	13.598	3.74064112152
0.000252	13.566	3.70643278639
0.000253	13.538	3.71383306033
0.000254	13.552	3.69963457655
0.000255	13.494	3.70107605974
0.000256	13.52	3.70696641474
0.000257	13.506	3.70809438931
0.000258	13.456	3.70460038331
0.000259	13.406	3.70420895739
0.00026	13.382	3.73738892812
0.000261	13.334	3.77232607286
0.000262	13.286	3.74809338197
0.000263	13.256	3.72162115213
0.000264	13.276	3.70996280305
0.000265	13.212	3.71686104126
0.000266	13.178	3.72052630685
0.000267	13.098	3.73154070057
0.000268	13.044	3.74460465203
0.000269	13.002	3.77332691401
0.00027	12.97	3.79435106441
0.000271	12.938	3.75261988483
0.000272	12.894	3.72595813181
0.000273	12.864	3.69235751248
0.000274	12.82	3.67254680025
0.000275	12.758	3.68014075818
0.000276	12.706	3.63587183492
0.000277	12.686	3.64573778541
0.000278	12.674	3.62818467005
0.000279	12.602	3.6220982869
0.00028	12.58	3.60660505185
0.000281	12.528	3.54700098675
0.000282	12.51	3.56733794306
0.000283	12.452	3.55073175557
0.000284	12.422	3.58439897333
0.000285	12.42	3.57149828503
0.000286	12.364	3.55014140563
0.000287	12.326	3.53153281168
0.000288	12.29	3.53184087977
0.000289	12.252	3.52710873096
0.00029	12.256	3.57972959873
0.000291	12.24	3.59032031997
0.000292	12.188	3.58115288699
0.000293	12.19	3.56284998281
0.000294	12.138	3.52462139811
0.000295	12.122	3.55515344254
0.000296	12.082	3.53033652787
0.000297	12.076	3.55333983739
0.000298	12.03	3.54585673709
0.000299	11.98	3.54
0.0003	11.918	3.56304308141
0.000301	11.912	3.53557010961
0.000302	11.852	3.51199316628
0.000303	11.772	3.46006011508
0.000304	11.742	3.45650632865
0.000305	11.692	3.46137776037
0.000306	11.696	3.47959537878
0.000307	11.672	3.49119120072
0.000308	11.65	3.46864526869
0.000309	11.624	3.46851899231
0.00031	11.61	3.46148811929
0.000311	11.592	3.46027975748
0.000312	11.54	3.50662230644
0.000313	11.496	3.50056909659
0.000314	11.482	3.48334264752
0.000315	11.466	3.51409220141
0.000316	11.444	3.49154177979
0.000317	11.468	3.51695550157
0.000318	11.422	3.52248718947
0.000319	11.388	3.52213798708
0.00032	11.36	3.50918794025
0.000321	11.316	3.5100062678
0.000322	11.256	3.46387990554
0.000323	11.206	3.47211232537
0.000324	11.164	3.46079528432
0.000325	11.124	3.44392566703
0.000326	11.116	3.45984739548
0.000327	11.088	3.42698934927
0.000328	11.06	3.42116939072
0.000329	10.994	3.412032239
0.00033	10.938	3.40031704404
0.000331	10.878	3.34351850601
0.000332	10.862	3.36733663301
0.000333	10.81	3.3385475884
0.000334	10.764	3.30579854196
0.000335	10.712	3.30106891779
0.000336	10.688	3.29888708506
0.000337	10.664	3.28010731532
0.000338	10.608	3.30489576235
0.000339	10.604	3.29107641965
0.00034	10.562	3.3006296369
0.000341	10.57	3.30349814591
0.000342	10.54	3.27114658797
0.000343	10.51	3.2896656365
0.000344	10.468	3.28039265942
0.000345	10.464	3.27974145322
0.000346	10.422	3.27046112957
0.000347	10.388	3.27680576171
0.000348	10.338	3.28447195147
0.000349	10.308	3.30531934917
0.00035	10.274	3.27764000464
0.000351	10.264	3.32119014812
0.000352	10.252	3.28701931847
0.000353	10.232	3.30426633309
0.000354	10.224	3.3011852417
0.000355	10.176	3.32460884917
0.000356	10.202	3.30593345366
0.000357	10.18	3.31716746638
0.000358	10.136	3.31262795979
0.000359	10.086	3.29766644766
0.00036	10.08	3.28536147174
0.000361	9.99	3.22333678042
0.000362	9.992	3.20561008234
0.000363	9.992	3.21495505412
0.000364	9.972	3.17477810248
0.000365	9.932	3.18549462407
0.000366	9.902	3.16107513356
0.000367	9.888	3.18739015497
0.000368	9.84	3.19787429396
0.000369	9.788	3.19109009588
0.00037	9.776	3.18148141594
0.000371	9.758	3.17984842406
0.000372	9.72	3.14731631712
0.000373	9.72	3.1669543729
0.000374	9.656	3.14160213904
0.000375	9.64	3.10135454278
0.000376	9.64	3.13407083519
0.000377	9.652	3.10594526674
0.000378	9.624	3.08133477571
0.000379	9.6	3.08285581888
0.00038	9.538	3.06538023743
0.000381	9.528	3.0583027973
0.000382	9.504	3.04925958226
0.000383	9.464	3.06540437789
0.000384	9.416	3.06772619378
0.000385	9.396	3.11499341893
0.000386	9.372	3.07987272464
0.000387	9.342	3.07132479559
0.000388	9.32	3.08051943672
0.000389	9.27	3.07003257312
0.00039	9.246	3.08309649541
0.000391	9.212	3.05140230058
0.000392	9.19	3.04924580839
0.000393	9.198	3.06378785166
0.000394	9.17	3.05239250425
0.000395	9.152	3.04514301799
0.000396	9.124	3.04575507879
0.000397	9.116	3.05982744612
0.000398	9.106	3.05004327838
0.000399	9.064	3.05743421843
0.0004	9.036	3.03952364689
0.000401	9.04	3.05522503263
0.000402	9.014	3.04988589951
0.000403	8.974	3.01352351907
0.000404	8.914	2.99976732431
0.000405	8.872	2.9738217835
0.000406	8.848	2.98544737016
0.000407	8.844	3.00127706152
0.000408	8.856	2.9992105628
0.000409	8.85	3.01786348266
0.00041	8.86	3.02661527122
0.000411	8.834	3.04933500947
0.000412	8.814	3.03700576226
0.000413	8.788	3.02242551604
0.000414	8.762	2.99288422763
0.000415	8.728	3.0076595552
0.000416	8.716	2.97982281352
0.000417	8.694	2.96451749868
0.000418	8.678	2.94996881339
0.000419	8.668	2.94512750148
0.00042	8.658	2.96395614003
0.000421	8.644	2.94300254842
0.000422	8.612	2.96402699043
0.000423	8.584	2.96899713708
0.000424	8.59	2.98628531792
0.000425	8.592	2.97145351638
0.000426	8.548	2.94409510716
0.000427	8.526	2.93620912062
0.000428	8.482	2.91301836589
0.000429	8.444	2.9042837327
0.00043	8.432	2.89436970686
0.000431	8.436	2.90480705039
0.000432	8.398	2.8954440074
0.000433	8.408	2.88123862254
0.000434	8.35	2.85298089724
0.000435	8.328	2.86712678478
0.000436	8.308	2.85186535447
0.000437	8.28	2.85054380777
0.000438	8.28	2.86454184818
0.000439	8.232	2.85134634866
0.00044	8.218	2.85280143017
0.000441	8.198	2.85495989464
0.000442	8.18	2.84949118265
0.000443	8.146	2.8299618372
0.000444	8.122	2.83321654661
0.000445	8.092	2.81913745674
0.000446	8.056	2.79515008542
0.000447	8.06	2.78143847676
0.000448	8.056	2.7634876515
0.000449	8.046	2.76692681508
0.00045	8.01	2.76439866879
0.000451	7.992	2.73860110275
0.000452	7.98	2.74728957338
0.000453	7.974	2.74104432653
0.000454	7.986	2.73236234786
0.000455	7.964	2.72005588178
0.000456	7.914	2.71930211635
0.000457	7.858	2.69774646696
0.000458	7.832	2.70920209656
0.000459	7.778	2.69679735983
0.00046	7.762	2.69394803216
0.000461	7.732	2.6646155445
0.000462	7.72	2.65811963613
0.000463	7.716	2.66970859833
0.000464	7.674	2.64947617464
0.000465	7.66	2.6646575765
0.000466	7.616	2.6443418841
0.000467	7.584	2.67412490359
0.000468	7.542	2.68779389091
0.000469	7.55	2.69508812472
0.00047	7.54	2.72110271765
0.000471	7.504	2.73897499076
0.000472	7.458	2.71002509213
0.000473	7.45	2.69879602786
0.000474	7.4	2.69888866017
0.000475	7.396	2.71130669604
0.000476	7.398	2.73488500672
0.000477	7.382	2.73935685883
0.000478	7.388	2.72936915788
0.000479	7.41	2.73895965651
0.00048	7.41	2.72137832725
0.000481	7.342	2.68496480424
0.000482	7.342	2.67974551031
0.000483	7.314	2.69803706424
0.000484	7.304	2.69807042162
0.000485	7.274	2.68382637292
0.000486	7.248	2.70231308327
0.000487	7.214	2.66837103867
0.000488	7.21	2.68512569538
0.000489	7.182	2.68493500852
0.00049	7.186	2.66447067914
0.000491	7.176	2.66026765571
0.000492	7.156	2.65399020345
0.000493	7.146	2.6579473283
0.000494	7.128	2.65925102237
0.000495	7.096	2.63339780512
0.000496	7.07	2.6323183698
0.000497	7.046	2.65478511371
0.000498	7.004	2.65706304028
0.000499	7.002	2.65969847915
0.0005	6.986	2.64911381409
0.000501	6.966	2.6398568143
0.000502	6.93	2.65049052064
0.000503	6.886	2.6610155956
0.000504	6.888	2.65997293219
0.000505	6.868	2.66131095515
0.000506	6.824	2.66477466214
0.000507	6.814	2.69877824209
0.000508	6.792	2.6893746485
0.000509	6.774	2.68233554948
0.00051	6.746	2.66711154622
0.000511	6.728	2.66571116215
0.000512	6.736	2.66351346909
0.000513	6.702	2.65352520244
0.000514	6.694	2.65035167478
0.000515	6.67	2.65576730908
0.000516	6.664	2.6395272304
0.000517	6.652	2.61359828589
0.000518	6.642	2.62027403147
0.000519	6.654	2.64088697221
0.00052	6.62	2.63127345595
0.000521	6.58	2.64037876071
0.000522	6.59	2.6392991494
0.000523	6.562	2.62338636118
0.000524	6.558	2.61737196439
0.000525	6.556	2.59824248291
0.000526	6.534	2.59014362536
0.000527	6.53	2.57625697476
0.000528	6.532	2.60018768553
0.000529	6.5	2.60653026071
0.00053	6.512	2.56551281423
0.000531	6.466	2.56453582545
0.000532	6.428	2.55515478983
0.000533	6.404	2.55984062004
0.000534	6.394	2.5617892185
0.000535	6.354	2.54414700833
0.000536	6.342	2.56457325885
0.000537	6.352	2.55736113993
0.000538	6.332	2.53254338561
0.000539	6.33	2.5109958184
0.00054	6.306	2.49807205661
0.000541	6.296	2.5060694324
0.000542	6.272	2.49359499518
0.000543	6.278	2.5133077806
0.000544	6.244	2.50448877019
0.000545	6.22	2.48909622152
0.000546	6.18	2.49471441251
0.000547	6.184	2.47025180903
0.000548	6.178	2.46136466213
0.000549	6.186	2.48905684949
0.00055	6.166	2.5056823422
0.000551	6.166	2.50488402925
0.000552	6.134	2.49400160385
0.000553	6.118	2.50999521912
0.000554	6.074	2.50130445968
0.000555	6.07	2.49341131785
0.000556	6.048	2.52224027404
0.000557	6.02	2.52816138725
0.000558	5.992	2.51712852274
0.000559	5.978	2.50948520617
0.00056	5.98	2.49631728753
0.000561	5.968	2.47042020717
0.000562	5.932	2.44036390729
0.000563	5.922	2.46574856788
0.000564	5.896	2.46357139129
0.000565	5.902	2.47070759095
0.000566	5.888	2.46889772976
0.000567	5.894	2.46145566688
0.000568	5.896	2.4643830871
0.000569	5.864	2.4636363368
0.00057	5.858	2.47099898826
0.000571	5.83	2.47165936164
0.000572	5.832	2.48591552552
0.000573	5.798	2.4902200706
0.000574	5.818	2.49336639907
0.000575	5.8	2.46819772304
0.000576	5.77	2.44399263501
0.000577	5.752	2.44591414404
0.000578	5.738	2.43913017283
0.000579	5.74	2.43154272017
0.00058	5.742	2.43463262116
0.000581	5.734	2.43459318984
0.000582	5.676	2.43290443709
0.000583	5.68	2.42684980994
0.000584	5.672	2.44221538772
0.000585	5.654	2.40047578617
0.000586	5.622	2.40979584198
0.000587	5.63	2.40439181499
0.000588	5.624	2.38382549697
0.000589	5.592	2.40198584509
0.00059	5.56	2.34742412018
0.000591	5.546	2.36217780872
0.000592	5.552	2.38228797588
0.000593	5.55	2.37897036552
0.000594	5.518	2.36001610164
0.000595	5.5	2.36600929838
0.000596	5.468	2.37843982476
0.000597	5.446	2.37046071471
0.000598	5.408	2.35913882593
0.000599	5.416	2.39143137054
0.0006	5.4	2.40249869927
0.000601	5.378	2.42138720571
0.000602	5.348	2.40892009
0.000603	5.338	2.39911567041
0.000604	5.296	2.39507494664
0.000605	5.294	2.36464881113
0.000606	5.27	2.36412774613
0.000607	5.278	2.38594132367
0.000608	5.256	2.373702593
0.000609	5.258	2.36377579309
0.00061	5.236	2.33758507867
0.000611	5.248	2.3346297351
0.000612	5.228	2.33495524582
0.000613	5.218	2.32776201533
0.000614	5.192	2.30198523019
0.000615	5.198	2.31058347609
0.000616	5.17	2.27795961334
0.000617	5.136	2.28593613209
0.000618	5.15	2.29597473854
0.000619	5.138	2.30455114936
0.00062	5.136	2.31635575851
0.000621	5.11	2.30952376043
0.000622	5.114	2.28670155464
0.000623	5.102	2.26441957243
0.000624	5.098	2.26459621125
0.000625	5.094	2.2788514651
0.000626	5.076	2.27469206707
0.000627	5.024	2.23504451857
0.000628	5.016	2.25027642746
0.000629	4.982	2.23017398424
0.00063	4.956	2.22127530937
0.000631	4.946	2.19615208945
0.000632	4.94	2.21278105559
0.000633	4.95	2.2439919786
0.000634	4.942	2.25447022602
0.000635	4.928	2.25982654202
0.000636	4.916	2.25320749156
0.000637	4.934	2.23822340261
0.000638	4.904	2.19061269968
0.000639	4.896	2.20390199419
0.00064	4.906	2.18109238686
0.000641	4.916	2.19657551657
0.000642	4.908	2.186214994
0.000643	4.884	2.17590073303
0.000644	4.902	2.18091632118
0.000645	4.886	2.18655070831
0.000646	4.878	2.20887211038
0.000647	4.872	2.18988949493
0.000648	4.854	2.19013332927
0.000649	4.834	2.19873691014
0.00065	4.816	2.19411576723
0.000651	4.778	2.18648485016
0.000652	4.744	2.17496298819
0.000653	4.726	2.18607502159
0.000654	4.714	2.18545281349
0.000655	4.72	2.18302542358
0.000656	4.698	2.17871429976
0.000657	4.662	2.14003644829
0.000658	4.652	2.13422023231
0.000659	4.638	2.12672424164
0.00066	4.616	2.13928586215
0.000661	4.598	2.14205415431
0.000662	4.558	2.12946847828
0.000663	4.534	2.11774502715
0.000664	4.536	2.11676734669
0.000665	4.514	2.10850752904
0.000666	4.496	2.09904359173
0.000667	4.466	2.08730544004
0.000668	4.46	2.07759476318
0.000669	4.464	2.10919510714
0.00067	4.466	2.11774502715
0.000671	4.454	2.11089649201
0.000672	4.448	2.09172082267
0.000673	4.43	2.06714779346
0.000674	4.4	2.06397674406
0.000675	4.384	2.04463786525
0.000676	4.382	2.05038435421
0.000677	4.368	2.04953067798
0.000678	4.37	2.06908192201
0.000679	4.362	2.0704965588
0.00068	4.362	2.07724721687
0.000681	4.364	2.07255976995
0.000682	4.378	2.07053519651
0.000683	4.364	2.05414313036
0.000684	4.352	2.04354985258
0.000685	4.332	2.05079886873
0.000686	4.294	2.03753871129
0.000687	4.29	2.03516584091
0.000688	4.244	2.03775955402
0.000689	4.252	2.04755854617
0.00069	4.254	2.05948634373
0.000691	4.25	2.05803304152
0.000692	4.258	2.07447246306
0.000693	4.232	2.08762448731
0.000694	4.24	2.09723627663
0.000695	4.252	2.09296344927
0.000696	4.248	2.10297313345
0.000697	4.232	2.1190035394
0.000698	4.216	2.09984380371
0.000699	4.21	2.11515956845
0.0007	4.21	2.09902358253
0.000701	4.186	2.08983348619
0.000702	4.164	2.08161091465
0.000703	4.142	2.05860049548
0.000704	4.134	2.04744816784
0.000705	4.124	2.05149311478
0.000706	4.118	2.06690009434
0.000707	4.114	2.07774011849
0.000708	4.098	2.06794487354
0.000709	4.1	2.06736547325
0.00071	4.066	2.07404050105
0.000711	4.048	2.06922594223
0.000712	4.05	2.0783406843
0.000713	4.03	2.0603640455
0.000714	3.998	2.04009705651
0.000715	4.002	2.02039501088
0.000716	3.988	1.98993869252
0.000717	4.0	1.99097965836
0.000718	3.996	1.9969937406
0.000719	4.01	2.00646455239
0.00072	3.984	1.98084426445
0.000721	3.984	1.96869093562
0.000722	3.972	1.956327171
0.000723	3.938	1.96116190051
0.000724	3.934	1.96001122446
0.000725	3.912	1.95249993598
0.000726	3.912	1.94839831657
0.000727	3.912	1.97085159259
0.000728	3.88	1.97423402868
0.000729	3.87	1.97106570159
0.00073	3.862	1.97559003844
0.000731	3.826	1.96054176186
0.000732	3.808	1.9501630701
0.000733	3.808	1.98069078859
0.000734	3.806	1.97898054563
0.000735	3.792	1.98915459429
0.000736	3.782	1.99661613737
0.000737	3.79	1.97936858619
0.000738	3.814	1.98680748942
0.000739	3.798	1.96702719859
0.00074	3.782	1.95511534187
0.000741	3.776	1.94571940423
0.000742	3.766	1.94608427361
0.000743	3.764	1.95046250925
0.000744	3.764	1.94738388614
0.000745	3.764	1.92880895892
0.000746	3.74	1.94535343832
0.000747	3.742	1.92858393647
0.000748	3.74	1.919479096
0.000749	3.728	1.92510155576
0.00075	3.72	1.93225257148
0.000751	3.716	1.93373834838
0.000752	3.698	1.93049112922
0.000753	3.694	1.92882451249
0.000754	3.656	1.91876627029
0.000755	3.64	1.91478458318
0.000756	3.634	1.91834407758
0.000757	3.62	1.91509790872
0.000758	3.606	1.90440646922
0.000759	3.592	1.90303336807
0.00076	3.584	1.90130060748
0.000761	3.588	1.92204474454
0.000762	3.562	1.91993645728
0.000763	3.544	1.93081951513
0.000764	3.546	1.9349118843
0.000765	3.532	1.92483142119
0.000766	3.536	1.93822186553
0.000767	3.522	1.91872770345
0.000768	3.512	1.91985832811
0.000769	3.5	1.91363528396
0.00077	3.486	1.9114926105
0.000771	3.476	1.91243928008
0.000772	3.45	1.91402716804
0.000773	3.412	1.91996249963
0.000774	3.41	1.93543276814
0.000775	3.382	1.92043640874
0.000776	3.392	1.94070502653
0.000777	3.384	1.92159933389
0.000778	3.35	1.90249835742
0.000779	3.352	1.90265498712
0.00078	3.346	1.90847687961
0.000781	3.332	1.90519710266
0.000782	3.338	1.90781445639
0.000783	3.312	1.88749993377
0.000784	3.294	1.89197357275
0.000785	3.298	1.89134766767
0.000786	3.282	1.88533180104
0.000787	3.258	1.8760159914
0.000788	3.254	1.86908640785
0.000789	3.244	1.88161207479
0.00079	3.226	1.8780106496
0.000791	3.22	1.8578482177
0.000792	3.22	1.86
0.000793	3.214	1.86338509171
0.000794	3.202	1.85180884543
0.000795	3.198	1.86515307683
0.000796	3.19	1.86061817684
0.000797	3.204	1.87786687494
0.000798	3.192	1.85556891545
0.000799	3.174	1.83731434436
0.0008	3.158	1.84635749518
0.000801	3.148	1.83578212215
0.000802	3.13	1.81579183829
0.000803	3.116	1.81508787666
0.000804	3.092	1.80209211751
0.000805	3.094	1.80476148009
0.000806	3.102	1.80099861188
0.000807	3.118	1.80335132462
0.000808	3.14	1.8089776118
0.000809	3.136	1.79485486878
0.00081	3.126	1.78385089063
0.000811	3.102	1.78426343346
0.000812	3.09	1.78266654201
0.000813	3.084	1.77677910839
0.000814	3.086	1.76822057448
0.000815	3.062	1.76356343804
0.000816	3.034	1.75181163371
0.000817	3.004	1.77763438311
0.000818	2.986	1.77476871733
0.000819	2.982	1.77360536761
0.00082	2.99	1.77028246334
0.000821	2.994	1.76123933638
0.000822	2.982	1.75774742213
0.000823	2.978	1.74971883456
0.000824	2.972	1.73528556728
0.000825	2.99	1.7475411297
0.000826	2.972	1.74448158488
0.000827	2.962	1.74027469096
0.000828	2.97	1.76099403747
0.000829	2.966	1.75978521417
0.00083	2.936	1.75496552673
0.000831	2.92	1.76113599702
0.000832	2.908	1.74686461983
0.000833	2.892	1.733302051
0.000834	2.912	1.73903881498
0.000835	2.904	1.73285429278
0.000836	2.888	1.73535471878
0.000837	2.882	1.73553334742
0.000838	2.868	1.74315116958
0.000839	2.862	1.73981493269
0.00084	2.846	1.72112869943
0.000841	2.83	1.71262955714
0.000842	2.822	1.71881238069
0.000843	2.818	1.72652135811
0.000844	2.806	1.72057083551
0.000845	2.81	1.7256592943
0.000846	2.8	1.72162713733
0.000847	2.794	1.73538583606
0.000848	2.78	1.73654830051
0.000849	2.778	1.73225748663
0.00085	2.778	1.7253162029
0.000851	2.77	1.73698013806
0.000852	2.758	1.73880303657
0.000853	2.738	1.72781827748
0.000854	2.742	1.72494521652
0.000855	2.736	1.7188088899
0.000856	2.732	1.71352735607
0.000857	2.742	1.71913815617
0.000858	2.738	1.71153615212
0.000859	2.746	1.72089627811
0.00086	2.736	1.70244060102
0.000861	2.72	1.68807582768
0.000862	2.714	1.68172649382
0.000863	2.694	1.68058442216
0.000864	2.684	1.71118204759
0.000865	2.672	1.71709522159
0.000866	2.676	1.72134366121
0.000867	2.672	1.7077517384
0.000868	2.654	1.69890670727
0.000869	2.658	1.70793325397
0.00087	2.638	1.69084475928
0.000871	2.634	1.6745279932
0.000872	2.624	1.65487884753
0.000873	2.612	1.6557342782
0.000874	2.614	1.64103747672
0.000875	2.602	1.64669244244
0.000876	2.6	1.66613324797
0.000877	2.598	1.67343837652
0.000878	2.578	1.68757696121
0.000879	2.562	1.66197352566
0.00088	2.558	1.65729780064
0.000881	2.542	1.65294767007
0.000882	2.546	1.64313237446
0.000883	2.534	1.64949810549
0.000884	2.518	1.64975028413
0.000885	2.508	1.65708660003
0.000886	2.51	1.65466008594
0.000887	2.52	1.67020956769
0.000888	2.504	1.6534763379
0.000889	2.498	1.65347996662
0.00089	2.486	1.66787409597
0.000891	2.478	1.67616109011
0.000892	2.478	1.67496746237
0.000893	2.484	1.69048632056
0.000894	2.476	1.68446549386
0.000895	2.468	1.69262399841
0.000896	2.442	1.66932201807
0.000897	2.438	1.67635199168
0.000898	2.444	1.68132804652
0.000899	2.434	1.68571765133
0.0009	2.428	1.67356386194
0.000901	2.446	1.67782120621
0.000902	2.444	1.68370543742
0.000903	2.452	1.67083691604
0.000904	2.436	1.66189771045
0.000905	2.436	1.6606938309
0.000906	2.428	1.65312310491
0.000907	2.412	1.64871343781
0.000908	2.398	1.62959995091
0.000909	2.386	1.61276284679
0.00091	2.364	1.60234328407
0.000911	2.362	1.60840169112
0.000912	2.348	1.62200369913
0.000913	2.324	1.62204315602
0.000914	2.296	1.60261785838
0.000915	2.288	1.59532316475
0.000916	2.298	1.58025187866
0.000917	2.316	1.58623579584
0.000918	2.304	1.5847977789
0.000919	2.29	1.58300347441
0.00092	2.288	1.57132300944
0.000921	2.278	1.57248720186
0.000922	2.264	1.57299205338
0.000923	2.256	1.55127818266
0.000924	2.244	1.5609176788
0.000925	2.238	1.56759561112
0.000926	2.248	1.5755938563
0.000927	2.246	1.55225126832
0.000928	2.246	1.55996282007
0.000929	2.24	1.56153770368
0.00093	2.248	1.55643695664
0.000931	2.236	1.55958456007
0.000932	2.236	1.54929145095
0.000933	2.214	1.5453815063
0.000934	2.224	1.55878927376
0.000935	2.228	1.54790697395
0.000936	2.228	1.53493192031
0.000937	2.214	1.52584533948
0.000938	2.194	1.52327410534
0.000939	2.206	1.53348100738
0.00094	2.19	1.52509016127
0.000941	2.18	1.52433592098
0.000942	2.18	1.51644320698
0.000943	2.166	1.51869812669
0.000944	2.156	1.51382429628
0.000945	2.156	1.50454777259
0.000946	2.15	1.50183221433
0.000947	2.16	1.51604749266
0.000948	2.146	1.48212145251
0.000949	2.132	1.49618715407
0.00095	2.118	1.48191632692
0.000951	2.098	1.47390501729
0.000952	2.084	1.46865380536
0.000953	2.086	1.4569159207
0.000954	2.08	1.46751490623
0.000955	2.082	1.455773334
0.000956	2.082	1.45439884488
0.000957	2.058	1.45004689579
0.000958	2.052	1.45234155762
0.000959	2.066	1.47025303945
0.00096	2.068	1.46402732215
0.000961	2.076	1.47588075399
0.000962	2.05	1.46679923643
0.000963	2.04	1.46369395708
0.000964	2.024	1.45582416521
0.000965	2.012	1.44494152131
0.000966	1.99	1.43034960761
0.000967	1.988	1.43661268267
0.000968	1.98	1.43234074158
0.000969	1.984	1.43935541129
0.00097	1.984	1.4267950098
0.000971	1.988	1.44770715271
0.000972	1.974	1.44406509549
0.000973	1.972	1.43220668899
0.000974	1.978	1.43161307622
0.000975	1.982	1.42887228261
0.000976	1.978	1.42601402518
0.000977	1.984	1.43796522907
0.000978	1.98	1.42814565084
0.000979	1.978	1.4288162933
0.00098	1.984	1.4253925775
0.000981	1.974	1.42594670307
0.000982	1.956	1.41635588748
0.000983	1.954	1.41134120609
0.000984	1.944	1.39887955164
0.000985	1.946	1.40822015324
0.000986	1.934	1.41054741147
0.000987	1.928	1.41237955239
0.000988	1.938	1.40076978837
0.000989	1.924	1.39507132434
0.00099	1.926	1.39589541155
0.000991	1.92	1.38332931726
0.000992	1.918	1.38970356551
0.000993	1.908	1.37096170625
0.000994	1.904	1.36630304106
0.000995	1.904	1.36337228958
0.000996	1.898	1.35336469586
0.000997	1.892	1.36100551064
0.000998	1.884	1.36475052665
0.000999	1.884	1.35149694783
0.001	1.874	1.3572486876
0.001001	1.87	1.34799851632
0.001002	1.858	1.34381397522
0.001003	1.848	1.34643826446
0.001004	1.848	1.3538448951
0.001005	1.822	1.34547984006
0.001006	1.826	1.34302792227
0.001007	1.822	1.33802690556
0.001008	1.816	1.33496966258
0.001009	1.8	1.31757352736
0.00101	1.776	1.31826552712
0.001011	1.768	1.32294217561
0.001012	1.754	1.31965298469
0.001013	1.758	1.33245487728
0.001014	1.76	1.33506554146
0.001015	1.756	1.34479143364
0.001016	1.762	1.33167413431
0.001017	1.764	1.32676448551
0.001018	1.752	1.31700265755
0.001019	1.748	1.31167678946
0.00102	1.728	1.32136898707
0.001021	1.72	1.33026313187
0.001022	1.726	1.33076068472
0.001023	1.726	1.32925693528
0.001024	1.726	1.33675876657
0.001025	1.724	1.32959542719
0.001026	1.71	1.32434889663
0.001027	1.716	1.3294149089
0.001028	1.71	1.31677636674
0.001029	1.71	1.33037588673
0.00103	1.702	1.32105866637
0.001031	1.684	1.31762817213
0.001032	1.69	1.32887170186
0.001033	1.692	1.32707799319
0.001034	1.686	1.32189409561
0.001035	1.662	1.30986869571
0.001036	1.658	1.30577027076
0.001037	1.648	1.30387729484
0.001038	1.642	1.30607656743
0.001039	1.648	1.30847086326
0.00104	1.642	1.3045443649
0.001041	1.628	1.30599234301
0.001042	1.634	1.3115044796
0.001043	1.628	1.30139002609
0.001044	1.614	1.28413550687
0.001045	1.59	1.28448433233
0.001046	1.592	1.30749225619
0.001047	1.576	1.30085510338
0.001048	1.558	1.29407727745
0.001049	1.556	1.28174256386
0.00105	1.548	1.27110031075
0.001051	1.556	1.27548578981
0.001052	1.558	1.27382730384
0.001053	1.546	1.25852453294
0.001054	1.542	1.25069420723
0.001055	1.526	1.25432212768
0.001056	1.534	1.25413077468
0.001057	1.54	1.25713961039
0.001058	1.534	1.25253502945
0.001059	1.532	1.25577705028
0.00106	1.514	1.23685245684
0.001061	1.536	1.25407495789
0.001062	1.544	1.2617701851
0.001063	1.538	1.27143855534
0.001064	1.532	1.26845417734
0.001065	1.524	1.26705327433
0.001066	1.526	1.25591560226
0.001067	1.53	1.23818415432
0.001068	1.522	1.23511780815
0.001069	1.528	1.23661473386
0.00107	1.518	1.22868873194
0.001071	1.518	1.22379573459
0.001072	1.508	1.20910545446
0.001073	1.504	1.20581258909
0.001074	1.494	1.2024824323
0.001075	1.48	1.20233106922
0.001076	1.46	1.19849906133
0.001077	1.46	1.20183193501
0.001078	1.456	1.1983588778
0.001079	1.456	1.19501631788
0.00108	1.44	1.19766439373
0.001081	1.44	1.19096599448
0.001082	1.43	1.19209898918
0.001083	1.43	1.19879105769
0.001084	1.426	1.20188352181
0.001085	1.426	1.19855079158
0.001086	1.43	1.1887388275
0.001087	1.432	1.19053601373
0.001088	1.43	1.19377552329
0.001089	1.432	1.19723681868
0.00109	1.438	1.21249989691
0.001091	1.438	1.21414826113
0.001092	1.446	1.21617597411
0.001093	1.45	1.22290637418
0.001094	1.446	1.22273627574
0.001095	1.424	1.21170293389
0.001096	1.42	1.21309521473
0.001097	1.41	1.19411054765
0.001098	1.4	1.20498962651
0.001099	1.396	1.20631007622
0.0011	1.386	1.2020831918
0.001101	1.382	1.20169713322
0.001102	1.388	1.21385995897
0.001103	1.388	1.19727022848
0.001104	1.386	1.19205872339
0.001105	1.372	1.18895584443
0.001106	1.374	1.18748642097
0.001107	1.366	1.18829457627
0.001108	1.37	1.1887388275
0.001109	1.368	1.1952305217
0.00111	1.378	1.19963161012
0.001111	1.38	1.1948221625
0.001112	1.382	1.19836388464
0.001113	1.398	1.20979171761
0.001114	1.398	1.2081374094
0.001115	1.384	1.20189184206
0.001116	1.386	1.20706420707
0.001117	1.366	1.203346999
0.001118	1.356	1.19048897517
0.001119	1.352	1.18663220924
0.00112	1.346	1.17059130357
0.001121	1.334	1.16208605533
0.001122	1.334	1.16894995616
0.001123	1.33	1.17349904133
0.001124	1.32	1.17371206009
0.001125	1.324	1.16919801574
0.001126	1.306	1.16291186252
0.001127	1.3	1.15844723661
0.001128	1.3	1.17046999107
0.001129	1.292	1.18774408018
0.00113	1.278	1.17333541666
0.001131	1.282	1.17238048431
0.001132	1.278	1.18351848317
0.001133	1.282	1.17408517579
0.001134	1.276	1.16954008054
0.001135	1.288	1.17858219908
0.001136	1.28	1.16687617167
0.001137	1.286	1.16284306766
0.001138	1.286	1.15421141911
0.001139	1.28	1.14087685576
0.00114	1.276	1.15404679281
0.001141	1.278	1.15443319426
0.001142	1.278	1.15269944044
0.001143	1.272	1.15499610389
0.001144	1.268	1.14375521857
0.001145	1.272	1.12694986579
0.001146	1.268	1.12257560993
0.001147	1.26	1.11731821788
0.001148	1.244	1.1119640282
0.001149	1.246	1.11421900899
0.00115	1.24	1.11103555299
0.001151	1.228	1.11893520813
0.001152	1.218	1.10565636615
0.001153	1.196	1.09616787036
0.001154	1.192	1.08403689974
0.001155	1.188	1.10120661095
0.001156	1.186	1.08416050472
0.001157	1.2	1.10090871556
0.001158	1.2	1.10272390017
0.001159	1.198	1.10217784409
0.00116	1.194	1.10107402113
0.001161	1.194	1.0992561121
0.001162	1.184	1.11092033918
0.001163	1.18	1.10616454472
0.001164	1.188	1.10302130532
0.001165	1.196	1.09981089284
0.001166	1.2	1.09909053312
0.001167	1.198	1.09672056605
0.001168	1.184	1.09642327593
0.001169	1.188	1.09756822111
0.00117	1.182	1.0994889722
0.001171	1.194	1.0992561121
0.001172	1.194	1.10107402113
0.001173	1.202	1.10507737286
0.001174	1.2	1.09361784916
0.001175	1.188	1.08657995564
0.001176	1.178	1.07810760131
0.001177	1.172	1.06508966759
0.001178	1.158	1.06256105707
0.001179	1.152	1.06812733323
0.00118	1.152	1.06625325322
0.001181	1.15	1.06559842342
0.001182	1.152	1.07744883869
0.001183	1.154	1.0873288371
0.001184	1.148	1.09457571689
0.001185	1.146	1.08475066259
0.001186	1.14	1.09197069558
0.001187	1.132	1.08930069311
0.001188	1.122	1.0858710789
0.001189	1.12	1.09434912162
0.00119	1.12	1.0925200227
0.001191	1.116	1.09660567206
0.001192	1.116	1.08928600468
0.001193	1.104	1.08498110583
0.001194	1.096	1.08202772608
0.001195	1.09	1.07233390322
0.001196	1.09	1.07046718773
0.001197	1.098	1.06601876156
0.001198	1.086	1.06705388805
0.001199	1.084	1.06439842164
0.0012	1.086	1.06705388805
0.001201	1.078	1.05447427659
0.001202	1.084	1.0606337728
0.001203	1.084	1.05116316526
0.001204	1.078	1.04876880198
0.001205	1.076	1.0498685632
0.001206	1.082	1.052271828
0.001207	1.084	1.04352479606
0.001208	1.074	1.03369434554
0.001209	1.068	1.03700337512
0.00121	1.06	1.03169763012
0.001211	1.054	1.03878968035
0.001212	1.042	1.03741794856
0.001213	1.05	1.04857045543
0.001214	1.052	1.04751897358
0.001215	1.048	1.04196736993
0.001216	1.04	1.03846039886
0.001217	1.04	1.03846039886
0.001218	1.044	1.0382986083
0.001219	1.044	1.04788548993
0.00122	1.04	1.04613574645
0.001221	1.024	1.03702651847
0.001222	1.02	1.0293687386
0.001223	1.018	1.03231584314
0.001224	1.016	1.03910730918
0.001225	1.012	1.0430033557
0.001226	1.0	1.04880884817
0.001227	1.004	1.03729648606
0.001228	0.992	1.02758746586
0.001229	0.992	1.02953193248
0.00123	0.994	1.03439064188
0.001231	0.992	1.03147273352
0.001232	0.982	1.02843376063
0.001233	0.982	1.03037663017
0.001234	0.986	1.02459943393
0.001235	0.968	1.00348193805
0.001236	0.962	0.992247952883
0.001237	0.952	0.982698326039
0.001238	0.952	0.986760355912
0.001239	0.952	0.982698326039
0.00124	0.944	0.988364305304
0.001241	0.944	0.978194254737
0.001242	0.934	0.980634488482
0.001243	0.93	0.984428768373
0.001244	0.938	0.995065826968
0.001245	0.932	0.991653165174
0.001246	0.936	0.987878535044
0.001247	0.942	0.985208607352
0.001248	0.93	0.980357077804
0.001249	0.93	0.970103087306
0.00125	0.928	0.985299954329
0.001251	0.938	0.993053875678
0.001252	0.94	0.990151503559
0.001253	0.938	0.980895509216
0.001254	0.942	0.979099586355
0.001255	0.934	0.972442286205
0.001256	0.928	0.964788059628
0.001257	0.932	0.973332420091
0.001258	0.932	0.981517192921
0.001259	0.928	0.97714686716
0.00126	0.92	0.966229786334
0.001261	0.918	0.967096685963
0.001262	0.912	0.971728357104
0.001263	0.916	0.976188506386
0.001264	0.908	0.971357812549
0.001265	0.912	0.967603224468
0.001266	0.926	0.973921968127
0.001267	0.912	0.965534049115
0.001268	0.906	0.966004140778
0.001269	0.904	0.960616468732
0.00127	0.9	0.95812316536
0.001271	0.896	0.957697238171
0.001272	0.892	0.96142394395
0.001273	0.9	0.95812316536
0.001274	0.898	0.952678329763
0.001275	0.894	0.956432956354
0.001276	0.894	0.958521778574
0.001277	0.88	0.949526197638
0.001278	0.866	0.946596006753
0.001279	0.86	0.938296328459
0.00128	0.862	0.933250234396
0.001281	0.862	0.943904656202
0.001282	0.862	0.956533324041
0.001283	0.862	0.952342375409
0.001284	0.866	0.952913427337
0.001285	0.874	0.954004192863
0.001286	0.878	0.958705377058
0.001287	0.878	0.964943521663
0.001288	0.884	0.974958460654
0.001289	0.872	0.967272453862
0.00129	0.864	0.966180107433
0.001291	0.856	0.962945481323
0.001292	0.85	0.960989073819
0.001293	0.846	0.954088046251
0.001294	0.844	0.940034041937
0.001295	0.846	0.947778455125
0.001296	0.846	0.945665902949
0.001297	0.844	0.94850619397
0.001298	0.844	0.94639526626
0.001299	0.842	0.934363954784
0.0013	0.82	0.920651942919
0.001301	0.814	0.911813577438
0.001302	0.816	0.90229928516
0.001303	0.816	0.897855222182
0.001304	0.816	0.90229928516
0.001305	0.826	0.914179413463
0.001306	0.828	0.91565058838
0.001307	0.822	0.915595980769
0.001308	0.822	0.915595980769
0.001309	0.812	0.916872946487
0.00131	0.814	0.920545490457
0.001311	0.808	0.911666605728
0.001312	0.804	0.9195564148
0.001313	0.798	0.912795705511
0.001314	0.794	0.907504269962
0.001315	0.792	0.905944810681
0.001316	0.788	0.891659127694
0.001317	0.786	0.899001668519
0.001318	0.79	0.893252483904
0.001319	0.782	0.880043180759
0.00132	0.782	0.877767623007
0.001321	0.778	0.879042661081
0.001322	0.776	0.868230384172
0.001323	0.776	0.870530872514
0.001324	0.778	0.869894246446
0.001325	0.778	0.867592070042
0.001326	0.776	0.863611023552
0.001327	0.778	0.865283768483
0.001328	0.778	0.858321618043
0.001329	0.772	0.855579335889
0.00133	0.766	0.859792998343
0.001331	0.768	0.854503364534
0.001332	0.766	0.8527860224
0.001333	0.772	0.860241826465
0.001334	0.768	0.859171694133
0.001335	0.772	0.871788965289
0.001336	0.772	0.87636522067
0.001337	0.762	0.87484627221
0.001338	0.762	0.872557161451
0.001339	0.756	0.876620784604
0.00134	0.76	0.8777243303
0.001341	0.752	0.882324203454
0.001342	0.738	0.87484627221
0.001343	0.742	0.876034245906
0.001344	0.74	0.874299719776
0.001345	0.74	0.878862901709
0.001346	0.738	0.870262029506
0.001347	0.73	0.867813343986
0.001348	0.728	0.861403505913
0.001349	0.73	0.872410453858
0.00135	0.728	0.870641143066
0.001351	0.734	0.873638369121
0.001352	0.734	0.873638369121
0.001353	0.732	0.869583808497
0.001354	0.73	0.867813343986
0.001355	0.726	0.866558711225
0.001356	0.728	0.870641143066
0.001357	0.724	0.87167883994
0.001358	0.726	0.878022778748
0.001359	0.718	0.87319871736
0.00136	0.716	0.873695599165
0.001361	0.708	0.86182132719
0.001362	0.714	0.858023309707
0.001363	0.706	0.850625652094
0.001364	0.706	0.862301571377
0.001365	0.7	0.852056336166
0.001366	0.69	0.847289796941
0.001367	0.692	0.849197268013
0.001368	0.69	0.842555636145
0.001369	0.692	0.846838827641
0.00137	0.688	0.847735807902
0.001371	0.68	0.844748483278
0.001372	0.668	0.842482047286
0.001373	0.672	0.844047392034
0.001374	0.664	0.836124392659
0.001375	0.664	0.838512969488
0.001376	0.662	0.83890166289
0.001377	0.652	0.843146487866
0.001378	0.65	0.843504593941
0.001379	0.644	0.837415070321
0.00138	0.644	0.832624765426
0.001381	0.642	0.828152159932
0.001382	0.636	0.826743007228
0.001383	0.642	0.828152159932
0.001384	0.648	0.831923073367
0.001385	0.644	0.835023352967
0.001386	0.64	0.835703296631
0.001387	0.636	0.829158609676
0.001388	0.632	0.827391080445
0.001389	0.634	0.824647803611
0.00139	0.634	0.819782898089
0.001391	0.632	0.812758266645
0.001392	0.618	0.80998518505
0.001393	0.616	0.810274027721
0.001394	0.62	0.81215762017
0.001395	0.626	0.811248420646
0.001396	0.62	0.8096912992
0.001397	0.614	0.810557832607
0.001398	0.614	0.815477774069
0.001399	0.618	0.822238408249
0.0014	0.618	0.81735916218
0.001401	0.618	0.81735916218
0.001402	0.61	0.808640834982
0.001403	0.6	0.8049844719
0.001404	0.598	0.805230401811
0.001405	0.602	0.797242748478
0.001406	0.604	0.794470893111
0.001407	0.604	0.796984316031
0.001408	0.606	0.799227126667
0.001409	0.606	0.80669944837
0.00141	0.606	0.801725638857
0.001411	0.604	0.799489837334
0.001412	0.608	0.796452132899
0.001413	0.602	0.794730142879
0.001414	0.604	0.799489837334
0.001415	0.596	0.792959015334
0.001416	0.596	0.790432792842
0.001417	0.584	0.786729940958
0.001418	0.58	0.776916983982
0.001419	0.58	0.779487010796
0.00142	0.58	0.776916983982
0.001421	0.588	0.796401908586
0.001422	0.584	0.779066107593
0.001423	0.582	0.761101832871
0.001424	0.582	0.75317726997
0.001425	0.588	0.760431456477
0.001426	0.594	0.775347663955
0.001427	0.594	0.772763870791
0.001428	0.584	0.763507694788
0.001429	0.584	0.768728820846
0.00143	0.588	0.770880016604
0.001431	0.592	0.77041287632
0.001432	0.592	0.77041287632
0.001433	0.59	0.770649077077
0.001434	0.586	0.763285005748
0.001435	0.582	0.758469511582
0.001436	0.578	0.756251280991
0.001437	0.576	0.759094197053
0.001438	0.578	0.766756806295
0.001439	0.578	0.764143965493
0.00144	0.58	0.763937170191
0.001441	0.578	0.766756806295
0.001442	0.582	0.768944731434
0.001443	0.582	0.768944731434
0.001444	0.584	0.771326130764
0.001445	0.576	0.766957625948
0.001446	0.57	0.767528501099
0.001447	0.562	0.762991480949
0.001448	0.56	0.760526133673
0.001449	0.56	0.75789181286
0.00145	0.558	0.752752283291
0.001451	0.558	0.758047491916
0.001452	0.56	0.75789181286
0.001453	0.556	0.755555424837
0.001454	0.558	0.750090661187
0.001455	0.546	0.726556260726
0.001456	0.546	0.72379831445
0.001457	0.538	0.718718303649
0.001458	0.534	0.716131272882
0.001459	0.53	0.721872564931
0.00146	0.53	0.713512438574
0.001461	0.526	0.713669391245
0.001462	0.522	0.716600307005
0.001463	0.522	0.71938584918
0.001464	0.52	0.719444229944
0.001465	0.504	0.711325523231
0.001466	0.494	0.702825725198
0.001467	0.504	0.699988571335
0.001468	0.51	0.708449010162
0.001469	0.512	0.702748888295
0.00147	0.516	0.699817118968
0.001471	0.516	0.708338901939
0.001472	0.512	0.705589115562
0.001473	0.504	0.702839953332
0.001474	0.498	0.697134133435
0.001475	0.506	0.702825725198
0.001476	0.512	0.70841795573
0.001477	0.508	0.708474417322
0.001478	0.498	0.708516760564
0.001479	0.49	0.708449010162
0.00148	0.496	0.714131640526
0.001481	0.5	0.714142842854
0.001482	0.506	0.711311464831
0.001483	0.5	0.711336769751
0.001484	0.508	0.722451382447
0.001485	0.506	0.722470760654
0.001486	0.51	0.725189630373
0.001487	0.52	0.727736215946
0.001488	0.524	0.730358815925
0.001489	0.516	0.730577853483
0.00149	0.508	0.727967032221
0.001491	0.506	0.727986263607
0.001492	0.498	0.728008241712
0.001493	0.496	0.725247543946
0.001494	0.488	0.725159292845
0.001495	0.488	0.725159292845
0.001496	0.488	0.722396013278
0.001497	0.486	0.719585992082
0.001498	0.488	0.725159292845
0.001499	0.486	0.725123437768
0.0015	0.48	0.724982758416
0.001501	0.476	0.719321902906
0.001502	0.48	0.713862731903
0.001503	0.486	0.722360021042
0.001504	0.482	0.719497046554
0.001505	0.486	0.722360021042
0.001506	0.482	0.70829090069
0.001507	0.482	0.70829090069
0.001508	0.478	0.710996483817
0.001509	0.486	0.716801227678
0.00151	0.494	0.719697158533
0.001511	0.486	0.722360021042
0.001512	0.486	0.716801227678
0.001513	0.492	0.719677705643
0.001514	0.492	0.725214451042
0.001515	0.496	0.728
0.001516	0.498	0.733482106121
0.001517	0.502	0.736203776138
0.001518	0.496	0.722484601912
0.001519	0.49	0.714072825418
0.00152	0.49	0.722426466846
0.001521	0.492	0.725214451042
0.001522	0.492	0.727967032221
0.001523	0.484	0.72783514617
0.001524	0.49	0.727942305406
0.001525	0.492	0.730709244502
0.001526	0.498	0.73075029935
0.001527	0.5	0.730753036258
0.001528	0.502	0.728008241712
0.001529	0.5	0.728010988928
0.00153	0.5	0.728010988928
0.001531	0.5	0.719722168618
0.001532	0.498	0.71693514351
0.001533	0.498	0.708516760564
0.001534	0.494	0.708494177817
0.001535	0.49	0.702780193233
0.001536	0.484	0.699817118968
0.001537	0.482	0.696904584574
0.001538	0.482	0.702620808118
0.001539	0.48	0.70256672281
0.00154	0.476	0.699588450448
0.001541	0.478	0.699654200302
0.001542	0.476	0.699588450448
0.001543	0.47	0.696491205975
0.001544	0.464	0.684619602407
0.001545	0.466	0.681794690504
0.001546	0.464	0.675798786622
0.001547	0.454	0.66624620074
0.001548	0.454	0.669241361543
0.001549	0.45	0.662947961759
0.00155	0.45	0.668954408013
0.001551	0.452	0.669100889254
0.001552	0.444	0.665480277694
0.001553	0.442	0.662296006329
0.001554	0.444	0.66246811244
0.001555	0.446	0.668643402719
0.001556	0.434	0.655472348768
0.001557	0.44	0.659090282131
0.001558	0.442	0.659269292475
0.001559	0.446	0.665645551326
0.00156	0.448	0.671785680109
0.001561	0.454	0.68402046753
0.001562	0.452	0.680952274392
0.001563	0.448	0.683590520707
0.001564	0.448	0.677713803903
0.001565	0.448	0.677713803903
0.001566	0.444	0.668478870272
0.001567	0.442	0.671294272283
0.001568	0.438	0.661933531406
0.001569	0.44	0.66211781429
0.00157	0.444	0.66246811244
0.001571	0.45	0.662947961759
0.001572	0.446	0.662634137364
0.001573	0.448	0.668801913873
0.001574	0.442	0.662296006329
0.001575	0.44	0.646838465152
0.001576	0.446	0.650449075639
0.001577	0.432	0.630377664579
0.001578	0.428	0.623551120599
0.001579	0.422	0.62282902951
0.00158	0.414	0.621774878875
0.001581	0.41	0.617980582219
0.001582	0.408	0.614439582058
0.001583	0.418	0.628709789967
0.001584	0.418	0.628709789967
0.001585	0.418	0.631882900544
0.001586	0.416	0.631620139008
0.001587	0.418	0.638181792282
0.001588	0.42	0.63843558798
0.001589	0.42	0.644670458451
0.00159	0.422	0.648009259193
0.001591	0.416	0.650341448779
0.001592	0.418	0.650596649238
0.001593	0.41	0.649538297562
0.001594	0.408	0.649258038071
0.001595	0.414	0.650079995078
0.001596	0.402	0.632768520077
0.001597	0.4	0.629285308902
0.001598	0.402	0.632768520077
0.001599	0.394	0.621903529496
0.0016	0.392	0.624768757221
0.001601	0.396	0.631810098052
0.001602	0.392	0.621559329429
0.001603	0.394	0.618679238378
0.001604	0.394	0.621903529496
0.001605	0.402	0.626415197772
0.001606	0.406	0.633375086343
0.001607	0.408	0.633668683146
0.001608	0.41	0.630793151516
0.001609	0.404	0.633075035047
0.00161	0.396	0.628636619996
0.001611	0.39	0.62120849962
0.001612	0.386	0.620486905583
0.001613	0.386	0.620486905583
0.001614	0.388	0.624064099272
0.001615	0.382	0.626159724032
0.001616	0.38	0.622575296651
0.001617	0.376	0.618566083778
0.001618	0.378	0.618963649983
0.001619	0.37	0.610819122163
0.00162	0.374	0.614917880696
0.001621	0.368	0.603801291817
0.001622	0.37	0.604235053601
0.001623	0.368	0.607104603837
0.001624	0.372	0.607960525034
0.001625	0.372	0.607960525034
0.001626	0.376	0.615324304737
0.001627	0.382	0.622957462432
0.001628	0.384	0.623332976827
0.001629	0.374	0.614917880696
0.00163	0.376	0.608788961792
0.001631	0.374	0.608378171864
0.001632	0.374	0.614917880696
0.001633	0.378	0.622186467227
0.001634	0.378	0.618963649983
0.001635	0.378	0.622186467227
0.001636	0.38	0.622575296651
0.001637	0.382	0.622957462432
0.001638	0.376	0.621790961658
0.001639	0.374	0.618161791119
0.00164	0.376	0.621790961658
0.001641	0.366	0.613224265665
0.001642	0.37	0.617332973362
0.001643	0.368	0.613657885144
0.001644	0.364	0.616038959807
0.001645	0.366	0.616477087977
0.001646	0.356	0.607670963598
0.001647	0.358	0.611421295017
0.001648	0.356	0.610953353375
0.001649	0.358	0.614683658478
0.00165	0.358	0.614683658478
0.001651	0.352	0.606709156021
0.001652	0.35	0.606217782649
0.001653	0.344	0.604701579293
0.001654	0.338	0.593090212362
0.001655	0.336	0.585750800256
0.001656	0.34	0.583438085833
0.001657	0.34	0.586856030045
0.001658	0.34	0.586856030045
0.001659	0.332	0.581184996365
0.00166	0.324	0.575346851908
0.001661	0.32	0.574108003776
0.001662	0.322	0.574731241538
0.001663	0.32	0.574108003776
0.001664	0.318	0.573477113754
0.001665	0.318	0.56997894698
0.001666	0.316	0.576319355913
0.001667	0.32	0.577581163128
0.001668	0.328	0.583451797495
0.001669	0.322	0.585077772608
0.00167	0.322	0.588486193551
0.001671	0.32	0.587877538268
0.001672	0.316	0.586637878082
0.001673	0.318	0.587261440927
0.001674	0.32	0.587877538268
0.001675	0.316	0.583218655394
0.001676	0.316	0.579779268343
0.001677	0.312	0.578494598073
0.001678	0.314	0.572192275376
0.001679	0.314	0.572192275376
0.00168	0.318	0.573477113754
0.001681	0.314	0.572192275376
0.001682	0.318	0.573477113754
0.001683	0.314	0.561608404496
0.001684	0.312	0.557365230347
0.001685	0.318	0.559353197899
0.001686	0.32	0.56709787515
0.001687	0.32	0.56709787515
0.001688	0.316	0.562266840566
0.001689	0.308	0.54510182535
0.00169	0.306	0.540706944657
0.001691	0.3	0.534789678285
0.001692	0.3	0.531036721894
0.001693	0.3	0.538516480713
0.001694	0.298	0.53403745187
0.001695	0.3	0.538516480713
0.001696	0.302	0.54295119486
0.001697	0.3	0.534789678285
0.001698	0.296	0.533276663656
0.001699	0.294	0.528738120434
0.0017	0.298	0.530279171758
0.001701	0.296	0.529512983788
0.001702	0.292	0.520322976621
0.001703	0.29	0.519519008314
0.001704	0.286	0.514007782042
0.001705	0.288	0.518706082478
0.001706	0.282	0.523904571463
0.001707	0.28	0.523067873225
0.001708	0.272	0.511874984737
0.001709	0.268	0.510074504362
0.00171	0.268	0.510074504362
0.001711	0.266	0.509160092702
0.001712	0.272	0.515767389431
0.001713	0.272	0.51963063805
0.001714	0.274	0.524331955921
0.001715	0.274	0.53565287267
0.001716	0.282	0.549978181385
0.001717	0.276	0.540207367591
0.001718	0.278	0.541032346538
0.001719	0.278	0.537322994111
0.00172	0.282	0.538958254413
0.001721	0.284	0.539762910916
0.001722	0.29	0.542125446737
0.001723	0.29	0.542125446737
0.001724	0.288	0.537639284279
0.001725	0.288	0.533906358831
0.001726	0.288	0.533906358831
0.001727	0.288	0.533906358831
0.001728	0.288	0.533906358831
0.001729	0.288	0.533906358831
0.00173	0.288	0.533906358831
0.001731	0.286	0.529342988997
0.001732	0.286	0.521731731832
0.001733	0.288	0.522547605487
0.001734	0.284	0.520906901471
0.001735	0.284	0.520906901471
0.001736	0.284	0.528530036989
0.001737	0.284	0.524732312708
0.001738	0.284	0.524732312708
0.001739	0.286	0.529342988997
0.00174	0.286	0.529342988997
0.001741	0.286	0.529342988997
0.001742	0.286	0.529342988997
0.001743	0.286	0.529342988997
0.001744	0.28	0.526877594893
0.001745	0.28	0.526877594893
0.001746	0.276	0.528983931703
0.001747	0.276	0.528983931703
0.001748	0.276	0.528983931703
0.001749	0.27	0.522589705218
0.00175	0.266	0.520810906184
0.001751	0.27	0.522589705218
0.001752	0.268	0.525524499905
0.001753	0.276	0.528983931703
0.001754	0.272	0.527272225705
0.001755	0.272	0.527272225705
0.001756	0.272	0.531051786552
0.001757	0.27	0.522589705218
0.001758	0.268	0.529316540456
0.001759	0.266	0.524637017375
0.00176	0.268	0.521704897428
0.001761	0.272	0.527272225705
0.001762	0.274	0.528132559118
0.001763	0.272	0.523465376123
0.001764	0.27	0.522589705218
0.001765	0.268	0.521704897428
0.001766	0.268	0.521704897428
0.001767	0.264	0.516046509532
0.001768	0.264	0.512156226165
0.001769	0.264	0.512156226165
0.00177	0.256	0.508393548346
0.001771	0.258	0.509348603611
0.001772	0.256	0.504444248654
0.001773	0.256	0.508393548346
0.001774	0.258	0.509348603611
0.001775	0.254	0.507428812741
0.001776	0.262	0.51122988958
0.001777	0.258	0.505406766872
0.001778	0.26	0.506359556047
0.001779	0.252	0.506454341476
0.00178	0.25	0.501497756725
0.001781	0.254	0.503471945594
0.001782	0.256	0.500463784904
0.001783	0.254	0.495463419437
0.001784	0.252	0.494465367847
0.001785	0.25	0.493457191659
0.001786	0.252	0.494465367847
0.001787	0.252	0.494465367847
0.001788	0.248	0.484247870413
0.001789	0.244	0.47797907904
0.00179	0.242	0.489321979886
0.001791	0.242	0.481077956261
0.001792	0.238	0.478911265267
0.001793	0.238	0.478911265267
0.001794	0.234	0.476701164253
0.001795	0.23	0.47021271782
0.001796	0.23	0.47021271782
0.001797	0.23	0.47021271782
0.001798	0.232	0.471355492171
0.001799	0.234	0.476701164253
0.0018	0.238	0.487191953957
0.001801	0.238	0.487191953957
0.001802	0.24	0.484148737476
0.001803	0.236	0.481979252666
0.001804	0.232	0.479766609926
0.001805	0.23	0.47021271782
0.001806	0.226	0.459264629598
0.001807	0.232	0.467093138464
0.001808	0.234	0.468234983742
0.001809	0.234	0.468234983742
0.00181	0.244	0.47377631853
0.001811	0.246	0.479044883075
0.001812	0.242	0.47690250576
0.001813	0.246	0.483201821189
0.001814	0.244	0.482145206343
0.001815	0.24	0.48
0.001816	0.24	0.48
0.001817	0.238	0.478911265267
0.001818	0.236	0.473607432374
0.001819	0.234	0.472487036859
0.00182	0.23	0.47021271782
0.001821	0.23	0.474447046571
0.001822	0.228	0.46905863173
0.001823	0.226	0.467893150196
0.001824	0.224	0.462411072532
0.001825	0.222	0.461211448253
0.001826	0.216	0.457541254971
0.001827	0.216	0.457541254971
0.001828	0.216	0.457541254971
0.001829	0.218	0.463115536341
0.00183	0.218	0.463115536341
0.001831	0.218	0.467414163243
0.001832	0.218	0.471673615968
0.001833	0.216	0.470472103318
0.001834	0.21	0.458148447558
0.001835	0.208	0.452477623756
0.001836	0.206	0.451180673345
0.001837	0.206	0.451180673345
0.001838	0.202	0.444067562427
0.001839	0.202	0.448548771038
0.00184	0.206	0.451180673345
0.001841	0.208	0.452477623756
0.001842	0.216	0.457541254971
0.001843	0.224	0.462411072532
0.001844	0.228	0.46905863173
0.001845	0.226	0.467893150196
0.001846	0.226	0.467893150196
0.001847	0.226	0.467893150196
0.001848	0.224	0.466716187849
0.001849	0.222	0.46980421454
0.00185	0.222	0.46552765761
0.001851	0.22	0.46432747065
0.001852	0.22	0.46432747065
0.001853	0.212	0.455034064659
0.001854	0.21	0.453762052182
0.001855	0.21	0.453762052182
0.001856	0.202	0.444067562427
0.001857	0.206	0.446725866724
0.001858	0.204	0.445403188134
0.001859	0.208	0.448035712862
0.00186	0.21	0.449332838773
0.001861	0.214	0.451889366992
0.001862	0.212	0.446156923066
0.001863	0.214	0.447441616303
0.001864	0.212	0.446156923066
0.001865	0.21	0.444859528391
0.001866	0.206	0.437680248583
0.001867	0.206	0.433086596422
0.001868	0.208	0.434437567436
0.001869	0.204	0.431722132859
0.00187	0.204	0.431722132859
0.001871	0.204	0.431722132859
0.001872	0.204	0.43633015023
0.001873	0.206	0.437680248583
0.001874	0.204	0.43633015023
0.001875	0.198	0.432199028227
0.001876	0.194	0.424692830173
0.001877	0.198	0.4275464887
0.001878	0.2	0.428952211791
0.001879	0.198	0.4275464887
0.00188	0.198	0.432199028227
0.001881	0.198	0.432199028227
0.001882	0.2	0.433589667774
0.001883	0.198	0.432199028227
0.001884	0.198	0.432199028227
0.001885	0.2	0.433589667774
0.001886	0.198	0.432199028227
0.001887	0.198	0.432199028227
0.001888	0.196	0.430794614637
0.001889	0.196	0.42612674171
0.00189	0.196	0.430794614637
0.001891	0.196	0.435412448145
0.001892	0.196	0.435412448145
0.001893	0.19	0.426497362243
0.001894	0.188	0.425036469024
0.001895	0.188	0.425036469024
0.001896	0.186	0.423561093586
0.001897	0.184	0.417305643384
0.001898	0.184	0.412485151248
0.001899	0.182	0.410945251828
0.0019	0.178	0.402884598862
0.001901	0.182	0.410945251828
0.001902	0.184	0.412485151248
0.001903	0.184	0.412485151248
0.001904	0.186	0.414009661723
0.001905	0.184	0.412485151248
0.001906	0.184	0.412485151248
0.001907	0.178	0.407818587119
0.001908	0.178	0.407818587119
0.001909	0.176	0.406231461115
0.00191	0.176	0.406231461115
0.001911	0.176	0.406231461115
0.001912	0.18	0.409389789809
0.001913	0.18	0.409389789809
0.001914	0.184	0.417305643384
0.001915	0.18	0.414246303544
0.001916	0.182	0.41578359756
0.001917	0.182	0.410945251828
0.001918	0.186	0.41881260726
0.001919	0.184	0.417305643384
0.00192	0.18	0.409389789809
0.001921	0.182	0.406049258096
0.001922	0.178	0.402884598862
0.001923	0.18	0.404474968323
0.001924	0.18	0.404474968323
0.001925	0.178	0.402884598862
0.001926	0.178	0.402884598862
0.001927	0.178	0.402884598862
0.001928	0.178	0.402884598862
0.001929	0.174	0.39965485109
0.00193	0.17	0.39127995093
0.001931	0.166	0.387871112613
0.001932	0.166	0.387871112613
0.001933	0.168	0.389584393938
0.001934	0.166	0.387871112613
0.001935	0.168	0.389584393938
0.001936	0.174	0.394618803404
0.001937	0.172	0.392958013024
0.001938	0.17	0.39127995093
0.001939	0.166	0.387871112613
0.00194	0.166	0.387871112613
0.001941	0.168	0.389584393938
0.001942	0.166	0.387871112613
0.001943	0.166	0.382680022996
0.001944	0.166	0.382680022996
0.001945	0.168	0.384416440855
0.001946	0.17	0.386134691526
0.001947	0.168	0.384416440855
0.001948	0.168	0.384416440855
0.001949	0.168	0.384416440855
0.00195	0.174	0.394618803404
0.001951	0.17	0.39127995093
0.001952	0.17	0.39127995093
0.001953	0.168	0.389584393938
0.001954	0.17	0.396358423652
0.001955	0.172	0.398015075091
0.001956	0.17	0.396358423652
0.001957	0.166	0.392993638625
0.001958	0.16	0.387814388593
0.001959	0.164	0.391285062327
0.00196	0.164	0.391285062327
0.001961	0.166	0.392993638625
0.001962	0.168	0.394684684273
0.001963	0.168	0.394684684273
0.001964	0.168	0.389584393938
0.001965	0.166	0.382680022996
0.001966	0.168	0.389584393938
0.001967	0.166	0.387871112613
0.001968	0.166	0.387871112613
0.001969	0.168	0.389584393938
0.00197	0.17	0.39127995093
0.001971	0.168	0.389584393938
0.001972	0.166	0.387871112613
0.001973	0.166	0.387871112613
0.001974	0.162	0.379151684686
0.001975	0.158	0.375547600179
0.001976	0.156	0.373716470068
0.001977	0.154	0.371865567107
0.001978	0.148	0.371612701613
0.001979	0.146	0.369707992881
0.00198	0.148	0.371612701613
0.001981	0.154	0.377205514276
0.001982	0.152	0.375361159418
0.001983	0.154	0.377205514276
0.001984	0.156	0.373716470068
0.001985	0.154	0.366447813474
0.001986	0.156	0.368325942611
0.001987	0.162	0.379151684686
0.001988	0.164	0.380925189506
0.001989	0.158	0.375547600179
0.00199	0.158	0.375547600179
0.001991	0.156	0.373716470068
0.001992	0.15	0.362629287289
0.001993	0.15	0.362629287289
0.001994	0.156	0.368325942611
0.001995	0.154	0.366447813474
0.001996	0.156	0.368325942611
0.001997	0.158	0.375547600179
0.001998	0.158	0.375547600179
[truncated: 8,002 more rows]
