# Supplementary material for: The Influence of Synaptic Size on AMPA Receptor Activation: A Monte Carlo Model
Source: PLoS One. 2015 Jun 24;10(6):e0130924. doi: 10.1371/journal.pone.0130924 (PMC4479604; doi:10.1371/journal.pone.0130924)
Supplement: S1 Dataset — This package contains the experimental data used as basis for the analysis presented in the paper. (ZIP) [file pone.0130924.s001.zip › S1 Simulation data/test/870_8433_217_219.csv]

time	AMPA.O.mean	AMPA.O.stdev
0.0	0.0	0.0
1e-06	0.0	0.0
2e-06	0.04	0.195959179423
3e-06	0.144	0.37850231175
4e-06	0.316	0.613305796483
5e-06	0.544	0.764240799748
6e-06	0.796	0.891282222419
7e-06	1.108	1.01406903118
8e-06	1.516	1.21397858301
9e-06	1.878	1.39539098463
1e-05	2.282	1.49615373542
1.1e-05	2.746	1.6054544528
1.2e-05	3.232	1.7407400725
1.3e-05	3.692	1.89344553658
1.4e-05	4.176	2.02805917073
1.5e-05	4.63	2.18291090061
1.6e-05	5.098	2.26547919876
1.7e-05	5.56	2.3491274976
1.8e-05	6.024	2.44773854813
1.9e-05	6.454	2.55262296472
2e-05	6.88	2.66187903557
2.1e-05	7.314	2.74361148853
2.2e-05	7.706	2.8148825908
2.3e-05	8.08	2.83436059809
2.4e-05	8.44	2.91245600825
2.5e-05	8.756	3.00806648863
2.6e-05	9.09	3.03346336718
2.7e-05	9.426	3.0712414428
2.8e-05	9.778	3.10752570384
2.9e-05	10.018	3.16443928682
3e-05	10.356	3.23191336518
3.1e-05	10.598	3.26808751413
3.2e-05	10.832	3.28812651825
3.3e-05	11.058	3.32485127487
3.4e-05	11.298	3.34622115229
3.5e-05	11.51	3.37252131202
3.6e-05	11.68	3.35463857964
3.7e-05	11.858	3.38139556988
3.8e-05	12.01	3.39498159052
3.9e-05	12.166	3.40682315361
4e-05	12.338	3.47847035347
4.1e-05	12.48	3.43359869525
4.2e-05	12.642	3.43363306135
4.3e-05	12.75	3.43736817929
4.4e-05	12.878	3.46512856904
4.5e-05	12.976	3.50990370238
4.6e-05	13.052	3.49246274139
4.7e-05	13.084	3.50498844506
4.8e-05	13.148	3.50857463937
4.9e-05	13.248	3.52228562158
5e-05	13.3	3.5606179239
5.1e-05	13.388	3.61904075689
5.2e-05	13.438	3.63347712254
5.3e-05	13.488	3.62296232384
5.4e-05	13.518	3.63120861422
5.5e-05	13.59	3.62627908468
5.6e-05	13.604	3.61817412516
5.7e-05	13.65	3.61379302119
5.8e-05	13.702	3.64872525685
5.9e-05	13.65	3.66271757033
6e-05	13.666	3.63681783982
6.1e-05	13.688	3.58366516293
6.2e-05	13.672	3.56432546213
6.3e-05	13.658	3.61621846685
6.4e-05	13.658	3.66783805531
6.5e-05	13.64	3.66856920338
6.6e-05	13.59	3.69349428049
6.7e-05	13.596	3.65852210599
6.8e-05	13.568	3.67224400061
6.9e-05	13.512	3.65319805102
7e-05	13.528	3.67712061265
7.1e-05	13.508	3.65047065459
7.2e-05	13.504	3.68157357661
7.3e-05	13.496	3.66141830443
7.4e-05	13.478	3.64493017766
7.5e-05	13.5	3.66142048937
7.6e-05	13.464	3.7030668371
7.7e-05	13.444	3.73187138042
7.8e-05	13.45	3.71099717057
7.9e-05	13.452	3.7565537398
8e-05	13.388	3.78013967996
8.1e-05	13.392	3.78025607598
8.2e-05	13.378	3.77241514152
8.3e-05	13.372	3.80284314691
8.4e-05	13.352	3.81891293433
8.5e-05	13.342	3.79645044746
8.6e-05	13.344	3.79969261915
8.7e-05	13.32	3.76212705793
8.8e-05	13.272	3.76377682654
8.9e-05	13.242	3.74371954078
9e-05	13.212	3.74153123734
9.1e-05	13.174	3.71372104499
9.2e-05	13.174	3.68615300822
9.3e-05	13.17	3.75354499107
9.4e-05	13.202	3.76632393721
9.5e-05	13.192	3.79251051416
9.6e-05	13.138	3.76815020932
9.7e-05	13.152	3.77371117072
9.8e-05	13.102	3.76292386317
9.9e-05	13.066	3.76372740777
0.0001	13.05	3.76503652041
0.000101	13.04	3.76701473318
0.000102	13.004	3.77517999571
0.000103	12.982	3.79231802464
0.000104	12.966	3.81377031296
0.000105	12.926	3.79532923473
0.000106	12.908	3.74693688231
0.000107	12.856	3.74583288469
0.000108	12.802	3.69199079089
0.000109	12.744	3.68977831312
0.00011	12.712	3.73323666542
0.000111	12.714	3.76566116373
0.000112	12.688	3.7505540924
0.000113	12.64	3.72805579357
0.000114	12.58	3.74801280681
0.000115	12.532	3.71550481092
0.000116	12.482	3.70913413076
0.000117	12.434	3.71720916818
0.000118	12.392	3.71191810254
0.000119	12.324	3.69635279701
0.00012	12.306	3.67700475931
0.000121	12.246	3.67116929601
0.000122	12.27	3.67710483941
0.000123	12.276	3.66549096302
0.000124	12.238	3.65258210038
0.000125	12.184	3.631273055
0.000126	12.156	3.5993977274
0.000127	12.138	3.57140812566
0.000128	12.122	3.55740298533
0.000129	12.1	3.56735195909
0.00013	12.066	3.56561972173
0.000131	12.028	3.5399457623
0.000132	11.978	3.52214650462
0.000133	11.944	3.50497703274
0.000134	11.886	3.45731167238
0.000135	11.858	3.48623521869
0.000136	11.814	3.47611910038
0.000137	11.8	3.48022987746
0.000138	11.798	3.46888973592
0.000139	11.76	3.51203644628
0.00014	11.718	3.54492256615
0.000141	11.708	3.54721524579
0.000142	11.654	3.52849599688
0.000143	11.662	3.54397460488
0.000144	11.632	3.52541855671
0.000145	11.564	3.489112208
0.000146	11.536	3.5135030952
0.000147	11.516	3.4631985216
0.000148	11.474	3.4312277686
0.000149	11.406	3.37833746094
0.00015	11.394	3.35540817189
0.000151	11.364	3.33579136038
0.000152	11.358	3.35526988482
0.000153	11.31	3.34513078967
0.000154	11.28	3.38608918961
0.000155	11.302	3.43085936756
0.000156	11.276	3.42750988328
0.000157	11.248	3.40506916229
0.000158	11.21	3.41202286042
0.000159	11.19	3.42138860698
0.00016	11.204	3.38147660054
0.000161	11.212	3.35425938174
0.000162	11.194	3.37881103349
0.000163	11.158	3.3765420181
0.000164	11.166	3.38562313319
0.000165	11.12	3.38372575721
0.000166	11.078	3.35021133662
0.000167	11.022	3.37305736684
0.000168	11.014	3.39319966993
0.000169	10.968	3.41393848802
0.00017	10.934	3.41139912646
0.000171	10.886	3.40073580273
0.000172	10.87	3.38246951206
0.000173	10.788	3.41687810728
0.000174	10.744	3.40623898163
0.000175	10.7	3.36243959054
0.000176	10.696	3.36089035822
0.000177	10.656	3.33131565601
0.000178	10.622	3.35546062412
0.000179	10.576	3.38293127332
0.00018	10.544	3.3472472272
0.000181	10.516	3.35585220175
0.000182	10.452	3.3442033431
0.000183	10.41	3.34094298066
0.000184	10.354	3.33056811971
0.000185	10.302	3.35064113268
0.000186	10.296	3.31909385224
0.000187	10.266	3.2953367051
0.000188	10.216	3.30897929882
0.000189	10.158	3.31255732026
0.00019	10.144	3.32013011793
0.000191	10.128	3.36505809757
0.000192	10.11	3.36182985887
0.000193	10.078	3.35438757451
0.000194	10.056	3.33719403092
0.000195	10.0	3.2899848024
0.000196	9.972	3.28986565075
0.000197	9.946	3.30258747045
0.000198	9.948	3.2786119014
0.000199	9.916	3.28343478693
0.0002	9.898	3.26429104095
0.000201	9.87	3.2700305809
0.000202	9.848	3.25098385108
0.000203	9.816	3.24378544297
0.000204	9.79	3.21463839335
0.000205	9.776	3.19903485445
0.000206	9.78	3.20430959803
0.000207	9.73	3.2007967758
0.000208	9.686	3.19552875124
0.000209	9.672	3.20131472992
0.00021	9.642	3.19590926029
0.000211	9.594	3.12556618871
0.000212	9.608	3.13278406533
0.000213	9.606	3.17659629163
0.000214	9.576	3.14900365195
0.000215	9.57	3.16561210511
0.000216	9.526	3.17069771501
0.000217	9.506	3.1352773402
0.000218	9.512	3.12631668262
0.000219	9.504	3.11094583688
0.00022	9.46	3.11390430168
0.000221	9.39	3.09287891777
0.000222	9.364	3.07563066703
0.000223	9.306	3.08939541011
0.000224	9.278	3.09074683531
0.000225	9.252	3.0332319397
0.000226	9.224	3.03542814114
0.000227	9.216	3.07267700873
0.000228	9.214	3.09583655899
0.000229	9.188	3.06930871696
0.00023	9.184	3.04534792758
0.000231	9.188	3.07841777542
0.000232	9.162	3.0396966954
0.000233	9.114	3.0333156776
0.000234	9.094	3.0379539167
0.000235	9.082	3.04553377916
0.000236	9.052	3.01219122899
0.000237	9.034	3.02734933564
0.000238	9.022	3.04064401073
0.000239	9.012	3.03444492453
0.00024	9.01	3.03807504845
0.000241	8.968	2.99716132365
0.000242	8.94	2.98804283771
0.000243	8.958	2.99737151518
0.000244	8.936	3.03115555523
0.000245	8.948	3.01683542806
0.000246	8.936	3.013951559
0.000247	8.924	3.00636391676
0.000248	8.904	2.98777241436
0.000249	8.854	2.98541186438
0.00025	8.812	2.99410353862
0.000251	8.782	3.00307775457
0.000252	8.766	2.99854031155
0.000253	8.72	3.01821139087
0.000254	8.654	3.0110270673
0.000255	8.648	3.02854684626
0.000256	8.604	3.00053061974
0.000257	8.59	3.03807504845
0.000258	8.58	3.033743562
0.000259	8.566	3.01424020277
0.00026	8.554	3.02176835644
0.000261	8.536	3.02798678993
0.000262	8.518	3.02352046462
0.000263	8.518	3.0288076862
0.000264	8.474	3.0366633004
0.000265	8.468	3.06936084552
0.000266	8.438	3.05780247891
0.000267	8.378	3.03366379152
0.000268	8.33	3.03003300312
0.000269	8.336	3.00983454695
0.00027	8.318	2.96595279801
0.000271	8.296	2.94624914086
0.000272	8.28	2.94102023114
0.000273	8.272	2.95601353177
0.000274	8.278	2.96187710751
0.000275	8.268	2.9373756995
0.000276	8.246	2.91778751797
0.000277	8.232	2.9479104464
0.000278	8.206	2.91882921734
0.000279	8.18	2.93182536997
0.00028	8.158	2.95787694132
0.000281	8.12	2.95391265951
0.000282	8.076	2.95469524655
0.000283	8.052	2.98283355218
0.000284	8.01	2.97823773396
0.000285	7.978	2.96808288294
0.000286	7.964	2.94256758631
0.000287	7.972	2.92493008463
0.000288	7.968	2.93921350024
0.000289	7.964	2.95951077038
0.00029	7.936	2.93869086499
0.000291	7.916	2.93137237484
0.000292	7.86	2.95641675005
0.000293	7.83	2.93957479918
0.000294	7.774	2.92966277923
0.000295	7.768	2.9519783197
0.000296	7.754	2.92189732879
0.000297	7.73	2.91772171394
0.000298	7.698	2.88977438566
0.000299	7.676	2.91805140462
0.0003	7.676	2.92352937389
0.000301	7.652	2.90015447864
0.000302	7.62	2.91403500322
0.000303	7.624	2.92892881443
0.000304	7.588	2.93432377218
0.000305	7.548	2.93865547487
0.000306	7.52	2.94781274846
0.000307	7.506	2.91649858563
0.000308	7.498	2.93018702475
0.000309	7.488	2.91167580613
0.00031	7.46	2.92171182699
0.000311	7.468	2.93546861676
0.000312	7.446	2.90294402288
0.000313	7.43	2.90535712091
0.000314	7.418	2.9276741622
0.000315	7.386	2.89775844404
0.000316	7.34	2.89350997925
0.000317	7.324	2.89396337226
0.000318	7.298	2.88256760545
0.000319	7.27	2.83356665706
0.00032	7.252	2.82780763136
0.000321	7.21	2.80319460616
0.000322	7.226	2.79193911108
0.000323	7.222	2.78221422612
0.000324	7.222	2.81650776672
0.000325	7.184	2.81249782222
0.000326	7.172	2.81467866727
0.000327	7.136	2.78379309576
0.000328	7.088	2.8078917358
0.000329	7.07	2.7944766952
0.00033	7.036	2.74930973155
0.000331	7.024	2.73850762278
0.000332	6.986	2.72062566334
0.000333	6.954	2.74151126206
0.000334	6.93	2.72710469179
0.000335	6.916	2.75117138688
0.000336	6.882	2.74154627902
0.000337	6.846	2.72878800936
0.000338	6.828	2.75361870999
0.000339	6.816	2.77455293696
0.00034	6.806	2.76339718463
0.000341	6.778	2.72996630016
0.000342	6.738	2.73228036629
0.000343	6.726	2.72009632182
0.000344	6.708	2.69791326769
0.000345	6.678	2.65524311505
0.000346	6.652	2.63493757042
0.000347	6.656	2.62329258757
0.000348	6.64	2.64620482956
0.000349	6.624	2.65755978296
0.00035	6.628	2.62404573131
0.000351	6.616	2.61467856533
0.000352	6.608	2.61272577972
0.000353	6.568	2.59795611972
0.000354	6.528	2.6117457763
0.000355	6.532	2.62544777133
0.000356	6.504	2.61112695976
0.000357	6.464	2.60244193019
0.000358	6.492	2.63627312697
0.000359	6.502	2.64915005238
0.00036	6.494	2.64385400505
0.000361	6.48	2.64832022233
0.000362	6.476	2.63845106076
0.000363	6.466	2.61320569416
0.000364	6.45	2.60297906254
0.000365	6.416	2.57583850425
0.000366	6.432	2.55056385923
0.000367	6.434	2.54197639643
0.000368	6.408	2.54745677098
0.000369	6.412	2.56559077017
0.00037	6.358	2.57562341968
0.000371	6.342	2.57158239222
0.000372	6.302	2.54613353931
0.000373	6.272	2.53811268465
0.000374	6.24	2.54527012319
0.000375	6.214	2.51240999839
0.000376	6.178	2.49846272736
0.000377	6.168	2.48832795266
0.000378	6.182	2.50856054342
0.000379	6.182	2.55673150722
0.00038	6.178	2.56794003045
0.000381	6.138	2.56026483005
0.000382	6.106	2.56022733366
0.000383	6.092	2.53368032711
0.000384	6.084	2.54969488371
0.000385	6.064	2.55341026864
0.000386	6.064	2.55810554903
0.000387	6.04	2.56951357264
0.000388	6.026	2.51581477856
0.000389	6.0	2.51872983863
0.00039	5.994	2.4879638261
0.000391	5.966	2.49416198351
0.000392	5.964	2.4873085856
0.000393	5.948	2.48219580211
0.000394	5.948	2.47008016064
0.000395	5.92	2.4838679514
0.000396	5.91	2.49597676271
0.000397	5.874	2.523910458
0.000398	5.862	2.54066054403
0.000399	5.824	2.52289991874
0.0004	5.832	2.51709674029
0.000401	5.786	2.49323163785
0.000402	5.748	2.48686469274
0.000403	5.734	2.4890247086
0.000404	5.716	2.48099657396
0.000405	5.668	2.44658455811
0.000406	5.666	2.44753835516
0.000407	5.664	2.44358425269
0.000408	5.634	2.4543927966
0.000409	5.616	2.43486016026
0.00041	5.596	2.44638181811
0.000411	5.57	2.4537929823
0.000412	5.58	2.46162547923
0.000413	5.574	2.47154283799
0.000414	5.536	2.45697049229
0.000415	5.52	2.45144855137
0.000416	5.516	2.46449670318
0.000417	5.522	2.45876310368
0.000418	5.512	2.47019351469
0.000419	5.48	2.4903011866
0.00042	5.494	2.48152453141
0.000421	5.486	2.48390901605
0.000422	5.45	2.45997967471
0.000423	5.438	2.45807973833
0.000424	5.45	2.42229230276
0.000425	5.416	2.39560931706
0.000426	5.42	2.38403020115
0.000427	5.416	2.39477431087
0.000428	5.424	2.40587281459
0.000429	5.442	2.42211395273
0.00043	5.394	2.43038350883
0.000431	5.388	2.41691042449
0.000432	5.37	2.41766416195
0.000433	5.37	2.40688595492
0.000434	5.332	2.39453043414
0.000435	5.326	2.38489496624
0.000436	5.322	2.37872150535
0.000437	5.29	2.3718979742
0.000438	5.28	2.36930369518
0.000439	5.256	2.36018304375
0.00044	5.264	2.37871898298
0.000441	5.26	2.38587510151
0.000442	5.246	2.34296478847
0.000443	5.224	2.34389078244
0.000444	5.21	2.35412404091
0.000445	5.184	2.35672314878
0.000446	5.196	2.3532071732
0.000447	5.168	2.35537173287
0.000448	5.168	2.37818754517
0.000449	5.148	2.39125406429
0.00045	5.118	2.38832074898
0.000451	5.1	2.36938810666
0.000452	5.086	2.35597198625
0.000453	5.078	2.34774700511
0.000454	5.08	2.34384299815
0.000455	5.044	2.33710590261
0.000456	5.014	2.34047089279
0.000457	4.966	2.34112024467
0.000458	4.958	2.31608203654
0.000459	4.932	2.30203735852
0.00046	4.924	2.30612748997
0.000461	4.9	2.341367122
0.000462	4.882	2.32466685785
0.000463	4.874	2.32854546874
0.000464	4.884	2.33464001508
0.000465	4.864	2.30683852924
0.000466	4.846	2.28260465258
0.000467	4.844	2.27764439718
0.000468	4.848	2.26735440547
0.000469	4.846	2.28698141663
0.00047	4.854	2.28488161619
0.000471	4.832	2.28468291016
0.000472	4.802	2.28971526614
0.000473	4.798	2.26388957328
0.000474	4.782	2.27122786175
0.000475	4.764	2.2397106956
0.000476	4.756	2.23527716402
0.000477	4.726	2.2340376004
0.000478	4.712	2.22464738779
0.000479	4.702	2.23544089611
0.00048	4.68	2.23105356278
0.000481	4.658	2.22194419372
0.000482	4.652	2.21966123541
0.000483	4.65	2.23774440006
0.000484	4.65	2.2287889088
0.000485	4.642	2.23200268817
0.000486	4.636	2.22699438706
0.000487	4.636	2.23327203896
0.000488	4.636	2.22159942384
0.000489	4.604	2.20526279613
0.00049	4.586	2.21056644324
0.000491	4.564	2.21312087334
0.000492	4.558	2.20604533045
0.000493	4.564	2.21492753832
0.000494	4.542	2.22536199302
0.000495	4.564	2.21040810712
0.000496	4.568	2.22112043798
0.000497	4.546	2.24318612692
0.000498	4.518	2.23733680969
0.000499	4.5	2.25610283454
0.0005	4.494	2.24899177411
0.000501	4.482	2.23733680969
0.000502	4.458	2.23790884533
0.000503	4.422	2.22529009345
0.000504	4.396	2.21521646798
0.000505	4.378	2.1952485053
0.000506	4.332	2.20675689644
0.000507	4.31	2.21943686551
0.000508	4.306	2.19644348892
0.000509	4.266	2.19891882524
0.00051	4.238	2.18113640105
0.000511	4.234	2.17606158001
0.000512	4.252	2.15603710543
0.000513	4.234	2.13148868165
0.000514	4.228	2.11754952717
0.000515	4.222	2.10824951085
0.000516	4.208	2.08632116415
0.000517	4.188	2.07861877217
0.000518	4.182	2.07289073518
0.000519	4.19	2.06830848763
0.00052	4.158	2.07196428541
0.000521	4.136	2.07207721864
0.000522	4.134	2.05330075732
0.000523	4.144	2.01773734663
0.000524	4.138	2.03738950621
0.000525	4.148	2.04110166332
0.000526	4.14	2.02691884396
0.000527	4.152	2.04765622115
0.000528	4.144	2.06185935505
0.000529	4.114	2.05645422998
0.00053	4.1	2.02928558858
0.000531	4.086	2.04220567035
0.000532	4.072	2.04421525285
0.000533	4.058	2.04808105308
0.000534	4.066	2.06631168994
0.000535	4.04	2.07518673859
0.000536	4.024	2.10129103172
0.000537	3.994	2.09044588545
0.000538	3.974	2.09220553484
0.000539	3.978	2.07400964318
0.00054	3.968	2.03935676133
0.000541	3.978	2.06046499606
0.000542	3.986	2.07504313208
0.000543	3.988	2.06684687386
0.000544	3.962	2.05731767114
0.000545	3.93	2.07004830862
0.000546	3.916	2.07676286562
0.000547	3.88	2.07499397589
0.000548	3.84	2.06358910639
0.000549	3.838	2.06100849101
0.00055	3.824	2.06228611012
0.000551	3.824	2.06809670954
0.000552	3.796	2.07903439125
0.000553	3.768	2.07609633688
0.000554	3.762	2.07686205608
0.000555	3.758	2.05704545404
0.000556	3.736	2.04995219456
0.000557	3.716	2.01775717072
0.000558	3.728	2.00748997507
0.000559	3.726	2.01963462042
0.00056	3.722	2.00716616153
0.000561	3.722	2.00816234403
0.000562	3.706	1.99989099703
0.000563	3.688	2.00366064991
0.000564	3.696	2.0197980097
0.000565	3.692	2.00727078393
0.000566	3.666	2.0006109067
0.000567	3.658	1.99825824157
0.000568	3.656	1.99340512691
0.000569	3.672	2.00808764749
0.00057	3.65	2.00087480868
0.000571	3.654	2.00356781767
0.000572	3.646	1.99014672826
0.000573	3.632	2.00014399482
0.000574	3.612	1.9741975585
0.000575	3.592	1.96406109885
0.000576	3.564	1.94368310174
0.000577	3.552	1.91397387652
0.000578	3.532	1.90708573483
0.000579	3.544	1.92043328444
0.00058	3.544	1.92251501945
0.000581	3.542	1.91003560176
0.000582	3.546	1.88039463943
0.000583	3.548	1.8824707169
0.000584	3.538	1.8890622012
0.000585	3.52	1.90724932822
0.000586	3.504	1.89894286381
0.000587	3.5	1.89261723547
0.000588	3.488	1.9062675573
0.000589	3.484	1.91982915907
0.00059	3.468	1.93001968902
0.000591	3.468	1.93105566983
0.000592	3.468	1.93725992061
0.000593	3.46	1.92052076271
0.000594	3.438	1.90844334472
0.000595	3.408	1.89987789081
0.000596	3.398	1.88986666196
0.000597	3.386	1.8849413784
0.000598	3.38	1.88562986824
0.000599	3.354	1.8806073487
0.0006	3.372	1.88722441697
0.000601	3.374	1.91366768275
0.000602	3.36	1.91060199937
0.000603	3.348	1.9033906588
0.000604	3.334	1.90222080737
0.000605	3.338	1.89940938189
0.000606	3.344	1.89252846742
0.000607	3.336	1.90449573378
0.000608	3.332	1.91357675571
0.000609	3.31	1.91986978725
0.00061	3.31	1.92611006954
0.000611	3.3	1.91468012994
0.000612	3.284	1.9306330568
0.000613	3.266	1.90663158476
0.000614	3.264	1.90007999832
0.000615	3.254	1.87336168425
0.000616	3.248	1.88745754919
0.000617	3.224	1.88833895262
0.000618	3.22	1.87712546198
0.000619	3.214	1.88047972603
0.00062	3.196	1.87125198731
0.000621	3.196	1.88933427429
0.000622	3.182	1.88596818637
0.000623	3.172	1.88319303312
0.000624	3.16	1.87147001045
0.000625	3.158	1.86789614272
0.000626	3.172	1.86933571089
0.000627	3.162	1.85789020128
0.000628	3.148	1.84880934658
0.000629	3.142	1.84332200117
0.00063	3.134	1.83957712532
0.000631	3.12	1.83455716727
0.000632	3.132	1.84460727528
0.000633	3.134	1.8319508727
0.000634	3.13	1.82896145394
0.000635	3.13	1.82677311125
0.000636	3.114	1.79248542532
0.000637	3.09	1.79496518072
0.000638	3.08	1.80488226763
0.000639	3.096	1.81294897887
0.00064	3.094	1.8080829627
0.000641	3.08	1.81151869988
0.000642	3.06	1.79566143802
0.000643	3.058	1.79850938279
0.000644	3.03	1.82458214394
0.000645	3.066	1.8302032674
0.000646	3.054	1.81743885729
0.000647	3.04	1.79733135509
0.000648	3.052	1.79033404704
0.000649	3.06	1.7912007146
0.00065	3.058	1.79739700679
0.000651	3.046	1.80440682774
0.000652	3.016	1.80325927143
0.000653	2.998	1.78941219399
0.000654	2.986	1.79159258762
0.000655	2.97	1.78468484613
0.000656	2.95	1.79429651953
0.000657	2.962	1.78453243176
0.000658	2.962	1.78900978197
0.000659	2.966	1.80134505301
0.00066	2.956	1.79054851931
0.000661	2.936	1.7697186217
0.000662	2.928	1.77730582624
0.000663	2.922	1.76519573985
0.000664	2.912	1.76529204383
0.000665	2.908	1.76395464794
0.000666	2.906	1.75418471091
0.000667	2.896	1.74848048316
0.000668	2.874	1.75103512243
0.000669	2.862	1.73981493269
0.00067	2.856	1.7399034456
0.000671	2.844	1.7457559967
0.000672	2.832	1.74464208364
0.000673	2.834	1.73275618597
0.000674	2.824	1.72887940586
0.000675	2.81	1.71519678171
0.000676	2.796	1.7048120131
0.000677	2.788	1.71203270997
0.000678	2.776	1.73603686597
0.000679	2.786	1.74017355456
0.00068	2.786	1.76300992623
0.000681	2.78	1.76397278891
0.000682	2.774	1.76037609618
0.000683	2.794	1.7537285993
0.000684	2.786	1.73902386413
0.000685	2.788	1.73062300921
0.000686	2.778	1.73571771899
0.000687	2.79	1.73721040752
0.000688	2.786	1.72516781792
0.000689	2.794	1.72845711546
0.00069	2.768	1.73152418406
0.000691	2.762	1.73244220683
0.000692	2.744	1.72698118114
0.000693	2.738	1.72897541914
0.000694	2.736	1.72809259011
0.000695	2.738	1.72897541914
0.000696	2.72	1.71860408472
0.000697	2.722	1.71485159708
0.000698	2.702	1.71615733544
0.000699	2.69	1.71985464502
0.0007	2.686	1.7272533109
0.000701	2.694	1.73100086655
0.000702	2.682	1.72536257059
0.000703	2.676	1.72250515239
0.000704	2.68	1.71160743163
0.000705	2.672	1.71476412372
0.000706	2.668	1.67385065045
0.000707	2.652	1.67299013745
0.000708	2.632	1.67349215714
0.000709	2.626	1.67156334011
0.00071	2.61	1.67149633562
0.000711	2.614	1.65438931331
0.000712	2.598	1.6408522176
0.000713	2.588	1.63164211762
0.000714	2.584	1.62201849558
0.000715	2.57	1.6078246173
0.000716	2.562	1.59566788524
0.000717	2.552	1.59977998487
0.000718	2.544	1.60126949637
0.000719	2.542	1.59004276672
0.00072	2.532	1.59404391408
0.000721	2.526	1.59415306668
0.000722	2.52	1.59799874844
0.000723	2.498	1.59436382297
0.000724	2.502	1.6192578547
0.000725	2.518	1.61048936662
0.000726	2.51	1.61922821122
0.000727	2.508	1.60434908919
0.000728	2.494	1.59811263683
0.000729	2.474	1.59038485908
0.00073	2.458	1.5913000974
0.000731	2.458	1.58752511791
0.000732	2.458	1.59631951689
0.000733	2.45	1.60981365381
0.000734	2.438	1.60317060851
0.000735	2.432	1.58030883058
0.000736	2.426	1.57242615089
0.000737	2.426	1.57369755671
0.000738	2.43	1.56878934214
0.000739	2.43	1.57260929668
0.00074	2.406	1.5688097399
0.000741	2.396	1.56817856126
0.000742	2.4	1.55434873822
0.000743	2.406	1.5560089974
0.000744	2.396	1.54892995323
0.000745	2.412	1.55507427475
0.000746	2.422	1.56202304721
0.000747	2.404	1.55717179528
0.000748	2.4	1.54272486205
0.000749	2.404	1.55460091342
0.00075	2.402	1.54414895655
0.000751	2.388	1.53279352817
0.000752	2.358	1.51586147124
0.000753	2.344	1.49588234831
0.000754	2.336	1.49234848477
0.000755	2.352	1.51924191622
0.000756	2.354	1.52600262123
0.000757	2.348	1.52541666439
0.000758	2.354	1.53384614613
0.000759	2.342	1.53396088607
0.00076	2.338	1.53093304883
0.000761	2.344	1.53807151979
0.000762	2.32	1.53544781741
0.000763	2.322	1.53046267514
0.000764	2.328	1.53636454008
0.000765	2.31	1.52901929353
0.000766	2.294	1.53608723711
0.000767	2.29	1.54463587942
0.000768	2.272	1.52381626189
0.000769	2.254	1.50515248397
0.00077	2.244	1.52330692902
0.000771	2.246	1.53019083777
0.000772	2.25	1.5373678805
0.000773	2.248	1.55643695664
0.000774	2.252	1.56092792915
0.000775	2.236	1.56470572313
0.000776	2.226	1.52804581083
0.000777	2.236	1.53632808996
0.000778	2.22	1.53479640344
0.000779	2.212	1.534619171
0.00078	2.212	1.5293972669
0.000781	2.21	1.52246510633
0.000782	2.206	1.50849726549
0.000783	2.204	1.48404312606
0.000784	2.184	1.47178259264
0.000785	2.172	1.47459011254
0.000786	2.178	1.47455620442
0.000787	2.186	1.48842332688
0.000788	2.176	1.48358484759
0.000789	2.182	1.48083625023
0.00079	2.17	1.48226178525
0.000791	2.166	1.47459960667
0.000792	2.16	1.46642422239
0.000793	2.166	1.46507474212
0.000794	2.148	1.44433237172
0.000795	2.138	1.43351177184
0.000796	2.126	1.44295668681
0.000797	2.116	1.43754791225
0.000798	2.112	1.43508048555
0.000799	2.114	1.43143424578
0.0008	2.104	1.43289357595
0.000801	2.094	1.43288659705
0.000802	2.09	1.43593175325
0.000803	2.096	1.44318536578
0.000804	2.106	1.44871115133
0.000805	2.102	1.44485154947
0.000806	2.112	1.44480310077
0.000807	2.114	1.45086319135
0.000808	2.11	1.45254948281
0.000809	2.108	1.44094968684
0.00081	2.098	1.43401394693
0.000811	2.08	1.44416065588
0.000812	2.082	1.44335581199
0.000813	2.074	1.43545254188
0.000814	2.066	1.42746068247
0.000815	2.058	1.42920817238
0.000816	2.042	1.42836829984
0.000817	2.044	1.42620615621
0.000818	2.04	1.4150618361
0.000819	2.022	1.42320623945
0.00082	1.998	1.43178070947
0.000821	1.988	1.4127476774
0.000822	1.966	1.38594516486
0.000823	1.964	1.36627376466
0.000824	1.954	1.3578969033
0.000825	1.942	1.33365512783
0.000826	1.94	1.31924220672
0.000827	1.938	1.31687357024
0.000828	1.938	1.31230941473
0.000829	1.932	1.31581761654
0.00083	1.916	1.3254976424
0.000831	1.898	1.31285795119
0.000832	1.892	1.33429232179
0.000833	1.882	1.33718959015
0.000834	1.888	1.33246238221
0.000835	1.872	1.33701757655
0.000836	1.88	1.33176574517
0.000837	1.87	1.32102233138
0.000838	1.884	1.32308125223
0.000839	1.876	1.32386706281
0.00084	1.866	1.32062258045
0.000841	1.864	1.33022704829
0.000842	1.856	1.3323903332
0.000843	1.854	1.33142179643
0.000844	1.844	1.32047870108
0.000845	1.838	1.32353919474
0.000846	1.812	1.31173777867
0.000847	1.812	1.32689713241
0.000848	1.788	1.31569601352
0.000849	1.78	1.3098091464
0.00085	1.786	1.31765094012
0.000851	1.796	1.32302078593
0.000852	1.792	1.32692727759
0.000853	1.784	1.3226276876
0.000854	1.802	1.33671088871
0.000855	1.798	1.33760831337
0.000856	1.796	1.32905379876
0.000857	1.79	1.32887170186
0.000858	1.788	1.34426783046
0.000859	1.79	1.33787144375
0.00086	1.78	1.33551488198
0.000861	1.78	1.34892549831
0.000862	1.776	1.34082959395
0.000863	1.772	1.33417240265
0.000864	1.778	1.32390180905
0.000865	1.766	1.32031965826
0.000866	1.754	1.31813656349
0.000867	1.75	1.32041660093
0.000868	1.736	1.30472372554
0.000869	1.738	1.29358262202
0.00087	1.734	1.27876659325
0.000871	1.732	1.28225426496
0.000872	1.734	1.28966817438
0.000873	1.736	1.29394899436
0.000874	1.738	1.29821261741
0.000875	1.734	1.30201536089
0.000876	1.724	1.30223807347
0.000877	1.726	1.28954410549
0.000878	1.712	1.288819615
0.000879	1.71	1.30456889431
0.00088	1.7	1.29228479833
0.000881	1.714	1.29776885461
0.000882	1.704	1.30245307017
0.000883	1.702	1.31041825384
0.000884	1.686	1.31582825627
0.000885	1.676	1.31264008776
0.000886	1.672	1.31317020984
0.000887	1.68	1.32875881935
0.000888	1.678	1.3439925595
0.000889	1.672	1.34030444303
0.00089	1.662	1.32051353647
0.000891	1.656	1.32274865337
0.000892	1.648	1.32064226799
0.000893	1.636	1.31434546448
0.000894	1.628	1.31057849822
0.000895	1.618	1.29463353888
0.000896	1.626	1.31077229144
0.000897	1.618	1.30693381623
0.000898	1.618	1.29617745699
0.000899	1.618	1.29308777738
0.0009	1.614	1.28724667411
0.000901	1.616	1.28395638555
0.000902	1.6	1.26491106407
0.000903	1.618	1.28999069764
0.000904	1.622	1.29426272449
0.000905	1.618	1.29154016585
0.000906	1.606	1.29258036501
0.000907	1.6	1.29460418661
0.000908	1.59	1.28759465671
0.000909	1.594	1.2826394661
0.00091	1.576	1.25547759837
0.000911	1.564	1.24816024612
0.000912	1.558	1.24202898517
0.000913	1.55	1.24719685696
0.000914	1.548	1.25367300362
0.000915	1.542	1.2362184273
0.000916	1.532	1.21859591334
0.000917	1.524	1.21877971759
0.000918	1.524	1.21384677781
0.000919	1.51	1.21074357318
0.00092	1.516	1.21232998808
0.000921	1.522	1.21058498256
0.000922	1.52	1.22376468326
0.000923	1.52	1.22865780427
0.000924	1.51	1.20909056733
0.000925	1.502	1.20581756497
0.000926	1.508	1.20910545446
0.000927	1.496	1.21572365281
0.000928	1.496	1.20581258909
0.000929	1.494	1.20746180064
0.00093	1.482	1.20734253632
0.000931	1.472	1.20383387558
0.000932	1.472	1.20383387558
0.000933	1.462	1.20522031181
0.000934	1.458	1.2166494976
0.000935	1.442	1.20276182181
0.000936	1.446	1.19794991548
0.000937	1.444	1.18611297944
0.000938	1.444	1.18779796262
0.000939	1.446	1.18957303265
0.00094	1.442	1.19609196971
0.000941	1.424	1.18161922801
0.000942	1.414	1.18431583625
0.000943	1.42	1.1745637488
0.000944	1.426	1.17325359578
0.000945	1.422	1.15581832482
0.000946	1.406	1.14418704765
0.000947	1.41	1.15494588618
0.000948	1.402	1.16292562101
0.000949	1.4	1.15758369028
0.00095	1.4	1.14192819389
0.000951	1.38	1.12765242872
0.000952	1.378	1.13274710328
0.000953	1.37	1.13185688141
0.000954	1.374	1.13230914507
0.000955	1.372	1.14263554995
0.000956	1.372	1.14438455075
0.000957	1.372	1.15308976233
0.000958	1.354	1.1404753395
0.000959	1.356	1.1407295911
0.00096	1.338	1.13126301097
0.000961	1.328	1.11553395287
0.000962	1.326	1.11522374437
0.000963	1.316	1.127893612
0.000964	1.3	1.12871608476
0.000965	1.302	1.13437030991
0.000966	1.31	1.14275981728
0.000967	1.306	1.13329784258
0.000968	1.3	1.13401940019
0.000969	1.296	1.14209631818
0.00097	1.288	1.12652385683
0.000971	1.302	1.12906864273
0.000972	1.296	1.13507004189
0.000973	1.298	1.12658599317
0.000974	1.298	1.11767437118
0.000975	1.298	1.11229312683
0.000976	1.292	1.10758114827
0.000977	1.294	1.12408362678
0.000978	1.294	1.12940869485
0.000979	1.3	1.13401940019
0.00098	1.3	1.14280357017
0.000981	1.3	1.14105214605
0.000982	1.3	1.13929802949
0.000983	1.288	1.12829783302
0.000984	1.28	1.12142766151
0.000985	1.274	1.10947014381
0.000986	1.26	1.11193524991
0.000987	1.264	1.114586919
0.000988	1.266	1.12216041634
0.000989	1.26	1.12800709218
0.00099	1.26	1.12445542375
0.000991	1.25	1.1133283433
0.000992	1.256	1.12181281861
0.000993	1.24	1.10742945599
0.000994	1.24	1.09654001295
0.000995	1.24	1.09836241742
0.000996	1.216	1.08321004427
0.000997	1.214	1.09188094589
0.000998	1.208	1.09029170409
0.000999	1.198	1.08203327121
0.001	1.2	1.08258948822
0.001001	1.208	1.09212453502
0.001002	1.212	1.08030366101
0.001003	1.208	1.08108094054
0.001004	1.218	1.0837324393
0.001005	1.216	1.08136210402
0.001006	1.214	1.0752692686
0.001007	1.206	1.07868623798
0.001008	1.192	1.08588028806
0.001009	1.19	1.08531101533
0.00101	1.182	1.08852009628
0.001011	1.186	1.09334532514
0.001012	1.18	1.09343495463
0.001013	1.184	1.09276896003
0.001014	1.184	1.09093721176
0.001015	1.168	1.09168493623
0.001016	1.158	1.07565607887
0.001017	1.158	1.08491289973
0.001018	1.156	1.08979998165
0.001019	1.152	1.09219778429
0.00102	1.146	1.09758097651
0.001021	1.146	1.09758097651
0.001022	1.154	1.09100137488
0.001023	1.148	1.08170975774
0.001024	1.144	1.07669122779
0.001025	1.146	1.07176676567
0.001026	1.14	1.07349895203
0.001027	1.146	1.0736312216
0.001028	1.138	1.06346415078
0.001029	1.138	1.05969618288
0.00103	1.136	1.05901085925
0.001031	1.132	1.06891346703
0.001032	1.126	1.06870201647
0.001033	1.134	1.07519486606
0.001034	1.136	1.0740130353
0.001035	1.126	1.0649525811
0.001036	1.128	1.05433201602
0.001037	1.126	1.04791411862
0.001038	1.126	1.05172429847
0.001039	1.132	1.06328547437
0.00104	1.134	1.06397556363
0.001041	1.128	1.0787103411
0.001042	1.13	1.07196082018
0.001043	1.118	1.07148308433
0.001044	1.106	1.059605587
0.001045	1.102	1.05052177512
0.001046	1.106	1.05582384894
0.001047	1.1	1.05924501415
0.001048	1.096	1.05393737954
0.001049	1.096	1.05013522939
0.00105	1.092	1.05618937696
0.001051	1.092	1.06185498068
0.001052	1.092	1.05808128232
0.001053	1.078	1.05636925362
0.001054	1.06	1.04517941044
0.001055	1.062	1.04218808283
0.001056	1.062	1.04218808283
0.001057	1.06	1.04517941044
0.001058	1.048	1.03619303221
0.001059	1.05	1.03319891599
0.00106	1.048	1.03038633531
0.001061	1.054	1.04454966373
0.001062	1.062	1.05173951148
0.001063	1.068	1.05041706003
0.001064	1.068	1.04085349593
0.001065	1.072	1.0444213709
0.001066	1.076	1.04796183137
0.001067	1.074	1.03755674544
0.001068	1.062	1.04601912028
0.001069	1.066	1.04577435425
0.00107	1.064	1.04302636592
0.001071	1.054	1.03493188182
0.001072	1.036	1.01523593317
0.001073	1.038	1.03564279556
0.001074	1.026	1.0321453386
0.001075	1.02	1.037111373
0.001076	1.022	1.03610617217
0.001077	1.014	1.0284959893
0.001078	1.022	1.03223834457
0.001079	1.024	1.03316213636
0.00108	1.016	1.03331698912
0.001081	1.018	1.03425142011
0.001082	1.018	1.03811174736
0.001083	1.018	1.03425142011
0.001084	1.02	1.037111373
0.001085	1.006	1.02662748843
0.001086	1.004	1.03729648606
0.001087	1.008	1.03727334874
0.001088	1.0	1.03537432844
0.001089	1.004	1.03343311346
0.00109	0.998	1.02469312479
0.001091	1.002	1.02858932524
0.001092	0.998	1.02078205313
0.001093	1.0	1.01390334845
0.001094	0.982	1.00681477939
0.001095	0.986	1.00687834419
0.001096	0.976	1.00768248968
0.001097	0.96	0.999199679744
0.001098	0.96	0.993176721435
0.001099	0.95	0.977496803064
0.0011	0.958	0.973774101114
0.001101	0.964	0.985243117205
0.001102	0.954	0.983810957451
0.001103	0.944	0.976147529833
0.001104	0.946	0.979328341263
0.001105	0.944	0.982274910603
0.001106	0.946	0.981368432343
0.001107	0.944	0.996425611875
0.001108	0.934	0.984705031977
0.001109	0.932	0.985584090781
0.00111	0.918	0.973281048824
0.001111	0.914	0.977038382051
0.001112	0.91	0.976678043165
0.001113	0.91	0.976678043165
0.001114	0.906	0.980389718428
0.001115	0.884	0.954224292292
0.001116	0.88	0.953729521405
0.001117	0.884	0.954224292292
0.001118	0.89	0.951787791475
0.001119	0.886	0.951316981873
0.00112	0.884	0.952126042076
0.001121	0.88	0.943186089804
0.001122	0.88	0.947417542586
0.001123	0.878	0.94610570234
0.001124	0.868	0.937323850118
0.001125	0.868	0.935187681698
0.001126	0.864	0.936751834799
0.001127	0.872	0.950587186953
0.001128	0.88	0.96
0.001129	0.87	0.945039681707
0.00113	0.872	0.958966109933
0.001131	0.872	0.963128236529
0.001132	0.872	0.963128236529
0.001133	0.876	0.969857721524
0.001134	0.862	0.956533324041
0.001135	0.86	0.953100204596
0.001136	0.86	0.950999474237
0.001137	0.854	0.963682520335
0.001138	0.848	0.959633263283
0.001139	0.846	0.958271360315
0.00114	0.852	0.958173261994
0.001141	0.856	0.956694308544
0.001142	0.852	0.960258298584
0.001143	0.856	0.977376079102
0.001144	0.858	0.970482354296
0.001145	0.856	0.969156334138
0.001146	0.852	0.968553560729
0.001147	0.848	0.969997938142
0.001148	0.838	0.950660822796
0.001149	0.842	0.947119844581
0.00115	0.836	0.938671401503
0.001151	0.836	0.932257475164
0.001152	0.842	0.936502002133
0.001153	0.834	0.941511550646
0.001154	0.84	0.956242647031
0.001155	0.836	0.955564754478
0.001156	0.836	0.947155742209
0.001157	0.84	0.95414883535
0.001158	0.838	0.948554690042
0.001159	0.828	0.935102133459
0.00116	0.822	0.930760978984
0.001161	0.82	0.922821759605
0.001162	0.816	0.928517097312
0.001163	0.82	0.931450481776
0.001164	0.816	0.928517097312
0.001165	0.814	0.922715557472
0.001166	0.82	0.929300812439
0.001167	0.81	0.924067097131
0.001168	0.802	0.915858067607
0.001169	0.8	0.918694726228
0.00117	0.796	0.913446221734
0.001171	0.802	0.918039214849
0.001172	0.794	0.909705446834
0.001173	0.79	0.906587006304
0.001174	0.788	0.909426192717
0.001175	0.788	0.90501712691
0.001176	0.778	0.899286383751
0.001177	0.784	0.904070793688
0.001178	0.788	0.896133918564
0.001179	0.774	0.89606026583
0.00118	0.77	0.897273648337
0.001181	0.766	0.887267716081
0.001182	0.772	0.896669392809
0.001183	0.772	0.8921972876
0.001184	0.778	0.899286383751
0.001185	0.776	0.908748590095
0.001186	0.77	0.908350152749
0.001187	0.772	0.914339105584
0.001188	0.772	0.916523867665
0.001189	0.77	0.910549284773
0.00119	0.776	0.908748590095
0.001191	0.774	0.90715158601
0.001192	0.766	0.900690845962
0.001193	0.78	0.909725233244
0.001194	0.788	0.907224338298
0.001195	0.786	0.907856816905
0.001196	0.776	0.89544625746
0.001197	0.778	0.903723409014
0.001198	0.778	0.903723409014
0.001199	0.764	0.887864854581
0.0012	0.762	0.888457089566
0.001201	0.756	0.896919171386
0.001202	0.746	0.890777188751
0.001203	0.746	0.886275352247
0.001204	0.736	0.879945452855
0.001205	0.742	0.887375906817
0.001206	0.744	0.882306069343
0.001207	0.736	0.879945452855
0.001208	0.72	0.874985714169
0.001209	0.724	0.87397025121
0.00121	0.718	0.87319871736
0.001211	0.712	0.87467479671
0.001212	0.706	0.869231844792
0.001213	0.706	0.876107299365
0.001214	0.696	0.878398542804
0.001215	0.688	0.864092587632
0.001216	0.684	0.864953177924
0.001217	0.69	0.865967666833
0.001218	0.684	0.857988344909
0.001219	0.68	0.849470423264
0.00122	0.688	0.85712076162
0.001221	0.69	0.854341851954
0.001222	0.688	0.854784183288
0.001223	0.69	0.854341851954
0.001224	0.686	0.852879827408
0.001225	0.692	0.842102131573
0.001226	0.69	0.842555636145
0.001227	0.69	0.840178552452
0.001228	0.686	0.833908867923
0.001229	0.682	0.837183372983
0.00123	0.694	0.846382892077
0.001231	0.694	0.836877529869
0.001232	0.688	0.838245787344
0.001233	0.684	0.8295444533
0.001234	0.682	0.820290192554
0.001235	0.674	0.812233956444
0.001236	0.68	0.820731381147
0.001237	0.68	0.830421579681
0.001238	0.68	0.828009661779
0.001239	0.678	0.82844191106
0.00124	0.682	0.837183372983
0.001241	0.674	0.826876048752
0.001242	0.67	0.822860863087
0.001243	0.664	0.826501058681
0.001244	0.662	0.826895398463
0.001245	0.662	0.826895398463
0.001246	0.66	0.824863625092
0.001247	0.66	0.817557337439
0.001248	0.66	0.807712820252
0.001249	0.666	0.811445623563
0.00125	0.66	0.805232885568
0.001251	0.658	0.803141332519
0.001252	0.648	0.802555917055
0.001253	0.654	0.808878235583
0.001254	0.646	0.802922163102
0.001255	0.652	0.799309702181
0.001256	0.644	0.798288168521
0.001257	0.642	0.796138178961
0.001258	0.642	0.803639222537
0.001259	0.644	0.805769197724
0.00126	0.648	0.80999753086
0.001261	0.644	0.815637174239
0.001262	0.65	0.819451035755
0.001263	0.65	0.819451035755
0.001264	0.648	0.80999753086
0.001265	0.648	0.814920855053
0.001266	0.65	0.809629544915
0.001267	0.64	0.808949936646
0.001268	0.634	0.805011801156
0.001269	0.636	0.799689939914
0.00127	0.638	0.799347233685
0.001271	0.642	0.808601261439
0.001272	0.64	0.801498596381
0.001273	0.64	0.801498596381
0.001274	0.63	0.803181175078
0.001275	0.634	0.807492414825
0.001276	0.636	0.802187010615
0.001277	0.64	0.801498596381
0.001278	0.646	0.810360413643
0.001279	0.642	0.815987745006
0.00128	0.636	0.804676332447
0.001281	0.634	0.805011801156
0.001282	0.63	0.815536633144
0.001283	0.626	0.808779327134
0.001284	0.628	0.820741128493
0.001285	0.624	0.814017198836
0.001286	0.618	0.80751222901
0.001287	0.61	0.806163755077
0.001288	0.614	0.810557832607
0.001289	0.618	0.81490858383
0.00129	0.612	0.800909483025
0.001291	0.608	0.79895932312
0.001292	0.606	0.79420652226
0.001293	0.596	0.792959015334
0.001294	0.592	0.793433046955
0.001295	0.58	0.787146746166
0.001296	0.576	0.774741247127
0.001297	0.572	0.777699170631
0.001298	0.572	0.775123216011
0.001299	0.574	0.769755805434
0.0013	0.566	0.767882803558
0.001301	0.562	0.768216115426
0.001302	0.564	0.768052081567
0.001303	0.562	0.762991480949
0.001304	0.558	0.760681273596
0.001305	0.562	0.765608254919
0.001306	0.556	0.755555424837
0.001307	0.562	0.755086749983
0.001308	0.564	0.762826323615
0.001309	0.55	0.758617163001
0.00131	0.544	0.753700205652
0.001311	0.546	0.758870212882
0.001312	0.544	0.753700205652
0.001313	0.538	0.743341106088
0.001314	0.534	0.738135488918
0.001315	0.532	0.735510706924
0.001316	0.528	0.732950202947
0.001317	0.518	0.722271417128
0.001318	0.51	0.719652694013
0.001319	0.516	0.722318489311
0.00132	0.512	0.719622123062
0.001321	0.512	0.727912082603
0.001322	0.51	0.733416661932
0.001323	0.508	0.736163025423
0.001324	0.504	0.730742088565
0.001325	0.508	0.733441204187
0.001326	0.504	0.730742088565
0.001327	0.51	0.736138573911
0.001328	0.514	0.736073365909
0.001329	0.516	0.736032607973
0.00133	0.51	0.733416661932
0.001331	0.514	0.733351211903
0.001332	0.51	0.730684610485
0.001333	0.508	0.733441204187
0.001334	0.502	0.72249290654
0.001335	0.492	0.7168932975
0.001336	0.502	0.71693514351
0.001337	0.5	0.722495674728
0.001338	0.5	0.730753036258
0.001339	0.504	0.736195626176
0.00134	0.514	0.736073365909
0.001341	0.516	0.736032607973
0.001342	0.522	0.741293464156
0.001343	0.524	0.743924727375
0.001344	0.512	0.738820681898
0.001345	0.512	0.733386664727
0.001346	0.514	0.738785489841
0.001347	0.518	0.744094080073
0.001348	0.512	0.736108687627
0.001349	0.508	0.736163025423
0.00135	0.506	0.727986263607
0.001351	0.5	0.728010988928
0.001352	0.498	0.72249290654
0.001353	0.488	0.716837499019
0.001354	0.49	0.714072825418
0.001355	0.484	0.713963584506
0.001356	0.486	0.705552265959
0.001357	0.488	0.70841795573
0.001358	0.486	0.705552265959
0.001359	0.488	0.711235544669
0.00136	0.494	0.719697158533
0.001361	0.486	0.711198987626
0.001362	0.486	0.711198987626
0.001363	0.478	0.696789781785
0.001364	0.474	0.693775179723
0.001365	0.47	0.696491205975
0.001366	0.462	0.681583450503
0.001367	0.464	0.681692012569
0.001368	0.464	0.684619602407
0.001369	0.464	0.684619602407
0.00137	0.462	0.693221465334
0.001371	0.466	0.690538919975
0.001372	0.458	0.678406957511
0.001373	0.456	0.675325106893
0.001374	0.448	0.662794085671
0.001375	0.454	0.672223177226
0.001376	0.452	0.666105096813
0.001377	0.454	0.66624620074
0.001378	0.462	0.669743234382
0.001379	0.462	0.663743926526
0.00138	0.46	0.6666333325
0.001381	0.462	0.669743234382
0.001382	0.454	0.657178818892
0.001383	0.448	0.665804776192
0.001384	0.452	0.669100889254
0.001385	0.452	0.6780088495
0.001386	0.446	0.668643402719
0.001387	0.444	0.65944218852
0.001388	0.448	0.665804776192
0.001389	0.456	0.684152029888
0.00139	0.452	0.680952274392
0.001391	0.454	0.678147476586
0.001392	0.446	0.668643402719
0.001393	0.446	0.668643402719
0.001394	0.44	0.674091981854
0.001395	0.442	0.674267009426
0.001396	0.44	0.671118469423
0.001397	0.438	0.658905152507
0.001398	0.438	0.670936658709
0.001399	0.44	0.665131565933
0.0014	0.43	0.655057249406
0.001401	0.428	0.65484043858
0.001402	0.424	0.654388263953
0.001403	0.428	0.651779103685
0.001404	0.434	0.667565727101
0.001405	0.436	0.670748835258
0.001406	0.436	0.670748835258
0.001407	0.434	0.664563014318
0.001408	0.438	0.664948118277
0.001409	0.44	0.66813172354
0.00141	0.436	0.66174315259
0.001411	0.442	0.659269292475
0.001412	0.446	0.665645551326
0.001413	0.446	0.665645551326
0.001414	0.444	0.665480277694
0.001415	0.448	0.671785680109
0.001416	0.45	0.674907401056
0.001417	0.452	0.675052590544
0.001418	0.45	0.677864293203
0.001419	0.448	0.683590520707
0.00142	0.44	0.68
0.001421	0.442	0.686029153899
0.001422	0.434	0.682381125179
0.001423	0.432	0.6733320132
0.001424	0.434	0.682381125179
0.001425	0.426	0.675665597763
0.001426	0.422	0.675215521149
0.001427	0.418	0.665789756605
0.001428	0.418	0.665789756605
0.001429	0.42	0.66302337817
0.00143	0.418	0.662778997857
0.001431	0.406	0.648971493981
0.001432	0.402	0.64528753281
0.001433	0.408	0.646170256202
0.001434	0.406	0.642778344377
0.001435	0.41	0.643350604259
0.001436	0.414	0.653149293807
0.001437	0.408	0.652331204221
0.001438	0.412	0.655939021556
0.001439	0.412	0.655939021556
0.00144	0.412	0.658981031593
0.001441	0.414	0.653149293807
0.001442	0.416	0.650341448779
0.001443	0.414	0.650079995078
0.001444	0.41	0.637102817448
0.001445	0.408	0.636817085198
0.001446	0.396	0.631810098052
0.001447	0.398	0.63529205882
0.001448	0.388	0.63044111541
0.001449	0.388	0.627260711347
0.00145	0.388	0.624064099272
0.001451	0.388	0.624064099272
0.001452	0.38	0.61611687203
0.001453	0.38	0.61611687203
0.001454	0.384	0.623332976827
0.001455	0.384	0.626533319146
0.001456	0.39	0.637102817448
0.001457	0.39	0.643350604259
0.001458	0.386	0.636399245757
0.001459	0.384	0.626533319146
0.00146	0.382	0.626159724032
0.001461	0.382	0.626159724032
0.001462	0.384	0.626533319146
0.001463	0.384	0.626533319146
0.001464	0.386	0.630082534276
0.001465	0.382	0.622957462432
0.001466	0.384	0.629717396933
0.001467	0.376	0.621790961658
0.001468	0.378	0.628582532369
0.001469	0.38	0.625779513886
0.00147	0.38	0.628967407741
0.001471	0.378	0.628582532369
0.001472	0.374	0.621388767198
0.001473	0.374	0.621388767198
0.001474	0.376	0.628191053741
0.001475	0.374	0.624599071405
0.001476	0.372	0.624192278068
0.001477	0.372	0.630567997919
0.001478	0.37	0.626976873577
0.001479	0.366	0.619712836724
0.00148	0.366	0.619712836724
0.001481	0.366	0.619712836724
0.001482	0.362	0.609061573242
0.001483	0.362	0.609061573242
0.001484	0.358	0.608141430919
0.001485	0.366	0.632490316131
0.001486	0.37	0.633324561343
0.001487	0.37	0.633324561343
0.001488	0.364	0.62889108755
0.001489	0.362	0.625264743929
0.00149	0.364	0.63206328797
0.001491	0.364	0.63206328797
0.001492	0.36	0.624819974073
0.001493	0.354	0.623445266242
0.001494	0.356	0.623910249956
0.001495	0.354	0.623445266242
0.001496	0.354	0.623445266242
0.001497	0.352	0.622973514686
0.001498	0.35	0.61603571325
0.001499	0.354	0.616995948123
0.0015	0.354	0.616995948123
0.001501	0.35	0.622494979899
0.001502	0.348	0.618785908049
0.001503	0.342	0.610766731249
0.001504	0.344	0.611280622955
0.001505	0.342	0.610766731249
0.001506	0.346	0.615047965609
0.001507	0.342	0.597524894879
0.001508	0.338	0.593090212362
0.001509	0.336	0.585750800256
0.00151	0.33	0.573672380371
0.001511	0.324	0.564822095885
0.001512	0.322	0.56419500175
0.001513	0.322	0.56419500175
0.001514	0.316	0.565812689854
0.001515	0.318	0.573477113754
0.001516	0.318	0.573477113754
0.001517	0.316	0.572838546189
0.001518	0.314	0.572192275376
0.001519	0.312	0.568028168316
0.00152	0.31	0.56382621436
0.001521	0.312	0.568028168316
0.001522	0.312	0.568028168316
0.001523	0.312	0.564496235594
0.001524	0.314	0.568686205213
0.001525	0.312	0.568028168316
0.001526	0.308	0.570206979964
0.001527	0.316	0.572838546189
0.001528	0.312	0.571538275184
0.001529	0.31	0.570876519048
0.00153	0.308	0.566688627025
0.001531	0.298	0.563201562498
0.001532	0.298	0.559639169465
0.001533	0.296	0.558913231191
0.001534	0.294	0.5581791827
0.001535	0.29	0.560267793113
0.001536	0.284	0.554386147013
0.001537	0.286	0.544246267787
0.001538	0.29	0.549454274713
0.001539	0.284	0.543455609963
0.00154	0.286	0.536846346732
0.001541	0.286	0.536846346732
0.001542	0.29	0.538423625039
0.001543	0.29	0.538423625039
0.001544	0.29	0.534696175412
0.001545	0.284	0.524732312708
0.001546	0.278	0.522222174941
0.001547	0.276	0.521367432815
0.001548	0.276	0.521367432815
0.001549	0.278	0.518378240284
0.00155	0.274	0.516646881342
0.001551	0.276	0.517517149474
0.001552	0.278	0.52603802144
0.001553	0.284	0.536044774249
0.001554	0.28	0.530659966457
0.001555	0.282	0.531484712856
0.001556	0.284	0.536044774249
0.001557	0.284	0.539762910916
0.001558	0.284	0.539762910916
0.001559	0.282	0.538958254413
0.00156	0.28	0.534415568635
0.001561	0.274	0.528132559118
0.001562	0.274	0.528132559118
0.001563	0.272	0.51963063805
0.001564	0.268	0.517857123153
0.001565	0.274	0.528132559118
0.001566	0.274	0.528132559118
0.001567	0.272	0.511874984737
0.001568	0.272	0.515767389431
0.001569	0.274	0.512761152975
0.00157	0.274	0.512761152975
0.001571	0.272	0.511874984737
0.001572	0.272	0.515767389431
0.001573	0.272	0.515767389431
0.001574	0.274	0.516646881342
0.001575	0.268	0.513980544379
0.001576	0.27	0.514878626474
0.001577	0.272	0.515767389431
0.001578	0.27	0.514878626474
0.001579	0.27	0.514878626474
0.00158	0.278	0.518378240284
0.001581	0.276	0.517517149474
0.001582	0.28	0.51923019943
0.001583	0.28	0.51923019943
0.001584	0.278	0.518378240284
0.001585	0.278	0.518378240284
0.001586	0.28	0.51923019943
0.001587	0.28	0.51923019943
0.001588	0.28	0.51923019943
0.001589	0.28	0.51923019943
0.00159	0.28	0.51923019943
0.001591	0.268	0.506138321015
0.001592	0.266	0.505216785153
0.001593	0.266	0.501242456302
0.001594	0.264	0.50030390764
0.001595	0.266	0.509160092702
0.001596	0.268	0.513980544379
0.001597	0.264	0.512156226165
0.001598	0.266	0.513073094208
0.001599	0.264	0.512156226165
0.0016	0.262	0.515127168765
0.001601	0.256	0.508393548346
0.001602	0.262	0.51122988958
0.001603	0.264	0.512156226165
0.001604	0.258	0.505406766872
0.001605	0.256	0.496451407491
0.001606	0.262	0.503344812231
0.001607	0.26	0.502394267483
0.001608	0.262	0.51122988958
0.001609	0.262	0.51122988958
0.00161	0.262	0.51122988958
0.001611	0.26	0.510294032887
0.001612	0.262	0.515127168765
0.001613	0.262	0.51122988958
0.001614	0.258	0.509348603611
0.001615	0.26	0.510294032887
0.001616	0.26	0.502394267483
0.001617	0.256	0.496451407491
0.001618	0.256	0.496451407491
0.001619	0.256	0.496451407491
0.00162	0.25	0.493457191659
0.001621	0.256	0.500463784904
0.001622	0.256	0.500463784904
0.001623	0.26	0.506359556047
0.001624	0.26	0.506359556047
0.001625	0.264	0.512156226165
0.001626	0.262	0.51122988958
0.001627	0.254	0.503471945594
0.001628	0.25	0.501497756725
0.001629	0.252	0.502489800892
0.00163	0.25	0.501497756725
0.001631	0.252	0.498493731154
0.001632	0.246	0.491410215604
0.001633	0.246	0.491410215604
0.001634	0.244	0.494433008607
0.001635	0.248	0.500495754228
0.001636	0.25	0.501497756725
0.001637	0.246	0.499483733469
0.001638	0.25	0.497493718553
0.001639	0.246	0.495463419437
0.00164	0.244	0.494433008607
0.001641	0.242	0.497429391974
0.001642	0.242	0.497429391974
0.001643	0.244	0.50245795844
0.001644	0.238	0.491279960918
0.001645	0.234	0.485019587233
0.001646	0.232	0.479766609926
0.001647	0.232	0.483917348315
0.001648	0.23	0.482804308183
0.001649	0.232	0.483917348315
0.00165	0.234	0.489125750702
0.001651	0.236	0.486111098413
0.001652	0.234	0.480878362998
0.001653	0.238	0.491279960918
0.001654	0.234	0.489125750702
0.001655	0.236	0.490208119068
0.001656	0.232	0.483917348315
0.001657	0.238	0.491279960918
0.001658	0.238	0.491279960918
0.001659	0.236	0.490208119068
0.00166	0.234	0.485019587233
0.001661	0.234	0.485019587233
0.001662	0.232	0.483917348315
0.001663	0.224	0.475209427516
0.001664	0.224	0.475209427516
0.001665	0.226	0.476365405965
0.001666	0.222	0.474042192215
0.001667	0.216	0.466201673099
0.001668	0.218	0.467414163243
0.001669	0.214	0.464977418807
0.00167	0.216	0.470472103318
0.001671	0.226	0.476365405965
0.001672	0.23	0.478643917751
0.001673	0.232	0.479766609926
0.001674	0.232	0.488032785784
0.001675	0.232	0.488032785784
0.001676	0.228	0.48581477952
0.001677	0.226	0.484689591388
0.001678	0.228	0.489914278216
0.001679	0.226	0.488798527003
0.00168	0.222	0.4865346853
0.001681	0.222	0.4865346853
0.001682	0.222	0.49062816878
0.001683	0.222	0.49062816878
0.001684	0.222	0.49062816878
0.001685	0.22	0.489489530021
0.001686	0.216	0.478898736687
0.001687	0.218	0.480079160139
0.001688	0.216	0.478898736687
0.001689	0.218	0.47589494639
0.00169	0.222	0.4865346853
0.001691	0.22	0.481248376621
0.001692	0.22	0.477074417675
0.001693	0.22	0.477074417675
0.001694	0.22	0.477074417675
0.001695	0.22	0.477074417675
0.001696	0.222	0.482406467618
0.001697	0.22	0.481248376621
0.001698	0.218	0.480079160139
0.001699	0.212	0.476503934926
0.0017	0.212	0.4722880477
0.001701	0.208	0.465549138115
0.001702	0.21	0.466797600679
0.001703	0.214	0.469258990324
0.001704	0.214	0.473501847937
0.001705	0.216	0.474704118373
0.001706	0.214	0.469258990324
0.001707	0.214	0.469258990324
0.001708	0.212	0.463741307196
0.001709	0.21	0.449332838773
0.00171	0.21	0.449332838773
0.001711	0.206	0.446725866724
0.001712	0.206	0.451180673345
0.001713	0.206	0.459960867901
0.001714	0.208	0.461233129773
0.001715	0.208	0.456876350887
0.001716	0.206	0.451180673345
0.001717	0.206	0.451180673345
0.001718	0.202	0.452985650987
0.001719	0.204	0.454295058305
0.00172	0.206	0.455591922668
0.001721	0.204	0.454295058305
0.001722	0.2	0.4472135955
0.001723	0.2	0.4472135955
0.001724	0.196	0.439981817806
0.001725	0.192	0.43719103376
0.001726	0.188	0.434345484609
0.001727	0.186	0.437497428564
0.001728	0.186	0.437497428564
0.001729	0.188	0.438925961866
0.00173	0.192	0.446246568614
0.001731	0.194	0.447620374871
0.001732	0.196	0.448981068643
0.001733	0.198	0.45474828202
0.001734	0.2	0.45607017004
0.001735	0.204	0.458676356487
0.001736	0.2	0.45607017004
0.001737	0.194	0.447620374871
0.001738	0.196	0.448981068643
0.001739	0.196	0.448981068643
0.00174	0.196	0.448981068643
0.001741	0.194	0.447620374871
0.001742	0.194	0.447620374871
0.001743	0.194	0.447620374871
0.001744	0.198	0.45032876879
0.001745	0.196	0.448981068643
0.001746	0.196	0.439981817806
0.001747	0.198	0.441356998358
0.001748	0.2	0.442718872424
0.001749	0.2	0.442718872424
0.00175	0.2	0.438178046004
0.001751	0.198	0.436802014647
0.001752	0.198	0.436802014647
0.001753	0.2	0.438178046004
0.001754	0.2	0.438178046004
0.001755	0.2	0.438178046004
0.001756	0.2	0.433589667774
0.001757	0.202	0.434966665389
0.001758	0.196	0.430794614637
0.001759	0.194	0.424692830173
0.00176	0.192	0.423244610125
0.001761	0.192	0.423244610125
0.001762	0.186	0.41881260726
0.001763	0.19	0.426497362243
0.001764	0.188	0.425036469024
0.001765	0.188	0.425036469024
0.001766	0.19	0.431161222746
0.001767	0.188	0.429716185406
0.001768	0.19	0.43577517139
0.001769	0.192	0.432592186707
0.00177	0.19	0.426497362243
0.001771	0.192	0.42794392156
0.001772	0.188	0.425036469024
0.001773	0.19	0.426497362243
0.001774	0.186	0.423561093586
0.001775	0.186	0.428256932226
0.001776	0.188	0.429716185406
0.001777	0.192	0.43719103376
0.001778	0.192	0.43719103376
0.001779	0.194	0.438593205602
0.00178	0.2	0.442718872424
0.001781	0.196	0.439981817806
0.001782	0.196	0.439981817806
0.001783	0.196	0.439981817806
0.001784	0.19	0.426497362243
0.001785	0.192	0.42794392156
0.001786	0.188	0.420304651414
0.001787	0.188	0.420304651414
0.001788	0.188	0.420304651414
0.001789	0.188	0.420304651414
0.00179	0.188	0.420304651414
0.001791	0.19	0.421781934179
0.001792	0.188	0.420304651414
0.001793	0.188	0.420304651414
0.001794	0.186	0.41881260726
0.001795	0.186	0.41881260726
0.001796	0.188	0.420304651414
0.001797	0.186	0.41881260726
0.001798	0.188	0.425036469024
0.001799	0.186	0.423561093586
0.0018	0.186	0.423561093586
0.001801	0.19	0.43577517139
0.001802	0.19	0.43577517139
0.001803	0.188	0.434345484609
0.001804	0.188	0.434345484609
0.001805	0.186	0.432901836448
0.001806	0.182	0.425295191602
0.001807	0.182	0.425295191602
0.001808	0.18	0.423792402008
0.001809	0.178	0.417511676483
0.00181	0.178	0.422274792049
0.001811	0.178	0.422274792049
0.001812	0.178	0.422274792049
0.001813	0.176	0.420742201354
0.001814	0.178	0.422274792049
0.001815	0.176	0.420742201354
0.001816	0.176	0.420742201354
0.001817	0.176	0.420742201354
0.001818	0.176	0.420742201354
0.001819	0.176	0.420742201354
0.00182	0.176	0.420742201354
0.001821	0.174	0.419194465612
0.001822	0.176	0.420742201354
0.001823	0.174	0.414395945926
0.001824	0.172	0.412814728419
0.001825	0.174	0.414395945926
0.001826	0.174	0.414395945926
0.001827	0.166	0.40797548946
0.001828	0.164	0.406329915217
0.001829	0.16	0.397994974843
0.00183	0.158	0.396277680421
0.001831	0.156	0.394542773347
0.001832	0.158	0.396277680421
0.001833	0.156	0.399579779268
0.001834	0.154	0.39279002024
0.001835	0.152	0.391019181115
0.001836	0.148	0.387422250264
0.001837	0.146	0.385595643129
0.001838	0.148	0.387422250264
0.001839	0.152	0.391019181115
0.00184	0.154	0.39279002024
0.001841	0.152	0.38587044458
0.001842	0.156	0.389440624486
0.001843	0.158	0.391198159505
0.001844	0.156	0.389440624486
0.001845	0.156	0.389440624486
0.001846	0.158	0.391198159505
0.001847	0.156	0.384270737892
0.001848	0.158	0.391198159505
0.001849	0.148	0.376956230881
0.00185	0.15	0.378813938498
0.001851	0.15	0.378813938498
0.001852	0.152	0.380652072108
0.001853	0.156	0.384270737892
0.001854	0.154	0.382470913927
0.001855	0.152	0.380652072108
0.001856	0.152	0.380652072108
0.001857	0.146	0.375078658417
0.001858	0.148	0.376956230881
0.001859	0.152	0.380652072108
0.00186	0.15	0.37349698794
0.001861	0.152	0.375361159418
0.001862	0.15	0.37349698794
0.001863	0.152	0.380652072108
0.001864	0.158	0.386051809994
0.001865	0.162	0.389558724713
0.001866	0.16	0.387814388593
0.001867	0.16	0.387814388593
0.001868	0.158	0.386051809994
0.001869	0.16	0.387814388593
0.00187	0.16	0.387814388593
0.001871	0.158	0.386051809994
0.001872	0.158	0.386051809994
0.001873	0.158	0.386051809994
0.001874	0.158	0.386051809994
0.001875	0.156	0.384270737892
0.001876	0.158	0.386051809994
0.001877	0.156	0.384270737892
0.001878	0.154	0.382470913927
0.001879	0.152	0.380652072108
0.00188	0.152	0.380652072108
0.001881	0.154	0.382470913927
0.001882	0.15	0.378813938498
0.001883	0.15	0.378813938498
0.001884	0.148	0.376956230881
0.001885	0.15	0.378813938498
0.001886	0.148	0.376956230881
0.001887	0.148	0.371612701613
0.001888	0.148	0.371612701613
0.001889	0.146	0.364258150218
0.00189	0.148	0.371612701613
0.001891	0.144	0.367782544447
0.001892	0.146	0.375078658417
0.001893	0.144	0.37318092127
0.001894	0.142	0.37126271022
0.001895	0.142	0.37126271022
0.001896	0.144	0.37318092127
0.001897	0.15	0.378813938498
0.001898	0.152	0.380652072108
0.001899	0.152	0.380652072108
0.0019	0.15	0.378813938498
0.001901	0.148	0.376956230881
0.001902	0.146	0.375078658417
0.001903	0.144	0.367782544447
0.001904	0.144	0.367782544447
0.001905	0.138	0.361878432626
0.001906	0.14	0.369323706252
0.001907	0.138	0.367363580122
0.001908	0.14	0.369323706252
0.001909	0.14	0.369323706252
0.00191	0.136	0.365381991893
0.001911	0.136	0.365381991893
0.001912	0.136	0.365381991893
0.001913	0.136	0.365381991893
0.001914	0.136	0.365381991893
0.001915	0.136	0.365381991893
0.001916	0.136	0.365381991893
0.001917	0.136	0.365381991893
0.001918	0.136	0.365381991893
0.001919	0.138	0.367363580122
0.00192	0.136	0.365381991893
0.001921	0.134	0.363378590454
0.001922	0.132	0.361353012994
0.001923	0.128	0.357233816988
0.001924	0.128	0.357233816988
0.001925	0.124	0.35302124582
0.001926	0.128	0.357233816988
0.001927	0.132	0.361353012994
0.001928	0.132	0.361353012994
0.001929	0.132	0.361353012994
0.00193	0.136	0.365381991893
0.001931	0.134	0.363378590454
0.001932	0.136	0.365381991893
0.001933	0.14	0.369323706252
0.001934	0.14	0.369323706252
0.001935	0.14	0.369323706252
0.001936	0.142	0.37126271022
0.001937	0.144	0.37318092127
0.001938	0.138	0.367363580122
0.001939	0.134	0.363378590454
0.00194	0.136	0.365381991893
0.001941	0.136	0.365381991893
0.001942	0.138	0.367363580122
0.001943	0.136	0.365381991893
0.001944	0.136	0.365381991893
0.001945	0.136	0.365381991893
0.001946	0.13	0.353694783677
0.001947	0.132	0.355775209929
0.001948	0.136	0.365381991893
0.001949	0.134	0.363378590454
0.00195	0.134	0.363378590454
0.001951	0.134	0.363378590454
0.001952	0.134	0.363378590454
0.001953	0.136	0.365381991893
0.001954	0.136	0.365381991893
0.001955	0.136	0.365381991893
0.001956	0.128	0.357233816988
0.001957	0.128	0.357233816988
0.001958	0.13	0.359304884464
0.001959	0.132	0.355775209929
0.00196	0.132	0.355775209929
0.001961	0.13	0.353694783677
0.001962	0.132	0.355775209929
0.001963	0.132	0.355775209929
0.001964	0.132	0.355775209929
0.001965	0.13	0.353694783677
0.001966	0.13	0.353694783677
0.001967	0.128	0.351590671094
0.001968	0.13	0.353694783677
0.001969	0.128	0.351590671094
0.00197	0.132	0.355775209929
0.001971	0.13	0.353694783677
0.001972	0.128	0.351590671094
0.001973	0.126	0.349462444334
0.001974	0.126	0.349462444334
0.001975	0.126	0.349462444334
0.001976	0.128	0.357233816988
0.001977	0.128	0.357233816988
0.001978	0.13	0.359304884464
0.001979	0.13	0.359304884464
0.00198	0.126	0.355139409247
0.001981	0.126	0.355139409247
0.001982	0.128	0.357233816988
0.001983	0.128	0.357233816988
0.001984	0.124	0.35302124582
0.001985	0.124	0.35302124582
0.001986	0.124	0.35302124582
0.001987	0.122	0.350878896487
0.001988	0.12	0.34292856399
0.001989	0.122	0.34513185886
0.00199	0.124	0.347309660102
0.001991	0.124	0.347309660102
0.001992	0.122	0.34513185886
0.001993	0.122	0.34513185886
0.001994	0.122	0.34513185886
0.001995	0.12	0.34292856399
0.001996	0.12	0.34292856399
0.001997	0.12	0.34292856399
0.001998	0.13	0.353694783677
[truncated: 8,002 more rows]
