# Supplementary material for: The Influence of Synaptic Size on AMPA Receptor Activation: A Monte Carlo Model
Source: PLoS One. 2015 Jun 24;10(6):e0130924. doi: 10.1371/journal.pone.0130924 (PMC4479604; doi:10.1371/journal.pone.0130924)
Supplement: S1 Dataset — This package contains the experimental data used as basis for the analysis presented in the paper. (ZIP) [file pone.0130924.s001.zip › S1 Simulation data/test/904_10156_181_257.csv]

time	AMPA.O.mean	AMPA.O.stdev
0.0	0.0	0.0
1e-06	0.0	0.0
2e-06	0.018	0.132951118837
3e-06	0.128	0.340023528598
4e-06	0.298	0.514971843891
5e-06	0.576	0.718487299818
6e-06	0.912	0.944593034063
7e-06	1.232	1.07989629132
8e-06	1.556	1.20617743305
9e-06	1.972	1.36499670329
1e-05	2.36	1.46914941378
1.1e-05	2.796	1.68118529615
1.2e-05	3.22	1.84921605011
1.3e-05	3.632	1.95871794805
1.4e-05	4.112	2.08409596708
1.5e-05	4.522	2.11506879321
1.6e-05	4.968	2.23673333234
1.7e-05	5.39	2.37863406181
1.8e-05	5.856	2.44688863662
1.9e-05	6.246	2.51425615242
2e-05	6.63	2.63611456504
2.1e-05	7.02	2.74145946532
2.2e-05	7.422	2.74807496259
2.3e-05	7.73	2.79519230108
2.4e-05	8.074	2.85736312008
2.5e-05	8.378	2.91395195568
2.6e-05	8.648	2.95162599257
2.7e-05	8.936	3.0265333304
2.8e-05	9.218	3.01371465139
2.9e-05	9.512	3.05644499378
3e-05	9.794	3.12722944473
3.1e-05	9.964	3.17280695915
3.2e-05	10.184	3.18153170658
3.3e-05	10.37	3.22259212436
3.4e-05	10.582	3.19112456667
3.5e-05	10.766	3.19738080309
3.6e-05	10.924	3.1853137993
3.7e-05	11.172	3.26839654877
3.8e-05	11.314	3.34953787857
3.9e-05	11.43	3.35098492984
4e-05	11.598	3.35087988445
4.1e-05	11.712	3.34201376418
4.2e-05	11.846	3.3577200598
4.3e-05	11.988	3.32743985671
4.4e-05	12.108	3.39946113377
4.5e-05	12.184	3.42434577693
4.6e-05	12.272	3.43482401296
4.7e-05	12.338	3.44728240793
4.8e-05	12.424	3.46586554846
4.9e-05	12.482	3.46318870407
5e-05	12.514	3.48336102062
5.1e-05	12.536	3.54749263565
5.2e-05	12.6	3.5479571587
5.3e-05	12.688	3.53930162603
5.4e-05	12.748	3.55984494044
5.5e-05	12.784	3.55096381283
5.6e-05	12.844	3.56758517768
5.7e-05	12.904	3.55341863562
5.8e-05	12.922	3.527593514
5.9e-05	12.944	3.52829477227
6e-05	12.964	3.53874327975
6.1e-05	12.986	3.52786110838
6.2e-05	12.988	3.52020681211
6.3e-05	12.964	3.55228152038
6.4e-05	12.992	3.57210526161
6.5e-05	13.004	3.56201965183
6.6e-05	13.032	3.59040053476
6.7e-05	13.026	3.54306703295
6.8e-05	12.976	3.51047347234
6.9e-05	12.976	3.47727249436
7e-05	12.944	3.44802320178
7.1e-05	12.91	3.46956769641
7.2e-05	12.93	3.52095157592
7.3e-05	12.93	3.50272750867
7.4e-05	12.93	3.51981533607
7.5e-05	12.884	3.53079934293
7.6e-05	12.952	3.52444265097
7.7e-05	12.862	3.51382355846
7.8e-05	12.874	3.52280059044
7.9e-05	12.898	3.54846389301
8e-05	12.83	3.51014244725
8.1e-05	12.82	3.49794225224
8.2e-05	12.792	3.48435589457
8.3e-05	12.804	3.49135847486
8.4e-05	12.788	3.4800942516
8.5e-05	12.802	3.47890729971
8.6e-05	12.748	3.51574970668
8.7e-05	12.716	3.53996384162
8.8e-05	12.676	3.50186007716
8.9e-05	12.616	3.47743353639
9e-05	12.6	3.45543050863
9.1e-05	12.588	3.42494613096
9.2e-05	12.576	3.4293182996
9.3e-05	12.598	3.42817677491
9.4e-05	12.6	3.4269519985
9.5e-05	12.582	3.4239269852
9.6e-05	12.578	3.47561735523
9.7e-05	12.518	3.50623387697
9.8e-05	12.464	3.49008653188
9.9e-05	12.444	3.49325979566
0.0001	12.404	3.49639585859
0.000101	12.388	3.47756466511
0.000102	12.372	3.47067947238
0.000103	12.334	3.42905876298
0.000104	12.288	3.44514963391
0.000105	12.26	3.44505442628
0.000106	12.222	3.44800174014
0.000107	12.222	3.45669148175
0.000108	12.162	3.48880437973
0.000109	12.142	3.45395946705
0.00011	12.078	3.44382287582
0.000111	12.048	3.43826933209
0.000112	12.022	3.41723806604
0.000113	11.956	3.38497621853
0.000114	11.942	3.39979940585
0.000115	11.93	3.4154209111
0.000116	11.916	3.42300219106
0.000117	11.868	3.3553801573
0.000118	11.852	3.29334116058
0.000119	11.816	3.27996097538
0.00012	11.818	3.25528431938
0.000121	11.698	3.23586093644
0.000122	11.674	3.25387830135
0.000123	11.646	3.2225275794
0.000124	11.588	3.21220422763
0.000125	11.528	3.21141962378
0.000126	11.464	3.18821329274
0.000127	11.464	3.20760097269
0.000128	11.446	3.23281363521
0.000129	11.414	3.23521313054
0.00013	11.402	3.20193628919
0.000131	11.394	3.16208222537
0.000132	11.344	3.1549427887
0.000133	11.294	3.13042553018
0.000134	11.28	3.14540935333
0.000135	11.26	3.14966664903
0.000136	11.254	3.16946115294
0.000137	11.198	3.17471195544
0.000138	11.186	3.19678025519
0.000139	11.136	3.24923129371
0.00014	11.1	3.24930761856
0.000141	11.058	3.26353121634
0.000142	11.028	3.25011015198
0.000143	11.002	3.25115302624
0.000144	10.98	3.28140213933
0.000145	10.926	3.27849416653
0.000146	10.922	3.26372731704
0.000147	10.864	3.248
0.000148	10.84	3.23518160232
0.000149	10.828	3.19912738102
0.00015	10.8	3.20811471117
0.000151	10.756	3.20506848601
0.000152	10.73	3.23374396018
0.000153	10.68	3.2208073522
0.000154	10.706	3.20929338017
0.000155	10.664	3.21233622151
0.000156	10.652	3.23896526687
0.000157	10.61	3.2455970175
0.000158	10.53	3.2343623792
0.000159	10.552	3.22913239122
0.00016	10.532	3.23186880922
0.000161	10.488	3.20902726695
0.000162	10.462	3.20008687382
0.000163	10.436	3.17141987129
0.000164	10.406	3.14978792937
0.000165	10.352	3.13561732359
0.000166	10.326	3.1278944995
0.000167	10.274	3.15831030774
0.000168	10.268	3.17870665523
0.000169	10.268	3.17870665523
0.00017	10.222	3.14971681267
0.000171	10.18	3.16663859637
0.000172	10.168	3.15844518711
0.000173	10.116	3.15127656673
0.000174	10.106	3.16208222537
0.000175	10.062	3.18216215803
0.000176	10.026	3.15298652075
0.000177	10.028	3.15898971192
0.000178	9.974	3.12495183963
0.000179	9.904	3.09754483422
0.00018	9.922	3.08997022639
0.000181	9.92	3.06685506668
0.000182	9.876	3.08555084223
0.000183	9.862	3.04745073791
0.000184	9.814	3.07301220303
0.000185	9.79	3.0649469816
0.000186	9.758	3.05670345307
0.000187	9.708	3.08459657006
0.000188	9.692	3.10372936965
0.000189	9.694	3.11839125191
0.00019	9.648	3.09581911616
0.000191	9.586	3.08587167588
0.000192	9.574	3.07319442925
0.000193	9.572	3.11461329863
0.000194	9.478	3.05246064676
0.000195	9.448	3.05668055249
0.000196	9.442	3.04739823456
0.000197	9.432	3.03864706736
0.000198	9.4	3.02522726419
0.000199	9.384	2.97666659201
0.0002	9.372	2.97213996979
0.000201	9.382	2.95839077878
0.000202	9.366	2.95229470074
0.000203	9.354	2.98675141249
0.000204	9.338	2.99862568521
0.000205	9.31	2.99764907886
0.000206	9.254	2.98420575698
0.000207	9.218	2.94592532152
0.000208	9.214	2.93874190769
0.000209	9.23	2.92525212589
0.00021	9.198	2.92280618584
0.000211	9.154	2.92887077216
0.000212	9.118	2.92712760227
0.000213	9.096	2.93305028937
0.000214	9.026	2.91707456195
0.000215	9.008	2.95430804081
0.000216	8.978	2.97010370189
0.000217	8.958	2.969214711
0.000218	8.926	2.95373052258
0.000219	8.896	2.9355040453
0.00022	8.882	2.91823165633
0.000221	8.884	2.92891515753
0.000222	8.864	2.90886644589
0.000223	8.872	2.91746739485
0.000224	8.842	2.90465763903
0.000225	8.79	2.89791304217
0.000226	8.786	2.87892410459
0.000227	8.754	2.859630046
0.000228	8.718	2.88278962118
0.000229	8.684	2.90450408848
0.00023	8.666	2.87026897694
0.000231	8.64	2.85699142456
0.000232	8.632	2.91214285364
0.000233	8.616	2.92925656097
0.000234	8.582	2.90779572873
0.000235	8.584	2.92488358743
0.000236	8.584	2.94124871441
0.000237	8.558	2.92619821612
0.000238	8.54	2.89143562958
0.000239	8.506	2.85761508955
0.00024	8.458	2.82280640498
0.000241	8.424	2.83482345129
0.000242	8.392	2.83731140342
0.000243	8.368	2.82852894629
0.000244	8.312	2.82818952689
0.000245	8.298	2.81943185766
0.000246	8.26	2.8263757712
0.000247	8.232	2.83375651742
0.000248	8.168	2.83474443293
0.000249	8.15	2.8269241235
0.00025	8.14	2.81858120337
0.000251	8.16	2.828851357
0.000252	8.118	2.8291475748
0.000253	8.078	2.82345816332
0.000254	8.08	2.83929568731
0.000255	8.076	2.819614158
0.000256	8.086	2.81684291362
0.000257	8.086	2.80617248223
0.000258	8.062	2.8266863993
0.000259	8.002	2.8103373463
0.00026	8.002	2.80677679911
0.000261	7.992	2.84111527397
0.000262	7.97	2.85886341052
0.000263	7.934	2.8582589106
0.000264	7.908	2.85158482252
0.000265	7.902	2.84471369385
0.000266	7.888	2.81628407658
0.000267	7.898	2.82481787024
0.000268	7.874	2.81320528935
0.000269	7.864	2.83857429003
0.00027	7.828	2.82743983137
0.000271	7.8	2.78711320186
0.000272	7.762	2.77513170859
0.000273	7.738	2.79452249946
0.000274	7.738	2.81520088093
0.000275	7.708	2.82537360361
0.000276	7.702	2.79807004916
0.000277	7.672	2.7684681685
0.000278	7.622	2.7581000707
0.000279	7.592	2.75853874361
0.00028	7.554	2.76678224658
0.000281	7.548	2.77050464717
0.000282	7.512	2.79747314554
0.000283	7.476	2.80667490102
0.000284	7.45	2.81416062086
0.000285	7.43	2.80590448875
0.000286	7.412	2.80468465251
0.000287	7.392	2.79827375358
0.000288	7.37	2.77724683815
0.000289	7.356	2.751956395
0.00029	7.36	2.75216278588
0.000291	7.34	2.73868581623
0.000292	7.306	2.71373616993
0.000293	7.278	2.71085152673
0.000294	7.282	2.68821055723
0.000295	7.274	2.71936095434
0.000296	7.254	2.72277138225
0.000297	7.232	2.69558453772
0.000298	7.186	2.65017056055
0.000299	7.174	2.68173898804
0.0003	7.15	2.67273268398
0.000301	7.126	2.64312769272
0.000302	7.07	2.6323183698
0.000303	7.076	2.62720840437
0.000304	7.052	2.63842680399
0.000305	7.062	2.66048040775
0.000306	7.06	2.66315602247
0.000307	7.06	2.67290104568
0.000308	7.032	2.69424868934
0.000309	7.014	2.69031670998
0.00031	7.016	2.68770236447
0.000311	7.012	2.69515416999
0.000312	7.002	2.70961178031
0.000313	6.974	2.71906675166
0.000314	6.93	2.74610633443
0.000315	6.898	2.75746187644
0.000316	6.892	2.74596722486
0.000317	6.842	2.72489192446
0.000318	6.83	2.72783797173
0.000319	6.826	2.72465117033
0.00032	6.812	2.73946272105
0.000321	6.78	2.73707873471
0.000322	6.756	2.71375459465
0.000323	6.734	2.70541013527
0.000324	6.71	2.67691987179
0.000325	6.664	2.66291269102
0.000326	6.636	2.66749020617
0.000327	6.608	2.66502082543
0.000328	6.61	2.64988679003
0.000329	6.582	2.65692980713
0.00033	6.566	2.64152304552
0.000331	6.542	2.63443276627
0.000332	6.534	2.62389862609
0.000333	6.51	2.59959612248
0.000334	6.49	2.58261495388
0.000335	6.536	2.61011570625
0.000336	6.502	2.59730552689
0.000337	6.494	2.59344635572
0.000338	6.498	2.57487786118
0.000339	6.482	2.57403884975
0.00034	6.472	2.59175924808
0.000341	6.446	2.55950854658
0.000342	6.4	2.54401257859
0.000343	6.388	2.54744106899
0.000344	6.366	2.54951838589
0.000345	6.342	2.54106985343
0.000346	6.334	2.54213374943
0.000347	6.316	2.55110642663
0.000348	6.294	2.55882082218
0.000349	6.31	2.5764122341
0.00035	6.308	2.56069053187
0.000351	6.272	2.57953794312
0.000352	6.25	2.54627178439
0.000353	6.26	2.56288899486
0.000354	6.256	2.54056371697
0.000355	6.23	2.52845802813
0.000356	6.23	2.51258830691
0.000357	6.21	2.49597676271
0.000358	6.176	2.48052897584
0.000359	6.168	2.49154088869
0.00036	6.164	2.49260987722
0.000361	6.128	2.48266308628
0.000362	6.118	2.45847025607
0.000363	6.108	2.45933649589
0.000364	6.068	2.43954421973
0.000365	6.042	2.4503542601
0.000366	6.048	2.44329613432
0.000367	6.026	2.45872405934
0.000368	6.012	2.47706600639
0.000369	6.028	2.4858028884
0.00037	5.996	2.47709184327
0.000371	5.942	2.47116086081
0.000372	5.95	2.48102801274
0.000373	5.94	2.5036772955
0.000374	5.898	2.46243700427
0.000375	5.892	2.45608143187
0.000376	5.864	2.43505728885
0.000377	5.838	2.42399587458
0.000378	5.824	2.40687016683
0.000379	5.838	2.42234514469
0.00038	5.82	2.39741527483
0.000381	5.796	2.38880388479
0.000382	5.772	2.37571378748
0.000383	5.73	2.36666431925
0.000384	5.72	2.37183473286
0.000385	5.676	2.41392294823
0.000386	5.7	2.39123399106
0.000387	5.68	2.36845941489
0.000388	5.682	2.34368854586
0.000389	5.668	2.3353320963
0.00039	5.654	2.34228179347
0.000391	5.652	2.36957717747
0.000392	5.648	2.36222268214
0.000393	5.618	2.34948419871
0.000394	5.598	2.34273259251
0.000395	5.588	2.35419965169
0.000396	5.584	2.33729416206
0.000397	5.562	2.33455691728
0.000398	5.586	2.35766918799
0.000399	5.566	2.33444725792
0.0004	5.538	2.33934948223
0.000401	5.546	2.36133098061
0.000402	5.55	2.33912376757
0.000403	5.546	2.34859191858
0.000404	5.524	2.35572154551
0.000405	5.498	2.36347117605
0.000406	5.48	2.35321057281
0.000407	5.464	2.35471951621
0.000408	5.45	2.34339497311
0.000409	5.396	2.34844288838
0.00041	5.37	2.34970210878
0.000411	5.346	2.3311550785
0.000412	5.322	2.31134506294
0.000413	5.29	2.29388317052
0.000414	5.28	2.30165158093
0.000415	5.234	2.28981309281
0.000416	5.23	2.2937087871
0.000417	5.21	2.27813520231
0.000418	5.208	2.26908263402
0.000419	5.19	2.26669362729
0.00042	5.19	2.26757579807
0.000421	5.172	2.25353411334
0.000422	5.158	2.24165920693
0.000423	5.166	2.25442764355
0.000424	5.14	2.2557482129
0.000425	5.112	2.26085293639
0.000426	5.12	2.2489108475
0.000427	5.114	2.24699888741
0.000428	5.084	2.26912846706
0.000429	5.082	2.26081312806
0.00043	5.06	2.26017698422
0.000431	5.032	2.25277073845
0.000432	5.046	2.28032541537
0.000433	5.05	2.27673011137
0.000434	5.024	2.25996106161
0.000435	5.006	2.27990438396
0.000436	4.986	2.26843646594
0.000437	4.998	2.27815627208
0.000438	4.97	2.27004405244
0.000439	4.952	2.25780778633
0.00044	4.95	2.2519991119
0.000441	4.914	2.24379232551
0.000442	4.916	2.25054304558
0.000443	4.92	2.27367543858
0.000444	4.906	2.27357955656
0.000445	4.92	2.26662745064
0.000446	4.912	2.24772240279
0.000447	4.876	2.25313648055
0.000448	4.866	2.25300776741
0.000449	4.868	2.24734866009
0.00045	4.842	2.2354051087
0.000451	4.796	2.23838870619
0.000452	4.806	2.23525479532
0.000453	4.78	2.22162102979
0.000454	4.762	2.21390063011
0.000455	4.736	2.18958991594
0.000456	4.72	2.20036360632
0.000457	4.706	2.21891054349
0.000458	4.702	2.22737423887
0.000459	4.722	2.22636834329
0.00046	4.728	2.21675799311
0.000461	4.7	2.2031795206
0.000462	4.692	2.20298343162
0.000463	4.652	2.17965501858
0.000464	4.634	2.16795848669
0.000465	4.614	2.17278715018
0.000466	4.604	2.1732887521
0.000467	4.59	2.15914334865
0.000468	4.588	2.16385212064
0.000469	4.594	2.15340753226
0.00047	4.556	2.14729224839
0.000471	4.57	2.15060456616
0.000472	4.56	2.1592591322
0.000473	4.558	2.14444305124
0.000474	4.534	2.11017629595
0.000475	4.496	2.13213132804
0.000476	4.488	2.13397656969
0.000477	4.464	2.12337090495
0.000478	4.454	2.11468295496
0.000479	4.432	2.1150356971
0.00048	4.416	2.13891187289
0.000481	4.41	2.11137396024
0.000482	4.404	2.1063674893
0.000483	4.404	2.11678624334
0.000484	4.412	2.11429799224
0.000485	4.402	2.1214136796
0.000486	4.394	2.12761932685
0.000487	4.37	2.13660946361
0.000488	4.364	2.14091195522
0.000489	4.358	2.13584550003
0.00049	4.36	2.14718420262
0.000491	4.334	2.15091701374
0.000492	4.28	2.11981131236
0.000493	4.258	2.08888391252
0.000494	4.252	2.08626364585
0.000495	4.254	2.10368343626
0.000496	4.224	2.0904123995
0.000497	4.216	2.09029758647
0.000498	4.192	2.06376742876
0.000499	4.168	2.03267705256
0.0005	4.164	2.03889774143
0.000501	4.162	2.04835446151
0.000502	4.144	2.01872831258
0.000503	4.14	2.0338141508
0.000504	4.148	2.02338725903
0.000505	4.128	2.00589531133
0.000506	4.11	2.02037125301
0.000507	4.11	2.03123115376
0.000508	4.112	2.04632744203
0.000509	4.084	2.03394788527
0.00051	4.058	2.03338043661
0.000511	4.056	2.02900566781
0.000512	4.05	2.02669681995
0.000513	4.044	2.02239066454
0.000514	4.024	2.02963642064
0.000515	4.022	2.00636885941
0.000516	4.014	2.00544359183
0.000517	4.016	2.00891612568
0.000518	4.008	2.00098375806
0.000519	4.002	2.0044939511
0.00052	3.98	1.99288735256
0.000521	3.976	1.96962534508
0.000522	3.954	1.97481239615
0.000523	3.954	1.9483028512
0.000524	3.952	1.97324504307
0.000525	3.93	1.96191233239
0.000526	3.904	1.96234145856
0.000527	3.892	1.96069783496
0.000528	3.876	1.94541101056
0.000529	3.858	1.94160655129
0.00053	3.836	1.93729295668
0.000531	3.826	1.93796904
0.000532	3.812	1.95975916888
0.000533	3.806	1.93813415428
0.000534	3.804	1.91874542345
0.000535	3.792	1.90911916862
0.000536	3.79	1.89575842343
0.000537	3.794	1.90356612704
0.000538	3.794	1.9255035705
0.000539	3.788	1.92225284497
0.00054	3.774	1.90549836001
0.000541	3.75	1.90564949558
0.000542	3.746	1.89353743031
0.000543	3.71	1.87667258732
0.000544	3.688	1.88431844442
0.000545	3.682	1.85926759774
0.000546	3.662	1.86755347982
0.000547	3.652	1.86410729305
0.000548	3.642	1.87238778035
0.000549	3.64	1.88425051413
0.00055	3.616	1.87097407785
0.000551	3.574	1.8462188386
0.000552	3.578	1.82535366436
0.000553	3.56	1.8039955654
0.000554	3.55	1.78647697998
0.000555	3.564	1.80828758775
0.000556	3.558	1.81621474501
0.000557	3.556	1.82616100057
0.000558	3.54	1.82219647678
0.000559	3.52	1.81151869988
0.00056	3.504	1.81162468519
0.000561	3.48	1.81813090838
0.000562	3.478	1.82140495223
0.000563	3.484	1.82366224943
0.000564	3.462	1.82662420875
0.000565	3.434	1.82692200162
0.000566	3.436	1.84659253762
0.000567	3.43	1.8485399644
0.000568	3.424	1.8644634617
0.000569	3.408	1.85190064528
0.00057	3.402	1.84618417283
0.000571	3.414	1.84786471366
0.000572	3.4	1.83193886361
0.000573	3.402	1.82876898486
0.000574	3.414	1.85218897524
0.000575	3.392	1.87465623515
0.000576	3.376	1.86188721463
0.000577	3.356	1.87863354596
0.000578	3.35	1.85889752273
0.000579	3.352	1.86442913515
0.00058	3.338	1.89308108648
0.000581	3.332	1.89044333425
0.000582	3.32	1.88722017793
0.000583	3.314	1.87173822956
0.000584	3.308	1.88285315413
0.000585	3.298	1.86365125493
0.000586	3.288	1.866830469
0.000587	3.296	1.85698249857
0.000588	3.296	1.85158958735
0.000589	3.286	1.83962061306
0.00059	3.278	1.83758428378
0.000591	3.256	1.84023476763
0.000592	3.254	1.83452555174
0.000593	3.25	1.83398473276
0.000594	3.224	1.83679721254
0.000595	3.218	1.83915089104
0.000596	3.198	1.8403249713
0.000597	3.186	1.8317761872
0.000598	3.184	1.81166884391
0.000599	3.18	1.82745724984
0.0006	3.158	1.82237098309
0.000601	3.146	1.80795022055
0.000602	3.138	1.80747226811
0.000603	3.126	1.8259583785
0.000604	3.126	1.82376643241
0.000605	3.14	1.82439030912
0.000606	3.118	1.81330526939
0.000607	3.094	1.78470277637
0.000608	3.076	1.79170979793
0.000609	3.06	1.77098842458
0.00061	3.066	1.78259473802
0.000611	3.082	1.77518337081
0.000612	3.074	1.76989378212
0.000613	3.06	1.77098842458
0.000614	3.048	1.77811585674
0.000615	3.034	1.78909027162
0.000616	3.01	1.78378810401
0.000617	3.01	1.77028246334
0.000618	3.012	1.76291122862
0.000619	2.988	1.76291122862
0.00062	2.978	1.75883939005
0.000621	2.988	1.76177637627
0.000622	2.976	1.74912092206
0.000623	2.964	1.74433483024
0.000624	2.95	1.73536739626
0.000625	2.932	1.72260732612
0.000626	2.938	1.71410501429
0.000627	2.942	1.73627071622
0.000628	2.922	1.72276405813
0.000629	2.91	1.72449992752
0.00063	2.902	1.73447283057
0.000631	2.912	1.71821302521
0.000632	2.894	1.70609612859
0.000633	2.894	1.70726799302
0.000634	2.88	1.71277552528
0.000635	2.882	1.71816064441
0.000636	2.87	1.71029237267
0.000637	2.872	1.72962886192
0.000638	2.898	1.72730888957
0.000639	2.878	1.71904508376
0.00064	2.858	1.72099854736
0.000641	2.87	1.70560839585
0.000642	2.884	1.70720356138
0.000643	2.876	1.71599067597
0.000644	2.88	1.70458206021
0.000645	2.87	1.70912258191
0.000646	2.864	1.71274750036
0.000647	2.838	1.70872935247
0.000648	2.852	1.71641952914
0.000649	2.836	1.72078586698
0.00065	2.826	1.70520497302
0.000651	2.818	1.70319581963
0.000652	2.8	1.71930218403
0.000653	2.78	1.71918585383
0.000654	2.78	1.71335927347
0.000655	2.776	1.6845842217
0.000656	2.748	1.71128489738
0.000657	2.728	1.69765014064
0.000658	2.712	1.6890991682
0.000659	2.708	1.68959640151
0.00066	2.702	1.68321002849
0.000661	2.718	1.6918853389
0.000662	2.702	1.67845047589
0.000663	2.7	1.69646691686
0.000664	2.698	1.68724509186
0.000665	2.686	1.67910809658
0.000666	2.688	1.6765011184
0.000667	2.686	1.66955203573
0.000668	2.688	1.66212394243
0.000669	2.68	1.67379807623
0.00067	2.668	1.65462261558
0.000671	2.67	1.64836282414
0.000672	2.668	1.64492431437
0.000673	2.646	1.64944960517
0.000674	2.632	1.6360244497
0.000675	2.636	1.63447361557
0.000676	2.618	1.62974721966
0.000677	2.624	1.63665023753
0.000678	2.598	1.63352257407
0.000679	2.58	1.62591512694
0.00068	2.576	1.63346992626
0.000681	2.57	1.64228499354
0.000682	2.574	1.62127233986
0.000683	2.57	1.62268296349
0.000684	2.562	1.62915806477
0.000685	2.534	1.60650054466
0.000686	2.508	1.61676714464
0.000687	2.508	1.60684037788
0.000688	2.502	1.59937362739
0.000689	2.488	1.58298957672
0.00069	2.484	1.59177385328
0.000691	2.484	1.5854791074
0.000692	2.464	1.56993757838
0.000693	2.46	1.56473639953
0.000694	2.45	1.56827931186
0.000695	2.44	1.55897402159
0.000696	2.432	1.5676019903
0.000697	2.398	1.55679028774
0.000698	2.398	1.55293142154
0.000699	2.416	1.55143288608
0.0007	2.412	1.55121113972
0.000701	2.428	1.55718207028
0.000702	2.428	1.56614686412
0.000703	2.416	1.56427107625
0.000704	2.418	1.57584136257
0.000705	2.396	1.579615143
0.000706	2.396	1.58467157481
0.000707	2.376	1.58070364079
0.000708	2.362	1.56810586377
0.000709	2.348	1.53717142831
0.00071	2.368	1.55195876234
0.000711	2.358	1.56391687759
0.000712	2.358	1.55236464788
0.000713	2.35	1.55290051195
0.000714	2.35	1.54385880183
0.000715	2.35	1.56316985641
0.000716	2.348	1.57952397893
0.000717	2.352	1.57610151957
0.000718	2.362	1.5693807696
0.000719	2.354	1.58008987086
0.00072	2.352	1.57610151957
0.000721	2.338	1.56197183073
0.000722	2.332	1.57155209904
0.000723	2.322	1.55123047933
0.000724	2.32	1.55871742147
0.000725	2.322	1.5602294703
0.000726	2.32	1.53414471286
0.000727	2.316	1.53236549165
0.000728	2.31	1.53032676249
0.000729	2.3	1.517234326
0.00073	2.286	1.51003443669
0.000731	2.28	1.48243043682
0.000732	2.29	1.48118196046
0.000733	2.292	1.4706243572
0.000734	2.278	1.47943097169
0.000735	2.264	1.45543945254
0.000736	2.252	1.46030681708
0.000737	2.228	1.46287935251
0.000738	2.21	1.46761711628
0.000739	2.21	1.47441513828
0.00074	2.182	1.47271042639
0.000741	2.17	1.47685476605
0.000742	2.154	1.481311581
0.000743	2.172	1.49746986614
0.000744	2.166	1.51342128966
0.000745	2.162	1.50856090364
0.000746	2.162	1.50590703564
0.000747	2.154	1.50408909311
0.000748	2.154	1.5160092348
0.000749	2.146	1.51416115391
0.00075	2.136	1.5038297776
0.000751	2.122	1.51099834547
0.000752	2.104	1.49972797533
0.000753	2.096	1.49090039909
0.000754	2.086	1.48276903124
0.000755	2.08	1.45794375749
0.000756	2.072	1.45836072355
0.000757	2.038	1.45346344983
0.000758	2.034	1.44251308486
0.000759	2.034	1.45631177981
0.00076	2.042	1.47113425628
0.000761	2.032	1.47342322501
0.000762	2.038	1.48342711314
0.000763	2.024	1.48034590552
0.000764	2.014	1.4851949367
0.000765	2.026	1.49175199011
0.000766	2.034	1.48082544549
0.000767	2.024	1.46677332945
0.000768	2.022	1.45791494951
0.000769	2.01	1.45254948281
0.00077	2.01	1.45117194019
0.000771	2.012	1.43939431707
0.000772	2.006	1.44012638334
0.000773	1.998	1.44291233275
0.000774	1.996	1.4380486779
0.000775	1.99	1.43593175325
0.000776	1.98	1.42674454616
0.000777	1.982	1.41904052092
0.000778	1.97	1.41460241764
0.000779	1.98	1.42674454616
0.00078	1.958	1.41571042237
0.000781	1.942	1.41655779974
0.000782	1.934	1.41054741147
0.000783	1.934	1.41338034513
0.000784	1.936	1.40993049474
0.000785	1.922	1.40567279265
0.000786	1.914	1.42077584439
0.000787	1.912	1.40437032153
0.000788	1.912	1.41005531806
0.000789	1.896	1.39899392422
0.00079	1.894	1.39955850181
0.000791	1.9	1.3978555004
0.000792	1.892	1.40439880376
0.000793	1.884	1.42356735
0.000794	1.87	1.43146777819
0.000795	1.86	1.42842570685
0.000796	1.848	1.42719865471
0.000797	1.84	1.39799856938
0.000798	1.85	1.39839193362
0.000799	1.844	1.40130796044
0.0008	1.838	1.39418650115
0.000801	1.836	1.37880527994
0.000802	1.828	1.36616836444
0.000803	1.826	1.37394468593
0.000804	1.814	1.36506556619
0.000805	1.792	1.3567372627
0.000806	1.806	1.36248449532
0.000807	1.808	1.36350137514
0.000808	1.808	1.36643184975
0.000809	1.798	1.35099814952
0.00081	1.788	1.34872384127
0.000811	1.77	1.34502788075
0.000812	1.77	1.32706442948
0.000813	1.768	1.3334826583
0.000814	1.766	1.33986715759
0.000815	1.764	1.34026266082
0.000816	1.752	1.33809416709
0.000817	1.744	1.33058784002
0.000818	1.736	1.32902370182
0.000819	1.744	1.31850824798
0.00082	1.722	1.3071786412
0.000821	1.706	1.30213824151
0.000822	1.7	1.30766968306
0.000823	1.7	1.29691942695
0.000824	1.67	1.27636201761
0.000825	1.666	1.28469607301
0.000826	1.656	1.26398734171
0.000827	1.658	1.27476899868
0.000828	1.668	1.28443606303
0.000829	1.678	1.29240705662
0.00083	1.684	1.29156649074
0.000831	1.682	1.29648601998
0.000832	1.69	1.29842211934
0.000833	1.68	1.29984614474
0.000834	1.674	1.31290669889
0.000835	1.676	1.32326263455
0.000836	1.662	1.30374690795
0.000837	1.656	1.30447843984
0.000838	1.646	1.29795377422
0.000839	1.646	1.30256823238
0.00084	1.642	1.29222134327
0.000841	1.634	1.28842694787
0.000842	1.628	1.28437377737
0.000843	1.636	1.29131870582
0.000844	1.632	1.29637031746
0.000845	1.634	1.29770720889
0.000846	1.626	1.3092455843
0.000847	1.618	1.31304074575
0.000848	1.612	1.3196423758
0.000849	1.598	1.3207558442
0.00085	1.598	1.32981051282
0.000851	1.584	1.32474299394
0.000852	1.584	1.31108504682
0.000853	1.582	1.3112116534
0.000854	1.594	1.32104655482
0.000855	1.584	1.30190014978
0.000856	1.576	1.29314500347
0.000857	1.572	1.2949193025
0.000858	1.564	1.28136801895
0.000859	1.57	1.28728396246
0.00086	1.572	1.29800462249
0.000861	1.572	1.30108262612
0.000862	1.572	1.2964628803
0.000863	1.562	1.28302611041
0.000864	1.554	1.28805434668
0.000865	1.552	1.28658307155
0.000866	1.558	1.29407727745
0.000867	1.538	1.26354897016
0.000868	1.54	1.268227109
0.000869	1.528	1.26064110674
0.00087	1.53	1.26218065268
0.000871	1.526	1.26385283953
0.000872	1.53	1.2494398745
0.000873	1.53	1.24462845862
0.000874	1.52	1.23353151561
0.000875	1.508	1.22226674666
0.000876	1.492	1.22226674666
0.000877	1.48	1.22376468326
0.000878	1.48	1.23028451994
0.000879	1.486	1.23523439071
0.00088	1.484	1.21726907461
0.000881	1.482	1.20568486762
0.000882	1.478	1.20561851346
0.000883	1.496	1.21900943393
0.000884	1.498	1.2304454478
0.000885	1.49	1.22877988265
0.000886	1.472	1.23175322204
0.000887	1.468	1.23165579607
0.000888	1.48	1.23838604643
0.000889	1.47	1.22845431335
0.00089	1.466	1.22672083214
0.000891	1.452	1.22625282874
0.000892	1.446	1.20792549439
0.000893	1.44	1.20764233116
0.000894	1.436	1.20245748366
0.000895	1.42	1.18810773922
0.000896	1.426	1.19520876837
0.000897	1.412	1.18416890687
0.000898	1.406	1.18539613632
0.000899	1.414	1.19774955646
0.0009	1.412	1.19258374968
0.000901	1.402	1.20349324884
0.000902	1.408	1.20728455635
0.000903	1.41	1.21239432529
0.000904	1.414	1.21268462512
0.000905	1.398	1.21474112468
0.000906	1.392	1.23058360139
0.000907	1.39	1.23203084377
0.000908	1.388	1.23509351873
0.000909	1.396	1.23417340759
0.00091	1.396	1.23741019876
0.000911	1.384	1.23310340199
0.000912	1.382	1.22314185604
0.000913	1.374	1.20421094498
0.000914	1.348	1.21445296327
0.000915	1.34	1.21835955284
0.000916	1.336	1.21453859552
0.000917	1.342	1.2202606279
0.000918	1.342	1.21368694481
0.000919	1.336	1.20461778171
0.00092	1.326	1.20653387851
0.000921	1.318	1.21526787171
0.000922	1.31	1.19578426148
0.000923	1.314	1.18802525226
0.000924	1.296	1.19515019977
0.000925	1.298	1.18709561536
0.000926	1.294	1.16771743157
0.000927	1.298	1.1684160218
0.000928	1.306	1.16634643224
0.000929	1.302	1.16910050894
0.00093	1.29	1.17554242799
0.000931	1.288	1.18535058105
0.000932	1.28	1.17711511756
0.000933	1.276	1.17805942125
0.000934	1.266	1.16070840438
0.000935	1.268	1.15246518386
0.000936	1.268	1.15593079378
0.000937	1.262	1.14776129923
0.000938	1.266	1.15379547581
0.000939	1.276	1.15231245763
0.00094	1.278	1.14399125871
0.000941	1.268	1.13673919612
0.000942	1.272	1.14455930384
0.000943	1.276	1.14883593259
0.000944	1.256	1.13245927079
0.000945	1.252	1.1333560782
0.000946	1.232	1.11811269557
0.000947	1.22	1.12231902773
0.000948	1.232	1.12168444761
0.000949	1.228	1.12428466146
0.00095	1.228	1.11714636463
0.000951	1.232	1.12524486224
0.000952	1.232	1.12879404676
0.000953	1.222	1.12991858114
0.000954	1.224	1.13570418684
0.000955	1.226	1.14320776764
0.000956	1.224	1.14097502164
0.000957	1.232	1.14112926525
0.000958	1.232	1.14288057119
0.000959	1.226	1.14670135606
0.00096	1.214	1.12258808118
0.000961	1.22	1.12942463228
0.000962	1.21	1.1179892665
0.000963	1.216	1.11235965407
0.000964	1.218	1.10926822726
0.000965	1.218	1.10384600375
0.000966	1.222	1.11387431966
0.000967	1.204	1.10561476112
0.000968	1.196	1.10706097393
0.000969	1.188	1.10302130532
0.00097	1.18	1.09708705215
0.000971	1.174	1.08982750929
0.000972	1.17	1.08494239478
0.000973	1.168	1.08985136601
0.000974	1.172	1.09836970097
0.000975	1.172	1.10018907466
0.000976	1.18	1.10977475192
0.000977	1.182	1.10312102691
0.000978	1.18	1.10616454472
0.000979	1.176	1.11580643483
0.00098	1.174	1.11342893801
0.000981	1.17	1.10864782506
0.000982	1.176	1.11401256725
0.000983	1.162	1.10261325949
0.000984	1.162	1.09715814721
0.000985	1.158	1.09409140386
0.000986	1.16	1.09836241742
0.000987	1.148	1.08540130827
0.000988	1.144	1.08409593671
0.000989	1.132	1.08008147841
0.00099	1.126	1.07430163362
0.000991	1.128	1.08056281631
0.000992	1.12	1.07032705282
0.000993	1.122	1.06729377399
0.000994	1.126	1.07243834322
0.000995	1.116	1.06514975473
0.000996	1.11	1.06672395679
0.000997	1.106	1.0708706738
0.000998	1.102	1.0693904806
0.000999	1.09	1.06108435103
0.001	1.082	1.05984715879
0.001001	1.086	1.0614160353
0.001002	1.074	1.04905862563
0.001003	1.066	1.03809633464
0.001004	1.052	1.03213177453
0.001005	1.048	1.03232553005
0.001006	1.044	1.02472630492
0.001007	1.042	1.02578555264
0.001008	1.05	1.02737529657
0.001009	1.05	1.02347447452
0.00101	1.042	1.02773342847
0.001011	1.046	1.02756216357
0.001012	1.044	1.02277270202
0.001013	1.048	1.02649695567
0.001014	1.03	1.02815368501
0.001015	1.026	1.02436516926
0.001016	1.018	1.00482635316
0.001017	1.006	1.00098151831
0.001018	1.004	0.999991999968
0.001019	0.99	0.984835011563
0.00102	0.986	0.982753275243
0.001021	0.978	0.976481438636
0.001022	0.98	0.975499871861
0.001023	0.98	0.981631295345
0.001024	0.982	0.992812167532
0.001025	0.976	0.989658526968
0.001026	0.97	0.984428768373
0.001027	0.978	0.992731585072
0.001028	0.978	1.00474673426
0.001029	0.962	1.01220353684
0.00103	0.964	1.00930867429
0.001031	0.962	1.01022571735
0.001032	0.964	1.00533775419
0.001033	0.962	1.00027796137
0.001034	0.968	1.00348193805
0.001035	0.964	0.997348484733
0.001036	0.954	0.999941998318
0.001037	0.958	0.983989837346
0.001038	0.956	0.982885547762
0.001039	0.956	0.988971182593
0.00104	0.946	0.977283991478
0.001041	0.938	0.95820457106
0.001042	0.946	0.95868868774
0.001043	0.95	0.965142476529
0.001044	0.948	0.961923073847
0.001045	0.938	0.96028953967
0.001046	0.954	0.969476147205
0.001047	0.952	0.966279462681
0.001048	0.952	0.970410222535
0.001049	0.95	0.969278081873
0.00105	0.95	0.96721248958
0.001051	0.954	0.973593344266
0.001052	0.956	0.972658213351
0.001053	0.958	0.979916322958
0.001054	0.954	0.975645427397
0.001055	0.96	0.970772887961
0.001056	0.958	0.971718066108
0.001057	0.96	0.976933979346
0.001058	0.962	0.980079588605
0.001059	0.962	0.975989754045
0.00106	0.956	0.970599814548
0.001061	0.958	0.961371936349
0.001062	0.956	0.956066943263
0.001063	0.964	0.964730014045
0.001064	0.964	0.964730014045
0.001065	0.956	0.968537041109
0.001066	0.964	0.970929451608
0.001067	0.946	0.969063465414
0.001068	0.948	0.972263338813
0.001069	0.94	0.967677632272
0.00107	0.944	0.974096504459
0.001071	0.93	0.978314877736
0.001072	0.922	0.973609778094
0.001073	0.916	0.967958676804
0.001074	0.916	0.970022680147
0.001075	0.91	0.97051532703
0.001076	0.906	0.966004140778
0.001077	0.91	0.97051532703
0.001078	0.908	0.975467067614
0.001079	0.908	0.971357812549
0.00108	0.908	0.967231099583
0.001081	0.904	0.958532211248
0.001082	0.904	0.954350040604
0.001083	0.898	0.954775366251
0.001084	0.884	0.947915608058
0.001085	0.876	0.944787806865
0.001086	0.876	0.944787806865
0.001087	0.876	0.946902318088
0.001088	0.876	0.955313561089
0.001089	0.874	0.958187873019
0.00109	0.874	0.958187873019
0.001091	0.878	0.962868630707
0.001092	0.874	0.958187873019
0.001093	0.87	0.955562661472
0.001094	0.87	0.957653381971
0.001095	0.872	0.961049426408
0.001096	0.866	0.952913427337
0.001097	0.866	0.948706487803
0.001098	0.858	0.951754169941
0.001099	0.858	0.945429003151
0.0011	0.854	0.940576419011
0.001101	0.848	0.927844814611
0.001102	0.848	0.923523686756
0.001103	0.85	0.927092228422
0.001104	0.852	0.928491249286
0.001105	0.852	0.928491249286
0.001106	0.844	0.920686700241
0.001107	0.842	0.917080149169
0.001108	0.844	0.925021080841
0.001109	0.832	0.916392928825
0.00111	0.828	0.91565058838
0.001111	0.824	0.910507550765
0.001112	0.824	0.899457614343
0.001113	0.828	0.906871545479
0.001114	0.83	0.906145683651
0.001115	0.834	0.904678948578
0.001116	0.818	0.897148817087
0.001117	0.82	0.896437393241
0.001118	0.824	0.899457614343
0.001119	0.828	0.900231081445
0.00112	0.826	0.900957268687
0.001121	0.824	0.899457614343
0.001122	0.826	0.894272889
0.001123	0.832	0.898763595168
0.001124	0.834	0.898022271439
0.001125	0.826	0.900957268687
0.001126	0.818	0.906022074786
0.001127	0.816	0.906721566965
0.001128	0.816	0.90892463934
0.001129	0.812	0.910305443244
0.00113	0.802	0.909283234202
0.001131	0.798	0.91060199868
0.001132	0.792	0.910349383479
0.001133	0.798	0.921518312352
0.001134	0.794	0.916277250618
0.001135	0.794	0.909705446834
0.001136	0.794	0.903085820949
0.001137	0.79	0.897719332531
0.001138	0.796	0.891282222419
0.001139	0.796	0.884524731141
0.00114	0.798	0.881587204989
0.001141	0.794	0.878387158376
0.001142	0.798	0.881587204989
0.001143	0.78	0.869252552484
0.001144	0.774	0.857277084728
0.001145	0.778	0.865283768483
0.001146	0.772	0.860241826465
0.001147	0.77	0.860871651293
0.001148	0.772	0.86718856081
0.001149	0.766	0.869047754729
0.00115	0.76	0.866256313108
0.001151	0.758	0.864543810342
0.001152	0.762	0.867960828609
0.001153	0.762	0.867960828609
0.001154	0.758	0.864543810342
0.001155	0.756	0.862823272751
0.001156	0.748	0.860520772556
0.001157	0.744	0.857008751414
0.001158	0.736	0.854578258558
0.001159	0.736	0.849884698062
0.00116	0.736	0.849884698062
0.001161	0.734	0.850437534449
0.001162	0.724	0.848424422091
0.001163	0.712	0.844426432556
0.001164	0.71	0.842555636145
0.001165	0.714	0.843921797325
0.001166	0.714	0.841548572573
0.001167	0.71	0.835404093837
0.001168	0.704	0.836889478964
0.001169	0.696	0.821939170499
0.00117	0.69	0.82091412462
0.001171	0.68	0.815843122175
0.001172	0.68	0.815843122175
0.001173	0.67	0.81061704892
0.001174	0.666	0.811445623563
0.001175	0.666	0.813906628551
0.001176	0.668	0.823271522646
0.001177	0.678	0.82844191106
0.001178	0.692	0.837338641172
0.001179	0.688	0.843004151828
0.00118	0.676	0.828869109088
0.001181	0.682	0.829985542043
0.001182	0.678	0.82844191106
0.001183	0.668	0.820838595584
0.001184	0.664	0.819209374946
0.001185	0.66	0.82
0.001186	0.658	0.815497394233
0.001187	0.66	0.810185164021
0.001188	0.652	0.814184254331
0.001189	0.642	0.808601261439
0.00119	0.632	0.800359919036
0.001191	0.638	0.801845371627
0.001192	0.634	0.800027499527
0.001193	0.632	0.792827850167
0.001194	0.632	0.790301208401
0.001195	0.634	0.789964556167
0.001196	0.638	0.794327388424
0.001197	0.64	0.786384130054
0.001198	0.646	0.787835008108
0.001199	0.64	0.786384130054
0.0012	0.64	0.786384130054
0.001201	0.642	0.798646354778
0.001202	0.64	0.79649231007
0.001203	0.634	0.787428726933
0.001204	0.63	0.78555712714
0.001205	0.628	0.783336453894
0.001206	0.628	0.783336453894
0.001207	0.622	0.779176488352
0.001208	0.614	0.775244477568
0.001209	0.614	0.775244477568
0.00121	0.616	0.780092302231
0.001211	0.628	0.790958911701
0.001212	0.624	0.789065269797
0.001213	0.63	0.788098978555
0.001214	0.628	0.788426280638
0.001215	0.624	0.789065269797
0.001216	0.622	0.796941654075
0.001217	0.62	0.789683480896
0.001218	0.624	0.791595856482
0.001219	0.62	0.792212092814
0.00122	0.624	0.791595856482
0.001221	0.63	0.790632658066
0.001222	0.63	0.800687204843
0.001223	0.622	0.791906560145
0.001224	0.626	0.791279975736
0.001225	0.622	0.786839246606
0.001226	0.608	0.78888275428
0.001227	0.61	0.791138420253
0.001228	0.608	0.791413924568
0.001229	0.6	0.787400787401
0.00123	0.6	0.777174369109
0.001231	0.594	0.76757019223
0.001232	0.59	0.775822144567
0.001233	0.596	0.782805212042
0.001234	0.598	0.774852243979
0.001235	0.598	0.777429096445
0.001236	0.594	0.772763870791
0.001237	0.586	0.760660239529
0.001238	0.592	0.765203240976
0.001239	0.584	0.760883696763
0.00124	0.58	0.763937170191
0.001241	0.582	0.763725081427
0.001242	0.588	0.770880016604
0.001243	0.588	0.778624428078
0.001244	0.592	0.78072786552
0.001245	0.594	0.783047891256
0.001246	0.582	0.761101832871
0.001247	0.578	0.750943406656
0.001248	0.578	0.750943406656
0.001249	0.572	0.743515971584
0.00125	0.572	0.746201045295
0.001251	0.562	0.736312433686
0.001252	0.56	0.733757453114
0.001253	0.56	0.733757453114
0.001254	0.558	0.731188074301
0.001255	0.56	0.7310266753
0.001256	0.56	0.728285658241
0.001257	0.566	0.744072577105
0.001258	0.562	0.747098387095
0.001259	0.564	0.746929715569
0.00126	0.56	0.736478105581
0.001261	0.558	0.736638310163
0.001262	0.556	0.739502535493
0.001263	0.554	0.73965126918
0.001264	0.556	0.747572070104
0.001265	0.548	0.748128331237
0.001266	0.54	0.743236167042
0.001267	0.536	0.740745570355
0.001268	0.53	0.72463784058
0.001269	0.532	0.727307362812
0.00127	0.522	0.727678500438
0.001271	0.524	0.724861366056
0.001272	0.524	0.724861366056
0.001273	0.528	0.73021640628
0.001274	0.53	0.738308878451
0.001275	0.53	0.741012820402
0.001276	0.536	0.729865741078
0.001277	0.532	0.727307362812
0.001278	0.536	0.735325778142
0.001279	0.534	0.735420967882
0.00128	0.53	0.72463784058
0.001281	0.53	0.716309988762
0.001282	0.532	0.719010431079
0.001283	0.526	0.719252389638
0.001284	0.524	0.71653611214
0.001285	0.52	0.708237248385
0.001286	0.518	0.699768533159
0.001287	0.516	0.696953370033
0.001288	0.514	0.699859985997
0.001289	0.524	0.705282921954
0.00129	0.522	0.702506939468
0.001291	0.518	0.702620808118
0.001292	0.52	0.70256672281
0.001293	0.512	0.69127129262
0.001294	0.516	0.699817118968
0.001295	0.516	0.711156804088
0.001296	0.516	0.711156804088
0.001297	0.514	0.714005602219
0.001298	0.516	0.713963584506
0.001299	0.522	0.716600307005
0.0013	0.52	0.716658914687
0.001301	0.518	0.713915961441
0.001302	0.514	0.708381253281
0.001303	0.516	0.711156804088
0.001304	0.512	0.70841795573
0.001305	0.502	0.705688316468
0.001306	0.502	0.708516760564
0.001307	0.5	0.708519583357
0.001308	0.496	0.708508292118
0.001309	0.498	0.708516760564
0.00131	0.488	0.699897135299
0.001311	0.492	0.705645803502
0.001312	0.492	0.705645803502
0.001313	0.492	0.697091098781
0.001314	0.482	0.685329118016
0.001315	0.476	0.679281973852
0.001316	0.476	0.685145240077
0.001317	0.472	0.682067445345
0.001318	0.462	0.678642763168
0.001319	0.462	0.678642763168
0.00132	0.458	0.672484944069
0.001321	0.46	0.675573830162
0.001322	0.452	0.669100889254
0.001323	0.442	0.659269292475
0.001324	0.442	0.656228618699
0.001325	0.45	0.662947961759
0.001326	0.452	0.666105096813
0.001327	0.45	0.665957956631
0.001328	0.442	0.662296006329
0.001329	0.44	0.659090282131
0.00133	0.442	0.656228618699
0.001331	0.444	0.65944218852
0.001332	0.446	0.662634137364
0.001333	0.446	0.662634137364
0.001334	0.44	0.66211781429
0.001335	0.44	0.66211781429
0.001336	0.44	0.665131565933
0.001337	0.434	0.661546672579
0.001338	0.428	0.657887528382
0.001339	0.424	0.660472558098
0.00134	0.428	0.657887528382
0.001341	0.424	0.654388263953
0.001342	0.418	0.650596649238
0.001343	0.42	0.650845603811
0.001344	0.422	0.651088319662
0.001345	0.422	0.651088319662
0.001346	0.414	0.634510835211
0.001347	0.418	0.635040156211
0.001348	0.418	0.641308038309
0.001349	0.422	0.648009259193
0.00135	0.426	0.651555062907
0.001351	0.43	0.651996932508
0.001352	0.424	0.645154245123
0.001353	0.418	0.638181792282
0.001354	0.416	0.641049140082
0.001355	0.418	0.638181792282
0.001356	0.422	0.635543861586
0.001357	0.422	0.638683019972
0.001358	0.42	0.644670458451
0.001359	0.422	0.644915498341
0.00136	0.42	0.632139225171
0.001361	0.416	0.628445701712
0.001362	0.412	0.627898080902
0.001363	0.408	0.624128191961
0.001364	0.412	0.621494971822
0.001365	0.412	0.624704730253
0.001366	0.406	0.617384807069
0.001367	0.4	0.61318838867
0.001368	0.404	0.617076980611
0.001369	0.398	0.609586745263
0.00137	0.394	0.60890393331
0.001371	0.396	0.609248717684
0.001372	0.4	0.609918027279
0.001373	0.4	0.609918027279
0.001374	0.398	0.606296956944
0.001375	0.386	0.600836084136
0.001376	0.384	0.600453162203
0.001377	0.378	0.592550419796
0.001378	0.384	0.600453162203
0.001379	0.384	0.597113054622
0.00138	0.388	0.6078289233
0.001381	0.384	0.607078248663
0.001382	0.378	0.605900982009
0.001383	0.376	0.605494838954
0.001384	0.374	0.608378171864
0.001385	0.374	0.60508181265
0.001386	0.372	0.60134515879
0.001387	0.372	0.60134515879
0.001388	0.376	0.608788961792
0.001389	0.384	0.616882484757
0.00139	0.382	0.613250356706
0.001391	0.376	0.612065355987
0.001392	0.38	0.612862137842
0.001393	0.376	0.605494838954
0.001394	0.382	0.606692673435
0.001395	0.388	0.614374478637
0.001396	0.386	0.614006514623
0.001397	0.384	0.613631811431
0.001398	0.386	0.61725521464
0.001399	0.392	0.621559329429
0.0014	0.39	0.62120849962
0.001401	0.392	0.621559329429
0.001402	0.386	0.607456994363
0.001403	0.38	0.602992537267
0.001404	0.382	0.613250356706
0.001405	0.376	0.612065355987
0.001406	0.368	0.607104603837
0.001407	0.362	0.602458297312
0.001408	0.358	0.601528054209
0.001409	0.354	0.600569729507
0.00141	0.356	0.594360160172
0.001411	0.356	0.594360160172
0.001412	0.348	0.588978777207
0.001413	0.352	0.58999661016
0.001414	0.35	0.589491306128
0.001415	0.35	0.589491306128
0.001416	0.346	0.585050425177
0.001417	0.346	0.588459004519
0.001418	0.34	0.58
0.001419	0.346	0.585050425177
0.00142	0.342	0.580548016963
0.001421	0.342	0.580548016963
0.001422	0.342	0.594168326318
0.001423	0.346	0.595217607266
0.001424	0.346	0.591847953448
0.001425	0.34	0.590254182535
0.001426	0.34	0.590254182535
0.001427	0.346	0.595217607266
0.001428	0.34	0.593632883186
0.001429	0.336	0.592540293989
0.00143	0.338	0.593090212362
0.001431	0.34	0.590254182535
0.001432	0.338	0.586307086773
0.001433	0.342	0.573616596692
0.001434	0.346	0.574703401765
0.001435	0.342	0.573616596692
0.001436	0.34	0.576541412216
0.001437	0.334	0.571352780688
0.001438	0.33	0.573672380371
0.001439	0.328	0.573075911202
0.00144	0.326	0.56896748589
0.001441	0.322	0.560638921232
0.001442	0.318	0.559353197899
0.001443	0.318	0.559353197899
0.001444	0.32	0.56
0.001445	0.316	0.558698487558
0.001446	0.31	0.560267793113
0.001447	0.312	0.560942064745
0.001448	0.31	0.556686626389
0.001449	0.314	0.561608404496
0.00145	0.314	0.561608404496
0.001451	0.316	0.558698487558
0.001452	0.312	0.557365230347
0.001453	0.314	0.558035841143
0.001454	0.314	0.558035841143
0.001455	0.314	0.558035841143
0.001456	0.304	0.550984573287
0.001457	0.304	0.550984573287
0.001458	0.306	0.551691943026
0.001459	0.308	0.552391165751
0.00146	0.306	0.551691943026
0.001461	0.3	0.545893762558
0.001462	0.292	0.539199406528
0.001463	0.294	0.543657980719
0.001464	0.292	0.539199406528
0.001465	0.288	0.537639284279
0.001466	0.298	0.545156858161
0.001467	0.302	0.550269025114
0.001468	0.302	0.550269025114
0.001469	0.302	0.550269025114
0.00147	0.298	0.537769467337
0.001471	0.292	0.531729254414
0.001472	0.294	0.536249941725
0.001473	0.3	0.538516480713
0.001474	0.296	0.533276663656
0.001475	0.298	0.53403745187
0.001476	0.292	0.524152649521
0.001477	0.288	0.522547605487
0.001478	0.29	0.523354564325
0.001479	0.288	0.522547605487
0.00148	0.284	0.517053188753
0.001481	0.286	0.517884156931
0.001482	0.28	0.511468474102
0.001483	0.282	0.512324116161
0.001484	0.274	0.50884575266
0.001485	0.274	0.516646881342
0.001486	0.27	0.514878626474
0.001487	0.27	0.514878626474
0.001488	0.276	0.517517149474
0.001489	0.276	0.517517149474
0.00149	0.276	0.517517149474
0.001491	0.272	0.51963063805
0.001492	0.272	0.515767389431
0.001493	0.27	0.510979451642
0.001494	0.27	0.510979451642
0.001495	0.266	0.509160092702
0.001496	0.262	0.503344812231
0.001497	0.264	0.512156226165
0.001498	0.258	0.509348603611
0.001499	0.256	0.500463784904
0.0015	0.256	0.496451407491
0.001501	0.256	0.504444248654
0.001502	0.26	0.510294032887
0.001503	0.254	0.503471945594
0.001504	0.25	0.497493718553
0.001505	0.252	0.498493731154
0.001506	0.26	0.502394267483
0.001507	0.258	0.501433943805
0.001508	0.258	0.501433943805
0.001509	0.254	0.499483733469
0.00151	0.256	0.504444248654
0.001511	0.258	0.513260167946
0.001512	0.258	0.513260167946
0.001513	0.266	0.528435426519
0.001514	0.264	0.531322877354
0.001515	0.258	0.524819969132
0.001516	0.254	0.511355062554
0.001517	0.26	0.514198405287
0.001518	0.258	0.513260167946
0.001519	0.262	0.518995183022
0.00152	0.262	0.518995183022
0.001521	0.262	0.515127168765
0.001522	0.262	0.51122988958
0.001523	0.262	0.51122988958
0.001524	0.264	0.512156226165
0.001525	0.26	0.510294032887
0.001526	0.26	0.514198405287
0.001527	0.262	0.51122988958
0.001528	0.254	0.499483733469
0.001529	0.252	0.494465367847
0.00153	0.254	0.499483733469
0.001531	0.254	0.503471945594
0.001532	0.25	0.501497756725
0.001533	0.246	0.495463419437
0.001534	0.252	0.498493731154
0.001535	0.246	0.495463419437
0.001536	0.246	0.495463419437
0.001537	0.254	0.507428812741
0.001538	0.256	0.508393548346
0.001539	0.252	0.502489800892
0.00154	0.256	0.508393548346
0.001541	0.26	0.510294032887
0.001542	0.26	0.514198405287
0.001543	0.258	0.509348603611
0.001544	0.258	0.509348603611
0.001545	0.258	0.505406766872
0.001546	0.26	0.506359556047
0.001547	0.264	0.516046509532
0.001548	0.262	0.51122988958
0.001549	0.266	0.513073094208
0.00155	0.266	0.513073094208
0.001551	0.26	0.510294032887
0.001552	0.26	0.510294032887
0.001553	0.258	0.509348603611
0.001554	0.258	0.509348603611
0.001555	0.256	0.508393548346
0.001556	0.25	0.501497756725
0.001557	0.246	0.499483733469
0.001558	0.248	0.500495754228
0.001559	0.248	0.500495754228
0.00156	0.248	0.500495754228
0.001561	0.248	0.500495754228
0.001562	0.248	0.496483635178
0.001563	0.248	0.496483635178
0.001564	0.246	0.491410215604
0.001565	0.24	0.488262224629
0.001566	0.238	0.483069353199
0.001567	0.236	0.481979252666
0.001568	0.234	0.476701164253
0.001569	0.224	0.470981952945
0.00157	0.224	0.470981952945
0.001571	0.226	0.476365405965
0.001572	0.226	0.476365405965
0.001573	0.226	0.476365405965
0.001574	0.228	0.477510209315
0.001575	0.228	0.477510209315
0.001576	0.226	0.476365405965
0.001577	0.218	0.471673615968
0.001578	0.214	0.469258990324
0.001579	0.214	0.469258990324
0.00158	0.216	0.470472103318
0.001581	0.214	0.464977418807
0.001582	0.208	0.461233129773
0.001583	0.206	0.464288703287
0.001584	0.204	0.463016198421
0.001585	0.196	0.453413718363
0.001586	0.2	0.451663591625
0.001587	0.196	0.444504218203
0.001588	0.198	0.445865450557
0.001589	0.198	0.445865450557
0.00159	0.2	0.4472135955
0.001591	0.2	0.4472135955
0.001592	0.202	0.444067562427
0.001593	0.2	0.442718872424
0.001594	0.206	0.446725866724
0.001595	0.204	0.445403188134
0.001596	0.204	0.445403188134
0.001597	0.202	0.444067562427
0.001598	0.204	0.445403188134
0.001599	0.202	0.444067562427
0.0016	0.2	0.438178046004
0.001601	0.196	0.439981817806
0.001602	0.192	0.43719103376
0.001603	0.194	0.438593205602
0.001604	0.192	0.43719103376
0.001605	0.196	0.439981817806
0.001606	0.192	0.43719103376
0.001607	0.19	0.43577517139
0.001608	0.198	0.445865450557
0.001609	0.2	0.4472135955
0.00161	0.202	0.448548771038
0.001611	0.204	0.449871092648
0.001612	0.204	0.449871092648
0.001613	0.208	0.452477623756
0.001614	0.21	0.453762052182
0.001615	0.208	0.452477623756
0.001616	0.212	0.459408315118
0.001617	0.21	0.458148447558
0.001618	0.21	0.458148447558
0.001619	0.21	0.458148447558
0.00162	0.21	0.458148447558
0.001621	0.208	0.456876350887
0.001622	0.206	0.455591922668
0.001623	0.2	0.4472135955
0.001624	0.198	0.441356998358
0.001625	0.196	0.435412448145
0.001626	0.194	0.438593205602
0.001627	0.196	0.439981817806
0.001628	0.198	0.441356998358
0.001629	0.196	0.430794614637
0.00163	0.194	0.429376291847
0.001631	0.19	0.421781934179
0.001632	0.192	0.42794392156
0.001633	0.194	0.429376291847
0.001634	0.19	0.426497362243
0.001635	0.188	0.425036469024
0.001636	0.186	0.423561093586
0.001637	0.186	0.423561093586
0.001638	0.188	0.434345484609
0.001639	0.19	0.43577517139
0.00164	0.188	0.434345484609
0.001641	0.19	0.43577517139
0.001642	0.194	0.434009216492
0.001643	0.192	0.42794392156
0.001644	0.192	0.42794392156
0.001645	0.19	0.426497362243
0.001646	0.186	0.41881260726
0.001647	0.188	0.420304651414
0.001648	0.19	0.426497362243
0.001649	0.194	0.429376291847
0.00165	0.196	0.430794614637
0.001651	0.198	0.436802014647
0.001652	0.198	0.436802014647
0.001653	0.198	0.436802014647
0.001654	0.194	0.434009216492
0.001655	0.196	0.435412448145
0.001656	0.194	0.434009216492
0.001657	0.192	0.432592186707
0.001658	0.194	0.434009216492
0.001659	0.19	0.431161222746
0.00166	0.198	0.436802014647
0.001661	0.196	0.435412448145
0.001662	0.188	0.425036469024
0.001663	0.184	0.42207108406
0.001664	0.184	0.417305643384
0.001665	0.184	0.412485151248
0.001666	0.182	0.410945251828
0.001667	0.184	0.417305643384
0.001668	0.18	0.414246303544
0.001669	0.182	0.41578359756
0.00167	0.18	0.414246303544
0.001671	0.172	0.40300868477
0.001672	0.17	0.401372644808
0.001673	0.172	0.40300868477
0.001674	0.172	0.40300868477
0.001675	0.17	0.401372644808
0.001676	0.168	0.399719901931
0.001677	0.162	0.389558724713
0.001678	0.164	0.391285062327
0.001679	0.168	0.399719901931
0.00168	0.168	0.399719901931
0.001681	0.17	0.401372644808
0.001682	0.166	0.398050248084
0.001683	0.166	0.398050248084
0.001684	0.17	0.406324993078
0.001685	0.17	0.406324993078
0.001686	0.172	0.40794117223
0.001687	0.172	0.40794117223
0.001688	0.17	0.406324993078
0.001689	0.174	0.409541206718
0.00169	0.17	0.406324993078
0.001691	0.168	0.404692475838
0.001692	0.172	0.40794117223
0.001693	0.17	0.401372644808
0.001694	0.168	0.399719901931
0.001695	0.172	0.40300868477
0.001696	0.172	0.40300868477
0.001697	0.172	0.40300868477
0.001698	0.17	0.401372644808
0.001699	0.168	0.394684684273
0.0017	0.166	0.392993638625
0.001701	0.162	0.389558724713
0.001702	0.166	0.392993638625
0.001703	0.17	0.401372644808
0.001704	0.17	0.401372644808
0.001705	0.174	0.409541206718
0.001706	0.17	0.406324993078
0.001707	0.166	0.398050248084
0.001708	0.164	0.396363469558
0.001709	0.162	0.394659346779
0.00171	0.158	0.391198159505
0.001711	0.158	0.391198159505
0.001712	0.156	0.389440624486
0.001713	0.158	0.391198159505
0.001714	0.158	0.396277680421
0.001715	0.158	0.396277680421
0.001716	0.16	0.392937654088
0.001717	0.158	0.391198159505
0.001718	0.152	0.380652072108
0.001719	0.152	0.380652072108
0.00172	0.154	0.382470913927
0.001721	0.152	0.380652072108
0.001722	0.152	0.380652072108
0.001723	0.154	0.377205514276
0.001724	0.156	0.379030341793
0.001725	0.16	0.387814388593
0.001726	0.16	0.387814388593
0.001727	0.168	0.394684684273
0.001728	0.166	0.392993638625
0.001729	0.168	0.394684684273
0.00173	0.158	0.386051809994
0.001731	0.158	0.386051809994
0.001732	0.156	0.384270737892
0.001733	0.156	0.384270737892
0.001734	0.156	0.384270737892
0.001735	0.156	0.384270737892
0.001736	0.158	0.386051809994
0.001737	0.16	0.392937654088
0.001738	0.162	0.394659346779
0.001739	0.158	0.386051809994
0.00174	0.156	0.379030341793
0.001741	0.154	0.377205514276
0.001742	0.16	0.382622529394
0.001743	0.164	0.386139871031
0.001744	0.162	0.38439042652
0.001745	0.162	0.38439042652
0.001746	0.164	0.386139871031
0.001747	0.164	0.386139871031
0.001748	0.162	0.38439042652
0.001749	0.162	0.38439042652
0.00175	0.162	0.38439042652
0.001751	0.16	0.382622529394
0.001752	0.16	0.382622529394
0.001753	0.158	0.380835922675
0.001754	0.158	0.380835922675
0.001755	0.158	0.386051809994
0.001756	0.158	0.386051809994
0.001757	0.156	0.379030341793
0.001758	0.154	0.377205514276
0.001759	0.152	0.375361159418
0.00176	0.15	0.37349698794
0.001761	0.15	0.37349698794
0.001762	0.156	0.379030341793
0.001763	0.156	0.379030341793
0.001764	0.156	0.379030341793
0.001765	0.152	0.375361159418
0.001766	0.152	0.375361159418
0.001767	0.154	0.382470913927
0.001768	0.154	0.382470913927
0.001769	0.152	0.380652072108
0.00177	0.15	0.378813938498
0.001771	0.146	0.375078658417
0.001772	0.146	0.375078658417
0.001773	0.15	0.389230009121
0.001774	0.146	0.385595643129
0.001775	0.144	0.383749918567
0.001776	0.142	0.381884799383
0.001777	0.144	0.383749918567
0.001778	0.142	0.376611205356
0.001779	0.142	0.376611205356
0.00178	0.14	0.374699879904
0.001781	0.14	0.374699879904
0.001782	0.138	0.37276802438
0.001783	0.136	0.370815317914
0.001784	0.136	0.370815317914
0.001785	0.136	0.370815317914
0.001786	0.138	0.378095226101
0.001787	0.138	0.378095226101
0.001788	0.14	0.38
0.001789	0.138	0.378095226101
0.00179	0.14	0.38
0.001791	0.14	0.38
0.001792	0.144	0.383749918567
0.001793	0.144	0.383749918567
0.001794	0.144	0.383749918567
0.001795	0.142	0.381884799383
0.001796	0.14	0.38
0.001797	0.14	0.38
0.001798	0.136	0.376170174256
0.001799	0.132	0.372257975066
0.0018	0.132	0.372257975066
0.001801	0.13	0.370270171631
0.001802	0.13	0.370270171631
0.001803	0.128	0.368260777167
0.001804	0.128	0.368260777167
0.001805	0.13	0.370270171631
0.001806	0.126	0.360727043622
0.001807	0.124	0.358641882663
0.001808	0.122	0.356533308402
0.001809	0.126	0.366229436283
0.00181	0.126	0.360727043622
0.001811	0.122	0.356533308402
0.001812	0.122	0.356533308402
0.001813	0.122	0.350878896487
0.001814	0.122	0.350878896487
0.001815	0.122	0.350878896487
0.001816	0.118	0.346519840702
0.001817	0.118	0.346519840702
0.001818	0.12	0.348711915483
0.001819	0.122	0.350878896487
0.00182	0.12	0.348711915483
0.001821	0.116	0.344302192848
0.001822	0.116	0.344302192848
0.001823	0.114	0.342058474533
0.001824	0.11	0.337490740614
0.001825	0.108	0.329144345235
0.001826	0.11	0.331511689085
0.001827	0.106	0.32674760902
0.001828	0.106	0.32674760902
0.001829	0.106	0.32674760902
0.00183	0.106	0.32674760902
0.001831	0.108	0.329144345235
0.001832	0.106	0.32674760902
0.001833	0.106	0.32674760902
0.001834	0.106	0.32674760902
0.001835	0.104	0.32432082881
0.001836	0.102	0.321863325031
0.001837	0.102	0.321863325031
0.001838	0.102	0.321863325031
0.001839	0.106	0.32674760902
0.00184	0.108	0.329144345235
0.001841	0.108	0.329144345235
0.001842	0.108	0.329144345235
0.001843	0.112	0.333850265838
0.001844	0.11	0.331511689085
0.001845	0.11	0.331511689085
0.001846	0.11	0.331511689085
0.001847	0.104	0.32432082881
0.001848	0.104	0.32432082881
0.001849	0.102	0.321863325031
0.00185	0.102	0.321863325031
0.001851	0.104	0.32432082881
0.001852	0.104	0.32432082881
0.001853	0.106	0.32674760902
0.001854	0.102	0.321863325031
0.001855	0.104	0.32432082881
0.001856	0.104	0.32432082881
0.001857	0.1	0.31304951685
0.001858	0.096	0.301303833364
0.001859	0.092	0.295864834004
0.00186	0.092	0.295864834004
0.001861	0.094	0.298603415922
0.001862	0.096	0.301303833364
0.001863	0.094	0.298603415922
0.001864	0.094	0.305227783794
0.001865	0.094	0.305227783794
0.001866	0.092	0.295864834004
0.001867	0.092	0.295864834004
0.001868	0.09	0.293087017795
0.001869	0.088	0.290268840904
0.00187	0.088	0.290268840904
0.001871	0.084	0.284506590433
0.001872	0.086	0.28740911607
0.001873	0.086	0.28740911607
0.001874	0.086	0.28740911607
0.001875	0.086	0.28740911607
0.001876	0.086	0.28740911607
0.001877	0.086	0.28740911607
0.001878	0.086	0.28740911607
0.001879	0.084	0.284506590433
0.00188	0.09	0.299833287011
0.001881	0.088	0.297079114042
0.001882	0.088	0.297079114042
0.001883	0.088	0.297079114042
0.001884	0.088	0.297079114042
0.001885	0.09	0.299833287011
0.001886	0.088	0.290268840904
0.001887	0.092	0.295864834004
0.001888	0.092	0.295864834004
0.001889	0.09	0.293087017795
0.00189	0.092	0.295864834004
0.001891	0.092	0.295864834004
0.001892	0.09	0.293087017795
0.001893	0.09	0.293087017795
0.001894	0.09	0.293087017795
0.001895	0.09	0.293087017795
0.001896	0.09	0.293087017795
0.001897	0.092	0.295864834004
0.001898	0.088	0.290268840904
0.001899	0.09	0.293087017795
0.0019	0.09	0.293087017795
0.001901	0.088	0.290268840904
0.001902	0.086	0.28740911607
0.001903	0.086	0.28740911607
0.001904	0.086	0.28740911607
0.001905	0.084	0.284506590433
0.001906	0.084	0.284506590433
0.001907	0.084	0.284506590433
0.001908	0.084	0.284506590433
0.001909	0.082	0.281559940332
0.00191	0.082	0.281559940332
0.001911	0.082	0.281559940332
0.001912	0.082	0.281559940332
0.001913	0.08	0.278567765544
0.001914	0.082	0.288575813262
0.001915	0.086	0.294285575589
0.001916	0.088	0.297079114042
0.001917	0.086	0.294285575589
0.001918	0.084	0.291451539711
0.001919	0.084	0.291451539711
0.00192	0.082	0.288575813262
0.001921	0.082	0.288575813262
0.001922	0.082	0.288575813262
0.001923	0.08	0.278567765544
0.001924	0.082	0.281559940332
0.001925	0.084	0.284506590433
0.001926	0.088	0.297079114042
0.001927	0.088	0.297079114042
0.001928	0.086	0.28740911607
0.001929	0.09	0.299833287011
0.00193	0.092	0.302549169558
0.001931	0.092	0.302549169558
0.001932	0.088	0.297079114042
0.001933	0.088	0.297079114042
0.001934	0.088	0.297079114042
0.001935	0.086	0.294285575589
0.001936	0.086	0.294285575589
0.001937	0.086	0.294285575589
0.001938	0.086	0.294285575589
0.001939	0.086	0.294285575589
0.00194	0.084	0.291451539711
0.001941	0.084	0.291451539711
0.001942	0.08	0.285657137142
0.001943	0.082	0.288575813262
0.001944	0.082	0.288575813262
0.001945	0.08	0.285657137142
0.001946	0.08	0.285657137142
0.001947	0.078	0.282694181051
0.001948	0.078	0.282694181051
0.001949	0.078	0.282694181051
0.00195	0.078	0.282694181051
0.001951	0.078	0.282694181051
0.001952	0.076	0.279685537703
0.001953	0.076	0.279685537703
0.001954	0.076	0.279685537703
0.001955	0.074	0.276629716408
0.001956	0.074	0.276629716408
0.001957	0.076	0.279685537703
0.001958	0.076	0.279685537703
0.001959	0.076	0.279685537703
0.00196	0.076	0.279685537703
0.001961	0.074	0.276629716408
0.001962	0.072	0.273525135956
0.001963	0.072	0.273525135956
0.001964	0.072	0.273525135956
0.001965	0.072	0.273525135956
0.001966	0.076	0.279685537703
0.001967	0.076	0.279685537703
0.001968	0.076	0.279685537703
0.001969	0.076	0.279685537703
0.00197	0.076	0.279685537703
0.001971	0.076	0.279685537703
0.001972	0.076	0.279685537703
0.001973	0.078	0.282694181051
0.001974	0.078	0.282694181051
0.001975	0.076	0.279685537703
0.001976	0.076	0.279685537703
0.001977	0.074	0.276629716408
0.001978	0.076	0.279685537703
0.001979	0.074	0.276629716408
0.00198	0.074	0.276629716408
0.001981	0.074	0.276629716408
0.001982	0.072	0.273525135956
0.001983	0.072	0.273525135956
0.001984	0.07	0.270370116692
0.001985	0.07	0.270370116692
0.001986	0.07	0.270370116692
0.001987	0.074	0.276629716408
0.001988	0.074	0.276629716408
0.001989	0.076	0.279685537703
0.00199	0.076	0.279685537703
0.001991	0.076	0.279685537703
0.001992	0.074	0.276629716408
0.001993	0.072	0.273525135956
0.001994	0.068	0.267162871672
0.001995	0.072	0.273525135956
0.001996	0.072	0.273525135956
0.001997	0.07	0.270370116692
0.001998	0.07	0.270370116692
[truncated: 8,002 more rows]
