# Supplementary material for: The Influence of Synaptic Size on AMPA Receptor Activation: A Monte Carlo Model
Source: PLoS One. 2015 Jun 24;10(6):e0130924. doi: 10.1371/journal.pone.0130924 (PMC4479604; doi:10.1371/journal.pone.0130924)
Supplement: S1 Dataset — This package contains the experimental data used as basis for the analysis presented in the paper. (ZIP) [file pone.0130924.s001.zip › S1 Simulation data/test/964_7442_212_411.csv]

time	AMPA.O.mean	AMPA.O.stdev
0.0	0.0	0.0
1e-06	0.0	0.0
2e-06	0.024	0.153049011758
3e-06	0.158	0.396277680421
4e-06	0.378	0.571940556352
5e-06	0.634	0.748360875514
6e-06	0.952	0.934717069492
7e-06	1.318	1.10493257713
8e-06	1.696	1.20813244307
9e-06	2.122	1.34131129869
1e-05	2.6	1.53231850475
1.1e-05	3.056	1.64586269172
1.2e-05	3.57	1.80917108091
1.3e-05	4.07	1.90816665939
1.4e-05	4.656	2.07789893883
1.5e-05	5.218	2.24910560001
1.6e-05	5.748	2.39259190001
1.7e-05	6.318	2.5378880984
1.8e-05	6.81	2.68139888864
1.9e-05	7.352	2.78569488638
2e-05	7.896	2.83781324262
2.1e-05	8.35	2.93726062854
2.2e-05	8.82	2.99125391767
2.3e-05	9.352	3.02986732383
2.4e-05	9.808	3.04288284362
2.5e-05	10.254	3.11792944115
2.6e-05	10.708	3.13093212957
2.7e-05	11.164	3.17129374231
2.8e-05	11.572	3.25711774426
2.9e-05	12.022	3.3456712331
3e-05	12.462	3.40419682157
3.1e-05	12.908	3.40757039546
3.2e-05	13.232	3.44415098391
3.3e-05	13.586	3.50008628465
3.4e-05	13.944	3.53565609187
3.5e-05	14.286	3.55474387263
3.6e-05	14.584	3.55062586032
3.7e-05	14.924	3.59864196608
3.8e-05	15.272	3.70486383016
3.9e-05	15.516	3.70482712147
4e-05	15.76	3.75265239531
4.1e-05	16.02	3.78518163369
4.2e-05	16.22	3.82408158909
4.3e-05	16.398	3.85170040372
4.4e-05	16.574	3.86167373039
4.5e-05	16.74	3.87458384862
4.6e-05	16.982	3.88351335777
4.7e-05	17.232	3.87429683943
4.8e-05	17.374	3.87222468356
4.9e-05	17.46	3.85180477179
5e-05	17.596	3.88288346464
5.1e-05	17.746	3.93820822202
5.2e-05	17.848	3.99460836629
5.3e-05	17.93	4.05821389284
5.4e-05	18.04	4.07018427101
5.5e-05	18.166	4.07166354209
5.6e-05	18.338	4.08702287735
5.7e-05	18.456	4.06202708017
5.8e-05	18.55	4.07621147636
5.9e-05	18.636	4.11527690441
6e-05	18.724	4.10119787379
6.1e-05	18.788	4.07272095779
6.2e-05	18.868	4.07904106378
6.3e-05	18.9	4.10048777586
6.4e-05	19.0	4.14101436849
6.5e-05	19.098	4.21098515789
6.6e-05	19.064	4.22231026809
6.7e-05	19.074	4.27276538087
6.8e-05	19.112	4.28666023846
6.9e-05	19.154	4.2902545379
7e-05	19.186	4.29923295484
7.1e-05	19.18	4.23882059068
7.2e-05	19.216	4.23996981121
7.3e-05	19.314	4.29085119761
7.4e-05	19.354	4.29333017598
7.5e-05	19.33	4.32771302191
7.6e-05	19.37	4.27236468481
7.7e-05	19.354	4.21671483503
7.8e-05	19.354	4.23753277273
7.9e-05	19.396	4.1784188397
8e-05	19.418	4.1980085755
8.1e-05	19.372	4.19923993123
8.2e-05	19.348	4.1683205251
8.3e-05	19.372	4.16912652722
8.4e-05	19.38	4.12596655343
8.5e-05	19.388	4.1295830298
8.6e-05	19.388	4.10090916749
8.7e-05	19.38	4.15061441235
8.8e-05	19.364	4.12158998446
8.9e-05	19.366	4.11874301213
9e-05	19.322	4.0829298304
9.1e-05	19.268	4.10952260001
9.2e-05	19.276	4.08164476651
9.3e-05	19.21	4.08385846963
9.4e-05	19.2	4.07381884722
9.5e-05	19.212	4.07811917433
9.6e-05	19.158	4.07590922372
9.7e-05	19.196	4.07842910935
9.8e-05	19.168	4.0654367539
9.9e-05	19.144	4.13657636216
0.0001	19.084	4.08472079829
0.000101	19.032	4.0480830031
0.000102	19.05	4.03230703196
0.000103	19.044	4.05093371953
0.000104	19.0	4.04722126897
0.000105	18.964	4.0961816366
0.000106	18.95	4.13321908444
0.000107	18.968	4.08056074578
0.000108	18.94	4.05911320364
0.000109	18.876	4.02798013898
0.00011	18.844	4.04619129553
0.000111	18.856	4.02433398216
0.000112	18.802	3.99834915934
0.000113	18.78	4.01641631308
0.000114	18.746	4.00867609068
0.000115	18.734	4.01587400201
0.000116	18.676	4.03522291825
0.000117	18.634	4.04920288452
0.000118	18.58	4.02039799025
0.000119	18.554	4.02679574848
0.00012	18.528	4.00315075909
0.000121	18.51	3.97516037412
0.000122	18.494	3.96408425743
0.000123	18.456	4.00750096694
0.000124	18.356	4.05330285076
0.000125	18.308	3.949827338
0.000126	18.288	3.94981721096
0.000127	18.212	3.97178247138
0.000128	18.192	3.95918375426
0.000129	18.176	3.94880032415
0.00013	18.1	3.92657611667
0.000131	18.056	3.93508119357
0.000132	17.994	3.92911745816
0.000133	17.964	3.96468208057
0.000134	17.922	3.95270995647
0.000135	17.918	3.92419112684
0.000136	17.926	3.9411323246
0.000137	17.876	3.93657516123
0.000138	17.884	3.94797973652
0.000139	17.822	3.91283988939
0.00014	17.778	3.87617285476
0.000141	17.716	3.86359211098
0.000142	17.698	3.84899935048
0.000143	17.644	3.87263011402
0.000144	17.66	3.91668226947
0.000145	17.63	3.95690535646
0.000146	17.592	3.96150678404
0.000147	17.512	3.98068536812
0.000148	17.462	3.95026024459
0.000149	17.452	3.95521124594
0.00015	17.35	3.96124980278
0.000151	17.318	3.92745159104
0.000152	17.244	3.87407588981
0.000153	17.198	3.86041396744
0.000154	17.15	3.84337091627
0.000155	17.106	3.90880595579
0.000156	17.084	3.87052244536
0.000157	17.092	3.85636305345
0.000158	17.032	3.83131517889
0.000159	16.958	3.81473930957
0.00016	16.942	3.82500143791
0.000161	16.928	3.81769773555
0.000162	16.888	3.79518853287
0.000163	16.806	3.7810532924
0.000164	16.796	3.75797605101
0.000165	16.732	3.76140612006
0.000166	16.664	3.69960862795
0.000167	16.6	3.69540254911
0.000168	16.538	3.74653920305
0.000169	16.538	3.78107868207
0.00017	16.5	3.75526297348
0.000171	16.426	3.70520228867
0.000172	16.39	3.68047551276
0.000173	16.336	3.68063907494
0.000174	16.326	3.66329414598
0.000175	16.276	3.66767283165
0.000176	16.192	3.64295704065
0.000177	16.136	3.63008319464
0.000178	16.038	3.59451749196
0.000179	15.97	3.59570577217
0.00018	15.932	3.59769037022
0.000181	15.952	3.60079102421
0.000182	15.924	3.57801956395
0.000183	15.87	3.55936792142
0.000184	15.812	3.59397495818
0.000185	15.826	3.58548797237
0.000186	15.788	3.57254195217
0.000187	15.754	3.59074978243
0.000188	15.7	3.56903348261
0.000189	15.636	3.58210887607
0.00019	15.594	3.58234057566
0.000191	15.54	3.60727043622
0.000192	15.526	3.63886300924
0.000193	15.444	3.70389848673
0.000194	15.41	3.6728599211
0.000195	15.388	3.66844054061
0.000196	15.364	3.66708385505
0.000197	15.34	3.61336408351
0.000198	15.296	3.59115357511
0.000199	15.236	3.62661053878
0.0002	15.262	3.64271272543
0.000201	15.236	3.65462775122
0.000202	15.21	3.66140683345
0.000203	15.166	3.64834811935
0.000204	15.174	3.66001693985
0.000205	15.126	3.62299930996
0.000206	15.086	3.63023470316
0.000207	15.086	3.58756240364
0.000208	15.038	3.5789043016
0.000209	15.01	3.56284998281
0.00021	14.952	3.50338350741
0.000211	14.924	3.50631202262
0.000212	14.852	3.4684428783
0.000213	14.782	3.52228278251
0.000214	14.76	3.5358733009
0.000215	14.722	3.53959263193
0.000216	14.692	3.5475535232
0.000217	14.684	3.53781627561
0.000218	14.612	3.52157010437
0.000219	14.608	3.53925641908
0.00022	14.538	3.49178407122
0.000221	14.504	3.47361252877
0.000222	14.436	3.4435307462
0.000223	14.352	3.43337967606
0.000224	14.328	3.45259554538
0.000225	14.278	3.43521702371
0.000226	14.3	3.47419055321
0.000227	14.268	3.4606612085
0.000228	14.202	3.51243448337
0.000229	14.234	3.48815767992
0.00023	14.18	3.48591451416
0.000231	14.142	3.49711824221
0.000232	14.106	3.52118786775
0.000233	14.096	3.53479617517
0.000234	14.072	3.53140425327
0.000235	14.014	3.53295966578
0.000236	14.012	3.53834085413
0.000237	13.934	3.53350307768
0.000238	13.894	3.47084485392
0.000239	13.854	3.43754039976
0.00024	13.776	3.46955674402
0.000241	13.69	3.47590276044
0.000242	13.69	3.47820355931
0.000243	13.688	3.5171943364
0.000244	13.65	3.51390096616
0.000245	13.62	3.51846557465
0.000246	13.544	3.48138822885
0.000247	13.552	3.52920614303
0.000248	13.538	3.5157582397
0.000249	13.492	3.50912182747
0.00025	13.476	3.49591533078
0.000251	13.444	3.46162736296
0.000252	13.384	3.44623620781
0.000253	13.362	3.42855013089
0.000254	13.338	3.4356594709
0.000255	13.324	3.4610726661
0.000256	13.286	3.45024694768
0.000257	13.29	3.45396873176
0.000258	13.248	3.43314666159
0.000259	13.218	3.44012732323
0.00026	13.138	3.41041874262
0.000261	13.09	3.39851438131
0.000262	13.084	3.4001388207
0.000263	13.078	3.44672540247
0.000264	13.104	3.43237294011
0.000265	13.054	3.40104160516
0.000266	12.99	3.41085033386
0.000267	12.96	3.40857741587
0.000268	12.92	3.42134476485
0.000269	12.836	3.39250703758
0.00027	12.794	3.38342489203
0.000271	12.794	3.34238896599
0.000272	12.73	3.33543100663
0.000273	12.698	3.31945718454
0.000274	12.644	3.31560914464
0.000275	12.59	3.33555092901
0.000276	12.512	3.28540043222
0.000277	12.486	3.26033801929
0.000278	12.468	3.2436054014
0.000279	12.45	3.23287797481
0.00028	12.432	3.23873061553
0.000281	12.366	3.21434970095
0.000282	12.324	3.20047246512
0.000283	12.322	3.19848651709
0.000284	12.312	3.17594962177
0.000285	12.26	3.17118274466
0.000286	12.22	3.17042583891
0.000287	12.17	3.17822277382
0.000288	12.126	3.17397605536
0.000289	12.09	3.18840085309
0.00029	12.036	3.19040812436
0.000291	12.04	3.19537165288
0.000292	11.974	3.1776286756
0.000293	11.932	3.13550251156
0.000294	11.884	3.13345560045
0.000295	11.876	3.16237632169
0.000296	11.812	3.14716634451
0.000297	11.762	3.14664201968
0.000298	11.732	3.14327472551
0.000299	11.764	3.16359036539
0.0003	11.724	3.16098465672
0.000301	11.706	3.16157618918
0.000302	11.684	3.18561516822
0.000303	11.672	3.1963128758
0.000304	11.618	3.19625968907
0.000305	11.618	3.20063681164
0.000306	11.558	3.16522289894
0.000307	11.546	3.18745729383
0.000308	11.542	3.1705261393
0.000309	11.48	3.18018867365
0.00031	11.448	3.15012634667
0.000311	11.436	3.16889633784
0.000312	11.418	3.1564657451
0.000313	11.388	3.15046917141
0.000314	11.372	3.16253316188
0.000315	11.354	3.19572902481
0.000316	11.304	3.24400739827
0.000317	11.246	3.23380333354
0.000318	11.174	3.21118731936
0.000319	11.136	3.22947426062
0.00032	11.124	3.22685977384
0.000321	11.088	3.21127015369
0.000322	11.064	3.1622624812
0.000323	11.048	3.14478870514
0.000324	11.01	3.12824231798
0.000325	10.97	3.10372357017
0.000326	10.94	3.08162294903
0.000327	10.884	3.05982744612
0.000328	10.892	3.06599673842
0.000329	10.87	3.07913949018
0.00033	10.824	3.05238005497
0.000331	10.816	3.05976208225
0.000332	10.812	3.06017254415
0.000333	10.768	3.05125810118
0.000334	10.736	3.04274612809
0.000335	10.672	3.02529601857
0.000336	10.628	3.02945803734
0.000337	10.606	3.05069893631
0.000338	10.58	3.04821259101
0.000339	10.534	3.0306507552
0.00034	10.572	3.07844376268
0.000341	10.536	3.04970555956
0.000342	10.54	3.07447556504
0.000343	10.488	3.05513600352
0.000344	10.484	3.08832381722
0.000345	10.46	3.09586821425
0.000346	10.432	3.09214747384
0.000347	10.392	3.10392267945
0.000348	10.348	3.10980642484
0.000349	10.328	3.10361337798
0.00035	10.278	3.11202763484
0.000351	10.266	3.12141698592
0.000352	10.228	3.14452158523
0.000353	10.172	3.13471146998
0.000354	10.156	3.16095934805
0.000355	10.138	3.11752401755
0.000356	10.118	3.09710768298
0.000357	10.082	3.11436606712
0.000358	10.066	3.12308245168
0.000359	10.036	3.14558484228
0.00036	10.002	3.14483640274
0.000361	9.958	3.13818992414
0.000362	9.94	3.0855145438
0.000363	9.912	3.11195372716
0.000364	9.862	3.1277717308
0.000365	9.85	3.1412577099
0.000366	9.844	3.13108032474
0.000367	9.812	3.12996102212
0.000368	9.758	3.08859774008
0.000369	9.716	3.06452998027
0.00037	9.684	3.04698933375
0.000371	9.642	3.04923531398
0.000372	9.58	3.05018032254
0.000373	9.556	3.00580505023
0.000374	9.534	3.01410749642
0.000375	9.524	3.0095554489
0.000376	9.534	3.01410749642
0.000377	9.506	2.97623318979
0.000378	9.452	2.96035403288
0.000379	9.454	2.96511112777
0.00038	9.424	2.94622198756
0.000381	9.408	2.91779642881
0.000382	9.396	2.91739335709
0.000383	9.382	2.95230012025
0.000384	9.352	2.95501201351
0.000385	9.342	2.97540518249
0.000386	9.308	2.962623162
0.000387	9.252	2.96116463575
0.000388	9.19	2.93903045238
0.000389	9.14	2.93945573193
0.00039	9.132	2.93778419902
0.000391	9.122	2.97104628035
0.000392	9.104	2.97004781106
0.000393	9.084	2.93478176361
0.000394	9.128	2.96911030445
0.000395	9.062	2.97424881273
0.000396	9.048	2.94850741902
0.000397	9.012	2.98995919705
0.000398	9.006	3.01296598056
0.000399	8.984	3.00927632497
0.0004	8.946	2.99116766498
0.000401	8.934	3.00826262151
0.000402	8.916	2.99281539691
0.000403	8.888	2.98721542578
0.000404	8.854	2.98206036156
0.000405	8.862	2.98177061492
0.000406	8.842	3.01081982191
0.000407	8.836	3.02739227719
0.000408	8.824	2.96934740305
0.000409	8.79	2.94989830333
0.00041	8.724	2.9250340169
0.000411	8.714	2.96718789429
0.000412	8.692	2.94298080184
0.000413	8.672	2.92034518508
0.000414	8.644	2.93483628163
0.000415	8.604	2.93584468254
0.000416	8.57	2.93617097595
0.000417	8.538	2.92857576306
0.000418	8.49	2.93971087014
0.000419	8.444	2.9173385131
0.00042	8.424	2.89969377694
0.000421	8.4	2.89067466174
0.000422	8.416	2.89740297508
0.000423	8.382	2.88999584775
0.000424	8.348	2.85637812623
0.000425	8.34	2.84049291497
0.000426	8.316	2.80288137459
0.000427	8.326	2.80423322853
0.000428	8.304	2.77985323354
0.000429	8.268	2.78642710294
0.00043	8.268	2.77563974608
0.000431	8.246	2.74981526652
0.000432	8.202	2.76354771987
0.000433	8.214	2.75974708986
0.000434	8.184	2.77383200645
0.000435	8.17	2.75555801971
0.000436	8.158	2.76351877142
0.000437	8.146	2.77861188366
0.000438	8.106	2.75004799958
0.000439	8.094	2.7446609991
0.00044	8.05	2.6965718978
0.000441	8.048	2.71987058516
0.000442	7.992	2.70479869861
0.000443	8.01	2.74916350914
0.000444	7.972	2.72529191097
0.000445	7.936	2.71438832889
0.000446	7.92	2.75056357861
0.000447	7.898	2.77769616769
0.000448	7.898	2.77985539192
0.000449	7.922	2.73932765474
0.00045	7.882	2.76623860142
0.000451	7.878	2.76751079492
0.000452	7.832	2.76256692227
0.000453	7.8	2.76694777688
0.000454	7.754	2.757804199
0.000455	7.738	2.76430027313
0.000456	7.7	2.73386173754
0.000457	7.704	2.77711793052
0.000458	7.684	2.76697379821
0.000459	7.67	2.75410602556
0.00046	7.642	2.7272396301
0.000461	7.638	2.72524420924
0.000462	7.584	2.72597578859
0.000463	7.578	2.71880782697
0.000464	7.528	2.68350815166
0.000465	7.506	2.69777019036
0.000466	7.51	2.70220280512
0.000467	7.502	2.70444005295
0.000468	7.462	2.71818983884
0.000469	7.42	2.73342276276
0.00047	7.39	2.75860471978
0.000471	7.368	2.71230086827
0.000472	7.344	2.71176400153
0.000473	7.326	2.69587165867
0.000474	7.306	2.68334939954
0.000475	7.288	2.71238935258
0.000476	7.252	2.67740471352
0.000477	7.26	2.69599703264
0.000478	7.27	2.70131449483
0.000479	7.238	2.70062140997
0.00048	7.238	2.70284220775
0.000481	7.25	2.70988929663
0.000482	7.25	2.69953699734
0.000483	7.226	2.68606105664
0.000484	7.184	2.67023294864
0.000485	7.176	2.651984917
0.000486	7.126	2.59963920574
0.000487	7.106	2.61433815716
0.000488	7.048	2.63319121979
0.000489	7.032	2.63950298352
0.00049	6.998	2.64158967291
0.000491	7.002	2.635525754
0.000492	6.994	2.66044432379
0.000493	6.988	2.6472355392
0.000494	6.986	2.63473034673
0.000495	6.966	2.63150983278
0.000496	6.942	2.61354854556
0.000497	6.926	2.62916792921
0.000498	6.91	2.64232851856
0.000499	6.896	2.65578312368
0.0005	6.896	2.65126083213
0.000501	6.888	2.63656139697
0.000502	6.874	2.62032898698
0.000503	6.854	2.6314794318
0.000504	6.84	2.61732688062
0.000505	6.808	2.64104827673
0.000506	6.794	2.61525601041
0.000507	6.746	2.60949880245
0.000508	6.712	2.61171514526
0.000509	6.692	2.59713996542
0.00051	6.694	2.59159487575
0.000511	6.656	2.59878125282
0.000512	6.632	2.5722705923
0.000513	6.632	2.56993696421
0.000514	6.602	2.55648117537
0.000515	6.568	2.52851260626
0.000516	6.55	2.50589305438
0.000517	6.532	2.5181294645
0.000518	6.546	2.51552857269
0.000519	6.534	2.52127824724
0.00052	6.492	2.5254575823
0.000521	6.522	2.51187499689
0.000522	6.482	2.49753398375
0.000523	6.476	2.51344862689
0.000524	6.458	2.4996471751
0.000525	6.436	2.51593004672
0.000526	6.416	2.49858840148
0.000527	6.392	2.49526271162
0.000528	6.386	2.50539497884
0.000529	6.346	2.48239481147
0.00053	6.354	2.49172309858
0.000531	6.336	2.49301103086
0.000532	6.308	2.48699336549
0.000533	6.298	2.48700542822
0.000534	6.296	2.49727531522
0.000535	6.282	2.47355533595
0.000536	6.246	2.48303926671
0.000537	6.246	2.47092776098
0.000538	6.242	2.46727298854
0.000539	6.236	2.45281552507
0.00054	6.212	2.44521082936
0.000541	6.194	2.45690130042
0.000542	6.178	2.46623518749
0.000543	6.15	2.47133567125
0.000544	6.148	2.47751811295
0.000545	6.122	2.49060554886
0.000546	6.068	2.49547109781
0.000547	6.064	2.49557688721
0.000548	6.048	2.49673707066
0.000549	6.018	2.47258488226
0.00055	5.992	2.46656360145
0.000551	5.988	2.44700960358
0.000552	5.992	2.4551855327
0.000553	5.966	2.43410024444
0.000554	5.968	2.41142613405
0.000555	5.956	2.40708620535
0.000556	5.94	2.41089195113
0.000557	5.948	2.43090435846
0.000558	5.914	2.40220815085
0.000559	5.88	2.38444962203
0.00056	5.882	2.37319952806
0.000561	5.896	2.3776425299
0.000562	5.844	2.37479767559
0.000563	5.82	2.37899138292
0.000564	5.796	2.36439928946
0.000565	5.782	2.36526446724
0.000566	5.78	2.3629642401
0.000567	5.774	2.36535916934
0.000568	5.726	2.33557787282
0.000569	5.708	2.33724966574
0.00057	5.678	2.3457016008
0.000571	5.678	2.36945478961
0.000572	5.648	2.35798558096
0.000573	5.656	2.34300320102
0.000574	5.636	2.33912462259
0.000575	5.64	2.37705700394
0.000576	5.618	2.38077214365
0.000577	5.626	2.40543634295
0.000578	5.602	2.36126999727
0.000579	5.548	2.35450546825
0.00058	5.552	2.35781593853
0.000581	5.53	2.34970210878
0.000582	5.488	2.33449266437
0.000583	5.486	2.33790590059
0.000584	5.494	2.32335188897
0.000585	5.452	2.30557931982
0.000586	5.432	2.27714206847
0.000587	5.42	2.28026314271
0.000588	5.392	2.29746294856
0.000589	5.372	2.27367895711
0.00059	5.388	2.29640066191
0.000591	5.392	2.31826141753
0.000592	5.374	2.30697290838
0.000593	5.338	2.3133862626
0.000594	5.326	2.32286977681
0.000595	5.316	2.30914356418
0.000596	5.316	2.34864727024
0.000597	5.306	2.30745834199
0.000598	5.282	2.31310959533
0.000599	5.242	2.31677275536
0.0006	5.22	2.31853401959
0.000601	5.186	2.32021636922
0.000602	5.19	2.30432202611
0.000603	5.184	2.31649390243
0.000604	5.126	2.32596732565
0.000605	5.11	2.34987233696
0.000606	5.1	2.34563424259
0.000607	5.086	2.33807698761
0.000608	5.09	2.36429693567
0.000609	5.054	2.34415955088
0.00061	5.008	2.32377623708
0.000611	5.0	2.29869528211
0.000612	4.972	2.29504161182
0.000613	4.97	2.2937087871
0.000614	4.962	2.29097271917
0.000615	4.944	2.27439310586
0.000616	4.922	2.26449022961
0.000617	4.936	2.24942303714
0.000618	4.908	2.23059095309
0.000619	4.898	2.22341988837
0.00062	4.908	2.23685851139
0.000621	4.876	2.24513340361
0.000622	4.892	2.23614310812
0.000623	4.882	2.21902591242
0.000624	4.88	2.23284571791
0.000625	4.874	2.23654286791
0.000626	4.884	2.21958194262
0.000627	4.864	2.22114925208
0.000628	4.856	2.20528093448
0.000629	4.858	2.19130919772
0.00063	4.844	2.1724787686
0.000631	4.82	2.15582930679
0.000632	4.802	2.15006883611
0.000633	4.806	2.17448016776
0.000634	4.796	2.1832049835
0.000635	4.776	2.18673821021
0.000636	4.756	2.16251335256
0.000637	4.728	2.15917021098
0.000638	4.702	2.15712679275
0.000639	4.662	2.18351917784
0.00064	4.638	2.2124547453
0.000641	4.628	2.19854861215
0.000642	4.582	2.20800271739
0.000643	4.596	2.21918543615
0.000644	4.622	2.20887211038
0.000645	4.578	2.16423566184
0.000646	4.56	2.17126691128
0.000647	4.556	2.17872990524
0.000648	4.514	2.14890762947
0.000649	4.496	2.17760969873
0.00065	4.5	2.18403296678
0.000651	4.498	2.17669382321
0.000652	4.496	2.14615563275
0.000653	4.48	2.13297913726
0.000654	4.482	2.11416082643
0.000655	4.484	2.11984527737
0.000656	4.484	2.11890160225
0.000657	4.494	2.10854547022
0.000658	4.514	2.10565999155
0.000659	4.498	2.09236612475
0.00066	4.482	2.08270881306
0.000661	4.454	2.09472766726
0.000662	4.432	2.09317366695
0.000663	4.438	2.11332818086
0.000664	4.412	2.10576731858
0.000665	4.372	2.09418623814
0.000666	4.344	2.0941976984
0.000667	4.304	2.09561065086
0.000668	4.29	2.09043057766
0.000669	4.282	2.08961144714
0.00067	4.252	2.08146486879
0.000671	4.246	2.09892448649
0.000672	4.236	2.08717608265
0.000673	4.214	2.07754759272
0.000674	4.202	2.07586030358
0.000675	4.204	2.07807218354
0.000676	4.184	2.07416103521
0.000677	4.174	2.04639292415
0.000678	4.18	2.05416649763
0.000679	4.178	2.06259933094
0.00068	4.158	2.05840617955
0.000681	4.128	2.0444109176
0.000682	4.116	2.02941962147
0.000683	4.098	2.0199990099
0.000684	4.104	2.01325209549
0.000685	4.116	2.03138967212
0.000686	4.096	2.03144874412
0.000687	4.094	2.03104997477
0.000688	4.078	2.01690753382
0.000689	4.066	2.04197061683
0.00069	4.056	2.03981959987
0.000691	4.03	2.03496928724
0.000692	4.014	2.02034749486
0.000693	3.99	1.97431000605
0.000694	3.982	1.96307819508
0.000695	3.964	1.94697303525
0.000696	3.954	1.94419237731
0.000697	3.938	1.94888583555
0.000698	3.93	1.95885170444
0.000699	3.902	1.94638023007
0.0007	3.9	1.9375241934
0.000701	3.888	1.95229505967
0.000702	3.892	1.94944504924
0.000703	3.868	1.95104484828
0.000704	3.858	1.96006020316
0.000705	3.834	1.9683607393
0.000706	3.82	1.96356818063
0.000707	3.84	1.97747313509
0.000708	3.824	1.96698347731
0.000709	3.834	1.96429223895
0.00071	3.824	1.96596642901
0.000711	3.812	1.9515778232
0.000712	3.818	1.94135931759
0.000713	3.792	1.92580788242
0.000714	3.786	1.92359143271
0.000715	3.77	1.93522608498
0.000716	3.75	1.9461500456
0.000717	3.742	1.94407715896
0.000718	3.708	1.94492570552
0.000719	3.708	1.94389711662
0.00072	3.704	1.96071007546
0.000721	3.694	1.94945223076
0.000722	3.69	1.93233019953
0.000723	3.662	1.93281038904
0.000724	3.648	1.9089515447
0.000725	3.622	1.89396832075
0.000726	3.63	1.89026453175
0.000727	3.61	1.87453994356
0.000728	3.612	1.85727111645
0.000729	3.6	1.85364505772
0.00073	3.58	1.85137786527
0.000731	3.572	1.8560215516
0.000732	3.548	1.87288440647
0.000733	3.552	1.88023828277
0.000734	3.544	1.88363053702
0.000735	3.52	1.88297636735
0.000736	3.522	1.88082854083
0.000737	3.528	1.89979367301
0.000738	3.508	1.89471264312
0.000739	3.504	1.89155597327
0.00074	3.478	1.8840159235
0.000741	3.482	1.87127656962
0.000742	3.49	1.85739064281
0.000743	3.498	1.87136207079
0.000744	3.5	1.86279360102
0.000745	3.47	1.86684225365
0.000746	3.458	1.86446667978
0.000747	3.426	1.8462188386
0.000748	3.428	1.8517062402
0.000749	3.422	1.85793326037
0.00075	3.388	1.82467969792
0.000751	3.396	1.82405701665
0.000752	3.398	1.81096548835
0.000753	3.42	1.82855133918
0.000754	3.414	1.81730679853
0.000755	3.412	1.79951549035
0.000756	3.412	1.81169975437
0.000757	3.394	1.81404630591
0.000758	3.362	1.80968395031
0.000759	3.38	1.83619171112
0.00076	3.392	1.83148464367
0.000761	3.366	1.82867274273
0.000762	3.37	1.82567795627
0.000763	3.354	1.80684365677
0.000764	3.344	1.78372195143
0.000765	3.328	1.78337208681
0.000766	3.334	1.79956772587
0.000767	3.318	1.79467991575
0.000768	3.304	1.82854696412
0.000769	3.284	1.812
0.00077	3.272	1.81163351702
0.000771	3.256	1.81616739317
0.000772	3.25	1.81865334795
0.000773	3.244	1.81010054969
0.000774	3.23	1.80141610962
0.000775	3.212	1.81412678719
0.000776	3.202	1.7869515942
0.000777	3.198	1.77053551221
0.000778	3.196	1.76906302884
0.000779	3.19	1.77704811415
0.00078	3.188	1.78231759235
0.000781	3.154	1.78949266553
0.000782	3.148	1.79724678328
0.000783	3.15	1.80651598388
0.000784	3.146	1.78007977349
0.000785	3.126	1.77485886763
0.000786	3.106	1.7795403901
0.000787	3.074	1.75172029731
0.000788	3.064	1.74582473347
0.000789	3.042	1.74477391085
0.00079	3.038	1.74944448326
0.000791	3.02	1.75259807144
0.000792	3.01	1.74066079407
0.000793	2.996	1.73435405843
0.000794	2.986	1.71866343418
0.000795	2.986	1.72910497079
0.000796	2.97	1.73352242558
0.000797	2.994	1.73837970536
0.000798	2.98	1.72846752934
0.000799	2.992	1.73203233226
0.0008	2.97	1.73467576221
0.000801	2.96	1.72464489098
0.000802	2.968	1.731755179
0.000803	2.954	1.74810869227
0.000804	2.954	1.76405328718
0.000805	2.932	1.76956943916
0.000806	2.936	1.77536024513
0.000807	2.93	1.75644527384
0.000808	2.926	1.76989378212
0.000809	2.914	1.76595696437
0.00081	2.892	1.74823797007
0.000811	2.888	1.74798626997
0.000812	2.884	1.73163044556
0.000813	2.888	1.7399586202
0.000814	2.872	1.74459622836
0.000815	2.866	1.7389778607
0.000816	2.88	1.73712406005
0.000817	2.876	1.73684311324
0.000818	2.886	1.73925386301
0.000819	2.884	1.74543518929
0.00082	2.858	1.74179103224
0.000821	2.844	1.73656672777
0.000822	2.842	1.73350396596
0.000823	2.828	1.72000465116
0.000824	2.808	1.70503255101
0.000825	2.794	1.69456897174
0.000826	2.772	1.69115818302
0.000827	2.782	1.68596441244
0.000828	2.786	1.68291532764
0.000829	2.766	1.67548321388
0.00083	2.768	1.67277494003
0.000831	2.772	1.68523470176
0.000832	2.754	1.68567019313
0.000833	2.74	1.67224400133
0.000834	2.714	1.66619446644
0.000835	2.716	1.68384797414
0.000836	2.704	1.68178000939
0.000837	2.694	1.69362451565
0.000838	2.698	1.67534951577
0.000839	2.696	1.67558467408
0.00084	2.704	1.67820856868
0.000841	2.694	1.68770969068
0.000842	2.676	1.69086486746
0.000843	2.684	1.68527267823
0.000844	2.7	1.68582324103
0.000845	2.684	1.6649756755
0.000846	2.67	1.65924681708
0.000847	2.662	1.64431018971
0.000848	2.646	1.64702276851
0.000849	2.642	1.64615795111
0.00085	2.646	1.64702276851
0.000851	2.644	1.66170514833
0.000852	2.63	1.66045174576
0.000853	2.614	1.6628301176
0.000854	2.616	1.64940716623
0.000855	2.608	1.6584136999
0.000856	2.58	1.65033329967
0.000857	2.582	1.65869707904
0.000858	2.58	1.64426275273
0.000859	2.572	1.64584810964
0.00086	2.562	1.63038523055
0.000861	2.552	1.61842392469
0.000862	2.538	1.62620908865
0.000863	2.524	1.61784548088
0.000864	2.524	1.61537116478
0.000865	2.516	1.6167077658
0.000866	2.508	1.61429117572
0.000867	2.506	1.61182008922
0.000868	2.5	1.61431099854
0.000869	2.498	1.60810323052
0.00087	2.496	1.62048881514
0.000871	2.504	1.61678198901
0.000872	2.488	1.59932985966
0.000873	2.482	1.60924702889
0.000874	2.466	1.62506738322
0.000875	2.446	1.63189583001
0.000876	2.442	1.63053242838
0.000877	2.446	1.63312093857
0.000878	2.43	1.62760560333
0.000879	2.416	1.61831517326
0.00088	2.418	1.61346707435
0.000881	2.4	1.59499216299
0.000882	2.394	1.57948219363
0.000883	2.39	1.57159154999
0.000884	2.382	1.57355521034
0.000885	2.37	1.5764199948
0.000886	2.362	1.57573982624
0.000887	2.346	1.58564939378
0.000888	2.344	1.57532980674
0.000889	2.332	1.57027895611
0.00089	2.33	1.5978422951
0.000891	2.312	1.59457078865
0.000892	2.294	1.57720131879
0.000893	2.292	1.57567001622
0.000894	2.274	1.5655427174
0.000895	2.26	1.56984075626
0.000896	2.256	1.54869751727
0.000897	2.254	1.55482603528
0.000898	2.25	1.55161206492
0.000899	2.262	1.55478487258
0.0009	2.268	1.57485745387
0.000901	2.264	1.57680182648
0.000902	2.256	1.58444438211
0.000903	2.248	1.59075328068
0.000904	2.238	1.58661778636
0.000905	2.246	1.61662735347
0.000906	2.236	1.61749930448
0.000907	2.222	1.59521659971
0.000908	2.206	1.59234543991
0.000909	2.206	1.5885729445
0.00091	2.206	1.59108893529
0.000911	2.194	1.5812539328
0.000912	2.188	1.58134626189
0.000913	2.198	1.59084757284
0.000914	2.198	1.57441925801
0.000915	2.186	1.55672862118
0.000916	2.19	1.56009615088
0.000917	2.188	1.56737232335
0.000918	2.182	1.57507968052
0.000919	2.178	1.56662567322
0.00092	2.166	1.55898813337
0.000921	2.158	1.56876894411
0.000922	2.152	1.58647281729
0.000923	2.134	1.58620427436
0.000924	2.122	1.56176694804
0.000925	2.126	1.56656439382
0.000926	2.114	1.56109064439
0.000927	2.11	1.56265799201
0.000928	2.1	1.55884572681
0.000929	2.094	1.56625796087
0.00093	2.086	1.56416239566
0.000931	2.078	1.55946016301
0.000932	2.082	1.55925495029
0.000933	2.074	1.56093689815
0.000934	2.058	1.54616816679
0.000935	2.064	1.55688920608
0.000936	2.064	1.56713241304
0.000937	2.062	1.57167299398
0.000938	2.058	1.56033201595
0.000939	2.06	1.56601404847
0.00094	2.032	1.55015354078
0.000941	2.024	1.54642296931
0.000942	2.014	1.52898790054
0.000943	1.998	1.52249663382
0.000944	2.02	1.5203946856
0.000945	2.018	1.52763739153
0.000946	2.026	1.53405475782
0.000947	2.018	1.53155998903
0.000948	2.014	1.52243357819
0.000949	2.016	1.52700491158
0.00095	2.0	1.5126136321
0.000951	1.996	1.51788800641
0.000952	1.978	1.51839257111
0.000953	1.972	1.52814135472
0.000954	1.968	1.52544288651
0.000955	1.974	1.53405475782
0.000956	1.97	1.52351567107
0.000957	1.972	1.53336753585
0.000958	1.966	1.53128834646
0.000959	1.96	1.5147276983
0.00096	1.966	1.52605504488
0.000961	1.954	1.51917214298
0.000962	1.934	1.51711700274
0.000963	1.94	1.5140673697
0.000964	1.93	1.51957230825
0.000965	1.926	1.50217309256
0.000966	1.928	1.50027197534
0.000967	1.936	1.49930117055
0.000968	1.936	1.50595617466
0.000969	1.938	1.50404654183
0.00097	1.934	1.49453805572
0.000971	1.932	1.48168012742
0.000972	1.912	1.48197705785
0.000973	1.906	1.48767066248
0.000974	1.9	1.45670861877
0.000975	1.886	1.44810358745
0.000976	1.888	1.44618670994
0.000977	1.882	1.44085946574
0.000978	1.886	1.45086319135
0.000979	1.886	1.47411125767
0.00098	1.88	1.46887712216
0.000981	1.864	1.45928201524
0.000982	1.86	1.46574213285
0.000983	1.86	1.46846859006
0.000984	1.852	1.47176628579
0.000985	1.852	1.46768388967
0.000986	1.848	1.46454634614
0.000987	1.82	1.43930538803
0.000988	1.82	1.44208182847
0.000989	1.814	1.42386937603
0.00099	1.81	1.41347090525
0.000991	1.796	1.4051277522
0.000992	1.786	1.40150062433
0.000993	1.782	1.39659442932
0.000994	1.766	1.38825213848
0.000995	1.752	1.37349772479
0.000996	1.75	1.3738631664
0.000997	1.752	1.37204081572
0.000998	1.748	1.3654654884
0.000999	1.754	1.37749192375
0.001	1.756	1.36984086667
0.001001	1.76	1.36469776874
0.001002	1.75	1.35628168166
0.001003	1.746	1.36142719232
0.001004	1.75	1.3738631664
0.001005	1.74	1.3741906709
0.001006	1.73	1.36275456338
0.001007	1.722	1.3670098756
0.001008	1.71	1.36011028965
0.001009	1.706	1.35925126448
0.00101	1.704	1.35955286767
0.001011	1.694	1.35217010764
0.001012	1.686	1.3429087832
0.001013	1.68	1.32725280184
0.001014	1.682	1.31638748095
0.001015	1.68	1.30598621739
0.001016	1.684	1.32519583458
0.001017	1.68	1.32875881935
0.001018	1.672	1.32227682427
0.001019	1.68	1.32875881935
0.00102	1.672	1.32680669278
0.001021	1.666	1.32304346112
0.001022	1.666	1.32001666656
0.001023	1.664	1.3308283135
0.001024	1.646	1.33142179643
0.001025	1.634	1.32817318148
0.001026	1.628	1.32121762023
0.001027	1.614	1.31339407643
0.001028	1.618	1.32366007721
0.001029	1.616	1.31474103914
0.00103	1.61	1.31068684284
0.001031	1.598	1.31011297223
0.001032	1.594	1.30581928306
0.001033	1.588	1.31082264247
0.001034	1.59	1.30763144655
0.001035	1.578	1.30380826811
0.001036	1.562	1.29697956807
0.001037	1.562	1.29852069679
0.001038	1.56	1.30015383705
0.001039	1.554	1.29425036218
0.00104	1.54	1.28856509343
0.001041	1.534	1.28718452446
0.001042	1.532	1.28568114243
0.001043	1.532	1.27787949354
0.001044	1.518	1.27501999984
0.001045	1.5	1.27514705034
0.001046	1.508	1.28760863619
0.001047	1.498	1.28763193499
0.001048	1.492	1.27825506062
0.001049	1.482	1.27815335543
0.00105	1.482	1.26873007374
0.001051	1.476	1.26863075794
0.001052	1.464	1.25566874613
0.001053	1.482	1.26240880859
0.001054	1.482	1.25446243467
0.001055	1.468	1.25099000795
0.001056	1.466	1.25093724863
0.001057	1.458	1.23944987797
0.001058	1.446	1.21946053647
0.001059	1.45	1.22617290787
0.00106	1.44	1.22735487941
0.001061	1.444	1.22591353692
0.001062	1.446	1.21453036191
0.001063	1.43	1.20212312181
0.001064	1.426	1.21182672029
0.001065	1.42	1.19983332176
0.001066	1.422	1.20826983741
0.001067	1.432	1.2138270058
0.001068	1.422	1.20495477094
0.001069	1.404	1.21028261162
0.00107	1.398	1.21309356605
0.001071	1.394	1.21768797317
0.001072	1.4	1.21490740388
0.001073	1.404	1.2201573669
0.001074	1.402	1.21507036833
0.001075	1.4	1.21161049847
0.001076	1.394	1.21932932385
0.001077	1.394	1.23075749033
0.001078	1.398	1.24080457768
0.001079	1.406	1.23982418108
0.00108	1.412	1.24830124569
0.001081	1.414	1.25004159931
0.001082	1.416	1.24857678979
0.001083	1.414	1.24040477264
0.001084	1.4	1.24257796536
0.001085	1.394	1.24046926604
0.001086	1.388	1.23832790488
0.001087	1.386	1.24137182182
0.001088	1.384	1.24118652909
0.001089	1.366	1.22149252965
0.00109	1.354	1.21024129825
0.001091	1.354	1.21354192346
0.001092	1.348	1.21774217304
0.001093	1.352	1.2215138149
0.001094	1.346	1.21090214303
0.001095	1.346	1.20261548302
0.001096	1.344	1.19233552325
0.001097	1.33	1.17008546696
0.001098	1.336	1.1675204495
0.001099	1.326	1.16435561578
0.0011	1.306	1.16634643224
0.001101	1.312	1.18602529484
0.001102	1.292	1.17759755435
0.001103	1.29	1.17213480453
0.001104	1.276	1.1643985572
0.001105	1.27	1.14939114317
0.001106	1.274	1.16401202743
0.001107	1.272	1.16876687154
0.001108	1.268	1.16110981393
0.001109	1.268	1.16110981393
0.00111	1.274	1.16229256214
0.001111	1.27	1.15459949766
0.001112	1.274	1.15884597769
0.001113	1.282	1.1620998236
0.001114	1.268	1.1472471399
0.001115	1.274	1.14670135606
0.001116	1.272	1.1410591571
0.001117	1.26	1.14210332282
0.001118	1.264	1.14991477945
0.001119	1.25	1.13291659005
0.00112	1.246	1.12493733159
0.001121	1.246	1.13202650146
0.001122	1.252	1.14214534977
0.001123	1.258	1.15040688454
0.001124	1.248	1.14651471861
0.001125	1.246	1.15303252339
0.001126	1.246	1.149558176
0.001127	1.242	1.13992806791
0.001128	1.232	1.14985912181
0.001129	1.23	1.14939114317
0.00113	1.228	1.15931704033
0.001131	1.22	1.15568161706
0.001132	1.218	1.15692523527
0.001133	1.222	1.15961890292
0.001134	1.23	1.16837493982
0.001135	1.234	1.17951006778
0.001136	1.22	1.1762652762
0.001137	1.216	1.17189760645
0.001138	1.21	1.17894020205
0.001139	1.204	1.17574827238
0.00114	1.208	1.1767480614
0.001141	1.192	1.1502764885
0.001142	1.19	1.15494588618
0.001143	1.196	1.16515406707
0.001144	1.184	1.16367693111
0.001145	1.176	1.15802590645
0.001146	1.176	1.15802590645
0.001147	1.174	1.15919109727
0.001148	1.164	1.14590750063
0.001149	1.17	1.14415907985
0.00115	1.17	1.14065770501
0.001151	1.164	1.13714730796
0.001152	1.16	1.12534439173
0.001153	1.156	1.13122234773
0.001154	1.166	1.13597711245
0.001155	1.172	1.14822297486
0.001156	1.168	1.14183010996
0.001157	1.168	1.14707279629
0.001158	1.156	1.13651396824
0.001159	1.156	1.1276808059
0.00116	1.144	1.11680974208
0.001161	1.146	1.10484569058
0.001162	1.15	1.09886304879
0.001163	1.14	1.10652609549
0.001164	1.134	1.10817146688
0.001165	1.13	1.12476664246
0.001166	1.13	1.12831733125
0.001167	1.134	1.12429711376
0.001168	1.124	1.11562717787
0.001169	1.114	1.1122068153
0.00117	1.112	1.11151068371
0.001171	1.114	1.10860452822
0.001172	1.122	1.11853296778
0.001173	1.122	1.11315587408
0.001174	1.126	1.11271020486
0.001175	1.116	1.10568711668
0.001176	1.118	1.10457050477
0.001177	1.114	1.09954717952
0.001178	1.122	1.10413586121
0.001179	1.136	1.11063225237
0.00118	1.12	1.11067547015
0.001181	1.122	1.10413586121
0.001182	1.112	1.09336910511
0.001183	1.11	1.08899035808
0.001184	1.112	1.09519678597
0.001185	1.104	1.09049713434
0.001186	1.09	1.08161915664
0.001187	1.088	1.08823526868
0.001188	1.092	1.09523330848
0.001189	1.092	1.08974125369
0.00119	1.088	1.08085891771
0.001191	1.09	1.08161915664
0.001192	1.082	1.0766968004
0.001193	1.082	1.0766968004
0.001194	1.08	1.07405772657
0.001195	1.068	1.06366160032
0.001196	1.064	1.06202824821
0.001197	1.076	1.07061851282
0.001198	1.064	1.05066835871
0.001199	1.056	1.06248011746
0.0012	1.05	1.06559842342
0.001201	1.038	1.05856317714
0.001202	1.028	1.05603787811
0.001203	1.02	1.04288062596
0.001204	1.032	1.04641100912
0.001205	1.022	1.0380346815
0.001206	1.018	1.03811174736
0.001207	1.024	1.04471240062
0.001208	1.032	1.04449796553
0.001209	1.032	1.03681049377
0.00121	1.03	1.03203682105
0.001211	1.024	1.01952145637
0.001212	1.014	1.01479258965
0.001213	0.998	1.01291460647
0.001214	0.996	1.01586613291
0.001215	0.99	1.00891030325
0.001216	0.98	1.00379280731
0.001217	0.98	1.00179838291
0.001218	0.984	1.00585486031
0.001219	0.976	0.993692105232
0.00122	0.978	0.996752727611
0.001221	0.978	0.994744188221
0.001222	0.978	0.996752727611
0.001223	0.98	1.00578327685
0.001224	0.986	1.01084321237
0.001225	0.974	1.00066178102
0.001226	0.968	0.999487868861
0.001227	0.962	0.992247952883
0.001228	0.964	0.993329753909
0.001229	0.968	0.997484836977
0.00123	0.974	0.990617988934
0.001231	0.97	0.990504921744
0.001232	0.958	0.988046557607
0.001233	0.95	0.991715685063
0.001234	0.946	0.99954189507
0.001235	0.942	0.99731439376
0.001236	0.944	0.996425611875
0.001237	0.934	1.00082166244
0.001238	0.938	1.01496600928
0.001239	0.936	1.00990296564
0.00124	0.932	1.0116204822
0.001241	0.922	0.991925400421
0.001242	0.926	0.99625498744
0.001243	0.918	0.981466250057
0.001244	0.912	0.977883428636
0.001245	0.898	0.969327602
0.001246	0.902	0.965606545131
0.001247	0.892	0.957254407146
0.001248	0.888	0.956794648814
0.001249	0.888	0.960966180466
0.00125	0.882	0.961288718336
0.001251	0.882	0.97369194307
0.001252	0.89	0.980765007532
0.001253	0.894	0.991344541519
0.001254	0.908	0.997765503513
0.001255	0.908	0.997765503513
0.001256	0.908	0.997765503513
0.001257	0.908	0.995759006989
0.001258	0.908	0.999767973082
0.001259	0.908	1.0077380612
0.00126	0.904	0.995381333962
0.001261	0.9	0.986914383318
0.001262	0.896	0.98243778429
0.001263	0.904	0.985283715485
0.001264	0.888	0.979518248937
0.001265	0.898	0.991764084851
0.001266	0.902	0.990149483664
0.001267	0.906	0.990537227973
0.001268	0.902	0.988127522135
0.001269	0.886	0.984380007924
0.00127	0.872	0.97550807275
0.001271	0.872	0.971398991146
0.001272	0.876	0.971917691988
0.001273	0.866	0.96749366923
0.001274	0.86	0.963535157636
0.001275	0.868	0.968801321221
0.001276	0.87	0.972162537851
0.001277	0.86	0.971802449061
0.001278	0.866	0.96335040354
0.001279	0.856	0.958782561377
0.00128	0.85	0.948419738302
0.001281	0.846	0.949886308987
0.001282	0.842	0.945005820088
0.001283	0.836	0.945041798017
0.001284	0.826	0.931517042249
0.001285	0.816	0.919860859043
0.001286	0.814	0.929195350828
0.001287	0.812	0.938432736002
0.001288	0.81	0.928385695711
0.001289	0.806	0.923235614564
0.00129	0.806	0.925399373244
0.001291	0.808	0.931201374569
0.001292	0.814	0.935630268856
0.001293	0.814	0.933490224909
0.001294	0.796	0.922162675454
0.001295	0.804	0.928215492221
0.001296	0.794	0.931431156876
0.001297	0.798	0.942971897779
0.001298	0.794	0.939980850869
0.001299	0.786	0.931774650868
0.0013	0.796	0.939352968804
0.001301	0.802	0.94169846554
0.001302	0.798	0.938720405659
0.001303	0.788	0.935444279474
0.001304	0.784	0.934528758252
0.001305	0.784	0.940927202285
0.001306	0.784	0.940927202285
0.001307	0.782	0.939401937405
0.001308	0.776	0.932643554634
0.001309	0.778	0.940593429703
0.00131	0.774	0.933233089855
0.001311	0.778	0.940593429703
0.001312	0.772	0.944465986682
0.001313	0.772	0.944465986682
0.001314	0.768	0.939242247772
0.001315	0.77	0.949262871917
0.001316	0.77	0.94079753401
0.001317	0.756	0.931914159137
0.001318	0.764	0.933972162326
0.001319	0.768	0.939242247772
0.00132	0.772	0.94234600864
0.001321	0.772	0.94234600864
0.001322	0.768	0.934973796424
0.001323	0.774	0.931087536164
0.001324	0.76	0.932952303175
0.001325	0.756	0.925453402393
0.001326	0.748	0.921138426079
0.001327	0.756	0.927611987848
0.001328	0.76	0.924337600663
0.001329	0.76	0.92
0.00133	0.754	0.92384197783
0.001331	0.75	0.927092228422
0.001332	0.752	0.924389528283
0.001333	0.752	0.926550592251
0.001334	0.75	0.927092228422
0.001335	0.746	0.919502039149
0.001336	0.742	0.914021881576
0.001337	0.736	0.913402430476
0.001338	0.744	0.920034781951
0.001339	0.744	0.924372219401
0.00134	0.75	0.92924700699
0.001341	0.734	0.909529548723
0.001342	0.742	0.916207400101
0.001343	0.732	0.905635688343
0.001344	0.724	0.898790298123
0.001345	0.718	0.898040088192
0.001346	0.712	0.888288241507
0.001347	0.7	0.886566410372
0.001348	0.692	0.879281524883
0.001349	0.692	0.874720526797
0.00135	0.702	0.881587204989
0.001351	0.704	0.881126551637
0.001352	0.702	0.881587204989
0.001353	0.696	0.885202801622
0.001354	0.684	0.864953177924
0.001355	0.672	0.8558130637
0.001356	0.67	0.851528038294
0.001357	0.664	0.840894761549
0.001358	0.668	0.847216619289
0.001359	0.666	0.847610759724
0.00136	0.664	0.845638220517
0.001361	0.66	0.853463531734
0.001362	0.654	0.845153240543
0.001363	0.65	0.838749068554
0.001364	0.662	0.834119895459
0.001365	0.658	0.844414590116
0.001366	0.652	0.840771074669
0.001367	0.65	0.838749068554
0.001368	0.64	0.83330666624
0.001369	0.63	0.822860863087
0.00137	0.628	0.820741128493
0.001371	0.634	0.827069525493
0.001372	0.632	0.824970302496
0.001373	0.632	0.822542400123
0.001374	0.628	0.820741128493
0.001375	0.626	0.813710022059
0.001376	0.628	0.810935262521
0.001377	0.624	0.811556529146
0.001378	0.626	0.811248420646
0.001379	0.62	0.807217442824
0.00138	0.622	0.804435205595
0.001381	0.628	0.805987592957
0.001382	0.632	0.812758266645
0.001383	0.632	0.810293773887
0.001384	0.63	0.815536633144
0.001385	0.626	0.811248420646
0.001386	0.624	0.80412934283
0.001387	0.628	0.810935262521
0.001388	0.63	0.81061704892
0.001389	0.62	0.804735981549
0.00139	0.628	0.815852927923
0.001391	0.624	0.816470452619
0.001392	0.624	0.826210626898
0.001393	0.62	0.831624915452
0.001394	0.604	0.824126203928
0.001395	0.606	0.82387134918
0.001396	0.598	0.829696329991
0.001397	0.602	0.829214085746
0.001398	0.594	0.820465721405
0.001399	0.586	0.794105786404
0.0014	0.58	0.789683480896
0.001401	0.586	0.801625847887
0.001402	0.58	0.794732659452
0.001403	0.57	0.793158243984
0.001404	0.57	0.805667425182
0.001405	0.572	0.812905898613
0.001406	0.564	0.7936649167
0.001407	0.562	0.793823658
0.001408	0.56	0.786384130054
0.001409	0.56	0.783836717691
0.00141	0.57	0.81061704892
0.001411	0.574	0.810261686124
0.001412	0.57	0.800687204843
0.001413	0.568	0.800859538246
0.001414	0.56	0.778716893357
0.001415	0.562	0.781124829973
0.001416	0.56	0.788923316933
0.001417	0.562	0.793823658
0.001418	0.554	0.79440795565
0.001419	0.554	0.79692157707
0.00142	0.55	0.792148975888
0.001421	0.552	0.794541377148
0.001422	0.55	0.797182538695
0.001423	0.55	0.78962016185
0.001424	0.546	0.784782772492
0.001425	0.548	0.789744262404
0.001426	0.552	0.792020201763
0.001427	0.55	0.792148975888
0.001428	0.546	0.789863279309
0.001429	0.544	0.789977214861
0.00143	0.554	0.801925183543
0.001431	0.562	0.80134636706
0.001432	0.554	0.79692157707
0.001433	0.55	0.794669742723
0.001434	0.544	0.792504889575
0.001435	0.546	0.792391317469
0.001436	0.544	0.792504889575
0.001437	0.546	0.789863279309
0.001438	0.548	0.784662984981
0.001439	0.548	0.784662984981
0.00144	0.54	0.78
0.001441	0.54	0.774854825112
0.001442	0.526	0.762446063666
0.001443	0.522	0.762571963817
0.001444	0.526	0.765064703146
0.001445	0.52	0.754718490565
0.001446	0.528	0.764994117624
0.001447	0.526	0.7492155898
0.001448	0.526	0.746541358533
0.001449	0.518	0.735986412918
0.00145	0.512	0.725159292845
0.001451	0.508	0.725214451042
0.001452	0.51	0.730684610485
0.001453	0.508	0.727967032221
0.001454	0.51	0.736138573911
0.001455	0.504	0.733473925917
0.001456	0.5	0.722495674728
0.001457	0.5	0.730753036258
0.001458	0.494	0.73346029204
0.001459	0.494	0.73346029204
0.00146	0.492	0.727967032221
0.001461	0.49	0.733416661932
0.001462	0.488	0.727912082603
0.001463	0.486	0.727876363128
0.001464	0.494	0.730728403718
0.001465	0.492	0.722451382447
0.001466	0.488	0.730654501115
0.001467	0.49	0.738850458483
0.001468	0.492	0.733441204187
0.001469	0.494	0.736182042704
0.00147	0.492	0.741576698663
0.001471	0.494	0.741595577117
0.001472	0.492	0.730709244502
0.001473	0.494	0.73346029204
0.001474	0.492	0.73887482025
0.001475	0.494	0.738893767737
0.001476	0.488	0.730654501115
0.001477	0.488	0.725159292845
0.001478	0.49	0.733416661932
0.001479	0.482	0.722271417128
0.00148	0.478	0.71938584918
0.001481	0.48	0.719444229944
0.001482	0.476	0.708112985335
0.001483	0.474	0.710861449229
0.001484	0.478	0.710996483817
0.001485	0.47	0.702210794562
0.001486	0.47	0.702210794562
0.001487	0.464	0.701928771315
0.001488	0.466	0.699173798136
0.001489	0.458	0.695870677641
0.00149	0.444	0.692
0.001491	0.442	0.688938313639
0.001492	0.438	0.682756179027
0.001493	0.446	0.689263374916
0.001494	0.44	0.682934843159
0.001495	0.44	0.685857127979
0.001496	0.444	0.689103765771
0.001497	0.444	0.70061687105
0.001498	0.44	0.694550214167
0.001499	0.44	0.694550214167
0.0015	0.444	0.697756404485
0.001501	0.44	0.688767014309
0.001502	0.44	0.697423830967
0.001503	0.442	0.688938313639
0.001504	0.44	0.688767014309
0.001505	0.436	0.688406856445
0.001506	0.434	0.688217988722
0.001507	0.436	0.691306010389
0.001508	0.432	0.688023255421
0.001509	0.436	0.688406856445
0.00151	0.434	0.691117934943
0.001511	0.43	0.684908753047
0.001512	0.43	0.681982404465
0.001513	0.42	0.672011904656
0.001514	0.422	0.675215521149
0.001515	0.43	0.676091709755
0.001516	0.422	0.666270215453
0.001517	0.422	0.663261637666
0.001518	0.42	0.66302337817
0.001519	0.422	0.672246978424
0.00152	0.418	0.671770794245
0.001521	0.418	0.668786961595
0.001522	0.41	0.664755594185
0.001523	0.412	0.671011177254
0.001524	0.414	0.668284370609
0.001525	0.418	0.665789756605
0.001526	0.42	0.674981481227
0.001527	0.418	0.677699048251
0.001528	0.414	0.674243279536
0.001529	0.422	0.681113793723
0.00153	0.428	0.681774156154
0.001531	0.424	0.669495332321
0.001532	0.424	0.666501312827
0.001533	0.422	0.666270215453
0.001534	0.42	0.666033032214
0.001535	0.422	0.660239350539
0.001536	0.42	0.653911308971
0.001537	0.414	0.653149293807
0.001538	0.412	0.652882837881
0.001539	0.416	0.653409519367
0.00154	0.418	0.656716072591
0.001541	0.42	0.66
0.001542	0.414	0.643897507372
0.001543	0.412	0.640512294964
0.001544	0.406	0.645882342227
0.001545	0.406	0.645882342227
0.001546	0.41	0.655667598711
0.001547	0.402	0.654519671209
0.001548	0.396	0.641236305897
0.001549	0.398	0.644667356084
0.00155	0.39	0.6402343321
0.001551	0.39	0.6402343321
0.001552	0.39	0.6402343321
0.001553	0.392	0.640574741931
0.001554	0.396	0.644347732207
0.001555	0.398	0.647762302083
0.001556	0.394	0.637780526514
0.001557	0.396	0.634967715715
0.001558	0.4	0.648074069841
0.001559	0.4	0.644980619864
0.00156	0.402	0.648379518492
0.001561	0.4	0.641872261435
0.001562	0.406	0.648971493981
0.001563	0.404	0.648678656964
0.001564	0.394	0.640908729852
0.001565	0.394	0.640908729852
0.001566	0.386	0.642653872625
0.001567	0.388	0.636754269715
0.001568	0.388	0.639887490111
0.001569	0.386	0.645758468779
0.00157	0.388	0.646108350047
0.001571	0.394	0.653271765807
0.001572	0.39	0.65261014396
0.001573	0.396	0.653593145619
0.001574	0.388	0.633605555531
0.001575	0.388	0.633605555531
0.001576	0.382	0.632515612456
0.001577	0.384	0.63603773473
0.001578	0.384	0.639174467575
0.001579	0.384	0.642295881973
0.00158	0.382	0.641931460516
0.001581	0.378	0.64118328113
0.001582	0.378	0.638056423837
0.001583	0.384	0.642295881973
0.001584	0.376	0.634526595187
0.001585	0.382	0.638808265444
0.001586	0.378	0.638056423837
0.001587	0.376	0.634526595187
0.001588	0.37	0.636474665639
0.001589	0.366	0.632490316131
0.00159	0.364	0.62889108755
0.001591	0.36	0.624819974073
0.001592	0.356	0.620696383105
0.001593	0.358	0.621156984988
0.001594	0.362	0.625264743929
0.001595	0.362	0.625264743929
0.001596	0.358	0.627563542599
0.001597	0.352	0.609996721303
0.001598	0.352	0.609996721303
0.001599	0.35	0.609507998307
0.0016	0.352	0.609996721303
0.001601	0.34	0.600333240792
0.001602	0.342	0.597524894879
0.001603	0.344	0.59805016512
0.001604	0.348	0.602408499276
0.001605	0.348	0.602408499276
0.001606	0.348	0.602408499276
0.001607	0.35	0.606217782649
0.001608	0.354	0.61374587575
0.001609	0.352	0.613266663043
0.00161	0.348	0.605719406986
0.001611	0.35	0.606217782649
0.001612	0.352	0.609996721303
0.001613	0.35	0.606217782649
0.001614	0.346	0.598568291843
0.001615	0.346	0.598568291843
0.001616	0.348	0.599079293583
0.001617	0.352	0.606709156021
0.001618	0.354	0.607193544103
0.001619	0.354	0.607193544103
0.00162	0.356	0.60105241036
0.001621	0.35	0.596238207431
0.001622	0.348	0.595731483136
0.001623	0.344	0.594696561281
0.001624	0.34	0.593632883186
0.001625	0.342	0.600862713105
0.001626	0.344	0.604701579293
0.001627	0.338	0.596452848094
0.001628	0.332	0.591418633457
0.001629	0.33	0.587452125709
0.00163	0.33	0.584037670018
0.001631	0.332	0.58461611336
0.001632	0.33	0.58060313468
0.001633	0.328	0.580013792939
0.001634	0.326	0.575954859342
0.001635	0.322	0.571240754849
0.001636	0.318	0.56997894698
0.001637	0.324	0.571860122757
0.001638	0.32	0.56709787515
0.001639	0.318	0.5664591777
0.00164	0.316	0.565812689854
0.001641	0.314	0.561608404496
0.001642	0.308	0.559585560929
0.001643	0.308	0.559585560929
0.001644	0.308	0.559585560929
0.001645	0.306	0.555305321422
0.001646	0.312	0.560942064745
0.001647	0.306	0.551691943026
0.001648	0.306	0.548054741791
0.001649	0.306	0.551691943026
0.00165	0.308	0.556
0.001651	0.312	0.560942064745
0.001652	0.312	0.560942064745
0.001653	0.31	0.556686626389
0.001654	0.312	0.560942064745
0.001655	0.312	0.560942064745
0.001656	0.304	0.550984573287
0.001657	0.304	0.550984573287
0.001658	0.294	0.524941901547
0.001659	0.29	0.523354564325
0.00166	0.29	0.530942558098
0.001661	0.29	0.530942558098
0.001662	0.284	0.520906901471
0.001663	0.284	0.520906901471
0.001664	0.282	0.527708252731
0.001665	0.278	0.52603802144
0.001666	0.268	0.521704897428
0.001667	0.276	0.528983931703
0.001668	0.278	0.529826386659
0.001669	0.272	0.51963063805
0.00167	0.27	0.518748493974
0.001671	0.27	0.518748493974
0.001672	0.27	0.514878626474
0.001673	0.26	0.506359556047
0.001674	0.262	0.51122988958
0.001675	0.258	0.505406766872
0.001676	0.26	0.510294032887
0.001677	0.27	0.522589705218
0.001678	0.272	0.523465376123
0.001679	0.272	0.523465376123
0.00168	0.27	0.522589705218
0.001681	0.264	0.512156226165
0.001682	0.264	0.512156226165
0.001683	0.264	0.512156226165
0.001684	0.266	0.516956477859
0.001685	0.264	0.516046509532
0.001686	0.268	0.517857123153
0.001687	0.272	0.527272225705
0.001688	0.268	0.525524499905
0.001689	0.262	0.518995183022
0.00169	0.27	0.52640288753
0.001691	0.268	0.521704897428
0.001692	0.268	0.521704897428
0.001693	0.266	0.516956477859
0.001694	0.268	0.517857123153
0.001695	0.262	0.507302670996
0.001696	0.262	0.507302670996
0.001697	0.266	0.509160092702
0.001698	0.266	0.509160092702
0.001699	0.266	0.509160092702
0.0017	0.266	0.513073094208
0.001701	0.26	0.506359556047
0.001702	0.26	0.506359556047
0.001703	0.26	0.514198405287
0.001704	0.256	0.508393548346
0.001705	0.256	0.508393548346
0.001706	0.254	0.507428812741
0.001707	0.25	0.497493718553
0.001708	0.25	0.493457191659
0.001709	0.246	0.48732330131
0.00171	0.246	0.48732330131
0.001711	0.248	0.488360522565
0.001712	0.246	0.483201821189
0.001713	0.242	0.481077956261
0.001714	0.242	0.481077956261
0.001715	0.242	0.481077956261
0.001716	0.24	0.48
0.001717	0.238	0.470484856292
0.001718	0.236	0.465084938479
0.001719	0.236	0.465084938479
0.00172	0.232	0.462791529741
0.001721	0.23	0.457274534607
0.001722	0.228	0.456087710863
0.001723	0.232	0.462791529741
0.001724	0.232	0.471355492171
0.001725	0.234	0.468234983742
0.001726	0.236	0.473607432374
0.001727	0.232	0.471355492171
0.001728	0.232	0.471355492171
0.001729	0.226	0.467893150196
0.00173	0.224	0.475209427516
0.001731	0.226	0.476365405965
0.001732	0.222	0.474042192215
0.001733	0.22	0.472863616701
0.001734	0.218	0.467414163243
0.001735	0.214	0.460656053906
0.001736	0.22	0.468614980554
0.001737	0.218	0.467414163243
0.001738	0.216	0.457541254971
0.001739	0.216	0.457541254971
0.00174	0.216	0.453148982124
0.001741	0.218	0.458776634104
0.001742	0.218	0.458776634104
0.001743	0.22	0.46432747065
0.001744	0.224	0.462411072532
0.001745	0.222	0.461211448253
0.001746	0.216	0.453148982124
0.001747	0.216	0.457541254971
0.001748	0.218	0.458776634104
0.001749	0.214	0.451889366992
0.00175	0.206	0.446725866724
0.001751	0.208	0.448035712862
0.001752	0.212	0.450617354304
0.001753	0.212	0.450617354304
0.001754	0.21	0.444859528391
0.001755	0.208	0.44354932082
0.001756	0.21	0.444859528391
0.001757	0.21	0.444859528391
0.001758	0.214	0.447441616303
0.001759	0.224	0.462411072532
0.00176	0.224	0.462411072532
0.001761	0.224	0.462411072532
0.001762	0.222	0.461211448253
0.001763	0.222	0.461211448253
0.001764	0.22	0.46
0.001765	0.21	0.453762052182
0.001766	0.21	0.458148447558
0.001767	0.206	0.455591922668
0.001768	0.212	0.459408315118
0.001769	0.214	0.460656053906
0.00177	0.216	0.461891762213
0.001771	0.22	0.46432747065
0.001772	0.214	0.464977418807
0.001773	0.212	0.463741307196
0.001774	0.214	0.460656053906
0.001775	0.214	0.456293765024
0.001776	0.206	0.446725866724
0.001777	0.206	0.446725866724
0.001778	0.206	0.446725866724
0.001779	0.202	0.444067562427
0.00178	0.202	0.444067562427
0.001781	0.202	0.439540669336
0.001782	0.202	0.444067562427
0.001783	0.202	0.448548771038
0.001784	0.196	0.444504218203
0.001785	0.196	0.444504218203
0.001786	0.194	0.44312977783
0.001787	0.192	0.441742006153
0.001788	0.192	0.441742006153
0.001789	0.192	0.441742006153
0.00179	0.192	0.441742006153
0.001791	0.194	0.44312977783
0.001792	0.198	0.445865450557
0.001793	0.192	0.43719103376
0.001794	0.194	0.434009216492
0.001795	0.196	0.435412448145
0.001796	0.196	0.435412448145
0.001797	0.194	0.434009216492
0.001798	0.192	0.432592186707
0.001799	0.198	0.436802014647
0.0018	0.196	0.435412448145
0.001801	0.194	0.434009216492
0.001802	0.194	0.434009216492
0.001803	0.194	0.434009216492
0.001804	0.194	0.434009216492
0.001805	0.194	0.434009216492
0.001806	0.192	0.42794392156
0.001807	0.192	0.42794392156
0.001808	0.188	0.425036469024
0.001809	0.19	0.426497362243
0.00181	0.19	0.426497362243
0.001811	0.184	0.426783317387
0.001812	0.18	0.423792402008
0.001813	0.18	0.423792402008
0.001814	0.18	0.423792402008
0.001815	0.184	0.426783317387
0.001816	0.186	0.428256932226
0.001817	0.186	0.428256932226
0.001818	0.184	0.426783317387
0.001819	0.186	0.432901836448
0.00182	0.186	0.432901836448
0.001821	0.184	0.43144408676
0.001822	0.184	0.43144408676
0.001823	0.186	0.432901836448
0.001824	0.188	0.434345484609
0.001825	0.19	0.43577517139
0.001826	0.188	0.434345484609
0.001827	0.186	0.432901836448
0.001828	0.184	0.43144408676
0.001829	0.184	0.43144408676
0.00183	0.184	0.43144408676
0.001831	0.184	0.436055042397
0.001832	0.184	0.436055042397
0.001833	0.18	0.433128156554
0.001834	0.182	0.434598665437
0.001835	0.184	0.43144408676
0.001836	0.186	0.432901836448
0.001837	0.18	0.428485705713
0.001838	0.184	0.43144408676
0.001839	0.182	0.429972092118
0.00184	0.182	0.429972092118
0.001841	0.182	0.429972092118
0.001842	0.176	0.425469152818
0.001843	0.174	0.414395945926
0.001844	0.174	0.414395945926
0.001845	0.17	0.411217703899
0.001846	0.17	0.416052881254
0.001847	0.168	0.414458683104
0.001848	0.168	0.414458683104
0.001849	0.17	0.42083250825
0.00185	0.168	0.414458683104
0.001851	0.168	0.414458683104
0.001852	0.17	0.416052881254
0.001853	0.168	0.414458683104
0.001854	0.17	0.416052881254
0.001855	0.168	0.414458683104
0.001856	0.168	0.414458683104
0.001857	0.17	0.416052881254
0.001858	0.168	0.414458683104
0.001859	0.168	0.414458683104
0.00186	0.164	0.411222567474
0.001861	0.162	0.409580272962
0.001862	0.158	0.406246230752
0.001863	0.156	0.404554075495
0.001864	0.154	0.402844883299
0.001865	0.156	0.404554075495
0.001866	0.152	0.401118436375
0.001867	0.158	0.406246230752
0.001868	0.158	0.396277680421
0.001869	0.158	0.396277680421
0.00187	0.156	0.394542773347
0.001871	0.156	0.394542773347
0.001872	0.158	0.396277680421
0.001873	0.16	0.402988833592
0.001874	0.156	0.399579779268
0.001875	0.156	0.404554075495
0.001876	0.156	0.404554075495
0.001877	0.156	0.404554075495
0.001878	0.158	0.406246230752
0.001879	0.158	0.406246230752
0.00188	0.154	0.402844883299
0.001881	0.156	0.404554075495
0.001882	0.152	0.401118436375
0.001883	0.152	0.401118436375
0.001884	0.154	0.397849217669
0.001885	0.152	0.396100997222
0.001886	0.15	0.394334883063
0.001887	0.146	0.385595643129
0.001888	0.148	0.382225064589
0.001889	0.15	0.384057287393
0.00189	0.152	0.38587044458
0.001891	0.15	0.384057287393
0.001892	0.146	0.380373500654
0.001893	0.144	0.37850231175
0.001894	0.142	0.37126271022
0.001895	0.142	0.37126271022
0.001896	0.148	0.376956230881
0.001897	0.146	0.375078658417
0.001898	0.146	0.375078658417
0.001899	0.144	0.37318092127
0.0019	0.148	0.376956230881
0.001901	0.146	0.375078658417
0.001902	0.146	0.375078658417
0.001903	0.146	0.375078658417
0.001904	0.146	0.375078658417
0.001905	0.146	0.380373500654
0.001906	0.146	0.380373500654
0.001907	0.144	0.37850231175
0.001908	0.146	0.380373500654
0.001909	0.146	0.380373500654
0.00191	0.146	0.380373500654
0.001911	0.144	0.37318092127
0.001912	0.142	0.365836028844
0.001913	0.14	0.369323706252
0.001914	0.138	0.367363580122
0.001915	0.14	0.369323706252
0.001916	0.14	0.369323706252
0.001917	0.138	0.367363580122
0.001918	0.138	0.367363580122
0.001919	0.138	0.367363580122
0.00192	0.138	0.367363580122
0.001921	0.138	0.367363580122
0.001922	0.134	0.363378590454
0.001923	0.13	0.353694783677
0.001924	0.128	0.351590671094
0.001925	0.128	0.351590671094
0.001926	0.13	0.353694783677
0.001927	0.132	0.355775209929
0.001928	0.128	0.357233816988
0.001929	0.128	0.357233816988
0.00193	0.128	0.357233816988
0.001931	0.13	0.359304884464
0.001932	0.128	0.351590671094
0.001933	0.128	0.351590671094
0.001934	0.128	0.351590671094
0.001935	0.124	0.347309660102
0.001936	0.122	0.34513185886
0.001937	0.116	0.338443496023
0.001938	0.116	0.332481578437
0.001939	0.118	0.340699280892
0.00194	0.118	0.340699280892
0.001941	0.12	0.34292856399
0.001942	0.122	0.34513185886
0.001943	0.12	0.34292856399
0.001944	0.12	0.348711915483
0.001945	0.122	0.350878896487
0.001946	0.122	0.34513185886
0.001947	0.124	0.35302124582
0.001948	0.126	0.355139409247
0.001949	0.122	0.356533308402
0.00195	0.124	0.364175781732
0.001951	0.122	0.362099433858
0.001952	0.122	0.356533308402
0.001953	0.122	0.356533308402
0.001954	0.122	0.356533308402
0.001955	0.124	0.358641882663
0.001956	0.12	0.354400902933
0.001957	0.118	0.346519840702
0.001958	0.12	0.348711915483
0.001959	0.12	0.354400902933
0.00196	0.122	0.356533308402
0.001961	0.118	0.352244233452
0.001962	0.116	0.3500628515
0.001963	0.114	0.347856292167
0.001964	0.12	0.354400902933
0.001965	0.12	0.354400902933
0.001966	0.124	0.358641882663
0.001967	0.124	0.358641882663
0.001968	0.12	0.348711915483
0.001969	0.118	0.346519840702
0.00197	0.118	0.346519840702
0.001971	0.12	0.348711915483
0.001972	0.122	0.350878896487
0.001973	0.12	0.348711915483
0.001974	0.122	0.350878896487
0.001975	0.12	0.348711915483
0.001976	0.118	0.346519840702
0.001977	0.116	0.344302192848
0.001978	0.112	0.333850265838
0.001979	0.112	0.333850265838
0.00198	0.112	0.333850265838
0.001981	0.11	0.331511689085
0.001982	0.108	0.323010835732
0.001983	0.108	0.323010835732
0.001984	0.11	0.325422801905
0.001985	0.112	0.339788169306
0.001986	0.11	0.337490740614
0.001987	0.11	0.337490740614
0.001988	0.108	0.335165630696
0.001989	0.106	0.33281225939
0.00199	0.104	0.330430022849
0.001991	0.106	0.33281225939
0.001992	0.108	0.335165630696
0.001993	0.106	0.33281225939
0.001994	0.106	0.33281225939
0.001995	0.106	0.33281225939
0.001996	0.106	0.33281225939
0.001997	0.106	0.33281225939
0.001998	0.11	0.337490740614
[truncated: 8,002 more rows]
