# Supplementary material for: The Influence of Synaptic Size on AMPA Receptor Activation: A Monte Carlo Model
Source: PLoS One. 2015 Jun 24;10(6):e0130924. doi: 10.1371/journal.pone.0130924 (PMC4479604; doi:10.1371/journal.pone.0130924)
Supplement: S1 Dataset — This package contains the experimental data used as basis for the analysis presented in the paper. (ZIP) [file pone.0130924.s001.zip › S1 Simulation data/test/976_7446_275_357.csv]

time	AMPA.O.mean	AMPA.O.stdev
0.0	0.0	0.0
1e-06	0.0	0.0
2e-06	0.024	0.153049011758
3e-06	0.13	0.359304884464
4e-06	0.29	0.515654923374
5e-06	0.54	0.73511903798
6e-06	0.848	0.865387774353
7e-06	1.186	1.03894369434
8e-06	1.586	1.2077267903
9e-06	2.064	1.40709061542
1e-05	2.572	1.64948961803
1.1e-05	3.124	1.79237942412
1.2e-05	3.718	1.89591033543
1.3e-05	4.288	2.02609377868
1.4e-05	4.894	2.21782866786
1.5e-05	5.504	2.36177560323
1.6e-05	6.048	2.43673880422
1.7e-05	6.648	2.57373192077
1.8e-05	7.312	2.69493153902
1.9e-05	7.982	2.81667818538
2e-05	8.65	3.01587466583
2.1e-05	9.246	3.04589625562
2.2e-05	9.938	3.11290154036
2.3e-05	10.512	3.152436518
2.4e-05	11.13	3.26084344917
2.5e-05	11.836	3.31256758422
2.6e-05	12.43	3.37299570115
2.7e-05	12.954	3.45251850104
2.8e-05	13.556	3.56635163718
2.9e-05	14.064	3.6237969038
3e-05	14.666	3.67837518478
3.1e-05	15.236	3.77098183501
3.2e-05	15.766	3.86306148023
3.3e-05	16.186	3.88939635419
3.4e-05	16.708	3.98732190825
3.5e-05	17.204	4.00279702208
3.6e-05	17.644	4.06906180833
3.7e-05	18.09	4.08140907041
3.8e-05	18.566	4.11505091099
3.9e-05	18.952	4.17871942107
4e-05	19.316	4.18379540609
4.1e-05	19.684	4.2417147476
4.2e-05	20.018	4.30739782235
4.3e-05	20.372	4.28971047974
4.4e-05	20.664	4.32748240898
4.5e-05	20.994	4.32688848943
4.6e-05	21.25	4.31873824166
4.7e-05	21.562	4.36281514621
4.8e-05	21.94	4.41411372758
4.9e-05	22.19	4.45801525345
5e-05	22.426	4.52907540233
5.1e-05	22.644	4.5674132723
5.2e-05	22.892	4.61219427171
5.3e-05	23.096	4.65389987
5.4e-05	23.29	4.62837984612
5.5e-05	23.46	4.63857736812
5.6e-05	23.69	4.64778441841
5.7e-05	23.862	4.6310858338
5.8e-05	24.032	4.66808054772
5.9e-05	24.196	4.63395986172
6e-05	24.396	4.61423709837
6.1e-05	24.534	4.61615034417
6.2e-05	24.692	4.66831190046
6.3e-05	24.818	4.68965627738
6.4e-05	24.914	4.71578243773
6.5e-05	24.958	4.7468132468
6.6e-05	25.062	4.78269338344
6.7e-05	25.17	4.81592151099
6.8e-05	25.284	4.77654100788
6.9e-05	25.338	4.79246867491
7e-05	25.436	4.85817908274
7.1e-05	25.52	4.88524308505
7.2e-05	25.618	4.95702289686
7.3e-05	25.664	4.97102645336
7.4e-05	25.706	5.00635236475
7.5e-05	25.738	5.02765909743
7.6e-05	25.746	5.01931110811
7.7e-05	25.76	4.98140542417
7.8e-05	25.798	4.96157192833
7.9e-05	25.894	4.94881440347
8e-05	25.946	4.97906457078
8.1e-05	25.95	4.95857842532
8.2e-05	25.986	4.9563902187
8.3e-05	25.986	4.99457745961
8.4e-05	26.02	5.00315900207
8.5e-05	26.0	5.05212826441
8.6e-05	26.004	5.00799201277
8.7e-05	26.018	5.00376618159
8.8e-05	26.014	4.92887451656
8.9e-05	26.002	4.93295003015
9e-05	25.962	4.91126826797
9.1e-05	25.908	4.91401424499
9.2e-05	25.954	4.98797393738
9.3e-05	25.938	5.03330467983
9.4e-05	25.872	5.01792945347
9.5e-05	25.878	5.05837088399
9.6e-05	25.784	5.05028157631
9.7e-05	25.764	5.00922189566
9.8e-05	25.74	4.92467257795
9.9e-05	25.738	4.8469945327
0.0001	25.654	4.83428215974
0.000101	25.672	4.77288340524
0.000102	25.638	4.79864105763
0.000103	25.642	4.79560590541
0.000104	25.658	4.77839261677
0.000105	25.662	4.7866226089
0.000106	25.682	4.79425447802
0.000107	25.654	4.78772221416
0.000108	25.576	4.75775409201
0.000109	25.534	4.72534062264
0.00011	25.522	4.80806780318
0.000111	25.492	4.821818744
0.000112	25.528	4.83375795836
0.000113	25.498	4.8164297981
0.000114	25.472	4.80845255774
0.000115	25.386	4.75405132492
0.000116	25.352	4.77075423806
0.000117	25.358	4.79935787372
0.000118	25.342	4.8308421626
0.000119	25.314	4.86614878523
0.00012	25.224	4.82885328002
0.000121	25.234	4.81822000328
0.000122	25.204	4.80149809955
0.000123	25.134	4.76781333527
0.000124	25.054	4.77232480035
0.000125	24.968	4.73951221119
0.000126	24.938	4.76215875418
0.000127	24.85	4.77948742022
0.000128	24.778	4.78170638998
0.000129	24.71	4.75246251958
0.00013	24.58	4.82613717169
0.000131	24.55	4.80161431187
0.000132	24.482	4.77427230057
0.000133	24.422	4.77576339447
0.000134	24.38	4.80453952008
0.000135	24.292	4.84878706482
0.000136	24.318	4.86342225187
0.000137	24.198	4.89763167255
0.000138	24.148	4.8910219791
0.000139	24.02	4.87766337502
0.00014	23.92	4.85979423433
0.000141	23.828	4.81024074242
0.000142	23.782	4.84917271295
0.000143	23.756	4.7904555107
0.000144	23.654	4.802320689
0.000145	23.618	4.82825807098
0.000146	23.606	4.83639990075
0.000147	23.58	4.84722601082
0.000148	23.526	4.87578957708
0.000149	23.506	4.83921109273
0.00015	23.436	4.77178205705
0.000151	23.43	4.81467548231
0.000152	23.412	4.81147129265
0.000153	23.344	4.75664419523
0.000154	23.264	4.77182396993
0.000155	23.214	4.77453704562
0.000156	23.142	4.75035114492
0.000157	23.08	4.78639739261
0.000158	23.034	4.7896601132
0.000159	22.952	4.77594974848
0.00016	22.858	4.80518844584
0.000161	22.808	4.79240398965
0.000162	22.808	4.80698824629
0.000163	22.704	4.81293922671
0.000164	22.602	4.79036491303
0.000165	22.594	4.81260470016
0.000166	22.514	4.75539735459
0.000167	22.392	4.7541914139
0.000168	22.374	4.67055928129
0.000169	22.33	4.63088544449
0.00017	22.23	4.62699686622
0.000171	22.12	4.60886103067
0.000172	22.106	4.64357233173
0.000173	22.07	4.66316416181
0.000174	22.012	4.65788106332
0.000175	21.998	4.64133558364
0.000176	21.978	4.66406646608
0.000177	21.902	4.61740143371
0.000178	21.872	4.63115709084
0.000179	21.836	4.60793923571
0.00018	21.77	4.60272745228
0.000181	21.738	4.62702452987
0.000182	21.682	4.58092523405
0.000183	21.632	4.57827216316
0.000184	21.598	4.59482273869
0.000185	21.59	4.58321939252
0.000186	21.522	4.53139228052
0.000187	21.484	4.5110690529
0.000188	21.442	4.51559918505
0.000189	21.362	4.4889816217
0.00019	21.32	4.53140154919
0.000191	21.266	4.53863900305
0.000192	21.26	4.55108778206
0.000193	21.19	4.54465620262
0.000194	21.116	4.44820682972
0.000195	21.038	4.4520283018
0.000196	20.952	4.42692850631
0.000197	20.926	4.38776982076
0.000198	20.81	4.37788761848
0.000199	20.728	4.33059072183
0.0002	20.672	4.35113962083
0.000201	20.62	4.37442567659
0.000202	20.6	4.4375669009
0.000203	20.53	4.42234100901
0.000204	20.512	4.3787961816
0.000205	20.482	4.31667418275
0.000206	20.418	4.36294350181
0.000207	20.334	4.36697194862
0.000208	20.314	4.39492935097
0.000209	20.238	4.3896874604
0.00021	20.186	4.36204126528
0.000211	20.106	4.39985954321
0.000212	19.998	4.36646264154
0.000213	19.944	4.36266707416
0.000214	19.866	4.36669715002
0.000215	19.822	4.33016350731
0.000216	19.802	4.3047411072
0.000217	19.772	4.33682095549
0.000218	19.7	4.31346728282
0.000219	19.676	4.31033919779
0.00022	19.588	4.33385002048
0.000221	19.558	4.33666184986
0.000222	19.5	4.34165866922
0.000223	19.418	4.34042348164
0.000224	19.356	4.32680759914
0.000225	19.35	4.34183141082
0.000226	19.314	4.38308156438
0.000227	19.272	4.30929414174
0.000228	19.208	4.29100640876
0.000229	19.126	4.25747859654
0.00023	19.098	4.27181413453
0.000231	19.052	4.24090745006
0.000232	18.954	4.26941260597
0.000233	18.916	4.22243342162
0.000234	18.924	4.2145253588
0.000235	18.916	4.22574774448
0.000236	18.888	4.21324767845
0.000237	18.894	4.21838405079
0.000238	18.866	4.28486219148
0.000239	18.806	4.26712596486
0.00024	18.748	4.30075528251
0.000241	18.662	4.29275622415
0.000242	18.582	4.26699847668
0.000243	18.54	4.22284264448
0.000244	18.476	4.1767719593
0.000245	18.43	4.22339910499
0.000246	18.398	4.21468812607
0.000247	18.396	4.23782774544
0.000248	18.324	4.26650020509
0.000249	18.272	4.24806026323
0.00025	18.242	4.25434319255
0.000251	18.186	4.23171407352
0.000252	18.128	4.23646267539
0.000253	18.092	4.23409211048
0.000254	17.986	4.20116698073
0.000255	17.944	4.19962665007
0.000256	17.824	4.18007464048
0.000257	17.798	4.19060807044
0.000258	17.766	4.19466852087
0.000259	17.722	4.18195121923
0.00026	17.732	4.14344977042
0.000261	17.66	4.13768050966
0.000262	17.598	4.12848592101
0.000263	17.584	4.11229181844
0.000264	17.522	4.08479081472
0.000265	17.506	4.06029112257
0.000266	17.482	4.05927037779
0.000267	17.502	4.07160852735
0.000268	17.468	4.0071156709
0.000269	17.436	3.995735727
0.00027	17.408	4.0156613403
0.000271	17.38	3.99894986215
0.000272	17.322	4.02173047332
0.000273	17.27	3.99763680191
0.000274	17.212	3.95664706538
0.000275	17.13	3.9543773214
0.000276	17.106	3.94344570141
0.000277	17.034	3.9563675259
0.000278	16.982	3.98568388109
0.000279	16.97	3.92391386246
0.00028	16.912	3.92074686763
0.000281	16.888	3.93795073611
0.000282	16.828	3.98427107512
0.000283	16.71	3.95599544995
0.000284	16.688	3.92818736824
0.000285	16.656	3.91786472457
0.000286	16.59	3.82908605283
0.000287	16.528	3.86124539495
0.000288	16.492	3.83848094954
0.000289	16.44	3.91642694302
0.00029	16.37	3.90859309727
0.000291	16.342	3.88085506042
0.000292	16.288	3.90039177519
0.000293	16.27	3.88961437677
0.000294	16.228	3.89101734769
0.000295	16.2	3.89666524095
0.000296	16.198	3.91034474184
0.000297	16.13	3.95690535646
0.000298	16.124	3.95026885161
0.000299	16.108	3.94415212688
0.0003	16.05	3.95113907627
0.000301	15.946	3.91038156706
0.000302	15.896	3.89989538321
0.000303	15.894	3.91391926335
0.000304	15.884	3.93122678054
0.000305	15.792	3.91008132908
0.000306	15.776	3.87528373155
0.000307	15.688	3.81610482036
0.000308	15.64	3.74090898045
0.000309	15.618	3.7603292409
0.00031	15.534	3.766277207
0.000311	15.468	3.7689489251
0.000312	15.406	3.7262801827
0.000313	15.436	3.7424462588
0.000314	15.442	3.73826644315
0.000315	15.414	3.71948974995
0.000316	15.376	3.74681518092
0.000317	15.306	3.76568240828
0.000318	15.244	3.7534602702
0.000319	15.25	3.74052135404
0.00032	15.192	3.75488162263
0.000321	15.142	3.76800159236
0.000322	15.074	3.77736998453
0.000323	15.018	3.73599732334
0.000324	14.992	3.71913108131
0.000325	14.964	3.70225660915
0.000326	14.966	3.68901667115
0.000327	14.884	3.65383962429
0.000328	14.836	3.65145231381
0.000329	14.726	3.65334422139
0.00033	14.688	3.61422965513
0.000331	14.658	3.58343913022
0.000332	14.646	3.58617958279
0.000333	14.602	3.60604991646
0.000334	14.536	3.62721711509
0.000335	14.464	3.63217620718
0.000336	14.416	3.62421632908
0.000337	14.368	3.6623183914
0.000338	14.292	3.64893628336
0.000339	14.284	3.61653757066
0.00034	14.246	3.60963765495
0.000341	14.206	3.62816262039
0.000342	14.164	3.61124687608
0.000343	14.118	3.587767551
0.000344	14.07	3.55936792142
0.000345	14.0	3.55640267686
0.000346	13.966	3.54525654925
0.000347	13.934	3.55100605463
0.000348	13.874	3.54035647923
0.000349	13.856	3.53146768356
0.00035	13.838	3.52643672848
0.000351	13.794	3.50878383489
0.000352	13.78	3.47269347913
0.000353	13.76	3.46213806773
0.000354	13.722	3.44974143959
0.000355	13.696	3.43854387786
0.000356	13.668	3.46435794917
0.000357	13.638	3.45238410378
0.000358	13.578	3.45483950423
0.000359	13.532	3.44165309118
0.00036	13.506	3.42256687298
0.000361	13.45	3.40404171537
0.000362	13.466	3.38302290858
0.000363	13.452	3.40583264416
0.000364	13.404	3.3847871425
0.000365	13.392	3.39563484491
0.000366	13.366	3.435701384
0.000367	13.296	3.43691489566
0.000368	13.266	3.45821398991
0.000369	13.248	3.46099638833
0.00037	13.222	3.49352486752
0.000371	13.192	3.53767381198
0.000372	13.142	3.52956597898
0.000373	13.11	3.49483905209
0.000374	13.06	3.52369124641
0.000375	13.048	3.49080162713
0.000376	13.03	3.49701301113
0.000377	13.0	3.50314144733
0.000378	12.94	3.52085216957
0.000379	12.97	3.52549287334
0.00038	12.906	3.52550195008
0.000381	12.862	3.50470483779
0.000382	12.812	3.50551793605
0.000383	12.77	3.45963870946
0.000384	12.746	3.41430578595
0.000385	12.684	3.4182077175
0.000386	12.666	3.41678855067
0.000387	12.632	3.40067287459
0.000388	12.636	3.38105072426
0.000389	12.622	3.39516067366
0.00039	12.58	3.37455182209
0.000391	12.532	3.34200179533
0.000392	12.518	3.37011513156
0.000393	12.456	3.36274649654
0.000394	12.44	3.36011904551
0.000395	12.452	3.36269177892
0.000396	12.42	3.36208268786
0.000397	12.334	3.35357182717
0.000398	12.308	3.37714909354
0.000399	12.27	3.39780811701
0.0004	12.228	3.39941406716
0.000401	12.208	3.43521993473
0.000402	12.158	3.42243129953
0.000403	12.138	3.41041874262
0.000404	12.142	3.40438481961
0.000405	12.124	3.41300805742
0.000406	12.074	3.40419212149
0.000407	12.068	3.37748071793
0.000408	12.024	3.35610250141
0.000409	11.978	3.37957334585
0.00041	11.93	3.37002967346
0.000411	11.896	3.39369768836
0.000412	11.846	3.36307656767
0.000413	11.782	3.37142047215
0.000414	11.754	3.38193494911
0.000415	11.72	3.34628151834
0.000416	11.698	3.31764916771
0.000417	11.684	3.27477388532
0.000418	11.64	3.26839410108
0.000419	11.616	3.26014478206
0.00042	11.592	3.26642556933
0.000421	11.538	3.2656631792
0.000422	11.526	3.26333020088
0.000423	11.486	3.24003148133
0.000424	11.432	3.2633381682
0.000425	11.374	3.25178781596
0.000426	11.36	3.24690621977
0.000427	11.268	3.20002749988
0.000428	11.232	3.23019751718
0.000429	11.19	3.21526048711
0.00043	11.158	3.23187809176
0.000431	11.138	3.2309373253
0.000432	11.114	3.22257722949
0.000433	11.114	3.20764773627
0.000434	11.098	3.17118211398
0.000435	11.038	3.15983480581
0.000436	11.046	3.18431845141
0.000437	11.014	3.18022074706
0.000438	10.964	3.19792182519
0.000439	10.926	3.22312332994
0.00044	10.906	3.18514740632
0.000441	10.878	3.16719371053
0.000442	10.872	3.17295067721
0.000443	10.896	3.1427987527
0.000444	10.842	3.17191361799
0.000445	10.774	3.1923226654
0.000446	10.768	3.16198924729
0.000447	10.734	3.15709423363
0.000448	10.682	3.1579860671
0.000449	10.686	3.15965251254
0.00045	10.69	3.15688137249
0.000451	10.668	3.15051995709
0.000452	10.628	3.19524897308
0.000453	10.602	3.17546783955
0.000454	10.572	3.17124833465
0.000455	10.564	3.16321102679
0.000456	10.528	3.1750930695
0.000457	10.482	3.16254264793
0.000458	10.48	3.16063284802
0.000459	10.44	3.13853468995
0.00046	10.41	3.16131301835
0.000461	10.426	3.14142069771
0.000462	10.374	3.17775455314
0.000463	10.362	3.19420663076
0.000464	10.308	3.16308962883
0.000465	10.286	3.15787966839
0.000466	10.26	3.15981012088
0.000467	10.246	3.12625718712
0.000468	10.194	3.12863612458
0.000469	10.172	3.1116580789
0.00047	10.134	3.10741757735
0.000471	10.078	3.13048175206
0.000472	10.008	3.11061665912
0.000473	9.998	3.12057622884
0.000474	9.96	3.14044582822
0.000475	9.952	3.12245031986
0.000476	9.92	3.13138946795
0.000477	9.852	3.14675960315
0.000478	9.826	3.16160149291
0.000479	9.818	3.15735268857
0.00048	9.806	3.12991437583
0.000481	9.782	3.1391839704
0.000482	9.74	3.13311346746
0.000483	9.73	3.10565613035
0.000484	9.662	3.07697188807
0.000485	9.672	3.08422048498
0.000486	9.654	3.08517163218
0.000487	9.63	3.10501207727
0.000488	9.584	3.08463028579
0.000489	9.542	3.08678408704
0.00049	9.544	3.08869940266
0.000491	9.5	3.07083050656
0.000492	9.492	3.05842050739
0.000493	9.464	3.0693165363
0.000494	9.418	3.06386618507
0.000495	9.382	3.04829066856
0.000496	9.366	3.01331113561
0.000497	9.366	3.00999069766
0.000498	9.336	2.97373569774
0.000499	9.322	3.02362629966
0.0005	9.31	3.00896992341
0.000501	9.288	2.98748322171
0.000502	9.246	2.98286506567
0.000503	9.262	3.01817096931
0.000504	9.212	3.0237486668
0.000505	9.198	3.01642105814
0.000506	9.172	2.99973598838
0.000507	9.134	3.03117864864
0.000508	9.072	3.04677140593
0.000509	9.044	3.02292308867
0.00051	9.042	3.07184569925
0.000511	9.026	3.07657666896
0.000512	9.004	3.08479885892
0.000513	8.988	3.07243486505
0.000514	8.962	3.06472772037
0.000515	8.91	3.01029898847
0.000516	8.868	3.00242835052
0.000517	8.842	2.99349895607
0.000518	8.848	3.01079657234
0.000519	8.83	2.98682105256
0.00052	8.822	2.98300452564
0.000521	8.804	3.0049266214
0.000522	8.792	2.98273968023
0.000523	8.732	2.97996241587
0.000524	8.714	2.9529991534
0.000525	8.704	2.95302963074
0.000526	8.666	2.91108983029
0.000527	8.634	2.88652801823
0.000528	8.608	2.89591712589
0.000529	8.602	2.9147205698
0.00053	8.59	2.91922935036
0.000531	8.56	2.89385555963
0.000532	8.506	2.86600139567
0.000533	8.494	2.84076820596
0.000534	8.52	2.84
0.000535	8.504	2.83865883825
0.000536	8.504	2.8259483364
0.000537	8.5	2.84499560632
0.000538	8.494	2.83724584765
0.000539	8.46	2.82920483528
0.00054	8.422	2.85305380251
0.000541	8.398	2.84175931423
0.000542	8.366	2.88167381915
0.000543	8.326	2.86211879558
0.000544	8.266	2.8409934882
0.000545	8.252	2.83204802219
0.000546	8.202	2.81517246363
0.000547	8.202	2.83287768885
0.000548	8.194	2.8327308379
0.000549	8.152	2.80087414926
0.00055	8.148	2.84219914855
0.000551	8.138	2.84656916305
0.000552	8.112	2.82833095659
0.000553	8.084	2.85393482757
0.000554	8.056	2.83916607475
0.000555	8.01	2.8428682699
0.000556	7.994	2.80463259626
0.000557	7.956	2.79822515177
0.000558	7.918	2.77042884767
0.000559	7.928	2.75296494711
0.00056	7.904	2.76383501678
0.000561	7.906	2.79090737933
0.000562	7.896	2.81517033232
0.000563	7.864	2.82232244791
0.000564	7.81	2.79318814261
0.000565	7.796	2.80113976802
0.000566	7.78	2.84035209085
0.000567	7.732	2.83410938392
0.000568	7.7	2.85622127994
0.000569	7.668	2.80317248845
0.00057	7.658	2.79804145788
0.000571	7.646	2.81650208592
0.000572	7.618	2.77418023928
0.000573	7.598	2.71742451597
0.000574	7.602	2.72976116171
0.000575	7.56	2.72220498861
0.000576	7.566	2.71102268526
0.000577	7.532	2.7101616188
0.000578	7.534	2.70274749098
0.000579	7.546	2.67055874303
0.00058	7.508	2.65743033775
0.000581	7.46	2.67514485589
0.000582	7.458	2.66837703483
0.000583	7.44	2.66052626373
0.000584	7.402	2.66014961985
0.000585	7.404	2.65721357817
0.000586	7.42	2.69362209673
0.000587	7.41	2.69256383397
0.000588	7.402	2.71447895553
0.000589	7.378	2.69278963159
0.00059	7.36	2.70673234731
0.000591	7.324	2.72231959917
0.000592	7.322	2.67998432831
0.000593	7.3	2.67693854991
0.000594	7.274	2.66738148753
0.000595	7.276	2.65024979955
0.000596	7.264	2.6378597385
0.000597	7.238	2.63768004125
0.000598	7.186	2.63427485278
0.000599	7.188	2.66320408531
0.0006	7.16	2.64696052105
0.000601	7.098	2.64733753043
0.000602	7.09	2.66718953207
0.000603	7.042	2.63822591906
0.000604	7.028	2.64409077
0.000605	7.03	2.62775569641
0.000606	7.026	2.61635700928
0.000607	7.018	2.60953559087
0.000608	6.99	2.62257507042
0.000609	6.974	2.6155924759
0.00061	6.984	2.61222969894
0.000611	6.97	2.63459674334
0.000612	6.972	2.61212863389
0.000613	6.94	2.61158955428
0.000614	6.94	2.63825700037
0.000615	6.936	2.654035418
0.000616	6.904	2.65080817865
0.000617	6.892	2.63748668243
0.000618	6.872	2.61755916839
0.000619	6.84	2.5943014474
0.00062	6.828	2.58967488307
0.000621	6.83	2.62775569641
0.000622	6.802	2.60514798044
0.000623	6.79	2.57408236076
0.000624	6.77	2.57392696089
0.000625	6.77	2.56302555586
0.000626	6.75	2.56661255354
0.000627	6.714	2.53696748107
0.000628	6.7	2.54833278831
0.000629	6.698	2.51769656631
0.00063	6.684	2.51558025115
0.000631	6.652	2.48815112081
0.000632	6.65	2.500299982
0.000633	6.616	2.4820443187
0.000634	6.588	2.50005119948
0.000635	6.562	2.50083106187
0.000636	6.558	2.49371931059
0.000637	6.56	2.5120509549
0.000638	6.554	2.50900059785
0.000639	6.53	2.50461573899
0.00064	6.482	2.48710192795
0.000641	6.476	2.47495939361
0.000642	6.458	2.49484187876
0.000643	6.454	2.49236514179
0.000644	6.436	2.5309887396
0.000645	6.402	2.53463922482
0.000646	6.378	2.53043790677
0.000647	6.352	2.51716030479
0.000648	6.348	2.51930466597
0.000649	6.35	2.52180490919
0.00065	6.32	2.50950194262
0.000651	6.314	2.50427714121
0.000652	6.284	2.49065132044
0.000653	6.26	2.47394421926
0.000654	6.244	2.48041609413
0.000655	6.256	2.48565162483
0.000656	6.22	2.4689268924
0.000657	6.206	2.48265261364
0.000658	6.19	2.4847333861
0.000659	6.162	2.46003170711
0.00066	6.166	2.45488166721
0.000661	6.178	2.45892578172
0.000662	6.164	2.44481164919
0.000663	6.13	2.43907769454
0.000664	6.112	2.42723216854
0.000665	6.102	2.4198338786
0.000666	6.084	2.43494229911
0.000667	6.042	2.42904013964
0.000668	6.026	2.43584153836
0.000669	6.012	2.41740687515
0.00067	5.998	2.40457813348
0.000671	5.966	2.39433581605
0.000672	5.956	2.37950919309
0.000673	5.916	2.38011428297
0.000674	5.926	2.37329391353
0.000675	5.894	2.35855125024
0.000676	5.88	2.36423349101
0.000677	5.858	2.36850923579
0.000678	5.844	2.35619693574
0.000679	5.798	2.32662760235
0.00068	5.764	2.32299461902
0.000681	5.752	2.34914793063
0.000682	5.71	2.35582257396
0.000683	5.7	2.36431808351
0.000684	5.684	2.34182492941
0.000685	5.658	2.3274526848
0.000686	5.628	2.3155163571
0.000687	5.63	2.31971981067
0.000688	5.624	2.28967770658
0.000689	5.628	2.28596062958
0.00069	5.602	2.30902490242
0.000691	5.596	2.30407985973
0.000692	5.594	2.29285062749
0.000693	5.58	2.28026314271
0.000694	5.58	2.28289290156
0.000695	5.566	2.31033417496
0.000696	5.548	2.29775890815
0.000697	5.556	2.2993181598
0.000698	5.552	2.28457786035
0.000699	5.518	2.27457160802
0.0007	5.518	2.27896379962
0.000701	5.512	2.25872884605
0.000702	5.492	2.28690533254
0.000703	5.474	2.29462938184
0.000704	5.472	2.31370179582
0.000705	5.432	2.3189169886
0.000706	5.422	2.34945014844
0.000707	5.406	2.33776902195
0.000708	5.408	2.33699293966
0.000709	5.386	2.34542192366
0.00071	5.364	2.31851331676
0.000711	5.342	2.29892061629
0.000712	5.316	2.28038242407
0.000713	5.298	2.26300596552
0.000714	5.292	2.23757368594
0.000715	5.282	2.24910560001
0.000716	5.28	2.2683915006
0.000717	5.27	2.26475164201
0.000718	5.26	2.26900859408
0.000719	5.26	2.25752076402
0.00072	5.246	2.25598847515
0.000721	5.256	2.24376112811
0.000722	5.252	2.24153875719
0.000723	5.22	2.20354260227
0.000724	5.19	2.20950220638
0.000725	5.162	2.20267019774
0.000726	5.14	2.20825723139
0.000727	5.12	2.22207110597
0.000728	5.1	2.20861947832
0.000729	5.068	2.20983619302
0.00073	5.07	2.21745349444
0.000731	5.044	2.19774065804
0.000732	5.024	2.1944074371
0.000733	5.02	2.1834834554
0.000734	4.976	2.16319763313
0.000735	4.968	2.18150773549
0.000736	4.956	2.19409753657
0.000737	4.944	2.17918883991
0.000738	4.93	2.17924298783
0.000739	4.928	2.18238768325
0.00074	4.908	2.19169705936
0.000741	4.9	2.18769284864
0.000742	4.888	2.17427137221
0.000743	4.874	2.19957359504
0.000744	4.874	2.22308884213
0.000745	4.836	2.23720897549
0.000746	4.822	2.21502054167
0.000747	4.804	2.25068522899
0.000748	4.808	2.22870724861
0.000749	4.798	2.20753165323
0.00075	4.778	2.20742293184
0.000751	4.756	2.19190875723
0.000752	4.76	2.1703455946
0.000753	4.78	2.17062203066
0.000754	4.77	2.15617717268
0.000755	4.754	2.15255290295
0.000756	4.734	2.16500438799
0.000757	4.734	2.16223125498
0.000758	4.71	2.15821685657
0.000759	4.698	2.1454127808
0.00076	4.674	2.14656097048
0.000761	4.684	2.1670588363
0.000762	4.672	2.15323384703
0.000763	4.634	2.13261435801
0.000764	4.634	2.12792011128
0.000765	4.638	2.11918758018
0.000766	4.612	2.0931927766
0.000767	4.612	2.09414803679
0.000768	4.598	2.08815612443
0.000769	4.578	2.06589351129
0.00077	4.562	2.06546750156
0.000771	4.548	2.06777561645
0.000772	4.526	2.08070276589
0.000773	4.52	2.07499397589
0.000774	4.492	2.04888652687
0.000775	4.512	2.06248781815
0.000776	4.516	2.07791818896
0.000777	4.502	2.07219593668
0.000778	4.496	2.06057855953
0.000779	4.496	2.06348830867
0.00078	4.488	2.07216215582
0.000781	4.472	2.0642713
0.000782	4.472	2.03794406204
0.000783	4.478	2.02818046534
0.000784	4.468	2.04278633244
0.000785	4.45	2.02274565875
0.000786	4.42	1.99889969733
0.000787	4.398	2.01385103719
0.000788	4.378	2.03546456614
0.000789	4.366	2.04059893169
0.00079	4.358	2.04397553801
0.000791	4.334	2.04998634142
0.000792	4.35	2.05414215672
0.000793	4.318	2.04862783345
0.000794	4.3	2.02533947772
0.000795	4.264	2.02343865734
0.000796	4.252	2.01605952293
0.000797	4.244	2.02298393469
0.000798	4.226	2.0530280076
0.000799	4.236	2.04360074379
0.0008	4.2	2.03273215156
0.000801	4.216	2.0093143109
0.000802	4.206	1.99388164142
0.000803	4.19	1.98944715939
0.000804	4.184	2.00851786151
0.000805	4.152	2.02012276855
0.000806	4.15	2.06579282601
0.000807	4.15	2.06966180812
0.000808	4.126	2.06352223153
0.000809	4.134	2.07172488521
0.00081	4.13	2.05939311449
0.000811	4.118	2.04060677251
0.000812	4.114	2.01221370634
0.000813	4.094	1.99728916284
0.000814	4.106	1.99869057135
0.000815	4.116	1.99462878752
0.000816	4.082	1.99681646628
0.000817	4.092	1.97573682458
0.000818	4.078	1.98189707099
0.000819	4.066	1.97930391805
0.00082	4.074	1.99010652981
0.000821	4.046	1.97278584748
0.000822	4.026	1.9640071283
0.000823	4.004	1.97078258568
0.000824	3.972	1.95428145363
0.000825	3.914	1.94180431558
0.000826	3.896	1.96193373996
0.000827	3.882	1.96470761183
0.000828	3.89	1.95394472798
0.000829	3.892	1.95967752449
0.00083	3.876	1.91640914212
0.000831	3.876	1.91745247659
0.000832	3.858	1.91463730247
0.000833	3.854	1.90175813394
0.000834	3.836	1.9050207348
0.000835	3.828	1.91374397452
0.000836	3.82	1.90357558295
0.000837	3.82	1.91091601071
0.000838	3.822	1.92101952098
0.000839	3.816	1.90424368189
0.00084	3.814	1.89298811407
0.000841	3.828	1.88743635654
0.000842	3.818	1.87213140564
0.000843	3.778	1.8795520743
0.000844	3.78	1.88669022365
0.000845	3.738	1.89244709305
0.000846	3.72	1.88403821617
0.000847	3.718	1.88320896345
0.000848	3.698	1.86085894146
0.000849	3.682	1.87533357033
0.00085	3.676	1.86521419681
0.000851	3.662	1.8460108342
0.000852	3.674	1.86003333303
0.000853	3.668	1.86380685695
0.000854	3.654	1.86072136549
0.000855	3.654	1.87143901851
0.000856	3.63	1.84637482652
0.000857	3.632	1.83209606735
0.000858	3.62	1.84054339802
0.000859	3.618	1.83086755392
0.00086	3.606	1.81514847878
0.000861	3.598	1.81779976895
0.000862	3.578	1.81656709207
0.000863	3.558	1.82061418208
0.000864	3.554	1.83714016885
0.000865	3.56	1.83150211575
0.000866	3.534	1.82779758179
0.000867	3.516	1.83023058657
0.000868	3.504	1.84227685216
0.000869	3.51	1.84225405414
0.00087	3.514	1.83352229329
0.000871	3.516	1.81486748828
0.000872	3.494	1.81933064614
0.000873	3.492	1.82042192911
0.000874	3.494	1.81933064614
0.000875	3.482	1.82144887384
0.000876	3.476	1.80815486062
0.000877	3.466	1.79467100049
0.000878	3.452	1.80324596215
0.000879	3.44	1.79175891235
0.00088	3.45	1.77974717306
0.000881	3.424	1.77093873412
0.000882	3.408	1.75770759798
0.000883	3.412	1.76925294969
0.000884	3.398	1.76736979718
0.000885	3.386	1.74040340151
0.000886	3.376	1.73856952694
0.000887	3.35	1.74112032898
0.000888	3.308	1.75417672998
0.000889	3.278	1.74261757136
0.00089	3.266	1.73759719153
0.000891	3.266	1.74104681155
0.000892	3.25	1.742268636
0.000893	3.248	1.71770078885
0.000894	3.236	1.72519680037
0.000895	3.232	1.73844068061
0.000896	3.24	1.7488281791
0.000897	3.226	1.73750510791
0.000898	3.196	1.72904135289
0.000899	3.188	1.74260035579
0.0009	3.18	1.74459164276
0.000901	3.18	1.72962423665
0.000902	3.17	1.72310765769
0.000903	3.17	1.71612936575
0.000904	3.164	1.69973645016
0.000905	3.168	1.69226948209
0.000906	3.168	1.68397624686
0.000907	3.162	1.69226357285
0.000908	3.144	1.68501157266
0.000909	3.132	1.6836199096
0.00091	3.142	1.69169619022
0.000911	3.136	1.68686217576
0.000912	3.13	1.685556288
0.000913	3.112	1.68980945671
0.000914	3.1	1.69528758622
0.000915	3.09	1.68104134393
0.000916	3.09	1.67508208754
0.000917	3.094	1.68794668162
0.000918	3.078	1.68401781463
0.000919	3.07	1.70091152033
0.00092	3.056	1.68785781392
0.000921	3.054	1.67662876034
0.000922	3.042	1.68292483492
0.000923	3.032	1.68136135319
0.000924	3.008	1.6733009293
0.000925	3.014	1.67146761859
0.000926	3.002	1.66553174692
0.000927	2.98	1.64912097798
0.000928	2.986	1.65100090854
0.000929	2.96	1.66204693075
0.00093	2.942	1.65609057723
0.000931	2.922	1.64921678381
0.000932	2.896	1.65565213738
0.000933	2.902	1.64814926508
0.000934	2.886	1.63859818137
0.000935	2.884	1.62927714033
0.000936	2.876	1.62499969231
0.000937	2.87	1.61155204694
0.000938	2.86	1.60387031895
0.000939	2.874	1.61311003964
0.00094	2.866	1.62973740216
0.000941	2.844	1.64914038214
0.000942	2.844	1.65277463679
0.000943	2.842	1.64591494312
0.000944	2.838	1.64187575657
0.000945	2.82	1.61232751015
0.000946	2.796	1.62307855632
0.000947	2.8	1.62234398325
0.000948	2.8	1.60623784042
0.000949	2.79	1.60682917574
0.00095	2.794	1.60859068753
0.000951	2.784	1.62399014775
0.000952	2.782	1.62187422447
0.000953	2.766	1.6184078596
0.000954	2.758	1.61970244181
0.000955	2.76	1.61195533437
0.000956	2.764	1.6125458133
0.000957	2.782	1.61817057197
0.000958	2.772	1.59875451524
0.000959	2.77	1.60408852624
0.00096	2.776	1.59681683358
0.000961	2.766	1.58089974382
0.000962	2.744	1.57685256128
0.000963	2.732	1.58498454251
0.000964	2.726	1.57318911768
0.000965	2.726	1.57191730062
0.000966	2.726	1.58332687718
0.000967	2.72	1.59172862009
0.000968	2.724	1.58865477685
0.000969	2.73	1.58653710956
0.00097	2.71	1.58300347441
0.000971	2.696	1.59486174949
0.000972	2.698	1.594614687
0.000973	2.682	1.58898584009
0.000974	2.69	1.60433786965
0.000975	2.68	1.56384142419
0.000976	2.674	1.56962543303
0.000977	2.678	1.58060621282
0.000978	2.658	1.59280758411
0.000979	2.65	1.57718102956
0.00098	2.644	1.58280257771
0.000981	2.624	1.59456075457
0.000982	2.588	1.5831159149
0.000983	2.59	1.58552830312
0.000984	2.596	1.57885528153
0.000985	2.584	1.57065082052
0.000986	2.57	1.57133701032
0.000987	2.548	1.56961651367
0.000988	2.552	1.57076287198
0.000989	2.556	1.56807652874
0.00099	2.558	1.57436844481
0.000991	2.578	1.58237669346
0.000992	2.572	1.59148232789
0.000993	2.56	1.58442418563
0.000994	2.548	1.57724316451
0.000995	2.538	1.5673404225
0.000996	2.534	1.56870774843
0.000997	2.528	1.57010063372
0.000998	2.522	1.55997307669
0.000999	2.53	1.56623752988
0.001	2.526	1.57649104025
0.001001	2.514	1.59931360277
0.001002	2.494	1.59058605552
0.001003	2.482	1.60800373134
0.001004	2.488	1.60182895466
0.001005	2.496	1.59310514405
0.001006	2.492	1.58553965576
0.001007	2.478	1.58792820996
0.001008	2.468	1.5915325947
0.001009	2.462	1.58131464295
0.00101	2.454	1.57349420082
0.001011	2.45	1.58224524016
0.001012	2.436	1.58930928393
0.001013	2.436	1.58426765415
0.001014	2.426	1.57369755671
0.001015	2.394	1.55523760243
0.001016	2.394	1.54491553167
0.001017	2.392	1.53828995966
0.001018	2.386	1.53785695043
0.001019	2.374	1.53170623815
0.00102	2.36	1.53831076184
0.001021	2.358	1.54202334613
0.001022	2.332	1.54200389105
0.001023	2.344	1.55102030934
0.001024	2.336	1.53723908355
0.001025	2.342	1.52349466688
0.001026	2.33	1.50635321223
0.001027	2.326	1.50855029747
0.001028	2.31	1.48926156198
0.001029	2.306	1.50078779313
0.00103	2.308	1.49034761046
0.001031	2.302	1.49358494904
0.001032	2.304	1.49785980652
0.001033	2.284	1.49242889278
0.001034	2.274	1.49763947598
0.001035	2.286	1.49673110477
0.001036	2.28	1.49184449592
0.001037	2.276	1.46418031676
0.001038	2.24	1.43471251476
0.001039	2.252	1.442392457
0.00104	2.24	1.44443760682
0.001041	2.226	1.45014619953
0.001042	2.23	1.4258681566
0.001043	2.22	1.41689802032
0.001044	2.208	1.41447375373
0.001045	2.202	1.42449850825
0.001046	2.198	1.43763555883
0.001047	2.184	1.4304348989
0.001048	2.158	1.45087421922
0.001049	2.152	1.46044376817
0.00105	2.14	1.46710599481
0.001051	2.13	1.45914358444
0.001052	2.134	1.44223576436
0.001053	2.128	1.44624202677
0.001054	2.12	1.44
0.001055	2.108	1.43120089435
0.001056	2.122	1.42657491917
0.001057	2.13	1.45227407882
0.001058	2.13	1.46461599063
0.001059	2.112	1.45170795961
0.00106	2.112	1.45170795961
0.001061	2.114	1.44810358745
0.001062	2.1	1.45670861877
0.001063	2.1	1.44291371883
0.001064	2.084	1.4369913013
0.001065	2.074	1.42986852542
0.001066	2.078	1.42965590266
0.001067	2.092	1.42110379635
0.001068	2.09	1.42474559132
0.001069	2.092	1.41969574205
0.00107	2.086	1.43199301674
0.001071	2.096	1.43484633324
0.001072	2.09	1.42052807082
0.001073	2.078	1.42545291048
0.001074	2.07	1.41035456535
0.001075	2.082	1.43501776992
0.001076	2.078	1.43802503455
0.001077	2.08	1.43303872941
0.001078	2.068	1.42806722531
0.001079	2.062	1.43602089121
0.00108	2.054	1.43912612373
0.001081	2.042	1.43535222158
0.001082	2.034	1.42858111425
0.001083	2.026	1.4019001391
0.001084	2.014	1.41485122893
0.001085	2.022	1.40054132392
0.001086	2.0	1.39140217047
0.001087	1.99	1.37473633836
0.001088	1.986	1.38629145565
0.001089	1.98	1.38260623462
0.00109	1.98	1.38693907581
0.001091	1.986	1.39205028645
0.001092	1.966	1.3917054286
0.001093	1.958	1.38428176323
0.001094	1.952	1.37174924822
0.001095	1.944	1.36852621458
0.001096	1.948	1.3774236821
0.001097	1.938	1.36607320448
0.001098	1.944	1.36413489069
0.001099	1.936	1.37401018919
0.0011	1.942	1.36771195798
0.001101	1.932	1.37527306379
0.001102	1.924	1.37776050168
0.001103	1.924	1.37776050168
0.001104	1.93	1.38459380325
0.001105	1.92	1.38043471414
0.001106	1.92	1.36
0.001107	1.914	1.35299815225
0.001108	1.916	1.34645608915
0.001109	1.914	1.35151914526
0.00111	1.9	1.35425256138
0.001111	1.888	1.34738858538
0.001112	1.896	1.33760382775
0.001113	1.902	1.34178835887
0.001114	1.892	1.34027459873
0.001115	1.876	1.34336294426
0.001116	1.868	1.34110998803
0.001117	1.866	1.32515810377
0.001118	1.846	1.32751045194
0.001119	1.824	1.32401812676
0.00112	1.82	1.31285947458
0.001121	1.832	1.32203479531
0.001122	1.838	1.34452817003
0.001123	1.848	1.34940579516
0.001124	1.836	1.348
0.001125	1.824	1.34202235451
0.001126	1.804	1.32573903918
0.001127	1.796	1.30628633921
0.001128	1.792	1.29951375522
0.001129	1.794	1.28979223133
0.00113	1.804	1.30751061181
0.001131	1.794	1.29752225414
0.001132	1.784	1.2889313403
0.001133	1.786	1.29313727036
0.001134	1.78	1.2804686642
0.001135	1.77	1.29811401656
0.001136	1.768	1.29235289298
0.001137	1.756	1.29786902267
0.001138	1.758	1.29747292843
0.001139	1.76	1.30322676461
0.00114	1.748	1.31320067012
0.001141	1.738	1.29358262202
0.001142	1.734	1.29893956749
0.001143	1.722	1.29796610125
0.001144	1.714	1.28226518318
0.001145	1.704	1.28545089366
0.001146	1.694	1.29319913393
0.001147	1.692	1.30274172421
0.001148	1.676	1.30193087374
0.001149	1.684	1.3115426032
0.00115	1.684	1.31001679379
0.001151	1.682	1.31029614973
0.001152	1.684	1.31458890913
0.001153	1.696	1.31741565195
0.001154	1.68	1.31818056426
0.001155	1.658	1.29345892861
0.001156	1.656	1.29215478949
0.001157	1.656	1.27658293894
0.001158	1.66	1.27765410029
0.001159	1.652	1.26605529105
0.00116	1.656	1.27658293894
0.001161	1.666	1.25954118631
0.001162	1.66	1.25395374715
0.001163	1.652	1.24052247057
0.001164	1.638	1.24215779996
0.001165	1.636	1.24237836427
0.001166	1.628	1.23839250644
0.001167	1.612	1.23671176917
0.001168	1.608	1.24190820917
0.001169	1.626	1.24021127232
0.00117	1.612	1.23671176917
0.001171	1.608	1.23382980998
0.001172	1.6	1.23450394896
0.001173	1.584	1.2275764742
0.001174	1.598	1.24273730128
0.001175	1.592	1.24801282045
0.001176	1.594	1.26062048214
0.001177	1.596	1.26205546629
0.001178	1.592	1.25121381067
0.001179	1.594	1.25106514619
0.00118	1.6	1.2521980674
0.001181	1.59	1.25295650363
0.001182	1.588	1.25469358809
0.001183	1.592	1.27025036902
0.001184	1.578	1.24896597231
0.001185	1.572	1.24290627161
0.001186	1.562	1.23537686558
0.001187	1.56	1.23223374406
0.001188	1.562	1.22235674007
0.001189	1.562	1.21249989691
0.00119	1.556	1.21608552331
0.001191	1.544	1.224770999
0.001192	1.534	1.2136078444
0.001193	1.524	1.20889370914
0.001194	1.516	1.20737069701
0.001195	1.514	1.2205752742
0.001196	1.494	1.20746180064
0.001197	1.494	1.20746180064
0.001198	1.502	1.2074750515
0.001199	1.49	1.19912468076
0.0012	1.494	1.18573352824
0.001201	1.496	1.18742747147
0.001202	1.484	1.18732640836
0.001203	1.476	1.18719164418
0.001204	1.468	1.17854825951
0.001205	1.46	1.16978630527
0.001206	1.46	1.16978630527
0.001207	1.454	1.16956573137
0.001208	1.448	1.17102348397
0.001209	1.45	1.17452117903
0.00121	1.452	1.17800509337
0.001211	1.444	1.18104360631
0.001212	1.438	1.17394889156
0.001213	1.444	1.17934897295
0.001214	1.442	1.17585543329
0.001215	1.432	1.1564497395
0.001216	1.434	1.16001896536
0.001217	1.438	1.16882676219
0.001218	1.422	1.16271922664
0.001219	1.414	1.17413968505
0.00122	1.416	1.16916380375
0.001221	1.394	1.15704969643
0.001222	1.402	1.14734301758
0.001223	1.402	1.14908485326
0.001224	1.382	1.13493435934
0.001225	1.374	1.12877101309
0.001226	1.378	1.11853296778
0.001227	1.368	1.12275375751
0.001228	1.374	1.12877101309
0.001229	1.374	1.11987677894
0.00123	1.368	1.12631079192
0.001231	1.37	1.12654338576
0.001232	1.354	1.11744530067
0.001233	1.358	1.11437695597
0.001234	1.364	1.11691718583
0.001235	1.366	1.11894771996
0.001236	1.354	1.1192336664
0.001237	1.35	1.12405515879
0.001238	1.342	1.11222120102
0.001239	1.334	1.11644256458
0.00124	1.326	1.10983061771
0.001241	1.322	1.11099774977
0.001242	1.314	1.1006379968
0.001243	1.318	1.11931943609
0.001244	1.304	1.11336606738
0.001245	1.318	1.14055951182
0.001246	1.304	1.13647877235
0.001247	1.296	1.13507004189
0.001248	1.284	1.13108089896
0.001249	1.282	1.13422925372
0.00125	1.286	1.13322724994
0.001251	1.272	1.13578871275
0.001252	1.268	1.13673919612
0.001253	1.268	1.13673919612
0.001254	1.278	1.12814715352
0.001255	1.266	1.12571932559
0.001256	1.26	1.12445542375
0.001257	1.252	1.11377556087
0.001258	1.25	1.10611934257
0.001259	1.242	1.09701230622
0.00126	1.228	1.09179485252
0.001261	1.22	1.07684725008
0.001262	1.22	1.06752049161
0.001263	1.238	1.07208022088
0.001264	1.25	1.08420477771
0.001265	1.244	1.07910333147
0.001266	1.25	1.07865657185
0.001267	1.244	1.08464925206
0.001268	1.244	1.08833083205
0.001269	1.25	1.09338922621
0.00127	1.248	1.08558555628
0.001271	1.244	1.07724834648
0.001272	1.25	1.06747365307
0.001273	1.252	1.08096993483
0.001274	1.258	1.08417526258
0.001275	1.244	1.0809551332
0.001276	1.232	1.07432583512
0.001277	1.242	1.07491208943
0.001278	1.242	1.07304985905
0.001279	1.236	1.07717408064
0.00128	1.222	1.07550732215
0.001281	1.22	1.06939235082
0.001282	1.208	1.06241987933
0.001283	1.21	1.06484740691
0.001284	1.214	1.06028486738
0.001285	1.21	1.05919780967
0.001286	1.202	1.05508103954
0.001287	1.202	1.06639392346
0.001288	1.198	1.06526804139
0.001289	1.194	1.06036031612
0.00129	1.186	1.05233264703
0.001291	1.188	1.05482510399
0.001292	1.182	1.06811797101
0.001293	1.182	1.05682354251
0.001294	1.18	1.05432442825
0.001295	1.174	1.06005848895
0.001296	1.166	1.05945457666
0.001297	1.16	1.05375518979
0.001298	1.148	1.04790075866
0.001299	1.148	1.04790075866
0.0013	1.142	1.04395210618
0.001301	1.14	1.04899952336
0.001302	1.138	1.05211976505
0.001303	1.134	1.03925165384
0.001304	1.13	1.04359954005
0.001305	1.128	1.04096877955
0.001306	1.122	1.0291336162
0.001307	1.134	1.02764001479
0.001308	1.128	1.03904571603
0.001309	1.124	1.02792217604
0.00131	1.122	1.01740650676
0.001311	1.116	1.01712536101
0.001312	1.114	1.01044742565
0.001313	1.1	1.01094015649
0.001314	1.106	1.00536759446
0.001315	1.1	1.01291658097
0.001316	1.1	1.01094015649
0.001317	1.102	1.01370409884
0.001318	1.104	1.01842230926
0.001319	1.102	1.01764237333
0.00132	1.106	1.02115816601
0.001321	1.108	1.02388280579
0.001322	1.094	1.0184124901
0.001323	1.092	1.02933765111
0.001324	1.094	1.03012814737
0.001325	1.084	1.02807781807
0.001326	1.094	1.03206782723
0.001327	1.086	1.04048258034
0.001328	1.08	1.03614670776
0.001329	1.066	1.03423594987
0.00133	1.076	1.03064251804
0.001331	1.078	1.02172207571
0.001332	1.064	1.0079206318
0.001333	1.07	1.01838106817
0.001334	1.068	1.01949791564
0.001335	1.056	1.01629916855
0.001336	1.046	1.00989306365
0.001337	1.052	1.00463724797
0.001338	1.048	1.00284395596
0.001339	1.042	0.996110435645
0.00134	1.038	1.00027796137
0.001341	1.028	0.983471402736
0.001342	1.024	0.987635560316
0.001343	1.022	0.996752727611
0.001344	1.02	1.00379280731
0.001345	1.026	0.998661103678
0.001346	1.034	0.996415575952
0.001347	1.03	0.994535067255
0.001348	1.02	0.993780659904
0.001349	1.024	0.995702766894
0.00135	1.014	0.992876628791
0.001351	1.006	0.980797634581
0.001352	1.004	0.98386177891
0.001353	1.006	0.986896144485
0.001354	0.992	0.983837384937
0.001355	0.988	0.983796726972
0.001356	1.0	0.989949493661
0.001357	0.996	0.99798997991
0.001358	0.996	0.9919596766
0.001359	0.994	0.978756353747
0.00136	1.002	0.984883749485
0.001361	1.0	0.9838699101
0.001362	1.006	0.978756353747
0.001363	1.004	0.98386177891
0.001364	0.996	0.977744342863
0.001365	0.99	0.978723658649
0.001366	0.994	0.978756353747
0.001367	0.99	0.978723658649
0.001368	0.986	0.988839724121
0.001369	0.984	0.987797550108
0.00137	0.984	0.985770764428
0.001371	0.98	0.981631295345
0.001372	0.97	0.986458311334
0.001373	0.966	0.982264730101
0.001374	0.964	0.977089555773
0.001375	0.964	0.991314279126
0.001376	0.96	1.00319489632
0.001377	0.94	0.992169340385
0.001378	0.934	0.996816934046
0.001379	0.924	0.98905207143
0.00138	0.92	0.982649479723
0.001381	0.912	0.967603224468
0.001382	0.918	0.967096685963
0.001383	0.902	0.953098106178
0.001384	0.896	0.953511405281
0.001385	0.89	0.947575854483
0.001386	0.892	0.948860369074
0.001387	0.898	0.948470347454
0.001388	0.894	0.950138937209
0.001389	0.892	0.948860369074
0.00139	0.888	0.942048831006
0.001391	0.886	0.940746512085
0.001392	0.88	0.943186089804
0.001393	0.88	0.945304183848
0.001394	0.86	0.931879820578
0.001395	0.862	0.928954250757
0.001396	0.862	0.935390827409
0.001397	0.862	0.931104720211
0.001398	0.872	0.944254203062
0.001399	0.866	0.93810660375
0.0014	0.868	0.941581648079
0.001401	0.868	0.935187681698
0.001402	0.872	0.933603770344
0.001403	0.862	0.933250234396
0.001404	0.86	0.938296328459
0.001405	0.862	0.928954250757
0.001406	0.866	0.927385572456
0.001407	0.856	0.913927787082
0.001408	0.862	0.933250234396
0.001409	0.858	0.928351226638
0.00141	0.848	0.921355523129
0.001411	0.848	0.923523686756
0.001412	0.852	0.930642788614
0.001413	0.862	0.924638307664
0.001414	0.866	0.923062294756
0.001415	0.864	0.910771101869
0.001416	0.862	0.913759268079
0.001417	0.864	0.912964402373
0.001418	0.862	0.924638307664
0.001419	0.84	0.917823512447
0.00142	0.832	0.920747522397
0.001421	0.832	0.918572806042
0.001422	0.828	0.924346255469
0.001423	0.82	0.914111590562
0.001424	0.82	0.907524104363
0.001425	0.816	0.906721566965
0.001426	0.824	0.906103746819
0.001427	0.824	0.908308317698
0.001428	0.824	0.910507550765
0.001429	0.82	0.907524104363
0.00143	0.818	0.906022074786
0.001431	0.828	0.904663473342
0.001432	0.82	0.907524104363
0.001433	0.812	0.910305443244
0.001434	0.808	0.911666605728
0.001435	0.81	0.910988474131
0.001436	0.81	0.913181252545
0.001437	0.818	0.916992911641
0.001438	0.814	0.889608902833
0.001439	0.8	0.87863530546
0.00144	0.8	0.880908621822
0.001441	0.794	0.878387158376
0.001442	0.798	0.877038197572
0.001443	0.792	0.874491852449
0.001444	0.788	0.873530766487
0.001445	0.784	0.867953915827
0.001446	0.78	0.864638652849
0.001447	0.786	0.878751386912
0.001448	0.776	0.881943308836
0.001449	0.776	0.884208120297
0.00145	0.766	0.875924654294
0.001451	0.756	0.865138139259
0.001452	0.766	0.866743329943
0.001453	0.766	0.859792998343
0.001454	0.766	0.859792998343
0.001455	0.76	0.854634424769
0.001456	0.756	0.855841106748
0.001457	0.76	0.852291030107
0.001458	0.754	0.85643680444
0.001459	0.748	0.858193451385
0.00146	0.754	0.863414153231
0.001461	0.744	0.849978823266
0.001462	0.75	0.84823345843
0.001463	0.746	0.851753485464
0.001464	0.742	0.843466656128
0.001465	0.736	0.847528170623
0.001466	0.736	0.849884698062
0.001467	0.742	0.857575652639
0.001468	0.748	0.858193451385
0.001469	0.742	0.859904645877
0.00147	0.734	0.857463701856
0.001471	0.73	0.84917607126
0.001472	0.724	0.834160655989
0.001473	0.712	0.820399902487
0.001474	0.708	0.814085990544
0.001475	0.71	0.813572369246
0.001476	0.708	0.809157586629
0.001477	0.706	0.807195143692
0.001478	0.708	0.814085990544
0.001479	0.698	0.814122840854
0.00148	0.706	0.834004796149
0.001481	0.708	0.843051599844
0.001482	0.702	0.83498263455
0.001483	0.704	0.834496255234
0.001484	0.702	0.837374468204
0.001485	0.696	0.824368849484
0.001486	0.692	0.815558704202
0.001487	0.692	0.822882737697
0.001488	0.69	0.825772365728
0.001489	0.686	0.82182966605
0.00149	0.684	0.822279757747
0.001491	0.678	0.821167461606
0.001492	0.678	0.818728282155
0.001493	0.674	0.817143806193
0.001494	0.674	0.809767867972
0.001495	0.676	0.806860582753
0.001496	0.678	0.808898015822
0.001497	0.678	0.808898015822
0.001498	0.68	0.808455317256
0.001499	0.676	0.79938976726
0.0015	0.678	0.79894680674
0.001501	0.682	0.787956851611
0.001502	0.68	0.803492377064
0.001503	0.676	0.806860582753
0.001504	0.674	0.794810669279
0.001505	0.67	0.793158243984
0.001506	0.672	0.79019997469
0.001507	0.676	0.791848470353
0.001508	0.668	0.780881553118
0.001509	0.658	0.777840600637
0.00151	0.65	0.779422863406
0.001511	0.654	0.776069584509
0.001512	0.646	0.77761430028
0.001513	0.644	0.77023632737
0.001514	0.642	0.765399242226
0.001515	0.646	0.77245323483
0.001516	0.648	0.774658634497
0.001517	0.652	0.771295014894
0.001518	0.652	0.76869759984
0.001519	0.648	0.764261735271
0.00152	0.642	0.757519636709
0.001521	0.638	0.750303938414
0.001522	0.64	0.75789181286
0.001523	0.638	0.750303938414
0.001524	0.63	0.754387168502
0.001525	0.622	0.755722171171
0.001526	0.62	0.758683069536
0.001527	0.62	0.763937170191
0.001528	0.62	0.758683069536
0.001529	0.614	0.756970276827
0.00153	0.612	0.762532622253
0.001531	0.608	0.763109428588
0.001532	0.608	0.757849589299
0.001533	0.608	0.760484056375
0.001534	0.608	0.765725799487
0.001535	0.596	0.759462968156
0.001536	0.594	0.762341130991
0.001537	0.602	0.766548106775
0.001538	0.604	0.766279322441
0.001539	0.596	0.754177697894
0.00154	0.602	0.761312025388
0.001541	0.604	0.758408860708
0.001542	0.606	0.763389808682
0.001543	0.608	0.765725799487
0.001544	0.606	0.76076540405
0.001545	0.61	0.762823701782
0.001546	0.604	0.75045586146
0.001547	0.606	0.750175979354
0.001548	0.596	0.740799568034
0.001549	0.592	0.73589129632
0.00155	0.592	0.73589129632
0.001551	0.59	0.749599893276
0.001552	0.594	0.754429585846
0.001553	0.6	0.756306816048
0.001554	0.596	0.748855126176
0.001555	0.6	0.75894663844
0.001556	0.596	0.751521124121
0.001557	0.598	0.759207481523
0.001558	0.602	0.761312025388
0.001559	0.596	0.756824946735
0.00156	0.594	0.757075953917
0.001561	0.586	0.752731027659
0.001562	0.582	0.75317726997
0.001563	0.576	0.745804263866
0.001564	0.576	0.743117756483
0.001565	0.572	0.740821166004
0.001566	0.574	0.746005361911
0.001567	0.564	0.736141290786
0.001568	0.554	0.734223399246
0.001569	0.552	0.734367755283
0.00157	0.544	0.7266801222
0.001571	0.55	0.734506637138
0.001572	0.548	0.729174876144
0.001573	0.538	0.710321054172
0.001574	0.532	0.69640218265
0.001575	0.528	0.690808222302
0.001576	0.54	0.701712191714
0.001577	0.54	0.698856208386
0.001578	0.538	0.693221465334
0.001579	0.538	0.684511504651
0.00158	0.538	0.698967810418
0.001581	0.534	0.699173798136
0.001582	0.532	0.693524332666
0.001583	0.542	0.710095768189
0.001584	0.548	0.715329294801
0.001585	0.544	0.721154629743
0.001586	0.546	0.721029819078
0.001587	0.546	0.72379831445
0.001588	0.54	0.721387551875
0.001589	0.54	0.721387551875
0.00159	0.538	0.718718303649
0.001591	0.534	0.718918632392
0.001592	0.532	0.721786672085
0.001593	0.52	0.713862731903
0.001594	0.524	0.719321902906
0.001595	0.52	0.716658914687
0.001596	0.524	0.710931782944
0.001597	0.52	0.708237248385
0.001598	0.518	0.691141085452
0.001599	0.52	0.693974062916
0.0016	0.518	0.688241236777
0.001601	0.52	0.693974062916
0.001602	0.528	0.696574475559
0.001603	0.52	0.693974062916
0.001604	0.52	0.693974062916
0.001605	0.53	0.702210794562
0.001606	0.522	0.702506939468
0.001607	0.518	0.699768533159
0.001608	0.512	0.694158483345
0.001609	0.508	0.679658737897
0.00161	0.512	0.679599882284
0.001611	0.514	0.682498351646
0.001612	0.512	0.682536445913
0.001613	0.504	0.673783347969
0.001614	0.506	0.676730374669
0.001615	0.508	0.682595048327
0.001616	0.506	0.679679336158
0.001617	0.506	0.676730374669
0.001618	0.498	0.673792252849
0.001619	0.49	0.670745853509
0.00162	0.486	0.667685554734
0.001621	0.486	0.667685554734
0.001622	0.49	0.670745853509
0.001623	0.484	0.670629554971
0.001624	0.492	0.673747727269
0.001625	0.486	0.670674287564
0.001626	0.49	0.673721010508
0.001627	0.484	0.670629554971
0.001628	0.488	0.67368835525
0.001629	0.484	0.66463824747
0.00163	0.484	0.66463824747
0.001631	0.488	0.670713053399
0.001632	0.484	0.66463824747
0.001633	0.486	0.664683383274
0.001634	0.482	0.664587089854
0.001635	0.482	0.664587089854
0.001636	0.472	0.658191461506
0.001637	0.468	0.658009118478
0.001638	0.466	0.657908808271
0.001639	0.468	0.661041602322
0.00164	0.466	0.657908808271
0.001641	0.468	0.664060238231
0.001642	0.462	0.663743926526
0.001643	0.468	0.664060238231
0.001644	0.474	0.667326007286
0.001645	0.48	0.673498329619
0.001646	0.48	0.679411510059
0.001647	0.474	0.670316343229
0.001648	0.478	0.670459543895
0.001649	0.48	0.679411510059
0.00165	0.472	0.658191461506
0.001651	0.472	0.658191461506
0.001652	0.47	0.658103335351
0.001653	0.476	0.661380374671
0.001654	0.47	0.661135387043
0.001655	0.468	0.667065214203
0.001656	0.468	0.670056714018
0.001657	0.47	0.667158152165
0.001658	0.462	0.663743926526
0.001659	0.454	0.672223177226
0.00166	0.456	0.675325106893
0.001661	0.454	0.66624620074
0.001662	0.462	0.669743234382
0.001663	0.462	0.669743234382
0.001664	0.464	0.663855405943
0.001665	0.456	0.660351421593
0.001666	0.456	0.657315753653
0.001667	0.454	0.651063744959
0.001668	0.452	0.650919349843
0.001669	0.448	0.653678820217
0.00167	0.448	0.647530694253
0.001671	0.448	0.647530694253
0.001672	0.446	0.653516640951
0.001673	0.444	0.653348299148
0.001674	0.446	0.656569874423
0.001675	0.446	0.656569874423
0.001676	0.444	0.653348299148
0.001677	0.442	0.650104606967
0.001678	0.438	0.646649827959
0.001679	0.438	0.643549531893
0.00168	0.438	0.646649827959
0.001681	0.436	0.64645494816
0.001682	0.438	0.65280624997
0.001683	0.44	0.649923072371
0.001684	0.436	0.649541376665
0.001685	0.428	0.639387206628
0.001686	0.424	0.638924095648
0.001687	0.424	0.642046727271
0.001688	0.428	0.639387206628
0.001689	0.434	0.646253820105
0.00169	0.434	0.643151615096
0.001691	0.43	0.636474665639
0.001692	0.43	0.645832795699
0.001693	0.424	0.645154245123
0.001694	0.42	0.63843558798
0.001695	0.422	0.64180682452
0.001696	0.418	0.641308038309
0.001697	0.414	0.634510835211
0.001698	0.412	0.637382145969
0.001699	0.408	0.630504559857
0.0017	0.412	0.634236548931
0.001701	0.41	0.62441973063
0.001702	0.408	0.617686004374
0.001703	0.406	0.61413679258
0.001704	0.41	0.62441973063
0.001705	0.408	0.624128191961
0.001706	0.406	0.620615823195
0.001707	0.402	0.616762515074
0.001708	0.4	0.609918027279
0.001709	0.398	0.612858874456
0.00171	0.4	0.61318838867
0.001711	0.398	0.616113625884
0.001712	0.404	0.620309600119
0.001713	0.402	0.610242574719
0.001714	0.398	0.606296956944
0.001715	0.402	0.613511206092
0.001716	0.398	0.612858874456
0.001717	0.4	0.61318838867
0.001718	0.396	0.609248717684
0.001719	0.398	0.616113625884
0.00172	0.404	0.633075035047
0.001721	0.406	0.633375086343
0.001722	0.402	0.632768520077
0.001723	0.396	0.625447040124
0.001724	0.396	0.622241110824
0.001725	0.392	0.618333243486
0.001726	0.386	0.607456994363
0.001727	0.388	0.604529569169
0.001728	0.392	0.60525697022
0.001729	0.398	0.616113625884
0.00173	0.392	0.61183004176
0.001731	0.392	0.61183004176
0.001732	0.384	0.603774792452
0.001733	0.378	0.595916101477
0.001734	0.374	0.598434624667
0.001735	0.376	0.598852235531
0.001736	0.376	0.598852235531
0.001737	0.378	0.602591071955
0.001738	0.384	0.603774792452
0.001739	0.388	0.597876241374
0.00174	0.388	0.597876241374
0.001741	0.388	0.597876241374
0.001742	0.386	0.594141397312
0.001743	0.382	0.586579917829
0.001744	0.384	0.59037615128
0.001745	0.388	0.597876241374
0.001746	0.39	0.601581249708
0.001747	0.396	0.605957094191
0.001748	0.398	0.609586745263
0.001749	0.4	0.609918027279
0.00175	0.396	0.605957094191
0.001751	0.398	0.606296956944
0.001752	0.39	0.601581249708
0.001753	0.388	0.597876241374
0.001754	0.384	0.597113054622
0.001755	0.384	0.600453162203
0.001756	0.38	0.596322060635
0.001757	0.374	0.591712768157
0.001758	0.374	0.595083187462
0.001759	0.372	0.594656203196
0.00176	0.366	0.589952540464
0.001761	0.358	0.581236612749
0.001762	0.358	0.581236612749
0.001763	0.364	0.589494698874
0.001764	0.356	0.584178055048
0.001765	0.36	0.58172158289
0.001766	0.36	0.58172158289
0.001767	0.362	0.582199278598
0.001768	0.364	0.586092142926
0.001769	0.362	0.578753833681
0.00177	0.362	0.578753833681
0.001771	0.36	0.574804314528
0.001772	0.356	0.570319208865
0.001773	0.35	0.565243310443
0.001774	0.348	0.564708774502
0.001775	0.356	0.577290221639
0.001776	0.348	0.571748196324
0.001777	0.344	0.570669781923
0.001778	0.344	0.570669781923
0.001779	0.344	0.574163739712
0.00178	0.344	0.574163739712
0.001781	0.344	0.574163739712
0.001782	0.342	0.573616596692
0.001783	0.336	0.571930065655
0.001784	0.334	0.571352780688
0.001785	0.33	0.570175411606
0.001786	0.33	0.573672380371
0.001787	0.33	0.573672380371
0.001788	0.324	0.568352003603
0.001789	0.322	0.56419500175
0.00179	0.322	0.567728808499
0.001791	0.318	0.5664591777
0.001792	0.318	0.56291740069
0.001793	0.32	0.563560112144
0.001794	0.32	0.563560112144
0.001795	0.322	0.56419500175
0.001796	0.322	0.567728808499
0.001797	0.32	0.563560112144
0.001798	0.32	0.563560112144
0.001799	0.324	0.564822095885
0.0018	0.32	0.563560112144
0.001801	0.318	0.555766137867
0.001802	0.312	0.542822254518
0.001803	0.31	0.54580216196
0.001804	0.31	0.549454274713
0.001805	0.316	0.551492520348
0.001806	0.316	0.555107196855
0.001807	0.314	0.554440258279
0.001808	0.31	0.560267793113
0.001809	0.312	0.564496235594
0.00181	0.308	0.559585560929
0.001811	0.306	0.558895339039
0.001812	0.302	0.54295119486
0.001813	0.3	0.538516480713
0.001814	0.3	0.545893762558
0.001815	0.298	0.545156858161
0.001816	0.296	0.537013966299
0.001817	0.298	0.548813265146
0.001818	0.302	0.546622355928
0.001819	0.294	0.543657980719
0.00182	0.29	0.54580216196
0.001821	0.286	0.536846346732
0.001822	0.28	0.530659966457
0.001823	0.282	0.535234528034
0.001824	0.284	0.524732312708
0.001825	0.286	0.525551139281
0.001826	0.282	0.520073071789
0.001827	0.286	0.521731731832
0.001828	0.284	0.517053188753
0.001829	0.286	0.517884156931
0.00183	0.286	0.517884156931
0.001831	0.286	0.517884156931
0.001832	0.286	0.517884156931
0.001833	0.288	0.514835896184
0.001834	0.288	0.514835896184
0.001835	0.284	0.509258284174
0.001836	0.284	0.509258284174
0.001837	0.276	0.505790470452
0.001838	0.278	0.506671491205
0.001839	0.276	0.509729339944
0.00184	0.278	0.514505587919
0.001841	0.274	0.512761152975
0.001842	0.278	0.514505587919
0.001843	0.274	0.512761152975
0.001844	0.274	0.512761152975
0.001845	0.276	0.513638004824
0.001846	0.276	0.517517149474
0.001847	0.276	0.513638004824
0.001848	0.28	0.515363949069
0.001849	0.28	0.515363949069
0.00185	0.278	0.514505587919
0.001851	0.276	0.509729339944
0.001852	0.274	0.50884575266
0.001853	0.272	0.507952753708
0.001854	0.278	0.518378240284
0.001855	0.278	0.518378240284
0.001856	0.276	0.513638004824
0.001857	0.28	0.51923019943
0.001858	0.284	0.536044774249
0.001859	0.284	0.536044774249
0.00186	0.284	0.536044774249
0.001861	0.282	0.531484712856
0.001862	0.286	0.53310786901
0.001863	0.284	0.524732312708
0.001864	0.282	0.523904571463
0.001865	0.278	0.518378240284
0.001866	0.276	0.517517149474
0.001867	0.278	0.518378240284
0.001868	0.276	0.521367432815
0.001869	0.272	0.51963063805
0.00187	0.274	0.520503602293
0.001871	0.272	0.523465376123
0.001872	0.27	0.522589705218
0.001873	0.266	0.520810906184
0.001874	0.266	0.520810906184
0.001875	0.272	0.51963063805
0.001876	0.272	0.51963063805
0.001877	0.268	0.517857123153
0.001878	0.268	0.517857123153
0.001879	0.262	0.503344812231
0.00188	0.26	0.502394267483
0.001881	0.256	0.500463784904
0.001882	0.25	0.493457191659
0.001883	0.252	0.498493731154
0.001884	0.252	0.502489800892
0.001885	0.246	0.495463419437
0.001886	0.254	0.499483733469
0.001887	0.252	0.494465367847
0.001888	0.25	0.48938737213
0.001889	0.246	0.48732330131
0.00189	0.244	0.486275641997
0.001891	0.242	0.485217477014
0.001892	0.238	0.478911265267
0.001893	0.238	0.478911265267
0.001894	0.238	0.478911265267
0.001895	0.238	0.478911265267
0.001896	0.238	0.478911265267
0.001897	0.242	0.481077956261
0.001898	0.244	0.482145206343
0.001899	0.238	0.474716757657
0.0019	0.238	0.478911265267
0.001901	0.24	0.48
0.001902	0.246	0.48732330131
0.001903	0.248	0.488360522565
0.001904	0.246	0.483201821189
0.001905	0.24	0.48
0.001906	0.238	0.478911265267
0.001907	0.242	0.485217477014
0.001908	0.232	0.471355492171
0.001909	0.234	0.472487036859
0.00191	0.234	0.472487036859
0.001911	0.236	0.473607432374
0.001912	0.236	0.477811678384
0.001913	0.236	0.481979252666
0.001914	0.232	0.479766609926
0.001915	0.228	0.473303285431
0.001916	0.22	0.468614980554
0.001917	0.214	0.464977418807
0.001918	0.212	0.459408315118
0.001919	0.208	0.456876350887
0.00192	0.208	0.456876350887
0.001921	0.21	0.462493243194
0.001922	0.214	0.460656053906
0.001923	0.218	0.463115536341
0.001924	0.216	0.461891762213
0.001925	0.216	0.466201673099
0.001926	0.216	0.466201673099
0.001927	0.218	0.471673615968
0.001928	0.214	0.473501847937
0.001929	0.212	0.468034186786
0.00193	0.206	0.459960867901
0.001931	0.2	0.45607017004
0.001932	0.2	0.460434577329
0.001933	0.196	0.453413718363
0.001934	0.19	0.449332838773
0.001935	0.19	0.449332838773
0.001936	0.194	0.452066366809
0.001937	0.194	0.452066366809
0.001938	0.194	0.452066366809
0.001939	0.198	0.45474828202
0.00194	0.194	0.452066366809
0.001941	0.192	0.446246568614
0.001942	0.19	0.444859528391
0.001943	0.19	0.440340777126
0.001944	0.186	0.432901836448
0.001945	0.184	0.43144408676
0.001946	0.188	0.434345484609
0.001947	0.188	0.434345484609
0.001948	0.192	0.441742006153
0.001949	0.194	0.44312977783
0.00195	0.19	0.440340777126
0.001951	0.19	0.440340777126
0.001952	0.188	0.438925961866
0.001953	0.188	0.434345484609
0.001954	0.19	0.43577517139
0.001955	0.192	0.432592186707
0.001956	0.19	0.431161222746
0.001957	0.19	0.431161222746
0.001958	0.188	0.429716185406
0.001959	0.184	0.426783317387
0.00196	0.182	0.425295191602
0.001961	0.176	0.420742201354
0.001962	0.178	0.422274792049
0.001963	0.176	0.420742201354
0.001964	0.176	0.420742201354
0.001965	0.178	0.422274792049
0.001966	0.178	0.422274792049
0.001967	0.178	0.422274792049
0.001968	0.178	0.422274792049
0.001969	0.176	0.420742201354
0.00197	0.172	0.417631416443
0.001971	0.17	0.416052881254
0.001972	0.168	0.414458683104
0.001973	0.168	0.414458683104
0.001974	0.168	0.419256484744
0.001975	0.16	0.407921561087
0.001976	0.16	0.407921561087
0.001977	0.17	0.416052881254
0.001978	0.17	0.416052881254
0.001979	0.168	0.409604687473
0.00198	0.168	0.409604687473
0.001981	0.17	0.411217703899
0.001982	0.168	0.409604687473
0.001983	0.172	0.412814728419
0.001984	0.17	0.411217703899
0.001985	0.172	0.417631416443
0.001986	0.174	0.414395945926
0.001987	0.17	0.411217703899
0.001988	0.172	0.412814728419
0.001989	0.174	0.414395945926
0.00199	0.176	0.415961536683
0.001991	0.18	0.423792402008
0.001992	0.172	0.412814728419
0.001993	0.168	0.404692475838
0.001994	0.17	0.411217703899
0.001995	0.166	0.40797548946
0.001996	0.164	0.406329915217
0.001997	0.16	0.397994974843
0.001998	0.158	0.396277680421
[truncated: 8,002 more rows]
