# Supplementary material for: The Influence of Synaptic Size on AMPA Receptor Activation: A Monte Carlo Model
Source: PLoS One. 2015 Jun 24;10(6):e0130924. doi: 10.1371/journal.pone.0130924 (PMC4479604; doi:10.1371/journal.pone.0130924)
Supplement: S1 Dataset — This package contains the experimental data used as basis for the analysis presented in the paper. (ZIP) [file pone.0130924.s001.zip › S1 Simulation data/test/989_9614_293_413.csv]

time	AMPA.O.mean	AMPA.O.stdev
0.0	0.0	0.0
1e-06	0.0	0.0
2e-06	0.038	0.191196234273
3e-06	0.156	0.399579779268
4e-06	0.366	0.586552640434
5e-06	0.582	0.717827277275
6e-06	0.854	0.855969625629
7e-06	1.234	1.0388666902
8e-06	1.636	1.25040153551
9e-06	2.094	1.43288659705
1e-05	2.654	1.63287599039
1.1e-05	3.18	1.77640085566
1.2e-05	3.774	1.93776262736
1.3e-05	4.352	2.1688928051
1.4e-05	4.992	2.29519846636
1.5e-05	5.608	2.43276303819
1.6e-05	6.256	2.5865931261
1.7e-05	6.946	2.72233061916
1.8e-05	7.632	2.85106576564
1.9e-05	8.336	2.98648689935
2e-05	9.056	3.09981676878
2.1e-05	9.74	3.15791070171
2.2e-05	10.422	3.28084074591
2.3e-05	11.114	3.34380083139
2.4e-05	11.794	3.45652484441
2.5e-05	12.41	3.55835636214
2.6e-05	13.094	3.66076003038
2.7e-05	13.736	3.71352985716
2.8e-05	14.31	3.74671856429
2.9e-05	14.92	3.81963349027
3e-05	15.542	3.83513180999
3.1e-05	16.07	3.90603379402
3.2e-05	16.612	3.99167333333
3.3e-05	17.122	4.06437153813
3.4e-05	17.642	4.1354366154
3.5e-05	18.202	4.20965509276
3.6e-05	18.722	4.19960902942
3.7e-05	19.202	4.2404240354
3.8e-05	19.648	4.39409785963
3.9e-05	20.104	4.46689870044
4e-05	20.572	4.54541703257
4.1e-05	20.88	4.56832573269
4.2e-05	21.348	4.63194300483
4.3e-05	21.696	4.63848940928
4.4e-05	22.052	4.68970105657
4.5e-05	22.384	4.77582914267
4.6e-05	22.75	4.78951980892
4.7e-05	23.15	4.85710819315
4.8e-05	23.498	4.83921439905
4.9e-05	23.826	4.95658390426
5e-05	24.08	5.04832645537
5.1e-05	24.356	5.04234707254
5.2e-05	24.604	5.00751275585
5.3e-05	24.804	4.95233116825
5.4e-05	25.104	4.94137470751
5.5e-05	25.34	4.96068543651
5.6e-05	25.638	5.02702257803
5.7e-05	25.878	5.02106721724
5.8e-05	26.08	5.0264898289
5.9e-05	26.252	4.9695569219
6e-05	26.45	5.03383551579
6.1e-05	26.684	5.04818224711
6.2e-05	26.876	5.11513675282
6.3e-05	26.986	5.10781792941
6.4e-05	27.208	5.17153130127
6.5e-05	27.352	5.20769584365
6.6e-05	27.502	5.24232734575
6.7e-05	27.598	5.22880445226
6.8e-05	27.71	5.21516059197
6.9e-05	27.782	5.25152130339
7e-05	27.88	5.27954543498
7.1e-05	28.024	5.2766868393
7.2e-05	28.146	5.2730146975
7.3e-05	28.31	5.29017012959
7.4e-05	28.354	5.28400264951
7.5e-05	28.404	5.24450035752
7.6e-05	28.44	5.25151406739
7.7e-05	28.52	5.21052780436
7.8e-05	28.606	5.19680324815
7.9e-05	28.666	5.28946537941
8e-05	28.764	5.25283770928
8.1e-05	28.812	5.15020931613
8.2e-05	28.892	5.17033229106
8.3e-05	28.892	5.20579830574
8.4e-05	28.938	5.15229618714
8.5e-05	29.06	5.16995164387
8.6e-05	29.124	5.16803869955
8.7e-05	29.176	5.18854738824
8.8e-05	29.15	5.17991312668
8.9e-05	29.186	5.24246163553
9e-05	29.188	5.2387647399
9.1e-05	29.234	5.22678141881
9.2e-05	29.198	5.21179393299
9.3e-05	29.226	5.25194478265
9.4e-05	29.24	5.24617956231
9.5e-05	29.212	5.21181887636
9.6e-05	29.184	5.2109638264
9.7e-05	29.19	5.2193773575
9.8e-05	29.232	5.21211818746
9.9e-05	29.174	5.20766012716
0.0001	29.158	5.20624970588
0.000101	29.076	5.20405841627
0.000102	29.058	5.12275667976
0.000103	28.986	5.18438077305
0.000104	28.982	5.19746822982
0.000105	28.998	5.19326448393
0.000106	28.958	5.20117640539
0.000107	28.96	5.15503637233
0.000108	28.886	5.21008675552
0.000109	28.842	5.06685661925
0.00011	28.782	5.04524290793
0.000111	28.756	4.94332519667
0.000112	28.766	4.95088315354
0.000113	28.728	4.97855561383
0.000114	28.698	4.98585960492
0.000115	28.612	5.00414388282
0.000116	28.634	4.95136789181
0.000117	28.654	5.00822164046
0.000118	28.588	4.98861263279
0.000119	28.542	4.92830964936
0.00012	28.442	4.95808793791
0.000121	28.448	4.94239779864
0.000122	28.386	4.93730736333
0.000123	28.308	4.91743185006
0.000124	28.28	4.90607786322
0.000125	28.158	4.92229986896
0.000126	28.156	4.91972194336
0.000127	28.05	4.97950800783
0.000128	28.024	5.05325875055
0.000129	27.952	5.04635472396
0.00013	27.908	5.05524836185
0.000131	27.832	4.99317293912
0.000132	27.74	4.96189479937
0.000133	27.678	4.92892645512
0.000134	27.662	4.88914675583
0.000135	27.652	4.84467707902
0.000136	27.624	4.8570180152
0.000137	27.604	4.92942024989
0.000138	27.548	4.92094462476
0.000139	27.522	4.94707145693
0.00014	27.478	4.9345228746
0.000141	27.44	4.94068821117
0.000142	27.39	4.993385625
0.000143	27.304	4.99355424522
0.000144	27.214	4.99761983348
0.000145	27.214	4.99001042083
0.000146	27.096	4.9834510131
0.000147	27.07	4.97162951154
0.000148	26.998	4.95600605327
0.000149	26.914	4.91961421252
0.00015	26.846	4.91185138212
0.000151	26.832	4.86618700833
0.000152	26.832	4.8509561944
0.000153	26.796	4.87712866347
0.000154	26.814	4.91277966125
0.000155	26.772	4.94813257704
0.000156	26.666	4.94878207239
0.000157	26.61	4.96647762504
0.000158	26.504	4.96165133801
0.000159	26.42	4.91320669217
0.00016	26.298	4.89501746677
0.000161	26.22	4.89567155761
0.000162	26.104	4.86838618024
0.000163	26.09	4.83672409798
0.000164	25.988	4.80498241412
0.000165	25.912	4.82496176151
0.000166	25.822	4.82019875109
0.000167	25.744	4.75756912719
0.000168	25.702	4.75869688045
0.000169	25.644	4.78803341676
0.00017	25.544	4.73117997967
0.000171	25.528	4.74607374574
0.000172	25.45	4.76145986017
0.000173	25.402	4.80295700585
0.000174	25.368	4.76367253283
0.000175	25.336	4.76183830049
0.000176	25.278	4.7418051415
0.000177	25.214	4.7371092451
0.000178	25.162	4.77407121857
0.000179	25.126	4.81228885251
0.00018	25.106	4.77731765743
0.000181	25.024	4.72645998608
0.000182	25.006	4.7050997864
0.000183	24.92	4.67478341744
0.000184	24.852	4.71318321307
0.000185	24.828	4.68683432607
0.000186	24.766	4.73827436943
0.000187	24.668	4.71314926562
0.000188	24.614	4.73888214667
0.000189	24.596	4.76621275228
0.00019	24.536	4.85434897798
0.000191	24.45	4.80702610769
0.000192	24.412	4.82185192639
0.000193	24.362	4.79989124877
0.000194	24.334	4.78439588663
0.000195	24.214	4.80376976967
0.000196	24.148	4.79688398859
0.000197	24.064	4.77994811687
0.000198	24.038	4.74094463161
0.000199	23.944	4.72618916253
0.0002	23.826	4.71547707024
0.000201	23.688	4.7055983679
0.000202	23.62	4.6694325137
0.000203	23.64	4.70599617509
0.000204	23.58	4.7281708937
0.000205	23.476	4.71226315055
0.000206	23.458	4.73837904773
0.000207	23.472	4.75239055634
0.000208	23.432	4.67989059701
0.000209	23.354	4.72659327635
0.00021	23.352	4.6853063934
0.000211	23.29	4.75750985285
0.000212	23.238	4.64643476227
0.000213	23.194	4.59743015173
0.000214	23.16	4.59895640336
0.000215	23.088	4.64932855367
0.000216	23.03	4.65973175194
0.000217	22.912	4.64674681901
0.000218	22.822	4.67143618173
0.000219	22.724	4.7205745413
0.00022	22.682	4.67042567653
0.000221	22.588	4.58979912414
0.000222	22.56	4.55569972672
0.000223	22.528	4.52384968804
0.000224	22.5	4.53497519288
0.000225	22.452	4.51615943031
0.000226	22.374	4.53013509732
0.000227	22.29	4.52480938825
0.000228	22.218	4.49871937333
0.000229	22.138	4.50366028914
0.00023	22.084	4.48429972236
0.000231	22.022	4.43458182921
0.000232	21.948	4.38831357129
0.000233	21.922	4.33404153187
0.000234	21.85	4.37624268066
0.000235	21.832	4.46405376312
0.000236	21.8	4.48998886413
0.000237	21.782	4.4495478422
0.000238	21.74	4.52508563455
0.000239	21.646	4.5379162619
0.00024	21.626	4.49690159999
0.000241	21.544	4.45556550844
0.000242	21.468	4.4173494315
0.000243	21.45	4.41627671234
0.000244	21.342	4.40829173263
0.000245	21.268	4.36396333623
0.000246	21.2	4.41406841814
0.000247	21.226	4.5381630645
0.000248	21.18	4.57554368354
0.000249	21.16	4.5530649018
0.00025	21.084	4.5594894451
0.000251	21.052	4.53136800536
0.000252	21.0	4.51840679886
0.000253	20.976	4.52320948
0.000254	20.96	4.54998901098
0.000255	20.968	4.56935181399
0.000256	20.93	4.54280750197
0.000257	20.874	4.5195269664
0.000258	20.816	4.56137523122
0.000259	20.71	4.58452832907
0.00026	20.646	4.51892509343
0.000261	20.598	4.47888334298
0.000262	20.558	4.40029953526
0.000263	20.53	4.33602352392
0.000264	20.51	4.34625125827
0.000265	20.414	4.3628664889
0.000266	20.358	4.32918421876
0.000267	20.26	4.32069438864
0.000268	20.22	4.29227212558
0.000269	20.152	4.27842213906
0.00027	20.116	4.29540964286
0.000271	20.056	4.27888583629
0.000272	20.0	4.28858951172
0.000273	19.95	4.30946632427
0.000274	19.854	4.30960369408
0.000275	19.784	4.31246379695
0.000276	19.746	4.34942341006
0.000277	19.704	4.36902552064
0.000278	19.622	4.35374735142
0.000279	19.59	4.31160063086
0.00028	19.546	4.27409452399
0.000281	19.53	4.25500881315
0.000282	19.496	4.25887121195
0.000283	19.482	4.20686058718
0.000284	19.422	4.20665139987
0.000285	19.346	4.18548491814
0.000286	19.326	4.18804536747
0.000287	19.264	4.18405353694
0.000288	19.206	4.12644689776
0.000289	19.18	4.09531439575
0.00029	19.102	4.10799172346
0.000291	19.034	4.11252282668
0.000292	18.988	4.08801369861
0.000293	18.91	4.06864842423
0.000294	18.898	4.08014656599
0.000295	18.818	4.09009486443
0.000296	18.788	4.1171660156
0.000297	18.658	4.09060337848
0.000298	18.624	4.06922891959
0.000299	18.59	4.06717346569
0.0003	18.558	4.10738797778
0.000301	18.484	4.1465339743
0.000302	18.452	4.17464920682
0.000303	18.402	4.17952102519
0.000304	18.33	4.1690646433
0.000305	18.304	4.14144709009
0.000306	18.246	4.17917264539
0.000307	18.164	4.18056264156
0.000308	18.194	4.13090353313
0.000309	18.184	4.09220527344
0.00031	18.102	4.02188960565
0.000311	18.046	4.01296449025
0.000312	18.032	4.01683656625
0.000313	17.988	4.00348048578
0.000314	17.938	4.05785115548
0.000315	17.848	4.05818875855
0.000316	17.762	4.07005601927
0.000317	17.74	4.02993796478
0.000318	17.744	3.9847790403
0.000319	17.658	3.98911468875
0.00032	17.618	3.94462621803
0.000321	17.56	3.91897945899
0.000322	17.492	3.92962288267
0.000323	17.444	3.9858329117
0.000324	17.402	3.93959338003
0.000325	17.37	3.91779274592
0.000326	17.258	3.89813237333
0.000327	17.212	3.93230924521
0.000328	17.196	3.92550429881
0.000329	17.214	3.90694305052
0.00033	17.21	3.9148307754
0.000331	17.108	3.88076487306
0.000332	17.07	3.86381935396
0.000333	17.002	3.8654878088
0.000334	16.996	3.86419254179
0.000335	16.954	3.85744526857
0.000336	16.94	3.8367173469
0.000337	16.866	3.80736706925
0.000338	16.82	3.82878570829
0.000339	16.774	3.85368966057
0.00034	16.69	3.8086611821
0.000341	16.584	3.76655598657
0.000342	16.526	3.79596153827
0.000343	16.474	3.79438058186
0.000344	16.428	3.84978129249
0.000345	16.402	3.85491841678
0.000346	16.304	3.85636927692
0.000347	16.23	3.84201769907
0.000348	16.194	3.82784064454
0.000349	16.15	3.83712131682
0.00035	16.102	3.8620714649
0.000351	16.082	3.8104167751
0.000352	16.02	3.86
0.000353	16.018	3.88042214198
0.000354	15.976	3.88837035273
0.000355	15.922	3.88791923784
0.000356	15.878	3.88627276449
0.000357	15.832	3.86054089475
0.000358	15.816	3.85566388577
0.000359	15.786	3.87610680967
0.00036	15.762	3.82953730887
0.000361	15.756	3.80899776844
0.000362	15.702	3.82847175776
0.000363	15.628	3.82852660955
0.000364	15.578	3.82464586596
0.000365	15.564	3.83639205504
0.000366	15.538	3.82682061247
0.000367	15.488	3.82280734539
0.000368	15.408	3.80230666833
0.000369	15.344	3.76638606624
0.00037	15.33	3.79751234363
0.000371	15.29	3.76801008491
0.000372	15.248	3.76224613762
0.000373	15.194	3.7852825522
0.000374	15.122	3.75966966634
0.000375	15.082	3.77031510619
0.000376	15.026	3.75517296539
0.000377	14.998	3.73657543748
0.000378	14.94	3.71811780341
0.000379	14.928	3.65934638973
0.00038	14.91	3.62075958882
0.000381	14.876	3.61726747698
0.000382	14.872	3.61159466164
0.000383	14.828	3.64121078764
0.000384	14.798	3.64214167764
0.000385	14.708	3.63960657214
0.000386	14.654	3.67236762866
0.000387	14.624	3.64069004448
0.000388	14.572	3.64263860409
0.000389	14.52	3.6024436151
0.00039	14.482	3.58464447331
0.000391	14.452	3.62432007417
0.000392	14.37	3.6101385015
0.000393	14.37	3.64432435439
0.000394	14.322	3.64064774456
0.000395	14.304	3.64301852864
0.000396	14.316	3.62658847955
0.000397	14.284	3.60823280845
0.000398	14.224	3.61466789623
0.000399	14.208	3.62115119817
0.0004	14.152	3.65416146332
0.000401	14.072	3.64894724544
0.000402	14.052	3.64983506477
0.000403	14.002	3.6345558188
0.000404	13.946	3.62754517546
0.000405	13.908	3.60271231158
0.000406	13.838	3.58883769485
0.000407	13.768	3.56625517876
0.000408	13.69	3.57517831723
0.000409	13.67	3.56442141167
0.00041	13.65	3.56026684393
0.000411	13.61	3.55160527086
0.000412	13.57	3.53738604057
0.000413	13.548	3.54340175538
0.000414	13.52	3.56
0.000415	13.494	3.58468464443
0.000416	13.482	3.59912155949
0.000417	13.45	3.56587997555
0.000418	13.388	3.60353382113
0.000419	13.31	3.6124645327
0.00042	13.312	3.6086917297
0.000421	13.264	3.58807803706
0.000422	13.278	3.55594094439
0.000423	13.218	3.52852320383
0.000424	13.172	3.52000227273
0.000425	13.196	3.47758306874
0.000426	13.156	3.46866890896
0.000427	13.132	3.4874884946
0.000428	13.07	3.4895701741
0.000429	13.056	3.51580204221
0.00043	13.01	3.47992816018
0.000431	13.002	3.43423878028
0.000432	12.96	3.39623320754
0.000433	12.908	3.40051996024
0.000434	12.906	3.40780926696
0.000435	12.854	3.39185553938
0.000436	12.802	3.3903976168
0.000437	12.798	3.4031156313
0.000438	12.724	3.41523410618
0.000439	12.658	3.36110636547
0.00044	12.628	3.34030178277
0.000441	12.554	3.32852579981
0.000442	12.534	3.35034983248
0.000443	12.504	3.34992298419
0.000444	12.49	3.35647136142
0.000445	12.502	3.37846059619
0.000446	12.444	3.34766545521
0.000447	12.396	3.31831041345
0.000448	12.38	3.29599757281
0.000449	12.352	3.30031756048
0.00045	12.354	3.32996756741
0.000451	12.33	3.33183132826
0.000452	12.31	3.34094298066
0.000453	12.264	3.32119014812
0.000454	12.234	3.34293942512
0.000455	12.182	3.33839422477
0.000456	12.146	3.3461446472
0.000457	12.164	3.35754434073
0.000458	12.106	3.31523211857
0.000459	12.054	3.28193296702
0.00046	12.032	3.28496210024
0.000461	12.008	3.24652675948
0.000462	11.934	3.25540227929
0.000463	11.896	3.27371104406
0.000464	11.87	3.2571613408
0.000465	11.828	3.23209158286
0.000466	11.792	3.21321272249
0.000467	11.764	3.17620906113
0.000468	11.718	3.2159720148
0.000469	11.684	3.23235889096
0.00047	11.692	3.22383870564
0.000471	11.664	3.23714442063
0.000472	11.63	3.20828614684
0.000473	11.634	3.23172461698
0.000474	11.588	3.19472314919
0.000475	11.58	3.20430959803
0.000476	11.54	3.17307421911
0.000477	11.524	3.19709618248
0.000478	11.496	3.20904721062
0.000479	11.514	3.22704260895
0.00048	11.428	3.19950246132
0.000481	11.42	3.20056245057
0.000482	11.41	3.2027956538
0.000483	11.352	3.20563503849
0.000484	11.292	3.18539416713
0.000485	11.302	3.20231104048
0.000486	11.226	3.18102562077
0.000487	11.224	3.15370004915
0.000488	11.15	3.16030061861
0.000489	11.118	3.17176228617
0.00049	11.116	3.15698337024
0.000491	11.072	3.19981499465
0.000492	11.022	3.17954650854
0.000493	10.966	3.19512816644
0.000494	10.938	3.19533347243
0.000495	10.912	3.16926742324
0.000496	10.934	3.18773336401
0.000497	10.908	3.17608815999
0.000498	10.908	3.17419848151
0.000499	10.87	3.17885199404
0.0005	10.866	3.17679775875
0.000501	10.848	3.16052147596
0.000502	10.81	3.13526713375
0.000503	10.794	3.15651136542
0.000504	10.746	3.15618187055
0.000505	10.768	3.16767675119
0.000506	10.72	3.12115363287
0.000507	10.7	3.11223392437
0.000508	10.69	3.0935254969
0.000509	10.678	3.07933694162
0.00051	10.614	3.06088287917
0.000511	10.638	3.06381396302
0.000512	10.62	3.08084404019
0.000513	10.576	3.08937275187
0.000514	10.572	3.08752587034
0.000515	10.556	3.06836503695
0.000516	10.5	3.09095454512
0.000517	10.464	3.10945397136
0.000518	10.426	3.08942130503
0.000519	10.38	3.07434545879
0.00052	10.35	3.11761126506
0.000521	10.322	3.11613799438
0.000522	10.306	3.06077833239
0.000523	10.296	3.0881036252
0.000524	10.258	3.10152156207
0.000525	10.26	3.05686113522
0.000526	10.226	3.06511402724
0.000527	10.196	3.03538860774
0.000528	10.162	3.03047125048
0.000529	10.146	3.02600132188
0.00053	10.078	2.98394302895
0.000531	10.07	2.9814593742
0.000532	10.056	3.01411081415
0.000533	10.03	3.01746582416
0.000534	9.976	3.00922315557
0.000535	9.948	2.98685386318
0.000536	9.898	2.94339871577
0.000537	9.862	2.95752531688
0.000538	9.814	2.96368081952
0.000539	9.792	2.96862527106
0.00054	9.794	2.98723350276
0.000541	9.758	2.95151418767
0.000542	9.74	2.97193539634
0.000543	9.732	2.99201871652
0.000544	9.706	3.00791688715
0.000545	9.668	2.97754529772
0.000546	9.624	2.96894324634
0.000547	9.626	2.9499362705
0.000548	9.61	2.97622243792
0.000549	9.578	2.96106669969
0.00055	9.546	2.96780794527
0.000551	9.52	2.96809703345
0.000552	9.45	2.95287995015
0.000553	9.4	2.9522872489
0.000554	9.396	2.9737491488
0.000555	9.372	2.98422787334
0.000556	9.318	3.01012890089
0.000557	9.266	3.02972672035
0.000558	9.228	2.99332858203
0.000559	9.184	3.00901046858
0.00056	9.17	3.00750727347
0.000561	9.172	2.98637171163
0.000562	9.148	2.99834887897
0.000563	9.078	3.00464906437
0.000564	9.068	3.00455920228
0.000565	9.074	3.03587285636
0.000566	9.06	3.01668692443
0.000567	9.042	3.02989042706
0.000568	9.006	3.00365843597
0.000569	8.986	2.98626924439
0.00057	8.984	2.9859243125
0.000571	9.002	2.96816374211
0.000572	8.992	2.99932259019
0.000573	8.962	3.04180143994
0.000574	8.91	3.02024833416
0.000575	8.856	2.98517403178
0.000576	8.816	2.98967289181
0.000577	8.774	3.01445252077
0.000578	8.748	3.00474557991
0.000579	8.744	2.99507328792
0.00058	8.734	2.99386773255
0.000581	8.704	2.97798321016
0.000582	8.676	2.97641126191
0.000583	8.622	2.92491299016
0.000584	8.606	2.92553653199
0.000585	8.606	2.92826979631
0.000586	8.566	2.93626361214
0.000587	8.574	2.92173304735
0.000588	8.56	2.90970788912
0.000589	8.568	2.89436970686
0.00059	8.544	2.84816853434
0.000591	8.548	2.84950802771
0.000592	8.544	2.8537806503
0.000593	8.474	2.82866116741
0.000594	8.468	2.83072004974
0.000595	8.472	2.8392280641
0.000596	8.456	2.82985229297
0.000597	8.446	2.81337590805
0.000598	8.42	2.81346761133
0.000599	8.392	2.80469891432
0.0006	8.378	2.7581000707
0.000601	8.312	2.72078224046
0.000602	8.304	2.75818491041
0.000603	8.304	2.77985323354
0.000604	8.246	2.77227054957
0.000605	8.216	2.79809649583
0.000606	8.186	2.8459451857
0.000607	8.156	2.83260727952
0.000608	8.148	2.80394293808
0.000609	8.152	2.80015999543
0.00061	8.11	2.80818446688
0.000611	8.11	2.78314570226
0.000612	8.104	2.78445398597
0.000613	8.056	2.77071543108
0.000614	8.026	2.77152016049
0.000615	8.018	2.7766303319
0.000616	7.984	2.74804366778
0.000617	7.978	2.72938014941
0.000618	7.934	2.71323496955
0.000619	7.896	2.70058956526
0.00062	7.89	2.70590095902
0.000621	7.852	2.71479207307
0.000622	7.802	2.70458795383
0.000623	7.782	2.70748518001
0.000624	7.742	2.65470073643
0.000625	7.706	2.62974599534
0.000626	7.704	2.64809063289
0.000627	7.688	2.64398487136
0.000628	7.68	2.65661438677
0.000629	7.668	2.65288069841
0.00063	7.64	2.62724189979
0.000631	7.604	2.6319544069
0.000632	7.61	2.60957851003
0.000633	7.598	2.59853728086
0.000634	7.586	2.58662018859
0.000635	7.564	2.60574442338
0.000636	7.522	2.59875277778
0.000637	7.512	2.61875084726
0.000638	7.528	2.63537777178
0.000639	7.514	2.64911381409
0.00064	7.47	2.65124499057
0.000641	7.454	2.63967497999
0.000642	7.396	2.58286352717
0.000643	7.418	2.59832176606
0.000644	7.416	2.59286405351
0.000645	7.386	2.59788452399
0.000646	7.374	2.58730052371
0.000647	7.364	2.56583397748
0.000648	7.354	2.5598210875
0.000649	7.304	2.57984185562
0.00065	7.306	2.58773337112
0.000651	7.3	2.58804945857
0.000652	7.294	2.57440556246
0.000653	7.274	2.5492987271
0.000654	7.254	2.53169587431
0.000655	7.23	2.51815408583
0.000656	7.206	2.52894523468
0.000657	7.168	2.52027300109
0.000658	7.15	2.49068263735
0.000659	7.124	2.49331586447
0.00066	7.1	2.49759884689
0.000661	7.092	2.4753860305
0.000662	7.064	2.46898845684
0.000663	7.036	2.46063081343
0.000664	7.008	2.45681419729
0.000665	7.008	2.48675209862
0.000666	6.984	2.48671349375
0.000667	6.966	2.48049269299
0.000668	6.956	2.48396135236
0.000669	6.944	2.47969030324
0.00067	6.93	2.5070101715
0.000671	6.91	2.54123985487
0.000672	6.914	2.50491596665
0.000673	6.898	2.48426971161
0.000674	6.852	2.48799035368
0.000675	6.84	2.50966133173
0.000676	6.808	2.51617487469
0.000677	6.82	2.50671099252
0.000678	6.796	2.49366878314
0.000679	6.792	2.49333832442
0.00068	6.778	2.50533750221
0.000681	6.738	2.48542873565
0.000682	6.71	2.49917986548
0.000683	6.694	2.5028711513
0.000684	6.682	2.49977518989
0.000685	6.688	2.52084430301
0.000686	6.682	2.5189037298
0.000687	6.686	2.5178173087
0.000688	6.656	2.52619555854
0.000689	6.64	2.51443830706
0.00069	6.596	2.50694714743
0.000691	6.578	2.50677402252
0.000692	6.554	2.5097976014
0.000693	6.526	2.48220144227
0.000694	6.5	2.48314316945
0.000695	6.5	2.47830587297
0.000696	6.49	2.47182119094
0.000697	6.468	2.45132127637
0.000698	6.444	2.4663462855
0.000699	6.436	2.495977564
0.0007	6.434	2.49352040296
0.000701	6.43	2.45949181743
0.000702	6.434	2.4701506027
0.000703	6.412	2.41955698424
0.000704	6.38	2.41487059695
0.000705	6.374	2.40543634295
0.000706	6.356	2.39024350224
0.000707	6.33	2.36412774613
0.000708	6.324	2.34840882301
0.000709	6.292	2.32093429463
0.00071	6.29	2.35412404091
0.000711	6.266	2.37891656012
0.000712	6.222	2.3733343633
0.000713	6.196	2.35830108341
0.000714	6.158	2.35988050545
0.000715	6.138	2.37127729294
0.000716	6.128	2.33658211925
0.000717	6.108	2.32558293767
0.000718	6.094	2.32662072543
0.000719	6.064	2.33064454604
0.00072	6.07	2.32660697154
0.000721	6.066	2.32414371328
0.000722	6.032	2.33130349805
0.000723	6.0	2.31516738056
0.000724	5.982	2.3181190651
0.000725	5.96	2.32
0.000726	5.97	2.30848435126
0.000727	5.966	2.30756235019
0.000728	5.946	2.32100926323
0.000729	5.942	2.33551621703
0.00073	5.928	2.33812232358
0.000731	5.896	2.31887558959
0.000732	5.854	2.29623256662
0.000733	5.818	2.25407985662
0.000734	5.81	2.23559835391
0.000735	5.786	2.22715154401
0.000736	5.762	2.23189515883
0.000737	5.742	2.22787701635
0.000738	5.74	2.22090071818
0.000739	5.744	2.23303918461
0.00074	5.74	2.24240941846
0.000741	5.726	2.24831581412
0.000742	5.708	2.23936062304
0.000743	5.684	2.24146023833
0.000744	5.652	2.23939634723
0.000745	5.652	2.22236270667
0.000746	5.652	2.22955062737
0.000747	5.646	2.24425577865
0.000748	5.608	2.2472952632
0.000749	5.582	2.26169759252
0.00075	5.564	2.26050967704
0.000751	5.526	2.25329181421
0.000752	5.524	2.25863321502
0.000753	5.508	2.22394604251
0.000754	5.502	2.23919539121
0.000755	5.494	2.24988088574
0.000756	5.484	2.25338500927
0.000757	5.474	2.22380844499
0.000758	5.466	2.21739576982
0.000759	5.43	2.20115878573
0.00076	5.424	2.18362634166
0.000761	5.428	2.23267015029
0.000762	5.41	2.23022420398
0.000763	5.42	2.24223103181
0.000764	5.426	2.23170876236
0.000765	5.41	2.21311996964
0.000766	5.382	2.18633849163
0.000767	5.346	2.21320672329
0.000768	5.346	2.23031029231
0.000769	5.362	2.24743320257
0.00077	5.328	2.2289943921
0.000771	5.3	2.190433747
0.000772	5.3	2.19225910877
0.000773	5.282	2.20147132618
0.000774	5.228	2.20545142771
0.000775	5.2	2.21540064097
0.000776	5.194	2.18640435419
0.000777	5.2	2.17071416819
0.000778	5.146	2.16810608597
0.000779	5.156	2.16510138331
0.00078	5.134	2.13167633566
0.000781	5.098	2.12612229187
0.000782	5.074	2.11294202476
0.000783	5.062	2.13217166288
0.000784	5.036	2.1407251108
0.000785	5.022	2.11033551835
0.000786	5.01	2.11042649718
0.000787	5.01	2.11610491233
0.000788	5.004	2.1165972692
0.000789	4.97	2.10264119621
0.00079	4.994	2.1113891162
0.000791	5.01	2.11988207219
0.000792	5.008	2.10521637843
0.000793	5.004	2.09951994513
0.000794	5.0	2.12414688758
0.000795	4.97	2.13192401366
0.000796	4.96	2.14532048888
0.000797	4.954	2.13538848924
0.000798	4.942	2.13134605355
0.000799	4.936	2.14473867872
0.0008	4.912	2.14668488605
0.000801	4.892	2.14577165607
0.000802	4.88	2.12358187975
0.000803	4.88	2.09990475975
0.000804	4.88	2.0855694666
0.000805	4.876	2.0968128195
0.000806	4.864	2.0922485512
0.000807	4.846	2.08093344439
0.000808	4.824	2.08830649092
0.000809	4.834	2.10486199073
0.00081	4.798	2.08067200683
0.000811	4.794	2.07257424475
0.000812	4.764	2.07371743495
0.000813	4.756	2.04950335447
0.000814	4.74	2.05143851967
0.000815	4.738	2.04679163571
0.000816	4.716	2.05605058304
0.000817	4.692	2.06715650109
0.000818	4.666	2.06940667825
0.000819	4.63	2.06908192201
0.00082	4.61	2.07987980422
0.000821	4.604	2.06765180821
0.000822	4.618	2.05330854963
0.000823	4.61	2.05764428413
0.000824	4.608	2.03330666649
0.000825	4.566	2.01336633527
0.000826	4.586	2.02844866832
0.000827	4.57	2.03595186584
0.000828	4.54	2.03283053893
0.000829	4.518	2.01833495733
0.00083	4.512	2.01837954805
0.000831	4.514	2.01935732351
0.000832	4.486	2.00444605814
0.000833	4.494	2.0233546402
0.000834	4.486	2.00145047403
0.000835	4.484	2.00143548485
0.000836	4.47	2.00925359276
0.000837	4.444	1.99270268731
0.000838	4.432	1.99533856776
0.000839	4.418	1.99079783002
0.00084	4.42	1.9998999975
0.000841	4.41	2.00247347049
0.000842	4.38	2.00688813839
0.000843	4.352	1.99702178256
0.000844	4.346	1.99857048912
0.000845	4.358	1.99745738378
0.000846	4.344	2.00740230148
0.000847	4.338	1.98488186046
0.000848	4.334	1.97343456948
0.000849	4.326	1.95441142035
0.00085	4.304	1.97676098707
0.000851	4.296	1.97595141641
0.000852	4.282	1.95613803194
0.000853	4.274	1.95829619823
0.000854	4.254	1.94151590259
0.000855	4.232	1.9458098571
0.000856	4.214	1.92774583387
0.000857	4.202	1.94761289788
0.000858	4.188	1.95669517299
0.000859	4.204	1.96834549813
0.00086	4.184	1.96421587408
0.000861	4.15	1.93791124668
0.000862	4.15	1.95333048919
0.000863	4.128	1.92343858753
0.000864	4.102	1.9161409134
0.000865	4.09	1.92714815206
0.000866	4.078	1.92870837609
0.000867	4.082	1.9191862859
0.000868	4.046	1.92038641945
0.000869	4.01	1.89470314298
0.00087	3.976	1.91818247307
0.000871	3.976	1.90982302845
0.000872	3.958	1.91003560176
0.000873	3.93	1.89132228877
0.000874	3.906	1.88286058963
0.000875	3.884	1.86722896293
0.000876	3.886	1.85714942856
0.000877	3.878	1.85232718492
0.000878	3.866	1.84283585813
0.000879	3.848	1.84198154171
0.00088	3.856	1.85344651933
0.000881	3.836	1.83005573686
0.000882	3.836	1.84095192767
0.000883	3.838	1.8274999316
0.000884	3.796	1.83477083038
0.000885	3.798	1.84314839337
0.000886	3.798	1.81911956726
0.000887	3.788	1.84365289575
0.000888	3.76	1.84780951399
0.000889	3.744	1.85861884204
0.00089	3.718	1.85323393019
0.000891	3.726	1.85011459105
0.000892	3.734	1.85451988396
0.000893	3.706	1.82306445306
0.000894	3.72	1.8214280112
0.000895	3.734	1.82735984415
0.000896	3.712	1.82676106812
0.000897	3.694	1.80010110827
0.000898	3.712	1.81136854339
0.000899	3.712	1.83331830297
0.0009	3.692	1.81690285926
0.000901	3.652	1.8085618596
0.000902	3.65	1.81314643645
0.000903	3.664	1.81524213261
0.000904	3.654	1.81941858845
0.000905	3.63	1.82896145394
0.000906	3.64	1.80288657436
0.000907	3.63	1.80474374912
0.000908	3.64	1.80731845561
0.000909	3.636	1.79652553558
0.00091	3.626	1.79502757639
0.000911	3.618	1.78215487542
0.000912	3.616	1.77328621491
0.000913	3.592	1.76678691415
0.000914	3.582	1.78305243894
0.000915	3.588	1.77376886882
0.000916	3.586	1.77724618441
0.000917	3.578	1.76972201207
0.000918	3.572	1.78460527849
0.000919	3.556	1.76603057731
0.00092	3.564	1.79608017638
0.000921	3.552	1.79869285872
0.000922	3.534	1.7756249604
0.000923	3.528	1.76669635195
0.000924	3.516	1.76004090862
0.000925	3.504	1.78044488822
0.000926	3.472	1.75305904065
0.000927	3.462	1.74715654708
0.000928	3.458	1.74591981488
0.000929	3.452	1.75945900776
0.00093	3.45	1.76621063297
0.000931	3.432	1.77915035902
0.000932	3.442	1.76369952089
0.000933	3.438	1.77486788241
0.000934	3.454	1.77310010998
0.000935	3.448	1.78529997479
0.000936	3.418	1.77518337081
0.000937	3.394	1.77278425083
0.000938	3.374	1.77373165952
0.000939	3.386	1.76889909266
0.00094	3.364	1.76734376962
0.000941	3.334	1.74769677004
0.000942	3.336	1.75701565161
0.000943	3.34	1.76079527487
0.000944	3.346	1.77490394106
0.000945	3.324	1.77623872269
0.000946	3.324	1.78185970267
0.000947	3.33	1.77457037054
0.000948	3.314	1.77634568708
0.000949	3.308	1.76667371068
0.00095	3.308	1.76667371068
0.000951	3.29	1.7509711591
0.000952	3.29	1.73605875477
0.000953	3.28	1.73481987538
0.000954	3.278	1.74491145907
0.000955	3.25	1.73651950752
0.000956	3.232	1.73498587891
0.000957	3.204	1.74309609603
0.000958	3.196	1.73942059319
0.000959	3.184	1.73728063363
0.00096	3.174	1.73543193471
0.000961	3.174	1.73888585019
0.000962	3.182	1.7380667421
0.000963	3.164	1.72890254208
0.000964	3.154	1.72692906629
0.000965	3.138	1.72132390909
0.000966	3.14	1.70305607659
0.000967	3.126	1.70238773492
0.000968	3.102	1.69929279408
0.000969	3.092	1.69927513958
0.00097	3.076	1.68944487924
0.000971	3.066	1.66662653285
0.000972	3.044	1.65350052918
0.000973	3.038	1.64941080389
0.000974	3.024	1.65391172679
0.000975	3.02	1.646693657
0.000976	3.004	1.62233905211
0.000977	3.022	1.6129215728
0.000978	2.998	1.59687068982
0.000979	2.984	1.60241817264
0.00098	2.964	1.5920753751
0.000981	2.968	1.59967996799
0.000982	2.952	1.60177901097
0.000983	2.946	1.61712213515
0.000984	2.926	1.60640094621
0.000985	2.924	1.61685620882
0.000986	2.904	1.6305778117
0.000987	2.9	1.63401346384
0.000988	2.866	1.6260516597
0.000989	2.852	1.62791154551
0.00099	2.822	1.62675013447
0.000991	2.814	1.64054990781
0.000992	2.796	1.62554114067
0.000993	2.796	1.628
0.000994	2.794	1.62836236753
0.000995	2.79	1.60184268891
0.000996	2.77	1.59031443432
0.000997	2.78	1.58227684051
0.000998	2.768	1.5981789637
0.000999	2.762	1.59667028531
0.001	2.758	1.5834885538
0.001001	2.756	1.57875393903
0.001002	2.746	1.58413509525
0.001003	2.73	1.57515078643
0.001004	2.744	1.60326666528
0.001005	2.74	1.62123409784
0.001006	2.74	1.60387031895
0.001007	2.736	1.58691650694
0.001008	2.712	1.57640603906
0.001009	2.704	1.58126025688
0.00101	2.702	1.59034461674
0.001011	2.706	1.59108893529
0.001012	2.704	1.59886960069
0.001013	2.698	1.60212234239
0.001014	2.684	1.60004499937
0.001015	2.69	1.61180023576
0.001016	2.688	1.62192971488
0.001017	2.684	1.61744984466
0.001018	2.672	1.61629700241
0.001019	2.67	1.60533485603
0.00102	2.658	1.60032371725
0.001021	2.638	1.58964021087
0.001022	2.62	1.59987499512
0.001023	2.612	1.58412625759
0.001024	2.61	1.58552830312
0.001025	2.602	1.57721146331
0.001026	2.598	1.57492729991
0.001027	2.594	1.55343619116
0.001028	2.582	1.53338710051
0.001029	2.554	1.52678878696
0.00103	2.554	1.5307135591
0.001031	2.554	1.54631303429
0.001032	2.55	1.54903195577
0.001033	2.544	1.57100732016
0.001034	2.536	1.552
0.001035	2.532	1.54950830911
0.001036	2.514	1.54977546761
0.001037	2.512	1.5276963049
0.001038	2.498	1.5053225568
0.001039	2.496	1.51986315173
0.00104	2.49	1.5277107056
0.001041	2.482	1.51052176416
0.001042	2.472	1.52224045407
0.001043	2.452	1.5138348655
0.001044	2.446	1.49769289242
0.001045	2.438	1.5106806413
0.001046	2.444	1.51091495459
0.001047	2.426	1.51014039082
0.001048	2.434	1.51843472036
0.001049	2.448	1.50973375136
0.00105	2.444	1.50693861852
0.001051	2.432	1.50112491152
0.001052	2.422	1.50330169959
0.001053	2.404	1.4915709839
0.001054	2.412	1.484
0.001055	2.394	1.49223456601
0.001056	2.398	1.48714357074
0.001057	2.378	1.48159238659
0.001058	2.368	1.47803112281
0.001059	2.386	1.50632134686
0.00106	2.37	1.50635321223
0.001061	2.356	1.5024193822
0.001062	2.344	1.48649386141
0.001063	2.35	1.48576579581
0.001064	2.336	1.49368805311
0.001065	2.332	1.4851855103
0.001066	2.322	1.47591192149
0.001067	2.284	1.47896720721
0.001068	2.266	1.47215624171
0.001069	2.256	1.4623487956
0.00107	2.238	1.46606821124
0.001071	2.234	1.4653477403
0.001072	2.206	1.44622404903
0.001073	2.216	1.44683931381
0.001074	2.228	1.45327767478
0.001075	2.212	1.44604840859
0.001076	2.22	1.45588461081
0.001077	2.194	1.44788259193
0.001078	2.206	1.45449785149
0.001079	2.202	1.45780519961
0.00108	2.194	1.43818079531
0.001081	2.186	1.43645535956
0.001082	2.176	1.43841023356
0.001083	2.164	1.44813811496
0.001084	2.142	1.44008194211
0.001085	2.134	1.43945962083
0.001086	2.13	1.41460241764
0.001087	2.11	1.40779970166
0.001088	2.122	1.41954781533
0.001089	2.11	1.41911944529
0.00109	2.098	1.40726543338
0.001091	2.096	1.38952653807
0.001092	2.106	1.3808562561
0.001093	2.104	1.3642521761
0.001094	2.114	1.36565149288
0.001095	2.11	1.3645145657
0.001096	2.11	1.35569170537
0.001097	2.118	1.36090998968
0.001098	2.13	1.38314858204
0.001099	2.112	1.3694728913
0.0011	2.1	1.36894119669
0.001101	2.092	1.36657820852
0.001102	2.09	1.38776799214
0.001103	2.076	1.3806607114
0.001104	2.064	1.37691829823
0.001105	2.058	1.3691734733
0.001106	2.054	1.37516689896
0.001107	2.046	1.37254653837
0.001108	2.038	1.36695135246
0.001109	2.04	1.37782437197
0.00111	2.026	1.37888505685
0.001111	2.026	1.38611832107
0.001112	2.024	1.37237895641
0.001113	2.028	1.3679239745
0.001114	2.034	1.39026760014
0.001115	2.048	1.40203280989
0.001116	2.024	1.38687562528
0.001117	2.024	1.39406743022
0.001118	2.006	1.38634916237
0.001119	2.012	1.38414450113
0.00112	2.01	1.38343774706
0.001121	2.006	1.3762136462
0.001122	1.982	1.38335678695
0.001123	1.978	1.38618757749
0.001124	1.964	1.37793468641
0.001125	1.964	1.3604058218
0.001126	1.954	1.36377564137
0.001127	1.934	1.36881116302
0.001128	1.938	1.36460836873
0.001129	1.94	1.36835667865
0.00113	1.922	1.36671723484
0.001131	1.904	1.35749180476
0.001132	1.89	1.34681104837
0.001133	1.876	1.34485092111
0.001134	1.874	1.34094146032
0.001135	1.866	1.32967815655
0.001136	1.866	1.32967815655
0.001137	1.872	1.331020661
0.001138	1.872	1.32348630518
0.001139	1.876	1.32537692752
0.00114	1.882	1.32818522805
0.001141	1.888	1.32039993941
0.001142	1.876	1.31019998474
0.001143	1.882	1.33269501387
0.001144	1.862	1.31261418551
0.001145	1.856	1.32184114023
0.001146	1.858	1.3258340771
0.001147	1.856	1.32486376658
0.001148	1.846	1.31540259997
0.001149	1.83	1.30272790712
0.00115	1.83	1.30272790712
0.001151	1.828	1.30169735346
0.001152	1.826	1.30066290791
0.001153	1.814	1.29437397996
0.001154	1.824	1.31796206319
0.001155	1.828	1.32000606059
0.001156	1.814	1.3112604623
0.001157	1.802	1.31102860381
0.001158	1.784	1.32866248536
0.001159	1.776	1.35123055028
0.00116	1.78	1.35336617366
0.001161	1.786	1.34914936163
0.001162	1.784	1.35696131117
0.001163	1.782	1.34999111108
0.001164	1.79	1.34383778783
0.001165	1.788	1.33231227571
0.001166	1.798	1.32710059905
0.001167	1.802	1.3277032801
0.001168	1.796	1.32150822926
0.001169	1.782	1.32154303751
0.00117	1.768	1.3334826583
0.001171	1.756	1.32229497466
0.001172	1.746	1.3013393101
0.001173	1.738	1.29821261741
0.001174	1.734	1.29431217255
0.001175	1.728	1.29383770234
0.001176	1.714	1.296226832
0.001177	1.696	1.29598765426
0.001178	1.702	1.30276475236
0.001179	1.69	1.27510783858
0.00118	1.684	1.28068106881
0.001181	1.692	1.29040148791
0.001182	1.688	1.30025228321
0.001183	1.686	1.30361190544
0.001184	1.672	1.29785053069
0.001185	1.664	1.29580245408
0.001186	1.662	1.30528004658
0.001187	1.666	1.30017075802
0.001188	1.67	1.27165246825
0.001189	1.676	1.26926120243
0.00119	1.658	1.27319912033
0.001191	1.646	1.26833907138
0.001192	1.636	1.2567831953
0.001193	1.634	1.26017617816
0.001194	1.642	1.25611942107
0.001195	1.638	1.25337783609
0.001196	1.634	1.2458105795
0.001197	1.638	1.26133104299
0.001198	1.622	1.25821937674
0.001199	1.604	1.23902542347
0.0012	1.576	1.2442764966
0.001201	1.576	1.24908926823
0.001202	1.566	1.24162957439
0.001203	1.57	1.25900754565
0.001204	1.56	1.25634390196
0.001205	1.552	1.24711507087
0.001206	1.55	1.24879942345
0.001207	1.546	1.24092062599
0.001208	1.524	1.21549331549
0.001209	1.536	1.22176266108
0.00121	1.526	1.21050567946
0.001211	1.52	1.20066648158
0.001212	1.514	1.19071575113
0.001213	1.516	1.21067914825
0.001214	1.516	1.20405315497
0.001215	1.504	1.19246970611
0.001216	1.496	1.18067099566
0.001217	1.512	1.18737357222
0.001218	1.51	1.18063542214
0.001219	1.512	1.19073758654
0.00122	1.496	1.19749070978
0.001221	1.494	1.19078293572
0.001222	1.48	1.19398492453
0.001223	1.476	1.19055617255
0.001224	1.476	1.18043381856
0.001225	1.478	1.18047278664
0.001226	1.474	1.18208459934
0.001227	1.48	1.18389188696
0.001228	1.474	1.19219293741
0.001229	1.472	1.19214764186
0.00123	1.474	1.19219293741
0.001231	1.472	1.20217136882
0.001232	1.466	1.19534262871
0.001233	1.462	1.20189683418
0.001234	1.458	1.21005619704
0.001235	1.456	1.1983588778
0.001236	1.448	1.18460795202
0.001237	1.434	1.18052700096
0.001238	1.428	1.17848037744
0.001239	1.418	1.17272162085
0.00124	1.392	1.17232077521
0.001241	1.386	1.17516126553
0.001242	1.388	1.18214043159
0.001243	1.386	1.18194923749
0.001244	1.386	1.18364014802
0.001245	1.39	1.18401858094
0.001246	1.396	1.19464806533
0.001247	1.388	1.20725142369
0.001248	1.398	1.20482197855
0.001249	1.38	1.20316249942
0.00125	1.39	1.20245582039
0.001251	1.386	1.19540955325
0.001252	1.39	1.19411054765
0.001253	1.372	1.18558677456
0.001254	1.37	1.17520211028
0.001255	1.356	1.18880780617
0.001256	1.356	1.1786704374
0.001257	1.356	1.1837499736
0.001258	1.352	1.1713650157
0.001259	1.342	1.15803108767
0.00126	1.338	1.14880633703
0.001261	1.324	1.15370013435
0.001262	1.326	1.15919109727
0.001263	1.328	1.16979314411
0.001264	1.316	1.16625211683
0.001265	1.318	1.15968788905
0.001266	1.318	1.15623354042
0.001267	1.312	1.15527312788
0.001268	1.316	1.15764588713
0.001269	1.316	1.15418542704
0.00127	1.308	1.14592146328
0.001271	1.316	1.13672512069
0.001272	1.316	1.15245130049
0.001273	1.306	1.12621667542
0.001274	1.3	1.11624370099
0.001275	1.29	1.11260954517
0.001276	1.292	1.11478069592
0.001277	1.278	1.1066688755
0.001278	1.282	1.11645689572
0.001279	1.288	1.11761173938
0.00128	1.29	1.13397530837
0.001281	1.282	1.13422925372
0.001282	1.27	1.12120470923
0.001283	1.272	1.12517376436
0.001284	1.254	1.09976542953
0.001285	1.244	1.092
0.001286	1.252	1.09749533029
0.001287	1.248	1.09840611797
0.001288	1.234	1.08777019632
0.001289	1.244	1.08833083205
0.00129	1.252	1.09749533029
0.001291	1.248	1.08742631934
0.001292	1.24	1.08369737473
0.001293	1.254	1.09246693314
0.001294	1.252	1.09931615107
0.001295	1.244	1.10474612468
0.001296	1.232	1.10732831626
0.001297	1.228	1.10635256587
0.001298	1.222	1.1066688755
0.001299	1.216	1.10695257351
0.0013	1.214	1.12436826707
0.001301	1.226	1.11844713778
0.001302	1.222	1.1192479618
0.001303	1.216	1.12665167643
0.001304	1.208	1.13522508781
0.001305	1.204	1.13242394888
0.001306	1.2	1.12782977439
0.001307	1.19	1.11081051489
0.001308	1.184	1.10911856895
0.001309	1.188	1.09574449577
0.00131	1.182	1.10674116215
0.001311	1.186	1.10426627224
0.001312	1.188	1.10120661095
0.001313	1.192	1.10414491802
0.001314	1.192	1.10776170723
0.001315	1.188	1.10120661095
0.001316	1.194	1.10470086449
0.001317	1.188	1.09756822111
0.001318	1.184	1.10731386698
0.001319	1.18	1.10616454472
0.00132	1.17	1.09777046781
0.001321	1.162	1.08800551469
0.001322	1.152	1.08300323176
0.001323	1.156	1.08058502673
0.001324	1.152	1.0793034791
0.001325	1.144	1.07669122779
0.001326	1.14	1.0753604047
0.001327	1.13	1.07382493918
0.001328	1.132	1.06891346703
0.001329	1.132	1.05951687103
0.00133	1.128	1.05622724828
0.001331	1.13	1.05503554442
0.001332	1.132	1.05193916174
0.001333	1.13	1.06259117256
0.001334	1.12	1.06094297679
0.001335	1.11	1.06296754419
0.001336	1.108	1.06034711298
0.001337	1.102	1.06564346758
0.001338	1.102	1.06376501164
0.001339	1.106	1.06149140364
0.00134	1.106	1.05202851672
0.001341	1.108	1.05277537965
0.001342	1.1	1.04785495179
0.001343	1.092	1.0466785562
0.001344	1.09	1.04589674443
0.001345	1.086	1.04048258034
0.001346	1.076	1.04605162397
0.001347	1.074	1.04523872871
0.001348	1.068	1.04277322559
0.001349	1.062	1.04218808283
0.00135	1.068	1.0292599283
0.001351	1.068	1.02731494684
0.001352	1.068	1.02731494684
0.001353	1.072	1.02898785221
0.001354	1.072	1.0348023966
0.001355	1.066	1.03036110175
0.001356	1.062	1.03448344598
0.001357	1.064	1.02757189529
0.001358	1.06	1.02195890328
0.001359	1.056	1.01432933508
0.00136	1.054	1.011476149
0.001361	1.048	1.01078979021
0.001362	1.036	0.997348484733
0.001363	1.04	0.997196068985
0.001364	1.03	1.00254675701
0.001365	1.028	1.00360151455
0.001366	1.016	0.997869730977
0.001367	1.016	1.01377709582
0.001368	1.006	1.00297756705
0.001369	0.994	0.996977432041
0.00137	1.0	0.993981891183
0.001371	1.01	1.00294566154
0.001372	1.002	0.994985427029
0.001373	1.002	0.998997497494
0.001374	1.006	1.01487142043
0.001375	1.012	1.0118576975
0.001376	1.024	1.02928324576
0.001377	1.022	1.02250476772
0.001378	1.014	1.01479258965
0.001379	1.014	1.01084321237
0.00138	1.014	1.01084321237
0.001381	1.004	1.00597415474
0.001382	0.998	1.01093817813
0.001383	1.014	1.01676152563
0.001384	1.014	1.02264558866
0.001385	1.006	1.00297756705
0.001386	0.994	0.99898148131
0.001387	0.992	1.00991880862
0.001388	0.992	1.00793650594
0.001389	0.996	0.99798997991
0.00139	0.996	0.989941412408
0.001391	0.992	0.981802424116
0.001392	0.988	0.981761681876
0.001393	0.988	0.971522516466
0.001394	0.98	0.973447481891
0.001395	0.976	0.97130015958
0.001396	0.97	0.974217634823
0.001397	0.96	0.970772887961
0.001398	0.956	0.962322191368
0.001399	0.954	0.96118884721
0.0014	0.952	0.951680618695
0.001401	0.954	0.948622158712
0.001402	0.958	0.944582447434
0.001403	0.952	0.94957674782
0.001404	0.954	0.952829470577
0.001405	0.952	0.94535495979
0.001406	0.96	0.949947366963
0.001407	0.968	0.969007739907
0.001408	0.958	0.957202173002
0.001409	0.952	0.957964508737
0.00141	0.948	0.961923073847
0.001411	0.948	0.955665213346
0.001412	0.944	0.953343589688
0.001413	0.938	0.95402096413
0.001414	0.94	0.957287835502
0.001415	0.932	0.946243097729
0.001416	0.92	0.947417542586
0.001417	0.92	0.943186089804
0.001418	0.906	0.942954929994
0.001419	0.894	0.937424130263
0.00142	0.89	0.930537479095
0.001421	0.89	0.930537479095
0.001422	0.892	0.933989293301
0.001423	0.898	0.929298660281
0.001424	0.892	0.92322045038
0.001425	0.882	0.925243751668
0.001426	0.89	0.936963179639
0.001427	0.9	0.93914855055
0.001428	0.902	0.94254761153
0.001429	0.902	0.957285746264
0.00143	0.892	0.955162813346
0.001431	0.888	0.956794648814
0.001432	0.88	0.957914401186
0.001433	0.876	0.949012117942
0.001434	0.862	0.939657384369
0.001435	0.86	0.929731143934
0.001436	0.864	0.92817239778
0.001437	0.86	0.921086315174
0.001438	0.852	0.919834767771
0.001439	0.842	0.914896715482
0.00144	0.834	0.902465511806
0.001441	0.838	0.905403777328
0.001442	0.836	0.912745309492
0.001443	0.832	0.914207853828
0.001444	0.834	0.909089654545
0.001445	0.826	0.892033631653
0.001446	0.822	0.888997187847
0.001447	0.82	0.887468309293
0.001448	0.818	0.881405695466
0.001449	0.82	0.882949602186
0.00145	0.818	0.876855746403
0.001451	0.812	0.872155949358
0.001452	0.808	0.866681025522
0.001453	0.804	0.858827107164
0.001454	0.798	0.856268649432
0.001455	0.802	0.86878996311
0.001456	0.802	0.866484852724
0.001457	0.8	0.864869932418
0.001458	0.798	0.865561089698
0.001459	0.8	0.871779788708
0.00146	0.8	0.87863530546
0.001461	0.792	0.874491852449
0.001462	0.778	0.862969292617
0.001463	0.764	0.848707252237
0.001464	0.756	0.85350102519
0.001465	0.752	0.861682075942
0.001466	0.752	0.854690587289
0.001467	0.75	0.855277732669
0.001468	0.74	0.848763806957
0.001469	0.734	0.84097800209
0.00147	0.724	0.838942191095
0.001471	0.722	0.832295620558
0.001472	0.73	0.832526275862
0.001473	0.714	0.827166246894
0.001474	0.716	0.833872891993
0.001475	0.72	0.84
0.001476	0.718	0.842897384027
0.001477	0.72	0.84
0.001478	0.726	0.85259838142
0.001479	0.724	0.860130222699
0.00148	0.72	0.858836422143
0.001481	0.718	0.857015752481
0.001482	0.716	0.850496325683
0.001483	0.714	0.853348697778
0.001484	0.714	0.853348697778
0.001485	0.72	0.854166260163
0.001486	0.724	0.857801841919
0.001487	0.722	0.851302531419
0.001488	0.724	0.853126016483
0.001489	0.718	0.849985882236
0.00149	0.712	0.844426432556
0.001491	0.716	0.838656067766
0.001492	0.708	0.818984737343
0.001493	0.708	0.821423155262
0.001494	0.706	0.814594377589
0.001495	0.712	0.813053503775
0.001496	0.718	0.826121056504
0.001497	0.716	0.826646236307
0.001498	0.72	0.837615663655
0.001499	0.718	0.830948855225
0.0015	0.71	0.823346828499
0.001501	0.702	0.818044008596
0.001502	0.698	0.809194661376
0.001503	0.698	0.809194661376
0.001504	0.692	0.805689766598
0.001505	0.696	0.812147769805
0.001506	0.692	0.808168299304
0.001507	0.686	0.799627413237
0.001508	0.684	0.797586358961
0.001509	0.68	0.795989949685
0.00151	0.678	0.801446192829
0.001511	0.68	0.793473376995
0.001512	0.67	0.788098978555
0.001513	0.676	0.791848470353
0.001514	0.674	0.797323021115
0.001515	0.674	0.794810669279
0.001516	0.658	0.775265115944
0.001517	0.658	0.785516390663
0.001518	0.652	0.779035300869
0.001519	0.646	0.77245323483
0.00152	0.644	0.775412148473
0.001521	0.64	0.773563184233
0.001522	0.634	0.772038859126
0.001523	0.63	0.772722459878
0.001524	0.632	0.772383324522
0.001525	0.634	0.772038859126
0.001526	0.63	0.780448588954
0.001527	0.624	0.77111866791
0.001528	0.622	0.763620324507
0.001529	0.622	0.763620324507
0.00153	0.624	0.763298106902
0.001531	0.622	0.763620324507
0.001532	0.616	0.761934380377
0.001533	0.616	0.7645547724
0.001534	0.616	0.769768796458
0.001535	0.608	0.768333261027
0.001536	0.608	0.770931903608
0.001537	0.61	0.770649077077
0.001538	0.606	0.763389808682
0.001539	0.608	0.765725799487
0.00154	0.604	0.771481691293
0.001541	0.598	0.769672657693
0.001542	0.596	0.767322617939
0.001543	0.602	0.769152780662
0.001544	0.596	0.772517960956
0.001545	0.596	0.764711710385
0.001546	0.582	0.75317726997
0.001547	0.58	0.753392328073
0.001548	0.584	0.752956838072
0.001549	0.586	0.747398153597
0.00155	0.58	0.748064168371
0.001551	0.58	0.742697785105
0.001552	0.574	0.740624061181
0.001553	0.576	0.748481128687
0.001554	0.578	0.750943406656
0.001555	0.58	0.748064168371
0.001556	0.584	0.750295941612
0.001557	0.586	0.752731027659
0.001558	0.586	0.750069330129
0.001559	0.584	0.747625574736
0.00156	0.58	0.742697785105
0.001561	0.578	0.73750661014
0.001562	0.578	0.734789765851
0.001563	0.576	0.729536839371
0.001564	0.576	0.734999319728
0.001565	0.568	0.730325954626
0.001566	0.558	0.728447664558
0.001567	0.562	0.728118122285
0.001568	0.564	0.727945052871
0.001569	0.558	0.720163870241
0.00157	0.562	0.733591166795
0.001571	0.568	0.735782576581
0.001572	0.572	0.743515971584
0.001573	0.57	0.746391318277
0.001574	0.566	0.74675564946
0.001575	0.562	0.736312433686
0.001576	0.56	0.733757453114
0.001577	0.556	0.731343968321
0.001578	0.548	0.723668432364
0.001579	0.546	0.726556260726
0.00158	0.546	0.726556260726
0.001581	0.536	0.721598226162
0.001582	0.53	0.721872564931
0.001583	0.53	0.72463784058
0.001584	0.536	0.729865741078
0.001585	0.528	0.724717876142
0.001586	0.524	0.719321902906
0.001587	0.524	0.71653611214
0.001588	0.532	0.727307362812
0.001589	0.538	0.732499829352
0.00159	0.536	0.735325778142
0.001591	0.536	0.738040649287
0.001592	0.536	0.738040649287
0.001593	0.536	0.7326008463
0.001594	0.53	0.732871066423
0.001595	0.534	0.740840063711
0.001596	0.526	0.741163949474
0.001597	0.53	0.741012820402
0.001598	0.536	0.746125994722
0.001599	0.536	0.746125994722
0.0016	0.534	0.727216611471
0.001601	0.536	0.729865741078
0.001602	0.538	0.729764345525
0.001603	0.532	0.735510706924
0.001604	0.528	0.735673840775
0.001605	0.52	0.724982758416
0.001606	0.518	0.730531313497
0.001607	0.524	0.733092081529
0.001608	0.522	0.727678500438
0.001609	0.522	0.727678500438
0.00161	0.522	0.730421795951
0.001611	0.52	0.724982758416
0.001612	0.518	0.730531313497
0.001613	0.52	0.722218803411
0.001614	0.518	0.713915961441
0.001615	0.514	0.708381253281
0.001616	0.512	0.705589115562
0.001617	0.506	0.705665643205
0.001618	0.512	0.711235544669
0.001619	0.514	0.714005602219
0.00162	0.514	0.714005602219
0.001621	0.512	0.716837499019
0.001622	0.514	0.719585992082
0.001623	0.51	0.714072825418
0.001624	0.506	0.711311464831
0.001625	0.504	0.70567981408
0.001626	0.494	0.699974285242
0.001627	0.494	0.691349405149
0.001628	0.49	0.68840395118
0.001629	0.488	0.685460429201
0.00163	0.498	0.694259317546
0.001631	0.488	0.688371992458
0.001632	0.488	0.685460429201
0.001633	0.486	0.676612148871
0.001634	0.488	0.679599882284
0.001635	0.486	0.670674287564
0.001636	0.482	0.661570857883
0.001637	0.482	0.658540811188
0.001638	0.48	0.655438784327
0.001639	0.476	0.652245352609
0.00164	0.478	0.655374701984
0.001641	0.478	0.655374701984
0.001642	0.482	0.655496758192
0.001643	0.472	0.645922595982
0.001644	0.464	0.642420423088
0.001645	0.46	0.64218377432
0.001646	0.458	0.648256122223
0.001647	0.46	0.64218377432
0.001648	0.46	0.651459898996
0.001649	0.46	0.654522726878
0.00165	0.46	0.654522726878
0.001651	0.454	0.654128427757
0.001652	0.458	0.663502825917
0.001653	0.458	0.666510314999
0.001654	0.456	0.663373198132
0.001655	0.454	0.66624620074
0.001656	0.46	0.669626761711
0.001657	0.454	0.663237514017
0.001658	0.458	0.663502825917
0.001659	0.458	0.666510314999
0.00166	0.45	0.665957956631
0.001661	0.45	0.665957956631
0.001662	0.45	0.662947961759
0.001663	0.448	0.656731299696
0.001664	0.448	0.656731299696
0.001665	0.448	0.656731299696
0.001666	0.446	0.653516640951
0.001667	0.436	0.640237455949
0.001668	0.438	0.640434227692
0.001669	0.422	0.626031948067
0.00167	0.422	0.626031948067
0.001671	0.422	0.629218562981
0.001672	0.428	0.642507587504
0.001673	0.428	0.645612887108
0.001674	0.426	0.642280312636
0.001675	0.422	0.635543861586
0.001676	0.422	0.629218562981
0.001677	0.424	0.629463263424
0.001678	0.424	0.62627789359
0.001679	0.426	0.629701516593
0.00168	0.422	0.616373263534
0.001681	0.422	0.616373263534
0.001682	0.418	0.612597747302
0.001683	0.42	0.619354502688
0.001684	0.42	0.612862137842
0.001685	0.424	0.616623061521
0.001686	0.42	0.619354502688
0.001687	0.42	0.625779513886
0.001688	0.42	0.625779513886
0.001689	0.414	0.634510835211
0.00169	0.412	0.634236548931
0.001691	0.408	0.630504559857
0.001692	0.418	0.641308038309
0.001693	0.422	0.64180682452
0.001694	0.42	0.628967407741
0.001695	0.418	0.628709789967
0.001696	0.42	0.63843558798
0.001697	0.422	0.648009259193
0.001698	0.416	0.64416147044
0.001699	0.416	0.63792162528
0.0017	0.416	0.63792162528
0.001701	0.412	0.637382145969
0.001702	0.412	0.637382145969
0.001703	0.412	0.634236548931
0.001704	0.422	0.64180682452
0.001705	0.414	0.646996136001
0.001706	0.41	0.646451854356
0.001707	0.4	0.641872261435
0.001708	0.404	0.648678656964
0.001709	0.404	0.651754555028
0.00171	0.402	0.651456828961
0.001711	0.396	0.650525941066
0.001712	0.394	0.644021738764
0.001713	0.388	0.636754269715
0.001714	0.388	0.63044111541
0.001715	0.384	0.626533319146
0.001716	0.382	0.622957462432
0.001717	0.372	0.620979870849
0.001718	0.378	0.622186467227
0.001719	0.382	0.629345691969
0.00172	0.376	0.624999199999
0.001721	0.38	0.619354502688
0.001722	0.378	0.618963649983
0.001723	0.372	0.617750758802
0.001724	0.366	0.609954096634
0.001725	0.36	0.605309838017
0.001726	0.36	0.595315042645
0.001727	0.362	0.602458297312
0.001728	0.366	0.603360588703
0.001729	0.368	0.607104603837
0.00173	0.37	0.607536007163
0.001731	0.376	0.615324304737
0.001732	0.374	0.614917880696
0.001733	0.378	0.615723964127
0.001734	0.38	0.61611687203
0.001735	0.376	0.60218269653
0.001736	0.364	0.592877727698
0.001737	0.364	0.596241561785
0.001738	0.362	0.599129368334
0.001739	0.358	0.598193948482
0.00174	0.358	0.598193948482
0.001741	0.356	0.59771565146
0.001742	0.36	0.598665181884
0.001743	0.356	0.59771565146
0.001744	0.35	0.592874354311
0.001745	0.342	0.587397650659
0.001746	0.346	0.588459004519
0.001747	0.34	0.58
0.001748	0.33	0.563116329012
0.001749	0.338	0.561921702731
0.00175	0.33	0.559553393342
0.001751	0.324	0.554097464351
0.001752	0.322	0.546183119476
0.001753	0.326	0.551111603942
0.001754	0.334	0.571352780688
0.001755	0.338	0.579444561628
0.001756	0.332	0.574261264583
0.001757	0.334	0.574842587149
0.001758	0.342	0.580548016963
0.001759	0.342	0.580548016963
0.00176	0.344	0.581088633515
0.001761	0.346	0.588459004519
0.001762	0.34	0.576541412216
0.001763	0.336	0.571930065655
0.001764	0.34	0.573061951276
0.001765	0.338	0.572499781659
0.001766	0.334	0.571352780688
0.001767	0.338	0.575982638627
0.001768	0.336	0.575416370987
0.001769	0.34	0.576541412216
0.00177	0.34	0.573061951276
0.001771	0.334	0.567841527189
0.001772	0.34	0.58
0.001773	0.34	0.58
0.001774	0.344	0.581088633515
0.001775	0.34	0.576541412216
0.001776	0.34	0.576541412216
0.001777	0.336	0.575416370987
0.001778	0.332	0.574261264583
0.001779	0.332	0.574261264583
0.00178	0.322	0.56419500175
0.001781	0.32	0.56
0.001782	0.32	0.56
0.001783	0.316	0.558698487558
0.001784	0.314	0.558035841143
0.001785	0.312	0.553765293243
0.001786	0.312	0.550141799903
0.001787	0.318	0.555766137867
0.001788	0.316	0.555107196855
0.001789	0.316	0.551492520348
0.00179	0.316	0.551492520348
0.001791	0.314	0.547178215941
0.001792	0.316	0.547853995148
0.001793	0.318	0.552155775121
0.001794	0.312	0.550141799903
0.001795	0.31	0.54580216196
0.001796	0.31	0.54580216196
0.001797	0.31	0.54580216196
0.001798	0.302	0.539255041701
0.001799	0.306	0.540706944657
0.0018	0.304	0.539985184982
0.001801	0.302	0.539255041701
0.001802	0.3	0.538516480713
0.001803	0.296	0.537013966299
0.001804	0.294	0.536249941725
0.001805	0.296	0.533276663656
0.001806	0.296	0.537013966299
0.001807	0.294	0.536249941725
0.001808	0.296	0.537013966299
0.001809	0.294	0.528738120434
0.00181	0.288	0.533906358831
0.001811	0.288	0.526361092787
0.001812	0.296	0.529512983788
0.001813	0.298	0.530279171758
0.001814	0.298	0.522681547407
0.001815	0.296	0.52190420577
0.001816	0.296	0.52190420577
0.001817	0.294	0.517265889074
0.001818	0.292	0.516464906843
0.001819	0.284	0.505315742878
0.00182	0.286	0.514007782042
0.001821	0.286	0.517884156931
0.001822	0.286	0.517884156931
0.001823	0.284	0.520906901471
0.001824	0.286	0.525551139281
0.001825	0.286	0.525551139281
0.001826	0.284	0.524732312708
0.001827	0.278	0.514505587919
0.001828	0.274	0.504899990097
0.001829	0.266	0.501242456302
0.00183	0.266	0.501242456302
0.001831	0.272	0.515767389431
0.001832	0.274	0.520503602293
0.001833	0.274	0.520503602293
0.001834	0.276	0.517517149474
0.001835	0.274	0.512761152975
0.001836	0.276	0.513638004824
0.001837	0.276	0.513638004824
0.001838	0.272	0.511874984737
0.001839	0.266	0.509160092702
0.00184	0.266	0.509160092702
0.001841	0.264	0.508236165577
0.001842	0.258	0.509348603611
0.001843	0.262	0.51122988958
0.001844	0.26	0.506359556047
0.001845	0.264	0.512156226165
0.001846	0.264	0.512156226165
0.001847	0.262	0.507302670996
0.001848	0.258	0.497429391974
0.001849	0.258	0.497429391974
0.00185	0.256	0.496451407491
0.001851	0.258	0.497429391974
0.001852	0.26	0.498397431775
0.001853	0.26	0.498397431775
0.001854	0.268	0.502171285519
0.001855	0.268	0.498172660832
0.001856	0.266	0.497236362307
0.001857	0.27	0.499099188539
0.001858	0.268	0.494141680088
0.001859	0.266	0.493197729111
0.00186	0.262	0.487191953957
0.001861	0.262	0.487191953957
0.001862	0.256	0.484214828356
0.001863	0.26	0.482078831728
0.001864	0.258	0.481077956261
0.001865	0.26	0.490306026885
0.001866	0.262	0.491279960918
0.001867	0.26	0.486209831246
0.001868	0.258	0.485217477014
0.001869	0.26	0.486209831246
0.00187	0.258	0.489321979886
0.001871	0.258	0.489321979886
0.001872	0.258	0.481077956261
0.001873	0.258	0.481077956261
0.001874	0.256	0.480066662038
0.001875	0.258	0.481077956261
0.001876	0.252	0.478012552136
0.001877	0.252	0.478012552136
0.001878	0.254	0.479044883075
0.001879	0.254	0.479044883075
0.00188	0.254	0.479044883075
0.001881	0.256	0.488327758785
0.001882	0.258	0.489321979886
0.001883	0.26	0.494368283772
0.001884	0.258	0.489321979886
0.001885	0.256	0.484214828356
0.001886	0.262	0.491279960918
0.001887	0.258	0.489321979886
0.001888	0.256	0.492406336271
0.001889	0.258	0.497429391974
0.00189	0.252	0.490403915156
0.001891	0.25	0.485283422342
0.001892	0.25	0.485283422342
0.001893	0.248	0.488360522565
0.001894	0.248	0.488360522565
0.001895	0.25	0.48938737213
0.001896	0.248	0.488360522565
0.001897	0.246	0.48732330131
0.001898	0.244	0.486275641997
0.001899	0.242	0.485217477014
0.0019	0.24	0.484148737476
0.001901	0.238	0.483069353199
0.001902	0.236	0.481979252666
0.001903	0.238	0.487191953957
0.001904	0.238	0.487191953957
0.001905	0.232	0.479766609926
0.001906	0.228	0.473303285431
0.001907	0.226	0.472148281793
0.001908	0.226	0.472148281793
0.001909	0.232	0.475579646326
0.00191	0.23	0.474447046571
0.001911	0.232	0.475579646326
0.001912	0.228	0.46905863173
0.001913	0.226	0.467893150196
0.001914	0.224	0.466716187849
0.001915	0.226	0.467893150196
0.001916	0.228	0.46905863173
0.001917	0.23	0.47021271782
0.001918	0.23	0.47021271782
0.001919	0.23	0.474447046571
0.00192	0.228	0.473303285431
0.001921	0.228	0.473303285431
0.001922	0.228	0.473303285431
0.001923	0.22	0.46432747065
0.001924	0.224	0.466716187849
0.001925	0.226	0.467893150196
0.001926	0.224	0.466716187849
0.001927	0.224	0.462411072532
0.001928	0.222	0.448013392657
0.001929	0.226	0.450470864763
0.00193	0.23	0.457274534607
0.001931	0.232	0.462791529741
0.001932	0.23	0.461627555503
0.001933	0.228	0.460451951891
0.001934	0.228	0.460451951891
0.001935	0.224	0.4580654975
0.001936	0.218	0.454396302802
0.001937	0.216	0.453148982124
0.001938	0.214	0.451889366992
0.001939	0.216	0.453148982124
0.00194	0.212	0.450617354304
0.001941	0.21	0.449332838773
0.001942	0.21	0.449332838773
0.001943	0.202	0.444067562427
0.001944	0.204	0.445403188134
0.001945	0.208	0.456876350887
0.001946	0.204	0.454295058305
0.001947	0.2	0.451663591625
0.001948	0.202	0.452985650987
0.001949	0.2	0.451663591625
0.00195	0.202	0.452985650987
0.001951	0.202	0.452985650987
0.001952	0.198	0.45032876879
0.001953	0.196	0.444504218203
0.001954	0.198	0.445865450557
0.001955	0.194	0.44312977783
0.001956	0.188	0.438925961866
0.001957	0.188	0.438925961866
0.001958	0.194	0.44312977783
0.001959	0.194	0.44312977783
0.00196	0.192	0.441742006153
0.001961	0.192	0.441742006153
0.001962	0.192	0.43719103376
0.001963	0.196	0.439981817806
0.001964	0.192	0.432592186707
0.001965	0.19	0.426497362243
0.001966	0.192	0.42794392156
0.001967	0.196	0.430794614637
0.001968	0.198	0.432199028227
0.001969	0.196	0.42612674171
0.00197	0.196	0.430794614637
0.001971	0.194	0.429376291847
0.001972	0.194	0.429376291847
0.001973	0.194	0.429376291847
0.001974	0.196	0.430794614637
0.001975	0.196	0.430794614637
0.001976	0.192	0.42794392156
0.001977	0.192	0.42794392156
0.001978	0.19	0.426497362243
0.001979	0.19	0.426497362243
0.00198	0.194	0.429376291847
0.001981	0.192	0.42794392156
0.001982	0.192	0.432592186707
0.001983	0.192	0.432592186707
0.001984	0.196	0.435412448145
0.001985	0.192	0.432592186707
0.001986	0.196	0.439981817806
0.001987	0.196	0.439981817806
0.001988	0.196	0.435412448145
0.001989	0.196	0.435412448145
0.00199	0.198	0.436802014647
0.001991	0.196	0.435412448145
0.001992	0.198	0.436802014647
0.001993	0.194	0.434009216492
0.001994	0.196	0.42612674171
0.001995	0.198	0.4275464887
0.001996	0.194	0.424692830173
0.001997	0.192	0.423244610125
0.001998	0.186	0.41881260726
[truncated: 8,002 more rows]
