# Supplementary material for: The Influence of Synaptic Size on AMPA Receptor Activation: A Monte Carlo Model
Source: PLoS One. 2015 Jun 24;10(6):e0130924. doi: 10.1371/journal.pone.0130924 (PMC4479604; doi:10.1371/journal.pone.0130924)
Supplement: S1 Dataset — This package contains the experimental data used as basis for the analysis presented in the paper. (ZIP) [file pone.0130924.s001.zip › S1 Simulation data/training/1009_11042_175_259.csv]

time	AMPA.O.mean	AMPA.O.stdev
0.0	0.0	0.0
1e-06	0.0	0.0
2e-06	0.034	0.18122913673
3e-06	0.126	0.366229436283
4e-06	0.32	0.577581163128
5e-06	0.606	0.786615535061
6e-06	0.918	0.956700580119
7e-06	1.306	1.14033503849
8e-06	1.678	1.29395363132
9e-06	2.124	1.4285041127
1e-05	2.568	1.55479130432
1.1e-05	3.038	1.66869889435
1.2e-05	3.442	1.77838016183
1.3e-05	3.93	1.85609805775
1.4e-05	4.39	2.01144226862
1.5e-05	4.89	2.15079055233
1.6e-05	5.368	2.22274065064
1.7e-05	5.856	2.28632106232
1.8e-05	6.286	2.40170855851
1.9e-05	6.666	2.48806028866
2e-05	7.078	2.57757948471
2.1e-05	7.464	2.64512835227
2.2e-05	7.828	2.72073813514
2.3e-05	8.238	2.80309757233
2.4e-05	8.586	2.86890292621
2.5e-05	8.93	2.89639431017
2.6e-05	9.284	2.91536344218
2.7e-05	9.604	2.97912470367
2.8e-05	9.922	3.06592824443
2.9e-05	10.156	3.14382951192
3e-05	10.41	3.13399106572
3.1e-05	10.632	3.15477035614
3.2e-05	10.896	3.22074277147
3.3e-05	11.128	3.17295067721
3.4e-05	11.35	3.16662280671
3.5e-05	11.528	3.20268887031
3.6e-05	11.644	3.23129447745
3.7e-05	11.824	3.25346338538
3.8e-05	12.014	3.25972452824
3.9e-05	12.21	3.28601582467
4e-05	12.336	3.35545883599
4.1e-05	12.45	3.39757266295
4.2e-05	12.558	3.3832877501
4.3e-05	12.718	3.38444618808
4.4e-05	12.83	3.38306074436
4.5e-05	12.91	3.36836755714
4.6e-05	12.966	3.37651358653
4.7e-05	13.048	3.44117654299
4.8e-05	13.142	3.50283256808
4.9e-05	13.194	3.49404693729
5e-05	13.252	3.50435386341
5.1e-05	13.304	3.52754645611
5.2e-05	13.38	3.54338820905
5.3e-05	13.386	3.53171403146
5.4e-05	13.36	3.4971988791
5.5e-05	13.378	3.51042960334
5.6e-05	13.442	3.55508593426
5.7e-05	13.482	3.54988394176
5.8e-05	13.506	3.48567984761
5.9e-05	13.524	3.50676831285
6e-05	13.542	3.55024449862
6.1e-05	13.534	3.52488921812
6.2e-05	13.526	3.50275948361
6.3e-05	13.518	3.51762362967
6.4e-05	13.522	3.54140028802
6.5e-05	13.57	3.49929992999
6.6e-05	13.556	3.50640328542
6.7e-05	13.556	3.49039596608
6.8e-05	13.55	3.47210310907
6.9e-05	13.552	3.5422162554
7e-05	13.564	3.50911726792
7.1e-05	13.584	3.50527374109
7.2e-05	13.524	3.48789678746
7.3e-05	13.552	3.51273340862
7.4e-05	13.54	3.5163048787
7.5e-05	13.496	3.49713940243
7.6e-05	13.506	3.51766456616
7.7e-05	13.456	3.52250819729
7.8e-05	13.394	3.54327024089
7.9e-05	13.36	3.52964587459
8e-05	13.388	3.5779122404
8.1e-05	13.404	3.54581217777
8.2e-05	13.408	3.52158146292
8.3e-05	13.388	3.53687093347
8.4e-05	13.342	3.5345489104
8.5e-05	13.33	3.52095157592
8.6e-05	13.29	3.51310404059
8.7e-05	13.238	3.55265478199
8.8e-05	13.23	3.53399207696
8.9e-05	13.17	3.52151955837
9e-05	13.172	3.51317747915
9.1e-05	13.114	3.51695948228
9.2e-05	13.09	3.53184087977
9.3e-05	13.07	3.5362550813
9.4e-05	13.028	3.56415712336
9.5e-05	12.982	3.53577092018
9.6e-05	12.986	3.5459560065
9.7e-05	12.95	3.53376569682
9.8e-05	12.872	3.50137344481
9.9e-05	12.85	3.49564014166
0.0001	12.818	3.47517999534
0.000101	12.798	3.47752728242
0.000102	12.794	3.47729262502
0.000103	12.806	3.46876981075
0.000104	12.792	3.44103705298
0.000105	12.77	3.42244064959
0.000106	12.746	3.41489150633
0.000107	12.762	3.45099348014
0.000108	12.672	3.41649176788
0.000109	12.628	3.40552727195
0.00011	12.568	3.36710201806
0.000111	12.58	3.40346881872
0.000112	12.554	3.4045681077
0.000113	12.544	3.40236153282
0.000114	12.508	3.37549048288
0.000115	12.472	3.35577353229
0.000116	12.426	3.35268906999
0.000117	12.426	3.37646620004
0.000118	12.354	3.33896451014
0.000119	12.346	3.37376407
0.00012	12.316	3.36573082703
0.000121	12.284	3.35668646138
0.000122	12.21	3.33974549929
0.000123	12.204	3.32962220079
0.000124	12.166	3.3194041634
0.000125	12.144	3.27708162852
0.000126	12.106	3.25311604466
0.000127	12.062	3.24748456501
0.000128	12.032	3.23588874963
0.000129	12.024	3.25014215074
0.00013	12.01	3.25482718435
0.000131	11.962	3.24846979361
0.000132	11.926	3.23798146999
0.000133	11.92	3.23938265724
0.000134	11.9	3.24067894121
0.000135	11.878	3.23961664399
0.000136	11.84	3.27084087048
0.000137	11.814	3.29050208935
0.000138	11.78	3.27835324515
0.000139	11.782	3.29036107441
0.00014	11.766	3.29897620482
0.000141	11.71	3.33075066614
0.000142	11.688	3.33086415214
0.000143	11.726	3.33390521761
0.000144	11.694	3.30399213074
0.000145	11.68	3.28536147174
0.000146	11.696	3.29235235052
0.000147	11.664	3.28315458058
0.000148	11.622	3.27705904738
0.000149	11.578	3.24713966438
0.00015	11.532	3.22195220325
0.000151	11.48	3.23938265724
0.000152	11.432	3.23193069233
0.000153	11.404	3.23616810441
0.000154	11.358	3.22146488418
0.000155	11.33	3.24485746991
0.000156	11.304	3.23041545316
0.000157	11.324	3.25684264281
0.000158	11.286	3.25518110095
0.000159	11.26	3.22062105812
0.00016	11.244	3.25214759813
0.000161	11.206	3.25077898357
0.000162	11.154	3.22959502105
0.000163	11.172	3.20724430002
0.000164	11.17	3.18827539588
0.000165	11.108	3.17117265377
0.000166	11.036	3.16649711827
0.000167	11.0	3.14451904113
0.000168	10.95	3.14761814711
0.000169	10.89	3.15561404484
0.00017	10.83	3.14151237464
0.000171	10.846	3.14742497925
0.000172	10.78	3.13872585614
0.000173	10.792	3.11780948744
0.000174	10.766	3.13739446038
0.000175	10.748	3.11006366494
0.000176	10.746	3.1326480811
0.000177	10.716	3.10472929577
0.000178	10.732	3.13180075995
0.000179	10.72	3.11730652968
0.00018	10.694	3.1093992989
0.000181	10.676	3.10532188348
0.000182	10.66	3.12544396846
0.000183	10.6	3.13304963255
0.000184	10.592	3.13457110304
0.000185	10.574	3.12674335371
0.000186	10.562	3.12700431723
0.000187	10.498	3.10966171794
0.000188	10.476	3.13774186319
0.000189	10.46	3.09780567499
0.00019	10.434	3.09800645577
0.000191	10.41	3.0747194994
0.000192	10.412	3.07152340053
0.000193	10.382	3.05156943228
0.000194	10.342	3.03529833789
0.000195	10.298	3.04781823605
0.000196	10.292	3.03030295515
0.000197	10.27	3.06024508822
0.000198	10.238	3.0267731993
0.000199	10.216	3.00355522673
0.0002	10.198	3.00179879406
0.000201	10.178	3.05324679644
0.000202	10.124	3.06539132901
0.000203	10.104	3.04321934799
0.000204	10.064	3.05481652477
0.000205	10.034	3.05300573206
0.000206	10.036	3.0533103347
0.000207	9.976	3.04949569601
0.000208	9.966	3.08817810367
0.000209	9.94	3.12800255754
0.00021	9.884	3.09427600579
0.000211	9.898	3.08862364169
0.000212	9.842	3.03529833789
0.000213	9.81	3.02884466422
0.000214	9.77	3.03201253296
0.000215	9.726	3.04284800803
0.000216	9.744	3.02959799313
0.000217	9.688	2.98708151881
0.000218	9.672	3.00805851007
0.000219	9.622	2.98849728124
0.00022	9.598	3.00472893952
0.000221	9.562	3.02095282982
0.000222	9.526	3.0214771222
0.000223	9.486	3.02221839052
0.000224	9.448	3.02709365564
0.000225	9.414	3.01041591811
0.000226	9.384	2.99742289309
0.000227	9.374	3.05059404051
0.000228	9.348	3.09627130594
0.000229	9.316	3.08482479243
0.00023	9.27	3.11016076755
0.000231	9.264	3.09229752773
0.000232	9.246	3.08633828347
0.000233	9.232	3.07996363615
0.000234	9.184	3.08903609561
0.000235	9.176	3.07522747126
0.000236	9.186	3.04424112054
0.000237	9.112	3.00789893447
0.000238	9.072	2.99913587555
0.000239	9.07	3.02011589182
0.00024	9.05	3.00258222202
0.000241	9.036	2.97770112671
0.000242	8.968	2.97573117065
0.000243	8.958	2.99002274239
0.000244	8.956	3.05451534617
0.000245	8.932	3.02512412968
0.000246	8.896	3.0181424751
0.000247	8.91	3.01229148656
0.000248	8.892	2.9920454542
0.000249	8.88	2.96674906253
0.00025	8.856	2.97174426894
0.000251	8.822	2.97225772772
0.000252	8.8	2.90447929929
0.000253	8.756	2.896974974
0.000254	8.736	2.91312615587
0.000255	8.718	2.90559391519
0.000256	8.704	2.9107359894
0.000257	8.682	2.9080708382
0.000258	8.662	2.90374861171
0.000259	8.642	2.88059646601
0.00026	8.614	2.88045204786
0.000261	8.586	2.88974116488
0.000262	8.554	2.90087641929
0.000263	8.526	2.91501698108
0.000264	8.482	2.93149722838
0.000265	8.478	2.92190280468
0.000266	8.444	2.91253566502
0.000267	8.416	2.89325837076
0.000268	8.398	2.8732552967
0.000269	8.39	2.85690391858
0.00027	8.372	2.88264045625
0.000271	8.34	2.89696392798
0.000272	8.316	2.87335065733
0.000273	8.3	2.8625163755
0.000274	8.258	2.85577239989
0.000275	8.218	2.86399650838
0.000276	8.21	2.85830369275
0.000277	8.198	2.79119974205
0.000278	8.162	2.77556408681
0.000279	8.112	2.79060136888
0.00028	8.096	2.78258584773
0.000281	8.054	2.82118485747
0.000282	8.038	2.81718937951
0.000283	8.016	2.80494991043
0.000284	7.986	2.80816737393
0.000285	7.962	2.74964652274
0.000286	7.952	2.7672542348
0.000287	7.928	2.76817918495
0.000288	7.914	2.75219984739
0.000289	7.866	2.74591405546
0.00029	7.87	2.74173302858
0.000291	7.882	2.75899909387
0.000292	7.882	2.73716568735
0.000293	7.832	2.70920209656
0.000294	7.808	2.72967690396
0.000295	7.784	2.75269758601
0.000296	7.762	2.76285287339
0.000297	7.712	2.78299407114
0.000298	7.714	2.7835595916
0.000299	7.702	2.75775198305
0.0003	7.702	2.74758002613
0.000301	7.674	2.74731214098
0.000302	7.638	2.72671157257
0.000303	7.664	2.71202949836
0.000304	7.658	2.73148970344
0.000305	7.662	2.73418287611
0.000306	7.624	2.72518329659
0.000307	7.57	2.74464934008
0.000308	7.522	2.75272882791
0.000309	7.52	2.74401166178
0.00031	7.538	2.73944446923
0.000311	7.5	2.73239821402
0.000312	7.526	2.71170131099
0.000313	7.55	2.70619659301
0.000314	7.51	2.7147559743
0.000315	7.476	2.71982058232
0.000316	7.438	2.70742608394
0.000317	7.436	2.6970176121
0.000318	7.42	2.68693133519
0.000319	7.412	2.71261055074
0.00032	7.38	2.72095571445
0.000321	7.368	2.74163746692
0.000322	7.344	2.71250142857
0.000323	7.31	2.67093616547
0.000324	7.304	2.66150032876
0.000325	7.292	2.66134101535
0.000326	7.272	2.66195717471
0.000327	7.248	2.65603012031
0.000328	7.238	2.677565312
0.000329	7.246	2.68206711325
0.00033	7.238	2.677565312
0.000331	7.218	2.66504709152
0.000332	7.188	2.64814199015
0.000333	7.208	2.64740174511
0.000334	7.192	2.63953329208
0.000335	7.192	2.62433534443
0.000336	7.15	2.60067298982
0.000337	7.126	2.56790264613
0.000338	7.106	2.58355646348
0.000339	7.078	2.56513469432
0.00034	7.064	2.56669125529
0.000341	7.054	2.56653151159
0.000342	7.018	2.54276935643
0.000343	6.996	2.56280783517
0.000344	6.992	2.55576524744
0.000345	6.966	2.57232268582
0.000346	6.954	2.58454715569
0.000347	6.938	2.58421283953
0.000348	6.9	2.60192236625
0.000349	6.866	2.59923911943
0.00035	6.876	2.62156899585
0.000351	6.874	2.63782561971
0.000352	6.876	2.64284392275
0.000353	6.838	2.61223199582
0.000354	6.806	2.60851758668
0.000355	6.794	2.62289229668
0.000356	6.806	2.59930067518
0.000357	6.758	2.60142960697
0.000358	6.752	2.58350459647
0.000359	6.736	2.56637955104
0.00036	6.718	2.58891405806
0.000361	6.678	2.56638188896
0.000362	6.682	2.56376207944
0.000363	6.642	2.56628837039
0.000364	6.65	2.59605469896
0.000365	6.626	2.58652740175
0.000366	6.58	2.54629142087
0.000367	6.53	2.54501473473
0.000368	6.516	2.56471128979
0.000369	6.478	2.58872864549
0.00037	6.456	2.56828035853
0.000371	6.462	2.58854321965
0.000372	6.45	2.56505360568
0.000373	6.388	2.53010987904
0.000374	6.378	2.54383883137
0.000375	6.358	2.54437340027
0.000376	6.342	2.54264350627
0.000377	6.344	2.54355341992
0.000378	6.282	2.51445341973
0.000379	6.28	2.51268780393
0.00038	6.284	2.49145419384
0.000381	6.274	2.4736458922
0.000382	6.262	2.46604055117
0.000383	6.228	2.48837617735
0.000384	6.226	2.48976384422
0.000385	6.198	2.5319549759
0.000386	6.16	2.52792404949
0.000387	6.148	2.50241803063
0.000388	6.138	2.47930554793
0.000389	6.136	2.46688143209
0.00039	6.086	2.47277253301
0.000391	6.056	2.48854656376
0.000392	6.038	2.4876808477
0.000393	6.032	2.46068608319
0.000394	6.018	2.46204711571
0.000395	6.028	2.4720873771
0.000396	5.994	2.47345183903
0.000397	5.986	2.46694223686
0.000398	5.958	2.48761652993
0.000399	5.958	2.46986558339
0.0004	5.932	2.47858346642
0.000401	5.906	2.46600162206
0.000402	5.884	2.45245672745
0.000403	5.896	2.46194719683
0.000404	5.894	2.47926682711
0.000405	5.854	2.47076587317
0.000406	5.836	2.45053137095
0.000407	5.832	2.44208435563
0.000408	5.82	2.46730622339
0.000409	5.806	2.47636103991
0.00041	5.772	2.47224917838
0.000411	5.764	2.47311625283
0.000412	5.72	2.43753974327
0.000413	5.696	2.44695402491
0.000414	5.69	2.46777227474
0.000415	5.666	2.46545006033
0.000416	5.672	2.47233007505
0.000417	5.66	2.47879002741
0.000418	5.644	2.47411883304
0.000419	5.642	2.46289179624
0.00042	5.64	2.47030362506
0.000421	5.622	2.46396347376
0.000422	5.59	2.46209260589
0.000423	5.58	2.4689268924
0.000424	5.576	2.45931372541
0.000425	5.53	2.45867850684
0.000426	5.516	2.46287311894
0.000427	5.502	2.43762097136
0.000428	5.494	2.44825733942
0.000429	5.5	2.42033055594
0.00043	5.5	2.41453929353
0.000431	5.49	2.40705213903
0.000432	5.482	2.39951578449
0.000433	5.466	2.37504610482
0.000434	5.474	2.39777480177
0.000435	5.484	2.40286162731
0.000436	5.466	2.40100895459
0.000437	5.44	2.38713217062
0.000438	5.442	2.37794785477
0.000439	5.416	2.36874312664
0.00044	5.414	2.35512292673
0.000441	5.388	2.35147953425
0.000442	5.362	2.35943976401
0.000443	5.322	2.37029871535
0.000444	5.328	2.38252303242
0.000445	5.346	2.37366467724
0.000446	5.346	2.36775927831
0.000447	5.358	2.36597464061
0.000448	5.34	2.36989451242
0.000449	5.306	2.35294793823
0.00045	5.298	2.36921843653
0.000451	5.282	2.42042888761
0.000452	5.266	2.38563283009
0.000453	5.242	2.38147769253
0.000454	5.216	2.37009366904
0.000455	5.18	2.34170877779
0.000456	5.154	2.34484199894
0.000457	5.116	2.33378319473
0.000458	5.104	2.33434873145
0.000459	5.074	2.33420736011
0.00046	5.06	2.33760561259
0.000461	5.058	2.31054885255
0.000462	5.036	2.31056356762
0.000463	5.006	2.34818312744
0.000464	4.994	2.36007711738
0.000465	4.974	2.37430495093
0.000466	4.982	2.3785869755
0.000467	4.966	2.3428282054
0.000468	4.94	2.35210543981
0.000469	4.926	2.3290607549
0.00047	4.914	2.32176743021
0.000471	4.924	2.33028410285
0.000472	4.876	2.30404513845
0.000473	4.832	2.29429204767
0.000474	4.802	2.30885166262
0.000475	4.81	2.29301112078
0.000476	4.774	2.282744839
0.000477	4.76	2.26856783015
0.000478	4.764	2.27339041962
0.000479	4.73	2.25678975538
0.00048	4.736	2.23479395023
0.000481	4.738	2.24974576341
0.000482	4.734	2.26610767617
0.000483	4.708	2.27656232069
0.000484	4.746	2.28242940745
0.000485	4.724	2.27855743838
0.000486	4.704	2.27516680707
0.000487	4.692	2.28322929203
0.000488	4.7	2.26847966709
0.000489	4.696	2.26706506303
0.00049	4.672	2.24686804241
0.000491	4.678	2.23211021233
0.000492	4.672	2.21459161021
0.000493	4.654	2.22672045843
0.000494	4.64	2.20508503237
0.000495	4.61	2.21402348678
0.000496	4.628	2.25956101931
0.000497	4.62	2.24846614384
0.000498	4.614	2.2452180295
0.000499	4.628	2.27103852896
0.0005	4.62	2.26706859182
0.000501	4.596	2.25317198633
0.000502	4.566	2.22388039247
0.000503	4.556	2.22505370722
0.000504	4.558	2.21689783256
0.000505	4.542	2.22356380615
0.000506	4.522	2.21032033877
0.000507	4.52	2.20127235934
0.000508	4.52	2.18668699178
0.000509	4.508	2.19224451191
0.00051	4.502	2.20771284365
0.000511	4.49	2.2176338742
0.000512	4.488	2.20949224936
0.000513	4.468	2.16632776837
0.000514	4.44	2.1592591322
0.000515	4.41	2.15357841743
0.000516	4.41	2.15172024204
0.000517	4.412	2.15551757126
0.000518	4.424	2.13921106953
0.000519	4.428	2.14960833642
0.00052	4.412	2.14155457554
0.000521	4.384	2.15790268548
0.000522	4.35	2.13717102732
0.000523	4.322	2.13876506424
0.000524	4.3	2.1085540069
0.000525	4.282	2.11624100707
0.000526	4.278	2.11771480611
0.000527	4.28	2.10180874487
0.000528	4.268	2.08714541899
0.000529	4.294	2.0908285439
0.00053	4.296	2.09580151732
0.000531	4.282	2.10486959216
0.000532	4.27	2.09597232806
0.000533	4.264	2.08957029075
0.000534	4.258	2.10224546616
0.000535	4.244	2.09104375851
0.000536	4.208	2.0602757097
0.000537	4.196	2.06823209529
0.000538	4.176	2.08159169868
0.000539	4.158	2.07389392207
0.00054	4.15	2.08602492794
0.000541	4.128	2.10323940625
0.000542	4.098	2.08047975236
0.000543	4.102	2.06290959569
0.000544	4.11	2.06637363514
0.000545	4.086	2.04514155989
0.000546	4.082	2.05213937149
0.000547	4.072	2.0334246974
0.000548	4.08	2.0419598429
0.000549	4.078	2.0415474523
0.00055	4.066	2.05466396279
0.000551	4.038	2.03581826301
0.000552	4.014	2.02529109019
0.000553	3.99	2.01839044786
0.000554	3.954	1.99496466134
0.000555	3.944	1.98818107827
0.000556	3.916	1.98417337952
0.000557	3.898	1.96662045143
0.000558	3.87	1.97309401702
0.000559	3.846	1.97440725282
0.00056	3.848	1.98919481198
0.000561	3.84	1.98454024902
0.000562	3.828	1.98957683943
0.000563	3.828	2.02642937207
0.000564	3.816	2.04502909515
0.000565	3.814	2.06189330471
0.000566	3.82	2.05124352528
0.000567	3.81	2.05277860472
0.000568	3.804	2.04293514337
0.000569	3.79	2.06249848485
0.00057	3.76	2.07229341552
0.000571	3.766	2.07249704463
0.000572	3.788	2.0511109185
0.000573	3.786	2.05917556318
0.000574	3.786	2.03965781444
0.000575	3.776	2.04299388154
0.000576	3.754	2.05462502662
0.000577	3.754	2.05170270751
0.000578	3.746	2.06336715104
0.000579	3.75	2.05414215672
0.00058	3.718	2.00461367849
0.000581	3.7	2.00648947169
0.000582	3.666	1.95203586033
0.000583	3.654	1.9365650002
0.000584	3.642	1.95188011927
0.000585	3.626	1.9303170724
0.000586	3.628	1.9177111357
0.000587	3.622	1.91183576701
0.000588	3.628	1.92707446665
0.000589	3.582	1.91292341718
0.00059	3.59	1.91047114608
0.000591	3.582	1.90559072206
0.000592	3.566	1.88617178433
0.000593	3.56	1.89483508517
0.000594	3.552	1.89084531361
0.000595	3.546	1.90784800233
0.000596	3.532	1.89340328509
0.000597	3.538	1.89961996199
0.000598	3.534	1.89019681515
0.000599	3.52	1.89039678375
0.0006	3.532	1.89445928961
0.000601	3.54	1.89430726124
0.000602	3.544	1.89210570529
0.000603	3.512	1.88304434361
0.000604	3.512	1.87879110068
0.000605	3.486	1.87344709026
0.000606	3.478	1.87550419888
0.000607	3.454	1.86329922449
0.000608	3.44	1.88212645696
0.000609	3.432	1.8669161738
0.00061	3.412	1.85856288567
0.000611	3.394	1.85869954538
0.000612	3.388	1.84755405875
0.000613	3.384	1.84622425507
0.000614	3.382	1.84284454038
0.000615	3.378	1.83169757329
0.000616	3.358	1.84440667967
0.000617	3.344	1.84001739122
0.000618	3.316	1.82651142893
0.000619	3.302	1.81625879213
0.00062	3.282	1.81727158124
0.000621	3.29	1.82260802149
0.000622	3.296	1.82657712676
0.000623	3.286	1.84179369094
0.000624	3.282	1.8499935135
0.000625	3.268	1.85045291753
0.000626	3.26	1.85913958594
0.000627	3.242	1.85780408009
0.000628	3.244	1.83424752964
0.000629	3.214	1.80449549736
0.00063	3.208	1.80020443284
0.000631	3.174	1.7999233317
0.000632	3.146	1.79907865309
0.000633	3.14	1.80011110768
0.000634	3.144	1.80423501795
0.000635	3.142	1.80826878533
0.000636	3.144	1.81638762383
0.000637	3.128	1.82527148666
0.000638	3.106	1.82503808179
0.000639	3.112	1.82303483236
0.00064	3.114	1.82674683522
0.000641	3.11	1.82370502001
0.000642	3.098	1.825485141
0.000643	3.11	1.83136561069
0.000644	3.096	1.82832819811
0.000645	3.094	1.8069764802
0.000646	3.074	1.79792213402
0.000647	3.072	1.80300194121
0.000648	3.056	1.78909586104
0.000649	3.056	1.78461872679
0.00065	3.026	1.77576011893
0.000651	3.02	1.77640085566
0.000652	3.012	1.79439572001
0.000653	3.014	1.81598568276
0.000654	3.026	1.80480580673
0.000655	3.012	1.80439906894
0.000656	3.02	1.8043281298
0.000657	3.034	1.80799446902
0.000658	3.032	1.7885681424
0.000659	3.034	1.80023442918
0.00066	3.034	1.78124787719
0.000661	3.026	1.7813826091
0.000662	3.004	1.78996759747
0.000663	2.976	1.7976161993
0.000664	2.956	1.768067872
0.000665	2.958	1.78668296012
0.000666	2.956	1.78719444941
0.000667	2.928	1.79075849851
0.000668	2.914	1.7794954341
0.000669	2.908	1.77300197405
0.00067	2.906	1.78246009773
0.000671	2.89	1.79941657211
0.000672	2.868	1.78173398688
0.000673	2.86	1.77098842458
0.000674	2.858	1.78489103309
0.000675	2.858	1.77477773256
0.000676	2.852	1.76694538682
0.000677	2.828	1.75795790621
0.000678	2.818	1.76433443542
0.000679	2.828	1.76250276596
0.00068	2.828	1.76929816594
0.000681	2.818	1.75865744248
0.000682	2.808	1.76157202521
0.000683	2.798	1.77121314358
0.000684	2.78	1.75259807144
0.000685	2.768	1.75219177033
0.000686	2.736	1.74765671686
0.000687	2.732	1.74475671657
0.000688	2.728	1.74986170882
0.000689	2.724	1.74350910522
0.00069	2.718	1.74312248566
0.000691	2.71	1.74410435468
0.000692	2.718	1.74312248566
0.000693	2.72	1.73366663462
0.000694	2.696	1.71218690569
0.000695	2.698	1.71662342988
0.000696	2.696	1.70984911615
0.000697	2.692	1.70092210286
0.000698	2.688	1.68483114881
0.000699	2.672	1.67702593898
0.0007	2.656	1.66903085652
0.000701	2.65	1.66478226805
0.000702	2.644	1.64719883439
0.000703	2.646	1.64580800824
0.000704	2.634	1.64196345879
0.000705	2.634	1.63463879802
0.000706	2.616	1.62004444383
0.000707	2.624	1.62684479899
0.000708	2.61	1.62046289683
0.000709	2.604	1.61467767681
0.00071	2.584	1.59966996596
0.000711	2.576	1.6199456781
0.000712	2.576	1.6199456781
0.000713	2.574	1.61756730926
0.000714	2.558	1.61698361154
0.000715	2.55	1.61353648859
0.000716	2.55	1.59984374237
0.000717	2.546	1.59620925946
0.000718	2.52	1.61666323024
0.000719	2.502	1.62419087548
0.00072	2.484	1.6167077658
0.000721	2.492	1.62170774186
0.000722	2.478	1.6228111412
0.000723	2.482	1.62286043762
0.000724	2.474	1.60664993076
0.000725	2.474	1.63135649078
0.000726	2.472	1.65324408361
0.000727	2.464	1.65429864293
0.000728	2.464	1.65429864293
0.000729	2.428	1.65433249379
0.00073	2.446	1.65622583001
0.000731	2.418	1.65265725424
0.000732	2.416	1.64649445793
0.000733	2.4	1.64195006014
0.000734	2.4	1.6382917933
0.000735	2.392	1.6584136999
0.000736	2.39	1.64374572243
0.000737	2.364	1.63324952166
0.000738	2.38	1.61851784049
0.000739	2.368	1.61510866507
0.00074	2.352	1.60875604117
0.000741	2.356	1.62026664472
0.000742	2.356	1.60289238566
0.000743	2.37	1.60906805325
0.000744	2.356	1.60787561708
0.000745	2.342	1.59657007363
0.000746	2.34	1.59762323468
0.000747	2.354	1.61142297365
0.000748	2.334	1.58569984549
0.000749	2.332	1.58926901436
0.00075	2.326	1.58357948964
0.000751	2.326	1.58357948964
0.000752	2.324	1.57322089994
0.000753	2.328	1.58000506328
0.000754	2.336	1.58464633278
0.000755	2.326	1.58862330337
0.000756	2.318	1.57507968052
0.000757	2.302	1.55781770435
0.000758	2.31	1.5639373389
0.000759	2.306	1.54672686664
0.00076	2.316	1.55696628095
0.000761	2.3	1.5562776102
0.000762	2.28	1.55486333805
0.000763	2.268	1.55569148612
0.000764	2.262	1.55607069248
0.000765	2.244	1.5570690415
0.000766	2.22	1.55164428913
0.000767	2.234	1.55539191203
0.000768	2.212	1.56941262898
0.000769	2.218	1.57304672531
0.00077	2.206	1.56574710602
0.000771	2.2	1.57098695093
0.000772	2.202	1.55344649087
0.000773	2.212	1.56046659689
0.000774	2.184	1.55503826319
0.000775	2.184	1.5485942012
0.000776	2.18	1.54647987378
0.000777	2.182	1.54559891304
0.000778	2.156	1.54391191459
0.000779	2.152	1.54301523
0.00078	2.126	1.53039994773
0.000781	2.122	1.53333492754
0.000782	2.12	1.53935051239
0.000783	2.12	1.51049660708
0.000784	2.116	1.51873104926
0.000785	2.122	1.50834876604
0.000786	2.132	1.51081964509
0.000787	2.124	1.51546164584
0.000788	2.11	1.53032676249
0.000789	2.104	1.5287851386
0.00079	2.102	1.52564609264
0.000791	2.088	1.51534022582
0.000792	2.082	1.52554121544
0.000793	2.09	1.52115088009
0.000794	2.072	1.51618468532
0.000795	2.076	1.50937868012
0.000796	2.07	1.49569381893
0.000797	2.068	1.4870696016
0.000798	2.066	1.47432832164
0.000799	2.06	1.46301059463
0.0008	2.056	1.45494467249
0.000801	2.062	1.44988137446
0.000802	2.078	1.45599313185
0.000803	2.07	1.45777227302
0.000804	2.054	1.44744049964
0.000805	2.042	1.45472884071
0.000806	2.046	1.45598214275
0.000807	2.038	1.45758567501
0.000808	2.032	1.45841557863
0.000809	2.032	1.45704358205
0.00081	2.034	1.45631177981
0.000811	2.026	1.45510274551
0.000812	2.014	1.44699827229
0.000813	2.014	1.44837978445
0.000814	2.014	1.4511388631
0.000815	2.006	1.45669626209
0.000816	2.002	1.44568184605
0.000817	1.98	1.42674454616
0.000818	1.978	1.42461082405
0.000819	1.976	1.41400990096
0.00082	1.98	1.42674454616
0.000821	1.97	1.42165396634
0.000822	1.962	1.41582343532
0.000823	1.96	1.41788574998
0.000824	1.954	1.41981829823
0.000825	1.934	1.43165778034
0.000826	1.92	1.4302447343
0.000827	1.918	1.41537132937
0.000828	1.918	1.41537132937
0.000829	1.902	1.41435356259
0.00083	1.904	1.4180211564
0.000831	1.91	1.42334113971
0.000832	1.912	1.4128892384
0.000833	1.892	1.41715771882
0.000834	1.88	1.41760361173
0.000835	1.87	1.40039280204
0.000836	1.88	1.41477913471
0.000837	1.88	1.4105318146
0.000838	1.866	1.39858642922
0.000839	1.856	1.4054408561
0.00084	1.864	1.41333081761
0.000841	1.868	1.42076599058
0.000842	1.86	1.42
0.000843	1.858	1.40919693443
0.000844	1.844	1.39415350661
0.000845	1.846	1.40651484173
0.000846	1.852	1.40217545264
0.000847	1.842	1.40891305622
0.000848	1.842	1.39894102806
0.000849	1.846	1.4050921678
0.00085	1.82	1.39556440195
0.000851	1.826	1.38698377784
0.000852	1.812	1.36845021831
0.000853	1.804	1.36439876869
0.000854	1.792	1.35378580285
0.000855	1.79	1.34383778783
0.000856	1.784	1.33016690682
0.000857	1.776	1.31370620764
0.000858	1.776	1.31370620764
0.000859	1.778	1.3223902601
0.00086	1.758	1.30668894539
0.000861	1.748	1.31015113632
0.000862	1.746	1.3150984754
0.000863	1.752	1.31091418483
0.000864	1.76	1.32453765518
0.000865	1.746	1.31661839574
0.000866	1.738	1.31656978547
0.000867	1.716	1.30818347337
0.000868	1.716	1.3097114186
0.000869	1.716	1.31276197386
0.00087	1.72	1.30904545376
0.000871	1.712	1.30883765227
0.000872	1.718	1.29710292575
0.000873	1.704	1.28855888496
0.000874	1.702	1.28887392712
0.000875	1.704	1.29011007282
0.000876	1.702	1.28576669734
0.000877	1.702	1.29969073244
0.000878	1.716	1.30051682034
0.000879	1.71	1.30763144655
0.00088	1.692	1.30580856177
0.000881	1.696	1.29907043689
0.000882	1.678	1.30472832421
0.000883	1.68	1.31209755735
0.000884	1.68	1.33176574517
0.000885	1.662	1.32956985525
0.000886	1.654	1.31843998726
0.000887	1.666	1.30477737565
0.000888	1.656	1.31516690956
0.000889	1.65	1.30824309668
0.00089	1.644	1.30738823614
0.000891	1.628	1.30905156507
0.000892	1.62	1.30061523903
0.000893	1.6	1.28218563399
0.000894	1.592	1.28589890738
0.000895	1.592	1.28745330012
0.000896	1.592	1.29210525887
0.000897	1.594	1.30275247073
0.000898	1.596	1.31635253637
0.000899	1.602	1.32196671668
0.0009	1.59	1.31068684284
0.000901	1.57	1.29657240446
0.000902	1.568	1.29513551415
0.000903	1.57	1.30119176142
0.000904	1.562	1.30005999862
0.000905	1.56	1.29861464646
0.000906	1.552	1.30203532978
0.000907	1.556	1.31105453739
0.000908	1.552	1.30663537377
0.000909	1.536	1.2886830487
0.00091	1.538	1.27614889413
0.000911	1.542	1.28383643818
0.000912	1.546	1.28681156352
0.000913	1.544	1.28221059113
0.000914	1.544	1.28064983504
0.000915	1.536	1.29023408729
0.000916	1.52	1.27027556066
0.000917	1.526	1.27801564936
0.000918	1.528	1.2888816858
0.000919	1.522	1.28589113069
0.00092	1.514	1.27976716632
0.000921	1.498	1.25936333121
0.000922	1.498	1.25777422457
0.000923	1.49	1.25295650363
0.000924	1.488	1.25293894504
0.000925	1.494	1.24497550177
0.000926	1.486	1.23846840896
0.000927	1.49	1.24012096184
0.000928	1.492	1.23690581695
0.000929	1.478	1.22373036246
0.00093	1.474	1.21873869226
0.000931	1.482	1.22868873194
0.000932	1.47	1.23494939168
0.000933	1.468	1.23165579607
0.000934	1.466	1.2136078444
0.000935	1.456	1.20833108046
0.000936	1.46	1.20681398732
0.000937	1.46	1.21012396059
0.000938	1.464	1.20528170981
0.000939	1.454	1.19828377273
0.00094	1.444	1.17934897295
0.000941	1.438	1.18581448802
0.000942	1.442	1.19776291477
0.000943	1.44	1.19766439373
0.000944	1.438	1.19254182317
0.000945	1.434	1.19734873784
0.000946	1.432	1.20721829012
0.000947	1.424	1.20674106585
0.000948	1.432	1.20556045058
0.000949	1.43	1.22192471126
0.00095	1.424	1.23783035994
0.000951	1.41	1.2336531117
0.000952	1.398	1.24723534267
0.000953	1.396	1.2357928629
0.000954	1.384	1.23957412041
0.000955	1.356	1.20717190159
0.000956	1.35	1.19812353286
0.000957	1.354	1.198617537
0.000958	1.356	1.20385381172
0.000959	1.354	1.20361289458
0.00096	1.342	1.20209650195
0.000961	1.348	1.20453144417
0.000962	1.348	1.19285204447
0.000963	1.34	1.17830386573
0.000964	1.33	1.17008546696
0.000965	1.34	1.18844436134
0.000966	1.342	1.18702822207
0.000967	1.338	1.18480209318
0.000968	1.324	1.16919801574
0.000969	1.326	1.16263665863
0.00097	1.334	1.17407154808
0.000971	1.332	1.1720819084
0.000972	1.342	1.17347177214
0.000973	1.324	1.17090734048
0.000974	1.31	1.15840407458
0.000975	1.302	1.14664554244
0.000976	1.312	1.15180553914
0.000977	1.3	1.14978258814
0.000978	1.29	1.14625477098
0.000979	1.294	1.14523534699
0.00098	1.28	1.13736537665
0.000981	1.272	1.15326319633
0.000982	1.258	1.14866705359
0.000983	1.252	1.15260400832
0.000984	1.246	1.149558176
0.000985	1.242	1.14343167701
0.000986	1.25	1.15909447415
0.000987	1.25	1.15043470045
0.000988	1.248	1.14476897233
0.000989	1.234	1.14509562919
0.00099	1.236	1.15252071565
0.000991	1.22	1.13648581161
0.000992	1.218	1.13422925372
0.000993	1.222	1.13697669281
0.000994	1.222	1.12814715352
0.000995	1.222	1.11566840952
0.000996	1.22	1.10797111876
0.000997	1.214	1.09736229204
0.000998	1.216	1.09970177776
0.000999	1.216	1.11415618295
0.001	1.218	1.11824684216
0.001001	1.228	1.12072119637
0.001002	1.224	1.12152752976
0.001003	1.222	1.1192479618
0.001004	1.216	1.11774057813
0.001005	1.206	1.11335708557
0.001006	1.212	1.11850614661
0.001007	1.198	1.11480760672
0.001008	1.19	1.11619890701
0.001009	1.182	1.11931943609
0.00101	1.182	1.11574011311
0.001011	1.184	1.11451514122
0.001012	1.188	1.11205035857
0.001013	1.184	1.11271919189
0.001014	1.172	1.10743667991
0.001015	1.16	1.10381157812
0.001016	1.154	1.1181609902
0.001017	1.148	1.11807692043
0.001018	1.15	1.11870460802
0.001019	1.152	1.11395511579
0.00102	1.144	1.10601265816
0.001021	1.146	1.10484569058
0.001022	1.134	1.09180767537
0.001023	1.128	1.08977795904
0.001024	1.126	1.09092804529
0.001025	1.116	1.08376381191
0.001026	1.112	1.09884302792
0.001027	1.106	1.10759378835
0.001028	1.114	1.1049904977
0.001029	1.11	1.09995454452
0.00103	1.106	1.09670597701
0.001031	1.104	1.09232962058
0.001032	1.102	1.08240288248
0.001033	1.112	1.09153836396
0.001034	1.102	1.08424904888
0.001035	1.104	1.09049713434
0.001036	1.102	1.08609207713
0.001037	1.09	1.07976849371
0.001038	1.098	1.07907182337
0.001039	1.086	1.06892656436
0.00104	1.096	1.07274600908
0.001041	1.086	1.07824116041
0.001042	1.076	1.06123701405
0.001043	1.074	1.06232010242
0.001044	1.072	1.05584847398
0.001045	1.064	1.03918429549
0.001046	1.052	1.03985383588
0.001047	1.048	1.04770988351
0.001048	1.054	1.05786766658
0.001049	1.046	1.04684478315
0.00105	1.042	1.04892135072
0.001051	1.038	1.03949795575
0.001052	1.036	1.03087535619
0.001053	1.044	1.03443897838
0.001054	1.044	1.02472630492
0.001055	1.04	1.01508620324
0.001056	1.032	1.00148689457
0.001057	1.026	0.998661103678
0.001058	1.024	1.00768248968
0.001059	1.02	1.01567711405
0.00106	1.024	1.01952145637
0.001061	1.024	1.01559046864
0.001062	1.026	1.02045284065
0.001063	1.026	1.01849104071
0.001064	1.022	1.0205469122
0.001065	1.016	1.01771508783
0.001066	1.014	1.0284959893
0.001067	1.014	1.02459943393
0.001068	1.012	1.01777011157
0.001069	1.014	1.01281982603
0.00107	1.0	1.00796825347
0.001071	1.002	1.01291460647
0.001072	1.014	1.00289780137
0.001073	1.01	1.00294566154
0.001074	1.002	0.998997497494
0.001075	1.008	1.00196606729
0.001076	1.002	1.00895787821
0.001077	0.992	0.993949696916
0.001078	0.984	0.997869730977
0.001079	0.994	1.00297756705
0.00108	0.992	1.00793650594
0.001081	0.992	1.00396015857
0.001082	0.992	1.00196606729
0.001083	0.984	0.993853107859
0.001084	0.974	0.988596985632
0.001085	0.966	0.994406355571
0.001086	0.956	0.995019597797
0.001087	0.96	1.00119928086
0.001088	0.968	0.999487868861
0.001089	0.97	1.00254675701
0.00109	0.962	1.00824401808
0.001091	0.966	1.0143194763
0.001092	0.966	1.01825537072
0.001093	0.972	1.01745565014
0.001094	0.97	1.02230132544
0.001095	0.966	1.01234579073
0.001096	0.968	0.997484836977
0.001097	0.962	0.998276514799
0.001098	0.96	0.99518842437
0.001099	0.97	0.998548947223
0.0011	0.952	0.990805732725
0.001101	0.942	0.970894432984
0.001102	0.934	0.972442286205
0.001103	0.934	0.974496793222
0.001104	0.94	0.98
0.001105	0.936	0.979746906094
0.001106	0.936	0.977703431517
0.001107	0.928	0.973044706064
0.001108	0.918	0.965026424509
0.001109	0.934	0.980634488482
0.00111	0.938	0.976809090867
0.001111	0.924	0.972740458704
0.001112	0.928	0.98326802043
0.001113	0.926	0.973921968127
0.001114	0.922	0.971553395342
0.001115	0.918	0.977382217968
0.001116	0.914	0.970877953195
0.001117	0.916	0.967958676804
0.001118	0.912	0.965534049115
0.001119	0.914	0.964678184681
0.00112	0.908	0.961007804339
0.001121	0.9	0.956033472217
0.001122	0.884	0.95840701166
0.001123	0.894	0.973017985445
0.001124	0.89	0.97051532703
0.001125	0.882	0.961288718336
0.001126	0.886	0.961771282582
0.001127	0.882	0.963367012099
0.001128	0.888	0.96304517028
0.001129	0.884	0.954224292292
0.00113	0.892	0.959341440781
0.001131	0.878	0.952426375107
0.001132	0.872	0.948480890688
0.001133	0.866	0.944480809757
0.001134	0.866	0.93810660375
0.001135	0.866	0.942360865062
0.001136	0.864	0.947366877192
0.001137	0.858	0.949650462012
0.001138	0.846	0.945665902949
0.001139	0.846	0.945665902949
0.00114	0.85	0.956817641978
0.001141	0.842	0.945005820088
0.001142	0.844	0.94850619397
0.001143	0.85	0.946308617735
0.001144	0.846	0.947778455125
0.001145	0.842	0.947119844581
0.001146	0.85	0.948419738302
0.001147	0.832	0.94433892221
0.001148	0.832	0.950671341737
0.001149	0.834	0.941511550646
0.00115	0.832	0.94009361236
0.001151	0.824	0.940757141881
0.001152	0.816	0.947704595325
0.001153	0.812	0.949028977429
0.001154	0.8	0.944457516249
0.001155	0.798	0.940848553169
0.001156	0.796	0.930797507517
0.001157	0.79	0.92190021152
0.001158	0.798	0.930159126171
0.001159	0.802	0.924551783298
0.00116	0.802	0.915858067607
0.001161	0.798	0.925848799751
0.001162	0.798	0.928006465495
0.001163	0.8	0.92951600309
0.001164	0.8	0.933809402394
0.001165	0.796	0.937221425278
0.001166	0.796	0.937221425278
0.001167	0.8	0.944457516249
0.001168	0.802	0.943819898074
0.001169	0.79	0.92622891339
0.00117	0.798	0.928006465495
0.001171	0.794	0.929281442836
0.001172	0.786	0.929625731141
0.001173	0.778	0.927747810561
0.001174	0.774	0.933233089855
0.001175	0.776	0.921858991386
0.001176	0.784	0.93023867905
0.001177	0.778	0.932049354916
0.001178	0.774	0.939640356732
0.001179	0.774	0.939640356732
0.00118	0.772	0.938091679955
0.001181	0.762	0.934535178578
0.001182	0.766	0.935544761088
0.001183	0.76	0.935093578205
0.001184	0.754	0.928161623857
0.001185	0.76	0.926498785752
0.001186	0.758	0.927057711256
0.001187	0.754	0.915141519111
0.001188	0.746	0.9019334787
0.001189	0.74	0.89911067172
0.00119	0.738	0.901862517239
0.001191	0.728	0.895553460157
0.001192	0.726	0.887087368865
0.001193	0.728	0.888828442389
0.001194	0.73	0.881532756056
0.001195	0.728	0.879781791128
0.001196	0.73	0.874699948554
0.001197	0.74	0.881135630876
0.001198	0.744	0.884569952011
0.001199	0.74	0.881135630876
0.0012	0.744	0.877760787459
0.001201	0.74	0.876584280032
0.001202	0.732	0.883275721392
0.001203	0.738	0.879406618124
0.001204	0.74	0.876584280032
0.001205	0.736	0.870806522713
0.001206	0.742	0.880588439624
0.001207	0.732	0.876456502058
0.001208	0.722	0.862969292617
0.001209	0.718	0.857015752481
0.00121	0.714	0.85100176263
0.001211	0.704	0.846394706978
0.001212	0.706	0.852973622101
0.001213	0.714	0.858023309707
0.001214	0.716	0.864490601453
0.001215	0.714	0.860351091125
0.001216	0.71	0.8590110593
0.001217	0.706	0.857650278377
0.001218	0.7	0.856737999624
0.001219	0.69	0.856679636737
0.00122	0.696	0.859990697624
0.001221	0.694	0.848742599379
0.001222	0.694	0.851095764294
0.001223	0.694	0.858116542202
0.001224	0.69	0.844926032266
0.001225	0.69	0.847289796941
0.001226	0.684	0.848612985995
0.001227	0.692	0.872431086104
0.001228	0.688	0.866404062779
0.001229	0.682	0.863061990821
0.00123	0.68	0.861162005664
0.001231	0.672	0.8511263126
0.001232	0.662	0.846023640332
0.001233	0.672	0.853472905252
0.001234	0.668	0.854269278389
0.001235	0.66	0.853463531734
0.001236	0.662	0.85308616212
0.001237	0.662	0.85776220481
0.001238	0.666	0.85932764415
0.001239	0.672	0.86047428782
0.00124	0.67	0.846817571854
0.001241	0.672	0.8511263126
0.001242	0.668	0.83532987496
0.001243	0.664	0.838512969488
0.001244	0.662	0.846023640332
0.001245	0.664	0.850355219893
0.001246	0.656	0.844786363526
0.001247	0.66	0.84640415878
0.001248	0.662	0.841282354504
0.001249	0.662	0.841282354504
0.00125	0.658	0.837278926046
0.001251	0.648	0.822250570082
0.001252	0.646	0.815281546461
0.001253	0.646	0.817731007117
0.001254	0.638	0.814221100193
0.001255	0.634	0.81243092014
0.001256	0.636	0.821890503656
0.001257	0.634	0.83189181989
0.001258	0.624	0.831037905273
0.001259	0.628	0.828019323446
0.00126	0.614	0.805607845046
0.001261	0.618	0.80751222901
0.001262	0.618	0.80751222901
0.001263	0.614	0.810557832607
0.001264	0.606	0.809174888389
0.001265	0.606	0.809174888389
0.001266	0.604	0.799489837334
0.001267	0.6	0.784856674814
0.001268	0.608	0.803950247217
0.001269	0.604	0.796984316031
0.00127	0.608	0.801458670176
0.001271	0.61	0.806163755077
0.001272	0.612	0.810836604995
0.001273	0.606	0.804216388791
0.001274	0.61	0.806163755077
0.001275	0.608	0.803950247217
0.001276	0.606	0.804216388791
0.001277	0.602	0.797242748478
0.001278	0.602	0.802244351803
0.001279	0.598	0.797744319942
0.00128	0.602	0.79974746014
0.001281	0.598	0.797744319942
0.001282	0.596	0.795477215261
0.001283	0.596	0.795477215261
0.001284	0.592	0.778161936874
0.001285	0.59	0.778395786217
0.001286	0.598	0.787652207513
0.001287	0.6	0.789936706325
0.001288	0.596	0.790432792842
0.001289	0.59	0.783517708798
0.00129	0.586	0.763285005748
0.001291	0.584	0.768728820846
0.001292	0.582	0.774129188185
0.001293	0.584	0.776494687683
0.001294	0.58	0.774338427304
0.001295	0.578	0.76936077363
0.001296	0.57	0.767528501099
0.001297	0.566	0.762655885705
0.001298	0.562	0.765608254919
0.001299	0.574	0.78007948313
0.0013	0.57	0.775306391048
0.001301	0.578	0.787347445541
0.001302	0.572	0.772538672171
0.001303	0.576	0.774741247127
0.001304	0.57	0.767528501099
0.001305	0.568	0.770309028897
0.001306	0.56	0.752595508889
0.001307	0.556	0.750242627421
0.001308	0.556	0.744891938472
0.001309	0.54	0.737834669828
0.00131	0.534	0.740840063711
0.001311	0.538	0.740645664269
0.001312	0.53	0.732871066423
0.001313	0.514	0.730618915715
0.001314	0.526	0.738460560897
0.001315	0.526	0.735747239207
0.001316	0.524	0.733092081529
0.001317	0.524	0.730358815925
0.001318	0.518	0.727788430796
0.001319	0.506	0.72523375542
0.00132	0.508	0.725214451042
0.001321	0.514	0.730618915715
0.001322	0.514	0.730618915715
0.001323	0.504	0.728
0.001324	0.504	0.738907301358
0.001325	0.496	0.733473925917
0.001326	0.5	0.736206492772
0.001327	0.504	0.741609061433
0.001328	0.502	0.738915421412
0.001329	0.502	0.738915421412
0.00133	0.504	0.730742088565
0.001331	0.504	0.730742088565
0.001332	0.51	0.733416661932
0.001333	0.506	0.730728403718
0.001334	0.51	0.725189630373
0.001335	0.502	0.72249290654
0.001336	0.5	0.716937933157
0.001337	0.496	0.714131640526
0.001338	0.496	0.708508292118
0.001339	0.49	0.705620294493
0.00134	0.48	0.70256672281
0.001341	0.478	0.713803894638
0.001342	0.48	0.713862731903
0.001343	0.478	0.70817794374
0.001344	0.476	0.705282921954
0.001345	0.478	0.705348140991
0.001346	0.474	0.702370272719
0.001347	0.474	0.702370272719
0.001348	0.476	0.713739448258
0.001349	0.468	0.710616633636
0.00135	0.476	0.713739448258
0.001351	0.478	0.710996483817
0.001352	0.488	0.722396013278
0.001353	0.486	0.722360021042
0.001354	0.486	0.719585992082
0.001355	0.48	0.719444229944
0.001356	0.482	0.719497046554
0.001357	0.478	0.716600307005
0.001358	0.47	0.716309988762
0.001359	0.47	0.719096655534
0.00136	0.468	0.721786672085
0.001361	0.464	0.721598226162
0.001362	0.46	0.713021738799
0.001363	0.46	0.713021738799
0.001364	0.456	0.701472736462
0.001365	0.452	0.709715435932
0.001366	0.45	0.703917608815
0.001367	0.45	0.703917608815
0.001368	0.45	0.703917608815
0.001369	0.448	0.703772690576
0.00137	0.452	0.704056815889
0.001371	0.448	0.692312068362
0.001372	0.446	0.692158941284
0.001373	0.45	0.692459385091
0.001374	0.442	0.683107604994
0.001375	0.45	0.695341642648
0.001376	0.448	0.698065899468
0.001377	0.448	0.686510014494
0.001378	0.45	0.689565080322
0.001379	0.442	0.683107604994
0.00138	0.442	0.683107604994
0.001381	0.44	0.682934843159
0.001382	0.44	0.677052435192
0.001383	0.442	0.683107604994
0.001384	0.44	0.68
0.001385	0.438	0.688589863417
0.001386	0.438	0.685679225294
0.001387	0.434	0.685305771171
0.001388	0.432	0.679246641508
0.001389	0.43	0.679043444855
0.00139	0.43	0.684908753047
0.001391	0.426	0.669719344203
0.001392	0.426	0.675665597763
0.001393	0.428	0.681774156154
0.001394	0.43	0.681982404465
0.001395	0.432	0.688023255421
0.001396	0.436	0.691306010389
0.001397	0.436	0.691306010389
0.001398	0.438	0.688589863417
0.001399	0.436	0.691306010389
0.0014	0.434	0.691117934943
0.001401	0.428	0.681774156154
0.001402	0.424	0.681339856459
0.001403	0.426	0.684488129919
0.001404	0.424	0.681339856459
0.001405	0.416	0.677454057483
0.001406	0.414	0.677203071464
0.001407	0.406	0.664201776571
0.001408	0.406	0.664201776571
0.001409	0.406	0.661183786855
0.00141	0.402	0.657568247409
0.001411	0.402	0.657568247409
0.001412	0.406	0.661183786855
0.001413	0.406	0.661183786855
0.001414	0.404	0.657863207666
0.001415	0.396	0.653593145619
0.001416	0.4	0.657267069006
0.001417	0.398	0.656959663906
0.001418	0.392	0.662069482758
0.001419	0.39	0.658710862215
0.00142	0.39	0.65261014396
0.001421	0.388	0.655328925045
0.001422	0.386	0.654983969269
0.001423	0.38	0.653911308971
0.001424	0.378	0.650473673564
0.001425	0.378	0.653541123419
0.001426	0.372	0.649319643935
0.001427	0.372	0.649319643935
0.001428	0.37	0.648922183316
0.001429	0.374	0.643524669302
0.00143	0.378	0.64118328113
0.001431	0.374	0.634132478272
0.001432	0.378	0.634914167427
0.001433	0.384	0.63603773473
0.001434	0.388	0.636754269715
0.001435	0.386	0.633248766284
0.001436	0.382	0.632515612456
0.001437	0.382	0.638808265444
0.001438	0.38	0.635295206971
0.001439	0.376	0.628191053741
0.00144	0.372	0.627388237059
0.001441	0.372	0.624192278068
0.001442	0.37	0.620564259364
0.001443	0.37	0.620564259364
0.001444	0.372	0.617750758802
0.001445	0.36	0.605309838017
0.001446	0.362	0.605768932845
0.001447	0.36	0.608604962188
0.001448	0.36	0.605309838017
0.001449	0.372	0.617750758802
0.00145	0.37	0.614084684714
0.001451	0.366	0.603360588703
0.001452	0.362	0.602458297312
0.001453	0.36	0.598665181884
0.001454	0.366	0.603360588703
0.001455	0.362	0.595781839267
0.001456	0.364	0.599586524198
0.001457	0.366	0.600036665546
0.001458	0.368	0.610390039237
0.001459	0.366	0.613224265665
0.00146	0.368	0.610390039237
0.001461	0.366	0.600036665546
0.001462	0.364	0.599586524198
0.001463	0.36	0.595315042645
0.001464	0.356	0.590985617422
0.001465	0.36	0.591945943478
0.001466	0.36	0.588557558782
0.001467	0.362	0.592415394803
0.001468	0.362	0.595781839267
0.001469	0.358	0.594841155268
0.00147	0.356	0.590985617422
0.001471	0.358	0.591469356772
0.001472	0.356	0.594360160172
0.001473	0.356	0.590985617422
0.001474	0.35	0.589491306128
0.001475	0.354	0.593872040089
0.001476	0.344	0.57763656394
0.001477	0.342	0.577092713522
0.001478	0.344	0.574163739712
0.001479	0.344	0.574163739712
0.00148	0.346	0.578172984495
0.001481	0.34	0.569561234636
0.001482	0.344	0.574163739712
0.001483	0.348	0.575235603905
0.001484	0.346	0.574703401765
0.001485	0.342	0.570119285764
0.001486	0.332	0.567253029961
0.001487	0.334	0.571352780688
0.001488	0.326	0.56896748589
0.001489	0.322	0.56419500175
0.00149	0.32	0.563560112144
0.001491	0.32	0.563560112144
0.001492	0.318	0.56291740069
0.001493	0.304	0.547342671459
0.001494	0.3	0.545893762558
0.001495	0.298	0.545156858161
0.001496	0.296	0.537013966299
0.001497	0.298	0.545156858161
0.001498	0.298	0.545156858161
0.001499	0.292	0.539199406528
0.0015	0.292	0.535477357131
0.001501	0.29	0.534696175412
0.001502	0.286	0.53310786901
0.001503	0.29	0.538423625039
0.001504	0.294	0.539966665638
0.001505	0.296	0.544411608987
0.001506	0.3	0.549545266561
0.001507	0.3	0.553172667438
0.001508	0.298	0.552445472422
0.001509	0.296	0.551710068786
0.00151	0.304	0.56176863565
0.001511	0.316	0.562266840566
0.001512	0.314	0.558035841143
0.001513	0.316	0.558698487558
0.001514	0.32	0.570613704707
0.001515	0.318	0.573477113754
0.001516	0.32	0.581033561853
0.001517	0.312	0.57502695589
0.001518	0.31	0.5673623181
0.001519	0.304	0.565317609844
0.00152	0.302	0.564620226347
0.001521	0.308	0.566688627025
0.001522	0.304	0.565317609844
0.001523	0.306	0.569529630485
0.001524	0.306	0.566007067094
0.001525	0.304	0.565317609844
0.001526	0.308	0.563148293081
0.001527	0.302	0.557490807099
0.001528	0.302	0.557490807099
0.001529	0.302	0.557490807099
0.00153	0.304	0.558197097807
0.001531	0.302	0.553891686163
0.001532	0.304	0.554602560398
0.001533	0.31	0.560267793113
0.001534	0.308	0.556
0.001535	0.304	0.543676374326
0.001536	0.304	0.543676374326
0.001537	0.302	0.539255041701
0.001538	0.304	0.52875703305
0.001539	0.298	0.526494064544
0.00154	0.3	0.534789678285
0.001541	0.3	0.534789678285
0.001542	0.3	0.534789678285
0.001543	0.296	0.529512983788
0.001544	0.306	0.540706944657
0.001545	0.306	0.540706944657
0.001546	0.306	0.536995344486
0.001547	0.304	0.536268589421
0.001548	0.312	0.546494281763
0.001549	0.31	0.549454274713
0.00155	0.304	0.547342671459
0.001551	0.306	0.548054741791
0.001552	0.308	0.552391165751
0.001553	0.304	0.547342671459
0.001554	0.3	0.545893762558
0.001555	0.298	0.545156858161
0.001556	0.292	0.535477357131
0.001557	0.292	0.535477357131
0.001558	0.292	0.535477357131
0.001559	0.298	0.537769467337
0.00156	0.294	0.536249941725
0.001561	0.29	0.530942558098
0.001562	0.29	0.527162214124
0.001563	0.284	0.520906901471
0.001564	0.284	0.520906901471
0.001565	0.286	0.517884156931
0.001566	0.28	0.523067873225
0.001567	0.274	0.520503602293
0.001568	0.274	0.524331955921
0.001569	0.28	0.530659966457
0.00157	0.28	0.534415568635
0.001571	0.284	0.532300666917
0.001572	0.284	0.532300666917
0.001573	0.28	0.530659966457
0.001574	0.27	0.522589705218
0.001575	0.27	0.522589705218
0.001576	0.27	0.522589705218
0.001577	0.264	0.519907684113
0.001578	0.268	0.521704897428
0.001579	0.262	0.515127168765
0.00158	0.264	0.516046509532
0.001581	0.264	0.516046509532
0.001582	0.264	0.516046509532
0.001583	0.268	0.517857123153
0.001584	0.27	0.514878626474
0.001585	0.27	0.514878626474
0.001586	0.27	0.514878626474
0.001587	0.276	0.517517149474
0.001588	0.276	0.517517149474
0.001589	0.27	0.514878626474
0.00159	0.27	0.514878626474
0.001591	0.262	0.507302670996
0.001592	0.264	0.504285633347
0.001593	0.266	0.509160092702
0.001594	0.266	0.501242456302
0.001595	0.27	0.507050293363
0.001596	0.266	0.505216785153
0.001597	0.266	0.505216785153
0.001598	0.268	0.513980544379
0.001599	0.268	0.510074504362
0.0016	0.272	0.515767389431
0.001601	0.276	0.521367432815
0.001602	0.278	0.522222174941
0.001603	0.284	0.524732312708
0.001604	0.286	0.529342988997
0.001605	0.282	0.527708252731
0.001606	0.278	0.52603802144
0.001607	0.276	0.528983931703
0.001608	0.27	0.52640288753
0.001609	0.266	0.524637017375
0.00161	0.268	0.521704897428
0.001611	0.268	0.521704897428
0.001612	0.268	0.521704897428
0.001613	0.268	0.521704897428
0.001614	0.264	0.519907684113
0.001615	0.264	0.508236165577
0.001616	0.27	0.510979451642
0.001617	0.264	0.508236165577
0.001618	0.264	0.519907684113
0.001619	0.264	0.519907684113
0.00162	0.264	0.519907684113
0.001621	0.256	0.508393548346
0.001622	0.26	0.510294032887
0.001623	0.26	0.510294032887
0.001624	0.262	0.507302670996
0.001625	0.256	0.500463784904
0.001626	0.254	0.499483733469
0.001627	0.258	0.501433943805
0.001628	0.256	0.500463784904
0.001629	0.256	0.500463784904
0.00163	0.252	0.498493731154
0.001631	0.248	0.488360522565
0.001632	0.25	0.493457191659
0.001633	0.25	0.497493718553
0.001634	0.248	0.496483635178
0.001635	0.246	0.495463419437
0.001636	0.246	0.499483733469
0.001637	0.242	0.497429391974
0.001638	0.238	0.495334230596
0.001639	0.246	0.491410215604
0.00164	0.244	0.490371287903
0.001641	0.246	0.491410215604
0.001642	0.242	0.47690250576
0.001643	0.238	0.474716757657
0.001644	0.236	0.469365529199
0.001645	0.232	0.467093138464
0.001646	0.232	0.467093138464
0.001647	0.232	0.467093138464
0.001648	0.234	0.468234983742
0.001649	0.232	0.467093138464
0.00165	0.232	0.467093138464
0.001651	0.226	0.44600896852
0.001652	0.228	0.451681303576
0.001653	0.222	0.448013392657
0.001654	0.22	0.446766158074
0.001655	0.22	0.446766158074
0.001656	0.222	0.456854462603
0.001657	0.222	0.456854462603
0.001658	0.22	0.455631429996
0.001659	0.218	0.454396302802
0.00166	0.212	0.450617354304
0.001661	0.216	0.461891762213
0.001662	0.22	0.46432747065
0.001663	0.218	0.463115536341
0.001664	0.218	0.463115536341
0.001665	0.208	0.44354932082
0.001666	0.21	0.444859528391
0.001667	0.214	0.456293765024
0.001668	0.216	0.457541254971
0.001669	0.218	0.449973332543
0.00167	0.216	0.448713717196
0.001671	0.22	0.451220566907
0.001672	0.218	0.449973332543
0.001673	0.216	0.444234172481
0.001674	0.214	0.44294920702
0.001675	0.216	0.444234172481
0.001676	0.214	0.44294920702
0.001677	0.21	0.440340777126
0.001678	0.212	0.441651446279
0.001679	0.21	0.440340777126
0.00168	0.216	0.444234172481
0.001681	0.222	0.448013392657
0.001682	0.222	0.448013392657
0.001683	0.22	0.446766158074
0.001684	0.22	0.446766158074
0.001685	0.22	0.446766158074
0.001686	0.224	0.449248260987
0.001687	0.222	0.448013392657
0.001688	0.216	0.444234172481
0.001689	0.216	0.444234172481
0.00169	0.214	0.44294920702
0.001691	0.216	0.457541254971
0.001692	0.216	0.457541254971
0.001693	0.218	0.458776634104
0.001694	0.218	0.458776634104
0.001695	0.22	0.46
0.001696	0.218	0.458776634104
0.001697	0.216	0.457541254971
0.001698	0.214	0.456293765024
0.001699	0.212	0.455034064659
0.0017	0.21	0.453762052182
0.001701	0.21	0.453762052182
0.001702	0.212	0.455034064659
0.001703	0.212	0.455034064659
0.001704	0.212	0.450617354304
0.001705	0.212	0.450617354304
0.001706	0.208	0.448035712862
0.001707	0.206	0.44222618647
0.001708	0.204	0.440890008959
0.001709	0.204	0.440890008959
0.00171	0.204	0.440890008959
0.001711	0.206	0.44222618647
0.001712	0.202	0.444067562427
0.001713	0.202	0.444067562427
0.001714	0.2	0.438178046004
0.001715	0.198	0.436802014647
0.001716	0.194	0.434009216492
0.001717	0.194	0.434009216492
0.001718	0.19	0.431161222746
0.001719	0.19	0.431161222746
0.00172	0.188	0.429716185406
0.001721	0.188	0.429716185406
0.001722	0.188	0.429716185406
0.001723	0.19	0.431161222746
0.001724	0.194	0.434009216492
0.001725	0.19	0.43577517139
0.001726	0.182	0.425295191602
0.001727	0.178	0.417511676483
0.001728	0.18	0.404474968323
0.001729	0.182	0.406049258096
0.00173	0.184	0.407607654491
0.001731	0.184	0.407607654491
0.001732	0.184	0.407607654491
0.001733	0.184	0.407607654491
0.001734	0.182	0.406049258096
0.001735	0.178	0.397889431878
0.001736	0.18	0.409389789809
0.001737	0.178	0.402884598862
0.001738	0.18	0.404474968323
0.001739	0.182	0.406049258096
0.00174	0.182	0.406049258096
0.001741	0.18	0.404474968323
0.001742	0.182	0.410945251828
0.001743	0.186	0.41881260726
0.001744	0.186	0.41881260726
0.001745	0.186	0.41881260726
0.001746	0.186	0.423561093586
0.001747	0.18	0.419046536795
0.001748	0.18	0.419046536795
0.001749	0.18	0.419046536795
0.00175	0.18	0.419046536795
0.001751	0.176	0.415961536683
0.001752	0.18	0.423792402008
0.001753	0.18	0.423792402008
0.001754	0.182	0.425295191602
0.001755	0.182	0.425295191602
0.001756	0.178	0.417511676483
0.001757	0.176	0.415961536683
0.001758	0.18	0.419046536795
0.001759	0.182	0.420566284906
0.00176	0.176	0.415961536683
0.001761	0.174	0.414395945926
0.001762	0.174	0.414395945926
0.001763	0.174	0.414395945926
0.001764	0.172	0.412814728419
0.001765	0.172	0.412814728419
0.001766	0.172	0.417631416443
0.001767	0.182	0.425295191602
0.001768	0.182	0.425295191602
0.001769	0.18	0.423792402008
0.00177	0.18	0.419046536795
0.001771	0.184	0.42207108406
0.001772	0.18	0.419046536795
0.001773	0.182	0.420566284906
0.001774	0.182	0.420566284906
0.001775	0.18	0.419046536795
0.001776	0.186	0.423561093586
0.001777	0.184	0.42207108406
0.001778	0.18	0.414246303544
0.001779	0.178	0.412693590936
0.00178	0.178	0.412693590936
0.001781	0.178	0.412693590936
0.001782	0.182	0.41578359756
0.001783	0.178	0.402884598862
0.001784	0.176	0.396262539234
0.001785	0.176	0.396262539234
0.001786	0.176	0.396262539234
0.001787	0.176	0.396262539234
0.001788	0.172	0.392958013024
0.001789	0.17	0.386134691526
0.00179	0.168	0.379178058437
0.001791	0.168	0.394684684273
0.001792	0.168	0.394684684273
0.001793	0.168	0.394684684273
0.001794	0.168	0.394684684273
0.001795	0.166	0.392993638625
0.001796	0.166	0.392993638625
0.001797	0.162	0.389558724713
0.001798	0.164	0.396363469558
0.001799	0.162	0.394659346779
0.0018	0.16	0.392937654088
0.001801	0.156	0.389440624486
0.001802	0.156	0.389440624486
0.001803	0.152	0.380652072108
0.001804	0.154	0.382470913927
0.001805	0.148	0.366191206885
0.001806	0.148	0.366191206885
0.001807	0.152	0.369994594555
0.001808	0.15	0.368103246386
0.001809	0.146	0.364258150218
0.00181	0.146	0.364258150218
0.001811	0.15	0.37349698794
0.001812	0.148	0.371612701613
0.001813	0.146	0.369707992881
0.001814	0.144	0.367782544447
0.001815	0.144	0.367782544447
0.001816	0.144	0.367782544447
0.001817	0.14	0.363868107973
0.001818	0.142	0.365836028844
0.001819	0.144	0.367782544447
0.00182	0.15	0.384057287393
0.001821	0.148	0.366191206885
0.001822	0.15	0.368103246386
0.001823	0.15	0.368103246386
0.001824	0.154	0.371865567107
0.001825	0.152	0.369994594555
0.001826	0.15	0.368103246386
0.001827	0.146	0.364258150218
0.001828	0.146	0.364258150218
0.001829	0.144	0.362303739975
0.00183	0.144	0.362303739975
0.001831	0.14	0.358329457343
0.001832	0.14	0.358329457343
0.001833	0.144	0.362303739975
0.001834	0.14	0.358329457343
0.001835	0.138	0.356308854788
0.001836	0.138	0.356308854788
0.001837	0.136	0.354265437208
0.001838	0.136	0.354265437208
0.001839	0.132	0.350108554594
0.00184	0.132	0.350108554594
0.001841	0.132	0.350108554594
0.001842	0.134	0.352198807494
0.001843	0.136	0.354265437208
0.001844	0.138	0.356308854788
0.001845	0.132	0.350108554594
0.001846	0.13	0.347994252826
0.001847	0.13	0.347994252826
0.001848	0.132	0.350108554594
0.001849	0.13	0.347994252826
0.00185	0.13	0.347994252826
0.001851	0.128	0.345855461139
0.001852	0.128	0.345855461139
0.001853	0.128	0.345855461139
0.001854	0.132	0.355775209929
0.001855	0.132	0.355775209929
0.001856	0.126	0.349462444334
0.001857	0.126	0.349462444334
0.001858	0.126	0.349462444334
0.001859	0.126	0.349462444334
0.00186	0.128	0.351590671094
0.001861	0.128	0.351590671094
0.001862	0.13	0.353694783677
0.001863	0.132	0.355775209929
0.001864	0.132	0.355775209929
0.001865	0.134	0.357832362986
0.001866	0.132	0.355775209929
0.001867	0.128	0.351590671094
0.001868	0.128	0.351590671094
0.001869	0.128	0.351590671094
0.00187	0.128	0.351590671094
0.001871	0.126	0.349462444334
0.001872	0.128	0.351590671094
0.001873	0.128	0.351590671094
0.001874	0.126	0.349462444334
0.001875	0.126	0.349462444334
0.001876	0.124	0.347309660102
0.001877	0.128	0.345855461139
0.001878	0.126	0.343691722333
0.001879	0.128	0.345855461139
0.00188	0.128	0.345855461139
0.001881	0.128	0.345855461139
0.001882	0.126	0.337822438568
0.001883	0.128	0.340023528598
0.001884	0.128	0.340023528598
0.001885	0.13	0.347994252826
0.001886	0.126	0.343691722333
0.001887	0.124	0.341502562216
0.001888	0.124	0.341502562216
0.001889	0.122	0.339287488717
0.00189	0.122	0.339287488717
0.001891	0.118	0.334777538076
0.001892	0.118	0.334777538076
0.001893	0.12	0.337045990927
0.001894	0.12	0.337045990927
0.001895	0.118	0.334777538076
0.001896	0.116	0.332481578437
0.001897	0.12	0.337045990927
0.001898	0.12	0.337045990927
0.001899	0.124	0.341502562216
0.0019	0.124	0.341502562216
0.001901	0.124	0.341502562216
0.001902	0.126	0.343691722333
0.001903	0.124	0.341502562216
0.001904	0.124	0.341502562216
0.001905	0.12	0.331058907145
0.001906	0.124	0.335594994003
0.001907	0.122	0.333340666586
0.001908	0.12	0.331058907145
0.001909	0.118	0.328749144486
0.00191	0.118	0.328749144486
0.001911	0.12	0.331058907145
0.001912	0.12	0.331058907145
0.001913	0.12	0.331058907145
0.001914	0.12	0.331058907145
0.001915	0.12	0.331058907145
0.001916	0.118	0.328749144486
0.001917	0.118	0.328749144486
0.001918	0.12	0.337045990927
0.001919	0.116	0.332481578437
0.00192	0.114	0.324043206996
0.001921	0.116	0.326410784136
0.001922	0.118	0.334777538076
0.001923	0.116	0.332481578437
0.001924	0.114	0.330157538154
0.001925	0.114	0.330157538154
0.001926	0.116	0.332481578437
0.001927	0.116	0.332481578437
0.001928	0.114	0.330157538154
0.001929	0.116	0.332481578437
0.00193	0.114	0.330157538154
0.001931	0.114	0.330157538154
0.001932	0.112	0.327804819977
0.001933	0.11	0.325422801905
0.001934	0.112	0.327804819977
0.001935	0.11	0.325422801905
0.001936	0.11	0.325422801905
0.001937	0.11	0.325422801905
0.001938	0.11	0.325422801905
0.001939	0.11	0.325422801905
0.00194	0.112	0.327804819977
0.001941	0.112	0.327804819977
0.001942	0.108	0.323010835732
0.001943	0.11	0.325422801905
0.001944	0.108	0.323010835732
0.001945	0.108	0.323010835732
0.001946	0.108	0.323010835732
0.001947	0.11	0.325422801905
0.001948	0.114	0.330157538154
0.001949	0.114	0.330157538154
0.00195	0.112	0.327804819977
0.001951	0.114	0.330157538154
0.001952	0.114	0.330157538154
0.001953	0.112	0.327804819977
0.001954	0.112	0.327804819977
0.001955	0.114	0.330157538154
0.001956	0.118	0.334777538076
0.001957	0.118	0.334777538076
0.001958	0.118	0.334777538076
0.001959	0.116	0.332481578437
0.00196	0.118	0.334777538076
0.001961	0.12	0.337045990927
0.001962	0.116	0.332481578437
0.001963	0.114	0.330157538154
0.001964	0.116	0.332481578437
0.001965	0.114	0.330157538154
0.001966	0.112	0.327804819977
0.001967	0.11	0.325422801905
0.001968	0.108	0.323010835732
0.001969	0.108	0.323010835732
0.00197	0.112	0.327804819977
0.001971	0.114	0.330157538154
0.001972	0.116	0.332481578437
0.001973	0.116	0.332481578437
0.001974	0.114	0.330157538154
0.001975	0.114	0.330157538154
0.001976	0.114	0.330157538154
0.001977	0.108	0.316758583151
0.001978	0.11	0.325422801905
0.001979	0.106	0.320568245464
0.00198	0.104	0.318094325633
0.001981	0.106	0.320568245464
0.001982	0.106	0.320568245464
0.001983	0.108	0.323010835732
0.001984	0.11	0.325422801905
0.001985	0.11	0.325422801905
0.001986	0.11	0.325422801905
0.001987	0.11	0.325422801905
0.001988	0.11	0.325422801905
0.001989	0.112	0.327804819977
0.00199	0.114	0.330157538154
0.001991	0.114	0.330157538154
0.001992	0.114	0.330157538154
0.001993	0.116	0.332481578437
0.001994	0.116	0.332481578437
0.001995	0.118	0.334777538076
0.001996	0.122	0.339287488717
0.001997	0.118	0.334777538076
0.001998	0.118	0.334777538076
[truncated: 8,002 more rows]
