# Supplementary material for: The Influence of Synaptic Size on AMPA Receptor Activation: A Monte Carlo Model
Source: PLoS One. 2015 Jun 24;10(6):e0130924. doi: 10.1371/journal.pone.0130924 (PMC4479604; doi:10.1371/journal.pone.0130924)
Supplement: S1 Dataset — This package contains the experimental data used as basis for the analysis presented in the paper. (ZIP) [file pone.0130924.s001.zip › S1 Simulation data/training/1016_10196_205_407.csv]

time	AMPA.O.mean	AMPA.O.stdev
0.0	0.0	0.0
1e-06	0.0	0.0
2e-06	0.02	0.14
3e-06	0.162	0.409580272962
4e-06	0.366	0.600036665546
5e-06	0.636	0.833968824357
6e-06	0.934	1.00878342572
7e-06	1.326	1.13477927369
8e-06	1.786	1.33723745087
9e-06	2.218	1.44999172411
1e-05	2.698	1.62566786276
1.1e-05	3.206	1.77526448734
1.2e-05	3.702	1.89346138065
1.3e-05	4.252	2.07858028471
1.4e-05	4.808	2.23766306668
1.5e-05	5.366	2.31171884104
1.6e-05	5.826	2.38069821691
1.7e-05	6.32	2.50870484513
1.8e-05	6.85	2.60988505494
1.9e-05	7.31	2.70294284068
2e-05	7.83	2.75337974134
2.1e-05	8.41	2.87365620769
2.2e-05	8.896	2.99485959604
2.3e-05	9.388	3.0953927053
2.4e-05	9.87	3.19141034654
2.5e-05	10.294	3.23597960439
2.6e-05	10.668	3.28417051932
2.7e-05	11.106	3.36612002163
2.8e-05	11.514	3.40790316764
2.9e-05	11.842	3.46251873641
3e-05	12.17	3.57226818702
3.1e-05	12.478	3.60631612591
3.2e-05	12.78	3.62154663093
3.3e-05	13.084	3.66400655021
3.4e-05	13.422	3.72450211438
3.5e-05	13.7	3.69025744359
3.6e-05	13.954	3.69051270151
3.7e-05	14.226	3.79142769943
3.8e-05	14.462	3.79586037678
3.9e-05	14.7	3.84889594559
4e-05	14.926	3.80690477948
4.1e-05	15.094	3.85812959865
4.2e-05	15.302	3.89958920913
4.3e-05	15.484	3.93671741429
4.4e-05	15.632	3.93301106024
4.5e-05	15.82	3.95823192853
4.6e-05	16.06	3.90901522125
4.7e-05	16.234	3.92316759775
4.8e-05	16.406	3.9654966902
4.9e-05	16.624	3.9998279963
5e-05	16.776	4.04892874721
5.1e-05	16.902	4.0373748897
5.2e-05	17.034	4.05818235174
5.3e-05	17.148	4.10829599713
5.4e-05	17.204	4.1807157282
5.5e-05	17.312	4.15339090383
5.6e-05	17.38	4.16120174949
5.7e-05	17.462	4.14108150125
5.8e-05	17.572	4.12708323153
5.9e-05	17.708	4.14617124586
6e-05	17.786	4.15598411932
6.1e-05	17.836	4.23096962882
6.2e-05	17.894	4.21601280833
6.3e-05	17.932	4.24492355644
6.4e-05	17.974	4.23146830308
6.5e-05	18.03	4.18964198948
6.6e-05	18.052	4.14937296468
6.7e-05	18.13	4.08620851157
6.8e-05	18.21	4.08238900645
6.9e-05	18.23	4.07591707472
7e-05	18.314	4.0545534896
7.1e-05	18.362	4.05597781059
7.2e-05	18.364	4.00743109735
7.3e-05	18.376	4.00182758249
7.4e-05	18.358	3.95244683709
7.5e-05	18.352	3.98448189857
7.6e-05	18.346	3.96008636269
7.7e-05	18.354	4.00358389446
7.8e-05	18.368	3.97549695007
7.9e-05	18.376	3.95305249143
8e-05	18.376	3.98680624059
8.1e-05	18.34	3.97648085623
8.2e-05	18.334	4.04158929136
8.3e-05	18.366	4.06743703086
8.4e-05	18.404	4.07538758893
8.5e-05	18.386	4.08031910517
8.6e-05	18.382	4.06005862027
8.7e-05	18.42	4.04074250603
8.8e-05	18.38	4.09189442679
8.9e-05	18.344	4.10385964672
9e-05	18.256	4.11903678061
9.1e-05	18.234	4.13754081551
9.2e-05	18.218	4.08343923672
9.3e-05	18.214	4.04724647137
9.4e-05	18.218	4.03069175204
9.5e-05	18.184	4.03412245724
9.6e-05	18.142	4.04942415659
9.7e-05	18.112	4.05899692042
9.8e-05	18.086	4.07462930829
9.9e-05	18.086	4.07512012093
0.0001	18.074	4.10907824214
0.000101	18.026	4.04787895076
0.000102	17.992	4.00099187702
0.000103	17.948	4.00166165486
0.000104	17.874	3.99976549313
0.000105	17.862	3.98684787771
0.000106	17.832	4.00097188193
0.000107	17.814	3.97886968874
0.000108	17.814	3.96376134499
0.000109	17.78	3.87499677419
0.00011	17.72	3.89533053796
0.000111	17.686	3.84127635038
0.000112	17.648	3.86213619646
0.000113	17.648	3.84864859399
0.000114	17.64	3.86605742327
0.000115	17.622	3.88215352607
0.000116	17.558	3.89597689932
0.000117	17.478	3.91580336585
0.000118	17.432	3.94631169575
0.000119	17.422	3.93496073678
0.00012	17.41	3.96861436776
0.000121	17.378	3.9727969996
0.000122	17.312	3.95710196988
0.000123	17.252	3.9543009496
0.000124	17.232	3.92201172869
0.000125	17.166	3.93833010298
0.000126	17.11	3.92656338291
0.000127	17.072	3.97929843063
0.000128	17.03	3.96044189454
0.000129	16.958	3.90950585113
0.00013	16.94	3.94669481972
0.000131	16.926	3.94214713069
0.000132	16.892	3.93857029898
0.000133	16.81	3.94536436847
0.000134	16.794	3.97637573677
0.000135	16.744	3.94290045525
0.000136	16.69	3.95144277448
0.000137	16.646	3.94926372885
0.000138	16.59	3.91942597838
0.000139	16.55	3.88683676014
0.00014	16.502	3.88406951534
0.000141	16.448	3.90836231688
0.000142	16.406	3.886021616
0.000143	16.36	3.85465951804
0.000144	16.354	3.85391800639
0.000145	16.33	3.84773959618
0.000146	16.316	3.84761536539
0.000147	16.29	3.81600576519
0.000148	16.224	3.8462740412
0.000149	16.234	3.88525983687
0.00015	16.22	3.87499677419
0.000151	16.216	3.87728564849
0.000152	16.182	3.86223717552
0.000153	16.176	3.89525660259
0.000154	16.096	3.88674465331
0.000155	16.1	3.86807445637
0.000156	16.088	3.8455501557
0.000157	16.016	3.87553144743
0.000158	15.978	3.84467371828
0.000159	15.94	3.79214978607
0.00016	15.846	3.73714918086
0.000161	15.82	3.7496133134
0.000162	15.794	3.74854158307
0.000163	15.754	3.77325906876
0.000164	15.682	3.74070528109
0.000165	15.644	3.76261398498
0.000166	15.626	3.72587224687
0.000167	15.56	3.71246548806
0.000168	15.488	3.72422555708
0.000169	15.51	3.77225396812
0.00017	15.468	3.7662947309
0.000171	15.416	3.73723748242
0.000172	15.412	3.75369897568
0.000173	15.366	3.76829457447
0.000174	15.326	3.7410859386
0.000175	15.274	3.77079885435
0.000176	15.216	3.75570818888
0.000177	15.194	3.74117147428
0.000178	15.104	3.69610389464
0.000179	15.086	3.71626210055
0.00018	15.03	3.73752591964
0.000181	14.962	3.72297676598
0.000182	14.926	3.68409066121
0.000183	14.854	3.67269437879
0.000184	14.816	3.64721044087
0.000185	14.78	3.6468616645
0.000186	14.77	3.66348195028
0.000187	14.752	3.69519904741
0.000188	14.73	3.7139062993
0.000189	14.712	3.71605382092
0.00019	14.668	3.6940189496
0.000191	14.602	3.67145693152
0.000192	14.588	3.66691368865
0.000193	14.526	3.65804920689
0.000194	14.462	3.64095536913
0.000195	14.412	3.62246545877
0.000196	14.374	3.65213964684
0.000197	14.37	3.67982336533
0.000198	14.346	3.67291219606
0.000199	14.35	3.70776212829
0.0002	14.324	3.68334413271
0.000201	14.288	3.71282318459
0.000202	14.228	3.70135326604
0.000203	14.136	3.6891061248
0.000204	14.114	3.73430100554
0.000205	14.072	3.73025682762
0.000206	14.012	3.76242687637
0.000207	13.944	3.74497850461
0.000208	13.874	3.78604331724
0.000209	13.842	3.76895688487
0.00021	13.814	3.78462732644
0.000211	13.786	3.73633563803
0.000212	13.79	3.76110356146
0.000213	13.712	3.74340166159
0.000214	13.72	3.70426780889
0.000215	13.722	3.65851281261
0.000216	13.71	3.67884492742
0.000217	13.664	3.66211742029
0.000218	13.61	3.62020717639
0.000219	13.55	3.63476271578
0.00022	13.572	3.57110851137
0.000221	13.586	3.55283042095
0.000222	13.548	3.52926281254
0.000223	13.47	3.5118513636
0.000224	13.41	3.49769924379
0.000225	13.356	3.47581127221
0.000226	13.312	3.45812897388
0.000227	13.288	3.42126526303
0.000228	13.252	3.42585697308
0.000229	13.212	3.39632978375
0.00023	13.144	3.33935083512
0.000231	13.088	3.33410497735
0.000232	13.076	3.34517921792
0.000233	13.006	3.34753103048
0.000234	12.99	3.33674991571
0.000235	12.972	3.3880991721
0.000236	12.946	3.34710083505
0.000237	12.926	3.35864913321
0.000238	12.906	3.34621637077
0.000239	12.876	3.39773807113
0.00024	12.862	3.37208481507
0.000241	12.796	3.39033685642
0.000242	12.76	3.38443496023
0.000243	12.76	3.37259543972
0.000244	12.682	3.31977047399
0.000245	12.652	3.35721551289
0.000246	12.624	3.38387706632
0.000247	12.558	3.37796329169
0.000248	12.53	3.36171087394
0.000249	12.496	3.36600415924
0.00025	12.454	3.35617103259
0.000251	12.424	3.41353541068
0.000252	12.386	3.38422871568
0.000253	12.33	3.38010354871
0.000254	12.296	3.32511413338
0.000255	12.266	3.33814978693
0.000256	12.232	3.36840852629
0.000257	12.194	3.35683839349
0.000258	12.126	3.3445663396
0.000259	12.088	3.33050386578
0.00026	12.088	3.31364693352
0.000261	12.076	3.32178024559
0.000262	12.086	3.305541408
0.000263	12.016	3.27959509696
0.000264	11.994	3.2835901084
0.000265	11.922	3.28266903601
0.000266	11.922	3.26862601103
0.000267	11.922	3.23417933949
0.000268	11.922	3.22736982696
0.000269	11.87	3.23374396018
0.00027	11.844	3.24093566737
0.000271	11.824	3.226921753
0.000272	11.826	3.24772597366
0.000273	11.79	3.24682922249
0.000274	11.756	3.23055165568
0.000275	11.72	3.21210211544
0.000276	11.712	3.21823802724
0.000277	11.674	3.22734008124
0.000278	11.632	3.22747207579
0.000279	11.638	3.22288007844
0.00028	11.598	3.22434427442
0.000281	11.572	3.21944343016
0.000282	11.542	3.20565687496
0.000283	11.502	3.17962199011
0.000284	11.488	3.19528652862
0.000285	11.502	3.21216375672
0.000286	11.452	3.19119037351
0.000287	11.414	3.14238826373
0.000288	11.364	3.12338022021
0.000289	11.322	3.13022618991
0.00029	11.272	3.11544796137
0.000291	11.236	3.10938965072
0.000292	11.194	3.12479823349
0.000293	11.184	3.07735990745
0.000294	11.138	3.06120172481
0.000295	11.12	3.06228672727
0.000296	11.074	3.06928721367
0.000297	11.03	3.02408663897
0.000298	11.012	3.01460710541
0.000299	10.99	3.00431356553
0.0003	10.988	3.08088558697
0.000301	10.954	3.10996527312
0.000302	10.902	3.07707588467
0.000303	10.89	3.09546442396
0.000304	10.894	3.10270269281
0.000305	10.872	3.06130952372
0.000306	10.832	3.06590541276
0.000307	10.792	3.06540959743
0.000308	10.74	3.06209078899
0.000309	10.714	3.04831166386
0.00031	10.708	3.03294180623
0.000311	10.668	3.07144526241
0.000312	10.616	3.06146108909
0.000313	10.562	3.05976404319
0.000314	10.542	3.03121031933
0.000315	10.48	3.02747419477
0.000316	10.44	3.02760631523
0.000317	10.41	3.02091045879
0.000318	10.386	2.99749962469
0.000319	10.352	2.96649557559
0.00032	10.38	2.98120780893
0.000321	10.388	2.97614784579
0.000322	10.378	2.98045566986
0.000323	10.4	3.00798936168
0.000324	10.38	3.0271438684
0.000325	10.314	3.02446755645
0.000326	10.294	3.00858172566
0.000327	10.266	3.02047082423
0.000328	10.218	3.04408869779
0.000329	10.224	3.04595206791
0.00033	10.184	3.03745683097
0.000331	10.142	3.0577501533
0.000332	10.088	3.05749178249
0.000333	10.024	3.03173613628
0.000334	10.004	3.04893161616
0.000335	9.95	3.06063718856
0.000336	9.894	3.06247677542
0.000337	9.844	3.06719154928
0.000338	9.826	3.08086416448
0.000339	9.84	3.09166621743
0.00034	9.808	3.07231769191
0.000341	9.79	3.05972220961
0.000342	9.764	3.03978683463
0.000343	9.774	3.05138067111
0.000344	9.722	3.01474974086
0.000345	9.716	3.00655018252
0.000346	9.758	3.01453744379
0.000347	9.734	3.0310466839
0.000348	9.714	3.01864274137
0.000349	9.682	3.00081255663
0.00035	9.608	2.96079989192
0.000351	9.56	2.93502981246
0.000352	9.554	2.95754695652
0.000353	9.562	2.96953801121
0.000354	9.558	2.98841697224
0.000355	9.492	3.00565067831
0.000356	9.438	3.00302447542
0.000357	9.368	2.99208556027
0.000358	9.358	3.01028835828
0.000359	9.334	3.0249700825
0.00036	9.292	3.0024549955
0.000361	9.264	2.97964830139
0.000362	9.226	2.98645676346
0.000363	9.236	2.97595430072
0.000364	9.224	2.98426272302
0.000365	9.21	2.97487814877
0.000366	9.158	2.9801067095
0.000367	9.12	2.99693176432
0.000368	9.11	2.98628531792
0.000369	9.082	2.9952088408
0.00037	9.052	3.00088253685
0.000371	9.022	2.97951606809
0.000372	9.004	2.96715082192
0.000373	8.988	2.96915072032
0.000374	8.936	2.97655908727
0.000375	8.912	2.98534018162
0.000376	8.906	3.00152694474
0.000377	8.896	2.99218715992
0.000378	8.886	2.94771165483
0.000379	8.872	2.98991906245
0.00038	8.856	2.97712344386
0.000381	8.832	2.98860770259
0.000382	8.792	3.00345401163
0.000383	8.79	2.97689435486
0.000384	8.764	2.98735736061
0.000385	8.75	2.98588345385
0.000386	8.706	2.99191644268
0.000387	8.68	2.98489530805
0.000388	8.656	2.96406207762
0.000389	8.618	2.9678402922
0.00039	8.612	2.96470167133
0.000391	8.602	2.97045383738
0.000392	8.52	2.95052537695
0.000393	8.492	2.97219380256
0.000394	8.474	2.92460664022
0.000395	8.468	2.91564332524
0.000396	8.448	2.92494376014
0.000397	8.446	2.93378322308
0.000398	8.412	2.9465668158
0.000399	8.394	2.93985781969
0.0004	8.366	2.94143570387
0.000401	8.354	2.94358353032
0.000402	8.352	2.94144454308
0.000403	8.336	2.90570198059
0.000404	8.318	2.89566503588
0.000405	8.294	2.87950759679
0.000406	8.274	2.90084884129
0.000407	8.244	2.87966386927
0.000408	8.208	2.89218533293
0.000409	8.2	2.89344085822
0.00041	8.16	2.87235095349
0.000411	8.174	2.91611453822
0.000412	8.148	2.90277384582
0.000413	8.118	2.89345399134
0.000414	8.116	2.90216195275
0.000415	8.092	2.89266935546
0.000416	8.09	2.91854415762
0.000417	8.066	2.91026528
0.000418	8.028	2.92356221073
0.000419	7.988	2.90858316023
0.00042	7.994	2.91992534151
0.000421	7.968	2.88495684543
0.000422	7.934	2.86734092846
0.000423	7.906	2.90123490948
0.000424	7.918	2.86832285491
0.000425	7.908	2.86138707623
0.000426	7.882	2.87124990205
0.000427	7.848	2.87695950615
0.000428	7.814	2.86276160377
0.000429	7.806	2.85593487321
0.00043	7.776	2.8280424325
0.000431	7.72	2.81097847733
0.000432	7.68	2.80314109527
0.000433	7.652	2.81476393326
0.000434	7.62	2.75019999273
0.000435	7.592	2.76288544822
0.000436	7.554	2.77688386505
0.000437	7.548	2.78346834004
0.000438	7.516	2.78024171611
0.000439	7.51	2.76222736211
0.00044	7.508	2.78817789963
0.000441	7.492	2.79032901286
0.000442	7.452	2.78418677534
0.000443	7.448	2.79128930783
0.000444	7.394	2.78473768962
0.000445	7.364	2.79132656635
0.000446	7.336	2.7804862884
0.000447	7.326	2.78419180374
0.000448	7.296	2.78574657857
0.000449	7.284	2.77548986667
0.00045	7.306	2.77567361194
0.000451	7.27	2.77868674017
0.000452	7.23	2.7880279769
0.000453	7.218	2.80401069898
0.000454	7.22	2.77985611138
0.000455	7.218	2.79042577396
0.000456	7.186	2.81982339873
0.000457	7.19	2.80390798708
0.000458	7.176	2.81443138129
0.000459	7.158	2.83496666647
0.00046	7.132	2.80545468686
0.000461	7.114	2.80660007839
0.000462	7.116	2.79688112011
0.000463	7.07	2.78084519526
0.000464	7.056	2.78439652349
0.000465	7.072	2.77467403491
0.000466	7.062	2.75647528558
0.000467	7.058	2.75147887508
0.000468	7.04	2.74197009466
0.000469	7.034	2.72191917588
0.00047	7.028	2.70688307838
0.000471	6.996	2.70110792084
0.000472	6.996	2.68178746361
0.000473	6.978	2.65283169462
0.000474	6.964	2.61432668196
0.000475	6.954	2.61072480357
0.000476	6.918	2.61673002046
0.000477	6.886	2.5917183489
0.000478	6.82	2.57208086965
0.000479	6.802	2.57813808785
0.00048	6.812	2.60780674131
0.000481	6.816	2.61574922345
0.000482	6.8	2.64575131106
0.000483	6.792	2.65870946137
0.000484	6.776	2.65288974516
0.000485	6.768	2.62948207828
0.000486	6.764	2.64126939179
0.000487	6.72	2.64605366537
0.000488	6.68	2.62937254873
0.000489	6.672	2.58310201115
0.00049	6.662	2.62140344091
0.000491	6.632	2.65340837415
0.000492	6.624	2.66432430458
0.000493	6.578	2.62753039944
0.000494	6.56	2.60353605698
0.000495	6.522	2.57633771078
0.000496	6.508	2.56006562416
0.000497	6.492	2.56006562416
0.000498	6.476	2.53720791422
0.000499	6.448	2.55172412302
0.0005	6.442	2.56254482888
0.000501	6.428	2.52840186679
0.000502	6.408	2.54116823528
0.000503	6.38	2.54393396141
0.000504	6.378	2.5414790969
0.000505	6.33	2.53556699773
0.000506	6.314	2.54703828004
0.000507	6.286	2.52511465086
0.000508	6.266	2.5122189395
0.000509	6.262	2.52771754751
0.00051	6.246	2.5474465647
0.000511	6.178	2.51918955222
0.000512	6.152	2.53078960011
0.000513	6.124	2.54727776263
0.000514	6.104	2.5038338603
0.000515	6.11	2.5199007917
0.000516	6.1	2.49919987196
0.000517	6.104	2.4926259246
0.000518	6.1	2.48394846967
0.000519	6.062	2.47268194477
0.00052	6.07	2.44481083113
0.000521	6.03	2.4700404855
0.000522	5.974	2.44240127743
0.000523	5.952	2.40035330733
0.000524	5.958	2.41913951644
0.000525	5.926	2.41671760866
0.000526	5.916	2.42341577118
0.000527	5.936	2.4165893321
0.000528	5.908	2.43218749277
0.000529	5.874	2.45073948024
0.00053	5.864	2.4325920332
0.000531	5.844	2.43632181782
0.000532	5.85	2.44120871701
0.000533	5.834	2.42372523195
0.000534	5.804	2.41610926905
0.000535	5.786	2.4216118599
0.000536	5.784	2.43338118674
0.000537	5.78	2.43137820999
0.000538	5.778	2.4208915713
0.000539	5.758	2.42145328264
0.00054	5.748	2.40010333111
0.000541	5.738	2.38523709513
0.000542	5.714	2.39002175722
0.000543	5.71	2.38031510519
0.000544	5.708	2.39890308266
0.000545	5.678	2.40630754477
0.000546	5.644	2.43089777654
0.000547	5.622	2.42551355387
0.000548	5.592	2.40365055697
0.000549	5.598	2.37326694664
0.00055	5.594	2.37847934614
0.000551	5.568	2.36418611788
0.000552	5.57	2.35735020733
0.000553	5.568	2.3352464538
0.000554	5.556	2.32612639381
0.000555	5.55	2.33141587882
0.000556	5.558	2.30708387364
0.000557	5.556	2.308
0.000558	5.528	2.30850947583
0.000559	5.506	2.32765203585
0.00056	5.524	2.33696897712
0.000561	5.486	2.33362464848
0.000562	5.446	2.30718096386
0.000563	5.428	2.29539016291
0.000564	5.412	2.30700151712
0.000565	5.416	2.31925505281
0.000566	5.372	2.32757728121
0.000567	5.372	2.32929517236
0.000568	5.362	2.33215694155
0.000569	5.364	2.32798281781
0.00057	5.334	2.30790901034
0.000571	5.312	2.30882134432
0.000572	5.304	2.31766779328
0.000573	5.264	2.29919638135
0.000574	5.232	2.30264543515
0.000575	5.242	2.28898143286
0.000576	5.232	2.2869578046
0.000577	5.212	2.30804159408
0.000578	5.188	2.28662546124
0.000579	5.198	2.27657549842
0.00058	5.186	2.27143214735
0.000581	5.184	2.25347376288
0.000582	5.186	2.26260999733
0.000583	5.158	2.26385423559
0.000584	5.152	2.31190311216
0.000585	5.136	2.30163072625
0.000586	5.118	2.29522896461
0.000587	5.096	2.30884906393
0.000588	5.09	2.33707081621
0.000589	5.082	2.31760134622
0.00059	5.064	2.31946200659
0.000591	5.05	2.2924877317
0.000592	5.02	2.28464439246
0.000593	5.016	2.26621799481
0.000594	4.994	2.26670774473
0.000595	4.978	2.28681350355
0.000596	4.942	2.24023123806
0.000597	4.946	2.22779801598
0.000598	4.964	2.21510812377
0.000599	4.974	2.22110873214
0.0006	4.938	2.22039546027
0.000601	4.944	2.22909488358
0.000602	4.926	2.22182897632
0.000603	4.922	2.22529009345
0.000604	4.888	2.20804347783
0.000605	4.874	2.204115242
0.000606	4.856	2.20165029012
0.000607	4.852	2.21045153758
0.000608	4.83	2.22285852001
0.000609	4.814	2.21526612397
0.00061	4.796	2.22314731856
0.000611	4.772	2.1697963038
0.000612	4.75	2.15673364141
0.000613	4.724	2.13911757508
0.000614	4.732	2.12607055386
0.000615	4.722	2.10919795183
0.000616	4.7	2.12931914001
0.000617	4.68	2.11508865062
0.000618	4.664	2.1107117283
0.000619	4.644	2.10553176181
0.00062	4.62	2.10133291032
0.000621	4.598	2.09771208701
0.000622	4.612	2.09510286144
0.000623	4.606	2.0858485084
0.000624	4.604	2.08882359236
0.000625	4.618	2.07655387602
0.000626	4.594	2.06813055681
0.000627	4.62	2.07740222393
0.000628	4.62	2.08221036401
0.000629	4.614	2.07002512062
0.00063	4.59	2.0615285591
0.000631	4.564	2.07506722783
0.000632	4.546	2.08131785175
0.000633	4.546	2.08131785175
0.000634	4.54	2.0640736421
0.000635	4.536	2.04271975562
0.000636	4.536	2.06995265646
0.000637	4.52	2.0874865269
0.000638	4.49	2.06734128774
0.000639	4.474	2.06235884365
0.00064	4.456	2.03766140465
0.000641	4.426	2.05536468784
0.000642	4.394	2.04811230161
0.000643	4.362	2.04033232587
0.000644	4.346	2.01352526679
0.000645	4.356	2.02713196413
0.000646	4.336	2.01967918244
0.000647	4.322	2.01551879178
0.000648	4.3	1.99749843554
0.000649	4.29	1.96822254839
0.00065	4.29	1.98037875165
0.000651	4.274	1.96543226798
0.000652	4.274	1.95829619823
0.000653	4.268	1.93705343241
0.000654	4.228	1.93287764745
0.000655	4.226	1.92429831367
0.000656	4.204	1.92207804212
0.000657	4.188	1.90909821644
0.000658	4.188	1.91954577961
0.000659	4.19	1.97025379076
0.00066	4.162	1.9768044921
0.000661	4.14	1.97393008995
0.000662	4.144	1.99079481615
0.000663	4.148	2.0104964561
0.000664	4.16	2.00658914579
0.000665	4.144	2.00281402032
0.000666	4.128	1.99188754703
0.000667	4.114	1.96392566051
0.000668	4.1	1.96824795186
0.000669	4.106	1.9775651696
0.00067	4.098	1.9535598276
0.000671	4.066	1.96001122446
0.000672	4.074	1.97699873546
0.000673	4.05	1.9918584287
0.000674	4.038	2.00013899517
0.000675	4.04	1.96326259069
0.000676	4.028	1.97160239399
0.000677	4.0	1.97585424564
0.000678	3.99	1.96007652912
0.000679	3.994	1.96315154789
0.00068	3.988	1.96973500756
0.000681	4.006	1.96620548265
0.000682	4.0	1.97585424564
0.000683	3.974	1.97416412692
0.000684	3.956	1.95296287727
0.000685	3.936	1.9390471887
0.000686	3.91	1.94676654995
0.000687	3.908	1.9533397042
0.000688	3.896	1.9496625349
0.000689	3.898	1.96662045143
0.00069	3.894	1.95825534596
0.000691	3.896	1.95580776151
0.000692	3.906	1.94040305091
0.000693	3.864	1.94974459866
0.000694	3.84	1.94381069037
0.000695	3.824	1.92899559357
0.000696	3.814	1.9181772598
0.000697	3.784	1.93322114617
0.000698	3.78	1.93380454028
0.000699	3.786	1.91525559652
0.0007	3.77	1.89976314313
0.000701	3.764	1.91841184317
0.000702	3.762	1.91032876752
0.000703	3.744	1.87895289989
0.000704	3.748	1.86560874784
0.000705	3.748	1.87309796861
0.000706	3.752	1.90118278974
0.000707	3.72	1.88722017793
0.000708	3.714	1.87302002125
0.000709	3.68	1.86590460635
0.00071	3.67	1.86577061827
0.000711	3.684	1.83742863807
0.000712	3.656	1.83348411501
0.000713	3.65	1.85243083542
0.000714	3.64	1.85105375395
0.000715	3.622	1.85556352626
0.000716	3.598	1.83749721088
0.000717	3.582	1.83064906522
0.000718	3.576	1.81665186538
0.000719	3.564	1.79941768359
0.00072	3.556	1.79300418293
0.000721	3.532	1.79470777566
0.000722	3.54	1.80454980535
0.000723	3.512	1.80827431547
0.000724	3.514	1.79159258762
0.000725	3.512	1.79049043561
0.000726	3.512	1.79049043561
0.000727	3.522	1.81810780758
0.000728	3.494	1.81933064614
0.000729	3.496	1.80609634295
0.00073	3.488	1.82039995605
0.000731	3.474	1.8355718455
0.000732	3.458	1.83527545616
0.000733	3.452	1.84599458287
0.000734	3.452	1.84816016622
0.000735	3.456	1.86549296434
0.000736	3.454	1.84712858242
0.000737	3.458	1.84722386299
0.000738	3.448	1.84154717561
0.000739	3.428	1.84304530601
0.00074	3.418	1.83392366253
0.000741	3.422	1.82425765724
0.000742	3.428	1.83652280138
0.000743	3.408	1.82470161944
0.000744	3.388	1.82467969792
0.000745	3.418	1.84045537843
0.000746	3.402	1.825485141
0.000747	3.4	1.82208671583
0.000748	3.368	1.81344313393
0.000749	3.356	1.81363281841
0.00075	3.346	1.822713362
0.000751	3.344	1.83130117676
0.000752	3.32	1.83673623583
0.000753	3.316	1.84069117453
0.000754	3.312	1.82061967473
0.000755	3.314	1.81201655622
0.000756	3.308	1.79920426856
0.000757	3.31	1.77817321991
0.000758	3.28	1.78594512794
0.000759	3.28	1.79041894539
0.00076	3.264	1.81281659304
0.000761	3.264	1.81832450349
0.000762	3.256	1.83261125174
0.000763	3.244	1.81891835991
0.000764	3.24	1.81835090123
0.000765	3.244	1.81891835991
0.000766	3.226	1.79747712086
0.000767	3.232	1.80614949547
0.000768	3.23	1.81027622202
0.000769	3.226	1.79413600376
0.00077	3.204	1.7895206062
0.000771	3.202	1.80698533475
0.000772	3.186	1.76957735067
0.000773	3.164	1.77118717249
0.000774	3.162	1.78542880004
0.000775	3.164	1.78468596677
0.000776	3.152	1.76093611468
0.000777	3.126	1.74416856983
0.000778	3.122	1.74101005167
0.000779	3.12	1.74516474867
0.00078	3.108	1.75394868796
0.000781	3.106	1.75235955215
0.000782	3.1	1.76351920885
0.000783	3.1	1.76124955642
0.000784	3.084	1.75867677531
0.000785	3.076	1.74648904949
0.000786	3.084	1.74268298896
0.000787	3.056	1.75067529828
0.000788	3.028	1.73988965167
0.000789	3.024	1.73188452271
0.00079	3.024	1.72494173815
0.000791	2.996	1.72394431465
0.000792	2.984	1.73313127027
0.000793	2.96	1.70598944897
0.000794	2.962	1.70896342851
0.000795	2.948	1.7021445297
0.000796	2.938	1.68230674967
0.000797	2.92	1.6773789077
0.000798	2.93	1.66766303551
0.000799	2.902	1.64814926508
0.0008	2.888	1.65633812973
0.000801	2.892	1.665033333
0.000802	2.878	1.66226231384
0.000803	2.874	1.66196389852
0.000804	2.878	1.66706808499
0.000805	2.878	1.66586794194
0.000806	2.876	1.66752031472
0.000807	2.886	1.66883312527
0.000808	2.872	1.64912582904
0.000809	2.888	1.65150113533
0.00081	2.884	1.65968189723
0.000811	2.862	1.6646188753
0.000812	2.852	1.65471931155
0.000813	2.852	1.65108933738
0.000814	2.832	1.65280851886
0.000815	2.828	1.65843781915
0.000816	2.832	1.6588477929
0.000817	2.828	1.65964333518
0.000818	2.804	1.64729596612
0.000819	2.804	1.64486595199
0.00082	2.804	1.63755427391
0.000821	2.802	1.63303276146
0.000822	2.79	1.63765075642
0.000823	2.766	1.64658555806
0.000824	2.766	1.63561731466
0.000825	2.762	1.6301398713
0.000826	2.748	1.61632175015
0.000827	2.742	1.6122766512
0.000828	2.726	1.61335798879
0.000829	2.694	1.59259662187
0.00083	2.678	1.5957180202
0.000831	2.67	1.58905632373
0.000832	2.656	1.56514024931
0.000833	2.642	1.56902390039
0.000834	2.63	1.56368155326
0.000835	2.616	1.55580975701
0.000836	2.61	1.54980643953
0.000837	2.612	1.55224224914
0.000838	2.626	1.56911567451
0.000839	2.622	1.57579059523
0.00084	2.614	1.59154139123
0.000841	2.618	1.59752183084
0.000842	2.616	1.60266777593
0.000843	2.626	1.61062844877
0.000844	2.604	1.59473634184
0.000845	2.582	1.5922550047
0.000846	2.564	1.59056719443
0.000847	2.55	1.57337217466
0.000848	2.55	1.5695540768
0.000849	2.556	1.57951384926
0.00085	2.538	1.58888514374
0.000851	2.534	1.58897577074
0.000852	2.526	1.58282153132
0.000853	2.524	1.58032401741
0.000854	2.5	1.58682072081
0.000855	2.496	1.57416136403
0.000856	2.498	1.58429668939
0.000857	2.516	1.59929484461
0.000858	2.484	1.60054490721
0.000859	2.466	1.59400250941
0.00086	2.458	1.59631951689
0.000861	2.444	1.59463600862
0.000862	2.44	1.58316139417
0.000863	2.416	1.56682609118
0.000864	2.422	1.57477490455
0.000865	2.432	1.56120978731
0.000866	2.43	1.58148664237
0.000867	2.422	1.57096021592
0.000868	2.398	1.57085836408
0.000869	2.374	1.55888549932
0.00087	2.376	1.57309376707
0.000871	2.378	1.57452087951
0.000872	2.376	1.58323213712
0.000873	2.378	1.58465011911
0.000874	2.366	1.56972736486
0.000875	2.358	1.58676904432
0.000876	2.364	1.58981256757
0.000877	2.358	1.5817193177
0.000878	2.342	1.5725889482
0.000879	2.342	1.55596786599
0.00088	2.348	1.56041532933
0.000881	2.344	1.56258247782
0.000882	2.346	1.56661546016
0.000883	2.352	1.57610151957
0.000884	2.344	1.56258247782
0.000885	2.334	1.57430746679
0.000886	2.336	1.56687714898
0.000887	2.31	1.55367306728
0.000888	2.304	1.53087687291
0.000889	2.306	1.52458650132
0.00089	2.294	1.53087034069
0.000891	2.272	1.52643899321
0.000892	2.278	1.53255211983
0.000893	2.278	1.53255211983
0.000894	2.276	1.52834027625
0.000895	2.278	1.52863206822
0.000896	2.272	1.52381626189
0.000897	2.248	1.53052147976
0.000898	2.234	1.51500627061
0.000899	2.224	1.50659350855
0.0009	2.206	1.49250259631
0.000901	2.21	1.49060390446
0.000902	2.202	1.51300892264
0.000903	2.188	1.51810935048
0.000904	2.176	1.51030592927
0.000905	2.184	1.52254523742
0.000906	2.178	1.51073359663
0.000907	2.166	1.49881419796
0.000908	2.166	1.49747921521
0.000909	2.156	1.48312642752
0.00091	2.162	1.47775370072
0.000911	2.162	1.48988455929
0.000912	2.174	1.49790653914
0.000913	2.172	1.48674678409
0.000914	2.178	1.4813223822
0.000915	2.176	1.47818266801
0.000916	2.176	1.47953506211
0.000917	2.154	1.481311581
0.000918	2.164	1.49033687467
0.000919	2.148	1.47040674645
0.00092	2.136	1.45103549233
0.000921	2.134	1.44500657438
0.000922	2.116	1.43754791225
0.000923	2.104	1.43009929725
0.000924	2.088	1.41712949302
0.000925	2.1	1.42056326857
0.000926	2.098	1.41152258218
0.000927	2.102	1.40413532111
0.000928	2.092	1.39697387234
0.000929	2.064	1.36963644811
0.00093	2.06	1.36981750609
0.000931	2.054	1.37079684855
0.000932	2.036	1.37211661312
0.000933	2.026	1.37598110452
0.000934	2.012	1.37107840768
0.000935	2.002	1.37622527226
0.000936	2.006	1.39497813603
0.000937	2.01	1.38343774706
0.000938	2.03	1.41035456535
0.000939	2.02	1.41689802032
0.00094	2.008	1.41419093478
0.000941	2.004	1.42407303184
0.000942	1.996	1.42547676235
0.000943	1.992	1.42265104646
0.000944	1.984	1.423988764
0.000945	1.974	1.43433747772
0.000946	1.988	1.45734553212
0.000947	1.982	1.45247237495
0.000948	1.972	1.44610373072
0.000949	1.968	1.436306374
0.00095	1.972	1.42520735333
0.000951	1.964	1.43342387311
0.000952	1.958	1.43116595823
0.000953	1.954	1.44495121025
0.000954	1.96	1.44858551698
0.000955	1.956	1.44984964738
0.000956	1.944	1.44252001719
0.000957	1.948	1.44820440546
0.000958	1.94	1.44235917857
0.000959	1.936	1.44357334417
0.00096	1.932	1.43922757061
0.000961	1.922	1.43941515901
0.000962	1.902	1.42421767999
0.000963	1.91	1.43732390226
0.000964	1.908	1.43371405796
0.000965	1.892	1.4298027836
0.000966	1.868	1.41087774098
0.000967	1.864	1.41615818325
0.000968	1.866	1.41422911864
0.000969	1.866	1.40714036258
0.00097	1.872	1.39843340921
0.000971	1.868	1.39663023023
0.000972	1.872	1.39270097293
0.000973	1.88	1.39771241677
0.000974	1.884	1.40944811895
0.000975	1.882	1.41565391251
0.000976	1.896	1.41745687765
0.000977	1.894	1.41377650285
0.000978	1.898	1.4027102338
0.000979	1.878	1.40396438701
0.00098	1.86	1.39728307798
0.000981	1.856	1.39973711818
0.000982	1.848	1.39889098932
0.000983	1.846	1.40366805193
0.000984	1.85	1.40978721799
0.000985	1.85	1.40124944246
0.000986	1.84	1.39513440213
0.000987	1.82	1.38693907581
0.000988	1.802	1.38664919861
0.000989	1.808	1.39539815107
0.00099	1.796	1.37345695237
0.000991	1.786	1.36682259273
0.000992	1.778	1.35525495756
0.000993	1.778	1.35672989206
0.000994	1.778	1.35967496116
0.000995	1.766	1.35471177746
0.000996	1.776	1.36155205556
0.000997	1.774	1.36488973914
0.000998	1.764	1.37269953012
0.000999	1.752	1.3617988104
0.001	1.742	1.35625808753
0.001001	1.738	1.35253687565
0.001002	1.736	1.34100857566
0.001003	1.732	1.3431961882
0.001004	1.742	1.34440916391
0.001005	1.75	1.34294452603
0.001006	1.744	1.3200242422
0.001007	1.744	1.3169905087
0.001008	1.742	1.33245487728
0.001009	1.75	1.33397901033
0.00101	1.734	1.321833575
0.001011	1.726	1.31260199604
0.001012	1.712	1.30883765227
0.001013	1.714	1.30698278489
0.001014	1.706	1.30673792323
0.001015	1.706	1.30673792323
0.001016	1.7	1.31681433771
0.001017	1.696	1.312853381
0.001018	1.69	1.31373513312
0.001019	1.674	1.30679914294
0.00102	1.674	1.29758390865
0.001021	1.664	1.3080917399
0.001022	1.638	1.28800465838
0.001023	1.642	1.28756980393
0.001024	1.638	1.28333783549
0.001025	1.622	1.26614217211
0.001026	1.622	1.28027965695
0.001027	1.616	1.29635797525
0.001028	1.6	1.29614813968
0.001029	1.578	1.282152877
0.00103	1.574	1.27770262581
0.001031	1.568	1.27176098383
0.001032	1.564	1.27667693643
0.001033	1.556	1.26762139458
0.001034	1.556	1.26446194091
0.001035	1.55	1.26313103042
0.001036	1.548	1.26003809466
0.001037	1.536	1.26676911866
0.001038	1.544	1.2759561121
0.001039	1.548	1.28984340135
0.00104	1.56	1.30629246342
0.001041	1.556	1.31562304632
0.001042	1.556	1.32320217654
0.001043	1.55	1.32041660093
0.001044	1.538	1.2979044649
0.001045	1.534	1.28718452446
0.001046	1.548	1.29294083391
0.001047	1.544	1.30079360392
0.001048	1.554	1.29115607112
0.001049	1.532	1.28412460455
0.00105	1.514	1.28755737736
0.001051	1.508	1.28294037274
0.001052	1.502	1.27671296696
0.001053	1.494	1.26252287108
0.001054	1.484	1.2687568719
0.001055	1.476	1.25116905333
0.001056	1.46	1.26190332435
0.001057	1.452	1.27894331383
0.001058	1.452	1.25844984008
0.001059	1.442	1.25961740223
0.00106	1.432	1.26545485893
0.001061	1.44	1.28
0.001062	1.444	1.28330199096
0.001063	1.446	1.27870403143
0.001064	1.444	1.27234586493
0.001065	1.432	1.26387341138
0.001066	1.422	1.25694709515
0.001067	1.414	1.26751883615
0.001068	1.404	1.26837849241
0.001069	1.41	1.27510783858
0.00107	1.408	1.27339546096
0.001071	1.408	1.26551807573
0.001072	1.402	1.26031583343
0.001073	1.4	1.2585706178
0.001074	1.408	1.256
0.001075	1.402	1.24595184498
0.001076	1.4	1.24579292019
0.001077	1.398	1.24723534267
0.001078	1.392	1.23706750018
0.001079	1.396	1.23255182447
0.00108	1.404	1.24289339849
0.001081	1.394	1.22587275033
0.001082	1.386	1.22678604492
0.001083	1.38	1.22458156119
0.001084	1.384	1.20687364707
0.001085	1.38	1.18978989742
0.001086	1.386	1.20041826044
0.001087	1.388	1.21221120272
0.001088	1.386	1.21037349607
0.001089	1.368	1.1952305217
0.00109	1.36	1.19933314805
0.001091	1.35	1.20145744827
0.001092	1.35	1.20145744827
0.001093	1.33	1.18705517985
0.001094	1.31	1.17213480453
0.001095	1.306	1.17147940656
0.001096	1.298	1.17524295361
0.001097	1.298	1.17524295361
0.001098	1.292	1.17929470447
0.001099	1.294	1.17113790819
0.0011	1.284	1.16933485367
0.001101	1.276	1.15231245763
0.001102	1.274	1.15884597769
0.001103	1.276	1.15923423
0.001104	1.278	1.14399125871
0.001105	1.276	1.15057550817
0.001106	1.286	1.14551473146
0.001107	1.278	1.14048936865
0.001108	1.28	1.15654658358
0.001109	1.282	1.14998956517
0.00111	1.286	1.14725934296
0.001111	1.264	1.14293656867
0.001112	1.26	1.15602768133
0.001113	1.244	1.16810273521
0.001114	1.252	1.18680074149
0.001115	1.23	1.17520211028
0.001116	1.228	1.15931704033
0.001117	1.216	1.14426570341
0.001118	1.222	1.14573818999
0.001119	1.218	1.13422925372
0.00112	1.212	1.12918377601
0.001121	1.208	1.12815601758
0.001122	1.198	1.12906864273
0.001123	1.206	1.12763646624
0.001124	1.212	1.12741119384
0.001125	1.208	1.12104237208
0.001126	1.196	1.12142052772
0.001127	1.19	1.11619890701
0.001128	1.19	1.12512221558
0.001129	1.194	1.11909070231
0.00113	1.188	1.12278938363
0.001131	1.196	1.1232025641
0.001132	1.188	1.11743277203
0.001133	1.188	1.12100669043
0.001134	1.176	1.1122158064
0.001135	1.186	1.11508026617
0.001136	1.192	1.11316485751
0.001137	1.188	1.10302130532
0.001138	1.186	1.09517304569
0.001139	1.178	1.09832417801
0.00114	1.178	1.09467620783
0.001141	1.182	1.09584487953
0.001142	1.174	1.0934916552
0.001143	1.162	1.08432283016
0.001144	1.164	1.09959265185
0.001145	1.162	1.08984219041
0.001146	1.15	1.08050913925
0.001147	1.148	1.05740058634
0.001148	1.144	1.05795273997
0.001149	1.146	1.05673270036
0.00115	1.136	1.04379308294
0.001151	1.144	1.05416507246
0.001152	1.134	1.05832131227
0.001153	1.138	1.05591476929
0.001154	1.136	1.06653832561
0.001155	1.13	1.07382493918
0.001156	1.128	1.0787103411
0.001157	1.124	1.07173877414
0.001158	1.114	1.07564120412
0.001159	1.122	1.08033143063
0.00116	1.11	1.06484740691
0.001161	1.1	1.06677082825
0.001162	1.102	1.0693904806
0.001163	1.078	1.052575888
0.001164	1.07	1.02425582742
0.001165	1.072	1.02314026409
0.001166	1.072	1.02314026409
0.001167	1.072	1.0250931665
0.001168	1.072	1.03673333119
0.001169	1.08	1.05147515425
0.00117	1.074	1.04332353563
0.001171	1.076	1.05935074456
0.001172	1.074	1.06232010242
0.001173	1.072	1.05584847398
0.001174	1.07	1.05313816757
0.001175	1.068	1.05041706003
0.001176	1.06	1.04326410846
0.001177	1.054	1.02717281896
0.001178	1.044	1.03056489364
0.001179	1.048	1.02844348411
0.00118	1.054	1.03878968035
0.001181	1.054	1.03686257527
0.001182	1.05	1.02347447452
0.001183	1.056	1.02022742563
0.001184	1.05	1.01365674664
0.001185	1.064	1.01779369226
0.001186	1.068	1.02536627602
0.001187	1.062	1.02477119397
0.001188	1.062	1.02281767681
0.001189	1.064	1.02562371267
0.00119	1.068	1.01949791564
0.001191	1.064	1.01385600556
0.001192	1.08	1.03421467791
0.001193	1.076	1.03644777968
0.001194	1.064	1.0314572216
0.001195	1.062	1.0364149748
0.001196	1.066	1.04577435425
0.001197	1.06	1.03749698795
0.001198	1.064	1.02951639132
0.001199	1.056	1.02414061535
0.0012	1.056	1.02022742563
0.001201	1.05	1.01562788461
0.001202	1.044	1.01688937451
0.001203	1.034	1.0103682497
0.001204	1.032	1.01536988334
0.001205	1.008	1.0236874523
0.001206	0.996	1.00994257262
0.001207	0.982	1.00879928628
0.001208	0.99	1.01286721736
0.001209	0.994	1.00496965128
0.00121	0.988	1.01580313053
0.001211	0.978	1.01858529343
0.001212	0.972	1.01548806
0.001213	0.966	1.01234579073
0.001214	0.958	1.01006732449
0.001215	0.956	1.00302741737
0.001216	0.958	1.00609939867
0.001217	0.954	1.00194011797
0.001218	0.95	0.993730345718
0.001219	0.954	0.997939877949
0.00122	0.95	1.00573356313
0.001221	0.954	1.00592445044
0.001222	0.956	1.00700744784
0.001223	0.964	1.01523593317
0.001224	0.962	1.0042688883
0.001225	0.958	1.01401972367
0.001226	0.954	1.00791071033
0.001227	0.956	1.0050194028
0.001228	0.956	1.01688937451
0.001229	0.96	1.01113797278
0.00123	0.95	1.00573356313
0.001231	0.952	1.01078979021
0.001232	0.942	1.00331251363
0.001233	0.94	1.01014850393
0.001234	0.924	0.970682234307
0.001235	0.914	0.970877953195
0.001236	0.912	0.967603224468
0.001237	0.908	0.969296652217
0.001238	0.902	0.96145514716
0.001239	0.904	0.973028262693
0.00124	0.892	0.971769519999
0.001241	0.882	0.965440831952
0.001242	0.872	0.956878257669
0.001243	0.872	0.956878257669
0.001244	0.872	0.948480890688
0.001245	0.876	0.951117237779
0.001246	0.874	0.943463830785
0.001247	0.864	0.92817239778
0.001248	0.862	0.920302124305
0.001249	0.864	0.921685412709
0.00125	0.864	0.921685412709
0.001251	0.862	0.91812635296
0.001252	0.844	0.903141184976
0.001253	0.826	0.896506553239
0.001254	0.828	0.891300173903
0.001255	0.82	0.887468309293
0.001256	0.822	0.895720938686
0.001257	0.824	0.897231296824
0.001258	0.822	0.89795100089
0.001259	0.814	0.902997231446
0.00126	0.816	0.906721566965
0.001261	0.818	0.912620403015
0.001262	0.816	0.897855222182
0.001263	0.824	0.90167843492
0.001264	0.826	0.900957268687
0.001265	0.822	0.884486291584
0.001266	0.812	0.881280885984
0.001267	0.812	0.890312304756
0.001268	0.81	0.886510011224
0.001269	0.816	0.888900444369
0.00127	0.81	0.891010662114
0.001271	0.792	0.888108101528
0.001272	0.794	0.880661115299
0.001273	0.794	0.876107299365
0.001274	0.788	0.873530766487
0.001275	0.788	0.878097944423
0.001276	0.784	0.883936649314
0.001277	0.782	0.877767623007
0.001278	0.77	0.863191751582
0.001279	0.77	0.870114934937
0.00128	0.776	0.881943308836
0.001281	0.774	0.893825486323
0.001282	0.774	0.89606026583
0.001283	0.776	0.908748590095
0.001284	0.77	0.908350152749
0.001285	0.764	0.905706354179
0.001286	0.772	0.896669392809
0.001287	0.772	0.87636522067
0.001288	0.758	0.871456252488
0.001289	0.752	0.866311722188
0.00129	0.758	0.871456252488
0.001291	0.752	0.866311722188
0.001292	0.758	0.869158213446
0.001293	0.756	0.860502178963
0.001294	0.756	0.862823272751
0.001295	0.748	0.860520772556
0.001296	0.754	0.870335567468
0.001297	0.754	0.865727439787
0.001298	0.752	0.861682075942
0.001299	0.764	0.876529520324
0.0013	0.764	0.878808283985
0.001301	0.758	0.876034245906
0.001302	0.758	0.876034245906
0.001303	0.756	0.862823272751
0.001304	0.77	0.874699948554
0.001305	0.762	0.883943437104
0.001306	0.754	0.879479391458
0.001307	0.752	0.87777901547
0.001308	0.762	0.877129408924
0.001309	0.764	0.887864854581
0.00131	0.766	0.882747982156
0.001311	0.764	0.883348175976
0.001312	0.752	0.891345051032
0.001313	0.756	0.896919171386
0.001314	0.746	0.881750531613
0.001315	0.74	0.878862901709
0.001316	0.742	0.878314294544
0.001317	0.738	0.872557161451
0.001318	0.736	0.861570658739
0.001319	0.736	0.861570658739
0.00132	0.732	0.850985311272
0.001321	0.742	0.855240317104
0.001322	0.736	0.849884698062
0.001323	0.734	0.845720994182
0.001324	0.732	0.839151952867
0.001325	0.74	0.853463531734
0.001326	0.734	0.84097800209
0.001327	0.732	0.839151952867
0.001328	0.724	0.836554839804
0.001329	0.724	0.846063827379
0.00133	0.706	0.836399426112
0.001331	0.7	0.833066623986
0.001332	0.712	0.83967612804
0.001333	0.72	0.837615663655
0.001334	0.712	0.83967612804
0.001335	0.714	0.839168636211
0.001336	0.704	0.829689098398
0.001337	0.696	0.824368849484
0.001338	0.69	0.82091412462
0.001339	0.692	0.827729424389
0.00134	0.688	0.823805802359
0.001341	0.69	0.825772365728
0.001342	0.676	0.826452660471
0.001343	0.68	0.832826512546
0.001344	0.682	0.827572353332
0.001345	0.676	0.816715372697
0.001346	0.68	0.813387976307
0.001347	0.676	0.809335529926
0.001348	0.688	0.816490048929
0.001349	0.68	0.815843122175
0.00135	0.678	0.816281814081
0.001351	0.69	0.825772365728
0.001352	0.698	0.835940189248
0.001353	0.696	0.821939170499
0.001354	0.696	0.824368849484
0.001355	0.69	0.830602191184
0.001356	0.684	0.819843887579
0.001357	0.682	0.822724741332
0.001358	0.674	0.817143806193
0.001359	0.668	0.803601891486
0.00136	0.678	0.818728282155
0.001361	0.682	0.832391734702
0.001362	0.682	0.832391734702
0.001363	0.686	0.831507065514
0.001364	0.676	0.828869109088
0.001365	0.678	0.821167461606
0.001366	0.68	0.818290901819
0.001367	0.676	0.816715372697
0.001368	0.676	0.814262856822
0.001369	0.676	0.811802931751
0.00137	0.672	0.812659830433
0.001371	0.674	0.814692580057
0.001372	0.662	0.789782248471
0.001373	0.648	0.784917830094
0.001374	0.654	0.788849795588
0.001375	0.638	0.784191303191
0.001376	0.644	0.790736365674
0.001377	0.636	0.779425429403
0.001378	0.638	0.779073809084
0.001379	0.642	0.788565786729
0.00138	0.646	0.787835008108
0.001381	0.646	0.795414357426
0.001382	0.65	0.797182538695
0.001383	0.652	0.801807957057
0.001384	0.654	0.80142622867
0.001385	0.654	0.808878235583
0.001386	0.666	0.813906628551
0.001387	0.658	0.815497394233
0.001388	0.652	0.804298452069
0.001389	0.64	0.788923316933
0.00139	0.636	0.781987212172
0.001391	0.64	0.781280999385
0.001392	0.64	0.786384130054
0.001393	0.636	0.784540629923
0.001394	0.638	0.779073809084
0.001395	0.644	0.780553649662
0.001396	0.648	0.782365643417
0.001397	0.65	0.787083223046
0.001398	0.638	0.779073809084
0.001399	0.638	0.776502414678
0.0014	0.644	0.788203019532
0.001401	0.644	0.795778863756
0.001402	0.646	0.795414357426
0.001403	0.636	0.794672259488
0.001404	0.632	0.785223535052
0.001405	0.624	0.783979591571
0.001406	0.622	0.784293312479
0.001407	0.618	0.772059583193
0.001408	0.624	0.77111866791
0.001409	0.622	0.766234950913
0.00141	0.614	0.754323538013
0.001411	0.612	0.759905257253
0.001412	0.614	0.76223618387
0.001413	0.606	0.750175979354
0.001414	0.608	0.75520593218
0.001415	0.606	0.758131914643
0.001416	0.6	0.772010362625
0.001417	0.594	0.770171409493
0.001418	0.594	0.772763870791
0.001419	0.592	0.77041287632
0.00142	0.606	0.771209439776
0.001421	0.606	0.771209439776
0.001422	0.602	0.769152780662
0.001423	0.604	0.776649212966
0.001424	0.6	0.777174369109
0.001425	0.602	0.779484445002
0.001426	0.602	0.779484445002
0.001427	0.602	0.779484445002
0.001428	0.588	0.773470102848
0.001429	0.578	0.76936077363
0.00143	0.578	0.76936077363
0.001431	0.578	0.761522159888
0.001432	0.584	0.7582506182
0.001433	0.584	0.763507694788
0.001434	0.592	0.765203240976
0.001435	0.592	0.757321596153
0.001436	0.596	0.759462968156
0.001437	0.594	0.762341130991
0.001438	0.594	0.762341130991
0.001439	0.584	0.7582506182
0.00144	0.584	0.7582506182
0.001441	0.578	0.758891296564
0.001442	0.578	0.758891296564
0.001443	0.572	0.754198912754
0.001444	0.572	0.751542413973
0.001445	0.574	0.754005305021
0.001446	0.58	0.753392328073
0.001447	0.58	0.753392328073
0.001448	0.568	0.741199028602
0.001449	0.574	0.740624061181
0.00145	0.576	0.745804263866
0.001451	0.578	0.748275350389
0.001452	0.568	0.738495768437
0.001453	0.562	0.744416550058
0.001454	0.564	0.736141290786
0.001455	0.562	0.741725016431
0.001456	0.556	0.742202128803
0.001457	0.56	0.739188744503
0.001458	0.564	0.746929715569
0.001459	0.558	0.744738880414
0.00146	0.546	0.734767990593
0.001461	0.548	0.740064862022
0.001462	0.546	0.7374849151
0.001463	0.53	0.730136973451
0.001464	0.526	0.724792384066
0.001465	0.512	0.70841795573
0.001466	0.51	0.705620294493
0.001467	0.514	0.708381253281
0.001468	0.514	0.711198987626
0.001469	0.514	0.711198987626
0.00147	0.514	0.708381253281
0.001471	0.514	0.708381253281
0.001472	0.506	0.702825725198
0.001473	0.506	0.708494177817
0.001474	0.498	0.688473674152
0.001475	0.494	0.682615557983
0.001476	0.49	0.679632253502
0.001477	0.49	0.685492523665
0.001478	0.492	0.685518781654
0.001479	0.49	0.685492523665
0.00148	0.482	0.667589694348
0.001481	0.474	0.667326007286
0.001482	0.468	0.676
0.001483	0.464	0.672832817273
0.001484	0.466	0.666966266014
0.001485	0.46	0.663626400921
0.001486	0.464	0.66686130492
0.001487	0.462	0.666750328084
0.001488	0.462	0.666750328084
0.001489	0.462	0.669743234382
0.00149	0.462	0.669743234382
0.001491	0.468	0.670056714018
0.001492	0.462	0.654641886836
0.001493	0.46	0.654522726878
0.001494	0.456	0.651201965599
0.001495	0.462	0.657689896532
0.001496	0.464	0.657802401941
0.001497	0.452	0.650919349843
0.001498	0.45	0.650768776141
0.001499	0.442	0.650104606967
0.0015	0.448	0.653678820217
0.001501	0.45	0.662947961759
0.001502	0.448	0.656731299696
0.001503	0.442	0.656228618699
0.001504	0.44	0.646838465152
0.001505	0.442	0.656228618699
0.001506	0.45	0.662947961759
0.001507	0.446	0.653516640951
0.001508	0.452	0.650919349843
0.001509	0.458	0.657446575776
0.00151	0.46	0.663626400921
0.001511	0.462	0.660723845491
0.001512	0.462	0.657689896532
0.001513	0.46	0.654522726878
0.001514	0.454	0.641781894416
0.001515	0.45	0.641482657599
0.001516	0.444	0.634715684382
0.001517	0.436	0.640237455949
0.001518	0.43	0.639609255718
0.001519	0.428	0.636251522591
0.00152	0.432	0.636691448034
0.001521	0.432	0.642943232331
0.001522	0.432	0.642943232331
0.001523	0.428	0.639387206628
0.001524	0.422	0.638683019972
0.001525	0.424	0.638924095648
0.001526	0.43	0.642728558569
0.001527	0.426	0.642280312636
0.001528	0.43	0.645832795699
0.001529	0.426	0.636022012198
0.00153	0.424	0.635786127562
0.001531	0.426	0.639158822203
0.001532	0.422	0.638683019972
0.001533	0.422	0.638683019972
0.001534	0.42	0.63843558798
0.001535	0.418	0.635040156211
0.001536	0.416	0.634778701596
0.001537	0.43	0.645832795699
0.001538	0.426	0.639158822203
0.001539	0.422	0.64180682452
0.00154	0.414	0.637655079177
0.001541	0.416	0.634778701596
0.001542	0.414	0.631350932525
0.001543	0.41	0.630793151516
0.001544	0.41	0.633955834424
0.001545	0.408	0.633668683146
0.001546	0.404	0.626724819997
0.001547	0.408	0.630504559857
0.001548	0.398	0.619351273511
0.001549	0.394	0.621903529496
0.00155	0.416	0.647258835397
0.001551	0.412	0.640512294964
0.001552	0.408	0.636817085198
0.001553	0.414	0.637655079177
0.001554	0.416	0.63792162528
0.001555	0.412	0.634236548931
0.001556	0.414	0.634510835211
0.001557	0.408	0.630504559857
0.001558	0.408	0.630504559857
0.001559	0.4	0.619677335393
0.00156	0.39	0.611473629848
0.001561	0.378	0.605900982009
0.001562	0.38	0.602992537267
0.001563	0.374	0.584913668844
0.001564	0.376	0.585340926299
0.001565	0.384	0.59037615128
0.001566	0.38	0.58617403559
0.001567	0.374	0.581484307613
0.001568	0.384	0.583561479195
0.001569	0.384	0.586978704895
0.00157	0.38	0.589576118919
0.001571	0.376	0.588747823775
0.001572	0.374	0.588323040514
0.001573	0.368	0.576694026326
0.001574	0.37	0.58060313468
0.001575	0.37	0.584037670018
0.001576	0.37	0.587452125709
0.001577	0.36	0.578273291792
0.001578	0.356	0.573815301295
0.001579	0.352	0.569294299989
0.00158	0.352	0.569294299989
0.001581	0.356	0.570319208865
0.001582	0.35	0.572276157113
0.001583	0.346	0.564166642048
0.001584	0.346	0.571212744956
0.001585	0.354	0.580244775935
0.001586	0.362	0.589029710626
0.001587	0.364	0.592877727698
0.001588	0.358	0.584667426833
0.001589	0.364	0.586092142926
0.00159	0.368	0.593781104448
0.001591	0.366	0.593332958801
0.001592	0.37	0.597578446733
0.001593	0.372	0.60134515879
0.001594	0.366	0.600036665546
0.001595	0.378	0.615723964127
0.001596	0.38	0.61611687203
0.001597	0.378	0.612467141976
0.001598	0.374	0.608378171864
0.001599	0.374	0.60508181265
0.0016	0.378	0.605900982009
0.001601	0.372	0.60134515879
0.001602	0.366	0.600036665546
0.001603	0.368	0.600479808153
0.001604	0.37	0.600915967503
0.001605	0.368	0.593781104448
0.001606	0.37	0.59422218067
0.001607	0.372	0.594656203196
0.001608	0.366	0.589952540464
0.001609	0.364	0.589494698874
0.00161	0.366	0.589952540464
0.001611	0.364	0.589494698874
0.001612	0.36	0.585149553533
0.001613	0.366	0.593332958801
0.001614	0.366	0.589952540464
0.001615	0.366	0.589952540464
0.001616	0.36	0.585149553533
0.001617	0.36	0.588557558782
0.001618	0.358	0.588078226089
0.001619	0.36	0.591945943478
0.00162	0.362	0.592415394803
0.001621	0.36	0.591945943478
0.001622	0.36	0.595315042645
0.001623	0.358	0.594841155268
0.001624	0.356	0.590985617422
0.001625	0.352	0.586596965556
0.001626	0.352	0.586596965556
0.001627	0.35	0.582666285278
0.001628	0.35	0.582666285278
0.001629	0.348	0.582147747569
0.00163	0.344	0.57763656394
0.001631	0.346	0.571212744956
0.001632	0.342	0.566600388281
0.001633	0.346	0.574703401765
0.001634	0.344	0.574163739712
0.001635	0.342	0.573616596692
0.001636	0.34	0.566038867923
0.001637	0.338	0.565469716254
0.001638	0.34	0.569561234636
0.001639	0.324	0.550476157522
0.00164	0.326	0.55472876255
0.001641	0.326	0.561893228292
0.001642	0.322	0.55706014038
0.001643	0.322	0.55706014038
0.001644	0.326	0.561893228292
0.001645	0.324	0.561269988508
0.001646	0.318	0.555766137867
0.001647	0.32	0.56
0.001648	0.314	0.554440258279
0.001649	0.312	0.550141799903
0.00165	0.318	0.555766137867
0.001651	0.312	0.553765293243
0.001652	0.308	0.548758599021
0.001653	0.308	0.54510182535
0.001654	0.304	0.543676374326
0.001655	0.296	0.52190420577
0.001656	0.304	0.524960950929
0.001657	0.302	0.524209881631
0.001658	0.302	0.524209881631
0.001659	0.298	0.522681547407
0.00166	0.296	0.52190420577
0.001661	0.306	0.533257911334
0.001662	0.308	0.537713678457
0.001663	0.298	0.526494064544
0.001664	0.3	0.527257053059
0.001665	0.296	0.525722360186
0.001666	0.3	0.534789678285
0.001667	0.3	0.531036721894
0.001668	0.3	0.531036721894
0.001669	0.298	0.53403745187
0.00167	0.29	0.523354564325
0.001671	0.294	0.524941901547
0.001672	0.292	0.524152649521
0.001673	0.288	0.522547605487
0.001674	0.288	0.522547605487
0.001675	0.284	0.513170536956
0.001676	0.284	0.513170536956
0.001677	0.29	0.519519008314
0.001678	0.286	0.514007782042
0.001679	0.28	0.511468474102
0.00168	0.286	0.514007782042
0.001681	0.29	0.519519008314
0.001682	0.288	0.514835896184
0.001683	0.29	0.523354564325
0.001684	0.288	0.522547605487
0.001685	0.278	0.518378240284
0.001686	0.278	0.518378240284
0.001687	0.274	0.516646881342
0.001688	0.28	0.51923019943
0.001689	0.28	0.51923019943
0.00169	0.278	0.522222174941
0.001691	0.276	0.521367432815
0.001692	0.276	0.521367432815
0.001693	0.278	0.52603802144
0.001694	0.27	0.514878626474
0.001695	0.27	0.514878626474
0.001696	0.268	0.510074504362
0.001697	0.262	0.503344812231
0.001698	0.262	0.503344812231
0.001699	0.262	0.503344812231
0.0017	0.262	0.495334230596
0.001701	0.262	0.495334230596
0.001702	0.268	0.498172660832
0.001703	0.262	0.491279960918
0.001704	0.264	0.492243842013
0.001705	0.266	0.497236362307
0.001706	0.264	0.50030390764
0.001707	0.26	0.494368283772
0.001708	0.26	0.494368283772
0.001709	0.26	0.498397431775
0.00171	0.268	0.502171285519
0.001711	0.268	0.502171285519
0.001712	0.268	0.498172660832
0.001713	0.27	0.495075751779
0.001714	0.278	0.506671491205
0.001715	0.276	0.505790470452
0.001716	0.278	0.506671491205
0.001717	0.278	0.506671491205
0.001718	0.274	0.50884575266
0.001719	0.268	0.506138321015
0.00172	0.268	0.510074504362
0.001721	0.268	0.510074504362
0.001722	0.266	0.509160092702
0.001723	0.258	0.505406766872
0.001724	0.266	0.513073094208
0.001725	0.262	0.503344812231
0.001726	0.266	0.505216785153
0.001727	0.26	0.502394267483
0.001728	0.254	0.495463419437
0.001729	0.254	0.495463419437
0.00173	0.25	0.493457191659
0.001731	0.246	0.491410215604
0.001732	0.244	0.482145206343
0.001733	0.242	0.481077956261
0.001734	0.238	0.478911265267
0.001735	0.24	0.484148737476
0.001736	0.236	0.481979252666
0.001737	0.236	0.486111098413
0.001738	0.238	0.487191953957
0.001739	0.232	0.479766609926
0.00174	0.238	0.483069353199
0.001741	0.238	0.478911265267
0.001742	0.242	0.481077956261
0.001743	0.244	0.482145206343
0.001744	0.24	0.48
0.001745	0.24	0.48
0.001746	0.244	0.486275641997
0.001747	0.242	0.481077956261
0.001748	0.246	0.483201821189
0.001749	0.246	0.479044883075
0.00175	0.244	0.47797907904
0.001751	0.24	0.471593044902
0.001752	0.244	0.47377631853
0.001753	0.242	0.464150837552
0.001754	0.238	0.461904752086
0.001755	0.236	0.460764581972
0.001756	0.236	0.460764581972
0.001757	0.234	0.459612880585
0.001758	0.234	0.459612880585
0.001759	0.232	0.458449561021
0.00176	0.234	0.455240595729
0.001761	0.232	0.454066074487
0.001762	0.232	0.454066074487
0.001763	0.228	0.451681303576
0.001764	0.232	0.458449561021
0.001765	0.236	0.469365529199
0.001766	0.234	0.468234983742
0.001767	0.232	0.467093138464
0.001768	0.232	0.467093138464
0.001769	0.228	0.464775214485
0.00177	0.228	0.464775214485
0.001771	0.228	0.464775214485
0.001772	0.228	0.464775214485
0.001773	0.228	0.464775214485
0.001774	0.23	0.465939910289
0.001775	0.226	0.463598964624
0.001776	0.226	0.463598964624
0.001777	0.222	0.461211448253
0.001778	0.224	0.462411072532
0.001779	0.224	0.462411072532
0.00178	0.222	0.461211448253
0.001781	0.216	0.453148982124
0.001782	0.218	0.454396302802
0.001783	0.212	0.450617354304
0.001784	0.21	0.444859528391
0.001785	0.214	0.447441616303
0.001786	0.214	0.447441616303
0.001787	0.216	0.448713717196
0.001788	0.216	0.448713717196
0.001789	0.22	0.451220566907
0.00179	0.22	0.451220566907
0.001791	0.22	0.451220566907
0.001792	0.218	0.449973332543
0.001793	0.216	0.448713717196
0.001794	0.214	0.447441616303
0.001795	0.214	0.44294920702
0.001796	0.21	0.440340777126
0.001797	0.21	0.440340777126
0.001798	0.206	0.437680248583
0.001799	0.202	0.430344048408
0.0018	0.202	0.430344048408
0.001801	0.206	0.433086596422
0.001802	0.202	0.430344048408
0.001803	0.204	0.431722132859
0.001804	0.204	0.431722132859
0.001805	0.206	0.433086596422
0.001806	0.206	0.433086596422
0.001807	0.2	0.419523539268
0.001808	0.192	0.413685871163
0.001809	0.192	0.413685871163
0.00181	0.194	0.41995714067
0.001811	0.196	0.421407166527
0.001812	0.19	0.41701318924
0.001813	0.184	0.412485151248
0.001814	0.184	0.412485151248
0.001815	0.19	0.41701318924
0.001816	0.19	0.41701318924
0.001817	0.186	0.414009661723
0.001818	0.186	0.414009661723
0.001819	0.186	0.414009661723
0.00182	0.188	0.415518952636
0.001821	0.19	0.41701318924
0.001822	0.192	0.418492532789
0.001823	0.2	0.424264068712
0.001824	0.196	0.421407166527
0.001825	0.194	0.41995714067
0.001826	0.192	0.418492532789
0.001827	0.19	0.41701318924
0.001828	0.192	0.418492532789
0.001829	0.192	0.423244610125
0.00183	0.194	0.424692830173
0.001831	0.196	0.42612674171
0.001832	0.194	0.424692830173
0.001833	0.194	0.424692830173
0.001834	0.194	0.424692830173
0.001835	0.196	0.42612674171
0.001836	0.196	0.42612674171
0.001837	0.192	0.423244610125
0.001838	0.19	0.421781934179
0.001839	0.186	0.414009661723
0.00184	0.186	0.414009661723
0.001841	0.192	0.423244610125
0.001842	0.192	0.423244610125
0.001843	0.2	0.433589667774
0.001844	0.196	0.42612674171
0.001845	0.196	0.42612674171
0.001846	0.196	0.42612674171
0.001847	0.196	0.42612674171
0.001848	0.192	0.42794392156
0.001849	0.19	0.421781934179
0.00185	0.19	0.421781934179
0.001851	0.188	0.420304651414
0.001852	0.188	0.420304651414
0.001853	0.186	0.41881260726
0.001854	0.188	0.420304651414
0.001855	0.184	0.412485151248
0.001856	0.18	0.409389789809
0.001857	0.18	0.409389789809
0.001858	0.178	0.407818587119
0.001859	0.176	0.406231461115
0.00186	0.176	0.406231461115
0.001861	0.178	0.412693590936
0.001862	0.178	0.412693590936
0.001863	0.178	0.412693590936
0.001864	0.18	0.414246303544
0.001865	0.178	0.412693590936
0.001866	0.182	0.41578359756
0.001867	0.176	0.411125285041
0.001868	0.172	0.40794117223
0.001869	0.176	0.415961536683
0.00187	0.176	0.415961536683
0.001871	0.176	0.415961536683
0.001872	0.17	0.411217703899
0.001873	0.172	0.412814728419
0.001874	0.172	0.412814728419
0.001875	0.172	0.412814728419
0.001876	0.168	0.404692475838
0.001877	0.168	0.399719901931
0.001878	0.166	0.398050248084
0.001879	0.162	0.389558724713
0.00188	0.164	0.391285062327
0.001881	0.162	0.389558724713
0.001882	0.162	0.389558724713
0.001883	0.16	0.387814388593
0.001884	0.16	0.387814388593
0.001885	0.154	0.377205514276
0.001886	0.154	0.377205514276
0.001887	0.152	0.380652072108
0.001888	0.156	0.384270737892
0.001889	0.162	0.389558724713
0.00189	0.162	0.389558724713
0.001891	0.162	0.389558724713
0.001892	0.162	0.389558724713
0.001893	0.16	0.387814388593
0.001894	0.158	0.386051809994
0.001895	0.154	0.382470913927
0.001896	0.154	0.382470913927
0.001897	0.154	0.382470913927
0.001898	0.15	0.378813938498
0.001899	0.148	0.376956230881
0.0019	0.148	0.376956230881
0.001901	0.144	0.37318092127
0.001902	0.144	0.37318092127
0.001903	0.144	0.37318092127
0.001904	0.146	0.375078658417
0.001905	0.142	0.37126271022
0.001906	0.14	0.369323706252
0.001907	0.14	0.369323706252
0.001908	0.138	0.367363580122
0.001909	0.138	0.361878432626
0.00191	0.142	0.365836028844
0.001911	0.142	0.365836028844
0.001912	0.14	0.363868107973
0.001913	0.142	0.365836028844
0.001914	0.14	0.363868107973
0.001915	0.14	0.363868107973
0.001916	0.138	0.361878432626
0.001917	0.138	0.361878432626
0.001918	0.14	0.363868107973
0.001919	0.134	0.357832362986
0.00192	0.134	0.357832362986
0.001921	0.136	0.359866641966
0.001922	0.14	0.363868107973
0.001923	0.142	0.365836028844
0.001924	0.142	0.365836028844
0.001925	0.142	0.365836028844
0.001926	0.142	0.365836028844
0.001927	0.14	0.363868107973
0.001928	0.138	0.361878432626
0.001929	0.136	0.359866641966
0.00193	0.142	0.365836028844
0.001931	0.14	0.358329457343
0.001932	0.14	0.358329457343
0.001933	0.134	0.352198807494
0.001934	0.132	0.350108554594
0.001935	0.134	0.352198807494
0.001936	0.132	0.350108554594
0.001937	0.136	0.359866641966
0.001938	0.136	0.359866641966
0.001939	0.136	0.359866641966
0.00194	0.136	0.359866641966
0.001941	0.134	0.357832362986
0.001942	0.134	0.357832362986
0.001943	0.132	0.355775209929
0.001944	0.134	0.357832362986
0.001945	0.13	0.353694783677
0.001946	0.128	0.351590671094
0.001947	0.13	0.353694783677
0.001948	0.128	0.351590671094
0.001949	0.128	0.351590671094
0.00195	0.13	0.347994252826
0.001951	0.13	0.347994252826
0.001952	0.13	0.347994252826
0.001953	0.13	0.347994252826
0.001954	0.13	0.347994252826
0.001955	0.132	0.355775209929
0.001956	0.134	0.363378590454
0.001957	0.13	0.359304884464
0.001958	0.13	0.359304884464
0.001959	0.132	0.361353012994
0.00196	0.13	0.359304884464
0.001961	0.13	0.359304884464
0.001962	0.13	0.353694783677
0.001963	0.136	0.359866641966
0.001964	0.132	0.355775209929
0.001965	0.132	0.355775209929
0.001966	0.136	0.359866641966
0.001967	0.134	0.357832362986
0.001968	0.134	0.357832362986
0.001969	0.134	0.357832362986
0.00197	0.132	0.355775209929
0.001971	0.13	0.347994252826
0.001972	0.126	0.343691722333
0.001973	0.126	0.343691722333
0.001974	0.126	0.343691722333
0.001975	0.124	0.341502562216
0.001976	0.124	0.341502562216
0.001977	0.13	0.347994252826
0.001978	0.128	0.345855461139
0.001979	0.126	0.343691722333
0.00198	0.122	0.339287488717
0.001981	0.122	0.339287488717
0.001982	0.122	0.339287488717
0.001983	0.122	0.339287488717
0.001984	0.122	0.339287488717
0.001985	0.122	0.339287488717
0.001986	0.12	0.337045990927
0.001987	0.118	0.334777538076
0.001988	0.118	0.334777538076
0.001989	0.12	0.337045990927
0.00199	0.12	0.337045990927
0.001991	0.122	0.339287488717
0.001992	0.12	0.337045990927
0.001993	0.12	0.337045990927
0.001994	0.12	0.337045990927
0.001995	0.122	0.339287488717
0.001996	0.118	0.334777538076
0.001997	0.12	0.337045990927
0.001998	0.122	0.339287488717
[truncated: 8,002 more rows]
