# Supplementary material for: The Influence of Synaptic Size on AMPA Receptor Activation: A Monte Carlo Model
Source: PLoS One. 2015 Jun 24;10(6):e0130924. doi: 10.1371/journal.pone.0130924 (PMC4479604; doi:10.1371/journal.pone.0130924)
Supplement: S1 Dataset — This package contains the experimental data used as basis for the analysis presented in the paper. (ZIP) [file pone.0130924.s001.zip › S1 Simulation data/training/1016_10631_141_162.csv]

time	AMPA.O.mean	AMPA.O.stdev
0.0	0.0	0.0
1e-06	0.0	0.0
2e-06	0.044	0.214625254805
3e-06	0.178	0.412693590936
4e-06	0.338	0.579444561628
5e-06	0.598	0.76706974911
6e-06	0.864	0.893030794542
7e-06	1.22	1.06
8e-06	1.65	1.24719685696
9e-06	2.018	1.37756161387
1e-05	2.436	1.53424378767
1.1e-05	2.824	1.60531118479
1.2e-05	3.212	1.71669915827
1.3e-05	3.59	1.78042129846
1.4e-05	3.922	1.88677396632
1.5e-05	4.304	1.97676098707
1.6e-05	4.61	2.0469245223
1.7e-05	4.938	2.07030335941
1.8e-05	5.228	2.12038109782
1.9e-05	5.514	2.18215581479
2e-05	5.72	2.22117086241
2.1e-05	6.008	2.29955126057
2.2e-05	6.202	2.28499365426
2.3e-05	6.344	2.36509281002
2.4e-05	6.536	2.39096298591
2.5e-05	6.682	2.41927179126
2.6e-05	6.844	2.43960324643
2.7e-05	6.994	2.49037426906
2.8e-05	7.13	2.53082990341
2.9e-05	7.288	2.55911234611
3e-05	7.408	2.60567380921
3.1e-05	7.558	2.62500209524
3.2e-05	7.642	2.60265940914
3.3e-05	7.726	2.6311449979
3.4e-05	7.81	2.62181235026
3.5e-05	7.898	2.65473087148
3.6e-05	7.986	2.67540725872
3.7e-05	8.028	2.66893536827
3.8e-05	8.106	2.69865966732
3.9e-05	8.184	2.6859158587
4e-05	8.264	2.74923698506
4.1e-05	8.278	2.70272381127
4.2e-05	8.31	2.68438074796
4.3e-05	8.362	2.69053080265
4.4e-05	8.382	2.70112495083
4.5e-05	8.364	2.70323953804
4.6e-05	8.392	2.68297148699
4.7e-05	8.39	2.68139888864
4.8e-05	8.408	2.69917320674
4.9e-05	8.444	2.71567008306
5e-05	8.462	2.71082201555
5.1e-05	8.454	2.71659419126
5.2e-05	8.434	2.70733152754
5.3e-05	8.454	2.71364772953
5.4e-05	8.478	2.72424595072
5.5e-05	8.504	2.71771668869
5.6e-05	8.506	2.74990254373
5.7e-05	8.53	2.72049627826
5.8e-05	8.52	2.77445490142
5.9e-05	8.534	2.80015071023
6e-05	8.504	2.78962076276
6.1e-05	8.468	2.78154201838
6.2e-05	8.472	2.76572160566
6.3e-05	8.476	2.76865021265
6.4e-05	8.466	2.74824380287
6.5e-05	8.432	2.72715529444
6.6e-05	8.426	2.76414977887
6.7e-05	8.398	2.73195827201
6.8e-05	8.43	2.74246239719
6.9e-05	8.438	2.75937601642
7e-05	8.446	2.74646754942
7.1e-05	8.438	2.74557025042
7.2e-05	8.422	2.76041953333
7.3e-05	8.41	2.75425125942
7.4e-05	8.384	2.73139964121
7.5e-05	8.352	2.7342450512
7.6e-05	8.32	2.75419679762
7.7e-05	8.308	2.74319813357
7.8e-05	8.304	2.748014556
7.9e-05	8.264	2.79326046047
8e-05	8.244	2.77208657873
8.1e-05	8.218	2.76667236947
8.2e-05	8.196	2.7636179186
8.3e-05	8.146	2.73800730459
8.4e-05	8.09	2.75134512557
8.5e-05	8.036	2.773932948
8.6e-05	8.028	2.79557078251
8.7e-05	8.0	2.81567043526
8.8e-05	8.01	2.80390798708
8.9e-05	7.998	2.80107050964
9e-05	7.98	2.79420829574
9.1e-05	7.942	2.82110545709
9.2e-05	7.928	2.8111947638
9.3e-05	7.924	2.80182511945
9.4e-05	7.896	2.83216948645
9.5e-05	7.87	2.82649960198
9.6e-05	7.858	2.81883592995
9.7e-05	7.85	2.81416062086
9.8e-05	7.798	2.81446193792
9.9e-05	7.754	2.7895311434
0.0001	7.734	2.78912961334
0.000101	7.708	2.80263019323
0.000102	7.668	2.7924498205
0.000103	7.632	2.77643224301
0.000104	7.652	2.72303066454
0.000105	7.642	2.71842527946
0.000106	7.618	2.75028653053
0.000107	7.626	2.74119025243
0.000108	7.61	2.71990808668
0.000109	7.61	2.71180751529
0.00011	7.61	2.69404899733
0.000111	7.598	2.71889609952
0.000112	7.582	2.73921083526
0.000113	7.568	2.73447910945
0.000114	7.544	2.71220648182
0.000115	7.508	2.68959773944
0.000116	7.502	2.69183877675
0.000117	7.466	2.68343883851
0.000118	7.446	2.70316185235
0.000119	7.418	2.71132366198
0.00012	7.4	2.70628897201
0.000121	7.384	2.68189186956
0.000122	7.372	2.68358267993
0.000123	7.376	2.67705509842
0.000124	7.36	2.66728326205
0.000125	7.352	2.66159651337
0.000126	7.29	2.62714674124
0.000127	7.26	2.59776827296
0.000128	7.252	2.63675861618
0.000129	7.256	2.65978645759
0.00013	7.238	2.64373901889
0.000131	7.236	2.6736312386
0.000132	7.266	2.63652119278
0.000133	7.24	2.60353605698
0.000134	7.198	2.62045721201
0.000135	7.19	2.65892835556
0.000136	7.196	2.66337830584
0.000137	7.116	2.65076290905
0.000138	7.096	2.64778851119
0.000139	7.088	2.62759509818
0.00014	7.118	2.62070143282
0.000141	7.09	2.62181235026
0.000142	7.044	2.6057751246
0.000143	7.032	2.58669209609
0.000144	7.054	2.56653151159
0.000145	7.032	2.5232867455
0.000146	7.016	2.52660721126
0.000147	6.996	2.52507108811
0.000148	6.966	2.52127824724
0.000149	6.928	2.51849478856
0.00015	6.908	2.52498237618
0.000151	6.89	2.50796730441
0.000152	6.904	2.52007618932
0.000153	6.9	2.51753848034
0.000154	6.864	2.5007007018
0.000155	6.87	2.48054429511
0.000156	6.882	2.46821311884
0.000157	6.858	2.48713409369
0.000158	6.824	2.47891589208
0.000159	6.794	2.45999268292
0.00016	6.782	2.45488818483
0.000161	6.76	2.46300629313
0.000162	6.742	2.4591535129
0.000163	6.73	2.4700404855
0.000164	6.694	2.46015527965
0.000165	6.692	2.42840194367
0.000166	6.702	2.42923774053
0.000167	6.69	2.41617466256
0.000168	6.656	2.39951328398
0.000169	6.634	2.40998838171
0.00017	6.602	2.40574229709
0.000171	6.546	2.37736913415
0.000172	6.546	2.37147296
0.000173	6.556	2.36111499085
0.000174	6.542	2.37828425551
0.000175	6.524	2.38273456348
0.000176	6.506	2.38116862066
0.000177	6.496	2.35753769853
0.000178	6.474	2.38439174634
0.000179	6.458	2.39838195457
0.00018	6.488	2.40038663552
0.000181	6.466	2.41843833909
0.000182	6.426	2.43321269107
0.000183	6.396	2.41312743136
0.000184	6.352	2.42818780163
0.000185	6.338	2.43223271913
0.000186	6.318	2.3993490784
0.000187	6.314	2.34166692764
0.000188	6.304	2.32885894807
0.000189	6.262	2.31113738233
0.00019	6.27	2.30588377851
0.000191	6.266	2.31068041927
0.000192	6.26	2.34699808266
0.000193	6.246	2.33526957759
0.000194	6.198	2.33555047045
0.000195	6.168	2.34089213763
0.000196	6.158	2.31798101804
0.000197	6.142	2.30777728561
0.000198	6.086	2.29054665964
0.000199	6.066	2.30426647765
0.0002	6.058	2.33037250241
0.000201	6.05	2.30640412764
0.000202	6.022	2.29728448391
0.000203	6.016	2.28380034154
0.000204	6.006	2.29040695074
0.000205	6.002	2.2816651814
0.000206	6.0	2.28560714035
0.000207	5.976	2.31244978324
0.000208	5.932	2.30029911099
0.000209	5.908	2.30467698387
0.00021	5.874	2.2939319955
0.000211	5.862	2.2660441302
0.000212	5.86	2.25486141481
0.000213	5.82	2.24490534322
0.000214	5.808	2.26431799887
0.000215	5.828	2.28000350877
0.000216	5.822	2.26413692165
0.000217	5.79	2.26933911084
0.000218	5.76	2.24552889093
0.000219	5.738	2.26038846219
0.00022	5.724	2.24940525473
0.000221	5.71	2.24986666272
0.000222	5.688	2.26597793458
0.000223	5.62	2.28726911403
0.000224	5.61	2.27549994507
0.000225	5.58	2.27499450549
0.000226	5.576	2.27425240464
0.000227	5.568	2.27098568908
0.000228	5.576	2.30829460858
0.000229	5.548	2.31337329456
0.00023	5.57	2.31021644008
0.000231	5.55	2.31073581355
0.000232	5.526	2.26568400268
0.000233	5.502	2.25698825872
0.000234	5.48	2.23553125677
0.000235	5.456	2.22712011351
0.000236	5.472	2.22648063095
0.000237	5.464	2.235330848
0.000238	5.464	2.235330848
0.000239	5.416	2.22057289905
0.00024	5.432	2.20394555287
0.000241	5.41	2.19497152601
0.000242	5.414	2.19877329436
0.000243	5.414	2.21869421057
0.000244	5.368	2.21823713791
0.000245	5.346	2.17584098684
0.000246	5.33	2.17188857909
0.000247	5.308	2.1543295941
0.000248	5.292	2.15470090732
0.000249	5.28	2.1460661686
0.00025	5.264	2.09816681892
0.000251	5.27	2.13192401366
0.000252	5.26	2.11858443306
0.000253	5.27	2.1035921658
0.000254	5.252	2.06990241316
0.000255	5.232	2.0625653929
0.000256	5.156	2.06098617171
0.000257	5.132	2.08196445695
0.000258	5.124	2.08916825555
0.000259	5.124	2.09203824057
0.00026	5.114	2.10071511634
0.000261	5.116	2.09536249847
0.000262	5.108	2.10436118573
0.000263	5.086	2.1001438046
0.000264	5.092	2.12403766445
0.000265	5.068	2.09460640694
0.000266	5.06	2.09389589044
0.000267	5.006	2.10379751877
0.000268	4.982	2.09706366141
0.000269	4.98	2.09752234791
0.00027	4.986	2.09995333281
0.000271	4.982	2.07404821545
0.000272	4.946	2.06084545757
0.000273	4.94	2.05241321376
0.000274	4.926	2.07087517731
0.000275	4.926	2.07473468183
0.000276	4.886	2.0978570018
0.000277	4.846	2.07804812264
0.000278	4.836	2.07294573011
0.000279	4.808	2.05697253263
0.00028	4.816	2.05964657162
0.000281	4.822	2.05482748668
0.000282	4.806	2.07469612233
0.000283	4.812	2.09108966809
0.000284	4.802	2.06368505349
0.000285	4.75	2.06191658415
0.000286	4.726	2.06371606574
0.000287	4.722	2.03487493473
0.000288	4.716	2.04727721621
0.000289	4.738	2.0672097136
0.00029	4.722	2.06898912515
0.000291	4.708	2.04027841237
0.000292	4.696	2.03852495692
0.000293	4.676	2.04524423969
0.000294	4.678	2.05482748668
0.000295	4.662	2.05615077268
0.000296	4.656	2.03805397377
0.000297	4.644	2.04089784164
0.000298	4.63	2.0729447653
0.000299	4.61	2.05277860472
0.0003	4.622	2.0501502384
0.000301	4.6	2.04939015319
0.000302	4.554	2.02264282561
0.000303	4.534	1.99821019915
0.000304	4.532	1.97103424628
0.000305	4.532	1.98518915975
0.000306	4.516	1.98638968986
0.000307	4.514	1.97327240897
0.000308	4.52	1.98030300712
0.000309	4.494	1.96620548265
0.00031	4.482	1.97222615336
0.000311	4.496	1.98443543609
0.000312	4.468	1.99924385706
0.000313	4.46	1.98605135885
0.000314	4.456	1.98999095475
0.000315	4.444	1.97961208321
0.000316	4.448	1.95225408182
0.000317	4.448	1.9543019214
0.000318	4.428	1.95673605783
0.000319	4.412	1.95914675305
0.00032	4.41	1.94779362356
0.000321	4.406	1.9568249794
0.000322	4.376	1.95617586121
0.000323	4.362	1.96340418661
0.000324	4.372	1.97018171751
0.000325	4.366	1.97383991245
0.000326	4.36	1.94689496378
0.000327	4.338	1.94621581537
0.000328	4.326	1.96970150023
0.000329	4.314	1.97974846887
0.00033	4.296	1.96783739166
0.000331	4.276	1.98389112604
0.000332	4.278	1.98108959919
0.000333	4.274	2.01467714535
0.000334	4.266	2.01078193746
0.000335	4.246	2.004366234
0.000336	4.216	2.00133555407
0.000337	4.198	1.99769767482
0.000338	4.178	1.97947366742
0.000339	4.166	1.97748426037
0.00034	4.19	1.97633499185
0.000341	4.184	1.98144997414
0.000342	4.15	1.97065978799
0.000343	4.138	1.96442256147
0.000344	4.098	1.94226568728
0.000345	4.076	1.9447940765
0.000346	4.054	1.94809753349
0.000347	4.022	1.93223083507
0.000348	4.016	1.92243179333
0.000349	3.994	1.9031458168
0.00035	3.992	1.91935822607
0.000351	3.998	1.93235503984
0.000352	3.988	1.93180123201
0.000353	3.986	1.92400727649
0.000354	3.984	1.90990680401
0.000355	3.968	1.90551200469
0.000356	3.974	1.91345864863
0.000357	3.952	1.90202418491
0.000358	3.94	1.92260240299
0.000359	3.92	1.90620040919
0.00036	3.936	1.90260453064
0.000361	3.916	1.89233823615
0.000362	3.916	1.90707734505
0.000363	3.906	1.89661909724
0.000364	3.892	1.92674232839
0.000365	3.9	1.91363528396
0.000366	3.864	1.91976665249
0.000367	3.858	1.94469432045
0.000368	3.86	1.95458435479
0.000369	3.844	1.9502984387
0.00037	3.838	1.94827000182
0.000371	3.822	1.93966904394
0.000372	3.798	1.93834878182
0.000373	3.802	1.92530413182
0.000374	3.786	1.94118623527
0.000375	3.786	1.91525559652
0.000376	3.758	1.92547033215
0.000377	3.758	1.92339179576
0.000378	3.744	1.89801580605
0.000379	3.764	1.91736903073
0.00038	3.73	1.91026176217
0.000381	3.72	1.89039678375
0.000382	3.702	1.89662753328
0.000383	3.706	1.88030954898
0.000384	3.716	1.88237722043
0.000385	3.712	1.88495517188
0.000386	3.708	1.87689530875
0.000387	3.722	1.86566770889
0.000388	3.73	1.88602757138
0.000389	3.738	1.91242150166
0.00039	3.728	1.91781542386
0.000391	3.718	1.90222921857
0.000392	3.698	1.87050688317
0.000393	3.71	1.87453994356
0.000394	3.672	1.85267806162
0.000395	3.666	1.85322529661
0.000396	3.668	1.85412405194
0.000397	3.682	1.858191594
0.000398	3.664	1.84366591334
0.000399	3.662	1.86111686898
0.0004	3.67	1.86577061827
0.000401	3.66	1.84943234534
0.000402	3.636	1.82633622315
0.000403	3.626	1.82376643241
0.000404	3.632	1.82662968332
0.000405	3.596	1.83760278624
0.000406	3.588	1.84452053391
0.000407	3.57	1.82896145394
0.000408	3.564	1.84442511369
0.000409	3.578	1.84713724449
0.00041	3.576	1.82434207319
0.000411	3.564	1.83790750583
0.000412	3.55	1.82523971028
0.000413	3.542	1.82215147559
0.000414	3.528	1.80699086882
0.000415	3.514	1.81598568276
0.000416	3.502	1.81273164037
0.000417	3.488	1.81489834426
0.000418	3.48	1.81041431722
0.000419	3.486	1.80936563469
0.00042	3.47	1.79585634169
0.000421	3.452	1.80878301628
0.000422	3.432	1.81145687224
0.000423	3.414	1.81179579423
0.000424	3.426	1.80347553352
0.000425	3.412	1.80173693973
0.000426	3.412	1.78836685275
0.000427	3.422	1.77874000349
0.000428	3.42	1.79655225362
0.000429	3.41	1.79385060693
0.00043	3.382	1.75387456792
0.000431	3.38	1.73654830051
0.000432	3.374	1.73266384507
0.000433	3.362	1.73751431649
0.000434	3.358	1.74981027543
0.000435	3.366	1.76296454871
0.000436	3.348	1.76377322805
0.000437	3.346	1.7430674112
0.000438	3.324	1.74098363002
0.000439	3.31	1.73721040752
0.00044	3.29	1.73605875477
0.000441	3.284	1.73301586836
0.000442	3.274	1.72131461389
0.000443	3.28	1.71510932596
0.000444	3.262	1.73359626211
0.000445	3.258	1.74912435235
0.000446	3.264	1.74880073193
0.000447	3.252	1.77665303309
0.000448	3.248	1.7511413421
0.000449	3.246	1.74513151367
0.00045	3.236	1.75051535269
0.000451	3.238	1.75993068045
0.000452	3.222	1.74261757136
0.000453	3.224	1.74866348964
0.000454	3.216	1.73705037348
0.000455	3.204	1.71999534883
0.000456	3.166	1.68595492229
0.000457	3.13	1.67842187784
0.000458	3.114	1.6652339175
0.000459	3.102	1.64304473463
0.00046	3.108	1.63105364719
0.000461	3.082	1.63195465623
0.000462	3.074	1.65061321938
0.000463	3.072	1.65372790991
0.000464	3.07	1.65441832678
0.000465	3.082	1.63195465623
0.000466	3.066	1.64123246373
0.000467	3.034	1.65313157371
0.000468	3.04	1.64875710764
0.000469	3.022	1.65937217043
0.00047	3.02	1.66120438237
0.000471	3.004	1.64923739953
0.000472	3.0	1.64802912596
0.000473	2.998	1.63523576282
0.000474	2.984	1.64308977235
0.000475	3.0	1.65287628091
0.000476	2.984	1.63943404869
0.000477	2.986	1.65583936419
0.000478	2.988	1.65525103836
0.000479	2.984	1.64916463702
0.00048	2.972	1.66589795606
0.000481	2.968	1.66342297688
0.000482	2.974	1.66172320198
0.000483	2.976	1.65270203001
0.000484	2.966	1.64707134029
0.000485	2.954	1.63703512485
0.000486	2.938	1.6377289153
0.000487	2.92	1.62653004891
0.000488	2.912	1.62734630611
0.000489	2.884	1.60453856295
0.00049	2.866	1.57862091713
0.000491	2.856	1.58090606932
0.000492	2.834	1.57430746679
0.000493	2.834	1.59324950965
0.000494	2.828	1.57048272834
0.000495	2.818	1.57380939125
0.000496	2.822	1.62552022442
0.000497	2.818	1.62261394053
0.000498	2.818	1.60027372659
0.000499	2.796	1.60074482664
0.0005	2.784	1.58661400473
0.000501	2.786	1.59380174426
0.000502	2.768	1.58309064807
0.000503	2.786	1.58120333923
0.000504	2.78	1.60112460477
0.000505	2.766	1.59726140628
0.000506	2.75	1.58729329363
0.000507	2.74	1.60012499512
0.000508	2.73	1.62514614727
0.000509	2.718	1.61693413595
0.00051	2.706	1.60360967819
0.000511	2.704	1.58631144483
0.000512	2.704	1.61257061861
0.000513	2.69	1.59934361536
0.000514	2.706	1.61231634613
0.000515	2.712	1.584
0.000516	2.724	1.59242707839
0.000517	2.73	1.56751395528
0.000518	2.74	1.5634577065
0.000519	2.74	1.57492856981
0.00052	2.752	1.56412787201
0.000521	2.754	1.55996282007
0.000522	2.724	1.56583013127
0.000523	2.72	1.54583310872
0.000524	2.716	1.56950438037
0.000525	2.7	1.56652481627
0.000526	2.692	1.58149802403
0.000527	2.678	1.58565948425
0.000528	2.664	1.58716854808
0.000529	2.646	1.58892542305
0.00053	2.62	1.56448074453
0.000531	2.6	1.56204993518
0.000532	2.624	1.60081978998
0.000533	2.616	1.60141937043
0.000534	2.612	1.60295227627
0.000535	2.608	1.60072983354
0.000536	2.602	1.61480525142
0.000537	2.59	1.60433786965
0.000538	2.594	1.590334556
0.000539	2.572	1.58518642437
0.00054	2.582	1.59351058986
0.000541	2.568	1.58788412675
0.000542	2.564	1.57794296475
0.000543	2.554	1.59093808805
0.000544	2.54	1.56089717791
0.000545	2.546	1.55044638733
0.000546	2.552	1.55154632544
0.000547	2.534	1.53910493469
0.000548	2.546	1.54139028153
0.000549	2.53	1.53398174696
0.00055	2.514	1.53421119798
0.000551	2.508	1.52772248789
0.000552	2.492	1.53555722785
0.000553	2.502	1.52512163449
0.000554	2.508	1.51721323485
0.000555	2.504	1.53687475091
0.000556	2.506	1.54336126685
0.000557	2.504	1.54077383155
0.000558	2.496	1.54466307006
0.000559	2.488	1.54462163652
0.00056	2.486	1.52898790054
0.000561	2.472	1.5495857511
0.000562	2.474	1.5663090372
0.000563	2.46	1.56729065588
0.000564	2.456	1.55050443405
0.000565	2.45	1.5373678805
0.000566	2.45	1.52561463024
0.000567	2.43	1.52220235186
0.000568	2.426	1.51146419078
0.000569	2.41	1.50529066961
0.00057	2.406	1.49972130744
0.000571	2.408	1.4877956849
0.000572	2.41	1.50927134737
0.000573	2.4	1.49799866489
0.000574	2.39	1.5105959089
0.000575	2.37	1.49836577644
0.000576	2.358	1.48655171454
0.000577	2.354	1.48481783394
0.000578	2.34	1.47526268847
0.000579	2.34	1.46982992213
0.00058	2.336	1.47074946881
0.000581	2.34	1.45615933194
0.000582	2.336	1.45158671804
0.000583	2.33	1.44537192445
0.000584	2.318	1.45357352755
0.000585	2.31	1.44149228232
0.000586	2.304	1.42252732838
0.000587	2.288	1.43145240927
0.000588	2.268	1.42273539353
0.000589	2.254	1.41049069476
0.00059	2.256	1.43054674862
0.000591	2.246	1.43717918159
0.000592	2.22	1.42534206421
0.000593	2.226	1.44184742605
0.000594	2.204	1.43470693872
0.000595	2.214	1.43951519617
0.000596	2.194	1.42841310551
0.000597	2.19	1.43034960761
0.000598	2.19	1.45804663849
0.000599	2.192	1.4557252488
0.0006	2.206	1.4613569037
0.000601	2.202	1.47010067682
0.000602	2.186	1.45581729623
0.000603	2.188	1.47127699635
0.000604	2.184	1.47042306837
0.000605	2.18	1.46410382146
0.000606	2.164	1.45777364498
0.000607	2.168	1.43519197322
0.000608	2.162	1.41554088602
0.000609	2.164	1.4075169626
0.00061	2.156	1.39987999486
0.000611	2.142	1.39349775744
0.000612	2.128	1.39270097293
0.000613	2.122	1.37953470417
0.000614	2.128	1.38982588838
0.000615	2.116	1.38222429439
0.000616	2.11	1.38920840769
0.000617	2.084	1.39604584452
0.000618	2.088	1.41430406914
0.000619	2.082	1.40116951152
0.00062	2.072	1.37361421076
0.000621	2.056	1.37435948718
0.000622	2.05	1.38112273169
0.000623	2.054	1.39250996406
0.000624	2.056	1.37726685867
0.000625	2.048	1.38191750839
0.000626	2.024	1.37819592221
0.000627	2.02	1.38260623462
0.000628	2.032	1.38815561087
0.000629	2.042	1.40008428318
0.00063	2.048	1.39201149421
0.000631	2.026	1.39187786821
0.000632	2.022	1.39050925923
0.000633	2.018	1.39773960379
0.000634	2.028	1.39542681643
0.000635	2.03	1.40182024525
0.000636	2.03	1.39466841937
0.000637	2.02	1.39699677881
0.000638	2.014	1.40492135011
0.000639	1.998	1.3949896057
0.00064	1.98	1.37244307714
0.000641	1.978	1.36437384906
0.000642	1.97	1.37153199015
0.000643	1.942	1.34856812954
0.000644	1.944	1.3464263812
0.000645	1.938	1.34393303405
0.000646	1.922	1.34904262349
0.000647	1.9	1.35129567453
0.000648	1.906	1.35689498488
0.000649	1.9	1.33940285202
0.00065	1.892	1.34176600046
0.000651	1.89	1.34234868793
0.000652	1.884	1.34705011043
0.000653	1.894	1.34564631312
0.000654	1.894	1.35157833661
0.000655	1.894	1.35305727891
0.000656	1.882	1.32517017775
0.000657	1.88	1.33626344708
0.000658	1.88	1.33176574517
0.000659	1.884	1.3396059122
0.00066	1.888	1.34143803435
0.000661	1.896	1.34505910651
0.000662	1.884	1.31853858495
0.000663	1.878	1.30350143843
0.000664	1.86	1.30245921241
0.000665	1.868	1.30635982792
0.000666	1.85	1.29441106299
0.000667	1.85	1.27259577243
0.000668	1.842	1.27790296971
0.000669	1.846	1.26423257354
0.00067	1.848	1.28097462894
0.000671	1.848	1.2699984252
0.000672	1.834	1.27218080476
0.000673	1.828	1.27844280279
0.000674	1.84	1.2893409169
0.000675	1.83	1.29657240446
0.000676	1.826	1.29912432046
0.000677	1.824	1.28880720048
0.000678	1.816	1.29543197429
0.000679	1.818	1.28874978177
0.00068	1.804	1.28280318054
0.000681	1.782	1.28002968716
0.000682	1.768	1.26734999112
0.000683	1.748	1.274557178
0.000684	1.74	1.26664912269
0.000685	1.73	1.25582642113
0.000686	1.734	1.25349272036
0.000687	1.736	1.25152067502
0.000688	1.734	1.25029756458
0.000689	1.726	1.23892049785
0.00069	1.718	1.24678626877
0.000691	1.712	1.25899007145
0.000692	1.692	1.25105395567
0.000693	1.694	1.2491453078
0.000694	1.698	1.25011839439
0.000695	1.696	1.24401929245
0.000696	1.712	1.23816638623
0.000697	1.722	1.24768425493
0.000698	1.738	1.24794070372
0.000699	1.728	1.24820511135
0.0007	1.708	1.23722916228
0.000701	1.704	1.23789498747
0.000702	1.674	1.22952185828
0.000703	1.664	1.2308956089
0.000704	1.664	1.21453859552
0.000705	1.67	1.21206435473
0.000706	1.666	1.21591282582
0.000707	1.664	1.217827574
0.000708	1.664	1.2292697019
0.000709	1.662	1.2295348714
0.00071	1.664	1.23737787276
0.000711	1.662	1.24729948288
0.000712	1.648	1.24422506003
0.000713	1.624	1.24844863731
0.000714	1.62	1.24563236952
0.000715	1.604	1.24707016643
0.000716	1.61	1.24494979818
0.000717	1.61	1.24173266044
0.000718	1.612	1.23832790488
0.000719	1.596	1.24289339849
0.00072	1.592	1.24640924258
0.000721	1.6	1.24739729036
0.000722	1.594	1.24143626498
0.000723	1.594	1.24143626498
0.000724	1.586	1.24201610296
0.000725	1.59	1.23850716591
0.000726	1.586	1.22743798214
0.000727	1.576	1.23135047813
0.000728	1.564	1.21733479372
0.000729	1.56	1.21918005233
0.00073	1.564	1.21733479372
0.000731	1.544	1.20335530913
0.000732	1.542	1.20674603791
0.000733	1.534	1.19534262871
0.000734	1.53	1.19879105769
0.000735	1.518	1.20069813026
0.000736	1.524	1.19055617255
0.000737	1.518	1.18729777225
0.000738	1.52	1.19899958299
0.000739	1.51	1.19411054765
0.00074	1.504	1.19079133353
0.000741	1.5	1.19749739039
0.000742	1.5	1.1874342087
0.000743	1.502	1.18067607751
0.000744	1.484	1.18900967195
0.000745	1.488	1.20077308431
0.000746	1.484	1.18564075504
0.000747	1.482	1.18392398405
0.000748	1.468	1.18700294861
0.000749	1.488	1.19241603478
0.00075	1.482	1.19736210062
0.000751	1.478	1.19896455327
0.000752	1.462	1.17837006072
0.000753	1.458	1.17313085374
0.000754	1.464	1.16991623632
0.000755	1.472	1.17695199562
0.000756	1.466	1.16997606813
0.000757	1.456	1.15761133374
0.000758	1.45	1.1452074048
0.000759	1.444	1.14492969216
0.00076	1.434	1.14264780226
0.000761	1.44	1.14821600755
0.000762	1.44	1.14995652092
0.000763	1.428	1.13702066824
0.000764	1.43	1.13362251213
0.000765	1.43	1.13890298094
0.000766	1.43	1.14590575529
0.000767	1.398	1.14524931783
0.000768	1.404	1.15619375539
0.000769	1.398	1.16258161004
0.00077	1.4	1.1593101397
0.000771	1.394	1.16908682312
0.000772	1.394	1.16394329759
0.000773	1.394	1.17079631021
0.000774	1.394	1.16566032788
0.000775	1.384	1.16642359373
0.000776	1.374	1.16710068118
0.000777	1.358	1.16010171968
0.000778	1.362	1.15885978444
0.000779	1.35	1.15217186218
0.00078	1.336	1.15026257872
0.000781	1.334	1.14823516755
0.000782	1.334	1.13597711245
0.000783	1.342	1.14238172254
0.000784	1.34	1.13154761279
0.000785	1.332	1.12150613017
0.000786	1.34	1.12623265802
0.000787	1.334	1.12536394113
0.000788	1.332	1.11793380842
0.000789	1.324	1.11311454936
0.00079	1.33	1.11404667766
0.000791	1.312	1.09665673754
0.000792	1.312	1.10211433164
0.000793	1.312	1.10211433164
0.000794	1.306	1.10650982824
0.000795	1.284	1.10965940721
0.000796	1.286	1.09918333321
0.000797	1.29	1.09082537558
0.000798	1.294	1.08238810045
0.000799	1.282	1.06699390814
0.0008	1.274	1.06720382308
0.000801	1.264	1.06878622746
0.000802	1.264	1.06503708856
0.000803	1.262	1.06646894001
0.000804	1.264	1.07252226084
0.000805	1.26	1.06789512594
0.000806	1.262	1.07208022088
0.000807	1.264	1.07065587375
0.000808	1.26	1.06789512594
0.000809	1.252	1.06606566402
0.00081	1.252	1.06418795332
0.000811	1.238	1.0645919406
0.000812	1.25	1.07865657185
0.000813	1.24	1.06883113727
0.000814	1.242	1.07677109917
0.000815	1.248	1.08558555628
0.000816	1.248	1.08189463443
0.000817	1.246	1.08511934827
0.000818	1.24	1.08921990434
0.000819	1.23	1.08309741021
0.00082	1.23	1.08309741021
0.000821	1.224	1.06856165007
0.000822	1.216	1.06833702547
0.000823	1.21	1.0685972113
0.000824	1.212	1.06913797052
0.000825	1.208	1.05296533656
0.000826	1.204	1.05184789775
0.000827	1.202	1.04747124066
0.000828	1.2	1.04880884817
0.000829	1.194	1.04324685478
0.00083	1.184	1.03833713215
0.000831	1.182	1.03192829208
0.000832	1.194	1.04324685478
0.000833	1.186	1.03508646982
0.000834	1.186	1.03315245729
0.000835	1.18	1.02352332655
0.000836	1.17	1.03203682105
0.000837	1.176	1.03972304004
0.000838	1.182	1.04540709774
0.000839	1.174	1.04294007498
0.00084	1.18	1.05242576935
0.000841	1.18	1.05811152531
0.000842	1.186	1.05990754314
0.000843	1.168	1.0467931983
0.000844	1.174	1.04294007498
0.000845	1.17	1.0397595876
0.000846	1.162	1.02749987835
0.000847	1.164	1.03783621058
0.000848	1.164	1.05693140742
0.000849	1.174	1.06382517361
0.00085	1.17	1.05692951515
0.000851	1.158	1.0512069254
0.000852	1.158	1.05500521326
0.000853	1.164	1.05503744009
0.000854	1.152	1.05114033316
0.000855	1.142	1.03818880749
0.000856	1.15	1.04474877363
0.000857	1.148	1.03831401801
0.000858	1.138	1.02320867862
0.000859	1.142	1.02461504966
0.00086	1.124	1.01025937264
0.000861	1.124	1.01223712637
0.000862	1.104	1.02038424135
0.000863	1.096	1.01724333372
0.000864	1.096	1.02116795876
0.000865	1.098	1.02781126672
0.000866	1.098	1.02586353868
0.000867	1.094	1.02037444108
0.000868	1.092	1.01957638262
0.000869	1.094	1.03012814737
0.00087	1.088	1.02774315858
0.000871	1.096	1.03671789798
0.000872	1.082	1.03502463739
0.000873	1.088	1.03356470528
0.000874	1.088	1.03162783987
0.000875	1.088	1.01796660063
0.000876	1.078	1.01188734551
0.000877	1.08	1.01666120217
0.000878	1.074	1.02397460906
0.000879	1.074	1.0200607825
0.00088	1.062	1.01101730945
0.000881	1.062	1.0169346095
0.000882	1.056	1.02414061535
0.000883	1.058	1.03278071245
0.000884	1.038	1.01614762707
0.000885	1.038	1.01614762707
0.000886	1.038	1.02203522444
0.000887	1.04	1.01901913623
0.000888	1.042	1.02383397092
0.000889	1.034	1.02021762384
0.00089	1.024	1.01559046864
0.000891	1.032	1.02517120521
0.000892	1.022	1.01465067881
0.000893	1.026	1.01652545467
0.000894	1.032	1.01930172177
0.000895	1.03	1.00851375796
0.000896	1.032	1.00148689457
0.000897	1.028	0.989553434636
0.000898	1.018	0.986750221687
0.000899	1.014	0.982753275243
0.0009	1.01	0.9828021164
0.000901	1.012	0.98582757113
0.000902	1.01	0.988888264669
0.000903	1.01	0.988888264669
0.000904	1.012	0.995919675476
0.000905	1.01	0.990908673895
0.000906	1.01	0.994937183947
0.000907	1.006	0.984867503779
0.000908	1.008	0.991935481773
0.000909	1.0	0.979795897113
0.00091	1.002	0.988936802834
0.000911	1.002	0.990957113098
0.000912	1.018	1.00681477939
0.000913	1.012	1.00192614498
0.000914	1.0	1.00199800399
0.000915	0.99	0.986863719062
0.000916	0.98	0.985697722428
0.000917	0.988	0.983796726972
0.000918	0.982	0.984721280363
0.000919	0.972	0.973250224762
0.00092	0.964	0.977089555773
0.000921	0.962	0.984152427218
0.000922	0.962	0.996271047456
0.000923	0.962	0.996271047456
0.000924	0.964	0.987270986103
0.000925	0.96	0.98914104151
0.000926	0.948	0.986557651635
0.000927	0.958	0.973774101114
0.000928	0.956	0.960241636256
0.000929	0.962	0.961538350769
0.00093	0.956	0.949770498594
0.000931	0.96	0.962496753241
0.000932	0.956	0.953972745942
0.000933	0.948	0.951470440949
0.000934	0.944	0.955439166038
0.000935	0.94	0.959374796417
0.000936	0.938	0.956115055838
0.000937	0.936	0.957028735201
0.000938	0.942	0.958455006769
0.000939	0.934	0.945327456493
0.00094	0.934	0.93895899804
0.000941	0.94	0.948894093142
0.000942	0.93	0.957653381971
0.000943	0.936	0.965351749364
0.000944	0.936	0.961199250936
0.000945	0.932	0.950460940807
0.000946	0.922	0.942292948079
0.000947	0.918	0.935561863267
0.000948	0.906	0.936570339056
0.000949	0.904	0.941692094052
0.00095	0.898	0.92714400176
0.000951	0.898	0.924984324191
0.000952	0.898	0.929298660281
0.000953	0.898	0.92714400176
0.000954	0.902	0.929728992772
0.000955	0.894	0.928850902998
0.000956	0.882	0.931705962201
0.000957	0.882	0.925243751668
0.000958	0.88	0.913016976841
0.000959	0.87	0.901720577563
0.00096	0.87	0.906145683651
0.000961	0.866	0.903351537332
0.000962	0.868	0.909162251746
0.000963	0.866	0.907768693005
0.000964	0.858	0.886473913886
0.000965	0.85	0.882892971996
0.000966	0.858	0.893216659048
0.000967	0.858	0.895452958005
0.000968	0.86	0.896883492991
0.000969	0.852	0.884361916864
0.00097	0.846	0.8912261217
0.000971	0.846	0.909001650164
0.000972	0.83	0.901720577563
0.000973	0.828	0.900231081445
0.000974	0.824	0.90167843492
0.000975	0.824	0.899457614343
0.000976	0.82	0.90310575239
0.000977	0.822	0.911216768941
0.000978	0.826	0.914179413463
0.000979	0.822	0.913408999299
0.00098	0.822	0.906816409203
0.000981	0.824	0.914890157341
0.000982	0.812	0.916872946487
0.000983	0.818	0.91917136596
0.000984	0.82	0.929300812439
0.000985	0.814	0.918370295687
0.000986	0.816	0.919860859043
0.000987	0.814	0.922715557472
0.000988	0.822	0.924292161603
0.000989	0.814	0.91618993664
0.00099	0.81	0.906587006304
0.000991	0.812	0.903690212407
0.000992	0.814	0.891854248182
0.000993	0.816	0.897855222182
0.000994	0.812	0.899253023348
0.000995	0.806	0.887898642864
0.000996	0.806	0.89686342327
0.000997	0.802	0.900442113631
0.000998	0.802	0.89375388111
0.000999	0.798	0.892858331428
0.001	0.79	0.891010662114
0.001001	0.788	0.889413289759
0.001002	0.792	0.890357231677
0.001003	0.79	0.895488693396
0.001004	0.78	0.894203556244
0.001005	0.776	0.888720428481
0.001006	0.774	0.880297676925
0.001007	0.772	0.871788965289
0.001008	0.764	0.860409204972
0.001009	0.774	0.866558711225
0.00101	0.774	0.866558711225
0.001011	0.774	0.866558711225
0.001012	0.77	0.867813343986
0.001013	0.772	0.86718856081
0.001014	0.766	0.8527860224
0.001015	0.756	0.841703035518
0.001016	0.754	0.844679820997
0.001017	0.764	0.848707252237
0.001018	0.76	0.840476055578
0.001019	0.76	0.840476055578
0.00102	0.764	0.839228216875
0.001021	0.758	0.841092147152
0.001022	0.762	0.842232746929
0.001023	0.762	0.846968712527
0.001024	0.768	0.859171694133
0.001025	0.768	0.859171694133
0.001026	0.768	0.863814794965
0.001027	0.764	0.865045663535
0.001028	0.754	0.858768886255
0.001029	0.746	0.854098354992
0.00103	0.746	0.85643680444
0.001031	0.746	0.861094652172
0.001032	0.738	0.861020324963
0.001033	0.732	0.853332291666
0.001034	0.724	0.836554839804
0.001035	0.718	0.835748766077
0.001036	0.714	0.834388398769
0.001037	0.716	0.833872891993
0.001038	0.71	0.823346828499
0.001039	0.704	0.815097540175
0.00104	0.698	0.804236283688
0.001041	0.686	0.784476895772
0.001042	0.684	0.78239631901
0.001043	0.68	0.783326241103
0.001044	0.68	0.788416133777
0.001045	0.686	0.792088378907
0.001046	0.68	0.803492377064
0.001047	0.676	0.801887772696
0.001048	0.678	0.80393780854
0.001049	0.676	0.814262856822
0.00105	0.676	0.809335529926
0.001051	0.674	0.80232412403
0.001052	0.674	0.799827481398
0.001053	0.672	0.802755255355
0.001054	0.666	0.801526044493
0.001055	0.668	0.796100496169
0.001056	0.664	0.796934125258
0.001057	0.66	0.785111457056
0.001058	0.652	0.773883712195
0.001059	0.65	0.766485485838
0.00106	0.65	0.763871716979
0.001061	0.644	0.767635330088
0.001062	0.642	0.770607552519
0.001063	0.64	0.781280999385
0.001064	0.634	0.772038859126
0.001065	0.63	0.772722459878
0.001066	0.626	0.770794395413
0.001067	0.626	0.773384768404
0.001068	0.628	0.778213338359
0.001069	0.632	0.785223535052
0.00107	0.632	0.782672345238
0.001071	0.632	0.780112812355
0.001072	0.628	0.77563909133
0.001073	0.622	0.771437618995
0.001074	0.626	0.778539658592
0.001075	0.62	0.769155380921
0.001076	0.614	0.764855541916
0.001077	0.616	0.774947740173
0.001078	0.626	0.781104346422
0.001079	0.616	0.767166214063
0.00108	0.618	0.766861134756
0.001081	0.612	0.762532622253
0.001082	0.604	0.774069764298
0.001083	0.598	0.774852243979
0.001084	0.592	0.75995789357
0.001085	0.594	0.76496012968
0.001086	0.596	0.764711710385
0.001087	0.594	0.762341130991
0.001088	0.592	0.75995789357
0.001089	0.59	0.76544104933
0.00109	0.586	0.765900776863
0.001091	0.582	0.761101832871
0.001092	0.584	0.7582506182
0.001093	0.582	0.75317726997
0.001094	0.578	0.750943406656
0.001095	0.576	0.751148454036
0.001096	0.572	0.743515971584
0.001097	0.57	0.743706931526
0.001098	0.572	0.740821166004
0.001099	0.568	0.741199028602
0.0011	0.568	0.743892465347
0.001101	0.566	0.74675564946
0.001102	0.566	0.744072577105
0.001103	0.57	0.751731334986
0.001104	0.572	0.756846087392
0.001105	0.568	0.757215953345
0.001106	0.572	0.756846087392
0.001107	0.572	0.74887649182
0.001108	0.57	0.751731334986
0.001109	0.568	0.749250291959
0.00111	0.572	0.751542413973
0.001111	0.574	0.746005361911
0.001112	0.574	0.746005361911
0.001113	0.578	0.748275350389
0.001114	0.578	0.745597746778
0.001115	0.574	0.740624061181
0.001116	0.57	0.738308878451
0.001117	0.564	0.736141290786
0.001118	0.568	0.741199028602
0.001119	0.562	0.736312433686
0.00112	0.574	0.754005305021
0.001121	0.57	0.751731334986
0.001122	0.568	0.754570076269
0.001123	0.564	0.754919863297
0.001124	0.568	0.754570076269
0.001125	0.566	0.749429116061
0.001126	0.558	0.747419560889
0.001127	0.56	0.75524830354
0.001128	0.556	0.755555424837
0.001129	0.554	0.75304979915
0.00113	0.548	0.750796909956
0.001131	0.546	0.740191867018
0.001132	0.538	0.732499829352
0.001133	0.534	0.732696390055
0.001134	0.526	0.716466328588
0.001135	0.516	0.716759373849
0.001136	0.516	0.716759373849
0.001137	0.514	0.725123437768
0.001138	0.506	0.719697158533
0.001139	0.508	0.719677705643
0.00114	0.504	0.716926774504
0.001141	0.502	0.719719389762
0.001142	0.494	0.699974285242
0.001143	0.492	0.702805805326
0.001144	0.494	0.69423627102
0.001145	0.5	0.697137002317
0.001146	0.498	0.697134133435
0.001147	0.486	0.676612148871
0.001148	0.488	0.679599882284
0.001149	0.488	0.688371992458
0.00115	0.496	0.679694048819
0.001151	0.49	0.670745853509
0.001152	0.496	0.679694048819
0.001153	0.498	0.688473674152
0.001154	0.498	0.688473674152
0.001155	0.496	0.688464959166
0.001156	0.498	0.694259317546
0.001157	0.498	0.694259317546
0.001158	0.502	0.691372547907
0.001159	0.502	0.699997142851
0.00116	0.5	0.702851335632
0.001161	0.508	0.708474417322
0.001162	0.5	0.697137002317
0.001163	0.504	0.702839953332
0.001164	0.502	0.697134133435
0.001165	0.508	0.705645803502
0.001166	0.498	0.699997142851
0.001167	0.488	0.699897135299
0.001168	0.488	0.699897135299
0.001169	0.484	0.696953370033
0.00117	0.484	0.696953370033
0.001171	0.476	0.690958754196
0.001172	0.472	0.693697340344
0.001173	0.472	0.699439775821
0.001174	0.466	0.690538919975
0.001175	0.462	0.690330355699
0.001176	0.464	0.693328205109
0.001177	0.47	0.696491205975
0.001178	0.47	0.693613725354
0.001179	0.466	0.684721841334
0.00118	0.47	0.679043444855
0.001181	0.466	0.675902359812
0.001182	0.47	0.681982404465
0.001183	0.476	0.696723761616
0.001184	0.482	0.696904584574
0.001185	0.484	0.699817118968
0.001186	0.482	0.696904584574
0.001187	0.482	0.696904584574
0.001188	0.488	0.705589115562
0.001189	0.488	0.702748888295
0.00119	0.488	0.705589115562
0.001191	0.488	0.705589115562
0.001192	0.478	0.699654200302
0.001193	0.474	0.690886387187
0.001194	0.464	0.681692012569
0.001195	0.46	0.678527818147
0.001196	0.46	0.681469001496
0.001197	0.46	0.687313611098
0.001198	0.452	0.680952274392
0.001199	0.446	0.677557377644
0.0012	0.444	0.680341090924
0.001201	0.432	0.679246641508
0.001202	0.428	0.666945275116
0.001203	0.414	0.6562042365
0.001204	0.416	0.656463251066
0.001205	0.412	0.649812280586
0.001206	0.41	0.643350604259
0.001207	0.412	0.637382145969
0.001208	0.412	0.634236548931
0.001209	0.412	0.637382145969
0.00121	0.41	0.6402343321
0.001211	0.404	0.636226374807
0.001212	0.404	0.62990792978
0.001213	0.408	0.643067648074
0.001214	0.408	0.643067648074
0.001215	0.408	0.646170256202
0.001216	0.416	0.653409519367
0.001217	0.414	0.653149293807
0.001218	0.414	0.653149293807
0.001219	0.412	0.652882837881
0.00122	0.41	0.649538297562
0.001221	0.41	0.643350604259
0.001222	0.418	0.647515250786
0.001223	0.412	0.646727144938
0.001224	0.406	0.642778344377
0.001225	0.404	0.642482684592
0.001226	0.396	0.631810098052
0.001227	0.4	0.638748776907
0.001228	0.4	0.638748776907
0.001229	0.402	0.642180659939
0.00123	0.392	0.631138653546
0.001231	0.4	0.632455532034
0.001232	0.398	0.632136061303
0.001233	0.4	0.632455532034
0.001234	0.396	0.622241110824
0.001235	0.392	0.624768757221
0.001236	0.388	0.63044111541
0.001237	0.39	0.62120849962
0.001238	0.388	0.617621243158
0.001239	0.39	0.62441973063
0.00124	0.384	0.616882484757
0.001241	0.38	0.61611687203
0.001242	0.378	0.612467141976
0.001243	0.376	0.618566083778
0.001244	0.366	0.603360588703
0.001245	0.368	0.613657885144
0.001246	0.368	0.613657885144
0.001247	0.366	0.609954096634
0.001248	0.366	0.606666300366
0.001249	0.362	0.605768932845
0.00125	0.364	0.609511279633
0.001251	0.358	0.594841155268
0.001252	0.364	0.599586524198
0.001253	0.356	0.587591694972
0.001254	0.352	0.586596965556
0.001255	0.352	0.586596965556
0.001256	0.354	0.587097947535
0.001257	0.354	0.587097947535
0.001258	0.354	0.583681419954
0.001259	0.356	0.584178055048
0.00126	0.35	0.582666285278
0.001261	0.35	0.582666285278
0.001262	0.352	0.583177502995
0.001263	0.352	0.583177502995
0.001264	0.354	0.590494707851
0.001265	0.362	0.592415394803
0.001266	0.36	0.585149553533
0.001267	0.354	0.583681419954
0.001268	0.356	0.584178055048
0.001269	0.35	0.586088730484
0.00127	0.352	0.586596965556
0.001271	0.338	0.579444561628
0.001272	0.336	0.571930065655
0.001273	0.34	0.576541412216
0.001274	0.338	0.572499781659
0.001275	0.338	0.572499781659
0.001276	0.328	0.566053001052
0.001277	0.33	0.570175411606
0.001278	0.34	0.593632883186
0.001279	0.332	0.591418633457
0.00128	0.322	0.578200657212
0.001281	0.324	0.57881257761
0.001282	0.314	0.56515838488
0.001283	0.318	0.555766137867
0.001284	0.322	0.55706014038
0.001285	0.324	0.550476157522
0.001286	0.32	0.545527267879
0.001287	0.33	0.563116329012
0.001288	0.326	0.56896748589
0.001289	0.326	0.565441420485
0.00129	0.328	0.566053001052
0.001291	0.328	0.569575280362
0.001292	0.33	0.573672380371
0.001293	0.328	0.569575280362
0.001294	0.326	0.56896748589
0.001295	0.322	0.567728808499
0.001296	0.32	0.570613704707
0.001297	0.32	0.570613704707
0.001298	0.32	0.570613704707
0.001299	0.314	0.568686205213
0.0013	0.324	0.575346851908
0.001301	0.314	0.568686205213
0.001302	0.312	0.568028168316
0.001303	0.306	0.566007067094
0.001304	0.308	0.566688627025
0.001305	0.306	0.566007067094
0.001306	0.302	0.553891686163
0.001307	0.294	0.539966665638
0.001308	0.296	0.540725438647
0.001309	0.286	0.540558969956
0.00131	0.28	0.538144961883
0.001311	0.28	0.538144961883
0.001312	0.28	0.534415568635
0.001313	0.28	0.534415568635
0.001314	0.28	0.530659966457
0.001315	0.27	0.514878626474
0.001316	0.27	0.514878626474
0.001317	0.27	0.514878626474
0.001318	0.272	0.515767389431
0.001319	0.268	0.517857123153
0.00132	0.272	0.523465376123
0.001321	0.268	0.506138321015
0.001322	0.27	0.507050293363
0.001323	0.264	0.504285633347
0.001324	0.272	0.51963063805
0.001325	0.272	0.523465376123
0.001326	0.268	0.513980544379
0.001327	0.268	0.517857123153
0.001328	0.268	0.513980544379
0.001329	0.268	0.513980544379
0.00133	0.268	0.513980544379
0.001331	0.268	0.513980544379
0.001332	0.264	0.512156226165
0.001333	0.264	0.512156226165
0.001334	0.27	0.522589705218
0.001335	0.266	0.516956477859
0.001336	0.264	0.512156226165
0.001337	0.262	0.507302670996
0.001338	0.256	0.496451407491
0.001339	0.258	0.501433943805
0.00134	0.262	0.503344812231
0.001341	0.262	0.507302670996
0.001342	0.26	0.510294032887
0.001343	0.256	0.508393548346
0.001344	0.256	0.508393548346
0.001345	0.256	0.508393548346
0.001346	0.256	0.508393548346
0.001347	0.258	0.509348603611
0.001348	0.256	0.508393548346
0.001349	0.256	0.508393548346
0.00135	0.254	0.499483733469
0.001351	0.254	0.499483733469
0.001352	0.252	0.498493731154
0.001353	0.252	0.510388087635
0.001354	0.246	0.507428812741
0.001355	0.246	0.503471945594
0.001356	0.248	0.504475965731
0.001357	0.25	0.501497756725
0.001358	0.246	0.499483733469
0.001359	0.242	0.497429391974
0.00136	0.242	0.501433943805
0.001361	0.24	0.500399840128
0.001362	0.238	0.499355584729
0.001363	0.242	0.501433943805
0.001364	0.242	0.501433943805
0.001365	0.244	0.50245795844
0.001366	0.246	0.507428812741
0.001367	0.244	0.506422748304
0.001368	0.24	0.504380808517
0.001369	0.24	0.504380808517
0.00137	0.238	0.503344812231
0.001371	0.238	0.503344812231
0.001372	0.244	0.506422748304
0.001373	0.244	0.506422748304
0.001374	0.236	0.502298715905
0.001375	0.236	0.502298715905
0.001376	0.238	0.503344812231
0.001377	0.24	0.508330601086
0.001378	0.244	0.514260634309
0.001379	0.242	0.513260167946
0.00138	0.24	0.512249938995
0.001381	0.236	0.5101999608
0.001382	0.234	0.509160092702
0.001383	0.238	0.51122988958
0.001384	0.236	0.5101999608
0.001385	0.236	0.5101999608
0.001386	0.238	0.515127168765
0.001387	0.232	0.508110224262
0.001388	0.238	0.515127168765
0.001389	0.238	0.515127168765
0.00139	0.236	0.5101999608
0.001391	0.232	0.496161264107
0.001392	0.238	0.499355584729
0.001393	0.236	0.494271180629
0.001394	0.236	0.494271180629
0.001395	0.238	0.495334230596
0.001396	0.236	0.494271180629
0.001397	0.236	0.490208119068
0.001398	0.238	0.487191953957
0.001399	0.244	0.50245795844
0.0014	0.24	0.49638694584
0.001401	0.238	0.495334230596
0.001402	0.24	0.504380808517
0.001403	0.238	0.499355584729
0.001404	0.234	0.489125750702
0.001405	0.232	0.492113807975
0.001406	0.228	0.489914278216
0.001407	0.232	0.496161264107
0.001408	0.23	0.495075751779
0.001409	0.228	0.49397975667
0.00141	0.228	0.49397975667
0.001411	0.222	0.482406467618
0.001412	0.22	0.481248376621
0.001413	0.222	0.482406467618
0.001414	0.222	0.482406467618
0.001415	0.216	0.478898736687
0.001416	0.214	0.469258990324
0.001417	0.216	0.474704118373
0.001418	0.214	0.469258990324
0.001419	0.216	0.470472103318
0.00142	0.214	0.469258990324
0.001421	0.218	0.480079160139
0.001422	0.218	0.480079160139
0.001423	0.22	0.48538644398
0.001424	0.224	0.483553513068
0.001425	0.22	0.481248376621
0.001426	0.218	0.47589494639
0.001427	0.214	0.477707023185
0.001428	0.214	0.473501847937
0.001429	0.212	0.4722880477
0.00143	0.21	0.471062628533
0.001431	0.206	0.464288703287
0.001432	0.202	0.457379492326
0.001433	0.2	0.45607017004
0.001434	0.198	0.45474828202
0.001435	0.202	0.457379492326
0.001436	0.204	0.463016198421
0.001437	0.212	0.468034186786
0.001438	0.21	0.471062628533
0.001439	0.21	0.471062628533
0.00144	0.21	0.471062628533
0.001441	0.212	0.476503934926
0.001442	0.212	0.476503934926
0.001443	0.21	0.471062628533
0.001444	0.212	0.476503934926
0.001445	0.206	0.468576567916
0.001446	0.204	0.467315739089
0.001447	0.206	0.472825549225
0.001448	0.204	0.471576080818
0.001449	0.202	0.461731523723
0.00145	0.194	0.456469057002
0.001451	0.194	0.456469057002
0.001452	0.19	0.453762052182
0.001453	0.192	0.455121961676
0.001454	0.19	0.453762052182
0.001455	0.186	0.45100332593
0.001456	0.184	0.449604270442
0.001457	0.184	0.445133687784
0.001458	0.188	0.447946425368
0.001459	0.196	0.453413718363
0.00146	0.198	0.459125255241
0.001461	0.196	0.453413718363
0.001462	0.196	0.457803451276
0.001463	0.194	0.452066366809
0.001464	0.196	0.457803451276
0.001465	0.194	0.456469057002
0.001466	0.192	0.455121961676
0.001467	0.192	0.455121961676
0.001468	0.194	0.456469057002
0.001469	0.192	0.455121961676
0.00147	0.192	0.455121961676
0.001471	0.192	0.455121961676
0.001472	0.19	0.458148447558
0.001473	0.19	0.458148447558
0.001474	0.19	0.458148447558
0.001475	0.188	0.456788791456
0.001476	0.188	0.456788791456
0.001477	0.186	0.455416293077
0.001478	0.188	0.461146397579
0.001479	0.188	0.456788791456
0.00148	0.19	0.458148447558
0.001481	0.19	0.458148447558
0.001482	0.19	0.453762052182
0.001483	0.186	0.446546750072
0.001484	0.186	0.446546750072
0.001485	0.182	0.443707110603
0.001486	0.184	0.449604270442
0.001487	0.19	0.458148447558
0.001488	0.192	0.459495375385
0.001489	0.192	0.459495375385
0.00149	0.19	0.458148447558
0.001491	0.188	0.456788791456
0.001492	0.18	0.44226688775
0.001493	0.178	0.440812885474
0.001494	0.178	0.440812885474
0.001495	0.174	0.433271277608
0.001496	0.178	0.44532684626
0.001497	0.182	0.448191923176
0.001498	0.18	0.446766158074
0.001499	0.182	0.452632301101
0.0015	0.18	0.451220566907
0.001501	0.178	0.44532684626
0.001502	0.178	0.44532684626
0.001503	0.178	0.44532684626
0.001504	0.176	0.443873855955
0.001505	0.176	0.443873855955
0.001506	0.174	0.43786299227
0.001507	0.174	0.43786299227
0.001508	0.17	0.434856298103
0.001509	0.172	0.43636681817
0.00151	0.17	0.434856298103
0.001511	0.168	0.433331282046
0.001512	0.166	0.431791616408
0.001513	0.17	0.434856298103
0.001514	0.17	0.434856298103
0.001515	0.168	0.433331282046
0.001516	0.164	0.4255631563
0.001517	0.166	0.427134639195
0.001518	0.164	0.4255631563
0.001519	0.162	0.423976414438
0.00152	0.162	0.423976414438
0.001521	0.158	0.411139878873
0.001522	0.156	0.409467947464
0.001523	0.158	0.411139878873
0.001524	0.156	0.409467947464
0.001525	0.15	0.399374510954
0.001526	0.152	0.406073884903
0.001527	0.15	0.404351332383
0.001528	0.144	0.388926728318
0.001529	0.14	0.374699879904
0.00153	0.14	0.374699879904
0.001531	0.14	0.374699879904
0.001532	0.14	0.374699879904
0.001533	0.142	0.376611205356
0.001534	0.14	0.374699879904
0.001535	0.14	0.374699879904
0.001536	0.142	0.387086553629
0.001537	0.142	0.387086553629
0.001538	0.146	0.390748000635
0.001539	0.148	0.392550633677
0.00154	0.148	0.392550633677
0.001541	0.144	0.388926728318
0.001542	0.144	0.388926728318
0.001543	0.144	0.388926728318
0.001544	0.146	0.390748000635
0.001545	0.148	0.392550633677
0.001546	0.148	0.392550633677
0.001547	0.146	0.390748000635
0.001548	0.144	0.388926728318
0.001549	0.146	0.390748000635
0.00155	0.144	0.388926728318
0.001551	0.142	0.387086553629
0.001552	0.142	0.387086553629
0.001553	0.138	0.383348405501
0.001554	0.136	0.381449865644
0.001555	0.138	0.383348405501
0.001556	0.138	0.383348405501
0.001557	0.138	0.383348405501
0.001558	0.138	0.383348405501
0.001559	0.138	0.383348405501
0.00156	0.14	0.385227205685
0.001561	0.138	0.378095226101
0.001562	0.138	0.378095226101
0.001563	0.132	0.366846016743
0.001564	0.128	0.351590671094
0.001565	0.13	0.359304884464
0.001566	0.126	0.355139409247
0.001567	0.126	0.355139409247
0.001568	0.124	0.35302124582
0.001569	0.124	0.35302124582
0.00157	0.126	0.355139409247
0.001571	0.128	0.357233816988
0.001572	0.134	0.379531289883
0.001573	0.136	0.381449865644
0.001574	0.14	0.385227205685
0.001575	0.138	0.383348405501
0.001576	0.138	0.383348405501
0.001577	0.134	0.379531289883
0.001578	0.134	0.379531289883
0.001579	0.134	0.379531289883
0.00158	0.134	0.379531289883
0.001581	0.124	0.364175781732
0.001582	0.126	0.366229436283
0.001583	0.124	0.358641882663
0.001584	0.124	0.358641882663
0.001585	0.122	0.356533308402
0.001586	0.124	0.358641882663
0.001587	0.124	0.358641882663
0.001588	0.122	0.356533308402
0.001589	0.124	0.358641882663
0.00159	0.126	0.360727043622
0.001591	0.124	0.358641882663
0.001592	0.118	0.352244233452
0.001593	0.114	0.347856292167
0.001594	0.114	0.347856292167
0.001595	0.118	0.357877073868
0.001596	0.12	0.36
0.001597	0.118	0.357877073868
0.001598	0.118	0.357877073868
0.001599	0.116	0.355730234869
0.0016	0.114	0.353559047402
0.001601	0.118	0.357877073868
0.001602	0.118	0.357877073868
0.001603	0.118	0.357877073868
0.001604	0.116	0.355730234869
0.001605	0.118	0.357877073868
0.001606	0.118	0.357877073868
0.001607	0.12	0.354400902933
0.001608	0.116	0.338443496023
0.001609	0.122	0.356533308402
0.00161	0.12	0.348711915483
0.001611	0.118	0.346519840702
0.001612	0.116	0.344302192848
0.001613	0.12	0.348711915483
0.001614	0.122	0.350878896487
0.001615	0.12	0.348711915483
0.001616	0.118	0.346519840702
0.001617	0.118	0.346519840702
0.001618	0.114	0.342058474533
0.001619	0.114	0.342058474533
0.00162	0.114	0.342058474533
0.001621	0.11	0.325422801905
0.001622	0.108	0.323010835732
0.001623	0.106	0.32674760902
0.001624	0.106	0.32674760902
0.001625	0.108	0.329144345235
0.001626	0.106	0.32674760902
0.001627	0.104	0.32432082881
0.001628	0.106	0.32674760902
0.001629	0.11	0.331511689085
0.00163	0.112	0.333850265838
0.001631	0.11	0.325422801905
0.001632	0.11	0.325422801905
0.001633	0.106	0.320568245464
0.001634	0.106	0.320568245464
0.001635	0.106	0.320568245464
0.001636	0.102	0.315588339455
0.001637	0.1	0.31304951685
0.001638	0.102	0.315588339455
0.001639	0.102	0.321863325031
0.00164	0.106	0.338768357436
0.001641	0.104	0.32432082881
0.001642	0.104	0.32432082881
0.001643	0.102	0.321863325031
0.001644	0.11	0.343365694268
0.001645	0.108	0.335165630696
0.001646	0.108	0.335165630696
0.001647	0.112	0.345624073236
0.001648	0.112	0.345624073236
0.001649	0.108	0.341080635627
0.00165	0.104	0.330430022849
0.001651	0.102	0.328018292173
0.001652	0.106	0.338768357436
0.001653	0.106	0.338768357436
0.001654	0.106	0.338768357436
0.001655	0.104	0.336428298453
0.001656	0.106	0.338768357436
0.001657	0.108	0.341080635627
0.001658	0.11	0.343365694268
0.001659	0.11	0.343365694268
0.00166	0.11	0.343365694268
0.001661	0.11	0.343365694268
0.001662	0.11	0.343365694268
0.001663	0.11	0.343365694268
0.001664	0.108	0.341080635627
0.001665	0.11	0.343365694268
0.001666	0.114	0.347856292167
0.001667	0.116	0.3500628515
0.001668	0.114	0.347856292167
0.001669	0.108	0.341080635627
0.00167	0.108	0.341080635627
0.001671	0.106	0.338768357436
0.001672	0.104	0.336428298453
0.001673	0.106	0.338768357436
0.001674	0.106	0.338768357436
0.001675	0.106	0.338768357436
0.001676	0.106	0.338768357436
0.001677	0.106	0.338768357436
0.001678	0.106	0.338768357436
0.001679	0.106	0.338768357436
0.00168	0.104	0.330430022849
0.001681	0.104	0.330430022849
0.001682	0.102	0.321863325031
0.001683	0.1	0.319374388453
0.001684	0.102	0.328018292173
0.001685	0.102	0.328018292173
0.001686	0.102	0.328018292173
0.001687	0.104	0.330430022849
0.001688	0.104	0.330430022849
0.001689	0.102	0.328018292173
0.00169	0.098	0.323103698524
0.001691	0.1	0.331662479036
0.001692	0.098	0.32923547804
0.001693	0.094	0.324289993678
0.001694	0.094	0.324289993678
0.001695	0.094	0.324289993678
0.001696	0.096	0.326778212248
0.001697	0.098	0.32923547804
0.001698	0.094	0.324289993678
0.001699	0.094	0.324289993678
0.0017	0.098	0.32923547804
0.001701	0.096	0.326778212248
0.001702	0.096	0.326778212248
0.001703	0.094	0.324289993678
0.001704	0.094	0.324289993678
0.001705	0.092	0.321770104267
0.001706	0.09	0.31921779399
0.001707	0.09	0.31921779399
0.001708	0.09	0.31921779399
0.001709	0.09	0.31921779399
0.00171	0.092	0.321770104267
0.001711	0.096	0.326778212248
0.001712	0.096	0.326778212248
0.001713	0.096	0.326778212248
0.001714	0.096	0.326778212248
0.001715	0.098	0.32923547804
0.001716	0.098	0.323103698524
0.001717	0.098	0.323103698524
0.001718	0.098	0.323103698524
0.001719	0.098	0.323103698524
0.00172	0.096	0.320599438552
0.001721	0.096	0.320599438552
0.001722	0.096	0.320599438552
0.001723	0.094	0.318062886864
0.001724	0.094	0.318062886864
0.001725	0.094	0.318062886864
0.001726	0.092	0.315493264587
0.001727	0.094	0.318062886864
0.001728	0.094	0.318062886864
0.001729	0.096	0.320599438552
0.00173	0.096	0.320599438552
0.001731	0.094	0.318062886864
0.001732	0.096	0.320599438552
0.001733	0.094	0.311711404989
0.001734	0.094	0.311711404989
0.001735	0.094	0.311711404989
0.001736	0.094	0.311711404989
0.001737	0.092	0.302549169558
0.001738	0.092	0.302549169558
0.001739	0.094	0.305227783794
0.00174	0.096	0.307870102478
0.001741	0.094	0.305227783794
0.001742	0.094	0.305227783794
0.001743	0.094	0.305227783794
0.001744	0.094	0.305227783794
0.001745	0.092	0.302549169558
0.001746	0.09	0.299833287011
0.001747	0.088	0.297079114042
0.001748	0.086	0.294285575589
0.001749	0.084	0.291451539711
0.00175	0.086	0.294285575589
0.001751	0.086	0.294285575589
0.001752	0.084	0.291451539711
0.001753	0.084	0.291451539711
0.001754	0.08	0.285657137142
0.001755	0.08	0.285657137142
0.001756	0.08	0.285657137142
0.001757	0.084	0.291451539711
0.001758	0.086	0.294285575589
0.001759	0.088	0.303736728105
0.00176	0.088	0.303736728105
0.001761	0.088	0.303736728105
0.001762	0.088	0.303736728105
0.001763	0.088	0.303736728105
0.001764	0.09	0.312889756943
0.001765	0.09	0.312889756943
0.001766	0.09	0.312889756943
0.001767	0.086	0.307577632477
0.001768	0.09	0.312889756943
0.001769	0.088	0.310251510875
0.00177	0.082	0.295425117416
0.001771	0.082	0.295425117416
0.001772	0.084	0.298234806822
0.001773	0.082	0.295425117416
0.001774	0.078	0.28968258491
0.001775	0.074	0.26930280355
0.001776	0.072	0.266112758056
0.001777	0.074	0.26930280355
0.001778	0.074	0.26930280355
0.001779	0.072	0.266112758056
0.00178	0.072	0.266112758056
0.001781	0.072	0.266112758056
0.001782	0.072	0.266112758056
0.001783	0.076	0.272440819262
0.001784	0.076	0.272440819262
0.001785	0.076	0.272440819262
0.001786	0.076	0.272440819262
0.001787	0.076	0.272440819262
0.001788	0.076	0.272440819262
0.001789	0.076	0.272440819262
0.00179	0.076	0.272440819262
0.001791	0.074	0.26930280355
0.001792	0.072	0.266112758056
0.001793	0.074	0.26930280355
0.001794	0.076	0.272440819262
0.001795	0.078	0.275528582909
0.001796	0.076	0.272440819262
0.001797	0.076	0.272440819262
0.001798	0.076	0.272440819262
0.001799	0.076	0.272440819262
0.0018	0.076	0.272440819262
0.001801	0.08	0.292574776767
0.001802	0.08	0.292574776767
0.001803	0.08	0.292574776767
0.001804	0.08	0.292574776767
0.001805	0.076	0.286747275488
0.001806	0.076	0.286747275488
0.001807	0.078	0.28968258491
0.001808	0.078	0.28968258491
0.001809	0.078	0.28968258491
0.00181	0.078	0.28968258491
0.001811	0.076	0.272440819262
0.001812	0.076	0.272440819262
0.001813	0.074	0.26930280355
0.001814	0.072	0.266112758056
0.001815	0.072	0.266112758056
0.001816	0.072	0.266112758056
0.001817	0.072	0.266112758056
0.001818	0.07	0.262868788562
0.001819	0.068	0.259568873327
0.00182	0.068	0.259568873327
0.001821	0.068	0.259568873327
0.001822	0.068	0.259568873327
0.001823	0.066	0.256210850668
0.001824	0.066	0.256210850668
0.001825	0.064	0.252792404949
0.001826	0.064	0.252792404949
0.001827	0.064	0.252792404949
0.001828	0.064	0.252792404949
0.001829	0.064	0.252792404949
0.00183	0.062	0.249311050698
0.001831	0.062	0.249311050698
0.001832	0.062	0.249311050698
0.001833	0.062	0.249311050698
0.001834	0.064	0.252792404949
0.001835	0.062	0.249311050698
0.001836	0.062	0.249311050698
0.001837	0.062	0.249311050698
0.001838	0.062	0.249311050698
0.001839	0.062	0.249311050698
0.00184	0.062	0.249311050698
0.001841	0.062	0.249311050698
0.001842	0.062	0.249311050698
0.001843	0.062	0.249311050698
0.001844	0.066	0.248282097623
0.001845	0.064	0.244752936652
0.001846	0.06	0.237486841741
0.001847	0.062	0.24115555146
0.001848	0.064	0.244752936652
0.001849	0.066	0.248282097623
0.00185	0.064	0.244752936652
0.001851	0.064	0.244752936652
0.001852	0.062	0.24115555146
0.001853	0.062	0.24115555146
0.001854	0.062	0.24115555146
0.001855	0.062	0.24115555146
0.001856	0.062	0.24115555146
0.001857	0.062	0.24115555146
0.001858	0.06	0.237486841741
0.001859	0.054	0.226017698422
0.00186	0.056	0.229921725811
0.001861	0.056	0.229921725811
0.001862	0.054	0.226017698422
0.001863	0.054	0.226017698422
0.001864	0.056	0.229921725811
0.001865	0.056	0.229921725811
0.001866	0.056	0.229921725811
0.001867	0.056	0.229921725811
0.001868	0.056	0.229921725811
0.001869	0.058	0.233743449106
0.00187	0.058	0.233743449106
0.001871	0.058	0.233743449106
0.001872	0.058	0.233743449106
0.001873	0.06	0.237486841741
0.001874	0.062	0.24115555146
0.001875	0.06	0.237486841741
0.001876	0.06	0.237486841741
0.001877	0.062	0.24115555146
0.001878	0.062	0.24115555146
0.001879	0.062	0.24115555146
0.00188	0.062	0.24115555146
0.001881	0.062	0.24115555146
0.001882	0.06	0.237486841741
0.001883	0.06	0.237486841741
0.001884	0.058	0.233743449106
0.001885	0.058	0.233743449106
0.001886	0.058	0.233743449106
0.001887	0.058	0.233743449106
0.001888	0.058	0.233743449106
0.001889	0.058	0.233743449106
0.00189	0.058	0.233743449106
0.001891	0.058	0.233743449106
0.001892	0.056	0.229921725811
0.001893	0.058	0.233743449106
0.001894	0.056	0.229921725811
0.001895	0.056	0.229921725811
0.001896	0.058	0.233743449106
0.001897	0.056	0.229921725811
0.001898	0.054	0.226017698422
0.001899	0.056	0.229921725811
0.0019	0.054	0.226017698422
0.001901	0.054	0.226017698422
0.001902	0.056	0.229921725811
0.001903	0.058	0.233743449106
0.001904	0.058	0.233743449106
0.001905	0.058	0.233743449106
0.001906	0.056	0.229921725811
0.001907	0.056	0.229921725811
0.001908	0.056	0.229921725811
0.001909	0.054	0.226017698422
0.00191	0.054	0.226017698422
0.001911	0.052	0.222027025382
0.001912	0.052	0.222027025382
0.001913	0.052	0.222027025382
0.001914	0.054	0.226017698422
0.001915	0.056	0.229921725811
0.001916	0.056	0.229921725811
0.001917	0.056	0.229921725811
0.001918	0.056	0.229921725811
0.001919	0.06	0.237486841741
0.00192	0.06	0.237486841741
0.001921	0.06	0.237486841741
0.001922	0.06	0.237486841741
0.001923	0.058	0.233743449106
0.001924	0.058	0.233743449106
0.001925	0.058	0.233743449106
0.001926	0.054	0.226017698422
0.001927	0.054	0.226017698422
0.001928	0.054	0.226017698422
0.001929	0.054	0.226017698422
0.00193	0.056	0.229921725811
0.001931	0.056	0.229921725811
0.001932	0.058	0.233743449106
0.001933	0.058	0.233743449106
0.001934	0.058	0.233743449106
0.001935	0.058	0.233743449106
0.001936	0.056	0.229921725811
0.001937	0.056	0.229921725811
0.001938	0.056	0.229921725811
0.001939	0.056	0.229921725811
0.00194	0.054	0.226017698422
0.001941	0.056	0.229921725811
0.001942	0.056	0.229921725811
0.001943	0.054	0.226017698422
0.001944	0.054	0.226017698422
0.001945	0.052	0.222027025382
0.001946	0.052	0.222027025382
0.001947	0.052	0.222027025382
0.001948	0.052	0.222027025382
0.001949	0.052	0.222027025382
0.00195	0.052	0.222027025382
0.001951	0.054	0.226017698422
0.001952	0.054	0.226017698422
0.001953	0.052	0.222027025382
0.001954	0.052	0.222027025382
0.001955	0.052	0.222027025382
0.001956	0.052	0.222027025382
0.001957	0.052	0.222027025382
0.001958	0.052	0.222027025382
0.001959	0.05	0.217944947177
0.00196	0.048	0.213766227454
0.001961	0.048	0.213766227454
0.001962	0.048	0.213766227454
0.001963	0.048	0.213766227454
0.001964	0.048	0.213766227454
0.001965	0.05	0.217944947177
0.001966	0.05	0.217944947177
0.001967	0.05	0.217944947177
0.001968	0.048	0.213766227454
0.001969	0.048	0.213766227454
0.00197	0.048	0.213766227454
0.001971	0.048	0.213766227454
0.001972	0.048	0.213766227454
0.001973	0.046	0.209485083001
0.001974	0.048	0.213766227454
0.001975	0.048	0.213766227454
0.001976	0.048	0.213766227454
0.001977	0.05	0.217944947177
0.001978	0.048	0.213766227454
0.001979	0.048	0.213766227454
0.00198	0.048	0.213766227454
0.001981	0.046	0.209485083001
0.001982	0.046	0.209485083001
0.001983	0.048	0.213766227454
0.001984	0.046	0.209485083001
0.001985	0.046	0.209485083001
0.001986	0.046	0.209485083001
0.001987	0.046	0.209485083001
0.001988	0.046	0.209485083001
0.001989	0.048	0.213766227454
0.00199	0.048	0.213766227454
0.001991	0.048	0.213766227454
0.001992	0.044	0.205095099893
0.001993	0.044	0.205095099893
0.001994	0.044	0.205095099893
0.001995	0.044	0.205095099893
0.001996	0.042	0.200589132308
0.001997	0.044	0.205095099893
0.001998	0.044	0.205095099893
[truncated: 8,002 more rows]
