# Supplementary material for: The Influence of Synaptic Size on AMPA Receptor Activation: A Monte Carlo Model
Source: PLoS One. 2015 Jun 24;10(6):e0130924. doi: 10.1371/journal.pone.0130924 (PMC4479604; doi:10.1371/journal.pone.0130924)
Supplement: S1 Dataset — This package contains the experimental data used as basis for the analysis presented in the paper. (ZIP) [file pone.0130924.s001.zip › S1 Simulation data/training/1019_8241_132_172.csv]

time	AMPA.O.mean	AMPA.O.stdev
0.0	0.0	0.0
1e-06	0.0	0.0
2e-06	0.036	0.186290096355
3e-06	0.17	0.406324993078
4e-06	0.388	0.633605555531
5e-06	0.626	0.823482847423
6e-06	0.902	0.955194221088
7e-06	1.218	1.08557634462
8e-06	1.54	1.20681398732
9e-06	1.874	1.32140985315
1e-05	2.242	1.48034995862
1.1e-05	2.572	1.64219852637
1.2e-05	2.93	1.68911219284
1.3e-05	3.332	1.78487422526
1.4e-05	3.7	1.89156020258
1.5e-05	4.032	1.9593304979
1.6e-05	4.366	2.05524791692
1.7e-05	4.622	2.0618234648
1.8e-05	4.864	2.13763981999
1.9e-05	5.122	2.24212310099
2e-05	5.402	2.28744311405
2.1e-05	5.616	2.34532385823
2.2e-05	5.87	2.33518735865
2.3e-05	6.076	2.35249314558
2.4e-05	6.278	2.38258599005
2.5e-05	6.464	2.44472984193
2.6e-05	6.672	2.48684860818
2.7e-05	6.802	2.53668996923
2.8e-05	6.948	2.56774142
2.9e-05	7.066	2.54118948526
3e-05	7.204	2.57650616145
3.1e-05	7.296	2.61999694656
3.2e-05	7.448	2.63045547387
3.3e-05	7.554	2.64179560148
3.4e-05	7.592	2.66862061747
3.5e-05	7.698	2.70532733694
3.6e-05	7.786	2.73060506115
3.7e-05	7.798	2.70355247776
3.8e-05	7.838	2.71951392716
3.9e-05	7.918	2.74140037207
4e-05	7.978	2.74982108509
4.1e-05	7.99	2.76077887561
4.2e-05	8.042	2.79217406334
4.3e-05	8.078	2.86982856631
4.4e-05	8.13	2.88740367805
4.5e-05	8.146	2.89632249586
4.6e-05	8.168	2.88023887898
4.7e-05	8.184	2.88273203749
4.8e-05	8.23	2.9046686558
4.9e-05	8.232	2.89934061469
5e-05	8.24	2.85068412842
5.1e-05	8.242	2.83327301897
5.2e-05	8.234	2.87180152518
5.3e-05	8.246	2.85683111156
5.4e-05	8.242	2.83327301897
5.5e-05	8.232	2.79895980679
5.6e-05	8.254	2.80026498746
5.7e-05	8.252	2.76848261689
5.8e-05	8.244	2.75979419523
5.9e-05	8.198	2.74932646297
6e-05	8.186	2.74506903374
6.1e-05	8.196	2.79313157585
6.2e-05	8.202	2.78661012702
6.3e-05	8.188	2.78076536227
6.4e-05	8.178	2.76808887141
6.5e-05	8.176	2.75481832432
6.6e-05	8.156	2.76616413107
6.7e-05	8.178	2.81110583223
6.8e-05	8.136	2.76794219593
6.9e-05	8.092	2.73779765505
7e-05	8.084	2.70424555098
7.1e-05	8.044	2.71478617943
7.2e-05	8.054	2.73405998471
7.3e-05	8.078	2.7092279343
7.4e-05	8.1	2.71771963234
7.5e-05	8.092	2.74290648765
7.6e-05	8.072	2.73620467071
7.7e-05	8.036	2.71269312677
7.8e-05	8.01	2.69479127207
7.9e-05	7.98	2.71359540094
8e-05	7.934	2.68060515556
8.1e-05	7.924	2.67024792856
8.2e-05	7.912	2.66012330541
8.3e-05	7.9	2.67320032919
8.4e-05	7.866	2.68179865016
8.5e-05	7.844	2.67201497002
8.6e-05	7.82	2.68022387125
8.7e-05	7.806	2.68334939954
8.8e-05	7.806	2.68707350104
8.9e-05	7.802	2.6785809676
9e-05	7.79	2.6955333424
9.1e-05	7.754	2.69768122654
9.2e-05	7.726	2.67337315016
9.3e-05	7.728	2.67619431283
9.4e-05	7.696	2.65397513176
9.5e-05	7.68	2.65661438677
9.6e-05	7.684	2.6765918628
9.7e-05	7.666	2.68522699227
9.8e-05	7.608	2.6597623954
9.9e-05	7.59	2.64081426836
0.0001	7.584	2.65385455517
0.000101	7.588	2.63633381801
0.000102	7.55	2.61830097582
0.000103	7.562	2.63175910752
0.000104	7.514	2.62484361439
0.000105	7.468	2.63001444863
0.000106	7.46	2.66315602247
0.000107	7.464	2.66846472714
0.000108	7.436	2.66868956606
0.000109	7.408	2.68282239442
0.00011	7.376	2.67107169503
0.000111	7.382	2.65858533811
0.000112	7.326	2.66002330817
0.000113	7.306	2.63369778069
0.000114	7.318	2.6383472099
0.000115	7.288	2.62850832222
0.000116	7.246	2.61791596504
0.000117	7.208	2.58084017328
0.000118	7.186	2.57282024246
0.000119	7.178	2.54525362194
0.00012	7.144	2.52809493493
0.000121	7.142	2.53334482454
0.000122	7.124	2.54884758273
0.000123	7.114	2.56144568555
0.000124	7.084	2.56533506583
0.000125	7.086	2.56487894451
0.000126	7.046	2.55105546784
0.000127	7.012	2.55887787907
0.000128	6.984	2.55181190529
0.000129	6.968	2.55401174625
0.00013	6.946	2.52410063191
0.000131	6.984	2.54631969713
0.000132	6.96	2.55154854941
0.000133	6.922	2.54949328299
0.000134	6.93	2.58323440671
0.000135	6.932	2.5603468515
0.000136	6.904	2.56725222758
0.000137	6.892	2.56755447849
0.000138	6.88	2.53013833614
0.000139	6.856	2.55954370934
0.00014	6.838	2.54867730401
0.000141	6.812	2.54806907285
0.000142	6.776	2.53886273753
0.000143	6.77	2.57003891021
0.000144	6.76	2.56483917624
0.000145	6.744	2.52951853126
0.000146	6.704	2.51562795341
0.000147	6.682	2.50935768674
0.000148	6.674	2.49554082315
0.000149	6.646	2.47319307778
0.00015	6.646	2.49653439792
0.000151	6.658	2.51734701621
0.000152	6.626	2.52232511782
0.000153	6.586	2.53349639826
0.000154	6.558	2.55551090782
0.000155	6.528	2.5513165229
0.000156	6.522	2.52774919642
0.000157	6.502	2.5055929438
0.000158	6.518	2.52064991619
0.000159	6.496	2.49679474527
0.00016	6.514	2.50555462922
0.000161	6.506	2.49197993571
0.000162	6.452	2.4713753256
0.000163	6.408	2.45143549783
0.000164	6.4	2.43803199323
0.000165	6.396	2.46478883477
0.000166	6.372	2.44491635849
0.000167	6.356	2.44566228249
0.000168	6.338	2.40577555063
0.000169	6.314	2.36968436717
0.00017	6.276	2.35877595375
0.000171	6.252	2.3597660901
0.000172	6.272	2.37360822378
0.000173	6.232	2.34481896956
0.000174	6.222	2.34876903931
0.000175	6.198	2.3338371837
0.000176	6.186	2.36799577702
0.000177	6.186	2.36546063167
0.000178	6.17	2.39522441537
0.000179	6.178	2.4203958354
0.00018	6.192	2.41145930922
0.000181	6.192	2.39397911436
0.000182	6.142	2.33791274431
0.000183	6.136	2.35319017506
0.000184	6.12	2.35065948193
0.000185	6.074	2.34019742757
0.000186	6.046	2.33578338037
0.000187	6.056	2.34027006989
0.000188	6.09	2.34049140139
0.000189	6.08	2.36084730552
0.00019	6.094	2.36921168324
0.000191	6.088	2.34696740497
0.000192	6.084	2.34455624799
0.000193	6.046	2.3280644321
0.000194	6.01	2.31384960618
0.000195	5.994	2.29912244128
0.000196	5.98	2.32714417259
0.000197	5.954	2.3280644321
0.000198	5.96	2.33717778528
0.000199	5.936	2.34518741255
0.0002	5.904	2.35516114098
0.000201	5.878	2.35608064378
0.000202	5.884	2.36612425709
0.000203	5.862	2.38892360698
0.000204	5.828	2.38713552192
0.000205	5.82	2.39824936151
0.000206	5.802	2.38805276324
0.000207	5.798	2.38352595958
0.000208	5.786	2.38750999998
0.000209	5.768	2.36942524676
0.00021	5.758	2.37643346214
0.000211	5.728	2.39207357746
0.000212	5.732	2.39168894299
0.000213	5.704	2.39757877868
0.000214	5.69	2.41037341505
0.000215	5.678	2.40131547282
0.000216	5.664	2.42468637147
0.000217	5.644	2.43911131357
0.000218	5.62	2.44122919858
0.000219	5.606	2.458203409
0.00022	5.594	2.4554356029
0.000221	5.592	2.45225121062
0.000222	5.592	2.42188686771
0.000223	5.562	2.39043008683
0.000224	5.552	2.40983318925
0.000225	5.548	2.39409607159
0.000226	5.51	2.39288528768
0.000227	5.472	2.39107005334
0.000228	5.462	2.38506939102
0.000229	5.456	2.3723541051
0.00023	5.472	2.3801714224
0.000231	5.466	2.3809334304
0.000232	5.462	2.39093203584
0.000233	5.416	2.3619788314
0.000234	5.398	2.35533352203
0.000235	5.382	2.3426642952
0.000236	5.37	2.31799482312
0.000237	5.372	2.31032811523
0.000238	5.35	2.31592314208
0.000239	5.32	2.32241253872
0.00024	5.314	2.31849175112
0.000241	5.298	2.32146419313
0.000242	5.28	2.33529441399
0.000243	5.27	2.29283667103
0.000244	5.212	2.27751092204
0.000245	5.174	2.26621358217
0.000246	5.168	2.25826836315
0.000247	5.146	2.24692768019
0.000248	5.134	2.23070482135
0.000249	5.102	2.21891775422
0.00025	5.088	2.23791331378
0.000251	5.06	2.24864403586
0.000252	5.022	2.25510886655
0.000253	5.018	2.2489277445
0.000254	5.006	2.26847173225
0.000255	5.0	2.2627416998
0.000256	4.984	2.25648930864
0.000257	4.974	2.23904533228
0.000258	4.976	2.24219178484
0.000259	4.97	2.23631393145
0.00026	4.946	2.21970358381
0.000261	4.938	2.21408129932
0.000262	4.922	2.19998090901
0.000263	4.922	2.21538168269
0.000264	4.922	2.20633542328
0.000265	4.912	2.20459882972
0.000266	4.874	2.2013913782
0.000267	4.874	2.21136247594
0.000268	4.868	2.20331023689
0.000269	4.878	2.20434026412
0.00027	4.854	2.1727135108
0.000271	4.834	2.18505011384
0.000272	4.824	2.1773892624
0.000273	4.818	2.16722772223
0.000274	4.81	2.17759041144
0.000275	4.776	2.15819924937
0.000276	4.756	2.14020185964
0.000277	4.738	2.13760520209
0.000278	4.73	2.13754532116
0.000279	4.71	2.12741627332
0.00028	4.708	2.15748371952
0.000281	4.68	2.14046723871
0.000282	4.65	2.13810663906
0.000283	4.64	2.12753378352
0.000284	4.658	2.15244883795
0.000285	4.652	2.1389006522
0.000286	4.656	2.13674144435
0.000287	4.67	2.14781284101
0.000288	4.688	2.12100353606
0.000289	4.656	2.08845971951
0.00029	4.62	2.07547584905
0.000291	4.61	2.06637363514
0.000292	4.606	2.06464621667
0.000293	4.6	2.06494551986
0.000294	4.602	2.07932585229
0.000295	4.598	2.07855622969
0.000296	4.574	2.09583491716
0.000297	4.55	2.08794157006
0.000298	4.54	2.07566856699
0.000299	4.514	2.06731806938
0.0003	4.502	2.04401467705
0.000301	4.47	2.04477382612
0.000302	4.5	2.04303695512
0.000303	4.482	2.0331443628
0.000304	4.456	2.04256309572
0.000305	4.444	2.04911297883
0.000306	4.422	1.99196285106
0.000307	4.396	1.99879563738
0.000308	4.4	1.98393548282
0.000309	4.398	1.98484155539
0.00031	4.364	2.00387225142
0.000311	4.352	2.03766925677
0.000312	4.338	2.01984058777
0.000313	4.328	2.02988078468
0.000314	4.308	2.03596070689
0.000315	4.322	2.06744189761
0.000316	4.316	2.09287935629
0.000317	4.308	2.08641702447
0.000318	4.28	2.08269056751
0.000319	4.278	2.0977883592
0.00032	4.256	2.08097669377
0.000321	4.26	2.07181080217
0.000322	4.256	2.07327373977
0.000323	4.244	2.06699395258
0.000324	4.252	2.06215809287
0.000325	4.258	2.05120354914
0.000326	4.238	2.04287934054
0.000327	4.208	2.02502740722
0.000328	4.178	2.04017548265
0.000329	4.15	2.01382720212
0.00033	4.12	1.96814633602
0.000331	4.124	1.97702402616
0.000332	4.12	1.97423402868
0.000333	4.104	1.9801979699
0.000334	4.094	1.97006700394
0.000335	4.08	1.97322071751
0.000336	4.066	1.96001122446
0.000337	4.052	1.93010258795
0.000338	4.018	1.92812758914
0.000339	4.008	1.91309592023
0.00034	4.006	1.92508804993
0.000341	3.988	1.90259191631
0.000342	3.958	1.91317432556
0.000343	3.958	1.91317432556
0.000344	3.956	1.90317208891
0.000345	3.954	1.87400213447
0.000346	3.95	1.90039469585
0.000347	3.924	1.88420381063
0.000348	3.916	1.88173962067
0.000349	3.916	1.89550626483
0.00035	3.912	1.87196581165
0.000351	3.892	1.87838654169
0.000352	3.888	1.88453071081
0.000353	3.9	1.90420587122
0.000354	3.886	1.90918935677
0.000355	3.872	1.90777776484
0.000356	3.866	1.92770433418
0.000357	3.88	1.91562000407
0.000358	3.846	1.90847687961
0.000359	3.84	1.90955492196
0.00036	3.818	1.90601049315
0.000361	3.808	1.89397360066
0.000362	3.796	1.91269025197
0.000363	3.774	1.91596555293
0.000364	3.778	1.90701756678
0.000365	3.752	1.91376487584
0.000366	3.766	1.90137949921
0.000367	3.746	1.89775762414
0.000368	3.732	1.90477715232
0.000369	3.72	1.88722017793
0.00037	3.728	1.89050681036
0.000371	3.706	1.87498373326
0.000372	3.714	1.88366769893
0.000373	3.688	1.89173359647
0.000374	3.672	1.89008359603
0.000375	3.658	1.89024760283
0.000376	3.63	1.87539329209
0.000377	3.622	1.86631079941
0.000378	3.62	1.87179058658
0.000379	3.608	1.86288378596
0.00038	3.598	1.85483045047
0.000381	3.588	1.84017825224
0.000382	3.57	1.8234856731
0.000383	3.57	1.82567795627
0.000384	3.558	1.81290816094
0.000385	3.554	1.81523662369
0.000386	3.524	1.80815486062
0.000387	3.52	1.81041431722
0.000388	3.508	1.80608305457
0.000389	3.504	1.81162468519
0.00039	3.488	1.80162593232
0.000391	3.464	1.77671156916
0.000392	3.466	1.77337080161
0.000393	3.464	1.78120857847
0.000394	3.472	1.78359636689
0.000395	3.454	1.80883498418
0.000396	3.442	1.79739700679
0.000397	3.438	1.82048235366
0.000398	3.44	1.79733135509
0.000399	3.41	1.7927353402
0.0004	3.376	1.81621144144
0.000401	3.39	1.83463892905
0.000402	3.39	1.83681790061
0.000403	3.348	1.83817735815
0.000404	3.34	1.82329372291
0.000405	3.352	1.81441340383
0.000406	3.342	1.79472449139
0.000407	3.348	1.81187637547
0.000408	3.35	1.82633512806
0.000409	3.342	1.80804756575
0.00041	3.31	1.80163814347
0.000411	3.314	1.8064894132
0.000412	3.308	1.83552063459
0.000413	3.29	1.81711309499
0.000414	3.294	1.82744740006
0.000415	3.28	1.82032964048
0.000416	3.278	1.82338037721
0.000417	3.278	1.8145842499
0.000418	3.28	1.80044438959
0.000419	3.27	1.79585634169
0.00042	3.256	1.79400780377
0.000421	3.26	1.80122180755
0.000422	3.26	1.81339460681
0.000423	3.27	1.82458214394
0.000424	3.272	1.80942421781
0.000425	3.26	1.79008379692
0.000426	3.246	1.77355123974
0.000427	3.228	1.76975026487
0.000428	3.25	1.78311525146
0.000429	3.246	1.78591265184
0.00043	3.238	1.80259701542
0.000431	3.236	1.79005698233
0.000432	3.228	1.77651794249
0.000433	3.202	1.76555826865
0.000434	3.2	1.78325545001
0.000435	3.214	1.7765708542
0.000436	3.218	1.79512562235
0.000437	3.21	1.78490896126
0.000438	3.194	1.79230689336
0.000439	3.19	1.75894854956
0.00044	3.198	1.76374487951
0.000441	3.186	1.75368298161
0.000442	3.166	1.7488407589
0.000443	3.14	1.73447398366
0.000444	3.134	1.7389778607
0.000445	3.136	1.74054704044
0.000446	3.12	1.73481987538
0.000447	3.094	1.72080330079
0.000448	3.088	1.71471746944
0.000449	3.07	1.70326157709
0.00045	3.054	1.68851532418
0.000451	3.038	1.67109425228
0.000452	3.04	1.64511397781
0.000453	3.032	1.65256648883
0.000454	3.016	1.6479514556
0.000455	2.996	1.66492762605
0.000456	2.996	1.65408101374
0.000457	2.978	1.65091368642
0.000458	2.978	1.65091368642
0.000459	2.966	1.63488348209
0.00046	2.954	1.62723200558
0.000461	2.966	1.63854935843
0.000462	2.964	1.64033655083
0.000463	2.96	1.64511397781
0.000464	2.958	1.65778044385
0.000465	2.946	1.65501782468
0.000466	2.944	1.6507162082
0.000467	2.92	1.63021470979
0.000468	2.914	1.6560809159
0.000469	2.88	1.65819178625
0.00047	2.872	1.67440019111
0.000471	2.862	1.66341696517
0.000472	2.874	1.66436894948
0.000473	2.856	1.65628016954
0.000474	2.866	1.65772253408
0.000475	2.846	1.63165069791
0.000476	2.84	1.62677595261
0.000477	2.828	1.62555098351
0.000478	2.804	1.60548559632
0.000479	2.794	1.60485637987
0.00048	2.778	1.60646070602
0.000481	2.768	1.61064459146
0.000482	2.76	1.62431524034
0.000483	2.742	1.62832306377
0.000484	2.74	1.62861904692
0.000485	2.728	1.61926403035
0.000486	2.704	1.60884554883
0.000487	2.696	1.59986999472
0.000488	2.7	1.60686029262
0.000489	2.706	1.60983353177
0.00049	2.694	1.60635114468
0.000491	2.682	1.58646651399
0.000492	2.692	1.59158285992
0.000493	2.692	1.58023289423
0.000494	2.688	1.57818123167
0.000495	2.648	1.56079979498
0.000496	2.642	1.53812743295
0.000497	2.634	1.53363750606
0.000498	2.616	1.54419687864
0.000499	2.64	1.55254629561
0.0005	2.646	1.5429465318
0.000501	2.64	1.53179633111
0.000502	2.646	1.54424220898
0.000503	2.646	1.55070435609
0.000504	2.654	1.55765336324
0.000505	2.662	1.57090929082
0.000506	2.66	1.57619795711
0.000507	2.65	1.57337217466
0.000508	2.652	1.57445101543
0.000509	2.648	1.59376786264
0.00051	2.628	1.59800375469
0.000511	2.624	1.6058094532
0.000512	2.616	1.60889527316
0.000513	2.612	1.61909110306
0.000514	2.606	1.63547057448
0.000515	2.624	1.62807370841
0.000516	2.604	1.62455655488
0.000517	2.596	1.61888356592
0.000518	2.584	1.59966996596
0.000519	2.554	1.5706953874
0.00052	2.544	1.58115906853
0.000521	2.528	1.57645678659
0.000522	2.522	1.56253511961
0.000523	2.502	1.56012691791
0.000524	2.51	1.57413468293
0.000525	2.514	1.5677384986
0.000526	2.502	1.56779973211
0.000527	2.5	1.56268998845
0.000528	2.498	1.55499067521
0.000529	2.488	1.54073229342
0.00053	2.484	1.53549470855
0.000531	2.478	1.51443586857
0.000532	2.474	1.5143724773
0.000533	2.46	1.51142317039
0.000534	2.458	1.4967417947
0.000535	2.448	1.49375232217
0.000536	2.446	1.50701161243
0.000537	2.424	1.49406291702
0.000538	2.418	1.50574765482
0.000539	2.428	1.50891219095
0.00054	2.44	1.49479095528
0.000541	2.426	1.48341632727
0.000542	2.42	1.48175571536
0.000543	2.414	1.47329698296
0.000544	2.406	1.4782300227
0.000545	2.408	1.48510471011
0.000546	2.424	1.47520303687
0.000547	2.42	1.48983220532
0.000548	2.4	1.48862352527
0.000549	2.41	1.48791800849
0.00055	2.41	1.48522725534
0.000551	2.426	1.48341632727
0.000552	2.422	1.48321138075
0.000553	2.4	1.47648230602
0.000554	2.404	1.47539282905
0.000555	2.408	1.48645080645
0.000556	2.414	1.48681000804
0.000557	2.42	1.47770091697
0.000558	2.412	1.47182064125
0.000559	2.422	1.47916057276
0.00056	2.412	1.48534709748
0.000561	2.41	1.48791800849
0.000562	2.392	1.47862638959
0.000563	2.388	1.4592655687
0.000564	2.366	1.44777208151
0.000565	2.35	1.44481832768
0.000566	2.358	1.45802469115
0.000567	2.326	1.45317720874
0.000568	2.33	1.43704558035
0.000569	2.344	1.43863268418
0.00057	2.338	1.44352208158
0.000571	2.312	1.43480172846
0.000572	2.31	1.41629799124
0.000573	2.298	1.40754964388
0.000574	2.298	1.40042707772
0.000575	2.298	1.40042707772
0.000576	2.304	1.39268948441
0.000577	2.286	1.41852176578
0.000578	2.256	1.41649708789
0.000579	2.256	1.41649708789
0.00058	2.248	1.42073783648
0.000581	2.236	1.42979159321
0.000582	2.226	1.42930892392
0.000583	2.208	1.42574050935
0.000584	2.192	1.42658192895
0.000585	2.194	1.43121067632
0.000586	2.17	1.4272701216
0.000587	2.17	1.43565316146
0.000588	2.158	1.42444234703
0.000589	2.154	1.43467208797
0.00059	2.142	1.4317248339
0.000591	2.156	1.43515295352
0.000592	2.14	1.44374512986
0.000593	2.114	1.43561972681
0.000594	2.096	1.4264585518
0.000595	2.108	1.42840330439
0.000596	2.092	1.42391572784
0.000597	2.088	1.42697442163
0.000598	2.08	1.42464030548
0.000599	2.07	1.41177193626
0.0006	2.076	1.42626224798
0.000601	2.072	1.43066977322
0.000602	2.08	1.44554487997
0.000603	2.094	1.45367259037
0.000604	2.072	1.42506701597
0.000605	2.084	1.42441005332
0.000606	2.088	1.42416852935
0.000607	2.086	1.41795768625
0.000608	2.08	1.44830935922
0.000609	2.064	1.44772373055
0.00061	2.056	1.43278190943
0.000611	2.038	1.42707953527
0.000612	2.018	1.41621890963
0.000613	2.01	1.40637832748
0.000614	2.014	1.41767556232
0.000615	2.014	1.4091855804
0.000616	2.01	1.40637832748
0.000617	2.006	1.41349354438
0.000618	2.018	1.41197592047
0.000619	2.006	1.39354368428
0.00062	1.998	1.38780257962
0.000621	1.996	1.38851863509
0.000622	1.992	1.38561755185
0.000623	2.014	1.40207132486
0.000624	2.006	1.41066083805
0.000625	2.01	1.41488515435
0.000626	2.01	1.40067840706
0.000627	2.006	1.41632058518
0.000628	2.002	1.42196905733
0.000629	1.998	1.41774327718
0.00063	1.984	1.41553664735
0.000631	1.972	1.39971997199
0.000632	1.97	1.39323364875
0.000633	1.97	1.39323364875
0.000634	1.964	1.37648247355
0.000635	1.956	1.39214367075
0.000636	1.94	1.39154590294
0.000637	1.928	1.39957707898
0.000638	1.922	1.40424926562
0.000639	1.91	1.38488266651
0.00064	1.912	1.39436580566
0.000641	1.91	1.399249799
0.000642	1.908	1.38835730271
0.000643	1.904	1.39527201649
0.000644	1.896	1.38317894721
0.000645	1.9	1.38924439894
0.000646	1.894	1.40098679508
0.000647	1.888	1.38832849139
0.000648	1.884	1.38511515767
0.000649	1.876	1.35669598658
0.00065	1.88	1.35410487038
0.000651	1.858	1.35714258647
0.000652	1.852	1.36458638422
0.000653	1.852	1.35723837258
0.000654	1.838	1.35784977078
0.000655	1.834	1.35441647952
0.000656	1.822	1.35731941709
0.000657	1.814	1.33843341261
0.000658	1.814	1.34588409605
0.000659	1.788	1.33979699955
0.00066	1.79	1.32887170186
0.000661	1.774	1.32019846993
0.000662	1.774	1.32473544529
0.000663	1.782	1.33958053136
0.000664	1.794	1.36365831497
0.000665	1.784	1.36137577472
0.000666	1.772	1.37259462333
0.000667	1.772	1.36235678146
0.000668	1.758	1.351826912
0.000669	1.752	1.3617988104
0.00067	1.758	1.3694655892
0.000671	1.754	1.35995735227
0.000672	1.74	1.35661343057
0.000673	1.726	1.35311640297
0.000674	1.724	1.35197041388
0.000675	1.722	1.33443471178
0.000676	1.716	1.33541903536
0.000677	1.718	1.32002878756
0.000678	1.73	1.33607634512
0.000679	1.72	1.33626344708
0.00068	1.708	1.34266004633
0.000681	1.694	1.34326616871
0.000682	1.682	1.31942260099
0.000683	1.69	1.31373513312
0.000684	1.676	1.29885488027
0.000685	1.662	1.30374690795
0.000686	1.66	1.30245921241
0.000687	1.648	1.29309551078
0.000688	1.644	1.28734766089
0.000689	1.648	1.28378191294
0.00069	1.642	1.28290139917
0.000691	1.646	1.29022633673
0.000692	1.656	1.29833123663
0.000693	1.678	1.2985823039
0.000694	1.676	1.2895828783
0.000695	1.676	1.28647736086
0.000696	1.674	1.28051708306
0.000697	1.672	1.29321923895
0.000698	1.672	1.29167178494
0.000699	1.654	1.28307599151
0.0007	1.654	1.28463379996
0.000701	1.646	1.28556757893
0.000702	1.64	1.27530388535
0.000703	1.624	1.26910362067
0.000704	1.624	1.25324538699
0.000705	1.622	1.24704290223
0.000706	1.598	1.23628313909
0.000707	1.59	1.23203084377
0.000708	1.586	1.22580748896
0.000709	1.578	1.21157583337
0.00071	1.566	1.208984698
0.000711	1.56	1.20929731663
0.000712	1.57	1.23332882882
0.000713	1.574	1.24278879943
0.000714	1.57	1.2397983707
0.000715	1.552	1.22771983775
0.000716	1.558	1.23232950139
0.000717	1.546	1.22469751367
0.000718	1.54	1.22816936943
0.000719	1.546	1.22958692251
0.00072	1.538	1.24601605126
0.000721	1.536	1.26360753401
0.000722	1.54	1.26980313435
0.000723	1.53	1.26850305479
0.000724	1.53	1.26218065268
0.000725	1.52	1.25283678107
0.000726	1.514	1.25132090209
0.000727	1.508	1.25137364524
0.000728	1.514	1.2545134515
0.000729	1.5	1.2449899598
0.00073	1.488	1.24493212666
0.000731	1.478	1.23187499366
0.000732	1.476	1.23021298969
0.000733	1.47	1.23170613378
0.000734	1.46	1.23304501134
0.000735	1.458	1.23783520713
0.000736	1.462	1.23310826775
0.000737	1.464	1.23640769975
0.000738	1.454	1.22469751367
0.000739	1.438	1.21084928872
0.00074	1.426	1.21676784967
0.000741	1.436	1.22715280222
0.000742	1.428	1.21853026224
0.000743	1.42	1.20813906484
0.000744	1.414	1.2077267903
0.000745	1.41	1.22715117243
0.000746	1.412	1.21912099482
0.000747	1.418	1.21953925726
0.000748	1.404	1.21687468541
0.000749	1.396	1.21621708589
0.00075	1.398	1.2081374094
0.000751	1.392	1.19930646625
0.000752	1.398	1.20316083713
0.000753	1.382	1.19166941725
0.000754	1.382	1.19669377871
0.000755	1.386	1.20374582035
0.000756	1.37	1.19544970618
0.000757	1.368	1.1952305217
0.000758	1.358	1.18399155402
0.000759	1.35	1.18300464919
0.00076	1.336	1.17264828487
0.000761	1.33	1.17690271476
0.000762	1.332	1.16866419471
0.000763	1.334	1.17747356658
0.000764	1.342	1.1751748806
0.000765	1.33	1.16150764096
0.000766	1.314	1.17618195871
0.000767	1.3	1.17898261226
0.000768	1.278	1.20029829626
0.000769	1.282	1.20269530638
0.00077	1.278	1.20362618782
0.000771	1.282	1.20103122357
0.000772	1.272	1.18912404736
0.000773	1.272	1.18237726636
0.000774	1.258	1.17449393357
0.000775	1.24	1.16206712371
0.000776	1.246	1.15476577712
0.000777	1.246	1.14607329609
0.000778	1.242	1.13992806791
0.000779	1.242	1.12402669007
0.00078	1.232	1.13056446079
0.000781	1.232	1.12168444761
0.000782	1.234	1.12926701891
0.000783	1.228	1.12783686764
0.000784	1.224	1.12863811738
0.000785	1.22	1.13648581161
0.000786	1.224	1.14447542569
0.000787	1.218	1.1465059965
0.000788	1.22	1.15047816146
0.000789	1.206	1.15219963548
0.00079	1.206	1.15219963548
0.000791	1.202	1.14069978522
0.000792	1.194	1.13329784258
0.000793	1.196	1.12142052772
0.000794	1.202	1.13189928881
0.000795	1.2	1.1313708499
0.000796	1.192	1.12389323336
0.000797	1.204	1.13418869682
0.000798	1.198	1.13613203458
0.000799	1.194	1.12976280696
0.0008	1.204	1.13595070316
0.000801	1.202	1.13894512598
0.000802	1.21	1.14275981728
0.000803	1.21	1.14450862819
0.000804	1.2	1.1401754251
0.000805	1.192	1.11675243452
0.000806	1.198	1.12729587953
0.000807	1.192	1.12032852325
0.000808	1.194	1.1137163014
0.000809	1.196	1.11963565502
0.00081	1.198	1.12729587953
0.000811	1.192	1.1274466728
0.000812	1.194	1.13329784258
0.000813	1.186	1.12401245545
0.000814	1.188	1.12989203024
0.000815	1.19	1.1215614116
0.000816	1.19	1.12334322449
0.000817	1.18	1.11516814876
0.000818	1.182	1.11214927056
0.000819	1.18	1.12231902773
0.00082	1.168	1.10805054036
0.000821	1.17	1.10684235553
0.000822	1.168	1.11345228905
0.000823	1.15	1.10611934257
0.000824	1.14	1.11013512691
0.000825	1.14	1.10290525432
0.000826	1.144	1.11142431141
0.000827	1.132	1.09296660516
0.000828	1.122	1.08218113086
0.000829	1.126	1.07987221466
0.00083	1.114	1.07749895592
0.000831	1.12	1.07591821251
0.000832	1.126	1.07057180983
0.000833	1.13	1.08309741021
0.000834	1.122	1.07103501343
0.000835	1.132	1.07637168302
0.000836	1.13	1.066348911
0.000837	1.122	1.06729377399
0.000838	1.126	1.0649525811
0.000839	1.12	1.07032705282
0.00084	1.114	1.062545999
0.000841	1.108	1.0584592576
0.000842	1.102	1.06376501164
0.000843	1.104	1.07013270205
0.000844	1.1	1.07051389529
0.000845	1.084	1.05306410061
0.000846	1.09	1.04780723418
0.000847	1.088	1.04127614013
0.000848	1.086	1.05004952264
0.000849	1.086	1.05385198202
0.00085	1.072	1.0539525606
0.000851	1.078	1.05826083741
0.000852	1.082	1.0484636379
0.000853	1.076	1.04222070599
0.000854	1.06	1.04326410846
0.000855	1.048	1.04770988351
0.000856	1.06	1.05090437243
0.000857	1.056	1.06059605883
0.000858	1.054	1.06164212426
0.000859	1.042	1.05462600006
0.00086	1.034	1.04347688043
0.000861	1.04	1.05943381105
0.000862	1.028	1.06170429028
0.000863	1.038	1.06045084752
0.000864	1.034	1.03578183031
0.000865	1.03	1.0378342835
0.000866	1.036	1.02698782855
0.000867	1.022	1.01267763874
0.000868	1.004	0.995983935613
0.000869	0.998	0.978772700886
0.00087	0.99	0.968452373635
0.000871	0.988	0.97357896444
0.000872	0.984	0.975573677382
0.000873	0.976	0.97130015958
0.000874	0.97	0.968039255402
0.000875	0.968	0.973126918752
0.000876	0.962	0.967758234271
0.000877	0.96	0.970772887961
0.000878	0.954	0.96534139039
0.000879	0.946	0.96492694024
0.00088	0.956	0.972658213351
0.000881	0.968	0.966941570106
0.000882	0.974	0.974332592085
0.000883	0.974	0.980471315236
0.000884	0.966	0.984298735141
0.000885	0.958	0.975825804127
0.000886	0.946	0.977283991478
0.000887	0.946	0.96492694024
0.000888	0.95	0.969278081873
0.000889	0.93	0.963898334888
0.00089	0.934	0.976546977877
0.000891	0.936	0.971547219645
0.000892	0.936	0.963277737727
0.000893	0.932	0.963003634469
0.000894	0.932	0.956752841647
0.000895	0.938	0.949818930112
0.000896	0.938	0.956115055838
0.000897	0.934	0.951653298213
0.000898	0.93	0.953467356547
0.000899	0.926	0.959439419661
0.0009	0.922	0.957035004584
0.000901	0.924	0.966552636953
0.000902	0.924	0.96861963639
0.000903	0.92	0.966229786334
0.000904	0.924	0.96861963639
0.000905	0.93	0.961821189203
0.000906	0.932	0.960924554791
0.000907	0.926	0.946849512858
0.000908	0.91	0.943345111823
0.000909	0.912	0.931802554193
0.00091	0.918	0.924811332111
0.000911	0.92	0.926066952223
0.000912	0.916	0.923549673813
0.000913	0.92	0.930376267969
0.000914	0.914	0.92876477108
0.000915	0.91	0.928385695711
0.000916	0.908	0.924951890641
0.000917	0.904	0.920208671987
0.000918	0.9	0.921954445729
0.000919	0.912	0.931802554193
0.00092	0.912	0.933946465275
0.000921	0.906	0.934432448067
0.000922	0.902	0.940423308941
0.000923	0.898	0.939997872338
0.000924	0.888	0.933518076954
0.000925	0.88	0.934665715644
0.000926	0.882	0.933850095037
0.000927	0.876	0.929851601063
0.000928	0.844	0.91851183988
0.000929	0.844	0.922856435205
0.00093	0.84	0.915641851381
0.000931	0.846	0.919936954362
0.000932	0.844	0.91851183988
0.000933	0.836	0.921468393381
0.000934	0.824	0.919251869729
0.000935	0.828	0.917832228678
0.000936	0.826	0.914179413463
0.000937	0.82	0.911921049214
0.000938	0.816	0.911122384754
0.000939	0.812	0.903690212407
0.00094	0.826	0.907592419536
0.000941	0.824	0.906103746819
0.000942	0.816	0.895624921493
0.000943	0.814	0.889608902833
0.000944	0.806	0.876563745543
0.000945	0.8	0.876356092008
0.000946	0.798	0.872465472096
0.000947	0.798	0.870170098314
0.000948	0.782	0.859346263156
0.000949	0.784	0.861013356459
0.00095	0.79	0.8590110593
0.000951	0.784	0.858687370351
0.000952	0.774	0.85259838142
0.000953	0.778	0.874480417162
0.000954	0.774	0.868863625663
0.000955	0.774	0.854940933632
0.000956	0.774	0.859606886897
0.000957	0.774	0.864247649693
0.000958	0.77	0.860871651293
0.000959	0.758	0.848195732128
0.00096	0.762	0.856362072957
0.000961	0.754	0.851753485464
0.000962	0.756	0.84880150801
0.000963	0.75	0.862264460592
0.000964	0.754	0.861094652172
0.000965	0.75	0.852936105462
0.000966	0.752	0.84527865228
0.000967	0.744	0.838131254637
0.000968	0.748	0.841722044383
0.000969	0.748	0.846460867377
0.00097	0.754	0.85643680444
0.000971	0.752	0.854690587289
0.000972	0.738	0.844604049244
0.000973	0.746	0.851753485464
0.000974	0.75	0.850588031893
0.000975	0.75	0.852936105462
0.000976	0.75	0.855277732669
0.000977	0.744	0.854671866859
0.000978	0.748	0.8535197713
0.000979	0.736	0.847528170623
0.00098	0.734	0.84097800209
0.000981	0.724	0.841322768027
0.000982	0.732	0.841531936411
0.000983	0.744	0.835741586856
0.000984	0.74	0.829698740508
0.000985	0.736	0.823592132065
0.000986	0.728	0.83786395077
0.000987	0.726	0.831218382857
0.000988	0.724	0.826936515097
0.000989	0.724	0.824514402542
0.00099	0.724	0.817204992643
0.000991	0.72	0.818290901819
0.000992	0.712	0.813053503775
0.000993	0.71	0.816026960339
0.000994	0.706	0.819490085358
0.000995	0.708	0.818984737343
0.000996	0.7	0.80622577483
0.000997	0.68	0.788416133777
0.000998	0.682	0.782863972859
0.000999	0.678	0.77350888812
0.001	0.676	0.781680241531
0.001001	0.686	0.797122324364
0.001002	0.682	0.790490986666
0.001003	0.674	0.779566546229
0.001004	0.676	0.779117449426
0.001005	0.67	0.78555712714
0.001006	0.664	0.786831621124
0.001007	0.668	0.778316131145
0.001008	0.668	0.780881553118
0.001009	0.664	0.774018087644
0.00101	0.66	0.78
0.001011	0.662	0.794830799605
0.001012	0.66	0.792716847304
0.001013	0.668	0.793584274038
0.001014	0.662	0.792310545178
0.001015	0.666	0.804017412747
0.001016	0.662	0.807314065281
0.001017	0.658	0.808106428634
0.001018	0.65	0.802184517427
0.001019	0.652	0.804298452069
0.00102	0.652	0.804298452069
0.001021	0.65	0.802184517427
0.001022	0.65	0.794669742723
0.001023	0.648	0.78999746835
0.001024	0.64	0.778716893357
0.001025	0.638	0.776502414678
0.001026	0.638	0.779073809084
0.001027	0.64	0.768374908492
0.001028	0.63	0.767528501099
0.001029	0.636	0.763874335215
0.00103	0.628	0.757374412031
0.001031	0.628	0.757374412031
0.001032	0.618	0.748382255268
0.001033	0.624	0.752744312499
0.001034	0.616	0.751361431004
0.001035	0.62	0.756042326857
0.001036	0.614	0.751667479674
0.001037	0.606	0.747505183929
0.001038	0.606	0.747505183929
0.001039	0.598	0.740537642527
0.00104	0.594	0.738352219473
0.001041	0.592	0.73589129632
0.001042	0.59	0.741552425658
0.001043	0.596	0.746179603045
0.001044	0.594	0.741056003282
0.001045	0.594	0.738352219473
0.001046	0.578	0.72105200922
0.001047	0.582	0.723378186013
0.001048	0.572	0.71331339536
0.001049	0.568	0.71370582175
0.00105	0.566	0.716689612036
0.001051	0.572	0.721675827502
0.001052	0.576	0.726790203566
0.001053	0.578	0.732062838833
0.001054	0.586	0.744717396064
0.001055	0.59	0.741552425658
0.001056	0.592	0.752021276295
0.001057	0.59	0.744244583454
0.001058	0.59	0.741552425658
0.001059	0.586	0.73661658955
0.00106	0.58	0.729109045342
0.001061	0.578	0.729325715987
0.001062	0.58	0.729109045342
0.001063	0.582	0.731625587305
0.001064	0.578	0.726578282087
0.001065	0.574	0.724240291616
0.001066	0.576	0.726790203566
0.001067	0.572	0.729942463486
0.001068	0.566	0.727766446053
0.001069	0.56	0.725534285889
0.00107	0.56	0.728285658241
0.001071	0.554	0.726005509621
0.001072	0.554	0.723245463173
0.001073	0.552	0.720621953593
0.001074	0.55	0.720763484092
0.001075	0.548	0.709715435932
0.001076	0.538	0.701823339595
0.001077	0.538	0.704667297382
0.001078	0.548	0.71811976717
0.001079	0.548	0.715329294801
0.00108	0.55	0.712390342439
0.001081	0.554	0.709284146164
0.001082	0.544	0.709974647435
0.001083	0.542	0.698738863954
0.001084	0.538	0.698967810418
0.001085	0.542	0.698738863954
0.001086	0.536	0.699073672799
0.001087	0.534	0.70202848945
0.001088	0.534	0.70202848945
0.001089	0.53	0.702210794562
0.00109	0.53	0.702210794562
0.001091	0.53	0.702210794562
0.001092	0.538	0.701823339595
0.001093	0.532	0.699268188895
0.001094	0.528	0.699439775821
0.001095	0.532	0.70496524737
0.001096	0.524	0.702441456635
0.001097	0.522	0.705348140991
0.001098	0.526	0.708042371613
0.001099	0.532	0.710616633636
0.0011	0.534	0.707703327673
0.001101	0.54	0.718609768929
0.001102	0.53	0.707884171316
0.001103	0.524	0.702441456635
0.001104	0.522	0.699654200302
0.001105	0.524	0.699588450448
0.001106	0.522	0.705348140991
0.001107	0.524	0.710931782944
0.001108	0.53	0.716309988762
0.001109	0.528	0.713593721945
0.00111	0.52	0.708237248385
0.001111	0.528	0.713593721945
0.001112	0.526	0.708042371613
0.001113	0.522	0.691025325151
0.001114	0.524	0.688058137079
0.001115	0.522	0.685212375837
0.001116	0.524	0.688058137079
0.001117	0.514	0.682498351646
0.001118	0.518	0.688241236777
0.001119	0.508	0.682595048327
0.00112	0.5	0.673795221117
0.001121	0.502	0.673792252849
0.001122	0.502	0.67675401735
0.001123	0.502	0.688473674152
0.001124	0.5	0.694262198308
0.001125	0.492	0.682595048327
0.001126	0.496	0.68263020736
0.001127	0.492	0.673747727269
0.001128	0.494	0.682615557983
0.001129	0.478	0.667469849506
0.00113	0.48	0.661513416342
0.001131	0.476	0.667400928977
0.001132	0.482	0.667589694348
0.001133	0.476	0.667400928977
0.001134	0.468	0.661041602322
0.001135	0.464	0.657802401941
0.001136	0.466	0.657908808271
0.001137	0.466	0.66094175235
0.001138	0.468	0.661041602322
0.001139	0.472	0.661223109094
0.00114	0.468	0.654962594352
0.001141	0.462	0.65157961908
0.001142	0.462	0.660723845491
0.001143	0.458	0.657446575776
0.001144	0.458	0.66048164244
0.001145	0.45	0.656886595997
0.001146	0.45	0.656886595997
0.001147	0.448	0.656731299696
0.001148	0.452	0.663095769855
0.001149	0.454	0.660215116458
0.00115	0.448	0.656731299696
0.001151	0.444	0.644099371215
0.001152	0.438	0.643549531893
0.001153	0.432	0.642943232331
0.001154	0.434	0.643151615096
0.001155	0.436	0.637105956651
0.001156	0.446	0.650449075639
0.001157	0.448	0.650612019563
0.001158	0.448	0.647530694253
0.001159	0.448	0.656731299696
0.00116	0.452	0.653984709301
0.001161	0.452	0.657035767672
0.001162	0.456	0.657315753653
0.001163	0.46	0.660605782597
0.001164	0.452	0.657035767672
0.001165	0.442	0.650104606967
0.001166	0.44	0.652993108693
0.001167	0.438	0.646649827959
0.001168	0.434	0.643151615096
0.001169	0.432	0.642943232331
0.00117	0.434	0.636901876273
0.001171	0.432	0.630377664579
0.001172	0.432	0.627196938768
0.001173	0.426	0.629701516593
0.001174	0.426	0.632869654826
0.001175	0.424	0.632632594797
0.001176	0.42	0.628967407741
0.001177	0.424	0.629463263424
0.001178	0.418	0.622315032761
0.001179	0.418	0.619092884792
0.00118	0.414	0.612049017645
0.001181	0.41	0.608194047981
0.001182	0.41	0.614735715572
0.001183	0.414	0.621774878875
0.001184	0.416	0.628445701712
0.001185	0.41	0.617980582219
0.001186	0.404	0.613827337286
0.001187	0.396	0.609248717684
0.001188	0.394	0.602298929104
0.001189	0.4	0.60332412516
0.00119	0.4	0.606630035524
0.001191	0.402	0.606956341099
0.001192	0.4	0.606630035524
0.001193	0.4	0.609918027279
0.001194	0.396	0.60264749232
0.001195	0.4	0.60332412516
0.001196	0.398	0.609586745263
0.001197	0.392	0.61183004176
0.001198	0.394	0.612179712176
0.001199	0.386	0.604155609094
0.0012	0.382	0.600063329991
0.001201	0.376	0.598852235531
0.001202	0.368	0.597139849616
0.001203	0.364	0.582669717765
0.001204	0.366	0.583132917953
0.001205	0.362	0.578753833681
0.001206	0.364	0.582669717765
0.001207	0.362	0.582199278598
0.001208	0.36	0.58172158289
0.001209	0.352	0.579737871801
0.00121	0.346	0.58162187029
0.001211	0.338	0.575982638627
0.001212	0.34	0.576541412216
0.001213	0.342	0.580548016963
0.001214	0.348	0.582147747569
0.001215	0.356	0.587591694972
0.001216	0.352	0.586596965556
0.001217	0.352	0.58999661016
0.001218	0.346	0.588459004519
0.001219	0.356	0.59771565146
0.00122	0.352	0.596737798367
0.001221	0.346	0.58162187029
0.001222	0.354	0.597230273848
0.001223	0.35	0.592874354311
0.001224	0.34	0.586856030045
0.001225	0.348	0.595731483136
0.001226	0.352	0.596737798367
0.001227	0.358	0.604843781484
0.001228	0.356	0.604370747141
0.001229	0.354	0.600569729507
0.00123	0.356	0.60105241036
0.001231	0.35	0.592874354311
0.001232	0.35	0.592874354311
0.001233	0.35	0.586088730484
0.001234	0.35	0.592874354311
0.001235	0.342	0.590792687836
0.001236	0.34	0.590254182535
0.001237	0.34	0.590254182535
0.001238	0.342	0.590792687836
0.001239	0.342	0.587397650659
0.00124	0.34	0.583438085833
0.001241	0.346	0.585050425177
0.001242	0.348	0.588978777207
0.001243	0.35	0.586088730484
0.001244	0.35	0.586088730484
0.001245	0.352	0.596737798367
0.001246	0.354	0.597230273848
0.001247	0.356	0.59771565146
0.001248	0.352	0.593376777436
0.001249	0.348	0.585573223432
0.00125	0.348	0.588978777207
0.001251	0.346	0.588459004519
0.001252	0.344	0.584520316157
0.001253	0.334	0.578311334836
0.001254	0.334	0.58175940044
0.001255	0.332	0.581184996365
0.001256	0.33	0.58060313468
0.001257	0.326	0.572471833368
0.001258	0.324	0.568352003603
0.001259	0.318	0.559353197899
0.00126	0.318	0.559353197899
0.001261	0.32	0.56
0.001262	0.32	0.563560112144
0.001263	0.322	0.567728808499
0.001264	0.326	0.565441420485
0.001265	0.33	0.56665686266
0.001266	0.322	0.560638921232
0.001267	0.32	0.552810998443
0.001268	0.32	0.552810998443
0.001269	0.316	0.547853995148
0.00127	0.316	0.547853995148
0.001271	0.314	0.547178215941
0.001272	0.32	0.552810998443
0.001273	0.322	0.55706014038
0.001274	0.324	0.557695257287
0.001275	0.326	0.561893228292
0.001276	0.322	0.560638921232
0.001277	0.322	0.560638921232
0.001278	0.322	0.560638921232
0.001279	0.326	0.56896748589
0.00128	0.33	0.570175411606
0.001281	0.322	0.567728808499
0.001282	0.326	0.56896748589
0.001283	0.324	0.561269988508
0.001284	0.32	0.55641710973
0.001285	0.318	0.555766137867
0.001286	0.312	0.553765293243
0.001287	0.306	0.548054741791
0.001288	0.312	0.553765293243
0.001289	0.31	0.54580216196
0.00129	0.306	0.544393240223
0.001291	0.306	0.544393240223
0.001292	0.308	0.54510182535
0.001293	0.308	0.53398127308
0.001294	0.304	0.52875703305
0.001295	0.306	0.533257911334
0.001296	0.308	0.530222594766
0.001297	0.302	0.524209881631
0.001298	0.304	0.524960950929
0.001299	0.306	0.525703338395
0.0013	0.308	0.526437080761
0.001301	0.306	0.525703338395
0.001302	0.304	0.524960950929
0.001303	0.306	0.529494098173
0.001304	0.306	0.529494098173
0.001305	0.306	0.529494098173
0.001306	0.298	0.526494064544
0.001307	0.288	0.522547605487
0.001308	0.29	0.530942558098
0.001309	0.29	0.530942558098
0.00131	0.286	0.529342988997
0.001311	0.288	0.533906358831
0.001312	0.288	0.533906358831
0.001313	0.294	0.532507276946
0.001314	0.292	0.527954543498
0.001315	0.292	0.531729254414
0.001316	0.29	0.527162214124
0.001317	0.29	0.527162214124
0.001318	0.294	0.532507276946
0.001319	0.296	0.529512983788
0.00132	0.294	0.528738120434
0.001321	0.292	0.527954543498
0.001322	0.294	0.528738120434
0.001323	0.292	0.527954543498
0.001324	0.29	0.527162214124
0.001325	0.282	0.523904571463
0.001326	0.28	0.523067873225
0.001327	0.28	0.523067873225
0.001328	0.278	0.518378240284
0.001329	0.274	0.512761152975
0.00133	0.28	0.523067873225
0.001331	0.278	0.518378240284
0.001332	0.272	0.51963063805
0.001333	0.272	0.51963063805
0.001334	0.268	0.513980544379
0.001335	0.27	0.514878626474
0.001336	0.27	0.510979451642
0.001337	0.272	0.511874984737
0.001338	0.274	0.512761152975
0.001339	0.276	0.513638004824
0.00134	0.274	0.50884575266
0.001341	0.272	0.507952753708
0.001342	0.266	0.505216785153
0.001343	0.268	0.513980544379
0.001344	0.264	0.508236165577
0.001345	0.26	0.506359556047
0.001346	0.258	0.505406766872
0.001347	0.254	0.495463419437
0.001348	0.256	0.496451407491
0.001349	0.246	0.491410215604
0.00135	0.244	0.486275641997
0.001351	0.242	0.485217477014
0.001352	0.248	0.488360522565
0.001353	0.246	0.48732330131
0.001354	0.256	0.492406336271
0.001355	0.254	0.491410215604
0.001356	0.248	0.484247870413
0.001357	0.248	0.488360522565
0.001358	0.242	0.485217477014
0.001359	0.244	0.486275641997
0.00136	0.248	0.488360522565
0.001361	0.248	0.488360522565
0.001362	0.246	0.483201821189
0.001363	0.242	0.47690250576
0.001364	0.244	0.482145206343
0.001365	0.238	0.466214542888
0.001366	0.244	0.469535941116
0.001367	0.242	0.468439964136
0.001368	0.244	0.469535941116
0.001369	0.24	0.463033476112
0.00137	0.24	0.463033476112
0.001371	0.238	0.461904752086
0.001372	0.24	0.463033476112
0.001373	0.238	0.461904752086
0.001374	0.236	0.460764581972
0.001375	0.236	0.460764581972
0.001376	0.238	0.466214542888
0.001377	0.236	0.465084938479
0.001378	0.24	0.467332857822
0.001379	0.24	0.467332857822
0.00138	0.238	0.466214542888
0.001381	0.236	0.460764581972
0.001382	0.236	0.460764581972
0.001383	0.232	0.454066074487
0.001384	0.234	0.459612880585
0.001385	0.234	0.459612880585
0.001386	0.238	0.461904752086
0.001387	0.234	0.459612880585
0.001388	0.24	0.463033476112
0.001389	0.24	0.463033476112
0.00139	0.24	0.463033476112
0.001391	0.242	0.464150837552
0.001392	0.236	0.460764581972
0.001393	0.24	0.467332857822
0.001394	0.244	0.469535941116
0.001395	0.244	0.469535941116
0.001396	0.242	0.468439964136
0.001397	0.24	0.463033476112
0.001398	0.242	0.468439964136
0.001399	0.24	0.467332857822
0.0014	0.236	0.465084938479
0.001401	0.236	0.465084938479
0.001402	0.238	0.470484856292
0.001403	0.236	0.469365529199
0.001404	0.236	0.469365529199
0.001405	0.234	0.468234983742
0.001406	0.234	0.468234983742
0.001407	0.234	0.468234983742
0.001408	0.236	0.469365529199
0.001409	0.232	0.467093138464
0.00141	0.228	0.460451951891
0.001411	0.23	0.457274534607
0.001412	0.23	0.461627555503
0.001413	0.232	0.462791529741
0.001414	0.226	0.44600896852
0.001415	0.226	0.44600896852
0.001416	0.23	0.452879674969
0.001417	0.23	0.452879674969
0.001418	0.228	0.451681303576
0.001419	0.226	0.450470864763
0.00142	0.228	0.456087710863
0.001421	0.228	0.451681303576
0.001422	0.226	0.450470864763
0.001423	0.224	0.449248260987
0.001424	0.226	0.450470864763
0.001425	0.226	0.450470864763
0.001426	0.226	0.454888997449
0.001427	0.224	0.45367830012
0.001428	0.224	0.45367830012
0.001429	0.224	0.449248260987
0.00143	0.224	0.449248260987
0.001431	0.226	0.450470864763
0.001432	0.226	0.450470864763
0.001433	0.228	0.451681303576
0.001434	0.23	0.452879674969
0.001435	0.23	0.452879674969
0.001436	0.23	0.452879674969
0.001437	0.23	0.452879674969
0.001438	0.228	0.447231483686
0.001439	0.226	0.44600896852
0.00144	0.226	0.450470864763
0.001441	0.226	0.454888997449
0.001442	0.224	0.45367830012
0.001443	0.226	0.454888997449
0.001444	0.222	0.452455522676
0.001445	0.224	0.45367830012
0.001446	0.222	0.452455522676
0.001447	0.22	0.451220566907
0.001448	0.222	0.452455522676
0.001449	0.222	0.452455522676
0.00145	0.22	0.451220566907
0.001451	0.212	0.446156923066
0.001452	0.21	0.440340777126
0.001453	0.21	0.440340777126
0.001454	0.212	0.441651446279
0.001455	0.21	0.440340777126
0.001456	0.206	0.428443695251
0.001457	0.206	0.428443695251
0.001458	0.204	0.427064397954
0.001459	0.204	0.431722132859
0.00146	0.202	0.430344048408
0.001461	0.202	0.42567123464
0.001462	0.198	0.422842760373
0.001463	0.2	0.424264068712
0.001464	0.196	0.421407166527
0.001465	0.194	0.415167436103
0.001466	0.194	0.415167436103
0.001467	0.194	0.415167436103
0.001468	0.194	0.410321824913
0.001469	0.192	0.408822699957
0.00147	0.192	0.413685871163
0.001471	0.19	0.41218927691
0.001472	0.188	0.410677489035
0.001473	0.186	0.409150339118
0.001474	0.184	0.402671081654
0.001475	0.184	0.402671081654
0.001476	0.18	0.399499687109
0.001477	0.18	0.399499687109
0.001478	0.18	0.399499687109
0.001479	0.182	0.406049258096
0.00148	0.18	0.404474968323
0.001481	0.182	0.410945251828
0.001482	0.182	0.410945251828
0.001483	0.182	0.410945251828
0.001484	0.178	0.407818587119
0.001485	0.176	0.396262539234
0.001486	0.176	0.396262539234
0.001487	0.178	0.397889431878
0.001488	0.178	0.397889431878
0.001489	0.18	0.399499687109
0.00149	0.176	0.396262539234
0.001491	0.172	0.398015075091
0.001492	0.176	0.401277958528
0.001493	0.174	0.39965485109
0.001494	0.176	0.401277958528
0.001495	0.178	0.407818587119
0.001496	0.178	0.407818587119
0.001497	0.172	0.40300868477
0.001498	0.172	0.40300868477
0.001499	0.172	0.40300868477
0.0015	0.172	0.40794117223
0.001501	0.17	0.406324993078
0.001502	0.174	0.409541206718
0.001503	0.18	0.414246303544
0.001504	0.18	0.414246303544
0.001505	0.18	0.414246303544
0.001506	0.178	0.417511676483
0.001507	0.178	0.417511676483
0.001508	0.18	0.419046536795
0.001509	0.182	0.420566284906
0.00151	0.182	0.420566284906
0.001511	0.178	0.417511676483
0.001512	0.178	0.417511676483
0.001513	0.18	0.419046536795
0.001514	0.18	0.419046536795
0.001515	0.176	0.415961536683
0.001516	0.176	0.415961536683
0.001517	0.174	0.414395945926
0.001518	0.172	0.412814728419
0.001519	0.172	0.412814728419
0.00152	0.17	0.406324993078
0.001521	0.17	0.406324993078
0.001522	0.168	0.404692475838
0.001523	0.168	0.404692475838
0.001524	0.166	0.403043421978
0.001525	0.17	0.406324993078
0.001526	0.166	0.398050248084
0.001527	0.166	0.398050248084
0.001528	0.168	0.399719901931
0.001529	0.172	0.40300868477
0.00153	0.176	0.406231461115
0.001531	0.172	0.40300868477
0.001532	0.17	0.401372644808
0.001533	0.174	0.404628224423
0.001534	0.17	0.401372644808
0.001535	0.17	0.401372644808
0.001536	0.168	0.399719901931
0.001537	0.168	0.399719901931
0.001538	0.168	0.399719901931
0.001539	0.17	0.401372644808
0.00154	0.17	0.401372644808
0.001541	0.17	0.401372644808
0.001542	0.166	0.398050248084
0.001543	0.164	0.396363469558
0.001544	0.166	0.398050248084
0.001545	0.164	0.396363469558
0.001546	0.166	0.398050248084
0.001547	0.162	0.394659346779
0.001548	0.158	0.391198159505
0.001549	0.158	0.391198159505
0.00155	0.158	0.391198159505
0.001551	0.16	0.392937654088
0.001552	0.156	0.389440624486
0.001553	0.156	0.389440624486
0.001554	0.158	0.391198159505
0.001555	0.156	0.389440624486
0.001556	0.156	0.389440624486
0.001557	0.158	0.391198159505
0.001558	0.158	0.391198159505
0.001559	0.156	0.389440624486
0.00156	0.152	0.38587044458
0.001561	0.152	0.38587044458
0.001562	0.152	0.391019181115
0.001563	0.152	0.391019181115
0.001564	0.144	0.383749918567
0.001565	0.144	0.383749918567
0.001566	0.136	0.376170174256
0.001567	0.138	0.378095226101
0.001568	0.142	0.381884799383
0.001569	0.142	0.381884799383
0.00157	0.14	0.38
0.001571	0.142	0.381884799383
0.001572	0.14	0.38
0.001573	0.138	0.378095226101
0.001574	0.138	0.378095226101
0.001575	0.138	0.378095226101
0.001576	0.144	0.383749918567
0.001577	0.146	0.385595643129
0.001578	0.15	0.389230009121
0.001579	0.15	0.389230009121
0.00158	0.148	0.382225064589
0.001581	0.15	0.384057287393
0.001582	0.148	0.382225064589
0.001583	0.15	0.384057287393
0.001584	0.148	0.382225064589
0.001585	0.15	0.384057287393
0.001586	0.144	0.37318092127
0.001587	0.144	0.37318092127
0.001588	0.144	0.37318092127
0.001589	0.144	0.37318092127
0.00159	0.142	0.37126271022
0.001591	0.142	0.37126271022
0.001592	0.138	0.367363580122
0.001593	0.14	0.369323706252
0.001594	0.14	0.369323706252
0.001595	0.138	0.367363580122
0.001596	0.136	0.359866641966
0.001597	0.138	0.361878432626
0.001598	0.14	0.363868107973
0.001599	0.14	0.358329457343
0.0016	0.138	0.356308854788
0.001601	0.138	0.356308854788
0.001602	0.134	0.352198807494
0.001603	0.132	0.350108554594
0.001604	0.13	0.347994252826
0.001605	0.128	0.345855461139
0.001606	0.124	0.341502562216
0.001607	0.126	0.343691722333
0.001608	0.128	0.345855461139
0.001609	0.132	0.350108554594
0.00161	0.13	0.347994252826
0.001611	0.13	0.347994252826
0.001612	0.13	0.347994252826
0.001613	0.13	0.347994252826
0.001614	0.13	0.347994252826
0.001615	0.132	0.350108554594
0.001616	0.132	0.350108554594
0.001617	0.132	0.350108554594
0.001618	0.136	0.359866641966
0.001619	0.14	0.369323706252
0.00162	0.138	0.367363580122
0.001621	0.138	0.367363580122
0.001622	0.138	0.367363580122
0.001623	0.132	0.361353012994
0.001624	0.132	0.361353012994
0.001625	0.132	0.361353012994
0.001626	0.13	0.359304884464
0.001627	0.128	0.357233816988
0.001628	0.13	0.359304884464
0.001629	0.13	0.359304884464
0.00163	0.128	0.357233816988
0.001631	0.128	0.357233816988
0.001632	0.132	0.361353012994
0.001633	0.134	0.363378590454
0.001634	0.134	0.363378590454
0.001635	0.134	0.363378590454
0.001636	0.132	0.361353012994
0.001637	0.13	0.359304884464
0.001638	0.132	0.361353012994
0.001639	0.13	0.359304884464
0.00164	0.13	0.359304884464
0.001641	0.128	0.357233816988
0.001642	0.126	0.355139409247
0.001643	0.124	0.35302124582
0.001644	0.124	0.35302124582
0.001645	0.124	0.35302124582
0.001646	0.122	0.34513185886
0.001647	0.118	0.340699280892
0.001648	0.118	0.340699280892
0.001649	0.118	0.334777538076
0.00165	0.12	0.337045990927
0.001651	0.12	0.337045990927
0.001652	0.12	0.337045990927
0.001653	0.122	0.339287488717
0.001654	0.122	0.339287488717
0.001655	0.12	0.337045990927
0.001656	0.124	0.341502562216
0.001657	0.124	0.341502562216
0.001658	0.124	0.341502562216
0.001659	0.122	0.339287488717
0.00166	0.12	0.337045990927
0.001661	0.12	0.337045990927
0.001662	0.12	0.337045990927
0.001663	0.12	0.337045990927
0.001664	0.12	0.337045990927
0.001665	0.12	0.337045990927
0.001666	0.122	0.339287488717
0.001667	0.118	0.334777538076
0.001668	0.116	0.332481578437
0.001669	0.116	0.332481578437
0.00167	0.116	0.332481578437
0.001671	0.114	0.330157538154
0.001672	0.114	0.330157538154
0.001673	0.112	0.327804819977
0.001674	0.11	0.325422801905
0.001675	0.11	0.325422801905
0.001676	0.108	0.323010835732
0.001677	0.106	0.320568245464
0.001678	0.102	0.315588339455
0.001679	0.102	0.315588339455
0.00168	0.106	0.320568245464
0.001681	0.112	0.327804819977
0.001682	0.114	0.330157538154
0.001683	0.112	0.327804819977
0.001684	0.114	0.330157538154
0.001685	0.108	0.323010835732
0.001686	0.108	0.323010835732
0.001687	0.112	0.327804819977
0.001688	0.11	0.325422801905
0.001689	0.112	0.327804819977
0.00169	0.11	0.325422801905
0.001691	0.108	0.323010835732
0.001692	0.106	0.320568245464
0.001693	0.106	0.320568245464
0.001694	0.106	0.314267402064
0.001695	0.106	0.314267402064
0.001696	0.106	0.314267402064
0.001697	0.104	0.311743484294
0.001698	0.098	0.303967103483
0.001699	0.098	0.303967103483
0.0017	0.098	0.303967103483
0.001701	0.098	0.303967103483
0.001702	0.098	0.303967103483
0.001703	0.098	0.303967103483
0.001704	0.098	0.303967103483
0.001705	0.102	0.309186028145
0.001706	0.1	0.306594194335
0.001707	0.102	0.309186028145
0.001708	0.102	0.309186028145
0.001709	0.098	0.303967103483
0.00171	0.098	0.297314648142
0.001711	0.094	0.291828716887
0.001712	0.094	0.291828716887
0.001713	0.094	0.291828716887
0.001714	0.094	0.291828716887
0.001715	0.09	0.286181760425
0.001716	0.092	0.289025950392
0.001717	0.098	0.297314648142
0.001718	0.1	0.3
0.001719	0.1	0.3
0.00172	0.102	0.309186028145
0.001721	0.096	0.301303833364
0.001722	0.096	0.301303833364
0.001723	0.1	0.306594194335
0.001724	0.098	0.303967103483
0.001725	0.094	0.298603415922
0.001726	0.094	0.298603415922
0.001727	0.092	0.295864834004
0.001728	0.092	0.295864834004
0.001729	0.092	0.295864834004
0.00173	0.094	0.298603415922
0.001731	0.096	0.301303833364
0.001732	0.096	0.301303833364
0.001733	0.096	0.301303833364
0.001734	0.096	0.301303833364
0.001735	0.096	0.301303833364
0.001736	0.096	0.301303833364
0.001737	0.098	0.303967103483
0.001738	0.102	0.309186028145
0.001739	0.102	0.309186028145
0.00174	0.102	0.309186028145
0.001741	0.106	0.314267402064
0.001742	0.106	0.314267402064
0.001743	0.106	0.314267402064
0.001744	0.104	0.311743484294
0.001745	0.106	0.314267402064
0.001746	0.106	0.314267402064
0.001747	0.104	0.311743484294
0.001748	0.104	0.311743484294
0.001749	0.104	0.311743484294
0.00175	0.104	0.311743484294
0.001751	0.102	0.309186028145
0.001752	0.102	0.309186028145
0.001753	0.102	0.309186028145
0.001754	0.104	0.311743484294
0.001755	0.104	0.311743484294
0.001756	0.104	0.311743484294
0.001757	0.1	0.306594194335
0.001758	0.102	0.309186028145
0.001759	0.098	0.303967103483
0.00176	0.098	0.303967103483
0.001761	0.098	0.303967103483
0.001762	0.096	0.301303833364
0.001763	0.098	0.303967103483
0.001764	0.1	0.306594194335
0.001765	0.1	0.306594194335
0.001766	0.098	0.297314648142
0.001767	0.098	0.297314648142
0.001768	0.098	0.297314648142
0.001769	0.1	0.3
0.00177	0.1	0.3
0.001771	0.098	0.297314648142
0.001772	0.098	0.297314648142
0.001773	0.098	0.297314648142
0.001774	0.098	0.297314648142
0.001775	0.096	0.294591242232
0.001776	0.096	0.294591242232
0.001777	0.094	0.291828716887
0.001778	0.094	0.291828716887
0.001779	0.09	0.286181760425
0.00178	0.09	0.286181760425
0.001781	0.086	0.280364049051
0.001782	0.082	0.274364720764
0.001783	0.08	0.271293199325
0.001784	0.076	0.264998113201
0.001785	0.076	0.264998113201
0.001786	0.08	0.271293199325
0.001787	0.078	0.268171586862
0.001788	0.078	0.268171586862
0.001789	0.076	0.264998113201
0.00179	0.076	0.264998113201
0.001791	0.076	0.264998113201
0.001792	0.078	0.268171586862
0.001793	0.078	0.268171586862
0.001794	0.078	0.268171586862
0.001795	0.08	0.271293199325
0.001796	0.08	0.271293199325
0.001797	0.078	0.268171586862
0.001798	0.08	0.271293199325
0.001799	0.078	0.268171586862
0.0018	0.078	0.268171586862
0.001801	0.08	0.278567765544
0.001802	0.078	0.275528582909
0.001803	0.072	0.266112758056
0.001804	0.072	0.266112758056
0.001805	0.07	0.262868788562
0.001806	0.07	0.262868788562
0.001807	0.068	0.259568873327
0.001808	0.068	0.259568873327
0.001809	0.07	0.262868788562
0.00181	0.07	0.262868788562
0.001811	0.07	0.262868788562
0.001812	0.07	0.262868788562
0.001813	0.07	0.262868788562
0.001814	0.07	0.262868788562
0.001815	0.07	0.262868788562
0.001816	0.07	0.262868788562
0.001817	0.07	0.262868788562
0.001818	0.07	0.262868788562
0.001819	0.076	0.272440819262
0.00182	0.076	0.272440819262
0.001821	0.076	0.272440819262
0.001822	0.076	0.272440819262
0.001823	0.074	0.26930280355
0.001824	0.076	0.272440819262
0.001825	0.076	0.272440819262
0.001826	0.072	0.266112758056
0.001827	0.074	0.26930280355
0.001828	0.074	0.26930280355
0.001829	0.074	0.26930280355
0.00183	0.07	0.262868788562
0.001831	0.07	0.262868788562
0.001832	0.07	0.262868788562
0.001833	0.07	0.262868788562
0.001834	0.068	0.259568873327
0.001835	0.068	0.259568873327
0.001836	0.064	0.244752936652
0.001837	0.066	0.248282097623
0.001838	0.066	0.248282097623
0.001839	0.066	0.248282097623
0.00184	0.066	0.248282097623
0.001841	0.066	0.248282097623
0.001842	0.068	0.251745903641
0.001843	0.068	0.251745903641
0.001844	0.064	0.244752936652
0.001845	0.06	0.237486841741
0.001846	0.062	0.249311050698
0.001847	0.062	0.249311050698
0.001848	0.064	0.244752936652
0.001849	0.066	0.248282097623
0.00185	0.066	0.248282097623
0.001851	0.066	0.248282097623
0.001852	0.068	0.251745903641
0.001853	0.068	0.251745903641
0.001854	0.068	0.251745903641
0.001855	0.066	0.248282097623
0.001856	0.066	0.248282097623
0.001857	0.07	0.262868788562
0.001858	0.068	0.259568873327
0.001859	0.066	0.256210850668
0.00186	0.066	0.256210850668
0.001861	0.066	0.256210850668
0.001862	0.066	0.256210850668
0.001863	0.066	0.256210850668
0.001864	0.066	0.256210850668
0.001865	0.066	0.256210850668
0.001866	0.066	0.256210850668
0.001867	0.066	0.256210850668
0.001868	0.066	0.256210850668
0.001869	0.066	0.256210850668
0.00187	0.064	0.252792404949
0.001871	0.062	0.249311050698
0.001872	0.062	0.249311050698
0.001873	0.062	0.249311050698
0.001874	0.06	0.245764114549
0.001875	0.06	0.245764114549
0.001876	0.058	0.242148714636
0.001877	0.058	0.242148714636
0.001878	0.058	0.242148714636
0.001879	0.058	0.242148714636
0.00188	0.058	0.242148714636
0.001881	0.06	0.245764114549
0.001882	0.06	0.245764114549
0.001883	0.06	0.245764114549
0.001884	0.058	0.242148714636
0.001885	0.058	0.242148714636
0.001886	0.058	0.242148714636
0.001887	0.06	0.245764114549
0.001888	0.062	0.249311050698
0.001889	0.06	0.245764114549
0.00189	0.06	0.245764114549
0.001891	0.06	0.245764114549
0.001892	0.06	0.245764114549
0.001893	0.06	0.245764114549
0.001894	0.06	0.245764114549
0.001895	0.06	0.245764114549
0.001896	0.06	0.245764114549
0.001897	0.058	0.242148714636
0.001898	0.058	0.242148714636
0.001899	0.06	0.245764114549
0.0019	0.06	0.245764114549
0.001901	0.06	0.245764114549
0.001902	0.058	0.242148714636
0.001903	0.06	0.245764114549
0.001904	0.06	0.245764114549
0.001905	0.06	0.245764114549
0.001906	0.06	0.245764114549
0.001907	0.06	0.245764114549
0.001908	0.064	0.252792404949
0.001909	0.064	0.252792404949
0.00191	0.064	0.252792404949
0.001911	0.066	0.256210850668
0.001912	0.066	0.256210850668
0.001913	0.066	0.256210850668
0.001914	0.066	0.256210850668
0.001915	0.064	0.252792404949
0.001916	0.064	0.252792404949
0.001917	0.064	0.252792404949
0.001918	0.06	0.237486841741
0.001919	0.06	0.237486841741
0.00192	0.06	0.237486841741
0.001921	0.06	0.237486841741
0.001922	0.06	0.237486841741
0.001923	0.064	0.252792404949
0.001924	0.064	0.252792404949
0.001925	0.064	0.252792404949
0.001926	0.062	0.249311050698
0.001927	0.06	0.245764114549
0.001928	0.06	0.245764114549
0.001929	0.06	0.245764114549
0.00193	0.062	0.249311050698
0.001931	0.058	0.242148714636
0.001932	0.056	0.238461736973
0.001933	0.056	0.238461736973
0.001934	0.056	0.238461736973
0.001935	0.058	0.242148714636
0.001936	0.058	0.242148714636
0.001937	0.06	0.245764114549
0.001938	0.06	0.245764114549
0.001939	0.06	0.245764114549
0.00194	0.06	0.245764114549
0.001941	0.06	0.245764114549
0.001942	0.058	0.242148714636
0.001943	0.058	0.242148714636
0.001944	0.058	0.242148714636
0.001945	0.056	0.238461736973
0.001946	0.06	0.245764114549
0.001947	0.062	0.249311050698
0.001948	0.06	0.245764114549
0.001949	0.06	0.245764114549
0.00195	0.058	0.242148714636
0.001951	0.056	0.238461736973
0.001952	0.056	0.238461736973
0.001953	0.056	0.238461736973
0.001954	0.056	0.238461736973
0.001955	0.056	0.238461736973
0.001956	0.054	0.234699808266
0.001957	0.054	0.234699808266
0.001958	0.054	0.234699808266
0.001959	0.054	0.234699808266
0.00196	0.054	0.234699808266
0.001961	0.054	0.234699808266
0.001962	0.054	0.234699808266
0.001963	0.054	0.234699808266
0.001964	0.054	0.234699808266
0.001965	0.054	0.234699808266
0.001966	0.054	0.234699808266
0.001967	0.054	0.234699808266
0.001968	0.052	0.230859264488
0.001969	0.052	0.230859264488
0.00197	0.054	0.234699808266
0.001971	0.054	0.234699808266
0.001972	0.056	0.238461736973
0.001973	0.058	0.242148714636
0.001974	0.058	0.242148714636
0.001975	0.062	0.249311050698
0.001976	0.062	0.249311050698
0.001977	0.062	0.249311050698
0.001978	0.062	0.249311050698
0.001979	0.062	0.249311050698
0.00198	0.06	0.245764114549
0.001981	0.058	0.242148714636
0.001982	0.056	0.238461736973
0.001983	0.056	0.238461736973
0.001984	0.056	0.238461736973
0.001985	0.056	0.238461736973
0.001986	0.056	0.238461736973
0.001987	0.056	0.238461736973
0.001988	0.058	0.242148714636
0.001989	0.056	0.229921725811
0.00199	0.056	0.229921725811
0.001991	0.054	0.226017698422
0.001992	0.054	0.226017698422
0.001993	0.054	0.226017698422
0.001994	0.054	0.226017698422
0.001995	0.052	0.222027025382
0.001996	0.052	0.222027025382
0.001997	0.052	0.222027025382
0.001998	0.05	0.217944947177
[truncated: 8,002 more rows]
