# Supplementary material for: The Influence of Synaptic Size on AMPA Receptor Activation: A Monte Carlo Model
Source: PLoS One. 2015 Jun 24;10(6):e0130924. doi: 10.1371/journal.pone.0130924 (PMC4479604; doi:10.1371/journal.pone.0130924)
Supplement: S1 Dataset — This package contains the experimental data used as basis for the analysis presented in the paper. (ZIP) [file pone.0130924.s001.zip › S1 Simulation data/training/1021_8296_266_500.csv]

time	AMPA.O.mean	AMPA.O.stdev
0.0	0.0	0.0
1e-06	0.0	0.0
2e-06	0.032	0.176
3e-06	0.138	0.361878432626
4e-06	0.338	0.565469716254
5e-06	0.572	0.740821166004
6e-06	0.87	0.925796953981
7e-06	1.264	1.0928421661
8e-06	1.722	1.25885503534
9e-06	2.204	1.43749226085
1e-05	2.722	1.65430226984
1.1e-05	3.28	1.81262240966
1.2e-05	3.836	1.94347729598
1.3e-05	4.352	2.10620416864
1.4e-05	4.974	2.21208589345
1.5e-05	5.59	2.39622619967
1.6e-05	6.146	2.46833628179
1.7e-05	6.83	2.6330780467
1.8e-05	7.472	2.77150067653
1.9e-05	8.144	2.83041763703
2e-05	8.872	2.99593324358
2.1e-05	9.512	3.09739503454
2.2e-05	10.164	3.23683549165
2.3e-05	10.842	3.35574671273
2.4e-05	11.462	3.45956008764
2.5e-05	12.074	3.5322123379
2.6e-05	12.66	3.56207804519
2.7e-05	13.34	3.71165731177
2.8e-05	13.944	3.81482162099
2.9e-05	14.536	3.80745374233
3e-05	15.22	3.9768832017
3.1e-05	15.736	4.05737649227
3.2e-05	16.292	4.12489224102
3.3e-05	16.782	4.08980146217
3.4e-05	17.296	4.16849901044
3.5e-05	17.788	4.18127444686
3.6e-05	18.264	4.23111143791
3.7e-05	18.712	4.20678689738
3.8e-05	19.108	4.16945272188
3.9e-05	19.514	4.28460079821
4e-05	19.968	4.22030520223
4.1e-05	20.352	4.3211220765
4.2e-05	20.672	4.34976045317
4.3e-05	21.06	4.39367727536
4.4e-05	21.366	4.42041219797
4.5e-05	21.712	4.48654165254
4.6e-05	22.056	4.55991929753
4.7e-05	22.342	4.61140282344
4.8e-05	22.688	4.69453469473
4.9e-05	22.964	4.68899818725
5e-05	23.244	4.72233670972
5.1e-05	23.548	4.79705076062
5.2e-05	23.774	4.80696619501
5.3e-05	23.976	4.83853531557
5.4e-05	24.212	4.84551916723
5.5e-05	24.434	4.81722368175
5.6e-05	24.606	4.8181701921
5.7e-05	24.8	4.78873678542
5.8e-05	25.028	4.7509173851
5.9e-05	25.134	4.78832371504
6e-05	25.298	4.82920241862
6.1e-05	25.496	4.78142070937
6.2e-05	25.626	4.78101704661
6.3e-05	25.706	4.88380630247
6.4e-05	25.87	4.89582475177
6.5e-05	25.996	4.93760913803
6.6e-05	26.192	4.97183426916
6.7e-05	26.272	5.0010014997
6.8e-05	26.422	4.99358748797
6.9e-05	26.446	5.0083015085
7e-05	26.562	5.03529105415
7.1e-05	26.624	5.05159618339
7.2e-05	26.708	5.01943582487
7.3e-05	26.834	4.94312087653
7.4e-05	26.828	4.91308619912
7.5e-05	26.91	4.94670597469
7.6e-05	26.898	4.94889846329
7.7e-05	26.936	4.97191150364
7.8e-05	26.948	5.02566373726
7.9e-05	26.982	5.00336646669
8e-05	27.09	5.00138980684
8.1e-05	27.142	4.97974256363
8.2e-05	27.172	4.93299260085
8.3e-05	27.242	4.91074699002
8.4e-05	27.38	4.90831946801
8.5e-05	27.38	4.94
8.6e-05	27.414	4.95647092194
8.7e-05	27.44	4.95604681172
8.8e-05	27.424	4.93479726027
8.9e-05	27.458	4.95502129158
9e-05	27.446	4.99910832049
9.1e-05	27.462	4.96795289833
9.2e-05	27.472	5.01130881108
9.3e-05	27.452	4.98314117801
9.4e-05	27.492	4.94994302998
9.5e-05	27.498	4.93132801586
9.6e-05	27.49	4.99378613879
9.7e-05	27.474	4.96239095598
9.8e-05	27.486	4.93009168272
9.9e-05	27.462	4.90311696781
0.0001	27.44	4.9041207163
0.000101	27.406	4.94218210915
0.000102	27.468	4.873702494
0.000103	27.406	4.84367257357
0.000104	27.412	4.82931216634
0.000105	27.366	4.805418192
0.000106	27.34	4.7728817291
0.000107	27.338	4.85713454621
0.000108	27.318	4.88516898377
0.000109	27.308	4.88928788271
0.00011	27.296	4.89779378904
0.000111	27.248	4.85741659733
0.000112	27.2	4.89897948557
0.000113	27.186	4.84514230957
0.000114	27.178	4.85780979455
0.000115	27.228	4.85839644327
0.000116	27.242	4.85421837168
0.000117	27.23	4.86056581069
0.000118	27.21	4.88035859338
0.000119	27.116	4.91960811447
0.00012	27.108	4.89288626477
0.000121	27.082	4.86819021814
0.000122	27.02	4.86164581186
0.000123	27.002	4.80770173784
0.000124	26.9	4.78685700643
0.000125	26.902	4.80212411335
0.000126	26.792	4.77291692783
0.000127	26.808	4.76729860613
0.000128	26.756	4.75904023938
0.000129	26.714	4.80376976967
0.00013	26.676	4.80406328018
0.000131	26.634	4.8649813977
0.000132	26.588	4.87260258999
0.000133	26.538	4.84691200663
0.000134	26.528	4.85563754825
0.000135	26.516	4.84703455734
0.000136	26.472	4.81676405899
0.000137	26.38	4.774473793
0.000138	26.346	4.79732050211
0.000139	26.228	4.76781039891
0.00014	26.166	4.77937694684
0.000141	26.12	4.88114740609
0.000142	26.03	4.89827520664
0.000143	26.016	4.89813678862
0.000144	25.982	4.96121718936
0.000145	25.99	4.92644902541
0.000146	25.976	4.94928520092
0.000147	25.882	4.93113333829
0.000148	25.826	4.8768559544
0.000149	25.822	4.90166461521
0.00015	25.774	4.89274197153
0.000151	25.718	4.86399794408
0.000152	25.672	4.81668101497
0.000153	25.572	4.81132164795
0.000154	25.486	4.85281402899
0.000155	25.474	4.8196809023
0.000156	25.316	4.84191532351
0.000157	25.266	4.80533495191
0.000158	25.208	4.81588371953
0.000159	25.13	4.86467881776
0.00016	25.064	4.8924333414
0.000161	24.982	4.89465790429
0.000162	24.882	4.93437696168
0.000163	24.838	4.90915023196
0.000164	24.786	4.91530304254
0.000165	24.686	4.82984513209
0.000166	24.724	4.83361396886
0.000167	24.642	4.7436100177
0.000168	24.588	4.73985822573
0.000169	24.51	4.75666900257
0.00017	24.492	4.72545616846
0.000171	24.472	4.71308985698
0.000172	24.386	4.72493428526
0.000173	24.354	4.71430631164
0.000174	24.312	4.68600640204
0.000175	24.308	4.72917920997
0.000176	24.196	4.70335879984
0.000177	24.158	4.68455291357
0.000178	24.108	4.6831971985
0.000179	24.052	4.71479543565
0.00018	24.03	4.72070969241
0.000181	23.968	4.6072742484
0.000182	23.92	4.54594324646
0.000183	23.83	4.55028570532
0.000184	23.77	4.51852852154
0.000185	23.718	4.58982309027
0.000186	23.652	4.55926485302
0.000187	23.584	4.53904659593
0.000188	23.526	4.49592304205
0.000189	23.518	4.48170458643
0.00019	23.47	4.51852852154
0.000191	23.368	4.47532970852
0.000192	23.302	4.4666313929
0.000193	23.272	4.48040355325
0.000194	23.23	4.45747686477
0.000195	23.118	4.5281426656
0.000196	23.034	4.4811654734
0.000197	22.992	4.56201008329
0.000198	22.924	4.50979201294
0.000199	22.898	4.56197281886
0.0002	22.844	4.59387244055
0.000201	22.736	4.60850344472
0.000202	22.626	4.59326942384
0.000203	22.594	4.54281454607
0.000204	22.584	4.56540732027
0.000205	22.512	4.56922925667
0.000206	22.44	4.54074883692
0.000207	22.408	4.50350263684
0.000208	22.362	4.49387983818
0.000209	22.288	4.46464511468
0.00021	22.234	4.47339289578
0.000211	22.204	4.46300168048
0.000212	22.156	4.47478088849
0.000213	22.148	4.50755987204
0.000214	22.028	4.45995695046
0.000215	21.942	4.37111381687
0.000216	21.83	4.32493930593
0.000217	21.792	4.27653317537
0.000218	21.796	4.30283441466
0.000219	21.704	4.30817641236
0.00022	21.692	4.32910337137
0.000221	21.674	4.31598470804
0.000222	21.62	4.33677299383
0.000223	21.526	4.29573323194
0.000224	21.454	4.39088647086
0.000225	21.386	4.40692682036
0.000226	21.334	4.39345467713
0.000227	21.3	4.43147830865
0.000228	21.272	4.3883956066
0.000229	21.218	4.37749654483
0.00023	21.172	4.34032441184
0.000231	21.08	4.31295722214
0.000232	20.994	4.29068339545
0.000233	20.932	4.2665414565
0.000234	20.834	4.2734580845
0.000235	20.79	4.30649509462
0.000236	20.74	4.30260386278
0.000237	20.678	4.23819725827
0.000238	20.656	4.2682155522
0.000239	20.628	4.24801318265
0.00024	20.538	4.23326776852
0.000241	20.51	4.23153636402
0.000242	20.434	4.22488390373
0.000243	20.354	4.17907693157
0.000244	20.364	4.18754152218
0.000245	20.38	4.17224160374
0.000246	20.348	4.16207832699
0.000247	20.314	4.13417512933
0.000248	20.214	4.13814016196
0.000249	20.174	4.17033859537
0.00025	20.138	4.14812680616
0.000251	20.116	4.1658785388
0.000252	20.094	4.16283124808
0.000253	20.016	4.20710636899
0.000254	19.938	4.20786834395
0.000255	19.916	4.23945090784
0.000256	19.892	4.28816231036
0.000257	19.908	4.30064367275
0.000258	19.854	4.23847661312
0.000259	19.83	4.260645491
0.00026	19.746	4.2333773751
0.000261	19.688	4.21410203958
0.000262	19.614	4.2484119386
0.000263	19.566	4.24566178587
0.000264	19.508	4.25933515939
0.000265	19.508	4.27994579405
0.000266	19.518	4.27149575676
0.000267	19.466	4.22194789167
0.000268	19.358	4.19211593351
0.000269	19.34	4.17473352443
0.00027	19.262	4.17628495196
0.000271	19.22	4.13516626026
0.000272	19.174	4.11918972615
0.000273	19.154	4.12192721915
0.000274	19.098	4.10321776171
0.000275	19.014	4.09753633297
0.000276	18.976	4.08600342633
0.000277	18.928	4.11033040034
0.000278	18.874	4.10975960368
0.000279	18.808	4.0722396786
0.00028	18.714	4.06893155509
0.000281	18.666	4.04059946048
0.000282	18.616	4.01603585641
0.000283	18.548	4.00196151906
0.000284	18.52	3.9886839935
0.000285	18.476	4.00617323639
0.000286	18.388	3.98013266111
0.000287	18.332	3.98318666397
0.000288	18.292	3.98079590032
0.000289	18.27	3.97052893202
0.00029	18.208	3.99208416745
0.000291	18.192	3.99839167666
0.000292	18.146	3.97903053519
0.000293	18.09	3.92452544902
0.000294	18.062	3.9756956624
0.000295	18.026	3.95389984699
0.000296	17.956	3.9646013671
0.000297	17.87	3.95538872932
0.000298	17.832	3.97439001609
0.000299	17.798	3.93054652688
0.0003	17.76	3.90158941971
0.000301	17.722	3.88802211928
0.000302	17.704	3.86269128976
0.000303	17.658	3.81064771397
0.000304	17.602	3.81937115243
0.000305	17.544	3.81995602069
0.000306	17.508	3.78707486063
0.000307	17.456	3.83145716406
0.000308	17.398	3.81727599212
0.000309	17.378	3.83028928411
0.00031	17.33	3.81065611149
0.000311	17.25	3.78939309125
0.000312	17.156	3.81466433648
0.000313	17.106	3.85003428556
0.000314	17.084	3.87362156128
0.000315	17.0	3.86988371918
0.000316	16.958	3.86577754145
0.000317	16.91	3.87632557972
0.000318	16.926	3.89159658752
0.000319	16.82	3.87448061035
0.00032	16.79	3.82804127459
0.000321	16.758	3.82301399422
0.000322	16.7	3.86755736868
0.000323	16.668	3.84522769157
0.000324	16.608	3.84945918279
0.000325	16.554	3.87647829866
0.000326	16.512	3.90459421707
0.000327	16.474	3.90503828406
0.000328	16.41	3.87735734747
0.000329	16.334	3.87226600326
0.00033	16.326	3.89303531964
0.000331	16.296	3.88695047563
0.000332	16.24	3.85414063054
0.000333	16.224	3.87476760593
0.000334	16.178	3.85412973316
0.000335	16.148	3.857213502
0.000336	16.102	3.8308740517
0.000337	16.06	3.84400832465
0.000338	16.036	3.86350928561
0.000339	16.036	3.81611110949
0.00034	15.964	3.8098167935
0.000341	15.888	3.8104403945
0.000342	15.878	3.8014623502
0.000343	15.84	3.865022639
0.000344	15.854	3.86893835567
0.000345	15.786	3.8538557316
0.000346	15.764	3.86630366112
0.000347	15.734	3.82508091418
0.000348	15.678	3.83540297752
0.000349	15.664	3.80303878497
0.00035	15.68	3.81334498833
0.000351	15.634	3.81733467225
0.000352	15.564	3.82699673373
0.000353	15.51	3.81705383771
0.000354	15.458	3.79107319898
0.000355	15.388	3.76848192247
0.000356	15.362	3.7813960385
0.000357	15.304	3.73089587097
0.000358	15.252	3.68462969646
0.000359	15.236	3.67155334974
0.00036	15.218	3.66966973991
0.000361	15.19	3.66577413379
0.000362	15.114	3.66892409297
0.000363	15.068	3.64024394787
0.000364	15.018	3.62569662272
0.000365	14.954	3.63316446091
0.000366	14.91	3.64278739429
0.000367	14.882	3.62492427507
0.000368	14.844	3.58826754855
0.000369	14.86	3.58669764547
0.00037	14.85	3.55801911181
0.000371	14.828	3.52113845226
0.000372	14.818	3.53905015506
0.000373	14.752	3.51205011354
0.000374	14.73	3.51469771104
0.000375	14.66	3.54067790119
0.000376	14.628	3.53576243546
0.000377	14.582	3.53373400244
0.000378	14.544	3.52874821998
0.000379	14.488	3.49483275709
0.00038	14.424	3.51001766377
0.000381	14.366	3.51568542393
0.000382	14.338	3.49739274317
0.000383	14.266	3.49503133033
0.000384	14.264	3.49718515381
0.000385	14.344	3.54424378394
0.000386	14.294	3.56925258282
0.000387	14.218	3.58977380903
0.000388	14.182	3.53056312789
0.000389	14.12	3.51931811577
0.00039	14.086	3.49551197967
0.000391	13.994	3.47130580618
0.000392	13.93	3.47751347949
0.000393	13.912	3.49288648542
0.000394	13.876	3.49808862095
0.000395	13.844	3.4634757109
0.000396	13.818	3.42240792425
0.000397	13.782	3.43489097352
0.000398	13.758	3.42511839211
0.000399	13.718	3.457524548
0.0004	13.66	3.45953754135
0.000401	13.642	3.47359122523
0.000402	13.604	3.45357553848
0.000403	13.586	3.47830475951
0.000404	13.54	3.47856292167
0.000405	13.496	3.46496522349
0.000406	13.448	3.47092149148
0.000407	13.406	3.47982240926
0.000408	13.392	3.50575755009
0.000409	13.31	3.47877852126
0.00041	13.244	3.48259443519
0.000411	13.16	3.44708572565
0.000412	13.136	3.43824141095
0.000413	13.16	3.42087708052
0.000414	13.158	3.39131773799
0.000415	13.126	3.41088317009
0.000416	13.084	3.35752051371
0.000417	13.098	3.42058416064
0.000418	13.06	3.3865026207
0.000419	13.004	3.37993846098
0.00042	12.95	3.38577908317
0.000421	12.868	3.34523183053
0.000422	12.836	3.32762738299
0.000423	12.77	3.35694801866
0.000424	12.7	3.34454780202
0.000425	12.668	3.35645288958
0.000426	12.658	3.37061359399
0.000427	12.612	3.34446647464
0.000428	12.584	3.32970629335
0.000429	12.54	3.32270973755
0.00043	12.526	3.33366525014
0.000431	12.514	3.32532765303
0.000432	12.466	3.28646375303
0.000433	12.442	3.31340248083
0.000434	12.426	3.33234512018
0.000435	12.342	3.37239321551
0.000436	12.312	3.32846150646
0.000437	12.266	3.32614551696
0.000438	12.248	3.32362693454
0.000439	12.236	3.33351226186
0.00044	12.216	3.3264611827
0.000441	12.16	3.32722106269
0.000442	12.122	3.32672752115
0.000443	12.092	3.32017107993
0.000444	12.056	3.31554882335
0.000445	12.022	3.31262977104
0.000446	11.978	3.3071915578
0.000447	11.96	3.30127248194
0.000448	11.946	3.27766441235
0.000449	11.952	3.2878102135
0.00045	11.896	3.27615384254
0.000451	11.802	3.24696720033
0.000452	11.768	3.28362238998
0.000453	11.774	3.2958950226
0.000454	11.75	3.28747623566
0.000455	11.734	3.28256667868
0.000456	11.702	3.28955863301
0.000457	11.63	3.30228708625
0.000458	11.602	3.32619843064
0.000459	11.53	3.26206989502
0.00046	11.494	3.22210552279
0.000461	11.478	3.2170663655
0.000462	11.482	3.22950089023
0.000463	11.414	3.20165644628
0.000464	11.348	3.21230384615
0.000465	11.298	3.20143655255
0.000466	11.296	3.18753572529
0.000467	11.282	3.18221243791
0.000468	11.254	3.18770826771
0.000469	11.208	3.15479571446
0.00047	11.156	3.15399175649
0.000471	11.114	3.15800633312
0.000472	11.08	3.16379518933
0.000473	11.086	3.1392043578
0.000474	11.04	3.12576390663
0.000475	11.026	3.07072043664
0.000476	11.0	3.12025639972
0.000477	10.994	3.12697361677
0.000478	10.974	3.12303121982
0.000479	10.95	3.11761126506
0.00048	10.914	3.12323614221
0.000481	10.894	3.12901965478
0.000482	10.888	3.11696262409
0.000483	10.886	3.11207390658
0.000484	10.862	3.12265207796
0.000485	10.84	3.13023960744
0.000486	10.78	3.10348191553
0.000487	10.736	3.10456180483
0.000488	10.708	3.07875559277
0.000489	10.696	3.0801922018
0.00049	10.65	3.08601685025
0.000491	10.612	3.06617938158
0.000492	10.57	3.04714620588
0.000493	10.534	3.05693375787
0.000494	10.528	3.06548788939
0.000495	10.484	3.02749797688
0.000496	10.474	3.0366633004
0.000497	10.478	3.04261663704
0.000498	10.448	3.03105526179
0.000499	10.416	2.98646011191
0.0005	10.372	3.00759305758
0.000501	10.316	2.988
0.000502	10.32	2.95932424719
0.000503	10.29	2.94922023593
0.000504	10.26	2.99205614921
0.000505	10.248	3.01968475176
0.000506	10.22	3.0554214112
0.000507	10.21	3.02884466422
0.000508	10.178	3.02627097267
0.000509	10.15	3.01653775047
0.00051	10.114	3.05303193563
0.000511	10.078	3.05088773966
0.000512	10.032	3.07684513747
0.000513	10.004	3.09256915848
0.000514	9.992	3.06984299273
0.000515	9.99	3.04858983794
0.000516	9.952	3.00561075324
0.000517	9.916	3.04646418
0.000518	9.868	3.04344804457
0.000519	9.84	3.0407893712
0.00052	9.782	3.04080186793
0.000521	9.764	3.05291729334
0.000522	9.756	3.06079466806
0.000523	9.744	3.08001038959
0.000524	9.704	3.03387277255
0.000525	9.682	3.04579644757
0.000526	9.652	3.03823896361
0.000527	9.616	3.00275606735
0.000528	9.618	3.03514019446
0.000529	9.598	3.01004916903
0.00053	9.582	3.01981390155
0.000531	9.538	3.02135002937
0.000532	9.488	3.00696790804
0.000533	9.476	2.98486582613
0.000534	9.454	2.96915543547
0.000535	9.43	2.99684834451
0.000536	9.406	2.96802358481
0.000537	9.356	2.96466929016
0.000538	9.316	2.92713921773
0.000539	9.248	2.91727544123
0.00054	9.204	2.94930229037
0.000541	9.204	2.95878083
0.000542	9.19	2.99163834713
0.000543	9.158	2.99349895607
0.000544	9.146	2.96322189517
0.000545	9.124	2.94221413225
0.000546	9.1	2.90551200307
0.000547	9.044	2.87716249107
0.000548	9.04	2.89523746867
0.000549	9.06	2.90592498183
0.00055	9.048	2.93899574685
0.000551	9.046	2.91682772889
0.000552	8.988	2.92845624861
0.000553	8.992	2.94073732251
0.000554	9.018	2.94850402747
0.000555	8.956	2.9458553936
0.000556	8.908	2.8968148025
0.000557	8.916	2.88599099098
0.000558	8.918	2.92494034127
0.000559	8.904	2.91732480194
0.00056	8.872	2.91266475929
0.000561	8.836	2.91772239941
0.000562	8.814	2.88710997366
0.000563	8.78	2.86349436877
0.000564	8.73	2.84483742945
0.000565	8.68	2.82304799818
0.000566	8.63	2.76714654473
0.000567	8.626	2.77671100405
0.000568	8.626	2.77166448186
0.000569	8.596	2.79656646622
0.00057	8.602	2.79992785621
0.000571	8.61	2.82168389441
0.000572	8.562	2.79967069492
0.000573	8.554	2.77183765758
0.000574	8.57	2.77147974916
0.000575	8.514	2.74841845431
0.000576	8.474	2.70505526746
0.000577	8.432	2.70580413186
0.000578	8.42	2.69436448908
0.000579	8.382	2.67583183328
0.00058	8.358	2.65138378965
0.000581	8.334	2.64243145606
0.000582	8.324	2.64405446237
0.000583	8.274	2.66438060344
0.000584	8.268	2.71148962749
0.000585	8.27	2.69167234262
0.000586	8.232	2.72436708246
0.000587	8.212	2.7311272398
0.000588	8.18	2.73780934325
0.000589	8.198	2.7782721249
0.00059	8.16	2.78969532387
0.000591	8.152	2.81156468892
0.000592	8.152	2.80871785696
0.000593	8.126	2.80109335796
0.000594	8.11	2.76801372829
0.000595	8.106	2.76383139862
0.000596	8.07	2.75773457751
0.000597	8.058	2.77896311598
0.000598	8.012	2.75968403989
0.000599	7.974	2.74760331926
0.0006	7.994	2.76223894694
0.000601	7.974	2.75414669181
0.000602	7.982	2.7330708004
0.000603	7.952	2.72941312373
0.000604	7.912	2.74157910701
0.000605	7.89	2.69701687054
0.000606	7.856	2.69058803982
0.000607	7.85	2.67123566912
0.000608	7.81	2.6453544186
0.000609	7.782	2.69712365308
0.00061	7.744	2.67104174434
0.000611	7.742	2.70396671577
0.000612	7.758	2.70692371522
0.000613	7.73	2.70575312991
0.000614	7.676	2.70536947569
0.000615	7.684	2.68554352041
0.000616	7.672	2.68708317698
0.000617	7.644	2.67680107591
0.000618	7.596	2.67895203391
0.000619	7.568	2.67383170749
0.00062	7.552	2.67119748428
0.000621	7.534	2.66998951309
0.000622	7.548	2.66752619481
0.000623	7.516	2.66791004346
0.000624	7.494	2.66044432379
0.000625	7.458	2.6199687021
0.000626	7.46	2.66840776494
0.000627	7.452	2.65098019608
0.000628	7.466	2.6564720966
0.000629	7.488	2.61645867539
0.00063	7.474	2.62779831798
0.000631	7.434	2.6156536468
0.000632	7.438	2.60118357676
0.000633	7.408	2.58795981422
0.000634	7.404	2.61089716381
0.000635	7.4	2.6252618917
0.000636	7.342	2.60096828124
0.000637	7.314	2.57980696952
0.000638	7.312	2.57655894557
0.000639	7.298	2.59561091075
0.00064	7.228	2.58921146297
0.000641	7.226	2.58977296302
0.000642	7.226	2.60440473045
0.000643	7.188	2.62081208788
0.000644	7.162	2.58374843977
0.000645	7.15	2.57128372608
0.000646	7.114	2.56144568555
0.000647	7.076	2.56246443878
0.000648	7.036	2.5366718353
0.000649	7.044	2.5764440611
0.00065	7.034	2.55516026895
0.000651	7.03	2.5379322292
0.000652	7.004	2.51475326822
0.000653	6.976	2.51940945461
0.000654	6.982	2.50712504674
0.000655	6.972	2.49303349356
0.000656	6.946	2.52092919377
0.000657	6.92	2.5238066487
0.000658	6.894	2.52562150767
0.000659	6.886	2.52843904415
0.00066	6.872	2.51627025576
0.000661	6.836	2.48779098801
0.000662	6.812	2.48448304482
0.000663	6.802	2.5200785702
0.000664	6.78	2.48748869344
0.000665	6.762	2.49426462109
0.000666	6.732	2.49963517338
0.000667	6.7	2.51117502377
0.000668	6.702	2.51340327047
0.000669	6.712	2.50300938872
0.00067	6.71	2.48955819374
0.000671	6.668	2.53333298246
0.000672	6.648	2.54560326838
0.000673	6.648	2.54009763592
0.000674	6.63	2.53398895025
0.000675	6.614	2.52130997698
0.000676	6.57	2.50780780763
0.000677	6.574	2.52121478657
0.000678	6.544	2.52270965432
0.000679	6.526	2.49666257232
0.00068	6.506	2.51911968751
0.000681	6.482	2.47420209361
0.000682	6.48	2.43507700084
0.000683	6.452	2.42233275997
0.000684	6.414	2.40553611488
0.000685	6.418	2.44770831596
0.000686	6.416	2.46067958093
0.000687	6.376	2.44675785479
0.000688	6.348	2.41058001319
0.000689	6.328	2.41503954419
0.00069	6.334	2.38378774223
0.000691	6.324	2.40146288749
0.000692	6.304	2.43137491967
0.000693	6.3	2.43022632691
0.000694	6.292	2.41800248139
0.000695	6.308	2.41518860547
0.000696	6.302	2.40557602249
0.000697	6.31	2.4003958007
0.000698	6.286	2.39002175722
0.000699	6.258	2.38818675987
0.0007	6.25	2.37812951708
0.000701	6.228	2.34179760014
0.000702	6.22	2.33572258627
0.000703	6.194	2.32902640603
0.000704	6.176	2.32142714725
0.000705	6.142	2.3224633474
0.000706	6.13	2.33175899269
0.000707	6.084	2.34626170748
0.000708	6.066	2.36170362239
0.000709	6.032	2.35859619265
0.00071	6.034	2.3708319215
0.000711	6.016	2.35706257872
0.000712	6.014	2.35665101362
0.000713	6.008	2.36726339895
0.000714	5.972	2.33564038328
0.000715	5.948	2.33779725383
0.000716	5.91	2.33278803152
0.000717	5.896	2.33606164302
0.000718	5.882	2.34181041077
0.000719	5.85	2.34339497311
0.00072	5.83	2.33946575098
0.000721	5.816	2.30263848661
0.000722	5.804	2.29468603517
0.000723	5.8	2.26715680975
0.000724	5.786	2.28214898725
0.000725	5.776	2.28688084517
0.000726	5.764	2.32127206505
0.000727	5.756	2.31699460509
0.000728	5.742	2.32452919964
0.000729	5.74	2.29791209579
0.00073	5.748	2.32303594462
0.000731	5.708	2.29319340658
0.000732	5.708	2.34152428986
0.000733	5.676	2.33217152028
0.000734	5.664	2.32703760176
0.000735	5.676	2.31322804756
0.000736	5.66	2.30573198789
0.000737	5.634	2.30218244281
0.000738	5.644	2.32836079678
0.000739	5.644	2.31457641913
0.00074	5.626	2.30263414376
0.000741	5.61	2.27110105455
0.000742	5.608	2.2472952632
0.000743	5.588	2.23567797323
0.000744	5.56	2.23392032087
0.000745	5.564	2.25075631733
0.000746	5.538	2.26463153736
0.000747	5.536	2.26466421352
0.000748	5.524	2.2604035038
0.000749	5.472	2.25415527415
0.00075	5.494	2.26582523598
0.000751	5.464	2.2690755827
0.000752	5.438	2.27467711994
0.000753	5.422	2.25652742062
0.000754	5.42	2.26265330972
0.000755	5.428	2.26468894111
0.000756	5.424	2.26367488832
0.000757	5.402	2.24864314643
0.000758	5.37	2.20841572173
0.000759	5.366	2.20182742285
0.00076	5.362	2.19976271448
0.000761	5.34	2.18366664123
0.000762	5.346	2.20687199448
0.000763	5.362	2.21877353509
0.000764	5.346	2.22132482992
0.000765	5.33	2.24078111381
0.000766	5.34	2.24330113895
0.000767	5.304	2.2591113297
0.000768	5.274	2.25275919707
0.000769	5.248	2.20963707427
0.00077	5.246	2.22743888805
0.000771	5.234	2.21523001063
0.000772	5.24	2.20145406493
0.000773	5.246	2.19760870038
0.000774	5.216	2.18296678857
0.000775	5.2	2.18082553177
0.000776	5.18	2.17614337763
0.000777	5.174	2.17341298423
0.000778	5.158	2.18106304356
0.000779	5.138	2.16678471473
0.00078	5.114	2.170023963
0.000781	5.104	2.18842043493
0.000782	5.102	2.17889788655
0.000783	5.064	2.17529400312
0.000784	5.04	2.17954123613
0.000785	5.046	2.20542150166
0.000786	5.046	2.20904594792
0.000787	5.034	2.19199543795
0.000788	5.03	2.19934081033
0.000789	5.01	2.18492562802
0.00079	5.002	2.16101735301
0.000791	4.96	2.13222888077
0.000792	4.924	2.13499976581
0.000793	4.89	2.08276258849
0.000794	4.896	2.0845104941
0.000795	4.872	2.08413435267
0.000796	4.874	2.06932935996
0.000797	4.874	2.0625527872
0.000798	4.864	2.06337199748
0.000799	4.848	2.06709844952
0.0008	4.848	2.10354367675
0.000801	4.836	2.11023790128
0.000802	4.822	2.10197906745
0.000803	4.814	2.11740501558
0.000804	4.808	2.10597625818
0.000805	4.826	2.09850518227
0.000806	4.798	2.09026218451
0.000807	4.778	2.08727477827
0.000808	4.79	2.09711706874
0.000809	4.738	2.10745249057
0.00081	4.732	2.11475199492
0.000811	4.716	2.10697508291
0.000812	4.698	2.08489711976
0.000813	4.674	2.07164765344
0.000814	4.644	2.04676916139
0.000815	4.652	2.05107191488
0.000816	4.642	2.02924517986
0.000817	4.65	2.06094638455
0.000818	4.636	2.0599766989
0.000819	4.618	2.0484325715
0.00082	4.604	2.04821483248
0.000821	4.59	2.05277860472
0.000822	4.582	2.04432776237
0.000823	4.562	2.04894021387
0.000824	4.554	2.05890359172
0.000825	4.546	2.07554426597
0.000826	4.512	2.06054750006
0.000827	4.514	2.05664873034
0.000828	4.498	2.01940486282
0.000829	4.502	2.02435076012
0.00083	4.504	2.0292816463
0.000831	4.5	2.05182845287
0.000832	4.462	2.04464079975
0.000833	4.462	2.04659619857
0.000834	4.428	2.03588211839
0.000835	4.418	2.02071175579
0.000836	4.396	1.99979598959
0.000837	4.42	2.0178206065
0.000838	4.404	2.03292498632
0.000839	4.398	2.04929158491
0.00084	4.39	2.02432704868
0.000841	4.388	2.00635390697
0.000842	4.368	2.02202274962
0.000843	4.362	2.03837091816
0.000844	4.348	2.03344436855
0.000845	4.318	2.00820218106
0.000846	4.286	2.01002587048
0.000847	4.282	2.0105909579
0.000848	4.274	1.99472404106
0.000849	4.254	2.01133885758
0.00085	4.23	1.96496819313
0.000851	4.244	1.97191886243
0.000852	4.224	1.96311589062
0.000853	4.238	1.95687403785
0.000854	4.256	1.9417682663
0.000855	4.266	1.90977590308
0.000856	4.26	1.8995789007
0.000857	4.246	1.91245496679
0.000858	4.232	1.91889968472
0.000859	4.202	1.91655837375
0.00086	4.196	1.94154165549
0.000861	4.17	1.94758825217
0.000862	4.158	1.95372362426
0.000863	4.136	1.95281950011
0.000864	4.124	1.93820122794
0.000865	4.128	1.93794117558
0.000866	4.116	1.9252386865
0.000867	4.104	1.91342206531
0.000868	4.098	1.92156082391
0.000869	4.082	1.90559072206
0.00087	4.056	1.89759426643
0.000871	4.038	1.89961996199
0.000872	4.046	1.89733602717
0.000873	4.046	1.88570517314
0.000874	4.038	1.88694356036
0.000875	4.04	1.87893586905
0.000876	4.034	1.87212285922
0.000877	4.002	1.84878230195
0.000878	4.024	1.86210203802
0.000879	4.02	1.8578482177
0.00088	4.002	1.84553406904
0.000881	3.974	1.84318311624
0.000882	3.974	1.85508059124
0.000883	3.934	1.83783677186
0.000884	3.908	1.84703437976
0.000885	3.926	1.8364433016
0.000886	3.928	1.85978923537
0.000887	3.922	1.84930148975
0.000888	3.9	1.82920747866
0.000889	3.888	1.81644047522
0.00089	3.884	1.82607338297
0.000891	3.88	1.81262240966
0.000892	3.844	1.82199451152
0.000893	3.822	1.81832780323
0.000894	3.814	1.81972635305
0.000895	3.814	1.83395856006
0.000896	3.804	1.83673188027
0.000897	3.808	1.84258948222
0.000898	3.802	1.83706178448
0.000899	3.794	1.82306445306
0.0009	3.79	1.82918014422
0.000901	3.788	1.838220879
0.000902	3.786	1.85370008362
0.000903	3.76	1.84347497949
0.000904	3.758	1.85457164866
0.000905	3.742	1.84158518673
0.000906	3.722	1.83213427456
0.000907	3.704	1.83095166512
0.000908	3.708	1.83813383626
0.000909	3.692	1.84096061881
0.00091	3.702	1.85504609107
0.000911	3.68	1.84651022201
0.000912	3.674	1.84491842638
0.000913	3.656	1.83348411501
0.000914	3.634	1.83957712532
0.000915	3.624	1.82390350622
0.000916	3.634	1.83957712532
0.000917	3.628	1.83782915419
0.000918	3.62	1.85353715906
0.000919	3.6	1.84715998224
0.00092	3.576	1.8144486766
0.000921	3.56	1.79955550067
0.000922	3.56	1.80066654326
0.000923	3.554	1.80640084145
0.000924	3.538	1.81674323998
0.000925	3.504	1.82153341995
0.000926	3.48	1.79933320983
0.000927	3.468	1.78800894852
0.000928	3.462	1.80015443782
0.000929	3.488	1.79940434589
0.00093	3.484	1.77136783306
0.000931	3.47	1.77231487044
0.000932	3.472	1.76329691204
0.000933	3.48	1.73597235001
0.000934	3.436	1.75439562243
0.000935	3.418	1.77968424166
0.000936	3.41	1.7905027227
0.000937	3.41	1.77817321991
0.000938	3.416	1.7728350177
0.000939	3.4	1.77087548969
0.00094	3.394	1.76260148644
0.000941	3.388	1.75995909043
0.000942	3.388	1.77467067367
0.000943	3.382	1.77540868535
0.000944	3.37	1.77457037054
0.000945	3.356	1.76104060146
0.000946	3.318	1.73461119563
0.000947	3.322	1.72693833127
0.000948	3.314	1.72609501477
0.000949	3.292	1.71544046822
0.00095	3.284	1.72723594219
0.000951	3.288	1.72888866038
0.000952	3.292	1.74434400277
0.000953	3.276	1.738914604
0.000954	3.256	1.7095215705
0.000955	3.258	1.72378536947
0.000956	3.254	1.71624124178
0.000957	3.274	1.72247612465
0.000958	3.262	1.74394839373
0.000959	3.258	1.74569069425
0.00096	3.24	1.747684182
0.000961	3.23	1.73813118032
0.000962	3.222	1.73110253885
0.000963	3.2	1.72278843739
0.000964	3.17	1.71029237267
0.000965	3.158	1.73003930591
0.000966	3.162	1.73313473221
0.000967	3.154	1.74077109351
0.000968	3.152	1.74381650411
0.000969	3.136	1.75085807534
0.00097	3.136	1.74742782397
0.000971	3.13	1.7518846994
0.000972	3.102	1.74344371862
0.000973	3.1	1.72916164658
0.000974	3.096	1.73861554117
0.000975	3.092	1.7399816091
0.000976	3.084	1.73463079645
0.000977	3.076	1.74075385968
0.000978	3.06	1.74137876408
0.000979	3.06	1.72869893272
0.00098	3.044	1.72570681172
0.000981	3.018	1.70812060464
0.000982	3.0	1.71230838344
0.000983	3.004	1.6970515608
0.000984	3.012	1.68162302553
0.000985	3.004	1.6828499636
0.000986	2.992	1.67926650654
0.000987	3.006	1.68699851808
0.000988	2.996	1.68403800432
0.000989	2.988	1.67685896843
0.00099	2.984	1.6467373804
0.000991	2.98	1.6551737069
0.000992	2.974	1.6641286008
0.000993	2.982	1.67023231917
0.000994	2.976	1.65391172679
0.000995	2.978	1.67496746237
0.000996	2.976	1.68861600135
0.000997	2.948	1.68917021049
0.000998	2.934	1.68334310228
0.000999	2.928	1.70141588097
0.001	2.912	1.69122913882
0.001001	2.904	1.68961060603
0.001002	2.906	1.68320052281
0.001003	2.89	1.68104134393
0.001004	2.886	1.67958447242
0.001005	2.882	1.66855506352
0.001006	2.89	1.67746833055
0.001007	2.896	1.67367380334
0.001008	2.868	1.67528385654
0.001009	2.85	1.66838245016
0.00101	2.844	1.65398428046
0.001011	2.836	1.6459356002
0.001012	2.828	1.6536069666
0.001013	2.828	1.64876195977
0.001014	2.83	1.65683433089
0.001015	2.832	1.65764169832
0.001016	2.818	1.65314125228
0.001017	2.798	1.65081676754
0.001018	2.788	1.63433656265
0.001019	2.762	1.63870558674
0.00102	2.748	1.64575089245
0.001021	2.728	1.65348601446
0.001022	2.726	1.65134006189
0.001023	2.74	1.65662307119
0.001024	2.74	1.65903586459
0.001025	2.746	1.6521150081
0.001026	2.75	1.64909065851
0.001027	2.748	1.6311026945
0.001028	2.742	1.62955085837
0.001029	2.732	1.63345523355
0.00103	2.746	1.62403325089
0.001031	2.744	1.62187052504
0.001032	2.726	1.63184680654
0.001033	2.7	1.60810447422
0.001034	2.69	1.60433786965
0.001035	2.67	1.60408852624
0.001036	2.66	1.60885052134
0.001037	2.678	1.63043429797
0.001038	2.662	1.61856603202
0.001039	2.636	1.61229773925
0.00104	2.632	1.6101478193
0.001041	2.632	1.62744462271
0.001042	2.612	1.63262243032
0.001043	2.58	1.62222070015
0.001044	2.574	1.61633041177
0.001045	2.562	1.61559772221
0.001046	2.558	1.60456723137
0.001047	2.56	1.6007498243
0.001048	2.556	1.58330792962
0.001049	2.54	1.58252962058
0.00105	2.548	1.57597461908
0.001051	2.542	1.56340525776
0.001052	2.54	1.55319026523
0.001053	2.53	1.55983973536
0.001054	2.51	1.54334053274
0.001055	2.508	1.53945964546
0.001056	2.494	1.53165400793
0.001057	2.49	1.53163311534
0.001058	2.482	1.52894604221
0.001059	2.472	1.54700226244
0.00106	2.462	1.52988757757
0.001061	2.458	1.52716600276
0.001062	2.446	1.52678878696
0.001063	2.428	1.51552499155
0.001064	2.424	1.5153296671
0.001065	2.418	1.5176547697
0.001066	2.416	1.52017893684
0.001067	2.422	1.5178656067
0.001068	2.408	1.51576251438
0.001069	2.41	1.51456264314
0.00107	2.412	1.52651760553
0.001071	2.39	1.51456264314
0.001072	2.382	1.50866696126
0.001073	2.382	1.51528083206
0.001074	2.394	1.5135270067
0.001075	2.38	1.50850919785
0.001076	2.382	1.51263875397
0.001077	2.366	1.49934785824
0.001078	2.372	1.51050190334
0.001079	2.354	1.5048867067
0.00108	2.346	1.49608956951
0.001081	2.348	1.49495685556
0.001082	2.352	1.50601992019
0.001083	2.34	1.49278263655
0.001084	2.322	1.48940122197
0.001085	2.306	1.48874578085
0.001086	2.316	1.49537420066
0.001087	2.31	1.4919450392
0.001088	2.3	1.49733095874
0.001089	2.272	1.49064281436
0.00109	2.284	1.49242889278
0.001091	2.28	1.48781719307
0.001092	2.282	1.4854211524
0.001093	2.278	1.48213224781
0.001094	2.266	1.47215624171
0.001095	2.25	1.47631297495
0.001096	2.26	1.491442255
0.001097	2.258	1.4924597147
0.001098	2.27	1.49033553269
0.001099	2.256	1.49347380292
0.0011	2.26	1.48875787152
0.001101	2.248	1.48003243208
0.001102	2.246	1.47698476634
0.001103	2.238	1.47558666299
0.001104	2.228	1.47513253642
0.001105	2.232	1.49069648151
0.001106	2.22	1.49652931812
0.001107	2.222	1.51812911177
0.001108	2.204	1.512079363
0.001109	2.188	1.51810935048
0.00111	2.182	1.49829102647
0.001111	2.168	1.49391298274
0.001112	2.17	1.48495791186
0.001113	2.16	1.46095858942
0.001114	2.164	1.45502714751
0.001115	2.154	1.45130424102
0.001116	2.138	1.44739628299
0.001117	2.142	1.45527866747
0.001118	2.13	1.45089627472
0.001119	2.132	1.45415817572
0.00112	2.132	1.45415817572
0.001121	2.118	1.45879265148
0.001122	2.108	1.4765960856
0.001123	2.122	1.4761829155
0.001124	2.114	1.46594815734
0.001125	2.1	1.45945195193
0.001126	2.096	1.45009792773
0.001127	2.088	1.44230925949
0.001128	2.068	1.43783726478
0.001129	2.066	1.43305408132
0.00113	2.058	1.43618800998
0.001131	2.064	1.42965170584
0.001132	2.048	1.42747889652
0.001133	2.046	1.42964471111
0.001134	2.028	1.42801120444
0.001135	2.008	1.41135962816
0.001136	2.002	1.39211924777
0.001137	1.992	1.39997714267
0.001138	1.994	1.40782243198
0.001139	2.006	1.41632058518
0.00114	2.008	1.40994184277
0.001141	2.0	1.39713993573
0.001142	1.994	1.40355406023
0.001143	1.996	1.40569698015
0.001144	1.988	1.41698835563
0.001145	1.968	1.39247118462
0.001146	1.972	1.39829038472
0.001147	1.98	1.39985713557
0.001148	1.98	1.39842768851
0.001149	1.976	1.40122232354
0.00115	1.966	1.40030139613
0.001151	1.964	1.39810729202
0.001152	1.962	1.40305238676
0.001153	1.954	1.40708350854
0.001154	1.956	1.41352891728
0.001155	1.956	1.4149431084
0.001156	1.946	1.4053768178
0.001157	1.954	1.40566141016
0.001158	1.956	1.42199296763
0.001159	1.95	1.42109113008
0.00116	1.932	1.40690298173
0.001161	1.912	1.39293072333
0.001162	1.9	1.37767920794
0.001163	1.884	1.36475052665
0.001164	1.882	1.37698075513
0.001165	1.882	1.38422397032
0.001166	1.876	1.39306281265
0.001167	1.86	1.39441744108
0.001168	1.862	1.39533365186
0.001169	1.844	1.38262937912
0.00117	1.83	1.38314858204
0.001171	1.822	1.38935812518
0.001172	1.838	1.38843653078
0.001173	1.836	1.37444679781
0.001174	1.836	1.37153344837
0.001175	1.84	1.37637204273
0.001176	1.822	1.37779388879
0.001177	1.816	1.36606881232
0.001178	1.808	1.34131875406
0.001179	1.808	1.33534115491
0.00118	1.798	1.32860678908
0.001181	1.784	1.31504524637
0.001182	1.774	1.315645849
0.001183	1.76	1.32151428293
0.001184	1.756	1.31471061455
0.001185	1.744	1.31394977073
0.001186	1.752	1.33210209819
0.001187	1.758	1.32643733361
0.001188	1.758	1.31127266425
0.001189	1.772	1.3145402238
0.00119	1.772	1.32363741259
0.001191	1.772	1.32665594636
0.001192	1.76	1.31544669219
0.001193	1.764	1.3207210152
0.001194	1.754	1.31052813781
0.001195	1.752	1.32306311263
0.001196	1.738	1.32565304662
0.001197	1.738	1.3196044862
0.001198	1.738	1.3180880092
0.001199	1.728	1.30920433852
0.0012	1.724	1.31142060377
0.001201	1.726	1.315645849
0.001202	1.706	1.29752225414
0.001203	1.696	1.28202340072
0.001204	1.686	1.278829152
0.001205	1.692	1.28418690228
0.001206	1.684	1.26970232732
0.001207	1.672	1.25714597402
0.001208	1.67	1.24302051471
0.001209	1.652	1.24695469044
0.00121	1.656	1.25923151168
0.001211	1.662	1.26323236184
0.001212	1.656	1.25923151168
0.001213	1.654	1.27054476505
0.001214	1.666	1.26271295234
0.001215	1.658	1.26532051276
0.001216	1.652	1.25494860453
0.001217	1.646	1.24767143111
0.001218	1.628	1.24804487099
0.001219	1.632	1.26197305835
0.00122	1.614	1.26372623618
0.001221	1.598	1.25554609633
0.001222	1.602	1.24883785977
0.001223	1.6	1.24257796536
0.001224	1.608	1.23382980998
0.001225	1.608	1.23058360139
0.001226	1.594	1.23820999834
0.001227	1.574	1.22984714497
0.001228	1.562	1.24183573793
0.001229	1.56	1.2451505933
0.00123	1.562	1.24022417328
0.001231	1.546	1.24092062599
0.001232	1.538	1.24601605126
0.001233	1.546	1.25215174799
0.001234	1.548	1.25844984008
0.001235	1.542	1.25866437147
0.001236	1.544	1.25381976376
0.001237	1.524	1.2654738243
0.001238	1.518	1.25923627648
0.001239	1.502	1.25936333121
0.00124	1.49	1.24173266044
0.001241	1.484	1.25129692719
0.001242	1.476	1.24475861114
0.001243	1.478	1.24800480768
0.001244	1.472	1.23012844858
0.001245	1.456	1.22150071633
0.001246	1.46	1.23790145004
0.001247	1.46	1.22816936943
0.001248	1.45	1.24398553046
0.001249	1.438	1.2288840466
0.00125	1.428	1.2135963085
0.001251	1.44	1.22735487941
0.001252	1.436	1.21569075015
0.001253	1.428	1.20698632967
0.001254	1.418	1.20302784673
0.001255	1.416	1.20288985364
0.001256	1.416	1.20288985364
0.001257	1.428	1.22180849563
0.001258	1.434	1.21063784841
0.001259	1.424	1.20674106585
0.00126	1.424	1.20674106585
0.001261	1.42	1.20482363855
0.001262	1.41	1.20743529847
0.001263	1.398	1.19649320934
0.001264	1.416	1.21117463646
0.001265	1.418	1.22608156336
0.001266	1.42	1.23919328597
0.001267	1.412	1.21583551519
0.001268	1.412	1.22239764398
0.001269	1.41	1.21404283285
0.00127	1.402	1.21671525017
0.001271	1.398	1.20316083713
0.001272	1.382	1.19502133872
0.001273	1.386	1.18701474296
0.001274	1.37	1.17520211028
0.001275	1.374	1.16538577304
0.001276	1.366	1.16963413083
0.001277	1.37	1.17690271476
0.001278	1.368	1.18345933601
0.001279	1.368	1.17668007547
0.00128	1.358	1.1755152062
0.001281	1.356	1.17527188344
0.001282	1.366	1.17815279145
0.001283	1.348	1.17085268074
0.001284	1.34	1.16292734081
0.001285	1.32	1.14262854857
0.001286	1.31	1.14450862819
0.001287	1.318	1.14231169126
0.001288	1.33	1.14764977236
0.001289	1.336	1.15892363855
0.00129	1.34	1.16807534004
0.001291	1.334	1.16380582573
0.001292	1.334	1.17917089516
0.001293	1.326	1.18478858874
0.001294	1.312	1.18264787659
0.001295	1.3	1.16704755687
0.001296	1.302	1.16738853858
0.001297	1.29	1.15321290315
0.001298	1.284	1.14339144653
0.001299	1.29	1.15494588618
0.0013	1.29	1.16012930314
0.001301	1.286	1.15594290516
0.001302	1.286	1.14725934296
0.001303	1.288	1.15284691091
0.001304	1.288	1.14937200244
0.001305	1.278	1.13345313092
0.001306	1.262	1.13196996427
0.001307	1.246	1.11421900899
0.001308	1.25	1.11153047642
0.001309	1.248	1.11467304623
0.00131	1.246	1.10701580838
0.001311	1.24	1.11462998345
0.001312	1.232	1.11093474156
0.001313	1.226	1.09312579331
0.001314	1.232	1.10007999709
0.001315	1.224	1.09445146078
0.001316	1.236	1.10828877103
0.001317	1.22	1.09343495463
0.001318	1.218	1.09108936389
0.001319	1.216	1.09423215087
0.00132	1.222	1.08844659952
0.001321	1.22	1.08055541274
0.001322	1.214	1.06028486738
0.001323	1.212	1.07100700278
0.001324	1.208	1.07179102441
0.001325	1.206	1.07124413651
0.001326	1.204	1.05942625982
0.001327	1.186	1.05990754314
0.001328	1.182	1.08483915859
0.001329	1.184	1.0891023827
0.00133	1.182	1.086681186
0.001331	1.176	1.07936277497
0.001332	1.186	1.08231418729
0.001333	1.184	1.09093721176
0.001334	1.186	1.09517304569
0.001335	1.188	1.08657995564
0.001336	1.2	1.08995412748
0.001337	1.194	1.07720193093
0.001338	1.178	1.06316320478
0.001339	1.178	1.05750460992
0.00134	1.196	1.07218655093
0.001341	1.19	1.07046718773
0.001342	1.176	1.07378955108
0.001343	1.152	1.06249517646
0.001344	1.154	1.07064653364
0.001345	1.148	1.06868891638
0.001346	1.146	1.0736312216
0.001347	1.146	1.06802808952
0.001348	1.14	1.07349895203
0.001349	1.148	1.08908034598
0.00135	1.148	1.0909152121
0.001351	1.154	1.10194555219
0.001352	1.154	1.10375903167
0.001353	1.15	1.09338922621
0.001354	1.154	1.09830961026
0.001355	1.156	1.08979998165
0.001356	1.148	1.08170975774
0.001357	1.138	1.07096031673
0.001358	1.138	1.06534313721
0.001359	1.132	1.05573481519
0.00136	1.132	1.06516477599
0.001361	1.138	1.07282617418
0.001362	1.13	1.066348911
0.001363	1.132	1.07078289116
0.001364	1.124	1.06612569615
0.001365	1.122	1.06541822774
0.001366	1.12	1.07032705282
0.001367	1.116	1.07076794872
0.001368	1.118	1.06961488397
0.001369	1.114	1.06817788781
0.00137	1.116	1.06702577288
0.001371	1.118	1.06961488397
0.001372	1.128	1.07313372885
0.001373	1.12	1.07591821251
0.001374	1.128	1.07499581395
0.001375	1.13	1.08124927746
0.001376	1.128	1.08610128441
0.001377	1.116	1.09112052497
0.001378	1.108	1.08459024521
0.001379	1.098	1.07535854486
0.00138	1.106	1.07831535276
0.001381	1.102	1.08055356184
0.001382	1.102	1.0675186181
0.001383	1.086	1.06329864102
0.001384	1.084	1.0606337728
0.001385	1.076	1.06499953052
0.001386	1.074	1.06420110881
0.001387	1.064	1.04685433562
0.001388	1.064	1.04685433562
0.001389	1.07	1.04359954005
0.00139	1.066	1.05339641161
0.001391	1.056	1.04922066316
0.001392	1.046	1.04493253371
0.001393	1.042	1.04318550603
0.001394	1.034	1.02997281518
0.001395	1.03	1.02620660688
0.001396	1.03	1.01838106817
0.001397	1.028	0.999607923138
0.001398	1.022	1.00075771294
0.001399	1.016	0.997869730977
0.0014	1.022	1.00075771294
0.001401	1.014	1.00289780137
0.001402	1.016	1.00187025108
0.001403	1.012	1.0059105328
0.001404	1.008	1.01780941241
0.001405	1.016	1.01967838067
0.001406	1.018	1.02258300397
0.001407	1.02	1.0137060718
0.001408	1.012	1.0118576975
0.001409	1.012	1.01580313053
0.00141	1.014	1.01084321237
0.001411	1.002	1.00895787821
0.001412	0.992	1.00793650594
0.001413	0.988	1.01580313053
0.001414	0.988	1.01383233328
0.001415	0.974	1.00066178102
0.001416	0.98	0.991766101457
0.001417	0.976	0.995702766894
0.001418	0.976	0.987635560316
0.001419	0.98	0.981631295345
0.00142	0.964	0.968867379986
0.001421	0.968	0.977228734739
0.001422	0.96	0.983056458196
0.001423	0.954	0.98786841229
0.001424	0.946	0.99753897167
0.001425	0.938	0.995065826968
0.001426	0.95	0.999749968742
0.001427	0.938	0.991037839843
0.001428	0.936	0.989901005152
0.001429	0.94	0.998198377077
0.00143	0.942	0.999317767279
0.001431	0.928	0.993386128351
0.001432	0.922	0.981792238714
0.001433	0.92	0.974474217206
0.001434	0.922	0.981792238714
0.001435	0.916	0.972082301042
0.001436	0.914	0.979083244673
0.001437	0.908	0.979559084486
0.001438	0.9	0.966436754268
0.001439	0.914	0.987220340147
0.00144	0.91	0.974628134213
0.001441	0.914	0.968815771961
0.001442	0.918	0.975333789018
0.001443	0.912	0.975836051804
0.001444	0.904	0.979175163084
0.001445	0.896	0.976311425724
0.001446	0.886	0.963848535819
0.001447	0.884	0.964647085726
0.001448	0.88	0.962081077664
0.001449	0.89	0.960156237286
0.00145	0.896	0.966014492645
0.001451	0.902	0.967675565466
0.001452	0.888	0.96304517028
0.001453	0.888	0.950503024719
0.001454	0.894	0.950138937209
0.001455	0.892	0.957254407146
0.001456	0.888	0.950503024719
0.001457	0.888	0.94628536922
0.001458	0.87	0.934398202053
0.001459	0.87	0.925796953981
0.00146	0.862	0.92679879154
0.001461	0.856	0.920469445446
0.001462	0.848	0.925686772078
0.001463	0.842	0.919258396753
0.001464	0.83	0.906145683651
0.001465	0.832	0.903203188657
0.001466	0.818	0.890435848335
0.001467	0.816	0.882124707737
0.001468	0.814	0.887357875944
0.001469	0.812	0.892555880604
0.00147	0.812	0.888063060824
0.001471	0.806	0.885643269042
0.001472	0.81	0.895488693396
0.001473	0.804	0.888585392633
0.001474	0.808	0.900630889988
0.001475	0.814	0.905209368047
0.001476	0.814	0.90961750203
0.001477	0.816	0.90229928516
0.001478	0.82	0.90310575239
0.001479	0.82	0.905317623821
0.00148	0.814	0.905209368047
0.001481	0.808	0.900630889988
0.001482	0.802	0.898218236288
0.001483	0.8	0.894427191
0.001484	0.8	0.896660470858
0.001485	0.802	0.900442113631
0.001486	0.798	0.888367041262
0.001487	0.798	0.890615517493
0.001488	0.794	0.894183426373
0.001489	0.794	0.894183426373
0.00149	0.796	0.900213308055
0.001491	0.798	0.895095525628
0.001492	0.794	0.900868469867
0.001493	0.794	0.891943944427
0.001494	0.788	0.89389932319
0.001495	0.782	0.886834821148
0.001496	0.784	0.890698602222
0.001497	0.784	0.899635481737
0.001498	0.78	0.894203556244
0.001499	0.778	0.897059641273
0.0015	0.778	0.903723409014
0.001501	0.774	0.902731410775
0.001502	0.774	0.902731410775
0.001503	0.762	0.906286930282
0.001504	0.762	0.906286930282
0.001505	0.762	0.89964215108
0.001506	0.76	0.895767827062
0.001507	0.752	0.898051223483
0.001508	0.752	0.898051223483
0.001509	0.75	0.882892971996
0.00151	0.744	0.880036362885
0.001511	0.748	0.883456846711
0.001512	0.742	0.894111849826
0.001513	0.732	0.892286949361
0.001514	0.716	0.875981734969
0.001515	0.718	0.880043180759
0.001516	0.724	0.880808719303
0.001517	0.718	0.884576734942
0.001518	0.71	0.877439456601
0.001519	0.71	0.872868833216
0.00152	0.71	0.879715863219
0.001521	0.706	0.878387158376
0.001522	0.69	0.868274150254
0.001523	0.702	0.879315642986
0.001524	0.698	0.857202426501
0.001525	0.706	0.871529689684
0.001526	0.71	0.870574522944
0.001527	0.71	0.872868833216
0.001528	0.72	0.877268487978
0.001529	0.724	0.878535144431
0.00153	0.72	0.879545337092
0.001531	0.718	0.875486150661
0.001532	0.722	0.881314926686
0.001533	0.712	0.876958379856
0.001534	0.698	0.847818376777
0.001535	0.698	0.84545608993
0.001536	0.698	0.840711603346
0.001537	0.692	0.83254789652
0.001538	0.694	0.834484271871
0.001539	0.7	0.847348806573
0.00154	0.7	0.847348806573
0.001541	0.698	0.847818376777
0.001542	0.706	0.838787219741
0.001543	0.704	0.839275878362
0.001544	0.694	0.836877529869
0.001545	0.68	0.82316462509
0.001546	0.69	0.835404093837
0.001547	0.69	0.840178552452
0.001548	0.698	0.838329290911
0.001549	0.704	0.846394706978
0.00155	0.704	0.841655511477
0.001551	0.702	0.839759489378
0.001552	0.702	0.842137755952
0.001553	0.692	0.834946704886
0.001554	0.68	0.828009661779
0.001555	0.676	0.819160545925
0.001556	0.672	0.824873323608
0.001557	0.67	0.822860863087
0.001558	0.66	0.822435407798
0.001559	0.664	0.840894761549
0.00156	0.656	0.840038094374
0.001561	0.662	0.841282354504
0.001562	0.662	0.848384346862
0.001563	0.664	0.845638220517
0.001564	0.656	0.844786363526
0.001565	0.654	0.847516371523
0.001566	0.65	0.845872330792
0.001567	0.656	0.844786363526
0.001568	0.652	0.833604222638
0.001569	0.652	0.836
0.00157	0.656	0.840038094374
0.001571	0.652	0.831201539941
0.001572	0.658	0.832487837749
0.001573	0.658	0.834886818677
0.001574	0.658	0.839664218602
0.001575	0.654	0.835633891127
0.001576	0.642	0.832968186667
0.001577	0.642	0.832968186667
0.001578	0.64	0.835703296631
0.001579	0.638	0.836035884397
0.00158	0.64	0.835703296631
0.001581	0.64	0.830903123114
0.001582	0.638	0.826411519765
0.001583	0.638	0.831237631487
0.001584	0.632	0.829804796323
0.001585	0.63	0.815536633144
0.001586	0.63	0.820426718239
0.001587	0.626	0.821050546556
0.001588	0.626	0.828326022771
0.001589	0.622	0.826508318167
0.00159	0.616	0.810274027721
0.001591	0.618	0.812450613884
0.001592	0.62	0.804735981549
0.001593	0.62	0.804735981549
0.001594	0.62	0.807217442824
0.001595	0.618	0.805031676395
0.001596	0.612	0.810836604995
0.001597	0.6	0.812403840464
0.001598	0.596	0.805471290612
0.001599	0.588	0.801408759623
0.0016	0.59	0.806163755077
0.001601	0.59	0.806163755077
0.001602	0.59	0.806163755077
0.001603	0.598	0.815104901224
0.001604	0.588	0.806384523661
0.001605	0.586	0.799127023695
0.001606	0.586	0.801625847887
0.001607	0.578	0.804932295289
0.001608	0.578	0.79744341492
0.001609	0.582	0.797042031514
0.00161	0.582	0.789478308758
0.001611	0.578	0.784803160034
0.001612	0.566	0.757392896719
0.001613	0.566	0.757392896719
0.001614	0.568	0.757215953345
0.001615	0.566	0.749429116061
0.001616	0.574	0.754005305021
0.001617	0.576	0.7564548896
0.001618	0.572	0.756846087392
0.001619	0.572	0.756846087392
0.00162	0.572	0.764732633016
0.001621	0.574	0.754005305021
0.001622	0.57	0.754387168502
0.001623	0.574	0.767153178968
0.001624	0.564	0.778398355599
0.001625	0.564	0.773242523404
0.001626	0.568	0.783183248033
0.001627	0.562	0.783681057574
0.001628	0.564	0.78096350747
0.001629	0.566	0.765273807209
0.00163	0.56	0.752595508889
0.001631	0.56	0.75524830354
0.001632	0.558	0.752752283291
0.001633	0.558	0.752752283291
0.001634	0.55	0.737224524823
0.001635	0.548	0.742762411542
0.001636	0.538	0.732499829352
0.001637	0.542	0.735007482955
0.001638	0.54	0.724154679609
0.001639	0.544	0.723922647802
0.00164	0.546	0.721029819078
0.001641	0.558	0.739348361735
0.001642	0.554	0.73965126918
0.001643	0.55	0.737224524823
0.001644	0.546	0.734767990593
0.001645	0.548	0.737357443849
0.001646	0.542	0.729545063721
0.001647	0.538	0.724262383394
0.001648	0.536	0.724364549105
0.001649	0.534	0.724461179084
0.00165	0.532	0.721786672085
0.001651	0.532	0.727307362812
0.001652	0.54	0.73511903798
0.001653	0.536	0.727120347673
0.001654	0.524	0.71653611214
0.001655	0.514	0.719585992082
0.001656	0.504	0.714131640526
0.001657	0.514	0.714005602219
0.001658	0.514	0.714005602219
0.001659	0.51	0.711266476083
0.00166	0.5	0.705691150575
0.001661	0.502	0.711333958138
0.001662	0.5	0.711336769751
0.001663	0.494	0.716912825942
0.001664	0.498	0.714140042289
0.001665	0.488	0.714042015571
0.001666	0.48	0.713862731903
0.001667	0.488	0.719622123062
0.001668	0.49	0.722426466846
0.001669	0.482	0.722271417128
0.00167	0.476	0.7220969464
0.001671	0.476	0.71653611214
0.001672	0.468	0.70496524737
0.001673	0.472	0.702293385986
0.001674	0.478	0.705348140991
0.001675	0.48	0.705407683542
0.001676	0.478	0.696789781785
0.001677	0.48	0.696850055607
0.001678	0.478	0.696789781785
0.001679	0.474	0.699516976206
0.00168	0.474	0.699516976206
0.001681	0.476	0.699588450448
0.001682	0.48	0.70256672281
0.001683	0.484	0.708338901939
0.001684	0.478	0.702506939468
0.001685	0.48	0.705407683542
0.001686	0.474	0.693775179723
0.001687	0.474	0.687985464963
0.001688	0.47	0.681982404465
0.001689	0.466	0.684721841334
0.00169	0.454	0.66624620074
0.001691	0.46	0.660605782597
0.001692	0.468	0.667065214203
0.001693	0.462	0.675689277701
0.001694	0.464	0.672832817273
0.001695	0.464	0.672832817273
0.001696	0.462	0.669743234382
0.001697	0.454	0.660215116458
0.001698	0.454	0.660215116458
0.001699	0.456	0.660351421593
0.0017	0.456	0.666381272246
0.001701	0.452	0.666105096813
0.001702	0.45	0.671937497093
0.001703	0.446	0.671627873156
0.001704	0.442	0.659269292475
0.001705	0.44	0.659090282131
0.001706	0.44	0.656048778674
0.001707	0.432	0.639824976068
0.001708	0.432	0.642943232331
0.001709	0.436	0.64645494816
0.00171	0.432	0.636691448034
0.001711	0.432	0.633542421626
0.001712	0.434	0.630590199734
0.001713	0.44	0.634350061086
0.001714	0.444	0.637858918571
0.001715	0.448	0.644434635941
0.001716	0.448	0.644434635941
0.001717	0.442	0.653173790044
0.001718	0.452	0.660072723266
0.001719	0.456	0.663373198132
0.00172	0.448	0.647530694253
0.001721	0.444	0.644099371215
0.001722	0.438	0.643549531893
0.001723	0.436	0.643353712976
0.001724	0.43	0.642728558569
0.001725	0.432	0.642943232331
0.001726	0.434	0.649341204607
0.001727	0.444	0.650279939718
0.001728	0.444	0.650279939718
0.001729	0.442	0.662296006329
0.00173	0.444	0.66246811244
0.001731	0.442	0.656228618699
0.001732	0.444	0.66246811244
0.001733	0.446	0.662634137364
0.001734	0.444	0.653348299148
0.001735	0.438	0.643549531893
0.001736	0.432	0.639824976068
0.001737	0.436	0.640237455949
0.001738	0.442	0.643922355568
0.001739	0.44	0.63749509802
0.00174	0.436	0.627617718042
0.001741	0.442	0.628200604903
0.001742	0.438	0.62141451544
0.001743	0.434	0.630590199734
0.001744	0.43	0.626976873577
0.001745	0.42	0.625779513886
0.001746	0.418	0.628709789967
0.001747	0.422	0.629218562981
0.001748	0.42	0.628967407741
0.001749	0.424	0.632632594797
0.00175	0.432	0.639824976068
0.001751	0.432	0.642943232331
0.001752	0.426	0.636022012198
0.001753	0.424	0.638924095648
0.001754	0.426	0.639158822203
0.001755	0.422	0.632389120716
0.001756	0.42	0.632139225171
0.001757	0.42	0.625779513886
0.001758	0.42	0.622575296651
0.001759	0.414	0.612049017645
0.00176	0.412	0.615025202736
0.001761	0.408	0.611175915756
0.001762	0.406	0.61413679258
0.001763	0.42	0.625779513886
0.001764	0.424	0.629463263424
0.001765	0.428	0.629933329806
0.001766	0.426	0.629701516593
0.001767	0.414	0.621774878875
0.001768	0.412	0.618268550065
0.001769	0.41	0.617980582219
0.00177	0.41	0.617980582219
0.001771	0.41	0.617980582219
0.001772	0.406	0.61413679258
0.001773	0.396	0.609248717684
0.001774	0.392	0.608552380654
0.001775	0.39	0.608194047981
0.001776	0.39	0.608194047981
0.001777	0.386	0.600836084136
0.001778	0.384	0.597113054622
0.001779	0.386	0.604155609094
0.00178	0.382	0.603387106259
0.001781	0.382	0.606692673435
0.001782	0.38	0.606300255649
0.001783	0.38	0.606300255649
0.001784	0.378	0.605900982009
0.001785	0.376	0.612065355987
0.001786	0.378	0.618963649983
0.001787	0.376	0.618566083778
0.001788	0.374	0.621388767198
0.001789	0.372	0.620979870849
0.00179	0.378	0.622186467227
0.001791	0.382	0.622957462432
0.001792	0.376	0.608788961792
0.001793	0.38	0.602992537267
0.001794	0.382	0.603387106259
0.001795	0.384	0.613631811431
0.001796	0.382	0.619738654596
0.001797	0.388	0.620851028831
0.001798	0.384	0.620116118159
0.001799	0.382	0.616503041355
0.0018	0.386	0.614006514623
0.001801	0.386	0.61725521464
0.001802	0.378	0.605900982009
0.001803	0.372	0.604661888993
0.001804	0.366	0.603360588703
0.001805	0.37	0.610819122163
0.001806	0.368	0.610390039237
0.001807	0.366	0.609954096634
0.001808	0.37	0.614084684714
0.001809	0.372	0.614504678583
0.00181	0.372	0.617750758802
0.001811	0.362	0.605768932845
0.001812	0.362	0.612336508792
0.001813	0.354	0.597230273848
0.001814	0.346	0.591847953448
0.001815	0.354	0.597230273848
0.001816	0.35	0.596238207431
0.001817	0.352	0.596737798367
0.001818	0.348	0.592364752496
0.001819	0.35	0.592874354311
0.00182	0.35	0.592874354311
0.001821	0.356	0.594360160172
0.001822	0.358	0.598193948482
0.001823	0.358	0.598193948482
0.001824	0.354	0.593872040089
0.001825	0.356	0.60105241036
0.001826	0.354	0.600569729507
0.001827	0.344	0.584520316157
0.001828	0.354	0.593872040089
0.001829	0.356	0.594360160172
0.00183	0.362	0.599129368334
0.001831	0.362	0.595781839267
0.001832	0.358	0.594841155268
0.001833	0.356	0.590985617422
0.001834	0.348	0.588978777207
0.001835	0.348	0.582147747569
0.001836	0.348	0.582147747569
0.001837	0.342	0.577092713522
0.001838	0.34	0.573061951276
0.001839	0.344	0.574163739712
0.00184	0.348	0.578701995849
0.001841	0.346	0.574703401765
0.001842	0.342	0.573616596692
0.001843	0.342	0.570119285764
0.001844	0.346	0.571212744956
0.001845	0.344	0.570669781923
0.001846	0.342	0.566600388281
0.001847	0.342	0.566600388281
0.001848	0.334	0.557175017387
0.001849	0.336	0.554169649115
0.00185	0.332	0.552970161944
0.001851	0.326	0.551111603942
0.001852	0.332	0.556575241993
0.001853	0.328	0.555352140538
0.001854	0.324	0.557695257287
0.001855	0.326	0.55472876255
0.001856	0.328	0.558941857441
0.001857	0.328	0.5625086666
0.001858	0.322	0.560638921232
0.001859	0.32	0.56
0.00186	0.32	0.56
0.001861	0.312	0.550141799903
0.001862	0.314	0.554440258279
0.001863	0.316	0.555107196855
0.001864	0.322	0.567728808499
0.001865	0.318	0.5664591777
0.001866	0.312	0.557365230347
0.001867	0.314	0.561608404496
0.001868	0.314	0.561608404496
0.001869	0.316	0.562266840566
0.00187	0.316	0.558698487558
0.001871	0.32	0.574108003776
0.001872	0.322	0.574731241538
0.001873	0.318	0.5664591777
0.001874	0.32	0.56709787515
0.001875	0.314	0.561608404496
0.001876	0.316	0.565812689854
0.001877	0.318	0.5664591777
0.001878	0.322	0.571240754849
0.001879	0.322	0.567728808499
0.00188	0.324	0.568352003603
0.001881	0.33	0.573672380371
0.001882	0.332	0.577733502577
0.001883	0.326	0.565441420485
0.001884	0.324	0.564822095885
0.001885	0.326	0.572471833368
0.001886	0.322	0.571240754849
0.001887	0.318	0.559353197899
0.001888	0.316	0.558698487558
0.001889	0.31	0.556686626389
0.00189	0.312	0.553765293243
0.001891	0.312	0.553765293243
0.001892	0.3	0.531036721894
0.001893	0.298	0.530279171758
0.001894	0.298	0.530279171758
0.001895	0.296	0.529512983788
0.001896	0.298	0.53403745187
0.001897	0.29	0.523354564325
0.001898	0.284	0.509258284174
0.001899	0.278	0.506671491205
0.0019	0.286	0.53310786901
0.001901	0.29	0.538423625039
0.001902	0.288	0.530147149384
0.001903	0.286	0.529342988997
0.001904	0.29	0.538423625039
0.001905	0.294	0.539966665638
0.001906	0.29	0.542125446737
0.001907	0.296	0.544411608987
0.001908	0.292	0.542895938463
0.001909	0.298	0.545156858161
0.00191	0.292	0.542895938463
0.001911	0.29	0.542125446737
0.001912	0.286	0.540558969956
0.001913	0.28	0.538144961883
0.001914	0.28	0.538144961883
0.001915	0.286	0.544246267787
0.001916	0.282	0.535234528034
0.001917	0.282	0.531484712856
0.001918	0.274	0.528132559118
0.001919	0.274	0.531906006734
0.00192	0.282	0.538958254413
0.001921	0.278	0.533587855934
0.001922	0.278	0.533587855934
0.001923	0.28	0.534415568635
0.001924	0.28	0.534415568635
0.001925	0.282	0.535234528034
0.001926	0.29	0.538423625039
0.001927	0.294	0.539966665638
0.001928	0.296	0.540725438647
0.001929	0.29	0.538423625039
0.00193	0.284	0.536044774249
0.001931	0.284	0.536044774249
0.001932	0.282	0.535234528034
0.001933	0.278	0.533587855934
0.001934	0.278	0.541032346538
0.001935	0.282	0.54265642906
0.001936	0.278	0.541032346538
0.001937	0.276	0.536492311222
0.001938	0.274	0.53565287267
0.001939	0.274	0.543069056382
0.00194	0.274	0.543069056382
0.001941	0.274	0.543069056382
0.001942	0.272	0.542232422491
0.001943	0.276	0.543897049082
0.001944	0.272	0.542232422491
0.001945	0.272	0.542232422491
0.001946	0.268	0.536820267874
0.001947	0.268	0.536820267874
0.001948	0.266	0.535951490342
0.001949	0.258	0.528617063667
0.00195	0.256	0.527696882689
0.001951	0.252	0.518165996569
0.001952	0.244	0.506422748304
0.001953	0.244	0.490371287903
0.001954	0.246	0.499483733469
0.001955	0.244	0.498461633428
0.001956	0.244	0.498461633428
0.001957	0.246	0.499483733469
0.001958	0.248	0.500495754228
0.001959	0.248	0.500495754228
0.00196	0.244	0.498461633428
0.001961	0.248	0.500495754228
0.001962	0.25	0.501497756725
0.001963	0.25	0.501497756725
0.001964	0.248	0.500495754228
0.001965	0.246	0.499483733469
0.001966	0.246	0.499483733469
0.001967	0.244	0.498461633428
0.001968	0.242	0.485217477014
0.001969	0.244	0.486275641997
0.00197	0.246	0.48732330131
0.001971	0.246	0.48732330131
0.001972	0.244	0.486275641997
0.001973	0.24	0.484148737476
0.001974	0.236	0.481979252666
0.001975	0.234	0.480878362998
0.001976	0.236	0.481979252666
0.001977	0.236	0.481979252666
0.001978	0.238	0.487191953957
0.001979	0.236	0.477811678384
0.00198	0.238	0.483069353199
0.001981	0.236	0.481979252666
0.001982	0.232	0.479766609926
0.001983	0.232	0.479766609926
0.001984	0.23	0.478643917751
0.001985	0.228	0.473303285431
0.001986	0.228	0.477510209315
0.001987	0.23	0.478643917751
0.001988	0.222	0.46552765761
0.001989	0.218	0.463115536341
0.00199	0.216	0.461891762213
0.001991	0.216	0.461891762213
0.001992	0.216	0.461891762213
0.001993	0.214	0.460656053906
0.001994	0.212	0.463741307196
0.001995	0.214	0.464977418807
0.001996	0.216	0.466201673099
0.001997	0.216	0.466201673099
0.001998	0.214	0.464977418807
[truncated: 8,002 more rows]
