# Supplementary material for: The Influence of Synaptic Size on AMPA Receptor Activation: A Monte Carlo Model
Source: PLoS One. 2015 Jun 24;10(6):e0130924. doi: 10.1371/journal.pone.0130924 (PMC4479604; doi:10.1371/journal.pone.0130924)
Supplement: S1 Dataset — This package contains the experimental data used as basis for the analysis presented in the paper. (ZIP) [file pone.0130924.s001.zip › S1 Simulation data/training/1023_7866_180_316.csv]

time	AMPA.O.mean	AMPA.O.stdev
0.0	0.0	0.0
1e-06	0.0	0.0
2e-06	0.024	0.153049011758
3e-06	0.158	0.401292910478
4e-06	0.344	0.591323938294
5e-06	0.608	0.768333261027
6e-06	0.944	0.903805288765
7e-06	1.31	1.09265731133
8e-06	1.75	1.29441106299
9e-06	2.2	1.50864177325
1e-05	2.738	1.65449569356
1.1e-05	3.22	1.7651062291
1.2e-05	3.724	1.90573450407
1.3e-05	4.224	2.03121244581
1.4e-05	4.69	2.10853029383
1.5e-05	5.218	2.24465498462
1.6e-05	5.648	2.37741372083
1.7e-05	6.126	2.47348418228
1.8e-05	6.612	2.55919049701
1.9e-05	7.014	2.61491950163
2e-05	7.416	2.6920148588
2.1e-05	7.858	2.75278695144
2.2e-05	8.296	2.86851599263
2.3e-05	8.696	2.95695519073
2.4e-05	9.084	3.02273783183
2.5e-05	9.448	3.0507861282
2.6e-05	9.78	3.1015480006
2.7e-05	10.094	3.1687795758
2.8e-05	10.422	3.25021783885
2.9e-05	10.694	3.32811718544
3e-05	11.014	3.41903553652
3.1e-05	11.312	3.45407816935
3.2e-05	11.594	3.43702836765
3.3e-05	11.888	3.45187717047
3.4e-05	12.136	3.51247832734
3.5e-05	12.348	3.53198187991
3.6e-05	12.54	3.59505215539
3.7e-05	12.748	3.56545873626
3.8e-05	12.974	3.63116014519
3.9e-05	13.206	3.64191762675
4e-05	13.372	3.6961623341
4.1e-05	13.546	3.75391582218
4.2e-05	13.744	3.77974390667
4.3e-05	13.932	3.73943525148
4.4e-05	14.108	3.77310694256
4.5e-05	14.262	3.7869982836
4.6e-05	14.33	3.79698564654
4.7e-05	14.488	3.8144273489
4.8e-05	14.604	3.83290803438
4.9e-05	14.712	3.79592623743
5e-05	14.844	3.84495305563
5.1e-05	14.968	3.91394634608
5.2e-05	15.06	3.87045216997
5.3e-05	15.126	3.8753224382
5.4e-05	15.134	3.86420030537
5.5e-05	15.166	3.87278246226
5.6e-05	15.19	3.8675444406
5.7e-05	15.274	3.88676266319
5.8e-05	15.354	3.90444413457
5.9e-05	15.456	3.9094838534
6e-05	15.5	3.92606673402
6.1e-05	15.508	3.93216683268
6.2e-05	15.518	3.90815506345
6.3e-05	15.558	3.92869393056
6.4e-05	15.6	3.97944719779
6.5e-05	15.666	4.00280451684
6.6e-05	15.692	3.9986417694
6.7e-05	15.678	4.0077819302
6.8e-05	15.75	4.02436330368
6.9e-05	15.732	3.98398995983
7e-05	15.694	3.9870244544
7.1e-05	15.702	3.92851065927
7.2e-05	15.672	3.92942947513
7.3e-05	15.66	3.95732232703
7.4e-05	15.672	4.00854287741
7.5e-05	15.652	3.98934781637
7.6e-05	15.636	3.97284583139
7.7e-05	15.592	3.93313310225
7.8e-05	15.638	3.91189928296
7.9e-05	15.614	3.87982009892
8e-05	15.62	3.85948183051
8.1e-05	15.59	3.84888295483
8.2e-05	15.568	3.84829520697
8.3e-05	15.538	3.89570994814
8.4e-05	15.6	3.90333191005
8.5e-05	15.584	3.87852343038
8.6e-05	15.568	3.88141417527
8.7e-05	15.532	3.8931961163
8.8e-05	15.536	3.91058870248
8.9e-05	15.466	3.90446462399
9e-05	15.462	3.91516998354
9.1e-05	15.432	3.9488448944
9.2e-05	15.406	3.94070602811
9.3e-05	15.36	3.92
9.4e-05	15.344	3.87784269923
9.5e-05	15.308	3.84098112466
9.6e-05	15.302	3.83546555192
9.7e-05	15.288	3.85500402075
9.8e-05	15.28	3.89173483167
9.9e-05	15.22	3.88736414554
0.0001	15.202	3.88139098778
0.000101	15.156	3.83140496424
0.000102	15.156	3.87552112625
0.000103	15.13	3.91217330904
0.000104	15.096	3.91749716018
0.000105	15.066	3.91735165641
0.000106	15.05	3.93694043643
0.000107	15.058	3.95153590392
0.000108	15.036	3.94647995054
0.000109	14.986	3.92298406828
0.00011	14.928	3.92260321725
0.000111	14.864	3.92345561973
0.000112	14.838	3.92221315076
0.000113	14.828	3.96867937732
0.000114	14.808	3.95463474925
0.000115	14.768	3.90258580943
0.000116	14.708	3.89598973305
0.000117	14.658	3.89166236973
0.000118	14.632	3.87305770677
0.000119	14.674	3.84911989941
0.00012	14.61	3.8535567986
0.000121	14.624	3.89392141677
0.000122	14.572	3.85912114347
0.000123	14.556	3.83025638829
0.000124	14.552	3.84126229253
0.000125	14.52	3.85611203157
0.000126	14.472	3.82220041337
0.000127	14.486	3.82489267823
0.000128	14.416	3.82451879326
0.000129	14.398	3.81937115243
0.00013	14.362	3.80774946655
0.000131	14.342	3.82165356881
0.000132	14.33	3.80803098727
0.000133	14.278	3.77580666878
0.000134	14.278	3.75935047581
0.000135	14.21	3.79234755791
0.000136	14.192	3.8344668469
0.000137	14.126	3.85410482473
0.000138	14.082	3.84698271376
0.000139	14.028	3.85580289953
0.00014	13.986	3.86442803012
0.000141	13.962	3.91925452095
0.000142	13.886	3.91216103963
0.000143	13.832	3.91864466366
0.000144	13.806	3.89876441966
0.000145	13.806	3.88797685178
0.000146	13.774	3.88264394453
0.000147	13.778	3.82945374695
0.000148	13.752	3.8270740782
0.000149	13.706	3.80362511297
0.00015	13.724	3.7788654382
0.000151	13.708	3.74522843095
0.000152	13.648	3.75660697971
0.000153	13.606	3.72810461227
0.000154	13.586	3.79454924859
0.000155	13.548	3.78625091614
0.000156	13.478	3.78965908757
0.000157	13.412	3.76911872989
0.000158	13.356	3.71823398941
0.000159	13.318	3.69768522187
0.00016	13.274	3.68984064697
0.000161	13.224	3.71292660849
0.000162	13.192	3.72761800618
0.000163	13.15	3.67797498632
0.000164	13.096	3.67298026131
0.000165	13.06	3.66666060606
0.000166	13.052	3.64160623901
0.000167	13.05	3.62925612213
0.000168	13.01	3.63784276736
0.000169	12.986	3.64990465629
0.00017	12.936	3.61218825645
0.000171	12.93	3.60681299765
0.000172	12.904	3.61535392458
0.000173	12.908	3.60049107762
0.000174	12.85	3.55183051397
0.000175	12.776	3.55384636697
0.000176	12.75	3.57372354835
0.000177	12.71	3.57517831723
0.000178	12.7	3.55443385084
0.000179	12.656	3.55213513256
0.00018	12.586	3.53985931924
0.000181	12.566	3.5532582231
0.000182	12.528	3.56499873773
0.000183	12.508	3.60082435006
0.000184	12.502	3.64499602195
0.000185	12.488	3.63838645556
0.000186	12.468	3.63826552082
0.000187	12.426	3.62277849171
0.000188	12.384	3.60950744562
0.000189	12.382	3.56988459197
0.00019	12.332	3.57236280352
0.000191	12.314	3.58600111545
0.000192	12.27	3.5649824684
0.000193	12.23	3.54247088908
0.000194	12.188	3.55930555024
0.000195	12.166	3.5454821957
0.000196	12.154	3.59030416539
0.000197	12.156	3.5854796053
0.000198	12.112	3.56419079175
0.000199	12.072	3.52119525162
0.0002	12.032	3.52008181723
0.000201	11.97	3.53512376021
0.000202	11.92	3.56224648221
0.000203	11.9	3.52107937996
0.000204	11.892	3.49461528641
0.000205	11.83	3.47060513456
0.000206	11.814	3.4835906763
0.000207	11.766	3.46514703873
0.000208	11.728	3.45224796328
0.000209	11.678	3.44649329029
0.00021	11.646	3.46015664385
0.000211	11.606	3.4650777769
0.000212	11.588	3.46788927159
0.000213	11.538	3.43752178175
0.000214	11.53	3.45906056611
0.000215	11.474	3.45793637882
0.000216	11.444	3.43203496486
0.000217	11.372	3.43709412149
0.000218	11.35	3.48819437532
0.000219	11.362	3.47260075448
0.00022	11.31	3.45570542726
0.000221	11.29	3.44411091575
0.000222	11.272	3.453985524
0.000223	11.292	3.45582638453
0.000224	11.26	3.43808086001
0.000225	11.236	3.41647537676
0.000226	11.222	3.43463476952
0.000227	11.19	3.42839612647
0.000228	11.152	3.43349617737
0.000229	11.128	3.46462350047
0.00023	11.116	3.46100332274
0.000231	11.094	3.45617765747
0.000232	11.048	3.46145865207
0.000233	11.026	3.44286566685
0.000234	11.014	3.42779871054
0.000235	10.986	3.41493835962
0.000236	10.954	3.40762145785
0.000237	10.914	3.36550204279
0.000238	10.866	3.36927944819
0.000239	10.806	3.38354311337
0.00024	10.772	3.34245658162
0.000241	10.728	3.32295290367
0.000242	10.646	3.33596822527
0.000243	10.638	3.33810664899
0.000244	10.584	3.32790384476
0.000245	10.542	3.31364391569
0.000246	10.5	3.28481354113
0.000247	10.474	3.27373242645
0.000248	10.446	3.25992085794
0.000249	10.44	3.29581552882
0.00025	10.392	3.30912919059
0.000251	10.356	3.28287435032
0.000252	10.336	3.25808287187
0.000253	10.334	3.24876037898
0.000254	10.306	3.249671368
0.000255	10.28	3.28292552459
0.000256	10.246	3.28777797304
0.000257	10.214	3.26438416857
0.000258	10.178	3.26960486909
0.000259	10.128	3.26122921611
0.00026	10.138	3.27764488619
0.000261	10.108	3.26746629669
0.000262	10.104	3.27065498028
0.000263	10.078	3.24467502225
0.000264	10.048	3.24309975178
0.000265	10.016	3.22114017081
0.000266	10.02	3.2507845207
0.000267	10.016	3.22796282506
0.000268	9.96	3.24135774021
0.000269	9.88	3.2517072439
0.00027	9.866	3.25761323671
0.000271	9.862	3.26480566037
0.000272	9.852	3.28726269105
0.000273	9.8	3.27047397177
0.000274	9.764	3.26194788432
0.000275	9.756	3.26258547781
0.000276	9.768	3.27386255057
0.000277	9.714	3.26131936492
0.000278	9.662	3.24033269897
0.000279	9.61	3.20529249835
0.00028	9.58	3.23660315763
0.000281	9.59	3.25236836782
0.000282	9.554	3.2303380628
0.000283	9.518	3.21771285232
0.000284	9.476	3.22264239406
0.000285	9.458	3.26377634038
0.000286	9.43	3.29136749695
0.000287	9.394	3.2568027266
0.000288	9.392	3.21905824738
0.000289	9.372	3.18772897217
0.00029	9.344	3.19713371632
0.000291	9.314	3.21425014583
0.000292	9.316	3.21871775712
0.000293	9.32	3.20961056828
0.000294	9.302	3.16082204498
0.000295	9.258	3.15205266453
0.000296	9.198	3.10335238089
0.000297	9.17	3.11401669873
0.000298	9.16	3.11294073185
0.000299	9.162	3.11957625328
0.0003	9.144	3.11372188867
0.000301	9.108	3.1553662228
0.000302	9.074	3.14014713031
0.000303	8.988	3.09060770723
0.000304	8.97	3.07523982805
0.000305	8.956	3.064321132
0.000306	8.952	3.06491370188
0.000307	8.912	3.02394708948
0.000308	8.926	3.02531386801
0.000309	8.938	3.04272180786
0.00031	8.894	3.04873153951
0.000311	8.828	3.05980652983
0.000312	8.806	3.06208491065
0.000313	8.77	3.01414996309
0.000314	8.764	3.01335427721
0.000315	8.774	3.03560932928
0.000316	8.732	2.99135019682
0.000317	8.692	2.99351565889
0.000318	8.642	2.99563615948
0.000319	8.644	3.00952886678
0.00032	8.602	3.02714320771
0.000321	8.556	3.0369168576
0.000322	8.524	3.04391589897
0.000323	8.512	3.03411535707
0.000324	8.502	3.04532362812
0.000325	8.484	3.059696717
0.000326	8.486	3.0773046648
0.000327	8.452	3.06980390253
0.000328	8.486	3.07600455136
0.000329	8.45	3.03702156726
0.00033	8.428	3.05758335945
0.000331	8.412	3.05912667276
0.000332	8.438	3.05453040581
0.000333	8.412	3.01964501225
0.000334	8.414	3.05525841788
0.000335	8.406	3.04715670749
0.000336	8.378	3.05010098193
0.000337	8.34	3.01204249638
0.000338	8.306	3.00272609473
0.000339	8.298	2.98281678955
0.00034	8.288	3.00084254835
0.000341	8.266	2.99119441026
0.000342	8.234	2.95622123665
0.000343	8.19	2.96612541879
0.000344	8.156	2.96507402943
0.000345	8.112	2.95693354677
0.000346	8.074	2.96049387772
0.000347	8.064	2.97924554208
0.000348	8.056	2.99146519284
0.000349	8.024	2.97580644532
0.00035	7.98	2.99325909336
0.000351	7.958	2.96719328659
0.000352	7.936	2.94005170023
0.000353	7.908	2.89750513373
0.000354	7.904	2.90771112733
0.000355	7.898	2.93114243939
0.000356	7.854	2.92928045772
0.000357	7.84	2.92479059079
0.000358	7.812	2.91696006143
0.000359	7.78	2.92636293033
0.00036	7.78	2.92225939985
0.000361	7.784	2.9211887991
0.000362	7.76	2.93025596152
0.000363	7.72	2.88749025972
0.000364	7.698	2.91115028812
0.000365	7.708	2.90150581595
0.000366	7.668	2.8785023884
0.000367	7.676	2.85780055287
0.000368	7.632	2.82782177656
0.000369	7.604	2.79913986789
0.00037	7.572	2.81083902065
0.000371	7.562	2.78749995516
0.000372	7.518	2.78022948693
0.000373	7.5	2.80891438104
0.000374	7.49	2.80462118654
0.000375	7.484	2.78024171611
0.000376	7.478	2.79884190336
0.000377	7.468	2.82789250149
0.000378	7.464	2.82359770506
0.000379	7.456	2.83620591636
0.00038	7.436	2.85690461864
0.000381	7.414	2.84299208581
0.000382	7.4	2.85727142568
0.000383	7.392	2.83942529396
0.000384	7.402	2.84611946341
0.000385	7.39	2.81316547682
0.000386	7.342	2.79160097435
0.000387	7.308	2.77581267379
0.000388	7.308	2.80163095357
0.000389	7.238	2.79523809362
0.00039	7.208	2.78580975661
0.000391	7.194	2.8043473394
0.000392	7.176	2.80446501137
0.000393	7.136	2.7621556799
0.000394	7.078	2.74151709825
0.000395	7.048	2.73673089653
0.000396	7.04	2.70451474391
0.000397	7.028	2.69726083277
0.000398	7.01	2.69182094501
0.000399	6.958	2.6855606491
0.0004	6.924	2.65974134081
0.000401	6.924	2.67847419252
0.000402	6.932	2.67345768622
0.000403	6.912	2.67959997014
0.000404	6.886	2.66477090948
0.000405	6.848	2.66775111283
0.000406	6.87	2.70796971918
0.000407	6.838	2.70624389145
0.000408	6.802	2.68603722982
0.000409	6.786	2.66161680187
0.00041	6.754	2.67160700703
0.000411	6.758	2.66822712676
0.000412	6.742	2.63807429766
0.000413	6.692	2.6376383376
0.000414	6.648	2.64274402847
0.000415	6.604	2.6704276811
0.000416	6.604	2.65992180336
0.000417	6.628	2.67163171115
0.000418	6.61	2.66418843177
0.000419	6.576	2.65861317231
0.00042	6.572	2.63530188024
0.000421	6.58	2.6152628931
0.000422	6.558	2.61737196439
0.000423	6.536	2.63755644489
0.000424	6.49	2.65892835556
0.000425	6.452	2.6350893723
0.000426	6.42	2.63810538076
0.000427	6.408	2.63316083823
0.000428	6.396	2.62434448958
0.000429	6.378	2.63497931681
0.00043	6.346	2.64088697221
0.000431	6.324	2.64329794007
0.000432	6.346	2.63861403013
0.000433	6.366	2.62069532758
0.000434	6.308	2.61937702517
0.000435	6.314	2.63730999316
0.000436	6.306	2.63369778069
0.000437	6.3	2.65593674623
0.000438	6.28	2.67910432794
0.000439	6.272	2.65895016877
0.00044	6.26	2.67663968438
0.000441	6.278	2.68341498841
0.000442	6.264	2.67250893357
0.000443	6.26	2.65488229494
0.000444	6.232	2.60502898256
0.000445	6.194	2.55193338471
0.000446	6.154	2.5788144563
0.000447	6.138	2.56182669203
0.000448	6.096	2.50575018707
0.000449	6.042	2.49083038363
0.00045	6.026	2.49425820636
0.000451	6.006	2.49999279999
0.000452	5.982	2.47904739769
0.000453	5.97	2.50301817812
0.000454	5.968	2.50419168595
0.000455	5.99	2.52624226867
0.000456	5.966	2.52207137092
0.000457	5.96	2.50007999872
0.000458	5.964	2.48489516881
0.000459	5.98	2.49631728753
0.00046	5.944	2.49897258889
0.000461	5.906	2.5276795683
0.000462	5.868	2.53743492527
0.000463	5.846	2.51202786609
0.000464	5.864	2.4790127067
0.000465	5.866	2.46820663641
0.000466	5.868	2.49290513257
0.000467	5.864	2.48867514955
0.000468	5.83	2.51338417278
0.000469	5.776	2.47180581762
0.00047	5.724	2.44618560212
0.000471	5.69	2.4128613719
0.000472	5.704	2.4241254093
0.000473	5.668	2.4169766238
0.000474	5.626	2.42118235579
0.000475	5.622	2.42716212891
0.000476	5.588	2.41955698424
0.000477	5.582	2.42966582064
0.000478	5.602	2.43712863838
0.000479	5.576	2.42326721597
0.00048	5.544	2.42075690642
0.000481	5.536	2.40014666219
0.000482	5.516	2.38531842738
0.000483	5.518	2.39367416329
0.000484	5.522	2.36336962831
0.000485	5.514	2.36258417839
0.000486	5.512	2.37610100795
0.000487	5.528	2.38772192686
0.000488	5.518	2.39200250836
0.000489	5.482	2.36678600638
0.00049	5.45	2.34339497311
0.000491	5.44	2.34486673395
0.000492	5.442	2.35767597434
0.000493	5.42	2.36127084427
0.000494	5.406	2.32748018251
0.000495	5.4	2.34435492193
0.000496	5.378	2.35862587114
0.000497	5.396	2.36541412865
0.000498	5.388	2.34125094768
0.000499	5.39	2.3017167506
0.0005	5.396	2.31412704923
0.000501	5.38	2.3081594399
0.000502	5.366	2.32895770679
0.000503	5.342	2.29979042523
0.000504	5.362	2.28887658033
0.000505	5.354	2.31445112284
0.000506	5.336	2.29588849903
0.000507	5.312	2.30361802389
0.000508	5.288	2.26650744539
0.000509	5.272	2.27288715074
0.00051	5.248	2.24555026664
0.000511	5.232	2.24547901348
0.000512	5.22	2.25024443117
0.000513	5.206	2.22880326633
0.000514	5.202	2.23901674849
0.000515	5.21	2.24630808217
0.000516	5.192	2.24925232022
0.000517	5.178	2.25705914854
0.000518	5.152	2.24341168759
0.000519	5.122	2.23049680565
0.00052	5.106	2.24204460259
0.000521	5.082	2.2376943491
0.000522	5.068	2.21525980418
0.000523	5.044	2.20591568289
0.000524	5.058	2.2205035465
0.000525	5.024	2.19895975407
0.000526	5.034	2.19016985643
0.000527	5.02	2.16877845803
0.000528	5.006	2.17392824169
0.000529	5.012	2.1725229573
0.00053	5.0	2.18174242293
0.000531	4.996	2.17163164464
0.000532	4.972	2.17053357495
0.000533	4.956	2.16380775486
0.000534	4.926	2.16252722526
0.000535	4.922	2.13633237114
0.000536	4.912	2.1307876478
0.000537	4.904	2.14820483195
0.000538	4.886	2.15708228865
0.000539	4.898	2.18714334235
0.00054	4.88	2.18210907152
0.000541	4.866	2.17256622454
0.000542	4.836	2.16081095888
0.000543	4.82	2.15675682449
0.000544	4.83	2.16266039868
0.000545	4.804	2.18668333327
0.000546	4.736	2.19050313855
0.000547	4.73	2.19752133095
0.000548	4.706	2.17889054337
0.000549	4.684	2.18635404269
0.00055	4.672	2.16712159327
0.000551	4.656	2.1646394619
0.000552	4.654	2.16385859057
0.000553	4.632	2.15419961935
0.000554	4.608	2.15553612821
0.000555	4.584	2.132356443
0.000556	4.548	2.1193621682
0.000557	4.552	2.12492258683
0.000558	4.532	2.11210227025
0.000559	4.494	2.08277795264
0.00056	4.476	2.08552727146
0.000561	4.472	2.07586512086
0.000562	4.47	2.08736676222
0.000563	4.464	2.07766792342
0.000564	4.472	2.08643619601
0.000565	4.468	2.05644742213
0.000566	4.456	2.04549847226
0.000567	4.448	2.03943521594
0.000568	4.43	2.04672909785
0.000569	4.43	2.05744987788
0.00057	4.434	2.06631168994
0.000571	4.428	2.05640851973
0.000572	4.418	2.04823729094
0.000573	4.41	2.0459472134
0.000574	4.396	2.03646360144
0.000575	4.388	2.04779295828
0.000576	4.362	2.05303580095
0.000577	4.332	2.02231946042
0.000578	4.326	2.02872472258
0.000579	4.314	2.03848080688
0.00058	4.296	2.02592793554
0.000581	4.294	2.02473800774
0.000582	4.276	2.04739444172
0.000583	4.242	2.02963937684
0.000584	4.22	2.04440700449
0.000585	4.236	2.05531116866
0.000586	4.242	2.07447246306
0.000587	4.254	2.07977979604
0.000588	4.236	2.08621763007
0.000589	4.214	2.0474872405
0.00059	4.214	2.05139074776
0.000591	4.202	2.04381897437
0.000592	4.198	2.04323175386
0.000593	4.172	2.03921945852
0.000594	4.164	2.02413043058
0.000595	4.168	2.0267649099
0.000596	4.16	2.03233855447
0.000597	4.15	2.02768340724
0.000598	4.124	2.02302347984
0.000599	4.126	2.02833034785
0.0006	4.12	2.02918702933
0.000601	4.104	2.01722185195
0.000602	4.098	2.00309660276
0.000603	4.104	2.00728274042
0.000604	4.096	2.00369259119
0.000605	4.092	2.00786852159
0.000606	4.072	2.01067550838
0.000607	4.052	2.00332124234
0.000608	4.042	2.00505261776
0.000609	4.038	1.99913881459
0.00061	4.002	1.99749743429
0.000611	3.982	1.98838527454
0.000612	3.966	1.96490305104
0.000613	3.946	1.96750705208
0.000614	3.936	1.95548050361
0.000615	3.928	1.93876661824
0.000616	3.944	1.96083247627
0.000617	3.948	1.9792160064
0.000618	3.944	1.96999086292
0.000619	3.906	1.96192864294
0.00062	3.896	1.98524154702
0.000621	3.888	1.99084303751
0.000622	3.882	1.97486100777
0.000623	3.878	1.97461793773
0.000624	3.848	1.95266382155
0.000625	3.832	1.94930141333
0.000626	3.812	1.94952712215
0.000627	3.814	1.96351827086
0.000628	3.802	1.96946591745
0.000629	3.8	1.9606121493
0.00063	3.818	1.96389307245
0.000631	3.8	1.94525062653
0.000632	3.792	1.94132326005
0.000633	3.782	1.96430038436
0.000634	3.788	1.96953192409
0.000635	3.784	1.95687097173
0.000636	3.786	1.96168397047
0.000637	3.78	1.97676503409
0.000638	3.764	1.97390577283
0.000639	3.748	1.94948608613
0.00064	3.744	1.96327889002
0.000641	3.742	1.98177597119
0.000642	3.728	1.97129804951
0.000643	3.704	1.94843116378
0.000644	3.72	1.93638839079
0.000645	3.708	1.94286798316
0.000646	3.702	1.94658572891
0.000647	3.686	1.93271932779
0.000648	3.682	1.9362014358
0.000649	3.682	1.94547577728
0.00065	3.692	1.94862413
0.000651	3.692	1.94657031725
0.000652	3.67	1.95271605719
0.000653	3.65	1.9502563934
0.000654	3.618	1.94012267653
0.000655	3.614	1.95780591479
0.000656	3.618	1.97080592652
0.000657	3.596	1.95877104328
0.000658	3.584	1.96136279153
0.000659	3.558	1.95208503913
0.00066	3.546	1.91517205493
0.000661	3.534	1.88171304933
0.000662	3.516	1.87022565483
0.000663	3.494	1.87135352085
0.000664	3.468	1.87215811298
0.000665	3.46	1.86128987533
0.000666	3.46	1.86879640411
0.000667	3.464	1.87635391118
0.000668	3.458	1.84288795102
0.000669	3.456	1.84066944344
0.00067	3.456	1.83849503671
0.000671	3.454	1.82753495179
0.000672	3.438	1.82377520545
0.000673	3.416	1.82179691514
0.000674	3.402	1.82438921286
0.000675	3.394	1.82394188504
0.000676	3.382	1.80446003004
0.000677	3.372	1.81372985861
0.000678	3.354	1.82117654279
0.000679	3.32	1.80377382174
0.00068	3.31	1.79161937922
0.000681	3.304	1.80099528039
0.000682	3.29	1.77366851469
0.000683	3.276	1.76176729451
0.000684	3.266	1.77291962593
0.000685	3.258	1.75938511986
0.000686	3.256	1.75910886531
0.000687	3.238	1.75879390492
0.000688	3.202	1.74733969222
0.000689	3.206	1.74572735557
0.00069	3.206	1.74343454136
0.000691	3.19	1.73144448366
0.000692	3.192	1.71788707429
0.000693	3.166	1.7095157209
0.000694	3.152	1.70672083247
0.000695	3.15	1.71216237548
0.000696	3.164	1.7323694756
0.000697	3.16	1.73158886575
0.000698	3.146	1.72993757113
0.000699	3.146	1.73570850087
0.0007	3.146	1.74375571684
0.000701	3.128	1.72847215772
0.000702	3.116	1.72584587956
0.000703	3.118	1.72281049451
0.000704	3.108	1.73099277873
0.000705	3.114	1.72655842647
0.000706	3.112	1.71098100515
0.000707	3.088	1.72053945029
0.000708	3.076	1.70593786522
0.000709	3.062	1.7012219138
0.00071	3.072	1.71196261641
0.000711	3.066	1.70693995208
0.000712	3.062	1.6976913736
0.000713	3.04	1.69658480484
0.000714	3.044	1.7011948742
0.000715	3.008	1.7052671345
0.000716	3.008	1.70995204611
0.000717	3.006	1.71171376112
0.000718	2.992	1.73203233226
0.000719	2.978	1.73364240834
0.00072	2.988	1.73200923785
0.000721	2.96	1.73505043154
0.000722	2.962	1.72178860491
0.000723	2.95	1.71449701079
0.000724	2.952	1.70812645902
0.000725	2.944	1.70436615784
0.000726	2.936	1.6993834176
0.000727	2.93	1.7020869543
0.000728	2.924	1.70006588108
0.000729	2.906	1.69386067904
0.00073	2.898	1.68866692986
0.000731	2.898	1.69103400321
0.000732	2.884	1.69308712121
0.000733	2.884	1.66449511865
0.000734	2.874	1.66557017264
0.000735	2.86	1.66865215069
0.000736	2.86	1.66985029269
0.000737	2.826	1.64915857333
0.000738	2.828	1.6572314262
0.000739	2.842	1.66043247379
0.00074	2.818	1.67238631901
0.000741	2.812	1.65549267591
0.000742	2.8	1.66252819525
0.000743	2.802	1.65613888307
0.000744	2.774	1.64040360887
0.000745	2.762	1.63136629854
0.000746	2.726	1.62077882513
0.000747	2.704	1.61504922526
0.000748	2.7	1.62542302186
0.000749	2.696	1.63694349322
0.00075	2.684	1.63344543833
0.000751	2.674	1.65279278798
0.000752	2.668	1.65462261558
0.000753	2.668	1.66426440207
0.000754	2.656	1.65216948283
0.000755	2.646	1.64337579391
0.000756	2.642	1.63763121612
0.000757	2.644	1.64962541203
0.000758	2.646	1.64702276851
0.000759	2.658	1.64712962453
0.00076	2.636	1.62465504031
0.000761	2.632	1.61634649751
0.000762	2.648	1.6236058635
0.000763	2.636	1.61601485142
0.000764	2.634	1.60749618973
0.000765	2.628	1.6067408005
0.000766	2.616	1.59641598589
0.000767	2.644	1.62396551688
0.000768	2.638	1.60715773961
0.000769	2.624	1.6058094532
0.00077	2.63	1.61774534461
0.000771	2.63	1.61774534461
0.000772	2.622	1.63190563453
0.000773	2.618	1.6407547044
0.000774	2.624	1.65124922407
0.000775	2.62	1.64912097798
0.000776	2.604	1.63315155451
0.000777	2.594	1.61529068591
0.000778	2.594	1.6190009265
0.000779	2.584	1.62817198109
0.00078	2.578	1.62231809458
0.000781	2.556	1.61209925253
0.000782	2.57	1.59659011647
0.000783	2.566	1.59425343029
0.000784	2.574	1.61385377281
0.000785	2.576	1.61003850886
0.000786	2.558	1.60332030487
0.000787	2.55	1.60857079421
0.000788	2.534	1.61395291133
0.000789	2.528	1.63009692963
0.00079	2.526	1.62767441462
0.000791	2.51	1.61428002527
0.000792	2.506	1.62048264415
0.000793	2.504	1.61306664462
0.000794	2.49	1.61799258342
0.000795	2.494	1.62418102439
0.000796	2.466	1.60650054466
0.000797	2.47	1.60906805325
0.000798	2.472	1.61034654655
0.000799	2.446	1.59345034438
0.0008	2.42	1.56958593266
0.000801	2.392	1.56663205636
0.000802	2.38	1.56192189305
0.000803	2.39	1.5639373389
0.000804	2.42	1.59235674395
0.000805	2.412	1.58564056457
0.000806	2.426	1.59766204186
0.000807	2.428	1.59273852217
0.000808	2.418	1.5809098646
0.000809	2.426	1.58761582255
0.00081	2.422	1.59371139169
0.000811	2.434	1.58796851354
0.000812	2.426	1.56221765449
0.000813	2.402	1.55190077002
0.000814	2.396	1.54892995323
0.000815	2.394	1.5397285475
0.000816	2.386	1.54045577671
0.000817	2.372	1.54324852179
0.000818	2.35	1.54774028829
0.000819	2.336	1.54631950127
0.00082	2.316	1.54536209349
0.000821	2.28	1.54194682139
0.000822	2.278	1.53255211983
0.000823	2.28	1.54712636847
0.000824	2.266	1.52815051615
0.000825	2.26	1.52065775242
0.000826	2.26	1.52590956482
0.000827	2.256	1.53442627715
0.000828	2.252	1.55579433088
0.000829	2.244	1.55578404671
0.00083	2.236	1.54282338587
0.000831	2.21	1.51983551742
0.000832	2.214	1.50870938222
0.000833	2.222	1.50755298414
0.000834	2.202	1.51960389576
0.000835	2.208	1.51285690004
0.000836	2.2	1.51921032119
0.000837	2.19	1.51191931002
0.000838	2.17	1.49569381893
0.000839	2.164	1.48630548677
0.00084	2.172	1.48809139504
0.000841	2.168	1.47505118555
0.000842	2.158	1.47953911743
0.000843	2.154	1.47318837899
0.000844	2.148	1.48259772022
0.000845	2.146	1.49019596027
0.000846	2.146	1.49555474657
0.000847	2.134	1.50600265604
0.000848	2.122	1.49770357548
0.000849	2.116	1.48544404136
0.00085	2.106	1.48147359072
0.000851	2.098	1.4602725773
0.000852	2.086	1.46649377769
0.000853	2.084	1.46456273338
0.000854	2.086	1.46102840493
0.000855	2.066	1.43305408132
0.000856	2.048	1.42607713676
0.000857	2.032	1.42792716901
0.000858	2.036	1.42502771903
0.000859	2.03	1.4258681566
0.00086	2.006	1.42757276522
0.000861	1.994	1.42055059748
0.000862	1.998	1.42618231654
0.000863	2.002	1.42056186067
0.000864	2.01	1.41770942016
0.000865	1.998	1.4135048638
0.000866	1.998	1.40641245728
0.000867	1.99	1.40637832748
0.000868	1.984	1.40133650491
0.000869	1.996	1.40284853067
0.00087	2.006	1.40640108077
0.000871	2.006	1.40212838214
0.000872	1.978	1.38907019261
0.000873	1.974	1.4019001391
0.000874	1.956	1.40216404176
0.000875	1.958	1.42696741378
0.000876	1.954	1.42544168593
0.000877	1.962	1.41016169286
0.000878	1.954	1.40992340217
0.000879	1.944	1.41451899952
0.00088	1.942	1.4123158287
0.000881	1.926	1.40588904256
0.000882	1.922	1.39996999968
0.000883	1.928	1.41662133261
0.000884	1.928	1.41237955239
0.000885	1.932	1.42385954363
0.000886	1.932	1.42806722531
0.000887	1.938	1.41779970377
0.000888	1.932	1.41540665535
0.000889	1.926	1.41581213443
0.00089	1.93	1.40751554165
0.000891	1.926	1.39302692006
0.000892	1.936	1.40282001697
0.000893	1.93	1.40751554165
0.000894	1.932	1.4040569789
0.000895	1.924	1.40791477015
0.000896	1.92	1.41194900758
0.000897	1.92	1.41477913471
0.000898	1.906	1.41462503866
0.000899	1.898	1.39269379262
0.0009	1.89	1.39208476753
0.000901	1.894	1.39812874944
0.000902	1.876	1.38874907741
0.000903	1.848	1.38884700381
0.000904	1.854	1.38444357054
0.000905	1.838	1.37249990893
0.000906	1.848	1.36414661969
0.000907	1.846	1.36612005329
0.000908	1.82	1.36952546526
0.000909	1.814	1.36652991186
0.00091	1.828	1.37346860175
0.000911	1.81	1.37182360382
0.000912	1.808	1.36350137514
0.000913	1.812	1.3713701178
0.000914	1.808	1.36935605304
0.000915	1.788	1.37515671834
0.000916	1.78	1.37244307714
0.000917	1.784	1.36577596992
0.000918	1.774	1.36195594642
0.000919	1.772	1.35941752232
0.00092	1.772	1.35647189429
0.000921	1.762	1.3569657328
0.000922	1.758	1.34886470782
0.000923	1.754	1.35110473317
0.000924	1.744	1.3455348379
0.000925	1.728	1.3409011895
0.000926	1.708	1.33519137205
0.000927	1.706	1.33550140397
0.000928	1.712	1.3210056775
0.000929	1.702	1.32710059905
0.00093	1.704	1.33580836949
0.000931	1.696	1.32044840869
0.000932	1.704	1.32830117067
0.000933	1.702	1.32559269763
0.000934	1.704	1.32528638414
0.000935	1.698	1.32468713287
0.000936	1.684	1.32519583458
0.000937	1.672	1.32680669278
0.000938	1.678	1.32601508287
0.000939	1.66	1.32227077409
0.00094	1.666	1.32757071375
0.000941	1.672	1.31773138386
0.000942	1.652	1.30801223236
0.000943	1.65	1.31282138922
0.000944	1.654	1.31843998726
0.000945	1.65	1.29903810568
0.000946	1.65	1.30518197965
0.000947	1.642	1.30147454835
0.000948	1.642	1.31523229887
0.000949	1.638	1.32021058926
0.00095	1.634	1.32817318148
0.000951	1.622	1.31267513117
0.000952	1.616	1.29943987933
0.000953	1.624	1.30790825366
0.000954	1.632	1.31018166679
0.000955	1.62	1.29135587659
0.000956	1.604	1.28342666327
0.000957	1.59	1.27667536986
0.000958	1.578	1.27432962769
0.000959	1.586	1.26119150013
0.00096	1.582	1.27093508882
0.000961	1.584	1.25177633785
0.000962	1.586	1.25483225971
0.000963	1.568	1.26387341138
0.000964	1.568	1.25434285584
0.000965	1.56	1.24835892275
0.000966	1.562	1.25146154555
0.000967	1.56	1.26269552941
0.000968	1.554	1.24059824278
0.000969	1.552	1.25191693015
0.00097	1.536	1.2428612151
0.000971	1.532	1.24136054392
0.000972	1.524	1.23992903023
0.000973	1.508	1.23690581695
0.000974	1.508	1.22716584046
0.000975	1.498	1.22719028679
0.000976	1.498	1.2074750515
0.000977	1.506	1.21571542723
0.000978	1.518	1.22705990074
0.000979	1.504	1.24015482904
0.00098	1.506	1.25298204297
0.000981	1.5	1.24338248339
0.000982	1.492	1.24013547647
0.000983	1.49	1.23689126442
0.000984	1.482	1.23680071151
0.000985	1.48	1.2367699867
0.000986	1.474	1.23179706121
0.000987	1.482	1.23841673115
0.000988	1.474	1.23988870468
0.000989	1.474	1.22854548145
0.00099	1.474	1.22365191129
0.000991	1.476	1.23346017366
0.000992	1.468	1.22840384239
0.000993	1.458	1.2248412142
0.000994	1.458	1.2166494976
0.000995	1.456	1.22803257286
0.000996	1.448	1.21954745705
0.000997	1.43	1.2170045193
0.000998	1.432	1.21052715789
0.000999	1.412	1.19927311318
0.001	1.418	1.19301131596
0.001001	1.418	1.19635947775
0.001002	1.414	1.19774955646
0.001003	1.414	1.18937126247
0.001004	1.396	1.20132593412
0.001005	1.404	1.19364316276
0.001006	1.41	1.19243448457
0.001007	1.402	1.18675861067
0.001008	1.406	1.19212583228
0.001009	1.408	1.19395812322
0.00101	1.4	1.18152443902
0.001011	1.394	1.18269353596
0.001012	1.382	1.186623782
0.001013	1.386	1.19708145086
0.001014	1.376	1.18432427992
0.001015	1.366	1.17475273994
0.001016	1.344	1.15311057579
0.001017	1.33	1.13890298094
0.001018	1.332	1.14620068051
0.001019	1.328	1.14735173334
0.00102	1.322	1.14817942849
0.001021	1.306	1.14383740103
0.001022	1.302	1.14664554244
0.001023	1.296	1.1438461435
0.001024	1.304	1.15567469471
0.001025	1.312	1.15700302506
0.001026	1.308	1.16496180195
0.001027	1.318	1.1510325799
0.001028	1.306	1.16463041348
0.001029	1.306	1.16119076813
0.00103	1.308	1.17180885813
0.001031	1.312	1.17416182871
0.001032	1.314	1.18296407384
0.001033	1.316	1.18158537567
0.001034	1.322	1.18588195028
0.001035	1.32	1.17029910707
0.001036	1.314	1.16764891984
0.001037	1.304	1.15047120781
0.001038	1.294	1.14173727276
0.001039	1.298	1.13366485347
0.00104	1.294	1.13998421042
0.001041	1.288	1.12829783302
0.001042	1.276	1.12597690918
0.001043	1.282	1.1235995728
0.001044	1.274	1.12201782517
0.001045	1.278	1.12814715352
0.001046	1.27	1.12120470923
0.001047	1.268	1.11542637588
0.001048	1.272	1.12517376436
0.001049	1.264	1.12352303047
0.00105	1.258	1.13288834401
0.001051	1.258	1.14168121645
0.001052	1.262	1.14252177222
0.001053	1.26	1.14908659378
0.001054	1.256	1.14650076319
0.001055	1.264	1.14817420281
0.001056	1.256	1.14475499562
0.001057	1.248	1.13070597416
0.001058	1.246	1.13202650146
0.001059	1.25	1.13644181549
0.00106	1.246	1.12848748332
0.001061	1.242	1.12935202661
0.001062	1.232	1.11989999554
0.001063	1.23	1.12298708808
0.001064	1.226	1.1237989144
0.001065	1.22	1.12053558623
0.001066	1.212	1.12029281886
0.001067	1.204	1.1235586322
0.001068	1.2	1.12960169972
0.001069	1.194	1.12265934281
0.00107	1.198	1.12374196326
0.001071	1.196	1.12675818169
0.001072	1.188	1.11922115777
0.001073	1.182	1.11574011311
0.001074	1.188	1.12634630554
0.001075	1.196	1.13030261435
0.001076	1.194	1.12976280696
0.001077	1.188	1.11743277203
0.001078	1.18	1.10977475192
0.001079	1.166	1.09290621739
0.00108	1.158	1.09226187336
0.001081	1.15	1.09886304879
0.001082	1.154	1.10194555219
0.001083	1.156	1.10438399119
0.001084	1.16	1.10742945599
0.001085	1.156	1.09346421981
0.001086	1.152	1.0848483765
0.001087	1.136	1.07587359852
0.001088	1.134	1.07519486606
0.001089	1.126	1.07801855272
0.00109	1.122	1.06916603014
0.001091	1.12	1.07032705282
0.001092	1.11	1.07233390322
0.001093	1.104	1.06263069784
0.001094	1.098	1.06225985521
0.001095	1.102	1.06564346758
0.001096	1.098	1.06037540522
0.001097	1.084	1.05306410061
0.001098	1.076	1.0498685632
0.001099	1.074	1.05476253252
0.0011	1.074	1.06982428464
0.001101	1.082	1.07110970493
0.001102	1.08	1.06845683114
0.001103	1.078	1.07513534032
0.001104	1.08	1.06658333008
0.001105	1.086	1.06705388805
0.001106	1.078	1.06014904613
0.001107	1.068	1.05800567106
0.001108	1.066	1.04768506718
0.001109	1.06	1.03556747728
0.00111	1.054	1.03299757986
0.001111	1.052	1.02630209977
0.001112	1.04	1.0229369482
0.001113	1.036	1.02308552917
0.001114	1.032	1.02126196443
0.001115	1.038	1.02788909908
0.001116	1.04	1.02097992145
0.001117	1.03	1.00652868812
0.001118	1.038	1.01417749926
0.001119	1.038	1.01417749926
0.00112	1.034	1.00838683054
0.001121	1.034	1.00640151033
0.001122	1.032	1.00547302301
0.001123	1.018	1.00283398427
0.001124	1.006	1.00894202014
0.001125	1.004	1.00994257262
0.001126	1.01	1.01089069637
0.001127	1.012	1.00789682012
0.001128	1.002	0.998997497494
0.001129	1.004	0.989941412408
0.00113	1.004	0.99798997991
0.001131	0.988	0.997925848949
0.001132	0.984	0.999871991807
0.001133	0.974	1.00066178102
0.001134	0.976	1.00171053703
0.001135	0.97	1.00054984883
0.001136	0.97	1.00652868812
0.001137	0.962	0.990230276249
0.001138	0.956	0.990991422768
0.001139	0.96	0.99518842437
0.00114	0.966	1.000421911
0.001141	0.962	0.998276514799
0.001142	0.964	1.0033464008
0.001143	0.966	1.00241907404
0.001144	0.956	0.995019597797
0.001145	0.952	0.99282223988
0.001146	0.95	0.989696923305
0.001147	0.948	0.990603856241
0.001148	0.956	1.00103146804
0.001149	0.958	0.996110435645
0.00115	0.96	0.985088828482
0.001151	0.958	0.986020283767
0.001152	0.954	0.98989090308
0.001153	0.95	0.983615778645
0.001154	0.948	0.984528313458
0.001155	0.944	0.974096504459
0.001156	0.938	0.970647206765
0.001157	0.928	0.966858831474
0.001158	0.918	0.950408333297
0.001159	0.91	0.951787791475
0.00116	0.91	0.955981171363
0.001161	0.912	0.957212620059
0.001162	0.912	0.955120934751
0.001163	0.912	0.950923761403
0.001164	0.91	0.943345111823
0.001165	0.91	0.951787791475
0.001166	0.902	0.938294196934
0.001167	0.896	0.942965534895
0.001168	0.902	0.953098106178
0.001169	0.91	0.968452373635
0.00117	0.898	0.969327602
0.001171	0.896	0.963941906963
0.001172	0.888	0.96304517028
0.001173	0.892	0.948860369074
0.001174	0.886	0.927903012173
0.001175	0.888	0.937793154166
0.001176	0.888	0.944169476312
0.001177	0.88	0.941063228481
0.001178	0.888	0.942048831006
0.001179	0.886	0.940746512085
0.00118	0.886	0.940746512085
0.001181	0.886	0.944988888824
0.001182	0.878	0.933335952377
0.001183	0.868	0.933046622629
0.001184	0.868	0.933046622629
0.001185	0.876	0.932
0.001186	0.876	0.940544523135
0.001187	0.862	0.933250234396
0.001188	0.858	0.926194364051
0.001189	0.862	0.939657384369
0.00119	0.87	0.94079753401
0.001191	0.87	0.942920993509
0.001192	0.864	0.938884444434
0.001193	0.864	0.941012220962
0.001194	0.86	0.942549733436
0.001195	0.858	0.941188610216
0.001196	0.852	0.941326723301
0.001197	0.84	0.930806102258
0.001198	0.836	0.936538306745
0.001199	0.836	0.934400342466
0.0012	0.832	0.93154495329
0.001201	0.83	0.934398202053
0.001202	0.846	0.947778455125
0.001203	0.832	0.935829044217
0.001204	0.832	0.933689455868
0.001205	0.828	0.935102133459
0.001206	0.822	0.930760978984
0.001207	0.818	0.927834036884
0.001208	0.816	0.932815094217
0.001209	0.812	0.923393740503
0.00121	0.814	0.920545490457
0.001211	0.812	0.923393740503
0.001212	0.81	0.92190021152
0.001213	0.81	0.92622891339
0.001214	0.814	0.931345263584
0.001215	0.81	0.930537479095
0.001216	0.806	0.925399373244
0.001217	0.812	0.923393740503
0.001218	0.816	0.922032537387
0.001219	0.804	0.91300821464
0.00122	0.798	0.912795705511
0.001221	0.798	0.912795705511
0.001222	0.798	0.917167378399
0.001223	0.794	0.91190131045
0.001224	0.788	0.909426192717
0.001225	0.788	0.911622728984
0.001226	0.794	0.909705446834
0.001227	0.796	0.911254080924
0.001228	0.808	0.916043667081
0.001229	0.816	0.915502048059
0.00123	0.816	0.919860859043
0.001231	0.81	0.924067097131
0.001232	0.806	0.923235614564
0.001233	0.804	0.921728810443
0.001234	0.808	0.924735637899
0.001235	0.808	0.926895894909
0.001236	0.79	0.92190021152
0.001237	0.782	0.92437871027
0.001238	0.782	0.92437871027
0.001239	0.778	0.923426228781
0.00124	0.772	0.920877842062
0.001241	0.782	0.926539799469
0.001242	0.772	0.918703434194
0.001243	0.764	0.914496582826
0.001244	0.758	0.909635091671
0.001245	0.76	0.9068627239
0.001246	0.754	0.904148217938
0.001247	0.748	0.899164056221
0.001248	0.748	0.894704420465
0.001249	0.738	0.879406618124
0.00125	0.73	0.874699948554
0.001251	0.732	0.864971675837
0.001252	0.734	0.869047754729
0.001253	0.73	0.860871651293
0.001254	0.732	0.864971675837
0.001255	0.742	0.882856726768
0.001256	0.744	0.889080423809
0.001257	0.74	0.890168523371
0.001258	0.74	0.887918915217
0.001259	0.742	0.885119201012
0.00126	0.744	0.889080423809
0.001261	0.742	0.885119201012
0.001262	0.74	0.887918915217
0.001263	0.744	0.891327100452
0.001264	0.74	0.885663593019
0.001265	0.736	0.884479507959
0.001266	0.73	0.879261053385
0.001267	0.724	0.876255670452
0.001268	0.714	0.862672591427
0.001269	0.702	0.856268649432
0.00127	0.698	0.852523313464
0.001271	0.688	0.852441200318
0.001272	0.684	0.857988344909
0.001273	0.694	0.860444071396
0.001274	0.692	0.858566246716
0.001275	0.69	0.856679636737
0.001276	0.696	0.857661938062
0.001277	0.692	0.85389460708
0.001278	0.68	0.844748483278
0.001279	0.674	0.843637362852
0.00128	0.656	0.818330006782
0.001281	0.65	0.812096053432
0.001282	0.65	0.821888070238
0.001283	0.646	0.82017315245
0.001284	0.652	0.826375217441
0.001285	0.656	0.823203498535
0.001286	0.652	0.826375217441
0.001287	0.646	0.822608047614
0.001288	0.644	0.818085570096
0.001289	0.648	0.827100961189
0.00129	0.638	0.819119038968
0.001291	0.638	0.816673741466
0.001292	0.632	0.807821762519
0.001293	0.634	0.809965431361
0.001294	0.636	0.81945347641
0.001295	0.636	0.817009179875
0.001296	0.636	0.809632015177
0.001297	0.644	0.815637174239
0.001298	0.648	0.814920855053
0.001299	0.634	0.81243092014
0.0013	0.628	0.815852927923
0.001301	0.622	0.804435205595
0.001302	0.626	0.808779327134
0.001303	0.634	0.814888949489
0.001304	0.642	0.815987745006
0.001305	0.648	0.81981461319
0.001306	0.648	0.817371396612
0.001307	0.648	0.814920855053
0.001308	0.65	0.821888070238
0.001309	0.642	0.823307961822
0.00131	0.64	0.823650411279
0.001311	0.638	0.816673741466
0.001312	0.64	0.818779579618
0.001313	0.638	0.814221100193
0.001314	0.638	0.819119038968
0.001315	0.634	0.814888949489
0.001316	0.628	0.815852927923
0.001317	0.622	0.814319347676
0.001318	0.61	0.811110350076
0.001319	0.61	0.808640834982
0.00132	0.616	0.812738580357
0.001321	0.608	0.803950247217
0.001322	0.602	0.802244351803
0.001323	0.6	0.80249610591
0.001324	0.604	0.801987531075
0.001325	0.598	0.797744319942
0.001326	0.596	0.802984433224
0.001327	0.596	0.800489850029
0.001328	0.594	0.79822553204
0.001329	0.594	0.795716029749
0.00133	0.592	0.795949747157
0.001331	0.596	0.800489850029
0.001332	0.604	0.804477470163
0.001333	0.606	0.80669944837
0.001334	0.604	0.801987531075
0.001335	0.604	0.804477470163
0.001336	0.602	0.804733496258
0.001337	0.598	0.797744319942
0.001338	0.6	0.8
0.001339	0.602	0.802244351803
0.00134	0.602	0.797242748478
0.001341	0.6	0.794984276574
0.001342	0.6	0.792464510246
0.001343	0.592	0.785834588193
0.001344	0.594	0.790673130946
0.001345	0.596	0.792959015334
0.001346	0.594	0.783047891256
0.001347	0.596	0.785355970245
0.001348	0.59	0.775822144567
0.001349	0.584	0.779066107593
0.00135	0.584	0.779066107593
0.001351	0.588	0.793886641782
0.001352	0.582	0.781841416145
0.001353	0.594	0.780489589937
0.001354	0.588	0.773470102848
0.001355	0.588	0.788832048031
0.001356	0.582	0.784395308502
0.001357	0.574	0.782639125012
0.001358	0.576	0.787543014698
0.001359	0.568	0.783183248033
0.00136	0.57	0.783007024234
0.001361	0.576	0.779887171327
0.001362	0.574	0.777511414707
0.001363	0.572	0.775123216011
0.001364	0.566	0.770482965418
0.001365	0.562	0.768216115426
0.001366	0.558	0.768528464014
0.001367	0.552	0.758482695913
0.001368	0.554	0.763599371398
0.001369	0.558	0.773715710064
0.00137	0.552	0.76895773616
0.001371	0.552	0.76895773616
0.001372	0.544	0.748374237932
0.001373	0.532	0.738224897982
0.001374	0.534	0.740840063711
0.001375	0.534	0.729961642828
0.001376	0.534	0.729961642828
0.001377	0.524	0.719321902906
0.001378	0.526	0.724792384066
0.001379	0.528	0.741091087519
0.00138	0.516	0.716759373849
0.001381	0.514	0.719585992082
0.001382	0.506	0.716912825942
0.001383	0.51	0.730684610485
0.001384	0.514	0.730618915715
0.001385	0.506	0.719697158533
0.001386	0.506	0.716912825942
0.001387	0.498	0.708516760564
0.001388	0.496	0.697125526717
0.001389	0.498	0.694259317546
0.00139	0.504	0.711325523231
0.001391	0.506	0.714117637368
0.001392	0.502	0.708516760564
0.001393	0.494	0.705665643205
0.001394	0.498	0.71693514351
0.001395	0.486	0.699859985997
0.001396	0.474	0.690886387187
0.001397	0.47	0.684908753047
0.001398	0.468	0.681891486968
0.001399	0.472	0.679128853753
0.0014	0.472	0.679128853753
0.001401	0.466	0.678854918226
0.001402	0.474	0.690886387187
0.001403	0.47	0.693613725354
0.001404	0.458	0.68134866258
0.001405	0.46	0.684397545291
0.001406	0.464	0.684619602407
0.001407	0.462	0.690330355699
0.001408	0.456	0.687069137715
0.001409	0.448	0.671785680109
0.00141	0.458	0.672484944069
0.001411	0.444	0.665480277694
0.001412	0.44	0.665131565933
0.001413	0.442	0.665308950789
0.001414	0.44	0.66813172354
0.001415	0.444	0.65944218852
0.001416	0.458	0.669504294236
0.001417	0.458	0.669504294236
0.001418	0.458	0.675452440961
0.001419	0.468	0.678952133806
0.00142	0.474	0.682146611807
0.001421	0.474	0.679208362728
0.001422	0.464	0.66686130492
0.001423	0.466	0.672936846963
0.001424	0.476	0.682219905895
0.001425	0.474	0.682146611807
0.001426	0.472	0.684993430625
0.001427	0.464	0.681692012569
0.001428	0.47	0.684908753047
0.001429	0.464	0.681692012569
0.00143	0.47	0.684908753047
0.001431	0.47	0.684908753047
0.001432	0.476	0.688058137079
0.001433	0.474	0.679208362728
0.001434	0.468	0.670056714018
0.001435	0.466	0.666966266014
0.001436	0.468	0.670056714018
0.001437	0.464	0.66686130492
0.001438	0.462	0.672722825538
0.001439	0.46	0.669626761711
0.00144	0.456	0.669375828664
0.001441	0.452	0.669100889254
0.001442	0.448	0.659769656774
0.001443	0.45	0.665957956631
0.001444	0.446	0.671627873156
0.001445	0.446	0.674599140231
0.001446	0.444	0.67146407201
0.001447	0.444	0.668478870272
0.001448	0.446	0.668643402719
0.001449	0.442	0.665308950789
0.00145	0.444	0.668478870272
0.001451	0.442	0.668308312084
0.001452	0.442	0.668308312084
0.001453	0.44	0.665131565933
0.001454	0.436	0.658713898442
0.001455	0.44	0.671118469423
0.001456	0.436	0.670748835258
0.001457	0.434	0.667565727101
0.001458	0.438	0.670936658709
0.001459	0.432	0.667364967615
0.00146	0.426	0.663719820406
0.001461	0.424	0.666501312827
0.001462	0.422	0.666270215453
0.001463	0.416	0.659502843057
0.001464	0.414	0.653149293807
0.001465	0.416	0.647258835397
0.001466	0.414	0.643897507372
0.001467	0.414	0.653149293807
0.001468	0.41	0.649538297562
0.001469	0.408	0.652331204221
0.00147	0.404	0.648678656964
0.001471	0.402	0.642180659939
0.001472	0.4	0.641872261435
0.001473	0.396	0.641236305897
0.001474	0.396	0.641236305897
0.001475	0.39	0.637102817448
0.001476	0.392	0.63744489958
0.001477	0.386	0.630082534276
0.001478	0.394	0.640908729852
0.001479	0.388	0.63044111541
0.00148	0.39	0.633955834424
0.001481	0.384	0.632885455671
0.001482	0.378	0.622186467227
0.001483	0.378	0.625392676644
0.001484	0.374	0.621388767198
0.001485	0.376	0.621790961658
0.001486	0.376	0.628191053741
0.001487	0.384	0.63603773473
0.001488	0.382	0.629345691969
0.001489	0.378	0.631756282122
0.00149	0.376	0.631366771378
0.001491	0.378	0.64118328113
0.001492	0.374	0.640409244156
0.001493	0.374	0.634132478272
0.001494	0.376	0.634526595187
0.001495	0.376	0.637670761444
0.001496	0.366	0.635644554763
0.001497	0.372	0.633731804473
0.001498	0.374	0.634132478272
0.001499	0.372	0.627388237059
0.0015	0.368	0.626558855974
0.001501	0.372	0.624192278068
0.001502	0.376	0.624999199999
0.001503	0.374	0.627792959502
0.001504	0.38	0.625779513886
0.001505	0.38	0.622575296651
0.001506	0.374	0.614917880696
0.001507	0.376	0.621790961658
0.001508	0.374	0.614917880696
0.001509	0.374	0.608378171864
0.00151	0.368	0.600479808153
0.001511	0.364	0.599586524198
0.001512	0.362	0.592415394803
0.001513	0.368	0.600479808153
0.001514	0.366	0.603360588703
0.001515	0.362	0.602458297312
0.001516	0.356	0.59771565146
0.001517	0.346	0.591847953448
0.001518	0.352	0.60340367914
0.001519	0.354	0.607193544103
0.00152	0.35	0.606217782649
0.001521	0.346	0.598568291843
0.001522	0.342	0.594168326318
0.001523	0.344	0.59805016512
0.001524	0.344	0.604701579293
0.001525	0.34	0.603655530911
0.001526	0.334	0.588594937117
0.001527	0.336	0.582326368972
0.001528	0.34	0.586856030045
0.001529	0.334	0.585187149551
0.00153	0.334	0.58175940044
0.001531	0.334	0.58175940044
0.001532	0.328	0.583451797495
0.001533	0.332	0.58461611336
0.001534	0.324	0.589087429844
0.001535	0.33	0.587452125709
0.001536	0.334	0.591983107867
0.001537	0.33	0.587452125709
0.001538	0.326	0.582858473388
0.001539	0.326	0.586279796684
0.00154	0.328	0.593646359376
0.001541	0.332	0.59814379542
0.001542	0.334	0.598701929177
0.001543	0.336	0.595906032861
0.001544	0.336	0.589155327567
0.001545	0.338	0.586307086773
0.001546	0.338	0.582885923659
0.001547	0.344	0.587931968854
0.001548	0.338	0.579444561628
0.001549	0.344	0.581088633515
0.00155	0.342	0.577092713522
0.001551	0.34	0.58
0.001552	0.342	0.583982876461
0.001553	0.336	0.578881680484
0.001554	0.336	0.568422378166
0.001555	0.336	0.564892910205
0.001556	0.334	0.567841527189
0.001557	0.33	0.56665686266
0.001558	0.328	0.569575280362
0.001559	0.33	0.570175411606
0.00156	0.324	0.564822095885
0.001561	0.322	0.567728808499
0.001562	0.312	0.557365230347
0.001563	0.314	0.561608404496
0.001564	0.314	0.561608404496
0.001565	0.316	0.562266840566
0.001566	0.31	0.556686626389
0.001567	0.31	0.556686626389
0.001568	0.31	0.556686626389
0.001569	0.312	0.557365230347
0.00157	0.308	0.552391165751
0.001571	0.302	0.54295119486
0.001572	0.302	0.54295119486
0.001573	0.304	0.543676374326
0.001574	0.306	0.544393240223
0.001575	0.304	0.539985184982
0.001576	0.302	0.54295119486
0.001577	0.3	0.542217668469
0.001578	0.304	0.547342671459
0.001579	0.304	0.550984573287
0.00158	0.304	0.550984573287
0.001581	0.314	0.558035841143
0.001582	0.316	0.558698487558
0.001583	0.318	0.5664591777
0.001584	0.318	0.5664591777
0.001585	0.314	0.56515838488
0.001586	0.31	0.560267793113
0.001587	0.306	0.558895339039
0.001588	0.304	0.554602560398
0.001589	0.304	0.554602560398
0.00159	0.304	0.550984573287
0.001591	0.306	0.551691943026
0.001592	0.302	0.546622355928
0.001593	0.296	0.544411608987
0.001594	0.296	0.544411608987
0.001595	0.298	0.548813265146
0.001596	0.298	0.548813265146
0.001597	0.298	0.548813265146
0.001598	0.298	0.548813265146
0.001599	0.296	0.54807298784
0.0016	0.294	0.550966423659
0.001601	0.29	0.549454274713
0.001602	0.296	0.555323329242
0.001603	0.296	0.551710068786
0.001604	0.292	0.546567470675
0.001605	0.294	0.547324401064
0.001606	0.294	0.547324401064
0.001607	0.296	0.54807298784
0.001608	0.294	0.547324401064
0.001609	0.294	0.536249941725
0.00161	0.292	0.535477357131
0.001611	0.284	0.528530036989
0.001612	0.282	0.523904571463
0.001613	0.276	0.521367432815
0.001614	0.278	0.52603802144
0.001615	0.272	0.51963063805
0.001616	0.266	0.516956477859
0.001617	0.27	0.52640288753
0.001618	0.274	0.528132559118
0.001619	0.274	0.528132559118
0.00162	0.276	0.528983931703
0.001621	0.282	0.538958254413
0.001622	0.282	0.538958254413
0.001623	0.286	0.540558969956
0.001624	0.292	0.546567470675
0.001625	0.288	0.545028439625
0.001626	0.286	0.536846346732
0.001627	0.286	0.536846346732
0.001628	0.286	0.536846346732
0.001629	0.286	0.540558969956
0.00163	0.286	0.540558969956
0.001631	0.284	0.543455609963
0.001632	0.284	0.543455609963
0.001633	0.282	0.538958254413
0.001634	0.282	0.535234528034
0.001635	0.282	0.531484712856
0.001636	0.278	0.52603802144
0.001637	0.278	0.52603802144
0.001638	0.274	0.520503602293
0.001639	0.274	0.520503602293
0.00164	0.272	0.51963063805
0.001641	0.274	0.520503602293
0.001642	0.268	0.513980544379
0.001643	0.262	0.51122988958
0.001644	0.256	0.508393548346
0.001645	0.26	0.510294032887
0.001646	0.266	0.524637017375
0.001647	0.26	0.514198405287
0.001648	0.258	0.509348603611
0.001649	0.258	0.509348603611
0.00165	0.248	0.504475965731
0.001651	0.252	0.506454341476
0.001652	0.25	0.505470078244
0.001653	0.25	0.505470078244
0.001654	0.246	0.503471945594
0.001655	0.246	0.503471945594
0.001656	0.242	0.501433943805
0.001657	0.244	0.50245795844
0.001658	0.246	0.503471945594
0.001659	0.248	0.504475965731
0.00166	0.25	0.505470078244
0.001661	0.246	0.499483733469
0.001662	0.244	0.498461633428
0.001663	0.238	0.491279960918
0.001664	0.236	0.490208119068
0.001665	0.238	0.491279960918
0.001666	0.234	0.489125750702
0.001667	0.232	0.479766609926
0.001668	0.23	0.474447046571
0.001669	0.226	0.467893150196
0.00167	0.232	0.471355492171
0.001671	0.228	0.464775214485
0.001672	0.226	0.459264629598
0.001673	0.226	0.463598964624
0.001674	0.224	0.462411072532
0.001675	0.23	0.474447046571
0.001676	0.23	0.478643917751
0.001677	0.23	0.478643917751
0.001678	0.236	0.481979252666
0.001679	0.24	0.484148737476
0.00168	0.238	0.483069353199
0.001681	0.238	0.483069353199
0.001682	0.236	0.481979252666
0.001683	0.24	0.484148737476
0.001684	0.24	0.484148737476
0.001685	0.24	0.484148737476
0.001686	0.24	0.484148737476
0.001687	0.238	0.483069353199
0.001688	0.232	0.479766609926
0.001689	0.232	0.479766609926
0.00169	0.23	0.478643917751
0.001691	0.226	0.476365405965
0.001692	0.226	0.476365405965
0.001693	0.226	0.472148281793
0.001694	0.226	0.472148281793
0.001695	0.224	0.470981952945
0.001696	0.222	0.46980421454
0.001697	0.216	0.466201673099
0.001698	0.216	0.466201673099
0.001699	0.218	0.471673615968
0.0017	0.214	0.460656053906
0.001701	0.214	0.456293765024
0.001702	0.212	0.455034064659
0.001703	0.214	0.460656053906
0.001704	0.216	0.470472103318
0.001705	0.212	0.463741307196
0.001706	0.21	0.458148447558
0.001707	0.21	0.458148447558
0.001708	0.208	0.456876350887
0.001709	0.204	0.454295058305
0.00171	0.208	0.456876350887
0.001711	0.206	0.455591922668
0.001712	0.204	0.454295058305
0.001713	0.202	0.448548771038
0.001714	0.202	0.448548771038
0.001715	0.202	0.448548771038
0.001716	0.196	0.439981817806
0.001717	0.194	0.438593205602
0.001718	0.192	0.43719103376
0.001719	0.194	0.44312977783
0.00172	0.194	0.44312977783
0.001721	0.192	0.446246568614
0.001722	0.192	0.441742006153
0.001723	0.19	0.440340777126
0.001724	0.19	0.440340777126
0.001725	0.186	0.437497428564
0.001726	0.186	0.437497428564
0.001727	0.19	0.444859528391
0.001728	0.19	0.449332838773
0.001729	0.19	0.449332838773
0.00173	0.192	0.450706112672
0.001731	0.192	0.450706112672
0.001732	0.19	0.449332838773
0.001733	0.19	0.449332838773
0.001734	0.192	0.450706112672
0.001735	0.19	0.449332838773
0.001736	0.188	0.452389212957
0.001737	0.184	0.445133687784
0.001738	0.186	0.45100332593
0.001739	0.184	0.445133687784
0.00174	0.184	0.445133687784
0.001741	0.182	0.443707110603
0.001742	0.184	0.445133687784
0.001743	0.182	0.443707110603
0.001744	0.178	0.436252220625
0.001745	0.176	0.430144161881
0.001746	0.174	0.428630376898
0.001747	0.176	0.430144161881
0.001748	0.18	0.433128156554
0.001749	0.182	0.429972092118
0.00175	0.176	0.420742201354
0.001751	0.18	0.423792402008
0.001752	0.178	0.422274792049
0.001753	0.176	0.420742201354
0.001754	0.174	0.419194465612
0.001755	0.176	0.420742201354
0.001756	0.176	0.420742201354
0.001757	0.174	0.419194465612
0.001758	0.174	0.419194465612
0.001759	0.17	0.406324993078
0.00176	0.17	0.411217703899
0.001761	0.172	0.417631416443
0.001762	0.174	0.42393867481
0.001763	0.174	0.42393867481
0.001764	0.174	0.428630376898
0.001765	0.172	0.427101861387
0.001766	0.172	0.427101861387
0.001767	0.172	0.422393181763
0.001768	0.172	0.422393181763
0.001769	0.174	0.42393867481
0.00177	0.174	0.414395945926
0.001771	0.174	0.414395945926
0.001772	0.172	0.40794117223
0.001773	0.172	0.412814728419
0.001774	0.17	0.416052881254
0.001775	0.17	0.42083250825
0.001776	0.17	0.42083250825
0.001777	0.168	0.414458683104
0.001778	0.172	0.422393181763
0.001779	0.172	0.422393181763
0.00178	0.17	0.42083250825
0.001781	0.168	0.419256484744
0.001782	0.166	0.422426324937
0.001783	0.166	0.422426324937
0.001784	0.166	0.422426324937
0.001785	0.166	0.422426324937
0.001786	0.162	0.414434554544
0.001787	0.164	0.416057688308
0.001788	0.164	0.416057688308
0.001789	0.16	0.412795348811
0.00179	0.158	0.411139878873
0.001791	0.16	0.417612260356
0.001792	0.158	0.415975960844
0.001793	0.158	0.415975960844
0.001794	0.16	0.417612260356
0.001795	0.162	0.419232632318
0.001796	0.164	0.420837260708
0.001797	0.164	0.4255631563
0.001798	0.164	0.4255631563
0.001799	0.166	0.427134639195
0.0018	0.168	0.42869103093
0.001801	0.168	0.42869103093
0.001802	0.168	0.42869103093
0.001803	0.168	0.42869103093
0.001804	0.16	0.417612260356
0.001805	0.16	0.417612260356
0.001806	0.16	0.417612260356
0.001807	0.162	0.419232632318
0.001808	0.16	0.417612260356
0.001809	0.156	0.414323545071
0.00181	0.162	0.423976414438
0.001811	0.16	0.422374241639
0.001812	0.162	0.423976414438
0.001813	0.16	0.417612260356
0.001814	0.162	0.423976414438
0.001815	0.164	0.4255631563
0.001816	0.166	0.431791616408
0.001817	0.166	0.431791616408
0.001818	0.168	0.433331282046
0.001819	0.166	0.431791616408
0.00182	0.164	0.4255631563
0.001821	0.158	0.420756461626
0.001822	0.156	0.414323545071
0.001823	0.158	0.411139878873
0.001824	0.158	0.411139878873
0.001825	0.162	0.414434554544
0.001826	0.16	0.412795348811
0.001827	0.158	0.411139878873
0.001828	0.158	0.411139878873
0.001829	0.16	0.417612260356
0.00183	0.158	0.415975960844
0.001831	0.158	0.415975960844
0.001832	0.162	0.423976414438
0.001833	0.162	0.423976414438
0.001834	0.162	0.423976414438
0.001835	0.162	0.423976414438
0.001836	0.162	0.423976414438
0.001837	0.158	0.420756461626
0.001838	0.156	0.409467947464
0.001839	0.154	0.407779352101
0.00184	0.156	0.409467947464
0.001841	0.15	0.404351332383
0.001842	0.152	0.406073884903
0.001843	0.15	0.399374510954
0.001844	0.152	0.401118436375
0.001845	0.15	0.394334883063
0.001846	0.15	0.389230009121
0.001847	0.148	0.387422250264
0.001848	0.146	0.385595643129
0.001849	0.146	0.385595643129
0.00185	0.142	0.381884799383
0.001851	0.142	0.381884799383
0.001852	0.142	0.381884799383
0.001853	0.144	0.383749918567
0.001854	0.146	0.390748000635
0.001855	0.144	0.388926728318
0.001856	0.14	0.385227205685
0.001857	0.14	0.385227205685
0.001858	0.134	0.374224531532
0.001859	0.132	0.366846016743
0.00186	0.14	0.38
0.001861	0.14	0.38
0.001862	0.136	0.370815317914
0.001863	0.136	0.370815317914
0.001864	0.136	0.370815317914
0.001865	0.136	0.370815317914
0.001866	0.136	0.370815317914
0.001867	0.138	0.383348405501
0.001868	0.138	0.383348405501
0.001869	0.138	0.383348405501
0.00187	0.138	0.383348405501
0.001871	0.138	0.383348405501
0.001872	0.138	0.383348405501
0.001873	0.134	0.379531289883
0.001874	0.132	0.372257975066
0.001875	0.132	0.382852451997
0.001876	0.13	0.380919939095
0.001877	0.128	0.373652244741
0.001878	0.128	0.373652244741
0.001879	0.126	0.371650373335
0.00188	0.13	0.364828726939
0.001881	0.128	0.362789194988
0.001882	0.124	0.358641882663
0.001883	0.124	0.358641882663
0.001884	0.124	0.358641882663
0.001885	0.124	0.358641882663
0.001886	0.122	0.356533308402
0.001887	0.126	0.360727043622
0.001888	0.126	0.360727043622
0.001889	0.122	0.350878896487
0.00189	0.12	0.34292856399
0.001891	0.12	0.34292856399
0.001892	0.122	0.34513185886
0.001893	0.124	0.347309660102
0.001894	0.128	0.351590671094
0.001895	0.126	0.349462444334
0.001896	0.126	0.349462444334
0.001897	0.12	0.34292856399
0.001898	0.116	0.338443496023
0.001899	0.116	0.338443496023
0.0019	0.118	0.340699280892
0.001901	0.12	0.348711915483
0.001902	0.12	0.348711915483
0.001903	0.112	0.333850265838
0.001904	0.112	0.339788169306
0.001905	0.112	0.333850265838
0.001906	0.114	0.336160675868
0.001907	0.116	0.338443496023
0.001908	0.118	0.340699280892
0.001909	0.116	0.338443496023
0.00191	0.116	0.338443496023
0.001911	0.112	0.333850265838
0.001912	0.114	0.342058474533
0.001913	0.116	0.344302192848
0.001914	0.116	0.344302192848
0.001915	0.116	0.344302192848
0.001916	0.116	0.344302192848
0.001917	0.114	0.342058474533
0.001918	0.112	0.339788169306
0.001919	0.11	0.337490740614
0.00192	0.112	0.339788169306
0.001921	0.11	0.337490740614
0.001922	0.112	0.339788169306
0.001923	0.11	0.337490740614
0.001924	0.11	0.337490740614
0.001925	0.108	0.329144345235
0.001926	0.11	0.331511689085
0.001927	0.106	0.32674760902
0.001928	0.108	0.335165630696
0.001929	0.106	0.32674760902
0.00193	0.11	0.331511689085
0.001931	0.108	0.329144345235
0.001932	0.108	0.329144345235
0.001933	0.108	0.329144345235
0.001934	0.11	0.331511689085
0.001935	0.114	0.336160675868
0.001936	0.112	0.333850265838
0.001937	0.11	0.325422801905
0.001938	0.11	0.325422801905
0.001939	0.11	0.325422801905
0.00194	0.11	0.325422801905
0.001941	0.11	0.331511689085
0.001942	0.11	0.331511689085
0.001943	0.11	0.331511689085
0.001944	0.106	0.32674760902
0.001945	0.108	0.329144345235
0.001946	0.108	0.329144345235
0.001947	0.106	0.320568245464
0.001948	0.102	0.315588339455
0.001949	0.104	0.318094325633
0.00195	0.096	0.307870102478
0.001951	0.094	0.305227783794
0.001952	0.094	0.311711404989
0.001953	0.098	0.323103698524
0.001954	0.096	0.314299220489
0.001955	0.094	0.311711404989
0.001956	0.092	0.302549169558
0.001957	0.092	0.302549169558
0.001958	0.092	0.302549169558
0.001959	0.092	0.302549169558
0.00196	0.092	0.302549169558
0.001961	0.094	0.311711404989
0.001962	0.092	0.309088983951
0.001963	0.092	0.309088983951
0.001964	0.088	0.297079114042
0.001965	0.086	0.301004983347
0.001966	0.086	0.301004983347
0.001967	0.086	0.301004983347
0.001968	0.086	0.301004983347
0.001969	0.086	0.301004983347
0.00197	0.086	0.301004983347
0.001971	0.086	0.301004983347
0.001972	0.082	0.295425117416
0.001973	0.078	0.28968258491
0.001974	0.076	0.286747275488
0.001975	0.076	0.286747275488
0.001976	0.074	0.283767510473
0.001977	0.078	0.28968258491
0.001978	0.078	0.28968258491
0.001979	0.078	0.28968258491
0.00198	0.078	0.29650632371
0.001981	0.078	0.303176516241
0.001982	0.08	0.305941170816
0.001983	0.08	0.305941170816
0.001984	0.084	0.311358314487
0.001985	0.088	0.316632278835
0.001986	0.088	0.316632278835
0.001987	0.088	0.316632278835
0.001988	0.088	0.316632278835
0.001989	0.088	0.316632278835
0.00199	0.086	0.314012738595
0.001991	0.086	0.314012738595
0.001992	0.08	0.292574776767
0.001993	0.084	0.298234806822
0.001994	0.08	0.292574776767
0.001995	0.08	0.292574776767
0.001996	0.08	0.299332590942
0.001997	0.084	0.304867184197
0.001998	0.084	0.304867184197
[truncated: 8,002 more rows]
