# Supplementary material for: The Influence of Synaptic Size on AMPA Receptor Activation: A Monte Carlo Model
Source: PLoS One. 2015 Jun 24;10(6):e0130924. doi: 10.1371/journal.pone.0130924 (PMC4479604; doi:10.1371/journal.pone.0130924)
Supplement: S1 Dataset — This package contains the experimental data used as basis for the analysis presented in the paper. (ZIP) [file pone.0130924.s001.zip › S1 Simulation data/training/1024_10880_471_730.csv]

time	AMPA.O.mean	AMPA.O.stdev
0.0	0.0	0.0
1e-06	0.0	0.0
2e-06	0.024	0.153049011758
3e-06	0.134	0.374224531532
4e-06	0.366	0.626134170925
5e-06	0.59	0.833006602615
6e-06	0.916	0.978235145556
7e-06	1.32	1.13736537665
8e-06	1.794	1.32346665995
9e-06	2.304	1.45862400913
1e-05	2.846	1.66321495905
1.1e-05	3.404	1.80908374599
1.2e-05	4.002	1.96824693573
1.3e-05	4.62	2.09942849366
1.4e-05	5.254	2.21031309999
1.5e-05	5.994	2.32335188897
1.6e-05	6.758	2.48584713931
1.7e-05	7.44	2.61961829281
1.8e-05	8.16	2.61732688062
1.9e-05	8.97	2.8194148329
2e-05	9.696	2.93523150705
2.1e-05	10.558	3.08846822875
2.2e-05	11.358	3.22146488418
2.3e-05	12.168	3.23971850629
2.4e-05	13.0	3.37994082788
2.5e-05	13.834	3.4569414227
2.6e-05	14.58	3.55128145885
2.7e-05	15.336	3.6670293154
2.8e-05	16.144	3.81723250536
2.9e-05	17.042	3.97243451803
3e-05	17.86	4.05122203785
3.1e-05	18.75	4.16263137931
3.2e-05	19.608	4.35870806547
3.3e-05	20.346	4.37290338334
3.4e-05	21.202	4.46869063597
3.5e-05	22.008	4.48329521669
3.6e-05	22.74	4.52066366809
3.7e-05	23.61	4.68635252622
3.8e-05	24.356	4.80179799658
3.9e-05	25.052	4.83542097443
4e-05	25.816	4.86478612068
4.1e-05	26.562	4.8906191837
4.2e-05	27.356	5.0121117306
4.3e-05	28.182	5.1607049906
4.4e-05	28.838	5.21687224302
4.5e-05	29.568	5.40197889666
4.6e-05	30.214	5.44978935373
4.7e-05	30.934	5.50432956862
4.8e-05	31.542	5.52849310391
4.9e-05	32.292	5.51568091898
5e-05	32.928	5.49279673755
5.1e-05	33.468	5.66577232158
5.2e-05	34.054	5.68780133268
5.3e-05	34.724	5.68962424067
5.4e-05	35.328	5.79244473431
5.5e-05	35.942	5.83426396386
5.6e-05	36.548	5.98295044272
5.7e-05	37.032	6.00724362749
5.8e-05	37.6	6.10049178345
5.9e-05	38.144	6.13215003078
6e-05	38.718	6.26118806617
6.1e-05	39.258	6.35133340331
6.2e-05	39.742	6.44417845811
6.3e-05	40.34	6.45231741315
6.4e-05	40.712	6.51468003819
6.5e-05	41.154	6.45401301517
6.6e-05	41.576	6.48446019342
6.7e-05	42.054	6.56773050604
6.8e-05	42.564	6.58588672845
6.9e-05	42.916	6.57973738078
7e-05	43.394	6.54268782688
7.1e-05	43.766	6.5671336213
7.2e-05	44.062	6.55485743552
7.3e-05	44.364	6.49549874913
7.4e-05	44.666	6.54694157603
7.5e-05	45.076	6.5215200682
7.6e-05	45.412	6.50647800273
7.7e-05	45.66	6.54097852007
7.8e-05	45.994	6.60438975228
7.9e-05	46.226	6.62321100374
8e-05	46.518	6.62885178594
8.1e-05	46.802	6.70721969224
8.2e-05	47.042	6.74923966088
8.3e-05	47.21	6.7671190325
8.4e-05	47.39	6.82743729374
8.5e-05	47.63	6.85573482568
8.6e-05	47.852	6.84354411106
8.7e-05	48.056	6.85075645458
8.8e-05	48.322	6.80928160675
8.9e-05	48.53	6.78359049472
9e-05	48.692	6.77149436978
9.1e-05	48.906	6.7809412326
9.2e-05	49.148	6.89246661218
9.3e-05	49.338	6.94346858566
9.4e-05	49.64	6.96321764704
9.5e-05	49.798	6.84581594845
9.6e-05	50.03	6.82005131946
9.7e-05	50.136	6.85284641591
9.8e-05	50.192	6.89254205645
9.9e-05	50.374	6.89942925176
0.0001	50.458	6.96334948139
0.000101	50.624	6.93560552511
0.000102	50.752	6.96724450554
0.000103	50.896	6.96628911258
0.000104	51.094	6.96111801365
0.000105	51.152	6.9562127627
0.000106	51.144	6.90791314363
0.000107	51.134	6.96391010855
0.000108	51.236	6.93168839461
0.000109	51.264	7.00302106237
0.00011	51.42	6.96617542128
0.000111	51.502	6.93411825685
0.000112	51.67	7.0844265823
0.000113	51.7	7.03036272179
0.000114	51.798	7.10219656163
0.000115	51.872	7.12092802941
0.000116	51.842	7.10443776804
0.000117	51.95	7.12204324615
0.000118	52.068	7.13185642032
0.000119	52.04	7.13234884172
0.00012	52.078	7.19860514266
0.000121	52.05	7.15985335045
0.000122	52.048	7.15413838278
0.000123	52.088	7.17190741714
0.000124	52.074	7.24213532047
0.000125	51.984	7.19525843872
0.000126	52.05	7.16180843084
0.000127	52.168	7.14841073246
0.000128	52.162	7.10096866632
0.000129	52.184	7.09240043991
0.00013	52.244	7.17387370951
0.000131	52.29	7.14967831444
0.000132	52.228	7.15290262761
0.000133	52.206	7.19580183162
0.000134	52.154	7.18235922243
0.000135	52.068	7.16794084797
0.000136	52.104	7.22946637035
0.000137	52.052	7.24218861947
0.000138	52.01	7.17508884962
0.000139	51.978	7.12415019494
0.00014	51.956	7.09295876204
0.000141	51.938	7.05252834096
0.000142	52.02	7.09842235993
0.000143	52.072	7.12760941691
0.000144	52.112	7.07753177315
0.000145	52.126	7.10169867004
0.000146	52.026	7.1471199794
0.000147	51.88	7.07655283312
0.000148	51.774	7.06391704368
0.000149	51.802	7.07069982392
0.00015	51.796	7.03778260534
0.000151	51.726	7.00078024223
0.000152	51.676	6.99449955322
0.000153	51.612	6.91790835441
0.000154	51.596	7.00690973254
0.000155	51.532	6.94586034988
0.000156	51.48	6.950223018
0.000157	51.392	6.96838116064
0.000158	51.386	6.98176224173
0.000159	51.4	7.02025640557
0.00016	51.306	7.04246860128
0.000161	51.256	7.05028112915
0.000162	51.21	7.05449502091
0.000163	51.14	7.03565206644
0.000164	51.114	7.06406426924
0.000165	51.018	7.02436303162
0.000166	50.992	7.0413021523
0.000167	50.902	6.94697027488
0.000168	50.852	7.0238234602
0.000169	50.842	7.00064539882
0.00017	50.842	7.08921970318
0.000171	50.69	7.00270661959
0.000172	50.624	6.97815333738
0.000173	50.586	6.99275367792
0.000174	50.466	7.02601195558
0.000175	50.488	7.01810914706
0.000176	50.39	7.04456528112
0.000177	50.3	7.05563604504
0.000178	50.238	7.073426044
0.000179	50.146	7.0279928856
0.00018	50.012	7.03561340609
0.000181	49.85	7.01252450976
0.000182	49.874	6.88898570183
0.000183	49.808	6.95464851736
0.000184	49.726	6.93072319459
0.000185	49.754	7.00410479647
0.000186	49.668	6.96116197197
0.000187	49.61	6.98955649523
0.000188	49.512	6.94649955013
0.000189	49.354	6.90135378024
0.00019	49.204	6.88842391262
0.000191	49.146	6.88190990932
0.000192	49.058	6.83159102991
0.000193	49.022	6.74607411759
0.000194	48.88	6.78421697766
0.000195	48.798	6.80067614286
0.000196	48.698	6.86664372164
0.000197	48.578	6.85564847407
0.000198	48.446	6.78255733481
0.000199	48.288	6.75729650082
0.0002	48.192	6.74471170622
0.000201	48.18	6.66390276039
0.000202	48.14	6.74065278738
0.000203	48.042	6.69299902884
0.000204	47.922	6.69357273808
0.000205	47.82	6.71949402857
0.000206	47.712	6.77119310019
0.000207	47.67	6.78064156257
0.000208	47.562	6.74078304057
0.000209	47.5	6.78041296677
0.00021	47.404	6.78150307823
0.000211	47.374	6.81777999058
0.000212	47.246	6.76087893694
0.000213	47.088	6.73470533877
0.000214	47.038	6.74570648635
0.000215	46.928	6.76955064978
0.000216	46.906	6.73031678303
0.000217	46.894	6.71258251346
0.000218	46.764	6.66245480285
0.000219	46.704	6.63207237596
0.00022	46.59	6.60196182964
0.000221	46.454	6.65641675378
0.000222	46.402	6.67775381397
0.000223	46.27	6.60856262738
0.000224	46.146	6.65707773727
0.000225	46.102	6.63412360452
0.000226	46.004	6.65462125143
0.000227	45.854	6.72314539483
0.000228	45.816	6.78749909761
0.000229	45.706	6.87572279837
0.00023	45.604	6.90588039282
0.000231	45.484	6.91098719432
0.000232	45.302	6.85148129969
0.000233	45.228	6.82349001611
0.000234	45.106	6.83716052174
0.000235	45.022	6.83180181211
0.000236	44.89	6.74877025835
0.000237	44.83	6.60129532743
0.000238	44.776	6.56854808919
0.000239	44.668	6.56001341462
0.00024	44.65	6.53203643591
0.000241	44.482	6.56731878319
0.000242	44.352	6.52442303963
0.000243	44.218	6.52705722359
0.000244	44.168	6.51765111064
0.000245	44.034	6.5565878321
0.000246	43.926	6.54679494104
0.000247	43.846	6.54723483617
0.000248	43.726	6.58808955616
0.000249	43.618	6.63023951302
0.00025	43.546	6.61361353573
0.000251	43.416	6.63949877626
0.000252	43.348	6.66084799406
0.000253	43.286	6.60849483619
0.000254	43.222	6.62606338636
0.000255	43.142	6.69012974463
0.000256	43.086	6.56129590858
0.000257	42.98	6.53479915529
0.000258	42.852	6.44717736688
0.000259	42.678	6.48153654622
0.00026	42.61	6.50214579966
0.000261	42.524	6.53891611813
0.000262	42.384	6.53793117125
0.000263	42.28	6.50550536085
0.000264	42.198	6.57136180711
0.000265	42.106	6.62833040818
0.000266	41.962	6.59033807934
0.000267	41.82	6.67080205073
0.000268	41.694	6.63960571118
0.000269	41.6	6.59787844689
0.00027	41.534	6.57881782694
0.000271	41.432	6.6001042416
0.000272	41.292	6.48773735597
0.000273	41.14	6.49341204607
0.000274	41.012	6.46218662683
0.000275	40.866	6.42775575143
0.000276	40.742	6.43392850442
0.000277	40.62	6.46989953554
0.000278	40.52	6.43596146663
0.000279	40.36	6.37952976323
0.00028	40.246	6.41229163404
0.000281	40.142	6.39795561097
0.000282	40.09	6.45770082924
0.000283	39.992	6.46126427257
0.000284	39.868	6.37170118571
0.000285	39.762	6.31770179733
0.000286	39.704	6.31509176497
0.000287	39.668	6.2656026047
0.000288	39.6	6.19548222498
0.000289	39.564	6.24386931317
0.00029	39.462	6.31953764132
0.000291	39.366	6.36867678564
0.000292	39.266	6.34974361687
0.000293	39.208	6.32935510143
0.000294	39.098	6.32047434929
0.000295	39.004	6.34381462529
0.000296	38.976	6.35699803366
0.000297	38.87	6.30341970679
0.000298	38.782	6.26597765716
0.000299	38.708	6.25513676909
0.0003	38.672	6.30304815149
0.000301	38.552	6.28611931163
0.000302	38.46	6.27729240995
0.000303	38.362	6.21022994743
0.000304	38.26	6.18614581141
0.000305	38.15	6.2551978386
0.000306	38.026	6.15997759736
0.000307	37.966	6.11725788242
0.000308	37.906	6.15281756596
0.000309	37.826	6.1653648716
0.00031	37.748	6.19164727678
0.000311	37.65	6.19866921202
0.000312	37.484	6.19142503791
0.000313	37.364	6.19705607527
0.000314	37.362	6.23112798777
0.000315	37.296	6.22738982239
0.000316	37.204	6.21275977324
0.000317	37.114	6.14434732091
0.000318	37.062	6.16750808674
0.000319	37.072	6.13374404422
0.00032	36.91	6.17072929239
0.000321	36.854	6.15147819634
0.000322	36.752	6.12621383891
0.000323	36.654	6.10231792027
0.000324	36.552	6.1360651887
0.000325	36.478	6.15674556889
0.000326	36.344	6.10947329972
0.000327	36.218	6.04437556742
0.000328	36.106	6.09317355735
0.000329	35.982	6.0284057594
0.00033	35.89	5.93109602013
0.000331	35.8	5.96590311688
0.000332	35.722	5.89005229179
0.000333	35.68	5.89725359807
0.000334	35.64	5.88577947259
0.000335	35.564	5.83042914373
0.000336	35.492	5.85985801876
0.000337	35.39	5.87246966787
0.000338	35.288	5.90567997778
0.000339	35.168	5.87637439243
0.00034	35.098	5.79002556126
0.000341	34.998	5.75030399196
0.000342	34.946	5.76810922227
0.000343	34.92	5.7634711763
0.000344	34.798	5.70238511502
0.000345	34.666	5.67330979235
0.000346	34.566	5.63645668838
0.000347	34.522	5.69820287459
0.000348	34.53	5.67001763666
0.000349	34.47	5.67706790518
0.00035	34.336	5.67830115439
0.000351	34.21	5.67608139477
0.000352	34.13	5.65942576592
0.000353	34.006	5.68136990523
0.000354	33.92	5.65911653882
0.000355	33.864	5.7094223876
0.000356	33.74	5.77930791704
0.000357	33.676	5.79439591329
0.000358	33.578	5.74176941369
0.000359	33.476	5.69152211627
0.00036	33.45	5.74138485036
0.000361	33.37	5.70973729693
0.000362	33.296	5.72296985839
0.000363	33.134	5.74700304507
0.000364	33.096	5.67721621924
0.000365	33.022	5.64637193249
0.000366	32.906	5.65129755012
0.000367	32.814	5.65361866418
0.000368	32.71	5.66408862925
0.000369	32.636	5.70434080328
0.00037	32.562	5.59947818997
0.000371	32.456	5.54292918952
0.000372	32.362	5.60454779621
0.000373	32.256	5.57444741656
0.000374	32.158	5.57503686086
0.000375	32.088	5.6850906765
0.000376	32.048	5.7136412208
0.000377	32.002	5.75099956529
0.000378	31.922	5.64941731509
0.000379	31.834	5.66131115555
0.00038	31.742	5.58492936392
0.000381	31.632	5.63494241319
0.000382	31.524	5.62613757386
0.000383	31.48	5.6218858046
0.000384	31.392	5.63225851679
0.000385	31.356	5.54484120602
0.000386	31.31	5.57905906045
0.000387	31.196	5.53656788995
0.000388	31.046	5.54543812516
0.000389	30.98	5.51176922594
0.00039	30.926	5.49550034119
0.000391	30.812	5.48786442981
0.000392	30.762	5.47625382903
0.000393	30.714	5.39557262948
0.000394	30.64	5.42276682147
0.000395	30.544	5.36582370191
0.000396	30.47	5.30255598745
0.000397	30.336	5.28309606197
0.000398	30.266	5.23442871763
0.000399	30.176	5.20048305449
0.0004	30.06	5.16182138397
0.000401	30.038	5.11082733029
0.000402	29.926	5.07824024638
0.000403	29.86	5.09160092702
0.000404	29.762	5.08855146383
0.000405	29.684	5.07268607347
0.000406	29.598	5.15134894955
0.000407	29.542	5.10688124005
0.000408	29.51	5.10234259924
0.000409	29.452	5.12442152833
0.00041	29.346	5.15192041864
0.000411	29.302	5.09929367658
0.000412	29.194	5.14318617201
0.000413	29.154	5.07526196368
0.000414	29.034	5.08299557348
0.000415	28.964	5.08317853316
0.000416	28.894	5.10164326467
0.000417	28.796	5.18675081337
0.000418	28.712	5.27229134248
0.000419	28.648	5.23756584684
0.00042	28.62	5.20880024574
0.000421	28.558	5.2366626777
0.000422	28.492	5.21593098114
0.000423	28.436	5.25565447875
0.000424	28.33	5.21815101353
0.000425	28.284	5.24054806294
0.000426	28.226	5.27967082307
0.000427	28.154	5.28453252426
0.000428	28.086	5.30269780395
0.000429	28.002	5.25147560215
0.00043	27.956	5.26403495429
0.000431	27.888	5.33511536895
0.000432	27.75	5.29447825569
0.000433	27.684	5.29491680766
0.000434	27.574	5.21311077956
0.000435	27.476	5.15261331753
0.000436	27.364	5.16134711098
0.000437	27.306	5.16607820305
0.000438	27.228	5.14742809566
0.000439	27.194	5.07861831604
0.00044	27.12	5.08700304698
0.000441	27.024	5.14853610262
0.000442	26.952	5.10663254993
0.000443	26.938	5.05392481147
0.000444	26.876	5.05377324382
0.000445	26.842	5.00050357464
0.000446	26.828	4.96854264347
0.000447	26.744	4.93340288239
0.000448	26.632	4.89699663059
0.000449	26.552	4.91683800831
0.00045	26.468	4.92716713741
0.000451	26.37	4.96357733898
0.000452	26.344	4.98574608258
0.000453	26.388	4.9776958525
0.000454	26.334	4.9167513665
0.000455	26.3	4.93983805403
0.000456	26.202	4.9340851229
0.000457	26.162	4.87890930434
0.000458	26.058	4.89025929783
0.000459	25.914	4.89025602602
0.00046	25.882	4.92585789482
0.000461	25.792	4.91372933728
0.000462	25.664	4.87268960637
0.000463	25.564	4.82305960983
0.000464	25.546	4.82119113913
0.000465	25.424	4.85223907078
0.000466	25.35	4.86903481195
0.000467	25.274	4.82896717736
0.000468	25.206	4.8282050495
0.000469	25.156	4.8074592042
0.00047	25.068	4.73786618638
0.000471	25.016	4.769040155
0.000472	24.952	4.74780960023
0.000473	24.878	4.72981141273
0.000474	24.852	4.71106102699
0.000475	24.716	4.71882866822
0.000476	24.664	4.65737093219
0.000477	24.578	4.69168583773
0.000478	24.502	4.6662614586
0.000479	24.41	4.67909179222
0.00048	24.372	4.70463771188
0.000481	24.3	4.73011627764
0.000482	24.21	4.71697996604
0.000483	24.196	4.70590947639
0.000484	24.088	4.713412352
0.000485	23.986	4.67266562039
0.000486	23.89	4.68592573565
0.000487	23.798	4.69821200033
0.000488	23.774	4.69371111169
0.000489	23.764	4.67293312599
0.00049	23.644	4.68969764484
0.000491	23.532	4.68112977816
0.000492	23.468	4.6858271415
0.000493	23.444	4.72513110929
0.000494	23.36	4.7478837391
0.000495	23.282	4.71788893468
0.000496	23.172	4.70599787505
0.000497	23.122	4.7001187219
0.000498	23.124	4.67852797363
0.000499	23.04	4.61718528976
0.0005	22.984	4.62295836018
0.000501	22.97	4.567395319
0.000502	22.904	4.5517890988
0.000503	22.824	4.5454399127
0.000504	22.702	4.5652158766
0.000505	22.648	4.52681963414
0.000506	22.604	4.55841902418
0.000507	22.518	4.57139759811
0.000508	22.476	4.56129630697
0.000509	22.454	4.5777597141
0.00051	22.418	4.61468048731
0.000511	22.34	4.6549328674
0.000512	22.296	4.61783325814
0.000513	22.216	4.61317071004
0.000514	22.176	4.5975019304
0.000515	22.104	4.55907709959
0.000516	22.044	4.54599428068
0.000517	21.922	4.54531803068
0.000518	21.854	4.5590222636
0.000519	21.81	4.56134848482
0.00052	21.76	4.54118927155
0.000521	21.67	4.52516298049
0.000522	21.624	4.53151453711
0.000523	21.538	4.54626835987
0.000524	21.448	4.53555906146
0.000525	21.342	4.51364996428
0.000526	21.32	4.47812460747
0.000527	21.234	4.44423716739
0.000528	21.194	4.44841140184
0.000529	21.184	4.42200678426
0.00053	21.138	4.47291359183
0.000531	21.086	4.52311883549
0.000532	21.09	4.53099326859
0.000533	20.992	4.5325418917
0.000534	20.898	4.51570548198
0.000535	20.858	4.57666210245
0.000536	20.798	4.58663231576
0.000537	20.768	4.59936691296
0.000538	20.734	4.60513235423
0.000539	20.638	4.59901685146
0.00054	20.644	4.60491737168
0.000541	20.634	4.55236685692
0.000542	20.6	4.49444101085
0.000543	20.536	4.48471894326
0.000544	20.464	4.48694818334
0.000545	20.43	4.48119403731
0.000546	20.414	4.43695886841
0.000547	20.34	4.45829563847
0.000548	20.302	4.43923371766
0.000549	20.258	4.42938325278
0.00055	20.244	4.4181969173
0.000551	20.198	4.44328662141
0.000552	20.196	4.42872261493
0.000553	20.124	4.40642984739
0.000554	20.046	4.44205853181
0.000555	19.974	4.42643468268
0.000556	19.914	4.43290017934
0.000557	19.896	4.40058905148
0.000558	19.862	4.37115042066
0.000559	19.802	4.32606010129
0.00056	19.752	4.33618449792
0.000561	19.738	4.35308580205
0.000562	19.626	4.42471739211
0.000563	19.57	4.40239707432
0.000564	19.532	4.4123662586
0.000565	19.52	4.43594409343
0.000566	19.484	4.43596032444
0.000567	19.396	4.44558027708
0.000568	19.318	4.44622041739
0.000569	19.212	4.38441056472
0.00057	19.156	4.3908614189
0.000571	19.088	4.37267149464
0.000572	19.026	4.34848525351
0.000573	18.996	4.39135332215
0.000574	18.926	4.33964560765
0.000575	18.884	4.33619003274
0.000576	18.808	4.33994654345
0.000577	18.752	4.29819683123
0.000578	18.694	4.29236112181
0.000579	18.668	4.26682270548
0.00058	18.656	4.33147365223
0.000581	18.562	4.27950417689
0.000582	18.49	4.25933093337
0.000583	18.448	4.26934374348
0.000584	18.386	4.21295668148
0.000585	18.328	4.22331812678
0.000586	18.336	4.26181932982
0.000587	18.306	4.22662560443
0.000588	18.244	4.20100749821
0.000589	18.234	4.15634984091
0.00059	18.146	4.12367360493
0.000591	18.074	4.11199756809
0.000592	17.982	4.07893074224
0.000593	17.986	4.08090725207
0.000594	17.952	4.07795242738
0.000595	17.904	4.11275868487
0.000596	17.904	4.11907562446
0.000597	17.808	4.15778017697
0.000598	17.724	4.14340729352
0.000599	17.636	4.13950528445
0.0006	17.594	4.13728945084
0.000601	17.564	4.15955574551
0.000602	17.492	4.14366214839
0.000603	17.422	4.09632957658
0.000604	17.402	4.0719032405
0.000605	17.348	4.05892793728
0.000606	17.346	4.03513122463
0.000607	17.356	4.0557692242
0.000608	17.338	4.0149415936
0.000609	17.256	4.07019213306
0.00061	17.188	4.08321637928
0.000611	17.146	4.09495836365
0.000612	17.132	4.07069723757
0.000613	17.126	4.04698949838
0.000614	17.058	3.98680774555
0.000615	17.002	3.96358373193
0.000616	17.012	3.96986851168
0.000617	16.968	3.97931853462
0.000618	16.954	4.00847651858
0.000619	16.926	3.98503751551
0.00062	16.832	4.02886783104
0.000621	16.762	4.00066944398
0.000622	16.756	4.03093835229
0.000623	16.734	3.99940545581
0.000624	16.664	3.97229203357
0.000625	16.6	4.00898989772
0.000626	16.514	3.98870956576
0.000627	16.446	4.03919348385
0.000628	16.412	4.04403956459
0.000629	16.404	4.02998560791
0.00063	16.38	4.07131428411
0.000631	16.328	4.05122401257
0.000632	16.292	4.06383267372
0.000633	16.328	4.04677847182
0.000634	16.322	4.07312116196
0.000635	16.29	4.05041973134
0.000636	16.236	4.04082961779
0.000637	16.122	4.05550440759
0.000638	16.076	4.04551900255
0.000639	15.978	3.98716892042
0.00064	15.958	4.00502634199
0.000641	15.938	3.97217270521
0.000642	15.904	3.95206072828
0.000643	15.896	3.97859070526
0.000644	15.828	3.95150806655
0.000645	15.778	3.95837289805
0.000646	15.712	3.89269264135
0.000647	15.678	3.87431490718
0.000648	15.68	3.89327625529
0.000649	15.688	3.90469665915
0.00065	15.652	3.90677565263
0.000651	15.596	3.85133535284
0.000652	15.54	3.83254484644
0.000653	15.518	3.74615482862
0.000654	15.494	3.74352293969
0.000655	15.438	3.71996720416
0.000656	15.352	3.71538638637
0.000657	15.334	3.74839218866
0.000658	15.298	3.81066870772
0.000659	15.268	3.88177485179
0.00066	15.21	3.87942005975
0.000661	15.178	3.92355909857
0.000662	15.126	3.91792342957
0.000663	15.088	3.87043356744
0.000664	15.034	3.88546573785
0.000665	15.016	3.86623123985
0.000666	14.974	3.83527365386
0.000667	14.932	3.84231388619
0.000668	14.902	3.84608840252
0.000669	14.824	3.88136883071
0.00067	14.794	3.89044521874
0.000671	14.746	3.86645625864
0.000672	14.68	3.84780456884
0.000673	14.646	3.85599325726
0.000674	14.616	3.88130699636
0.000675	14.572	3.83833505572
0.000676	14.522	3.82590067827
0.000677	14.538	3.84090562238
0.000678	14.494	3.79815270888
0.000679	14.46	3.79478589646
0.00068	14.456	3.80263908358
0.000681	14.42	3.77088848947
0.000682	14.422	3.78944798091
0.000683	14.374	3.76113333983
0.000684	14.344	3.73224650847
0.000685	14.268	3.69759056684
0.000686	14.254	3.7096474226
0.000687	14.162	3.69536953497
0.000688	14.126	3.69352460395
0.000689	14.064	3.7320107181
0.00069	14.06	3.73903730925
0.000691	14.02	3.76026594804
0.000692	13.978	3.76158424072
0.000693	13.94	3.74224531532
0.000694	13.906	3.77162617448
0.000695	13.882	3.77942799905
0.000696	13.844	3.79310743323
0.000697	13.804	3.76956018655
0.000698	13.758	3.77192735879
0.000699	13.738	3.76475178465
0.0007	13.7	3.7509998667
0.000701	13.616	3.72512335366
0.000702	13.558	3.72110682459
0.000703	13.568	3.71340490655
0.000704	13.554	3.71901653667
0.000705	13.51	3.64004120856
0.000706	13.51	3.64553151132
0.000707	13.428	3.63053935387
0.000708	13.37	3.64048073749
0.000709	13.31	3.64662857994
0.00071	13.246	3.59019275249
0.000711	13.206	3.58825361423
0.000712	13.17	3.59848579266
0.000713	13.144	3.54672581404
0.000714	13.142	3.56171812473
0.000715	13.094	3.56443038928
0.000716	13.062	3.52110153219
0.000717	13.024	3.54956673412
0.000718	13.008	3.58607529201
0.000719	13.036	3.62363132783
0.00072	13.0	3.62049720342
0.000721	12.972	3.69313092105
0.000722	12.98	3.67472447947
0.000723	12.978	3.63448978538
0.000724	12.934	3.67064626462
0.000725	12.902	3.65792236112
0.000726	12.87	3.70149969607
0.000727	12.844	3.64138215517
0.000728	12.778	3.62225289012
0.000729	12.75	3.61766499278
0.00073	12.732	3.57437770808
0.000731	12.68	3.5583142076
0.000732	12.64	3.56908951975
0.000733	12.65	3.57931557703
0.000734	12.584	3.56299649172
0.000735	12.562	3.5544557952
0.000736	12.546	3.57433686157
0.000737	12.522	3.60576150071
0.000738	12.478	3.61517855714
0.000739	12.438	3.57745104788
0.00074	12.414	3.60258296226
0.000741	12.352	3.59222716431
0.000742	12.306	3.55926453077
0.000743	12.24	3.54039545814
0.000744	12.206	3.54845938401
0.000745	12.176	3.58008714978
0.000746	12.128	3.57765509797
0.000747	12.108	3.55869863855
0.000748	12.076	3.54883417477
0.000749	12.056	3.51238722239
0.00075	12.04	3.5302124582
0.000751	12.038	3.55028956566
0.000752	11.996	3.54344239406
0.000753	11.946	3.51327254849
0.000754	11.944	3.49469083039
0.000755	11.91	3.51822398377
0.000756	11.878	3.49100501289
0.000757	11.864	3.48274374596
0.000758	11.804	3.47585730432
0.000759	11.788	3.49099641936
0.00076	11.72	3.47758536919
0.000761	11.64	3.45867026471
0.000762	11.636	3.44318224902
0.000763	11.608	3.43545280858
0.000764	11.626	3.45342207093
0.000765	11.57	3.44979709548
0.000766	11.57	3.46079470642
0.000767	11.51	3.4793533882
0.000768	11.532	3.50156764893
0.000769	11.488	3.45743488731
0.00077	11.454	3.43276623148
0.000771	11.4	3.43161769432
0.000772	11.38	3.44029068539
0.000773	11.372	3.43360102516
0.000774	11.37	3.43119512707
0.000775	11.352	3.43337967606
0.000776	11.324	3.41979882449
0.000777	11.284	3.39283716084
0.000778	11.298	3.42420735353
0.000779	11.278	3.4229688868
0.00078	11.238	3.44403193946
0.000781	11.19	3.44875339797
0.000782	11.182	3.41714442188
0.000783	11.11	3.38790495734
0.000784	11.05	3.37453700528
0.000785	11.01	3.35289427212
0.000786	10.992	3.36213265651
0.000787	10.964	3.34525096219
0.000788	10.936	3.32985044709
0.000789	10.954	3.31962106271
0.00079	10.892	3.28029510868
0.000791	10.834	3.26656455623
0.000792	10.79	3.27137585734
0.000793	10.744	3.27268452497
0.000794	10.69	3.26709350953
0.000795	10.66	3.22496511609
0.000796	10.626	3.22213035118
0.000797	10.612	3.24306274993
0.000798	10.598	3.22186219445
0.000799	10.558	3.21848349382
0.0008	10.546	3.20435391304
0.000801	10.482	3.16570308147
0.000802	10.478	3.17577014282
0.000803	10.444	3.19419222966
0.000804	10.434	3.22143508393
0.000805	10.396	3.20299609741
0.000806	10.346	3.19660507414
0.000807	10.326	3.20370473046
0.000808	10.314	3.16850185419
0.000809	10.296	3.17936849075
0.00081	10.294	3.18175486171
0.000811	10.274	3.19482769488
0.000812	10.238	3.16754731614
0.000813	10.226	3.13989235484
0.000814	10.2	3.13241121183
0.000815	10.17	3.13896479751
0.000816	10.13	3.11208933034
0.000817	10.138	3.10466680982
0.000818	10.146	3.14653523737
0.000819	10.1	3.14547293741
0.00082	10.062	3.12124270123
0.000821	10.034	3.10690263768
0.000822	9.972	3.11307179487
0.000823	9.928	3.11750156375
0.000824	9.926	3.13887304617
0.000825	9.922	3.14132392472
0.000826	9.91	3.16700173666
0.000827	9.858	3.14099283667
0.000828	9.822	3.14170590603
0.000829	9.796	3.14108006902
0.00083	9.758	3.12336933455
0.000831	9.728	3.12890012624
0.000832	9.702	3.11146203576
0.000833	9.658	3.11785759777
0.000834	9.656	3.1294830244
0.000835	9.652	3.15703911917
0.000836	9.644	3.12174054015
0.000837	9.602	3.14063624127
0.000838	9.588	3.11034660448
0.000839	9.538	3.0939547508
0.00084	9.5	3.07343456088
0.000841	9.526	3.07982531972
0.000842	9.492	3.05645808085
0.000843	9.45	3.03899654491
0.000844	9.416	3.04941699346
0.000845	9.39	3.07211653425
0.000846	9.356	3.07396551705
0.000847	9.354	3.06017711906
0.000848	9.304	3.06195754379
0.000849	9.242	3.04227480679
0.00085	9.232	3.03943678993
0.000851	9.21	3.03807504845
0.000852	9.164	3.03794404162
0.000853	9.132	3.04738839008
0.000854	9.144	3.03302884919
0.000855	9.118	3.05091396142
0.000856	9.09	3.05710647508
0.000857	9.05	3.06455543269
0.000858	9.01	3.06364162395
0.000859	8.986	3.03344754364
0.00086	8.97	2.99684834451
0.000861	8.92	2.99292499071
0.000862	8.924	2.95130886218
0.000863	8.936	2.99264164243
0.000864	8.926	3.00741151158
0.000865	8.908	3.02250492142
0.000866	8.902	3.07122060425
0.000867	8.884	3.07482422262
0.000868	8.862	3.04351047312
0.000869	8.844	3.05281247377
0.00087	8.824	3.07717792791
0.000871	8.8	3.06398433416
0.000872	8.774	3.05531078616
0.000873	8.758	3.06584996371
0.000874	8.756	3.0907060682
0.000875	8.688	3.08004155816
0.000876	8.692	3.0602509701
0.000877	8.678	3.070881958
0.000878	8.658	3.0823750583
0.000879	8.634	3.04697292407
0.00088	8.61	3.02355750731
0.000881	8.59	2.99497913181
0.000882	8.566	3.00826262151
0.000883	8.534	3.01211619962
0.000884	8.506	2.96276289973
0.000885	8.478	2.93283412419
0.000886	8.466	2.9121888675
0.000887	8.446	2.90707481844
0.000888	8.414	2.91455039414
0.000889	8.372	2.89441116637
0.00089	8.346	2.89037782997
0.000891	8.306	2.8838106734
0.000892	8.248	2.8605062489
0.000893	8.196	2.88818004979
0.000894	8.198	2.89875766493
0.000895	8.172	2.89109252706
0.000896	8.202	2.90468518088
0.000897	8.198	2.9008267787
0.000898	8.184	2.90209303779
0.000899	8.16	2.8855502075
0.0009	8.134	2.89690248369
0.000901	8.122	2.88567427129
0.000902	8.112	2.8857331824
0.000903	8.086	2.8779513547
0.000904	8.024	2.85926983686
0.000905	8.016	2.88439664401
0.000906	7.982	2.87222492155
0.000907	7.952	2.85406657245
0.000908	7.93	2.86235916684
0.000909	7.938	2.8527453444
0.00091	7.934	2.88195142221
0.000911	7.928	2.87381558211
0.000912	7.92	2.86034962898
0.000913	7.902	2.88381622161
0.000914	7.878	2.87595479798
0.000915	7.86	2.86712399453
0.000916	7.86	2.86991289066
0.000917	7.856	2.872501349
0.000918	7.826	2.86561058066
0.000919	7.816	2.87856630981
0.00092	7.778	2.84547289567
0.000921	7.764	2.85592436875
0.000922	7.752	2.80544042888
0.000923	7.718	2.8239114717
0.000924	7.722	2.84266002188
0.000925	7.682	2.84057670201
0.000926	7.684	2.79859679125
0.000927	7.638	2.78907798385
0.000928	7.634	2.80429028455
0.000929	7.632	2.79080203526
0.00093	7.592	2.79670091358
0.000931	7.552	2.80843301505
0.000932	7.59	2.7853007019
0.000933	7.554	2.77183765758
0.000934	7.532	2.77578385326
0.000935	7.504	2.77596541765
0.000936	7.498	2.78100629269
0.000937	7.464	2.7994113667
0.000938	7.424	2.79575106188
0.000939	7.392	2.80683736615
0.00094	7.402	2.80791666543
0.000941	7.384	2.83910971961
0.000942	7.352	2.82349003894
0.000943	7.352	2.81710773667
0.000944	7.338	2.80851491005
0.000945	7.312	2.79761612806
0.000946	7.27	2.76280654408
0.000947	7.238	2.75124626306
0.000948	7.216	2.73739730401
0.000949	7.204	2.73466341622
0.00095	7.204	2.73393196697
0.000951	7.164	2.75410675174
0.000952	7.154	2.7455935606
0.000953	7.158	2.73953207683
0.000954	7.166	2.71853710661
0.000955	7.162	2.70624389145
0.000956	7.134	2.74372812064
0.000957	7.108	2.71814937044
0.000958	7.09	2.73676816702
0.000959	7.074	2.73139598008
0.00096	7.058	2.74420043
0.000961	7.034	2.71308754005
0.000962	7.022	2.68579895003
0.000963	7.002	2.70591869797
0.000964	6.968	2.70018073469
0.000965	6.97	2.69464283348
0.000966	6.95	2.66448869391
0.000967	6.932	2.65845368589
0.000968	6.906	2.68051562204
0.000969	6.852	2.70223907158
0.00097	6.812	2.70271271133
0.000971	6.772	2.70333423757
0.000972	6.748	2.69972146711
0.000973	6.738	2.70875543377
0.000974	6.7	2.70887430495
0.000975	6.676	2.68756841773
0.000976	6.648	2.70999926199
0.000977	6.612	2.70286070673
0.000978	6.624	2.68898196349
0.000979	6.614	2.69833355981
0.00098	6.61	2.70368267369
0.000981	6.608	2.71483627499
0.000982	6.572	2.71676572417
0.000983	6.55	2.70397855021
0.000984	6.534	2.721184301
0.000985	6.494	2.69851144152
0.000986	6.476	2.67907148094
0.000987	6.468	2.67076318681
0.000988	6.476	2.65356816381
0.000989	6.492	2.68065962032
0.00099	6.51	2.67990671479
0.000991	6.484	2.69179196819
0.000992	6.45	2.69063189604
0.000993	6.444	2.71345978411
0.000994	6.422	2.7003547915
0.000995	6.41	2.69182094501
0.000996	6.39	2.67018725935
0.000997	6.342	2.66026991112
0.000998	6.302	2.6074500954
0.000999	6.256	2.60661926641
0.001	6.254	2.60643127667
0.001001	6.25	2.59605469896
0.001002	6.222	2.60705120778
0.001003	6.216	2.58946789901
0.001004	6.21	2.62562373542
0.001005	6.182	2.60708189361
0.001006	6.174	2.61757979821
0.001007	6.164	2.58478316305
0.001008	6.162	2.55963981841
0.001009	6.156	2.57908200723
0.00101	6.15	2.5360402205
0.001011	6.136	2.54116193896
0.001012	6.118	2.53773048214
0.001013	6.08	2.51745903641
0.001014	6.056	2.4917592179
0.001015	6.06	2.47798305079
0.001016	6.058	2.50252592394
0.001017	6.024	2.4697011965
0.001018	6.008	2.44866004174
0.001019	5.994	2.41204560488
0.00102	5.964	2.41219899677
0.001021	5.934	2.39700730078
0.001022	5.936	2.418243991
0.001023	5.952	2.43263149696
0.001024	5.946	2.43620278302
0.001025	5.952	2.40950119319
0.001026	5.938	2.42366581855
0.001027	5.906	2.42758398413
0.001028	5.89	2.42855924367
0.001029	5.842	2.42920480816
0.00103	5.81	2.43185114676
0.001031	5.796	2.42371285428
0.001032	5.756	2.42826357713
0.001033	5.744	2.44345329401
0.001034	5.724	2.44536786599
0.001035	5.688	2.43447242745
0.001036	5.676	2.42714317666
0.001037	5.674	2.42975801264
0.001038	5.658	2.44888464408
0.001039	5.634	2.4396811267
0.00104	5.622	2.44604088273
0.001041	5.62	2.43959012951
0.001042	5.616	2.40593931761
0.001043	5.618	2.39751454636
0.001044	5.608	2.40464883091
0.001045	5.62	2.39240464805
0.001046	5.626	2.3719451933
0.001047	5.608	2.35336694971
0.001048	5.588	2.33971280289
0.001049	5.584	2.31321075564
0.00105	5.57	2.30501626892
0.001051	5.564	2.29910939279
0.001052	5.546	2.29169893311
0.001053	5.528	2.29460584851
0.001054	5.526	2.31458938043
0.001055	5.478	2.33613270171
0.001056	5.474	2.34122275745
0.001057	5.444	2.32698603348
0.001058	5.428	2.32740542235
0.001059	5.414	2.31572969062
0.00106	5.412	2.31306203981
0.001061	5.398	2.32198105074
0.001062	5.368	2.32133065288
0.001063	5.37	2.30848435126
0.001064	5.352	2.29697540257
0.001065	5.36	2.32774569058
0.001066	5.354	2.31963014293
0.001067	5.326	2.35196173438
0.001068	5.308	2.32403442315
0.001069	5.302	2.33811804663
0.00107	5.268	2.32984463001
0.001071	5.254	2.33869279727
0.001072	5.22	2.33057932712
0.001073	5.208	2.32394836431
0.001074	5.196	2.33014677649
0.001075	5.18	2.30902576859
0.001076	5.166	2.30704226229
0.001077	5.124	2.3014395495
0.001078	5.112	2.29247813512
0.001079	5.106	2.30016608096
0.00108	5.108	2.28655548806
0.001081	5.074	2.30402343738
0.001082	5.058	2.31227939488
0.001083	5.036	2.30536417947
0.001084	5.04	2.30356245845
0.001085	5.018	2.29208987607
0.001086	5.022	2.2683729852
0.001087	5.004	2.24053207966
0.001088	4.978	2.21212929098
0.001089	4.972	2.21341726748
0.00109	4.968	2.23136191596
0.001091	4.956	2.22487392901
0.001092	4.962	2.22633241004
0.001093	4.928	2.22504292093
0.001094	4.934	2.2067269881
0.001095	4.92	2.21576172004
0.001096	4.896	2.217472435
0.001097	4.882	2.23250442329
0.001098	4.856	2.2332183055
0.001099	4.818	2.24518952429
0.0011	4.796	2.26415193836
0.001101	4.784	2.28152229882
0.001102	4.776	2.27724043526
0.001103	4.77	2.28409719583
0.001104	4.782	2.28439838907
0.001105	4.76	2.27209154745
0.001106	4.754	2.28330549861
0.001107	4.756	2.27078488633
0.001108	4.76	2.28
0.001109	4.726	2.24118807778
0.00111	4.686	2.22786983462
0.001111	4.662	2.229743483
0.001112	4.642	2.22931289863
0.001113	4.632	2.22453950291
0.001114	4.612	2.22293859564
0.001115	4.618	2.23876662473
0.001116	4.584	2.2277665946
0.001117	4.56	2.22135094031
0.001118	4.55	2.21889612195
0.001119	4.564	2.22932814991
0.00112	4.554	2.25368232012
0.001121	4.542	2.23969551502
0.001122	4.532	2.2487721094
0.001123	4.484	2.26224313459
0.001124	4.494	2.24275812338
0.001125	4.454	2.21266445716
0.001126	4.458	2.20277915371
0.001127	4.466	2.21739576982
0.001128	4.448	2.18066411902
0.001129	4.436	2.18401098898
0.00113	4.43	2.18107771526
0.001131	4.432	2.18755022799
0.001132	4.394	2.17503195379
0.001133	4.384	2.15790268548
0.001134	4.388	2.14789571441
0.001135	4.394	2.16766325798
0.001136	4.372	2.17568747756
0.001137	4.34	2.17356849443
0.001138	4.314	2.16688809125
0.001139	4.3	2.15824002372
0.00114	4.286	2.13452664542
0.001141	4.278	2.12148909967
0.001142	4.262	2.11029760934
0.001143	4.248	2.11340862116
0.001144	4.232	2.09431993735
0.001145	4.222	2.09683475744
0.001146	4.212	2.09166345285
0.001147	4.214	2.10337918598
0.001148	4.208	2.10350564535
0.001149	4.208	2.09206500855
0.00115	4.206	2.08124097596
0.001151	4.208	2.08344330376
0.001152	4.19	2.07120737735
0.001153	4.182	2.08347690172
0.001154	4.174	2.07743206868
0.001155	4.154	2.07515878911
0.001156	4.148	2.10857677119
0.001157	4.152	2.09878441008
0.001158	4.136	2.09511431669
0.001159	4.112	2.10415208576
0.00116	4.088	2.08524722755
0.001161	4.06	2.07951917519
0.001162	4.06	2.07277591649
0.001163	4.056	2.06515471575
0.001164	4.028	2.0637868107
0.001165	4.014	2.04592375224
0.001166	4.008	2.0454671838
0.001167	3.982	2.04882307679
0.001168	3.972	2.05309912084
0.001169	3.946	2.04623654547
0.00117	3.94	2.02987684355
0.001171	3.948	2.036
0.001172	3.936	2.04448135232
0.001173	3.924	2.03229525414
0.001174	3.912	2.03181101483
0.001175	3.908	2.01085454471
0.001176	3.9	2.02533947772
0.001177	3.888	2.02668596482
0.001178	3.888	2.02471133745
0.001179	3.868	2.0333656828
0.00118	3.844	2.01585316926
0.001181	3.838	2.00393512869
0.001182	3.84	2.00459472213
0.001183	3.83	2.0201732599
0.001184	3.836	2.02017424991
0.001185	3.82	2.01285866369
0.001186	3.806	2.0110604168
0.001187	3.796	2.01355009871
0.001188	3.804	2.03410520869
0.001189	3.784	2.0291239489
0.00119	3.78	2.00987561804
0.001191	3.766	1.99580660386
0.001192	3.764	1.99206024005
0.001193	3.766	1.99881064636
0.001194	3.754	1.9822926121
0.001195	3.776	1.98439512195
0.001196	3.744	1.95919983667
0.001197	3.71	1.97025379076
0.001198	3.68	1.94874318472
0.001199	3.696	1.96050605712
0.0012	3.704	1.96885347347
0.001201	3.738	1.97518505462
0.001202	3.724	1.98288274994
0.001203	3.698	1.98262351444
0.001204	3.702	1.99529346213
0.001205	3.686	1.9958466875
0.001206	3.678	1.99857849483
0.001207	3.682	1.99019496532
0.001208	3.66	1.98806438528
0.001209	3.644	1.99129706473
0.00121	3.614	1.97509594704
0.001211	3.604	1.97159427875
0.001212	3.554	1.98067766181
0.001213	3.55	1.98582476568
0.001214	3.562	1.97943325222
0.001215	3.564	1.98944816469
0.001216	3.544	1.9758704411
0.001217	3.536	1.96893473736
0.001218	3.54	1.96580772203
0.001219	3.54	1.96784145703
0.00122	3.544	1.99400702105
0.001221	3.538	2.01805748184
0.001222	3.534	2.00021098887
0.001223	3.528	2.00230267442
0.001224	3.508	1.99347335071
0.001225	3.518	2.00141849697
0.001226	3.488	2.00046394619
0.001227	3.478	2.00237758677
0.001228	3.472	1.98222501245
0.001229	3.464	1.97704425848
0.00123	3.446	1.97055423676
0.001231	3.436	1.99446835021
0.001232	3.434	1.99440316887
0.001233	3.428	1.98615608651
0.001234	3.414	1.97448828814
0.001235	3.394	1.97655356619
0.001236	3.374	1.96115374206
0.001237	3.362	1.96849079246
0.001238	3.344	1.95183605869
0.001239	3.318	1.92480544471
0.00124	3.336	1.93057090002
0.001241	3.316	1.91837014155
0.001242	3.276	1.90888030007
0.001243	3.282	1.90957482179
0.001244	3.254	1.90931506043
0.001245	3.25	1.89301347063
0.001246	3.232	1.86713041858
0.001247	3.202	1.84856593066
0.001248	3.19	1.82918014422
0.001249	3.192	1.83715432123
0.00125	3.166	1.84782141994
0.001251	3.162	1.85249993252
0.001252	3.154	1.83909869229
0.001253	3.158	1.85715804389
0.001254	3.17	1.86684225365
0.001255	3.18	1.88138247042
0.001256	3.176	1.86575025124
0.001257	3.168	1.87610660678
0.001258	3.158	1.87963719904
0.001259	3.154	1.8916352714
0.00126	3.124	1.89858473606
0.001261	3.108	1.88051482313
0.001262	3.092	1.86427894908
0.001263	3.076	1.88420381063
0.001264	3.076	1.89161941204
0.001265	3.056	1.87105959285
0.001266	3.074	1.87950099761
0.001267	3.072	1.85440448662
0.001268	3.054	1.83278040147
0.001269	3.058	1.82609857346
0.00127	3.048	1.81264889044
0.001271	3.038	1.81894364948
0.001272	3.048	1.83458333144
0.001273	3.054	1.81743885729
0.001274	3.02	1.79877736254
0.001275	3.008	1.79998222213
0.001276	2.986	1.79382384865
0.001277	2.976	1.7976161993
0.001278	2.988	1.80772121744
0.001279	3.006	1.82042961962
0.00128	2.994	1.8071978309
0.001281	2.984	1.7899005559
0.001282	2.98	1.79988888546
0.001283	2.978	1.79039548704
0.001284	2.964	1.7772743176
0.001285	2.974	1.79703199749
0.001286	2.972	1.77966738465
0.001287	2.972	1.77516647107
0.001288	2.972	1.76726228953
0.001289	2.964	1.79295956452
0.00129	2.946	1.77287450204
0.001291	2.948	1.77912787624
0.001292	2.914	1.76142101725
0.001293	2.92	1.77132718604
0.001294	2.91	1.7759222956
0.001295	2.912	1.77320500789
0.001296	2.908	1.78424661972
0.001297	2.886	1.77002937829
0.001298	2.874	1.76808483959
0.001299	2.856	1.7581990786
0.0013	2.856	1.76727586981
0.001301	2.848	1.78462769227
0.001302	2.83	1.76553108157
0.001303	2.82	1.7548789132
0.001304	2.818	1.75865744248
0.001305	2.802	1.7477974711
0.001306	2.82	1.75145653671
0.001307	2.806	1.76645520747
0.001308	2.794	1.74916094171
0.001309	2.784	1.73705037348
0.00131	2.772	1.71464748564
0.001311	2.76	1.71534253139
0.001312	2.76	1.72
0.001313	2.756	1.72524317127
0.001314	2.736	1.73617510638
0.001315	2.736	1.737326682
0.001316	2.714	1.74591065063
0.001317	2.696	1.72382829771
0.001318	2.68	1.72673101553
0.001319	2.676	1.71901832451
0.00132	2.67	1.72194657292
0.001321	2.676	1.71435818894
0.001322	2.664	1.71321452247
0.001323	2.652	1.71081734852
0.001324	2.64	1.71650808329
0.001325	2.622	1.69679580386
0.001326	2.612	1.68447499239
0.001327	2.596	1.68783411507
0.001328	2.6	1.71347599925
0.001329	2.596	1.69492890706
0.00133	2.588	1.66681012716
0.001331	2.578	1.66490720462
0.001332	2.584	1.67777948491
0.001333	2.578	1.67806912849
0.001334	2.57	1.67722985902
0.001335	2.56	1.66925132919
0.001336	2.542	1.67339057007
0.001337	2.538	1.67468086512
0.001338	2.538	1.65667015426
0.001339	2.534	1.64464099426
0.00134	2.524	1.636283594
0.001341	2.54	1.64815047857
0.001342	2.544	1.66254744293
0.001343	2.54	1.64572172617
0.001344	2.544	1.63953164044
0.001345	2.54	1.64815047857
0.001346	2.534	1.64949810549
0.001347	2.528	1.6496108632
0.001348	2.508	1.64982908206
0.001349	2.512	1.64373233831
0.00135	2.494	1.66432088252
0.001351	2.488	1.65222758723
0.001352	2.48	1.6448708156
0.001353	2.468	1.62633821821
0.001354	2.468	1.62756751012
0.001355	2.462	1.64819780366
0.001356	2.446	1.65017696021
0.001357	2.446	1.65017696021
0.001358	2.434	1.64001341458
0.001359	2.444	1.65615941262
0.00136	2.432	1.6252310605
0.001361	2.414	1.60331032555
0.001362	2.42	1.60611332103
0.001363	2.398	1.58353907435
0.001364	2.398	1.5885830164
0.001365	2.4	1.57860698085
0.001366	2.396	1.60099469081
0.001367	2.386	1.60655034157
0.001368	2.388	1.61166249569
0.001369	2.372	1.60424935718
0.00137	2.362	1.59466485507
0.001371	2.356	1.5840656552
0.001372	2.352	1.59125610761
0.001373	2.348	1.5996549628
0.001374	2.35	1.6023420359
0.001375	2.346	1.59696086364
0.001376	2.352	1.60127948841
0.001377	2.344	1.61668302397
0.001378	2.342	1.60531492238
0.001379	2.33	1.59031443432
0.00138	2.314	1.59981373916
0.001381	2.31	1.60059363987
0.001382	2.292	1.58705261412
0.001383	2.284	1.58598360647
0.001384	2.284	1.57077815111
0.001385	2.268	1.57104296568
0.001386	2.248	1.5615684423
0.001387	2.228	1.55435388506
0.001388	2.226	1.53978050384
0.001389	2.23	1.55598843183
0.00139	2.236	1.56470572313
0.001391	2.224	1.54331591063
0.001392	2.212	1.55533147592
0.001393	2.218	1.55385842341
0.001394	2.22	1.54906423366
0.001395	2.22	1.56320184237
0.001396	2.206	1.56957446462
0.001397	2.206	1.55163268849
0.001398	2.204	1.56537024374
0.001399	2.202	1.56243271855
0.0014	2.19	1.54851541807
0.001401	2.19	1.53814823733
0.001402	2.19	1.55238526146
0.001403	2.186	1.54253168525
0.001404	2.172	1.53571351495
0.001405	2.158	1.55081784875
0.001406	2.136	1.53931933009
0.001407	2.13	1.52744885348
0.001408	2.122	1.53984284912
0.001409	2.136	1.55868662662
0.00141	2.13	1.55083848289
0.001411	2.136	1.54321223427
0.001412	2.14	1.5634577065
0.001413	2.136	1.57400889451
0.001414	2.126	1.56911567451
0.001415	2.114	1.56748333324
0.001416	2.106	1.56549161607
0.001417	2.108	1.54801033588
0.001418	2.098	1.53765926004
0.001419	2.09	1.55238526146
0.00142	2.066	1.53676413285
0.001421	2.076	1.53695282946
0.001422	2.066	1.54714058831
0.001423	2.042	1.53500358306
0.001424	2.018	1.51580869505
0.001425	2.012	1.52047887193
0.001426	2.012	1.5191629274
0.001427	2.004	1.50598273562
0.001428	2.004	1.51656981376
0.001429	1.996	1.50066118761
0.00143	2.0	1.50864177325
0.001431	1.994	1.49464510838
0.001432	1.994	1.48928304899
0.001433	1.992	1.47781460272
0.001434	1.99	1.5026310259
0.001435	1.99	1.5158825812
0.001436	1.974	1.51172881166
0.001437	1.996	1.52839261972
0.001438	1.988	1.52573130007
0.001439	1.982	1.5078713473
0.00144	1.964	1.4868436367
0.001441	1.966	1.47947423093
0.001442	1.948	1.48097805521
0.001443	1.95	1.4911405031
0.001444	1.938	1.47178666932
0.001445	1.912	1.45748276148
0.001446	1.91	1.46215594244
0.001447	1.912	1.45610988596
0.001448	1.914	1.45279179513
0.001449	1.918	1.47216711008
0.00145	1.908	1.46544737197
0.001451	1.916	1.47409090629
0.001452	1.92	1.48108068653
0.001453	1.904	1.48012972404
0.001454	1.876	1.44797237543
0.001455	1.868	1.44726500683
0.001456	1.85	1.42670950091
0.001457	1.824	1.40464372707
0.001458	1.806	1.40155770484
0.001459	1.818	1.40316641921
0.00146	1.816	1.4021925688
0.001461	1.816	1.40930621229
0.001462	1.824	1.40890879762
0.001463	1.804	1.39770669312
0.001464	1.81	1.40637832748
0.001465	1.8	1.40996453856
0.001466	1.786	1.41287083628
0.001467	1.774	1.41807052011
0.001468	1.788	1.43215083005
0.001469	1.782	1.42775207932
0.00147	1.78	1.41124058899
0.001471	1.784	1.41610169126
0.001472	1.78	1.40556038647
0.001473	1.788	1.40821021158
0.001474	1.778	1.39882665116
0.001475	1.786	1.41569912058
0.001476	1.772	1.4128043035
0.001477	1.77	1.40893576859
0.001478	1.764	1.40010856722
0.001479	1.754	1.39337145083
0.00148	1.754	1.38473246514
0.001481	1.748	1.38581961308
0.001482	1.736	1.36319624413
0.001483	1.742	1.34886470782
0.001484	1.738	1.34957622978
0.001485	1.736	1.36025879891
0.001486	1.738	1.36284848754
0.001487	1.734	1.36060427752
0.001488	1.736	1.36319624413
0.001489	1.71	1.35863902491
0.00149	1.71	1.36011028965
0.001491	1.696	1.34743608383
0.001492	1.69	1.35421564014
0.001493	1.688	1.36185755496
0.001494	1.68	1.36440463206
0.001495	1.67	1.37007299076
0.001496	1.666	1.36031025873
0.001497	1.668	1.35564597148
0.001498	1.656	1.3317897732
0.001499	1.652	1.32774093859
0.0015	1.664	1.3353291729
0.001501	1.664	1.33233028938
0.001502	1.666	1.33657921576
0.001503	1.656	1.33329066598
0.001504	1.642	1.32281366791
0.001505	1.654	1.33950886522
0.001506	1.656	1.34820769913
0.001507	1.654	1.33950886522
0.001508	1.656	1.34374997674
0.001509	1.65	1.33846927496
0.00151	1.65	1.34443296597
0.001511	1.642	1.33784752494
0.001512	1.63	1.33457858517
0.001513	1.622	1.33233479276
0.001514	1.624	1.32613121523
0.001515	1.616	1.31321894595
0.001516	1.612	1.30746166292
0.001517	1.608	1.29704895821
0.001518	1.606	1.30796177314
0.001519	1.598	1.31620515118
0.00152	1.588	1.3184293686
0.001521	1.574	1.31473343306
0.001522	1.566	1.30293668304
0.001523	1.57	1.29502895721
0.001524	1.55	1.2835497653
0.001525	1.542	1.2713127074
0.001526	1.536	1.2699228323
0.001527	1.524	1.26230899545
0.001528	1.52	1.27027556066
0.001529	1.512	1.2703763222
0.00153	1.512	1.26248009885
0.001531	1.514	1.27507019415
0.001532	1.5	1.267280553
0.001533	1.484	1.24327953414
0.001534	1.482	1.24967035653
0.001535	1.478	1.24640121951
0.001536	1.484	1.25926327668
0.001537	1.468	1.23003089392
0.001538	1.456	1.22803257286
0.001539	1.446	1.2308874847
0.00154	1.456	1.2617701851
0.001541	1.466	1.27626172864
0.001542	1.46	1.26980313435
0.001543	1.462	1.26037930799
0.001544	1.462	1.25401594886
0.001545	1.474	1.26859134476
0.001546	1.476	1.26863075794
0.001547	1.48	1.2936769303
0.001548	1.478	1.3028875623
0.001549	1.486	1.30146225454
0.00155	1.488	1.30148223192
0.001551	1.482	1.29215943289
0.001552	1.474	1.30281387773
0.001553	1.478	1.29673281751
0.001554	1.482	1.29679450955
0.001555	1.472	1.28421805002
0.001556	1.462	1.27614889413
0.001557	1.448	1.27251561876
0.001558	1.432	1.26545485893
0.001559	1.432	1.26545485893
0.00156	1.442	1.26278897683
0.001561	1.444	1.26446194091
0.001562	1.44	1.27687117596
0.001563	1.434	1.27814083731
0.001564	1.436	1.27980623533
0.001565	1.434	1.27657510551
0.001566	1.424	1.27445046981
0.001567	1.42	1.26633328946
0.001568	1.408	1.26235335782
0.001569	1.394	1.26758195001
0.00157	1.39	1.25773606134
0.001571	1.388	1.25437474464
0.001572	1.38	1.25043992259
0.001573	1.372	1.24804487099
0.001574	1.36	1.24354332454
0.001575	1.364	1.25837355344
0.001576	1.358	1.25929980545
0.001577	1.356	1.2654106053
0.001578	1.35	1.25359483088
0.001579	1.338	1.24408842129
0.00158	1.344	1.24485501164
0.001581	1.33	1.24141048811
0.001582	1.316	1.22969264453
0.001583	1.318	1.22183304915
0.001584	1.308	1.22030160206
0.001585	1.302	1.2061492445
0.001586	1.298	1.21045280784
0.001587	1.294	1.2081241658
0.001588	1.304	1.19146296627
0.001589	1.292	1.17929470447
0.00159	1.286	1.17652199299
0.001591	1.292	1.18774408018
0.001592	1.282	1.18087933338
0.001593	1.28	1.17881296226
0.001594	1.276	1.17295524211
0.001595	1.268	1.16969055737
0.001596	1.28	1.18726576637
0.001597	1.278	1.18520715489
0.001598	1.27	1.18198984767
0.001599	1.268	1.18159891672
0.0016	1.266	1.18627315573
0.001601	1.27	1.18536914082
0.001602	1.262	1.18547711914
0.001603	1.26	1.20183193501
0.001604	1.248	1.18595784073
0.001605	1.24	1.18760262714
0.001606	1.23	1.17520211028
0.001607	1.22	1.15913761047
0.001608	1.216	1.13901009653
0.001609	1.216	1.13725283029
0.00161	1.216	1.1301964431
0.001611	1.2	1.11534747949
0.001612	1.19	1.1053958567
0.001613	1.19	1.10177130113
0.001614	1.198	1.10760823399
0.001615	1.194	1.10288893366
0.001616	1.194	1.09743519171
0.001617	1.178	1.08181144383
0.001618	1.168	1.08063684927
0.001619	1.164	1.07382680168
0.00162	1.164	1.08125112717
0.001621	1.164	1.0849442382
0.001622	1.154	1.08364385293
0.001623	1.142	1.07788496603
0.001624	1.148	1.08540130827
0.001625	1.142	1.07788496603
0.001626	1.146	1.09210072796
0.001627	1.14	1.09013760599
0.001628	1.13	1.08494239478
0.001629	1.14	1.10471715837
0.00163	1.142	1.10174225661
0.001631	1.138	1.09314043014
0.001632	1.136	1.09064384654
0.001633	1.136	1.08328389631
0.001634	1.152	1.10131557694
0.001635	1.15	1.10792599031
0.001636	1.144	1.10781947988
0.001637	1.144	1.10781947988
0.001638	1.142	1.11078170673
0.001639	1.138	1.10587341048
0.00164	1.14	1.10109036868
0.001641	1.14	1.09745159347
0.001642	1.142	1.10174225661
0.001643	1.15	1.09704147597
0.001644	1.138	1.09861549234
0.001645	1.136	1.10159157586
0.001646	1.128	1.10073430036
0.001647	1.122	1.09504155172
0.001648	1.116	1.10206351904
0.001649	1.124	1.10300679962
0.00165	1.122	1.10050715581
0.001651	1.124	1.09207325762
0.001652	1.118	1.08815256283
0.001653	1.116	1.09112052497
0.001654	1.094	1.07385473878
0.001655	1.088	1.06595309465
0.001656	1.074	1.04905862563
0.001657	1.068	1.04468942753
0.001658	1.076	1.07061851282
0.001659	1.078	1.0732734973
0.00166	1.064	1.06202824821
0.001661	1.062	1.05363940701
0.001662	1.058	1.04433519523
0.001663	1.064	1.05066835871
0.001664	1.072	1.0615158972
0.001665	1.078	1.07513534032
0.001666	1.074	1.07913113198
0.001667	1.076	1.07434817448
0.001668	1.078	1.07140841886
0.001669	1.09	1.0685972113
0.00167	1.074	1.06232010242
0.001671	1.054	1.04454966373
0.001672	1.056	1.04731275176
0.001673	1.06	1.04899952336
0.001674	1.052	1.04942651005
0.001675	1.062	1.06120497549
0.001676	1.06	1.04326410846
0.001677	1.056	1.03385879113
0.001678	1.052	1.036
0.001679	1.038	1.04142018417
0.00168	1.022	1.03610617217
0.001681	1.012	1.0098792007
0.001682	1.016	1.01771508783
0.001683	1.01	1.01680873324
0.001684	1.006	1.01289881035
0.001685	1.012	1.01580313053
0.001686	1.002	1.01488718585
0.001687	0.994	1.01487142043
0.001688	1.002	1.02273945851
0.001689	0.982	1.01077989691
0.00169	0.976	1.01164420623
0.001691	0.976	0.997709376522
0.001692	0.982	1.00482635316
0.001693	0.994	1.01092235112
0.001694	0.992	1.01780941241
0.001695	0.988	1.00789682012
0.001696	0.98	0.997797574661
0.001697	0.984	1.00187025108
0.001698	0.972	0.993587439534
0.001699	0.956	0.988971182593
0.0017	0.964	0.991314279126
0.001701	0.972	0.991572488525
0.001702	0.972	0.993587439534
0.001703	0.972	0.997605132304
0.001704	0.974	0.990617988934
0.001705	0.97	0.996544028129
0.001706	0.964	0.993329753909
0.001707	0.96	0.997196068985
0.001708	0.962	1.00625841611
0.001709	0.954	1.01187153335
0.00171	0.954	1.01581691264
0.001711	0.946	1.00353574924
0.001712	0.944	1.00442222198
0.001713	0.942	1.00331251363
0.001714	0.936	1.00195009856
0.001715	0.926	0.998260487047
0.001716	0.922	0.985858001946
0.001717	0.922	0.995949797932
0.001718	0.912	0.973784370382
0.001719	0.906	0.9721954536
0.00172	0.898	0.969327602
0.001721	0.904	0.975081535052
0.001722	0.888	0.967189743535
0.001723	0.876	0.957404825557
0.001724	0.87	0.957653381971
0.001725	0.87	0.947153630622
0.001726	0.88	0.962081077664
0.001727	0.88	0.968297474953
0.001728	0.874	0.964429364961
0.001729	0.884	0.962571555782
0.00173	0.872	0.961049426408
0.001731	0.882	0.955026701197
0.001732	0.878	0.956616955735
0.001733	0.872	0.948480890688
0.001734	0.87	0.951367436903
0.001735	0.868	0.954241059691
0.001736	0.87	0.955562661472
0.001737	0.87	0.949262871917
0.001738	0.878	0.950324155223
0.001739	0.878	0.94610570234
0.00174	0.872	0.937878456944
0.001741	0.874	0.941341595809
0.001742	0.87	0.925796953981
0.001743	0.87	0.923634126697
0.001744	0.876	0.92553984247
0.001745	0.874	0.928506327388
0.001746	0.87	0.910549284773
0.001747	0.882	0.931705962201
0.001748	0.872	0.933603770344
0.001749	0.868	0.928749697174
0.00175	0.864	0.921685412709
0.001751	0.864	0.919512914537
0.001752	0.87	0.932255329832
0.001753	0.87	0.927954740276
0.001754	0.872	0.937878456944
0.001755	0.866	0.93597222181
0.001756	0.868	0.937323850118
0.001757	0.86	0.929731143934
0.001758	0.858	0.930503089732
0.001759	0.846	0.913391482334
0.00176	0.85	0.914056891008
0.001761	0.86	0.918912400613
0.001762	0.854	0.905916110907
0.001763	0.858	0.921865499951
0.001764	0.85	0.93139680051
0.001765	0.836	0.921468393381
0.001766	0.834	0.926522530757
0.001767	0.832	0.925081618021
0.001768	0.822	0.922125804866
0.001769	0.816	0.924199112746
0.00177	0.814	0.924880532826
0.001771	0.814	0.920545490457
0.001772	0.81	0.917551088496
0.001773	0.8	0.905538513814
0.001774	0.792	0.894838532921
0.001775	0.79	0.895488693396
0.001776	0.792	0.910349383479
0.001777	0.798	0.919345419307
0.001778	0.8	0.916515138991
0.001779	0.812	0.932017167224
0.00178	0.81	0.924067097131
0.001781	0.808	0.918224373451
0.001782	0.816	0.928517097312
0.001783	0.822	0.935048661835
0.001784	0.822	0.930760978984
0.001785	0.814	0.929195350828
0.001786	0.812	0.919051685162
0.001787	0.812	0.919051685162
0.001788	0.81	0.924067097131
0.001789	0.808	0.929051128841
0.00179	0.806	0.923235614564
0.001791	0.794	0.91190131045
0.001792	0.796	0.911254080924
0.001793	0.802	0.911480114978
0.001794	0.788	0.911622728984
0.001795	0.786	0.910057141063
0.001796	0.776	0.908748590095
0.001797	0.78	0.900888450364
0.001798	0.774	0.904944197175
0.001799	0.774	0.904944197175
0.0018	0.774	0.90715158601
0.001801	0.774	0.902731410775
0.001802	0.778	0.903723409014
0.001803	0.778	0.903723409014
0.001804	0.78	0.900888450364
0.001805	0.774	0.89606026583
0.001806	0.774	0.902731410775
0.001807	0.77	0.899499861034
0.001808	0.768	0.89340696214
0.001809	0.766	0.894004474262
0.00181	0.774	0.889339080441
0.001811	0.768	0.888918443953
0.001812	0.764	0.890114599363
0.001813	0.77	0.897273648337
0.001814	0.772	0.896669392809
0.001815	0.76	0.889044430836
0.001816	0.756	0.878899311639
0.001817	0.742	0.8668540823
0.001818	0.746	0.877202371178
0.001819	0.74	0.874299719776
0.00182	0.738	0.870262029506
0.001821	0.74	0.872009174264
0.001822	0.74	0.869712596206
0.001823	0.73	0.853873526935
0.001824	0.734	0.857463701856
0.001825	0.724	0.860130222699
0.001826	0.718	0.85233561465
0.001827	0.716	0.848141497629
0.001828	0.714	0.85100176263
0.001829	0.702	0.853929739499
0.00183	0.696	0.848282971655
0.001831	0.694	0.851095764294
0.001832	0.688	0.852441200318
0.001833	0.676	0.843222390595
0.001834	0.676	0.840847191825
0.001835	0.68	0.837615663655
0.001836	0.678	0.84280246796
0.001837	0.684	0.846252917277
0.001838	0.686	0.845815582737
0.001839	0.676	0.843222390595
0.00184	0.67	0.834925146345
0.001841	0.658	0.834886818677
0.001842	0.656	0.82804830777
0.001843	0.676	0.845590917643
0.001844	0.664	0.848
0.001845	0.678	0.856922400221
0.001846	0.678	0.845172171809
0.001847	0.666	0.823677121207
0.001848	0.67	0.820426718239
0.001849	0.676	0.824029125699
0.00185	0.658	0.813041204368
0.001851	0.658	0.800647238177
0.001852	0.658	0.800647238177
0.001853	0.658	0.805627705581
0.001854	0.658	0.808106428634
0.001855	0.656	0.80601736954
0.001856	0.662	0.819607223004
0.001857	0.656	0.813427316974
0.001858	0.65	0.809629544915
0.001859	0.652	0.804298452069
0.00186	0.646	0.795414357426
0.001861	0.664	0.8167643479
0.001862	0.664	0.8167643479
0.001863	0.66	0.810185164021
0.001864	0.654	0.793904276346
0.001865	0.656	0.785916026049
0.001866	0.646	0.77761430028
0.001867	0.638	0.773922476738
0.001868	0.644	0.785661504721
0.001869	0.652	0.784153046286
0.00187	0.658	0.790592183113
0.001871	0.652	0.786699434346
0.001872	0.654	0.788849795588
0.001873	0.652	0.781598362332
0.001874	0.65	0.799687438941
0.001875	0.654	0.808878235583
0.001876	0.654	0.816262212772
0.001877	0.652	0.811724091056
0.001878	0.638	0.799347233685
0.001879	0.628	0.790958911701
0.00188	0.622	0.791906560145
0.001881	0.624	0.789065269797
0.001882	0.614	0.782945719702
0.001883	0.61	0.788606365686
0.001884	0.608	0.783795891798
0.001885	0.596	0.780246115018
0.001886	0.594	0.772763870791
0.001887	0.596	0.772517960956
0.001888	0.59	0.76544104933
0.001889	0.578	0.761522159888
0.00189	0.594	0.772763870791
0.001891	0.588	0.778624428078
0.001892	0.586	0.765900776863
0.001893	0.59	0.762823701782
0.001894	0.588	0.747165309687
0.001895	0.582	0.750517155034
0.001896	0.572	0.754198912754
0.001897	0.568	0.746576184994
0.001898	0.562	0.744416550058
0.001899	0.546	0.7374849151
0.0019	0.55	0.739932429347
0.001901	0.544	0.732163916073
0.001902	0.546	0.729303777585
0.001903	0.554	0.736942331529
0.001904	0.552	0.734367755283
0.001905	0.554	0.745039596263
0.001906	0.546	0.7374849151
0.001907	0.55	0.745318723769
0.001908	0.552	0.745181856999
0.001909	0.554	0.742350321614
0.00191	0.556	0.739502535493
0.001911	0.556	0.744891938472
0.001912	0.562	0.752433385756
0.001913	0.564	0.762826323615
0.001914	0.572	0.76734346938
0.001915	0.568	0.767708277929
0.001916	0.574	0.767153178968
0.001917	0.574	0.769755805434
0.001918	0.576	0.766957625948
0.001919	0.568	0.767708277929
0.00192	0.566	0.765273807209
0.001921	0.562	0.765608254919
0.001922	0.556	0.76345530321
0.001923	0.558	0.755404527389
0.001924	0.558	0.755404527389
0.001925	0.56	0.75524830354
0.001926	0.562	0.752433385756
0.001927	0.564	0.757564518705
0.001928	0.566	0.757392896719
0.001929	0.566	0.765273807209
0.00193	0.558	0.763305967486
0.001931	0.558	0.765921667013
0.001932	0.556	0.768676785131
0.001933	0.556	0.773863036977
0.001934	0.554	0.763599371398
0.001935	0.552	0.766352399357
0.001936	0.558	0.760681273596
0.001937	0.558	0.758047491916
0.001938	0.56	0.75789181286
0.001939	0.56	0.760526133673
0.00194	0.562	0.752433385756
0.001941	0.554	0.75304979915
0.001942	0.552	0.75319054694
0.001943	0.546	0.748253967581
0.001944	0.536	0.738040649287
0.001945	0.532	0.719010431079
0.001946	0.542	0.729545063721
0.001947	0.534	0.721695226533
0.001948	0.532	0.716223428827
0.001949	0.534	0.718918632392
0.00195	0.54	0.718609768929
0.001951	0.54	0.718609768929
0.001952	0.534	0.710523750483
0.001953	0.54	0.718609768929
0.001954	0.54	0.710211236183
0.001955	0.53	0.705053189483
0.001956	0.526	0.705212024855
0.001957	0.518	0.702620808118
0.001958	0.51	0.699928567784
0.001959	0.508	0.699954284221
0.00196	0.506	0.699974285242
0.001961	0.5	0.68556546004
0.001962	0.5	0.694262198308
0.001963	0.494	0.69423627102
0.001964	0.492	0.694216104682
0.001965	0.492	0.697091098781
0.001966	0.494	0.699974285242
0.001967	0.5	0.705691150575
0.001968	0.498	0.702848490074
0.001969	0.498	0.702848490074
0.00197	0.498	0.708516760564
0.001971	0.5	0.708519583357
0.001972	0.49	0.699928567784
0.001973	0.488	0.69127129262
0.001974	0.496	0.702839953332
0.001975	0.49	0.699928567784
0.001976	0.494	0.69711118195
0.001977	0.494	0.699974285242
0.001978	0.488	0.699897135299
0.001979	0.484	0.705509744794
0.00198	0.484	0.699817118968
0.001981	0.482	0.699768533159
0.001982	0.478	0.693913539283
0.001983	0.486	0.699859985997
0.001984	0.486	0.694121026911
0.001985	0.494	0.699974285242
0.001986	0.484	0.694077805437
0.001987	0.482	0.688241236777
0.001988	0.482	0.688241236777
0.001989	0.482	0.679467438513
0.00199	0.484	0.682454394081
0.001991	0.484	0.679517475861
0.001992	0.478	0.67639929036
0.001993	0.48	0.664529909033
0.001994	0.484	0.667640621892
0.001995	0.49	0.679632253502
0.001996	0.488	0.67368835525
0.001997	0.494	0.685539203839
0.001998	0.492	0.688430098122
[truncated: 8,002 more rows]
