# Supplementary material for: The Influence of Synaptic Size on AMPA Receptor Activation: A Monte Carlo Model
Source: PLoS One. 2015 Jun 24;10(6):e0130924. doi: 10.1371/journal.pone.0130924 (PMC4479604; doi:10.1371/journal.pone.0130924)
Supplement: S1 Dataset — This package contains the experimental data used as basis for the analysis presented in the paper. (ZIP) [file pone.0130924.s001.zip › S1 Simulation data/training/1025_9203_313_525.csv]

time	AMPA.O.mean	AMPA.O.stdev
0.0	0.0	0.0
1e-06	0.0	0.0
2e-06	0.032	0.176
3e-06	0.132	0.361353012994
4e-06	0.33	0.570175411606
5e-06	0.548	0.729174876144
6e-06	0.91	0.941222609163
7e-06	1.294	1.10975853229
8e-06	1.788	1.33081027949
9e-06	2.292	1.51351775675
1e-05	2.82	1.68392398878
1.1e-05	3.374	1.80170030804
1.2e-05	3.946	1.95117503059
1.3e-05	4.578	2.08708313203
1.4e-05	5.228	2.19454232131
1.5e-05	5.942	2.38718160181
1.6e-05	6.614	2.56612626346
1.7e-05	7.354	2.66320934213
1.8e-05	8.016	2.7349120644
1.9e-05	8.836	2.87699565519
2e-05	9.546	3.02520809202
2.1e-05	10.24	3.09101924937
2.2e-05	10.93	3.19579411102
2.3e-05	11.656	3.2541763935
2.4e-05	12.352	3.3740326021
2.5e-05	13.116	3.50064908267
2.6e-05	13.792	3.59287294515
2.7e-05	14.574	3.70790021441
2.8e-05	15.256	3.77444883394
2.9e-05	15.9	3.93979694908
3e-05	16.57	3.94830343312
3.1e-05	17.248	3.98929768255
3.2e-05	17.878	4.09476690423
3.3e-05	18.45	4.23880879493
3.4e-05	19.102	4.28013971735
3.5e-05	19.718	4.37475439311
3.6e-05	20.282	4.42430514318
3.7e-05	20.822	4.49825699577
3.8e-05	21.416	4.61291057793
3.9e-05	21.98	4.75810886803
4e-05	22.412	4.82143713015
4.1e-05	22.928	4.81859066533
4.2e-05	23.454	4.87892242201
4.3e-05	23.938	4.84542629704
4.4e-05	24.336	4.84552412026
4.5e-05	24.84	4.84421304238
4.6e-05	25.268	4.87197865348
4.7e-05	25.664	4.92738307827
4.8e-05	25.978	4.97488854147
4.9e-05	26.32	5.06059285065
5e-05	26.736	5.08510609526
5.1e-05	27.01	5.07995078716
5.2e-05	27.354	5.09634025552
5.3e-05	27.634	5.10216071875
5.4e-05	27.88	5.17161483485
5.5e-05	28.152	5.24603621795
5.6e-05	28.458	5.35203101635
5.7e-05	28.786	5.43214543252
5.8e-05	29.074	5.52779558233
5.9e-05	29.364	5.50740447035
6e-05	29.646	5.51476962347
6.1e-05	29.856	5.51355275662
6.2e-05	30.032	5.52910263967
6.3e-05	30.236	5.4900185792
6.4e-05	30.426	5.53538833326
6.5e-05	30.656	5.56719534416
6.6e-05	30.852	5.53661412779
6.7e-05	31.062	5.55789132675
6.8e-05	31.138	5.54102481496
6.9e-05	31.31	5.54561989321
7e-05	31.504	5.54634870884
7.1e-05	31.696	5.61137986595
7.2e-05	31.836	5.63640878574
7.3e-05	31.914	5.61236171322
7.4e-05	32.038	5.6111100506
7.5e-05	32.168	5.62279076616
7.6e-05	32.298	5.61081063662
7.7e-05	32.436	5.69332099921
7.8e-05	32.498	5.70385799262
7.9e-05	32.552	5.69660390057
8e-05	32.646	5.67280212946
8.1e-05	32.766	5.65466568419
8.2e-05	32.814	5.55692396925
8.3e-05	32.86	5.52126797031
8.4e-05	32.998	5.54057722625
8.5e-05	32.944	5.53252781285
8.6e-05	33.036	5.53486259992
8.7e-05	33.04	5.53772516472
8.8e-05	33.056	5.47730444653
8.9e-05	33.118	5.45894458664
9e-05	33.182	5.46634027481
9.1e-05	33.232	5.52903029473
9.2e-05	33.206	5.5092253539
9.3e-05	33.174	5.52518995149
9.4e-05	33.206	5.48849378245
9.5e-05	33.23	5.46672662569
9.6e-05	33.27	5.47367335525
9.7e-05	33.306	5.44319428277
9.8e-05	33.294	5.47937624187
9.9e-05	33.284	5.46802926108
0.0001	33.354	5.42961177249
0.000101	33.304	5.40366394218
0.000102	33.306	5.40077438892
0.000103	33.264	5.40206479043
0.000104	33.342	5.53976858722
0.000105	33.358	5.51052048358
0.000106	33.356	5.52967123797
0.000107	33.36	5.54638621086
0.000108	33.332	5.58048169964
0.000109	33.384	5.63103400807
0.00011	33.348	5.64720249327
0.000111	33.384	5.69601123594
0.000112	33.326	5.75323595901
0.000113	33.294	5.73686011682
0.000114	33.316	5.78447439272
0.000115	33.322	5.7950251078
0.000116	33.326	5.78097950178
0.000117	33.322	5.79226346086
0.000118	33.244	5.7539954814
0.000119	33.26	5.77965396888
0.00012	33.272	5.81429411021
0.000121	33.312	5.72770948984
0.000122	33.23	5.72198392168
0.000123	33.182	5.7561163991
0.000124	33.132	5.7884865034
0.000125	33.07	5.71603883822
0.000126	33.046	5.69770866226
0.000127	32.974	5.64033013218
0.000128	32.946	5.64190428845
0.000129	32.94	5.70652258385
0.00013	32.804	5.72027831491
0.000131	32.75	5.72149455999
0.000132	32.658	5.72058004052
0.000133	32.588	5.77011750314
0.000134	32.56	5.82841316312
0.000135	32.482	5.81254470951
0.000136	32.418	5.81955977717
0.000137	32.324	5.80267386642
0.000138	32.316	5.81585281795
0.000139	32.254	5.78009377087
0.00014	32.212	5.78680015207
0.000141	32.176	5.74186589882
0.000142	32.072	5.6969128482
0.000143	31.986	5.77388985001
0.000144	31.916	5.7547323135
0.000145	31.918	5.81165002387
0.000146	31.898	5.78684680979
0.000147	31.81	5.75446782943
0.000148	31.732	5.73482135729
0.000149	31.636	5.66105149243
0.00015	31.634	5.6889404989
0.000151	31.626	5.64571731492
0.000152	31.552	5.64652955363
0.000153	31.42	5.71765686274
0.000154	31.348	5.68672981598
0.000155	31.286	5.65085869581
0.000156	31.176	5.67106903502
0.000157	31.172	5.77982837115
0.000158	31.152	5.70270953144
0.000159	31.08	5.62046261441
0.00016	31.058	5.63938259032
0.000161	31.018	5.60300597894
0.000162	30.956	5.64889936182
0.000163	30.912	5.68121958738
0.000164	30.878	5.68287919984
0.000165	30.782	5.7322313282
0.000166	30.704	5.74146183476
0.000167	30.656	5.71048719463
0.000168	30.624	5.66979929098
0.000169	30.522	5.60084957841
0.00017	30.452	5.61317165246
0.000171	30.422	5.55409002448
0.000172	30.352	5.58427219967
0.000173	30.302	5.68214712939
0.000174	30.216	5.64210457188
0.000175	30.188	5.56925991493
0.000176	30.088	5.56635033033
0.000177	29.97	5.53688540607
0.000178	29.922	5.52448332426
0.000179	29.838	5.53134305571
0.00018	29.728	5.48251912901
0.000181	29.656	5.43485639185
0.000182	29.624	5.47600438276
0.000183	29.548	5.47683266131
0.000184	29.442	5.47271742373
0.000185	29.392	5.54421644599
0.000186	29.288	5.60616232373
0.000187	29.242	5.57417581352
0.000188	29.256	5.55791903503
0.000189	29.146	5.57751593454
0.00019	29.018	5.54704209467
0.000191	28.876	5.49296131426
0.000192	28.846	5.44226827711
0.000193	28.776	5.51523562507
0.000194	28.688	5.47345010026
0.000195	28.644	5.4546552595
0.000196	28.582	5.42026530716
0.000197	28.518	5.45285943336
0.000198	28.486	5.52465419732
0.000199	28.432	5.54485130549
0.0002	28.432	5.56357582855
0.000201	28.402	5.53898871636
0.000202	28.324	5.54788464192
0.000203	28.278	5.57213747138
0.000204	28.132	5.58986368349
0.000205	28.032	5.56587603168
0.000206	28.01	5.5333443775
0.000207	27.97	5.51190529672
0.000208	27.892	5.54511821335
0.000209	27.83	5.52495248848
0.00021	27.816	5.51236283276
0.000211	27.742	5.49176073769
0.000212	27.698	5.47638530419
0.000213	27.588	5.44373548218
0.000214	27.54	5.42958561955
0.000215	27.52	5.43227392535
0.000216	27.466	5.40229988061
0.000217	27.412	5.45071151319
0.000218	27.336	5.4416085857
0.000219	27.284	5.44567204301
0.00022	27.216	5.42709351311
0.000221	27.204	5.363057337
0.000222	27.078	5.36543716765
0.000223	26.974	5.40197408361
0.000224	26.868	5.3798304806
0.000225	26.794	5.38178074618
0.000226	26.748	5.38446803315
0.000227	26.664	5.37467245514
0.000228	26.548	5.30845514251
0.000229	26.466	5.26049845547
0.00023	26.416	5.2121918614
0.000231	26.368	5.25438635808
0.000232	26.29	5.16429085161
0.000233	26.252	5.15989302215
0.000234	26.146	5.08966442902
0.000235	26.054	5.08006732239
0.000236	25.962	5.0628604563
0.000237	25.844	5.0761859698
0.000238	25.798	5.04828644195
0.000239	25.788	5.05836495322
0.00024	25.764	5.12018593412
0.000241	25.748	5.08217433782
0.000242	25.71	5.08821186666
0.000243	25.6	5.08212553957
0.000244	25.424	5.04779397361
0.000245	25.318	5.06684083034
0.000246	25.352	5.11312976561
0.000247	25.312	5.07372210512
0.000248	25.292	5.03058008584
0.000249	25.192	5.07022050803
0.00025	25.084	5.04707281501
0.000251	25.018	5.04674905261
0.000252	24.986	5.01455920296
0.000253	24.876	5.00805591023
0.000254	24.832	5.00037758574
0.000255	24.778	4.98083486978
0.000256	24.71	4.93739810021
0.000257	24.62	4.91971543893
0.000258	24.568	4.87948521875
0.000259	24.524	4.90402120713
0.00026	24.488	4.97813780444
0.000261	24.43	4.96156225397
0.000262	24.336	4.92250992889
0.000263	24.234	4.92942633579
0.000264	24.212	4.91925360192
0.000265	24.172	4.90412234758
0.000266	24.096	4.91230943651
0.000267	23.99	4.93334572071
0.000268	23.938	4.91550160207
0.000269	23.882	4.92423354442
0.00027	23.862	4.92086943537
0.000271	23.832	4.87850140924
0.000272	23.776	4.86968417867
0.000273	23.708	4.85908798027
0.000274	23.682	4.84818275233
0.000275	23.59	4.87994877022
0.000276	23.504	4.84747191843
0.000277	23.426	4.84855896118
0.000278	23.438	4.84294910153
0.000279	23.378	4.79448808529
0.00028	23.366	4.84933438732
0.000281	23.31	4.83341494184
0.000282	23.278	4.78086979534
0.000283	23.186	4.79284925697
0.000284	23.156	4.79496235647
0.000285	23.088	4.84646840493
0.000286	22.978	4.87006324394
0.000287	22.93	4.88805687365
0.000288	22.864	4.88809819869
0.000289	22.788	4.86570200485
0.00029	22.742	4.85050883929
0.000291	22.682	4.82253833577
0.000292	22.618	4.82701522682
0.000293	22.572	4.80716298871
0.000294	22.5	4.82887150378
0.000295	22.46	4.75945375017
0.000296	22.408	4.72287370147
0.000297	22.298	4.68670417244
0.000298	22.254	4.72837012088
0.000299	22.21	4.71528366061
0.0003	22.134	4.68359306516
0.000301	22.078	4.71082965092
0.000302	22.05	4.72138750793
0.000303	21.962	4.7607306162
0.000304	21.91	4.74150819888
0.000305	21.86	4.74177182074
0.000306	21.828	4.75251680691
0.000307	21.76	4.73100412175
0.000308	21.728	4.7246180798
0.000309	21.678	4.72972684201
0.00031	21.6	4.71423376595
0.000311	21.514	4.71527348093
0.000312	21.466	4.69434170039
0.000313	21.398	4.65054792471
0.000314	21.328	4.60395655931
0.000315	21.298	4.64684796394
0.000316	21.244	4.5943948459
0.000317	21.234	4.63457053026
0.000318	21.15	4.56327733104
0.000319	21.104	4.51588130933
0.00032	21.078	4.52282168563
0.000321	21.072	4.55442817486
0.000322	20.986	4.54992351584
0.000323	20.956	4.530128475
0.000324	20.86	4.48958795437
0.000325	20.818	4.46328085605
0.000326	20.718	4.49427146488
0.000327	20.608	4.48177821852
0.000328	20.562	4.52174258445
0.000329	20.514	4.49197105957
0.00033	20.512	4.49108628285
0.000331	20.494	4.50310603917
0.000332	20.476	4.53491168602
0.000333	20.444	4.54079992953
0.000334	20.368	4.50339605187
0.000335	20.292	4.53814235123
0.000336	20.276	4.5356172678
0.000337	20.19	4.52569331705
0.000338	20.098	4.57475638696
0.000339	20.018	4.56483033639
0.00034	19.984	4.56198903988
0.000341	19.918	4.54084529576
0.000342	19.928	4.5209308776
0.000343	19.85	4.51082032451
0.000344	19.766	4.48187951645
0.000345	19.698	4.48450621585
0.000346	19.678	4.47999062499
0.000347	19.598	4.4004995171
0.000348	19.574	4.45382128065
0.000349	19.486	4.41834856027
0.00035	19.434	4.3755735624
0.000351	19.354	4.42771769651
0.000352	19.282	4.41344264719
0.000353	19.206	4.39767711411
0.000354	19.098	4.35205652537
0.000355	18.962	4.3525344341
0.000356	18.904	4.34128828805
0.000357	18.846	4.33154522082
0.000358	18.798	4.34202671572
0.000359	18.78	4.30947792662
0.00036	18.754	4.30737553506
0.000361	18.742	4.31177875128
0.000362	18.682	4.25968026969
0.000363	18.71	4.24945878907
0.000364	18.66	4.24551528086
0.000365	18.628	4.2545993936
0.000366	18.602	4.25106998296
0.000367	18.544	4.28673115555
0.000368	18.448	4.31269011175
0.000369	18.428	4.30683363969
0.00037	18.382	4.31648885091
0.000371	18.318	4.33045909806
0.000372	18.244	4.35206433776
0.000373	18.214	4.37495188545
0.000374	18.2	4.30720326894
0.000375	18.14	4.31235434537
0.000376	18.07	4.30222035698
0.000377	17.996	4.27036110885
0.000378	17.99	4.2850787624
0.000379	17.992	4.29044706295
0.00038	17.926	4.31746731314
0.000381	17.888	4.3570008033
0.000382	17.828	4.35688145352
0.000383	17.808	4.38487582492
0.000384	17.78	4.36481385628
0.000385	17.73	4.34017280762
0.000386	17.71	4.35406706425
0.000387	17.664	4.32054441014
0.000388	17.634	4.28065929502
0.000389	17.592	4.28643628204
0.00039	17.528	4.23145554154
0.000391	17.46	4.20765968206
0.000392	17.44	4.18502090795
0.000393	17.364	4.16167081831
0.000394	17.364	4.10992749328
0.000395	17.33	4.08718729691
0.000396	17.27	4.08718729691
0.000397	17.242	4.10651141481
0.000398	17.184	4.16679061149
0.000399	17.18	4.22227426869
0.0004	17.122	4.23215264375
0.000401	17.052	4.23854880826
0.000402	17.006	4.22823414678
0.000403	16.928	4.22312869802
0.000404	16.898	4.20613789598
0.000405	16.85	4.17079129183
0.000406	16.784	4.19062572893
0.000407	16.784	4.15804569479
0.000408	16.784	4.14407335842
0.000409	16.73	4.12372404508
0.00041	16.702	4.1377766977
0.000411	16.66	4.1761704946
0.000412	16.636	4.15397448235
0.000413	16.644	4.14888707969
0.000414	16.592	4.12426187335
0.000415	16.494	4.07602306176
0.000416	16.486	4.07502196313
0.000417	16.396	4.067823005
0.000418	16.37	4.0685501103
0.000419	16.35	4.06786184623
0.00042	16.35	4.07817361082
0.000421	16.276	4.02837734082
0.000422	16.258	4.01091460891
0.000423	16.188	3.99107203643
0.000424	16.11	4.0097256764
0.000425	16.096	4.01731054314
0.000426	16.026	3.99766481837
0.000427	16.012	4.01644818216
0.000428	15.978	4.02908376681
0.000429	15.93	4.03795740443
0.00043	15.868	4.0450681082
0.000431	15.804	4.03950293972
0.000432	15.786	4.06056695549
0.000433	15.702	4.05526768537
0.000434	15.684	4.02295214985
0.000435	15.654	3.99127598645
0.000436	15.576	3.9532548615
0.000437	15.5	3.94588393139
0.000438	15.49	3.96407618494
0.000439	15.444	3.99034635088
0.00044	15.398	4.01492166798
0.000441	15.318	3.9492880371
0.000442	15.316	3.91511736733
0.000443	15.322	3.8969624068
0.000444	15.276	3.91916113473
0.000445	15.204	3.87845123729
0.000446	15.152	3.86689746438
0.000447	15.074	3.85285919805
0.000448	14.986	3.80917366367
0.000449	14.97	3.80067099339
0.00045	14.924	3.81342680538
0.000451	14.864	3.87988453436
0.000452	14.822	3.92406880674
0.000453	14.788	3.9444969261
0.000454	14.782	3.96616641103
0.000455	14.71	3.95498419719
0.000456	14.698	3.96418919831
0.000457	14.65	3.97586468583
0.000458	14.652	3.96521071319
0.000459	14.668	3.96506948237
0.00046	14.644	3.96046259924
0.000461	14.596	3.92693060799
0.000462	14.582	3.93792788151
0.000463	14.54	3.88540860142
0.000464	14.496	3.86289839369
0.000465	14.438	3.87429425831
0.000466	14.4	3.84915575159
0.000467	14.38	3.84598491937
0.000468	14.332	3.82750258001
0.000469	14.29	3.79498353093
0.00047	14.248	3.78133521392
0.000471	14.15	3.76769160097
0.000472	14.136	3.7144991587
0.000473	14.072	3.76494568354
0.000474	14.052	3.77641311299
0.000475	13.974	3.77694638564
0.000476	13.908	3.77565040755
0.000477	13.878	3.79198048518
0.000478	13.844	3.83974790839
0.000479	13.824	3.79328670153
0.00048	13.842	3.75353646579
0.000481	13.784	3.74611051626
0.000482	13.73	3.77797564841
0.000483	13.722	3.75562458188
0.000484	13.682	3.76787420172
0.000485	13.666	3.75532209005
0.000486	13.638	3.74525780154
0.000487	13.616	3.72995227852
0.000488	13.572	3.72354884485
0.000489	13.554	3.7147118327
0.00049	13.528	3.67004305152
0.000491	13.504	3.69133905243
0.000492	13.47	3.7139062993
0.000493	13.428	3.70470187734
0.000494	13.384	3.72458641999
0.000495	13.326	3.71748893744
0.000496	13.292	3.73292593015
0.000497	13.26	3.72993297527
0.000498	13.242	3.7431852746
0.000499	13.196	3.7220403007
0.0005	13.198	3.73721768164
0.000501	13.184	3.73873561515
0.000502	13.182	3.74711569077
0.000503	13.128	3.73357951569
0.000504	13.082	3.73728189999
0.000505	13.03	3.69987837638
0.000506	13.004	3.66660387825
0.000507	12.954	3.6425106726
0.000508	12.87	3.60903034069
0.000509	12.89	3.63234084304
0.00051	12.808	3.62589795775
0.000511	12.768	3.62135002451
0.000512	12.748	3.62387858516
0.000513	12.744	3.61198892579
0.000514	12.742	3.59881035899
0.000515	12.694	3.6006060601
0.000516	12.69	3.66741053061
0.000517	12.562	3.64556662263
0.000518	12.528	3.65365789313
0.000519	12.478	3.63833973125
0.00052	12.466	3.63274606875
0.000521	12.442	3.60979722422
0.000522	12.384	3.57330995017
0.000523	12.382	3.55360042774
0.000524	12.324	3.51952042188
0.000525	12.322	3.5612239469
0.000526	12.266	3.53372947465
0.000527	12.23	3.48498206595
0.000528	12.206	3.51163266872
0.000529	12.152	3.5254639411
0.00053	12.142	3.4988335199
0.000531	12.102	3.48763472858
0.000532	12.056	3.46133846944
0.000533	11.986	3.51764182372
0.000534	11.928	3.54553465644
0.000535	11.886	3.54978928952
0.000536	11.822	3.55391558707
0.000537	11.836	3.52492609852
0.000538	11.812	3.49980799473
0.000539	11.812	3.4762991816
0.00054	11.798	3.47292326434
0.000541	11.75	3.43445774468
0.000542	11.672	3.45375389974
0.000543	11.676	3.4338060516
0.000544	11.644	3.47350888872
0.000545	11.624	3.47370465066
0.000546	11.64	3.44766587708
0.000547	11.608	3.46790080596
0.000548	11.532	3.45209733351
0.000549	11.498	3.46207972179
0.00055	11.474	3.45040925109
0.000551	11.416	3.41276193134
0.000552	11.358	3.40673391975
0.000553	11.302	3.39157721422
0.000554	11.296	3.43575086408
0.000555	11.298	3.4253753079
0.000556	11.278	3.39539629499
0.000557	11.23	3.36290053377
0.000558	11.196	3.33790113694
0.000559	11.16	3.33322666496
0.00056	11.142	3.32713630619
0.000561	11.16	3.35714164134
0.000562	11.142	3.39320438524
0.000563	11.096	3.42560709948
0.000564	11.07	3.42769601919
0.000565	11.042	3.38529703276
0.000566	10.994	3.36124441242
0.000567	10.998	3.34693830239
0.000568	10.96	3.28852550545
0.000569	10.904	3.26171488637
0.00057	10.914	3.26720124878
0.000571	10.896	3.27004342479
0.000572	10.886	3.29499681335
0.000573	10.892	3.29792904714
0.000574	10.856	3.27830199951
0.000575	10.79	3.28905761579
0.000576	10.768	3.27691562296
0.000577	10.738	3.30172015774
0.000578	10.714	3.25149258034
0.000579	10.672	3.29004802397
0.00058	10.618	3.29546294168
0.000581	10.554	3.29409835919
0.000582	10.554	3.28984558908
0.000583	10.508	3.32053248742
0.000584	10.51	3.33615047622
0.000585	10.49	3.30845885572
0.000586	10.476	3.31985300879
0.000587	10.478	3.34925603679
0.000588	10.44	3.36784797757
0.000589	10.406	3.3640992851
0.00059	10.408	3.32769229347
0.000591	10.374	3.32296915424
0.000592	10.318	3.32097515799
0.000593	10.298	3.29198967192
0.000594	10.276	3.29603155325
0.000595	10.278	3.27669284493
0.000596	10.256	3.24814777989
0.000597	10.234	3.27035839015
0.000598	10.204	3.24813546516
0.000599	10.194	3.24289438619
0.0006	10.168	3.25572971851
0.000601	10.158	3.24361465036
0.000602	10.086	3.2215840824
0.000603	10.052	3.17825360851
0.000604	10.048	3.22206393481
0.000605	10.0	3.224282866
0.000606	9.95	3.21923904052
0.000607	9.936	3.2279876084
0.000608	9.896	3.21950058239
0.000609	9.882	3.19625968907
0.00061	9.862	3.21231318523
0.000611	9.826	3.2285792541
0.000612	9.792	3.19886479864
0.000613	9.788	3.21606218845
0.000614	9.776	3.20153463202
0.000615	9.746	3.14221005027
0.000616	9.734	3.13484353677
0.000617	9.742	3.14570119369
0.000618	9.67	3.13067085463
0.000619	9.662	3.12598080608
0.00062	9.638	3.1507072222
0.000621	9.618	3.13114611604
0.000622	9.56	3.10070959621
0.000623	9.484	3.16255339876
0.000624	9.456	3.15595690718
0.000625	9.448	3.17730955369
0.000626	9.426	3.15793033489
0.000627	9.372	3.15493518158
0.000628	9.364	3.13807329424
0.000629	9.29	3.16637016156
0.00063	9.25	3.18174480435
0.000631	9.234	3.15582699146
0.000632	9.22	3.15334742773
0.000633	9.204	3.11679065707
0.000634	9.19	3.11799615138
0.000635	9.15	3.09572285581
0.000636	9.124	3.0803610178
0.000637	9.106	3.0904310379
0.000638	9.068	3.08405188024
0.000639	9.084	3.09660200865
0.00064	9.06	3.12160215274
0.000641	9.008	3.13750474103
0.000642	8.956	3.1116015169
0.000643	8.926	3.04770799126
0.000644	8.906	3.02211250618
0.000645	8.894	3.01110677326
0.000646	8.854	2.98675141249
0.000647	8.806	2.98937518555
0.000648	8.8	2.99666481275
0.000649	8.79	3.00098317223
0.00065	8.774	3.00781049935
0.000651	8.726	3.02372683951
0.000652	8.708	2.99378289126
0.000653	8.71	2.98896303089
0.000654	8.646	2.99344016142
0.000655	8.616	2.97465023154
0.000656	8.618	2.97994563709
0.000657	8.578	2.97050770071
0.000658	8.516	2.96946863934
0.000659	8.492	2.96882737794
0.00066	8.452	2.97383523417
0.000661	8.45	2.97850633708
0.000662	8.472	2.97072651047
0.000663	8.464	2.97131351426
0.000664	8.47	2.98949828567
0.000665	8.45	2.97850633708
0.000666	8.402	2.94692992791
0.000667	8.378	2.91051816692
0.000668	8.346	2.92477076025
0.000669	8.318	2.93067841975
0.00067	8.32	2.94170018867
0.000671	8.288	2.94839888753
0.000672	8.262	2.94777136155
0.000673	8.228	2.93326030212
0.000674	8.202	2.95181232466
0.000675	8.186	2.93110968747
0.000676	8.14	2.92923198125
0.000677	8.088	2.89417622131
0.000678	8.082	2.8960794188
0.000679	8.048	2.91164833041
0.00068	8.032	2.87453926743
0.000681	8.014	2.83439658481
0.000682	8.006	2.81601917607
0.000683	7.978	2.79669733793
0.000684	7.942	2.8097394897
0.000685	7.924	2.80467894776
0.000686	7.902	2.78503070001
0.000687	7.866	2.79714926309
0.000688	7.856	2.80201070662
0.000689	7.808	2.78264909753
0.00069	7.804	2.7809322178
0.000691	7.802	2.79478013446
0.000692	7.808	2.79913129381
0.000693	7.81	2.84849082849
0.000694	7.796	2.82247834358
0.000695	7.774	2.84234480667
0.000696	7.774	2.8479683987
0.000697	7.756	2.8405041806
0.000698	7.73	2.84835039979
0.000699	7.706	2.85649505513
0.0007	7.66	2.8517363132
0.000701	7.672	2.84612297696
0.000702	7.66	2.81858120337
0.000703	7.63	2.80732969207
0.000704	7.598	2.79506636773
0.000705	7.576	2.81073371204
0.000706	7.548	2.82483557044
0.000707	7.536	2.79154150963
0.000708	7.514	2.81030318649
0.000709	7.546	2.81209601543
0.00071	7.502	2.80606414752
0.000711	7.476	2.78449708206
0.000712	7.452	2.76616991524
0.000713	7.41	2.75497731388
0.000714	7.37	2.7468345418
0.000715	7.346	2.71924327709
0.000716	7.32	2.69621957563
0.000717	7.282	2.72588994642
0.000718	7.272	2.73093683559
0.000719	7.242	2.72973185496
0.00072	7.286	2.73645829495
0.000721	7.274	2.74060650222
0.000722	7.266	2.72529704803
0.000723	7.266	2.72823092864
0.000724	7.236	2.70190747436
0.000725	7.196	2.6925051532
0.000726	7.202	2.69985110701
0.000727	7.192	2.71350990416
0.000728	7.194	2.70117826143
0.000729	7.168	2.70772524455
0.00073	7.112	2.67795743058
0.000731	7.08	2.65133928421
0.000732	7.016	2.65098924932
0.000733	7.052	2.65655717047
0.000734	7.046	2.6877284089
0.000735	7.032	2.70979261199
0.000736	6.986	2.70070435257
0.000737	6.972	2.65917581216
0.000738	6.944	2.67896696508
0.000739	6.93	2.64973583589
0.00074	6.924	2.66349845129
0.000741	6.898	2.64567496114
0.000742	6.882	2.67807318795
0.000743	6.86	2.69154230879
0.000744	6.838	2.68696036443
0.000745	6.81	2.67168486166
0.000746	6.802	2.6815659604
0.000747	6.806	2.66540128311
0.000748	6.79	2.67392969242
0.000749	6.774	2.68606105664
0.00075	6.744	2.67851899377
0.000751	6.698	2.692730213
0.000752	6.706	2.67049882981
0.000753	6.694	2.65412207707
0.000754	6.682	2.66249431924
0.000755	6.666	2.63712798324
0.000756	6.636	2.62592916888
0.000757	6.576	2.6115558581
0.000758	6.53	2.57392696089
0.000759	6.544	2.58303387512
0.00076	6.56	2.57573290541
0.000761	6.542	2.57608928417
0.000762	6.518	2.55610563162
0.000763	6.484	2.55533637707
0.000764	6.454	2.53532719782
0.000765	6.426	2.48606596855
0.000766	6.412	2.48480502253
0.000767	6.396	2.50263541092
0.000768	6.38	2.53684843852
0.000769	6.358	2.52939439392
0.00077	6.368	2.51963806925
0.000771	6.35	2.51783637276
0.000772	6.352	2.49801841466
0.000773	6.34	2.51642603706
0.000774	6.34	2.51722068957
0.000775	6.31	2.47667115298
0.000776	6.308	2.46842783974
0.000777	6.312	2.45247956159
0.000778	6.31	2.45639980459
0.000779	6.296	2.46015934443
0.00078	6.236	2.43563215614
0.000781	6.188	2.40679371779
0.000782	6.164	2.43086486667
0.000783	6.148	2.38119633798
0.000784	6.134	2.39834192725
0.000785	6.124	2.39178259882
0.000786	6.108	2.39422973
0.000787	6.1	2.38537208838
0.000788	6.072	2.39474758586
0.000789	6.056	2.41513229451
0.00079	6.062	2.42614014434
0.000791	6.042	2.40753733097
0.000792	6.022	2.4160951968
0.000793	6.028	2.41975535954
0.000794	6.012	2.41243777122
0.000795	5.982	2.39032968437
0.000796	5.948	2.40193588591
0.000797	5.946	2.37804205177
0.000798	5.942	2.38214944955
0.000799	5.904	2.35855549013
0.0008	5.908	2.35192176741
0.000801	5.864	2.3726575817
0.000802	5.836	2.37594276025
0.000803	5.826	2.35366182788
0.000804	5.812	2.36234121159
0.000805	5.796	2.39465738677
0.000806	5.778	2.38006638563
0.000807	5.782	2.37538965225
0.000808	5.774	2.37632573525
0.000809	5.732	2.35800254453
0.00081	5.714	2.34695632682
0.000811	5.702	2.37596212091
0.000812	5.696	2.35702863793
0.000813	5.638	2.33301435915
0.000814	5.642	2.36343732728
0.000815	5.636	2.37813035808
0.000816	5.61	2.36683332747
0.000817	5.596	2.39265208503
0.000818	5.596	2.38176069327
0.000819	5.596	2.36067447989
0.00082	5.588	2.34056745256
0.000821	5.574	2.33249308681
0.000822	5.558	2.32951411243
0.000823	5.544	2.32035859298
0.000824	5.536	2.31272652945
0.000825	5.552	2.30895993902
0.000826	5.518	2.30166809076
0.000827	5.506	2.31126891555
0.000828	5.456	2.30652639265
0.000829	5.45	2.29684566308
0.00083	5.472	2.30850947583
0.000831	5.48	2.32499462365
0.000832	5.436	2.32505999923
0.000833	5.412	2.30439927096
0.000834	5.398	2.32456361496
0.000835	5.414	2.31745636421
0.000836	5.382	2.29435742638
0.000837	5.366	2.30825561843
0.000838	5.36	2.3139576487
0.000839	5.35	2.31851245414
0.00084	5.348	2.29845513335
0.000841	5.308	2.30589158462
0.000842	5.294	2.28463651376
0.000843	5.274	2.28537174219
0.000844	5.262	2.2885270372
0.000845	5.246	2.26924745235
0.000846	5.23	2.27971489446
0.000847	5.228	2.28561064051
0.000848	5.21	2.26050879229
0.000849	5.22	2.27411521256
0.00085	5.186	2.25818599765
0.000851	5.198	2.24650751167
0.000852	5.186	2.25907149068
0.000853	5.142	2.25074121125
0.000854	5.112	2.27232392057
0.000855	5.062	2.27467711994
0.000856	5.046	2.27241809533
0.000857	5.028	2.25193605593
0.000858	5.006	2.25343382419
0.000859	5.004	2.25210656941
0.00086	4.982	2.25514434128
0.000861	4.962	2.2424442022
0.000862	4.952	2.23465791566
0.000863	4.936	2.22348914996
0.000864	4.928	2.21603610079
0.000865	4.956	2.22037474315
0.000866	4.932	2.20439923789
0.000867	4.904	2.20607887438
0.000868	4.876	2.22005044988
0.000869	4.858	2.22931289863
0.00087	4.842	2.23271941811
0.000871	4.834	2.2258580368
0.000872	4.834	2.21504943511
0.000873	4.818	2.20836500606
0.000874	4.826	2.20629191178
0.000875	4.792	2.21376060133
0.000876	4.766	2.192542816
0.000877	4.74	2.16804059003
0.000878	4.688	2.16024443061
0.000879	4.696	2.15396935911
0.00088	4.714	2.16707267991
0.000881	4.716	2.17792194534
0.000882	4.692	2.20207538472
0.000883	4.68	2.20671701856
0.000884	4.666	2.21955941574
0.000885	4.678	2.20959634323
0.000886	4.662	2.1669693122
0.000887	4.644	2.1459878844
0.000888	4.618	2.12792763035
0.000889	4.588	2.13031828608
0.00089	4.574	2.12427022763
0.000891	4.564	2.13773337907
0.000892	4.54	2.15137165548
0.000893	4.526	2.15158639148
0.000894	4.514	2.130212196
0.000895	4.514	2.14331612227
0.000896	4.49	2.14892996629
0.000897	4.498	2.13400937205
0.000898	4.49	2.13304946028
0.000899	4.472	2.10931647697
0.0009	4.464	2.12337090495
0.000901	4.464	2.11865617786
0.000902	4.464	2.10919510714
0.000903	4.458	2.10433742541
0.000904	4.458	2.12608466435
0.000905	4.456	2.12980374683
0.000906	4.438	2.14246493554
0.000907	4.414	2.12287635061
0.000908	4.392	2.12751874257
0.000909	4.374	2.13216415878
0.00091	4.372	2.10181255111
0.000911	4.354	2.09300836119
0.000912	4.364	2.09081419548
0.000913	4.34	2.08815708221
0.000914	4.314	2.06286305895
0.000915	4.302	2.05980484512
0.000916	4.3	2.04303695512
0.000917	4.292	2.03733551483
0.000918	4.276	2.04250434516
0.000919	4.27	2.0584217255
0.00092	4.24	2.05290038726
0.000921	4.228	2.0601009684
0.000922	4.236	2.06695524867
0.000923	4.218	2.07038064133
0.000924	4.216	2.05750917373
0.000925	4.166	2.0490104929
0.000926	4.138	2.03935185782
0.000927	4.142	2.03613260865
0.000928	4.132	2.01161030023
0.000929	4.114	2.01717723564
0.00093	4.106	2.00667984492
0.000931	4.104	2.00927449593
0.000932	4.104	2.01026963366
0.000933	4.086	2.01757379047
0.000934	4.052	1.9822451917
0.000935	4.048	1.97931705394
0.000936	4.028	1.96855683179
0.000937	4.006	1.96111294932
0.000938	4.004	1.9462743897
0.000939	3.998	1.94267753371
0.00094	3.962	1.94539353345
0.000941	3.968	1.92327221162
0.000942	3.97	1.93625928016
0.000943	3.962	1.93611879801
0.000944	3.93	1.9259023859
0.000945	3.936	1.92039162673
0.000946	3.932	1.9244157555
0.000947	3.956	1.9251140226
0.000948	3.944	1.93102666993
0.000949	3.934	1.92915629227
0.00095	3.896	1.94246853256
0.000951	3.878	1.91914460112
0.000952	3.842	1.92172734799
0.000953	3.832	1.92970878632
0.000954	3.828	1.9147887612
0.000955	3.812	1.92578711181
0.000956	3.798	1.93731670101
0.000957	3.796	1.93349010859
0.000958	3.798	1.91342520105
0.000959	3.788	1.9107736653
0.00096	3.784	1.90193164967
0.000961	3.766	1.90137949921
0.000962	3.756	1.90590241093
0.000963	3.744	1.91897472625
0.000964	3.73	1.91235456963
0.000965	3.736	1.88952480799
0.000966	3.752	1.87789669577
0.000967	3.754	1.89881120705
0.000968	3.736	1.88846604417
0.000969	3.738	1.87759314017
0.00097	3.72	1.86804710861
0.000971	3.69	1.83681790061
0.000972	3.67	1.82567795627
0.000973	3.67	1.84312235079
0.000974	3.658	1.82346812421
0.000975	3.66	1.82439030912
0.000976	3.65	1.81755330046
0.000977	3.626	1.8182750067
0.000978	3.636	1.82633622315
0.000979	3.634	1.83085881487
0.00098	3.626	1.85529620277
0.000981	3.608	1.84995567514
0.000982	3.606	1.86299865808
0.000983	3.6	1.87296556295
0.000984	3.584	1.86840680795
0.000985	3.57	1.87539329209
0.000986	3.554	1.85770934217
0.000987	3.516	1.85195680295
0.000988	3.514	1.86059237879
0.000989	3.5	1.85202591775
0.00099	3.474	1.83666110102
0.000991	3.476	1.83777691791
0.000992	3.484	1.85303642706
0.000993	3.484	1.84112574258
0.000994	3.48	1.83564702489
0.000995	3.476	1.8224774347
0.000996	3.46	1.82109856955
0.000997	3.454	1.80551488501
0.000998	3.452	1.78765097265
0.000999	3.43	1.7980823118
0.001	3.428	1.81019777925
0.001001	3.424	1.80560903852
0.001002	3.406	1.80143387334
0.001003	3.398	1.82307322947
0.001004	3.376	1.84136471129
0.001005	3.39	1.83681790061
0.001006	3.368	1.80681377015
0.001007	3.354	1.79685391727
0.001008	3.332	1.80049326575
0.001009	3.33	1.7980823118
0.00101	3.33	1.79362760906
0.001011	3.33	1.80917108091
0.001012	3.312	1.78736006445
0.001013	3.3	1.78605710995
0.001014	3.27	1.78019661835
0.001015	3.25	1.7842365314
0.001016	3.24	1.78840711249
0.001017	3.218	1.78282809042
0.001018	3.2	1.78773599841
0.001019	3.206	1.77526448734
0.00102	3.198	1.78291783322
0.001021	3.216	1.77463911824
0.001022	3.206	1.76736074416
0.001023	3.184	1.777116766
0.001024	3.184	1.77599099097
0.001025	3.19	1.78042129846
0.001026	3.168	1.76061807329
0.001027	3.15	1.76960447558
0.001028	3.128	1.75374342479
0.001029	3.122	1.75815698958
0.00103	3.118	1.76183881215
0.001031	3.104	1.75760746471
0.001032	3.1	1.75670145443
0.001033	3.084	1.75867677531
0.001034	3.076	1.74877785896
0.001035	3.072	1.74780319258
0.001036	3.05	1.73536739626
0.001037	3.056	1.73114528564
0.001038	3.068	1.72492782458
0.001039	3.05	1.7226433177
0.00104	3.05	1.71333009079
0.001041	3.03	1.71379695413
0.001042	3.022	1.71158289311
0.001043	2.998	1.71755523929
0.001044	3.016	1.71106516533
0.001045	2.992	1.68521096602
0.001046	2.974	1.69036209139
0.001047	2.962	1.70310187599
0.001048	2.95	1.70044111924
0.001049	2.91	1.67985118389
0.00105	2.924	1.69653293514
0.001051	2.9	1.68819430161
0.001052	2.91	1.69525809244
0.001053	2.896	1.70680520271
0.001054	2.89	1.72913273059
0.001055	2.89	1.71985464502
0.001056	2.908	1.72729152143
0.001057	2.91	1.72333978077
0.001058	2.92	1.70340834799
0.001059	2.926	1.67347662069
0.00106	2.914	1.67767815745
0.001061	2.904	1.68368168013
0.001062	2.872	1.67917122415
0.001063	2.87	1.67005987917
0.001064	2.866	1.66374397069
0.001065	2.864	1.65333118279
0.001066	2.86	1.64328938413
0.001067	2.852	1.63771059714
0.001068	2.832	1.63333278912
0.001069	2.836	1.63128906084
0.00107	2.82	1.63205392068
0.001071	2.792	1.62872219853
0.001072	2.796	1.65238736379
0.001073	2.776	1.63762755228
0.001074	2.764	1.62858957383
0.001075	2.762	1.64236293188
0.001076	2.786	1.6480910169
0.001077	2.79	1.65224090253
0.001078	2.776	1.65463712034
0.001079	2.764	1.64082418315
0.00108	2.758	1.63934011114
0.001081	2.736	1.62674644613
0.001082	2.72	1.60673582147
0.001083	2.718	1.61693413595
0.001084	2.718	1.60949557315
0.001085	2.712	1.59782852647
0.001086	2.694	1.59510626605
0.001087	2.694	1.57745491219
0.001088	2.684	1.54794831955
0.001089	2.682	1.5661660193
0.00109	2.682	1.5559164502
0.001091	2.676	1.55274724279
0.001092	2.666	1.54351676376
0.001093	2.67	1.52088789856
0.001094	2.682	1.5286844017
0.001095	2.678	1.53307403605
0.001096	2.66	1.5337535656
0.001097	2.648	1.53886191713
0.001098	2.64	1.51208465371
0.001099	2.636	1.50715095462
0.0011	2.622	1.48024187213
0.001101	2.624	1.47194565117
0.001102	2.598	1.47932281805
0.001103	2.582	1.48703597804
0.001104	2.564	1.48253296759
0.001105	2.556	1.48015674846
0.001106	2.558	1.49353138568
0.001107	2.56	1.49479095528
0.001108	2.546	1.49929450076
0.001109	2.536	1.49154416629
0.00111	2.534	1.47541316247
0.001111	2.542	1.48062014035
0.001112	2.532	1.48221995669
0.001113	2.518	1.47298200939
0.001114	2.52	1.47023807596
0.001115	2.508	1.47307026309
0.001116	2.5	1.48795161212
0.001117	2.484	1.48652077012
0.001118	2.478	1.48509797657
0.001119	2.46	1.46846859006
0.00112	2.44	1.45684590812
0.001121	2.43	1.45227407882
0.001122	2.424	1.4574717836
0.001123	2.41	1.45530065622
0.001124	2.414	1.46102840493
0.001125	2.4	1.46013697988
0.001126	2.398	1.44761735276
0.001127	2.404	1.44802762405
0.001128	2.412	1.45953965345
0.001129	2.412	1.46910040501
0.00113	2.404	1.47674777806
0.001131	2.41	1.48657324071
0.001132	2.41	1.48926156198
0.001133	2.394	1.48417114916
0.001134	2.39	1.47712558708
0.001135	2.4	1.47105404387
0.001136	2.396	1.4748505009
0.001137	2.386	1.48357810715
0.001138	2.404	1.47539282905
0.001139	2.392	1.45132215583
0.00114	2.374	1.44434206475
0.001141	2.36	1.45272158379
0.001142	2.354	1.46310765154
0.001143	2.36	1.45272158379
0.001144	2.348	1.47475286065
0.001145	2.364	1.48442042562
0.001146	2.346	1.47996081029
0.001147	2.336	1.46119950725
0.001148	2.328	1.47255424348
0.001149	2.324	1.47615175372
0.00115	2.314	1.48303877225
0.001151	2.306	1.4914301861
0.001152	2.306	1.49410976839
0.001153	2.272	1.47851817709
0.001154	2.278	1.47536978416
0.001155	2.28	1.46751490623
0.001156	2.274	1.46932773744
0.001157	2.262	1.46879406317
0.001158	2.254	1.45927516254
0.001159	2.252	1.44516296659
0.00116	2.254	1.45240627925
0.001161	2.244	1.45480720372
0.001162	2.244	1.45618130739
0.001163	2.23	1.45227407882
0.001164	2.212	1.45981368674
0.001165	2.204	1.45684041679
0.001166	2.202	1.44955027509
0.001167	2.192	1.43775380368
0.001168	2.166	1.42071953601
0.001169	2.146	1.41869094591
0.00117	2.15	1.41403677463
0.001171	2.144	1.41112153977
0.001172	2.13	1.41601553664
0.001173	2.126	1.4276288033
0.001174	2.104	1.43009929725
0.001175	2.106	1.44179194061
0.001176	2.11	1.43453825324
0.001177	2.096	1.43345177805
0.001178	2.082	1.43083052805
0.001179	2.064	1.42685107842
0.00118	2.06	1.4214077529
0.001181	2.072	1.42927114293
0.001182	2.078	1.43245104628
0.001183	2.07	1.41883755236
0.001184	2.066	1.41338034513
0.001185	2.068	1.40690298173
0.001186	2.07	1.40467077993
0.001187	2.068	1.39691660453
0.001188	2.064	1.39853637779
0.001189	2.058	1.3894732815
0.00119	2.06	1.40014284985
0.001191	2.068	1.39548414538
0.001192	2.064	1.40282001697
0.001193	2.056	1.41734399494
0.001194	2.056	1.421570962
0.001195	2.054	1.40679920387
0.001196	2.05	1.41120515872
0.001197	2.028	1.40114810067
0.001198	2.016	1.39561599303
0.001199	2.016	1.38987193655
0.0012	2.02	1.38982013225
0.001201	2.03	1.39466841937
0.001202	2.024	1.39263204042
0.001203	2.01	1.39064733128
0.001204	2.002	1.36893973571
0.001205	1.994	1.37184693024
0.001206	1.994	1.36307153151
0.001207	1.976	1.3414261068
0.001208	1.968	1.35165676116
0.001209	1.97	1.34799851632
0.00121	1.944	1.33148939162
0.001211	1.934	1.34374253486
0.001212	1.936	1.352
0.001213	1.922	1.35938074137
0.001214	1.908	1.36218060477
0.001215	1.914	1.34855626505
0.001216	1.902	1.3462525766
0.001217	1.888	1.3444166021
0.001218	1.904	1.33670640007
0.001219	1.898	1.32498905656
0.00122	1.88	1.31969693491
0.001221	1.888	1.31736707109
0.001222	1.872	1.30981525415
0.001223	1.856	1.30202304127
0.001224	1.864	1.29363982623
0.001225	1.866	1.28220279207
0.001226	1.874	1.28457152389
0.001227	1.882	1.27282206141
0.001228	1.866	1.25221563638
0.001229	1.872	1.26475926563
0.00123	1.858	1.25452620539
0.001231	1.838	1.2408690503
0.001232	1.848	1.25255578718
0.001233	1.86	1.26664912269
0.001234	1.864	1.26550543262
0.001235	1.86	1.24915971757
0.001236	1.86	1.23951603459
0.001237	1.854	1.22828498322
0.001238	1.84	1.23223374406
0.001239	1.84	1.24675579004
0.00124	1.842	1.24620865027
0.001241	1.824	1.2557961618
0.001242	1.822	1.2626622668
0.001243	1.82	1.25522906276
0.001244	1.83	1.26850305479
0.001245	1.838	1.26639488312
0.001246	1.818	1.26367559128
0.001247	1.81	1.25295650363
0.001248	1.804	1.24642849775
0.001249	1.808	1.2629869358
0.00125	1.812	1.26990393337
0.001251	1.784	1.25273460877
0.001252	1.778	1.25248393203
0.001253	1.766	1.25667975236
0.001254	1.742	1.23912711212
0.001255	1.736	1.24511204315
0.001256	1.712	1.24300281577
0.001257	1.716	1.24392282719
0.001258	1.73	1.26534580254
0.001259	1.742	1.27257062672
0.00126	1.748	1.28860234363
0.001261	1.728	1.2814117215
0.001262	1.724	1.2852330528
0.001263	1.726	1.29264225523
0.001264	1.72	1.26712272492
0.001265	1.696	1.26948178404
0.001266	1.686	1.25674341057
0.001267	1.678	1.27055735801
0.001268	1.684	1.29156649074
0.001269	1.692	1.29504285643
0.00127	1.688	1.29253858743
0.001271	1.682	1.28564225195
0.001272	1.676	1.27868056996
0.001273	1.674	1.28674939285
0.001274	1.668	1.27505921431
0.001275	1.652	1.29572219245
0.001276	1.648	1.28066232864
0.001277	1.638	1.25974441852
0.001278	1.638	1.26449831949
0.001279	1.624	1.25484022887
0.00128	1.622	1.25503625446
0.001281	1.626	1.26100118953
0.001282	1.622	1.25503625446
0.001283	1.61	1.23203084377
0.001284	1.602	1.20979171761
0.001285	1.598	1.20515393208
0.001286	1.586	1.19272964246
0.001287	1.588	1.19425960327
0.001288	1.578	1.19662692599
0.001289	1.604	1.21621708589
0.00129	1.592	1.210593243
0.001291	1.59	1.21404283285
0.001292	1.592	1.21553938645
0.001293	1.59	1.22225201984
0.001294	1.59	1.21074357318
0.001295	1.59	1.19912468076
0.001296	1.582	1.20468917153
0.001297	1.578	1.21980162322
0.001298	1.564	1.2320324671
0.001299	1.552	1.22608971939
0.0013	1.552	1.22118630847
0.001301	1.546	1.20991074051
0.001302	1.542	1.20508754869
0.001303	1.54	1.20016665509
0.001304	1.548	1.19150996639
0.001305	1.552	1.19803839671
0.001306	1.554	1.1929308446
0.001307	1.528	1.20217136882
0.001308	1.514	1.20241590143
0.001309	1.51	1.19912468076
0.00131	1.506	1.19246132013
0.001311	1.486	1.18903490277
0.001312	1.48	1.16172285852
0.001313	1.466	1.16483646921
0.001314	1.468	1.16660876047
0.001315	1.466	1.17168425781
0.001316	1.458	1.16800513698
0.001317	1.46	1.16292734081
0.001318	1.462	1.15263003605
0.001319	1.46	1.15082579047
0.00132	1.452	1.1522569158
0.001321	1.448	1.1503460349
0.001322	1.444	1.14492969216
0.001323	1.444	1.13967714727
0.001324	1.428	1.13526032257
0.001325	1.424	1.13146984052
0.001326	1.424	1.12792907578
0.001327	1.416	1.13443554246
0.001328	1.402	1.12800531914
0.001329	1.39	1.13044239128
0.00133	1.38	1.12231902773
0.001331	1.374	1.1109113376
0.001332	1.37	1.11763142404
0.001333	1.362	1.13444083142
0.001334	1.368	1.14567709238
0.001335	1.368	1.15090225475
0.001336	1.372	1.14961558792
0.001337	1.382	1.14545886002
0.001338	1.386	1.15628889124
0.001339	1.376	1.15179164783
0.00134	1.376	1.13781545077
0.001341	1.366	1.12962117544
0.001342	1.364	1.12583480138
0.001343	1.364	1.11512510509
0.001344	1.356	1.11232369389
0.001345	1.356	1.10872178656
0.001346	1.344	1.10709710505
0.001347	1.338	1.10261325949
0.001348	1.336	1.10594032389
0.001349	1.338	1.11523809117
0.00135	1.328	1.11014233322
0.001351	1.33	1.10864782506
0.001352	1.336	1.10413042708
0.001353	1.334	1.10383150888
0.001354	1.32	1.10706820025
0.001355	1.326	1.10259874841
0.001356	1.318	1.10312102691
0.001357	1.328	1.10291250786
0.001358	1.326	1.11342893801
0.001359	1.326	1.11701566686
0.00136	1.328	1.11194244455
0.001361	1.328	1.1065333253
0.001362	1.332	1.11075469839
0.001363	1.318	1.11394613873
0.001364	1.31	1.1179892665
0.001365	1.312	1.11474481385
0.001366	1.302	1.11121375081
0.001367	1.31	1.1053958567
0.001368	1.314	1.10426627224
0.001369	1.308	1.10323886806
0.00137	1.292	1.09851536175
0.001371	1.286	1.10281639451
0.001372	1.282	1.09839701383
0.001373	1.29	1.09448618082
0.001374	1.296	1.08461237315
0.001375	1.292	1.07644600422
0.001376	1.282	1.06699390814
0.001377	1.276	1.07509255416
0.001378	1.256	1.06323280612
0.001379	1.248	1.05758971251
0.00138	1.248	1.04999809524
0.001381	1.246	1.03801926764
0.001382	1.234	1.02530190676
0.001383	1.238	1.03795760992
0.001384	1.244	1.03752783095
0.001385	1.238	1.02242652548
0.001386	1.24	1.02683981224
0.001387	1.23	1.03397292034
0.001388	1.236	1.03165110381
0.001389	1.228	1.03344859572
0.00139	1.23	1.0378342835
0.001391	1.236	1.0508586965
0.001392	1.238	1.05705061374
0.001393	1.232	1.05174901949
0.001394	1.228	1.05072165677
0.001395	1.24	1.05754432531
0.001396	1.236	1.05655288557
0.001397	1.226	1.05210455754
0.001398	1.224	1.05727196123
0.001399	1.22	1.0618851162
0.0014	1.222	1.06052628445
0.001401	1.214	1.04890609685
0.001402	1.212	1.05026472853
0.001403	1.208	1.05106422259
0.001404	1.204	1.05942625982
0.001405	1.202	1.05886543054
0.001406	1.186	1.06179282348
0.001407	1.182	1.04922638167
0.001408	1.172	1.03846810254
0.001409	1.166	1.03074924206
0.00141	1.164	1.01641723716
0.001411	1.176	1.0203058365
0.001412	1.176	1.01637788248
0.001413	1.162	0.997875743768
0.001414	1.154	0.999141631602
0.001415	1.148	0.997043629938
0.001416	1.136	1.00075171746
0.001417	1.146	0.996335284932
0.001418	1.142	0.994905020592
0.001419	1.144	1.00362542814
0.00142	1.146	1.01028906754
0.001421	1.15	1.01759520439
0.001422	1.15	1.01759520439
0.001423	1.148	1.01098763593
0.001424	1.148	1.01493645121
0.001425	1.148	1.01296396777
0.001426	1.154	1.01502906362
0.001427	1.148	1.01493645121
0.001428	1.142	1.00887858536
0.001429	1.136	1.00672935787
0.00143	1.136	1.00075171746
0.001431	1.14	1.01803732741
0.001432	1.13	0.994535067255
0.001433	1.132	0.997284312521
0.001434	1.14	0.994183081731
0.001435	1.14	0.998198377077
0.001436	1.138	1.0034719727
0.001437	1.126	0.986977203384
0.001438	1.122	0.987479620043
0.001439	1.116	0.985161915626
0.00144	1.12	0.992773891679
0.001441	1.116	0.985161915626
0.001442	1.112	0.981557945309
0.001443	1.108	0.973825446371
0.001444	1.114	0.980308114829
0.001445	1.11	1.00692601516
0.001446	1.104	0.994577297147
0.001447	1.096	0.985283715485
0.001448	1.092	0.981598696006
0.001449	1.086	0.981123845394
0.00145	1.084	0.978235145556
0.001451	1.088	0.977883428636
0.001452	1.082	0.973281048824
0.001453	1.066	0.957937367472
0.001454	1.052	0.955665213346
0.001455	1.048	0.941114233236
0.001456	1.032	0.92248360419
0.001457	1.026	0.921587760335
0.001458	1.036	0.922336164313
0.001459	1.036	0.930969387252
0.00146	1.032	0.924649122641
0.001461	1.022	0.921691922499
0.001462	1.022	0.912970974347
0.001463	1.01	0.902164064902
0.001464	1.004	0.901101548107
0.001465	0.996	0.892179354166
0.001466	0.996	0.885428709722
0.001467	1.002	0.884305377118
0.001468	1.0	0.887693640847
0.001469	0.992	0.901074913645
0.00147	0.994	0.913216294204
0.001471	0.99	0.913181252545
0.001472	0.988	0.938006396567
0.001473	0.986	0.934774839199
0.001474	0.988	0.93587178609
0.001475	0.99	0.932684298142
0.001476	0.986	0.915316338759
0.001477	0.992	0.929481575934
0.001478	0.986	0.919676029915
0.001479	0.986	0.917498773841
0.00148	0.978	0.915159002578
0.001481	0.958	0.90566881364
0.001482	0.962	0.918997279648
0.001483	0.956	0.911078481801
0.001484	0.956	0.915458355142
0.001485	0.952	0.890896178014
0.001486	0.954	0.892123309862
0.001487	0.948	0.906253827578
0.001488	0.946	0.907239769851
0.001489	0.942	0.904785057348
0.00149	0.946	0.896149541092
0.001491	0.95	0.889662857492
0.001492	0.95	0.889662857492
0.001493	0.948	0.895151383845
0.001494	0.94	0.89911067172
0.001495	0.938	0.904519762084
0.001496	0.936	0.9010571569
0.001497	0.934	0.902022172676
0.001498	0.92	0.897552226893
0.001499	0.916	0.88822519667
0.0015	0.914	0.886906984976
0.001501	0.918	0.887285748787
0.001502	0.916	0.874610770572
0.001503	0.914	0.875559249851
0.001504	0.918	0.882766107188
0.001505	0.912	0.874217364275
0.001506	0.91	0.875157128749
0.001507	0.908	0.878371219929
0.001508	0.914	0.870978759787
0.001509	0.906	0.872447133069
0.00151	0.912	0.876502139187
0.001511	0.908	0.873805470342
0.001512	0.9	0.870631954387
0.001513	0.89	0.863655023722
0.001514	0.9	0.870631954387
0.001515	0.896	0.870163203083
0.001516	0.898	0.880679283281
0.001517	0.872	0.869261755744
0.001518	0.88	0.890842298053
0.001519	0.876	0.897008361165
0.00152	0.872	0.896446317411
0.001521	0.878	0.887195581594
0.001522	0.876	0.888045043903
0.001523	0.874	0.891136353203
0.001524	0.874	0.884377747346
0.001525	0.88	0.899777750336
0.001526	0.882	0.901152595291
0.001527	0.882	0.903369248979
0.001528	0.876	0.903672507051
0.001529	0.886	0.897220151356
0.00153	0.88	0.899777750336
0.001531	0.878	0.898396349058
0.001532	0.86	0.896883492991
0.001533	0.858	0.895452958005
0.001534	0.852	0.886620550179
0.001535	0.84	0.882269800005
0.001536	0.826	0.878478229668
0.001537	0.832	0.883049262499
0.001538	0.822	0.87767647798
0.001539	0.814	0.864525303273
0.00154	0.804	0.863472060926
0.001541	0.804	0.847103299486
0.001542	0.802	0.852523313464
0.001543	0.802	0.847818376777
0.001544	0.812	0.846555373263
0.001545	0.822	0.85224174974
0.001546	0.824	0.853829022697
0.001547	0.828	0.859311352188
0.001548	0.834	0.87546787491
0.001549	0.832	0.871651306429
0.00155	0.83	0.874699948554
0.001551	0.826	0.867020184309
0.001552	0.828	0.866265548201
0.001553	0.822	0.863895827053
0.001554	0.818	0.860741540766
0.001555	0.81	0.865967666833
0.001556	0.8	0.855569985448
0.001557	0.802	0.852523313464
0.001558	0.802	0.852523313464
0.001559	0.802	0.861856136487
0.00156	0.8	0.862554346114
0.001561	0.802	0.859532431034
0.001562	0.796	0.845212399341
0.001563	0.792	0.84660262225
0.001564	0.788	0.850326995926
0.001565	0.792	0.856
0.001566	0.79	0.851997652579
0.001567	0.79	0.849646985518
0.001568	0.782	0.845266821779
0.001569	0.784	0.849319727782
0.00157	0.778	0.84659081025
0.001571	0.778	0.844225088469
0.001572	0.784	0.849319727782
0.001573	0.78	0.843563868359
0.001574	0.772	0.834275733795
0.001575	0.768	0.835569267027
0.001576	0.77	0.832526275862
0.001577	0.768	0.828357410784
0.001578	0.768	0.833172251098
0.001579	0.762	0.839854749347
0.00158	0.762	0.839854749347
0.001581	0.752	0.840533164129
0.001582	0.748	0.829756590814
0.001583	0.748	0.832163445484
0.001584	0.75	0.836361166004
0.001585	0.748	0.829756590814
0.001586	0.748	0.827342734301
0.001587	0.744	0.821257572263
0.001588	0.73	0.815536633144
0.001589	0.722	0.812844388552
0.00159	0.72	0.810925397309
0.001591	0.716	0.812
0.001592	0.716	0.809533198825
0.001593	0.712	0.795648163449
0.001594	0.706	0.7921893713
0.001595	0.712	0.793130506285
0.001596	0.708	0.786597737093
0.001597	0.71	0.783517708798
0.001598	0.714	0.779874348854
0.001599	0.72	0.785875308176
0.0016	0.724	0.794873574853
0.001601	0.724	0.79738572849
0.001602	0.732	0.797606419232
0.001603	0.744	0.808989493133
0.001604	0.752	0.806533322312
0.001605	0.736	0.798939296818
0.001606	0.73	0.795675813381
0.001607	0.724	0.787289019357
0.001608	0.716	0.786984116739
0.001609	0.708	0.758113447975
0.00161	0.706	0.75336843576
0.001611	0.692	0.746415433924
0.001612	0.69	0.754917214004
0.001613	0.69	0.754917214004
0.001614	0.688	0.755417765213
0.001615	0.692	0.757057461492
0.001616	0.682	0.759523534856
0.001617	0.686	0.763808876618
0.001618	0.68	0.76
0.001619	0.684	0.761671845351
0.00162	0.678	0.752539699949
0.001621	0.686	0.750602424723
0.001622	0.688	0.755417765213
0.001623	0.69	0.757561878661
0.001624	0.682	0.759523534856
0.001625	0.684	0.753753275283
0.001626	0.68	0.754718490565
0.001627	0.678	0.755192690643
0.001628	0.678	0.755192690643
0.001629	0.674	0.75347461802
0.00163	0.666	0.752624740492
0.001631	0.658	0.756991413426
0.001632	0.664	0.760988830404
0.001633	0.66	0.756571212775
0.001634	0.658	0.746348444093
0.001635	0.66	0.743236167042
0.001636	0.656	0.744086016533
0.001637	0.654	0.73911027594
0.001638	0.65	0.734506637138
0.001639	0.65	0.734506637138
0.00164	0.642	0.727898344551
0.001641	0.636	0.729043208596
0.001642	0.634	0.732150257802
0.001643	0.632	0.718732217171
0.001644	0.626	0.711423924253
0.001645	0.62	0.709647799968
0.001646	0.622	0.703644796755
0.001647	0.618	0.704326628774
0.001648	0.61	0.699928567784
0.001649	0.622	0.712120776273
0.00165	0.63	0.716309988762
0.001651	0.626	0.711423924253
0.001652	0.612	0.710954288263
0.001653	0.608	0.714378051175
0.001654	0.608	0.717172224783
0.001655	0.604	0.714971328096
0.001656	0.6	0.7155417528
0.001657	0.596	0.718876901841
0.001658	0.594	0.713557285717
0.001659	0.596	0.718876901841
0.00166	0.594	0.719141154434
0.001661	0.598	0.724151917763
0.001662	0.588	0.719899993055
0.001663	0.594	0.724681999224
0.001664	0.582	0.715035663446
0.001665	0.582	0.712233107908
0.001666	0.576	0.712898309719
0.001667	0.578	0.712682257391
0.001668	0.576	0.712898309719
0.001669	0.568	0.710898023629
0.00167	0.57	0.713512438574
0.001671	0.574	0.718696041453
0.001672	0.582	0.723378186013
0.001673	0.58	0.723602100605
0.001674	0.57	0.719096655534
0.001675	0.568	0.722063709101
0.001676	0.572	0.71331339536
0.001677	0.574	0.715907815295
0.001678	0.572	0.721675827502
0.001679	0.582	0.726137727983
0.00168	0.572	0.718899158436
0.001681	0.568	0.727582297751
0.001682	0.572	0.724441854119
0.001683	0.572	0.727197359731
0.001684	0.574	0.724240291616
0.001685	0.57	0.721872564931
0.001686	0.568	0.71370582175
0.001687	0.574	0.713108687368
0.001688	0.578	0.72105200922
0.001689	0.57	0.719096655534
0.00169	0.564	0.716870978629
0.001691	0.57	0.721872564931
0.001692	0.562	0.722603625787
0.001693	0.554	0.720474843419
0.001694	0.552	0.720621953593
0.001695	0.552	0.720621953593
0.001696	0.546	0.709847871026
0.001697	0.536	0.699073672799
0.001698	0.534	0.693429160044
0.001699	0.534	0.693429160044
0.0017	0.532	0.690634490885
0.001701	0.534	0.693429160044
0.001702	0.534	0.687636531897
0.001703	0.53	0.684908753047
0.001704	0.524	0.682219905895
0.001705	0.524	0.682219905895
0.001706	0.524	0.685145240077
0.001707	0.532	0.684818224057
0.001708	0.538	0.684511504651
0.001709	0.536	0.684619602407
0.00171	0.542	0.690098543688
0.001711	0.542	0.690098543688
0.001712	0.536	0.681692012569
0.001713	0.54	0.684397545291
0.001714	0.532	0.678952133806
0.001715	0.526	0.679208362728
0.001716	0.518	0.679467438513
0.001717	0.524	0.682219905895
0.001718	0.53	0.684908753047
0.001719	0.528	0.682067445345
0.00172	0.522	0.679349689041
0.001721	0.524	0.679281973852
0.001722	0.53	0.690724257573
0.001723	0.522	0.679349689041
0.001724	0.524	0.682219905895
0.001725	0.522	0.685212375837
0.001726	0.522	0.685212375837
0.001727	0.524	0.685145240077
0.001728	0.514	0.685422497442
0.001729	0.514	0.685422497442
0.00173	0.514	0.685422497442
0.001731	0.518	0.691141085452
0.001732	0.524	0.690958754196
0.001733	0.52	0.691086101727
0.001734	0.514	0.685422497442
0.001735	0.508	0.682595048327
0.001736	0.508	0.682595048327
0.001737	0.504	0.68263020736
0.001738	0.504	0.68263020736
0.001739	0.5	0.679705818719
0.00174	0.512	0.679599882284
0.001741	0.506	0.679679336158
0.001742	0.51	0.691303117308
0.001743	0.51	0.685492523665
0.001744	0.51	0.685492523665
0.001745	0.51	0.68840395118
0.001746	0.506	0.688450433946
0.001747	0.504	0.688464959166
0.001748	0.5	0.682641926635
0.001749	0.5	0.682641926635
0.00175	0.506	0.688450433946
0.001751	0.498	0.682638996835
0.001752	0.49	0.676683086829
0.001753	0.484	0.682454394081
0.001754	0.48	0.673498329619
0.001755	0.48	0.673498329619
0.001756	0.486	0.673649760632
0.001757	0.484	0.667640621892
0.001758	0.486	0.670674287564
0.001759	0.48	0.658483105326
0.00176	0.478	0.652315874404
0.001761	0.486	0.664683383274
0.001762	0.484	0.661622248719
0.001763	0.49	0.664755594185
0.001764	0.492	0.664782671254
0.001765	0.488	0.661706883748
0.001766	0.49	0.661740130263
0.001767	0.496	0.664818772298
0.001768	0.496	0.664818772298
0.001769	0.498	0.661812662315
0.00177	0.496	0.658774620033
0.001771	0.496	0.658774620033
0.001772	0.5	0.65878676368
0.001773	0.502	0.658783727789
0.001774	0.49	0.661740130263
0.001775	0.484	0.655548625199
0.001776	0.486	0.652536589012
0.001777	0.482	0.649365844498
0.001778	0.472	0.642818792507
0.001779	0.474	0.64290279203
0.00178	0.476	0.652245352609
0.001781	0.48	0.652380257212
0.001782	0.476	0.652245352609
0.001783	0.476	0.652245352609
0.001784	0.476	0.64917178004
0.001785	0.47	0.648922183316
0.001786	0.466	0.64252937676
0.001787	0.464	0.639299616768
0.001788	0.46	0.635924523823
0.001789	0.462	0.636047168062
0.00179	0.462	0.639183854615
0.001791	0.452	0.625856213519
0.001792	0.442	0.615334055615
0.001793	0.446	0.618937799783
0.001794	0.45	0.628887907341
0.001795	0.448	0.631898726063
0.001796	0.446	0.631730955392
0.001797	0.452	0.632215153251
0.001798	0.448	0.631898726063
0.001799	0.448	0.628725695355
0.0018	0.448	0.615870116177
0.001801	0.458	0.626287473929
0.001802	0.458	0.626287473929
0.001803	0.452	0.625856213519
0.001804	0.454	0.632363819332
0.001805	0.454	0.632363819332
0.001806	0.448	0.631898726063
0.001807	0.444	0.631556806629
0.001808	0.442	0.631376274499
0.001809	0.44	0.631189353522
0.00181	0.44	0.631189353522
0.001811	0.44	0.631189353522
0.001812	0.438	0.624624687312
0.001813	0.432	0.624
0.001814	0.43	0.620564259364
0.001815	0.43	0.620564259364
0.001816	0.426	0.620099991937
0.001817	0.428	0.623551120599
0.001818	0.428	0.623551120599
0.001819	0.426	0.6265173581
0.00182	0.426	0.6265173581
0.001821	0.424	0.62627789359
0.001822	0.42	0.625779513886
0.001823	0.424	0.62627789359
0.001824	0.422	0.626031948067
0.001825	0.42	0.622575296651
0.001826	0.416	0.618824692461
0.001827	0.414	0.618549917145
0.001828	0.404	0.610560398323
0.001829	0.406	0.610871508584
0.00183	0.4	0.60332412516
0.001831	0.396	0.599319614229
0.001832	0.386	0.594141397312
0.001833	0.386	0.594141397312
0.001834	0.394	0.592253324178
0.001835	0.398	0.592955310289
0.001836	0.394	0.588866708178
0.001837	0.394	0.588866708178
0.001838	0.398	0.599663238827
0.001839	0.4	0.6
0.00184	0.4	0.6
0.001841	0.402	0.6003299093
0.001842	0.398	0.599663238827
0.001843	0.398	0.599663238827
0.001844	0.398	0.599663238827
0.001845	0.394	0.592253324178
0.001846	0.394	0.595620684664
0.001847	0.398	0.592955310289
0.001848	0.398	0.592955310289
0.001849	0.394	0.592253324178
0.00185	0.392	0.588503186058
0.001851	0.384	0.580124124649
0.001852	0.378	0.578892045204
0.001853	0.378	0.582336672381
0.001854	0.374	0.581484307613
0.001855	0.37	0.58060313468
0.001856	0.366	0.576232591928
0.001857	0.366	0.572751254909
0.001858	0.36	0.571314274283
0.001859	0.366	0.576232591928
0.00186	0.364	0.572279651919
0.001861	0.368	0.576694026326
0.001862	0.362	0.571800664568
0.001863	0.366	0.569248627578
0.001864	0.376	0.574999130434
0.001865	0.372	0.574121938267
0.001866	0.37	0.573672380371
0.001867	0.374	0.574564182664
0.001868	0.372	0.570627724528
0.001869	0.366	0.569248627578
0.00187	0.368	0.569715718583
0.001871	0.37	0.570175411606
0.001872	0.368	0.566194312935
0.001873	0.372	0.570627724528
0.001874	0.37	0.56665686266
0.001875	0.366	0.565724314485
0.001876	0.37	0.57714816122
0.001877	0.372	0.581047330258
0.001878	0.374	0.581484307613
0.001879	0.372	0.581047330258
0.00188	0.37	0.58060313468
0.001881	0.372	0.577595013829
0.001882	0.376	0.581914083005
0.001883	0.378	0.58576104343
0.001884	0.378	0.58576104343
0.001885	0.37	0.58060313468
0.001886	0.372	0.584479255406
0.001887	0.366	0.583132917953
0.001888	0.364	0.579227071191
0.001889	0.366	0.576232591928
0.00189	0.352	0.569294299989
0.001891	0.346	0.560610381638
0.001892	0.334	0.557175017387
0.001893	0.336	0.561341250934
0.001894	0.334	0.560753065083
0.001895	0.338	0.561921702731
0.001896	0.334	0.560753065083
0.001897	0.334	0.560753065083
0.001898	0.33	0.559553393342
0.001899	0.324	0.557695257287
0.0019	0.318	0.552155775121
0.001901	0.316	0.551492520348
0.001902	0.308	0.552391165751
0.001903	0.308	0.548758599021
0.001904	0.312	0.553765293243
0.001905	0.312	0.553765293243
0.001906	0.306	0.544393240223
0.001907	0.306	0.536995344486
0.001908	0.31	0.530942558098
0.001909	0.324	0.546830869648
0.00191	0.324	0.543161117901
0.001911	0.324	0.539466403032
0.001912	0.328	0.544440997722
0.001913	0.328	0.544440997722
0.001914	0.326	0.54380511215
0.001915	0.318	0.529977358007
0.001916	0.316	0.529286311933
0.001917	0.322	0.542508986101
0.001918	0.324	0.543161117901
0.001919	0.32	0.538144961883
0.00192	0.314	0.536100736802
0.001921	0.312	0.535402652216
0.001922	0.312	0.531654022838
0.001923	0.316	0.53305159225
0.001924	0.314	0.532357023059
0.001925	0.32	0.534415568635
0.001926	0.322	0.538809799465
0.001927	0.322	0.538809799465
0.001928	0.32	0.545527267879
0.001929	0.322	0.546183119476
0.00193	0.31	0.538423625039
0.001931	0.306	0.536995344486
0.001932	0.308	0.537713678457
0.001933	0.308	0.537713678457
0.001934	0.304	0.536268589421
0.001935	0.306	0.536995344486
0.001936	0.302	0.531785671112
0.001937	0.304	0.532526055701
0.001938	0.308	0.530222594766
0.001939	0.304	0.52875703305
0.00194	0.304	0.536268589421
0.001941	0.306	0.536995344486
0.001942	0.312	0.542822254518
0.001943	0.304	0.539985184982
0.001944	0.3	0.538516480713
0.001945	0.304	0.550984573287
0.001946	0.304	0.543676374326
0.001947	0.298	0.53403745187
0.001948	0.294	0.528738120434
0.001949	0.288	0.522547605487
0.00195	0.282	0.512324116161
0.001951	0.284	0.513170536956
0.001952	0.284	0.520906901471
0.001953	0.286	0.521731731832
0.001954	0.278	0.510603564422
0.001955	0.278	0.510603564422
0.001956	0.276	0.513638004824
0.001957	0.278	0.510603564422
0.001958	0.278	0.518378240284
0.001959	0.28	0.51923019943
0.00196	0.28	0.51923019943
0.001961	0.28	0.515363949069
0.001962	0.282	0.516213134277
0.001963	0.28	0.511468474102
0.001964	0.278	0.510603564422
0.001965	0.276	0.505790470452
0.001966	0.278	0.514505587919
0.001967	0.278	0.510603564422
0.001968	0.276	0.509729339944
0.001969	0.28	0.515363949069
0.00197	0.278	0.510603564422
0.001971	0.278	0.502708663144
0.001972	0.278	0.506671491205
0.001973	0.278	0.502708663144
0.001974	0.28	0.507543101618
0.001975	0.28	0.507543101618
0.001976	0.276	0.505790470452
0.001977	0.268	0.498172660832
0.001978	0.266	0.497236362307
0.001979	0.264	0.492243842013
0.00198	0.262	0.483069353199
0.001981	0.258	0.47690250576
0.001982	0.262	0.478911265267
0.001983	0.262	0.478911265267
0.001984	0.264	0.484049584237
0.001985	0.266	0.485019587233
0.001986	0.26	0.477912125814
0.001987	0.252	0.473810088538
0.001988	0.256	0.480066662038
0.001989	0.26	0.482078831728
0.00199	0.264	0.492243842013
0.001991	0.264	0.4881639069
0.001992	0.266	0.489125750702
0.001993	0.266	0.489125750702
0.001994	0.262	0.487191953957
0.001995	0.26	0.486209831246
0.001996	0.256	0.484214828356
0.001997	0.254	0.483201821189
0.001998	0.256	0.484214828356
[truncated: 8,002 more rows]
