# Supplementary material for: The Influence of Synaptic Size on AMPA Receptor Activation: A Monte Carlo Model
Source: PLoS One. 2015 Jun 24;10(6):e0130924. doi: 10.1371/journal.pone.0130924 (PMC4479604; doi:10.1371/journal.pone.0130924)
Supplement: S1 Dataset — This package contains the experimental data used as basis for the analysis presented in the paper. (ZIP) [file pone.0130924.s001.zip › S1 Simulation data/training/1026_8861_235_427.csv]

time	AMPA.O.mean	AMPA.O.stdev
0.0	0.0	0.0
1e-06	0.0	0.0
2e-06	0.024	0.153049011758
3e-06	0.136	0.354265437208
4e-06	0.304	0.554602560398
5e-06	0.556	0.711943818008
6e-06	0.878	0.898396349058
7e-06	1.26	1.05659831535
8e-06	1.698	1.24209339423
9e-06	2.212	1.45981368674
1e-05	2.744	1.58444438211
1.1e-05	3.194	1.70069515199
1.2e-05	3.71	1.87453994356
1.3e-05	4.316	1.99803503473
1.4e-05	4.888	2.13809634956
1.5e-05	5.506	2.30346782048
1.6e-05	6.142	2.43430400731
1.7e-05	6.81	2.63854126365
1.8e-05	7.434	2.68731166782
1.9e-05	8.01	2.77811086892
2e-05	8.628	2.80955797235
2.1e-05	9.188	2.87552708212
2.2e-05	9.828	2.98570192752
2.3e-05	10.462	3.15159578626
2.4e-05	10.998	3.23511916318
2.5e-05	11.486	3.2823473308
2.6e-05	12.006	3.3648126248
2.7e-05	12.494	3.41496178602
2.8e-05	12.93	3.47751347949
2.9e-05	13.4	3.52249911285
3e-05	13.884	3.53985084432
3.1e-05	14.342	3.58622865975
3.2e-05	14.802	3.71897781655
3.3e-05	15.202	3.72306271771
3.4e-05	15.584	3.76708693821
3.5e-05	15.952	3.80600788228
3.6e-05	16.352	3.85072668467
3.7e-05	16.664	3.90833775408
3.8e-05	17.002	3.91024244773
3.9e-05	17.354	4.00707923555
4e-05	17.632	4.09787457104
4.1e-05	17.872	4.12742244022
4.2e-05	18.152	4.07098219107
4.3e-05	18.476	4.11793929047
4.4e-05	18.816	4.16438999134
4.5e-05	19.048	4.23151225923
4.6e-05	19.26	4.23655520441
4.7e-05	19.532	4.23945468191
4.8e-05	19.69	4.23295405125
4.9e-05	19.9	4.18927201313
5e-05	20.04	4.13695540223
5.1e-05	20.252	4.18670467074
5.2e-05	20.408	4.22818353433
5.3e-05	20.588	4.26171984063
5.4e-05	20.73	4.24465546305
5.5e-05	20.894	4.24249502062
5.6e-05	21.082	4.31685950663
5.7e-05	21.18	4.2796728847
5.8e-05	21.29	4.27900689413
5.9e-05	21.43	4.36773396626
6e-05	21.602	4.38492827763
6.1e-05	21.718	4.40209904477
6.2e-05	21.8	4.49444101085
6.3e-05	21.938	4.54776384611
6.4e-05	22.024	4.61642978935
6.5e-05	22.06	4.64504036581
6.6e-05	22.126	4.70894085756
6.7e-05	22.17	4.76792407658
6.8e-05	22.27	4.80344667921
6.9e-05	22.336	4.81072801143
7e-05	22.46	4.77748888015
7.1e-05	22.538	4.71768544946
7.2e-05	22.578	4.67759724645
7.3e-05	22.62	4.65871226843
7.4e-05	22.668	4.60540725669
7.5e-05	22.752	4.68385482269
7.6e-05	22.774	4.7361296435
7.7e-05	22.754	4.74736600653
7.8e-05	22.778	4.79757397025
7.9e-05	22.902	4.77413824685
8e-05	22.93	4.73847021727
8.1e-05	22.934	4.73050145333
8.2e-05	22.914	4.75758384056
8.3e-05	22.932	4.77821891504
8.4e-05	22.918	4.76941044575
8.5e-05	22.904	4.83060907133
8.6e-05	22.894	4.85620880935
8.7e-05	22.888	4.84514767577
8.8e-05	22.854	4.85228647135
8.9e-05	22.848	4.86794576798
9e-05	22.864	4.88072781458
9.1e-05	22.868	4.85042018798
9.2e-05	22.776	4.8180726437
9.3e-05	22.78	4.85217477014
9.4e-05	22.77	4.77421197686
9.5e-05	22.772	4.80915959394
9.6e-05	22.73	4.77588735211
9.7e-05	22.73	4.78090995523
9.8e-05	22.682	4.77167433926
9.9e-05	22.664	4.74922140987
0.0001	22.628	4.72796108275
0.000101	22.626	4.73224301996
0.000102	22.59	4.66839372804
0.000103	22.488	4.6408895699
0.000104	22.454	4.62513610611
0.000105	22.416	4.62027531647
0.000106	22.406	4.62311193894
0.000107	22.338	4.62079603532
0.000108	22.302	4.65132196263
0.000109	22.244	4.70494038219
0.00011	22.228	4.71550803202
0.000111	22.212	4.74163009945
0.000112	22.182	4.76160435148
0.000113	22.106	4.70220841733
0.000114	22.074	4.67038799245
0.000115	22.042	4.69257242885
0.000116	21.982	4.67265192369
0.000117	21.92	4.66193093042
0.000118	21.884	4.6555927657
0.000119	21.884	4.67360075317
0.00012	21.84	4.68939228472
0.000121	21.81	4.68933897261
0.000122	21.754	4.74441608631
0.000123	21.664	4.74837909186
0.000124	21.584	4.72683234312
0.000125	21.542	4.69938676851
0.000126	21.502	4.75625861366
0.000127	21.44	4.72804399303
0.000128	21.39	4.68677927793
0.000129	21.398	4.65871183912
0.00013	21.34	4.61263482188
0.000131	21.36	4.62886595183
0.000132	21.334	4.61372344208
0.000133	21.386	4.6687261646
0.000134	21.302	4.71834674436
0.000135	21.262	4.70418494534
0.000136	21.248	4.68385482269
0.000137	21.168	4.6827103263
0.000138	21.14	4.67722139737
0.000139	21.122	4.66638146748
0.00014	21.042	4.61954932867
0.000141	20.96	4.60894781919
0.000142	20.9	4.61367532451
0.000143	20.886	4.59358291533
0.000144	20.862	4.53816659016
0.000145	20.856	4.52451809589
0.000146	20.768	4.55743085521
0.000147	20.716	4.51346252892
0.000148	20.64	4.47910705387
0.000149	20.62	4.49083511165
0.00015	20.574	4.4967236962
0.000151	20.548	4.50285420595
0.000152	20.432	4.53181817817
0.000153	20.456	4.53961055598
0.000154	20.364	4.53205295644
0.000155	20.328	4.52420335529
0.000156	20.274	4.54828802958
0.000157	20.232	4.57232719739
0.000158	20.234	4.52628368532
0.000159	20.12	4.47455025673
0.00016	20.078	4.45060849772
0.000161	20.084	4.41462841018
0.000162	20.038	4.40233528937
0.000163	20.012	4.37399771376
0.000164	19.986	4.3407146877
0.000165	19.932	4.32057588754
0.000166	19.896	4.31198144708
0.000167	19.86	4.26900456781
0.000168	19.794	4.27358912391
0.000169	19.77	4.25641868241
0.00017	19.712	4.29802931586
0.000171	19.702	4.30176661385
0.000172	19.642	4.27525858867
0.000173	19.578	4.25110762037
0.000174	19.528	4.24937830747
0.000175	19.51	4.2286995637
0.000176	19.414	4.19077606178
0.000177	19.354	4.17859832958
0.000178	19.326	4.16457969068
0.000179	19.28	4.19590276341
0.00018	19.268	4.1675143671
0.000181	19.216	4.13731120415
0.000182	19.184	4.18164369596
0.000183	19.13	4.15368511084
0.000184	19.09	4.13447699232
0.000185	19.028	4.11524191269
0.000186	18.956	4.10439569243
0.000187	18.95	4.1113866274
0.000188	18.882	4.07677274324
0.000189	18.818	4.11835841082
0.00019	18.778	4.07194253398
0.000191	18.71	4.07748697116
0.000192	18.706	4.09482160784
0.000193	18.624	4.05790882106
0.000194	18.598	4.04084100157
0.000195	18.538	4.05321551364
0.000196	18.552	4.07912931886
0.000197	18.51	4.08630640065
0.000198	18.46	4.10029267248
0.000199	18.422	4.05806801323
0.0002	18.42	4.08700379251
0.000201	18.34	4.0929695821
0.000202	18.28	4.12038833121
0.000203	18.23	4.14018115546
0.000204	18.182	4.101326127
0.000205	18.16	4.11319826899
0.000206	18.15	4.11576238381
0.000207	18.11	4.09022004298
0.000208	18.068	4.10016780144
0.000209	18.056	4.12418040343
0.00021	17.986	4.09069725108
0.000211	17.948	4.09552145642
0.000212	17.89	4.0897310425
0.000213	17.822	4.08635730205
0.000214	17.796	4.10443467484
0.000215	17.778	4.06751963732
0.000216	17.648	4.04476155045
0.000217	17.624	4.04754542902
0.000218	17.564	3.98771914758
0.000219	17.502	4.00574537383
0.00022	17.47	3.98661510558
0.000221	17.416	4.02031640546
0.000222	17.346	4.02917907271
0.000223	17.316	4.01897300314
0.000224	17.226	4.02379472637
0.000225	17.192	4.04760867674
0.000226	17.126	4.01174824734
0.000227	17.078	3.97289768305
0.000228	17.048	4.01568126225
0.000229	16.988	4.02192192863
0.00023	16.954	4.01694958893
0.000231	16.922	4.02739568456
0.000232	16.87	4.02654939123
0.000233	16.838	4.02389811004
0.000234	16.764	4.05614398167
0.000235	16.712	4.02256833379
0.000236	16.654	4.02222376304
0.000237	16.59	4.03706576612
0.000238	16.578	4.00148922278
0.000239	16.534	4.03296962547
0.00024	16.522	4.00967779254
0.000241	16.492	4.03211309365
0.000242	16.458	4.03239829382
0.000243	16.422	4.04770502878
0.000244	16.37	4.0295285084
0.000245	16.344	3.98768905508
0.000246	16.364	4.0332993938
0.000247	16.298	3.98210949121
0.000248	16.276	3.97439605475
0.000249	16.206	3.99794497211
0.00025	16.176	4.01011521032
0.000251	16.144	3.99189979834
0.000252	16.11	3.97465721792
0.000253	16.076	3.96865518784
0.000254	16.048	4.00620718386
0.000255	15.974	4.03600346878
0.000256	15.942	4.04408654705
0.000257	15.94	4.03985148242
0.000258	15.922	4.0402866235
0.000259	15.884	4.07020196059
0.00026	15.802	4.0376721016
0.000261	15.82	4.04123743425
0.000262	15.72	4.02313310742
0.000263	15.688	4.03567293026
0.000264	15.592	4.00868257661
0.000265	15.54	3.99954997468
0.000266	15.476	4.03502465916
0.000267	15.438	4.008759908
0.000268	15.428	4.02204127279
0.000269	15.392	3.9937871751
0.00027	15.306	4.00753839657
0.000271	15.246	3.96452821909
0.000272	15.192	3.98887653356
0.000273	15.188	3.99057088648
0.000274	15.136	3.99318218968
0.000275	15.074	3.95025619422
0.000276	15.04	3.9317171821
0.000277	15.006	3.93013536663
0.000278	15.01	3.94536436847
0.000279	14.968	3.90063789655
0.00028	14.946	3.90628775182
0.000281	14.904	3.87592363186
0.000282	14.878	3.8785456037
0.000283	14.83	3.89731959172
0.000284	14.792	3.89470615066
0.000285	14.732	3.8719731404
0.000286	14.704	3.79794470734
0.000287	14.61	3.75950794653
0.000288	14.556	3.73401446168
0.000289	14.544	3.74166593912
0.00029	14.488	3.70430236347
0.000291	14.462	3.73477656628
0.000292	14.404	3.72300738651
0.000293	14.386	3.71712308109
0.000294	14.382	3.70837916077
0.000295	14.324	3.6925633373
0.000296	14.298	3.72145079237
0.000297	14.278	3.72675676695
0.000298	14.23	3.73592023469
0.000299	14.234	3.73192229287
0.0003	14.164	3.73109956983
0.000301	14.066	3.72849084751
0.000302	14.068	3.76820593917
0.000303	14.034	3.73374396551
0.000304	13.984	3.67637647691
0.000305	13.948	3.67386662795
0.000306	13.902	3.74865255792
0.000307	13.87	3.74447593129
0.000308	13.812	3.74922071903
0.000309	13.792	3.74335891947
0.00031	13.73	3.71121273979
0.000311	13.696	3.70885211353
0.000312	13.636	3.66817447786
0.000313	13.602	3.67200163399
0.000314	13.584	3.64512606092
0.000315	13.55	3.67089907243
0.000316	13.526	3.68962382906
0.000317	13.496	3.64718850623
0.000318	13.446	3.6506278912
0.000319	13.404	3.68249697895
0.00032	13.374	3.68810574686
0.000321	13.32	3.65699330051
0.000322	13.298	3.64762881884
0.000323	13.326	3.64523305153
0.000324	13.29	3.64388528908
0.000325	13.244	3.63874483854
0.000326	13.212	3.61815643664
0.000327	13.16	3.63736168122
0.000328	13.124	3.63601760172
0.000329	13.122	3.62147980803
0.00033	13.078	3.66058957
0.000331	13.062	3.65269161031
0.000332	13.038	3.64973368891
0.000333	13.026	3.6361138596
0.000334	13.01	3.62131191697
0.000335	12.96	3.63736168122
0.000336	12.968	3.64073838665
0.000337	12.962	3.65575655645
0.000338	12.878	3.65938738042
0.000339	12.814	3.66652478513
0.00034	12.77	3.65090399764
0.000341	12.74	3.61170319932
0.000342	12.72	3.59688754342
0.000343	12.716	3.61598451324
0.000344	12.678	3.57187849737
0.000345	12.654	3.54602368858
0.000346	12.616	3.52994957471
0.000347	12.516	3.50167731237
0.000348	12.528	3.5209680487
0.000349	12.492	3.51424757238
0.00035	12.482	3.51819214939
0.000351	12.478	3.51304938764
0.000352	12.436	3.50455475061
0.000353	12.392	3.46501601728
0.000354	12.314	3.45592303155
0.000355	12.272	3.4452889574
0.000356	12.26	3.44911582873
0.000357	12.2	3.45137653698
0.000358	12.17	3.48440812765
0.000359	12.126	3.45631653643
0.00036	12.104	3.44864959078
0.000361	12.084	3.42708972745
0.000362	12.074	3.42118751313
0.000363	12.036	3.42967986844
0.000364	11.988	3.4169951712
0.000365	11.942	3.44595937295
0.000366	11.922	3.45194380024
0.000367	11.908	3.47556268826
0.000368	11.916	3.50498844506
0.000369	11.9	3.52391827374
0.00037	11.874	3.49944624191
0.000371	11.828	3.52681385956
0.000372	11.792	3.4992479192
0.000373	11.814	3.50077191488
0.000374	11.77	3.47060513456
0.000375	11.744	3.43838101437
0.000376	11.714	3.43223017876
0.000377	11.672	3.44447615756
0.000378	11.6	3.38526217596
0.000379	11.564	3.3493139596
0.00038	11.528	3.36410701376
0.000381	11.52	3.37484814473
0.000382	11.49	3.40263133472
0.000383	11.44	3.37615165536
0.000384	11.454	3.40174719813
0.000385	11.414	3.36669036295
0.000386	11.378	3.37151538629
0.000387	11.344	3.4155034768
0.000388	11.3	3.39263909074
0.000389	11.262	3.40959763022
0.00039	11.24	3.3785203862
0.000391	11.208	3.39127350711
0.000392	11.176	3.42535020107
0.000393	11.126	3.40442711774
0.000394	11.118	3.40647559803
0.000395	11.06	3.38236603578
0.000396	11.036	3.35718691764
0.000397	11.036	3.33147174684
0.000398	10.968	3.32790865259
0.000399	10.964	3.35599523242
0.0004	10.948	3.35638138477
0.000401	10.866	3.28755897286
0.000402	10.828	3.30127490524
0.000403	10.79	3.25912564962
0.000404	10.756	3.28031461906
0.000405	10.736	3.3181778132
0.000406	10.686	3.30626738181
0.000407	10.666	3.33563247376
0.000408	10.64	3.34161637535
0.000409	10.64	3.35296883374
0.00041	10.614	3.37772171737
0.000411	10.612	3.37482681037
0.000412	10.576	3.39767920793
0.000413	10.588	3.42260953075
0.000414	10.544	3.4322097838
0.000415	10.522	3.41899341912
0.000416	10.526	3.42539399194
0.000417	10.52	3.41549410774
0.000418	10.472	3.42537822729
0.000419	10.488	3.42955623952
0.00042	10.478	3.42425407936
0.000421	10.44	3.42029238516
0.000422	10.412	3.42027133427
0.000423	10.398	3.41695712587
0.000424	10.382	3.425795674
0.000425	10.34	3.41356119031
0.000426	10.302	3.39923461973
0.000427	10.242	3.36681392417
0.000428	10.22	3.37692167514
0.000429	10.202	3.33064498258
0.00043	10.162	3.29177095193
0.000431	10.136	3.29628639532
0.000432	10.11	3.29695313888
0.000433	10.068	3.25075006729
0.000434	10.054	3.2160665416
0.000435	10.052	3.23377426547
0.000436	10.038	3.2521617426
0.000437	9.988	3.20372533155
0.000438	9.986	3.16003227832
0.000439	9.942	3.13984649306
0.00044	9.902	3.1190376721
0.000441	9.932	3.11759137797
0.000442	9.896	3.0998683843
0.000443	9.84	3.09231305013
0.000444	9.846	3.09875523396
0.000445	9.82	3.11377584293
0.000446	9.766	3.07753862689
0.000447	9.768	3.12636786063
0.000448	9.746	3.1268968643
0.000449	9.694	3.11710827531
0.00045	9.652	3.14752220008
0.000451	9.648	3.15976201636
0.000452	9.622	3.15390488125
0.000453	9.576	3.15851610729
0.000454	9.566	3.16696131962
0.000455	9.58	3.14826936586
0.000456	9.53	3.15231660846
0.000457	9.48	3.15176141229
0.000458	9.462	3.15223032153
0.000459	9.424	3.14391857401
0.00046	9.39	3.15244349672
0.000461	9.356	3.13707889604
0.000462	9.326	3.10993954925
0.000463	9.25	3.09313756564
0.000464	9.232	3.07411385606
0.000465	9.196	3.06750452322
0.000466	9.198	3.07941487949
0.000467	9.192	3.08725379585
0.000468	9.152	3.119117824
0.000469	9.128	3.06587931922
0.00047	9.114	3.03792758307
0.000471	9.094	3.01615052675
0.000472	9.066	3.00626745317
0.000473	9.06	2.9820127431
0.000474	9.04	2.98301860537
0.000475	9.052	3.01418247623
0.000476	9.024	3.03107637647
0.000477	8.99	3.05841462199
0.000478	8.964	3.04872169934
0.000479	8.948	3.03138516194
0.00048	8.896	3.02343910142
0.000481	8.848	3.04054205694
0.000482	8.802	3.04282697503
0.000483	8.758	3.05408513306
0.000484	8.75	3.05671392184
0.000485	8.744	3.05589005038
0.000486	8.696	3.05803597101
0.000487	8.694	3.03782224628
0.000488	8.666	3.07350679192
0.000489	8.63	3.09145596766
0.00049	8.61	3.10835969605
0.000491	8.594	3.10566643412
0.000492	8.574	3.11199678663
0.000493	8.544	3.08286619885
0.000494	8.554	3.05991568511
0.000495	8.518	3.02814728836
0.000496	8.5	3.02158898595
0.000497	8.452	3.02715972489
0.000498	8.428	3.0054643568
0.000499	8.394	3.01575264238
0.0005	8.36	3.01303833364
0.000501	8.316	3.00069058718
0.000502	8.288	2.96328466402
0.000503	8.27	2.97474368644
0.000504	8.208	2.9645802401
0.000505	8.192	2.95484957316
0.000506	8.206	2.92156875668
0.000507	8.176	2.93820081002
0.000508	8.158	2.94432267253
0.000509	8.142	2.96948413028
0.00051	8.13	2.95247353925
0.000511	8.124	2.93608991688
0.000512	8.086	2.95814198442
0.000513	8.062	2.93157909666
0.000514	8.052	2.964
0.000515	8.042	2.97325343689
0.000516	8.03	2.95856384078
0.000517	8.01	2.93494463321
0.000518	8.002	2.93972719823
0.000519	7.96	2.94387499735
0.00052	7.94	2.93264385836
0.000521	7.92	2.91437814979
0.000522	7.908	2.92293277377
0.000523	7.874	2.91995273934
0.000524	7.886	2.93547338601
0.000525	7.834	2.90971545001
0.000526	7.764	2.90934769321
0.000527	7.748	2.86015663907
0.000528	7.786	2.85660707834
0.000529	7.77	2.83144839261
0.00053	7.748	2.81788857125
0.000531	7.74	2.8143205219
0.000532	7.734	2.82263068785
0.000533	7.734	2.82192204003
0.000534	7.694	2.8327308379
0.000535	7.702	2.81019501103
0.000536	7.69	2.81671794825
0.000537	7.666	2.78683404601
0.000538	7.654	2.79397279872
0.000539	7.608	2.79326618853
0.00054	7.592	2.78882340782
0.000541	7.566	2.76218102231
0.000542	7.532	2.7822609511
0.000543	7.52	2.78668261558
0.000544	7.494	2.7730784338
0.000545	7.462	2.76704824678
0.000546	7.462	2.76053545531
0.000547	7.48	2.77229147097
0.000548	7.45	2.75961953899
0.000549	7.418	2.73848060063
0.00055	7.418	2.7610280694
0.000551	7.42	2.79563946173
0.000552	7.39	2.78026977108
0.000553	7.366	2.74664231381
0.000554	7.376	2.73397585944
0.000555	7.404	2.76130114258
0.000556	7.372	2.76796242749
0.000557	7.372	2.77157283866
0.000558	7.322	2.75214752512
0.000559	7.306	2.73575656812
0.00056	7.27	2.7380832712
0.000561	7.278	2.73216324549
0.000562	7.29	2.73603728045
0.000563	7.254	2.71836053532
0.000564	7.254	2.70951730018
0.000565	7.26	2.73430064185
0.000566	7.208	2.69234767443
0.000567	7.174	2.68918649409
0.000568	7.166	2.65827839024
0.000569	7.146	2.6571947614
0.00057	7.13	2.67003745292
0.000571	7.104	2.68722607906
0.000572	7.072	2.67634377463
0.000573	7.054	2.64406580856
0.000574	7.022	2.63922640181
0.000575	7.012	2.62294795983
0.000576	6.974	2.61712131931
0.000577	6.95	2.61830097582
0.000578	6.91	2.60881199016
0.000579	6.878	2.61364037312
0.00058	6.87	2.63990530133
0.000581	6.844	2.64039088015
0.000582	6.828	2.62496019017
0.000583	6.78	2.64037876071
0.000584	6.734	2.61748810886
0.000585	6.698	2.61587385017
0.000586	6.666	2.60891625009
0.000587	6.64	2.61809090751
0.000588	6.63	2.60328638455
0.000589	6.618	2.59847570703
0.00059	6.624	2.60204227483
0.000591	6.582	2.58133221419
0.000592	6.596	2.61242875501
0.000593	6.584	2.59979691515
0.000594	6.574	2.61543954241
0.000595	6.554	2.60980535673
0.000596	6.532	2.61093393252
0.000597	6.496	2.61724740902
0.000598	6.48	2.62328038913
0.000599	6.438	2.64010530093
0.0006	6.438	2.64918025057
0.000601	6.44	2.62724189979
0.000602	6.442	2.62195270743
0.000603	6.442	2.61354854556
0.000604	6.42	2.62061061587
0.000605	6.406	2.63764364538
0.000606	6.368	2.63069876649
0.000607	6.346	2.62035951732
0.000608	6.3	2.62335662844
0.000609	6.274	2.6036366874
0.00061	6.284	2.59756501362
0.000611	6.272	2.59345638097
0.000612	6.278	2.58702841113
0.000613	6.264	2.57493766915
0.000614	6.266	2.60292988765
0.000615	6.258	2.61446667602
0.000616	6.23	2.63611456504
0.000617	6.224	2.63625188478
0.000618	6.236	2.61769058523
0.000619	6.248	2.5974017787
0.00062	6.226	2.58436142983
0.000621	6.212	2.56184620928
0.000622	6.204	2.56171505051
0.000623	6.186	2.53207503838
0.000624	6.192	2.52411093259
0.000625	6.184	2.51040713829
0.000626	6.134	2.47871821714
0.000627	6.1	2.5
0.000628	6.12	2.52301407051
0.000629	6.098	2.51721989504
0.00063	6.08	2.55609076521
0.000631	6.06	2.52673702629
0.000632	6.042	2.5108237692
0.000633	5.984	2.48590908925
0.000634	5.97	2.48054429511
0.000635	5.98	2.497919134
0.000636	5.988	2.50516586277
0.000637	5.974	2.50545884021
0.000638	5.934	2.47500383838
0.000639	5.928	2.48008386955
0.00064	5.916	2.49418203025
0.000641	5.914	2.4977197601
0.000642	5.908	2.50350474335
0.000643	5.912	2.51560251232
0.000644	5.892	2.48039029187
0.000645	5.872	2.46649873302
0.000646	5.828	2.46787682026
0.000647	5.792	2.4699668014
0.000648	5.77	2.46030485916
0.000649	5.782	2.48001532253
0.00065	5.742	2.43381100334
0.000651	5.766	2.44524927155
0.000652	5.762	2.45873056678
0.000653	5.754	2.41857065227
0.000654	5.758	2.42145328264
0.000655	5.708	2.42625967283
0.000656	5.686	2.43626845811
0.000657	5.664	2.44685594182
0.000658	5.668	2.44494907922
0.000659	5.652	2.43862584256
0.00066	5.624	2.4154966363
0.000661	5.626	2.40709866852
0.000662	5.628	2.39616693909
0.000663	5.632	2.39761881874
0.000664	5.606	2.39724091405
0.000665	5.584	2.41224874339
0.000666	5.556	2.42463688003
0.000667	5.526	2.4391236131
0.000668	5.546	2.43964833531
0.000669	5.534	2.43902521512
0.00067	5.514	2.43100884408
0.000671	5.494	2.44416938857
0.000672	5.48	2.48306262507
0.000673	5.468	2.4635291758
0.000674	5.466	2.46269039873
0.000675	5.444	2.46796758488
0.000676	5.446	2.47448661342
0.000677	5.448	2.47614539153
0.000678	5.44	2.46868385987
0.000679	5.442	2.44021228585
0.00068	5.434	2.44900877908
0.000681	5.416	2.42712669632
0.000682	5.41	2.38953970463
0.000683	5.39	2.39121308126
0.000684	5.37	2.37425777876
0.000685	5.338	2.38406291863
0.000686	5.32	2.35490976473
0.000687	5.29	2.35412404091
0.000688	5.262	2.34549696227
0.000689	5.264	2.36014914783
0.00069	5.272	2.3515986052
0.000691	5.262	2.32838055309
0.000692	5.272	2.3515986052
0.000693	5.252	2.3367704209
0.000694	5.232	2.3294153773
0.000695	5.234	2.33992393039
0.000696	5.19	2.34646542698
0.000697	5.166	2.33804277121
0.000698	5.162	2.31943010242
0.000699	5.142	2.33105898681
0.0007	5.144	2.32621237208
0.000701	5.134	2.31258383632
0.000702	5.132	2.32692415003
0.000703	5.12	2.33871759732
0.000704	5.114	2.34456904356
0.000705	5.072	2.33726677981
0.000706	5.052	2.34036236511
0.000707	5.028	2.34930117269
0.000708	4.996	2.34264465935
0.000709	4.978	2.34211784503
0.00071	4.97	2.32660697154
0.000711	4.946	2.30110495197
0.000712	4.928	2.27306313155
0.000713	4.904	2.28359015587
0.000714	4.904	2.27832921238
0.000715	4.902	2.28131453333
0.000716	4.896	2.27622143035
0.000717	4.862	2.28800262238
0.000718	4.842	2.29630921263
0.000719	4.828	2.28000350877
0.00072	4.824	2.29543547067
0.000721	4.824	2.29630659974
0.000722	4.816	2.28607611422
0.000723	4.82	2.28989082709
0.000724	4.8	2.30304146728
0.000725	4.766	2.30027041889
0.000726	4.736	2.29658529125
0.000727	4.728	2.31646627431
0.000728	4.734	2.27930778966
0.000729	4.732	2.28826921493
0.00073	4.732	2.30221111108
0.000731	4.692	2.2902261897
0.000732	4.692	2.2902261897
0.000733	4.664	2.26431093271
0.000734	4.672	2.26901211984
0.000735	4.676	2.27134849814
0.000736	4.658	2.27531008876
0.000737	4.636	2.2457746993
0.000738	4.622	2.24479754098
0.000739	4.576	2.20549858309
0.00074	4.544	2.18084020506
0.000741	4.534	2.19564204733
0.000742	4.508	2.19133201501
0.000743	4.494	2.19953722405
0.000744	4.498	2.20317861282
0.000745	4.502	2.20590026973
0.000746	4.474	2.1921049245
0.000747	4.444	2.18056506438
0.000748	4.444	2.18606129832
0.000749	4.42	2.18531462266
0.00075	4.408	2.20034906322
0.000751	4.406	2.19480386367
0.000752	4.396	2.18796343662
0.000753	4.386	2.21020451542
0.000754	4.388	2.19213503234
0.000755	4.372	2.1600037037
0.000756	4.354	2.16718342555
0.000757	4.352	2.16057770052
0.000758	4.356	2.15064269464
0.000759	4.368	2.17544845951
0.00076	4.336	2.17050777469
0.000761	4.292	2.16211378054
0.000762	4.288	2.14314161921
0.000763	4.32	2.13391658694
0.000764	4.318	2.11586294452
0.000765	4.304	2.13438140921
0.000766	4.294	2.15582095732
0.000767	4.266	2.13804677217
0.000768	4.25	2.14744033677
0.000769	4.228	2.13260779329
0.00077	4.212	2.1342577164
0.000771	4.18	2.14653208688
0.000772	4.188	2.13556924496
0.000773	4.17	2.11118450165
0.000774	4.154	2.12091583991
0.000775	4.126	2.1076346932
0.000776	4.12	2.10180874487
0.000777	4.12	2.09035882087
0.000778	4.106	2.10113397955
0.000779	4.132	2.10299215405
0.00078	4.13	2.11023695352
0.000781	4.102	2.10893243135
0.000782	4.096	2.12856383508
0.000783	4.09	2.12271053137
0.000784	4.078	2.10805977145
0.000785	4.054	2.12204712483
0.000786	4.01	2.10092836622
0.000787	4.024	2.09461786491
0.000788	3.988	2.07071388656
0.000789	3.978	2.08650808769
0.00079	3.974	2.08166375767
0.000791	3.964	2.09730875171
0.000792	3.964	2.10492375159
0.000793	3.976	2.12118457471
0.000794	3.98	2.11082922095
0.000795	3.984	2.10231871989
0.000796	3.97	2.0729447653
0.000797	3.98	2.07451199081
0.000798	3.972	2.06765954644
0.000799	3.954	2.08131785175
0.0008	3.928	2.08202209402
0.000801	3.944	2.09877678661
0.000802	3.942	2.07427963399
0.000803	3.936	2.08036150705
0.000804	3.922	2.05618967997
0.000805	3.904	2.05785908167
0.000806	3.906	2.06135004305
0.000807	3.896	2.07489373222
0.000808	3.89	2.07120737735
0.000809	3.882	2.05720101108
0.00081	3.848	2.04472394225
0.000811	3.832	2.02972313383
0.000812	3.822	2.01948409253
0.000813	3.802	2.00469349278
0.000814	3.778	2.00915803261
0.000815	3.756	1.99611222129
0.000816	3.742	1.96556251491
0.000817	3.728	1.96214576421
0.000818	3.706	1.97574391053
0.000819	3.696	1.95539868058
0.00082	3.7	1.96723155729
0.000821	3.692	1.97917558594
0.000822	3.672	1.97798281085
0.000823	3.654	1.9499446146
0.000824	3.642	1.96922218147
0.000825	3.666	1.99259730001
0.000826	3.688	2.00764937178
0.000827	3.69	2.02531479035
0.000828	3.69	2.00646455239
0.000829	3.688	2.00366064991
0.00083	3.66	2.00409580609
0.000831	3.636	1.99085509267
0.000832	3.628	1.97727489237
0.000833	3.64	1.99158228552
0.000834	3.62	1.97271386673
0.000835	3.588	1.97541286824
0.000836	3.576	1.99204016024
0.000837	3.572	1.96591352811
0.000838	3.576	1.96372706861
0.000839	3.57	1.95066655275
0.00084	3.56	1.93659494991
0.000841	3.55	1.9327441631
0.000842	3.528	1.91969164191
0.000843	3.52	1.92499350648
0.000844	3.514	1.91776015184
0.000845	3.516	1.92710767732
0.000846	3.506	1.92612668327
0.000847	3.504	1.91989166361
0.000848	3.478	1.92704852041
0.000849	3.478	1.92912311686
0.00085	3.464	1.926837824
0.000851	3.454	1.93697805873
0.000852	3.422	1.92974506088
0.000853	3.406	1.90818342934
0.000854	3.412	1.89901448125
0.000855	3.416	1.90024840481
0.000856	3.398	1.91300705697
0.000857	3.4	1.91311264697
0.000858	3.398	1.90147206133
0.000859	3.37	1.89871008845
0.00086	3.358	1.89995684162
0.000861	3.34	1.89536276211
0.000862	3.334	1.89484669565
0.000863	3.312	1.89279053252
0.000864	3.318	1.88808792168
0.000865	3.318	1.87213140564
0.000866	3.304	1.85245350819
0.000867	3.296	1.86665047612
0.000868	3.28	1.85838639685
0.000869	3.258	1.85349291879
0.00087	3.274	1.87267829592
0.000871	3.26	1.86665476187
0.000872	3.27	1.88071794802
0.000873	3.256	1.86827835185
0.000874	3.26	1.862364089
0.000875	3.258	1.86210526018
0.000876	3.256	1.86291814098
0.000877	3.222	1.85383818064
0.000878	3.198	1.83923788565
0.000879	3.2	1.86118241986
0.00088	3.186	1.86852990343
0.000881	3.19	1.87986701657
0.000882	3.176	1.876439181
0.000883	3.17	1.86469836703
0.000884	3.132	1.85757260962
0.000885	3.12	1.83346666182
0.000886	3.118	1.84175894188
0.000887	3.094	1.80918876848
0.000888	3.098	1.8133935039
0.000889	3.098	1.81449607329
0.00089	3.07	1.78804362363
0.000891	3.08	1.78258239641
0.000892	3.09	1.78938536934
0.000893	3.09	1.78490896126
0.000894	3.088	1.7799595501
0.000895	3.086	1.74315920099
0.000896	3.08	1.72325273828
0.000897	3.06	1.69245383984
0.000898	3.042	1.71354486373
0.000899	3.044	1.70354454007
0.0009	3.03	1.69384178718
0.000901	3.036	1.70138296688
0.000902	3.036	1.7060785445
0.000903	3.044	1.70354454007
0.000904	3.038	1.70192714298
0.000905	3.036	1.69785276158
0.000906	3.02	1.69103518591
0.000907	3.028	1.69800353357
0.000908	3.026	1.70801756431
0.000909	3.034	1.7276701074
0.00091	3.012	1.70992865348
0.000911	3.002	1.71639039848
0.000912	2.99	1.71636243259
0.000913	2.978	1.72554802889
0.000914	2.97	1.70326157709
0.000915	2.974	1.72780901722
0.000916	2.962	1.72411020529
0.000917	2.946	1.72716067579
0.000918	2.938	1.72689200589
0.000919	2.916	1.7195766921
0.00092	2.906	1.71264824176
0.000921	2.904	1.71894851581
0.000922	2.9	1.71522593264
0.000923	2.884	1.69426798353
0.000924	2.872	1.68748807403
0.000925	2.868	1.69545746039
0.000926	2.848	1.68668194986
0.000927	2.84	1.68
0.000928	2.82	1.67320052594
0.000929	2.824	1.67601431975
0.00093	2.8	1.67570880525
0.000931	2.778	1.66514744092
0.000932	2.774	1.68491068013
0.000933	2.752	1.68478366564
0.000934	2.734	1.67428910287
0.000935	2.732	1.67695438221
0.000936	2.726	1.67538771632
0.000937	2.708	1.65249387291
0.000938	2.684	1.65654580377
0.000939	2.678	1.64630373868
0.00094	2.676	1.64408758891
0.000941	2.66	1.6493635136
0.000942	2.656	1.64245669654
0.000943	2.66	1.6493635136
0.000944	2.658	1.63616502835
0.000945	2.646	1.6262484435
0.000946	2.652	1.62446791289
0.000947	2.66	1.64085343648
0.000948	2.662	1.64795509648
0.000949	2.662	1.64795509648
0.00095	2.648	1.64684425493
0.000951	2.632	1.64577519729
0.000952	2.62	1.63450298256
0.000953	2.594	1.62023578531
0.000954	2.592	1.62651037501
0.000955	2.602	1.62591389686
0.000956	2.584	1.6083979607
0.000957	2.566	1.5980125156
0.000958	2.572	1.60524639853
0.000959	2.564	1.58426765415
0.00096	2.564	1.59684188322
0.000961	2.562	1.6006736082
0.000962	2.564	1.60683042042
0.000963	2.556	1.60588418013
0.000964	2.546	1.60121328998
0.000965	2.538	1.59892338778
0.000966	2.542	1.59255643542
0.000967	2.534	1.60026372826
0.000968	2.538	1.60017374057
0.000969	2.532	1.5978034923
0.00097	2.514	1.58927782342
0.000971	2.496	1.58050118633
0.000972	2.478	1.56764664386
0.000973	2.478	1.57908707803
0.000974	2.48	1.5879546593
0.000975	2.474	1.5840845937
0.000976	2.468	1.57764888362
0.000977	2.466	1.5877165994
0.000978	2.464	1.57502507917
0.000979	2.454	1.57349420082
0.00098	2.448	1.57457803871
0.000981	2.452	1.57216284144
0.000982	2.442	1.57563828336
0.000983	2.434	1.58418559519
0.000984	2.43	1.57260929668
0.000985	2.426	1.57115371622
0.000986	2.424	1.57360223691
0.000987	2.41	1.55367306728
0.000988	2.412	1.56277189634
0.000989	2.396	1.54763820061
0.00099	2.392	1.53828995966
0.000991	2.402	1.54673721103
0.000992	2.38	1.54129815415
0.000993	2.38	1.54
0.000994	2.372	1.53154040103
0.000995	2.372	1.53154040103
0.000996	2.364	1.54386009729
0.000997	2.322	1.54864973445
0.000998	2.302	1.52538388611
0.000999	2.31	1.53814823733
0.001	2.294	1.53608723711
0.001001	2.28	1.51314242555
0.001002	2.286	1.51927745985
0.001003	2.29	1.52377819908
0.001004	2.274	1.51885614855
0.001005	2.276	1.5204683489
0.001006	2.284	1.52556350245
0.001007	2.276	1.51783530068
0.001008	2.27	1.51033108953
0.001009	2.266	1.51104070097
0.00101	2.256	1.50680589327
0.001011	2.238	1.48639025831
0.001012	2.244	1.48339610354
0.001013	2.24	1.48808601902
0.001014	2.25	1.48172197122
0.001015	2.266	1.48163558273
0.001016	2.264	1.48266786571
0.001017	2.272	1.47851817709
0.001018	2.272	1.49332380949
0.001019	2.278	1.49957193892
0.00102	2.278	1.51020395974
0.001021	2.268	1.50072515805
0.001022	2.25	1.49649590711
0.001023	2.242	1.49781040189
0.001024	2.214	1.48330846421
0.001025	2.204	1.48942404976
0.001026	2.186	1.48842332688
0.001027	2.178	1.48267191246
0.001028	2.186	1.49646383184
0.001029	2.184	1.50669970465
0.00103	2.184	1.49737904353
0.001031	2.19	1.50794562236
0.001032	2.172	1.50013866026
0.001033	2.164	1.50768166401
0.001034	2.162	1.49524446162
0.001035	2.142	1.48251003369
0.001036	2.118	1.46289985987
0.001037	2.112	1.47222824317
0.001038	2.118	1.47379645813
0.001039	2.094	1.46736634826
0.00104	2.084	1.4453179581
0.001041	2.082	1.45026756152
0.001042	2.094	1.44953923714
0.001043	2.088	1.4353591885
0.001044	2.082	1.43641080475
0.001045	2.058	1.42359966283
0.001046	2.068	1.44061653468
0.001047	2.056	1.45219282466
0.001048	2.046	1.44771682314
0.001049	2.044	1.44570536417
0.00105	2.042	1.43813629396
0.001051	2.024	1.40834086783
0.001052	2.026	1.40901525897
0.001053	2.014	1.4106041259
0.001054	2.002	1.40783379701
0.001055	1.988	1.3956561181
0.001056	1.984	1.4041880216
0.001057	1.986	1.42190154371
0.001058	1.99	1.42895066395
0.001059	1.978	1.43300942076
0.00106	1.988	1.42262292966
0.001061	1.974	1.42173274563
0.001062	1.964	1.40524161624
0.001063	1.958	1.40578661254
0.001064	1.95	1.41262167618
0.001065	1.956	1.3993084006
0.001066	1.966	1.40457965242
0.001067	1.962	1.38295191529
0.001068	1.934	1.37173029419
0.001069	1.924	1.36756133318
0.00107	1.942	1.37936072149
0.001071	1.944	1.3816164446
0.001072	1.928	1.37215742537
0.001073	1.926	1.37277966185
0.001074	1.922	1.37110028809
0.001075	1.92	1.36440463206
0.001076	1.908	1.35924096466
0.001077	1.914	1.3633062752
0.001078	1.914	1.3764461486
0.001079	1.894	1.3808562561
0.00108	1.886	1.386002886
0.001081	1.874	1.38207235701
0.001082	1.876	1.40022283941
0.001083	1.878	1.39252145405
0.001084	1.882	1.40999148934
0.001085	1.88	1.41194900758
0.001086	1.888	1.42388763602
0.001087	1.874	1.4064579624
0.001088	1.874	1.40929911658
0.001089	1.86	1.40442158912
0.00109	1.862	1.39389956597
0.001091	1.872	1.39270097293
0.001092	1.874	1.40361105724
0.001093	1.88	1.41477913471
0.001094	1.89	1.42334113971
0.001095	1.878	1.41954781533
0.001096	1.87	1.42446481178
0.001097	1.856	1.39257459405
0.001098	1.852	1.39359104475
0.001099	1.842	1.39321068041
0.0011	1.828	1.39083284402
0.001101	1.818	1.38017245299
0.001102	1.812	1.38154116841
0.001103	1.81	1.36011028965
0.001104	1.8	1.35941163744
0.001105	1.8	1.35646599663
0.001106	1.796	1.34995703635
0.001107	1.792	1.34786349457
0.001108	1.798	1.33760831337
0.001109	1.796	1.33356064729
0.00111	1.8	1.32815661727
0.001111	1.782	1.32002878756
0.001112	1.782	1.31243133154
0.001113	1.772	1.31149380479
0.001114	1.778	1.31936196701
0.001115	1.776	1.31826552712
0.001116	1.772	1.3145402238
0.001117	1.774	1.32775148277
0.001118	1.778	1.33443471178
0.001119	1.77	1.33307914244
0.00112	1.766	1.33687845371
0.001121	1.774	1.32624432138
0.001122	1.766	1.31880400363
0.001123	1.764	1.33127908419
0.001124	1.766	1.33687845371
0.001125	1.754	1.34517062115
0.001126	1.744	1.35442386275
0.001127	1.736	1.3573149966
0.001128	1.732	1.34617086583
0.001129	1.742	1.35478263939
0.00113	1.742	1.36214389842
0.001131	1.74	1.35070352039
0.001132	1.742	1.351826912
0.001133	1.728	1.33791479549
0.001134	1.728	1.34982072884
0.001135	1.716	1.33541903536
0.001136	1.702	1.3346145511
0.001137	1.702	1.33611227073
0.001138	1.696	1.32649312098
0.001139	1.682	1.30110568364
0.00114	1.692	1.31496615926
0.001141	1.684	1.32066044084
0.001142	1.676	1.32628202129
0.001143	1.682	1.33299512377
0.001144	1.676	1.33079825669
0.001145	1.682	1.33599251495
0.001146	1.658	1.32402265842
0.001147	1.65	1.30977097235
0.001148	1.648	1.29618517196
0.001149	1.648	1.30234250487
0.00115	1.64	1.2893409169
0.001151	1.61	1.26724109782
0.001152	1.612	1.28586780036
0.001153	1.606	1.29103214522
0.001154	1.608	1.28309625516
0.001155	1.592	1.28122441438
0.001156	1.582	1.2693604689
0.001157	1.576	1.26657964613
0.001158	1.578	1.26803627708
0.001159	1.57	1.27636201761
0.00116	1.56	1.27373466625
0.001161	1.56	1.28156154749
0.001162	1.572	1.28250380116
0.001163	1.56	1.26269552941
0.001164	1.546	1.25693436583
0.001165	1.534	1.26682437615
0.001166	1.544	1.2617701851
0.001167	1.54	1.268227109
0.001168	1.542	1.27288491232
0.001169	1.538	1.27614889413
0.00117	1.52	1.27027556066
0.001171	1.532	1.28568114243
0.001172	1.54	1.2916655914
0.001173	1.548	1.29294083391
0.001174	1.534	1.29338470688
0.001175	1.536	1.3025759095
0.001176	1.53	1.30119176142
0.001177	1.52	1.28903064355
0.001178	1.512	1.29532080968
0.001179	1.506	1.29072227842
0.00118	1.496	1.28139923521
0.001181	1.486	1.28755737736
0.001182	1.484	1.27033224001
0.001183	1.468	1.26845417734
0.001184	1.452	1.27737856566
0.001185	1.462	1.28551779451
0.001186	1.462	1.27301060483
0.001187	1.45	1.26787223331
0.001188	1.45	1.26787223331
0.001189	1.448	1.26146581404
0.00119	1.448	1.26305027612
0.001191	1.444	1.25334113473
0.001192	1.438	1.23537686558
0.001193	1.434	1.23354935045
0.001194	1.436	1.22715280222
0.001195	1.424	1.22156620778
0.001196	1.408	1.21389291126
0.001197	1.396	1.18961506379
0.001198	1.392	1.17572785967
0.001199	1.384	1.19354262597
0.0012	1.394	1.1911188018
0.001201	1.396	1.18624786617
0.001202	1.414	1.20606964973
0.001203	1.41	1.20909056733
0.001204	1.404	1.2201573669
0.001205	1.406	1.21373967555
0.001206	1.408	1.19730363735
0.001207	1.404	1.18354721072
0.001208	1.404	1.17676845641
0.001209	1.416	1.18614670256
0.00121	1.406	1.17862801596
0.001211	1.39	1.16871724553
0.001212	1.398	1.17285804768
0.001213	1.386	1.16146631462
0.001214	1.386	1.18194923749
0.001215	1.382	1.17816637195
0.001216	1.382	1.19334655486
0.001217	1.37	1.19042009392
0.001218	1.366	1.1798491429
0.001219	1.366	1.18829457627
0.00122	1.37	1.19209898918
0.001221	1.364	1.19812520214
0.001222	1.368	1.19857248425
0.001223	1.362	1.18951923061
0.001224	1.358	1.18399155402
0.001225	1.348	1.18612646881
0.001226	1.336	1.18283726691
0.001227	1.328	1.16808218889
0.001228	1.338	1.18142117807
0.001229	1.334	1.19433831053
0.00123	1.324	1.1995932644
0.001231	1.32	1.18726576637
0.001232	1.336	1.1878989856
0.001233	1.334	1.18930399814
0.001234	1.33	1.18198984767
0.001235	1.334	1.17747356658
0.001236	1.32	1.16858889264
0.001237	1.336	1.1675204495
0.001238	1.332	1.1754896852
0.001239	1.328	1.17150160051
0.00124	1.326	1.17291261397
0.001241	1.332	1.1754896852
0.001242	1.326	1.17291261397
0.001243	1.302	1.16738853858
0.001244	1.3	1.17217746097
0.001245	1.31	1.17894020205
0.001246	1.306	1.17658998806
0.001247	1.302	1.17422144419
0.001248	1.292	1.1518402667
0.001249	1.3	1.15671949927
0.00125	1.294	1.16256784748
0.001251	1.292	1.16048955187
0.001252	1.284	1.15902717828
0.001253	1.282	1.1551952216
0.001254	1.262	1.13725810615
0.001255	1.26	1.14210332282
0.001256	1.25	1.13114985745
0.001257	1.246	1.12493733159
0.001258	1.25	1.12583302492
0.001259	1.24	1.11821285988
0.00126	1.234	1.1239412796
0.001261	1.228	1.12250434298
0.001262	1.218	1.11466407496
0.001263	1.22	1.10254251619
0.001264	1.226	1.10947014381
0.001265	1.228	1.11714636463
0.001266	1.222	1.10486017215
0.001267	1.214	1.09371111359
0.001268	1.218	1.09839701383
0.001269	1.222	1.10123385346
0.00127	1.21	1.09265731133
0.001271	1.21	1.08531101533
0.001272	1.202	1.07758804745
0.001273	1.198	1.08388006717
0.001274	1.196	1.0888452599
0.001275	1.196	1.0777680641
0.001276	1.182	1.05492938152
0.001277	1.174	1.04485597094
0.001278	1.176	1.04738913494
0.001279	1.17	1.04551422755
0.00128	1.174	1.05438323204
0.001281	1.176	1.06067148543
0.001282	1.176	1.06255541032
0.001283	1.166	1.05377606729
0.001284	1.176	1.06067148543
0.001285	1.176	1.0681872495
0.001286	1.172	1.06321023321
0.001287	1.17	1.07196082018
0.001288	1.192	1.091391772
0.001289	1.188	1.09391773
0.00129	1.188	1.10120661095
0.001291	1.182	1.09584487953
0.001292	1.184	1.10369561021
0.001293	1.172	1.09106186809
0.001294	1.154	1.07064653364
0.001295	1.144	1.06548768177
0.001296	1.142	1.05916759769
0.001297	1.138	1.06158183858
0.001298	1.134	1.06772842989
0.001299	1.132	1.06516477599
0.0013	1.124	1.06987102026
0.001301	1.126	1.05930354479
0.001302	1.118	1.06774341487
0.001303	1.1	1.05356537529
0.001304	1.096	1.0444060513
0.001305	1.096	1.05013522939
0.001306	1.092	1.05239536297
0.001307	1.092	1.05049321749
0.001308	1.094	1.03979036349
0.001309	1.094	1.05126780603
0.00131	1.094	1.0607374793
0.001311	1.094	1.06637891952
0.001312	1.08	1.07219401229
0.001313	1.082	1.06736872729
0.001314	1.078	1.06203389776
0.001315	1.076	1.04796183137
0.001316	1.072	1.0444213709
0.001317	1.07	1.04168133323
0.001318	1.08	1.0476640683
0.001319	1.064	1.03725792357
0.00132	1.064	1.04110710304
0.001321	1.068	1.03507294429
0.001322	1.074	1.03369434554
0.001323	1.072	1.02898785221
0.001324	1.064	1.01779369226
0.001325	1.06	1.01607086367
0.001326	1.066	1.02452135166
0.001327	1.06	1.01803732741
0.001328	1.044	1.00899157578
0.001329	1.042	0.994100598531
0.00133	1.032	0.993466657719
0.001331	1.022	0.996752727611
0.001332	1.022	0.994744188221
0.001333	1.02	0.991766101457
0.001334	1.01	0.984835011563
0.001335	1.0	0.9838699101
0.001336	0.992	0.987894731234
0.001337	0.994	0.982834675823
0.001338	0.99	0.9828021164
0.001339	0.982	0.976563362
0.00134	0.986	0.980716064924
0.001341	0.99	0.984835011563
0.001342	0.978	0.976481438636
0.001343	0.976	0.963028556171
0.001344	0.964	0.952210060858
0.001345	0.958	0.955110464815
0.001346	0.956	0.962322191368
0.001347	0.954	0.954926175157
0.001348	0.952	0.94957674782
0.001349	0.946	0.946088790759
0.00135	0.944	0.947029038626
0.001351	0.932	0.948354364149
0.001352	0.928	0.960633124559
0.001353	0.928	0.962712833611
0.001354	0.916	0.955481030686
0.001355	0.914	0.945835080762
0.001356	0.908	0.944211840637
0.001357	0.912	0.936085466184
0.001358	0.904	0.928861668926
0.001359	0.902	0.934021413031
0.00136	0.892	0.931845480753
0.001361	0.89	0.932684298142
0.001362	0.888	0.937793154166
0.001363	0.886	0.934346830679
0.001364	0.88	0.934665715644
0.001365	0.878	0.941868355982
0.001366	0.866	0.931688789242
0.001367	0.864	0.92817239778
0.001368	0.854	0.921240468065
0.001369	0.858	0.910953346775
0.00137	0.844	0.894239341564
0.001371	0.836	0.89280681001
0.001372	0.84	0.893532316148
0.001373	0.836	0.886060945985
0.001374	0.826	0.885281876015
0.001375	0.842	0.903900436995
0.001376	0.842	0.903900436995
0.001377	0.836	0.903938050975
0.001378	0.834	0.904678948578
0.001379	0.842	0.908314923361
0.00138	0.842	0.908314923361
0.001381	0.834	0.904678948578
0.001382	0.846	0.913391482334
0.001383	0.844	0.903141184976
0.001384	0.856	0.905132034567
0.001385	0.852	0.904486594704
0.001386	0.846	0.902376861405
0.001387	0.848	0.899386457536
0.001388	0.836	0.89280681001
0.001389	0.848	0.892690315843
0.00139	0.844	0.892
0.001391	0.834	0.886816779273
0.001392	0.832	0.889817958911
0.001393	0.834	0.891315881155
0.001394	0.834	0.889069176161
0.001395	0.832	0.903203188657
0.001396	0.83	0.901720577563
0.001397	0.814	0.891854248182
0.001398	0.82	0.900888450364
0.001399	0.816	0.906721566965
0.0014	0.81	0.902164064902
0.001401	0.802	0.898218236288
0.001402	0.816	0.906721566965
0.001403	0.812	0.903690212407
0.001404	0.812	0.903690212407
0.001405	0.808	0.898407479933
0.001406	0.808	0.893944069839
0.001407	0.802	0.895988839216
0.001408	0.78	0.880681554252
0.001409	0.778	0.879042661081
0.00141	0.78	0.885211839053
0.001411	0.78	0.889719056781
0.001412	0.78	0.891964124839
0.001413	0.782	0.893574842976
0.001414	0.78	0.891964124839
0.001415	0.776	0.893209941727
0.001416	0.778	0.881314926686
0.001417	0.786	0.887808537918
0.001418	0.784	0.883936649314
0.001419	0.776	0.879672666394
0.00142	0.78	0.880681554252
0.001421	0.784	0.879399795315
0.001422	0.786	0.881024403748
0.001423	0.786	0.876472475324
0.001424	0.784	0.883936649314
0.001425	0.784	0.886196366501
0.001426	0.784	0.892941207471
0.001427	0.78	0.894203556244
0.001428	0.776	0.89990221691
0.001429	0.776	0.902121942977
0.00143	0.768	0.895642785936
0.001431	0.77	0.901720577563
0.001432	0.764	0.907911889998
0.001433	0.762	0.895184897102
0.001434	0.762	0.890705338482
0.001435	0.76	0.889044430836
0.001436	0.758	0.885119201012
0.001437	0.746	0.888529121639
0.001438	0.744	0.895803549892
0.001439	0.738	0.888457089566
0.00144	0.736	0.882215393201
0.001441	0.738	0.886203136984
0.001442	0.734	0.87820498746
0.001443	0.728	0.884316685357
0.001444	0.72	0.872696969171
0.001445	0.712	0.863166264401
0.001446	0.716	0.859851149909
0.001447	0.716	0.864490601453
0.001448	0.72	0.87040220588
0.001449	0.714	0.869599908004
0.00145	0.706	0.862301571377
0.001451	0.71	0.872868833216
0.001452	0.704	0.876575153652
0.001453	0.694	0.876563745543
0.001454	0.688	0.866404062779
0.001455	0.688	0.866404062779
0.001456	0.676	0.845590917643
0.001457	0.676	0.838465264635
0.001458	0.69	0.840178552452
0.001459	0.694	0.846382892077
0.00146	0.7	0.847348806573
0.001461	0.702	0.849232594758
0.001462	0.696	0.843554384732
0.001463	0.688	0.847735807902
0.001464	0.694	0.846382892077
0.001465	0.686	0.845815582737
0.001466	0.68	0.837615663655
0.001467	0.676	0.836076551519
0.001468	0.674	0.831699464951
0.001469	0.668	0.820838595584
0.00147	0.664	0.821647126204
0.001471	0.654	0.816262212772
0.001472	0.65	0.802184517427
0.001473	0.65	0.799687438941
0.001474	0.638	0.796841263992
0.001475	0.636	0.797185047527
0.001476	0.64	0.79649231007
0.001477	0.64	0.79649231007
0.001478	0.644	0.805769197724
0.001479	0.644	0.800789610322
0.00148	0.646	0.802922163102
0.001481	0.64	0.801498596381
0.001482	0.648	0.812462922231
0.001483	0.646	0.810360413643
0.001484	0.648	0.80999753086
0.001485	0.646	0.807888606183
0.001486	0.646	0.807888606183
0.001487	0.64	0.806473806146
0.001488	0.648	0.80999753086
0.001489	0.634	0.79752366736
0.00149	0.632	0.800359919036
0.001491	0.634	0.79752366736
0.001492	0.628	0.793483459185
0.001493	0.624	0.794118379085
0.001494	0.62	0.794732659452
0.001495	0.624	0.796632914208
0.001496	0.636	0.807157977102
0.001497	0.628	0.801009363241
0.001498	0.626	0.801326400414
0.001499	0.622	0.80194513528
0.0015	0.624	0.80412934283
0.001501	0.622	0.791906560145
0.001502	0.62	0.787146746166
0.001503	0.618	0.784905089804
0.001504	0.616	0.774947740173
0.001505	0.616	0.774947740173
0.001506	0.614	0.772660339347
0.001507	0.616	0.780092302231
0.001508	0.602	0.77174866375
0.001509	0.604	0.774069764298
0.00151	0.604	0.766279322441
0.001511	0.604	0.771481691293
0.001512	0.608	0.776103085936
0.001513	0.606	0.773798423364
0.001514	0.602	0.77174866375
0.001515	0.588	0.763057009666
0.001516	0.588	0.760431456477
0.001517	0.59	0.757561878661
0.001518	0.584	0.752956838072
0.001519	0.582	0.755828022767
0.00152	0.578	0.756251280991
0.001521	0.574	0.754005305021
0.001522	0.578	0.761522159888
0.001523	0.582	0.766339350419
0.001524	0.566	0.74675564946
0.001525	0.566	0.735964673065
0.001526	0.57	0.732871066423
0.001527	0.58	0.748064168371
0.001528	0.574	0.743319581338
0.001529	0.576	0.740421501579
0.00153	0.568	0.741199028602
0.001531	0.57	0.746391318277
0.001532	0.562	0.752433385756
0.001533	0.56	0.747261667691
0.001534	0.558	0.744738880414
0.001535	0.562	0.747098387095
0.001536	0.566	0.738677196074
0.001537	0.562	0.73902368027
0.001538	0.568	0.738495768437
0.001539	0.568	0.738495768437
0.00154	0.566	0.738677196074
0.001541	0.562	0.741725016431
0.001542	0.562	0.749770631593
0.001543	0.556	0.744891938472
0.001544	0.55	0.745318723769
0.001545	0.55	0.742630459919
0.001546	0.548	0.742762411542
0.001547	0.556	0.744891938472
0.001548	0.558	0.744738880414
0.001549	0.56	0.744580418759
0.00155	0.56	0.744580418759
0.001551	0.562	0.747098387095
0.001552	0.562	0.747098387095
0.001553	0.558	0.742048515934
0.001554	0.562	0.747098387095
0.001555	0.564	0.752265910433
0.001556	0.56	0.747261667691
0.001557	0.558	0.747419560889
0.001558	0.552	0.739794566079
0.001559	0.54	0.721387551875
0.00156	0.536	0.716033518769
0.001561	0.528	0.719177307762
0.001562	0.524	0.7220969464
0.001563	0.522	0.733154826759
0.001564	0.52	0.733212111193
0.001565	0.52	0.724982758416
0.001566	0.524	0.727615282962
0.001567	0.514	0.727876363128
0.001568	0.514	0.730618915715
0.001569	0.516	0.730577853483
0.00157	0.51	0.730684610485
0.001571	0.514	0.727876363128
0.001572	0.51	0.716868188721
0.001573	0.508	0.711291782604
0.001574	0.506	0.705665643205
0.001575	0.514	0.716801227678
0.001576	0.51	0.714072825418
0.001577	0.506	0.711311464831
0.001578	0.512	0.705589115562
0.001579	0.502	0.699997142851
0.00158	0.506	0.699974285242
0.001581	0.504	0.702839953332
0.001582	0.504	0.70567981408
0.001583	0.504	0.702839953332
0.001584	0.506	0.705665643205
0.001585	0.504	0.699988571335
0.001586	0.5	0.705691150575
0.001587	0.5	0.705691150575
0.001588	0.494	0.705665643205
0.001589	0.492	0.702805805326
0.00159	0.486	0.705552265959
0.001591	0.474	0.696651993466
0.001592	0.468	0.69640218265
0.001593	0.466	0.690538919975
0.001594	0.464	0.693328205109
0.001595	0.468	0.693524332666
0.001596	0.456	0.681222430635
0.001597	0.464	0.693328205109
0.001598	0.464	0.696206865809
0.001599	0.466	0.693429160044
0.0016	0.474	0.699516976206
0.001601	0.47	0.699356847396
0.001602	0.472	0.696574475559
0.001603	0.466	0.696307403379
0.001604	0.464	0.696206865809
0.001605	0.462	0.696100567447
0.001606	0.46	0.684397545291
0.001607	0.458	0.68134866258
0.001608	0.46	0.684397545291
0.001609	0.468	0.693524332666
0.00161	0.462	0.690330355699
0.001611	0.462	0.693221465334
0.001612	0.448	0.677713803903
0.001613	0.448	0.674756252287
0.001614	0.446	0.674599140231
0.001615	0.448	0.677713803903
0.001616	0.454	0.681090302383
0.001617	0.454	0.678147476586
0.001618	0.456	0.678280178098
0.001619	0.462	0.684511504651
0.00162	0.468	0.687732506139
0.001621	0.474	0.693775179723
0.001622	0.472	0.693697340344
0.001623	0.466	0.693429160044
0.001624	0.47	0.696491205975
0.001625	0.47	0.696491205975
0.001626	0.468	0.693524332666
0.001627	0.468	0.690634490885
0.001628	0.472	0.693697340344
0.001629	0.476	0.696723761616
0.00163	0.466	0.693429160044
0.001631	0.466	0.693429160044
0.001632	0.464	0.693328205109
0.001633	0.46	0.684397545291
0.001634	0.46	0.684397545291
0.001635	0.462	0.684511504651
0.001636	0.456	0.675325106893
0.001637	0.44	0.66211781429
0.001638	0.438	0.664948118277
0.001639	0.44	0.665131565933
0.00164	0.438	0.667949099857
0.001641	0.438	0.664948118277
0.001642	0.436	0.65261320857
0.001643	0.442	0.665308950789
0.001644	0.44	0.665131565933
0.001645	0.44	0.66211781429
0.001646	0.434	0.655472348768
0.001647	0.424	0.638924095648
0.001648	0.424	0.635786127562
0.001649	0.42	0.635295206971
0.00165	0.422	0.632389120716
0.001651	0.414	0.621774878875
0.001652	0.412	0.627898080902
0.001653	0.414	0.634510835211
0.001654	0.414	0.637655079177
0.001655	0.416	0.63792162528
0.001656	0.418	0.638181792282
0.001657	0.414	0.631350932525
0.001658	0.418	0.638181792282
0.001659	0.414	0.637655079177
0.00166	0.418	0.638181792282
0.001661	0.418	0.647515250786
0.001662	0.416	0.647258835397
0.001663	0.422	0.654152887328
0.001664	0.42	0.644670458451
0.001665	0.424	0.651324803765
0.001666	0.42	0.647765389628
0.001667	0.42	0.641560597294
0.001668	0.42	0.644670458451
0.001669	0.42	0.644670458451
0.00167	0.42	0.641560597294
0.001671	0.416	0.634778701596
0.001672	0.416	0.63792162528
0.001673	0.414	0.634510835211
0.001674	0.412	0.637382145969
0.001675	0.416	0.64416147044
0.001676	0.416	0.64416147044
0.001677	0.418	0.644419118276
0.001678	0.42	0.647765389628
0.001679	0.42	0.647765389628
0.00168	0.418	0.647515250786
0.001681	0.418	0.647515250786
0.001682	0.41	0.637102817448
0.001683	0.41	0.637102817448
0.001684	0.406	0.636524940595
0.001685	0.4	0.635609943283
0.001686	0.402	0.64528753281
0.001687	0.408	0.649258038071
0.001688	0.41	0.649538297562
0.001689	0.4	0.644980619864
0.00169	0.398	0.647762302083
0.001691	0.398	0.644667356084
0.001692	0.394	0.640908729852
0.001693	0.388	0.633605555531
0.001694	0.394	0.634636904064
0.001695	0.392	0.63744489958
0.001696	0.394	0.634636904064
0.001697	0.394	0.640908729852
0.001698	0.388	0.636754269715
0.001699	0.386	0.633248766284
0.0017	0.388	0.63044111541
0.001701	0.39	0.637102817448
0.001702	0.39	0.637102817448
0.001703	0.388	0.633605555531
0.001704	0.386	0.633248766284
0.001705	0.392	0.63744489958
0.001706	0.396	0.641236305897
0.001707	0.394	0.640908729852
0.001708	0.378	0.625392676644
0.001709	0.376	0.634526595187
0.00171	0.376	0.640799500624
0.001711	0.374	0.634132478272
0.001712	0.37	0.633324561343
0.001713	0.372	0.636879894486
0.001714	0.362	0.625264743929
0.001715	0.362	0.622057875121
0.001716	0.362	0.622057875121
0.001717	0.362	0.622057875121
0.001718	0.36	0.621610810717
0.001719	0.362	0.615594022063
0.00172	0.356	0.61421820227
0.001721	0.358	0.614683658478
0.001722	0.368	0.626558855974
0.001723	0.368	0.626558855974
0.001724	0.368	0.632910736202
0.001725	0.364	0.625702804852
0.001726	0.358	0.614683658478
0.001727	0.356	0.61421820227
0.001728	0.352	0.613266663043
0.001729	0.348	0.605719406986
0.00173	0.354	0.61374587575
0.001731	0.356	0.61421820227
0.001732	0.356	0.617465788526
0.001733	0.358	0.624368480947
0.001734	0.356	0.623910249956
0.001735	0.362	0.631629638317
0.001736	0.362	0.628455249003
0.001737	0.36	0.624819974073
0.001738	0.36	0.624819974073
0.001739	0.358	0.621156984988
0.00174	0.356	0.617465788526
0.001741	0.354	0.616995948123
0.001742	0.346	0.615047965609
0.001743	0.346	0.615047965609
0.001744	0.348	0.622009646227
0.001745	0.348	0.625216762411
0.001746	0.344	0.624230726575
0.001747	0.342	0.623727504604
0.001748	0.348	0.618785908049
0.001749	0.342	0.610766731249
0.00175	0.342	0.614032572426
0.001751	0.34	0.613514466007
0.001752	0.336	0.612457345454
0.001753	0.338	0.612989396319
0.001754	0.33	0.600915967503
0.001755	0.33	0.607536007163
0.001756	0.332	0.608092098288
0.001757	0.326	0.603095349012
0.001758	0.326	0.606402506591
0.001759	0.33	0.597578446733
0.00176	0.33	0.597578446733
0.001761	0.33	0.590846849869
0.001762	0.334	0.595351996721
0.001763	0.338	0.599796632201
0.001764	0.34	0.600333240792
0.001765	0.346	0.601900323974
0.001766	0.346	0.605214011735
0.001767	0.344	0.604701579293
0.001768	0.344	0.604701579293
0.001769	0.344	0.608
0.00177	0.34	0.60695963622
0.001771	0.34	0.60695963622
0.001772	0.34	0.600333240792
0.001773	0.34	0.593632883186
0.001774	0.336	0.585750800256
0.001775	0.336	0.585750800256
0.001776	0.328	0.576555287895
0.001777	0.326	0.56896748589
0.001778	0.324	0.564822095885
0.001779	0.322	0.560638921232
0.00178	0.322	0.56419500175
0.001781	0.322	0.56419500175
0.001782	0.318	0.5664591777
0.001783	0.318	0.56997894698
0.001784	0.318	0.573477113754
0.001785	0.314	0.572192275376
0.001786	0.31	0.5673623181
0.001787	0.312	0.568028168316
0.001788	0.308	0.566688627025
0.001789	0.308	0.566688627025
0.00179	0.304	0.565317609844
0.001791	0.3	0.563914887195
0.001792	0.3	0.563914887195
0.001793	0.3	0.563914887195
0.001794	0.3	0.574456264654
0.001795	0.3	0.570964096945
0.001796	0.3	0.570964096945
0.001797	0.294	0.561750834445
0.001798	0.292	0.564567090787
0.001799	0.29	0.56382621436
0.0018	0.296	0.566024734442
0.001801	0.3	0.570964096945
0.001802	0.302	0.57166073855
0.001803	0.304	0.572349543548
0.001804	0.302	0.568151388276
0.001805	0.302	0.568151388276
0.001806	0.302	0.568151388276
0.001807	0.298	0.570259590011
0.001808	0.296	0.569547188563
0.001809	0.296	0.566024734442
0.00181	0.298	0.566741563678
0.001811	0.294	0.561750834445
0.001812	0.294	0.561750834445
0.001813	0.298	0.563201562498
0.001814	0.294	0.561750834445
0.001815	0.292	0.561013368825
0.001816	0.292	0.564567090787
0.001817	0.292	0.564567090787
0.001818	0.292	0.564567090787
0.001819	0.292	0.561013368825
0.00182	0.296	0.566024734442
0.001821	0.296	0.566024734442
0.001822	0.29	0.556686626389
0.001823	0.286	0.551546915502
0.001824	0.286	0.551546915502
0.001825	0.292	0.561013368825
0.001826	0.296	0.569547188563
0.001827	0.292	0.568098582994
0.001828	0.288	0.566618037129
0.001829	0.288	0.566618037129
0.00183	0.29	0.5673623181
0.001831	0.288	0.566618037129
0.001832	0.292	0.571608257463
0.001833	0.292	0.571608257463
0.001834	0.29	0.570876519048
0.001835	0.292	0.571608257463
0.001836	0.282	0.564336778883
0.001837	0.282	0.567869703365
0.001838	0.282	0.567869703365
0.001839	0.286	0.569389146367
0.00184	0.288	0.570136825683
0.001841	0.288	0.566618037129
0.001842	0.282	0.549978181385
0.001843	0.278	0.544716439994
0.001844	0.278	0.544716439994
0.001845	0.278	0.544716439994
0.001846	0.278	0.544716439994
0.001847	0.276	0.540207367591
0.001848	0.274	0.539373710891
0.001849	0.27	0.533947562968
0.00185	0.27	0.530188645672
0.001851	0.27	0.522589705218
0.001852	0.27	0.522589705218
0.001853	0.274	0.528132559118
0.001854	0.274	0.531906006734
0.001855	0.272	0.527272225705
0.001856	0.274	0.528132559118
0.001857	0.278	0.537322994111
0.001858	0.278	0.537322994111
0.001859	0.28	0.530659966457
0.00186	0.282	0.531484712856
0.001861	0.278	0.529826386659
0.001862	0.274	0.528132559118
0.001863	0.274	0.531906006734
0.001864	0.272	0.531051786552
0.001865	0.274	0.531906006734
0.001866	0.268	0.533081607261
0.001867	0.262	0.522834581871
0.001868	0.264	0.523740393707
0.001869	0.258	0.520995201513
0.00187	0.258	0.520995201513
0.001871	0.256	0.523893118871
0.001872	0.254	0.519118483585
0.001873	0.252	0.514291745996
0.001874	0.25	0.521056618805
0.001875	0.25	0.517204021639
0.001876	0.246	0.515251394952
0.001877	0.248	0.523923658561
0.001878	0.254	0.530550657336
0.001879	0.26	0.533291665039
0.00188	0.258	0.536130581109
0.001881	0.252	0.529618730787
0.001882	0.254	0.534307027841
0.001883	0.264	0.538798663695
0.001884	0.262	0.537918209396
0.001885	0.26	0.533291665039
0.001886	0.26	0.533291665039
0.001887	0.264	0.535073826682
0.001888	0.26	0.533291665039
0.001889	0.258	0.532387077229
0.00189	0.258	0.532387077229
0.001891	0.254	0.522956977198
0.001892	0.252	0.522011494126
0.001893	0.254	0.526767500896
0.001894	0.254	0.526767500896
0.001895	0.252	0.518165996569
0.001896	0.252	0.518165996569
0.001897	0.25	0.513322510708
0.001898	0.252	0.514291745996
0.001899	0.248	0.504475965731
0.0019	0.25	0.513322510708
0.001901	0.254	0.519118483585
0.001902	0.25	0.517204021639
0.001903	0.254	0.526767500896
0.001904	0.254	0.526767500896
0.001905	0.25	0.52488093888
0.001906	0.248	0.523923658561
0.001907	0.248	0.527727202255
0.001908	0.244	0.52198084256
0.001909	0.246	0.522956977198
0.00191	0.248	0.523923658561
0.001911	0.244	0.52198084256
0.001912	0.24	0.512249938995
0.001913	0.242	0.513260167946
0.001914	0.242	0.513260167946
0.001915	0.242	0.513260167946
0.001916	0.246	0.519118483585
0.001917	0.242	0.513260167946
0.001918	0.238	0.507302670996
0.001919	0.238	0.51122988958
0.00192	0.236	0.5101999608
0.001921	0.236	0.514105047631
0.001922	0.238	0.51122988958
0.001923	0.234	0.505216785153
0.001924	0.232	0.496161264107
0.001925	0.234	0.505216785153
0.001926	0.232	0.504158705171
0.001927	0.234	0.505216785153
0.001928	0.236	0.506264752871
0.001929	0.238	0.507302670996
0.00193	0.24	0.512249938995
0.001931	0.238	0.503344812231
0.001932	0.236	0.502298715905
0.001933	0.238	0.51122988958
0.001934	0.24	0.512249938995
0.001935	0.246	0.515251394952
0.001936	0.244	0.514260634309
0.001937	0.244	0.52198084256
0.001938	0.238	0.518995183022
0.001939	0.238	0.518995183022
0.00194	0.238	0.518995183022
0.001941	0.234	0.516956477859
0.001942	0.234	0.516956477859
0.001943	0.23	0.514878626474
0.001944	0.226	0.512761152975
0.001945	0.226	0.512761152975
0.001946	0.226	0.512761152975
0.001947	0.22	0.505568986391
0.001948	0.22	0.505568986391
0.001949	0.218	0.504456142791
0.00195	0.216	0.503332891832
0.001951	0.22	0.505568986391
0.001952	0.22	0.501597448159
0.001953	0.222	0.510603564422
0.001954	0.216	0.5072908436
0.001955	0.218	0.50840535009
0.001956	0.216	0.503332891832
0.001957	0.216	0.499343569098
0.001958	0.228	0.517702617339
0.001959	0.23	0.518748493974
0.00196	0.228	0.517702617339
0.001961	0.232	0.515922474796
0.001962	0.226	0.512761152975
0.001963	0.226	0.512761152975
0.001964	0.228	0.517702617339
0.001965	0.228	0.517702617339
0.001966	0.228	0.517702617339
0.001967	0.228	0.517702617339
0.001968	0.228	0.517702617339
0.001969	0.228	0.52155153149
0.00197	0.224	0.519445858584
0.001971	0.218	0.50840535009
0.001972	0.224	0.511687404574
0.001973	0.226	0.512761152975
0.001974	0.228	0.51382487289
0.001975	0.23	0.514878626474
0.001976	0.232	0.51978457076
0.001977	0.23	0.510979451642
0.001978	0.232	0.512031249046
0.001979	0.23	0.503090449124
0.00198	0.226	0.496914479564
0.001981	0.224	0.503809487803
0.001982	0.224	0.507763724581
0.001983	0.224	0.507763724581
0.001984	0.224	0.507763724581
0.001985	0.224	0.507763724581
0.001986	0.224	0.507763724581
0.001987	0.222	0.506671491205
0.001988	0.224	0.511687404574
0.001989	0.216	0.487179638327
0.00199	0.214	0.481875502594
0.001991	0.206	0.472825549225
0.001992	0.202	0.466042916479
0.001993	0.192	0.432592186707
0.001994	0.192	0.441742006153
0.001995	0.192	0.441742006153
0.001996	0.188	0.434345484609
0.001997	0.188	0.438925961866
0.001998	0.19	0.440340777126
[truncated: 8,002 more rows]
