# Supplementary material for: The Influence of Synaptic Size on AMPA Receptor Activation: A Monte Carlo Model
Source: PLoS One. 2015 Jun 24;10(6):e0130924. doi: 10.1371/journal.pone.0130924 (PMC4479604; doi:10.1371/journal.pone.0130924)
Supplement: S1 Dataset — This package contains the experimental data used as basis for the analysis presented in the paper. (ZIP) [file pone.0130924.s001.zip › S1 Simulation data/training/1030_8653_161_272.csv]

time	AMPA.O.mean	AMPA.O.stdev
0.0	0.0	0.0
1e-06	0.0	0.0
2e-06	0.028	0.164972725018
3e-06	0.152	0.369994594555
4e-06	0.366	0.586552640434
5e-06	0.638	0.789275617259
6e-06	0.96	0.972830920561
7e-06	1.302	1.07088561481
8e-06	1.692	1.22030160206
9e-06	2.138	1.38381935237
1e-05	2.604	1.55022062946
1.1e-05	3.036	1.70373237335
1.2e-05	3.484	1.86594319313
1.3e-05	3.95	1.95742177366
1.4e-05	4.424	2.00105572136
1.5e-05	4.86	2.10817456583
1.6e-05	5.34	2.19645168397
1.7e-05	5.73	2.2788374229
1.8e-05	6.196	2.3446927304
1.9e-05	6.584	2.45009061057
2e-05	6.938	2.50642294914
2.1e-05	7.308	2.55130084467
2.2e-05	7.662	2.65099151262
2.3e-05	8.112	2.74070355931
2.4e-05	8.408	2.76143730691
2.5e-05	8.704	2.80292418734
2.6e-05	8.928	2.89254490026
2.7e-05	9.236	2.91758530295
2.8e-05	9.476	2.97614246971
2.9e-05	9.784	3.02346556124
3e-05	10.0	3.04236749917
3.1e-05	10.21	3.1044967386
3.2e-05	10.438	3.13020063255
3.3e-05	10.658	3.19014670509
3.4e-05	10.85	3.15713477698
3.5e-05	10.99	3.17897782314
3.6e-05	11.114	3.13831228529
3.7e-05	11.282	3.17151005043
3.8e-05	11.462	3.20633061302
3.9e-05	11.558	3.20540730641
4e-05	11.716	3.25012984356
4.1e-05	11.836	3.30712926872
4.2e-05	11.984	3.31296604269
4.3e-05	12.072	3.28737220284
4.4e-05	12.116	3.33984191243
4.5e-05	12.192	3.35903795751
4.6e-05	12.288	3.36705449911
4.7e-05	12.376	3.37025577664
4.8e-05	12.416	3.40983049432
4.9e-05	12.516	3.42370325817
5e-05	12.572	3.43057079799
5.1e-05	12.624	3.48462680929
5.2e-05	12.638	3.48410045779
5.3e-05	12.666	3.45173058045
5.4e-05	12.688	3.45176128954
5.5e-05	12.682	3.46018438815
5.6e-05	12.708	3.44365155032
5.7e-05	12.734	3.43674904525
5.8e-05	12.79	3.43771726586
5.9e-05	12.816	3.4464683373
6e-05	12.85	3.47498201434
6.1e-05	12.892	3.42933462934
6.2e-05	12.896	3.37182205936
6.3e-05	12.924	3.39031325986
6.4e-05	12.934	3.3438965295
6.5e-05	12.942	3.36134437391
6.6e-05	12.94	3.39240327791
6.7e-05	12.916	3.38540160099
6.8e-05	12.884	3.39625440743
6.9e-05	12.93	3.36943615461
7e-05	12.914	3.32183744334
7.1e-05	12.898	3.3201801156
7.2e-05	12.892	3.33891239777
7.3e-05	12.882	3.37343682318
7.4e-05	12.848	3.31917098083
7.5e-05	12.852	3.30304344507
7.6e-05	12.84	3.28
7.7e-05	12.834	3.31880159094
7.8e-05	12.85	3.29233959366
7.9e-05	12.844	3.29418639424
8e-05	12.86	3.32030119116
8.1e-05	12.778	3.3257654758
8.2e-05	12.768	3.36722081248
8.3e-05	12.764	3.39533562406
8.4e-05	12.698	3.3589873474
8.5e-05	12.692	3.37062842805
8.6e-05	12.684	3.33948259465
8.7e-05	12.67	3.38069519478
8.8e-05	12.63	3.38365187335
8.9e-05	12.662	3.39702163667
9e-05	12.636	3.36682402273
9.1e-05	12.622	3.37032876735
9.2e-05	12.556	3.36256806623
9.3e-05	12.532	3.37712540484
9.4e-05	12.506	3.37312377478
9.5e-05	12.52	3.34867137832
9.6e-05	12.494	3.3487257278
9.7e-05	12.442	3.31460947926
9.8e-05	12.386	3.30106104154
9.9e-05	12.394	3.33448106907
0.0001	12.356	3.32705034528
0.000101	12.314	3.27466089847
0.000102	12.294	3.28200609384
0.000103	12.252	3.28823600126
0.000104	12.238	3.27801098229
0.000105	12.212	3.30137183607
0.000106	12.196	3.29022552419
0.000107	12.152	3.32037588234
0.000108	12.138	3.28861004073
0.000109	12.122	3.28498340939
0.00011	12.052	3.30292234241
0.000111	11.994	3.27810372014
0.000112	11.984	3.30147603353
0.000113	11.96	3.27206356906
0.000114	11.94	3.27664462522
0.000115	11.932	3.28684894694
0.000116	11.902	3.2894370339
0.000117	11.86	3.28456998708
0.000118	11.83	3.29743839973
0.000119	11.816	3.29274110735
0.00012	11.824	3.26634719526
0.000121	11.778	3.2852269328
0.000122	11.694	3.25520567707
0.000123	11.712	3.25162359445
0.000124	11.664	3.20485631503
0.000125	11.624	3.1985346645
0.000126	11.59	3.18337870823
0.000127	11.544	3.22987058564
0.000128	11.51	3.21961177784
0.000129	11.462	3.19821137513
0.00013	11.428	3.22068564129
0.000131	11.438	3.22647733604
0.000132	11.4	3.19562200518
0.000133	11.352	3.17302631568
0.000134	11.35	3.1792294664
0.000135	11.278	3.17564418662
0.000136	11.262	3.15172270354
0.000137	11.214	3.11644091874
0.000138	11.226	3.17031922683
0.000139	11.178	3.23207611297
0.00014	11.14	3.21875752426
0.000141	11.072	3.24573812869
0.000142	11.036	3.20042247211
0.000143	10.99	3.21152611697
0.000144	10.954	3.22178273631
0.000145	10.93	3.19266346488
0.000146	10.932	3.17354313032
0.000147	10.858	3.183368656
0.000148	10.858	3.15370195168
0.000149	10.81	3.13015974033
0.00015	10.774	3.13096215244
0.000151	10.724	3.17739264177
0.000152	10.67	3.14723688336
0.000153	10.642	3.14035603077
0.000154	10.636	3.14380406514
0.000155	10.584	3.11302810781
0.000156	10.542	3.15471646903
0.000157	10.512	3.144178112
0.000158	10.526	3.11019677834
0.000159	10.518	3.14224060186
0.00016	10.528	3.1319667942
0.000161	10.476	3.11406872114
0.000162	10.494	3.10063928892
0.000163	10.474	3.09213906544
0.000164	10.41	3.07211653425
0.000165	10.39	3.06037579392
0.000166	10.356	3.01550393798
0.000167	10.312	3.02235934329
0.000168	10.298	3.00219852775
0.000169	10.27	3.01945359295
0.00017	10.25	2.99524623362
0.000171	10.22	2.9885782573
0.000172	10.17	2.97810342332
0.000173	10.188	3.01805500281
0.000174	10.17	2.98815996894
0.000175	10.15	3.00790624854
0.000176	10.134	3.01530164329
0.000177	10.092	3.02118122594
0.000178	10.078	2.99598331103
0.000179	10.038	2.99408683909
0.00018	10.046	3.02123881876
0.000181	10.01	3.00564468958
0.000182	9.948	3.00820478026
0.000183	9.92	3.02615267295
0.000184	9.868	3.04147595749
0.000185	9.862	3.03363742066
0.000186	9.832	3.04824146025
0.000187	9.812	3.03787030665
0.000188	9.79	3.02024833416
0.000189	9.748	3.00074923977
0.00019	9.71	3.00364778228
0.000191	9.728	3.01231074094
0.000192	9.73	3.01746582416
0.000193	9.708	3.00312104318
0.000194	9.672	2.99740154134
0.000195	9.682	3.0299960396
0.000196	9.63	3.03794338328
0.000197	9.612	3.02216081637
0.000198	9.594	3.02211250618
0.000199	9.558	2.99176135412
0.0002	9.528	3.02013509632
0.000201	9.488	3.01692823912
0.000202	9.48	3.02086080447
0.000203	9.45	3.02844844764
0.000204	9.45	3.02910877982
0.000205	9.444	3.00913010686
0.000206	9.454	3.02586913134
0.000207	9.434	3.03737452416
0.000208	9.41	3.03544065994
0.000209	9.418	3.0369846888
0.00021	9.386	3.006161007
0.000211	9.35	2.97111090335
0.000212	9.328	2.96587525024
0.000213	9.32	2.99693176432
0.000214	9.29	3.00631003059
0.000215	9.25	3.01189309239
0.000216	9.222	3.06214238728
0.000217	9.18	3.04164429216
0.000218	9.12	3.03077547832
0.000219	9.144	3.05732955371
0.00022	9.152	3.0484251672
0.000221	9.116	3.05393909566
0.000222	9.096	3.05397838892
0.000223	9.086	3.03028117507
0.000224	9.072	3.03822579806
0.000225	9.042	3.06337003968
0.000226	9.002	3.07017849644
0.000227	8.99	3.04136482521
0.000228	8.986	3.02155655251
0.000229	8.944	2.9760483867
0.00023	8.916	2.94837989411
0.000231	8.874	2.93702638735
0.000232	8.822	2.9124415874
0.000233	8.796	2.91657058889
0.000234	8.762	2.89574791721
0.000235	8.762	2.87912417238
0.000236	8.718	2.86539281775
0.000237	8.706	2.83823254861
0.000238	8.696	2.81985531544
0.000239	8.676	2.80410841445
0.00024	8.638	2.76748188793
0.000241	8.598	2.76990902378
0.000242	8.576	2.79002222213
0.000243	8.534	2.81084400136
0.000244	8.476	2.79953996221
0.000245	8.45	2.79060925248
0.000246	8.478	2.76505262156
0.000247	8.46	2.75760765882
0.000248	8.392	2.76158215521
0.000249	8.386	2.74317407395
0.00025	8.33	2.7599094188
0.000251	8.314	2.74725390163
0.000252	8.272	2.75063919844
0.000253	8.256	2.7637771256
0.000254	8.21	2.76439866879
0.000255	8.206	2.73561035237
0.000256	8.204	2.7244052562
0.000257	8.194	2.70043774229
0.000258	8.214	2.72473925358
0.000259	8.192	2.72821113552
0.00026	8.182	2.75115902848
0.000261	8.18	2.75455985595
0.000262	8.15	2.75381553485
0.000263	8.138	2.7522637955
0.000264	8.136	2.74326520774
0.000265	8.084	2.72854246806
0.000266	8.066	2.75565672753
0.000267	8.014	2.76076148915
0.000268	8.014	2.75495989082
0.000269	7.966	2.74605972258
0.00027	7.952	2.74330020231
0.000271	7.906	2.72711642582
0.000272	7.882	2.72104318231
0.000273	7.856	2.70984575207
0.000274	7.846	2.71924327709
0.000275	7.806	2.71078660171
0.000276	7.78	2.70029628004
0.000277	7.748	2.67441507624
0.000278	7.746	2.69916357415
0.000279	7.744	2.70748296394
0.00028	7.736	2.71851135734
0.000281	7.708	2.69643023273
0.000282	7.698	2.71197271373
0.000283	7.682	2.71161870476
0.000284	7.63	2.67901101155
0.000285	7.634	2.68850218523
0.000286	7.572	2.6871576061
0.000287	7.56	2.69785099663
0.000288	7.468	2.70129154295
0.000289	7.456	2.67508205482
0.00029	7.452	2.66602625643
0.000291	7.476	2.66259722827
0.000292	7.46	2.64658270228
0.000293	7.438	2.65521298581
0.000294	7.416	2.65159272891
0.000295	7.396	2.66217655312
0.000296	7.37	2.65350711324
0.000297	7.332	2.61491414773
0.000298	7.34	2.63294511906
0.000299	7.332	2.62255142943
0.0003	7.314	2.60219215278
0.000301	7.298	2.58634800443
0.000302	7.32	2.58719925788
0.000303	7.302	2.56959062887
0.000304	7.3	2.58882212599
0.000305	7.302	2.60207532558
0.000306	7.276	2.61759889976
0.000307	7.224	2.59727241544
0.000308	7.194	2.59313786753
0.000309	7.17	2.58864829593
0.00031	7.116	2.612
0.000311	7.132	2.6325987161
0.000312	7.124	2.63146803135
0.000313	7.092	2.62669678494
0.000314	7.09	2.64081426836
0.000315	7.06	2.63598179053
0.000316	7.046	2.61455235174
0.000317	7.054	2.61516423958
0.000318	7.012	2.6076533512
0.000319	6.978	2.5995222638
0.00032	6.958	2.60542434164
0.000321	6.952	2.60647194499
0.000322	6.958	2.60004538422
0.000323	6.93	2.60635761169
0.000324	6.902	2.62152551008
0.000325	6.868	2.61736050249
0.000326	6.846	2.62035951732
0.000327	6.84	2.63028515564
0.000328	6.82	2.61220213613
0.000329	6.794	2.62365470289
0.00033	6.77	2.62394740801
0.000331	6.74	2.60468808113
0.000332	6.7	2.60269091519
0.000333	6.692	2.59251538086
0.000334	6.666	2.56718600806
0.000335	6.658	2.56769079135
0.000336	6.616	2.55510156354
0.000337	6.594	2.56459821415
0.000338	6.602	2.58913035593
0.000339	6.618	2.6092290049
0.00034	6.588	2.59966459375
0.000341	6.582	2.5782311766
0.000342	6.56	2.5578115646
0.000343	6.554	2.56341256921
0.000344	6.53	2.5770331779
0.000345	6.482	2.52778084493
0.000346	6.488	2.52227199168
0.000347	6.458	2.53460766195
0.000348	6.414	2.52796439848
0.000349	6.384	2.51008844466
0.00035	6.36	2.5295058806
0.000351	6.318	2.50377235387
0.000352	6.318	2.52999525691
0.000353	6.248	2.56017499402
0.000354	6.244	2.55351992356
0.000355	6.24	2.51761792177
0.000356	6.204	2.49927669537
0.000357	6.194	2.49165888516
0.000358	6.196	2.48627914764
0.000359	6.208	2.47401212608
0.00036	6.16	2.44425857879
0.000361	6.148	2.43435741008
0.000362	6.132	2.43527739693
0.000363	6.128	2.40740856524
0.000364	6.124	2.40595594307
0.000365	6.134	2.39500396659
0.000366	6.124	2.39512504893
0.000367	6.114	2.40769682477
0.000368	6.106	2.39557174804
0.000369	6.086	2.39303238591
0.00037	6.068	2.4032011984
0.000371	6.018	2.4153003954
0.000372	6.008	2.38577786057
0.000373	5.998	2.38285459061
0.000374	5.99	2.38702744014
0.000375	5.936	2.37821445627
0.000376	5.926	2.36738758973
0.000377	5.916	2.37085301105
0.000378	5.898	2.39824852757
0.000379	5.864	2.40696987933
0.00038	5.876	2.42747275989
0.000381	5.842	2.42425988706
0.000382	5.818	2.42175060648
0.000383	5.812	2.44226452294
0.000384	5.79	2.41700227555
0.000385	5.762	2.42515071697
0.000386	5.758	2.42062719145
0.000387	5.746	2.40779650303
0.000388	5.712	2.42096179235
0.000389	5.706	2.39657338715
0.00039	5.712	2.39771891597
0.000391	5.696	2.39574289105
0.000392	5.706	2.38066461309
0.000393	5.7	2.38453349735
0.000394	5.67	2.3683538587
0.000395	5.658	2.35818489521
0.000396	5.63	2.34202903483
0.000397	5.604	2.2993877446
0.000398	5.592	2.32325977885
0.000399	5.578	2.33064712044
0.0004	5.568	2.33267571685
0.000401	5.58	2.33229500707
0.000402	5.528	2.3292093079
0.000403	5.514	2.32417813431
0.000404	5.524	2.31288218463
0.000405	5.528	2.32060681719
0.000406	5.512	2.32160634045
0.000407	5.512	2.29996869544
0.000408	5.512	2.32418932103
0.000409	5.504	2.33194854146
0.00041	5.454	2.30475248129
0.000411	5.434	2.31465850613
0.000412	5.416	2.27572933364
0.000413	5.398	2.26706770962
0.000414	5.388	2.2929143028
0.000415	5.362	2.30715322421
0.000416	5.336	2.29501721126
0.000417	5.336	2.26342748945
0.000418	5.306	2.28918413414
0.000419	5.296	2.28218842342
0.00042	5.28	2.28683186964
0.000421	5.266	2.28631668848
0.000422	5.242	2.26350082836
0.000423	5.226	2.2456455642
0.000424	5.224	2.2525150388
0.000425	5.2	2.24321198285
0.000426	5.166	2.24108098917
0.000427	5.156	2.2377810438
0.000428	5.142	2.23558404002
0.000429	5.116	2.21687708275
0.00043	5.13	2.24702024913
0.000431	5.134	2.23965265164
0.000432	5.1	2.24543982329
0.000433	5.08	2.23910696484
0.000434	5.068	2.23771669342
0.000435	5.054	2.22060442222
0.000436	5.058	2.24112382523
0.000437	5.064	2.24764409994
0.000438	5.058	2.25535717792
0.000439	5.042	2.23164423688
0.00044	5.034	2.24250841693
0.000441	5.026	2.22470762124
0.000442	5.018	2.21758336935
0.000443	4.984	2.20266747377
0.000444	4.966	2.18376830273
0.000445	4.97	2.19934081033
0.000446	4.946	2.18153248887
0.000447	4.92	2.18394139115
0.000448	4.89	2.15821685657
0.000449	4.898	2.14280097069
0.00045	4.874	2.14525616186
0.000451	4.87	2.14688145923
0.000452	4.85	2.14837147626
0.000453	4.814	2.13433924201
0.000454	4.81	2.15172024204
0.000455	4.774	2.16215725608
0.000456	4.756	2.18551229692
0.000457	4.732	2.17259660315
0.000458	4.764	2.1772239205
0.000459	4.756	2.17266288227
0.00046	4.762	2.15623653619
0.000461	4.77	2.16266039868
0.000462	4.756	2.14580148196
0.000463	4.722	2.13745549661
0.000464	4.712	2.13847048144
0.000465	4.71	2.14706776791
0.000466	4.682	2.1234114062
0.000467	4.666	2.14066438285
0.000468	4.662	2.13910168061
0.000469	4.658	2.15708970606
0.00047	4.646	2.14771599612
0.000471	4.638	2.1248425824
0.000472	4.636	2.13623594203
0.000473	4.628	2.12546841896
0.000474	4.598	2.11291173502
0.000475	4.568	2.10270682693
0.000476	4.57	2.08257052702
0.000477	4.552	2.09458731019
0.000478	4.548	2.08607190672
0.000479	4.534	2.06708587146
0.00048	4.524	2.0749515657
0.000481	4.522	2.09033872853
0.000482	4.502	2.08949659009
0.000483	4.492	2.09712565193
0.000484	4.492	2.09521741115
0.000485	4.47	2.08640839722
0.000486	4.472	2.08930993393
0.000487	4.46	2.09580533447
0.000488	4.446	2.08592521438
0.000489	4.438	2.08666144834
0.00049	4.412	2.0683945465
0.000491	4.4	2.04646035877
0.000492	4.358	2.01142635958
0.000493	4.35	2.00785955684
0.000494	4.338	2.00293684374
0.000495	4.348	2.00571583232
0.000496	4.358	2.00145846822
0.000497	4.342	2.01122748589
0.000498	4.34	2.00509351403
0.000499	4.324	2.02064940056
0.0005	4.3	1.99248588452
0.000501	4.278	1.98108959919
0.000502	4.274	1.98265579464
0.000503	4.264	1.98048074972
0.000504	4.254	1.97825276444
0.000505	4.244	1.96988933699
0.000506	4.224	1.97327747669
0.000507	4.216	1.96197451563
0.000508	4.194	1.95764245969
0.000509	4.162	1.94621581537
0.00051	4.14	1.93504521911
0.000511	4.13	1.93935556307
0.000512	4.138	1.94395370315
0.000513	4.14	1.96580772203
0.000514	4.134	1.96978272914
0.000515	4.118	1.95347792411
0.000516	4.108	1.96477377833
0.000517	4.12	1.96611291639
0.000518	4.114	1.97509594704
0.000519	4.098	1.97494202447
0.00052	4.074	1.96685637503
0.000521	4.072	1.96642213169
0.000522	4.028	1.94607707967
0.000523	4.006	1.93751490317
0.000524	4.012	1.9421266694
0.000525	3.974	1.95482070789
0.000526	3.958	1.95249481433
0.000527	3.98	1.94925626843
0.000528	3.962	1.96177368725
0.000529	3.954	1.95445235296
0.00053	3.922	1.95854946325
0.000531	3.892	1.92881725417
0.000532	3.874	1.92305070136
0.000533	3.872	1.93484262926
0.000534	3.874	1.94373969451
0.000535	3.86	1.94740853444
0.000536	3.866	1.95142102069
0.000537	3.872	1.95438379035
0.000538	3.854	1.93408479649
0.000539	3.84	1.93038856192
0.00054	3.838	1.94210092426
0.000541	3.844	1.96358447743
0.000542	3.808	1.94297092104
0.000543	3.832	1.94724831493
0.000544	3.818	1.92999378237
0.000545	3.81	1.89681311678
0.000546	3.776	1.88621949942
0.000547	3.76	1.88106352896
0.000548	3.762	1.89877750145
0.000549	3.756	1.87735558699
0.00055	3.74	1.88371972438
0.000551	3.726	1.87374598065
0.000552	3.692	1.88603711522
0.000553	3.682	1.8774653126
0.000554	3.68	1.88297636735
0.000555	3.688	1.87367446479
0.000556	3.702	1.87114831053
0.000557	3.708	1.88540075316
0.000558	3.704	1.89324694639
0.000559	3.692	1.88072751881
0.00056	3.686	1.89931671924
0.000561	3.68	1.90094713235
0.000562	3.678	1.86716790889
0.000563	3.67	1.89976314313
0.000564	3.684	1.90161615475
0.000565	3.668	1.88089765803
0.000566	3.646	1.84734512206
0.000567	3.652	1.8630340845
0.000568	3.662	1.85789020128
0.000569	3.62	1.84813419426
0.00057	3.606	1.83922918637
0.000571	3.604	1.84151676615
0.000572	3.586	1.82937257004
0.000573	3.564	1.80496648168
0.000574	3.56	1.80731845561
0.000575	3.542	1.81003756867
0.000576	3.528	1.83117885527
0.000577	3.522	1.83235258616
0.000578	3.518	1.84761359597
0.000579	3.504	1.84661419901
0.00058	3.486	1.82038567342
0.000581	3.482	1.83130445312
0.000582	3.49	1.84442402934
0.000583	3.488	1.84982593776
0.000584	3.472	1.86365662073
0.000585	3.464	1.83758101862
0.000586	3.462	1.82114140033
0.000587	3.444	1.81297104224
0.000588	3.444	1.82067679724
0.000589	3.42	1.78986032975
0.00059	3.414	1.80072318806
0.000591	3.41	1.79385060693
0.000592	3.39	1.78042129846
0.000593	3.366	1.78326778696
0.000594	3.386	1.78241521537
0.000595	3.37	1.77344297907
0.000596	3.366	1.77989999719
0.000597	3.34	1.76759723919
0.000598	3.35	1.76281025638
0.000599	3.372	1.78482940361
0.0006	3.354	1.79016312106
0.000601	3.34	1.78560913976
0.000602	3.334	1.7783261793
0.000603	3.334	1.78953737038
0.000604	3.31	1.78714856685
0.000605	3.304	1.76962820954
0.000606	3.296	1.75510227622
0.000607	3.272	1.74986170882
0.000608	3.266	1.74678103951
0.000609	3.264	1.74651195244
0.00061	3.242	1.73650107976
0.000611	3.24	1.73389734414
0.000612	3.224	1.73026703141
0.000613	3.212	1.74558185142
0.000614	3.19	1.75211301005
0.000615	3.176	1.74843472855
0.000616	3.154	1.74191963075
0.000617	3.148	1.72687463355
0.000618	3.132	1.74315116958
0.000619	3.12	1.75430898077
0.00062	3.146	1.75973975349
0.000621	3.164	1.7689273586
0.000622	3.158	1.76664540868
0.000623	3.14	1.77775138869
0.000624	3.124	1.77893900963
0.000625	3.122	1.76723399696
0.000626	3.108	1.76191259715
0.000627	3.102	1.75829349086
0.000628	3.094	1.78021459381
0.000629	3.08	1.77358394219
0.00063	3.068	1.76050447316
0.000631	3.062	1.76242900566
0.000632	3.05	1.76053968998
0.000633	3.04	1.76476627348
0.000634	3.056	1.75409919902
0.000635	3.054	1.72947506487
0.000636	3.044	1.73495360169
0.000637	3.034	1.73113950911
0.000638	3.036	1.72357303298
0.000639	3.038	1.72758675614
0.00064	3.026	1.71619462766
0.000641	3.0	1.70880074906
0.000642	3.0	1.69823437723
0.000643	2.984	1.70403755827
0.000644	2.984	1.69344146636
0.000645	2.964	1.69785276158
0.000646	2.952	1.70695518395
0.000647	2.93	1.69620163896
0.000648	2.916	1.69733438073
0.000649	2.912	1.70418778308
0.00065	2.918	1.70858889145
0.000651	2.914	1.72470403258
0.000652	2.902	1.70305490223
0.000653	2.902	1.6900875717
0.000654	2.886	1.67720124016
0.000655	2.88	1.67379807623
0.000656	2.872	1.66601800711
0.000657	2.868	1.67408960334
0.000658	2.848	1.68549577276
0.000659	2.826	1.65279278798
0.00066	2.802	1.65975781366
0.000661	2.824	1.67003712534
0.000662	2.812	1.66872885754
0.000663	2.804	1.67140180687
0.000664	2.81	1.67627563366
0.000665	2.806	1.66744235283
0.000666	2.814	1.65632243238
0.000667	2.808	1.64533765532
0.000668	2.792	1.62872219853
0.000669	2.782	1.61445842313
0.00067	2.78	1.61108658985
0.000671	2.766	1.59600877191
0.000672	2.768	1.6081591961
0.000673	2.768	1.62301447929
0.000674	2.754	1.63507920297
0.000675	2.768	1.64990181526
0.000676	2.756	1.64087293841
0.000677	2.762	1.63504006067
0.000678	2.748	1.62619064073
0.000679	2.752	1.63048949705
0.00068	2.734	1.6208775401
0.000681	2.722	1.63117013214
0.000682	2.706	1.63693738426
0.000683	2.71	1.638871563
0.000684	2.684	1.62362064535
0.000685	2.666	1.603260428
0.000686	2.662	1.60491619719
0.000687	2.642	1.59431364543
0.000688	2.644	1.58532772637
0.000689	2.632	1.59266317845
0.00069	2.624	1.58575660175
0.000691	2.628	1.58795969722
0.000692	2.608	1.57045725825
0.000693	2.596	1.57123645579
0.000694	2.578	1.54916622736
0.000695	2.57	1.55341559153
0.000696	2.57	1.5482570846
0.000697	2.558	1.54357895814
0.000698	2.56	1.5499677416
0.000699	2.544	1.55694058975
0.0007	2.534	1.55847489553
0.000701	2.528	1.55731050212
0.000702	2.532	1.55466266437
0.000703	2.512	1.56520158446
0.000704	2.518	1.56386572314
0.000705	2.502	1.55756091374
0.000706	2.474	1.54185732154
0.000707	2.472	1.55731050212
0.000708	2.454	1.55816687168
0.000709	2.436	1.56521691787
0.00071	2.434	1.55359067968
0.000711	2.426	1.55065276577
0.000712	2.432	1.55221647975
0.000713	2.43	1.55341559153
0.000714	2.422	1.54140066174
0.000715	2.404	1.52865431017
0.000716	2.412	1.54215952482
0.000717	2.416	1.57065082052
0.000718	2.406	1.56242247808
0.000719	2.392	1.56663205636
0.00072	2.396	1.56306877648
0.000721	2.394	1.55395109318
0.000722	2.39	1.55367306728
0.000723	2.382	1.54145256171
0.000724	2.358	1.54849475298
0.000725	2.344	1.5574543332
0.000726	2.332	1.55234532241
0.000727	2.324	1.53981297566
0.000728	2.334	1.53311578167
0.000729	2.346	1.54476017556
0.00073	2.348	1.54495825186
0.000731	2.344	1.54714705183
0.000732	2.344	1.54196757424
0.000733	2.34	1.53766056072
0.000734	2.346	1.53827305769
0.000735	2.352	1.53626039459
0.000736	2.356	1.54183786437
0.000737	2.336	1.51627965758
0.000738	2.346	1.51732791446
0.000739	2.352	1.50734733887
0.00074	2.338	1.50324848245
0.000741	2.314	1.50180025303
0.000742	2.306	1.51141126104
0.000743	2.288	1.50899171635
0.000744	2.274	1.51225791451
0.000745	2.268	1.51663311318
0.000746	2.29	1.53424248409
0.000747	2.294	1.52169773608
0.000748	2.286	1.51532306786
0.000749	2.284	1.5229392634
0.00075	2.27	1.52744885348
0.000751	2.266	1.53207179988
0.000752	2.276	1.51651706222
0.000753	2.256	1.50813262016
0.000754	2.234	1.49641037152
0.000755	2.206	1.47768873583
0.000756	2.202	1.47146049896
0.000757	2.182	1.46180573265
0.000758	2.166	1.44721940286
0.000759	2.152	1.44530135266
0.00076	2.142	1.44147008294
0.000761	2.142	1.43312106955
0.000762	2.126	1.42341982563
0.000763	2.134	1.44777208151
0.000764	2.126	1.45675117985
0.000765	2.104	1.44954613586
0.000766	2.084	1.45222036895
0.000767	2.088	1.43675189229
0.000768	2.078	1.44910869158
0.000769	2.068	1.43644561331
0.00077	2.07	1.41601553664
0.000771	2.05	1.40836784968
0.000772	2.048	1.40488291327
0.000773	2.028	1.39829038472
0.000774	2.034	1.42156392751
0.000775	2.034	1.42998041945
0.000776	2.028	1.42239797525
0.000777	2.022	1.42180026727
0.000778	2.022	1.41191926115
0.000779	2.01	1.42052807082
0.00078	2.0	1.4254823745
0.000781	1.998	1.4106721802
0.000782	1.99	1.39781973087
0.000783	1.978	1.39768236735
0.000784	1.98	1.40982268389
0.000785	1.974	1.40475051166
0.000786	1.97	1.39753354164
0.000787	1.986	1.40349706092
0.000788	1.996	1.40142213483
0.000789	1.99	1.40353126078
0.00079	1.99	1.40210555951
0.000791	1.984	1.39990856844
0.000792	1.978	1.40196861591
0.000793	1.988	1.3956561181
0.000794	1.984	1.39274692604
0.000795	1.976	1.39263204042
0.000796	1.986	1.39061281455
0.000797	1.98	1.38982013225
0.000798	1.97	1.3903596657
0.000799	1.97	1.38747972958
0.0008	1.968	1.37512763044
0.000801	1.96	1.38506317545
0.000802	1.934	1.36442075622
0.000803	1.928	1.36044698537
0.000804	1.918	1.3443496569
0.000805	1.918	1.32486829534
0.000806	1.922	1.35643503346
0.000807	1.932	1.38397109796
0.000808	1.922	1.38127332559
0.000809	1.922	1.38993381137
0.00081	1.928	1.40528146647
0.000811	1.932	1.39117791817
0.000812	1.934	1.38479023682
0.000813	1.932	1.37381803744
0.000814	1.926	1.37423578763
0.000815	1.904	1.37360256261
0.000816	1.9	1.36747943312
0.000817	1.892	1.35363806093
0.000818	1.89	1.34383778783
0.000819	1.878	1.35022812887
0.00082	1.868	1.35002814785
0.000821	1.856	1.35914090513
0.000822	1.846	1.36025144734
0.000823	1.848	1.34940579516
0.000824	1.828	1.35588200077
0.000825	1.822	1.34547984006
0.000826	1.81	1.33187837283
0.000827	1.794	1.32497698093
0.000828	1.776	1.31674750807
0.000829	1.764	1.3207210152
0.00083	1.746	1.29672047875
0.000831	1.758	1.30055219042
0.000832	1.756	1.28703690701
0.000833	1.762	1.28738339278
0.000834	1.752	1.27220124194
0.000835	1.746	1.27337504295
0.000836	1.748	1.2870493386
0.000837	1.732	1.27443163803
0.000838	1.718	1.26430850665
0.000839	1.716	1.2725344789
0.00084	1.722	1.26992755699
0.000841	1.732	1.26971492864
0.000842	1.74	1.27294933128
0.000843	1.744	1.28314613353
0.000844	1.742	1.28196567817
0.000845	1.726	1.28176596928
0.000846	1.726	1.28954410549
0.000847	1.728	1.2922909889
0.000848	1.732	1.30390797221
0.000849	1.738	1.30129012906
0.00085	1.726	1.2972756068
0.000851	1.728	1.29383770234
0.000852	1.732	1.30083665385
0.000853	1.72	1.27812362469
0.000854	1.716	1.27880569282
0.000855	1.708	1.28480971354
0.000856	1.696	1.27889952694
0.000857	1.702	1.27169021385
0.000858	1.71	1.26881834791
0.000859	1.682	1.24132026488
0.00086	1.686	1.25515098693
0.000861	1.684	1.26180188619
0.000862	1.674	1.25527845516
0.000863	1.668	1.26244841479
0.000864	1.67	1.26376421852
0.000865	1.678	1.27055735801
0.000866	1.68	1.25761679378
0.000867	1.656	1.24966555526
0.000868	1.654	1.25629773541
0.000869	1.644	1.24630012437
0.00087	1.646	1.24767143111
0.000871	1.626	1.24824837272
0.000872	1.638	1.25337783609
0.000873	1.624	1.24684561995
0.000874	1.626	1.25941414952
0.000875	1.61	1.24494979818
0.000876	1.606	1.23562291983
0.000877	1.596	1.23805654152
0.000878	1.596	1.23644005111
0.000879	1.6	1.23125951773
0.00088	1.604	1.22604404489
0.000881	1.592	1.22537178032
0.000882	1.576	1.22483631559
0.000883	1.57	1.21371331047
0.000884	1.558	1.19106506959
0.000885	1.554	1.18957303265
0.000886	1.558	1.18432934609
0.000887	1.558	1.18770198282
0.000888	1.544	1.18830299167
0.000889	1.542	1.18162430578
0.00089	1.54	1.18169369974
0.000891	1.542	1.18162430578
0.000892	1.55	1.16769002736
0.000893	1.55	1.16940155635
0.000894	1.546	1.16956573137
0.000895	1.55	1.17281712129
0.000896	1.538	1.17156135136
0.000897	1.524	1.1668007542
0.000898	1.518	1.1391558278
0.000899	1.514	1.13569538169
0.0009	1.52	1.11964280018
0.000901	1.514	1.12151861331
0.000902	1.514	1.13921200836
0.000903	1.506	1.14278781933
0.000904	1.486	1.14795644517
0.000905	1.48	1.16687617167
0.000906	1.482	1.17203924849
0.000907	1.476	1.16851358571
0.000908	1.456	1.15067979908
0.000909	1.448	1.14860611177
0.00091	1.44	1.13595774569
0.000911	1.452	1.13652804629
0.000912	1.438	1.12167553241
0.000913	1.432	1.1231099679
0.000914	1.428	1.11212229543
0.000915	1.432	1.11057462604
0.000916	1.416	1.11307861358
0.000917	1.42	1.12053558623
0.000918	1.42	1.12231902773
0.000919	1.426	1.11378813066
0.00092	1.406	1.09961993434
0.000921	1.408	1.11424234348
0.000922	1.416	1.11487398391
0.000923	1.414	1.11651421845
0.000924	1.418	1.11860448774
0.000925	1.416	1.11845607871
0.000926	1.41	1.09448618082
0.000927	1.41	1.10720368496
0.000928	1.412	1.1163583654
0.000929	1.414	1.11830407314
0.00093	1.412	1.10736443866
0.000931	1.396	1.09141376205
0.000932	1.388	1.09245411803
0.000933	1.372	1.09069519115
0.000934	1.364	1.08420662237
0.000935	1.348	1.0876102243
0.000936	1.34	1.08830142883
0.000937	1.34	1.09380071311
0.000938	1.34	1.09927248669
0.000939	1.334	1.09107469955
0.00094	1.34	1.10652609549
0.000941	1.34	1.11013512691
0.000942	1.328	1.1065333253
0.000943	1.31	1.10177130113
0.000944	1.306	1.10107402113
0.000945	1.306	1.10288893366
0.000946	1.292	1.09303979799
0.000947	1.286	1.10643752648
0.000948	1.298	1.10326606039
0.000949	1.302	1.11121375081
0.00095	1.31	1.1144056712
0.000951	1.302	1.10217784409
0.000952	1.302	1.098542671
0.000953	1.294	1.0897541007
0.000954	1.278	1.10304850301
0.000955	1.284	1.10965940721
0.000956	1.29	1.1053958567
0.000957	1.272	1.10182394238
0.000958	1.264	1.10376809158
0.000959	1.262	1.10695799378
0.00096	1.254	1.08696090086
0.000961	1.25	1.07121426428
0.000962	1.252	1.0698111983
0.000963	1.24	1.06695829347
0.000964	1.218	1.05568745375
0.000965	1.228	1.07518184508
0.000966	1.218	1.07260244266
0.000967	1.22	1.0618851162
0.000968	1.218	1.06135573678
0.000969	1.21	1.04589674443
0.00097	1.216	1.05893531436
0.000971	1.206	1.05620263207
0.000972	1.202	1.06451679179
0.000973	1.208	1.05675730421
0.000974	1.208	1.06241987933
0.000975	1.194	1.05847248429
0.000976	1.188	1.06426312536
0.000977	1.188	1.06049799623
0.000978	1.186	1.05043038798
0.000979	1.186	1.04470282856
0.00098	1.182	1.03965186481
0.000981	1.186	1.03121481758
0.000982	1.188	1.02988154659
0.000983	1.186	1.04661549769
0.000984	1.18	1.04288062596
0.000985	1.192	1.04073819955
0.000986	1.176	1.01045732221
0.000987	1.17	1.00453969558
0.000988	1.176	1.00250885283
0.000989	1.176	0.998510891278
0.00099	1.164	0.990506940915
0.000991	1.152	0.990401938609
0.000992	1.138	0.985370996123
0.000993	1.142	0.984802518275
0.000994	1.146	0.984217455647
0.000995	1.142	0.974595300625
0.000996	1.13	0.978314877736
0.000997	1.13	0.994535067255
0.000998	1.14	0.992169340385
0.000999	1.138	1.00147690937
0.001	1.156	1.03134087478
0.001001	1.148	1.02278834565
0.001002	1.15	1.02151847756
0.001003	1.136	1.00871403282
0.001004	1.136	1.01069481051
0.001005	1.146	1.01226676326
0.001006	1.142	1.01283562339
0.001007	1.138	1.01141287316
0.001008	1.128	1.0137139636
0.001009	1.126	1.02475558061
0.00101	1.124	1.02402343723
0.001011	1.128	1.03131760384
0.001012	1.12	1.02645019363
0.001013	1.118	1.0295999223
0.001014	1.12	1.02645019363
0.001015	1.116	1.02496048704
0.001016	1.114	1.02029603547
0.001017	1.098	1.01803536284
0.001018	1.106	1.03090445726
0.001019	1.108	1.03360340557
0.00102	1.102	1.02936679566
0.001021	1.094	1.02428706914
0.001022	1.084	1.02026663182
0.001023	1.092	1.01957638262
0.001024	1.1	1.01291658097
0.001025	1.08	0.994786409236
0.001026	1.078	0.99795591085
0.001027	1.074	0.98819228898
0.001028	1.082	0.993617632694
0.001029	1.08	0.99679486355
0.00103	1.08	0.99679486355
0.001031	1.078	1.00395019797
0.001032	1.074	1.00026196569
0.001033	1.068	0.995678663023
0.001034	1.042	0.992086689761
0.001035	1.052	0.982494783701
0.001036	1.046	0.973593344266
0.001037	1.034	0.963765531652
0.001038	1.038	0.961538350769
0.001039	1.044	0.960241636256
0.00104	1.044	0.960241636256
0.001041	1.038	0.955277970017
0.001042	1.038	0.955277970017
0.001043	1.028	0.94404237193
0.001044	1.024	0.94415253005
0.001045	1.024	0.952588053673
0.001046	1.02	0.956869897112
0.001047	1.018	0.953769364155
0.001048	1.008	0.946538958522
0.001049	1.0	0.95707888912
0.00105	0.998	0.958121077944
0.001051	0.982	0.945344381694
0.001052	0.988	0.954911514225
0.001053	0.988	0.952814777383
0.001054	0.984	0.952756002343
0.001055	0.984	0.961116017971
0.001056	0.978	0.941018597053
0.001057	0.982	0.947457650769
0.001058	0.974	0.945158187818
0.001059	0.97	0.932255329832
0.00106	0.974	0.94091657441
0.001061	0.96	0.924337600663
0.001062	0.952	0.921789563838
0.001063	0.954	0.925139989407
0.001064	0.95	0.920597631976
0.001065	0.944	0.919164838318
0.001066	0.954	0.931602919703
0.001067	0.952	0.934717069492
0.001068	0.944	0.934271909029
0.001069	0.946	0.93117345323
0.00107	0.948	0.938773668144
0.001071	0.95	0.937816613203
0.001072	0.944	0.927827570187
0.001073	0.944	0.942795842163
0.001074	0.944	0.947029038626
0.001075	0.938	0.93709978124
0.001076	0.932	0.946243097729
0.001077	0.928	0.943830493256
0.001078	0.926	0.936228604562
0.001079	0.91	0.939095309327
0.00108	0.908	0.942091290693
0.001081	0.914	0.945835080762
0.001082	0.912	0.938219590501
0.001083	0.908	0.935700806882
0.001084	0.902	0.934021413031
0.001085	0.896	0.938714013957
0.001086	0.888	0.924908644137
0.001087	0.886	0.912690528054
0.001088	0.88	0.910823802939
0.001089	0.886	0.914879227002
0.00109	0.9	0.906642156531
0.001091	0.902	0.907962554294
0.001092	0.9	0.9088454214
0.001093	0.886	0.89498826808
0.001094	0.886	0.901667344424
0.001095	0.886	0.906092710488
0.001096	0.892	0.907929512683
0.001097	0.884	0.906942115022
0.001098	0.878	0.907257405591
0.001099	0.888	0.907444764159
0.0011	0.89	0.908790404879
0.001101	0.89	0.89994444273
0.001102	0.874	0.89784408446
0.001103	0.872	0.898674579589
0.001104	0.876	0.908088101453
0.001105	0.866	0.907768693005
0.001106	0.858	0.904342855338
0.001107	0.856	0.902919708501
0.001108	0.854	0.903705704309
0.001109	0.848	0.89715996344
0.00111	0.848	0.894927930059
0.001111	0.85	0.896381615162
0.001112	0.846	0.895703075801
0.001113	0.852	0.902272686054
0.001114	0.842	0.892768727051
0.001115	0.842	0.881496454899
0.001116	0.85	0.880624778211
0.001117	0.852	0.875269101477
0.001118	0.848	0.867695799229
0.001119	0.834	0.861651901872
0.00112	0.822	0.849891757814
0.001121	0.814	0.848176868348
0.001122	0.808	0.850374035352
0.001123	0.806	0.851095764294
0.001124	0.808	0.857400723116
0.001125	0.808	0.857400723116
0.001126	0.804	0.856495183874
0.001127	0.812	0.874446110404
0.001128	0.814	0.873729935392
0.001129	0.81	0.868274150254
0.00113	0.798	0.865561089698
0.001131	0.794	0.864617834653
0.001132	0.802	0.866484852724
0.001133	0.794	0.866927909344
0.001134	0.784	0.867953915827
0.001135	0.782	0.868605779396
0.001136	0.788	0.875817332553
0.001137	0.782	0.877767623007
0.001138	0.772	0.871788965289
0.001139	0.774	0.866558711225
0.00114	0.776	0.870530872514
0.001141	0.776	0.879672666394
0.001142	0.766	0.882747982156
0.001143	0.758	0.880588439624
0.001144	0.752	0.87777901547
0.001145	0.746	0.868034561524
0.001146	0.752	0.868617292022
0.001147	0.74	0.862786184405
0.001148	0.75	0.866890996608
0.001149	0.754	0.874919424862
0.00115	0.756	0.876620784604
0.001151	0.74	0.872009174264
0.001152	0.752	0.884588039711
0.001153	0.744	0.889080423809
0.001154	0.742	0.889626888083
0.001155	0.728	0.893317412793
0.001156	0.728	0.877505555538
0.001157	0.722	0.876764506581
0.001158	0.718	0.87319871736
0.001159	0.718	0.87319871736
0.00116	0.726	0.868863625663
0.001161	0.724	0.867077851176
0.001162	0.718	0.854678887068
0.001163	0.722	0.862969292617
0.001164	0.722	0.865283768483
0.001165	0.73	0.872410453858
0.001166	0.724	0.867077851176
0.001167	0.72	0.863481325797
0.001168	0.716	0.857522011379
0.001169	0.718	0.857015752481
0.00117	0.726	0.857277084728
0.001171	0.732	0.862656362638
0.001172	0.732	0.862656362638
0.001173	0.74	0.872009174264
0.001174	0.74	0.869712596206
0.001175	0.742	0.871456252488
0.001176	0.736	0.866200900484
0.001177	0.73	0.858545281275
0.001178	0.728	0.854409737772
0.001179	0.72	0.861162005664
0.00118	0.714	0.846288366929
0.001181	0.704	0.839275878362
0.001182	0.698	0.838329290911
0.001183	0.696	0.843554384732
0.001184	0.702	0.849232594758
0.001185	0.708	0.859497527629
0.001186	0.71	0.8590110593
0.001187	0.706	0.852973622101
0.001188	0.702	0.851584405682
0.001189	0.692	0.85389460708
0.00119	0.692	0.85389460708
0.001191	0.686	0.83869183852
0.001192	0.676	0.836076551519
0.001193	0.672	0.832115376616
0.001194	0.664	0.819209374946
0.001195	0.666	0.818806448436
0.001196	0.664	0.821647126204
0.001197	0.672	0.834515428258
0.001198	0.676	0.836076551519
0.001199	0.67	0.825287828579
0.0012	0.664	0.828917366207
0.001201	0.66	0.822435407798
0.001202	0.656	0.810964857438
0.001203	0.658	0.813041204368
0.001204	0.658	0.798145350171
0.001205	0.656	0.796030150183
0.001206	0.652	0.799309702181
0.001207	0.656	0.796030150183
0.001208	0.648	0.787461745103
0.001209	0.642	0.783476866283
0.00121	0.644	0.793261621409
0.001211	0.642	0.788565786729
0.001212	0.642	0.798646354778
0.001213	0.64	0.801498596381
0.001214	0.642	0.803639222537
0.001215	0.65	0.807155499269
0.001216	0.64	0.80399004969
0.001217	0.638	0.804335750791
0.001218	0.636	0.794672259488
0.001219	0.644	0.795778863756
0.00122	0.632	0.787766462856
0.001221	0.626	0.786208623713
0.001222	0.622	0.774025839362
0.001223	0.624	0.773707955239
0.001224	0.614	0.767465960157
0.001225	0.622	0.776605433924
0.001226	0.618	0.777223262647
0.001227	0.618	0.779792280034
0.001228	0.618	0.779792280034
0.001229	0.616	0.780092302231
0.00123	0.614	0.785496021632
0.001231	0.604	0.776649212966
0.001232	0.598	0.772266793278
0.001233	0.6	0.769415362467
0.001234	0.602	0.77433584445
0.001235	0.608	0.786343436419
0.001236	0.61	0.796178371975
0.001237	0.612	0.793382631522
0.001238	0.614	0.798125303446
0.001239	0.61	0.791138420253
0.00124	0.602	0.782046034451
0.001241	0.602	0.782046034451
0.001242	0.598	0.782557346141
0.001243	0.594	0.780489589937
0.001244	0.598	0.779997435893
0.001245	0.594	0.777922875355
0.001246	0.588	0.77605154468
0.001247	0.58	0.774338427304
0.001248	0.578	0.76936077363
0.001249	0.582	0.771541314513
0.00125	0.584	0.773914723984
0.001251	0.578	0.774542445577
0.001252	0.57	0.77012985918
0.001253	0.564	0.760199973691
0.001254	0.558	0.758047491916
0.001255	0.554	0.755700999073
0.001256	0.55	0.753325958666
0.001257	0.546	0.745576287177
0.001258	0.548	0.737357443849
0.001259	0.544	0.743010094144
0.00126	0.544	0.751041942903
0.001261	0.548	0.756105812701
0.001262	0.552	0.758482695913
0.001263	0.556	0.76345530321
0.001264	0.556	0.758197863358
0.001265	0.554	0.758342930342
0.001266	0.544	0.753700205652
0.001267	0.55	0.755976190101
0.001268	0.554	0.755700999073
0.001269	0.556	0.760831124495
0.00127	0.56	0.765767588763
0.001271	0.556	0.76607049284
0.001272	0.556	0.76345530321
0.001273	0.546	0.758870212882
0.001274	0.544	0.751041942903
0.001275	0.544	0.753700205652
0.001276	0.538	0.737940376995
0.001277	0.538	0.732499829352
0.001278	0.542	0.732281366689
0.001279	0.546	0.740191867018
0.00128	0.55	0.737224524823
0.001281	0.548	0.729174876144
0.001282	0.544	0.732163916073
0.001283	0.542	0.729545063721
0.001284	0.544	0.729427172513
0.001285	0.53	0.72463784058
0.001286	0.53	0.719096655534
0.001287	0.526	0.716466328588
0.001288	0.52	0.713862731903
0.001289	0.52	0.713862731903
0.00129	0.524	0.724861366056
0.001291	0.512	0.711235544669
0.001292	0.51	0.714072825418
0.001293	0.51	0.716868188721
0.001294	0.516	0.719544300235
0.001295	0.512	0.716837499019
0.001296	0.51	0.711266476083
0.001297	0.508	0.7168932975
0.001298	0.506	0.716912825942
0.001299	0.512	0.716837499019
0.0013	0.508	0.705645803502
0.001301	0.494	0.69711118195
0.001302	0.492	0.702805805326
0.001303	0.49	0.699928567784
0.001304	0.488	0.699897135299
0.001305	0.482	0.696904584574
0.001306	0.478	0.691025325151
0.001307	0.474	0.699516976206
0.001308	0.474	0.696651993466
0.001309	0.474	0.693775179723
0.00131	0.476	0.693847245437
0.001311	0.47	0.687822651561
0.001312	0.466	0.687636531897
0.001313	0.46	0.687313611098
0.001314	0.46	0.687313611098
0.001315	0.46	0.687313611098
0.001316	0.458	0.684277721397
0.001317	0.462	0.678642763168
0.001318	0.464	0.678751795578
0.001319	0.462	0.681583450503
0.00132	0.458	0.672484944069
0.001321	0.456	0.675325106893
0.001322	0.462	0.684511504651
0.001323	0.458	0.678406957511
0.001324	0.46	0.678527818147
0.001325	0.452	0.666105096813
0.001326	0.454	0.663237514017
0.001327	0.46	0.672606868832
0.001328	0.452	0.675052590544
0.001329	0.452	0.680952274392
0.00133	0.458	0.684277721397
0.001331	0.454	0.675191824595
0.001332	0.456	0.681222430635
0.001333	0.446	0.677557377644
0.001334	0.448	0.677713803903
0.001335	0.45	0.671937497093
0.001336	0.454	0.678147476586
0.001337	0.454	0.678147476586
0.001338	0.454	0.678147476586
0.001339	0.448	0.668801913873
0.00134	0.446	0.665645551326
0.001341	0.448	0.662794085671
0.001342	0.446	0.659608975075
0.001343	0.448	0.659769656774
0.001344	0.452	0.669100889254
0.001345	0.452	0.672083328167
0.001346	0.452	0.672083328167
0.001347	0.444	0.668478870272
0.001348	0.438	0.667949099857
0.001349	0.434	0.661546672579
0.00135	0.434	0.670554994016
0.001351	0.436	0.664758602803
0.001352	0.426	0.654617445536
0.001353	0.426	0.654617445536
0.001354	0.424	0.654388263953
0.001355	0.424	0.654388263953
0.001356	0.424	0.657437449496
0.001357	0.422	0.654152887328
0.001358	0.42	0.653911308971
0.001359	0.42	0.656962708226
0.00136	0.416	0.64416147044
0.001361	0.408	0.633668683146
0.001362	0.408	0.633668683146
0.001363	0.406	0.633375086343
0.001364	0.406	0.636524940595
0.001365	0.402	0.635921378788
0.001366	0.402	0.629599872935
0.001367	0.408	0.636817085198
0.001368	0.406	0.636524940595
0.001369	0.402	0.632768520077
0.00137	0.402	0.632768520077
0.001371	0.408	0.646170256202
0.001372	0.402	0.64528753281
0.001373	0.398	0.644667356084
0.001374	0.398	0.647762302083
0.001375	0.402	0.648379518492
0.001376	0.406	0.655106098277
0.001377	0.406	0.655106098277
0.001378	0.404	0.654816004691
0.001379	0.406	0.652046010646
0.00138	0.408	0.655389960253
0.001381	0.404	0.648678656964
0.001382	0.402	0.64528753281
0.001383	0.404	0.648678656964
0.001384	0.414	0.646996136001
0.001385	0.408	0.639949998047
0.001386	0.41	0.6402343321
0.001387	0.408	0.639949998047
0.001388	0.398	0.632136061303
0.001389	0.396	0.634967715715
0.00139	0.392	0.631138653546
0.001391	0.39	0.627614531381
0.001392	0.39	0.627614531381
0.001393	0.39	0.62441973063
0.001394	0.384	0.623332976827
0.001395	0.388	0.63044111541
0.001396	0.388	0.63044111541
0.001397	0.388	0.633605555531
0.001398	0.384	0.629717396933
0.001399	0.382	0.626159724032
0.0014	0.384	0.623332976827
0.001401	0.374	0.618161791119
0.001402	0.374	0.618161791119
0.001403	0.374	0.618161791119
0.001404	0.372	0.620979870849
0.001405	0.376	0.624999199999
0.001406	0.374	0.624599071405
0.001407	0.378	0.628582532369
0.001408	0.372	0.617750758802
0.001409	0.378	0.622186467227
0.00141	0.376	0.621790961658
0.001411	0.37	0.617332973362
0.001412	0.368	0.61690842108
0.001413	0.364	0.619276997797
0.001414	0.36	0.615142259969
0.001415	0.362	0.618834388185
0.001416	0.366	0.629320268226
0.001417	0.368	0.629742804643
0.001418	0.37	0.630158710168
0.001419	0.364	0.616038959807
0.00142	0.364	0.622498192768
0.001421	0.364	0.622498192768
0.001422	0.362	0.618834388185
0.001423	0.36	0.615142259969
0.001424	0.36	0.621610810717
0.001425	0.356	0.61421820227
0.001426	0.35	0.606217782649
0.001427	0.354	0.61047850085
0.001428	0.352	0.613266663043
0.001429	0.346	0.608509654812
0.00143	0.346	0.608509654812
0.001431	0.344	0.604701579293
0.001432	0.352	0.616519261662
0.001433	0.35	0.622494979899
0.001434	0.354	0.623445266242
0.001435	0.344	0.611280622955
0.001436	0.34	0.60695963622
0.001437	0.35	0.609507998307
0.001438	0.344	0.604701579293
0.001439	0.346	0.605214011735
0.00144	0.344	0.604701579293
0.001441	0.344	0.601385067989
0.001442	0.344	0.601385067989
0.001443	0.348	0.609012315146
0.001444	0.35	0.609507998307
0.001445	0.352	0.609996721303
0.001446	0.35	0.602909611799
0.001447	0.352	0.60340367914
0.001448	0.354	0.603890718591
0.001449	0.352	0.60340367914
0.00145	0.35	0.599583188557
0.001451	0.346	0.595217607266
0.001452	0.346	0.595217607266
0.001453	0.346	0.595217607266
0.001454	0.342	0.594168326318
0.001455	0.34	0.590254182535
0.001456	0.336	0.589155327567
0.001457	0.334	0.578311334836
0.001458	0.328	0.573075911202
0.001459	0.324	0.571860122757
0.00146	0.322	0.56419500175
0.001461	0.322	0.560638921232
0.001462	0.316	0.555107196855
0.001463	0.318	0.56291740069
0.001464	0.314	0.554440258279
0.001465	0.32	0.563560112144
0.001466	0.32	0.563560112144
0.001467	0.32	0.563560112144
0.001468	0.31	0.556686626389
0.001469	0.314	0.561608404496
0.00147	0.316	0.562266840566
0.001471	0.314	0.56515838488
0.001472	0.308	0.563148293081
0.001473	0.31	0.56382621436
0.001474	0.306	0.562462443191
0.001475	0.306	0.562462443191
0.001476	0.304	0.56176863565
0.001477	0.308	0.563148293081
0.001478	0.302	0.564620226347
0.001479	0.304	0.568844442708
0.00148	0.308	0.57717934821
0.001481	0.31	0.577840808528
0.001482	0.312	0.57502695589
0.001483	0.314	0.575676992766
0.001484	0.316	0.576319355913
0.001485	0.312	0.568028168316
0.001486	0.308	0.566688627025
0.001487	0.308	0.566688627025
0.001488	0.308	0.559585560929
0.001489	0.306	0.558895339039
0.00149	0.302	0.561066840938
0.001491	0.306	0.569529630485
0.001492	0.308	0.57717934821
0.001493	0.304	0.565317609844
0.001494	0.306	0.569529630485
0.001495	0.302	0.564620226347
0.001496	0.296	0.555323329242
0.001497	0.3	0.560357029045
0.001498	0.3	0.560357029045
0.001499	0.304	0.56176863565
0.0015	0.306	0.562462443191
0.001501	0.304	0.56176863565
0.001502	0.304	0.56176863565
0.001503	0.296	0.54807298784
0.001504	0.294	0.547324401064
0.001505	0.29	0.54580216196
0.001506	0.286	0.540558969956
0.001507	0.284	0.539762910916
0.001508	0.282	0.535234528034
0.001509	0.286	0.544246267787
0.00151	0.288	0.545028439625
0.001511	0.286	0.547908751527
0.001512	0.29	0.549454274713
0.001513	0.29	0.549454274713
0.001514	0.284	0.539762910916
0.001515	0.284	0.539762910916
0.001516	0.284	0.543455609963
0.001517	0.284	0.543455609963
0.001518	0.284	0.543455609963
0.001519	0.286	0.544246267787
0.00152	0.288	0.55231874855
0.001521	0.294	0.561750834445
0.001522	0.298	0.563201562498
0.001523	0.304	0.565317609844
0.001524	0.292	0.561013368825
0.001525	0.29	0.560267793113
0.001526	0.286	0.558752181204
0.001527	0.28	0.55641710973
0.001528	0.28	0.56
0.001529	0.28	0.55641710973
0.00153	0.276	0.54756186865
0.001531	0.268	0.54422054353
0.001532	0.268	0.54422054353
0.001533	0.27	0.545068802996
0.001534	0.27	0.537680202351
0.001535	0.276	0.543897049082
0.001536	0.272	0.538531336136
0.001537	0.278	0.548375783565
0.001538	0.28	0.54918120871
0.001539	0.274	0.546739426052
0.00154	0.274	0.546739426052
0.001541	0.27	0.545068802996
0.001542	0.27	0.545068802996
0.001543	0.268	0.540533070219
0.001544	0.276	0.551202322201
0.001545	0.272	0.545908417228
0.001546	0.266	0.539670269702
0.001547	0.264	0.535073826682
0.001548	0.264	0.535073826682
0.001549	0.262	0.534187233093
0.00155	0.258	0.536130581109
0.001551	0.256	0.531473423606
0.001552	0.254	0.522956977198
0.001553	0.252	0.529618730787
0.001554	0.254	0.530550657336
0.001555	0.254	0.526767500896
0.001556	0.254	0.526767500896
0.001557	0.26	0.533291665039
0.001558	0.256	0.531473423606
0.001559	0.254	0.530550657336
0.00156	0.252	0.529618730787
0.001561	0.248	0.527727202255
0.001562	0.244	0.52198084256
0.001563	0.25	0.52488093888
0.001564	0.242	0.513260167946
0.001565	0.244	0.514260634309
0.001566	0.242	0.513260167946
0.001567	0.248	0.520092299501
0.001568	0.248	0.520092299501
0.001569	0.25	0.513322510708
0.00157	0.252	0.514291745996
0.001571	0.25	0.509411425078
0.001572	0.248	0.508425019054
0.001573	0.25	0.505470078244
0.001574	0.25	0.509411425078
0.001575	0.252	0.510388087635
0.001576	0.252	0.510388087635
0.001577	0.248	0.516232505757
0.001578	0.25	0.517204021639
0.001579	0.246	0.507428812741
0.00158	0.244	0.506422748304
0.001581	0.242	0.505406766872
0.001582	0.244	0.506422748304
0.001583	0.246	0.507428812741
0.001584	0.242	0.501433943805
0.001585	0.238	0.495334230596
0.001586	0.242	0.505406766872
0.001587	0.244	0.510356737978
0.001588	0.242	0.513260167946
0.001589	0.24	0.512249938995
0.00159	0.238	0.51122988958
0.001591	0.24	0.512249938995
0.001592	0.238	0.507302670996
0.001593	0.236	0.498301113786
0.001594	0.236	0.498301113786
0.001595	0.24	0.500399840128
0.001596	0.244	0.510356737978
0.001597	0.242	0.509348603611
0.001598	0.238	0.507302670996
0.001599	0.238	0.507302670996
0.0016	0.232	0.496161264107
0.001601	0.236	0.498301113786
0.001602	0.24	0.516139516023
0.001603	0.236	0.506264752871
0.001604	0.232	0.500175969035
0.001605	0.226	0.496914479564
0.001606	0.226	0.496914479564
0.001607	0.224	0.491756037075
0.001608	0.218	0.480079160139
0.001609	0.22	0.481248376621
0.00161	0.218	0.480079160139
0.001611	0.214	0.477707023185
0.001612	0.218	0.480079160139
0.001613	0.21	0.475289385533
0.001614	0.212	0.476503934926
0.001615	0.204	0.463016198421
0.001616	0.2	0.45607017004
0.001617	0.2	0.45607017004
0.001618	0.198	0.45474828202
0.001619	0.204	0.463016198421
0.00162	0.208	0.465549138115
0.001621	0.212	0.468034186786
0.001622	0.212	0.468034186786
0.001623	0.212	0.4722880477
0.001624	0.208	0.465549138115
0.001625	0.208	0.469825499521
0.001626	0.204	0.467315739089
0.001627	0.202	0.466042916479
0.001628	0.202	0.466042916479
0.001629	0.2	0.464758001545
0.00163	0.198	0.459125255241
0.001631	0.2	0.469041575982
0.001632	0.196	0.466459001414
0.001633	0.192	0.459495375385
0.001634	0.194	0.460829686544
0.001635	0.19	0.458148447558
0.001636	0.188	0.456788791456
0.001637	0.192	0.459495375385
0.001638	0.192	0.459495375385
0.001639	0.19	0.458148447558
0.00164	0.184	0.449604270442
0.001641	0.18	0.446766158074
0.001642	0.178	0.449795509093
0.001643	0.178	0.449795509093
0.001644	0.182	0.452632301101
0.001645	0.182	0.452632301101
0.001646	0.182	0.452632301101
0.001647	0.18	0.446766158074
0.001648	0.182	0.448191923176
0.001649	0.182	0.448191923176
0.00165	0.184	0.449604270442
0.001651	0.18	0.44226688775
0.001652	0.178	0.431643371315
0.001653	0.176	0.420742201354
0.001654	0.176	0.420742201354
0.001655	0.178	0.422274792049
0.001656	0.182	0.429972092118
0.001657	0.182	0.429972092118
0.001658	0.182	0.439176502104
0.001659	0.178	0.436252220625
0.00166	0.174	0.433271277608
0.001661	0.178	0.440812885474
0.001662	0.178	0.440812885474
0.001663	0.176	0.439344966968
0.001664	0.174	0.43786299227
0.001665	0.17	0.425558456619
0.001666	0.168	0.424
0.001667	0.166	0.422426324937
0.001668	0.164	0.420837260708
0.001669	0.166	0.427134639195
0.00167	0.172	0.43636681817
0.001671	0.166	0.427134639195
0.001672	0.164	0.4255631563
0.001673	0.166	0.427134639195
0.001674	0.164	0.4255631563
0.001675	0.164	0.4255631563
0.001676	0.16	0.417612260356
0.001677	0.158	0.420756461626
0.001678	0.156	0.419122893672
0.001679	0.16	0.427083130081
0.00168	0.16	0.427083130081
0.001681	0.162	0.428667703472
0.001682	0.16	0.427083130081
0.001683	0.162	0.428667703472
0.001684	0.164	0.43023714391
0.001685	0.162	0.428667703472
0.001686	0.166	0.431791616408
0.001687	0.166	0.431791616408
0.001688	0.166	0.431791616408
0.001689	0.162	0.428667703472
0.00169	0.156	0.419122893672
0.001691	0.158	0.420756461626
0.001692	0.156	0.419122893672
0.001693	0.158	0.420756461626
0.001694	0.152	0.415807647837
0.001695	0.15	0.414125584817
0.001696	0.15	0.414125584817
0.001697	0.152	0.420590061699
0.001698	0.154	0.42223690033
0.001699	0.154	0.42223690033
0.0017	0.152	0.420590061699
0.001701	0.15	0.418927201313
0.001702	0.15	0.418927201313
0.001703	0.152	0.420590061699
0.001704	0.152	0.420590061699
0.001705	0.152	0.420590061699
0.001706	0.152	0.420590061699
0.001707	0.152	0.420590061699
0.001708	0.148	0.417248127617
0.001709	0.148	0.417248127617
0.00171	0.144	0.413840549004
0.001711	0.142	0.412111635361
0.001712	0.14	0.410365690574
0.001713	0.138	0.408602496321
0.001714	0.142	0.412111635361
0.001715	0.144	0.413840549004
0.001716	0.146	0.410711577631
0.001717	0.146	0.410711577631
0.001718	0.144	0.408979217076
0.001719	0.144	0.404059401574
0.00172	0.14	0.40049968789
0.001721	0.138	0.393644509678
0.001722	0.136	0.391795865216
0.001723	0.134	0.389928198519
0.001724	0.134	0.384764863261
0.001725	0.138	0.393644509678
0.001726	0.138	0.393644509678
0.001727	0.138	0.393644509678
0.001728	0.14	0.395474398666
0.001729	0.136	0.391795865216
0.00173	0.136	0.391795865216
0.001731	0.136	0.391795865216
0.001732	0.134	0.379531289883
0.001733	0.134	0.379531289883
0.001734	0.136	0.381449865644
0.001735	0.14	0.385227205685
0.001736	0.136	0.381449865644
0.001737	0.136	0.381449865644
0.001738	0.136	0.381449865644
0.001739	0.136	0.381449865644
0.00174	0.134	0.374224531532
0.001741	0.13	0.370270171631
0.001742	0.126	0.366229436283
0.001743	0.128	0.368260777167
0.001744	0.128	0.368260777167
0.001745	0.126	0.366229436283
0.001746	0.124	0.364175781732
0.001747	0.126	0.366229436283
0.001748	0.126	0.366229436283
0.001749	0.128	0.368260777167
0.00175	0.128	0.373652244741
0.001751	0.122	0.362099433858
0.001752	0.122	0.356533308402
0.001753	0.12	0.354400902933
0.001754	0.122	0.356533308402
0.001755	0.12	0.354400902933
0.001756	0.12	0.354400902933
0.001757	0.12	0.354400902933
0.001758	0.12	0.354400902933
0.001759	0.12	0.354400902933
0.00176	0.124	0.358641882663
0.001761	0.124	0.358641882663
0.001762	0.122	0.356533308402
0.001763	0.122	0.356533308402
0.001764	0.12	0.354400902933
0.001765	0.122	0.350878896487
0.001766	0.122	0.350878896487
0.001767	0.122	0.350878896487
0.001768	0.124	0.35302124582
0.001769	0.124	0.358641882663
0.00177	0.122	0.356533308402
0.001771	0.122	0.356533308402
0.001772	0.118	0.346519840702
0.001773	0.118	0.346519840702
0.001774	0.122	0.356533308402
0.001775	0.12	0.354400902933
0.001776	0.12	0.354400902933
0.001777	0.118	0.352244233452
0.001778	0.118	0.352244233452
0.001779	0.118	0.352244233452
0.00178	0.116	0.3500628515
0.001781	0.114	0.347856292167
0.001782	0.116	0.3500628515
0.001783	0.114	0.347856292167
0.001784	0.114	0.347856292167
0.001785	0.114	0.347856292167
0.001786	0.11	0.343365694268
0.001787	0.106	0.338768357436
0.001788	0.106	0.338768357436
0.001789	0.106	0.338768357436
0.00179	0.112	0.345624073236
0.001791	0.112	0.345624073236
0.001792	0.108	0.341080635627
0.001793	0.108	0.341080635627
0.001794	0.106	0.338768357436
0.001795	0.104	0.336428298453
0.001796	0.102	0.334059874873
0.001797	0.102	0.334059874873
0.001798	0.102	0.334059874873
0.001799	0.106	0.338768357436
0.0018	0.106	0.338768357436
0.001801	0.106	0.338768357436
0.001802	0.102	0.328018292173
0.001803	0.102	0.321863325031
0.001804	0.106	0.32674760902
0.001805	0.108	0.335165630696
0.001806	0.11	0.337490740614
0.001807	0.11	0.343365694268
0.001808	0.11	0.343365694268
0.001809	0.11	0.343365694268
0.00181	0.112	0.345624073236
0.001811	0.114	0.347856292167
0.001812	0.11	0.343365694268
0.001813	0.108	0.341080635627
0.001814	0.108	0.341080635627
0.001815	0.108	0.341080635627
0.001816	0.108	0.341080635627
0.001817	0.108	0.341080635627
0.001818	0.106	0.338768357436
0.001819	0.104	0.336428298453
0.00182	0.106	0.338768357436
0.001821	0.106	0.338768357436
0.001822	0.106	0.338768357436
0.001823	0.104	0.336428298453
0.001824	0.098	0.32923547804
0.001825	0.1	0.331662479036
0.001826	0.1	0.331662479036
0.001827	0.098	0.32923547804
0.001828	0.096	0.326778212248
0.001829	0.098	0.32923547804
0.00183	0.098	0.32923547804
0.001831	0.098	0.32923547804
0.001832	0.1	0.331662479036
0.001833	0.1	0.331662479036
0.001834	0.1	0.331662479036
0.001835	0.098	0.32923547804
0.001836	0.096	0.326778212248
0.001837	0.096	0.326778212248
0.001838	0.096	0.326778212248
0.001839	0.096	0.326778212248
0.00184	0.094	0.318062886864
0.001841	0.094	0.318062886864
0.001842	0.094	0.318062886864
0.001843	0.094	0.318062886864
0.001844	0.092	0.315493264587
0.001845	0.092	0.315493264587
0.001846	0.088	0.310251510875
0.001847	0.086	0.307577632477
0.001848	0.086	0.307577632477
0.001849	0.086	0.307577632477
0.00185	0.088	0.316632278835
0.001851	0.086	0.307577632477
0.001852	0.086	0.307577632477
0.001853	0.086	0.307577632477
0.001854	0.084	0.304867184197
0.001855	0.084	0.304867184197
0.001856	0.082	0.295425117416
0.001857	0.082	0.295425117416
0.001858	0.084	0.298234806822
0.001859	0.084	0.298234806822
0.00186	0.086	0.301004983347
0.001861	0.086	0.301004983347
0.001862	0.086	0.301004983347
0.001863	0.084	0.298234806822
0.001864	0.086	0.307577632477
0.001865	0.084	0.304867184197
0.001866	0.086	0.307577632477
0.001867	0.086	0.307577632477
0.001868	0.086	0.307577632477
0.001869	0.086	0.307577632477
0.00187	0.086	0.307577632477
0.001871	0.084	0.304867184197
0.001872	0.082	0.302119181781
0.001873	0.082	0.302119181781
0.001874	0.088	0.316632278835
0.001875	0.086	0.314012738595
0.001876	0.086	0.307577632477
0.001877	0.088	0.310251510875
0.001878	0.088	0.310251510875
0.001879	0.09	0.31921779399
0.00188	0.09	0.31921779399
0.001881	0.088	0.316632278835
0.001882	0.088	0.316632278835
0.001883	0.086	0.307577632477
0.001884	0.088	0.310251510875
0.001885	0.088	0.310251510875
0.001886	0.09	0.312889756943
0.001887	0.09	0.312889756943
0.001888	0.088	0.303736728105
0.001889	0.088	0.303736728105
0.00189	0.088	0.303736728105
0.001891	0.088	0.310251510875
0.001892	0.088	0.310251510875
0.001893	0.088	0.310251510875
0.001894	0.086	0.307577632477
0.001895	0.086	0.307577632477
0.001896	0.086	0.307577632477
0.001897	0.086	0.307577632477
0.001898	0.084	0.304867184197
0.001899	0.082	0.302119181781
0.0019	0.086	0.307577632477
0.001901	0.084	0.304867184197
0.001902	0.084	0.304867184197
0.001903	0.084	0.304867184197
0.001904	0.084	0.304867184197
0.001905	0.08	0.299332590942
0.001906	0.08	0.299332590942
0.001907	0.08	0.299332590942
0.001908	0.08	0.299332590942
0.001909	0.084	0.304867184197
0.00191	0.08	0.299332590942
0.001911	0.08	0.299332590942
0.001912	0.082	0.302119181781
0.001913	0.082	0.302119181781
0.001914	0.082	0.302119181781
0.001915	0.082	0.302119181781
0.001916	0.082	0.302119181781
0.001917	0.082	0.302119181781
0.001918	0.08	0.292574776767
0.001919	0.08	0.292574776767
0.00192	0.078	0.28968258491
0.001921	0.074	0.283767510473
0.001922	0.072	0.280741874326
0.001923	0.072	0.280741874326
0.001924	0.072	0.280741874326
0.001925	0.072	0.280741874326
0.001926	0.072	0.280741874326
0.001927	0.072	0.280741874326
0.001928	0.072	0.280741874326
0.001929	0.074	0.283767510473
0.00193	0.072	0.280741874326
0.001931	0.072	0.280741874326
0.001932	0.072	0.280741874326
0.001933	0.072	0.280741874326
0.001934	0.074	0.283767510473
0.001935	0.068	0.267162871672
0.001936	0.068	0.267162871672
0.001937	0.07	0.270370116692
0.001938	0.072	0.280741874326
0.001939	0.072	0.280741874326
0.00194	0.072	0.280741874326
0.001941	0.074	0.283767510473
0.001942	0.074	0.283767510473
0.001943	0.076	0.286747275488
0.001944	0.076	0.286747275488
0.001945	0.084	0.298234806822
0.001946	0.082	0.295425117416
0.001947	0.078	0.28968258491
0.001948	0.078	0.28968258491
0.001949	0.078	0.28968258491
0.00195	0.078	0.28968258491
0.001951	0.078	0.28968258491
0.001952	0.078	0.28968258491
0.001953	0.078	0.28968258491
0.001954	0.078	0.28968258491
0.001955	0.08	0.292574776767
0.001956	0.08	0.292574776767
0.001957	0.08	0.292574776767
0.001958	0.078	0.282694181051
0.001959	0.08	0.285657137142
0.00196	0.08	0.285657137142
0.001961	0.078	0.282694181051
0.001962	0.08	0.285657137142
0.001963	0.08	0.285657137142
0.001964	0.08	0.285657137142
0.001965	0.08	0.285657137142
0.001966	0.08	0.285657137142
0.001967	0.08	0.285657137142
0.001968	0.078	0.282694181051
0.001969	0.078	0.282694181051
0.00197	0.076	0.279685537703
0.001971	0.078	0.282694181051
0.001972	0.078	0.282694181051
0.001973	0.072	0.273525135956
0.001974	0.072	0.273525135956
0.001975	0.072	0.273525135956
0.001976	0.072	0.273525135956
0.001977	0.072	0.273525135956
0.001978	0.072	0.273525135956
0.001979	0.074	0.276629716408
0.00198	0.074	0.276629716408
0.001981	0.076	0.279685537703
0.001982	0.076	0.279685537703
0.001983	0.078	0.28968258491
0.001984	0.078	0.28968258491
0.001985	0.078	0.28968258491
0.001986	0.078	0.28968258491
0.001987	0.076	0.286747275488
0.001988	0.074	0.283767510473
0.001989	0.07	0.277668867538
0.00199	0.07	0.277668867538
0.001991	0.066	0.263901496775
0.001992	0.066	0.263901496775
0.001993	0.066	0.263901496775
0.001994	0.066	0.263901496775
0.001995	0.066	0.263901496775
0.001996	0.068	0.267162871672
0.001997	0.068	0.267162871672
0.001998	0.068	0.267162871672
[truncated: 8,002 more rows]
