# Supplementary material for: The Influence of Synaptic Size on AMPA Receptor Activation: A Monte Carlo Model
Source: PLoS One. 2015 Jun 24;10(6):e0130924. doi: 10.1371/journal.pone.0130924 (PMC4479604; doi:10.1371/journal.pone.0130924)
Supplement: S1 Dataset — This package contains the experimental data used as basis for the analysis presented in the paper. (ZIP) [file pone.0130924.s001.zip › S1 Simulation data/training/1032_10085_92_155.csv]

time	AMPA.O.mean	AMPA.O.stdev
0.0	0.0	0.0
1e-06	0.0	0.0
2e-06	0.038	0.201385203031
3e-06	0.158	0.391198159505
4e-06	0.324	0.554097464351
5e-06	0.476	0.676331279773
6e-06	0.676	0.819160545925
7e-06	0.9	0.951840322743
8e-06	1.172	1.07257447294
9e-06	1.412	1.1756938377
1e-05	1.65	1.28666234887
1.1e-05	1.892	1.37271118594
1.2e-05	2.1	1.44568322948
1.3e-05	2.278	1.51681112865
1.4e-05	2.442	1.58449865888
1.5e-05	2.638	1.65377023797
1.6e-05	2.806	1.69244320436
1.7e-05	2.954	1.70525188755
1.8e-05	3.066	1.73943784022
1.9e-05	3.192	1.799759984
2e-05	3.348	1.81628632104
2.1e-05	3.468	1.85498679241
2.2e-05	3.612	1.87761976981
2.3e-05	3.67	1.90081561441
2.4e-05	3.758	1.92026977271
2.5e-05	3.86	1.95253681143
2.6e-05	3.94	1.97088812468
2.7e-05	3.986	1.99845039968
2.8e-05	4.034	2.00719804703
2.9e-05	4.108	2.04654245009
3e-05	4.18	2.0404901372
3.1e-05	4.224	2.03219684086
3.2e-05	4.252	2.03874863581
3.3e-05	4.314	2.02074342755
3.4e-05	4.37	2.04477382612
3.5e-05	4.39	2.03221553975
3.6e-05	4.428	2.02307093301
3.7e-05	4.462	2.0279437862
3.8e-05	4.494	2.03714604287
3.9e-05	4.52	2.04391780657
4e-05	4.536	2.04663235585
4.1e-05	4.562	2.07609152014
4.2e-05	4.574	2.09583491716
4.3e-05	4.596	2.09780456668
4.4e-05	4.602	2.10133195854
4.5e-05	4.602	2.09274843209
4.6e-05	4.604	2.0715173183
4.7e-05	4.61	2.07987980422
4.8e-05	4.614	2.01816847661
4.9e-05	4.592	2.01333951434
5e-05	4.624	2.04025096496
5.1e-05	4.622	2.04428862933
5.2e-05	4.626	2.02141633515
5.3e-05	4.646	2.02204945538
5.4e-05	4.646	2.02303830908
5.5e-05	4.664	2.05599221788
5.6e-05	4.66	2.05533452265
5.7e-05	4.684	2.05332510821
5.8e-05	4.682	2.03491424881
5.9e-05	4.668	2.05469608458
6e-05	4.668	2.05177386668
6.1e-05	4.68	2.04391780657
6.2e-05	4.672	2.04264926015
6.3e-05	4.672	2.04656199515
6.4e-05	4.682	2.05155453254
6.5e-05	4.668	2.06924527304
6.6e-05	4.65	2.07737815527
6.7e-05	4.648	2.08904188565
6.8e-05	4.622	2.09167779546
6.9e-05	4.634	2.10998672982
7e-05	4.606	2.08488944551
7.1e-05	4.604	2.07537562865
7.2e-05	4.618	2.07366246048
7.3e-05	4.62	2.07836474181
7.4e-05	4.604	2.07537562865
7.5e-05	4.58	2.05319263587
7.6e-05	4.552	2.04824217318
7.7e-05	4.524	2.04387475154
7.8e-05	4.508	2.03615716486
7.9e-05	4.514	2.02232638315
8e-05	4.498	2.04009705651
8.1e-05	4.474	2.03207381756
8.2e-05	4.46	2.02296811641
8.3e-05	4.48	2.0429390593
8.4e-05	4.47	2.03595186584
8.5e-05	4.476	2.03209842281
8.6e-05	4.466	2.03490638605
8.7e-05	4.462	2.04659619857
8.8e-05	4.464	2.05443520219
8.9e-05	4.466	2.06998647339
9e-05	4.44	2.06067949958
9.1e-05	4.414	2.07137731956
9.2e-05	4.418	2.07346955608
9.3e-05	4.394	2.06851734341
9.4e-05	4.378	2.07439533359
9.5e-05	4.364	2.06385658416
9.6e-05	4.356	2.0739488904
9.7e-05	4.35	2.07062792408
9.8e-05	4.344	2.07886122673
9.9e-05	4.334	2.0896037902
0.0001	4.316	2.12323903506
0.000101	4.29	2.12365251395
0.000102	4.294	2.1060778713
0.000103	4.278	2.08631637102
0.000104	4.268	2.06305016905
0.000105	4.246	2.08074121409
0.000106	4.242	2.06867977222
0.000107	4.214	2.05723212108
0.000108	4.222	2.0456578404
0.000109	4.212	2.04231633201
0.00011	4.182	2.04569694725
0.000111	4.164	2.04477480423
0.000112	4.156	2.03559917469
0.000113	4.154	2.02639680221
0.000114	4.146	2.03486707183
0.000115	4.15	2.03260916066
0.000116	4.17	2.04965850814
0.000117	4.148	2.03815995447
0.000118	4.152	2.0181417195
0.000119	4.122	2.00477330389
0.00012	4.096	2.00568791191
0.000121	4.076	2.01946131431
0.000122	4.038	2.02498296289
0.000123	4.054	2.00775596127
0.000124	4.03	1.9639501012
0.000125	4.02	1.95233193899
0.000126	4.028	1.92229446235
0.000127	4.01	1.92299245968
0.000128	4.004	1.93183436143
0.000129	4.008	1.94317678043
0.00013	4.016	1.93694191962
0.000131	4.004	1.93597107416
0.000132	4.004	1.95345437623
0.000133	3.986	1.97428569361
0.000134	3.978	1.96914092944
0.000135	3.962	1.9830673211
0.000136	3.932	1.97367069188
0.000137	3.926	1.96990456622
0.000138	3.916	1.96391038492
0.000139	3.9	1.95601635985
0.00014	3.88	1.98131269617
0.000141	3.868	1.97042533479
0.000142	3.868	1.97852874632
0.000143	3.852	1.99351348127
0.000144	3.834	1.98455133468
0.000145	3.816	2.00253439421
0.000146	3.808	1.99878363011
0.000147	3.796	1.98453621786
0.000148	3.806	1.97594635555
0.000149	3.778	1.9689377847
0.00015	3.764	1.96374743794
0.000151	3.764	1.97289229306
0.000152	3.774	1.96441441656
0.000153	3.758	1.95331410685
0.000154	3.772	1.94936297287
0.000155	3.766	1.9501907599
0.000156	3.766	1.96449586408
0.000157	3.75	1.95639975465
0.000158	3.724	1.93799484003
0.000159	3.73	1.93832401832
0.00016	3.7	1.93442497916
0.000161	3.708	1.91800312826
0.000162	3.684	1.92045411296
0.000163	3.646	1.9122458001
0.000164	3.638	1.90760478087
0.000165	3.648	1.9079035615
0.000166	3.636	1.88454344604
0.000167	3.614	1.89129690953
0.000168	3.612	1.8871820262
0.000169	3.608	1.87572279402
0.00017	3.614	1.86359974243
0.000171	3.606	1.85115207371
0.000172	3.616	1.87631127482
0.000173	3.622	1.88762178415
0.000174	3.6	1.92145777992
0.000175	3.588	1.92827798826
0.000176	3.574	1.94435696311
0.000177	3.534	1.92687415261
0.000178	3.502	1.88626509272
0.000179	3.514	1.90100078906
0.00018	3.498	1.89683842222
0.000181	3.492	1.89998315782
0.000182	3.484	1.90098500783
0.000183	3.468	1.91441270368
0.000184	3.478	1.91872770345
0.000185	3.472	1.91656359143
0.000186	3.458	1.89742878654
0.000187	3.452	1.89517703659
0.000188	3.44	1.88955021103
0.000189	3.406	1.88922312076
0.00019	3.41	1.90207781124
0.000191	3.378	1.89185517416
0.000192	3.384	1.89750994727
0.000193	3.356	1.88288714479
0.000194	3.346	1.89374866337
0.000195	3.352	1.91522740164
0.000196	3.354	1.88803707591
0.000197	3.364	1.88454344604
0.000198	3.352	1.86442913515
0.000199	3.33	1.8625520127
0.0002	3.324	1.85984515484
0.000201	3.298	1.85504609107
0.000202	3.288	1.84202497269
0.000203	3.282	1.83479590146
0.000204	3.282	1.84891211257
0.000205	3.27	1.83986412542
0.000206	3.246	1.8158975742
0.000207	3.246	1.79818908906
0.000208	3.244	1.79233479016
0.000209	3.236	1.78893935057
0.00021	3.23	1.79474232134
0.000211	3.224	1.781522944
0.000212	3.216	1.76333320731
0.000213	3.204	1.77267707155
0.000214	3.186	1.7605124254
0.000215	3.182	1.76886291159
0.000216	3.17	1.75985794881
0.000217	3.138	1.75013028086
0.000218	3.124	1.74832033678
0.000219	3.106	1.72822567971
0.00022	3.104	1.74389907965
0.000221	3.102	1.76283748542
0.000222	3.09	1.74639628951
0.000223	3.096	1.7603363315
0.000224	3.096	1.76940215892
0.000225	3.098	1.76192962402
0.000226	3.09	1.77929761423
0.000227	3.086	1.79293167745
0.000228	3.086	1.78846414557
0.000229	3.068	1.78867996019
0.00023	3.068	1.78756146747
0.000231	3.054	1.79306553143
0.000232	3.032	1.80747780069
0.000233	3.03	1.77569704623
0.000234	3.014	1.77138476904
0.000235	3.006	1.77819121581
0.000236	2.98	1.77865117435
0.000237	2.962	1.77441708738
0.000238	2.964	1.76485240176
0.000239	2.974	1.76105763676
0.00024	2.968	1.74211825087
0.000241	2.95	1.73651950752
0.000242	2.938	1.7372840873
0.000243	2.92	1.72325273828
0.000244	2.916	1.72769904787
0.000245	2.926	1.74714738932
0.000246	2.932	1.76730755671
0.000247	2.922	1.77874000349
0.000248	2.91	1.76122116726
0.000249	2.908	1.75372061629
0.00025	2.886	1.73118572083
0.000251	2.868	1.70486832336
0.000252	2.848	1.71140176464
0.000253	2.856	1.69919510357
0.000254	2.856	1.70389671048
0.000255	2.836	1.70443656379
0.000256	2.82	1.70751281108
0.000257	2.814	1.69097723225
0.000258	2.818	1.69141242753
0.000259	2.8	1.67928556237
0.00026	2.8	1.68166584077
0.000261	2.8	1.67809415707
0.000262	2.804	1.68807108855
0.000263	2.792	1.67473460584
0.000264	2.776	1.66066974441
0.000265	2.76	1.66805275696
0.000266	2.742	1.67195574104
0.000267	2.728	1.6667381318
0.000268	2.714	1.66018191774
0.000269	2.716	1.67670629509
0.00027	2.72	1.6773789077
0.000271	2.708	1.67413738982
0.000272	2.712	1.68791468979
0.000273	2.712	1.67721674211
0.000274	2.732	1.68171816902
0.000275	2.71	1.66910155473
0.000276	2.724	1.68280242453
0.000277	2.716	1.69214183803
0.000278	2.712	1.68316844077
0.000279	2.698	1.68724509186
0.00028	2.684	1.64321148974
0.000281	2.67	1.63618458616
0.000282	2.67	1.6337380451
0.000283	2.69	1.6486054713
0.000284	2.674	1.66364779927
0.000285	2.666	1.66206016738
0.000286	2.656	1.6448902699
0.000287	2.646	1.6360574562
0.000288	2.658	1.62758594243
0.000289	2.638	1.6207886969
0.00029	2.632	1.6175833827
0.000291	2.642	1.59807258909
0.000292	2.632	1.59140692471
0.000293	2.622	1.58843193118
0.000294	2.614	1.5978122543
0.000295	2.592	1.57147573955
0.000296	2.584	1.56937694643
0.000297	2.58	1.56448074453
0.000298	2.57	1.56496006339
0.000299	2.556	1.57444085313
0.0003	2.554	1.56559381705
0.000301	2.554	1.57451071765
0.000302	2.552	1.60102966868
0.000303	2.544	1.5899886792
0.000304	2.528	1.57137392113
0.000305	2.524	1.58285312016
0.000306	2.526	1.58534664979
0.000307	2.532	1.56619794407
0.000308	2.514	1.57410418969
0.000309	2.5	1.57289541928
0.00031	2.486	1.57537424125
0.000311	2.478	1.56253511961
0.000312	2.488	1.57284964316
0.000313	2.484	1.5854791074
0.000314	2.46	1.57746632294
0.000315	2.458	1.57741433999
0.000316	2.464	1.57756267704
0.000317	2.454	1.55944990301
0.000318	2.44	1.56665248221
0.000319	2.432	1.57269704648
0.00032	2.414	1.57308741016
0.000321	2.41	1.57794169728
0.000322	2.404	1.57378016254
0.000323	2.392	1.58566579076
0.000324	2.402	1.58126405132
0.000325	2.406	1.56370201765
0.000326	2.398	1.5670341413
0.000327	2.4	1.56204993518
0.000328	2.384	1.55065921466
0.000329	2.374	1.53431548255
0.00033	2.358	1.53161222246
0.000331	2.364	1.54644883524
0.000332	2.356	1.54960123903
0.000333	2.366	1.5401441491
0.000334	2.362	1.52805628169
0.000335	2.37	1.53788816238
0.000336	2.35	1.52823427523
0.000337	2.346	1.53306359946
0.000338	2.354	1.55456875049
0.000339	2.356	1.55475528621
0.00034	2.346	1.55379664049
0.000341	2.33	1.54567137516
0.000342	2.328	1.55190721372
0.000343	2.326	1.52830756067
0.000344	2.32	1.51842023169
0.000345	2.294	1.5031846194
0.000346	2.274	1.51225791451
0.000347	2.276	1.5019400787
0.000348	2.264	1.49475884343
0.000349	2.262	1.49042141692
0.00035	2.256	1.5041489288
0.000351	2.246	1.50515248397
0.000352	2.258	1.49513745188
0.000353	2.246	1.48373986938
0.000354	2.25	1.48037157498
0.000355	2.258	1.4708623321
0.000356	2.252	1.46304340332
0.000357	2.238	1.45786007559
0.000358	2.236	1.46570938456
0.000359	2.224	1.45114575422
0.00036	2.236	1.45475221258
0.000361	2.23	1.44675498962
0.000362	2.214	1.46020683466
0.000363	2.2	1.46287388383
0.000364	2.206	1.48039319101
0.000365	2.192	1.46803814664
0.000366	2.208	1.4644917207
0.000367	2.204	1.45821260453
0.000368	2.19	1.45530065622
0.000369	2.186	1.46812942209
0.00037	2.174	1.47638883767
0.000371	2.164	1.47142923717
0.000372	2.174	1.48044722972
0.000373	2.154	1.4786088056
0.000374	2.156	1.48312642752
0.000375	2.156	1.47636851768
0.000376	2.164	1.47414517603
0.000377	2.156	1.47093983562
0.000378	2.13	1.47142787795
0.000379	2.12	1.49452333538
0.00038	2.11	1.49328496945
0.000381	2.106	1.48417114916
0.000382	2.106	1.48282298337
0.000383	2.092	1.47767926154
0.000384	2.064	1.46010410588
0.000385	2.068	1.44892235817
0.000386	2.058	1.43200418994
0.000387	2.046	1.42684406997
0.000388	2.056	1.43557096655
0.000389	2.05	1.42249780316
0.00039	2.044	1.42620615621
0.000391	2.034	1.40884491694
0.000392	2.018	1.40487579522
0.000393	2.024	1.40692004037
0.000394	2.022	1.39050925923
0.000395	2.016	1.39990856844
0.000396	1.994	1.37475961535
0.000397	1.98	1.36220409631
0.000398	1.968	1.37803338131
0.000399	1.978	1.38907019261
0.0004	1.97	1.39753354164
0.000401	1.966	1.38305603646
0.000402	1.97	1.38747972958
0.000403	1.954	1.38704145576
0.000404	1.94	1.39441744108
0.000405	1.948	1.38321943306
0.000406	1.946	1.37225507833
0.000407	1.938	1.3719169071
0.000408	1.938	1.37918671687
0.000409	1.94	1.36689428999
0.00041	1.94	1.37273449727
0.000411	1.926	1.36986276685
0.000412	1.912	1.36537760345
0.000413	1.908	1.35481954518
0.000414	1.894	1.36336495481
0.000415	1.89	1.35273796428
0.000416	1.886	1.35240674355
0.000417	1.894	1.37068012315
0.000418	1.892	1.36394134771
0.000419	1.876	1.36257990591
0.00042	1.878	1.37080852055
0.000421	1.88	1.38188277361
0.000422	1.886	1.38744513405
0.000423	1.876	1.38297650016
0.000424	1.88	1.37898513408
0.000425	1.872	1.37390538248
0.000426	1.86	1.37564530312
0.000427	1.872	1.37681371289
0.000428	1.874	1.37044664252
0.000429	1.86	1.37273449727
0.00043	1.854	1.38155130198
0.000431	1.848	1.37291514669
0.000432	1.844	1.37100838801
0.000433	1.836	1.34948286391
0.000434	1.828	1.3514495921
0.000435	1.822	1.3439925595
0.000436	1.818	1.34494460852
0.000437	1.816	1.34243957033
0.000438	1.814	1.32793222719
0.000439	1.8	1.33716117204
0.00044	1.788	1.33231227571
0.000441	1.772	1.32816264064
0.000442	1.768	1.33047961277
0.000443	1.768	1.31536154726
0.000444	1.758	1.33545348103
0.000445	1.756	1.34479143364
0.000446	1.75	1.34888843126
0.000447	1.736	1.34696102393
0.000448	1.738	1.34214604272
0.000449	1.748	1.32984811163
0.00045	1.744	1.3169905087
0.000451	1.732	1.31307882475
0.000452	1.716	1.30358889225
0.000453	1.7	1.27671453348
0.000454	1.694	1.26505493952
0.000455	1.686	1.26150862066
0.000456	1.672	1.268233417
0.000457	1.67	1.27479410102
0.000458	1.66	1.26980313435
0.000459	1.668	1.265612895
0.00046	1.668	1.265612895
0.000461	1.662	1.25529120128
0.000462	1.646	1.24446132925
0.000463	1.646	1.25087329494
0.000464	1.64	1.24675579004
0.000465	1.64	1.26111062163
0.000466	1.636	1.27573664994
0.000467	1.644	1.27799217525
0.000468	1.63	1.27792801049
0.000469	1.626	1.28612752089
0.00047	1.62	1.2804686642
0.000471	1.61	1.27039363978
0.000472	1.618	1.27282206141
0.000473	1.62	1.27734098815
0.000474	1.624	1.26594786623
0.000475	1.618	1.26018887473
0.000476	1.614	1.27318655349
0.000477	1.596	1.2525110778
0.000478	1.596	1.25091326638
0.000479	1.588	1.25469358809
0.00048	1.596	1.26363918901
0.000481	1.59	1.26249752475
0.000482	1.592	1.26393670728
0.000483	1.584	1.25017758739
0.000484	1.574	1.23795153378
0.000485	1.586	1.24362534551
0.000486	1.578	1.2473636198
0.000487	1.574	1.25718892773
0.000488	1.566	1.25125696801
0.000489	1.544	1.24742294351
0.00049	1.568	1.26228998253
0.000491	1.564	1.26249910891
0.000492	1.534	1.23160220851
0.000493	1.532	1.21695357348
0.000494	1.516	1.22382351669
0.000495	1.526	1.21873869226
0.000496	1.528	1.22524120074
0.000497	1.518	1.22705990074
0.000498	1.512	1.23038855651
0.000499	1.502	1.23693007078
0.0005	1.488	1.24010322151
0.000501	1.49	1.23203084377
0.000502	1.48	1.22049170419
0.000503	1.464	1.20362120287
0.000504	1.472	1.21211220603
0.000505	1.482	1.22542890451
0.000506	1.482	1.22379573459
0.000507	1.492	1.22226674666
0.000508	1.478	1.21388467327
0.000509	1.476	1.21054698381
0.00051	1.47	1.20875969489
0.000511	1.468	1.21201320125
0.000512	1.464	1.20693993223
0.000513	1.46	1.21342490497
0.000514	1.466	1.20201663882
0.000515	1.462	1.19689431447
0.000516	1.466	1.19031256399
0.000517	1.452	1.1830874862
0.000518	1.438	1.17394889156
0.000519	1.436	1.17724423974
0.00052	1.434	1.17713380718
0.000521	1.44	1.17064085013
0.000522	1.43	1.16837493982
0.000523	1.426	1.16298065332
0.000524	1.414	1.15698055299
0.000525	1.404	1.15792227718
0.000526	1.394	1.15531986913
0.000527	1.4	1.15065198909
0.000528	1.386	1.14061562325
0.000529	1.382	1.14020875282
0.00053	1.38	1.15221525767
0.000531	1.372	1.15655350071
0.000532	1.378	1.16581130549
0.000533	1.392	1.17572785967
0.000534	1.39	1.16871724553
0.000535	1.392	1.17061351436
0.000536	1.374	1.15677309789
0.000537	1.376	1.16044129537
0.000538	1.362	1.16402577291
0.000539	1.356	1.15467051577
0.00054	1.356	1.15812952643
0.000541	1.358	1.15491817892
0.000542	1.356	1.15467051577
0.000543	1.36	1.1689311357
0.000544	1.356	1.16501673808
0.000545	1.358	1.16182442736
0.000546	1.362	1.16916893561
0.000547	1.352	1.1713650157
0.000548	1.344	1.14265655383
0.000549	1.34	1.14385313743
0.00055	1.33	1.13890298094
0.000551	1.316	1.13496431662
0.000552	1.31	1.13749725274
0.000553	1.312	1.15180553914
0.000554	1.314	1.15213020098
0.000555	1.314	1.15213020098
0.000556	1.302	1.15706352462
0.000557	1.298	1.16326953025
0.000558	1.29	1.16357208629
0.000559	1.284	1.14513929284
0.00056	1.286	1.138509552
0.000561	1.274	1.13089522061
0.000562	1.278	1.12991858114
0.000563	1.27	1.11941949242
0.000564	1.28	1.11964280018
0.000565	1.27	1.12298708808
0.000566	1.27	1.12831733125
0.000567	1.258	1.12224596235
0.000568	1.256	1.12892160932
0.000569	1.26	1.14035082321
0.00057	1.256	1.14125544906
0.000571	1.258	1.14517946192
0.000572	1.25	1.13644181549
0.000573	1.25	1.14170924495
0.000574	1.242	1.14517946192
0.000575	1.244	1.14737265089
0.000576	1.236	1.14904482071
0.000577	1.226	1.16057054934
0.000578	1.226	1.14145696371
0.000579	1.222	1.13873438518
0.00058	1.224	1.14447542569
0.000581	1.226	1.14670135606
0.000582	1.224	1.13922078633
0.000583	1.2	1.12782977439
0.000584	1.202	1.13189928881
0.000585	1.192	1.13452016289
0.000586	1.194	1.13857981714
0.000587	1.186	1.13639957761
0.000588	1.19	1.15321290315
0.000589	1.182	1.1510325799
0.00059	1.182	1.14929369615
0.000591	1.164	1.12476842061
0.000592	1.16	1.11642285896
0.000593	1.164	1.10684416247
0.000594	1.154	1.11637090611
0.000595	1.16	1.12534439173
0.000596	1.156	1.12056414363
0.000597	1.148	1.10548450916
0.000598	1.136	1.09613137899
0.000599	1.146	1.1012193242
0.0006	1.148	1.10548450916
0.000601	1.146	1.10303399766
0.000602	1.14	1.10290525432
0.000603	1.14	1.09745159347
0.000604	1.138	1.09861549234
0.000605	1.13	1.09777046781
0.000606	1.128	1.09526982977
0.000607	1.128	1.09891582935
0.000608	1.122	1.10232300167
0.000609	1.122	1.10050715581
0.00061	1.126	1.09458850716
0.000611	1.126	1.09823676864
0.000612	1.126	1.07987221466
0.000613	1.118	1.07148308433
0.000614	1.106	1.05582384894
0.000615	1.11	1.04971424683
0.000616	1.108	1.05087392203
0.000617	1.114	1.05309258852
0.000618	1.118	1.06399060146
0.000619	1.104	1.06074690667
0.00062	1.1	1.05546198416
0.000621	1.096	1.0671382291
0.000622	1.096	1.0615008243
0.000623	1.094	1.0719906716
0.000624	1.098	1.07163239966
0.000625	1.092	1.06936242687
0.000626	1.092	1.06561531521
0.000627	1.088	1.06219395592
0.000628	1.086	1.07079596563
0.000629	1.086	1.07079596563
0.00063	1.07	1.07009345386
0.000631	1.074	1.06607879634
0.000632	1.084	1.06439842164
0.000633	1.076	1.04796183137
0.000634	1.056	1.03192247771
0.000635	1.04	1.02683981224
0.000636	1.036	1.017204011
0.000637	1.052	1.01454226132
0.000638	1.038	1.01022571735
0.000639	1.038	1.01614762707
0.00064	1.036	1.017204011
0.000641	1.044	1.01688937451
0.000642	1.052	1.02043912116
0.000643	1.044	1.02472630492
0.000644	1.03	1.02230132544
0.000645	1.024	1.01559046864
0.000646	1.036	1.03667931396
0.000647	1.038	1.03370982389
0.000648	1.034	1.03191278701
0.000649	1.032	1.01930172177
0.00065	1.03	1.02425582742
0.000651	1.03	1.01247222184
0.000652	1.016	0.999871991807
0.000653	1.024	1.00569577905
0.000654	1.03	1.00851375796
0.000655	1.016	1.009823747
0.000656	1.022	1.01661988963
0.000657	1.036	1.02308552917
0.000658	1.042	1.02773342847
0.000659	1.034	1.02608186808
0.00066	1.036	1.02112878718
0.000661	1.036	1.02112878718
0.000662	1.032	1.02517120521
0.000663	1.042	1.02187866207
0.000664	1.034	1.01825537072
0.000665	1.022	1.01661988963
0.000666	1.026	1.01258283612
0.000667	1.032	1.01733770204
0.000668	1.032	1.00746017291
0.000669	1.03	1.00851375796
0.00067	1.03	1.00851375796
0.000671	1.034	1.01234579073
0.000672	1.03	1.00652868812
0.000673	1.032	1.00148689457
0.000674	1.034	1.00838683054
0.000675	1.032	1.00148689457
0.000676	1.036	1.01326403272
0.000677	1.022	0.994744188221
0.000678	1.022	1.00075771294
0.000679	1.012	1.00192614498
0.00068	0.996	1.00597415474
0.000681	0.998	0.998997497494
0.000682	0.994	1.00297756705
0.000683	0.984	1.00187025108
0.000684	0.982	0.988774999684
0.000685	0.988	0.99189515575
0.000686	0.982	0.976563362
0.000687	0.986	0.996897186273
0.000688	0.978	0.998757227759
0.000689	0.982	1.00482635316
0.00069	0.974	0.996656410204
0.000691	0.972	0.993587439534
0.000692	0.964	0.985243117205
0.000693	0.958	0.979916322958
0.000694	0.95	0.981580358402
0.000695	0.942	0.983176484666
0.000696	0.928	0.98326802043
0.000697	0.924	0.976843897458
0.000698	0.932	0.989634275882
0.000699	0.934	0.992796051563
0.0007	0.942	0.991279980631
0.000701	0.934	0.99480852429
0.000702	0.92	0.978570385818
0.000703	0.918	0.981466250057
0.000704	0.922	0.981792238714
0.000705	0.922	0.973609778094
0.000706	0.914	0.968815771961
0.000707	0.922	0.973609778094
0.000708	0.924	0.993088112908
0.000709	0.926	0.99625498744
0.00071	0.928	0.999407824664
0.000711	0.922	0.993939635994
0.000712	0.918	0.99763520387
0.000713	0.914	0.989244155909
0.000714	0.918	0.989583750877
0.000715	0.908	1.00176643985
0.000716	0.916	0.996465754555
0.000717	0.92	0.99679486355
0.000718	0.918	0.991602743038
0.000719	0.914	0.991263839752
0.00072	0.914	0.989244155909
0.000721	0.914	0.997298350545
0.000722	0.91	0.992924971989
0.000723	0.906	0.992554280632
0.000724	0.902	0.986101414663
0.000725	0.896	0.966014492645
0.000726	0.896	0.966014492645
0.000727	0.89	0.960156237286
0.000728	0.89	0.964313227121
0.000729	0.892	0.955162813346
0.00073	0.896	0.959783308878
0.000731	0.898	0.954775366251
0.000732	0.906	0.957686796401
0.000733	0.894	0.943802945535
0.000734	0.896	0.94508412324
0.000735	0.894	0.948031645041
0.000736	0.882	0.94449775013
0.000737	0.874	0.934945987745
0.000738	0.88	0.93252345815
0.000739	0.88	0.92822411087
0.00074	0.874	0.928506327388
0.000741	0.862	0.907169223464
0.000742	0.868	0.915737953784
0.000743	0.866	0.916539142645
0.000744	0.862	0.913759268079
0.000745	0.86	0.918912400613
0.000746	0.858	0.924032466962
0.000747	0.846	0.913391482334
0.000748	0.842	0.906110368553
0.000749	0.842	0.906110368553
0.00075	0.83	0.908350152749
0.000751	0.818	0.890435848335
0.000752	0.822	0.893485310456
0.000753	0.82	0.898665677546
0.000754	0.83	0.910549284773
0.000755	0.838	0.914196915331
0.000756	0.84	0.915641851381
0.000757	0.83	0.908350152749
0.000758	0.824	0.899457614343
0.000759	0.828	0.900231081445
0.00076	0.82	0.887468309293
0.000761	0.816	0.886647618843
0.000762	0.806	0.876563745543
0.000763	0.812	0.879008532382
0.000764	0.814	0.887357875944
0.000765	0.804	0.888585392633
0.000766	0.8	0.889943818451
0.000767	0.796	0.882260732437
0.000768	0.8	0.889943818451
0.000769	0.802	0.891513320147
0.00077	0.798	0.895095525628
0.000771	0.796	0.893523362873
0.000772	0.79	0.891010662114
0.000773	0.778	0.879042661081
0.000774	0.768	0.863814794965
0.000775	0.78	0.87155034278
0.000776	0.79	0.877439456601
0.000777	0.798	0.877038197572
0.000778	0.794	0.871529689684
0.000779	0.79	0.872868833216
0.00078	0.788	0.878097944423
0.000781	0.79	0.877439456601
0.000782	0.794	0.873821492068
0.000783	0.796	0.882260732437
0.000784	0.792	0.879054037019
0.000785	0.794	0.880661115299
0.000786	0.796	0.884524731141
0.000787	0.792	0.872201811509
0.000788	0.792	0.879054037019
0.000789	0.794	0.878387158376
0.00079	0.788	0.880372648371
0.000791	0.786	0.878751386912
0.000792	0.786	0.881024403748
0.000793	0.776	0.875113706898
0.000794	0.77	0.867813343986
0.000795	0.77	0.867813343986
0.000796	0.764	0.867354598766
0.000797	0.756	0.867446828342
0.000798	0.75	0.866890996608
0.000799	0.756	0.869749389192
0.0008	0.762	0.867960828609
0.000801	0.754	0.863414153231
0.000802	0.746	0.861094652172
0.000803	0.746	0.851753485464
0.000804	0.756	0.869749389192
0.000805	0.75	0.869195029898
0.000806	0.746	0.870335567468
0.000807	0.742	0.862227348209
0.000808	0.734	0.866743329943
0.000809	0.728	0.863722177555
0.00081	0.724	0.850778467052
0.000811	0.72	0.849470423264
0.000812	0.728	0.854409737772
0.000813	0.726	0.857277084728
0.000814	0.728	0.854409737772
0.000815	0.73	0.853873526935
0.000816	0.726	0.854940933632
0.000817	0.72	0.851821577562
0.000818	0.718	0.849985882236
0.000819	0.708	0.835904300743
0.00082	0.71	0.835404093837
0.000821	0.708	0.82869536019
0.000822	0.712	0.820399902487
0.000823	0.712	0.817958434152
0.000824	0.704	0.817547552134
0.000825	0.706	0.819490085358
0.000826	0.7	0.816088230524
0.000827	0.696	0.817058137466
0.000828	0.692	0.81800733493
0.000829	0.692	0.820448657748
0.00083	0.702	0.832583929703
0.000831	0.704	0.834496255234
0.000832	0.702	0.832583929703
0.000833	0.694	0.829677045603
0.000834	0.694	0.836877529869
0.000835	0.7	0.837854402626
0.000836	0.702	0.83498263455
0.000837	0.706	0.848271183054
0.000838	0.7	0.837854402626
0.000839	0.694	0.829677045603
0.00084	0.688	0.826229992193
0.000841	0.69	0.828190799273
0.000842	0.682	0.827572353332
0.000843	0.68	0.82316462509
0.000844	0.678	0.82602421272
0.000845	0.676	0.828869109088
0.000846	0.674	0.826876048752
0.000847	0.678	0.830852574167
0.000848	0.678	0.823599417193
0.000849	0.676	0.816715372697
0.00085	0.684	0.822279757747
0.000851	0.676	0.816715372697
0.000852	0.672	0.822445134948
0.000853	0.664	0.819209374946
0.000854	0.65	0.794669742723
0.000855	0.652	0.79680361445
0.000856	0.646	0.785292302267
0.000857	0.646	0.782741336586
0.000858	0.64	0.781280999385
0.000859	0.638	0.784191303191
0.00086	0.644	0.785661504721
0.000861	0.64	0.781280999385
0.000862	0.642	0.786025444881
0.000863	0.642	0.786025444881
0.000864	0.65	0.799687438941
0.000865	0.658	0.808106428634
0.000866	0.666	0.806501084934
0.000867	0.656	0.810964857438
0.000868	0.658	0.810577571858
0.000869	0.654	0.803917906257
0.00087	0.662	0.807314065281
0.000871	0.66	0.807712820252
0.000872	0.654	0.798926780124
0.000873	0.648	0.797556267607
0.000874	0.64	0.791454357496
0.000875	0.64	0.791454357496
0.000876	0.648	0.805044098171
0.000877	0.64	0.798999374218
0.000878	0.644	0.798288168521
0.000879	0.642	0.796138178961
0.00088	0.636	0.792151500661
0.000881	0.64	0.798999374218
0.000882	0.632	0.792827850167
0.000883	0.632	0.787766462856
0.000884	0.622	0.779176488352
0.000885	0.622	0.786839246606
0.000886	0.622	0.789376969515
0.000887	0.612	0.783234319983
0.000888	0.606	0.773798423364
0.000889	0.6	0.769415362467
0.00089	0.596	0.767322617939
0.000891	0.592	0.762585077221
0.000892	0.6	0.764198926982
0.000893	0.582	0.758469511582
0.000894	0.578	0.750943406656
0.000895	0.578	0.748275350389
0.000896	0.578	0.73750661014
0.000897	0.582	0.734354138002
0.000898	0.584	0.734128054225
0.000899	0.58	0.742697785105
0.0009	0.576	0.732273173071
0.000901	0.57	0.732871066423
0.000902	0.572	0.732677282301
0.000903	0.568	0.735782576581
0.000904	0.574	0.735203373224
0.000905	0.576	0.732273173071
0.000906	0.578	0.745597746778
0.000907	0.58	0.745385806143
0.000908	0.584	0.760883696763
0.000909	0.576	0.751148454036
0.00091	0.582	0.763725081427
0.000911	0.588	0.765673559685
0.000912	0.592	0.75995789357
0.000913	0.596	0.759462968156
0.000914	0.594	0.759713103744
0.000915	0.594	0.762341130991
0.000916	0.596	0.76209185798
0.000917	0.592	0.74935705775
0.000918	0.588	0.733659321484
0.000919	0.588	0.733659321484
0.00092	0.584	0.739556623931
0.000921	0.584	0.7449456356
0.000922	0.58	0.737292343647
0.000923	0.58	0.737292343647
0.000924	0.572	0.729942463486
0.000925	0.578	0.732062838833
0.000926	0.584	0.734128054225
0.000927	0.584	0.739556623931
0.000928	0.594	0.746434189999
0.000929	0.592	0.754676089458
0.00093	0.59	0.757561878661
0.000931	0.594	0.754429585846
0.000932	0.594	0.762341130991
0.000933	0.584	0.750295941612
0.000934	0.58	0.745385806143
0.000935	0.568	0.741199028602
0.000936	0.564	0.744247270737
0.000937	0.562	0.744416550058
0.000938	0.56	0.747261667691
0.000939	0.556	0.744891938472
0.00094	0.562	0.749770631593
0.000941	0.552	0.745181856999
0.000942	0.548	0.748128331237
0.000943	0.55	0.747997326198
0.000944	0.55	0.745318723769
0.000945	0.554	0.74771919863
0.000946	0.556	0.750242627421
0.000947	0.554	0.750389232332
0.000948	0.548	0.750796909956
0.000949	0.538	0.737940376995
0.00095	0.532	0.732786462757
0.000951	0.534	0.732696390055
0.000952	0.53	0.735594997264
0.000953	0.518	0.727788430796
0.000954	0.518	0.727788430796
0.000955	0.514	0.725123437768
0.000956	0.508	0.730709244502
0.000957	0.512	0.733386664727
0.000958	0.512	0.733386664727
0.000959	0.51	0.725189630373
0.00096	0.516	0.722318489311
0.000961	0.518	0.725035171561
0.000962	0.522	0.722160646948
0.000963	0.524	0.727615282962
0.000964	0.522	0.727678500438
0.000965	0.514	0.714005602219
0.000966	0.51	0.708449010162
0.000967	0.5	0.714142842854
0.000968	0.506	0.719697158533
0.000969	0.502	0.714140042289
0.00097	0.494	0.708494177817
0.000971	0.49	0.711266476083
0.000972	0.488	0.714042015571
0.000973	0.484	0.702669196706
0.000974	0.478	0.710996483817
0.000975	0.478	0.710996483817
0.000976	0.464	0.701928771315
0.000977	0.452	0.69548256628
0.000978	0.452	0.698352346599
0.000979	0.452	0.692600895177
0.00098	0.458	0.695870677641
0.000981	0.458	0.690098543688
0.000982	0.46	0.695988505652
0.000983	0.47	0.699356847396
0.000984	0.464	0.678751795578
0.000985	0.462	0.678642763168
0.000986	0.46	0.672606868832
0.000987	0.466	0.681794690504
0.000988	0.466	0.681794690504
0.000989	0.464	0.678751795578
0.00099	0.464	0.678751795578
0.000991	0.462	0.681583450503
0.000992	0.462	0.684511504651
0.000993	0.456	0.678280178098
0.000994	0.454	0.681090302383
0.000995	0.456	0.681222430635
0.000996	0.452	0.680952274392
0.000997	0.456	0.681222430635
0.000998	0.458	0.684277721397
0.000999	0.448	0.677713803903
0.001	0.448	0.677713803903
0.001001	0.45	0.674907401056
0.001002	0.448	0.668801913873
0.001003	0.446	0.668643402719
0.001004	0.448	0.665804776192
0.001005	0.45	0.668954408013
0.001006	0.45	0.668954408013
0.001007	0.446	0.674599140231
0.001008	0.45	0.680808343075
0.001009	0.452	0.669100889254
0.00101	0.452	0.669100889254
0.001011	0.452	0.666105096813
0.001012	0.452	0.663095769855
0.001013	0.448	0.665804776192
0.001014	0.448	0.662794085671
0.001015	0.45	0.665957956631
0.001016	0.45	0.656886595997
0.001017	0.444	0.644099371215
0.001018	0.448	0.647530694253
0.001019	0.452	0.653984709301
0.00102	0.452	0.657035767672
0.001021	0.448	0.656731299696
0.001022	0.444	0.650279939718
0.001023	0.446	0.656569874423
0.001024	0.444	0.656402315657
0.001025	0.442	0.650104606967
0.001026	0.438	0.643549531893
0.001027	0.434	0.636901876273
0.001028	0.432	0.639824976068
0.001029	0.426	0.639158822203
0.00103	0.416	0.641049140082
0.001031	0.416	0.641049140082
0.001032	0.414	0.640783894929
0.001033	0.412	0.643627221301
0.001034	0.416	0.647258835397
0.001035	0.418	0.647515250786
0.001036	0.412	0.640512294964
0.001037	0.412	0.640512294964
0.001038	0.404	0.633075035047
0.001039	0.392	0.618333243486
0.00104	0.394	0.615438055372
0.001041	0.392	0.615090237282
0.001042	0.394	0.618679238378
0.001043	0.386	0.607456994363
0.001044	0.388	0.614374478637
0.001045	0.388	0.614374478637
0.001046	0.384	0.610363825927
0.001047	0.378	0.592550419796
0.001048	0.382	0.593359924498
0.001049	0.382	0.596721040353
0.00105	0.38	0.592958683215
0.001051	0.378	0.592550419796
0.001052	0.386	0.600836084136
0.001053	0.384	0.603774792452
0.001054	0.384	0.607078248663
0.001055	0.384	0.610363825927
0.001056	0.394	0.618679238378
0.001057	0.398	0.619351273511
0.001058	0.398	0.619351273511
0.001059	0.398	0.62257208418
0.00106	0.398	0.62257208418
0.001061	0.392	0.615090237282
0.001062	0.392	0.60525697022
0.001063	0.398	0.612858874456
0.001064	0.4	0.61318838867
0.001065	0.388	0.6078289233
0.001066	0.39	0.627614531381
0.001067	0.378	0.612467141976
0.001068	0.37	0.607536007163
0.001069	0.37	0.604235053601
0.00107	0.372	0.604661888993
0.001071	0.37	0.600915967503
0.001072	0.366	0.596694226552
0.001073	0.364	0.599586524198
0.001074	0.374	0.60508181265
0.001075	0.368	0.603801291817
0.001076	0.364	0.602912929037
0.001077	0.36	0.601996677732
0.001078	0.356	0.60105241036
0.001079	0.36	0.601996677732
0.00108	0.36	0.601996677732
0.001081	0.354	0.593872040089
0.001082	0.358	0.591469356772
0.001083	0.35	0.582666285278
0.001084	0.348	0.578701995849
0.001085	0.342	0.577092713522
0.001086	0.344	0.587931968854
0.001087	0.338	0.579444561628
0.001088	0.334	0.58175940044
0.001089	0.336	0.589155327567
0.00109	0.334	0.588594937117
0.001091	0.336	0.589155327567
0.001092	0.334	0.588594937117
0.001093	0.33	0.587452125709
0.001094	0.336	0.585750800256
0.001095	0.336	0.585750800256
0.001096	0.332	0.588027210255
0.001097	0.332	0.58461611336
0.001098	0.328	0.573075911202
0.001099	0.33	0.57714816122
0.0011	0.338	0.582885923659
0.001101	0.342	0.583982876461
0.001102	0.336	0.582326368972
0.001103	0.336	0.582326368972
0.001104	0.332	0.581184996365
0.001105	0.326	0.57941694832
0.001106	0.328	0.580013792939
0.001107	0.332	0.58461611336
0.001108	0.33	0.584037670018
0.001109	0.324	0.57881257761
0.00111	0.328	0.580013792939
0.001111	0.328	0.580013792939
0.001112	0.33	0.584037670018
0.001113	0.332	0.591418633457
0.001114	0.338	0.593090212362
0.001115	0.336	0.589155327567
0.001116	0.334	0.585187149551
0.001117	0.334	0.588594937117
0.001118	0.33	0.584037670018
0.001119	0.332	0.58461611336
0.00112	0.332	0.588027210255
0.001121	0.33	0.587452125709
0.001122	0.326	0.57941694832
0.001123	0.326	0.57941694832
0.001124	0.33	0.584037670018
0.001125	0.33	0.58060313468
0.001126	0.328	0.583451797495
0.001127	0.332	0.58461611336
0.001128	0.336	0.585750800256
0.001129	0.328	0.573075911202
0.00113	0.33	0.573672380371
0.001131	0.328	0.569575280362
0.001132	0.33	0.570175411606
0.001133	0.334	0.578311334836
0.001134	0.332	0.574261264583
0.001135	0.326	0.565441420485
0.001136	0.324	0.571860122757
0.001137	0.326	0.572471833368
0.001138	0.32	0.56709787515
0.001139	0.322	0.571240754849
0.00114	0.322	0.571240754849
0.001141	0.326	0.575954859342
0.001142	0.32	0.574108003776
0.001143	0.322	0.578200657212
0.001144	0.33	0.58060313468
0.001145	0.33	0.58060313468
0.001146	0.324	0.575346851908
0.001147	0.322	0.567728808499
0.001148	0.318	0.5664591777
0.001149	0.322	0.567728808499
0.00115	0.316	0.558698487558
0.001151	0.318	0.559353197899
0.001152	0.316	0.558698487558
0.001153	0.326	0.572471833368
0.001154	0.324	0.571860122757
0.001155	0.322	0.567728808499
0.001156	0.32	0.56709787515
0.001157	0.316	0.565812689854
0.001158	0.32	0.570613704707
0.001159	0.312	0.553765293243
0.00116	0.314	0.558035841143
0.001161	0.306	0.548054741791
0.001162	0.306	0.544393240223
0.001163	0.3	0.538516480713
0.001164	0.306	0.536995344486
0.001165	0.312	0.542822254518
0.001166	0.304	0.539985184982
0.001167	0.306	0.551691943026
0.001168	0.298	0.548813265146
0.001169	0.3	0.549545266561
0.00117	0.3	0.549545266561
0.001171	0.298	0.548813265146
0.001172	0.304	0.554602560398
0.001173	0.3	0.553172667438
0.001174	0.3	0.553172667438
0.001175	0.296	0.551710068786
0.001176	0.292	0.550214503626
0.001177	0.288	0.541346469463
0.001178	0.284	0.536044774249
0.001179	0.288	0.537639284279
0.00118	0.29	0.542125446737
0.001181	0.292	0.546567470675
0.001182	0.29	0.54580216196
0.001183	0.294	0.547324401064
0.001184	0.288	0.541346469463
0.001185	0.288	0.541346469463
0.001186	0.286	0.540558969956
0.001187	0.282	0.535234528034
0.001188	0.282	0.535234528034
0.001189	0.278	0.522222174941
0.00119	0.27	0.518748493974
0.001191	0.262	0.515127168765
0.001192	0.258	0.509348603611
0.001193	0.26	0.510294032887
0.001194	0.262	0.507302670996
0.001195	0.26	0.506359556047
0.001196	0.252	0.498493731154
0.001197	0.254	0.503471945594
0.001198	0.254	0.499483733469
0.001199	0.252	0.494465367847
0.0012	0.256	0.500463784904
0.001201	0.26	0.506359556047
0.001202	0.258	0.505406766872
0.001203	0.262	0.507302670996
0.001204	0.262	0.507302670996
0.001205	0.258	0.505406766872
0.001206	0.262	0.503344812231
0.001207	0.264	0.512156226165
0.001208	0.26	0.510294032887
0.001209	0.26	0.506359556047
0.00121	0.258	0.501433943805
0.001211	0.26	0.502394267483
0.001212	0.262	0.503344812231
0.001213	0.26	0.498397431775
0.001214	0.262	0.499355584729
0.001215	0.26	0.498397431775
0.001216	0.26	0.494368283772
0.001217	0.258	0.489321979886
0.001218	0.25	0.481144468949
0.001219	0.246	0.479044883075
0.00122	0.248	0.480099989586
0.001221	0.24	0.467332857822
0.001222	0.238	0.466214542888
0.001223	0.238	0.466214542888
0.001224	0.24	0.471593044902
0.001225	0.242	0.472690173369
0.001226	0.244	0.469535941116
0.001227	0.242	0.468439964136
0.001228	0.24	0.467332857822
0.001229	0.24	0.467332857822
0.00123	0.236	0.460764581972
0.001231	0.238	0.457554368354
0.001232	0.236	0.4564033304
0.001233	0.236	0.465084938479
0.001234	0.24	0.471593044902
0.001235	0.244	0.47377631853
0.001236	0.24	0.471593044902
0.001237	0.242	0.472690173369
0.001238	0.242	0.472690173369
0.001239	0.242	0.472690173369
0.00124	0.24	0.467332857822
0.001241	0.238	0.466214542888
0.001242	0.238	0.466214542888
0.001243	0.226	0.454888997449
0.001244	0.228	0.456087710863
0.001245	0.23	0.452879674969
0.001246	0.226	0.44600896852
0.001247	0.228	0.447231483686
0.001248	0.23	0.452879674969
0.001249	0.23	0.457274534607
0.00125	0.224	0.449248260987
0.001251	0.222	0.448013392657
0.001252	0.224	0.449248260987
0.001253	0.226	0.450470864763
0.001254	0.23	0.457274534607
0.001255	0.23	0.461627555503
0.001256	0.226	0.459264629598
0.001257	0.228	0.464775214485
0.001258	0.224	0.4580654975
0.001259	0.222	0.456854462603
0.00126	0.22	0.451220566907
0.001261	0.222	0.456854462603
0.001262	0.22	0.455631429996
0.001263	0.22	0.451220566907
0.001264	0.218	0.449973332543
0.001265	0.22	0.451220566907
0.001266	0.22	0.451220566907
0.001267	0.218	0.449973332543
0.001268	0.216	0.444234172481
0.001269	0.216	0.439708994677
0.00127	0.226	0.454888997449
0.001271	0.226	0.454888997449
0.001272	0.22	0.455631429996
0.001273	0.22	0.455631429996
0.001274	0.216	0.448713717196
0.001275	0.216	0.453148982124
0.001276	0.212	0.450617354304
0.001277	0.216	0.453148982124
0.001278	0.216	0.457541254971
0.001279	0.212	0.450617354304
0.00128	0.214	0.456293765024
0.001281	0.218	0.458776634104
0.001282	0.214	0.456293765024
0.001283	0.212	0.455034064659
0.001284	0.214	0.456293765024
0.001285	0.212	0.455034064659
0.001286	0.208	0.448035712862
0.001287	0.206	0.44222618647
0.001288	0.208	0.44354932082
0.001289	0.204	0.43633015023
0.00129	0.208	0.43901708395
0.001291	0.214	0.44294920702
0.001292	0.214	0.44294920702
0.001293	0.206	0.437680248583
0.001294	0.206	0.437680248583
0.001295	0.206	0.44222618647
0.001296	0.214	0.451889366992
0.001297	0.21	0.449332838773
0.001298	0.21	0.449332838773
0.001299	0.21	0.444859528391
0.0013	0.208	0.44354932082
0.001301	0.21	0.449332838773
0.001302	0.21	0.449332838773
0.001303	0.208	0.44354932082
0.001304	0.21	0.449332838773
0.001305	0.212	0.455034064659
0.001306	0.216	0.457541254971
0.001307	0.212	0.455034064659
0.001308	0.208	0.448035712862
0.001309	0.208	0.448035712862
0.00131	0.206	0.446725866724
0.001311	0.204	0.445403188134
0.001312	0.206	0.451180673345
0.001313	0.204	0.449871092648
0.001314	0.204	0.449871092648
0.001315	0.2	0.442718872424
0.001316	0.2	0.442718872424
0.001317	0.2	0.442718872424
0.001318	0.198	0.441356998358
0.001319	0.196	0.435412448145
0.00132	0.194	0.434009216492
0.001321	0.192	0.432592186707
0.001322	0.192	0.43719103376
0.001323	0.196	0.439981817806
0.001324	0.202	0.444067562427
0.001325	0.194	0.438593205602
0.001326	0.192	0.43719103376
0.001327	0.188	0.434345484609
0.001328	0.188	0.434345484609
0.001329	0.186	0.432901836448
0.00133	0.182	0.429972092118
0.001331	0.182	0.425295191602
0.001332	0.182	0.425295191602
0.001333	0.18	0.423792402008
0.001334	0.184	0.426783317387
0.001335	0.182	0.420566284906
0.001336	0.18	0.414246303544
0.001337	0.182	0.420566284906
0.001338	0.184	0.42207108406
0.001339	0.182	0.425295191602
0.00134	0.184	0.43144408676
0.001341	0.18	0.428485705713
0.001342	0.182	0.429972092118
0.001343	0.176	0.425469152818
0.001344	0.174	0.42393867481
0.001345	0.168	0.419256484744
0.001346	0.17	0.42083250825
0.001347	0.174	0.42393867481
0.001348	0.178	0.422274792049
0.001349	0.17	0.416052881254
0.00135	0.17	0.416052881254
0.001351	0.168	0.414458683104
0.001352	0.168	0.414458683104
0.001353	0.17	0.416052881254
0.001354	0.17	0.411217703899
0.001355	0.168	0.409604687473
0.001356	0.168	0.404692475838
0.001357	0.162	0.394659346779
0.001358	0.162	0.394659346779
0.001359	0.162	0.394659346779
0.00136	0.162	0.394659346779
0.001361	0.162	0.394659346779
0.001362	0.16	0.387814388593
0.001363	0.158	0.386051809994
0.001364	0.158	0.391198159505
0.001365	0.162	0.394659346779
0.001366	0.162	0.394659346779
0.001367	0.168	0.399719901931
0.001368	0.168	0.399719901931
0.001369	0.166	0.398050248084
0.00137	0.17	0.411217703899
0.001371	0.172	0.412814728419
0.001372	0.174	0.414395945926
0.001373	0.174	0.414395945926
0.001374	0.174	0.414395945926
0.001375	0.174	0.414395945926
0.001376	0.172	0.412814728419
0.001377	0.172	0.412814728419
0.001378	0.17	0.406324993078
0.001379	0.17	0.406324993078
0.00138	0.168	0.404692475838
0.001381	0.168	0.404692475838
0.001382	0.168	0.404692475838
0.001383	0.17	0.406324993078
0.001384	0.17	0.406324993078
0.001385	0.17	0.406324993078
0.001386	0.17	0.406324993078
0.001387	0.166	0.398050248084
0.001388	0.164	0.396363469558
0.001389	0.16	0.392937654088
0.00139	0.16	0.392937654088
0.001391	0.164	0.396363469558
0.001392	0.164	0.396363469558
0.001393	0.16	0.392937654088
0.001394	0.162	0.394659346779
0.001395	0.162	0.394659346779
0.001396	0.164	0.396363469558
0.001397	0.164	0.396363469558
0.001398	0.162	0.394659346779
0.001399	0.16	0.392937654088
0.0014	0.16	0.392937654088
0.001401	0.154	0.387664803664
0.001402	0.156	0.389440624486
0.001403	0.16	0.392937654088
0.001404	0.16	0.392937654088
0.001405	0.16	0.392937654088
0.001406	0.156	0.379030341793
0.001407	0.156	0.379030341793
0.001408	0.156	0.379030341793
0.001409	0.156	0.379030341793
0.00141	0.156	0.379030341793
0.001411	0.156	0.379030341793
0.001412	0.156	0.379030341793
0.001413	0.15	0.37349698794
0.001414	0.152	0.380652072108
0.001415	0.154	0.387664803664
0.001416	0.156	0.389440624486
0.001417	0.156	0.389440624486
0.001418	0.152	0.38587044458
0.001419	0.15	0.384057287393
0.00142	0.15	0.384057287393
0.001421	0.152	0.391019181115
0.001422	0.158	0.396277680421
0.001423	0.158	0.396277680421
0.001424	0.156	0.389440624486
0.001425	0.156	0.389440624486
0.001426	0.154	0.387664803664
0.001427	0.156	0.389440624486
0.001428	0.156	0.389440624486
0.001429	0.148	0.382225064589
0.00143	0.146	0.380373500654
0.001431	0.142	0.376611205356
0.001432	0.142	0.376611205356
0.001433	0.146	0.380373500654
0.001434	0.146	0.380373500654
0.001435	0.146	0.380373500654
0.001436	0.144	0.37318092127
0.001437	0.144	0.37318092127
0.001438	0.148	0.376956230881
0.001439	0.152	0.38587044458
0.00144	0.154	0.387664803664
0.001441	0.154	0.387664803664
0.001442	0.154	0.387664803664
0.001443	0.152	0.38587044458
0.001444	0.152	0.38587044458
0.001445	0.152	0.38587044458
0.001446	0.15	0.384057287393
0.001447	0.15	0.384057287393
0.001448	0.152	0.38587044458
0.001449	0.15	0.384057287393
0.00145	0.148	0.382225064589
0.001451	0.148	0.382225064589
0.001452	0.148	0.382225064589
0.001453	0.146	0.375078658417
0.001454	0.144	0.37318092127
0.001455	0.14	0.369323706252
0.001456	0.142	0.37126271022
0.001457	0.142	0.37126271022
0.001458	0.142	0.37126271022
0.001459	0.138	0.367363580122
0.00146	0.138	0.367363580122
0.001461	0.14	0.369323706252
0.001462	0.14	0.363868107973
0.001463	0.14	0.363868107973
0.001464	0.144	0.37318092127
0.001465	0.142	0.37126271022
0.001466	0.136	0.365381991893
0.001467	0.134	0.363378590454
0.001468	0.134	0.363378590454
0.001469	0.134	0.363378590454
0.00147	0.134	0.363378590454
0.001471	0.134	0.363378590454
0.001472	0.132	0.361353012994
0.001473	0.132	0.361353012994
0.001474	0.13	0.353694783677
0.001475	0.132	0.355775209929
0.001476	0.134	0.357832362986
0.001477	0.132	0.350108554594
0.001478	0.132	0.350108554594
0.001479	0.132	0.350108554594
0.00148	0.134	0.352198807494
0.001481	0.128	0.340023528598
0.001482	0.128	0.340023528598
0.001483	0.128	0.340023528598
0.001484	0.134	0.346473664223
0.001485	0.134	0.346473664223
0.001486	0.136	0.354265437208
0.001487	0.138	0.356308854788
0.001488	0.138	0.356308854788
0.001489	0.136	0.354265437208
0.00149	0.134	0.352198807494
0.001491	0.134	0.352198807494
0.001492	0.134	0.352198807494
0.001493	0.132	0.350108554594
0.001494	0.134	0.352198807494
0.001495	0.136	0.359866641966
0.001496	0.134	0.357832362986
0.001497	0.138	0.361878432626
0.001498	0.138	0.361878432626
0.001499	0.14	0.363868107973
0.0015	0.14	0.363868107973
0.001501	0.14	0.363868107973
0.001502	0.142	0.365836028844
0.001503	0.146	0.375078658417
0.001504	0.146	0.375078658417
0.001505	0.144	0.37318092127
0.001506	0.14	0.369323706252
0.001507	0.138	0.367363580122
0.001508	0.138	0.367363580122
0.001509	0.132	0.361353012994
0.00151	0.13	0.359304884464
0.001511	0.128	0.357233816988
0.001512	0.13	0.359304884464
0.001513	0.13	0.359304884464
0.001514	0.13	0.359304884464
0.001515	0.13	0.359304884464
0.001516	0.128	0.357233816988
0.001517	0.128	0.357233816988
0.001518	0.13	0.359304884464
0.001519	0.128	0.357233816988
0.00152	0.126	0.355139409247
0.001521	0.126	0.355139409247
0.001522	0.126	0.355139409247
0.001523	0.126	0.355139409247
0.001524	0.122	0.350878896487
0.001525	0.124	0.35302124582
0.001526	0.124	0.347309660102
0.001527	0.124	0.347309660102
0.001528	0.122	0.34513185886
0.001529	0.122	0.34513185886
0.00153	0.124	0.347309660102
0.001531	0.122	0.34513185886
0.001532	0.118	0.340699280892
0.001533	0.118	0.340699280892
0.001534	0.116	0.338443496023
0.001535	0.118	0.340699280892
0.001536	0.12	0.34292856399
0.001537	0.12	0.34292856399
0.001538	0.118	0.340699280892
0.001539	0.118	0.346519840702
0.00154	0.118	0.346519840702
0.001541	0.116	0.344302192848
0.001542	0.114	0.342058474533
0.001543	0.114	0.342058474533
0.001544	0.114	0.342058474533
0.001545	0.11	0.337490740614
0.001546	0.11	0.337490740614
0.001547	0.11	0.337490740614
0.001548	0.11	0.337490740614
0.001549	0.112	0.339788169306
0.00155	0.112	0.333850265838
0.001551	0.118	0.340699280892
0.001552	0.116	0.338443496023
0.001553	0.114	0.336160675868
0.001554	0.114	0.336160675868
0.001555	0.112	0.333850265838
0.001556	0.112	0.333850265838
0.001557	0.11	0.325422801905
0.001558	0.112	0.327804819977
0.001559	0.108	0.323010835732
0.00156	0.106	0.320568245464
0.001561	0.106	0.320568245464
0.001562	0.108	0.323010835732
0.001563	0.108	0.323010835732
0.001564	0.108	0.323010835732
0.001565	0.106	0.320568245464
0.001566	0.104	0.318094325633
0.001567	0.108	0.329144345235
0.001568	0.106	0.32674760902
0.001569	0.104	0.318094325633
0.00157	0.104	0.318094325633
0.001571	0.104	0.318094325633
0.001572	0.102	0.315588339455
0.001573	0.1	0.31304951685
0.001574	0.098	0.310477052292
0.001575	0.098	0.310477052292
0.001576	0.096	0.307870102478
0.001577	0.094	0.305227783794
0.001578	0.094	0.305227783794
0.001579	0.092	0.295864834004
0.00158	0.094	0.298603415922
0.001581	0.094	0.298603415922
0.001582	0.092	0.295864834004
0.001583	0.092	0.295864834004
0.001584	0.092	0.295864834004
0.001585	0.09	0.293087017795
0.001586	0.092	0.295864834004
0.001587	0.092	0.295864834004
0.001588	0.092	0.295864834004
0.001589	0.092	0.295864834004
0.00159	0.09	0.293087017795
0.001591	0.088	0.290268840904
0.001592	0.086	0.28740911607
0.001593	0.086	0.28740911607
0.001594	0.086	0.28740911607
0.001595	0.088	0.290268840904
0.001596	0.088	0.290268840904
0.001597	0.088	0.290268840904
0.001598	0.088	0.290268840904
0.001599	0.09	0.293087017795
0.0016	0.088	0.290268840904
0.001601	0.09	0.293087017795
0.001602	0.09	0.293087017795
0.001603	0.09	0.293087017795
0.001604	0.088	0.290268840904
0.001605	0.086	0.28740911607
0.001606	0.084	0.284506590433
0.001607	0.082	0.281559940332
0.001608	0.082	0.281559940332
0.001609	0.082	0.281559940332
0.00161	0.076	0.272440819262
0.001611	0.076	0.272440819262
0.001612	0.078	0.275528582909
0.001613	0.076	0.272440819262
0.001614	0.078	0.275528582909
0.001615	0.08	0.278567765544
0.001616	0.084	0.284506590433
0.001617	0.084	0.284506590433
0.001618	0.084	0.284506590433
0.001619	0.082	0.281559940332
0.00162	0.082	0.281559940332
0.001621	0.082	0.281559940332
0.001622	0.082	0.281559940332
0.001623	0.08	0.271293199325
0.001624	0.076	0.264998113201
0.001625	0.076	0.264998113201
0.001626	0.076	0.264998113201
0.001627	0.078	0.268171586862
0.001628	0.078	0.268171586862
0.001629	0.076	0.264998113201
0.00163	0.076	0.264998113201
0.001631	0.076	0.264998113201
0.001632	0.076	0.264998113201
0.001633	0.076	0.264998113201
0.001634	0.078	0.268171586862
0.001635	0.076	0.264998113201
0.001636	0.076	0.264998113201
0.001637	0.078	0.268171586862
0.001638	0.078	0.268171586862
0.001639	0.078	0.268171586862
0.00164	0.078	0.268171586862
0.001641	0.08	0.271293199325
0.001642	0.082	0.274364720764
0.001643	0.082	0.274364720764
0.001644	0.082	0.274364720764
0.001645	0.082	0.274364720764
0.001646	0.082	0.274364720764
0.001647	0.082	0.274364720764
0.001648	0.082	0.274364720764
0.001649	0.08	0.271293199325
0.00165	0.08	0.271293199325
0.001651	0.074	0.261770892194
0.001652	0.072	0.258487910742
0.001653	0.074	0.261770892194
0.001654	0.074	0.261770892194
0.001655	0.076	0.272440819262
0.001656	0.076	0.272440819262
0.001657	0.076	0.272440819262
0.001658	0.076	0.272440819262
0.001659	0.074	0.26930280355
0.00166	0.074	0.26930280355
0.001661	0.074	0.26930280355
0.001662	0.072	0.266112758056
0.001663	0.07	0.262868788562
0.001664	0.07	0.262868788562
0.001665	0.072	0.266112758056
0.001666	0.072	0.266112758056
0.001667	0.072	0.266112758056
0.001668	0.072	0.266112758056
0.001669	0.072	0.266112758056
0.00167	0.07	0.262868788562
0.001671	0.07	0.262868788562
0.001672	0.068	0.259568873327
0.001673	0.066	0.256210850668
0.001674	0.066	0.256210850668
0.001675	0.066	0.256210850668
0.001676	0.066	0.256210850668
0.001677	0.068	0.259568873327
0.001678	0.068	0.259568873327
0.001679	0.066	0.256210850668
0.00168	0.062	0.249311050698
0.001681	0.066	0.256210850668
0.001682	0.066	0.256210850668
0.001683	0.066	0.256210850668
0.001684	0.064	0.252792404949
0.001685	0.068	0.259568873327
0.001686	0.068	0.259568873327
0.001687	0.068	0.259568873327
0.001688	0.068	0.259568873327
0.001689	0.066	0.256210850668
0.00169	0.066	0.256210850668
0.001691	0.068	0.259568873327
0.001692	0.064	0.252792404949
0.001693	0.064	0.252792404949
0.001694	0.064	0.244752936652
0.001695	0.064	0.244752936652
0.001696	0.068	0.251745903641
0.001697	0.068	0.251745903641
0.001698	0.068	0.251745903641
0.001699	0.068	0.251745903641
0.0017	0.068	0.251745903641
0.001701	0.07	0.262868788562
0.001702	0.07	0.262868788562
0.001703	0.07	0.262868788562
0.001704	0.07	0.262868788562
0.001705	0.072	0.266112758056
0.001706	0.074	0.26930280355
0.001707	0.072	0.266112758056
0.001708	0.072	0.266112758056
0.001709	0.074	0.26930280355
0.00171	0.072	0.266112758056
0.001711	0.072	0.266112758056
0.001712	0.07	0.262868788562
0.001713	0.07	0.262868788562
0.001714	0.07	0.262868788562
0.001715	0.07	0.262868788562
0.001716	0.07	0.262868788562
0.001717	0.07	0.262868788562
0.001718	0.068	0.259568873327
0.001719	0.072	0.266112758056
0.00172	0.07	0.262868788562
0.001721	0.068	0.259568873327
0.001722	0.066	0.256210850668
0.001723	0.066	0.256210850668
0.001724	0.066	0.256210850668
0.001725	0.064	0.252792404949
0.001726	0.064	0.252792404949
0.001727	0.064	0.252792404949
0.001728	0.064	0.252792404949
0.001729	0.066	0.256210850668
0.00173	0.066	0.256210850668
0.001731	0.066	0.256210850668
0.001732	0.064	0.252792404949
0.001733	0.064	0.252792404949
0.001734	0.062	0.249311050698
0.001735	0.062	0.249311050698
0.001736	0.062	0.249311050698
0.001737	0.062	0.249311050698
0.001738	0.06	0.237486841741
0.001739	0.06	0.237486841741
0.00174	0.058	0.233743449106
0.001741	0.06	0.237486841741
0.001742	0.06	0.237486841741
0.001743	0.062	0.24115555146
0.001744	0.062	0.24115555146
0.001745	0.062	0.24115555146
0.001746	0.062	0.24115555146
0.001747	0.06	0.237486841741
0.001748	0.06	0.237486841741
0.001749	0.06	0.237486841741
0.00175	0.06	0.237486841741
0.001751	0.06	0.237486841741
0.001752	0.06	0.237486841741
0.001753	0.06	0.237486841741
0.001754	0.06	0.237486841741
0.001755	0.06	0.237486841741
0.001756	0.062	0.24115555146
0.001757	0.06	0.237486841741
0.001758	0.058	0.233743449106
0.001759	0.06	0.237486841741
0.00176	0.06	0.237486841741
0.001761	0.06	0.237486841741
0.001762	0.06	0.237486841741
0.001763	0.058	0.233743449106
0.001764	0.058	0.233743449106
0.001765	0.06	0.237486841741
0.001766	0.06	0.237486841741
0.001767	0.06	0.237486841741
0.001768	0.062	0.24115555146
0.001769	0.062	0.24115555146
0.00177	0.058	0.233743449106
0.001771	0.058	0.233743449106
0.001772	0.06	0.237486841741
0.001773	0.058	0.233743449106
0.001774	0.058	0.233743449106
0.001775	0.058	0.233743449106
0.001776	0.06	0.237486841741
0.001777	0.06	0.237486841741
0.001778	0.06	0.237486841741
0.001779	0.058	0.233743449106
0.00178	0.058	0.233743449106
0.001781	0.056	0.229921725811
0.001782	0.056	0.229921725811
0.001783	0.058	0.233743449106
0.001784	0.058	0.233743449106
0.001785	0.058	0.233743449106
0.001786	0.056	0.229921725811
0.001787	0.054	0.226017698422
0.001788	0.054	0.226017698422
0.001789	0.056	0.229921725811
0.00179	0.056	0.229921725811
0.001791	0.058	0.233743449106
0.001792	0.058	0.233743449106
0.001793	0.06	0.237486841741
0.001794	0.06	0.237486841741
0.001795	0.06	0.237486841741
0.001796	0.056	0.229921725811
0.001797	0.056	0.229921725811
0.001798	0.054	0.226017698422
0.001799	0.056	0.229921725811
0.0018	0.056	0.229921725811
0.001801	0.056	0.229921725811
0.001802	0.056	0.229921725811
0.001803	0.056	0.229921725811
0.001804	0.054	0.226017698422
0.001805	0.056	0.229921725811
0.001806	0.056	0.229921725811
0.001807	0.056	0.229921725811
0.001808	0.056	0.229921725811
0.001809	0.056	0.229921725811
0.00181	0.056	0.229921725811
0.001811	0.058	0.233743449106
0.001812	0.058	0.233743449106
0.001813	0.056	0.229921725811
0.001814	0.056	0.229921725811
0.001815	0.058	0.233743449106
0.001816	0.056	0.229921725811
0.001817	0.054	0.226017698422
0.001818	0.054	0.226017698422
0.001819	0.054	0.226017698422
0.00182	0.056	0.229921725811
0.001821	0.056	0.229921725811
0.001822	0.056	0.229921725811
0.001823	0.058	0.233743449106
0.001824	0.058	0.233743449106
0.001825	0.058	0.233743449106
0.001826	0.06	0.237486841741
0.001827	0.06	0.237486841741
0.001828	0.06	0.237486841741
0.001829	0.06	0.237486841741
0.00183	0.06	0.237486841741
0.001831	0.06	0.237486841741
0.001832	0.06	0.237486841741
0.001833	0.06	0.237486841741
0.001834	0.06	0.237486841741
0.001835	0.06	0.237486841741
0.001836	0.06	0.237486841741
0.001837	0.054	0.226017698422
0.001838	0.056	0.229921725811
0.001839	0.056	0.229921725811
0.00184	0.056	0.229921725811
0.001841	0.056	0.229921725811
0.001842	0.054	0.226017698422
0.001843	0.056	0.229921725811
0.001844	0.056	0.229921725811
0.001845	0.056	0.229921725811
0.001846	0.054	0.226017698422
0.001847	0.054	0.226017698422
0.001848	0.054	0.226017698422
0.001849	0.054	0.226017698422
0.00185	0.052	0.222027025382
0.001851	0.052	0.222027025382
0.001852	0.052	0.222027025382
0.001853	0.052	0.222027025382
0.001854	0.052	0.222027025382
0.001855	0.05	0.217944947177
0.001856	0.05	0.217944947177
0.001857	0.05	0.217944947177
0.001858	0.054	0.226017698422
0.001859	0.054	0.226017698422
0.00186	0.058	0.233743449106
0.001861	0.058	0.233743449106
0.001862	0.054	0.226017698422
0.001863	0.054	0.226017698422
0.001864	0.054	0.226017698422
0.001865	0.054	0.226017698422
0.001866	0.054	0.226017698422
0.001867	0.054	0.226017698422
0.001868	0.054	0.226017698422
0.001869	0.054	0.226017698422
0.00187	0.054	0.226017698422
0.001871	0.054	0.226017698422
0.001872	0.054	0.226017698422
0.001873	0.054	0.226017698422
0.001874	0.052	0.222027025382
0.001875	0.056	0.229921725811
0.001876	0.056	0.229921725811
0.001877	0.056	0.229921725811
0.001878	0.054	0.226017698422
0.001879	0.054	0.226017698422
0.00188	0.054	0.226017698422
0.001881	0.054	0.226017698422
0.001882	0.052	0.222027025382
0.001883	0.048	0.213766227454
0.001884	0.05	0.217944947177
0.001885	0.05	0.217944947177
0.001886	0.05	0.217944947177
0.001887	0.05	0.217944947177
0.001888	0.05	0.217944947177
0.001889	0.05	0.217944947177
0.00189	0.05	0.217944947177
0.001891	0.048	0.213766227454
0.001892	0.048	0.213766227454
0.001893	0.048	0.213766227454
0.001894	0.048	0.213766227454
0.001895	0.048	0.213766227454
0.001896	0.05	0.217944947177
0.001897	0.048	0.213766227454
0.001898	0.046	0.209485083001
0.001899	0.046	0.209485083001
0.0019	0.046	0.209485083001
0.001901	0.046	0.209485083001
0.001902	0.046	0.209485083001
0.001903	0.046	0.209485083001
0.001904	0.046	0.209485083001
0.001905	0.048	0.213766227454
0.001906	0.048	0.213766227454
0.001907	0.048	0.213766227454
0.001908	0.048	0.213766227454
0.001909	0.048	0.213766227454
0.00191	0.046	0.209485083001
0.001911	0.044	0.205095099893
0.001912	0.044	0.205095099893
0.001913	0.044	0.205095099893
0.001914	0.044	0.205095099893
0.001915	0.04	0.195959179423
0.001916	0.04	0.195959179423
0.001917	0.04	0.195959179423
0.001918	0.038	0.191196234273
0.001919	0.04	0.195959179423
0.00192	0.042	0.200589132308
0.001921	0.042	0.200589132308
0.001922	0.04	0.195959179423
0.001923	0.042	0.200589132308
0.001924	0.042	0.200589132308
0.001925	0.042	0.200589132308
0.001926	0.04	0.195959179423
0.001927	0.042	0.200589132308
0.001928	0.042	0.200589132308
0.001929	0.042	0.200589132308
0.00193	0.042	0.200589132308
0.001931	0.042	0.200589132308
0.001932	0.044	0.205095099893
0.001933	0.044	0.205095099893
0.001934	0.042	0.200589132308
0.001935	0.04	0.195959179423
0.001936	0.038	0.191196234273
0.001937	0.038	0.191196234273
0.001938	0.038	0.191196234273
0.001939	0.038	0.191196234273
0.00194	0.038	0.191196234273
0.001941	0.04	0.195959179423
0.001942	0.04	0.195959179423
0.001943	0.042	0.200589132308
0.001944	0.042	0.200589132308
0.001945	0.044	0.205095099893
0.001946	0.044	0.205095099893
0.001947	0.044	0.205095099893
0.001948	0.044	0.205095099893
0.001949	0.044	0.205095099893
0.00195	0.044	0.205095099893
0.001951	0.044	0.205095099893
0.001952	0.046	0.209485083001
0.001953	0.046	0.209485083001
0.001954	0.046	0.209485083001
0.001955	0.046	0.209485083001
0.001956	0.046	0.209485083001
0.001957	0.044	0.205095099893
0.001958	0.042	0.200589132308
0.001959	0.04	0.195959179423
0.00196	0.038	0.191196234273
0.001961	0.038	0.191196234273
0.001962	0.038	0.191196234273
0.001963	0.038	0.191196234273
0.001964	0.04	0.195959179423
0.001965	0.04	0.195959179423
0.001966	0.04	0.195959179423
0.001967	0.04	0.195959179423
0.001968	0.04	0.195959179423
0.001969	0.04	0.195959179423
0.00197	0.04	0.195959179423
0.001971	0.04	0.195959179423
0.001972	0.038	0.191196234273
0.001973	0.038	0.191196234273
0.001974	0.034	0.18122913673
0.001975	0.034	0.18122913673
0.001976	0.034	0.18122913673
0.001977	0.034	0.18122913673
0.001978	0.034	0.18122913673
0.001979	0.034	0.18122913673
0.00198	0.034	0.18122913673
0.001981	0.032	0.176
0.001982	0.03	0.170587221092
0.001983	0.03	0.170587221092
0.001984	0.03	0.170587221092
0.001985	0.03	0.170587221092
0.001986	0.028	0.164972725018
0.001987	0.028	0.164972725018
0.001988	0.03	0.170587221092
0.001989	0.03	0.170587221092
0.00199	0.032	0.176
0.001991	0.034	0.18122913673
0.001992	0.034	0.18122913673
0.001993	0.034	0.18122913673
0.001994	0.034	0.18122913673
0.001995	0.034	0.18122913673
0.001996	0.034	0.18122913673
0.001997	0.032	0.176
0.001998	0.034	0.18122913673
[truncated: 8,002 more rows]
