# Supplementary material for: The Influence of Synaptic Size on AMPA Receptor Activation: A Monte Carlo Model
Source: PLoS One. 2015 Jun 24;10(6):e0130924. doi: 10.1371/journal.pone.0130924 (PMC4479604; doi:10.1371/journal.pone.0130924)
Supplement: S1 Dataset — This package contains the experimental data used as basis for the analysis presented in the paper. (ZIP) [file pone.0130924.s001.zip › S1 Simulation data/training/1033_11475_188_221.csv]

time	AMPA.O.mean	AMPA.O.stdev
0.0	0.0	0.0
1e-06	0.0	0.0
2e-06	0.036	0.186290096355
3e-06	0.166	0.403043421978
4e-06	0.374	0.598434624667
5e-06	0.654	0.818708739418
6e-06	0.996	1.04114552297
7e-06	1.348	1.23567633303
8e-06	1.772	1.41704481228
9e-06	2.178	1.57553673394
1e-05	2.648	1.71583682208
1.1e-05	3.194	1.9016739994
1.2e-05	3.756	2.06408914536
1.3e-05	4.264	2.19232844255
1.4e-05	4.78	2.282016652
1.5e-05	5.258	2.36123611695
1.6e-05	5.776	2.50874948929
1.7e-05	6.268	2.66686632586
1.8e-05	6.704	2.73063802068
1.9e-05	7.148	2.78246221897
2e-05	7.536	2.90460048888
2.1e-05	7.996	2.9570228271
2.2e-05	8.426	3.01471789725
2.3e-05	8.808	3.09049122309
2.4e-05	9.196	3.14031590768
2.5e-05	9.528	3.13260530549
2.6e-05	9.858	3.2121388513
2.7e-05	10.186	3.28380937327
2.8e-05	10.484	3.35585220175
2.9e-05	10.694	3.41472751475
3e-05	10.962	3.400669934
3.1e-05	11.158	3.42943668844
3.2e-05	11.422	3.46639813062
3.3e-05	11.632	3.45667123111
3.4e-05	11.878	3.48182653215
3.5e-05	12.086	3.57135884503
3.6e-05	12.202	3.58346145507
3.7e-05	12.396	3.59432664069
3.8e-05	12.558	3.55339781055
3.9e-05	12.696	3.5754138222
4e-05	12.81	3.60692389717
4.1e-05	12.894	3.60149468971
4.2e-05	13.006	3.60027276744
4.3e-05	13.102	3.60549525031
4.4e-05	13.208	3.61949388727
4.5e-05	13.298	3.61292070215
4.6e-05	13.384	3.65739579482
4.7e-05	13.414	3.64178582566
4.8e-05	13.478	3.62457114705
4.9e-05	13.59	3.63289141043
5e-05	13.622	3.62865209134
5.1e-05	13.682	3.63550216614
5.2e-05	13.726	3.63248179624
5.3e-05	13.79	3.57014005328
5.4e-05	13.824	3.54697392153
5.5e-05	13.888	3.56306834063
5.6e-05	13.968	3.59207126878
5.7e-05	13.962	3.60118813727
5.8e-05	14.018	3.57234880716
5.9e-05	13.982	3.53180916812
6e-05	13.998	3.49542500992
6.1e-05	14.006	3.51026551702
6.2e-05	13.974	3.52835995896
6.3e-05	14.01	3.56341128696
6.4e-05	14.008	3.58886277252
6.5e-05	14.034	3.5795033175
6.6e-05	14.048	3.60134641488
6.7e-05	14.01	3.60026387922
6.8e-05	14.024	3.64079991211
6.9e-05	14.036	3.65331411187
7e-05	14.012	3.66822245781
7.1e-05	14.046	3.70943176241
7.2e-05	13.988	3.68128455841
7.3e-05	13.932	3.69261100036
7.4e-05	13.916	3.66891591618
7.5e-05	13.864	3.6722614286
7.6e-05	13.814	3.67687421596
7.7e-05	13.774	3.68550186542
7.8e-05	13.754	3.63338464796
7.9e-05	13.758	3.61655028999
8e-05	13.722	3.64591771712
8.1e-05	13.674	3.6259790402
8.2e-05	13.626	3.64391602538
8.3e-05	13.598	3.67646515011
8.4e-05	13.606	3.66043221492
8.5e-05	13.594	3.60404827937
8.6e-05	13.568	3.58516052639
8.7e-05	13.55	3.57372354835
8.8e-05	13.552	3.56865464846
8.9e-05	13.562	3.59362713703
9e-05	13.514	3.61466512972
9.1e-05	13.47	3.59904153908
9.2e-05	13.436	3.60747889807
9.3e-05	13.402	3.58948408549
9.4e-05	13.382	3.55978594862
9.5e-05	13.394	3.59593715184
9.6e-05	13.336	3.59320247133
9.7e-05	13.326	3.56142162626
9.8e-05	13.304	3.48935294861
9.9e-05	13.274	3.53481597824
0.0001	13.254	3.48790538863
0.000101	13.246	3.50791733084
0.000102	13.23	3.49758488103
0.000103	13.208	3.47746114285
0.000104	13.212	3.48698379692
0.000105	13.162	3.4951045764
0.000106	13.08	3.48045973975
0.000107	13.07	3.46829929504
0.000108	13.036	3.49667041627
0.000109	12.986	3.46551641173
0.00011	12.97	3.46829929504
0.000111	12.962	3.46302699961
0.000112	12.934	3.44291213945
0.000113	12.878	3.44254498881
0.000114	12.868	3.45811740691
0.000115	12.83	3.43527291492
0.000116	12.784	3.4364726101
0.000117	12.758	3.43503071311
0.000118	12.7	3.43016034611
0.000119	12.664	3.4151286945
0.00012	12.642	3.38789551197
0.000121	12.64	3.36725407417
0.000122	12.588	3.34159482882
0.000123	12.61	3.34632634392
0.000124	12.564	3.3211299282
0.000125	12.506	3.28967536392
0.000126	12.506	3.28541686853
0.000127	12.488	3.31268108939
0.000128	12.426	3.28276164228
0.000129	12.374	3.25424707114
0.00013	12.358	3.28661467166
0.000131	12.302	3.29405464436
0.000132	12.304	3.28992157961
0.000133	12.252	3.28580218516
0.000134	12.228	3.27353264838
0.000135	12.212	3.28619171687
0.000136	12.152	3.30588808038
0.000137	12.12	3.31867443417
0.000138	12.106	3.29587074989
0.000139	12.068	3.28928198852
0.00014	12.06	3.27725494889
0.000141	12.032	3.26419607254
0.000142	11.954	3.28449143704
0.000143	11.984	3.28447012469
0.000144	11.972	3.27829467864
0.000145	11.952	3.28050240055
0.000146	11.914	3.26352631367
0.000147	11.902	3.25521059227
0.000148	11.872	3.21801429456
0.000149	11.854	3.1932247024
0.00015	11.774	3.1923226654
0.000151	11.744	3.22528510368
0.000152	11.708	3.23585166533
0.000153	11.684	3.24100971921
0.000154	11.658	3.23249686775
0.000155	11.64	3.24875360715
0.000156	11.608	3.18093319641
0.000157	11.554	3.14246463783
0.000158	11.538	3.14015222561
0.000159	11.532	3.0920827932
0.00016	11.54	3.13502791056
0.000161	11.496	3.15372541608
0.000162	11.446	3.17853488261
0.000163	11.406	3.17949115426
0.000164	11.354	3.17752796998
0.000165	11.292	3.18225328973
0.000166	11.266	3.18484599314
0.000167	11.256	3.14554669334
0.000168	11.264	3.11870229422
0.000169	11.192	3.08725379585
0.00017	11.178	3.07673788289
0.000171	11.166	3.09684420015
0.000172	11.12	3.10509259121
0.000173	11.1	3.11865355562
0.000174	11.028	3.12013076649
0.000175	10.988	3.15845785155
0.000176	10.954	3.14640811085
0.000177	10.974	3.15171762695
0.000178	10.916	3.14212412231
0.000179	10.9	3.12953670693
0.00018	10.886	3.14467867993
0.000181	10.838	3.10092824812
0.000182	10.788	3.15769789562
0.000183	10.728	3.16891400956
0.000184	10.702	3.16120167025
0.000185	10.658	3.15230645718
0.000186	10.636	3.1716721142
0.000187	10.608	3.16707057073
0.000188	10.57	3.15738816112
0.000189	10.564	3.11157580656
0.00019	10.54	3.0952221245
0.000191	10.512	3.06102205154
0.000192	10.498	3.051228605
0.000193	10.462	3.03060324028
0.000194	10.438	3.04797572169
0.000195	10.364	3.06912104681
0.000196	10.352	3.06138792054
0.000197	10.314	3.05407989417
0.000198	10.29	3.08316395931
0.000199	10.294	3.10540882977
0.0002	10.278	3.12613435412
0.000201	10.252	3.0842334542
0.000202	10.23	3.05697562961
0.000203	10.214	3.0750941449
0.000204	10.2	3.10869747644
0.000205	10.21	3.07341829239
0.000206	10.17	3.06285814232
0.000207	10.13	3.03399077125
0.000208	10.11	3.02091045879
0.000209	10.044	3.03414963375
0.00021	10.028	3.0317018323
0.000211	10.036	2.98842834948
0.000212	9.998	2.96209317882
0.000213	9.938	2.93294323164
0.000214	9.934	2.9335377959
0.000215	9.916	2.93273660597
0.000216	9.878	2.93923731604
0.000217	9.824	2.92660622565
0.000218	9.776	2.92674289954
0.000219	9.754	2.90404614288
0.00022	9.75	2.90989690539
0.000221	9.692	2.90949067708
0.000222	9.678	2.92955901118
0.000223	9.62	2.93318939041
0.000224	9.592	2.9184817971
0.000225	9.592	2.92669369767
0.000226	9.526	2.89297839605
0.000227	9.486	2.89651583804
0.000228	9.456	2.89828639027
0.000229	9.444	2.89945925993
0.00023	9.414	2.87656114136
0.000231	9.432	2.90609290973
0.000232	9.418	2.8946979117
0.000233	9.418	2.92151946767
0.000234	9.398	2.8933710443
0.000235	9.326	2.88855050155
0.000236	9.352	2.90174016755
0.000237	9.322	2.8632701584
0.000238	9.27	2.82720710242
0.000239	9.254	2.82656752971
0.00024	9.238	2.83078716968
0.000241	9.204	2.82318685177
0.000242	9.168	2.84319819921
0.000243	9.154	2.81181151573
0.000244	9.114	2.82506707885
0.000245	9.088	2.82210134474
0.000246	9.092	2.8240991484
0.000247	9.1	2.84710379157
0.000248	9.082	2.82476122885
0.000249	9.044	2.7953647347
0.00025	9.028	2.79270764671
0.000251	9.014	2.78743681543
0.000252	9.002	2.79320532722
0.000253	8.966	2.75841331203
0.000254	8.926	2.78577170637
0.000255	8.9	2.7687542325
0.000256	8.896	2.76860686989
0.000257	8.896	2.78660797386
0.000258	8.886	2.80089342889
0.000259	8.872	2.80207351795
0.00026	8.874	2.78749421524
0.000261	8.844	2.8113455853
0.000262	8.832	2.80780626112
0.000263	8.8	2.79427987145
0.000264	8.752	2.78397126422
0.000265	8.724	2.78492800625
0.000266	8.7	2.78028775489
0.000267	8.632	2.76777455729
0.000268	8.604	2.72821993248
0.000269	8.558	2.73251459282
0.00027	8.562	2.74557025042
0.000271	8.548	2.76327631626
0.000272	8.546	2.73566883961
0.000273	8.528	2.74539906025
0.000274	8.502	2.72873523816
0.000275	8.474	2.71391304209
0.000276	8.444	2.75660370746
0.000277	8.412	2.73610233727
0.000278	8.372	2.73232794518
0.000279	8.346	2.75359474142
0.00028	8.306	2.76122509043
0.000281	8.268	2.75611610786
0.000282	8.22	2.77481530917
0.000283	8.176	2.78801434717
0.000284	8.158	2.77002454863
0.000285	8.136	2.76866466008
0.000286	8.138	2.76458966214
0.000287	8.126	2.79251213068
0.000288	8.118	2.80072776256
0.000289	8.068	2.82194542825
0.00029	8.062	2.80038497353
0.000291	8.048	2.75711733519
0.000292	8.024	2.79274488631
0.000293	8.014	2.78456531617
0.000294	7.98	2.77985611138
0.000295	7.94	2.77856077853
0.000296	7.912	2.76771674851
0.000297	7.906	2.75411764455
0.000298	7.91	2.73018314404
0.000299	7.902	2.74160463962
0.0003	7.888	2.76323288921
0.000301	7.878	2.74720148515
0.000302	7.856	2.75522485471
0.000303	7.83	2.74173302858
0.000304	7.79	2.70811742729
0.000305	7.766	2.72896390595
0.000306	7.74	2.70857896322
0.000307	7.746	2.69619806394
0.000308	7.734	2.69504063049
0.000309	7.724	2.66904926893
0.00031	7.724	2.65703293167
0.000311	7.702	2.64068097278
0.000312	7.666	2.65526721819
0.000313	7.632	2.66318906576
0.000314	7.636	2.66599024754
0.000315	7.634	2.66534125395
0.000316	7.63	2.68124970862
0.000317	7.628	2.72059111224
0.000318	7.604	2.73041828297
0.000319	7.592	2.72938381324
0.00032	7.588	2.69856554488
0.000321	7.57	2.70870817919
0.000322	7.548	2.70549367029
0.000323	7.522	2.7080465284
0.000324	7.516	2.70882705243
0.000325	7.498	2.70739653542
0.000326	7.48	2.69621957563
0.000327	7.434	2.66939019253
0.000328	7.406	2.6953968168
0.000329	7.368	2.68785713906
0.00033	7.368	2.6594315182
0.000331	7.37	2.66553934505
0.000332	7.356	2.70652249206
0.000333	7.338	2.71067445482
0.000334	7.296	2.70118196351
0.000335	7.282	2.70970035244
0.000336	7.27	2.66703955726
0.000337	7.272	2.65518662244
0.000338	7.208	2.66021352526
0.000339	7.194	2.63597496194
0.00034	7.186	2.6426131007
0.000341	7.174	2.64872120088
0.000342	7.128	2.63583307514
0.000343	7.064	2.63133122202
0.000344	7.052	2.61252674627
0.000345	7.038	2.59317488805
0.000346	7.016	2.56977508743
0.000347	6.994	2.54125244712
0.000348	6.968	2.52407923806
0.000349	6.966	2.54024487009
0.00035	6.928	2.56959452054
0.000351	6.908	2.5898911174
0.000352	6.844	2.57908200723
0.000353	6.798	2.57782776771
0.000354	6.744	2.55547725484
0.000355	6.728	2.5506893186
0.000356	6.708	2.55709522701
0.000357	6.73	2.53872015
0.000358	6.698	2.55319329468
0.000359	6.68	2.56078113083
0.00036	6.692	2.56069053187
0.000361	6.7	2.54519154485
0.000362	6.708	2.53510078695
0.000363	6.688	2.51687425192
0.000364	6.688	2.53666237407
0.000365	6.666	2.53740891462
0.000366	6.674	2.52026268472
0.000367	6.644	2.51977459309
0.000368	6.628	2.49351478841
0.000369	6.62	2.50111974923
0.00037	6.588	2.50085105514
0.000371	6.538	2.49410424802
0.000372	6.536	2.48127064223
0.000373	6.514	2.49836026225
0.000374	6.478	2.49349473631
0.000375	6.48	2.49351158008
0.000376	6.496	2.51515089011
0.000377	6.466	2.49416198351
0.000378	6.466	2.49416198351
0.000379	6.466	2.51810325444
0.00038	6.45	2.52101170168
0.000381	6.442	2.53429201159
0.000382	6.432	2.55369849434
0.000383	6.41	2.54281340251
0.000384	6.396	2.54463828471
0.000385	6.358	2.55535437855
0.000386	6.34	2.55037252181
0.000387	6.328	2.52277941961
0.000388	6.302	2.51849081793
0.000389	6.258	2.52891992756
0.00039	6.228	2.53693042869
0.000391	6.186	2.52178587513
0.000392	6.164	2.53477888582
0.000393	6.138	2.53356586652
0.000394	6.122	2.55716952899
0.000395	6.1	2.55147016443
0.000396	6.086	2.55315569443
0.000397	6.1	2.56865723677
0.000398	6.068	2.56502943453
0.000399	6.042	2.56753500463
0.0004	6.034	2.54103207378
0.000401	6.036	2.51131519328
0.000402	6.024	2.51384645514
0.000403	5.978	2.49349473631
0.000404	5.984	2.50114853617
0.000405	5.968	2.49619230028
0.000406	5.948	2.46927033757
0.000407	5.934	2.44328549294
0.000408	5.928	2.46714734055
0.000409	5.908	2.46567151097
0.00041	5.92	2.4838679514
0.000411	5.862	2.4663649365
0.000412	5.852	2.41952392011
0.000413	5.844	2.43139137121
0.000414	5.818	2.42009834511
0.000415	5.814	2.41814060799
0.000416	5.782	2.40550950944
0.000417	5.736	2.41211608344
0.000418	5.712	2.38433554686
0.000419	5.69	2.38870257671
0.00042	5.658	2.35563919139
0.000421	5.634	2.3494773887
0.000422	5.646	2.34620629954
0.000423	5.626	2.36095828002
0.000424	5.61	2.35582257396
0.000425	5.61	2.32419878668
0.000426	5.61	2.3147138052
0.000427	5.628	2.30252383267
0.000428	5.62	2.30469086864
0.000429	5.598	2.30573112049
0.00043	5.594	2.31196107234
0.000431	5.56	2.28962879087
0.000432	5.54	2.29965214761
0.000433	5.516	2.27722287008
0.000434	5.492	2.24987466318
0.000435	5.484	2.25338500927
0.000436	5.468	2.29890756665
0.000437	5.448	2.31846846
0.000438	5.418	2.32018878542
0.000439	5.412	2.31651807677
0.00044	5.416	2.31925505281
0.000441	5.384	2.33078184307
0.000442	5.37	2.3274664337
0.000443	5.358	2.3233243424
0.000444	5.33	2.2954520252
0.000445	5.338	2.32287666483
0.000446	5.332	2.2964703351
0.000447	5.292	2.29406538704
0.000448	5.292	2.28270366014
0.000449	5.258	2.29247377302
0.00045	5.256	2.28527109989
0.000451	5.244	2.28745797776
0.000452	5.226	2.282744839
0.000453	5.216	2.28852441543
0.000454	5.226	2.30020086079
0.000455	5.186	2.25286573058
0.000456	5.152	2.24252001106
0.000457	5.168	2.23154117148
0.000458	5.166	2.21865815303
0.000459	5.176	2.22823338095
0.00046	5.15	2.22519662053
0.000461	5.138	2.2124547453
0.000462	5.102	2.22252019113
0.000463	5.084	2.211095656
0.000464	5.086	2.22139685784
0.000465	5.086	2.19604280468
0.000466	5.072	2.21151893503
0.000467	5.042	2.21635646952
0.000468	5.016	2.17157638595
0.000469	5.032	2.18700160037
0.00047	5.002	2.19134570527
0.000471	5.004	2.19817742687
0.000472	4.984	2.19903251454
0.000473	4.978	2.19306087467
0.000474	4.966	2.18925649479
0.000475	4.964	2.18602470251
0.000476	4.948	2.17928795711
0.000477	4.916	2.17093159726
0.000478	4.91	2.17483332695
0.000479	4.92	2.15536539826
0.00048	4.878	2.16497482664
0.000481	4.86	2.16804059003
0.000482	4.832	2.15215612817
0.000483	4.81	2.13211162935
0.000484	4.788	2.12109782896
0.000485	4.79	2.1075815524
0.000486	4.778	2.10064656713
0.000487	4.776	2.10566474065
0.000488	4.75	2.08602492794
0.000489	4.728	2.06930326439
0.00049	4.708	2.08200288184
0.000491	4.694	2.07565989507
0.000492	4.692	2.07680909089
0.000493	4.686	2.07831758882
0.000494	4.68	2.06436430893
0.000495	4.706	2.07064337828
0.000496	4.728	2.07316569526
0.000497	4.732	2.08714541899
0.000498	4.724	2.07360169753
0.000499	4.698	2.06949172504
0.0005	4.678	2.04213515713
0.000501	4.652	2.03835620047
0.000502	4.644	2.06525155853
0.000503	4.608	2.06260417919
0.000504	4.594	2.06813055681
0.000505	4.594	2.07488891269
0.000506	4.588	2.07996538433
0.000507	4.572	2.09112792531
0.000508	4.534	2.09400191022
0.000509	4.528	2.09790752894
0.00051	4.536	2.12337090495
0.000511	4.528	2.11215908492
0.000512	4.514	2.11891576048
0.000513	4.482	2.1151066167
0.000514	4.468	2.12437661444
0.000515	4.46	2.13550930693
0.000516	4.458	2.11097986727
0.000517	4.448	2.11643473795
0.000518	4.416	2.13984672348
0.000519	4.406	2.11782057786
0.00052	4.41	2.11042649718
0.000521	4.378	2.10026569748
0.000522	4.358	2.09805529002
0.000523	4.368	2.11484656654
0.000524	4.342	2.1026259772
0.000525	4.316	2.09860525111
0.000526	4.31	2.10378230813
0.000527	4.314	2.09938181377
0.000528	4.326	2.09850518227
0.000529	4.308	2.10169836085
0.00053	4.288	2.09882252704
0.000531	4.258	2.09557533866
0.000532	4.236	2.08717608265
0.000533	4.208	2.09302078346
0.000534	4.18	2.08700742692
0.000535	4.166	2.09056069034
0.000536	4.148	2.07318498933
0.000537	4.146	2.06123361121
0.000538	4.122	2.03841016481
0.000539	4.132	2.0333656828
0.00054	4.124	2.00514937099
0.000541	4.114	2.01618550734
0.000542	4.102	2.01484391455
0.000543	4.092	2.01085454471
0.000544	4.106	1.9926775956
0.000545	4.1	1.99148186032
0.000546	4.08	1.98030300712
0.000547	4.056	1.98616817012
0.000548	4.022	1.96609155433
0.000549	4.002	1.96315969804
0.00055	4.012	1.95137285007
0.000551	4.026	1.97213691208
0.000552	4.022	1.98230068355
0.000553	4.02	2.01087045828
0.000554	3.994	2.00149044464
0.000555	3.976	1.96454167683
0.000556	3.958	1.96474832994
0.000557	3.928	1.95826862304
0.000558	3.934	1.96815751402
0.000559	3.9	1.97230829233
0.00056	3.912	1.97693095479
0.000561	3.902	1.97696636289
0.000562	3.892	1.98200302724
0.000563	3.878	1.95015794232
0.000564	3.862	1.91597390379
0.000565	3.824	1.89869007476
0.000566	3.808	1.89713889845
0.000567	3.81	1.88093062073
0.000568	3.808	1.90450413494
0.000569	3.792	1.91539447634
0.00057	3.774	1.92845119202
0.000571	3.766	1.92853415837
0.000572	3.754	1.92600207684
0.000573	3.776	1.90730805063
0.000574	3.762	1.90088295274
0.000575	3.73	1.89132228877
0.000576	3.724	1.89098492855
0.000577	3.712	1.88070625032
0.000578	3.69	1.89892074611
0.000579	3.686	1.91400208986
0.00058	3.67	1.89871008845
0.000581	3.678	1.89692277123
0.000582	3.662	1.9057166631
0.000583	3.646	1.89226953683
0.000584	3.65	1.90459969547
0.000585	3.654	1.90847687961
0.000586	3.67	1.90711824489
0.000587	3.674	1.91513028277
0.000588	3.67	1.9175765956
0.000589	3.686	1.93582127274
0.00059	3.666	1.93453973854
0.000591	3.648	1.92771782167
0.000592	3.628	1.92291861502
0.000593	3.634	1.91834407758
0.000594	3.612	1.90721157715
0.000595	3.616	1.89540074918
0.000596	3.614	1.88281810061
0.000597	3.602	1.88880808978
0.000598	3.606	1.8980948343
0.000599	3.6	1.88361354848
0.0006	3.586	1.88324294768
0.000601	3.586	1.88536574701
0.000602	3.574	1.8826906278
0.000603	3.548	1.88353285079
0.000604	3.512	1.87985531358
0.000605	3.508	1.8649225185
0.000606	3.494	1.86278393809
0.000607	3.472	1.864729471
0.000608	3.428	1.8581754492
0.000609	3.42	1.86214929584
0.00061	3.412	1.86071384151
0.000611	3.4	1.85903200618
0.000612	3.394	1.86514449842
0.000613	3.376	1.84245054208
0.000614	3.382	1.8633507453
0.000615	3.372	1.85408090438
0.000616	3.354	1.85167059706
0.000617	3.356	1.84750209743
0.000618	3.362	1.84471027535
0.000619	3.364	1.84051731858
0.00062	3.36	1.83913022921
0.000621	3.354	1.85921596379
0.000622	3.35	1.86319617861
0.000623	3.336	1.85986666189
0.000624	3.322	1.86609646053
0.000625	3.298	1.85288855574
0.000626	3.266	1.8350051771
0.000627	3.248	1.83261998243
0.000628	3.238	1.82355586698
0.000629	3.224	1.81709218258
0.00063	3.238	1.80259701542
0.000631	3.268	1.79225444622
0.000632	3.25	1.78087057362
0.000633	3.268	1.77543684765
0.000634	3.252	1.78115019019
0.000635	3.248	1.78283369948
0.000636	3.248	1.7749636616
0.000637	3.24	1.7636326148
0.000638	3.244	1.76874644876
0.000639	3.256	1.75797155836
0.00064	3.246	1.7554156203
0.000641	3.206	1.75600797265
0.000642	3.186	1.7456815288
0.000643	3.168	1.73659897501
0.000644	3.166	1.72697539068
0.000645	3.172	1.73505504235
0.000646	3.154	1.72924376535
0.000647	3.146	1.69843575092
0.000648	3.144	1.67429507555
0.000649	3.112	1.6527117111
0.00065	3.11	1.65224090253
0.000651	3.11	1.66309951596
0.000652	3.096	1.65854876323
0.000653	3.058	1.63543144155
0.000654	3.052	1.65326827829
0.000655	3.052	1.66171477697
0.000656	3.024	1.64664021571
0.000657	3.006	1.64862488153
0.000658	2.99	1.66790287487
0.000659	2.99	1.66430165535
0.00066	2.982	1.66062518348
0.000661	2.978	1.6785457992
0.000662	2.988	1.66848913691
0.000663	2.976	1.64664021571
0.000664	2.978	1.64970179123
0.000665	2.96	1.65239220526
0.000666	2.958	1.6650033033
0.000667	2.96	1.68594187326
0.000668	2.924	1.67756490187
0.000669	2.922	1.66730800994
0.00067	2.922	1.66730800994
0.000671	2.902	1.66625208177
0.000672	2.882	1.66495525465
0.000673	2.882	1.6745375481
0.000674	2.87	1.64957570302
0.000675	2.856	1.6441605761
0.000676	2.858	1.6534315831
0.000677	2.866	1.64682846708
0.000678	2.852	1.64380534127
0.000679	2.822	1.62305760834
0.00068	2.816	1.61187592575
0.000681	2.81	1.61551849262
0.000682	2.812	1.62500953843
0.000683	2.806	1.60635114468
0.000684	2.802	1.61826944604
0.000685	2.796	1.62554114067
0.000686	2.784	1.63748099226
0.000687	2.764	1.61873530881
0.000688	2.766	1.6331699238
0.000689	2.78	1.62468458477
0.00069	2.776	1.62659890569
0.000691	2.752	1.61446461714
0.000692	2.752	1.63783271429
0.000693	2.746	1.62649438978
0.000694	2.738	1.63504006067
0.000695	2.734	1.62334346335
0.000696	2.728	1.61059492114
0.000697	2.738	1.62276184328
0.000698	2.734	1.61964317058
0.000699	2.712	1.61153839545
0.0007	2.706	1.60610211381
0.000701	2.694	1.61504303348
0.000702	2.69	1.6055840059
0.000703	2.668	1.5955488084
0.000704	2.676	1.5858827195
0.000705	2.672	1.59512256582
0.000706	2.686	1.61598391081
0.000707	2.688	1.62808353594
0.000708	2.666	1.63292498297
0.000709	2.672	1.63475258067
0.00071	2.676	1.62204315602
0.000711	2.674	1.63209190918
0.000712	2.678	1.6316605039
0.000713	2.67	1.62391502241
0.000714	2.658	1.62389531682
0.000715	2.654	1.63165069791
0.000716	2.64	1.62308348522
0.000717	2.64	1.61567323429
0.000718	2.62	1.61108658985
0.000719	2.604	1.60598381063
0.00072	2.606	1.61206823677
0.000721	2.594	1.57770846483
0.000722	2.586	1.57562812872
0.000723	2.598	1.57365688763
0.000724	2.584	1.57319547419
0.000725	2.574	1.57115371622
0.000726	2.582	1.55153988025
0.000727	2.568	1.54187418423
0.000728	2.55	1.52036179905
0.000729	2.532	1.52347497518
0.00073	2.534	1.51817126834
0.000731	2.514	1.49459158301
0.000732	2.514	1.50791379064
0.000733	2.506	1.51590369087
0.000734	2.506	1.51854008837
0.000735	2.5	1.51459565561
0.000736	2.488	1.50793103291
0.000737	2.468	1.49832439745
0.000738	2.464	1.5009010627
0.000739	2.436	1.50662005828
0.00074	2.43	1.51033108953
0.000741	2.412	1.484
0.000742	2.408	1.4904818013
0.000743	2.404	1.49022951252
0.000744	2.396	1.4870050437
0.000745	2.39	1.4919450392
0.000746	2.384	1.48611708825
0.000747	2.39	1.49863271017
0.000748	2.38	1.48848916691
0.000749	2.388	1.4904549641
0.00075	2.376	1.48950461564
0.000751	2.378	1.50170436505
0.000752	2.368	1.50485082317
0.000753	2.354	1.48347025585
0.000754	2.352	1.4980307073
0.000755	2.346	1.49876082148
0.000756	2.352	1.50734733887
0.000757	2.332	1.50657757849
0.000758	2.334	1.51738063781
0.000759	2.332	1.51716050568
0.00076	2.348	1.51489141525
0.000761	2.326	1.52175030803
0.000762	2.32	1.51973681932
0.000763	2.312	1.52664861707
0.000764	2.312	1.50686960285
0.000765	2.312	1.50021865073
0.000766	2.316	1.48867189132
0.000767	2.314	1.48033915033
0.000768	2.306	1.48201349522
0.000769	2.308	1.48631625168
0.00077	2.302	1.48956235183
0.000771	2.286	1.45746492239
0.000772	2.272	1.44983309384
0.000773	2.272	1.44845296782
0.000774	2.254	1.44412049359
0.000775	2.246	1.43160189997
0.000776	2.24	1.44027775099
0.000777	2.216	1.44683931381
0.000778	2.214	1.43812516841
0.000779	2.212	1.45294734936
0.00078	2.218	1.44584784815
0.000781	2.21	1.44426451871
0.000782	2.2	1.45464772368
0.000783	2.198	1.4528578733
0.000784	2.202	1.45917648007
0.000785	2.194	1.4670937257
0.000786	2.192	1.49101844388
0.000787	2.174	1.48179755702
0.000788	2.148	1.46904594891
0.000789	2.152	1.45358040713
0.00079	2.166	1.47459960667
0.000791	2.16	1.46232691283
0.000792	2.152	1.45907367874
0.000793	2.148	1.45674156939
0.000794	2.152	1.45632963302
0.000795	2.142	1.46213405678
0.000796	2.144	1.46125425577
0.000797	2.144	1.46808174159
0.000798	2.142	1.46486722948
0.000799	2.136	1.45928201524
0.0008	2.134	1.45603708744
0.000801	2.134	1.4669846625
0.000802	2.134	1.47106899906
0.000803	2.126	1.46359967204
0.000804	2.13	1.47006802564
0.000805	2.106	1.45284686048
0.000806	2.09	1.44426451871
0.000807	2.098	1.44927430116
0.000808	2.082	1.45164596235
0.000809	2.072	1.45148751286
0.00081	2.07	1.45777227302
0.000811	2.062	1.43602089121
0.000812	2.046	1.44079283729
0.000813	2.024	1.43646232112
0.000814	2.016	1.42959574706
0.000815	2.03	1.43006992836
0.000816	2.022	1.4288162933
0.000817	2.018	1.43446017721
0.000818	2.018	1.44280144164
0.000819	2.018	1.45384868539
0.00082	2.004	1.43107791542
0.000821	1.978	1.42320623945
0.000822	1.976	1.43646232112
0.000823	1.976	1.44617564632
0.000824	1.984	1.43796522907
0.000825	1.966	1.43417014332
0.000826	1.962	1.43824754476
0.000827	1.954	1.43940404335
0.000828	1.962	1.44794889413
0.000829	1.952	1.43586071748
0.00083	1.962	1.43824754476
0.000831	1.954	1.43383541594
0.000832	1.942	1.42920817238
0.000833	1.934	1.4162076119
0.000834	1.922	1.39996999968
0.000835	1.914	1.38657996524
0.000836	1.906	1.37882703774
0.000837	1.908	1.37968692101
0.000838	1.902	1.39298097618
0.000839	1.892	1.36540689906
0.00084	1.89	1.36890467163
0.000841	1.89	1.3615799646
0.000842	1.882	1.35943959042
0.000843	1.884	1.36767832475
0.000844	1.886	1.3641862043
0.000845	1.866	1.35795581666
0.000846	1.884	1.3720583078
0.000847	1.878	1.36496007268
0.000848	1.872	1.36807017364
0.000849	1.86	1.35955875195
0.00085	1.848	1.35974115184
0.000851	1.85	1.36363484848
0.000852	1.856	1.36794151922
0.000853	1.856	1.35619467629
0.000854	1.862	1.35164936282
0.000855	1.85	1.35775550082
0.000856	1.848	1.35088711594
0.000857	1.842	1.35241857426
0.000858	1.832	1.35785713534
0.000859	1.826	1.36957073567
0.00086	1.826	1.36664699173
0.000861	1.83	1.37007299076
0.000862	1.822	1.37197521844
0.000863	1.81	1.37328074333
0.000864	1.808	1.36350137514
0.000865	1.796	1.35587020028
0.000866	1.788	1.36640257611
0.000867	1.784	1.36137577472
0.000868	1.77	1.36715032092
0.000869	1.766	1.35766122431
0.00087	1.758	1.35330558264
0.000871	1.758	1.34143057964
0.000872	1.746	1.32720910184
0.000873	1.746	1.33472244306
0.000874	1.734	1.32485621861
0.000875	1.722	1.31023509341
0.000876	1.716	1.31276197386
0.000877	1.712	1.31797420309
0.000878	1.69	1.29996153789
0.000879	1.68	1.2952219887
0.00088	1.67	1.30119176142
0.000881	1.678	1.30931890691
0.000882	1.67	1.30579477714
0.000883	1.668	1.31063953855
0.000884	1.658	1.2903627397
0.000885	1.678	1.31237037455
0.000886	1.678	1.30626031096
0.000887	1.676	1.30499961686
0.000888	1.676	1.3065312855
0.000889	1.67	1.29038753869
0.00089	1.676	1.28803105553
0.000891	1.676	1.29577158481
0.000892	1.67	1.29811401656
0.000893	1.664	1.2911638161
0.000894	1.654	1.2815162894
0.000895	1.646	1.27306087836
0.000896	1.644	1.27328865541
0.000897	1.632	1.27458856107
0.000898	1.642	1.27194182257
0.000899	1.624	1.24844863731
0.0009	1.61	1.22388724971
0.000901	1.606	1.23400324149
0.000902	1.606	1.23724047784
0.000903	1.61	1.25295650363
0.000904	1.612	1.26390505973
0.000905	1.616	1.26037454751
0.000906	1.62	1.26317061397
0.000907	1.616	1.26037454751
0.000908	1.618	1.26018887473
0.000909	1.598	1.26031583343
0.00091	1.586	1.25164052347
0.000911	1.586	1.23393841013
0.000912	1.57	1.24141048811
0.000913	1.574	1.23633490608
0.000914	1.574	1.23795153378
0.000915	1.568	1.23990967413
0.000916	1.566	1.25444968014
0.000917	1.558	1.25802861653
0.000918	1.564	1.26566346238
0.000919	1.554	1.26296634951
0.00092	1.556	1.26129457305
0.000921	1.562	1.26259890702
0.000922	1.54	1.26664912269
0.000923	1.54	1.26031742034
0.000924	1.53	1.24462845862
0.000925	1.528	1.24145720828
0.000926	1.516	1.24649267948
0.000927	1.516	1.24488714348
0.000928	1.514	1.24812018652
0.000929	1.518	1.25126975509
0.00093	1.5	1.24338248339
0.000931	1.508	1.2465696932
0.000932	1.508	1.24977437964
0.000933	1.522	1.24479556554
0.000934	1.516	1.24327953414
0.000935	1.506	1.23691713546
0.000936	1.508	1.24496425652
0.000937	1.502	1.24015966714
0.000938	1.496	1.24498353403
0.000939	1.506	1.24658092397
0.00094	1.5	1.24659536338
0.000941	1.49	1.24975997696
0.000942	1.492	1.25615922558
0.000943	1.49	1.26249752475
0.000944	1.488	1.26406328955
0.000945	1.478	1.27181602443
0.000946	1.47	1.27479410102
0.000947	1.47	1.28105425334
0.000948	1.454	1.26486521021
0.000949	1.446	1.25342889707
0.00095	1.448	1.24390353324
0.000951	1.444	1.23889628299
0.000952	1.438	1.22725547463
0.000953	1.426	1.22332497726
0.000954	1.418	1.22444926396
0.000955	1.418	1.23096547474
0.000956	1.404	1.21523001938
0.000957	1.402	1.2117739063
0.000958	1.398	1.22621205344
0.000959	1.398	1.23595954626
0.00096	1.384	1.22659854883
0.000961	1.374	1.21083607478
0.000962	1.38	1.21638809596
0.000963	1.372	1.22049825891
0.000964	1.374	1.22234365053
0.000965	1.364	1.2245423635
0.000966	1.362	1.22268393299
0.000967	1.36	1.22245654319
0.000968	1.362	1.23731806743
0.000969	1.362	1.2308354886
0.00097	1.354	1.22339037106
0.000971	1.346	1.20427737669
0.000972	1.346	1.20593698011
0.000973	1.336	1.19628759084
0.000974	1.334	1.19601170563
0.000975	1.33	1.20045824584
0.000976	1.334	1.20600331675
0.000977	1.348	1.21115482082
0.000978	1.34	1.20515559161
0.000979	1.334	1.19098446673
0.00098	1.318	1.17850583367
0.000981	1.318	1.17340359638
0.000982	1.3	1.16704755687
0.000983	1.28	1.16516093309
0.000984	1.286	1.1866777153
0.000985	1.284	1.18968231054
0.000986	1.286	1.19340018435
0.000987	1.276	1.18988402796
0.000988	1.278	1.20694490346
0.000989	1.28	1.20066648158
0.00099	1.28	1.19733036377
0.000991	1.286	1.20175039006
0.000992	1.284	1.20305610842
0.000993	1.286	1.19172312221
0.000994	1.278	1.17673956337
0.000995	1.278	1.17843794915
0.000996	1.274	1.17427594713
0.000997	1.274	1.17427594713
0.000998	1.272	1.17218428585
0.000999	1.268	1.17990508093
0.001	1.264	1.17741411576
0.001001	1.272	1.17559176588
0.001002	1.258	1.1795914547
0.001003	1.264	1.19092569038
0.001004	1.276	1.19156367853
0.001005	1.268	1.18835011676
0.001006	1.256	1.17408006541
0.001007	1.252	1.18004067726
0.001008	1.25	1.17622276802
0.001009	1.248	1.16897219813
0.00101	1.246	1.15129666029
0.001011	1.248	1.15173608088
0.001012	1.244	1.15432404463
0.001013	1.232	1.14985912181
0.001014	1.222	1.14399125871
0.001015	1.216	1.15123585768
0.001016	1.204	1.1482090402
0.001017	1.192	1.13628165522
0.001018	1.19	1.13221022783
0.001019	1.186	1.11687241886
0.00102	1.192	1.10776170723
0.001021	1.198	1.11121375081
0.001022	1.192	1.12389323336
0.001023	1.19	1.11977676347
0.001024	1.174	1.11880471933
0.001025	1.172	1.12179142446
0.001026	1.176	1.12295324925
0.001027	1.17	1.11941949242
0.001028	1.162	1.11164562699
0.001029	1.15	1.10792599031
0.00103	1.144	1.11142431141
0.001031	1.138	1.10587341048
0.001032	1.134	1.10997477449
0.001033	1.136	1.11063225237
0.001034	1.144	1.11680974208
0.001035	1.146	1.11206294786
0.001036	1.142	1.09810564155
0.001037	1.142	1.09445694296
0.001038	1.132	1.08562240213
0.001039	1.124	1.07546455079
0.00104	1.124	1.06987102026
0.001041	1.12	1.06658333008
0.001042	1.112	1.06557777755
0.001043	1.112	1.07119372664
0.001044	1.096	1.04822898262
0.001045	1.082	1.03888209148
0.001046	1.082	1.04080545733
0.001047	1.084	1.03389748041
0.001048	1.084	1.02613059598
0.001049	1.08	1.03614670776
0.00105	1.078	1.02757773429
0.001051	1.078	1.0314630386
0.001052	1.082	1.02921134856
0.001053	1.08	1.02449987799
0.001054	1.078	1.01779958735
0.001055	1.068	1.0116204822
0.001056	1.058	1.00331251363
0.001057	1.062	1.00903716483
0.001058	1.062	1.0129935834
0.001059	1.054	1.02131483882
0.00106	1.052	1.01847729479
0.001061	1.058	1.02695472149
0.001062	1.056	1.02803890977
0.001063	1.066	1.03230034389
0.001064	1.054	1.02911806903
0.001065	1.036	1.02112878718
0.001066	1.032	1.01733770204
0.001067	1.018	1.00879928628
0.001068	1.02	1.00578327685
0.001069	1.024	1.00768248968
0.00107	1.042	1.01599015743
0.001071	1.036	1.01128828729
0.001072	1.032	0.999487868861
0.001073	1.032	0.995477774739
0.001074	1.022	0.994744188221
0.001075	1.014	0.994888938525
0.001076	1.008	0.985868145342
0.001077	1.01	0.992924971989
0.001078	1.006	0.994969346261
0.001079	0.998	0.990957113098
0.00108	0.982	0.994824607657
0.001081	0.976	0.999711958516
0.001082	0.976	0.991677366889
0.001083	0.968	0.989432160383
0.001084	0.976	0.985608441522
0.001085	0.968	0.993466657719
0.001086	0.96	0.993176721435
0.001087	0.954	0.98786841229
0.001088	0.964	0.989294698257
0.001089	0.964	0.983211065845
0.00109	0.962	0.986182538884
0.001091	0.95	0.9795407087
0.001092	0.95	0.9795407087
0.001093	0.944	0.980236706107
0.001094	0.936	0.971547219645
0.001095	0.948	0.970204102238
0.001096	0.946	0.985435944138
0.001097	0.948	0.982494783701
0.001098	0.942	0.970894432984
0.001099	0.938	0.966517459749
0.0011	0.94	0.965608616366
0.001101	0.94	0.969742233792
0.001102	0.934	0.96418048103
0.001103	0.94	0.967677632272
0.001104	0.942	0.966765742049
0.001105	0.94	0.967677632272
0.001106	0.948	0.961923073847
0.001107	0.936	0.954936647113
0.001108	0.936	0.952839965577
0.001109	0.938	0.956115055838
0.00111	0.938	0.956115055838
0.001111	0.94	0.959374796417
0.001112	0.938	0.95402096413
0.001113	0.936	0.952839965577
0.001114	0.934	0.949549366805
0.001115	0.934	0.955847268134
0.001116	0.93	0.951367436903
0.001117	0.926	0.944734883446
0.001118	0.934	0.960022916393
0.001119	0.94	0.959374796417
0.00112	0.936	0.965351749364
0.001121	0.938	0.970647206765
0.001122	0.934	0.966252554977
0.001123	0.92	0.962081077664
0.001124	0.908	0.958924397437
0.001125	0.906	0.949296581686
0.001126	0.896	0.940842175925
0.001127	0.9	0.94127573006
0.001128	0.9	0.932737905309
0.001129	0.908	0.93996595683
0.00113	0.902	0.934021413031
0.001131	0.898	0.9335930591
0.001132	0.896	0.934443149689
0.001133	0.9	0.93914855055
0.001134	0.884	0.924415491
0.001135	0.876	0.919034275748
0.001136	0.882	0.920910419096
0.001137	0.88	0.917387595294
0.001138	0.876	0.929851601063
0.001139	0.87	0.930107520666
0.00114	0.862	0.91812635296
0.001141	0.862	0.928954250757
0.001142	0.848	0.923523686756
0.001143	0.856	0.920469445446
0.001144	0.864	0.934614358974
0.001145	0.86	0.923255111007
0.001146	0.862	0.92679879154
0.001147	0.856	0.933415234502
0.001148	0.856	0.933415234502
0.001149	0.86	0.940425435641
0.00115	0.866	0.948706487803
0.001151	0.864	0.938884444434
0.001152	0.864	0.945253405178
0.001153	0.858	0.941188610216
0.001154	0.866	0.950812284313
0.001155	0.86	0.94466925429
0.001156	0.854	0.934175572363
0.001157	0.844	0.931484836162
0.001158	0.842	0.930073115405
0.001159	0.84	0.932952303175
0.00116	0.836	0.925799114279
0.001161	0.822	0.924292161603
0.001162	0.82	0.920651942919
0.001163	0.828	0.924346255469
0.001164	0.834	0.932975883933
0.001165	0.836	0.932257475164
0.001166	0.836	0.923636292054
0.001167	0.826	0.909793383137
0.001168	0.818	0.901596362016
0.001169	0.816	0.897855222182
0.00117	0.806	0.887898642864
0.001171	0.81	0.877439456601
0.001172	0.806	0.87884242046
0.001173	0.798	0.863247357366
0.001174	0.788	0.857354069215
0.001175	0.79	0.849646985518
0.001176	0.792	0.856
0.001177	0.784	0.858687370351
0.001178	0.776	0.854297372113
0.001179	0.772	0.853238536401
0.00118	0.78	0.852994724485
0.001181	0.776	0.85195305035
0.001182	0.766	0.850437534449
0.001183	0.766	0.857463701856
0.001184	0.768	0.870733024526
0.001185	0.762	0.863340025714
0.001186	0.756	0.860502178963
0.001187	0.752	0.861682075942
0.001188	0.748	0.860520772556
0.001189	0.742	0.855240317104
0.00119	0.73	0.839702328209
0.001191	0.716	0.824223270722
0.001192	0.716	0.841037454576
0.001193	0.716	0.843412117532
0.001194	0.714	0.846288366929
0.001195	0.722	0.853648639664
0.001196	0.724	0.860130222699
0.001197	0.726	0.864247649693
0.001198	0.722	0.865283768483
0.001199	0.718	0.854678887068
0.0012	0.712	0.849150163399
0.001201	0.704	0.839275878362
0.001202	0.71	0.844926032266
0.001203	0.714	0.85100176263
0.001204	0.712	0.849150163399
0.001205	0.72	0.849470423264
0.001206	0.722	0.855988317677
0.001207	0.724	0.855467123857
0.001208	0.724	0.843696627942
0.001209	0.724	0.853126016483
0.00121	0.722	0.848949939631
0.001211	0.722	0.84659081025
0.001212	0.716	0.838656067766
0.001213	0.702	0.837374468204
0.001214	0.698	0.840711603346
0.001215	0.7	0.844985206971
0.001216	0.702	0.851584405682
0.001217	0.702	0.853929739499
0.001218	0.694	0.846382892077
0.001219	0.694	0.846382892077
0.00122	0.69	0.837794724261
0.001221	0.688	0.828647090142
0.001222	0.682	0.82515210719
0.001223	0.684	0.827129977694
0.001224	0.68	0.82316462509
0.001225	0.694	0.832084130362
0.001226	0.688	0.840628336425
0.001227	0.69	0.842555636145
0.001228	0.686	0.833908867923
0.001229	0.684	0.836746078569
0.00123	0.676	0.828869109088
0.001231	0.674	0.826876048752
0.001232	0.67	0.817985329942
0.001233	0.67	0.81061704892
0.001234	0.652	0.799309702181
0.001235	0.65	0.794669742723
0.001236	0.658	0.803141332519
0.001237	0.662	0.807314065281
0.001238	0.662	0.80978762648
0.001239	0.656	0.80601736954
0.00124	0.656	0.80601736954
0.001241	0.642	0.811070897024
0.001242	0.64	0.806473806146
0.001243	0.646	0.812824704349
0.001244	0.648	0.80999753086
0.001245	0.642	0.813533035592
0.001246	0.636	0.799689939914
0.001247	0.644	0.803283262617
0.001248	0.648	0.807524612628
0.001249	0.648	0.807524612628
0.00125	0.636	0.807157977102
0.001251	0.632	0.805342163307
0.001252	0.624	0.811556529146
0.001253	0.626	0.808779327134
0.001254	0.624	0.80412934283
0.001255	0.628	0.80846521261
0.001256	0.626	0.801326400414
0.001257	0.628	0.798508609847
0.001258	0.626	0.793803502134
0.001259	0.616	0.790280962696
0.00126	0.62	0.787146746166
0.001261	0.628	0.793483459185
0.001262	0.636	0.789622694709
0.001263	0.638	0.791805531681
0.001264	0.64	0.79649231007
0.001265	0.642	0.811070897024
0.001266	0.646	0.812824704349
0.001267	0.634	0.802523519905
0.001268	0.634	0.79752366736
0.001269	0.632	0.792827850167
0.00127	0.63	0.793158243984
0.001271	0.622	0.791906560145
0.001272	0.618	0.782352861566
0.001273	0.62	0.787146746166
0.001274	0.618	0.79251246047
0.001275	0.622	0.79442809618
0.001276	0.62	0.792212092814
0.001277	0.626	0.791279975736
0.001278	0.616	0.782651902189
0.001279	0.616	0.774947740173
0.00128	0.612	0.778110531994
0.001281	0.612	0.778110531994
0.001282	0.604	0.763664847954
0.001283	0.6	0.761577310586
0.001284	0.598	0.759207481523
0.001285	0.6	0.75894663844
0.001286	0.6	0.75894663844
0.001287	0.602	0.763934552171
0.001288	0.596	0.76209185798
0.001289	0.596	0.754177697894
0.00129	0.596	0.76209185798
0.001291	0.584	0.755608364168
0.001292	0.576	0.759094197053
0.001293	0.572	0.754198912754
0.001294	0.576	0.7564548896
0.001295	0.582	0.761101832871
0.001296	0.58	0.761314652427
0.001297	0.574	0.759291775275
0.001298	0.566	0.754747639943
0.001299	0.56	0.74993333037
0.0013	0.564	0.744247270737
0.001301	0.554	0.745039596263
0.001302	0.558	0.744738880414
0.001303	0.556	0.750242627421
0.001304	0.554	0.742350321614
0.001305	0.556	0.742202128803
0.001306	0.546	0.734767990593
0.001307	0.548	0.734640047915
0.001308	0.544	0.732163916073
0.001309	0.55	0.745318723769
0.00131	0.548	0.740064862022
0.001311	0.546	0.732040982459
0.001312	0.54	0.726911273815
0.001313	0.54	0.726911273815
0.001314	0.538	0.727018569226
0.001315	0.538	0.732499829352
0.001316	0.536	0.721598226162
0.001317	0.544	0.729427172513
0.001318	0.542	0.729545063721
0.001319	0.538	0.727018569226
0.00132	0.528	0.716390954717
0.001321	0.528	0.713593721945
0.001322	0.524	0.710931782944
0.001323	0.514	0.711198987626
0.001324	0.524	0.719321902906
0.001325	0.518	0.713915961441
0.001326	0.508	0.714098032486
0.001327	0.508	0.714098032486
0.001328	0.506	0.711311464831
0.001329	0.508	0.705645803502
0.00133	0.514	0.711198987626
0.001331	0.52	0.724982758416
0.001332	0.52	0.727736215946
0.001333	0.51	0.719652694013
0.001334	0.51	0.722426466846
0.001335	0.504	0.699988571335
0.001336	0.506	0.699974285242
0.001337	0.502	0.702848490074
0.001338	0.504	0.699988571335
0.001339	0.508	0.708474417322
0.00134	0.51	0.702780193233
0.001341	0.502	0.699997142851
0.001342	0.494	0.688450433946
0.001343	0.488	0.688371992458
0.001344	0.492	0.688430098122
0.001345	0.494	0.688450433946
0.001346	0.482	0.679467438513
0.001347	0.476	0.676331279773
0.001348	0.474	0.676257347465
0.001349	0.472	0.664240920149
0.00135	0.47	0.664153596693
0.001351	0.474	0.670316343229
0.001352	0.47	0.670149237111
0.001353	0.468	0.667065214203
0.001354	0.476	0.670390930726
0.001355	0.468	0.667065214203
0.001356	0.466	0.657908808271
0.001357	0.46	0.657571288911
0.001358	0.464	0.663855405943
0.001359	0.462	0.666750328084
0.00136	0.458	0.666510314999
0.001361	0.468	0.678952133806
0.001362	0.464	0.669853715374
0.001363	0.464	0.672832817273
0.001364	0.466	0.675902359812
0.001365	0.46	0.675573830162
0.001366	0.462	0.675689277701
0.001367	0.462	0.675689277701
0.001368	0.458	0.672484944069
0.001369	0.46	0.672606868832
0.00137	0.466	0.672936846963
0.001371	0.468	0.673034917371
0.001372	0.47	0.681982404465
0.001373	0.462	0.675689277701
0.001374	0.464	0.66686130492
0.001375	0.462	0.666750328084
0.001376	0.462	0.672722825538
0.001377	0.456	0.660351421593
0.001378	0.45	0.659924238076
0.001379	0.454	0.66624620074
0.00138	0.448	0.665804776192
0.001381	0.446	0.665645551326
0.001382	0.44	0.659090282131
0.001383	0.44	0.66211781429
0.001384	0.44	0.66211781429
0.001385	0.436	0.66174315259
0.001386	0.444	0.668478870272
0.001387	0.44	0.656048778674
0.001388	0.442	0.659269292475
0.001389	0.44	0.66211781429
0.00139	0.44	0.665131565933
0.001391	0.434	0.664563014318
0.001392	0.438	0.670936658709
0.001393	0.434	0.670554994016
0.001394	0.434	0.670554994016
0.001395	0.432	0.670355129763
0.001396	0.44	0.671118469423
0.001397	0.44	0.671118469423
0.001398	0.44	0.671118469423
0.001399	0.444	0.67146407201
0.0014	0.44	0.66813172354
0.001401	0.438	0.667949099857
0.001402	0.44	0.66813172354
0.001403	0.434	0.664563014318
0.001404	0.436	0.66174315259
0.001405	0.434	0.658516514599
0.001406	0.428	0.64870332202
0.001407	0.422	0.644915498341
0.001408	0.424	0.645154245123
0.001409	0.426	0.645386705782
0.00141	0.422	0.635543861586
0.001411	0.424	0.635786127562
0.001412	0.422	0.638683019972
0.001413	0.418	0.635040156211
0.001414	0.422	0.638683019972
0.001415	0.42	0.63843558798
0.001416	0.41	0.637102817448
0.001417	0.406	0.633375086343
0.001418	0.404	0.62990792978
0.001419	0.4	0.619677335393
0.00142	0.408	0.636817085198
0.001421	0.4	0.629285308902
0.001422	0.4	0.635609943283
0.001423	0.402	0.629599872935
0.001424	0.4	0.6260990337
0.001425	0.406	0.63020948898
0.001426	0.404	0.617076980611
0.001427	0.396	0.612522652642
0.001428	0.396	0.612522652642
0.001429	0.392	0.608552380654
0.00143	0.396	0.609248717684
0.001431	0.394	0.605610435841
0.001432	0.39	0.601581249708
0.001433	0.386	0.597498117152
0.001434	0.386	0.597498117152
0.001435	0.384	0.600453162203
0.001436	0.376	0.605494838954
0.001437	0.374	0.60508181265
0.001438	0.38	0.609590026165
0.001439	0.374	0.60508181265
0.00144	0.384	0.620116118159
0.001441	0.386	0.623701851849
0.001442	0.39	0.62441973063
0.001443	0.39	0.62441973063
0.001444	0.39	0.62120849962
0.001445	0.39	0.62120849962
0.001446	0.392	0.624768757221
0.001447	0.39	0.62441973063
0.001448	0.382	0.619738654596
0.001449	0.386	0.626900311054
0.00145	0.384	0.626533319146
0.001451	0.384	0.626533319146
0.001452	0.372	0.617750758802
0.001453	0.37	0.610819122163
0.001454	0.372	0.611241359857
0.001455	0.374	0.614917880696
0.001456	0.374	0.611656766496
0.001457	0.372	0.611241359857
0.001458	0.378	0.618963649983
0.001459	0.374	0.60508181265
0.00146	0.372	0.598010033361
0.001461	0.372	0.607960525034
0.001462	0.372	0.611241359857
0.001463	0.376	0.618566083778
0.001464	0.372	0.614504678583
0.001465	0.374	0.618161791119
0.001466	0.372	0.620979870849
0.001467	0.374	0.621388767198
0.001468	0.376	0.624999199999
0.001469	0.378	0.625392676644
0.00147	0.382	0.626159724032
0.001471	0.382	0.626159724032
0.001472	0.382	0.626159724032
0.001473	0.38	0.625779513886
0.001474	0.38	0.625779513886
0.001475	0.376	0.624999199999
0.001476	0.378	0.625392676644
0.001477	0.376	0.628191053741
0.001478	0.372	0.617750758802
0.001479	0.376	0.618566083778
0.00148	0.38	0.622575296651
0.001481	0.376	0.624999199999
0.001482	0.38	0.625779513886
0.001483	0.378	0.622186467227
0.001484	0.376	0.621790961658
0.001485	0.372	0.620979870849
0.001486	0.376	0.624999199999
0.001487	0.372	0.624192278068
0.001488	0.37	0.620564259364
0.001489	0.37	0.620564259364
0.00149	0.372	0.620979870849
0.001491	0.37	0.617332973362
0.001492	0.366	0.616477087977
0.001493	0.362	0.609061573242
0.001494	0.364	0.609511279633
0.001495	0.366	0.609954096634
0.001496	0.362	0.609061573242
0.001497	0.362	0.612336508792
0.001498	0.366	0.616477087977
0.001499	0.364	0.616038959807
0.0015	0.36	0.615142259969
0.001501	0.36	0.621610810717
0.001502	0.356	0.61421820227
0.001503	0.356	0.610953353375
0.001504	0.352	0.600079994667
0.001505	0.348	0.599079293583
0.001506	0.348	0.602408499276
0.001507	0.348	0.599079293583
0.001508	0.344	0.59805016512
0.001509	0.338	0.586307086773
0.00151	0.332	0.581184996365
0.001511	0.332	0.581184996365
0.001512	0.326	0.572471833368
0.001513	0.322	0.567728808499
0.001514	0.32	0.574108003776
0.001515	0.316	0.572838546189
0.001516	0.312	0.57502695589
0.001517	0.318	0.583845870072
0.001518	0.32	0.584465567848
0.001519	0.32	0.581033561853
0.00152	0.316	0.572838546189
0.001521	0.32	0.581033561853
0.001522	0.32	0.584465567848
0.001523	0.316	0.583218655394
0.001524	0.322	0.598595021697
0.001525	0.308	0.594252471598
0.001526	0.306	0.59022368641
0.001527	0.31	0.594894948709
0.001528	0.312	0.595530016036
0.001529	0.31	0.594894948709
0.00153	0.308	0.587482765705
0.001531	0.308	0.584068489135
0.001532	0.308	0.580634136096
0.001533	0.312	0.581941577824
0.001534	0.308	0.573703756306
0.001535	0.308	0.57717934821
0.001536	0.308	0.573703756306
0.001537	0.306	0.573030540198
0.001538	0.31	0.574369219231
0.001539	0.31	0.577840808528
0.00154	0.312	0.578494598073
0.001541	0.312	0.581941577824
0.001542	0.31	0.577840808528
0.001543	0.31	0.574369219231
0.001544	0.304	0.572349543548
0.001545	0.306	0.573030540198
0.001546	0.3	0.570964096945
0.001547	0.298	0.563201562498
0.001548	0.304	0.568844442708
0.001549	0.302	0.568151388276
0.00155	0.304	0.572349543548
0.001551	0.3	0.567450438364
0.001552	0.29	0.556686626389
0.001553	0.288	0.55231874855
0.001554	0.29	0.556686626389
0.001555	0.296	0.562480221875
0.001556	0.296	0.558913231191
0.001557	0.29	0.556686626389
0.001558	0.284	0.54712338645
0.001559	0.286	0.547908751527
0.00156	0.29	0.556686626389
0.001561	0.292	0.557436991955
0.001562	0.294	0.5581791827
0.001563	0.294	0.5581791827
0.001564	0.288	0.55231874855
0.001565	0.288	0.55231874855
0.001566	0.286	0.547908751527
0.001567	0.29	0.553082272361
0.001568	0.29	0.54580216196
0.001569	0.288	0.545028439625
0.00157	0.286	0.547908751527
0.001571	0.29	0.549454274713
0.001572	0.286	0.544246267787
0.001573	0.286	0.547908751527
0.001574	0.286	0.544246267787
0.001575	0.28	0.541848687366
0.001576	0.274	0.543069056382
0.001577	0.274	0.546739426052
0.001578	0.274	0.546739426052
0.001579	0.274	0.543069056382
0.00158	0.276	0.543897049082
0.001581	0.272	0.542232422491
0.001582	0.274	0.543069056382
0.001583	0.272	0.542232422491
0.001584	0.27	0.541387107346
0.001585	0.264	0.535073826682
0.001586	0.262	0.526645991155
0.001587	0.26	0.525737577124
0.001588	0.258	0.520995201513
0.001589	0.254	0.519118483585
0.00159	0.252	0.522011494126
0.001591	0.262	0.530430014234
0.001592	0.26	0.525737577124
0.001593	0.256	0.51620151104
0.001594	0.26	0.521919534028
0.001595	0.256	0.520061534821
0.001596	0.254	0.515251394952
0.001597	0.248	0.512343634683
0.001598	0.248	0.516232505757
0.001599	0.248	0.512343634683
0.0016	0.246	0.507428812741
0.001601	0.248	0.508425019054
0.001602	0.246	0.503471945594
0.001603	0.246	0.503471945594
0.001604	0.25	0.505470078244
0.001605	0.25	0.505470078244
0.001606	0.248	0.500495754228
0.001607	0.25	0.505470078244
0.001608	0.25	0.509411425078
0.001609	0.254	0.519118483585
0.00161	0.252	0.518165996569
0.001611	0.256	0.527696882689
0.001612	0.254	0.522956977198
0.001613	0.252	0.518165996569
0.001614	0.25	0.517204021639
0.001615	0.252	0.518165996569
0.001616	0.248	0.512343634683
0.001617	0.244	0.510356737978
0.001618	0.246	0.511355062554
0.001619	0.246	0.511355062554
0.00162	0.246	0.511355062554
0.001621	0.248	0.516232505757
0.001622	0.25	0.521056618805
0.001623	0.248	0.520092299501
0.001624	0.248	0.520092299501
0.001625	0.246	0.519118483585
0.001626	0.244	0.518135117513
0.001627	0.24	0.516139516023
0.001628	0.238	0.515127168765
0.001629	0.244	0.52198084256
0.00163	0.242	0.517142146803
0.001631	0.246	0.511355062554
0.001632	0.244	0.506422748304
0.001633	0.242	0.505406766872
0.001634	0.242	0.509348603611
0.001635	0.244	0.514260634309
0.001636	0.244	0.518135117513
0.001637	0.242	0.517142146803
0.001638	0.244	0.518135117513
0.001639	0.244	0.52198084256
0.00164	0.238	0.51122988958
0.001641	0.234	0.501242456302
0.001642	0.23	0.499099188539
0.001643	0.232	0.504158705171
0.001644	0.232	0.500175969035
0.001645	0.232	0.500175969035
0.001646	0.232	0.500175969035
0.001647	0.232	0.500175969035
0.001648	0.232	0.496161264107
0.001649	0.23	0.491019347888
0.00165	0.23	0.503090449124
0.001651	0.232	0.504158705171
0.001652	0.232	0.504158705171
0.001653	0.232	0.504158705171
0.001654	0.23	0.499099188539
0.001655	0.232	0.500175969035
0.001656	0.226	0.496914479564
0.001657	0.226	0.496914479564
0.001658	0.228	0.502011952049
0.001659	0.228	0.502011952049
0.00166	0.222	0.494687780322
0.001661	0.22	0.49355850717
0.001662	0.224	0.499823969013
0.001663	0.226	0.500923147798
0.001664	0.222	0.498714347097
0.001665	0.22	0.501597448159
0.001666	0.224	0.503809487803
0.001667	0.226	0.504899990097
0.001668	0.222	0.498714347097
0.001669	0.226	0.504899990097
0.00167	0.224	0.499823969013
0.001671	0.228	0.505980236768
0.001672	0.228	0.505980236768
0.001673	0.228	0.505980236768
0.001674	0.224	0.495806413835
0.001675	0.222	0.49062816878
0.001676	0.222	0.494687780322
0.001677	0.22	0.489489530021
0.001678	0.22	0.49355850717
0.001679	0.218	0.492418521179
0.00168	0.216	0.487179638327
0.001681	0.214	0.486008230383
0.001682	0.212	0.480682847624
0.001683	0.208	0.469825499521
0.001684	0.212	0.4722880477
0.001685	0.21	0.462493243194
0.001686	0.206	0.459960867901
0.001687	0.206	0.464288703287
0.001688	0.202	0.461731523723
0.001689	0.206	0.464288703287
0.00169	0.204	0.463016198421
0.001691	0.206	0.464288703287
0.001692	0.204	0.458676356487
0.001693	0.204	0.467315739089
0.001694	0.204	0.467315739089
0.001695	0.204	0.467315739089
0.001696	0.206	0.472825549225
0.001697	0.21	0.479478883789
0.001698	0.206	0.47703668622
0.001699	0.208	0.474063286914
0.0017	0.208	0.474063286914
0.001701	0.206	0.468576567916
0.001702	0.206	0.472825549225
0.001703	0.202	0.4703147882
0.001704	0.194	0.460829686544
0.001705	0.192	0.459495375385
0.001706	0.19	0.462493243194
0.001707	0.188	0.461146397579
0.001708	0.188	0.461146397579
0.001709	0.192	0.463827554162
0.00171	0.188	0.456788791456
0.001711	0.182	0.443707110603
0.001712	0.182	0.448191923176
0.001713	0.182	0.448191923176
0.001714	0.18	0.44226688775
0.001715	0.186	0.442045246553
0.001716	0.186	0.442045246553
0.001717	0.182	0.434598665437
0.001718	0.182	0.434598665437
0.001719	0.182	0.434598665437
0.00172	0.178	0.431643371315
0.001721	0.178	0.431643371315
0.001722	0.18	0.437721372565
0.001723	0.186	0.45100332593
0.001724	0.182	0.443707110603
0.001725	0.18	0.44226688775
0.001726	0.182	0.448191923176
0.001727	0.182	0.448191923176
0.001728	0.182	0.448191923176
0.001729	0.18	0.446766158074
0.00173	0.184	0.449604270442
0.001731	0.178	0.440812885474
0.001732	0.178	0.440812885474
0.001733	0.18	0.44226688775
0.001734	0.18	0.44226688775
0.001735	0.176	0.439344966968
0.001736	0.17	0.434856298103
0.001737	0.17	0.434856298103
0.001738	0.172	0.43636681817
0.001739	0.172	0.431759192143
0.00174	0.172	0.431759192143
0.001741	0.168	0.424
0.001742	0.168	0.424
0.001743	0.174	0.433271277608
0.001744	0.174	0.433271277608
0.001745	0.174	0.433271277608
0.001746	0.17	0.430232495286
0.001747	0.166	0.427134639195
0.001748	0.172	0.431759192143
0.001749	0.168	0.424
0.00175	0.17	0.425558456619
0.001751	0.17	0.425558456619
0.001752	0.166	0.422426324937
0.001753	0.174	0.433271277608
0.001754	0.174	0.433271277608
0.001755	0.174	0.433271277608
0.001756	0.172	0.431759192143
0.001757	0.17	0.430232495286
0.001758	0.168	0.42869103093
0.001759	0.166	0.427134639195
0.00176	0.164	0.420837260708
0.001761	0.16	0.417612260356
0.001762	0.16	0.417612260356
0.001763	0.162	0.419232632318
0.001764	0.16	0.412795348811
0.001765	0.162	0.414434554544
0.001766	0.162	0.404667764963
0.001767	0.162	0.409580272962
0.001768	0.158	0.406246230752
0.001769	0.162	0.409580272962
0.00177	0.158	0.401292910478
0.001771	0.156	0.399579779268
0.001772	0.158	0.401292910478
0.001773	0.154	0.39279002024
0.001774	0.154	0.39279002024
0.001775	0.152	0.391019181115
0.001776	0.152	0.38587044458
0.001777	0.15	0.384057287393
0.001778	0.15	0.384057287393
0.001779	0.146	0.375078658417
0.00178	0.146	0.369707992881
0.001781	0.146	0.369707992881
0.001782	0.146	0.369707992881
0.001783	0.146	0.380373500654
0.001784	0.148	0.376956230881
0.001785	0.146	0.375078658417
0.001786	0.144	0.367782544447
0.001787	0.14	0.363868107973
0.001788	0.138	0.361878432626
0.001789	0.134	0.357832362986
0.00179	0.13	0.353694783677
0.001791	0.132	0.361353012994
0.001792	0.138	0.37276802438
0.001793	0.136	0.370815317914
0.001794	0.134	0.368841429343
0.001795	0.134	0.368841429343
0.001796	0.134	0.368841429343
0.001797	0.134	0.368841429343
0.001798	0.132	0.366846016743
0.001799	0.13	0.364828726939
0.0018	0.136	0.370815317914
0.001801	0.136	0.370815317914
0.001802	0.136	0.370815317914
0.001803	0.138	0.37276802438
0.001804	0.14	0.38
0.001805	0.142	0.381884799383
0.001806	0.144	0.388926728318
0.001807	0.146	0.390748000635
0.001808	0.144	0.388926728318
0.001809	0.15	0.394334883063
0.00181	0.148	0.392550633677
0.001811	0.144	0.383749918567
0.001812	0.142	0.381884799383
0.001813	0.142	0.381884799383
0.001814	0.142	0.381884799383
0.001815	0.142	0.381884799383
0.001816	0.142	0.381884799383
0.001817	0.142	0.381884799383
0.001818	0.138	0.378095226101
0.001819	0.134	0.368841429343
0.00182	0.13	0.359304884464
0.001821	0.132	0.361353012994
0.001822	0.13	0.359304884464
0.001823	0.126	0.349462444334
0.001824	0.126	0.349462444334
0.001825	0.124	0.347309660102
0.001826	0.126	0.349462444334
0.001827	0.128	0.351590671094
0.001828	0.128	0.351590671094
0.001829	0.128	0.351590671094
0.00183	0.134	0.363378590454
0.001831	0.134	0.363378590454
0.001832	0.132	0.355775209929
0.001833	0.134	0.368841429343
0.001834	0.134	0.368841429343
0.001835	0.134	0.368841429343
0.001836	0.136	0.370815317914
0.001837	0.136	0.365381991893
0.001838	0.138	0.367363580122
0.001839	0.136	0.365381991893
0.00184	0.138	0.367363580122
0.001841	0.136	0.365381991893
0.001842	0.132	0.361353012994
0.001843	0.132	0.361353012994
0.001844	0.132	0.361353012994
0.001845	0.132	0.361353012994
0.001846	0.132	0.366846016743
0.001847	0.13	0.364828726939
0.001848	0.134	0.368841429343
0.001849	0.134	0.374224531532
0.00185	0.132	0.372257975066
0.001851	0.132	0.372257975066
0.001852	0.13	0.370270171631
0.001853	0.128	0.368260777167
0.001854	0.13	0.370270171631
0.001855	0.124	0.364175781732
0.001856	0.12	0.354400902933
0.001857	0.124	0.358641882663
0.001858	0.124	0.35302124582
0.001859	0.124	0.35302124582
0.00186	0.126	0.355139409247
0.001861	0.126	0.355139409247
0.001862	0.128	0.362789194988
0.001863	0.126	0.355139409247
0.001864	0.128	0.357233816988
0.001865	0.128	0.357233816988
0.001866	0.122	0.34513185886
0.001867	0.122	0.34513185886
0.001868	0.126	0.349462444334
0.001869	0.124	0.347309660102
0.00187	0.124	0.347309660102
0.001871	0.126	0.355139409247
0.001872	0.126	0.355139409247
0.001873	0.126	0.355139409247
0.001874	0.124	0.35302124582
0.001875	0.126	0.355139409247
0.001876	0.124	0.35302124582
0.001877	0.124	0.35302124582
0.001878	0.124	0.35302124582
0.001879	0.126	0.355139409247
0.00188	0.124	0.347309660102
0.001881	0.124	0.347309660102
0.001882	0.124	0.347309660102
0.001883	0.122	0.34513185886
0.001884	0.124	0.347309660102
0.001885	0.122	0.34513185886
0.001886	0.12	0.34292856399
0.001887	0.124	0.347309660102
0.001888	0.124	0.347309660102
0.001889	0.12	0.337045990927
0.00189	0.116	0.332481578437
0.001891	0.118	0.334777538076
0.001892	0.118	0.334777538076
0.001893	0.116	0.332481578437
0.001894	0.116	0.332481578437
0.001895	0.114	0.330157538154
0.001896	0.114	0.330157538154
0.001897	0.116	0.332481578437
0.001898	0.116	0.332481578437
0.001899	0.114	0.330157538154
0.0019	0.116	0.332481578437
0.001901	0.12	0.34292856399
0.001902	0.12	0.34292856399
0.001903	0.12	0.34292856399
0.001904	0.122	0.350878896487
0.001905	0.122	0.350878896487
0.001906	0.124	0.35302124582
0.001907	0.12	0.348711915483
0.001908	0.12	0.348711915483
0.001909	0.12	0.348711915483
0.00191	0.12	0.348711915483
0.001911	0.122	0.350878896487
0.001912	0.122	0.350878896487
0.001913	0.12	0.348711915483
0.001914	0.114	0.336160675868
0.001915	0.114	0.336160675868
0.001916	0.114	0.336160675868
0.001917	0.114	0.336160675868
0.001918	0.118	0.340699280892
0.001919	0.118	0.340699280892
0.00192	0.118	0.340699280892
0.001921	0.118	0.340699280892
0.001922	0.12	0.34292856399
0.001923	0.122	0.34513185886
0.001924	0.12	0.34292856399
0.001925	0.12	0.34292856399
0.001926	0.118	0.340699280892
0.001927	0.118	0.340699280892
0.001928	0.116	0.338443496023
0.001929	0.116	0.338443496023
0.00193	0.116	0.338443496023
0.001931	0.112	0.333850265838
0.001932	0.108	0.323010835732
0.001933	0.112	0.327804819977
0.001934	0.11	0.325422801905
0.001935	0.11	0.325422801905
0.001936	0.11	0.325422801905
0.001937	0.112	0.327804819977
0.001938	0.114	0.336160675868
0.001939	0.112	0.333850265838
0.00194	0.112	0.333850265838
0.001941	0.108	0.329144345235
0.001942	0.108	0.329144345235
0.001943	0.106	0.32674760902
0.001944	0.108	0.329144345235
0.001945	0.108	0.329144345235
0.001946	0.11	0.337490740614
0.001947	0.11	0.337490740614
0.001948	0.11	0.337490740614
0.001949	0.11	0.337490740614
0.00195	0.11	0.337490740614
0.001951	0.108	0.335165630696
0.001952	0.104	0.330430022849
0.001953	0.108	0.335165630696
0.001954	0.106	0.33281225939
0.001955	0.104	0.330430022849
0.001956	0.106	0.33281225939
0.001957	0.106	0.33281225939
0.001958	0.106	0.33281225939
0.001959	0.104	0.330430022849
0.00196	0.102	0.328018292173
0.001961	0.104	0.330430022849
0.001962	0.1	0.319374388453
0.001963	0.098	0.316853278348
0.001964	0.098	0.316853278348
0.001965	0.098	0.316853278348
0.001966	0.098	0.316853278348
0.001967	0.102	0.321863325031
0.001968	0.102	0.321863325031
0.001969	0.1	0.319374388453
0.00197	0.1	0.319374388453
0.001971	0.1	0.319374388453
0.001972	0.102	0.321863325031
0.001973	0.102	0.321863325031
0.001974	0.102	0.321863325031
0.001975	0.1	0.319374388453
0.001976	0.1	0.319374388453
0.001977	0.1	0.325576411922
0.001978	0.102	0.328018292173
0.001979	0.1	0.325576411922
0.00198	0.1	0.325576411922
0.001981	0.098	0.316853278348
0.001982	0.098	0.316853278348
0.001983	0.096	0.307870102478
0.001984	0.096	0.307870102478
0.001985	0.096	0.307870102478
0.001986	0.094	0.305227783794
0.001987	0.096	0.314299220489
0.001988	0.098	0.323103698524
0.001989	0.098	0.323103698524
0.00199	0.094	0.318062886864
0.001991	0.096	0.320599438552
0.001992	0.096	0.320599438552
0.001993	0.096	0.320599438552
0.001994	0.096	0.320599438552
0.001995	0.098	0.323103698524
0.001996	0.098	0.323103698524
0.001997	0.096	0.320599438552
0.001998	0.096	0.320599438552
[truncated: 8,002 more rows]
