# Supplementary material for: The Influence of Synaptic Size on AMPA Receptor Activation: A Monte Carlo Model
Source: PLoS One. 2015 Jun 24;10(6):e0130924. doi: 10.1371/journal.pone.0130924 (PMC4479604; doi:10.1371/journal.pone.0130924)
Supplement: S1 Dataset — This package contains the experimental data used as basis for the analysis presented in the paper. (ZIP) [file pone.0130924.s001.zip › S1 Simulation data/training/1036_9036_189_209.csv]

time	AMPA.O.mean	AMPA.O.stdev
0.0	0.0	0.0
1e-06	0.0	0.0
2e-06	0.05	0.226936114358
3e-06	0.15	0.378813938498
4e-06	0.336	0.564892910205
5e-06	0.628	0.762637528581
6e-06	0.938	0.943480789418
7e-06	1.302	1.13260584494
8e-06	1.74	1.3741906709
9e-06	2.148	1.53821194898
1e-05	2.622	1.68733991833
1.1e-05	3.146	1.81457543244
1.2e-05	3.684	1.99803503473
1.3e-05	4.196	2.14139767442
1.4e-05	4.67	2.26563456895
1.5e-05	5.154	2.34825126424
1.6e-05	5.71	2.42113609696
1.7e-05	6.2	2.54794034467
1.8e-05	6.664	2.63649464251
1.9e-05	7.11	2.66493902369
2e-05	7.586	2.70603104195
2.1e-05	8.008	2.85025191869
2.2e-05	8.388	2.92257694509
2.3e-05	8.764	3.07445995258
2.4e-05	9.08	3.08441242379
2.5e-05	9.446	3.15706889377
2.6e-05	9.77	3.2325067672
2.7e-05	10.066	3.28597687149
2.8e-05	10.37	3.32702569873
2.9e-05	10.652	3.29346261555
3e-05	10.914	3.32123531235
3.1e-05	11.18	3.39228536535
3.2e-05	11.424	3.46471124338
3.3e-05	11.658	3.50043368742
3.4e-05	11.884	3.50521668374
3.5e-05	12.056	3.58787736691
3.6e-05	12.256	3.62911339035
3.7e-05	12.436	3.60581530309
3.8e-05	12.572	3.57278826689
3.9e-05	12.714	3.60447000265
4e-05	12.844	3.6539928845
4.1e-05	12.968	3.6434840469
4.2e-05	13.11	3.64882172763
4.3e-05	13.182	3.67707438054
4.4e-05	13.254	3.65314713637
4.5e-05	13.344	3.67228321348
4.6e-05	13.428	3.65086510296
4.7e-05	13.484	3.68045431978
4.8e-05	13.514	3.73280109301
4.9e-05	13.592	3.73330095224
5e-05	13.656	3.78122519827
5.1e-05	13.676	3.81195802705
5.2e-05	13.698	3.84275890475
5.3e-05	13.72	3.84416440855
5.4e-05	13.742	3.86256857544
5.5e-05	13.75	3.90173038535
5.6e-05	13.782	3.95151565858
5.7e-05	13.848	3.9457440363
5.8e-05	13.862	3.91649792544
5.9e-05	13.868	3.95203441281
6e-05	13.89	3.89382845025
6.1e-05	13.912	3.87817689127
6.2e-05	13.916	3.87052244536
6.3e-05	13.888	3.84336519212
6.4e-05	13.862	3.86043469055
6.5e-05	13.904	3.85003688294
6.6e-05	13.908	3.8630992739
6.7e-05	13.902	3.9038949781
6.8e-05	13.91	3.91176430783
6.9e-05	13.852	3.85617634452
7e-05	13.848	3.85342652713
7.1e-05	13.816	3.8618834783
7.2e-05	13.784	3.85763450835
7.3e-05	13.772	3.87040256304
7.4e-05	13.726	3.8019631771
7.5e-05	13.736	3.79977683555
7.6e-05	13.716	3.79253793653
7.7e-05	13.656	3.78334032305
7.8e-05	13.628	3.78808870012
7.9e-05	13.634	3.72183341916
8e-05	13.632	3.72405370531
8.1e-05	13.6	3.74753252154
8.2e-05	13.578	3.73040426764
8.3e-05	13.56	3.73609421723
8.4e-05	13.486	3.70375539149
8.5e-05	13.464	3.73479637999
8.6e-05	13.43	3.71605974118
8.7e-05	13.398	3.67472393521
8.8e-05	13.384	3.64863590949
8.9e-05	13.366	3.66060705348
9e-05	13.366	3.64856739009
9.1e-05	13.382	3.65569090597
9.2e-05	13.388	3.61018780675
9.3e-05	13.424	3.65516401821
9.4e-05	13.404	3.63328831776
9.5e-05	13.324	3.63964613665
9.6e-05	13.286	3.59724950483
9.7e-05	13.27	3.60625844886
9.8e-05	13.248	3.59812395562
9.9e-05	13.2	3.6
0.0001	13.19	3.57629696753
0.000101	13.164	3.5773040128
0.000102	13.12	3.56112341825
0.000103	13.094	3.53739508678
0.000104	13.11	3.5740593168
0.000105	13.146	3.6095268388
0.000106	13.104	3.57843317669
0.000107	13.032	3.59207126878
0.000108	12.988	3.57712957551
0.000109	12.94	3.5827922072
0.00011	12.866	3.57771491318
0.000111	12.836	3.57898086052
0.000112	12.776	3.59079712599
0.000113	12.732	3.57213885508
0.000114	12.698	3.52289596781
0.000115	12.656	3.5130704519
0.000116	12.62	3.51675987238
0.000117	12.564	3.51594994276
0.000118	12.566	3.47413931787
0.000119	12.526	3.46313788348
0.00012	12.508	3.48968995758
0.000121	12.452	3.45307051767
0.000122	12.438	3.45400579038
0.000123	12.432	3.47755316279
0.000124	12.426	3.47167452391
0.000125	12.416	3.44368175068
0.000126	12.388	3.44288483688
0.000127	12.366	3.46872368458
0.000128	12.348	3.48753437259
0.000129	12.304	3.5133437065
0.00013	12.262	3.51814667119
0.000131	12.208	3.50495877294
0.000132	12.162	3.52189664811
0.000133	12.1	3.50513908426
0.000134	12.034	3.50554475082
0.000135	12.014	3.47301079756
0.000136	11.96	3.4742481201
0.000137	11.934	3.4260245183
0.000138	11.93	3.47693830834
0.000139	11.934	3.49651884022
0.00014	11.934	3.50394691741
0.000141	11.914	3.50237119678
0.000142	11.86	3.47396027611
0.000143	11.83	3.44863741208
0.000144	11.814	3.44026219931
0.000145	11.786	3.42756531666
0.000146	11.776	3.43363131393
0.000147	11.706	3.47211232537
0.000148	11.7	3.46092473192
0.000149	11.674	3.48363660562
0.00015	11.588	3.50517560188
0.000151	11.546	3.46061901977
0.000152	11.54	3.45895938109
0.000153	11.5	3.43889517142
0.000154	11.486	3.46551641173
0.000155	11.45	3.44027615171
0.000156	11.434	3.45508957916
0.000157	11.39	3.48050283723
0.000158	11.352	3.47506776912
0.000159	11.342	3.46020750823
0.00016	11.302	3.43842929257
0.000161	11.284	3.40166782623
0.000162	11.276	3.45308905185
0.000163	11.232	3.4569026599
0.000164	11.188	3.44102542856
0.000165	11.188	3.4328786754
0.000166	11.18	3.41637234505
0.000167	11.152	3.4171473483
0.000168	11.11	3.41612353407
0.000169	11.05	3.46287452848
0.00017	11.018	3.4266129049
0.000171	10.984	3.41931923049
0.000172	10.972	3.38041654238
0.000173	10.924	3.38913322252
0.000174	10.89	3.39321381584
0.000175	10.862	3.38865105905
0.000176	10.846	3.36783075584
0.000177	10.876	3.39361518148
0.000178	10.826	3.39878272327
0.000179	10.798	3.3730099318
0.00018	10.782	3.42030349531
0.000181	10.768	3.43076901
0.000182	10.724	3.41406268249
0.000183	10.672	3.36398810937
0.000184	10.618	3.33887346271
0.000185	10.566	3.34449458065
0.000186	10.554	3.35366724646
0.000187	10.516	3.36061661009
0.000188	10.462	3.37765539983
0.000189	10.448	3.39165092543
0.00019	10.436	3.39557123324
0.000191	10.38	3.38402127653
0.000192	10.398	3.38520250502
0.000193	10.39	3.36539745052
0.000194	10.374	3.38202956817
0.000195	10.344	3.38018697708
0.000196	10.316	3.37463242443
0.000197	10.288	3.39897867013
0.000198	10.236	3.36694282696
0.000199	10.208	3.34376075699
0.0002	10.218	3.30188976194
0.000201	10.192	3.29349905116
0.000202	10.164	3.31317129047
0.000203	10.138	3.31887872632
0.000204	10.088	3.27418020274
0.000205	10.078	3.26678986162
0.000206	10.064	3.30150026503
0.000207	9.986	3.28904302191
0.000208	9.928	3.27884369862
0.000209	9.876	3.23923200775
0.00021	9.83	3.22941171113
0.000211	9.812	3.25525052799
0.000212	9.76	3.24629019036
0.000213	9.754	3.20647532347
0.000214	9.742	3.2279151166
0.000215	9.698	3.24203578019
0.000216	9.69	3.26954125222
0.000217	9.668	3.27319049247
0.000218	9.634	3.23852497289
0.000219	9.612	3.2399777777
0.00022	9.614	3.23990802339
0.000221	9.588	3.23639552589
0.000222	9.58	3.21365835147
0.000223	9.542	3.23978949933
0.000224	9.512	3.22643084538
0.000225	9.504	3.21838220229
0.000226	9.478	3.18771328698
0.000227	9.436	3.20716447972
0.000228	9.428	3.19700109478
0.000229	9.39	3.18651847633
0.00023	9.344	3.18019873593
0.000231	9.308	3.18200188561
0.000232	9.27	3.1542193963
0.000233	9.228	3.13305218597
0.000234	9.21	3.14672845985
0.000235	9.186	3.15521853443
0.000236	9.178	3.17715533142
0.000237	9.112	3.18550718097
0.000238	9.122	3.15580671144
0.000239	9.104	3.11338786533
0.00024	9.074	3.10363077701
0.000241	9.078	3.08349087886
0.000242	9.058	3.08003831145
0.000243	9.024	3.06584800667
0.000244	9.0	3.06724632203
0.000245	8.996	3.07895826539
0.000246	8.996	3.10160990455
0.000247	8.974	3.08890336527
0.000248	8.934	3.10187749597
0.000249	8.912	3.08030128397
0.00025	8.912	3.07054653116
0.000251	8.868	3.06440467302
0.000252	8.832	3.03706700618
0.000253	8.822	2.99504858057
0.000254	8.8	2.98328677804
0.000255	8.786	2.96651377883
0.000256	8.742	2.95151418767
0.000257	8.722	3.00411650906
0.000258	8.69	3.00431356553
0.000259	8.644	2.97947377904
0.00026	8.608	2.970241741
0.000261	8.616	2.97061340467
0.000262	8.602	2.96168803219
0.000263	8.566	2.95662713239
0.000264	8.554	2.95957496948
0.000265	8.556	2.93783321514
0.000266	8.526	2.94912258138
0.000267	8.488	2.93084561176
0.000268	8.472	2.92527195317
0.000269	8.472	2.93346484554
0.00027	8.448	2.94538554352
0.000271	8.43	2.9477279386
0.000272	8.408	2.93488262116
0.000273	8.378	2.89259675724
0.000274	8.362	2.89533348684
0.000275	8.282	2.85069745852
0.000276	8.238	2.83149359879
0.000277	8.24	2.83238415474
0.000278	8.254	2.85613094938
0.000279	8.236	2.86501378705
0.00028	8.22	2.88437168201
0.000281	8.184	2.86463680071
0.000282	8.16	2.85348909232
0.000283	8.186	2.8613640104
0.000284	8.134	2.83408609608
0.000285	8.126	2.82809547222
0.000286	8.114	2.78944510611
0.000287	8.104	2.79162748231
0.000288	8.094	2.77581771736
0.000289	8.042	2.76915799477
0.00029	7.982	2.77879038432
0.000291	7.962	2.75328095188
0.000292	7.964	2.762372893
0.000293	7.926	2.74235738007
0.000294	7.926	2.75400145243
0.000295	7.902	2.77279570109
0.000296	7.886	2.74754508607
0.000297	7.878	2.78120765136
0.000298	7.86	2.74670711944
0.000299	7.844	2.7473012212
0.0003	7.818	2.72999560439
0.000301	7.786	2.70928108545
0.000302	7.734	2.71058001173
0.000303	7.714	2.7004081173
0.000304	7.686	2.66597149272
0.000305	7.684	2.69965627442
0.000306	7.66	2.69154230879
0.000307	7.618	2.72251280989
0.000308	7.58	2.69733201516
0.000309	7.558	2.70972987584
0.00031	7.528	2.68499832402
0.000311	7.508	2.68140560155
0.000312	7.516	2.69698794955
0.000313	7.468	2.67824121393
0.000314	7.456	2.70482236016
0.000315	7.448	2.72750728688
0.000316	7.414	2.75510507967
0.000317	7.424	2.78140683827
0.000318	7.402	2.78287549129
0.000319	7.412	2.77673477307
0.00032	7.362	2.78692590501
0.000321	7.34	2.80007142766
0.000322	7.318	2.80728979623
0.000323	7.294	2.83893712505
0.000324	7.278	2.82784653049
0.000325	7.262	2.80309757233
0.000326	7.268	2.81143664343
0.000327	7.246	2.81309153779
0.000328	7.222	2.8079736466
0.000329	7.138	2.78405387879
0.00033	7.128	2.79063003639
0.000331	7.096	2.78904714912
0.000332	7.108	2.79075903653
0.000333	7.112	2.77911064911
0.000334	7.09	2.74114939396
0.000335	7.076	2.74193800076
0.000336	7.058	2.74565766256
0.000337	7.042	2.71960217679
0.000338	7.046	2.73493765925
0.000339	7.034	2.71824281476
0.00034	6.986	2.71252723489
0.000341	6.978	2.71983749515
0.000342	6.958	2.70854868887
0.000343	6.94	2.71374280285
0.000344	6.91	2.6984995831
0.000345	6.884	2.72002647046
0.000346	6.882	2.67657916005
0.000347	6.864	2.6850519548
0.000348	6.832	2.64797583071
0.000349	6.814	2.66897058807
0.00035	6.8	2.65932322218
0.000351	6.796	2.66877949632
0.000352	6.772	2.65480997437
0.000353	6.738	2.60947427655
0.000354	6.708	2.61127095492
0.000355	6.71	2.61340773704
0.000356	6.68	2.63620939988
0.000357	6.66	2.61235525915
0.000358	6.652	2.56181498161
0.000359	6.666	2.56406786182
0.00036	6.642	2.55691924002
0.000361	6.624	2.57111337751
0.000362	6.594	2.51975474997
0.000363	6.572	2.49736180799
0.000364	6.554	2.50820334104
0.000365	6.53	2.52212212234
0.000366	6.532	2.54813186472
0.000367	6.516	2.53569398785
0.000368	6.512	2.52306480297
0.000369	6.512	2.54516325606
0.00037	6.5	2.57099202644
0.000371	6.496	2.57565215043
0.000372	6.478	2.54273789448
0.000373	6.418	2.53914867623
0.000374	6.392	2.5350218934
0.000375	6.354	2.52441755659
0.000376	6.334	2.52872378879
0.000377	6.324	2.5272562197
0.000378	6.344	2.5254037301
0.000379	6.306	2.50766106163
0.00038	6.274	2.483329217
0.000381	6.28	2.49270936934
0.000382	6.244	2.49649033645
0.000383	6.236	2.49806004732
0.000384	6.22	2.49471441251
0.000385	6.194	2.51164567565
0.000386	6.182	2.49095885153
0.000387	6.176	2.49980479238
0.000388	6.154	2.51759488401
0.000389	6.154	2.53580046534
0.00039	6.146	2.53548496347
0.000391	6.146	2.53863821763
0.000392	6.144	2.51540533513
0.000393	6.146	2.51807148429
0.000394	6.122	2.51378519369
0.000395	6.114	2.48133109439
0.000396	6.132	2.45327862258
0.000397	6.114	2.46353485869
0.000398	6.096	2.4237953709
0.000399	6.072	2.38805695074
0.0004	6.05	2.39071119126
0.000401	6.02	2.37562623323
0.000402	6.006	2.42032311892
0.000403	5.982	2.42768943648
0.000404	5.96	2.40049994793
0.000405	5.914	2.39219648022
0.000406	5.896	2.37680121171
0.000407	5.866	2.36644120992
0.000408	5.87	2.37004219372
0.000409	5.842	2.39938242054
0.00041	5.816	2.39794578754
0.000411	5.804	2.39949661388
0.000412	5.774	2.38556576099
0.000413	5.768	2.38289236014
0.000414	5.746	2.37012320355
0.000415	5.714	2.38163893149
0.000416	5.686	2.35783884097
0.000417	5.67	2.31626855092
0.000418	5.648	2.28912559725
0.000419	5.67	2.31194723123
0.00042	5.644	2.29722963589
0.000421	5.606	2.28095681678
0.000422	5.592	2.30076856724
0.000423	5.586	2.28879968542
0.000424	5.582	2.30288427846
0.000425	5.568	2.28503304134
0.000426	5.544	2.30912624168
0.000427	5.538	2.31182957849
0.000428	5.538	2.29009956115
0.000429	5.518	2.29034407895
0.00043	5.502	2.2816651814
0.000431	5.496	2.26229617866
0.000432	5.48	2.26927301134
0.000433	5.43	2.28146882512
0.000434	5.426	2.27958855937
0.000435	5.432	2.29289685769
0.000436	5.406	2.27005814903
0.000437	5.404	2.26203094585
0.000438	5.38	2.24133888558
0.000439	5.384	2.21642595184
0.00044	5.36	2.20054538694
0.000441	5.308	2.21926474311
0.000442	5.306	2.21999189188
0.000443	5.3	2.19590528029
0.000444	5.294	2.19899158707
0.000445	5.294	2.19170344709
0.000446	5.298	2.18109972262
0.000447	5.314	2.20168208423
0.000448	5.318	2.19838031287
0.000449	5.286	2.19549629925
0.00045	5.284	2.19438920887
0.000451	5.286	2.20458703616
0.000452	5.276	2.20722087703
0.000453	5.244	2.21008235141
0.000454	5.204	2.21142126245
0.000455	5.178	2.21050130061
0.000456	5.178	2.20052630068
0.000457	5.146	2.23084826916
0.000458	5.148	2.21857972586
0.000459	5.136	2.21303050137
0.00046	5.128	2.20082166474
0.000461	5.128	2.1816544181
0.000462	5.114	2.1718664784
0.000463	5.094	2.19844581466
0.000464	5.07	2.19843125888
0.000465	5.054	2.18976802424
0.000466	5.03	2.18657266058
0.000467	4.988	2.17160217351
0.000468	4.98	2.14466780644
0.000469	4.988	2.15774326554
0.00047	4.976	2.12871416588
0.000471	4.98	2.12593508838
0.000472	4.958	2.12608466435
0.000473	4.942	2.13322197626
0.000474	4.938	2.15085006451
0.000475	4.93	2.17372951399
0.000476	4.934	2.18211915348
0.000477	4.904	2.17503655142
0.000478	4.886	2.16078781929
0.000479	4.906	2.14503240069
0.00048	4.892	2.12704865953
0.000481	4.882	2.11850796553
0.000482	4.872	2.15676053376
0.000483	4.85	2.17612040108
0.000484	4.818	2.15055248715
0.000485	4.796	2.14345142236
0.000486	4.8	2.1400934559
0.000487	4.792	2.1402654041
0.000488	4.748	2.11860708958
0.000489	4.768	2.12842101098
0.00049	4.762	2.11786590699
0.000491	4.756	2.13646062449
0.000492	4.728	2.13869492916
0.000493	4.746	2.1273184999
0.000494	4.718	2.13318447397
0.000495	4.708	2.12384933552
0.000496	4.7	2.13588389198
0.000497	4.688	2.13228891101
0.000498	4.672	2.12236094951
0.000499	4.638	2.10308249957
0.0005	4.614	2.09690343125
0.000501	4.614	2.10736897576
0.000502	4.638	2.13048257444
0.000503	4.616	2.12615709674
0.000504	4.598	2.12800281955
0.000505	4.584	2.14637927683
0.000506	4.56	2.13035208358
0.000507	4.538	2.10346285919
0.000508	4.506	2.0914024003
0.000509	4.484	2.08272513789
0.00051	4.486	2.08849323676
0.000511	4.492	2.08660873189
0.000512	4.484	2.08272513789
0.000513	4.484	2.06827077531
0.000514	4.45	2.05414215672
0.000515	4.412	2.032303127
0.000516	4.376	1.99665319973
0.000517	4.36	1.99459269025
0.000518	4.348	1.99070238861
0.000519	4.322	1.9744153565
0.00052	4.336	2.01571426547
0.000521	4.334	1.99360076244
0.000522	4.328	1.99208835145
0.000523	4.304	2.00289390633
0.000524	4.308	2.02117193727
0.000525	4.306	2.00608175307
0.000526	4.29	2.01739931595
0.000527	4.298	2.0359754419
0.000528	4.268	2.00902364346
0.000529	4.254	2.0222472648
0.00053	4.22	2.02770806577
0.000531	4.212	2.02263590396
0.000532	4.206	2.03753871129
0.000533	4.188	2.04270800654
0.000534	4.18	2.02474689776
0.000535	4.17	2.01521710989
0.000536	4.178	2.01055116821
0.000537	4.182	2.00620936096
0.000538	4.17	1.98118651318
0.000539	4.154	1.97946558444
0.00054	4.144	1.97769158364
0.000541	4.106	1.96844202353
0.000542	4.086	1.93458109161
0.000543	4.086	1.92213527099
0.000544	4.05	1.90984292548
0.000545	4.064	1.91622128159
0.000546	4.044	1.91991249801
0.000547	4.016	1.92243179333
0.000548	4.018	1.92189385763
0.000549	4.0	1.91311264697
0.00055	4.002	1.91467908538
0.000551	3.996	1.92353424716
0.000552	3.98	1.91822834928
0.000553	3.988	1.9130750116
0.000554	3.966	1.89442445086
0.000555	3.96	1.88849146146
0.000556	3.938	1.8681959212
0.000557	3.93	1.84203691603
0.000558	3.92	1.83564702489
0.000559	3.9	1.81493801547
0.00056	3.892	1.81668269106
0.000561	3.88	1.78258239641
0.000562	3.862	1.7795943358
0.000563	3.842	1.77905480523
0.000564	3.818	1.78237930868
0.000565	3.822	1.78278321733
0.000566	3.822	1.78053812091
0.000567	3.82	1.78762412156
0.000568	3.804	1.78929706868
0.000569	3.826	1.82967866031
0.00057	3.806	1.81779096708
0.000571	3.802	1.8195592873
0.000572	3.792	1.80242503312
0.000573	3.77	1.80363521811
0.000574	3.762	1.79704090104
0.000575	3.782	1.78394955086
0.000576	3.764	1.76870121841
0.000577	3.766	1.76613815994
0.000578	3.76	1.7636326148
0.000579	3.744	1.75455521429
0.00058	3.7	1.77932571498
0.000581	3.678	1.79396655487
0.000582	3.66	1.79231693626
0.000583	3.672	1.80455423859
0.000584	3.652	1.81958676627
0.000585	3.666	1.827140936
0.000586	3.652	1.80302412629
0.000587	3.644	1.7836098228
0.000588	3.646	1.78344722378
0.000589	3.63	1.75302595531
0.00059	3.616	1.76763797198
0.000591	3.628	1.77133170242
0.000592	3.622	1.77062587804
0.000593	3.622	1.79307445467
0.000594	3.614	1.80027886729
0.000595	3.606	1.78962677673
0.000596	3.574	1.77215236365
0.000597	3.554	1.75245085523
0.000598	3.528	1.74505472694
0.000599	3.52	1.76
0.0006	3.504	1.7623802087
0.000601	3.486	1.75208561435
0.000602	3.484	1.75662858909
0.000603	3.47	1.76553108157
0.000604	3.47	1.75530624109
0.000605	3.472	1.75875410447
0.000606	3.468	1.77340801848
0.000607	3.436	1.7589496866
0.000608	3.394	1.75464070396
0.000609	3.374	1.75445832096
0.00061	3.36	1.74424768883
0.000611	3.366	1.74357219524
0.000612	3.384	1.74486217221
0.000613	3.352	1.74243966897
0.000614	3.336	1.7364054826
0.000615	3.344	1.76115416702
0.000616	3.35	1.75940330794
0.000617	3.328	1.76986327156
0.000618	3.322	1.76926990592
0.000619	3.346	1.76699858517
0.00062	3.336	1.75473758722
0.000621	3.336	1.74100660539
0.000622	3.338	1.74348960421
0.000623	3.32	1.73712406005
0.000624	3.308	1.73468613876
0.000625	3.306	1.72057083551
0.000626	3.318	1.73345781604
0.000627	3.32	1.7554486606
0.000628	3.3	1.74413302245
0.000629	3.288	1.72773146062
0.00063	3.284	1.72027439672
0.000631	3.272	1.69056676887
0.000632	3.254	1.68685624758
0.000633	3.248	1.68597034375
0.000634	3.25	1.68982247588
0.000635	3.242	1.68506261011
0.000636	3.228	1.70294333435
0.000637	3.22	1.67797497002
0.000638	3.198	1.67654287151
0.000639	3.19	1.67627563366
0.00064	3.168	1.68990413929
0.000641	3.162	1.67802145397
0.000642	3.16	1.67044904143
0.000643	3.166	1.6835807079
0.000644	3.16	1.68594187326
0.000645	3.156	1.66603241265
0.000646	3.144	1.65507220386
0.000647	3.126	1.65955536214
0.000648	3.098	1.65541414758
0.000649	3.092	1.66118511912
0.00065	3.1	1.65348117619
0.000651	3.082	1.66711607274
0.000652	3.09	1.67388769038
0.000653	3.08	1.66421152502
0.000654	3.076	1.68707557626
0.000655	3.068	1.69805064707
0.000656	3.054	1.68495815972
0.000657	3.05	1.7039659621
0.000658	3.042	1.71003976562
0.000659	3.048	1.71397082822
0.00066	3.028	1.70388262507
0.000661	3.024	1.72262125843
0.000662	3.038	1.71946386993
0.000663	3.03	1.71612936575
0.000664	2.998	1.68819311692
0.000665	3.002	1.68344765288
0.000666	2.994	1.69998941173
0.000667	2.988	1.70407042108
0.000668	2.978	1.6998576411
0.000669	2.998	1.71639039848
0.00067	2.978	1.7080737689
0.000671	2.958	1.7018331293
0.000672	2.952	1.71397082822
0.000673	2.968	1.731755179
0.000674	2.944	1.7195534304
0.000675	2.944	1.69848874003
0.000676	2.938	1.68942475417
0.000677	2.92	1.67618614718
0.000678	2.92	1.66781293915
0.000679	2.908	1.65273591357
0.00068	2.904	1.64523068291
0.000681	2.89	1.64374572243
0.000682	2.868	1.62928696061
0.000683	2.872	1.62222563166
0.000684	2.844	1.62224042608
0.000685	2.83	1.61279260911
0.000686	2.836	1.62637756994
0.000687	2.834	1.62924645158
0.000688	2.836	1.65321021047
0.000689	2.832	1.62104164043
0.00069	2.834	1.61072778582
0.000691	2.826	1.61608291866
0.000692	2.82	1.60984471301
0.000693	2.808	1.62945880586
0.000694	2.794	1.62097624905
0.000695	2.784	1.61658405287
0.000696	2.786	1.60131321109
0.000697	2.766	1.58089974382
0.000698	2.764	1.59006414965
0.000699	2.752	1.59201005022
0.0007	2.748	1.60639223106
0.000701	2.724	1.60618305308
0.000702	2.714	1.61623141907
0.000703	2.718	1.64148591221
0.000704	2.724	1.63089668588
0.000705	2.722	1.61267355655
0.000706	2.698	1.61207816188
0.000707	2.688	1.60207864975
0.000708	2.698	1.6293544734
0.000709	2.68	1.63144108076
0.00071	2.68	1.63755915924
0.000711	2.696	1.64060476654
0.000712	2.698	1.65251202719
0.000713	2.698	1.63914489903
0.000714	2.672	1.62493569104
0.000715	2.676	1.61710358357
0.000716	2.654	1.62181503261
0.000717	2.658	1.62758594243
0.000718	2.656	1.63023433898
0.000719	2.648	1.62729714558
0.00072	2.634	1.63586185236
0.000721	2.63	1.61527087512
0.000722	2.642	1.6105390402
0.000723	2.63	1.59282767429
0.000724	2.61	1.5652156401
0.000725	2.606	1.55523760243
0.000726	2.596	1.56102017924
0.000727	2.596	1.56613664793
0.000728	2.578	1.56585950839
0.000729	2.572	1.56869882387
0.00073	2.54	1.57619795711
0.000731	2.526	1.58029237801
0.000732	2.498	1.56907488668
0.000733	2.502	1.56907488668
0.000734	2.52	1.57911367545
0.000735	2.504	1.57161827426
0.000736	2.502	1.58555857665
0.000737	2.492	1.58806045225
0.000738	2.476	1.56761730024
0.000739	2.478	1.55483632579
0.00074	2.486	1.56134685448
0.000741	2.478	1.55226157589
0.000742	2.472	1.54570889886
0.000743	2.448	1.54119953283
0.000744	2.464	1.54683677225
0.000745	2.458	1.53108980795
0.000746	2.46	1.52721969605
0.000747	2.472	1.53140980799
0.000748	2.464	1.53385266568
0.000749	2.466	1.55462021086
0.00075	2.468	1.55208762639
0.000751	2.476	1.54836171485
0.000752	2.462	1.54420076415
0.000753	2.444	1.53976102042
0.000754	2.446	1.54242795618
0.000755	2.436	1.52246641999
0.000756	2.448	1.5123809044
0.000757	2.438	1.50670368686
0.000758	2.432	1.50378721899
0.000759	2.412	1.516
0.00076	2.382	1.51131598284
0.000761	2.39	1.51983551742
0.000762	2.378	1.5189193527
0.000763	2.354	1.50355711564
0.000764	2.348	1.50296240805
0.000765	2.35	1.50316333111
0.000766	2.344	1.49988799582
0.000767	2.328	1.4968019241
0.000768	2.304	1.47498610163
0.000769	2.316	1.49269688819
0.00077	2.298	1.48499023566
0.000771	2.288	1.47412889531
0.000772	2.29	1.50129943715
0.000773	2.304	1.49518694483
0.000774	2.3	1.50930447558
0.000775	2.302	1.50026530987
0.000776	2.296	1.49812683041
0.000777	2.274	1.48691761709
0.000778	2.272	1.48526630609
0.000779	2.268	1.47518676784
0.00078	2.268	1.49404685335
0.000781	2.262	1.48369673451
0.000782	2.246	1.47563003493
0.000783	2.248	1.47054275694
0.000784	2.216	1.47015101265
0.000785	2.22	1.47227714782
0.000786	2.222	1.45901199447
0.000787	2.2	1.45189531303
0.000788	2.194	1.43539680925
0.000789	2.182	1.45357352755
0.00079	2.182	1.46180573265
0.000791	2.172	1.45547792838
0.000792	2.16	1.44858551698
0.000793	2.14	1.43540934928
0.000794	2.128	1.42534767688
0.000795	2.104	1.41321760532
0.000796	2.104	1.40470067986
0.000797	2.102	1.40555896354
0.000798	2.098	1.40584351903
0.000799	2.108	1.43120089435
0.0008	2.104	1.44124390719
0.000801	2.09	1.4401041629
0.000802	2.086	1.42919697733
0.000803	2.07	1.43146777819
0.000804	2.058	1.41937873734
0.000805	2.074	1.41863455477
0.000806	2.062	1.4206181753
0.000807	2.058	1.4123158287
0.000808	2.062	1.41779970377
0.000809	2.052	1.43432771709
0.00081	2.044	1.41635588748
0.000811	2.058	1.42219407958
0.000812	2.06	1.40868733224
0.000813	2.07	1.41883755236
0.000814	2.066	1.40628731062
0.000815	2.06	1.40299679258
0.000816	2.066	1.40201426526
0.000817	2.062	1.38930054344
0.000818	2.056	1.39314895112
0.000819	2.036	1.37357344179
0.00082	2.04	1.38217220345
0.000821	2.052	1.38032459951
0.000822	2.044	1.38494187604
0.000823	2.034	1.3772595979
0.000824	2.022	1.37750353902
0.000825	1.992	1.37110758148
0.000826	1.982	1.37174195824
0.000827	1.988	1.38125160633
0.000828	1.978	1.38185237996
0.000829	1.966	1.38305603646
0.00083	1.958	1.38138915589
0.000831	1.952	1.38913498264
0.000832	1.964	1.38805763569
0.000833	1.96	1.38361844451
0.000834	1.938	1.37773582373
0.000835	1.93	1.38170184917
0.000836	1.914	1.37789839974
0.000837	1.902	1.37127531882
0.000838	1.898	1.36513589067
0.000839	1.892	1.37562204111
0.00084	1.888	1.37820753154
0.000841	1.898	1.38837891082
0.000842	1.884	1.38222429439
0.000843	1.89	1.3761903938
0.000844	1.888	1.37093252934
0.000845	1.896	1.37302002899
0.000846	1.9	1.37331715201
0.000847	1.904	1.37068741878
0.000848	1.91	1.3645145657
0.000849	1.908	1.38258308973
0.00085	1.894	1.37359528246
0.000851	1.89	1.3819913169
0.000852	1.878	1.37080852055
0.000853	1.876	1.36257990591
0.000854	1.854	1.35819144453
0.000855	1.842	1.35389659871
0.000856	1.832	1.35343119515
0.000857	1.826	1.3607806583
0.000858	1.828	1.36323732343
0.000859	1.824	1.35241413776
0.00086	1.808	1.35171594649
0.000861	1.806	1.34177643443
0.000862	1.8	1.34014924542
0.000863	1.802	1.34268238985
0.000864	1.808	1.33534115491
0.000865	1.802	1.33820626213
0.000866	1.786	1.33723745087
0.000867	1.782	1.33659118656
0.000868	1.778	1.33742887661
0.000869	1.77	1.34799851632
0.00087	1.75	1.33397901033
0.000871	1.742	1.33395502173
0.000872	1.742	1.30974654037
0.000873	1.724	1.32205294902
0.000874	1.724	1.31902388151
0.000875	1.714	1.30238396796
0.000876	1.694	1.30704399314
0.000877	1.69	1.29533779378
0.000878	1.674	1.28830275945
0.000879	1.658	1.28258956802
0.00088	1.656	1.29833123663
0.000881	1.638	1.28800465838
0.000882	1.628	1.27812988385
0.000883	1.632	1.27772297467
0.000884	1.628	1.27342687266
0.000885	1.618	1.26967554911
0.000886	1.606	1.26125493061
0.000887	1.614	1.25737981533
0.000888	1.6	1.26491106407
0.000889	1.598	1.26190173944
0.00089	1.592	1.26235335782
0.000891	1.59	1.25295650363
0.000892	1.594	1.26695066992
0.000893	1.596	1.27152821439
0.000894	1.59	1.26724109782
0.000895	1.578	1.27432962769
0.000896	1.556	1.25174438285
0.000897	1.538	1.25401594886
0.000898	1.538	1.255609812
0.000899	1.544	1.2522236222
0.0009	1.536	1.25088128933
0.000901	1.536	1.24607543913
0.000902	1.518	1.23841673115
0.000903	1.516	1.23034304159
0.000904	1.502	1.22392646838
0.000905	1.498	1.22392646838
0.000906	1.494	1.21735943747
0.000907	1.498	1.2173725806
0.000908	1.486	1.19908465089
0.000909	1.496	1.20581258909
0.00091	1.498	1.22065392311
0.000911	1.5	1.2320714265
0.000912	1.49	1.21239432529
0.000913	1.494	1.21735943747
0.000914	1.482	1.2188830953
0.000915	1.488	1.23363527835
0.000916	1.496	1.24176648368
0.000917	1.49	1.24173266044
0.000918	1.484	1.24327953414
0.000919	1.484	1.24327953414
0.00092	1.48	1.24161185561
0.000921	1.484	1.24005806316
0.000922	1.48	1.24161185561
0.000923	1.48	1.24803846095
0.000924	1.482	1.23356232108
0.000925	1.48	1.23028451994
0.000926	1.48	1.23028451994
0.000927	1.476	1.23021298969
0.000928	1.474	1.23988870468
0.000929	1.478	1.24157802816
0.00093	1.476	1.23183765164
0.000931	1.464	1.23963865703
0.000932	1.462	1.24922215798
0.000933	1.444	1.23566338458
0.000934	1.436	1.22715280222
0.000935	1.422	1.22144013361
0.000936	1.414	1.21926371225
0.000937	1.414	1.22090294455
0.000938	1.41	1.22225201984
0.000939	1.4	1.23450394896
0.00094	1.398	1.23919167202
0.000941	1.402	1.23628313909
0.000942	1.39	1.22225201984
0.000943	1.398	1.23757666429
0.000944	1.398	1.24080457768
0.000945	1.394	1.23075749033
0.000946	1.402	1.23304338934
0.000947	1.406	1.23982418108
0.000948	1.4	1.23288280059
0.000949	1.386	1.21532053385
0.00095	1.378	1.21618913003
0.000951	1.376	1.21104252609
0.000952	1.374	1.2075280535
0.000953	1.384	1.20687364707
0.000954	1.386	1.20041826044
0.000955	1.388	1.2105602009
0.000956	1.382	1.20336029517
0.000957	1.37	1.20212312181
0.000958	1.37	1.19042009392
0.000959	1.364	1.19142939363
0.00096	1.348	1.17255959337
0.000961	1.34	1.17490425142
0.000962	1.328	1.16293421998
0.000963	1.322	1.16375083244
0.000964	1.308	1.15807426359
0.000965	1.328	1.16121315873
0.000966	1.312	1.14832747942
0.000967	1.316	1.13672512069
0.000968	1.296	1.11551960987
0.000969	1.284	1.10604882352
0.00097	1.274	1.10766601465
0.000971	1.268	1.09369831306
0.000972	1.276	1.10987566871
0.000973	1.28	1.11427106217
0.000974	1.272	1.10182394238
0.000975	1.266	1.0896072687
0.000976	1.266	1.08777019632
0.000977	1.268	1.0881985113
0.000978	1.264	1.09649623802
0.000979	1.27	1.09959083299
0.00098	1.268	1.0973495341
0.000981	1.268	1.09186812391
0.000982	1.276	1.11347384343
0.000983	1.278	1.12459592743
0.000984	1.278	1.13345313092
0.000985	1.272	1.12872317244
0.000986	1.268	1.12613320704
0.000987	1.26	1.12445542375
0.000988	1.248	1.11646585259
0.000989	1.24	1.10742945599
0.00099	1.236	1.09922882058
0.000991	1.24	1.12
0.000992	1.242	1.10970086059
0.000993	1.246	1.11242258158
0.000994	1.248	1.12004285632
0.000995	1.24	1.10199818512
0.000996	1.23	1.09959083299
0.000997	1.22	1.10254251619
0.000998	1.204	1.1092267577
0.000999	1.212	1.10952963007
0.001	1.206	1.11873321216
0.001001	1.204	1.11102835247
0.001002	1.198	1.11838991412
0.001003	1.2	1.12071405809
0.001004	1.198	1.11660019703
0.001005	1.19	1.11081051489
0.001006	1.2	1.11355287257
0.001007	1.202	1.11767437118
0.001008	1.196	1.11784793241
0.001009	1.204	1.11641569319
0.00101	1.194	1.10831583946
0.001011	1.184	1.10188202635
0.001012	1.18	1.08977061807
0.001013	1.178	1.08181144383
0.001014	1.166	1.06510281194
0.001015	1.166	1.06510281194
0.001016	1.17	1.07939798036
0.001017	1.17	1.08494239478
0.001018	1.156	1.06755046719
0.001019	1.156	1.06755046719
0.00102	1.15	1.06934559428
0.001021	1.148	1.0668158229
0.001022	1.14	1.06414284755
0.001023	1.138	1.06721881543
0.001024	1.14	1.06976632963
0.001025	1.134	1.06397556363
0.001026	1.136	1.06466144854
0.001027	1.136	1.06089773305
0.001028	1.132	1.05573481519
0.001029	1.132	1.05762753368
0.00103	1.128	1.04862576737
0.001031	1.116	1.05002095217
0.001032	1.108	1.04514879323
0.001033	1.116	1.05571965976
0.001034	1.11	1.04780723418
0.001035	1.098	1.03942099267
0.001036	1.098	1.03363242983
0.001037	1.094	1.03400386846
0.001038	1.086	1.02888483321
0.001039	1.092	1.03900721845
0.00104	1.094	1.04745596566
0.001041	1.084	1.04543962045
0.001042	1.082	1.03888209148
0.001043	1.074	1.0356273461
0.001044	1.086	1.05195247041
0.001045	1.088	1.06407518531
0.001046	1.082	1.05417076416
0.001047	1.098	1.05090246931
0.001048	1.088	1.05273738416
0.001049	1.082	1.05036945881
0.00105	1.072	1.04824424635
0.001051	1.074	1.05286466367
0.001052	1.054	1.04263320492
0.001053	1.048	1.04004615282
0.001054	1.054	1.03686257527
0.001055	1.056	1.03579148481
0.001056	1.056	1.03964609363
0.001057	1.06	1.04134528376
0.001058	1.054	1.0310596491
0.001059	1.044	1.02862237969
0.00106	1.044	1.02472630492
0.001061	1.052	1.02043912116
0.001062	1.054	1.02911806903
0.001063	1.048	1.00880919901
0.001064	1.042	1.00011799304
0.001065	1.034	0.994406355571
0.001066	1.032	0.993466657719
0.001067	1.026	0.992634877485
0.001068	1.024	0.991677366889
0.001069	1.016	0.983739802997
0.00107	1.022	0.982606737205
0.001071	1.018	0.978609217206
0.001072	1.012	0.977678883888
0.001073	1.002	0.984883749485
0.001074	1.0	0.981835016691
0.001075	0.998	0.986912356798
0.001076	0.998	0.990957113098
0.001077	0.984	0.975573677382
0.001078	0.986	0.980716064924
0.001079	0.978	0.980569222442
0.00108	0.984	0.987797550108
0.001081	0.982	0.984721280363
0.001082	0.97	0.978314877736
0.001083	0.964	0.966800910219
0.001084	0.966	0.963765531652
0.001085	0.958	0.959289320278
0.001086	0.958	0.963450050599
0.001087	0.952	0.962130968216
0.001088	0.954	0.959105833576
0.001089	0.956	0.951873941234
0.00109	0.958	0.948807672819
0.001091	0.954	0.946511489629
0.001092	0.954	0.948622158712
0.001093	0.944	0.94067210015
0.001094	0.936	0.942286580611
0.001095	0.932	0.944127110086
0.001096	0.926	0.942615510163
0.001097	0.918	0.941953289712
0.001098	0.914	0.941596516561
0.001099	0.92	0.962081077664
0.0011	0.934	0.966252554977
0.001101	0.936	0.965351749364
0.001102	0.932	0.954660148954
0.001103	0.932	0.954660148954
0.001104	0.942	0.95427249777
0.001105	0.938	0.956115055838
0.001106	0.924	0.958240053431
0.001107	0.92	0.957914401186
0.001108	0.934	0.968320194977
0.001109	0.926	0.963599501868
0.00111	0.926	0.973921968127
0.001111	0.924	0.978889166351
0.001112	0.918	0.973281048824
0.001113	0.928	0.97714686716
0.001114	0.92	0.976524449259
0.001115	0.906	0.97013607293
0.001116	0.908	0.977515217273
0.001117	0.906	0.976301183037
0.001118	0.912	0.979926527858
0.001119	0.91	0.978723658649
0.00112	0.904	0.968908664426
0.001121	0.89	0.96638501644
0.001122	0.886	0.976219237672
0.001123	0.89	0.980765007532
0.001124	0.878	0.967013960602
0.001125	0.878	0.96907997606
0.001126	0.874	0.968568015165
0.001127	0.88	0.953729521405
0.001128	0.874	0.945581302692
0.001129	0.866	0.931688789242
0.00113	0.862	0.943904656202
0.001131	0.864	0.943135197095
0.001132	0.854	0.936314049879
0.001133	0.858	0.941188610216
0.001134	0.858	0.943311189375
0.001135	0.858	0.947542083498
0.001136	0.838	0.922906279099
0.001137	0.832	0.914207853828
0.001138	0.83	0.910549284773
0.001139	0.834	0.915665877927
0.00114	0.84	0.911262859992
0.001141	0.84	0.9068627239
0.001142	0.832	0.89206277806
0.001143	0.828	0.89800668149
0.001144	0.816	0.884389054659
0.001145	0.822	0.886744608103
0.001146	0.818	0.883671884808
0.001147	0.814	0.900779662293
0.001148	0.824	0.914890157341
0.001149	0.822	0.911216768941
0.00115	0.82	0.916296895116
0.001151	0.818	0.903811927339
0.001152	0.812	0.910305443244
0.001153	0.814	0.914004376357
0.001154	0.82	0.922821759605
0.001155	0.822	0.928609713496
0.001156	0.814	0.922715557472
0.001157	0.816	0.928517097312
0.001158	0.824	0.930066664277
0.001159	0.822	0.937185147129
0.00116	0.818	0.93427833112
0.001161	0.816	0.932815094217
0.001162	0.816	0.934956683489
0.001163	0.81	0.934826187053
0.001164	0.792	0.910349383479
0.001165	0.786	0.905651146966
0.001166	0.788	0.900586475581
0.001167	0.778	0.899286383751
0.001168	0.774	0.89606026583
0.001169	0.772	0.8921972876
0.00117	0.774	0.893825486323
0.001171	0.77	0.888313007898
0.001172	0.758	0.878314294544
0.001173	0.76	0.87544274513
0.001174	0.756	0.881171946898
0.001175	0.756	0.890204470894
0.001176	0.764	0.885609394711
0.001177	0.756	0.878899311639
0.001178	0.76	0.886791971096
0.001179	0.756	0.887954953812
0.00118	0.74	0.867409937688
0.001181	0.746	0.874919424862
0.001182	0.746	0.874919424862
0.001183	0.746	0.874919424862
0.001184	0.744	0.877760787459
0.001185	0.736	0.870806522713
0.001186	0.734	0.871346085089
0.001187	0.726	0.864247649693
0.001188	0.726	0.864247649693
0.001189	0.724	0.862452317523
0.00119	0.736	0.859246181254
0.001191	0.732	0.862656362638
0.001192	0.744	0.863981481283
0.001193	0.742	0.855240317104
0.001194	0.732	0.858006992978
0.001195	0.726	0.847893861282
0.001196	0.72	0.837615663655
0.001197	0.716	0.838656067766
0.001198	0.718	0.840521266834
0.001199	0.718	0.840521266834
0.0012	0.714	0.841548572573
0.001201	0.71	0.840178552452
0.001202	0.714	0.85100176263
0.001203	0.71	0.847289796941
0.001204	0.716	0.841037454576
0.001205	0.71	0.837794724261
0.001206	0.706	0.834004796149
0.001207	0.702	0.820485222292
0.001208	0.71	0.828190799273
0.001209	0.712	0.844426432556
0.00121	0.726	0.836016746244
0.001211	0.718	0.828538472251
0.001212	0.712	0.815509656595
0.001213	0.712	0.822834126662
0.001214	0.71	0.82091412462
0.001215	0.702	0.818044008596
0.001216	0.702	0.822919194089
0.001217	0.7	0.82340755401
0.001218	0.698	0.833544239978
0.001219	0.698	0.835940189248
0.00122	0.698	0.843087184104
0.001221	0.698	0.843087184104
0.001222	0.692	0.842102131573
0.001223	0.686	0.833908867923
0.001224	0.686	0.843447686582
0.001225	0.688	0.840628336425
0.001226	0.684	0.831951921688
0.001227	0.682	0.822724741332
0.001228	0.682	0.827572353332
0.001229	0.69	0.828190799273
0.00123	0.682	0.82515210719
0.001231	0.676	0.819160545925
0.001232	0.672	0.817567122627
0.001233	0.668	0.813496158565
0.001234	0.668	0.81595097892
0.001235	0.662	0.804832901912
0.001236	0.66	0.805232885568
0.001237	0.652	0.801807957057
0.001238	0.652	0.806781259078
0.001239	0.65	0.807155499269
0.00124	0.648	0.802555917055
0.001241	0.642	0.801146678206
0.001242	0.638	0.786737567426
0.001243	0.64	0.783836717691
0.001244	0.64	0.783836717691
0.001245	0.63	0.783007024234
0.001246	0.618	0.779792280034
0.001247	0.616	0.777524276148
0.001248	0.6	0.761577310586
0.001249	0.608	0.760484056375
0.00125	0.598	0.748596019225
0.001251	0.592	0.738604088805
0.001252	0.59	0.730684610485
0.001253	0.592	0.73589129632
0.001254	0.598	0.743233476103
0.001255	0.594	0.746434189999
0.001256	0.592	0.746683333147
0.001257	0.6	0.753657747257
0.001258	0.596	0.748855126176
0.001259	0.598	0.751262936661
0.00126	0.604	0.761041391778
0.001261	0.612	0.765150965496
0.001262	0.614	0.770067529506
0.001263	0.616	0.774947740173
0.001264	0.61	0.775822144567
0.001265	0.61	0.768049477573
0.001266	0.602	0.766548106775
0.001267	0.598	0.756568569265
0.001268	0.59	0.754917214004
0.001269	0.582	0.750517155034
0.00127	0.58	0.748064168371
0.001271	0.57	0.749066085202
0.001272	0.57	0.743706931526
0.001273	0.56	0.733757453114
0.001274	0.564	0.738853165385
0.001275	0.56	0.739188744503
0.001276	0.56	0.739188744503
0.001277	0.56	0.739188744503
0.001278	0.564	0.741555122698
0.001279	0.568	0.741199028602
0.00128	0.566	0.733242115539
0.001281	0.566	0.738677196074
0.001282	0.558	0.736638310163
0.001283	0.566	0.744072577105
0.001284	0.57	0.746391318277
0.001285	0.572	0.754198912754
0.001286	0.57	0.754387168502
0.001287	0.564	0.744247270737
0.001288	0.56	0.74188947964
0.001289	0.562	0.747098387095
0.00129	0.56	0.74188947964
0.001291	0.558	0.742048515934
0.001292	0.558	0.742048515934
0.001293	0.558	0.739348361735
0.001294	0.56	0.736478105581
0.001295	0.548	0.734640047915
0.001296	0.546	0.740191867018
0.001297	0.556	0.747572070104
0.001298	0.556	0.750242627421
0.001299	0.556	0.750242627421
0.0013	0.554	0.750389232332
0.001301	0.552	0.747860949642
0.001302	0.538	0.729764345525
0.001303	0.532	0.724552275547
0.001304	0.528	0.727472336244
0.001305	0.536	0.735325778142
0.001306	0.534	0.724461179084
0.001307	0.53	0.721872564931
0.001308	0.536	0.721598226162
0.001309	0.536	0.718821257337
0.00131	0.534	0.721695226533
0.001311	0.542	0.729545063721
0.001312	0.532	0.727307362812
0.001313	0.53	0.716309988762
0.001314	0.534	0.716131272882
0.001315	0.536	0.710425224777
0.001316	0.534	0.718918632392
0.001317	0.528	0.719177307762
0.001318	0.524	0.713739448258
0.001319	0.52	0.711055553385
0.00132	0.51	0.697065276714
0.001321	0.5	0.7
0.001322	0.506	0.702825725198
0.001323	0.506	0.69423627102
0.001324	0.506	0.688450433946
0.001325	0.496	0.68263020736
0.001326	0.494	0.673768506239
0.001327	0.5	0.679705818719
0.001328	0.508	0.685518781654
0.001329	0.514	0.685422497442
0.00133	0.522	0.688124988647
0.001331	0.514	0.682498351646
0.001332	0.508	0.676709686646
0.001333	0.498	0.670817411819
0.001334	0.492	0.661767330714
0.001335	0.486	0.66166759026
0.001336	0.478	0.655374701984
0.001337	0.472	0.652085883914
0.001338	0.464	0.65475491598
0.001339	0.472	0.66724508241
0.00134	0.466	0.666966266014
0.001341	0.468	0.667065214203
0.001342	0.466	0.666966266014
0.001343	0.468	0.667065214203
0.001344	0.462	0.657689896532
0.001345	0.466	0.66094175235
0.001346	0.462	0.65157961908
0.001347	0.46	0.651459898996
0.001348	0.472	0.658191461506
0.001349	0.472	0.658191461506
0.00135	0.476	0.658349451279
0.001351	0.472	0.655145785303
0.001352	0.474	0.655228204521
0.001353	0.474	0.655228204521
0.001354	0.476	0.664397471398
0.001355	0.472	0.658191461506
0.001356	0.47	0.651996932508
0.001357	0.464	0.65475491598
0.001358	0.468	0.651901833101
0.001359	0.464	0.651693179341
0.00136	0.464	0.648616990218
0.001361	0.464	0.642420423088
0.001362	0.462	0.642305223395
0.001363	0.458	0.642056072318
0.001364	0.454	0.644890688412
0.001365	0.45	0.641482657599
0.001366	0.454	0.644890688412
0.001367	0.45	0.644592894779
0.001368	0.444	0.644099371215
0.001369	0.444	0.644099371215
0.00137	0.442	0.640808863859
0.001371	0.436	0.63395898921
0.001372	0.432	0.630377664579
0.001373	0.434	0.630590199734
0.001374	0.43	0.626976873577
0.001375	0.428	0.626750349023
0.001376	0.42	0.622575296651
0.001377	0.416	0.622048229641
0.001378	0.42	0.625779513886
0.001379	0.42	0.625779513886
0.00138	0.42	0.622575296651
0.001381	0.416	0.615584275303
0.001382	0.404	0.610560398323
0.001383	0.402	0.606956341099
0.001384	0.398	0.602989220467
0.001385	0.398	0.606296956944
0.001386	0.396	0.595973153758
0.001387	0.398	0.596318706733
0.001388	0.392	0.591891882019
0.001389	0.394	0.598969114396
0.00139	0.388	0.59452165646
0.001391	0.378	0.592550419796
0.001392	0.378	0.58916551155
0.001393	0.376	0.588747823775
0.001394	0.384	0.600453162203
0.001395	0.384	0.59375415788
0.001396	0.382	0.586579917829
0.001397	0.376	0.585340926299
0.001398	0.384	0.59375415788
0.001399	0.382	0.593359924498
0.0014	0.378	0.592550419796
0.001401	0.382	0.593359924498
0.001402	0.372	0.587891146387
0.001403	0.38	0.596322060635
0.001404	0.374	0.598434624667
0.001405	0.38	0.596322060635
0.001406	0.38	0.599666574023
0.001407	0.374	0.595083187462
0.001408	0.374	0.598434624667
0.001409	0.37	0.59422218067
0.00141	0.36	0.588557558782
0.001411	0.366	0.589952540464
0.001412	0.362	0.585624453041
0.001413	0.364	0.575763840476
0.001414	0.364	0.572279651919
0.001415	0.364	0.575763840476
0.001416	0.362	0.575287754085
0.001417	0.358	0.574313503237
0.001418	0.362	0.575287754085
0.001419	0.36	0.574804314528
0.00142	0.356	0.573815301295
0.001421	0.35	0.572276157113
0.001422	0.352	0.5657702714
0.001423	0.354	0.573309689435
0.001424	0.35	0.572276157113
0.001425	0.354	0.573309689435
0.001426	0.352	0.572796648035
0.001427	0.352	0.57627771083
0.001428	0.362	0.582199278598
0.001429	0.366	0.589952540464
0.00143	0.362	0.585624453041
0.001431	0.364	0.582669717765
0.001432	0.358	0.584667426833
0.001433	0.358	0.581236612749
0.001434	0.362	0.585624453041
0.001435	0.366	0.583132917953
0.001436	0.36	0.585149553533
0.001437	0.352	0.579737871801
0.001438	0.356	0.584178055048
0.001439	0.356	0.584178055048
0.00144	0.36	0.585149553533
0.001441	0.362	0.585624453041
0.001442	0.366	0.586552640434
0.001443	0.37	0.587452125709
0.001444	0.364	0.586092142926
0.001445	0.358	0.584667426833
0.001446	0.354	0.580244775935
0.001447	0.352	0.572796648035
0.001448	0.348	0.564708774502
0.001449	0.346	0.564166642048
0.00145	0.344	0.563616891159
0.001451	0.344	0.560057139942
0.001452	0.34	0.555337735077
0.001453	0.334	0.549949088553
0.001454	0.33	0.548725796733
0.001455	0.326	0.547470547153
0.001456	0.33	0.555967624957
0.001457	0.332	0.556575241993
0.001458	0.336	0.557766976434
0.001459	0.326	0.547470547153
0.00146	0.328	0.544440997722
0.001461	0.326	0.540114802611
0.001462	0.322	0.538809799465
0.001463	0.328	0.540755027716
0.001464	0.334	0.542626943673
0.001465	0.332	0.542011069998
0.001466	0.334	0.542626943673
0.001467	0.33	0.537680202351
0.001468	0.33	0.537680202351
0.001469	0.326	0.532657488448
0.00147	0.324	0.528227223835
0.001471	0.33	0.537680202351
0.001472	0.33	0.541387107346
0.001473	0.332	0.542011069998
0.001474	0.33	0.541387107346
0.001475	0.328	0.544440997722
0.001476	0.332	0.552970161944
0.001477	0.33	0.548725796733
0.001478	0.33	0.545068802996
0.001479	0.324	0.543161117901
0.00148	0.316	0.536790461912
0.001481	0.316	0.536790461912
0.001482	0.314	0.536100736802
0.001483	0.314	0.54351080946
0.001484	0.306	0.540706944657
0.001485	0.308	0.54510182535
0.001486	0.302	0.54295119486
0.001487	0.306	0.544393240223
0.001488	0.304	0.543676374326
0.001489	0.298	0.537769467337
0.00149	0.296	0.540725438647
0.001491	0.296	0.540725438647
0.001492	0.298	0.54147576123
0.001493	0.296	0.537013966299
0.001494	0.294	0.528738120434
0.001495	0.296	0.525722360186
0.001496	0.292	0.527954543498
0.001497	0.292	0.527954543498
0.001498	0.292	0.524152649521
0.001499	0.288	0.522547605487
0.0015	0.288	0.522547605487
0.001501	0.29	0.523354564325
0.001502	0.29	0.523354564325
0.001503	0.286	0.521731731832
0.001504	0.288	0.526361092787
0.001505	0.292	0.527954543498
0.001506	0.292	0.531729254414
0.001507	0.288	0.522547605487
0.001508	0.28	0.511468474102
0.001509	0.276	0.509729339944
0.00151	0.272	0.504
0.001511	0.27	0.503090449124
0.001512	0.272	0.504
0.001513	0.272	0.507952753708
0.001514	0.276	0.509729339944
0.001515	0.28	0.511468474102
0.001516	0.28	0.51923019943
0.001517	0.272	0.507952753708
0.001518	0.27	0.503090449124
0.001519	0.27	0.507050293363
0.00152	0.276	0.505790470452
0.001521	0.274	0.504899990097
0.001522	0.266	0.501242456302
0.001523	0.27	0.510979451642
0.001524	0.27	0.510979451642
0.001525	0.278	0.518378240284
0.001526	0.278	0.518378240284
0.001527	0.274	0.516646881342
0.001528	0.27	0.514878626474
0.001529	0.268	0.510074504362
0.00153	0.27	0.510979451642
0.001531	0.268	0.510074504362
0.001532	0.268	0.506138321015
0.001533	0.268	0.506138321015
0.001534	0.262	0.499355584729
0.001535	0.264	0.504285633347
0.001536	0.266	0.509160092702
0.001537	0.264	0.508236165577
0.001538	0.264	0.508236165577
0.001539	0.262	0.507302670996
0.00154	0.264	0.508236165577
0.001541	0.266	0.509160092702
0.001542	0.266	0.509160092702
0.001543	0.262	0.507302670996
0.001544	0.258	0.501433943805
0.001545	0.26	0.502394267483
0.001546	0.26	0.502394267483
0.001547	0.266	0.505216785153
0.001548	0.26	0.498397431775
0.001549	0.264	0.504285633347
0.00155	0.26	0.498397431775
0.001551	0.254	0.48732330131
0.001552	0.256	0.492406336271
0.001553	0.25	0.485283422342
0.001554	0.25	0.485283422342
0.001555	0.256	0.488327758785
0.001556	0.256	0.492406336271
0.001557	0.254	0.48732330131
0.001558	0.25	0.481144468949
0.001559	0.252	0.482178390225
0.00156	0.254	0.483201821189
0.001561	0.258	0.493392338814
0.001562	0.256	0.492406336271
0.001563	0.258	0.493392338814
0.001564	0.26	0.494368283772
0.001565	0.26	0.494368283772
0.001566	0.252	0.490403915156
0.001567	0.256	0.492406336271
0.001568	0.256	0.492406336271
0.001569	0.258	0.493392338814
0.00157	0.258	0.493392338814
0.001571	0.254	0.48732330131
0.001572	0.254	0.48732330131
0.001573	0.252	0.486308544034
0.001574	0.252	0.486308544034
0.001575	0.25	0.485283422342
0.001576	0.252	0.490403915156
0.001577	0.25	0.48938737213
0.001578	0.246	0.48732330131
0.001579	0.248	0.484247870413
0.00158	0.244	0.482145206343
0.001581	0.246	0.483201821189
0.001582	0.246	0.479044883075
0.001583	0.238	0.470484856292
0.001584	0.236	0.465084938479
0.001585	0.238	0.466214542888
0.001586	0.236	0.465084938479
0.001587	0.238	0.466214542888
0.001588	0.25	0.476969600708
0.001589	0.248	0.475915958968
0.00159	0.24	0.471593044902
0.001591	0.238	0.470484856292
0.001592	0.238	0.470484856292
0.001593	0.232	0.471355492171
0.001594	0.228	0.464775214485
0.001595	0.23	0.465939910289
0.001596	0.23	0.465939910289
0.001597	0.232	0.467093138464
0.001598	0.23	0.465939910289
0.001599	0.226	0.459264629598
0.0016	0.216	0.453148982124
0.001601	0.22	0.455631429996
0.001602	0.218	0.454396302802
0.001603	0.216	0.448713717196
0.001604	0.21	0.444859528391
0.001605	0.212	0.450617354304
0.001606	0.212	0.450617354304
0.001607	0.212	0.446156923066
0.001608	0.214	0.447441616303
0.001609	0.212	0.446156923066
0.00161	0.21	0.444859528391
0.001611	0.206	0.437680248583
0.001612	0.204	0.43633015023
0.001613	0.204	0.43633015023
0.001614	0.206	0.437680248583
0.001615	0.208	0.43901708395
0.001616	0.21	0.440340777126
0.001617	0.208	0.43901708395
0.001618	0.208	0.434437567436
0.001619	0.208	0.43901708395
0.00162	0.208	0.448035712862
0.001621	0.21	0.453762052182
0.001622	0.204	0.440890008959
0.001623	0.202	0.434966665389
0.001624	0.2	0.438178046004
0.001625	0.206	0.446725866724
0.001626	0.204	0.440890008959
0.001627	0.206	0.446725866724
0.001628	0.206	0.44222618647
0.001629	0.206	0.44222618647
0.00163	0.208	0.44354932082
0.001631	0.212	0.446156923066
0.001632	0.216	0.448713717196
0.001633	0.21	0.444859528391
0.001634	0.208	0.43901708395
0.001635	0.204	0.43633015023
0.001636	0.202	0.434966665389
0.001637	0.204	0.43633015023
0.001638	0.202	0.430344048408
0.001639	0.204	0.431722132859
0.00164	0.206	0.433086596422
0.001641	0.206	0.433086596422
0.001642	0.206	0.428443695251
0.001643	0.204	0.427064397954
0.001644	0.206	0.433086596422
0.001645	0.206	0.433086596422
0.001646	0.208	0.434437567436
0.001647	0.21	0.440340777126
0.001648	0.202	0.430344048408
0.001649	0.204	0.43633015023
0.00165	0.206	0.437680248583
0.001651	0.206	0.433086596422
0.001652	0.21	0.444859528391
0.001653	0.202	0.439540669336
0.001654	0.196	0.430794614637
0.001655	0.192	0.42794392156
0.001656	0.188	0.425036469024
0.001657	0.186	0.423561093586
0.001658	0.186	0.423561093586
0.001659	0.182	0.420566284906
0.00166	0.184	0.42207108406
0.001661	0.182	0.41578359756
0.001662	0.186	0.423561093586
0.001663	0.194	0.434009216492
0.001664	0.196	0.439981817806
0.001665	0.194	0.438593205602
0.001666	0.198	0.441356998358
0.001667	0.194	0.438593205602
0.001668	0.2	0.442718872424
0.001669	0.2	0.442718872424
0.00167	0.206	0.446725866724
0.001671	0.204	0.440890008959
0.001672	0.204	0.440890008959
0.001673	0.204	0.440890008959
0.001674	0.202	0.439540669336
0.001675	0.204	0.440890008959
0.001676	0.204	0.440890008959
0.001677	0.202	0.434966665389
0.001678	0.2	0.438178046004
0.001679	0.202	0.439540669336
0.00168	0.206	0.44222618647
0.001681	0.204	0.440890008959
0.001682	0.202	0.439540669336
0.001683	0.202	0.439540669336
0.001684	0.202	0.439540669336
0.001685	0.202	0.439540669336
0.001686	0.198	0.436802014647
0.001687	0.198	0.436802014647
0.001688	0.196	0.435412448145
0.001689	0.192	0.432592186707
0.00169	0.19	0.431161222746
0.001691	0.188	0.425036469024
0.001692	0.184	0.42207108406
0.001693	0.182	0.420566284906
0.001694	0.184	0.42207108406
0.001695	0.18	0.414246303544
0.001696	0.178	0.412693590936
0.001697	0.178	0.412693590936
0.001698	0.176	0.411125285041
0.001699	0.176	0.411125285041
0.0017	0.178	0.412693590936
0.001701	0.178	0.412693590936
0.001702	0.178	0.412693590936
0.001703	0.178	0.412693590936
0.001704	0.178	0.412693590936
0.001705	0.178	0.412693590936
0.001706	0.176	0.406231461115
0.001707	0.174	0.404628224423
0.001708	0.166	0.392993638625
0.001709	0.166	0.392993638625
0.00171	0.166	0.392993638625
0.001711	0.164	0.391285062327
0.001712	0.164	0.391285062327
0.001713	0.162	0.394659346779
0.001714	0.164	0.401377627677
0.001715	0.168	0.404692475838
0.001716	0.166	0.403043421978
0.001717	0.162	0.394659346779
0.001718	0.162	0.389558724713
0.001719	0.164	0.391285062327
0.00172	0.166	0.392993638625
0.001721	0.164	0.391285062327
0.001722	0.164	0.391285062327
0.001723	0.172	0.398015075091
0.001724	0.172	0.392958013024
0.001725	0.17	0.396358423652
0.001726	0.17	0.396358423652
0.001727	0.17	0.401372644808
0.001728	0.17	0.401372644808
0.001729	0.172	0.40300868477
0.00173	0.164	0.396363469558
0.001731	0.164	0.396363469558
0.001732	0.162	0.394659346779
0.001733	0.166	0.398050248084
0.001734	0.166	0.398050248084
0.001735	0.166	0.398050248084
0.001736	0.162	0.394659346779
0.001737	0.162	0.394659346779
0.001738	0.158	0.386051809994
0.001739	0.16	0.392937654088
0.00174	0.16	0.392937654088
0.001741	0.158	0.391198159505
0.001742	0.16	0.392937654088
0.001743	0.158	0.391198159505
0.001744	0.156	0.384270737892
0.001745	0.156	0.384270737892
0.001746	0.154	0.382470913927
0.001747	0.15	0.378813938498
0.001748	0.152	0.380652072108
0.001749	0.156	0.384270737892
0.00175	0.152	0.375361159418
0.001751	0.152	0.375361159418
0.001752	0.154	0.382470913927
0.001753	0.152	0.380652072108
0.001754	0.152	0.380652072108
0.001755	0.15	0.378813938498
0.001756	0.15	0.378813938498
0.001757	0.148	0.376956230881
0.001758	0.148	0.376956230881
0.001759	0.15	0.378813938498
0.00176	0.15	0.378813938498
0.001761	0.156	0.384270737892
0.001762	0.158	0.386051809994
0.001763	0.156	0.384270737892
0.001764	0.158	0.386051809994
0.001765	0.156	0.384270737892
0.001766	0.158	0.386051809994
0.001767	0.158	0.386051809994
0.001768	0.162	0.38439042652
0.001769	0.162	0.38439042652
0.00177	0.162	0.389558724713
0.001771	0.162	0.389558724713
0.001772	0.154	0.382470913927
0.001773	0.154	0.382470913927
0.001774	0.152	0.380652072108
0.001775	0.154	0.382470913927
0.001776	0.154	0.382470913927
0.001777	0.154	0.382470913927
0.001778	0.154	0.382470913927
0.001779	0.152	0.380652072108
0.00178	0.15	0.37349698794
0.001781	0.146	0.364258150218
0.001782	0.144	0.362303739975
0.001783	0.144	0.362303739975
0.001784	0.14	0.358329457343
0.001785	0.14	0.358329457343
0.001786	0.136	0.348574238865
0.001787	0.136	0.348574238865
0.001788	0.134	0.346473664223
0.001789	0.13	0.342198772645
0.00179	0.13	0.342198772645
0.001791	0.13	0.342198772645
0.001792	0.13	0.342198772645
0.001793	0.13	0.347994252826
0.001794	0.13	0.347994252826
0.001795	0.132	0.350108554594
0.001796	0.132	0.350108554594
0.001797	0.13	0.347994252826
0.001798	0.13	0.347994252826
0.001799	0.122	0.333340666586
0.0018	0.122	0.333340666586
0.001801	0.126	0.343691722333
0.001802	0.128	0.345855461139
0.001803	0.134	0.352198807494
0.001804	0.134	0.352198807494
0.001805	0.132	0.350108554594
0.001806	0.132	0.350108554594
0.001807	0.126	0.343691722333
0.001808	0.124	0.341502562216
0.001809	0.126	0.343691722333
0.00181	0.126	0.343691722333
0.001811	0.124	0.341502562216
0.001812	0.126	0.343691722333
0.001813	0.124	0.341502562216
0.001814	0.128	0.351590671094
0.001815	0.128	0.351590671094
0.001816	0.128	0.351590671094
0.001817	0.132	0.355775209929
0.001818	0.134	0.357832362986
0.001819	0.136	0.359866641966
0.00182	0.138	0.361878432626
0.001821	0.136	0.359866641966
0.001822	0.132	0.355775209929
0.001823	0.132	0.355775209929
0.001824	0.13	0.353694783677
0.001825	0.128	0.351590671094
0.001826	0.128	0.351590671094
0.001827	0.13	0.353694783677
0.001828	0.126	0.343691722333
0.001829	0.126	0.343691722333
0.00183	0.124	0.341502562216
0.001831	0.124	0.335594994003
0.001832	0.124	0.335594994003
0.001833	0.124	0.335594994003
0.001834	0.124	0.335594994003
0.001835	0.124	0.335594994003
0.001836	0.122	0.333340666586
0.001837	0.126	0.337822438568
0.001838	0.126	0.337822438568
0.001839	0.128	0.345855461139
0.00184	0.128	0.345855461139
0.001841	0.128	0.345855461139
0.001842	0.126	0.343691722333
0.001843	0.124	0.341502562216
0.001844	0.124	0.341502562216
0.001845	0.124	0.341502562216
0.001846	0.122	0.339287488717
0.001847	0.118	0.334777538076
0.001848	0.118	0.334777538076
0.001849	0.12	0.337045990927
0.00185	0.122	0.339287488717
0.001851	0.122	0.339287488717
0.001852	0.12	0.337045990927
0.001853	0.12	0.34292856399
0.001854	0.118	0.334777538076
0.001855	0.118	0.334777538076
0.001856	0.118	0.334777538076
0.001857	0.116	0.332481578437
0.001858	0.118	0.334777538076
0.001859	0.116	0.332481578437
0.00186	0.116	0.332481578437
0.001861	0.118	0.334777538076
0.001862	0.116	0.332481578437
0.001863	0.116	0.332481578437
0.001864	0.112	0.327804819977
0.001865	0.118	0.334777538076
0.001866	0.112	0.327804819977
0.001867	0.112	0.327804819977
0.001868	0.11	0.325422801905
0.001869	0.114	0.330157538154
0.00187	0.114	0.330157538154
0.001871	0.112	0.327804819977
0.001872	0.112	0.327804819977
0.001873	0.108	0.323010835732
0.001874	0.108	0.323010835732
0.001875	0.108	0.323010835732
0.001876	0.108	0.323010835732
0.001877	0.108	0.323010835732
0.001878	0.108	0.323010835732
0.001879	0.108	0.323010835732
0.00188	0.106	0.320568245464
0.001881	0.106	0.320568245464
0.001882	0.106	0.320568245464
0.001883	0.108	0.323010835732
0.001884	0.106	0.320568245464
0.001885	0.106	0.320568245464
0.001886	0.104	0.318094325633
0.001887	0.102	0.315588339455
0.001888	0.102	0.315588339455
0.001889	0.104	0.318094325633
0.00189	0.102	0.315588339455
0.001891	0.102	0.315588339455
0.001892	0.1	0.31304951685
0.001893	0.1	0.306594194335
0.001894	0.1	0.306594194335
0.001895	0.098	0.303967103483
0.001896	0.098	0.303967103483
0.001897	0.098	0.303967103483
0.001898	0.098	0.303967103483
0.001899	0.104	0.311743484294
0.0019	0.106	0.314267402064
0.001901	0.108	0.316758583151
0.001902	0.108	0.316758583151
0.001903	0.11	0.31921779399
0.001904	0.108	0.316758583151
0.001905	0.11	0.31921779399
0.001906	0.11	0.31921779399
0.001907	0.112	0.327804819977
0.001908	0.114	0.330157538154
0.001909	0.11	0.325422801905
0.00191	0.11	0.325422801905
0.001911	0.11	0.325422801905
0.001912	0.108	0.323010835732
0.001913	0.112	0.327804819977
0.001914	0.112	0.327804819977
0.001915	0.112	0.327804819977
0.001916	0.106	0.320568245464
0.001917	0.106	0.320568245464
0.001918	0.108	0.323010835732
0.001919	0.108	0.323010835732
0.00192	0.11	0.325422801905
0.001921	0.104	0.318094325633
0.001922	0.104	0.318094325633
0.001923	0.104	0.318094325633
0.001924	0.102	0.315588339455
0.001925	0.102	0.315588339455
0.001926	0.098	0.310477052292
0.001927	0.094	0.305227783794
0.001928	0.092	0.302549169558
0.001929	0.092	0.302549169558
0.00193	0.092	0.302549169558
0.001931	0.09	0.299833287011
0.001932	0.092	0.302549169558
0.001933	0.092	0.302549169558
0.001934	0.094	0.305227783794
0.001935	0.094	0.305227783794
0.001936	0.092	0.302549169558
0.001937	0.094	0.305227783794
0.001938	0.092	0.302549169558
0.001939	0.094	0.305227783794
0.00194	0.094	0.305227783794
0.001941	0.094	0.305227783794
0.001942	0.092	0.302549169558
0.001943	0.09	0.299833287011
0.001944	0.088	0.297079114042
0.001945	0.084	0.291451539711
0.001946	0.084	0.291451539711
0.001947	0.082	0.288575813262
0.001948	0.082	0.288575813262
0.001949	0.082	0.288575813262
0.00195	0.08	0.278567765544
0.001951	0.082	0.281559940332
0.001952	0.08	0.278567765544
0.001953	0.08	0.278567765544
0.001954	0.08	0.278567765544
0.001955	0.078	0.275528582909
0.001956	0.082	0.281559940332
0.001957	0.084	0.284506590433
0.001958	0.084	0.284506590433
0.001959	0.086	0.294285575589
0.00196	0.084	0.284506590433
0.001961	0.084	0.284506590433
0.001962	0.082	0.281559940332
0.001963	0.082	0.281559940332
0.001964	0.082	0.281559940332
0.001965	0.078	0.275528582909
0.001966	0.08	0.278567765544
0.001967	0.08	0.278567765544
0.001968	0.082	0.281559940332
0.001969	0.082	0.281559940332
0.00197	0.08	0.278567765544
0.001971	0.08	0.278567765544
0.001972	0.08	0.278567765544
0.001973	0.082	0.281559940332
0.001974	0.084	0.291451539711
0.001975	0.082	0.288575813262
0.001976	0.078	0.282694181051
0.001977	0.078	0.282694181051
0.001978	0.078	0.282694181051
0.001979	0.076	0.279685537703
0.00198	0.076	0.279685537703
0.001981	0.076	0.279685537703
0.001982	0.076	0.279685537703
0.001983	0.074	0.276629716408
0.001984	0.074	0.276629716408
0.001985	0.076	0.279685537703
0.001986	0.076	0.279685537703
0.001987	0.076	0.279685537703
0.001988	0.078	0.282694181051
0.001989	0.078	0.282694181051
0.00199	0.078	0.282694181051
0.001991	0.078	0.282694181051
0.001992	0.078	0.282694181051
0.001993	0.074	0.276629716408
0.001994	0.078	0.282694181051
0.001995	0.078	0.282694181051
0.001996	0.076	0.272440819262
0.001997	0.076	0.272440819262
0.001998	0.074	0.26930280355
[truncated: 8,002 more rows]
