# Supplementary material for: The Influence of Synaptic Size on AMPA Receptor Activation: A Monte Carlo Model
Source: PLoS One. 2015 Jun 24;10(6):e0130924. doi: 10.1371/journal.pone.0130924 (PMC4479604; doi:10.1371/journal.pone.0130924)
Supplement: S1 Dataset — This package contains the experimental data used as basis for the analysis presented in the paper. (ZIP) [file pone.0130924.s001.zip › S1 Simulation data/training/1042_9206_126_245.csv]

time	AMPA.O.mean	AMPA.O.stdev
0.0	0.0	0.0
1e-06	0.0	0.0
2e-06	0.02	0.14
3e-06	0.132	0.338490767969
4e-06	0.32	0.570613704707
5e-06	0.588	0.806384523661
6e-06	0.882	0.957118592443
7e-06	1.24	1.10018180316
8e-06	1.578	1.22634252964
9e-06	1.92	1.37171425596
1e-05	2.272	1.48930050695
1.1e-05	2.634	1.57735347972
1.2e-05	3.004	1.645595333
1.3e-05	3.366	1.77314522812
1.4e-05	3.698	1.89388384015
1.5e-05	3.976	1.93685931342
1.6e-05	4.346	2.04701831941
1.7e-05	4.636	2.11459310507
1.8e-05	4.896	2.13569286181
1.9e-05	5.178	2.16294151562
2e-05	5.396	2.15758754168
2.1e-05	5.646	2.20288084108
2.2e-05	5.854	2.25226197411
2.3e-05	6.072	2.29408282327
2.4e-05	6.294	2.34170109109
2.5e-05	6.466	2.38931873135
2.6e-05	6.644	2.46277566985
2.7e-05	6.886	2.46353485869
2.8e-05	7.084	2.55361390974
2.9e-05	7.24	2.57184758491
3e-05	7.408	2.55372982126
3.1e-05	7.516	2.55298726985
3.2e-05	7.662	2.60225978718
3.3e-05	7.734	2.64409606482
3.4e-05	7.856	2.70319514649
3.5e-05	7.988	2.72247240574
3.6e-05	8.064	2.74661682803
3.7e-05	8.156	2.75166567737
3.8e-05	8.262	2.761404715
3.9e-05	8.322	2.75069373068
4e-05	8.39	2.73676816702
4.1e-05	8.4	2.76043474837
4.2e-05	8.476	2.79167046766
4.3e-05	8.504	2.77596541765
4.4e-05	8.552	2.73702320049
4.5e-05	8.614	2.78370328879
4.6e-05	8.636	2.76830345157
4.7e-05	8.71	2.78386422083
4.8e-05	8.716	2.75741618186
4.9e-05	8.744	2.78252834667
5e-05	8.754	2.82585986914
5.1e-05	8.812	2.82854308788
5.2e-05	8.844	2.82978161702
5.3e-05	8.878	2.82260801388
5.4e-05	8.856	2.792
5.5e-05	8.854	2.77284763375
5.6e-05	8.86	2.75543100077
5.7e-05	8.868	2.76813583482
5.8e-05	8.862	2.7739783705
5.9e-05	8.846	2.79683463937
6e-05	8.874	2.81036011927
6.1e-05	8.92	2.84562822589
6.2e-05	8.888	2.86416759286
6.3e-05	8.878	2.83815362516
6.4e-05	8.872	2.83965068274
6.5e-05	8.85	2.86696703853
6.6e-05	8.808	2.85431883293
6.7e-05	8.8	2.81140534253
6.8e-05	8.796	2.8125404886
6.9e-05	8.776	2.76944470968
7e-05	8.794	2.78200718906
7.1e-05	8.796	2.7997114137
7.2e-05	8.746	2.79382962974
7.3e-05	8.708	2.82961764201
7.4e-05	8.7	2.83866165649
7.5e-05	8.648	2.82065524302
7.6e-05	8.65	2.83187217226
7.7e-05	8.656	2.81951485188
7.8e-05	8.636	2.81913178124
7.9e-05	8.64	2.81040922287
8e-05	8.64	2.83309018565
8.1e-05	8.62	2.82623424365
8.2e-05	8.614	2.82719012449
8.3e-05	8.634	2.79786418541
8.4e-05	8.616	2.81434610523
8.5e-05	8.594	2.81871672929
8.6e-05	8.568	2.83784707128
8.7e-05	8.542	2.84679398622
8.8e-05	8.556	2.87312791222
8.9e-05	8.558	2.87308823394
9e-05	8.53	2.87769004585
9.1e-05	8.494	2.85130917299
9.2e-05	8.486	2.8414439991
9.3e-05	8.474	2.84065555814
9.4e-05	8.446	2.85501033273
9.5e-05	8.408	2.84561698055
9.6e-05	8.374	2.83162921302
9.7e-05	8.306	2.78143200528
9.8e-05	8.28	2.74109467184
9.9e-05	8.244	2.7401576597
0.0001	8.206	2.73634135297
0.000101	8.186	2.70765655134
0.000102	8.198	2.71639393314
0.000103	8.158	2.70869636541
0.000104	8.11	2.69998148142
0.000105	8.08	2.73598245608
0.000106	8.056	2.71677455818
0.000107	8.042	2.73134325928
0.000108	8.028	2.69577743888
0.000109	8.006	2.70443413675
0.00011	7.986	2.73236234786
0.000111	7.944	2.72045290347
0.000112	7.934	2.70141518468
0.000113	7.898	2.67723663504
0.000114	7.876	2.68786606809
0.000115	7.842	2.65801354398
0.000116	7.806	2.65788713079
0.000117	7.798	2.65050863043
0.000118	7.776	2.65816177085
0.000119	7.762	2.65581550564
0.00012	7.708	2.64928971613
0.000121	7.722	2.64966337485
0.000122	7.698	2.65231898534
0.000123	7.654	2.59890053677
0.000124	7.68	2.61105342726
0.000125	7.666	2.61274644771
0.000126	7.616	2.59933529965
0.000127	7.59	2.63778316016
0.000128	7.596	2.64060296145
0.000129	7.566	2.67836591974
0.00013	7.534	2.6923677312
0.000131	7.532	2.69090616707
0.000132	7.502	2.67843163064
0.000133	7.468	2.67525251145
0.000134	7.488	2.70810930355
0.000135	7.48	2.69027879596
0.000136	7.458	2.69151184281
0.000137	7.418	2.67717687126
0.000138	7.434	2.71544545149
0.000139	7.422	2.73786705302
0.00014	7.392	2.72219323341
0.000141	7.402	2.71816040733
0.000142	7.372	2.71544029579
0.000143	7.344	2.68731538901
0.000144	7.288	2.63610621941
0.000145	7.256	2.63637326644
0.000146	7.214	2.63366740497
0.000147	7.208	2.63148931216
0.000148	7.22	2.66150333458
0.000149	7.21	2.70072212565
0.00015	7.188	2.6871278347
0.000151	7.148	2.66722627462
0.000152	7.112	2.62820394947
0.000153	7.114	2.66777135452
0.000154	7.102	2.6794768146
0.000155	7.102	2.70473584662
0.000156	7.102	2.66900655675
0.000157	7.072	2.63644002397
0.000158	7.056	2.61167838755
0.000159	7.028	2.60753063261
0.00016	7.028	2.60522858882
0.000161	6.992	2.66381981373
0.000162	7.008	2.67206586745
0.000163	6.986	2.64986867599
0.000164	6.986	2.65891030311
0.000165	6.982	2.64757927171
0.000166	6.96	2.59815319025
0.000167	6.944	2.60247267037
0.000168	6.944	2.6147397576
0.000169	6.914	2.61354242361
0.00017	6.898	2.62137292273
0.000171	6.87	2.60635761169
0.000172	6.852	2.59501368012
0.000173	6.844	2.59916602009
0.000174	6.8	2.59152464777
0.000175	6.77	2.59482176652
0.000176	6.752	2.61658097524
0.000177	6.756	2.62991710896
0.000178	6.75	2.63429307405
0.000179	6.704	2.60468500975
0.00018	6.678	2.57649296525
0.000181	6.678	2.56794003045
0.000182	6.63	2.58400851392
0.000183	6.592	2.57789371387
0.000184	6.57	2.59096507117
0.000185	6.566	2.58256539123
0.000186	6.552	2.55564003725
0.000187	6.538	2.52755929703
0.000188	6.532	2.53948341203
0.000189	6.526	2.50785246775
0.00019	6.468	2.49899499799
0.000191	6.442	2.48890256941
0.000192	6.438	2.48558966847
0.000193	6.432	2.46279840832
0.000194	6.416	2.43288799578
0.000195	6.414	2.43938598832
0.000196	6.382	2.43312062997
0.000197	6.398	2.41900723438
0.000198	6.364	2.39906315048
0.000199	6.324	2.39812927091
0.0002	6.284	2.36460229214
0.000201	6.27	2.35989406542
0.000202	6.272	2.36854723407
0.000203	6.302	2.36533211199
0.000204	6.292	2.35684874356
0.000205	6.274	2.3483875319
0.000206	6.27	2.35650164439
0.000207	6.25	2.35276433159
0.000208	6.2	2.37739353074
0.000209	6.198	2.36279410868
0.00021	6.17	2.33604366398
0.000211	6.172	2.35847747498
0.000212	6.158	2.35563919139
0.000213	6.124	2.36064059103
0.000214	6.074	2.35637942615
0.000215	6.07	2.34629495162
0.000216	6.034	2.32655195515
0.000217	6.028	2.32276042673
0.000218	6.01	2.33364521725
0.000219	6.0	2.33409511374
0.00022	5.998	2.35244468585
0.000221	5.992	2.3468992309
0.000222	5.984	2.31856507349
0.000223	5.966	2.32138837767
0.000224	5.942	2.29926857935
0.000225	5.94	2.28394395728
0.000226	5.94	2.29878228634
0.000227	5.902	2.29529867338
0.000228	5.92	2.27982455465
0.000229	5.902	2.27604832989
0.00023	5.86	2.25929192448
0.000231	5.842	2.24522515575
0.000232	5.826	2.25116058956
0.000233	5.79	2.24541755582
0.000234	5.768	2.19958541548
0.000235	5.722	2.20832877987
0.000236	5.698	2.20608159414
0.000237	5.66	2.19554093562
0.000238	5.65	2.18620676058
0.000239	5.646	2.17914753975
0.00024	5.64	2.17402851867
0.000241	5.628	2.18943280326
0.000242	5.62	2.17246403883
0.000243	5.628	2.16832100944
0.000244	5.642	2.18948304401
0.000245	5.642	2.20586400306
0.000246	5.634	2.21901870204
0.000247	5.622	2.20796648525
0.000248	5.6	2.23964282867
0.000249	5.582	2.22424728841
0.00025	5.562	2.25170069059
0.000251	5.55	2.23685046438
0.000252	5.55	2.24310053274
0.000253	5.524	2.24531155967
0.000254	5.51	2.23380840718
0.000255	5.49	2.23917395483
0.000256	5.476	2.22023061865
0.000257	5.476	2.22562889988
0.000258	5.47	2.22015765206
0.000259	5.462	2.24511825969
0.00026	5.448	2.24127106794
0.000261	5.43	2.24256549514
0.000262	5.396	2.28017192334
0.000263	5.388	2.28067007697
0.000264	5.354	2.27786830172
0.000265	5.334	2.24731929196
0.000266	5.322	2.21682565846
0.000267	5.302	2.24026694838
0.000268	5.296	2.22539524579
0.000269	5.278	2.23533353216
0.00027	5.302	2.24472626394
0.000271	5.3	2.24899977768
0.000272	5.296	2.25041862772
0.000273	5.286	2.24948971991
0.000274	5.298	2.26388957328
0.000275	5.268	2.2396821203
0.000276	5.242	2.21707825753
0.000277	5.21	2.20134050069
0.000278	5.194	2.18914686579
0.000279	5.19	2.19132380081
0.00028	5.182	2.17827362836
0.000281	5.156	2.18898698032
0.000282	5.158	2.18930034486
0.000283	5.124	2.16069988661
0.000284	5.094	2.12818326279
0.000285	5.068	2.124
0.000286	5.034	2.12340387115
0.000287	5.008	2.11941878825
0.000288	4.994	2.1113891162
0.000289	4.986	2.10660959838
0.00029	4.962	2.12804041315
0.000291	4.938	2.10003714253
0.000292	4.936	2.0909098498
0.000293	4.902	2.07855622969
0.000294	4.894	2.07527443968
0.000295	4.882	2.0804028456
0.000296	4.882	2.0804028456
0.000297	4.852	2.0547739535
0.000298	4.868	2.08100360403
0.000299	4.846	2.06162169178
0.0003	4.82	2.04831638181
0.000301	4.794	2.06193210363
0.000302	4.792	2.07574950319
0.000303	4.772	2.05621399665
0.000304	4.762	2.07974902332
0.000305	4.738	2.07589884147
0.000306	4.714	2.09480404812
0.000307	4.694	2.07662322052
0.000308	4.678	2.08094113324
0.000309	4.664	2.05793683091
0.00031	4.688	2.03927830371
0.000311	4.676	2.04915201974
0.000312	4.668	2.04787108969
0.000313	4.666	2.07230403175
0.000314	4.678	2.05871707624
0.000315	4.654	2.03624261816
0.000316	4.666	2.05388509903
0.000317	4.66	2.05727975735
0.000318	4.64	2.06842935582
0.000319	4.658	2.05743432459
0.00032	4.638	2.02952112578
0.000321	4.638	2.02162212097
0.000322	4.622	2.03841016481
0.000323	4.596	2.02602665333
0.000324	4.56	2.02049498886
0.000325	4.552	2.02170621011
0.000326	4.524	2.01032932625
0.000327	4.52	2.02227594556
0.000328	4.494	2.01840630201
0.000329	4.492	1.99748241544
0.00033	4.498	2.01246018594
0.000331	4.484	1.9964328188
0.000332	4.454	1.9859214486
0.000333	4.422	1.98492216472
0.000334	4.416	1.97558700137
0.000335	4.412	1.97844787649
0.000336	4.4	1.97585424564
0.000337	4.388	1.98531005135
0.000338	4.344	2.00041595674
0.000339	4.304	1.99689358755
0.00034	4.308	1.98925513698
0.000341	4.284	1.97366258514
0.000342	4.252	1.97800303336
0.000343	4.236	1.98098561327
0.000344	4.242	1.96148821052
0.000345	4.222	1.95773236169
0.000346	4.206	1.96152083853
0.000347	4.148	1.95399488229
0.000348	4.14	1.95458435479
0.000349	4.128	1.97575707009
0.00035	4.128	1.98686084062
0.000351	4.124	1.98409273977
0.000352	4.116	1.98054134014
0.000353	4.1	2.00149943792
0.000354	4.088	2.00006399898
0.000355	4.086	2.00962782624
0.000356	4.086	2.01062278909
0.000357	4.082	2.02664155686
0.000358	4.1	2.0282997806
0.000359	4.074	2.00911025083
0.00036	4.072	2.01861734858
0.000361	4.066	1.9974093221
0.000362	4.068	1.97771989928
0.000363	4.054	1.97663451351
0.000364	4.064	1.95650300281
0.000365	4.068	1.96656451712
0.000366	4.054	1.97764607552
0.000367	4.04	1.96529895945
0.000368	4.008	1.97583805004
0.000369	4.01	1.96313524751
0.00037	4.006	1.95702938149
0.000371	3.99	1.96618920758
0.000372	3.99	1.9672061407
0.000373	3.986	1.95596625738
0.000374	3.982	1.96918155588
0.000375	3.99	1.96923843148
0.000376	3.984	1.95339294562
0.000377	3.956	1.94475294061
0.000378	3.948	1.92699143745
0.000379	3.932	1.91503942518
0.00038	3.908	1.92549629966
0.000381	3.882	1.91208681811
0.000382	3.882	1.93082262261
0.000383	3.866	1.92562820918
0.000384	3.856	1.91709780658
0.000385	3.854	1.94027936133
0.000386	3.844	1.94516426042
0.000387	3.804	1.93017719394
0.000388	3.804	1.92706616389
0.000389	3.804	1.9239501033
0.00039	3.79	1.92922264138
0.000391	3.796	1.94380657474
0.000392	3.784	1.93528912569
0.000393	3.766	1.92126104421
0.000394	3.792	1.91225939663
0.000395	3.774	1.88968886328
0.000396	3.752	1.89802423588
0.000397	3.736	1.88952480799
0.000398	3.708	1.85222460841
0.000399	3.692	1.86256167683
0.0004	3.678	1.8531907619
0.000401	3.67	1.84745771264
0.000402	3.684	1.86765735616
0.000403	3.682	1.858191594
0.000404	3.668	1.88408492378
0.000405	3.662	1.88885044405
0.000406	3.636	1.89407074841
0.000407	3.622	1.85664105308
0.000408	3.61	1.84550806013
0.000409	3.592	1.85405933023
0.00041	3.588	1.85317457354
0.000411	3.61	1.85199892009
0.000412	3.61	1.8638401219
0.000413	3.608	1.87038391781
0.000414	3.58	1.85029727341
0.000415	3.562	1.83688758502
0.000416	3.558	1.84245379861
0.000417	3.53	1.84203691603
0.000418	3.518	1.82473998148
0.000419	3.5	1.80610077238
0.00042	3.46	1.8167003055
0.000421	3.472	1.84965294042
0.000422	3.446	1.85770934217
0.000423	3.432	1.85401618116
0.000424	3.41	1.85523583407
0.000425	3.418	1.86098790969
0.000426	3.412	1.83146280334
0.000427	3.392	1.83257632856
0.000428	3.396	1.83280768222
0.000429	3.4	1.81548891487
0.00043	3.396	1.82734342695
0.000431	3.38	1.83182968641
0.000432	3.37	1.82458214394
0.000433	3.37	1.82238854255
0.000434	3.368	1.81013148694
0.000435	3.388	1.83124438566
0.000436	3.36	1.81945046649
0.000437	3.342	1.80028775478
0.000438	3.334	1.77720117038
0.000439	3.304	1.78426007073
0.00044	3.3	1.80166589578
0.000441	3.272	1.80499750692
0.000442	3.276	1.79883962598
0.000443	3.294	1.80542626546
0.000444	3.308	1.79809232244
0.000445	3.302	1.79632847776
0.000446	3.282	1.78058305058
0.000447	3.256	1.75569473429
0.000448	3.256	1.7647844061
0.000449	3.252	1.76536001994
0.00045	3.242	1.78421859647
0.000451	3.234	1.78192143486
0.000452	3.212	1.78074591113
0.000453	3.212	1.75700199203
0.000454	3.208	1.77221217691
0.000455	3.208	1.77559454831
0.000456	3.21	1.77817321991
0.000457	3.198	1.78291783322
0.000458	3.174	1.76740600882
0.000459	3.158	1.77229681487
0.00046	3.148	1.78047634076
0.000461	3.146	1.77783126308
0.000462	3.138	1.79191406044
0.000463	3.118	1.77653482938
0.000464	3.126	1.7793605593
0.000465	3.132	1.76368251111
0.000466	3.128	1.76624347133
0.000467	3.12	1.7870646323
0.000468	3.086	1.77612049141
0.000469	3.086	1.78398542595
0.00047	3.048	1.77586485972
0.000471	3.054	1.77738121966
0.000472	3.052	1.7712413726
0.000473	3.026	1.75537004646
0.000474	3.008	1.75952720922
0.000475	3.004	1.77763438311
0.000476	3.002	1.75556144865
0.000477	2.996	1.74011034133
0.000478	2.986	1.72794791588
0.000479	2.954	1.72159344794
0.00048	2.972	1.73182447148
0.000481	2.97	1.71262955714
0.000482	2.952	1.68928860767
0.000483	2.968	1.70733007939
0.000484	2.95	1.6992645468
0.000485	2.928	1.69080335935
0.000486	2.926	1.68419832561
0.000487	2.932	1.67790822157
0.000488	2.918	1.6731037027
0.000489	2.916	1.67837540497
0.00049	2.902	1.65178570039
0.000491	2.912	1.64931985982
0.000492	2.924	1.65717349725
0.000493	2.912	1.65416323257
0.000494	2.904	1.62935079096
0.000495	2.892	1.64205237432
0.000496	2.88	1.6485144828
0.000497	2.896	1.64474435704
0.000498	2.868	1.63051402938
0.000499	2.86	1.63229899222
0.0005	2.86	1.62861904692
0.000501	2.836	1.63373926928
0.000502	2.836	1.63862869498
0.000503	2.86	1.65782990684
0.000504	2.858	1.64737245333
0.000505	2.852	1.65592753465
0.000506	2.842	1.65922753111
0.000507	2.84	1.64268073587
0.000508	2.834	1.65603260837
0.000509	2.818	1.65193099129
0.00051	2.832	1.65643472555
0.000511	2.812	1.65428413521
0.000512	2.798	1.65565576132
0.000513	2.784	1.65932034279
0.000514	2.774	1.66220456022
0.000515	2.756	1.65059504422
0.000516	2.754	1.64969209248
0.000517	2.768	1.64868917629
0.000518	2.752	1.65604830847
0.000519	2.74	1.63474768695
0.00052	2.744	1.62802456984
0.000521	2.73	1.62268296349
0.000522	2.72	1.61913557184
0.000523	2.722	1.62502799976
0.000524	2.708	1.62810810452
0.000525	2.708	1.64156510684
0.000526	2.714	1.65172758044
0.000527	2.714	1.65897679309
0.000528	2.702	1.67845047589
0.000529	2.694	1.66744235283
0.00053	2.684	1.66977363735
0.000531	2.674	1.6720418655
0.000532	2.662	1.67563599866
0.000533	2.648	1.66375959802
0.000534	2.646	1.63972070793
0.000535	2.634	1.6443977621
0.000536	2.62	1.64426275273
0.000537	2.612	1.65089551456
0.000538	2.6	1.64316767252
0.000539	2.604	1.63559897285
0.00054	2.61	1.63153302142
0.000541	2.614	1.62265338258
0.000542	2.604	1.6208590315
0.000543	2.57	1.61279260911
0.000544	2.564	1.60059488941
0.000545	2.566	1.61667683846
0.000546	2.57	1.61650858334
0.000547	2.552	1.61099224083
0.000548	2.542	1.61004223547
0.000549	2.544	1.60750241057
0.00055	2.532	1.59529809127
0.000551	2.508	1.58301484516
0.000552	2.488	1.5905521054
0.000553	2.504	1.59936987592
0.000554	2.51	1.59182285447
0.000555	2.49	1.59056593702
0.000556	2.472	1.59035090467
0.000557	2.448	1.56438358467
0.000558	2.436	1.57159282258
0.000559	2.416	1.56937694643
0.00056	2.406	1.53530583273
0.000561	2.4	1.54142790944
0.000562	2.396	1.55279876352
0.000563	2.398	1.54906294256
0.000564	2.396	1.54375645748
0.000565	2.382	1.53495146503
0.000566	2.396	1.54505145545
0.000567	2.384	1.54678505294
0.000568	2.388	1.55224224914
0.000569	2.378	1.5476162315
0.00057	2.376	1.53708295157
0.000571	2.368	1.52071562102
0.000572	2.354	1.5207511302
0.000573	2.35	1.52036179905
0.000574	2.338	1.5204459872
0.000575	2.31	1.52246510633
0.000576	2.306	1.52589776853
0.000577	2.312	1.54358543657
0.000578	2.298	1.53531625407
0.000579	2.298	1.53921928262
0.00058	2.304	1.54518089556
0.000581	2.28	1.53674981698
0.000582	2.276	1.52309684525
0.000583	2.264	1.53045875475
0.000584	2.272	1.5420817099
0.000585	2.256	1.52527505716
0.000586	2.258	1.55159144107
0.000587	2.258	1.56058835059
0.000588	2.254	1.54320575427
0.000589	2.222	1.53124655102
0.00059	2.212	1.51230155723
0.000591	2.194	1.51273394885
0.000592	2.186	1.50844423165
0.000593	2.194	1.51273394885
0.000594	2.174	1.51252239653
0.000595	2.162	1.50723455374
0.000596	2.17	1.49703039381
0.000597	2.158	1.49700901801
0.000598	2.156	1.49788651105
0.000599	2.152	1.48488922146
0.0006	2.146	1.48077142058
0.000601	2.146	1.47806765745
0.000602	2.134	1.47242792693
0.000603	2.116	1.48274879868
0.000604	2.1	1.47444904965
0.000605	2.116	1.48004864785
0.000606	2.108	1.4806539096
0.000607	2.108	1.4914207991
0.000608	2.096	1.49491939582
0.000609	2.11	1.48926156198
0.00061	2.11	1.48388004906
0.000611	2.098	1.48472084918
0.000612	2.088	1.48467370153
0.000613	2.078	1.48590578436
0.000614	2.08	1.47295621116
0.000615	2.08	1.4620533506
0.000616	2.09	1.48118196046
0.000617	2.08	1.48108068653
0.000618	2.06	1.4820256408
0.000619	2.078	1.50330169959
0.00062	2.07	1.50900629555
0.000621	2.06	1.51274584779
0.000622	2.064	1.50462752866
0.000623	2.066	1.49854729655
0.000624	2.062	1.48665934228
0.000625	2.046	1.4885845626
0.000626	2.05	1.49515885444
0.000627	2.05	1.4911405031
0.000628	2.046	1.49394912899
0.000629	2.036	1.48280275155
0.00063	2.05	1.47901994577
0.000631	2.032	1.48693510282
0.000632	2.012	1.47507830301
0.000633	2.01	1.46625372975
0.000634	2.01	1.45392572025
0.000635	2.002	1.44844606389
0.000636	1.998	1.45395873394
0.000637	1.986	1.45389270581
0.000638	1.98	1.44761873434
0.000639	1.972	1.43778162459
0.00064	1.968	1.43908860047
0.000641	1.968	1.436306374
0.000642	1.966	1.41168126714
0.000643	1.976	1.41683591146
0.000644	1.966	1.40315501638
0.000645	1.946	1.39107296717
0.000646	1.928	1.38953805274
0.000647	1.91	1.36597950204
0.000648	1.908	1.36511391466
0.000649	1.892	1.36394134771
0.00065	1.882	1.35943959042
0.000651	1.866	1.36529996704
0.000652	1.856	1.36061162717
0.000653	1.84	1.35587610053
0.000654	1.836	1.34056107656
0.000655	1.834	1.34849694104
0.000656	1.83	1.35096261976
0.000657	1.812	1.34634913748
0.000658	1.81	1.3482952199
0.000659	1.798	1.34506356727
0.00066	1.798	1.35985146248
0.000661	1.792	1.34042381358
0.000662	1.778	1.32993082527
0.000663	1.786	1.33873223611
0.000664	1.786	1.33424285645
0.000665	1.774	1.33376309741
0.000666	1.762	1.33766812027
0.000667	1.75	1.33996268605
0.000668	1.75	1.35775550082
0.000669	1.728	1.33791479549
0.00067	1.724	1.31750673623
0.000671	1.712	1.3164558481
0.000672	1.7	1.31072499022
0.000673	1.704	1.32226472387
0.000674	1.728	1.34536835105
0.000675	1.712	1.34946507921
0.000676	1.716	1.34734702286
0.000677	1.69	1.34085793431
0.000678	1.684	1.33721501637
0.000679	1.682	1.32698002999
0.00068	1.678	1.33353515139
0.000681	1.68	1.33626344708
0.000682	1.672	1.3343222999
0.000683	1.664	1.3308283135
0.000684	1.648	1.32064226799
0.000685	1.648	1.30387729484
0.000686	1.644	1.3104441995
0.000687	1.642	1.30147454835
0.000688	1.64	1.30476051442
0.000689	1.63	1.29193653095
0.00069	1.638	1.29574534535
0.000691	1.64	1.28778880256
0.000692	1.634	1.28531863754
0.000693	1.624	1.28942778006
0.000694	1.618	1.28533108575
0.000695	1.604	1.29119479553
0.000696	1.598	1.27608620398
0.000697	1.586	1.28007968502
0.000698	1.594	1.29505366684
0.000699	1.566	1.28438467758
0.0007	1.564	1.28448588937
0.000701	1.56	1.28467894822
0.000702	1.55	1.29441106299
0.000703	1.552	1.29587653733
0.000704	1.56	1.29243955371
0.000705	1.562	1.28458397935
0.000706	1.552	1.26463275302
0.000707	1.556	1.2707729931
0.000708	1.56	1.28623481527
0.000709	1.542	1.26816245016
0.00071	1.538	1.27301060483
0.000711	1.544	1.26967082348
0.000712	1.528	1.25905361284
0.000713	1.53	1.25582642113
0.000714	1.526	1.27331221623
0.000715	1.518	1.27501999984
0.000716	1.518	1.27345043092
0.000717	1.504	1.24979358296
0.000718	1.496	1.26569506596
0.000719	1.492	1.2465696932
0.00072	1.48	1.22702893201
0.000721	1.48	1.22702893201
0.000722	1.484	1.23196753204
0.000723	1.476	1.21549331549
0.000724	1.482	1.22542890451
0.000725	1.49	1.22552029767
0.000726	1.48	1.21885191882
0.000727	1.474	1.22365191129
0.000728	1.468	1.21201320125
0.000729	1.49	1.22877988265
0.00073	1.488	1.23687347777
0.000731	1.498	1.24659375901
0.000732	1.494	1.24978558161
0.000733	1.494	1.25617037061
0.000734	1.478	1.2607600882
0.000735	1.472	1.25268351949
0.000736	1.466	1.24291753548
0.000737	1.462	1.24440990031
0.000738	1.452	1.24084487346
0.000739	1.452	1.23761706517
0.00074	1.446	1.23575240238
0.000741	1.448	1.24068368249
0.000742	1.448	1.24390353324
0.000743	1.444	1.23889628299
0.000744	1.448	1.25670044163
0.000745	1.446	1.25342889707
0.000746	1.436	1.25455330696
0.000747	1.418	1.23258914485
0.000748	1.422	1.24575920627
0.000749	1.41	1.24494979818
0.00075	1.398	1.23595954626
0.000751	1.4	1.23773987574
0.000752	1.392	1.23382980998
0.000753	1.384	1.22985527604
0.000754	1.38	1.21803119829
0.000755	1.364	1.20145911291
0.000756	1.362	1.19956492113
0.000757	1.358	1.19408374916
0.000758	1.366	1.20168381865
0.000759	1.366	1.20832280455
0.00076	1.364	1.21470325594
0.000761	1.364	1.20478379803
0.000762	1.36	1.19933314805
0.000763	1.348	1.20286990153
0.000764	1.352	1.20003999933
0.000765	1.358	1.21071714285
0.000766	1.352	1.19502970674
0.000767	1.342	1.19039321235
0.000768	1.34	1.17830386573
0.000769	1.332	1.1720819084
0.00077	1.336	1.19126151621
0.000771	1.334	1.19768276267
0.000772	1.318	1.2036926518
0.000773	1.318	1.18527465172
0.000774	1.31	1.18063542214
0.000775	1.298	1.1718344593
0.000776	1.284	1.15383881023
0.000777	1.264	1.14293656867
0.000778	1.252	1.1298212248
0.000779	1.256	1.13422396377
0.00078	1.254	1.13379186803
0.000781	1.234	1.13280360169
0.000782	1.232	1.14288057119
0.000783	1.242	1.15214408821
0.000784	1.238	1.15644109232
0.000785	1.232	1.15159715179
0.000786	1.23	1.14939114317
0.000787	1.234	1.15725710194
0.000788	1.238	1.16333829989
0.000789	1.236	1.15598615909
0.00079	1.232	1.15506536612
0.000791	1.228	1.15412997535
0.000792	1.22	1.16773284616
0.000793	1.212	1.1589029295
0.000794	1.206	1.15219963548
0.000795	1.204	1.1482090402
0.000796	1.218	1.15346261318
0.000797	1.222	1.15443319426
0.000798	1.21	1.13925414197
0.000799	1.2	1.14367827644
0.0008	1.204	1.13946654185
0.000801	1.202	1.14769159621
0.000802	1.2	1.14542568506
0.000803	1.202	1.14420103129
0.000804	1.202	1.14069978522
0.000805	1.198	1.12729587953
0.000806	1.202	1.13189928881
0.000807	1.206	1.12940869485
0.000808	1.202	1.12658599317
0.000809	1.2	1.12960169972
0.00081	1.214	1.12969199342
0.000811	1.206	1.13646997321
0.000812	1.196	1.1232025641
0.000813	1.192	1.12211229385
0.000814	1.19	1.1215614116
0.000815	1.188	1.11743277203
0.000816	1.19	1.11977676347
0.000817	1.186	1.12223170513
0.000818	1.182	1.11753120762
0.000819	1.174	1.11701566686
0.00082	1.174	1.12059091554
0.000821	1.186	1.13110742195
0.000822	1.196	1.1391154463
0.000823	1.194	1.12976280696
0.000824	1.188	1.13166072654
0.000825	1.166	1.10744932164
0.000826	1.164	1.09412247943
0.000827	1.16	1.10742945599
0.000828	1.154	1.10012908334
0.000829	1.148	1.10367386487
0.00083	1.156	1.108
0.000831	1.156	1.11519684361
0.000832	1.148	1.11089873526
0.000833	1.138	1.10225042527
0.000834	1.138	1.10225042527
0.000835	1.128	1.09709434417
0.000836	1.112	1.08786763901
0.000837	1.104	1.07943689023
0.000838	1.104	1.07758247944
0.000839	1.098	1.07349708896
0.00084	1.096	1.07832462645
0.000841	1.094	1.09414989832
0.000842	1.092	1.09523330848
0.000843	1.096	1.09123049811
0.000844	1.086	1.08194454571
0.000845	1.076	1.08913910957
0.000846	1.096	1.08571819548
0.000847	1.09	1.09082537558
0.000848	1.086	1.09663302887
0.000849	1.072	1.08941084996
0.00085	1.08	1.0851727973
0.000851	1.076	1.08176892172
0.000852	1.084	1.09587590538
0.000853	1.084	1.09404935903
0.000854	1.082	1.09145590841
0.000855	1.082	1.09328678763
0.000856	1.072	1.09307639257
0.000857	1.086	1.09480774568
0.000858	1.08	1.08885260711
0.000859	1.074	1.07913113198
0.00086	1.08	1.06845683114
0.000861	1.066	1.06847742138
0.000862	1.062	1.07058675501
0.000863	1.06	1.07349895203
0.000864	1.06	1.0660206377
0.000865	1.044	1.05738545479
0.000866	1.038	1.0509785916
0.000867	1.05	1.05237825899
0.000868	1.032	1.04832056166
0.000869	1.036	1.03667931396
0.00087	1.028	1.02137945936
0.000871	1.018	1.01077989691
0.000872	1.012	1.0216927131
0.000873	1.002	1.02273945851
0.000874	1.01	1.02269252466
0.000875	1.002	1.02273945851
0.000876	1.002	1.02858932524
0.000877	1.0	1.03344085462
0.000878	0.998	1.02664307332
0.000879	1.01	1.03629146479
0.00088	1.006	1.04209596487
0.000881	1.0	1.04115320679
0.000882	0.996	1.03922278651
0.000883	0.994	1.03632234367
0.000884	0.988	1.0333711821
0.000885	0.98	1.03518114357
0.000886	0.98	1.03324730825
0.000887	0.976	1.03702651847
0.000888	0.97	1.02620660688
0.000889	0.964	1.02503853586
0.00089	0.954	1.02756216357
0.000891	0.946	1.02717281896
0.000892	0.95	1.03513284172
0.000893	0.948	1.03406769604
0.000894	0.942	1.03084237398
0.000895	0.952	1.04004615282
0.000896	0.96	1.04613574645
0.000897	0.94	1.03942291681
0.000898	0.932	1.03700337512
0.000899	0.934	1.03616794006
0.0009	0.932	1.03313890644
0.000901	0.936	1.03725792357
0.000902	0.938	1.04218808283
0.000903	0.934	1.02841820287
0.000904	0.924	1.01105093838
0.000905	0.918	1.01354624956
0.000906	0.92	1.00876161703
0.000907	0.914	0.999301756228
0.000908	0.91	0.976678043165
0.000909	0.906	0.974250481139
0.00091	0.906	0.974250481139
0.000911	0.898	0.967262115458
0.000912	0.896	0.955606613623
0.000913	0.892	0.948860369074
0.000914	0.884	0.947915608058
0.000915	0.886	0.93220384037
0.000916	0.888	0.94628536922
0.000917	0.878	0.937611859993
0.000918	0.874	0.941341595809
0.000919	0.866	0.93597222181
0.00092	0.868	0.941581648079
0.000921	0.854	0.932032188285
0.000922	0.854	0.936314049879
0.000923	0.842	0.93222100384
0.000924	0.838	0.927230284234
0.000925	0.84	0.935093578205
0.000926	0.838	0.937953090511
0.000927	0.826	0.920719284038
0.000928	0.826	0.907592419536
0.000929	0.822	0.902394592182
0.00093	0.824	0.910507550765
0.000931	0.832	0.909821960605
0.000932	0.824	0.899457614343
0.000933	0.832	0.900986126419
0.000934	0.826	0.887538168193
0.000935	0.828	0.89800668149
0.000936	0.824	0.897231296824
0.000937	0.826	0.894272889
0.000938	0.816	0.895624921493
0.000939	0.804	0.890833317742
0.00094	0.806	0.890148302251
0.000941	0.802	0.875668887194
0.000942	0.8	0.874070935336
0.000943	0.796	0.882260732437
0.000944	0.798	0.879315642986
0.000945	0.79	0.877439456601
0.000946	0.78	0.876127844552
0.000947	0.78	0.876127844552
0.000948	0.786	0.896774219076
0.000949	0.78	0.898665677546
0.00095	0.774	0.89606026583
0.000951	0.774	0.89606026583
0.000952	0.78	0.905317623821
0.000953	0.778	0.897059641273
0.000954	0.784	0.904070793688
0.000955	0.784	0.908484452261
0.000956	0.778	0.897059641273
0.000957	0.776	0.89544625746
0.000958	0.776	0.89544625746
0.000959	0.776	0.890968012894
0.00096	0.782	0.893574842976
0.000961	0.782	0.900264405605
0.000962	0.78	0.898665677546
0.000963	0.776	0.888720428481
0.000964	0.76	0.882269800005
0.000965	0.752	0.880054543764
0.000966	0.748	0.869767785101
0.000967	0.744	0.861663507409
0.000968	0.732	0.860334818545
0.000969	0.726	0.850249375184
0.00097	0.718	0.842897384027
0.000971	0.716	0.838656067766
0.000972	0.71	0.842555636145
0.000973	0.71	0.840178552452
0.000974	0.708	0.843051599844
0.000975	0.716	0.841037454576
0.000976	0.728	0.854409737772
0.000977	0.726	0.845531785328
0.000978	0.732	0.843905207947
0.000979	0.732	0.841531936411
0.00098	0.732	0.848631840081
0.000981	0.726	0.843163092171
0.000982	0.728	0.847358247732
0.000983	0.724	0.843696627942
0.000984	0.716	0.829062120712
0.000985	0.708	0.831105288155
0.000986	0.708	0.83350824831
0.000987	0.708	0.83350824831
0.000988	0.702	0.825345988056
0.000989	0.71	0.823346828499
0.00099	0.712	0.825261170782
0.000991	0.702	0.825345988056
0.000992	0.71	0.833006602615
0.000993	0.71	0.833006602615
0.000994	0.714	0.843921797325
0.000995	0.724	0.855467123857
0.000996	0.718	0.857015752481
0.000997	0.714	0.858023309707
0.000998	0.716	0.850496325683
0.000999	0.712	0.853847761606
0.001	0.708	0.852488123084
0.001001	0.7	0.844985206971
0.001002	0.696	0.841180123398
0.001003	0.698	0.847818376777
0.001004	0.698	0.864173593672
0.001005	0.694	0.867389186006
0.001006	0.692	0.867834085526
0.001007	0.692	0.867834085526
0.001008	0.686	0.866835624556
0.001009	0.676	0.866616408799
0.00101	0.666	0.856997082842
0.001011	0.66	0.851116913238
0.001012	0.648	0.843857807927
0.001013	0.64	0.83809307359
0.001014	0.642	0.842517655601
0.001015	0.642	0.830563664026
0.001016	0.644	0.832624765426
0.001017	0.638	0.828828088327
0.001018	0.64	0.828492607088
0.001019	0.638	0.826411519765
0.00102	0.64	0.835703296631
0.001021	0.632	0.832211511576
0.001022	0.636	0.836363557312
0.001023	0.638	0.828828088327
0.001024	0.634	0.829484177064
0.001025	0.62	0.817067928633
0.001026	0.622	0.814319347676
0.001027	0.63	0.820426718239
0.001028	0.634	0.824647803611
0.001029	0.632	0.829804796323
0.00103	0.626	0.830737022168
0.001031	0.62	0.826801064344
0.001032	0.626	0.818611018738
0.001033	0.632	0.820107310052
0.001034	0.622	0.816771693927
0.001035	0.62	0.819512049942
0.001036	0.618	0.822238408249
0.001037	0.624	0.831037905273
0.001038	0.614	0.832468618027
0.001039	0.62	0.824378553821
0.00104	0.616	0.810274027721
0.001041	0.612	0.808366253625
0.001042	0.612	0.803402763251
0.001043	0.606	0.79420652226
0.001044	0.602	0.794730142879
0.001045	0.616	0.800339927781
0.001046	0.604	0.779220122943
0.001047	0.6	0.782304288624
0.001048	0.592	0.778161936874
0.001049	0.594	0.775347663955
0.00105	0.59	0.768049477573
0.001051	0.588	0.763057009666
0.001052	0.59	0.768049477573
0.001053	0.596	0.767322617939
0.001054	0.598	0.76706974911
0.001055	0.598	0.76706974911
0.001056	0.598	0.764457977916
0.001057	0.588	0.752499833887
0.001058	0.592	0.757321596153
0.001059	0.586	0.755383346388
0.00106	0.582	0.758469511582
0.001061	0.582	0.750517155034
0.001062	0.578	0.748275350389
0.001063	0.576	0.753806341178
0.001064	0.58	0.758683069536
0.001065	0.58	0.758683069536
0.001066	0.578	0.766756806295
0.001067	0.578	0.771955957293
0.001068	0.58	0.766550715869
0.001069	0.586	0.765900776863
0.00107	0.576	0.7564548896
0.001071	0.576	0.761724359595
0.001072	0.576	0.759094197053
0.001073	0.574	0.754005305021
0.001074	0.574	0.754005305021
0.001075	0.568	0.757215953345
0.001076	0.562	0.757730822918
0.001077	0.566	0.757392896719
0.001078	0.558	0.744738880414
0.001079	0.558	0.742048515934
0.00108	0.56	0.74993333037
0.001081	0.56	0.747261667691
0.001082	0.554	0.74771919863
0.001083	0.558	0.750090661187
0.001084	0.56	0.74993333037
0.001085	0.558	0.744738880414
0.001086	0.55	0.747997326198
0.001087	0.552	0.745181856999
0.001088	0.558	0.758047491916
0.001089	0.558	0.758047491916
0.00109	0.554	0.755700999073
0.001091	0.558	0.752752283291
0.001092	0.564	0.760199973691
0.001093	0.57	0.77012985918
0.001094	0.558	0.758047491916
0.001095	0.556	0.760831124495
0.001096	0.562	0.768216115426
0.001097	0.56	0.75789181286
0.001098	0.558	0.760681273596
0.001099	0.56	0.75789181286
0.0011	0.562	0.757730822918
0.001101	0.556	0.747572070104
0.001102	0.554	0.73965126918
0.001103	0.554	0.73965126918
0.001104	0.562	0.749770631593
0.001105	0.558	0.750090661187
0.001106	0.56	0.747261667691
0.001107	0.558	0.747419560889
0.001108	0.552	0.745181856999
0.001109	0.55	0.737224524823
0.00111	0.542	0.726798458997
0.001111	0.544	0.729427172513
0.001112	0.538	0.724262383394
0.001113	0.538	0.724262383394
0.001114	0.544	0.740313447129
0.001115	0.542	0.737723525448
0.001116	0.54	0.737834669828
0.001117	0.536	0.740745570355
0.001118	0.538	0.740645664269
0.001119	0.538	0.748702878317
0.00112	0.528	0.735673840775
0.001121	0.524	0.727615282962
0.001122	0.52	0.719444229944
0.001123	0.518	0.716711936555
0.001124	0.512	0.711235544669
0.001125	0.51	0.716868188721
0.001126	0.51	0.716868188721
0.001127	0.508	0.714098032486
0.001128	0.512	0.719622123062
0.001129	0.508	0.711291782604
0.00113	0.514	0.730618915715
0.001131	0.512	0.730654501115
0.001132	0.508	0.730709244502
0.001133	0.516	0.736032607973
0.001134	0.522	0.743986559018
0.001135	0.514	0.746862771866
0.001136	0.516	0.746822602765
0.001137	0.508	0.741576698663
0.001138	0.506	0.741595577117
0.001139	0.502	0.733482106121
0.00114	0.498	0.73075029935
0.001141	0.5	0.736206492772
0.001142	0.508	0.741576698663
0.001143	0.51	0.741552425658
0.001144	0.504	0.736195626176
0.001145	0.508	0.741576698663
0.001146	0.502	0.738915421412
0.001147	0.502	0.736203776138
0.001148	0.508	0.736163025423
0.001149	0.508	0.736163025423
0.00115	0.504	0.733473925917
0.001151	0.496	0.730742088565
0.001152	0.504	0.736195626176
0.001153	0.5	0.736206492772
0.001154	0.5	0.736206492772
0.001155	0.5	0.730753036258
0.001156	0.494	0.722470760654
0.001157	0.484	0.711156804088
0.001158	0.48	0.716658914687
0.001159	0.482	0.722271417128
0.00116	0.48	0.713862731903
0.001161	0.48	0.705407683542
0.001162	0.482	0.705461551043
0.001163	0.484	0.711156804088
0.001164	0.474	0.708042371613
0.001165	0.472	0.707966100883
0.001166	0.472	0.699439775821
0.001167	0.464	0.696206865809
0.001168	0.464	0.693328205109
0.001169	0.464	0.690437542432
0.00117	0.47	0.693613725354
0.001171	0.476	0.702441456635
0.001172	0.476	0.705282921954
0.001173	0.474	0.696651993466
0.001174	0.464	0.687534726396
0.001175	0.458	0.687194295669
0.001176	0.458	0.687194295669
0.001177	0.454	0.686938134041
0.001178	0.45	0.677864293203
0.001179	0.448	0.680658504685
0.00118	0.45	0.677864293203
0.001181	0.456	0.684152029888
0.001182	0.458	0.678406957511
0.001183	0.452	0.647839486293
0.001184	0.442	0.647020865197
0.001185	0.442	0.647020865197
0.001186	0.448	0.656731299696
0.001187	0.442	0.659269292475
0.001188	0.438	0.655862790529
0.001189	0.442	0.671294272283
0.00119	0.448	0.671785680109
0.001191	0.446	0.671627873156
0.001192	0.444	0.67146407201
0.001193	0.436	0.667760436085
0.001194	0.438	0.670936658709
0.001195	0.432	0.670355129763
0.001196	0.436	0.673723979089
0.001197	0.436	0.673723979089
0.001198	0.426	0.672699041177
0.001199	0.428	0.675881646444
0.0012	0.434	0.676493902412
0.001201	0.428	0.672916042311
0.001202	0.426	0.669719344203
0.001203	0.422	0.651088319662
0.001204	0.422	0.654152887328
0.001205	0.424	0.654388263953
0.001206	0.424	0.657437449496
0.001207	0.42	0.656962708226
0.001208	0.422	0.657203164935
0.001209	0.42	0.653911308971
0.00121	0.412	0.649812280586
0.001211	0.41	0.646451854356
0.001212	0.41	0.646451854356
0.001213	0.402	0.639058682751
0.001214	0.402	0.639058682751
0.001215	0.398	0.63529205882
0.001216	0.398	0.632136061303
0.001217	0.394	0.628302474927
0.001218	0.39	0.617980582219
0.001219	0.392	0.618333243486
0.00122	0.384	0.620116118159
0.001221	0.378	0.609192908691
0.001222	0.382	0.613250356706
0.001223	0.384	0.616882484757
0.001224	0.382	0.616503041355
0.001225	0.376	0.615324304737
0.001226	0.382	0.619738654596
0.001227	0.38	0.622575296651
0.001228	0.384	0.620116118159
0.001229	0.376	0.615324304737
0.00123	0.372	0.614504678583
0.001231	0.378	0.618963649983
0.001232	0.384	0.629717396933
0.001233	0.382	0.626159724032
0.001234	0.386	0.620486905583
0.001235	0.382	0.609980327552
0.001236	0.376	0.605494838954
0.001237	0.378	0.609192908691
0.001238	0.374	0.60508181265
0.001239	0.372	0.604661888993
0.00124	0.37	0.600915967503
0.001241	0.376	0.598852235531
0.001242	0.374	0.595083187462
0.001243	0.37	0.587452125709
0.001244	0.372	0.587891146387
0.001245	0.372	0.581047330258
0.001246	0.37	0.58060313468
0.001247	0.378	0.592550419796
0.001248	0.38	0.596322060635
0.001249	0.378	0.595916101477
0.00125	0.376	0.598852235531
0.001251	0.378	0.599262880546
0.001252	0.374	0.598434624667
0.001253	0.376	0.598852235531
0.001254	0.372	0.594656203196
0.001255	0.37	0.59422218067
0.001256	0.372	0.594656203196
0.001257	0.378	0.618963649983
0.001258	0.378	0.615723964127
0.001259	0.38	0.61611687203
0.00126	0.376	0.621790961658
0.001261	0.38	0.625779513886
0.001262	0.374	0.618161791119
0.001263	0.372	0.614504678583
0.001264	0.366	0.609954096634
0.001265	0.364	0.606221081785
0.001266	0.372	0.620979870849
0.001267	0.368	0.600479808153
0.001268	0.364	0.596241561785
0.001269	0.36	0.588557558782
0.00127	0.35	0.579223618303
0.001271	0.356	0.580744349951
0.001272	0.352	0.579737871801
0.001273	0.348	0.575235603905
0.001274	0.352	0.57627771083
0.001275	0.354	0.576787655901
0.001276	0.354	0.576787655901
0.001277	0.356	0.577290221639
0.001278	0.352	0.572796648035
0.001279	0.352	0.579737871801
0.00128	0.348	0.582147747569
0.001281	0.342	0.580548016963
0.001282	0.342	0.580548016963
0.001283	0.344	0.581088633515
0.001284	0.344	0.581088633515
0.001285	0.352	0.606709156021
0.001286	0.35	0.606217782649
0.001287	0.35	0.606217782649
0.001288	0.354	0.61047850085
0.001289	0.354	0.61047850085
0.00129	0.354	0.61047850085
0.001291	0.348	0.599079293583
0.001292	0.344	0.601385067989
0.001293	0.348	0.605719406986
0.001294	0.346	0.595217607266
0.001295	0.348	0.595731483136
0.001296	0.348	0.595731483136
0.001297	0.344	0.587931968854
0.001298	0.334	0.567841527189
0.001299	0.334	0.557175017387
0.0013	0.328	0.544440997722
0.001301	0.32	0.526877594893
0.001302	0.33	0.545068802996
0.001303	0.328	0.555352140538
0.001304	0.328	0.555352140538
0.001305	0.326	0.55472876255
0.001306	0.326	0.55472876255
0.001307	0.324	0.554097464351
0.001308	0.33	0.559553393342
0.001309	0.332	0.560157120815
0.00131	0.334	0.560753065083
0.001311	0.33	0.552358579186
0.001312	0.33	0.559553393342
0.001313	0.33	0.559553393342
0.001314	0.33	0.559553393342
0.001315	0.338	0.565469716254
0.001316	0.338	0.572499781659
0.001317	0.338	0.572499781659
0.001318	0.338	0.572499781659
0.001319	0.338	0.56899560631
0.00132	0.338	0.56899560631
0.001321	0.336	0.568422378166
0.001322	0.326	0.55472876255
0.001323	0.326	0.55472876255
0.001324	0.322	0.549832701828
0.001325	0.316	0.54419114289
0.001326	0.32	0.545527267879
0.001327	0.312	0.542822254518
0.001328	0.312	0.542822254518
0.001329	0.306	0.525703338395
0.00133	0.306	0.525703338395
0.001331	0.304	0.524960950929
0.001332	0.3	0.523450093132
0.001333	0.304	0.532526055701
0.001334	0.304	0.532526055701
0.001335	0.312	0.539125217366
0.001336	0.31	0.530942558098
0.001337	0.31	0.534696175412
0.001338	0.308	0.53398127308
0.001339	0.298	0.526494064544
0.00134	0.292	0.524152649521
0.001341	0.288	0.518706082478
0.001342	0.294	0.528738120434
0.001343	0.29	0.523354564325
0.001344	0.298	0.526494064544
0.001345	0.296	0.52190420577
0.001346	0.292	0.520322976621
0.001347	0.292	0.516464906843
0.001348	0.288	0.514835896184
0.001349	0.294	0.517265889074
0.00135	0.294	0.509474238799
0.001351	0.292	0.512577798973
0.001352	0.29	0.507838557024
0.001353	0.29	0.507838557024
0.001354	0.29	0.507838557024
0.001355	0.292	0.508660987299
0.001356	0.298	0.51107338025
0.001357	0.294	0.505533381687
0.001358	0.292	0.5007354591
0.001359	0.286	0.494170011231
0.00136	0.288	0.495031312141
0.001361	0.288	0.495031312141
0.001362	0.282	0.492418521179
0.001363	0.282	0.492418521179
0.001364	0.282	0.500475773639
0.001365	0.284	0.501342198503
0.001366	0.284	0.501342198503
0.001367	0.286	0.506165980682
0.001368	0.288	0.507006903306
0.001369	0.288	0.507006903306
0.00137	0.284	0.505315742878
0.001371	0.282	0.500475773639
0.001372	0.284	0.501342198503
0.001373	0.284	0.493299097911
0.001374	0.28	0.491528229098
0.001375	0.28	0.491528229098
0.001376	0.278	0.49062816878
0.001377	0.278	0.49062816878
0.001378	0.28	0.491528229098
0.001379	0.278	0.49062816878
0.00138	0.274	0.488798527003
0.001381	0.274	0.496914479564
0.001382	0.27	0.495075751779
0.001383	0.276	0.501820685106
0.001384	0.272	0.496
0.001385	0.27	0.495075751779
0.001386	0.266	0.493197729111
0.001387	0.262	0.499355584729
0.001388	0.262	0.499355584729
0.001389	0.264	0.50030390764
0.00139	0.264	0.50030390764
0.001391	0.26	0.482078831728
0.001392	0.26	0.482078831728
0.001393	0.258	0.481077956261
0.001394	0.258	0.481077956261
0.001395	0.258	0.481077956261
0.001396	0.26	0.482078831728
0.001397	0.262	0.491279960918
0.001398	0.264	0.492243842013
0.001399	0.27	0.499099188539
0.0014	0.27	0.499099188539
0.001401	0.268	0.498172660832
0.001402	0.266	0.497236362307
0.001403	0.264	0.492243842013
0.001404	0.26	0.490306026885
0.001405	0.256	0.488327758785
0.001406	0.258	0.489321979886
0.001407	0.252	0.482178390225
0.001408	0.248	0.480099989586
0.001409	0.254	0.491410215604
0.00141	0.258	0.493392338814
0.001411	0.258	0.493392338814
0.001412	0.256	0.488327758785
0.001413	0.256	0.488327758785
0.001414	0.258	0.489321979886
0.001415	0.258	0.489321979886
0.001416	0.26	0.490306026885
0.001417	0.26	0.490306026885
0.001418	0.262	0.491279960918
0.001419	0.26	0.490306026885
0.00142	0.26	0.490306026885
0.001421	0.266	0.497236362307
0.001422	0.264	0.4881639069
0.001423	0.256	0.484214828356
0.001424	0.258	0.485217477014
0.001425	0.256	0.484214828356
0.001426	0.258	0.485217477014
0.001427	0.26	0.486209831246
0.001428	0.26	0.486209831246
0.001429	0.258	0.47690250576
0.00143	0.26	0.486209831246
0.001431	0.258	0.485217477014
0.001432	0.256	0.484214828356
0.001433	0.254	0.483201821189
0.001434	0.252	0.478012552136
0.001435	0.248	0.475915958968
0.001436	0.246	0.474851555752
0.001437	0.246	0.470620866516
0.001438	0.246	0.470620866516
0.001439	0.244	0.469535941116
0.00144	0.246	0.474851555752
0.001441	0.246	0.474851555752
0.001442	0.246	0.474851555752
0.001443	0.24	0.471593044902
0.001444	0.238	0.470484856292
0.001445	0.236	0.469365529199
0.001446	0.238	0.470484856292
0.001447	0.24	0.471593044902
0.001448	0.238	0.470484856292
0.001449	0.238	0.466214542888
0.00145	0.238	0.466214542888
0.001451	0.24	0.467332857822
0.001452	0.238	0.466214542888
0.001453	0.232	0.462791529741
0.001454	0.228	0.456087710863
0.001455	0.23	0.461627555503
0.001456	0.23	0.457274534607
0.001457	0.23	0.457274534607
0.001458	0.226	0.454888997449
0.001459	0.232	0.462791529741
0.00146	0.226	0.459264629598
0.001461	0.228	0.460451951891
0.001462	0.23	0.461627555503
0.001463	0.23	0.461627555503
0.001464	0.23	0.461627555503
0.001465	0.23	0.461627555503
0.001466	0.23	0.457274534607
0.001467	0.232	0.458449561021
0.001468	0.234	0.459612880585
0.001469	0.232	0.458449561021
0.00147	0.232	0.458449561021
0.001471	0.226	0.44600896852
0.001472	0.226	0.44600896852
0.001473	0.226	0.450470864763
0.001474	0.226	0.450470864763
0.001475	0.226	0.459264629598
0.001476	0.23	0.461627555503
0.001477	0.226	0.450470864763
0.001478	0.224	0.449248260987
0.001479	0.222	0.448013392657
0.00148	0.218	0.445506453376
0.001481	0.216	0.439708994677
0.001482	0.212	0.437099531
0.001483	0.208	0.434437567436
0.001484	0.21	0.43577517139
0.001485	0.206	0.428443695251
0.001486	0.208	0.429809260021
0.001487	0.214	0.438410766291
0.001488	0.214	0.438410766291
0.001489	0.216	0.439708994677
0.00149	0.214	0.438410766291
0.001491	0.216	0.439708994677
0.001492	0.222	0.44352677484
0.001493	0.224	0.444774099965
0.001494	0.226	0.44600896852
0.001495	0.222	0.434414548559
0.001496	0.218	0.431828669729
0.001497	0.218	0.431828669729
0.001498	0.216	0.430515969506
0.001499	0.216	0.430515969506
0.0015	0.214	0.429189934644
0.001501	0.21	0.426497362243
0.001502	0.202	0.411334413829
0.001503	0.202	0.411334413829
0.001504	0.202	0.411334413829
0.001505	0.204	0.412775968293
0.001506	0.202	0.411334413829
0.001507	0.202	0.411334413829
0.001508	0.2	0.409878030638
0.001509	0.202	0.411334413829
0.00151	0.204	0.412775968293
0.001511	0.204	0.412775968293
0.001512	0.202	0.411334413829
0.001513	0.208	0.420399809705
0.001514	0.21	0.421781934179
0.001515	0.208	0.420399809705
0.001516	0.208	0.420399809705
0.001517	0.208	0.420399809705
0.001518	0.212	0.427850441159
0.001519	0.208	0.425130568179
0.00152	0.206	0.423749926254
0.001521	0.206	0.423749926254
0.001522	0.204	0.422355300665
0.001523	0.2	0.419523539268
0.001524	0.202	0.420946552427
0.001525	0.204	0.422355300665
0.001526	0.204	0.431722132859
0.001527	0.202	0.42567123464
0.001528	0.196	0.421407166527
0.001529	0.2	0.433589667774
0.00153	0.202	0.439540669336
0.001531	0.204	0.440890008959
0.001532	0.208	0.44354932082
0.001533	0.21	0.444859528391
0.001534	0.208	0.44354932082
0.001535	0.204	0.440890008959
0.001536	0.198	0.436802014647
0.001537	0.196	0.435412448145
0.001538	0.198	0.436802014647
0.001539	0.192	0.432592186707
0.00154	0.194	0.434009216492
0.001541	0.188	0.420304651414
0.001542	0.188	0.420304651414
0.001543	0.186	0.41881260726
0.001544	0.184	0.417305643384
0.001545	0.19	0.421781934179
0.001546	0.19	0.421781934179
0.001547	0.192	0.423244610125
0.001548	0.192	0.423244610125
0.001549	0.192	0.423244610125
0.00155	0.192	0.423244610125
0.001551	0.186	0.41881260726
0.001552	0.182	0.41578359756
0.001553	0.184	0.417305643384
0.001554	0.182	0.41578359756
0.001555	0.18	0.414246303544
0.001556	0.184	0.417305643384
0.001557	0.178	0.412693590936
0.001558	0.178	0.412693590936
0.001559	0.176	0.411125285041
0.00156	0.178	0.412693590936
0.001561	0.176	0.411125285041
0.001562	0.174	0.409541206718
0.001563	0.168	0.404692475838
0.001564	0.17	0.406324993078
0.001565	0.174	0.409541206718
0.001566	0.176	0.411125285041
0.001567	0.182	0.41578359756
0.001568	0.178	0.412693590936
0.001569	0.18	0.414246303544
0.00157	0.18	0.414246303544
0.001571	0.176	0.411125285041
0.001572	0.178	0.412693590936
0.001573	0.176	0.411125285041
0.001574	0.178	0.412693590936
0.001575	0.178	0.412693590936
0.001576	0.178	0.412693590936
0.001577	0.172	0.40794117223
0.001578	0.172	0.40794117223
0.001579	0.172	0.40794117223
0.00158	0.172	0.40794117223
0.001581	0.174	0.409541206718
0.001582	0.174	0.409541206718
0.001583	0.174	0.409541206718
0.001584	0.172	0.40300868477
0.001585	0.17	0.401372644808
0.001586	0.168	0.399719901931
0.001587	0.164	0.396363469558
0.001588	0.166	0.398050248084
0.001589	0.164	0.396363469558
0.00159	0.166	0.398050248084
0.001591	0.168	0.399719901931
0.001592	0.166	0.398050248084
0.001593	0.166	0.398050248084
0.001594	0.164	0.396363469558
0.001595	0.168	0.399719901931
0.001596	0.166	0.398050248084
0.001597	0.166	0.398050248084
0.001598	0.16	0.392937654088
0.001599	0.158	0.380835922675
0.0016	0.158	0.380835922675
0.001601	0.158	0.380835922675
0.001602	0.158	0.380835922675
0.001603	0.158	0.380835922675
0.001604	0.154	0.377205514276
0.001605	0.152	0.375361159418
0.001606	0.154	0.377205514276
0.001607	0.158	0.380835922675
0.001608	0.158	0.380835922675
0.001609	0.156	0.379030341793
0.00161	0.154	0.377205514276
0.001611	0.156	0.379030341793
0.001612	0.162	0.394659346779
0.001613	0.164	0.396363469558
0.001614	0.16	0.392937654088
0.001615	0.158	0.391198159505
0.001616	0.158	0.391198159505
0.001617	0.156	0.389440624486
0.001618	0.158	0.391198159505
0.001619	0.16	0.392937654088
0.00162	0.162	0.394659346779
0.001621	0.164	0.396363469558
0.001622	0.166	0.398050248084
0.001623	0.166	0.398050248084
0.001624	0.162	0.394659346779
0.001625	0.162	0.394659346779
0.001626	0.162	0.394659346779
0.001627	0.16	0.392937654088
0.001628	0.158	0.391198159505
0.001629	0.154	0.387664803664
0.00163	0.154	0.387664803664
0.001631	0.154	0.387664803664
0.001632	0.152	0.38587044458
0.001633	0.152	0.38587044458
0.001634	0.152	0.38587044458
0.001635	0.152	0.38587044458
0.001636	0.15	0.384057287393
0.001637	0.148	0.382225064589
0.001638	0.146	0.380373500654
0.001639	0.14	0.358329457343
0.00164	0.136	0.354265437208
0.001641	0.132	0.350108554594
0.001642	0.128	0.345855461139
0.001643	0.128	0.345855461139
0.001644	0.122	0.339287488717
0.001645	0.122	0.339287488717
0.001646	0.128	0.345855461139
0.001647	0.126	0.343691722333
0.001648	0.126	0.349462444334
0.001649	0.124	0.347309660102
0.00165	0.126	0.349462444334
0.001651	0.128	0.351590671094
0.001652	0.128	0.351590671094
0.001653	0.132	0.355775209929
0.001654	0.14	0.363868107973
0.001655	0.14	0.363868107973
0.001656	0.138	0.361878432626
0.001657	0.136	0.359866641966
0.001658	0.136	0.359866641966
0.001659	0.136	0.359866641966
0.00166	0.136	0.359866641966
0.001661	0.136	0.359866641966
0.001662	0.134	0.357832362986
0.001663	0.134	0.357832362986
0.001664	0.134	0.357832362986
0.001665	0.134	0.352198807494
0.001666	0.134	0.352198807494
0.001667	0.134	0.352198807494
0.001668	0.134	0.352198807494
0.001669	0.132	0.350108554594
0.00167	0.132	0.350108554594
0.001671	0.132	0.350108554594
0.001672	0.132	0.350108554594
0.001673	0.134	0.357832362986
0.001674	0.134	0.357832362986
0.001675	0.134	0.357832362986
0.001676	0.134	0.357832362986
0.001677	0.128	0.351590671094
0.001678	0.126	0.349462444334
0.001679	0.126	0.349462444334
0.00168	0.13	0.353694783677
0.001681	0.128	0.345855461139
0.001682	0.13	0.347994252826
0.001683	0.13	0.347994252826
0.001684	0.128	0.345855461139
0.001685	0.128	0.345855461139
0.001686	0.128	0.345855461139
0.001687	0.124	0.341502562216
0.001688	0.122	0.339287488717
0.001689	0.122	0.339287488717
0.00169	0.118	0.334777538076
0.001691	0.116	0.332481578437
0.001692	0.116	0.332481578437
0.001693	0.118	0.334777538076
0.001694	0.12	0.337045990927
0.001695	0.122	0.339287488717
0.001696	0.122	0.339287488717
0.001697	0.128	0.357233816988
0.001698	0.126	0.349462444334
0.001699	0.13	0.359304884464
0.0017	0.132	0.361353012994
0.001701	0.132	0.361353012994
0.001702	0.13	0.359304884464
0.001703	0.13	0.359304884464
0.001704	0.13	0.359304884464
0.001705	0.128	0.357233816988
0.001706	0.124	0.35302124582
0.001707	0.122	0.350878896487
0.001708	0.126	0.355139409247
0.001709	0.12	0.34292856399
0.00171	0.118	0.340699280892
0.001711	0.118	0.340699280892
0.001712	0.12	0.34292856399
0.001713	0.12	0.34292856399
0.001714	0.12	0.34292856399
0.001715	0.116	0.338443496023
0.001716	0.114	0.336160675868
0.001717	0.114	0.336160675868
0.001718	0.114	0.336160675868
0.001719	0.112	0.333850265838
0.00172	0.11	0.325422801905
0.001721	0.112	0.333850265838
0.001722	0.11	0.331511689085
0.001723	0.11	0.331511689085
0.001724	0.108	0.329144345235
0.001725	0.108	0.329144345235
0.001726	0.108	0.329144345235
0.001727	0.108	0.329144345235
0.001728	0.108	0.329144345235
0.001729	0.112	0.333850265838
0.00173	0.112	0.333850265838
0.001731	0.114	0.336160675868
0.001732	0.112	0.327804819977
0.001733	0.11	0.325422801905
0.001734	0.11	0.325422801905
0.001735	0.11	0.325422801905
0.001736	0.11	0.325422801905
0.001737	0.108	0.323010835732
0.001738	0.106	0.320568245464
0.001739	0.11	0.325422801905
0.00174	0.112	0.327804819977
0.001741	0.108	0.323010835732
0.001742	0.11	0.325422801905
0.001743	0.112	0.327804819977
0.001744	0.112	0.327804819977
0.001745	0.112	0.327804819977
0.001746	0.112	0.327804819977
0.001747	0.11	0.325422801905
0.001748	0.112	0.327804819977
0.001749	0.112	0.327804819977
0.00175	0.11	0.325422801905
0.001751	0.108	0.323010835732
0.001752	0.108	0.323010835732
0.001753	0.104	0.318094325633
0.001754	0.108	0.329144345235
0.001755	0.106	0.32674760902
0.001756	0.106	0.32674760902
0.001757	0.112	0.333850265838
0.001758	0.112	0.333850265838
0.001759	0.11	0.331511689085
0.00176	0.11	0.331511689085
0.001761	0.11	0.331511689085
0.001762	0.11	0.331511689085
0.001763	0.112	0.333850265838
0.001764	0.108	0.329144345235
0.001765	0.104	0.32432082881
0.001766	0.106	0.32674760902
0.001767	0.106	0.32674760902
0.001768	0.102	0.321863325031
0.001769	0.102	0.321863325031
0.00177	0.102	0.321863325031
0.001771	0.1	0.319374388453
0.001772	0.1	0.319374388453
0.001773	0.1	0.319374388453
0.001774	0.102	0.321863325031
0.001775	0.102	0.321863325031
0.001776	0.104	0.32432082881
0.001777	0.108	0.329144345235
0.001778	0.108	0.329144345235
0.001779	0.108	0.329144345235
0.00178	0.106	0.32674760902
0.001781	0.106	0.32674760902
0.001782	0.106	0.32674760902
0.001783	0.104	0.32432082881
0.001784	0.102	0.321863325031
0.001785	0.102	0.321863325031
0.001786	0.102	0.321863325031
0.001787	0.1	0.319374388453
0.001788	0.1	0.319374388453
0.001789	0.1	0.319374388453
0.00179	0.1	0.319374388453
0.001791	0.1	0.319374388453
0.001792	0.1	0.319374388453
0.001793	0.1	0.319374388453
0.001794	0.096	0.314299220489
0.001795	0.094	0.311711404989
0.001796	0.09	0.306431068921
0.001797	0.088	0.303736728105
0.001798	0.088	0.303736728105
0.001799	0.088	0.290268840904
0.0018	0.088	0.290268840904
0.001801	0.088	0.290268840904
0.001802	0.088	0.290268840904
0.001803	0.084	0.284506590433
0.001804	0.084	0.284506590433
0.001805	0.086	0.28740911607
0.001806	0.09	0.306431068921
0.001807	0.09	0.306431068921
0.001808	0.094	0.311711404989
0.001809	0.092	0.309088983951
0.00181	0.096	0.314299220489
0.001811	0.1	0.319374388453
0.001812	0.1	0.319374388453
0.001813	0.1	0.319374388453
0.001814	0.1	0.319374388453
0.001815	0.102	0.321863325031
0.001816	0.1	0.319374388453
0.001817	0.098	0.316853278348
0.001818	0.1	0.319374388453
0.001819	0.1	0.319374388453
0.00182	0.1	0.319374388453
0.001821	0.1	0.319374388453
0.001822	0.096	0.314299220489
0.001823	0.096	0.314299220489
0.001824	0.1	0.319374388453
0.001825	0.1	0.319374388453
0.001826	0.104	0.32432082881
0.001827	0.102	0.309186028145
0.001828	0.1	0.306594194335
0.001829	0.098	0.303967103483
0.00183	0.098	0.303967103483
0.001831	0.096	0.301303833364
0.001832	0.096	0.301303833364
0.001833	0.094	0.298603415922
0.001834	0.092	0.295864834004
0.001835	0.092	0.295864834004
0.001836	0.088	0.290268840904
0.001837	0.086	0.28740911607
0.001838	0.088	0.290268840904
0.001839	0.086	0.28740911607
0.00184	0.086	0.28740911607
0.001841	0.086	0.28740911607
0.001842	0.086	0.28740911607
0.001843	0.086	0.28740911607
0.001844	0.086	0.28740911607
0.001845	0.086	0.28740911607
0.001846	0.082	0.281559940332
0.001847	0.08	0.278567765544
0.001848	0.08	0.278567765544
0.001849	0.082	0.281559940332
0.00185	0.086	0.28740911607
0.001851	0.084	0.284506590433
0.001852	0.084	0.284506590433
0.001853	0.086	0.28740911607
0.001854	0.086	0.28740911607
0.001855	0.088	0.290268840904
0.001856	0.09	0.293087017795
0.001857	0.09	0.293087017795
0.001858	0.088	0.290268840904
0.001859	0.088	0.290268840904
0.00186	0.086	0.28740911607
0.001861	0.086	0.28740911607
0.001862	0.088	0.290268840904
0.001863	0.086	0.28740911607
0.001864	0.082	0.281559940332
0.001865	0.084	0.284506590433
0.001866	0.086	0.28740911607
0.001867	0.084	0.284506590433
0.001868	0.084	0.284506590433
0.001869	0.084	0.284506590433
0.00187	0.082	0.281559940332
0.001871	0.078	0.275528582909
0.001872	0.08	0.278567765544
0.001873	0.082	0.281559940332
0.001874	0.084	0.284506590433
0.001875	0.084	0.284506590433
0.001876	0.086	0.28740911607
0.001877	0.088	0.290268840904
0.001878	0.086	0.28740911607
0.001879	0.086	0.28740911607
0.00188	0.086	0.28740911607
0.001881	0.086	0.28740911607
0.001882	0.088	0.290268840904
0.001883	0.086	0.28740911607
0.001884	0.088	0.290268840904
0.001885	0.084	0.284506590433
0.001886	0.082	0.281559940332
0.001887	0.082	0.281559940332
0.001888	0.082	0.281559940332
0.001889	0.084	0.284506590433
0.00189	0.084	0.284506590433
0.001891	0.082	0.274364720764
0.001892	0.08	0.271293199325
0.001893	0.08	0.271293199325
0.001894	0.078	0.268171586862
0.001895	0.078	0.268171586862
0.001896	0.08	0.271293199325
0.001897	0.078	0.268171586862
0.001898	0.078	0.268171586862
0.001899	0.078	0.268171586862
0.0019	0.078	0.268171586862
0.001901	0.078	0.268171586862
0.001902	0.076	0.264998113201
0.001903	0.074	0.261770892194
0.001904	0.074	0.261770892194
0.001905	0.072	0.258487910742
0.001906	0.072	0.258487910742
0.001907	0.072	0.258487910742
0.001908	0.074	0.261770892194
0.001909	0.074	0.261770892194
0.00191	0.076	0.264998113201
0.001911	0.076	0.264998113201
0.001912	0.078	0.268171586862
0.001913	0.076	0.264998113201
0.001914	0.074	0.261770892194
0.001915	0.072	0.258487910742
0.001916	0.072	0.258487910742
0.001917	0.072	0.258487910742
0.001918	0.072	0.258487910742
0.001919	0.072	0.258487910742
0.00192	0.072	0.258487910742
0.001921	0.072	0.258487910742
0.001922	0.072	0.258487910742
0.001923	0.072	0.258487910742
0.001924	0.072	0.258487910742
0.001925	0.07	0.255147016443
0.001926	0.074	0.26930280355
0.001927	0.072	0.266112758056
0.001928	0.072	0.266112758056
0.001929	0.07	0.262868788562
0.00193	0.07	0.262868788562
0.001931	0.07	0.262868788562
0.001932	0.07	0.262868788562
0.001933	0.072	0.266112758056
0.001934	0.072	0.266112758056
0.001935	0.072	0.266112758056
0.001936	0.07	0.262868788562
0.001937	0.068	0.259568873327
0.001938	0.07	0.262868788562
0.001939	0.072	0.266112758056
0.00194	0.072	0.266112758056
0.001941	0.072	0.266112758056
0.001942	0.074	0.26930280355
0.001943	0.074	0.26930280355
0.001944	0.074	0.26930280355
0.001945	0.074	0.26930280355
0.001946	0.074	0.26930280355
0.001947	0.072	0.266112758056
0.001948	0.068	0.259568873327
0.001949	0.07	0.262868788562
0.00195	0.07	0.262868788562
0.001951	0.07	0.262868788562
0.001952	0.068	0.259568873327
0.001953	0.064	0.252792404949
0.001954	0.064	0.252792404949
0.001955	0.06	0.245764114549
0.001956	0.064	0.244752936652
0.001957	0.064	0.244752936652
0.001958	0.064	0.244752936652
0.001959	0.064	0.244752936652
0.00196	0.062	0.24115555146
0.001961	0.062	0.24115555146
0.001962	0.062	0.24115555146
0.001963	0.062	0.24115555146
0.001964	0.06	0.237486841741
0.001965	0.06	0.237486841741
0.001966	0.06	0.237486841741
0.001967	0.058	0.233743449106
0.001968	0.056	0.229921725811
0.001969	0.052	0.222027025382
0.00197	0.05	0.217944947177
0.001971	0.046	0.209485083001
0.001972	0.046	0.209485083001
0.001973	0.052	0.222027025382
0.001974	0.054	0.226017698422
0.001975	0.054	0.234699808266
0.001976	0.056	0.238461736973
0.001977	0.054	0.234699808266
0.001978	0.052	0.230859264488
0.001979	0.052	0.230859264488
0.00198	0.052	0.230859264488
0.001981	0.048	0.222925996689
0.001982	0.048	0.222925996689
0.001983	0.048	0.222925996689
0.001984	0.048	0.222925996689
0.001985	0.048	0.222925996689
0.001986	0.05	0.226936114358
0.001987	0.05	0.226936114358
0.001988	0.05	0.226936114358
0.001989	0.054	0.234699808266
0.00199	0.054	0.234699808266
0.001991	0.056	0.238461736973
0.001992	0.052	0.230859264488
0.001993	0.052	0.230859264488
0.001994	0.052	0.230859264488
0.001995	0.052	0.230859264488
0.001996	0.052	0.230859264488
0.001997	0.052	0.230859264488
0.001998	0.052	0.230859264488
[truncated: 8,002 more rows]
