# Supplementary material for: The Influence of Synaptic Size on AMPA Receptor Activation: A Monte Carlo Model
Source: PLoS One. 2015 Jun 24;10(6):e0130924. doi: 10.1371/journal.pone.0130924 (PMC4479604; doi:10.1371/journal.pone.0130924)
Supplement: S1 Dataset — This package contains the experimental data used as basis for the analysis presented in the paper. (ZIP) [file pone.0130924.s001.zip › S1 Simulation data/training/1046_7869_300_399.csv]

time	AMPA.O.mean	AMPA.O.stdev
0.0	0.0	0.0
1e-06	0.0	0.0
2e-06	0.042	0.200589132308
3e-06	0.146	0.358725521813
4e-06	0.332	0.545688555863
5e-06	0.612	0.79085776218
6e-06	0.94	0.994183081731
7e-06	1.312	1.14658449318
8e-06	1.758	1.32643733361
9e-06	2.23	1.47549991528
1e-05	2.81	1.60682917574
1.1e-05	3.388	1.77015705518
1.2e-05	4.04	1.93556193391
1.3e-05	4.668	2.17112321161
1.4e-05	5.278	2.33510513682
1.5e-05	5.928	2.50336094082
1.6e-05	6.662	2.63965073447
1.7e-05	7.388	2.70729680678
1.8e-05	8.168	2.8864815953
1.9e-05	8.988	3.07438709339
2e-05	9.686	3.20303044007
2.1e-05	10.404	3.27670322123
2.2e-05	11.068	3.40930726101
2.3e-05	11.748	3.46012947735
2.4e-05	12.454	3.57041790271
2.5e-05	13.09	3.66140683345
2.6e-05	13.824	3.70526976076
2.7e-05	14.56	3.74090898045
2.8e-05	15.228	3.82831764617
2.9e-05	15.888	3.8723966739
3e-05	16.522	3.94936906353
3.1e-05	17.184	4.05439810576
3.2e-05	17.84	4.16922055065
3.3e-05	18.432	4.20967647213
3.4e-05	19.044	4.25747155011
3.5e-05	19.592	4.34896953312
3.6e-05	20.118	4.42764903758
3.7e-05	20.676	4.40897085497
3.8e-05	21.194	4.44841140184
3.9e-05	21.662	4.38266539905
4e-05	22.116	4.49605871848
4.1e-05	22.578	4.48373906466
4.2e-05	23.05	4.53602248672
4.3e-05	23.468	4.5590542879
4.4e-05	23.884	4.51603188651
4.5e-05	24.276	4.58517436964
4.6e-05	24.704	4.58174464587
4.7e-05	25.09	4.60932749976
4.8e-05	25.526	4.71310131442
4.9e-05	25.9	4.77933049705
5e-05	26.27	4.82090240515
5.1e-05	26.626	4.82266772648
5.2e-05	26.926	4.86461961514
5.3e-05	27.216	4.91826636123
5.4e-05	27.534	4.91862216479
5.5e-05	27.796	4.94756344073
5.6e-05	28.03	4.91173085582
5.7e-05	28.346	4.91062969486
5.8e-05	28.626	4.95198182549
5.9e-05	28.762	4.98772052144
6e-05	29.018	5.06257602412
6.1e-05	29.248	5.11492873851
6.2e-05	29.478	5.15533859218
6.3e-05	29.758	5.16172800523
6.4e-05	30.024	5.19686674834
6.5e-05	30.088	5.28282651617
6.6e-05	30.202	5.30218785031
6.7e-05	30.352	5.27068268823
6.8e-05	30.51	5.30828597572
6.9e-05	30.606	5.29176378913
7e-05	30.788	5.28157703721
7.1e-05	30.822	5.24159479548
7.2e-05	30.874	5.24882120099
7.3e-05	31.01	5.3139345122
7.4e-05	31.166	5.28000416667
7.5e-05	31.204	5.33126476551
7.6e-05	31.304	5.32987654641
7.7e-05	31.346	5.30266763054
7.8e-05	31.448	5.35903871977
7.9e-05	31.444	5.39359471967
8e-05	31.574	5.37443243515
8.1e-05	31.694	5.39410455961
8.2e-05	31.764	5.41740749806
8.3e-05	31.85	5.42102388853
8.4e-05	31.888	5.47425392177
8.5e-05	31.902	5.49075550357
8.6e-05	31.976	5.52516280303
8.7e-05	32.056	5.57035582346
8.8e-05	32.098	5.60681692228
8.9e-05	32.16	5.61269988508
9e-05	32.128	5.56054098088
9.1e-05	32.172	5.57946377352
9.2e-05	32.21	5.58622412726
9.3e-05	32.168	5.62883433759
9.4e-05	32.224	5.66867039084
9.5e-05	32.196	5.62366286329
9.6e-05	32.242	5.58206377606
9.7e-05	32.26	5.64343866805
9.8e-05	32.238	5.63430173136
9.9e-05	32.222	5.55740191097
0.0001	32.208	5.6164700658
0.000101	32.202	5.64492657171
0.000102	32.12	5.60157120815
0.000103	32.094	5.56139946416
0.000104	32.12	5.64531664302
0.000105	32.08	5.70487510819
0.000106	32.04	5.68774120368
0.000107	31.934	5.65346300952
0.000108	31.852	5.59447012683
0.000109	31.772	5.49872858032
0.00011	31.758	5.54178996354
0.000111	31.712	5.55059059921
0.000112	31.73	5.5372466082
0.000113	31.648	5.49254913496
0.000114	31.62	5.48959014864
0.000115	31.518	5.50069777392
0.000116	31.506	5.48907678941
0.000117	31.408	5.47005813497
0.000118	31.434	5.44882042281
0.000119	31.384	5.39189614143
0.00012	31.3	5.38943410758
0.000121	31.286	5.36546400603
0.000122	31.24	5.34812116542
0.000123	31.22	5.36317070398
0.000124	31.232	5.34996971954
0.000125	31.204	5.32112619659
0.000126	31.164	5.33189497271
0.000127	31.07	5.34837358456
0.000128	31.052	5.35885211589
0.000129	30.998	5.36898463399
0.00013	30.906	5.36257065222
0.000131	30.898	5.28352117437
0.000132	30.886	5.25937296643
0.000133	30.77	5.2685007355
0.000134	30.752	5.2917384667
0.000135	30.682	5.31722446395
0.000136	30.674	5.29147654252
0.000137	30.576	5.26575958433
0.000138	30.538	5.28890877214
0.000139	30.404	5.27757368494
0.00014	30.336	5.25957260621
0.000141	30.238	5.2258354356
0.000142	30.192	5.22332614337
0.000143	30.156	5.28844627466
0.000144	30.13	5.24796150901
0.000145	30.084	5.25137543887
0.000146	30.012	5.22224625999
0.000147	29.906	5.25748647169
0.000148	29.838	5.2413505893
0.000149	29.83	5.20779223856
0.00015	29.774	5.23134055477
0.000151	29.648	5.20539105159
0.000152	29.618	5.21230045182
0.000153	29.598	5.26881352868
0.000154	29.546	5.22378062327
0.000155	29.468	5.21583895457
0.000156	29.398	5.17258117384
0.000157	29.334	5.15814346446
0.000158	29.232	5.08273312304
0.000159	29.21	5.11526147914
0.00016	29.222	5.15758819605
0.000161	29.098	5.08491848509
0.000162	29.014	5.11798827666
0.000163	28.922	5.09469488782
0.000164	28.868	5.057922103
0.000165	28.806	5.03312666242
0.000166	28.798	5.04828644195
0.000167	28.7	5.08468288097
0.000168	28.632	5.10338867812
0.000169	28.54	5.12956138476
0.00017	28.502	5.06497739383
0.000171	28.462	5.03592652846
0.000172	28.354	5.09005736706
0.000173	28.348	5.06309154569
0.000174	28.274	5.07296008263
0.000175	28.212	5.04411102178
0.000176	28.136	4.96079671021
0.000177	28.054	4.91111840623
0.000178	27.932	4.92862820671
0.000179	27.814	4.93268730004
0.00018	27.766	4.91683272036
0.000181	27.648	4.9014381563
0.000182	27.552	4.90951076992
0.000183	27.486	4.98134560134
0.000184	27.396	4.94117233053
0.000185	27.338	4.9436581597
0.000186	27.25	4.95252460872
0.000187	27.188	4.91494211563
0.000188	27.078	4.92543561525
0.000189	27.038	4.90230109234
0.00019	27.008	4.90223785633
0.000191	26.938	4.93012738172
0.000192	26.848	4.89988734564
0.000193	26.806	4.87035563383
0.000194	26.786	4.85058800559
0.000195	26.718	4.84587205774
0.000196	26.682	4.79216819404
0.000197	26.606	4.75802101719
0.000198	26.57	4.71647113847
0.000199	26.464	4.80465441005
0.0002	26.464	4.81712611419
0.000201	26.354	4.80132106821
0.000202	26.224	4.77596314894
0.000203	26.162	4.75686409308
0.000204	26.04	4.71533667939
0.000205	25.952	4.73515533008
0.000206	25.89	4.74909465056
0.000207	25.826	4.74802316759
0.000208	25.79	4.75330411398
0.000209	25.776	4.76212389591
0.00021	25.76	4.78689878732
0.000211	25.734	4.80616728797
0.000212	25.656	4.81847112682
0.000213	25.628	4.86061889064
0.000214	25.546	4.78955989627
0.000215	25.356	4.75996470575
0.000216	25.26	4.76407388692
0.000217	25.218	4.75083950476
0.000218	25.128	4.69974637614
0.000219	25.108	4.69939740818
0.00022	25.078	4.67289161013
0.000221	25.018	4.6854750026
0.000222	24.936	4.67802351426
0.000223	24.852	4.56662851566
0.000224	24.81	4.58627299667
0.000225	24.786	4.60349910394
0.000226	24.714	4.57123659418
0.000227	24.652	4.56364941686
0.000228	24.586	4.54517370405
0.000229	24.534	4.58528559634
0.00023	24.426	4.53569443415
0.000231	24.348	4.60031477184
0.000232	24.236	4.6048131341
0.000233	24.146	4.61006334013
0.000234	24.038	4.57521103338
0.000235	23.994	4.53893864246
0.000236	23.984	4.62036189059
0.000237	23.922	4.65058232913
0.000238	23.894	4.61982294033
0.000239	23.838	4.57992969378
0.00024	23.766	4.53643516431
0.000241	23.678	4.53148055276
0.000242	23.63	4.5096673935
0.000243	23.556	4.49342452924
0.000244	23.468	4.46015425742
0.000245	23.396	4.49479521224
0.000246	23.356	4.47942674904
0.000247	23.27	4.44624560725
0.000248	23.12	4.44855032567
0.000249	23.092	4.52852470458
0.00025	23.098	4.52110561699
0.000251	23.032	4.51519390503
0.000252	22.922	4.51795484705
0.000253	22.848	4.54058322245
0.000254	22.768	4.5565530832
0.000255	22.708	4.54958635482
0.000256	22.638	4.54873125168
0.000257	22.58	4.57641781309
0.000258	22.516	4.54331861088
0.000259	22.488	4.4968718016
0.00026	22.43	4.49144742817
0.000261	22.48	4.44630183411
0.000262	22.446	4.45680199246
0.000263	22.364	4.46088601065
0.000264	22.308	4.47002639813
0.000265	22.224	4.45800672947
0.000266	22.234	4.44783587827
0.000267	22.132	4.46974003718
0.000268	22.04	4.49114684685
0.000269	21.972	4.43928102287
0.00027	21.898	4.46492956271
0.000271	21.86	4.39731736403
0.000272	21.83	4.37779624926
0.000273	21.774	4.41711715942
0.000274	21.71	4.45756660074
0.000275	21.692	4.43859617447
0.000276	21.656	4.45350019647
0.000277	21.62	4.43797251005
0.000278	21.556	4.41212692474
0.000279	21.49	4.41881205756
0.00028	21.42	4.4393242729
0.000281	21.348	4.43969548505
0.000282	21.282	4.4120829548
0.000283	21.256	4.3784088434
0.000284	21.214	4.33730377078
0.000285	21.176	4.32493051967
0.000286	21.14	4.32624548541
0.000287	21.054	4.33532974524
0.000288	21.026	4.31941246005
0.000289	20.906	4.2905901692
0.00029	20.852	4.31069553553
0.000291	20.742	4.27591346966
0.000292	20.71	4.36095173099
0.000293	20.634	4.37676181669
0.000294	20.596	4.37684635325
0.000295	20.552	4.34272909586
0.000296	20.51	4.32595654162
0.000297	20.408	4.30552389379
0.000298	20.372	4.23481003116
0.000299	20.37	4.24088434174
0.0003	20.304	4.24353437597
0.000301	20.274	4.27023699576
0.000302	20.272	4.27340800767
0.000303	20.188	4.25683638398
0.000304	20.138	4.30057624046
0.000305	20.082	4.34548915543
0.000306	20.06	4.34883892551
0.000307	20.066	4.3245397443
0.000308	20.022	4.32452494501
0.000309	19.948	4.28594167016
0.00031	19.938	4.27716681929
0.000311	19.884	4.26034552589
0.000312	19.82	4.25107045343
0.000313	19.738	4.20349330914
0.000314	19.636	4.17941431303
0.000315	19.568	4.15756852018
0.000316	19.534	4.18053154515
0.000317	19.504	4.23012813045
0.000318	19.472	4.26065910394
0.000319	19.466	4.26390009264
0.00032	19.43	4.26768086904
0.000321	19.376	4.25847672296
0.000322	19.294	4.26046523281
0.000323	19.166	4.28187388885
0.000324	19.166	4.29120542505
0.000325	19.062	4.26733593709
0.000326	18.97	4.24983529093
0.000327	18.954	4.20807366856
0.000328	18.928	4.22691566038
0.000329	18.888	4.19469379097
0.00033	18.782	4.19219226658
0.000331	18.778	4.15652691559
0.000332	18.724	4.09241053659
0.000333	18.65	4.09774328137
0.000334	18.592	4.06909523113
0.000335	18.626	4.12724169392
0.000336	18.598	4.1371966354
0.000337	18.544	4.10268984935
0.000338	18.478	4.13491426755
0.000339	18.452	4.19710566939
0.00034	18.406	4.18821728185
0.000341	18.358	4.2230126687
0.000342	18.26	4.19528306554
0.000343	18.214	4.17662591095
0.000344	18.162	4.14291636411
0.000345	18.132	4.14325669009
0.000346	18.072	4.12199175157
0.000347	18.04	4.14468334134
0.000348	17.99	4.15907441626
0.000349	17.968	4.14812921689
0.00035	17.872	4.09629295827
0.000351	17.79	4.06520602184
0.000352	17.714	4.05415885234
0.000353	17.67	4.0847398938
0.000354	17.6	4.11096095822
0.000355	17.58	4.08259721256
0.000356	17.55	4.13031475798
0.000357	17.504	4.09804636382
0.000358	17.556	4.07171511774
0.000359	17.494	4.10876672494
0.00036	17.46	4.11003649619
0.000361	17.374	4.12578768237
0.000362	17.306	4.10126370769
0.000363	17.252	4.12801356587
0.000364	17.198	4.10497210709
0.000365	17.24	4.09028116393
0.000366	17.16	4.13888873975
0.000367	17.166	4.15865891845
0.000368	17.11	4.1296367879
0.000369	17.052	4.1469622617
0.00037	16.998	4.14945731391
0.000371	16.91	4.1301210636
0.000372	16.85	4.14143694869
0.000373	16.79	4.12672994028
0.000374	16.73	4.1101216527
0.000375	16.652	4.08593881501
0.000376	16.578	4.06938766893
0.000377	16.512	4.05386926282
0.000378	16.488	4.0444846396
0.000379	16.43	4.03795740443
0.00038	16.412	4.02470570353
0.000381	16.4	3.97190130794
0.000382	16.388	3.99668062272
0.000383	16.306	4.00204497726
0.000384	16.224	3.96305740559
0.000385	16.21	3.9791833333
0.000386	16.166	3.93019643275
0.000387	16.112	3.88219731595
0.000388	16.074	3.93757844366
0.000389	16.05	3.91350226779
0.00039	16.008	3.94308711545
0.000391	15.954	3.86831798072
0.000392	15.924	3.90412909623
0.000393	15.886	3.97353797012
0.000394	15.822	3.94389604325
0.000395	15.788	3.95816321038
0.000396	15.752	3.93884450061
0.000397	15.654	3.98576015335
0.000398	15.644	3.94477679977
0.000399	15.576	3.89566733693
0.0004	15.534	3.93304513068
0.000401	15.506	3.90563234317
0.000402	15.51	3.91278673071
0.000403	15.452	3.92730136353
0.000404	15.416	3.90882898065
0.000405	15.406	3.91677979978
0.000406	15.354	3.92488012556
0.000407	15.288	3.90961072231
0.000408	15.27	3.90603379402
0.000409	15.248	3.88876535677
0.00041	15.242	3.87858685606
0.000411	15.168	3.86726983801
0.000412	15.078	3.82778212546
0.000413	15.064	3.80944930403
0.000414	14.99	3.80971127515
0.000415	14.91	3.82542808062
0.000416	14.908	3.83764719587
0.000417	14.87	3.80435277018
0.000418	14.84	3.79768350445
0.000419	14.802	3.7702514505
0.00042	14.766	3.77084128544
0.000421	14.718	3.83490234556
0.000422	14.684	3.86421324463
0.000423	14.648	3.91306733906
0.000424	14.608	3.8954250089
0.000425	14.568	3.82797283167
0.000426	14.522	3.84675395626
0.000427	14.49	3.82647357236
0.000428	14.486	3.77065034178
0.000429	14.47	3.81799685699
0.00043	14.384	3.80848316263
0.000431	14.34	3.79952628626
0.000432	14.306	3.78686730689
0.000433	14.236	3.76354938854
0.000434	14.216	3.76475019092
0.000435	14.194	3.72939190754
0.000436	14.134	3.72505624119
0.000437	14.124	3.70197568874
0.000438	14.076	3.69840830629
0.000439	14.024	3.71098693072
0.00044	13.994	3.75259430261
0.000441	13.936	3.77357973283
0.000442	13.914	3.76916489424
0.000443	13.9	3.75366487582
0.000444	13.828	3.74304902453
0.000445	13.786	3.71270844533
0.000446	13.742	3.73676812232
0.000447	13.76	3.74090898045
0.000448	13.722	3.75455936163
0.000449	13.698	3.74630431225
0.00045	13.698	3.77290286119
0.000451	13.668	3.79338582272
0.000452	13.642	3.76959361205
0.000453	13.6	3.73577301238
0.000454	13.542	3.73580459874
0.000455	13.512	3.75044743997
0.000456	13.504	3.72155666355
0.000457	13.442	3.70332769276
0.000458	13.43	3.71659790669
0.000459	13.416	3.6968830114
0.00046	13.374	3.6597983551
0.000461	13.316	3.6851246926
0.000462	13.27	3.68416883435
0.000463	13.204	3.64779166072
0.000464	13.158	3.6415705403
0.000465	13.1	3.63345565543
0.000466	13.09	3.65648738546
0.000467	13.07	3.67438430217
0.000468	13.028	3.68771148546
0.000469	12.958	3.69976161394
0.00047	12.92	3.65425779058
0.000471	12.894	3.61590431289
0.000472	12.842	3.62008784424
0.000473	12.802	3.61092730472
0.000474	12.748	3.63214757409
0.000475	12.77	3.62396192033
0.000476	12.732	3.61609955615
0.000477	12.652	3.65169768738
0.000478	12.666	3.66584833292
0.000479	12.604	3.63141625265
0.00048	12.56	3.61364082332
0.000481	12.528	3.60350052033
0.000482	12.51	3.60304038279
0.000483	12.458	3.59168985298
0.000484	12.406	3.58234057566
0.000485	12.358	3.60136585201
0.000486	12.366	3.61718730508
0.000487	12.318	3.61232279842
0.000488	12.272	3.61801271418
0.000489	12.216	3.59685195692
0.00049	12.154	3.5980944957
0.000491	12.124	3.58728643964
0.000492	12.1	3.59416193291
0.000493	12.064	3.60331847052
0.000494	12.07	3.57842143969
0.000495	11.994	3.56173609354
0.000496	11.954	3.57545577514
0.000497	11.928	3.56466211583
0.000498	11.902	3.55364545221
0.000499	11.888	3.54449657921
0.0005	11.882	3.52818310182
0.000501	11.824	3.53228311436
0.000502	11.812	3.48950655537
0.000503	11.816	3.48857334737
0.000504	11.758	3.455348897
0.000505	11.712	3.45731919267
0.000506	11.65	3.4297959123
0.000507	11.65	3.41577224065
0.000508	11.618	3.43570604098
0.000509	11.55	3.44318166817
0.00051	11.552	3.45995606909
0.000511	11.52	3.45392530319
0.000512	11.476	3.44462247569
0.000513	11.47	3.42010233765
0.000514	11.392	3.43137523451
0.000515	11.346	3.42845212888
0.000516	11.334	3.45983294394
0.000517	11.34	3.43400640652
0.000518	11.302	3.41039528501
0.000519	11.298	3.42771002274
0.00052	11.294	3.40698752566
0.000521	11.292	3.38507547922
0.000522	11.294	3.38046801494
0.000523	11.268	3.35681039083
0.000524	11.24	3.37674399385
0.000525	11.228	3.35261330905
0.000526	11.208	3.37472013654
0.000527	11.19	3.38317897842
0.000528	11.14	3.37585544714
0.000529	11.09	3.37311428801
0.00053	11.048	3.34868571234
0.000531	10.976	3.34834645758
0.000532	10.934	3.31385636382
0.000533	10.89	3.2805334932
0.000534	10.886	3.27123890904
0.000535	10.872	3.23907641157
0.000536	10.85	3.20803678283
0.000537	10.798	3.199561845
0.000538	10.764	3.18438439891
0.000539	10.73	3.15295099867
0.00054	10.676	3.13033927874
0.000541	10.636	3.15015936105
0.000542	10.636	3.17419344086
0.000543	10.59	3.15434620801
0.000544	10.552	3.12846543852
0.000545	10.496	3.14292602522
0.000546	10.484	3.11540430763
0.000547	10.438	3.08644714842
0.000548	10.418	3.06060059465
0.000549	10.406	3.08758222563
0.00055	10.378	3.06188112114
0.000551	10.384	3.06080773653
0.000552	10.354	3.07191861871
0.000553	10.306	3.07837034809
0.000554	10.29	3.08899660084
0.000555	10.27	3.07458940348
0.000556	10.228	3.09516009279
0.000557	10.228	3.1035489363
0.000558	10.176	3.11271971112
0.000559	10.15	3.10024192604
0.00056	10.164	3.06546962144
0.000561	10.14	3.05686113522
0.000562	10.108	3.06795306353
0.000563	10.086	3.07353282071
0.000564	10.098	3.08551389561
0.000565	10.05	3.05344068225
0.000566	10.034	3.0732464919
0.000567	9.992	3.08024934056
0.000568	9.958	3.04240628451
0.000569	9.956	3.0486167355
0.00057	9.926	3.04376805949
0.000571	9.898	3.06195950332
0.000572	9.872	3.07629907519
0.000573	9.862	3.06120172481
0.000574	9.804	3.03868129293
0.000575	9.788	3.03563107113
0.000576	9.746	3.01421366197
0.000577	9.708	3.00312104318
0.000578	9.64	2.98569924808
0.000579	9.606	2.9803966179
0.00058	9.598	3.0020652891
0.000581	9.56	3.01834391679
0.000582	9.536	3.02798678993
0.000583	9.506	3.01230210968
0.000584	9.466	3.01410749642
0.000585	9.442	3.02037017599
0.000586	9.402	3.00073257722
0.000587	9.386	2.98345504407
0.000588	9.36	2.95810750312
0.000589	9.318	2.94293662861
0.00059	9.318	2.94225695683
0.000591	9.28	2.93216643457
0.000592	9.254	2.95457001948
0.000593	9.234	2.95554461986
0.000594	9.206	2.93113698076
0.000595	9.186	2.91194162029
0.000596	9.176	2.92455535082
0.000597	9.154	2.88206245595
0.000598	9.11	2.89860311185
0.000599	9.078	2.90996838471
0.0006	9.068	2.92564112632
0.000601	9.052	2.90470239439
0.000602	9.028	2.91190933925
0.000603	9.022	2.89646612271
0.000604	8.994	2.8999937931
0.000605	8.99	2.94854201259
0.000606	8.994	2.93699914879
0.000607	8.984	2.95359848321
0.000608	8.97	2.96194193056
0.000609	8.966	2.96054792226
0.00061	8.94	2.95303233982
0.000611	8.94	2.95303233982
0.000612	8.92	2.95323551381
0.000613	8.878	2.93106055891
0.000614	8.842	2.93684116016
0.000615	8.83	2.93889434992
0.000616	8.764	2.92921559466
0.000617	8.74	2.93059720876
0.000618	8.75	2.91058413381
0.000619	8.71	2.8937691684
0.00062	8.696	2.9092239515
0.000621	8.722	2.90735549942
0.000622	8.7	2.91787593979
0.000623	8.708	2.90701496384
0.000624	8.69	2.90136174925
0.000625	8.67	2.89155667418
0.000626	8.656	2.8888862906
0.000627	8.62	2.88991349351
0.000628	8.594	2.90949548891
0.000629	8.582	2.90159886959
0.00063	8.57	2.90673356192
0.000631	8.534	2.88943662329
0.000632	8.514	2.84706937042
0.000633	8.456	2.82135853801
0.000634	8.432	2.82229977146
0.000635	8.42	2.79778483805
0.000636	8.396	2.80912513071
0.000637	8.38	2.81701970174
0.000638	8.374	2.83021624616
0.000639	8.37	2.8257919244
0.00064	8.328	2.8320338981
0.000641	8.288	2.82224307954
0.000642	8.238	2.79666873262
0.000643	8.176	2.75263946059
0.000644	8.164	2.7373534664
0.000645	8.166	2.73028276924
0.000646	8.144	2.7362865347
0.000647	8.08	2.73159294186
0.000648	8.084	2.71973233977
0.000649	8.026	2.73885450508
0.00065	7.984	2.75603773559
0.000651	7.954	2.76041373711
0.000652	7.916	2.7402452445
0.000653	7.902	2.74816229506
0.000654	7.902	2.77927976282
0.000655	7.882	2.75028653053
0.000656	7.882	2.72691694043
0.000657	7.848	2.74023648614
0.000658	7.826	2.72978460689
0.000659	7.788	2.68236015479
0.00066	7.772	2.66233281165
0.000661	7.7	2.65969923112
0.000662	7.694	2.66089533804
0.000663	7.674	2.6030220898
0.000664	7.63	2.60174941145
0.000665	7.616	2.5668159264
0.000666	7.604	2.59059529838
0.000667	7.574	2.59702214084
0.000668	7.572	2.58859344046
0.000669	7.544	2.58303387512
0.00067	7.53	2.59250843779
0.000671	7.536	2.59243206275
0.000672	7.518	2.59261952473
0.000673	7.504	2.6241158511
0.000674	7.506	2.65517683027
0.000675	7.502	2.62106772137
0.000676	7.478	2.58872864549
0.000677	7.464	2.56762614101
0.000678	7.422	2.53533350863
0.000679	7.462	2.53861300714
0.00068	7.466	2.52444924687
0.000681	7.438	2.52945764938
0.000682	7.406	2.55052229945
0.000683	7.376	2.5105027385
0.000684	7.334	2.48886399789
0.000685	7.34	2.47879002741
0.000686	7.318	2.49817453353
0.000687	7.286	2.47875049168
0.000688	7.244	2.44304400288
0.000689	7.238	2.47494565597
0.00069	7.238	2.49346265262
0.000691	7.232	2.46701763269
0.000692	7.168	2.46977245915
0.000693	7.172	2.49688125469
0.000694	7.156	2.4947272396
0.000695	7.144	2.50744172415
0.000696	7.128	2.52499821782
0.000697	7.106	2.54140984495
0.000698	7.078	2.52822388249
0.000699	7.036	2.52006031674
0.0007	7.008	2.52980947899
0.000701	6.998	2.5095808415
0.000702	6.996	2.51634337879
0.000703	6.982	2.52619793365
0.000704	6.956	2.49761165917
0.000705	6.938	2.492018459
0.000706	6.91	2.45721386941
0.000707	6.88	2.46121921007
0.000708	6.89	2.47424736031
0.000709	6.88	2.45226425982
0.00071	6.87	2.45542257056
0.000711	6.866	2.43804101688
0.000712	6.854	2.44227025532
0.000713	6.848	2.45212071481
0.000714	6.834	2.41876910845
0.000715	6.854	2.47076587317
0.000716	6.846	2.48239481147
0.000717	6.808	2.45502260682
0.000718	6.774	2.47687787345
0.000719	6.73	2.47085005615
0.00072	6.71	2.46371670449
0.000721	6.702	2.48539654784
0.000722	6.68	2.4838679514
0.000723	6.688	2.46468172387
0.000724	6.662	2.45351910529
0.000725	6.65	2.45509673944
0.000726	6.622	2.45501853353
0.000727	6.618	2.444601399
0.000728	6.602	2.44940727524
0.000729	6.584	2.45090677097
0.00073	6.574	2.45449057851
0.000731	6.572	2.44311604309
0.000732	6.538	2.42992921708
0.000733	6.538	2.43568388754
0.000734	6.52	2.43836010466
0.000735	6.502	2.41536663884
0.000736	6.484	2.40868096684
0.000737	6.472	2.4052475964
0.000738	6.46	2.42082630521
0.000739	6.448	2.4139792874
0.00074	6.422	2.42732692483
0.000741	6.388	2.4514191808
0.000742	6.352	2.43148020761
0.000743	6.314	2.43462604931
0.000744	6.312	2.40637819139
0.000745	6.286	2.38750999998
0.000746	6.276	2.36892887187
0.000747	6.25	2.34765840786
0.000748	6.196	2.36761145461
0.000749	6.21	2.36514270183
0.00075	6.176	2.32830925781
0.000751	6.12	2.28770627485
0.000752	6.114	2.28670155464
0.000753	6.096	2.26865246347
0.000754	6.092	2.26352291793
0.000755	6.072	2.27218309121
0.000756	6.072	2.26336386823
0.000757	6.064	2.28733556786
0.000758	6.028	2.28893337605
0.000759	6.01	2.26933911084
0.00076	6.022	2.28155999264
0.000761	6.068	2.32967293842
0.000762	6.062	2.351628372
0.000763	6.054	2.33988974099
0.000764	6.044	2.30955926531
0.000765	6.022	2.29118222758
0.000766	6.02	2.27850828394
0.000767	5.996	2.2864785151
0.000768	6.002	2.26847878544
0.000769	5.976	2.25730458733
0.00077	5.958	2.24415596606
0.000771	5.936	2.24942303714
0.000772	5.906	2.24703449017
0.000773	5.902	2.24864314643
0.000774	5.88	2.26044243457
0.000775	5.848	2.2407355935
0.000776	5.83	2.25146618895
0.000777	5.818	2.24786031594
0.000778	5.782	2.19327973592
0.000779	5.768	2.20231151293
0.00078	5.728	2.18769650546
0.000781	5.69	2.14986046059
0.000782	5.678	2.13314697103
0.000783	5.664	2.11733417296
0.000784	5.63	2.12628784505
0.000785	5.604	2.14643518421
0.000786	5.59	2.16006944333
0.000787	5.584	2.13329416631
0.000788	5.586	2.14536803369
0.000789	5.57	2.13379942825
0.00079	5.55	2.17520114012
0.000791	5.544	2.16704037803
0.000792	5.534	2.17642918562
0.000793	5.512	2.15820666295
0.000794	5.512	2.14239492158
0.000795	5.508	2.14986883321
0.000796	5.484	2.15075428629
0.000797	5.468	2.1561484179
0.000798	5.458	2.15875797624
0.000799	5.43	2.14128466113
0.0008	5.39	2.14613606279
0.000801	5.386	2.18105570768
0.000802	5.366	2.18907377674
0.000803	5.338	2.16973638952
0.000804	5.32	2.14886016297
0.000805	5.304	2.12969105741
0.000806	5.308	2.14502587397
0.000807	5.314	2.15671138542
0.000808	5.29	2.15079055233
0.000809	5.258	2.14369680692
0.00081	5.256	2.16297572802
0.000811	5.228	2.13729174424
0.000812	5.218	2.1499944186
0.000813	5.182	2.16815036379
0.000814	5.15	2.17244102337
0.000815	5.13	2.16358498793
0.000816	5.118	2.15872091758
0.000817	5.132	2.17222834895
0.000818	5.13	2.19752133095
0.000819	5.124	2.18737833947
0.00082	5.112	2.17243089648
0.000821	5.08	2.15814735363
0.000822	5.084	2.15799536607
0.000823	5.05	2.15394986014
0.000824	5.02	2.14280190405
0.000825	5.03	2.14781284101
0.000826	5.008	2.13914375394
0.000827	4.996	2.13541190406
0.000828	4.998	2.13400937205
0.000829	4.972	2.13335791653
0.00083	4.946	2.14268149756
0.000831	4.942	2.15003162767
0.000832	4.944	2.13468124084
0.000833	4.934	2.11698937173
0.000834	4.922	2.12600940732
0.000835	4.906	2.12912282408
0.000836	4.876	2.11674844986
0.000837	4.878	2.10692097621
0.000838	4.866	2.10998672982
0.000839	4.866	2.12415724465
0.00084	4.864	2.13295663341
0.000841	4.872	2.11272714755
0.000842	4.834	2.10771060632
0.000843	4.836	2.10169074795
0.000844	4.856	2.08404990343
0.000845	4.84	2.07615028358
0.000846	4.814	2.0974756256
0.000847	4.808	2.10692572247
0.000848	4.812	2.11581095564
0.000849	4.788	2.11826721638
0.00085	4.784	2.11313605809
0.000851	4.8	2.11754574921
0.000852	4.794	2.15582095732
0.000853	4.782	2.13786716145
0.000854	4.758	2.12871698448
0.000855	4.76	2.15833268983
0.000856	4.746	2.14883317175
0.000857	4.714	2.13546341575
0.000858	4.702	2.12819078092
0.000859	4.692	2.12253056515
0.00086	4.678	2.12939334084
0.000861	4.656	2.12453853813
0.000862	4.644	2.10932785503
0.000863	4.648	2.11473308008
0.000864	4.658	2.11590075382
0.000865	4.63	2.08928217338
0.000866	4.614	2.08925919885
0.000867	4.592	2.07786813826
0.000868	4.59	2.07313771853
0.000869	4.552	2.06089689213
0.00087	4.54	2.0436242316
0.000871	4.562	2.06546750156
0.000872	4.56	2.05484792625
0.000873	4.578	2.07362388104
0.000874	4.566	2.07981826129
0.000875	4.54	2.06504237245
0.000876	4.526	2.09316124558
0.000877	4.52	2.09704554075
0.000878	4.502	2.08662310924
0.000879	4.48	2.06533290295
0.00088	4.482	2.05369812777
0.000881	4.478	2.04389725769
0.000882	4.46	2.04166598639
0.000883	4.444	2.0675744243
0.000884	4.434	2.08941235758
0.000885	4.42	2.08413051415
0.000886	4.398	2.07932585229
0.000887	4.38	2.07065207121
0.000888	4.356	2.06815473309
0.000889	4.354	2.06414243695
0.00089	4.328	2.06019804873
0.000891	4.324	2.04817577371
0.000892	4.312	2.03731588125
0.000893	4.302	2.0402931162
0.000894	4.268	2.00703163901
0.000895	4.256	2.02150043285
0.000896	4.262	2.05069646706
0.000897	4.244	2.0455962456
0.000898	4.228	2.05718642811
0.000899	4.226	2.04326307655
0.0009	4.232	2.02735690001
0.000901	4.214	2.02291967216
0.000902	4.198	2.02948170723
0.000903	4.214	2.04455471925
0.000904	4.216	2.03895659591
0.000905	4.202	2.04088118223
0.000906	4.182	2.02999408866
0.000907	4.176	2.02213352675
0.000908	4.18	2.03361746649
0.000909	4.178	2.04897925807
0.00091	4.198	2.0588336504
0.000911	4.17	2.03398623398
0.000912	4.146	2.03781353416
0.000913	4.136	2.04095663844
0.000914	4.128	2.0346046299
0.000915	4.122	2.04037153479
0.000916	4.132	2.02152813485
0.000917	4.112	2.01182901858
0.000918	4.088	2.00405987934
0.000919	4.09	2.0094526618
0.00092	4.1	2.01544039852
0.000921	4.102	1.99889869678
0.000922	4.082	1.99180219901
0.000923	4.07	1.97714440545
0.000924	4.056	1.97607287315
0.000925	4.034	1.9577650523
0.000926	4.0	1.94113368937
0.000927	3.956	1.93547513546
0.000928	3.954	1.93077290223
0.000929	3.926	1.9257528398
0.00093	3.888	1.91506031237
0.000931	3.884	1.9189955706
0.000932	3.89	1.91465401574
0.000933	3.89	1.91778518088
0.000934	3.866	1.91834407758
0.000935	3.852	1.92616094862
0.000936	3.868	1.95514091564
0.000937	3.838	1.95441960694
0.000938	3.836	1.96395111955
0.000939	3.828	1.95202868831
0.00094	3.814	1.95228174196
0.000941	3.816	1.93342804366
0.000942	3.834	1.96123532499
0.000943	3.826	1.97375885052
0.000944	3.808	1.96141173648
0.000945	3.792	1.94749480102
0.000946	3.784	1.94353904
0.000947	3.766	1.96754771226
0.000948	3.736	1.94789732789
0.000949	3.71	1.93129490239
0.00095	3.708	1.93047558907
0.000951	3.706	1.93792775923
0.000952	3.708	1.9252885498
0.000953	3.706	1.9182189656
0.000954	3.694	1.91111590439
0.000955	3.674	1.90045363006
0.000956	3.682	1.88490742478
0.000957	3.648	1.88045100973
0.000958	3.634	1.90893792461
0.000959	3.644	1.89136564418
0.00096	3.628	1.88298061594
0.000961	3.592	1.8572926533
0.000962	3.584	1.88014467528
0.000963	3.58	1.88244521833
0.000964	3.576	1.90898507066
0.000965	3.562	1.89477069853
0.000966	3.582	1.88872337837
0.000967	3.57	1.87112265766
0.000968	3.548	1.86860803809
0.000969	3.558	1.86081595006
0.00097	3.528	1.85828307854
0.000971	3.508	1.86277642244
0.000972	3.496	1.85094138211
0.000973	3.492	1.84876607498
0.000974	3.482	1.84653080126
0.000975	3.456	1.83413848986
0.000976	3.45	1.81755330046
0.000977	3.454	1.79885630332
0.000978	3.45	1.77974717306
0.000979	3.436	1.77704923961
0.00098	3.42	1.77752637111
0.000981	3.406	1.7779662539
0.000982	3.408	1.78592721016
0.000983	3.418	1.7886520064
0.000984	3.406	1.78917970031
0.000985	3.378	1.80308513387
0.000986	3.378	1.79307445467
0.000987	3.368	1.79236603405
0.000988	3.338	1.77869502726
0.000989	3.328	1.78225026301
0.00099	3.328	1.78449320537
0.000991	3.334	1.7906546289
0.000992	3.32	1.80709711969
0.000993	3.286	1.80005666577
0.000994	3.28	1.7792133093
0.000995	3.25	1.77524646176
0.000996	3.24	1.75795335547
0.000997	3.232	1.75333282636
0.000998	3.22	1.7548789132
0.000999	3.214	1.75846637727
0.001	3.212	1.7841121041
0.001001	3.22	1.76397278891
0.001002	3.214	1.74705580907
0.001003	3.218	1.74312248566
0.001004	3.238	1.72781827748
0.001005	3.206	1.74343454136
0.001006	3.208	1.75063874057
0.001007	3.176	1.74957823489
0.001008	3.176	1.74729047385
0.001009	3.186	1.74109276031
0.00101	3.176	1.73925961259
0.001011	3.168	1.73659897501
0.001012	3.152	1.73115452805
0.001013	3.132	1.72353590041
0.001014	3.126	1.72108221768
0.001015	3.118	1.71699621432
0.001016	3.108	1.71707192627
0.001017	3.092	1.72381437516
0.001018	3.078	1.71578436874
0.001019	3.056	1.71489474896
0.00102	3.058	1.69901030015
0.001021	3.054	1.66945619889
0.001022	3.042	1.66259916997
0.001023	3.024	1.65512053942
0.001024	3.006	1.67987023308
0.001025	2.98	1.69811660377
0.001026	2.98	1.69103518591
0.001027	2.984	1.68039995239
0.001028	2.974	1.65085553578
0.001029	2.94	1.64693655008
0.00103	2.928	1.65976383862
0.001031	2.936	1.66009156374
0.001032	2.938	1.66678012947
0.001033	2.95	1.66358047596
0.001034	2.946	1.66705848728
0.001035	2.916	1.65919980714
0.001036	2.904	1.64887355489
0.001037	2.9	1.65227116419
0.001038	2.902	1.64328816706
0.001039	2.894	1.64522460473
0.00104	2.894	1.64279152664
0.001041	2.896	1.65081313297
0.001042	2.894	1.65974817367
0.001043	2.88	1.63021470979
0.001044	2.846	1.62181503261
0.001045	2.84	1.61567323429
0.001046	2.81	1.60931662515
0.001047	2.792	1.60397506215
0.001048	2.776	1.61053531473
0.001049	2.776	1.59556385018
0.00105	2.782	1.600773563
0.001051	2.752	1.57939735342
0.001052	2.74	1.58126531613
0.001053	2.732	1.57866272522
0.001054	2.722	1.57756648037
0.001055	2.716	1.57966578744
0.001056	2.706	1.57084817853
0.001057	2.702	1.56626817627
0.001058	2.698	1.58581083361
0.001059	2.68	1.576578574
0.00106	2.684	1.58118436623
0.001061	2.674	1.58357948964
0.001062	2.654	1.57806337008
0.001063	2.64	1.57683226755
0.001064	2.63	1.57895535086
0.001065	2.628	1.58669971954
0.001066	2.634	1.58746464528
0.001067	2.632	1.57244268576
0.001068	2.628	1.58291376897
0.001069	2.61	1.58804911763
0.00107	2.622	1.59094814498
0.001071	2.616	1.60141937043
0.001072	2.596	1.60523643118
0.001073	2.604	1.58088076717
0.001074	2.608	1.58314118132
0.001075	2.606	1.5782154479
0.001076	2.586	1.56671758782
0.001077	2.598	1.56601277134
0.001078	2.598	1.56728937979
0.001079	2.592	1.56892829664
0.00108	2.582	1.55153988025
0.001081	2.572	1.5325847448
0.001082	2.564	1.52509147267
0.001083	2.57	1.53788816238
0.001084	2.562	1.53953109744
0.001085	2.548	1.54003116852
0.001086	2.562	1.54859807568
0.001087	2.546	1.53358534161
0.001088	2.542	1.52978299115
0.001089	2.536	1.51680717298
0.00109	2.53	1.50768033747
0.001091	2.532	1.51821474107
0.001092	2.54	1.52983659258
0.001093	2.528	1.53401955659
0.001094	2.536	1.53385266568
0.001095	2.52	1.53544781741
0.001096	2.504	1.51854667363
0.001097	2.498	1.52249663382
0.001098	2.486	1.50525878174
0.001099	2.466	1.49159109678
0.0011	2.448	1.4990983957
0.001101	2.442	1.50021198502
0.001102	2.426	1.50616200988
0.001103	2.412	1.51468016426
0.001104	2.398	1.5230219959
0.001105	2.39	1.51324155375
0.001106	2.372	1.50120484945
0.001107	2.364	1.49783310152
0.001108	2.35	1.49382060503
0.001109	2.344	1.48245202283
0.00111	2.336	1.48158833689
0.001111	2.336	1.48023781873
0.001112	2.326	1.46959994556
0.001113	2.312	1.45556037319
0.001114	2.298	1.45643262803
0.001115	2.31	1.45667429441
0.001116	2.306	1.45202066101
0.001117	2.296	1.44927016115
0.001118	2.292	1.4431687358
0.001119	2.28	1.44830935922
0.00112	2.284	1.4557966891
0.001121	2.274	1.44461898091
0.001122	2.27	1.45914358444
0.001123	2.262	1.45098449337
0.001124	2.248	1.4179196028
0.001125	2.24	1.40513344562
0.001126	2.23	1.42165396634
0.001127	2.248	1.4179196028
0.001128	2.244	1.40159337898
0.001129	2.248	1.37495309011
0.00113	2.25	1.3738631664
0.001131	2.272	1.39499677419
0.001132	2.268	1.41851189632
0.001133	2.262	1.41469289954
0.001134	2.262	1.41044531975
0.001135	2.256	1.43054674862
0.001136	2.264	1.44163240807
0.001137	2.248	1.43613926901
0.001138	2.244	1.4354316424
0.001139	2.24	1.42351677194
0.00114	2.228	1.43248595107
0.001141	2.216	1.42033235547
0.001142	2.204	1.43051878701
0.001143	2.176	1.41740043742
0.001144	2.164	1.41035598343
0.001145	2.158	1.41174926952
0.001146	2.148	1.40786931212
0.001147	2.13	1.40751554165
0.001148	2.126	1.4149643105
0.001149	2.112	1.41118956912
0.00115	2.102	1.39985570685
0.001151	2.094	1.40753827657
0.001152	2.09	1.41347090525
0.001153	2.094	1.39612463627
0.001154	2.102	1.4027102338
0.001155	2.116	1.41369869491
0.001156	2.116	1.41511271636
0.001157	2.112	1.40408546748
0.001158	2.082	1.39401434713
0.001159	2.078	1.40139787355
0.00116	2.068	1.39261480676
0.001161	2.07	1.40467077993
0.001162	2.062	1.39647986022
0.001163	2.044	1.39501397842
0.001164	2.052	1.425936885
0.001165	2.07	1.44260181616
0.001166	2.056	1.43557096655
0.001167	2.046	1.42684406997
0.001168	2.014	1.4247119007
0.001169	2.0	1.41421356237
0.00117	1.976	1.3955013436
0.001171	1.968	1.37658127257
0.001172	1.97	1.40039280204
0.001173	1.97	1.41177193626
0.001174	1.964	1.4222179861
0.001175	1.964	1.41658180138
0.001176	1.956	1.40358968363
0.001177	1.966	1.38738747291
0.001178	1.95	1.38690302473
0.001179	1.944	1.36706400728
0.00118	1.946	1.36348230645
0.001181	1.948	1.38032459951
0.001182	1.94	1.38
0.001183	1.922	1.38127332559
0.001184	1.9	1.36014705087
0.001185	1.906	1.37737576572
0.001186	1.886	1.35830924314
0.001187	1.894	1.36336495481
0.001188	1.89	1.34977775948
0.001189	1.898	1.37098358852
0.00119	1.884	1.388
0.001191	1.882	1.38422397032
0.001192	1.884	1.3951860091
0.001193	1.882	1.38566806992
0.001194	1.882	1.38277836257
0.001195	1.886	1.37149699234
0.001196	1.88	1.35114766032
0.001197	1.882	1.3491019235
0.001198	1.882	1.34017760017
0.001199	1.894	1.35157833661
0.0012	1.876	1.3478219467
0.001201	1.882	1.37115863415
0.001202	1.882	1.37843244303
0.001203	1.894	1.37505054453
0.001204	1.888	1.37384715307
0.001205	1.886	1.36125089532
0.001206	1.886	1.37003795568
0.001207	1.876	1.3507864376
0.001208	1.88	1.35114766032
0.001209	1.87	1.33457858517
0.00121	1.858	1.33485429917
0.001211	1.856	1.32938482013
0.001212	1.858	1.36008676194
0.001213	1.84	1.34996296245
0.001214	1.838	1.33557328515
0.001215	1.844	1.32953525715
0.001216	1.856	1.33538908188
0.001217	1.856	1.34285665653
0.001218	1.842	1.34053571381
0.001219	1.842	1.343516282
0.00122	1.836	1.33906833283
0.001221	1.828	1.35882890755
0.001222	1.832	1.37541848177
0.001223	1.826	1.37685293332
0.001224	1.816	1.37627904147
0.001225	1.816	1.37627904147
0.001226	1.816	1.37045393939
0.001227	1.796	1.35881713266
0.001228	1.792	1.37285687528
0.001229	1.794	1.35925126448
0.00123	1.79	1.35716616521
0.001231	1.79	1.36304805491
0.001232	1.786	1.36242577779
0.001233	1.772	1.35941752232
0.001234	1.762	1.36284848754
0.001235	1.75	1.34443296597
0.001236	1.738	1.32414349676
0.001237	1.74	1.33581435836
0.001238	1.738	1.33167413431
0.001239	1.728	1.32740950727
0.00124	1.73	1.3119070089
0.001241	1.706	1.31436828933
0.001242	1.69	1.29842211934
0.001243	1.672	1.31317020984
0.001244	1.672	1.33881141316
0.001245	1.668	1.34379165052
0.001246	1.666	1.34552740589
0.001247	1.652	1.34569535928
0.001248	1.646	1.35376659731
0.001249	1.644	1.3539807975
0.00125	1.642	1.33185434639
0.001251	1.638	1.32474752312
0.001252	1.632	1.3162735278
0.001253	1.632	1.30712508965
0.001254	1.618	1.28843936605
0.001255	1.61	1.27510783858
0.001256	1.6	1.26015872016
0.001257	1.584	1.26449357452
0.001258	1.578	1.27118684701
0.001259	1.556	1.26919817208
0.00126	1.54	1.26664912269
0.001261	1.546	1.26959993699
0.001262	1.542	1.27288491232
0.001263	1.524	1.26863075794
0.001264	1.524	1.27177985516
0.001265	1.51	1.26724109782
0.001266	1.514	1.27663777165
0.001267	1.51	1.25773606134
0.001268	1.512	1.26880100883
0.001269	1.492	1.26567610391
0.00127	1.492	1.26251178212
0.001271	1.492	1.26567610391
0.001272	1.476	1.24315083558
0.001273	1.472	1.23984515162
0.001274	1.478	1.24479556554
0.001275	1.48	1.24322162143
0.001276	1.48	1.23353151561
0.001277	1.488	1.25612738208
0.001278	1.502	1.25618310767
0.001279	1.486	1.24491124182
0.00128	1.482	1.24003064478
0.001281	1.482	1.24485983147
0.001282	1.476	1.25276653851
0.001283	1.478	1.2512058184
0.001284	1.474	1.2527266262
0.001285	1.468	1.24778844361
0.001286	1.446	1.22437085885
0.001287	1.45	1.2407658925
0.001288	1.446	1.22437085885
0.001289	1.446	1.22437085885
0.00129	1.428	1.21524318554
0.001291	1.418	1.20634820844
0.001292	1.396	1.18961506379
0.001293	1.402	1.18338328533
0.001294	1.416	1.17938288948
0.001295	1.414	1.1758418261
0.001296	1.406	1.1837077342
0.001297	1.406	1.17352630989
0.001298	1.396	1.18287108342
0.001299	1.404	1.20531489661
0.0013	1.4	1.20166551086
0.001301	1.4	1.20166551086
0.001302	1.4	1.19331471121
0.001303	1.4	1.1798304963
0.001304	1.396	1.20132593412
0.001305	1.398	1.20316083713
0.001306	1.402	1.20846845222
0.001307	1.378	1.20129763173
0.001308	1.376	1.19608695336
0.001309	1.37	1.18368070019
0.00131	1.362	1.16402577291
0.001311	1.36	1.15689238912
0.001312	1.36	1.14995652092
0.001313	1.344	1.14963646428
0.001314	1.346	1.15684225372
0.001315	1.352	1.1713650157
0.001316	1.338	1.16265042038
0.001317	1.342	1.15630272853
0.001318	1.344	1.15311057579
0.001319	1.328	1.14560726255
0.00132	1.334	1.15863885659
0.001321	1.334	1.16894995616
0.001322	1.33	1.15459949766
0.001323	1.322	1.14119060634
0.001324	1.306	1.13506123183
0.001325	1.298	1.12835987167
0.001326	1.31	1.13749725274
0.001327	1.312	1.1395858897
0.001328	1.304	1.13295366189
0.001329	1.29	1.12334322449
0.00133	1.282	1.11466407496
0.001331	1.278	1.10847462759
0.001332	1.276	1.09536477942
0.001333	1.282	1.11645689572
0.001334	1.28	1.11606451426
0.001335	1.28	1.10706820025
0.001336	1.278	1.1066688755
0.001337	1.28	1.10163514831
0.001338	1.266	1.08777019632
0.001339	1.258	1.08601841605
0.00134	1.258	1.08417526258
0.001341	1.25	1.09338922621
0.001342	1.25	1.08604788108
0.001343	1.236	1.0734542375
0.001344	1.23	1.09412065148
0.001345	1.228	1.09545241795
0.001346	1.22	1.09526252561
0.001347	1.218	1.10021634236
0.001348	1.206	1.07683053449
0.001349	1.206	1.08791727627
0.00135	1.204	1.09287876729
0.001351	1.204	1.09287876729
0.001352	1.21	1.09448618082
0.001353	1.216	1.11235965407
0.001354	1.214	1.11004684586
0.001355	1.196	1.08147306948
0.001356	1.196	1.09616787036
0.001357	1.186	1.09151454411
0.001358	1.164	1.07196268592
0.001359	1.158	1.06444163767
0.00136	1.164	1.07196268592
0.001361	1.158	1.05500521326
0.001362	1.16	1.07443008149
0.001363	1.156	1.07873258966
0.001364	1.15	1.08420477771
0.001365	1.16	1.08921990434
0.001366	1.154	1.0873288371
0.001367	1.162	1.08616573321
0.001368	1.156	1.08428040654
0.001369	1.142	1.08896097267
0.00137	1.15	1.08420477771
0.001371	1.152	1.08300323176
0.001372	1.144	1.09328129957
0.001373	1.138	1.08947510297
0.001374	1.142	1.0907960396
0.001375	1.136	1.08512856381
0.001376	1.132	1.07264905724
0.001377	1.138	1.0765481875
0.001378	1.132	1.07264905724
0.001379	1.136	1.09064384654
0.00138	1.134	1.08629830157
0.001381	1.144	1.0877793894
0.001382	1.138	1.07468879216
0.001383	1.13	1.07009345386
0.001384	1.122	1.06729377399
0.001385	1.134	1.07333312629
0.001386	1.128	1.07313372885
0.001387	1.124	1.07917746455
0.001388	1.13	1.08309741021
0.001389	1.126	1.07987221466
0.00139	1.114	1.07749895592
0.001391	1.106	1.0671288582
0.001392	1.112	1.06745304346
0.001393	1.116	1.0726341408
0.001394	1.114	1.07935351021
0.001395	1.118	1.07334803303
0.001396	1.114	1.07564120412
0.001397	1.116	1.07821333696
0.001398	1.116	1.08006666461
0.001399	1.116	1.08006666461
0.0014	1.12	1.08332820512
0.001401	1.114	1.0848981519
0.001402	1.106	1.08570898495
0.001403	1.1	1.07981479894
0.001404	1.09	1.07233390322
0.001405	1.084	1.06627576171
0.001406	1.074	1.06232010242
0.001407	1.084	1.06627576171
0.001408	1.082	1.06173254636
0.001409	1.082	1.06173254636
0.00141	1.08	1.05716602291
0.001411	1.086	1.06892656436
0.001412	1.084	1.0606337728
0.001413	1.078	1.04494784559
0.001414	1.072	1.04633455453
0.001415	1.068	1.05421819373
0.001416	1.07	1.05692951515
0.001417	1.078	1.05067406935
0.001418	1.072	1.05963012415
0.001419	1.078	1.06203389776
0.00142	1.08	1.06470653234
0.001421	1.08	1.06658333008
0.001422	1.08	1.06845683114
0.001423	1.082	1.06736872729
0.001424	1.084	1.07002056055
0.001425	1.082	1.07110970493
0.001426	1.082	1.0729753026
0.001427	1.064	1.04876308097
0.001428	1.054	1.04646261281
0.001429	1.046	1.04301677839
0.00143	1.046	1.03724828272
0.001431	1.04	1.03653268159
0.001432	1.036	1.05389942594
0.001433	1.042	1.05652070496
0.001434	1.046	1.06390037128
0.001435	1.042	1.05462600006
0.001436	1.042	1.06594371334
0.001437	1.042	1.07342256358
0.001438	1.036	1.07270872095
0.001439	1.022	1.06278690244
0.00144	1.028	1.07480975061
0.001441	1.016	1.05249418051
0.001442	1.018	1.05151129333
0.001443	1.024	1.05613635483
0.001444	1.024	1.04853421499
0.001445	1.016	1.04294966321
0.001446	1.022	1.0399596146
0.001447	1.018	1.04195777266
0.001448	1.024	1.05043990785
0.001449	1.016	1.04677791341
0.00145	1.014	1.04776142323
0.001451	1.002	1.04211131843
0.001452	1.0	1.03923048454
0.001453	0.996	1.03729648606
0.001454	0.998	1.04019036719
0.001455	0.992	1.04112247118
0.001456	0.99	1.04398275848
0.001457	0.986	1.0400980723
0.001458	0.99	1.04014422077
0.001459	0.986	1.0284959893
0.00146	0.986	1.02654956042
0.001461	0.98	1.02742396312
0.001462	0.978	1.01858529343
0.001463	0.982	1.00681477939
0.001464	0.986	1.00489004374
0.001465	0.984	1.01574800024
0.001466	0.976	0.999711958516
0.001467	0.97	1.00054984883
0.001468	0.964	0.993329753909
0.001469	0.956	0.982885547762
0.00147	0.948	0.980457036285
0.001471	0.942	0.991279980631
0.001472	0.934	0.978592867336
0.001473	0.938	0.984964973997
0.001474	0.926	0.978020449684
0.001475	0.914	0.970877953195
0.001476	0.904	0.958532211248
0.001477	0.914	0.964678184681
0.001478	0.906	0.97013607293
0.001479	0.894	0.964761110327
0.00148	0.882	0.959205921583
0.001481	0.882	0.961288718336
0.001482	0.874	0.956098321304
0.001483	0.876	0.959491532011
0.001484	0.872	0.961049426408
0.001485	0.868	0.962588177779
0.001486	0.868	0.958423705884
0.001487	0.88	0.970360757657
0.001488	0.874	0.954004192863
0.001489	0.864	0.947366877192
0.00149	0.85	0.935681569766
0.001491	0.84	0.939361485265
0.001492	0.842	0.945005820088
0.001493	0.846	0.945665902949
0.001494	0.84	0.939361485265
0.001495	0.844	0.954810976058
0.001496	0.842	0.947119844581
0.001497	0.842	0.942887055803
0.001498	0.848	0.953360372577
0.001499	0.844	0.950612434171
0.0015	0.858	0.953853238187
0.001501	0.86	0.955196314901
0.001502	0.858	0.955947697314
0.001503	0.86	0.948894093142
0.001504	0.848	0.940689109111
0.001505	0.848	0.947045933416
0.001506	0.852	0.943448991732
0.001507	0.852	0.94767927064
0.001508	0.862	0.960705990405
0.001509	0.858	0.955947697314
0.00151	0.85	0.950526170076
0.001511	0.854	0.949043729235
0.001512	0.846	0.962436491411
0.001513	0.848	0.969997938142
0.001514	0.856	0.969156334138
0.001515	0.86	0.965608616366
0.001516	0.852	0.968553560729
0.001517	0.85	0.956817641978
0.001518	0.84	0.949947366963
0.001519	0.838	0.952762299842
0.00152	0.832	0.956961859219
0.001521	0.828	0.954157219749
0.001522	0.836	0.957655470407
0.001523	0.832	0.952772795581
0.001524	0.826	0.948537822124
0.001525	0.824	0.938628787114
0.001526	0.83	0.936536171218
0.001527	0.828	0.93937000165
0.001528	0.828	0.93937000165
0.001529	0.824	0.942880692347
0.00153	0.812	0.938432736002
0.001531	0.806	0.934004282645
0.001532	0.808	0.933346666571
0.001533	0.814	0.935630268856
0.001534	0.794	0.933575920855
0.001535	0.792	0.9320600839
0.001536	0.786	0.923148958728
0.001537	0.782	0.917864913808
0.001538	0.776	0.904336220661
0.001539	0.766	0.891764542915
0.00154	0.77	0.899499861034
0.001541	0.764	0.894597116025
0.001542	0.768	0.900097772467
0.001543	0.762	0.901862517239
0.001544	0.77	0.912743118298
0.001545	0.766	0.909529548723
0.001546	0.764	0.907911889998
0.001547	0.764	0.905706354179
0.001548	0.762	0.910689848412
0.001549	0.756	0.914584058466
0.00155	0.752	0.906915652087
0.001551	0.738	0.888457089566
0.001552	0.742	0.89634591537
0.001553	0.74	0.903548559846
0.001554	0.736	0.909012651177
0.001555	0.736	0.897944318986
0.001556	0.726	0.878022778748
0.001557	0.724	0.876255670452
0.001558	0.722	0.865283768483
0.001559	0.716	0.859851149909
0.00156	0.716	0.86217399636
0.001561	0.712	0.86084609542
0.001562	0.708	0.87105453331
0.001563	0.71	0.875157128749
0.001564	0.7	0.877496438739
0.001565	0.698	0.866484852724
0.001566	0.702	0.860927406928
0.001567	0.706	0.864617834653
0.001568	0.71	0.8590110593
0.001569	0.704	0.862776912069
0.00157	0.708	0.859497527629
0.001571	0.692	0.851549176501
0.001572	0.694	0.855782682695
0.001573	0.692	0.846838827641
0.001574	0.704	0.846394706978
0.001575	0.696	0.836411382036
0.001576	0.694	0.834484271871
0.001577	0.684	0.831951921688
0.001578	0.686	0.831507065514
0.001579	0.692	0.827729424389
0.00158	0.692	0.830142156501
0.001581	0.692	0.834946704886
0.001582	0.688	0.835856447005
0.001583	0.698	0.831141383881
0.001584	0.686	0.82182966605
0.001585	0.684	0.814950305233
0.001586	0.684	0.812492461503
0.001587	0.692	0.820448657748
0.001588	0.68	0.820731381147
0.001589	0.678	0.823599417193
0.00159	0.666	0.818806448436
0.001591	0.66	0.802745289616
0.001592	0.662	0.80978762648
0.001593	0.656	0.803532202217
0.001594	0.658	0.798145350171
0.001595	0.652	0.79680361445
0.001596	0.64	0.786384130054
0.001597	0.642	0.788565786729
0.001598	0.64	0.801498596381
0.001599	0.632	0.797857130068
0.0016	0.628	0.788426280638
0.001601	0.626	0.783660640839
0.001602	0.616	0.777524276148
0.001603	0.612	0.775535943719
0.001604	0.61	0.778395786217
0.001605	0.606	0.778950576096
0.001606	0.614	0.785496021632
0.001607	0.614	0.782945719702
0.001608	0.626	0.786208623713
0.001609	0.622	0.789376969515
0.00161	0.626	0.798826639516
0.001611	0.63	0.805667425182
0.001612	0.628	0.801009363241
0.001613	0.632	0.802854905945
0.001614	0.634	0.802523519905
0.001615	0.622	0.796941654075
0.001616	0.622	0.799447309083
0.001617	0.62	0.794732659452
0.001618	0.62	0.799749960925
0.001619	0.616	0.790280962696
0.00162	0.604	0.776649212966
0.001621	0.598	0.772266793278
0.001622	0.592	0.762585077221
0.001623	0.586	0.755383346388
0.001624	0.588	0.757796806539
0.001625	0.586	0.755383346388
0.001626	0.594	0.76496012968
0.001627	0.586	0.760660239529
0.001628	0.586	0.765900776863
0.001629	0.57	0.749066085202
0.00163	0.576	0.7564548896
0.001631	0.584	0.771326130764
0.001632	0.58	0.769155380921
0.001633	0.582	0.774129188185
0.001634	0.574	0.767153178968
0.001635	0.576	0.766957625948
0.001636	0.574	0.772349661747
0.001637	0.574	0.77493483597
0.001638	0.582	0.776708439506
0.001639	0.58	0.771751255263
0.00164	0.58	0.774338427304
0.001641	0.576	0.774741247127
0.001642	0.572	0.769945452613
0.001643	0.564	0.770651672288
0.001644	0.564	0.773242523404
0.001645	0.556	0.76345530321
0.001646	0.548	0.761377698649
0.001647	0.54	0.76183987819
0.001648	0.534	0.764750939849
0.001649	0.536	0.756772092509
0.00165	0.538	0.759312847251
0.001651	0.544	0.766853310614
0.001652	0.536	0.75412465813
0.001653	0.522	0.759944734833
0.001654	0.516	0.746822602765
0.001655	0.518	0.749450465341
0.001656	0.516	0.752159557541
0.001657	0.514	0.744180085732
0.001658	0.522	0.743986559018
0.001659	0.522	0.754662838624
0.00166	0.524	0.757247647735
0.001661	0.522	0.752007978681
0.001662	0.526	0.751880309624
0.001663	0.52	0.741350119714
0.001664	0.512	0.738820681898
0.001665	0.508	0.727967032221
0.001666	0.5	0.725258574579
0.001667	0.498	0.725255816936
0.001668	0.506	0.727986263607
0.001669	0.508	0.730709244502
0.00167	0.514	0.738785489841
0.001671	0.506	0.730728403718
0.001672	0.5	0.725258574579
0.001673	0.498	0.72249290654
0.001674	0.5	0.722495674728
0.001675	0.496	0.722484601912
0.001676	0.49	0.716868188721
0.001677	0.49	0.711266476083
0.001678	0.49	0.714072825418
0.001679	0.484	0.716759373849
0.00168	0.492	0.725214451042
0.001681	0.494	0.719697158533
0.001682	0.502	0.72249290654
0.001683	0.51	0.727942305406
0.001684	0.504	0.725247543946
0.001685	0.504	0.725247543946
0.001686	0.502	0.72249290654
0.001687	0.502	0.72249290654
0.001688	0.506	0.72523375542
0.001689	0.502	0.71693514351
0.00169	0.502	0.71693514351
0.001691	0.5	0.719722168618
0.001692	0.494	0.711311464831
0.001693	0.498	0.719719389762
0.001694	0.494	0.716912825942
0.001695	0.496	0.711325523231
0.001696	0.48	0.682348884369
0.001697	0.478	0.685212375837
0.001698	0.48	0.688186021363
0.001699	0.474	0.685072258963
0.0017	0.478	0.691025325151
0.001701	0.476	0.690958754196
0.001702	0.484	0.699817118968
0.001703	0.484	0.694077805437
0.001704	0.484	0.688290636287
0.001705	0.486	0.691233679735
0.001706	0.488	0.69127129262
0.001707	0.48	0.673498329619
0.001708	0.472	0.673213190602
0.001709	0.47	0.673127031102
0.00171	0.466	0.675902359812
0.001711	0.462	0.669743234382
0.001712	0.454	0.669241361543
0.001713	0.448	0.671785680109
0.001714	0.444	0.668478870272
0.001715	0.446	0.674599140231
0.001716	0.446	0.677557377644
0.001717	0.438	0.676872218369
0.001718	0.438	0.676872218369
0.001719	0.442	0.683107604994
0.00172	0.442	0.680173507276
0.001721	0.444	0.680341090924
0.001722	0.448	0.680658504685
0.001723	0.444	0.677395010315
0.001724	0.442	0.680173507276
0.001725	0.44	0.682934843159
0.001726	0.444	0.689103765771
0.001727	0.438	0.679820564561
0.001728	0.434	0.679443890251
0.001729	0.436	0.685495441269
0.00173	0.438	0.676872218369
0.001731	0.436	0.676686042416
0.001732	0.44	0.677052435192
0.001733	0.438	0.673910973349
0.001734	0.44	0.674091981854
0.001735	0.442	0.677226697643
0.001736	0.44	0.677052435192
0.001737	0.44	0.68
0.001738	0.432	0.676295793274
0.001739	0.432	0.6733320132
0.00174	0.43	0.670149237111
0.001741	0.428	0.660920570114
0.001742	0.428	0.660920570114
0.001743	0.43	0.661135387043
0.001744	0.428	0.663939756303
0.001745	0.422	0.660239350539
0.001746	0.42	0.66302337817
0.001747	0.414	0.643897507372
0.001748	0.408	0.639949998047
0.001749	0.404	0.62990792978
0.00175	0.4	0.629285308902
0.001751	0.394	0.628302474927
0.001752	0.398	0.632136061303
0.001753	0.396	0.628636619996
0.001754	0.396	0.622241110824
0.001755	0.388	0.604529569169
0.001756	0.39	0.601581249708
0.001757	0.388	0.597876241374
0.001758	0.388	0.597876241374
0.001759	0.382	0.596721040353
0.00176	0.382	0.603387106259
0.001761	0.374	0.595083187462
0.001762	0.378	0.602591071955
0.001763	0.38	0.602992537267
0.001764	0.38	0.602992537267
0.001765	0.386	0.610740534106
0.001766	0.38	0.606300255649
0.001767	0.382	0.609980327552
0.001768	0.382	0.609980327552
0.001769	0.378	0.605900982009
0.00177	0.38	0.609590026165
0.001771	0.38	0.61611687203
0.001772	0.376	0.621790961658
0.001773	0.378	0.631756282122
0.001774	0.372	0.627388237059
0.001775	0.376	0.624999199999
0.001776	0.376	0.621790961658
0.001777	0.384	0.629717396933
0.001778	0.386	0.630082534276
0.001779	0.388	0.63044111541
0.00178	0.386	0.633248766284
0.001781	0.386	0.630082534276
0.001782	0.388	0.63044111541
0.001783	0.39	0.637102817448
0.001784	0.392	0.63744489958
0.001785	0.4	0.638748776907
0.001786	0.4	0.638748776907
0.001787	0.394	0.634636904064
0.001788	0.39	0.637102817448
0.001789	0.392	0.634299613747
0.00179	0.392	0.634299613747
0.001791	0.398	0.638432455315
0.001792	0.394	0.640908729852
0.001793	0.388	0.63044111541
0.001794	0.388	0.633605555531
0.001795	0.388	0.633605555531
0.001796	0.384	0.623332976827
0.001797	0.378	0.618963649983
0.001798	0.376	0.612065355987
0.001799	0.374	0.611656766496
0.0018	0.374	0.611656766496
0.001801	0.372	0.620979870849
0.001802	0.368	0.61690842108
0.001803	0.368	0.610390039237
0.001804	0.37	0.604235053601
0.001805	0.368	0.603801291817
0.001806	0.362	0.595781839267
0.001807	0.362	0.599129368334
0.001808	0.364	0.596241561785
0.001809	0.362	0.595781839267
0.00181	0.366	0.600036665546
0.001811	0.36	0.595315042645
0.001812	0.354	0.590494707851
0.001813	0.354	0.590494707851
0.001814	0.356	0.590985617422
0.001815	0.348	0.582147747569
0.001816	0.35	0.582666285278
0.001817	0.352	0.586596965556
0.001818	0.346	0.585050425177
0.001819	0.342	0.573616596692
0.00182	0.344	0.581088633515
0.001821	0.346	0.585050425177
0.001822	0.342	0.583982876461
0.001823	0.34	0.583438085833
0.001824	0.342	0.587397650659
0.001825	0.34	0.58
0.001826	0.336	0.575416370987
0.001827	0.336	0.578881680484
0.001828	0.338	0.579444561628
0.001829	0.336	0.578881680484
0.00183	0.338	0.579444561628
0.001831	0.338	0.579444561628
0.001832	0.336	0.582326368972
0.001833	0.346	0.585050425177
0.001834	0.348	0.585573223432
0.001835	0.35	0.586088730484
0.001836	0.348	0.588978777207
0.001837	0.346	0.588459004519
0.001838	0.344	0.587931968854
0.001839	0.334	0.571352780688
0.00184	0.332	0.563716240674
0.001841	0.33	0.56665686266
0.001842	0.334	0.567841527189
0.001843	0.34	0.569561234636
0.001844	0.334	0.567841527189
0.001845	0.336	0.564892910205
0.001846	0.334	0.564308426306
0.001847	0.326	0.561893228292
0.001848	0.326	0.565441420485
0.001849	0.322	0.56419500175
0.00185	0.318	0.56291740069
0.001851	0.314	0.561608404496
0.001852	0.314	0.558035841143
0.001853	0.31	0.553082272361
0.001854	0.308	0.552391165751
0.001855	0.306	0.548054741791
0.001856	0.308	0.548758599021
0.001857	0.304	0.547342671459
0.001858	0.304	0.547342671459
0.001859	0.31	0.560267793113
0.00186	0.31	0.560267793113
0.001861	0.308	0.556
0.001862	0.308	0.556
0.001863	0.306	0.555305321422
0.001864	0.306	0.555305321422
0.001865	0.31	0.556686626389
0.001866	0.31	0.556686626389
0.001867	0.312	0.557365230347
0.001868	0.31	0.556686626389
0.001869	0.31	0.549454274713
0.00187	0.316	0.551492520348
0.001871	0.314	0.547178215941
0.001872	0.316	0.555107196855
0.001873	0.31	0.553082272361
0.001874	0.308	0.552391165751
0.001875	0.31	0.553082272361
0.001876	0.306	0.551691943026
0.001877	0.306	0.558895339039
0.001878	0.306	0.562462443191
0.001879	0.31	0.56382621436
0.00188	0.302	0.557490807099
0.001881	0.302	0.557490807099
0.001882	0.302	0.557490807099
0.001883	0.294	0.554584529175
0.001884	0.302	0.561066840938
0.001885	0.29	0.556686626389
0.001886	0.29	0.556686626389
0.001887	0.294	0.5581791827
0.001888	0.294	0.5581791827
0.001889	0.294	0.5581791827
0.00189	0.296	0.558913231191
0.001891	0.294	0.554584529175
0.001892	0.294	0.554584529175
0.001893	0.288	0.548685702383
0.001894	0.294	0.554584529175
0.001895	0.286	0.551546915502
0.001896	0.284	0.550766738284
0.001897	0.282	0.549978181385
0.001898	0.284	0.550766738284
0.001899	0.28	0.545527267879
0.0019	0.284	0.54712338645
0.001901	0.288	0.548685702383
0.001902	0.29	0.553082272361
0.001903	0.29	0.556686626389
0.001904	0.288	0.555928052899
0.001905	0.288	0.555928052899
0.001906	0.284	0.554386147013
0.001907	0.286	0.551546915502
0.001908	0.284	0.54712338645
0.001909	0.286	0.551546915502
0.00191	0.288	0.55231874855
0.001911	0.29	0.556686626389
0.001912	0.284	0.550766738284
0.001913	0.28	0.538144961883
0.001914	0.274	0.531906006734
0.001915	0.272	0.531051786552
0.001916	0.28	0.545527267879
0.001917	0.276	0.540207367591
0.001918	0.278	0.541032346538
0.001919	0.272	0.534804637227
0.00192	0.274	0.53565287267
0.001921	0.27	0.533947562968
0.001922	0.272	0.527272225705
0.001923	0.272	0.527272225705
0.001924	0.276	0.528983931703
0.001925	0.278	0.529826386659
0.001926	0.27	0.52640288753
0.001927	0.272	0.527272225705
0.001928	0.272	0.523465376123
0.001929	0.274	0.524331955921
0.00193	0.274	0.524331955921
0.001931	0.272	0.523465376123
0.001932	0.278	0.529826386659
0.001933	0.278	0.529826386659
0.001934	0.274	0.528132559118
0.001935	0.27	0.518748493974
0.001936	0.27	0.510979451642
0.001937	0.27	0.510979451642
0.001938	0.274	0.512761152975
0.001939	0.272	0.515767389431
0.00194	0.272	0.515767389431
0.001941	0.27	0.514878626474
0.001942	0.266	0.516956477859
0.001943	0.264	0.512156226165
0.001944	0.26	0.510294032887
0.001945	0.256	0.512312404691
0.001946	0.252	0.506454341476
0.001947	0.248	0.500495754228
0.001948	0.246	0.499483733469
0.001949	0.246	0.499483733469
0.00195	0.246	0.499483733469
0.001951	0.246	0.503471945594
0.001952	0.244	0.494433008607
0.001953	0.244	0.494433008607
0.001954	0.236	0.490208119068
0.001955	0.238	0.495334230596
0.001956	0.236	0.486111098413
0.001957	0.234	0.485019587233
0.001958	0.238	0.491279960918
0.001959	0.238	0.491279960918
0.00196	0.24	0.492341345004
0.001961	0.238	0.483069353199
0.001962	0.238	0.478911265267
0.001963	0.238	0.483069353199
0.001964	0.236	0.481979252666
0.001965	0.238	0.483069353199
0.001966	0.24	0.484148737476
0.001967	0.244	0.486275641997
0.001968	0.246	0.495463419437
0.001969	0.242	0.493392338814
0.00197	0.242	0.493392338814
0.001971	0.244	0.494433008607
0.001972	0.242	0.493392338814
0.001973	0.238	0.478911265267
0.001974	0.236	0.473607432374
0.001975	0.234	0.468234983742
0.001976	0.232	0.462791529741
0.001977	0.228	0.460451951891
0.001978	0.23	0.465939910289
0.001979	0.228	0.460451951891
0.00198	0.23	0.461627555503
0.001981	0.228	0.460451951891
0.001982	0.226	0.459264629598
0.001983	0.222	0.456854462603
0.001984	0.218	0.454396302802
0.001985	0.212	0.450617354304
0.001986	0.21	0.449332838773
0.001987	0.208	0.448035712862
0.001988	0.208	0.448035712862
0.001989	0.212	0.450617354304
0.00199	0.208	0.43901708395
0.001991	0.202	0.434966665389
0.001992	0.198	0.432199028227
0.001993	0.2	0.433589667774
0.001994	0.198	0.432199028227
0.001995	0.198	0.436802014647
0.001996	0.204	0.440890008959
0.001997	0.206	0.446725866724
0.001998	0.21	0.453762052182
[truncated: 8,002 more rows]
