# Supplementary material for: The Influence of Synaptic Size on AMPA Receptor Activation: A Monte Carlo Model
Source: PLoS One. 2015 Jun 24;10(6):e0130924. doi: 10.1371/journal.pone.0130924 (PMC4479604; doi:10.1371/journal.pone.0130924)
Supplement: S1 Dataset — This package contains the experimental data used as basis for the analysis presented in the paper. (ZIP) [file pone.0130924.s001.zip › S1 Simulation data/training/1048_10289_169_241.csv]

time	AMPA.O.mean	AMPA.O.stdev
0.0	0.0	0.0
1e-06	0.0	0.0
2e-06	0.044	0.205095099893
3e-06	0.17	0.401372644808
4e-06	0.374	0.637278589002
5e-06	0.666	0.854660166382
6e-06	1.038	1.04333887112
7e-06	1.416	1.2275764742
8e-06	1.748	1.28860234363
9e-06	2.164	1.47685612028
1e-05	2.604	1.65262942005
1.1e-05	3.102	1.82745615542
1.2e-05	3.606	1.99368101762
1.3e-05	4.104	2.14130427544
1.4e-05	4.604	2.24303009342
1.5e-05	5.136	2.39196655495
1.6e-05	5.632	2.4876848675
1.7e-05	6.18	2.56819002412
1.8e-05	6.626	2.67471942454
1.9e-05	7.09	2.7177012345
2e-05	7.53	2.77364381275
2.1e-05	7.908	2.81487761723
2.2e-05	8.234	2.84942871467
2.3e-05	8.576	2.93193178638
2.4e-05	8.93	2.97407128361
2.5e-05	9.222	3.04051245681
2.6e-05	9.48	3.13776990871
2.7e-05	9.76	3.17338935525
2.8e-05	10.076	3.24256441725
2.9e-05	10.38	3.27224693445
3e-05	10.632	3.3064446162
3.1e-05	10.836	3.38010414041
3.2e-05	11.046	3.45483487304
3.3e-05	11.286	3.52366343455
3.4e-05	11.508	3.55048391068
3.5e-05	11.692	3.51868384485
3.6e-05	11.888	3.63585698289
3.7e-05	12.034	3.68738986276
3.8e-05	12.178	3.75157513586
3.9e-05	12.31	3.80024999178
4e-05	12.404	3.77634532319
4.1e-05	12.548	3.77249201457
4.2e-05	12.68	3.79178058437
4.3e-05	12.75	3.7994078486
4.4e-05	12.822	3.77389930973
4.5e-05	12.906	3.78274556374
4.6e-05	13.006	3.76323849895
4.7e-05	13.064	3.76349624684
4.8e-05	13.134	3.77200795333
4.9e-05	13.176	3.75406766055
5e-05	13.232	3.73659952363
5.1e-05	13.28	3.74026737012
5.2e-05	13.33	3.73324255842
5.3e-05	13.336	3.73029543066
5.4e-05	13.392	3.7108403361
5.5e-05	13.44	3.69951348153
5.6e-05	13.482	3.70859488216
5.7e-05	13.502	3.7005399606
5.8e-05	13.546	3.71320400732
5.9e-05	13.538	3.69710102648
6e-05	13.552	3.69855323066
6.1e-05	13.572	3.71709779263
6.2e-05	13.578	3.72986809418
6.3e-05	13.56	3.73395232964
6.4e-05	13.53	3.71552149772
6.5e-05	13.498	3.69404872735
6.6e-05	13.51	3.69186944515
6.7e-05	13.482	3.71398384488
6.8e-05	13.482	3.71129034165
6.9e-05	13.522	3.76211589401
7e-05	13.524	3.76104028162
7.1e-05	13.516	3.77806087828
7.2e-05	13.54	3.72241856862
7.3e-05	13.544	3.75553777774
7.4e-05	13.506	3.80025841227
7.5e-05	13.464	3.82474888065
7.6e-05	13.436	3.82176713053
7.7e-05	13.436	3.82385983007
7.8e-05	13.424	3.81788213543
7.9e-05	13.434	3.76266448145
8e-05	13.41	3.73656259147
8.1e-05	13.402	3.66775080942
8.2e-05	13.38	3.67635689236
8.3e-05	13.29	3.7005269895
8.4e-05	13.272	3.70648296907
8.5e-05	13.228	3.66060322898
8.6e-05	13.218	3.67620402045
8.7e-05	13.178	3.69842074405
8.8e-05	13.114	3.65034299758
8.9e-05	13.094	3.64543056442
9e-05	13.092	3.65233295306
9.1e-05	13.066	3.62458880426
9.2e-05	13.056	3.65032382125
9.3e-05	13.034	3.64867702051
9.4e-05	13.026	3.6361138596
9.5e-05	12.966	3.66726655699
9.6e-05	12.92	3.66355019073
9.7e-05	12.904	3.68059560397
9.8e-05	12.896	3.6890627536
9.9e-05	12.878	3.650632274
0.0001	12.866	3.65295004072
0.000101	12.816	3.65159472012
0.000102	12.774	3.70552614348
0.000103	12.748	3.73583939698
0.000104	12.752	3.69465776494
0.000105	12.704	3.67646351811
0.000106	12.678	3.64613713401
0.000107	12.674	3.57990558535
0.000108	12.65	3.58712977184
0.000109	12.626	3.60251634278
0.00011	12.648	3.58051616391
0.000111	12.624	3.5953614561
0.000112	12.59	3.61135708564
0.000113	12.486	3.61521838898
0.000114	12.432	3.60851437575
0.000115	12.386	3.60347110437
0.000116	12.352	3.60167960818
0.000117	12.336	3.61871579431
0.000118	12.278	3.64372282151
0.000119	12.284	3.60101985554
0.00012	12.202	3.59015264299
0.000121	12.168	3.58382142412
0.000122	12.124	3.57555925696
0.000123	12.088	3.56149631475
0.000124	12.092	3.5882497126
0.000125	12.038	3.56434510114
0.000126	12.016	3.55242790215
0.000127	12.014	3.5482113804
0.000128	11.986	3.49768552045
0.000129	11.94	3.46011560501
0.00013	11.918	3.47437418825
0.000131	11.908	3.46922700324
0.000132	11.894	3.46045719523
0.000133	11.872	3.49164946694
0.000134	11.86	3.4653138386
0.000135	11.838	3.45713118062
0.000136	11.812	3.47974941627
0.000137	11.78	3.45653005195
0.000138	11.768	3.50459355703
0.000139	11.748	3.49635467308
0.00014	11.666	3.49663323784
0.000141	11.65	3.47210310907
0.000142	11.632	3.44682114418
0.000143	11.596	3.44511015789
0.000144	11.596	3.45149011298
0.000145	11.57	3.44863741208
0.000146	11.536	3.44103240322
0.000147	11.53	3.49071625888
0.000148	11.528	3.45907733363
0.000149	11.454	3.47158234815
0.00015	11.452	3.47616110098
0.000151	11.452	3.46348033053
0.000152	11.446	3.49157328435
0.000153	11.4	3.46005780299
0.000154	11.366	3.43104124137
0.000155	11.336	3.45935022801
0.000156	11.324	3.47779010292
0.000157	11.29	3.47705335018
0.000158	11.288	3.45847596493
0.000159	11.244	3.45433987905
0.00016	11.22	3.5065082347
0.000161	11.128	3.4228082038
0.000162	11.138	3.4221274085
0.000163	11.104	3.41191793571
0.000164	11.112	3.4057974103
0.000165	11.112	3.41810707849
0.000166	11.07	3.44457544554
0.000167	11.036	3.46737710669
0.000168	11.01	3.43305985966
0.000169	10.994	3.42022864733
0.00017	10.96	3.40329252342
0.000171	10.928	3.33148855619
0.000172	10.91	3.34513078967
0.000173	10.858	3.35169151325
0.000174	10.832	3.35615494279
0.000175	10.792	3.34495680092
0.000176	10.758	3.32075834712
0.000177	10.748	3.34671420949
0.000178	10.694	3.32150026344
0.000179	10.662	3.33642862954
0.00018	10.6	3.32565782966
0.000181	10.562	3.3319897959
0.000182	10.488	3.37073523137
0.000183	10.442	3.34105312738
0.000184	10.394	3.30858942754
0.000185	10.37	3.31256698045
0.000186	10.346	3.25918456059
0.000187	10.322	3.23764049888
0.000188	10.26	3.2218628152
0.000189	10.24	3.22465502031
0.00019	10.212	3.21606218845
0.000191	10.202	3.17886709379
0.000192	10.164	3.16055438175
0.000193	10.112	3.16092644647
0.000194	10.084	3.16369151467
0.000195	10.11	3.18400690954
0.000196	10.114	3.17190857371
0.000197	10.11	3.20716385612
0.000198	10.098	3.22744419007
0.000199	10.062	3.23823346904
0.0002	10.02	3.22297998753
0.000201	9.974	3.18768317121
0.000202	9.962	3.19257826842
0.000203	9.954	3.18117651192
0.000204	9.924	3.19659568917
0.000205	9.892	3.17495448786
0.000206	9.86	3.12672352471
0.000207	9.878	3.14755714801
0.000208	9.864	3.13137413926
0.000209	9.804	3.10637795511
0.00021	9.766	3.10406894253
0.000211	9.712	3.05435034009
0.000212	9.688	3.07549280604
0.000213	9.686	3.08340785496
0.000214	9.642	3.09997354827
0.000215	9.62	3.09315373042
0.000216	9.614	3.08690848585
0.000217	9.582	3.09697852753
0.000218	9.588	3.08711127108
0.000219	9.552	3.0749465036
0.00022	9.528	3.04847765286
0.000221	9.534	3.0810459263
0.000222	9.534	3.08623459899
0.000223	9.5	3.08771760367
0.000224	9.468	3.05368236724
0.000225	9.416	3.02373014669
0.000226	9.356	3.01019334927
0.000227	9.29	3.02157243832
0.000228	9.252	3.01338613523
0.000229	9.232	2.97761246639
0.00023	9.206	2.98589417093
0.000231	9.17	2.99150463814
0.000232	9.178	2.99638382054
0.000233	9.16	2.98435922771
0.000234	9.136	2.99090354241
0.000235	9.132	2.99909586376
0.000236	9.124	3.03720661135
0.000237	9.078	3.02653531286
0.000238	9.058	3.02896616026
0.000239	9.036	3.0177315984
0.00024	9.004	3.01661797382
0.000241	8.97	3.00684219739
0.000242	8.94	3.01071420098
0.000243	8.904	2.97838614018
0.000244	8.894	2.98776906738
0.000245	8.894	2.9655967359
0.000246	8.856	2.97510739302
0.000247	8.846	2.96281690288
0.000248	8.798	2.94842262914
0.000249	8.778	2.95376302367
0.00025	8.764	2.94147989964
0.000251	8.736	2.93228647987
0.000252	8.728	2.95466004813
0.000253	8.716	2.92836882923
0.000254	8.67	2.91017181623
0.000255	8.64	2.93707337327
0.000256	8.632	2.91214285364
0.000257	8.602	2.90853846459
0.000258	8.616	2.92857371428
0.000259	8.574	2.9381157227
0.00026	8.546	2.91751332473
0.000261	8.506	2.89170607082
0.000262	8.492	2.89446644479
0.000263	8.466	2.85881863713
0.000264	8.434	2.83577925798
0.000265	8.424	2.81642042316
0.000266	8.438	2.83022189943
0.000267	8.452	2.83261292802
0.000268	8.396	2.82616064653
0.000269	8.376	2.84229203285
0.00027	8.362	2.84094280125
0.000271	8.354	2.8496813857
0.000272	8.334	2.86049715959
0.000273	8.296	2.83061548077
0.000274	8.298	2.83570026625
0.000275	8.3	2.84499560632
0.000276	8.28	2.84211189083
0.000277	8.262	2.86729070727
0.000278	8.226	2.84375174725
0.000279	8.204	2.87095524173
0.00028	8.162	2.84319468204
0.000281	8.12	2.8561512565
0.000282	8.1	2.8590208114
0.000283	8.052	2.85189340614
0.000284	8.02	2.8106227068
0.000285	8.002	2.83936542206
0.000286	7.952	2.83931259286
0.000287	7.928	2.84513901242
0.000288	7.964	2.8359661493
0.000289	7.972	2.83676153386
0.00029	7.936	2.81636361289
0.000291	7.93	2.82791442586
0.000292	7.892	2.79004229359
0.000293	7.812	2.78794834959
0.000294	7.8	2.80927036791
0.000295	7.758	2.7855764215
0.000296	7.752	2.79401073727
0.000297	7.722	2.81508721002
0.000298	7.724	2.8467216232
0.000299	7.674	2.81491101103
0.0003	7.67	2.82791442586
0.000301	7.642	2.8280445541
0.000302	7.646	2.81792192937
0.000303	7.636	2.82692483098
0.000304	7.632	2.80081702366
0.000305	7.638	2.786208176
0.000306	7.608	2.77170272576
0.000307	7.592	2.78954046395
0.000308	7.568	2.78736004133
0.000309	7.554	2.77328036808
0.00031	7.534	2.76565435295
0.000311	7.486	2.77088505716
0.000312	7.446	2.80269227708
0.000313	7.438	2.81534296312
0.000314	7.46	2.79363562406
0.000315	7.438	2.79895623403
0.000316	7.438	2.783191693
0.000317	7.408	2.75708831922
0.000318	7.376	2.73836155392
0.000319	7.344	2.7272080962
0.00032	7.324	2.72745742405
0.000321	7.288	2.72636314529
0.000322	7.29	2.73018314404
0.000323	7.294	2.68320032797
0.000324	7.252	2.67366714458
0.000325	7.254	2.6596022259
0.000326	7.214	2.67884378044
0.000327	7.2	2.67507009254
0.000328	7.202	2.67304994342
0.000329	7.184	2.67322726307
0.00033	7.158	2.70204293082
0.000331	7.118	2.70482457842
0.000332	7.112	2.68913666443
0.000333	7.114	2.69610904824
0.000334	7.104	2.70355025846
0.000335	7.078	2.69442312935
0.000336	7.042	2.66762741027
0.000337	7.032	2.6493350109
0.000338	7.014	2.63928096269
0.000339	7.024	2.64790936401
0.00034	7.008	2.63665242305
0.000341	6.984	2.63509848013
0.000342	6.972	2.62511256901
0.000343	6.93	2.64822582119
0.000344	6.92	2.63089338438
0.000345	6.882	2.6313639049
0.000346	6.87	2.63079835791
0.000347	6.84	2.62114478806
0.000348	6.818	2.61014865477
0.000349	6.826	2.61605122274
0.00035	6.798	2.58557459765
0.000351	6.732	2.55346353019
0.000352	6.712	2.51973331922
0.000353	6.696	2.48828937224
0.000354	6.664	2.51855196492
0.000355	6.636	2.51386236696
0.000356	6.602	2.56195159986
0.000357	6.62	2.55804612937
0.000358	6.596	2.5816242949
0.000359	6.59	2.59189120142
0.00036	6.544	2.55735488347
0.000361	6.514	2.5364944313
0.000362	6.516	2.5498517604
0.000363	6.514	2.52780616345
0.000364	6.476	2.52931295019
0.000365	6.478	2.49189004573
0.000366	6.476	2.516629492
0.000367	6.442	2.53034305975
0.000368	6.418	2.51302128921
0.000369	6.43	2.50061992314
0.00037	6.426	2.50849038268
0.000371	6.392	2.51203821627
0.000372	6.388	2.5070811714
0.000373	6.388	2.49668900747
0.000374	6.362	2.49618829418
0.000375	6.326	2.48590506657
0.000376	6.326	2.4583986658
0.000377	6.274	2.45660823087
0.000378	6.232	2.44830063513
0.000379	6.22	2.48588012583
0.00038	6.222	2.48529998189
0.000381	6.184	2.47187054677
0.000382	6.17	2.44726377818
0.000383	6.174	2.44289254778
0.000384	6.148	2.43024607808
0.000385	6.158	2.42838135391
0.000386	6.124	2.42252430328
0.000387	6.106	2.43038350883
0.000388	6.08	2.43753974327
0.000389	6.056	2.41678795098
0.00039	6.026	2.43419884151
0.000391	6.038	2.41341169302
0.000392	6.008	2.41659595299
0.000393	6.012	2.39579965773
0.000394	5.972	2.37217537294
0.000395	5.96	2.38545593126
0.000396	5.944	2.40683692842
0.000397	5.954	2.44864942366
0.000398	5.942	2.45247548408
0.000399	5.964	2.4638798672
0.0004	5.962	2.49971118332
0.000401	5.934	2.49512404501
0.000402	5.938	2.47025423793
0.000403	5.916	2.48936618439
0.000404	5.908	2.50030718113
0.000405	5.886	2.50699102511
0.000406	5.87	2.49581649966
0.000407	5.85	2.48263972416
0.000408	5.816	2.48317216479
0.000409	5.802	2.48169216463
0.00041	5.778	2.46022681881
0.000411	5.76	2.43441984875
0.000412	5.742	2.42475483297
0.000413	5.716	2.42638496533
0.000414	5.724	2.45108628979
0.000415	5.704	2.43400575184
0.000416	5.666	2.38714138668
0.000417	5.646	2.39513757434
0.000418	5.628	2.39031713377
0.000419	5.612	2.39446361426
0.00042	5.602	2.40823503836
0.000421	5.606	2.42544099083
0.000422	5.632	2.44633930598
0.000423	5.61	2.44415629615
0.000424	5.56	2.43688325531
0.000425	5.552	2.43542521955
0.000426	5.518	2.43344940362
0.000427	5.528	2.46114119871
0.000428	5.51	2.46939263788
0.000429	5.484	2.47017084429
0.00043	5.454	2.46574207897
0.000431	5.436	2.47020323051
0.000432	5.422	2.46737026001
0.000433	5.424	2.45687280908
0.000434	5.398	2.43055466921
0.000435	5.39	2.43431715271
0.000436	5.39	2.44415629615
0.000437	5.378	2.43127867592
0.000438	5.37	2.41683677562
0.000439	5.332	2.41532109667
0.00044	5.294	2.39657338715
0.000441	5.274	2.40892590172
0.000442	5.236	2.3648052774
0.000443	5.21	2.37358378828
0.000444	5.198	2.37714029876
0.000445	5.198	2.37377252491
0.000446	5.162	2.35111803192
0.000447	5.158	2.34713357098
0.000448	5.154	2.36437814235
0.000449	5.104	2.32232297495
0.00045	5.084	2.31364301481
0.000451	5.068	2.32021033529
0.000452	5.06	2.32387607243
0.000453	5.056	2.31016536205
0.000454	5.054	2.30197393556
0.000455	5.048	2.30167243543
0.000456	5.068	2.31070898211
0.000457	5.064	2.2978041692
0.000458	5.032	2.28187992673
0.000459	5.03	2.25324210861
0.00046	5.008	2.2565318522
0.000461	4.962	2.2379803395
0.000462	4.966	2.21919895458
0.000463	4.97	2.23094150528
0.000464	4.97	2.24968886738
0.000465	4.946	2.27048100631
0.000466	4.942	2.26509072666
0.000467	4.926	2.26285748557
0.000468	4.924	2.28083844233
0.000469	4.904	2.27217604952
0.00047	4.904	2.26335679909
0.000471	4.874	2.27115036931
0.000472	4.878	2.29850299108
0.000473	4.9	2.32249865447
0.000474	4.894	2.30450949228
0.000475	4.894	2.31490042982
0.000476	4.872	2.30902923325
0.000477	4.844	2.29775194484
0.000478	4.824	2.27442827981
0.000479	4.806	2.29267616553
0.00048	4.81	2.27022025363
0.000481	4.774	2.29148947194
0.000482	4.764	2.27426999277
0.000483	4.772	2.27420667486
0.000484	4.75	2.27848633966
0.000485	4.748	2.2778270347
0.000486	4.73	2.25501662965
0.000487	4.708	2.24738425731
0.000488	4.69	2.23470355976
0.000489	4.688	2.24558589237
0.00049	4.656	2.23106790573
0.000491	4.66	2.2145879978
0.000492	4.644	2.21116801713
0.000493	4.614	2.22103669488
0.000494	4.6	2.21990990808
0.000495	4.614	2.24610863495
0.000496	4.612	2.25154524716
0.000497	4.614	2.25233301268
0.000498	4.606	2.24293646811
0.000499	4.588	2.2463873219
0.0005	4.56	2.24196342521
0.000501	4.55	2.25466183717
0.000502	4.526	2.24884948362
0.000503	4.512	2.25518424968
0.000504	4.5	2.24098192764
0.000505	4.472	2.21657754207
0.000506	4.468	2.19567210667
0.000507	4.434	2.18120242068
0.000508	4.406	2.14409981111
0.000509	4.404	2.1365355134
0.00051	4.398	2.12781484157
0.000511	4.382	2.11283600878
0.000512	4.35	2.10130911577
0.000513	4.34	2.12424104094
0.000514	4.342	2.13940085071
0.000515	4.336	2.15849577252
0.000516	4.306	2.15878762272
0.000517	4.286	2.15225556103
0.000518	4.26	2.14205508799
0.000519	4.258	2.16504872924
0.00052	4.234	2.1473807301
0.000521	4.212	2.1417413476
0.000522	4.19	2.13586048233
0.000523	4.204	2.12658975827
0.000524	4.202	2.12725080797
0.000525	4.212	2.08495947203
0.000526	4.204	2.0934144358
0.000527	4.186	2.0869604692
0.000528	4.17	2.08160995386
0.000529	4.152	2.06709844952
0.00053	4.148	2.092390021
0.000531	4.132	2.11626463374
0.000532	4.152	2.10544437115
0.000533	4.132	2.10489334647
0.000534	4.116	2.12003396199
0.000535	4.09	2.09616316159
0.000536	4.102	2.09847468415
0.000537	4.08	2.08269056751
0.000538	4.056	2.0757803352
0.000539	4.068	2.07059798126
0.00054	4.06	2.07470479828
0.000541	4.06	2.04460265088
0.000542	4.038	2.03581826301
0.000543	4.024	2.02766466656
0.000544	4.004	2.03174407837
0.000545	4.004	2.0474335154
0.000546	3.988	2.04544762827
0.000547	3.994	2.04106932758
0.000548	3.956	2.04598729224
0.000549	3.91	2.0459472134
0.00055	3.88	2.03214172734
0.000551	3.888	2.03358206129
0.000552	3.896	2.03006994953
0.000553	3.896	2.0320393697
0.000554	3.908	2.03655002394
0.000555	3.89	2.0390929356
0.000556	3.902	2.03381316743
0.000557	3.892	2.04067047805
0.000558	3.86	2.04068615911
0.000559	3.856	2.03550092115
0.00056	3.846	2.01749448574
0.000561	3.804	1.98231783526
0.000562	3.79	1.97431000605
0.000563	3.768	1.96116699952
0.000564	3.768	1.9591263359
0.000565	3.74	1.93194202812
0.000566	3.726	1.93259514643
0.000567	3.71	1.93233019953
0.000568	3.702	1.93525088813
0.000569	3.698	1.93152685718
0.00057	3.676	1.93365560532
0.000571	3.666	1.91375129001
0.000572	3.676	1.89288774099
0.000573	3.664	1.90554559116
0.000574	3.64	1.88637217961
0.000575	3.636	1.87069612711
0.000576	3.612	1.86264757805
0.000577	3.61	1.8638401219
0.000578	3.61	1.87240487075
0.000579	3.61	1.86169277809
0.00058	3.6	1.86761880479
0.000581	3.598	1.8687953339
0.000582	3.574	1.88375263769
0.000583	3.57	1.88071794802
0.000584	3.572	1.90389495509
0.000585	3.544	1.91730644395
0.000586	3.522	1.90512886703
0.000587	3.506	1.89682998711
0.000588	3.488	1.89046449319
0.000589	3.47	1.89449201635
0.00059	3.468	1.89128950719
0.000591	3.448	1.88554925685
0.000592	3.44	1.88531164533
0.000593	3.442	1.88218915096
0.000594	3.426	1.9048684994
0.000595	3.418	1.89717579576
0.000596	3.432	1.91138065283
0.000597	3.432	1.90299132946
0.000598	3.432	1.8977291693
0.000599	3.42	1.90462594753
0.0006	3.4	1.89947361129
0.000601	3.394	1.88116028025
0.000602	3.374	1.86925760664
0.000603	3.376	1.85219437425
0.000604	3.386	1.87430093635
0.000605	3.37	1.87432654572
0.000606	3.362	1.88333640118
0.000607	3.376	1.89383843028
0.000608	3.362	1.85659796402
0.000609	3.338	1.86219118245
0.00061	3.3	1.83902147894
0.000611	3.288	1.84311041449
0.000612	3.306	1.83966409977
0.000613	3.31	1.84333936105
0.000614	3.286	1.83744496516
0.000615	3.282	1.81947135179
0.000616	3.278	1.8386723471
0.000617	3.278	1.84735378312
0.000618	3.282	1.85969782492
0.000619	3.264	1.85318752424
0.00062	3.258	1.83178492187
0.000621	3.244	1.82221403792
0.000622	3.224	1.83243662919
0.000623	3.2	1.81107702763
0.000624	3.202	1.81471650679
0.000625	3.192	1.81525094684
0.000626	3.174	1.81210485348
0.000627	3.17	1.82786761009
0.000628	3.188	1.82116885543
0.000629	3.188	1.83756795793
0.00063	3.166	1.8073306283
0.000631	3.162	1.79993222095
0.000632	3.152	1.77789088529
0.000633	3.148	1.78720340197
0.000634	3.15	1.80319161489
0.000635	3.15	1.82085144919
0.000636	3.122	1.79864282169
0.000637	3.108	1.80009333091
0.000638	3.082	1.7908869311
0.000639	3.078	1.80330696222
0.00064	3.052	1.78586001691
0.000641	3.056	1.80135060441
0.000642	3.06	1.82219647678
0.000643	3.052	1.82244231733
0.000644	3.028	1.79421737813
0.000645	3.026	1.78362664255
0.000646	3.028	1.80865032552
0.000647	3.028	1.80311286391
0.000648	3.016	1.8198197713
0.000649	3.028	1.80975578463
0.00065	3.034	1.80356424892
0.000651	3.026	1.83230019375
0.000652	3.02	1.83728059915
0.000653	3.0	1.83084679862
0.000654	2.976	1.83723270165
0.000655	2.974	1.83774971092
0.000656	2.966	1.8354410914
0.000657	2.944	1.82670851534
0.000658	2.95	1.83071024469
0.000659	2.958	1.82653661338
0.00066	2.952	1.81815730893
0.000661	2.954	1.80994033051
0.000662	2.942	1.82171238125
0.000663	2.93	1.82129075109
0.000664	2.922	1.81105383686
0.000665	2.918	1.81198123611
0.000666	2.914	1.797388105
0.000667	2.898	1.79432327076
0.000668	2.878	1.78524956239
0.000669	2.872	1.79766960257
0.00067	2.864	1.79039213582
0.000671	2.856	1.77968087027
0.000672	2.846	1.78501652653
0.000673	2.864	1.7981946502
0.000674	2.86	1.80344115513
0.000675	2.84	1.78392824968
0.000676	2.85	1.7954108165
0.000677	2.85	1.79652442232
0.000678	2.832	1.78990949492
0.000679	2.812	1.77218960611
0.00068	2.788	1.7626843166
0.000681	2.788	1.7751214043
0.000682	2.784	1.77463911824
0.000683	2.776	1.74980684648
0.000684	2.772	1.75385746285
0.000685	2.77	1.73467576221
0.000686	2.768	1.73498587891
0.000687	2.754	1.74054129511
0.000688	2.74	1.72985548529
0.000689	2.734	1.72952132106
0.00069	2.704	1.72289988101
0.000691	2.67	1.7196220515
0.000692	2.684	1.71001286545
0.000693	2.664	1.70853855678
0.000694	2.648	1.6840712574
0.000695	2.624	1.69074658066
0.000696	2.624	1.70370889532
0.000697	2.63	1.69738033452
0.000698	2.61	1.68934898704
0.000699	2.612	1.67971902412
0.0007	2.622	1.67066334131
0.000701	2.616	1.64698026703
0.000702	2.6	1.64924225025
0.000703	2.612	1.63995609697
0.000704	2.618	1.63831498803
0.000705	2.618	1.64319079842
0.000706	2.61	1.63153302142
0.000707	2.6	1.63217646105
0.000708	2.582	1.62335331952
0.000709	2.59	1.6229294501
0.00071	2.574	1.63111127763
0.000711	2.572	1.61518296177
0.000712	2.588	1.61810259254
0.000713	2.578	1.63337564571
0.000714	2.554	1.62329418159
0.000715	2.558	1.64153464782
0.000716	2.554	1.64410583601
0.000717	2.554	1.65017696021
0.000718	2.538	1.65546247315
0.000719	2.528	1.64110206873
0.00072	2.522	1.64362891189
0.000721	2.504	1.62910527591
0.000722	2.496	1.62295532902
0.000723	2.498	1.64012072726
0.000724	2.492	1.64375667299
0.000725	2.478	1.6350889884
0.000726	2.464	1.62993987619
0.000727	2.452	1.62348267622
0.000728	2.438	1.59817270656
0.000729	2.422	1.59119954751
0.00073	2.408	1.58541351073
0.000731	2.418	1.58596216853
0.000732	2.418	1.59476518648
0.000733	2.424	1.60131945595
0.000734	2.432	1.6116376764
0.000735	2.428	1.61889344924
0.000736	2.422	1.6198506104
0.000737	2.422	1.59872324059
0.000738	2.414	1.6058032258
0.000739	2.418	1.61098603346
0.00074	2.406	1.60036370866
0.000741	2.408	1.5954735974
0.000742	2.408	1.59922981463
0.000743	2.406	1.60535478945
0.000744	2.404	1.58895689054
0.000745	2.386	1.58902611684
0.000746	2.376	1.57436463375
0.000747	2.372	1.57277334667
0.000748	2.358	1.56391687759
0.000749	2.346	1.54734740766
0.00075	2.33	1.55727325797
0.000751	2.322	1.53828345892
0.000752	2.334	1.53572263121
0.000753	2.328	1.54156284335
0.000754	2.332	1.53810792859
0.000755	2.324	1.55532118869
0.000756	2.306	1.55832089122
0.000757	2.304	1.55807060174
0.000758	2.3	1.56268998845
0.000759	2.306	1.56855474881
0.00076	2.304	1.57339886869
0.000761	2.302	1.57568905562
0.000762	2.292	1.57440020325
0.000763	2.262	1.5496309238
0.000764	2.26	1.55319026523
0.000765	2.26	1.52852870434
0.000766	2.276	1.55686351361
0.000767	2.272	1.55499710611
0.000768	2.266	1.54377589047
0.000769	2.234	1.54377589047
0.00077	2.208	1.52732969591
0.000771	2.228	1.51921558707
0.000772	2.226	1.51490065681
0.000773	2.212	1.50301563531
0.000774	2.214	1.49940121382
0.000775	2.218	1.5028226775
0.000776	2.218	1.51870866199
0.000777	2.21	1.51324155375
0.000778	2.212	1.51626382929
0.000779	2.208	1.51681772142
0.00078	2.198	1.50292914005
0.000781	2.2	1.49398795176
0.000782	2.186	1.49110831263
0.000783	2.164	1.49301841918
0.000784	2.152	1.48892444402
0.000785	2.14	1.47932417002
0.000786	2.118	1.4778619692
0.000787	2.114	1.47275388304
0.000788	2.104	1.46737316317
0.000789	2.094	1.47144962537
0.00079	2.1	1.46492320618
0.000791	2.09	1.45392572025
0.000792	2.094	1.46190423763
0.000793	2.094	1.45916551494
0.000794	2.096	1.46655514728
0.000795	2.084	1.46865380536
0.000796	2.09	1.45392572025
0.000797	2.088	1.48197705785
0.000798	2.072	1.47201086953
0.000799	2.066	1.47703892975
0.0008	2.076	1.47452500827
0.000801	2.072	1.47336892868
0.000802	2.072	1.45010896142
0.000803	2.042	1.46021779197
0.000804	2.038	1.46032736056
0.000805	2.018	1.435853753
0.000806	2.012	1.43661268267
0.000807	1.988	1.42543186438
0.000808	1.978	1.4302153684
0.000809	1.976	1.43088224533
0.00081	1.98	1.43094374453
0.000811	1.98	1.41971828191
0.000812	1.982	1.4260701245
0.000813	1.98	1.43094374453
0.000814	1.988	1.4421705863
0.000815	1.984	1.4253925775
0.000816	1.994	1.43734616568
0.000817	1.984	1.42258356521
0.000818	1.986	1.42330741585
0.000819	1.974	1.41468158962
0.00082	1.968	1.39534081858
0.000821	1.966	1.39457663827
0.000822	1.958	1.39435863392
0.000823	1.96	1.40797727254
0.000824	1.96	1.39226434272
0.000825	1.946	1.4053768178
0.000826	1.922	1.3956776132
0.000827	1.942	1.40806107822
0.000828	1.936	1.42965170584
0.000829	1.926	1.41863455477
0.00083	1.912	1.41430406914
0.000831	1.898	1.40128369719
0.000832	1.876	1.38874907741
0.000833	1.888	1.40266032952
0.000834	1.882	1.39573493185
0.000835	1.884	1.4009082768
0.000836	1.878	1.39825462631
0.000837	1.88	1.39628077406
0.000838	1.886	1.39606733362
0.000839	1.902	1.41293878141
0.00084	1.882	1.40430623441
0.000841	1.862	1.41525828031
0.000842	1.856	1.40401709391
0.000843	1.85	1.40410113596
0.000844	1.844	1.4041595351
0.000845	1.832	1.39705976966
0.000846	1.846	1.38213023988
0.000847	1.844	1.39415350661
0.000848	1.842	1.38601442994
0.000849	1.832	1.36812864892
0.00085	1.832	1.36079976484
0.000851	1.834	1.35589232611
0.000852	1.818	1.35383750871
0.000853	1.82	1.35484316436
0.000854	1.812	1.36259164829
0.000855	1.804	1.35852272708
0.000856	1.778	1.34339718624
0.000857	1.768	1.345427813
0.000858	1.756	1.34924571521
0.000859	1.758	1.34886470782
0.00086	1.762	1.36724394312
0.000861	1.766	1.3561873027
0.000862	1.772	1.35794550701
0.000863	1.776	1.33933714949
0.000864	1.784	1.33616765415
0.000865	1.776	1.33034732307
0.000866	1.774	1.33376309741
0.000867	1.768	1.3289755453
0.000868	1.762	1.33317515728
0.000869	1.754	1.324191829
0.00087	1.754	1.32570132383
0.000871	1.744	1.32305101942
0.000872	1.718	1.30938000596
0.000873	1.712	1.30577792905
0.000874	1.692	1.29504285643
0.000875	1.69	1.29688087348
0.000876	1.686	1.3097343242
0.000877	1.692	1.31039536019
0.000878	1.69	1.29533779378
0.000879	1.684	1.28691258444
0.00088	1.678	1.29549835971
0.000881	1.668	1.29064944892
0.000882	1.668	1.29064944892
0.000883	1.654	1.29702891255
0.000884	1.652	1.30648229992
0.000885	1.654	1.30471606106
0.000886	1.658	1.30883001188
0.000887	1.654	1.31083332274
0.000888	1.662	1.31291888554
0.000889	1.656	1.30447843984
0.00089	1.652	1.2910832661
0.000891	1.64	1.29707362937
0.000892	1.62	1.30675169791
0.000893	1.618	1.28377412343
0.000894	1.608	1.28620993621
0.000895	1.606	1.27544658845
0.000896	1.612	1.2717924359
0.000897	1.62	1.27734098815
0.000898	1.618	1.27596081445
0.000899	1.604	1.26774760895
0.0009	1.594	1.27010393276
0.000901	1.596	1.26995432989
0.000902	1.594	1.27167763211
0.000903	1.578	1.25694709515
0.000904	1.574	1.25718892773
0.000905	1.584	1.25177633785
0.000906	1.578	1.24254416421
0.000907	1.56	1.23870900538
0.000908	1.568	1.23990967413
0.000909	1.582	1.24228660139
0.00091	1.576	1.24588281953
0.000911	1.578	1.24896597231
0.000912	1.57	1.24141048811
0.000913	1.566	1.23192694589
0.000914	1.562	1.24022417328
0.000915	1.556	1.23242200565
0.000916	1.532	1.22023604274
0.000917	1.518	1.21559697268
0.000918	1.524	1.21877971759
0.000919	1.518	1.20899793217
0.00092	1.508	1.20247078967
0.000921	1.504	1.21407742751
0.000922	1.492	1.23042106614
0.000923	1.486	1.24491124182
0.000924	1.47	1.23008129813
0.000925	1.464	1.23478905081
0.000926	1.468	1.22350970572
0.000927	1.47	1.22845431335
0.000928	1.484	1.22708760893
0.000929	1.49	1.23527324912
0.00093	1.48	1.24963994815
0.000931	1.46	1.23951603459
0.000932	1.454	1.22632948264
0.000933	1.448	1.20635649789
0.000934	1.44	1.21753850042
0.000935	1.442	1.21269781891
0.000936	1.436	1.20411959539
0.000937	1.438	1.21414826113
0.000938	1.44	1.21753850042
0.000939	1.438	1.21084928872
0.00094	1.43	1.20378569521
0.000941	1.416	1.19789148089
0.000942	1.416	1.19622071542
0.000943	1.408	1.19228184587
0.000944	1.402	1.17999830508
0.000945	1.392	1.19930646625
0.000946	1.384	1.18682096375
0.000947	1.376	1.17754999894
0.000948	1.366	1.16963413083
0.000949	1.36	1.17915223784
0.00095	1.366	1.18661029829
0.000951	1.368	1.18345933601
0.000952	1.372	1.17712191382
0.000953	1.362	1.17087830281
0.000954	1.354	1.15615050923
0.000955	1.358	1.15318515426
0.000956	1.352	1.15243047513
0.000957	1.336	1.13626757412
0.000958	1.328	1.13684475633
0.000959	1.342	1.14762188895
0.00096	1.354	1.16132854955
0.000961	1.346	1.158569808
0.000962	1.33	1.14939114317
0.000963	1.33	1.15459949766
0.000964	1.338	1.15747829353
0.000965	1.348	1.15883389664
0.000966	1.352	1.15589618911
0.000967	1.352	1.16279662882
0.000968	1.346	1.16029479013
0.000969	1.346	1.15337938251
0.00097	1.346	1.14467637348
0.000971	1.35	1.15909447415
0.000972	1.35	1.16081867662
0.000973	1.344	1.14789546562
0.000974	1.35	1.14695248376
0.000975	1.35	1.15563835173
0.000976	1.332	1.14445445519
0.000977	1.334	1.14474626009
0.000978	1.34	1.15082579047
0.000979	1.34	1.15602768133
0.00098	1.328	1.14386013131
0.000981	1.336	1.16580615884
0.000982	1.332	1.16007585959
0.000983	1.318	1.15968788905
0.000984	1.3	1.16876002669
0.000985	1.298	1.16326953025
0.000986	1.276	1.16095822492
0.000987	1.268	1.15419928955
0.000988	1.28	1.15827457885
0.000989	1.258	1.13288834401
0.00099	1.25	1.12227447623
0.000991	1.246	1.11959099675
0.000992	1.24	1.11103555299
0.000993	1.232	1.11452949714
0.000994	1.23	1.1122499719
0.000995	1.212	1.12029281886
0.000996	1.194	1.10470086449
0.000997	1.2	1.11175536877
0.000998	1.2	1.11892805846
0.000999	1.214	1.12258808118
0.001	1.206	1.12763646624
0.001001	1.2	1.10995495404
0.001002	1.198	1.10941245711
0.001003	1.194	1.09743519171
0.001004	1.184	1.09459764297
0.001005	1.172	1.0965473086
0.001006	1.162	1.09167577604
0.001007	1.166	1.08740240941
0.001008	1.176	1.09225638016
0.001009	1.186	1.08231418729
0.00101	1.184	1.07988147498
0.001011	1.184	1.07617099013
0.001012	1.194	1.075343666
0.001013	1.196	1.07405027815
0.001014	1.19	1.05919780967
0.001015	1.192	1.05978110947
0.001016	1.19	1.05730790217
0.001017	1.188	1.06426312536
0.001018	1.196	1.06281889332
0.001019	1.188	1.05671945189
0.00102	1.18	1.06376689176
0.001021	1.172	1.05944136223
0.001022	1.152	1.04732802884
0.001023	1.14	1.04326410846
0.001024	1.146	1.05673270036
0.001025	1.142	1.04011345535
0.001026	1.152	1.04541666335
0.001027	1.15	1.03513284172
0.001028	1.144	1.03694937196
0.001029	1.134	1.02569196156
0.00103	1.132	1.03081327116
0.001031	1.13	1.0378342835
0.001032	1.126	1.04217273041
0.001033	1.124	1.04719816654
0.001034	1.12	1.04957134107
0.001035	1.132	1.05951687103
0.001036	1.124	1.05859529566
0.001037	1.128	1.05811908593
0.001038	1.122	1.05219579927
0.001039	1.124	1.04719816654
0.00104	1.128	1.04288829699
0.001041	1.124	1.05480993549
0.001042	1.116	1.04429114714
0.001043	1.096	1.0386452715
0.001044	1.086	1.03276522017
0.001045	1.07	1.04359954005
0.001046	1.07	1.04168133323
0.001047	1.066	1.03616794006
0.001048	1.062	1.0383429106
0.001049	1.066	1.04577435425
0.00105	1.064	1.04302636592
0.001051	1.062	1.04601912028
0.001052	1.064	1.04302636592
0.001053	1.058	1.02695472149
0.001054	1.052	1.02435150217
0.001055	1.064	1.02367182241
0.001056	1.054	1.02522387799
0.001057	1.058	1.02305229583
0.001058	1.044	1.01492068656
0.001059	1.04	1.01508620324
0.00106	1.046	1.00989306365
0.001061	1.03	1.00851375796
0.001062	1.024	1.00370513598
0.001063	1.016	0.997869730977
0.001064	1.01	1.00294566154
0.001065	1.006	0.99094096696
0.001066	0.998	0.98285095513
0.001067	1.004	0.989941412408
0.001068	1.006	0.99898148131
0.001069	1.002	0.994985427029
0.00107	0.99	0.986863719062
0.001071	0.986	0.972524549819
0.001072	0.98	0.977547952788
0.001073	0.98	0.987724657989
0.001074	0.972	0.981435683068
0.001075	0.97	0.992522040058
0.001076	0.96	0.993176721435
0.001077	0.95	0.989696923305
0.001078	0.95	0.993730345718
0.001079	0.962	0.998276514799
0.00108	0.962	0.99426153501
0.001081	0.948	0.984528313458
0.001082	0.938	0.978854432487
0.001083	0.944	0.998430768757
0.001084	0.934	0.984705031977
0.001085	0.934	0.984705031977
0.001086	0.946	0.989486735636
0.001087	0.936	0.985851915858
0.001088	0.946	0.989486735636
0.001089	0.942	0.979099586355
0.00109	0.94	0.971802449061
0.001091	0.928	0.964788059628
0.001092	0.924	0.960324945006
0.001093	0.918	0.950408333297
0.001094	0.92	0.953729521405
0.001095	0.916	0.957571929413
0.001096	0.916	0.95128544612
0.001097	0.916	0.959658272512
0.001098	0.914	0.962602721791
0.001099	0.914	0.964678184681
0.0011	0.912	0.963460429909
0.001101	0.906	0.951401072104
0.001102	0.906	0.957686796401
0.001103	0.91	0.960156237286
0.001104	0.898	0.954775366251
0.001105	0.906	0.963931532838
0.001106	0.904	0.970970648372
0.001107	0.9	0.972625313263
0.001108	0.906	0.988516059556
0.001109	0.9	0.976729235766
0.00111	0.892	0.971769519999
0.001111	0.88	0.964157663456
0.001112	0.89	0.97051532703
0.001113	0.886	0.967989669366
0.001114	0.888	0.973373515152
0.001115	0.892	0.967644562843
0.001116	0.892	0.967644562843
0.001117	0.898	0.971388696661
0.001118	0.886	0.967989669366
0.001119	0.886	0.967989669366
0.00112	0.89	0.962236977049
0.001121	0.892	0.965575476076
0.001122	0.878	0.952426375107
0.001123	0.88	0.953729521405
0.001124	0.884	0.947915608058
0.001125	0.886	0.951316981873
0.001126	0.882	0.946612909272
0.001127	0.884	0.945803362227
0.001128	0.89	0.955981171363
0.001129	0.89	0.96638501644
0.00113	0.886	0.963848535819
0.001131	0.872	0.952688826428
0.001132	0.87	0.942920993509
0.001133	0.862	0.935390827409
0.001134	0.856	0.931270100454
0.001135	0.866	0.93597222181
0.001136	0.858	0.932649987938
0.001137	0.844	0.927180672793
0.001138	0.844	0.937904046265
0.001139	0.832	0.929395502464
0.00114	0.828	0.937238496862
0.001141	0.822	0.939316772979
0.001142	0.812	0.940561534404
0.001143	0.806	0.931860504582
0.001144	0.818	0.938549945394
0.001145	0.816	0.941352218885
0.001146	0.808	0.937622525327
0.001147	0.804	0.932514879238
0.001148	0.81	0.928385695711
0.001149	0.81	0.932684298142
0.00115	0.808	0.922570322523
0.001151	0.812	0.929868807951
0.001152	0.808	0.924735637899
0.001153	0.816	0.928517097312
0.001154	0.818	0.921344669491
0.001155	0.814	0.905209368047
0.001156	0.81	0.902164064902
0.001157	0.808	0.909470175432
0.001158	0.804	0.904203516914
0.001159	0.8	0.907744457433
0.00116	0.792	0.903734474279
0.001161	0.796	0.895758896132
0.001162	0.782	0.895810247765
0.001163	0.774	0.889339080441
0.001164	0.776	0.89544625746
0.001165	0.774	0.891585105304
0.001166	0.772	0.883185144803
0.001167	0.778	0.88358134883
0.001168	0.77	0.881532756056
0.001169	0.766	0.875924654294
0.00117	0.772	0.883185144803
0.001171	0.772	0.88544677988
0.001172	0.772	0.883185144803
0.001173	0.778	0.885841972363
0.001174	0.784	0.874839413835
0.001175	0.788	0.871238199346
0.001176	0.794	0.871529689684
0.001177	0.788	0.871238199346
0.001178	0.792	0.876775912078
0.001179	0.788	0.871238199346
0.00118	0.788	0.878097944423
0.001181	0.784	0.874839413835
0.001182	0.786	0.869599908004
0.001183	0.79	0.877439456601
0.001184	0.8	0.883176086633
0.001185	0.798	0.881587204989
0.001186	0.79	0.875157128749
0.001187	0.788	0.868939583631
0.001188	0.794	0.866927909344
0.001189	0.792	0.856
0.00119	0.788	0.843241365209
0.001191	0.786	0.848648337063
0.001192	0.782	0.85233561465
0.001193	0.784	0.858687370351
0.001194	0.782	0.854678887068
0.001195	0.778	0.844225088469
0.001196	0.778	0.844225088469
0.001197	0.768	0.845089344389
0.001198	0.762	0.844604049244
0.001199	0.76	0.842852300228
0.0012	0.762	0.842232746929
0.001201	0.754	0.830351732701
0.001202	0.75	0.833966426183
0.001203	0.758	0.841092147152
0.001204	0.752	0.840533164129
0.001205	0.738	0.837469999463
0.001206	0.736	0.840418943147
0.001207	0.72	0.835224520713
0.001208	0.722	0.837087809014
0.001209	0.714	0.841548572573
0.00121	0.704	0.839275878362
0.001211	0.71	0.842555636145
0.001212	0.7	0.840238061504
0.001213	0.696	0.83879914163
0.001214	0.696	0.834016786402
0.001215	0.694	0.832084130362
0.001216	0.69	0.828190799273
0.001217	0.688	0.823805802359
0.001218	0.674	0.819587701225
0.001219	0.672	0.824873323608
0.00122	0.67	0.817985329942
0.001221	0.678	0.821167461606
0.001222	0.684	0.824708433327
0.001223	0.684	0.819843887579
0.001224	0.678	0.808898015822
0.001225	0.672	0.800259957764
0.001226	0.678	0.80393780854
0.001227	0.672	0.807722724702
0.001228	0.668	0.806086843957
0.001229	0.67	0.803181175078
0.00123	0.664	0.801937653437
0.001231	0.664	0.809384951676
0.001232	0.662	0.804832901912
0.001233	0.66	0.80024996095
0.001234	0.66	0.785111457056
0.001235	0.662	0.782148323529
0.001236	0.662	0.779587070185
0.001237	0.652	0.771295014894
0.001238	0.658	0.777840600637
0.001239	0.652	0.784153046286
0.00124	0.644	0.780553649662
0.001241	0.654	0.793904276346
0.001242	0.65	0.787083223046
0.001243	0.648	0.784917830094
0.001244	0.658	0.788058373472
0.001245	0.648	0.784917830094
0.001246	0.65	0.787083223046
0.001247	0.644	0.785661504721
0.001248	0.642	0.783476866283
0.001249	0.634	0.782332410168
0.00125	0.632	0.767187069755
0.001251	0.63	0.762299153876
0.001252	0.626	0.752412121114
0.001253	0.624	0.758039576803
0.001254	0.626	0.765587356217
0.001255	0.628	0.773056272208
0.001256	0.626	0.775966494122
0.001257	0.624	0.781424340547
0.001258	0.622	0.784293312479
0.001259	0.622	0.791906560145
0.00126	0.626	0.793803502134
0.001261	0.62	0.787146746166
0.001262	0.618	0.787449045971
0.001263	0.622	0.791906560145
0.001264	0.614	0.777820030598
0.001265	0.606	0.768611735534
0.001266	0.616	0.777524276148
0.001267	0.612	0.775535943719
0.001268	0.612	0.770360954358
0.001269	0.61	0.76544104933
0.00127	0.608	0.760484056375
0.001271	0.602	0.748061494798
0.001272	0.606	0.75283729982
0.001273	0.606	0.768611735534
0.001274	0.608	0.770931903608
0.001275	0.592	0.754676089458
0.001276	0.59	0.749599893276
0.001277	0.59	0.741552425658
0.001278	0.576	0.740421501579
0.001279	0.576	0.743117756483
0.00128	0.574	0.746005361911
0.001281	0.57	0.746391318277
0.001282	0.564	0.741555122698
0.001283	0.556	0.717540242774
0.001284	0.558	0.720163870241
0.001285	0.554	0.720474843419
0.001286	0.556	0.723093354969
0.001287	0.562	0.741725016431
0.001288	0.56	0.744580418759
0.001289	0.546	0.734767990593
0.00129	0.552	0.737086155073
0.001291	0.544	0.721154629743
0.001292	0.544	0.723922647802
0.001293	0.542	0.721273873088
0.001294	0.55	0.717983286714
0.001295	0.55	0.717983286714
0.001296	0.554	0.717693527907
0.001297	0.552	0.723392009909
0.001298	0.56	0.72
0.001299	0.564	0.722429235289
0.0013	0.56	0.722772439984
0.001301	0.556	0.723093354969
0.001302	0.554	0.726005509621
0.001303	0.546	0.721029819078
0.001304	0.548	0.720899438202
0.001305	0.548	0.71811976717
0.001306	0.55	0.717983286714
0.001307	0.544	0.721154629743
0.001308	0.548	0.729174876144
0.001309	0.544	0.7266801222
0.00131	0.536	0.718821257337
0.001311	0.534	0.716131272882
0.001312	0.542	0.721273873088
0.001313	0.546	0.732040982459
0.001314	0.546	0.732040982459
0.001315	0.556	0.731343968321
0.001316	0.558	0.728447664558
0.001317	0.554	0.726005509621
0.001318	0.554	0.726005509621
0.001319	0.548	0.723668432364
0.00132	0.544	0.723922647802
0.001321	0.542	0.724041435278
0.001322	0.542	0.724041435278
0.001323	0.536	0.718821257337
0.001324	0.542	0.726798458997
0.001325	0.554	0.736942331529
0.001326	0.554	0.734223399246
0.001327	0.55	0.731778655059
0.001328	0.552	0.734367755283
0.001329	0.548	0.729174876144
0.00133	0.55	0.729040465269
0.001331	0.544	0.718375946145
0.001332	0.54	0.707389567353
0.001333	0.544	0.704318109947
0.001334	0.546	0.701344423233
0.001335	0.544	0.69286650951
0.001336	0.538	0.684511504651
0.001337	0.528	0.684993430625
0.001338	0.526	0.690886387187
0.001339	0.52	0.682348884369
0.00134	0.526	0.696651993466
0.001341	0.528	0.690808222302
0.001342	0.526	0.690886387187
0.001343	0.524	0.696723761616
0.001344	0.526	0.696651993466
0.001345	0.528	0.690808222302
0.001346	0.526	0.687985464963
0.001347	0.526	0.696651993466
0.001348	0.514	0.69699641319
0.001349	0.516	0.694077805437
0.00135	0.512	0.694158483345
0.001351	0.51	0.694190175672
0.001352	0.514	0.691233679735
0.001353	0.518	0.691141085452
0.001354	0.524	0.690958754196
0.001355	0.522	0.688124988647
0.001356	0.516	0.682454394081
0.001357	0.514	0.682498351646
0.001358	0.514	0.688334221146
0.001359	0.504	0.685553790741
0.00136	0.508	0.685518781654
0.001361	0.502	0.679702876263
0.001362	0.502	0.682638996835
0.001363	0.502	0.682638996835
0.001364	0.502	0.679702876263
0.001365	0.498	0.673792252849
0.001366	0.498	0.670817411819
0.001367	0.494	0.670793559898
0.001368	0.496	0.679694048819
0.001369	0.486	0.673649760632
0.00137	0.478	0.667469849506
0.001371	0.478	0.670459543895
0.001372	0.482	0.676517553357
0.001373	0.486	0.676612148871
0.001374	0.482	0.676517553357
0.001375	0.48	0.67052218457
0.001376	0.474	0.667326007286
0.001377	0.47	0.667158152165
0.001378	0.47	0.676091709755
0.001379	0.466	0.666966266014
0.00138	0.462	0.663743926526
0.001381	0.462	0.663743926526
0.001382	0.458	0.666510314999
0.001383	0.462	0.663743926526
0.001384	0.458	0.657446575776
0.001385	0.46	0.660605782597
0.001386	0.464	0.675798786622
0.001387	0.46	0.672606868832
0.001388	0.46	0.672606868832
0.001389	0.462	0.672722825538
0.00139	0.468	0.676
0.001391	0.464	0.669853715374
0.001392	0.468	0.664060238231
0.001393	0.46	0.654522726878
0.001394	0.464	0.660835834379
0.001395	0.462	0.660723845491
0.001396	0.458	0.663502825917
0.001397	0.456	0.654266000951
0.001398	0.448	0.653678820217
0.001399	0.448	0.653678820217
0.0014	0.448	0.653678820217
0.001401	0.444	0.650279939718
0.001402	0.44	0.643739077577
0.001403	0.444	0.644099371215
0.001404	0.444	0.640986739332
0.001405	0.446	0.641158326781
0.001406	0.446	0.641158326781
0.001407	0.446	0.638031347192
0.001408	0.438	0.627818445094
0.001409	0.444	0.634715684382
0.00141	0.448	0.635055903051
0.001411	0.446	0.634888966671
0.001412	0.452	0.635370757904
0.001413	0.452	0.638510767333
0.001414	0.448	0.638197461606
0.001415	0.45	0.635216498526
0.001416	0.442	0.631376274499
0.001417	0.436	0.627617718042
0.001418	0.434	0.621002415454
0.001419	0.436	0.621211719143
0.00142	0.442	0.621800611129
0.001421	0.438	0.611682924398
0.001422	0.43	0.604235053601
0.001423	0.434	0.607983552409
0.001424	0.442	0.612075158784
0.001425	0.444	0.612261382091
0.001426	0.446	0.612441017568
0.001427	0.448	0.61261407101
0.001428	0.45	0.61603571325
0.001429	0.45	0.619273768216
0.00143	0.448	0.609340627236
0.001431	0.448	0.615870116177
0.001432	0.446	0.615697977908
0.001433	0.444	0.612261382091
0.001434	0.45	0.619273768216
0.001435	0.44	0.608604962188
0.001436	0.436	0.598250783535
0.001437	0.434	0.598033443881
0.001438	0.438	0.601793984682
0.001439	0.438	0.608404470727
0.00144	0.434	0.604685041985
0.001441	0.438	0.611682924398
0.001442	0.436	0.614738968994
0.001443	0.438	0.618187673769
0.001444	0.42	0.606300255649
0.001445	0.42	0.602992537267
0.001446	0.426	0.603758229758
0.001447	0.422	0.596586959294
0.001448	0.424	0.60681463397
0.001449	0.42	0.602992537267
0.00145	0.418	0.602723817349
0.001451	0.426	0.607061776099
0.001452	0.428	0.607302231183
0.001453	0.422	0.599929995916
0.001454	0.426	0.603758229758
0.001455	0.422	0.599929995916
0.001456	0.422	0.599929995916
0.001457	0.42	0.596322060635
0.001458	0.42	0.602992537267
0.001459	0.416	0.602448338034
0.00146	0.42	0.606300255649
0.001461	0.42	0.61611687203
0.001462	0.412	0.615025202736
0.001463	0.404	0.610560398323
0.001464	0.412	0.615025202736
0.001465	0.412	0.611764660633
0.001466	0.41	0.611473629848
0.001467	0.412	0.611764660633
0.001468	0.408	0.604595732701
0.001469	0.412	0.60519087898
0.00147	0.412	0.60519087898
0.001471	0.406	0.607588676656
0.001472	0.406	0.607588676656
0.001473	0.406	0.610871508584
0.001474	0.402	0.606956341099
0.001475	0.402	0.606956341099
0.001476	0.406	0.607588676656
0.001477	0.406	0.607588676656
0.001478	0.398	0.606296956944
0.001479	0.394	0.602298929104
0.00148	0.398	0.602989220467
0.001481	0.398	0.602989220467
0.001482	0.398	0.602989220467
0.001483	0.398	0.602989220467
0.001484	0.392	0.598611727249
0.001485	0.388	0.59452165646
0.001486	0.386	0.590765604957
0.001487	0.382	0.579720622369
0.001488	0.38	0.582752091373
0.001489	0.374	0.57803460104
0.00149	0.374	0.581484307613
0.001491	0.372	0.577595013829
0.001492	0.372	0.577595013829
0.001493	0.372	0.577595013829
0.001494	0.37	0.573672380371
0.001495	0.37	0.570175411606
0.001496	0.37	0.570175411606
0.001497	0.372	0.577595013829
0.001498	0.374	0.574564182664
0.001499	0.378	0.575426798125
0.0015	0.382	0.576260357824
0.001501	0.38	0.575847201956
0.001502	0.382	0.576260357824
0.001503	0.376	0.574999130434
0.001504	0.37	0.573672380371
0.001505	0.372	0.574121938267
0.001506	0.364	0.565246848731
0.001507	0.36	0.560713830755
0.001508	0.352	0.555063960278
0.001509	0.342	0.548667476711
0.00151	0.34	0.551724568965
0.001511	0.334	0.542626943673
0.001512	0.33	0.541387107346
0.001513	0.33	0.541387107346
0.001514	0.332	0.545688555863
0.001515	0.332	0.545688555863
0.001516	0.328	0.548102180255
0.001517	0.328	0.551739068763
0.001518	0.324	0.550476157522
0.001519	0.32	0.54918120871
0.00152	0.32	0.54918120871
0.001521	0.318	0.541180191803
0.001522	0.314	0.539818488012
0.001523	0.318	0.541180191803
0.001524	0.314	0.539818488012
0.001525	0.314	0.539818488012
0.001526	0.314	0.532357023059
0.001527	0.32	0.538144961883
0.001528	0.32	0.534415568635
0.001529	0.32	0.534415568635
0.00153	0.318	0.533737763326
0.001531	0.31	0.530942558098
0.001532	0.31	0.530942558098
0.001533	0.312	0.531654022838
0.001534	0.314	0.536100736802
0.001535	0.312	0.539125217366
0.001536	0.312	0.542822254518
0.001537	0.312	0.535402652216
0.001538	0.312	0.535402652216
0.001539	0.322	0.546183119476
0.00154	0.328	0.551739068763
0.001541	0.322	0.549832701828
0.001542	0.32	0.54918120871
0.001543	0.312	0.546494281763
0.001544	0.312	0.546494281763
0.001545	0.314	0.54351080946
0.001546	0.314	0.54351080946
0.001547	0.312	0.542822254518
0.001548	0.306	0.536995344486
0.001549	0.304	0.532526055701
0.00155	0.304	0.536268589421
0.001551	0.306	0.536995344486
0.001552	0.308	0.54510182535
0.001553	0.31	0.54580216196
0.001554	0.302	0.539255041701
0.001555	0.298	0.53403745187
0.001556	0.302	0.535533378978
0.001557	0.304	0.536268589421
0.001558	0.3	0.534789678285
0.001559	0.3	0.531036721894
0.00156	0.29	0.519519008314
0.001561	0.286	0.517884156931
0.001562	0.286	0.517884156931
0.001563	0.286	0.514007782042
0.001564	0.288	0.518706082478
0.001565	0.286	0.517884156931
0.001566	0.278	0.506671491205
0.001567	0.28	0.511468474102
0.001568	0.282	0.512324116161
0.001569	0.278	0.510603564422
0.00157	0.276	0.509729339944
0.001571	0.276	0.505790470452
0.001572	0.276	0.505790470452
0.001573	0.276	0.505790470452
0.001574	0.274	0.504899990097
0.001575	0.274	0.504899990097
0.001576	0.272	0.504
0.001577	0.272	0.507952753708
0.001578	0.27	0.510979451642
0.001579	0.27	0.510979451642
0.00158	0.272	0.511874984737
0.001581	0.274	0.512761152975
0.001582	0.27	0.510979451642
0.001583	0.266	0.509160092702
0.001584	0.27	0.514878626474
0.001585	0.274	0.516646881342
0.001586	0.272	0.515767389431
0.001587	0.27	0.510979451642
0.001588	0.272	0.511874984737
0.001589	0.26	0.494368283772
0.00159	0.26	0.494368283772
0.001591	0.256	0.492406336271
0.001592	0.262	0.499355584729
0.001593	0.262	0.491279960918
0.001594	0.264	0.4881639069
0.001595	0.26	0.482078831728
0.001596	0.26	0.490306026885
0.001597	0.26	0.494368283772
0.001598	0.26	0.494368283772
0.001599	0.262	0.495334230596
0.0016	0.26	0.494368283772
0.001601	0.26	0.494368283772
0.001602	0.256	0.488327758785
0.001603	0.254	0.48732330131
0.001604	0.25	0.481144468949
0.001605	0.25	0.481144468949
0.001606	0.256	0.484214828356
0.001607	0.256	0.484214828356
0.001608	0.258	0.485217477014
0.001609	0.26	0.486209831246
0.00161	0.26	0.490306026885
0.001611	0.262	0.491279960918
0.001612	0.262	0.491279960918
0.001613	0.26	0.494368283772
0.001614	0.264	0.496290237663
0.001615	0.254	0.48732330131
0.001616	0.252	0.482178390225
0.001617	0.252	0.482178390225
0.001618	0.248	0.480099989586
0.001619	0.246	0.479044883075
0.00162	0.25	0.481144468949
0.001621	0.25	0.481144468949
0.001622	0.254	0.483201821189
0.001623	0.248	0.480099989586
0.001624	0.246	0.474851555752
0.001625	0.248	0.475915958968
0.001626	0.248	0.475915958968
0.001627	0.252	0.478012552136
0.001628	0.25	0.476969600708
0.001629	0.244	0.47377631853
0.00163	0.246	0.474851555752
0.001631	0.248	0.480099989586
0.001632	0.252	0.494465367847
0.001633	0.246	0.48732330131
0.001634	0.246	0.483201821189
0.001635	0.244	0.482145206343
0.001636	0.244	0.482145206343
0.001637	0.244	0.482145206343
0.001638	0.244	0.482145206343
0.001639	0.246	0.48732330131
0.00164	0.246	0.48732330131
0.001641	0.244	0.482145206343
0.001642	0.24	0.48
0.001643	0.236	0.477811678384
0.001644	0.23	0.474447046571
0.001645	0.234	0.476701164253
0.001646	0.236	0.477811678384
0.001647	0.234	0.476701164253
0.001648	0.234	0.476701164253
0.001649	0.234	0.480878362998
0.00165	0.238	0.483069353199
0.001651	0.236	0.481979252666
0.001652	0.236	0.481979252666
0.001653	0.238	0.483069353199
0.001654	0.238	0.487191953957
0.001655	0.242	0.485217477014
0.001656	0.238	0.483069353199
0.001657	0.232	0.479766609926
0.001658	0.228	0.473303285431
0.001659	0.226	0.472148281793
0.00166	0.228	0.473303285431
0.001661	0.228	0.473303285431
0.001662	0.228	0.473303285431
0.001663	0.23	0.474447046571
0.001664	0.234	0.480878362998
0.001665	0.234	0.485019587233
0.001666	0.234	0.485019587233
0.001667	0.228	0.477510209315
0.001668	0.228	0.477510209315
0.001669	0.23	0.482804308183
0.00167	0.23	0.486929152958
0.001671	0.228	0.48581477952
0.001672	0.228	0.48581477952
0.001673	0.23	0.486929152958
0.001674	0.226	0.484689591388
0.001675	0.226	0.484689591388
0.001676	0.224	0.483553513068
0.001677	0.224	0.483553513068
0.001678	0.222	0.474042192215
0.001679	0.222	0.474042192215
0.00168	0.22	0.468614980554
0.001681	0.22	0.477074417675
0.001682	0.222	0.478242616252
0.001683	0.22	0.481248376621
0.001684	0.214	0.473501847937
0.001685	0.214	0.464977418807
0.001686	0.218	0.467414163243
0.001687	0.216	0.466201673099
0.001688	0.218	0.467414163243
0.001689	0.208	0.456876350887
0.00169	0.21	0.458148447558
0.001691	0.212	0.459408315118
0.001692	0.212	0.459408315118
0.001693	0.21	0.458148447558
0.001694	0.21	0.458148447558
0.001695	0.212	0.459408315118
0.001696	0.212	0.459408315118
0.001697	0.208	0.456876350887
0.001698	0.204	0.449871092648
0.001699	0.206	0.451180673345
0.0017	0.208	0.452477623756
0.001701	0.204	0.449871092648
0.001702	0.202	0.448548771038
0.001703	0.2	0.4472135955
0.001704	0.202	0.448548771038
0.001705	0.2	0.4472135955
0.001706	0.198	0.436802014647
0.001707	0.206	0.446725866724
0.001708	0.202	0.439540669336
0.001709	0.2	0.438178046004
0.00171	0.196	0.435412448145
0.001711	0.196	0.435412448145
0.001712	0.196	0.435412448145
0.001713	0.196	0.435412448145
0.001714	0.192	0.432592186707
0.001715	0.196	0.435412448145
0.001716	0.198	0.436802014647
0.001717	0.196	0.435412448145
0.001718	0.196	0.430794614637
0.001719	0.192	0.42794392156
0.00172	0.192	0.42794392156
0.001721	0.188	0.420304651414
0.001722	0.188	0.420304651414
0.001723	0.186	0.41881260726
0.001724	0.186	0.41881260726
0.001725	0.19	0.421781934179
0.001726	0.194	0.429376291847
0.001727	0.19	0.421781934179
0.001728	0.19	0.426497362243
0.001729	0.198	0.436802014647
0.00173	0.2	0.438178046004
0.001731	0.196	0.430794614637
0.001732	0.192	0.423244610125
0.001733	0.192	0.42794392156
0.001734	0.186	0.423561093586
0.001735	0.184	0.417305643384
0.001736	0.184	0.417305643384
0.001737	0.186	0.41881260726
0.001738	0.184	0.417305643384
0.001739	0.184	0.417305643384
0.00174	0.186	0.423561093586
0.001741	0.188	0.425036469024
0.001742	0.184	0.42207108406
0.001743	0.186	0.428256932226
0.001744	0.184	0.42207108406
0.001745	0.184	0.426783317387
0.001746	0.178	0.422274792049
0.001747	0.178	0.422274792049
0.001748	0.18	0.419046536795
0.001749	0.178	0.412693590936
0.00175	0.176	0.411125285041
0.001751	0.174	0.409541206718
0.001752	0.174	0.409541206718
0.001753	0.176	0.411125285041
0.001754	0.174	0.409541206718
0.001755	0.174	0.409541206718
0.001756	0.176	0.411125285041
0.001757	0.178	0.412693590936
0.001758	0.182	0.420566284906
0.001759	0.186	0.428256932226
0.00176	0.182	0.420566284906
0.001761	0.182	0.420566284906
0.001762	0.18	0.419046536795
0.001763	0.182	0.420566284906
0.001764	0.182	0.420566284906
0.001765	0.18	0.419046536795
0.001766	0.178	0.417511676483
0.001767	0.178	0.412693590936
0.001768	0.174	0.409541206718
0.001769	0.172	0.40794117223
0.00177	0.176	0.411125285041
0.001771	0.178	0.417511676483
0.001772	0.178	0.417511676483
0.001773	0.18	0.419046536795
0.001774	0.178	0.417511676483
0.001775	0.176	0.415961536683
0.001776	0.174	0.414395945926
0.001777	0.172	0.412814728419
0.001778	0.172	0.412814728419
0.001779	0.172	0.412814728419
0.00178	0.17	0.411217703899
0.001781	0.172	0.412814728419
0.001782	0.172	0.412814728419
0.001783	0.172	0.412814728419
0.001784	0.168	0.409604687473
0.001785	0.17	0.411217703899
0.001786	0.17	0.411217703899
0.001787	0.178	0.417511676483
0.001788	0.176	0.415961536683
0.001789	0.174	0.409541206718
0.00179	0.174	0.409541206718
0.001791	0.172	0.40794117223
0.001792	0.17	0.401372644808
0.001793	0.168	0.399719901931
0.001794	0.17	0.401372644808
0.001795	0.17	0.401372644808
0.001796	0.166	0.392993638625
0.001797	0.166	0.392993638625
0.001798	0.164	0.391285062327
0.001799	0.16	0.387814388593
0.0018	0.162	0.389558724713
0.001801	0.164	0.391285062327
0.001802	0.162	0.389558724713
0.001803	0.158	0.386051809994
0.001804	0.156	0.384270737892
0.001805	0.156	0.384270737892
0.001806	0.152	0.380652072108
0.001807	0.152	0.380652072108
0.001808	0.152	0.380652072108
0.001809	0.154	0.382470913927
0.00181	0.154	0.382470913927
0.001811	0.154	0.382470913927
0.001812	0.152	0.380652072108
0.001813	0.154	0.382470913927
0.001814	0.152	0.380652072108
0.001815	0.156	0.384270737892
0.001816	0.156	0.384270737892
0.001817	0.156	0.379030341793
0.001818	0.162	0.38439042652
0.001819	0.164	0.386139871031
0.00182	0.164	0.386139871031
0.001821	0.166	0.398050248084
0.001822	0.166	0.398050248084
0.001823	0.166	0.398050248084
0.001824	0.166	0.403043421978
0.001825	0.168	0.404692475838
0.001826	0.162	0.38439042652
0.001827	0.162	0.38439042652
0.001828	0.16	0.382622529394
0.001829	0.156	0.379030341793
0.00183	0.158	0.386051809994
0.001831	0.156	0.384270737892
0.001832	0.154	0.382470913927
0.001833	0.152	0.375361159418
0.001834	0.15	0.37349698794
0.001835	0.148	0.371612701613
0.001836	0.15	0.37349698794
0.001837	0.148	0.371612701613
0.001838	0.146	0.369707992881
0.001839	0.146	0.369707992881
0.00184	0.146	0.369707992881
0.001841	0.148	0.371612701613
0.001842	0.148	0.371612701613
0.001843	0.148	0.371612701613
0.001844	0.148	0.371612701613
0.001845	0.148	0.371612701613
0.001846	0.148	0.371612701613
0.001847	0.15	0.37349698794
0.001848	0.152	0.375361159418
0.001849	0.152	0.375361159418
0.00185	0.154	0.377205514276
0.001851	0.152	0.375361159418
0.001852	0.152	0.375361159418
0.001853	0.148	0.371612701613
0.001854	0.144	0.367782544447
0.001855	0.142	0.365836028844
0.001856	0.144	0.367782544447
0.001857	0.144	0.367782544447
0.001858	0.142	0.365836028844
0.001859	0.142	0.365836028844
0.00186	0.14	0.363868107973
0.001861	0.138	0.361878432626
0.001862	0.136	0.359866641966
0.001863	0.136	0.359866641966
0.001864	0.142	0.37126271022
0.001865	0.142	0.37126271022
0.001866	0.14	0.369323706252
0.001867	0.138	0.361878432626
0.001868	0.136	0.359866641966
0.001869	0.138	0.361878432626
0.00187	0.138	0.361878432626
0.001871	0.136	0.359866641966
0.001872	0.136	0.359866641966
0.001873	0.134	0.357832362986
0.001874	0.132	0.355775209929
0.001875	0.128	0.345855461139
0.001876	0.124	0.341502562216
0.001877	0.126	0.349462444334
0.001878	0.128	0.351590671094
0.001879	0.126	0.349462444334
0.00188	0.126	0.349462444334
0.001881	0.128	0.351590671094
0.001882	0.128	0.351590671094
0.001883	0.124	0.347309660102
0.001884	0.122	0.34513185886
0.001885	0.118	0.334777538076
0.001886	0.118	0.334777538076
0.001887	0.12	0.331058907145
0.001888	0.12	0.331058907145
0.001889	0.118	0.328749144486
0.00189	0.118	0.328749144486
0.001891	0.122	0.333340666586
0.001892	0.118	0.328749144486
0.001893	0.118	0.328749144486
0.001894	0.112	0.321645767888
0.001895	0.114	0.324043206996
0.001896	0.116	0.332481578437
0.001897	0.114	0.324043206996
0.001898	0.118	0.328749144486
0.001899	0.118	0.328749144486
0.0019	0.12	0.331058907145
0.001901	0.116	0.326410784136
0.001902	0.114	0.324043206996
0.001903	0.116	0.326410784136
0.001904	0.114	0.324043206996
0.001905	0.112	0.321645767888
0.001906	0.11	0.31921779399
0.001907	0.11	0.31921779399
0.001908	0.112	0.321645767888
0.001909	0.112	0.321645767888
0.00191	0.116	0.326410784136
0.001911	0.114	0.324043206996
0.001912	0.114	0.324043206996
0.001913	0.112	0.321645767888
0.001914	0.118	0.328749144486
0.001915	0.114	0.324043206996
0.001916	0.118	0.328749144486
0.001917	0.118	0.328749144486
0.001918	0.12	0.331058907145
0.001919	0.118	0.328749144486
0.00192	0.12	0.331058907145
0.001921	0.12	0.331058907145
0.001922	0.118	0.328749144486
0.001923	0.118	0.328749144486
0.001924	0.12	0.331058907145
0.001925	0.124	0.335594994003
0.001926	0.122	0.333340666586
0.001927	0.12	0.331058907145
0.001928	0.118	0.328749144486
0.001929	0.122	0.333340666586
0.00193	0.114	0.324043206996
0.001931	0.114	0.324043206996
0.001932	0.114	0.324043206996
0.001933	0.112	0.321645767888
0.001934	0.112	0.321645767888
0.001935	0.11	0.31921779399
0.001936	0.11	0.31921779399
0.001937	0.11	0.31921779399
0.001938	0.108	0.316758583151
0.001939	0.106	0.314267402064
0.00194	0.106	0.314267402064
0.001941	0.108	0.316758583151
0.001942	0.108	0.316758583151
0.001943	0.11	0.31921779399
0.001944	0.11	0.31921779399
0.001945	0.11	0.31921779399
0.001946	0.11	0.31921779399
0.001947	0.108	0.316758583151
0.001948	0.108	0.316758583151
0.001949	0.108	0.316758583151
0.00195	0.106	0.314267402064
0.001951	0.104	0.311743484294
0.001952	0.104	0.311743484294
0.001953	0.106	0.314267402064
0.001954	0.108	0.316758583151
0.001955	0.108	0.316758583151
0.001956	0.11	0.31921779399
0.001957	0.108	0.316758583151
0.001958	0.108	0.316758583151
0.001959	0.11	0.31921779399
0.00196	0.11	0.31921779399
0.001961	0.114	0.324043206996
0.001962	0.116	0.326410784136
0.001963	0.114	0.324043206996
0.001964	0.114	0.324043206996
0.001965	0.112	0.321645767888
0.001966	0.112	0.321645767888
0.001967	0.114	0.324043206996
0.001968	0.114	0.324043206996
0.001969	0.114	0.324043206996
0.00197	0.112	0.321645767888
0.001971	0.112	0.321645767888
0.001972	0.112	0.321645767888
0.001973	0.112	0.321645767888
0.001974	0.114	0.324043206996
0.001975	0.112	0.321645767888
0.001976	0.114	0.324043206996
0.001977	0.116	0.326410784136
0.001978	0.112	0.321645767888
0.001979	0.112	0.321645767888
0.00198	0.11	0.31921779399
0.001981	0.112	0.321645767888
0.001982	0.108	0.316758583151
0.001983	0.104	0.311743484294
0.001984	0.098	0.303967103483
0.001985	0.096	0.301303833364
0.001986	0.098	0.303967103483
0.001987	0.098	0.303967103483
0.001988	0.1	0.306594194335
0.001989	0.1	0.306594194335
0.00199	0.106	0.314267402064
0.001991	0.106	0.314267402064
0.001992	0.104	0.311743484294
0.001993	0.1	0.306594194335
0.001994	0.096	0.294591242232
0.001995	0.094	0.291828716887
0.001996	0.096	0.294591242232
0.001997	0.096	0.294591242232
0.001998	0.096	0.294591242232
[truncated: 8,002 more rows]
