# Supplementary material for: The Influence of Synaptic Size on AMPA Receptor Activation: A Monte Carlo Model
Source: PLoS One. 2015 Jun 24;10(6):e0130924. doi: 10.1371/journal.pone.0130924 (PMC4479604; doi:10.1371/journal.pone.0130924)
Supplement: S1 Dataset — This package contains the experimental data used as basis for the analysis presented in the paper. (ZIP) [file pone.0130924.s001.zip › S1 Simulation data/training/1050_9660_273_491.csv]

time	AMPA.O.mean	AMPA.O.stdev
0.0	0.0	0.0
1e-06	0.0	0.0
2e-06	0.024	0.153049011758
3e-06	0.148	0.382225064589
4e-06	0.36	0.61838499335
5e-06	0.632	0.792827850167
6e-06	0.956	0.941309725861
7e-06	1.37	1.23170613378
8e-06	1.854	1.4521308481
9e-06	2.316	1.66857544031
1e-05	2.856	1.78417039545
1.1e-05	3.402	1.92260136274
1.2e-05	4.034	2.10638173179
1.3e-05	4.608	2.20053084505
1.4e-05	5.27	2.40189508514
1.5e-05	5.988	2.54241145372
1.6e-05	6.706	2.63885657056
1.7e-05	7.382	2.75101363137
1.8e-05	8.094	2.89778605145
1.9e-05	8.746	3.01686658638
2e-05	9.428	3.14210375386
2.1e-05	10.12	3.17641307137
2.2e-05	10.792	3.2330691301
2.3e-05	11.496	3.3949939617
2.4e-05	12.16	3.55054925328
2.5e-05	12.822	3.69138402229
2.6e-05	13.444	3.76016808135
2.7e-05	14.022	3.83373395008
2.8e-05	14.664	3.93942940031
2.9e-05	15.29	3.98872159971
3e-05	15.842	4.0329934292
3.1e-05	16.374	4.02965556841
3.2e-05	16.934	4.03406048542
3.3e-05	17.396	4.09330966334
3.4e-05	17.906	4.18104819393
3.5e-05	18.404	4.2062791158
3.6e-05	18.852	4.34719403754
3.7e-05	19.366	4.42629009442
3.8e-05	19.768	4.53014083666
3.9e-05	20.218	4.56053461778
4e-05	20.672	4.62389619261
4.1e-05	21.038	4.691754043
4.2e-05	21.428	4.72364435579
4.3e-05	21.794	4.85423155608
4.4e-05	22.14	4.85019587233
4.5e-05	22.444	4.87389618273
4.6e-05	22.744	4.88082615958
4.7e-05	23.106	4.84878995214
4.8e-05	23.428	4.88393447949
4.9e-05	23.758	4.95534418583
5e-05	23.958	5.06835634106
5.1e-05	24.274	5.15237071648
5.2e-05	24.524	5.11130355193
5.3e-05	24.8	5.22379172632
5.4e-05	24.99	5.18014478562
5.5e-05	25.23	5.23613407009
5.6e-05	25.45	5.22221217493
5.7e-05	25.63	5.1696324821
5.8e-05	25.848	5.1641936447
5.9e-05	26.076	5.2025209274
6e-05	26.234	5.1360728188
6.1e-05	26.4	5.15984495891
6.2e-05	26.58	5.16019379481
6.3e-05	26.724	5.17492260812
6.4e-05	26.868	5.19640029251
6.5e-05	27.064	5.19344818016
6.6e-05	27.17	5.17349978255
6.7e-05	27.246	5.0952413093
6.8e-05	27.36	5.13910498044
6.9e-05	27.47	5.1545222863
7e-05	27.656	5.16891323201
7.1e-05	27.818	5.21352817198
7.2e-05	27.844	5.17877051046
7.3e-05	27.934	5.19168989829
7.4e-05	27.98	5.1764466577
7.5e-05	28.02	5.16406816376
7.6e-05	28.096	5.21831237087
7.7e-05	28.142	5.17395747953
7.8e-05	28.188	5.17152356661
7.9e-05	28.166	5.13248906477
8e-05	28.244	5.15368450722
8.1e-05	28.31	5.11330617116
8.2e-05	28.368	5.09750684158
8.3e-05	28.428	5.12531130762
8.4e-05	28.442	5.09221327126
8.5e-05	28.422	5.11193857553
8.6e-05	28.45	5.13921200185
8.7e-05	28.498	5.16352553978
8.8e-05	28.532	5.15916427341
8.9e-05	28.636	5.20187504656
9e-05	28.68	5.23312526126
9.1e-05	28.602	5.24743708871
9.2e-05	28.606	5.17520666254
9.3e-05	28.628	5.26779042863
9.4e-05	28.614	5.24223273043
9.5e-05	28.594	5.22160550023
9.6e-05	28.572	5.24412204282
9.7e-05	28.58	5.27139450241
9.8e-05	28.554	5.40287738154
9.9e-05	28.618	5.40481970097
0.0001	28.544	5.40074661505
0.000101	28.53	5.37262505671
0.000102	28.564	5.36823099354
0.000103	28.524	5.37302745201
0.000104	28.488	5.34807030619
0.000105	28.464	5.36028954442
0.000106	28.4	5.30320657716
0.000107	28.33	5.31423559884
0.000108	28.31	5.3428363254
0.000109	28.274	5.32831342922
0.00011	28.212	5.36945583835
0.000111	28.14	5.41483148399
0.000112	28.08	5.39977777321
0.000113	28.122	5.35603547412
0.000114	28.108	5.33744658053
0.000115	28.006	5.32221420088
0.000116	27.998	5.32972757278
0.000117	27.96	5.25189489613
0.000118	27.95	5.24552189968
0.000119	27.928	5.25764357864
0.00012	27.912	5.27107730924
0.000121	27.84	5.27962119853
0.000122	27.72	5.26095048447
0.000123	27.69	5.32220818834
0.000124	27.644	5.33978126893
0.000125	27.61	5.36263927558
0.000126	27.608	5.39465809853
0.000127	27.622	5.39584247361
0.000128	27.576	5.43030606872
0.000129	27.544	5.43323697256
0.00013	27.504	5.42383480574
0.000131	27.49	5.40757801608
0.000132	27.456	5.34491010214
0.000133	27.418	5.34820306271
0.000134	27.356	5.27079348865
0.000135	27.322	5.23739591782
0.000136	27.23	5.17117974934
0.000137	27.208	5.1502170828
0.000138	27.216	5.13783456332
0.000139	27.134	5.05885797389
0.00014	27.058	5.02699074994
0.000141	27.024	5.07340359128
0.000142	26.978	5.01492931157
0.000143	26.878	5.0110992806
0.000144	26.858	4.98897143708
0.000145	26.822	5.01660403062
0.000146	26.736	5.01021995525
0.000147	26.666	4.95039836781
0.000148	26.602	4.94080924546
0.000149	26.514	4.91383801117
0.00015	26.45	4.88748401532
0.000151	26.42	4.9172756685
0.000152	26.346	4.8734263101
0.000153	26.336	4.89562090036
0.000154	26.298	4.88888494444
0.000155	26.174	4.8997677496
0.000156	26.156	4.8879099828
0.000157	26.126	4.87628178021
0.000158	26.058	4.91514353809
0.000159	25.984	4.80247269643
0.00016	25.92	4.84990721561
0.000161	25.836	4.83746875959
0.000162	25.806	4.88675393283
0.000163	25.748	4.93320342171
0.000164	25.708	4.85661775313
0.000165	25.644	4.90359704707
0.000166	25.614	4.90601712186
0.000167	25.574	4.89576592578
0.000168	25.5	4.89509959041
0.000169	25.41	4.90284611221
0.00017	25.334	4.92447398206
0.000171	25.294	4.84928489573
0.000172	25.294	4.90994541721
0.000173	25.23	4.86591204195
0.000174	25.16	4.79941663122
0.000175	25.054	4.69500628328
0.000176	24.976	4.73449300348
0.000177	24.97	4.73128946483
0.000178	24.908	4.718425161
0.000179	24.86	4.75272553384
0.00018	24.768	4.76216085407
0.000181	24.698	4.80861684895
0.000182	24.632	4.84938923989
0.000183	24.6	4.86168695002
0.000184	24.52	4.86473020835
0.000185	24.45	4.88461871593
0.000186	24.468	4.87206075496
0.000187	24.35	4.86040121801
0.000188	24.264	4.93905901969
0.000189	24.242	4.87600615258
0.00019	24.226	4.86157628758
0.000191	24.174	4.85671946894
0.000192	24.116	4.83017018334
0.000193	24.068	4.81657305561
0.000194	24.05	4.76985324722
0.000195	23.94	4.76491343048
0.000196	23.816	4.71785374932
0.000197	23.718	4.66331169878
0.000198	23.652	4.63237476895
0.000199	23.604	4.6668173309
0.0002	23.512	4.69998468083
0.000201	23.514	4.67352158442
0.000202	23.464	4.61656842254
0.000203	23.442	4.61980908696
0.000204	23.428	4.55991403428
0.000205	23.352	4.54005462522
0.000206	23.336	4.61292792053
0.000207	23.27	4.59533459065
0.000208	23.198	4.58767871586
0.000209	23.114	4.54147597153
0.00021	23.064	4.56288329897
0.000211	22.97	4.54412807918
0.000212	22.936	4.47838185062
0.000213	22.912	4.50913029308
0.000214	22.904	4.52004247768
0.000215	22.852	4.52527303044
0.000216	22.832	4.50774622178
0.000217	22.754	4.50482896457
0.000218	22.72	4.48927611091
0.000219	22.624	4.5235631973
0.00022	22.572	4.46596193445
0.000221	22.552	4.43342937239
0.000222	22.448	4.36111178485
0.000223	22.372	4.40518058654
0.000224	22.324	4.40261558622
0.000225	22.244	4.38730714676
0.000226	22.2	4.33174329803
0.000227	22.104	4.3544441666
0.000228	22.036	4.34404235707
0.000229	22.028	4.2884981054
0.00023	21.958	4.34099481686
0.000231	21.86	4.28863614684
0.000232	21.74	4.32023147528
0.000233	21.704	4.36627804886
0.000234	21.644	4.37644421877
0.000235	21.588	4.37381481089
0.000236	21.518	4.40836432251
0.000237	21.488	4.40111985749
0.000238	21.456	4.38908464261
0.000239	21.4	4.39044416887
0.00024	21.322	4.35962337823
0.000241	21.252	4.3483900469
0.000242	21.182	4.26531077414
0.000243	21.142	4.26636097863
0.000244	21.094	4.28499288214
0.000245	21.006	4.26590717199
0.000246	21.0	4.22658254385
0.000247	20.92	4.18444739482
0.000248	20.896	4.1877421124
0.000249	20.866	4.22327408535
0.00025	20.76	4.19695127444
0.000251	20.718	4.16010528713
0.000252	20.664	4.17457830206
0.000253	20.644	4.11597667632
0.000254	20.57	4.08327074782
0.000255	20.538	4.06799164208
0.000256	20.434	4.06959998034
0.000257	20.416	4.14957154415
0.000258	20.31	4.17203787135
0.000259	20.244	4.18908868371
0.00026	20.218	4.19028352263
0.000261	20.196	4.21919233977
0.000262	20.14	4.22568337669
0.000263	20.026	4.25315459395
0.000264	19.956	4.2391112276
0.000265	19.898	4.25906045977
0.000266	19.836	4.3212387113
0.000267	19.852	4.32921424741
0.000268	19.792	4.29240445438
0.000269	19.732	4.27693535139
0.00027	19.706	4.32059764385
0.000271	19.644	4.25549809071
0.000272	19.614	4.24558641415
0.000273	19.542	4.26101349446
0.000274	19.488	4.24474451528
0.000275	19.476	4.24799058379
0.000276	19.412	4.26078114904
0.000277	19.34	4.2237897675
0.000278	19.292	4.23730291577
0.000279	19.226	4.25428301832
0.00028	19.188	4.22239931792
0.000281	19.126	4.2287260493
0.000282	19.126	4.22352033261
0.000283	19.138	4.21698423047
0.000284	19.112	4.19945901278
0.000285	18.978	4.21539037338
0.000286	19.002	4.21259967241
0.000287	18.938	4.19406199287
0.000288	18.934	4.19829060452
0.000289	18.912	4.22661282826
0.00029	18.85	4.23267055179
0.000291	18.796	4.18549686417
0.000292	18.698	4.20080896971
0.000293	18.644	4.18679638865
0.000294	18.628	4.19495125121
0.000295	18.558	4.14615918652
0.000296	18.57	4.10281610604
0.000297	18.502	4.08729690627
0.000298	18.49	4.12333602802
0.000299	18.426	4.13334295698
0.0003	18.396	4.09135478784
0.000301	18.362	4.07908764309
0.000302	18.328	4.05812961843
0.000303	18.28	4.06418503516
0.000304	18.228	4.03286697028
0.000305	18.106	4.06580422549
0.000306	18.006	4.04004504925
0.000307	17.97	4.04191786161
0.000308	17.918	4.04614334892
0.000309	17.864	4.09554684993
0.00031	17.834	4.0603502312
0.000311	17.758	4.07473140219
0.000312	17.674	4.01493760848
0.000313	17.626	4.03213640642
0.000314	17.576	4.04081971882
0.000315	17.58	4.05013580019
0.000316	17.55	4.03676850959
0.000317	17.494	4.03855964423
0.000318	17.442	4.03913802686
0.000319	17.37	4.00113733831
0.00032	17.314	3.98590065104
0.000321	17.364	3.99993799952
0.000322	17.26	3.95024049901
0.000323	17.248	3.92052241417
0.000324	17.16	3.9041516364
0.000325	17.106	3.91647341367
0.000326	17.088	3.94616978854
0.000327	17.052	3.93767647224
0.000328	16.968	3.91394634608
0.000329	16.91	3.87271222788
0.00033	16.818	3.91112208963
0.000331	16.74	3.93908618845
0.000332	16.68	3.94887325702
0.000333	16.636	3.92880439829
0.000334	16.548	3.91250507987
0.000335	16.5	3.93979694908
0.000336	16.45	3.9124800319
0.000337	16.43	3.93053431482
0.000338	16.422	3.91508824932
0.000339	16.384	3.89981332887
0.00034	16.36	3.92560823313
0.000341	16.38	3.92576107271
0.000342	16.328	3.97748865492
0.000343	16.288	3.9735445134
0.000344	16.21	3.9655894896
0.000345	16.208	3.9431885575
0.000346	16.14	3.88746704166
0.000347	16.14	3.92688171454
0.000348	16.082	3.87495496748
0.000349	16.062	3.84215512441
0.00035	16.022	3.78965908757
0.000351	15.97	3.7588695109
0.000352	15.916	3.73911005455
0.000353	15.862	3.77716242701
0.000354	15.822	3.7569024475
0.000355	15.812	3.77579872345
0.000356	15.814	3.75118701213
0.000357	15.79	3.7690715037
0.000358	15.76	3.81135146634
0.000359	15.74	3.81790518478
0.00036	15.718	3.83698788114
0.000361	15.676	3.80407991504
0.000362	15.65	3.84857116343
0.000363	15.546	3.88173723995
0.000364	15.456	3.84084157445
0.000365	15.398	3.82146516404
0.000366	15.33	3.84253822362
0.000367	15.318	3.82215593612
0.000368	15.3	3.82909911076
0.000369	15.278	3.88802211928
0.00037	15.25	3.84285050451
0.000371	15.206	3.83765084394
0.000372	15.15	3.80414247893
0.000373	15.114	3.81274232017
0.000374	15.052	3.79490395135
0.000375	15.004	3.83144672415
0.000376	14.93	3.81694904341
0.000377	14.908	3.76663457213
0.000378	14.846	3.75423547477
0.000379	14.852	3.75207889043
0.00038	14.792	3.70307115784
0.000381	14.76	3.70707431811
0.000382	14.684	3.69163161759
0.000383	14.692	3.72466589106
0.000384	14.618	3.7099967655
0.000385	14.604	3.7238668075
0.000386	14.584	3.69580086044
0.000387	14.558	3.72594095498
0.000388	14.502	3.73282681088
0.000389	14.398	3.68233567183
0.00039	14.344	3.63065613905
0.000391	14.328	3.62276358599
0.000392	14.31	3.61633792669
0.000393	14.282	3.60866678983
0.000394	14.24	3.6241412776
0.000395	14.19	3.6257275132
0.000396	14.214	3.58555490824
0.000397	14.174	3.56983529032
0.000398	14.106	3.5730608727
0.000399	14.05	3.55914315531
0.0004	13.974	3.53006005615
0.000401	13.946	3.51952894575
0.000402	13.942	3.48462853113
0.000403	13.932	3.42977783537
0.000404	13.882	3.44906885985
0.000405	13.802	3.44598258846
0.000406	13.8	3.46871734219
0.000407	13.72	3.4365098574
0.000408	13.636	3.41401581719
0.000409	13.58	3.42280586654
0.00041	13.556	3.40277298684
0.000411	13.536	3.39951525956
0.000412	13.51	3.44527212278
0.000413	13.448	3.40166077086
0.000414	13.418	3.38751767523
0.000415	13.362	3.36614854099
0.000416	13.298	3.34143621816
0.000417	13.254	3.3348889037
0.000418	13.23	3.36171087394
0.000419	13.178	3.37673155581
0.00042	13.16	3.40975072403
0.000421	13.164	3.42944660259
0.000422	13.15	3.41401523137
0.000423	13.094	3.38188763858
0.000424	13.052	3.37065216242
0.000425	13.008	3.36391676473
0.000426	12.972	3.35428323193
0.000427	12.96	3.38797874846
0.000428	12.93	3.39132717384
0.000429	12.92	3.43883701271
0.00043	12.856	3.42859504754
0.000431	12.832	3.39937876677
0.000432	12.764	3.35980713732
0.000433	12.716	3.32495774409
0.000434	12.68	3.31927702972
0.000435	12.666	3.3290304895
0.000436	12.61	3.3385475884
0.000437	12.59	3.31992469794
0.000438	12.59	3.33015014677
0.000439	12.562	3.35650949649
0.00044	12.578	3.31842070871
0.000441	12.536	3.29980363052
0.000442	12.51	3.30543491843
0.000443	12.48	3.36356953251
0.000444	12.412	3.3433898965
0.000445	12.378	3.35963033681
0.000446	12.348	3.33989460912
0.000447	12.3	3.34035926212
0.000448	12.258	3.33997544901
0.000449	12.21	3.34871617191
0.00045	12.202	3.30290720427
0.000451	12.154	3.28911599066
0.000452	12.114	3.27551583724
0.000453	12.06	3.28761311592
0.000454	12.028	3.31590349679
0.000455	11.986	3.32352282977
0.000456	11.94	3.31125353907
0.000457	11.88	3.31203864712
0.000458	11.92	3.31686599066
0.000459	11.912	3.34189407373
0.00046	11.89	3.30603992716
0.000461	11.86	3.28396102291
0.000462	11.876	3.33655870621
0.000463	11.864	3.35522041005
0.000464	11.832	3.38759147478
0.000465	11.816	3.39089132825
0.000466	11.752	3.39212263929
0.000467	11.692	3.40134326406
0.000468	11.672	3.39652999398
0.000469	11.644	3.39959762325
0.00047	11.63	3.40545151191
0.000471	11.618	3.3947129481
0.000472	11.564	3.38022247789
0.000473	11.526	3.38309385031
0.000474	11.5	3.37075659163
0.000475	11.484	3.33012672432
0.000476	11.452	3.32921852692
0.000477	11.386	3.31315619916
0.000478	11.39	3.29816615712
0.000479	11.368	3.28824816582
0.00048	11.34	3.24906140293
0.000481	11.308	3.25716686708
0.000482	11.292	3.24695796092
0.000483	11.264	3.24257675314
0.000484	11.2	3.20062493898
0.000485	11.138	3.2414435056
0.000486	11.094	3.21203424639
0.000487	11.084	3.26327197763
0.000488	11.006	3.23573237459
0.000489	11.008	3.21122032878
0.00049	10.99	3.19591927307
0.000491	11.0	3.17679083353
0.000492	10.974	3.16248699602
0.000493	10.908	3.13552802571
0.000494	10.932	3.12655977074
0.000495	10.926	3.13249485235
0.000496	10.902	3.1515704022
0.000497	10.846	3.14742497925
0.000498	10.778	3.10881263507
0.000499	10.728	3.14356740026
0.0005	10.732	3.18499230768
0.000501	10.672	3.20630878114
0.000502	10.656	3.21646762769
0.000503	10.612	3.18330897024
0.000504	10.558	3.2091487968
0.000505	10.49	3.18023584031
0.000506	10.494	3.18966518619
0.000507	10.486	3.13269915568
0.000508	10.496	3.12441738569
0.000509	10.49	3.14736397641
0.00051	10.462	3.14651489747
0.000511	10.432	3.17133662672
0.000512	10.384	3.18881545405
0.000513	10.354	3.17059678925
0.000514	10.324	3.18920428947
0.000515	10.308	3.15549298843
0.000516	10.29	3.12568392516
0.000517	10.286	3.12988881592
0.000518	10.264	3.11998461535
0.000519	10.272	3.13145589143
0.00052	10.208	3.10044125892
0.000521	10.196	3.12691285456
0.000522	10.164	3.14405852363
0.000523	10.092	3.11183804206
0.000524	10.038	3.12994504744
0.000525	9.98	3.11506019203
0.000526	9.932	3.10731009074
0.000527	9.92	3.04657184389
0.000528	9.928	3.07551881802
0.000529	9.924	3.0884015283
0.00053	9.918	3.10471834471
0.000531	9.868	3.06113965706
0.000532	9.868	3.01638459086
0.000533	9.834	3.01835120554
0.000534	9.77	3.03003300312
0.000535	9.744	3.03882608913
0.000536	9.71	3.04399408672
0.000537	9.69	2.98293479647
0.000538	9.644	2.94571960648
0.000539	9.608	2.96552457417
0.00054	9.59	2.94786363321
0.000541	9.562	2.96009391743
0.000542	9.568	2.94302157654
0.000543	9.524	2.96469627449
0.000544	9.5	2.972204569
0.000545	9.468	2.97808260463
0.000546	9.418	2.99921256332
0.000547	9.412	3.01434171918
0.000548	9.404	3.0220496356
0.000549	9.334	3.02893446611
0.00055	9.276	3.00995415247
0.000551	9.264	3.01766532273
0.000552	9.248	3.0017488236
0.000553	9.244	2.9638596458
0.000554	9.192	2.96363560513
0.000555	9.164	2.93753365938
0.000556	9.13	2.97003366984
0.000557	9.118	2.94891098543
0.000558	9.082	2.96365922467
0.000559	9.03	2.94908460374
0.00056	9.008	2.92642033891
0.000561	9.026	2.91913069252
0.000562	9.018	2.88611780771
0.000563	9.024	2.91331838288
0.000564	8.996	2.8913636921
0.000565	9.014	2.87363950418
0.000566	8.994	2.88270081694
0.000567	8.968	2.87245121804
0.000568	8.962	2.88523066669
0.000569	8.968	2.88218250637
0.00057	8.928	2.88977784613
0.000571	8.922	2.87539840718
0.000572	8.902	2.85664068444
0.000573	8.866	2.8516738944
0.000574	8.896	2.83569815037
0.000575	8.848	2.8229233075
0.000576	8.824	2.810164408
0.000577	8.81	2.85270047499
0.000578	8.794	2.83964152667
0.000579	8.758	2.83609520292
0.00058	8.736	2.82671257824
0.000581	8.72	2.78955193535
0.000582	8.67	2.76786921656
0.000583	8.648	2.80501265594
0.000584	8.61	2.80604704166
0.000585	8.624	2.80973735427
0.000586	8.598	2.83485378812
0.000587	8.554	2.85571076967
0.000588	8.544	2.82843843843
0.000589	8.506	2.83724584765
0.00059	8.464	2.85389278005
0.000591	8.41	2.83088325439
0.000592	8.386	2.83072499547
0.000593	8.378	2.85361455
0.000594	8.336	2.83815151111
0.000595	8.304	2.83964504824
0.000596	8.26	2.81147648043
0.000597	8.24	2.81680670263
0.000598	8.214	2.80075061367
0.000599	8.204	2.8217696575
0.0006	8.164	2.84061683442
0.000601	8.162	2.80281215924
0.000602	8.158	2.79947066425
0.000603	8.118	2.7928616149
0.000604	8.114	2.78585785711
0.000605	8.098	2.78143775771
0.000606	8.118	2.79715498319
0.000607	8.102	2.80492352837
0.000608	8.078	2.80284070186
0.000609	8.08	2.78381033837
0.00061	8.048	2.78382758087
0.000611	8.008	2.78781921939
0.000612	7.984	2.76183706978
0.000613	7.942	2.76018767478
0.000614	7.912	2.73938971306
0.000615	7.882	2.76840676202
0.000616	7.836	2.75483284429
0.000617	7.798	2.75194404013
0.000618	7.754	2.74326156245
0.000619	7.726	2.74643842094
0.00062	7.712	2.72562946858
0.000621	7.724	2.72393538837
0.000622	7.692	2.72197281397
0.000623	7.7	2.73532447801
0.000624	7.694	2.73648752966
0.000625	7.646	2.7277617198
0.000626	7.638	2.68159579355
0.000627	7.616	2.69750699721
0.000628	7.608	2.68669611233
0.000629	7.586	2.71414885369
0.00063	7.554	2.72159585538
0.000631	7.542	2.68258010132
0.000632	7.52	2.68208873828
0.000633	7.48	2.69696125297
0.000634	7.488	2.73529815559
0.000635	7.466	2.72044922761
0.000636	7.458	2.73280734777
0.000637	7.432	2.69766120927
0.000638	7.402	2.67215194179
0.000639	7.376	2.66282256262
0.00064	7.384	2.66618528989
0.000641	7.342	2.67152316105
0.000642	7.338	2.66078108833
0.000643	7.324	2.65537643282
0.000644	7.296	2.63825396806
0.000645	7.268	2.64578457173
0.000646	7.234	2.65164929808
0.000647	7.226	2.68754981349
0.000648	7.232	2.70151364979
0.000649	7.242	2.71430212025
0.00065	7.226	2.71568113003
0.000651	7.188	2.71084046008
0.000652	7.144	2.71132144904
0.000653	7.108	2.71151913141
0.000654	7.066	2.6991932128
0.000655	7.068	2.69877305456
0.000656	7.058	2.69937696515
0.000657	7.036	2.71048040022
0.000658	7.028	2.72162010575
0.000659	7.022	2.73084529038
0.00066	7.01	2.71033208297
0.000661	6.96	2.70229532065
0.000662	6.956	2.70075248773
0.000663	6.944	2.70201110286
0.000664	6.924	2.70300277469
0.000665	6.908	2.7017653488
0.000666	6.914	2.69269456122
0.000667	6.864	2.68057904192
0.000668	6.866	2.69444688201
0.000669	6.852	2.72067932693
0.00067	6.882	2.7129460002
0.000671	6.854	2.69901537602
0.000672	6.816	2.6888927089
0.000673	6.792	2.66472062325
0.000674	6.772	2.63135250394
0.000675	6.738	2.61865538015
0.000676	6.74	2.59622803313
0.000677	6.718	2.56095216668
0.000678	6.686	2.58986563358
0.000679	6.636	2.60374806769
0.00068	6.642	2.58724486665
0.000681	6.622	2.60597697611
0.000682	6.594	2.61403213446
0.000683	6.56	2.5578115646
0.000684	6.534	2.55437741926
0.000685	6.494	2.5608522019
0.000686	6.476	2.55918424503
0.000687	6.454	2.51870681104
0.000688	6.44	2.49927989629
0.000689	6.472	2.51499821073
0.00069	6.468	2.51415512648
0.000691	6.456	2.52350232811
0.000692	6.422	2.505177838
0.000693	6.422	2.47303780804
0.000694	6.408	2.45876717076
0.000695	6.392	2.47352703644
0.000696	6.378	2.50182253567
0.000697	6.38	2.48748869344
0.000698	6.352	2.50361658406
0.000699	6.336	2.51537353091
0.0007	6.34	2.5219833465
0.000701	6.308	2.50302536943
0.000702	6.304	2.50910023714
0.000703	6.27	2.49260907485
0.000704	6.232	2.48237305818
0.000705	6.224	2.4774632187
0.000706	6.214	2.46823904839
0.000707	6.226	2.46473609135
0.000708	6.206	2.44613245757
0.000709	6.212	2.43208881417
0.00071	6.182	2.44394680793
0.000711	6.202	2.43335077619
0.000712	6.186	2.42557292201
0.000713	6.138	2.4460081766
0.000714	6.12	2.43589819163
0.000715	6.096	2.43121039814
0.000716	6.082	2.45342128466
0.000717	6.068	2.449362366
0.000718	6.08	2.46446748812
0.000719	6.058	2.48488148611
0.00072	6.054	2.47610258269
0.000721	6.02	2.50431627396
0.000722	5.99	2.52465839273
0.000723	5.99	2.51751861959
0.000724	6.006	2.52467106768
0.000725	6.014	2.54907904938
0.000726	5.968	2.51852655336
0.000727	5.93	2.50461573899
0.000728	5.91	2.47586348574
0.000729	5.884	2.48566771713
0.00073	5.848	2.46513610172
0.000731	5.828	2.46138497598
0.000732	5.802	2.46714328729
0.000733	5.832	2.47381810164
0.000734	5.794	2.44613245757
0.000735	5.776	2.44250363357
0.000736	5.762	2.43666903785
0.000737	5.732	2.42902778905
0.000738	5.712	2.43003209855
0.000739	5.716	2.44117676541
0.00074	5.672	2.41834985062
0.000741	5.656	2.4119834162
0.000742	5.632	2.38255661003
0.000743	5.598	2.38083934779
0.000744	5.614	2.39854205717
0.000745	5.594	2.41685001603
0.000746	5.554	2.37888293113
0.000747	5.55	2.38820015912
0.000748	5.55	2.38652466989
0.000749	5.53	2.3910457963
0.00075	5.5	2.39874967431
0.000751	5.482	2.37774599148
0.000752	5.47	2.3876976358
0.000753	5.466	2.38764402707
0.000754	5.464	2.37164584203
0.000755	5.47	2.37257244357
0.000756	5.452	2.38321127893
0.000757	5.45	2.37897036552
0.000758	5.418	2.34761070027
0.000759	5.432	2.33866970733
0.00076	5.406	2.32662072543
0.000761	5.408	2.33013647669
0.000762	5.406	2.33005665167
0.000763	5.394	2.30711161412
0.000764	5.376	2.31918606412
0.000765	5.364	2.29771712793
0.000766	5.362	2.29411333635
0.000767	5.346	2.27558432056
0.000768	5.332	2.25427948578
0.000769	5.29	2.23112079458
0.00077	5.268	2.20458068575
0.000771	5.268	2.22265066981
0.000772	5.254	2.22024413072
0.000773	5.222	2.22995874401
0.000774	5.216	2.22471211621
0.000775	5.188	2.19923986868
0.000776	5.186	2.19531410053
0.000777	5.176	2.17371203245
0.000778	5.164	2.17832596275
0.000779	5.154	2.18409798315
0.00078	5.12	2.19399179579
0.000781	5.118	2.1981983532
0.000782	5.138	2.22057560105
0.000783	5.1	2.20861947832
0.000784	5.098	2.21639256451
0.000785	5.088	2.21365218587
0.000786	5.088	2.22806104046
0.000787	5.07	2.22555611028
0.000788	5.062	2.23028159657
0.000789	5.026	2.26215030447
0.00079	4.992	2.25298379932
0.000791	4.988	2.24674342104
0.000792	5.034	2.27350918186
0.000793	5.028	2.2563723097
0.000794	5.012	2.25030131316
0.000795	4.984	2.25116503171
0.000796	4.978	2.24087393666
0.000797	4.96	2.22764449587
0.000798	4.944	2.24607746972
0.000799	4.916	2.23269881534
0.0008	4.89	2.22123839333
0.000801	4.878	2.21880959075
0.000802	4.862	2.19794358435
0.000803	4.838	2.21985495022
0.000804	4.816	2.21136699804
0.000805	4.798	2.17926501371
0.000806	4.792	2.18191108893
0.000807	4.786	2.19093678594
0.000808	4.798	2.19116316143
0.000809	4.78	2.2017265952
0.00081	4.814	2.22607367353
0.000811	4.816	2.20774636224
0.000812	4.8	2.19180291085
0.000813	4.768	2.1804073014
0.000814	4.758	2.17058425314
0.000815	4.75	2.17059899567
0.000816	4.72	2.16462467878
0.000817	4.682	2.16445743779
0.000818	4.674	2.14935432165
0.000819	4.656	2.14048218867
0.00082	4.656	2.14514894588
0.000821	4.622	2.12676185785
0.000822	4.606	2.14354006261
0.000823	4.602	2.13999906542
0.000824	4.596	2.12621353584
0.000825	4.574	2.11955750099
0.000826	4.556	2.12010943114
0.000827	4.528	2.13476368716
0.000828	4.514	2.13958033268
0.000829	4.504	2.16932800655
0.00083	4.484	2.14516759252
0.000831	4.468	2.13658044548
0.000832	4.46	2.12424104094
0.000833	4.468	2.1271990974
0.000834	4.446	2.11165432777
0.000835	4.456	2.12510329161
0.000836	4.434	2.12265023025
0.000837	4.448	2.14086337724
0.000838	4.452	2.14469018742
0.000839	4.436	2.13398781627
0.00084	4.41	2.11799433427
0.000841	4.378	2.13052012429
0.000842	4.36	2.13035208358
0.000843	4.352	2.13075010266
0.000844	4.318	2.13655704347
0.000845	4.324	2.12485858353
0.000846	4.33	2.11686088348
0.000847	4.31	2.08468222998
0.000848	4.274	2.08971864135
0.000849	4.27	2.0940630363
0.00085	4.28	2.07980768342
0.000851	4.278	2.07478095229
0.000852	4.26	2.04558060218
0.000853	4.26	2.05436121459
0.000854	4.266	2.05991359042
0.000855	4.252	2.02792899284
0.000856	4.238	2.03503218648
0.000857	4.228	2.06785299284
0.000858	4.218	2.05291889757
0.000859	4.196	2.06919887879
0.00086	4.186	2.07157041879
0.000861	4.196	2.06629717127
0.000862	4.202	2.06038734222
0.000863	4.204	2.08671608035
0.000864	4.2	2.06978259728
0.000865	4.182	2.0651576211
0.000866	4.166	2.05485863261
0.000867	4.164	2.04575267322
0.000868	4.154	2.04212732218
0.000869	4.136	2.0517075815
0.00087	4.118	2.05622858651
0.000871	4.13	2.0398774473
0.000872	4.104	2.04772654424
0.000873	4.092	2.04634698915
0.000874	4.07	2.04281668292
0.000875	4.046	2.02974973827
0.000876	4.036	2.04809765392
0.000877	4.042	2.04260519925
0.000878	4.048	2.05856649152
0.000879	4.066	2.06437496594
0.00088	4.05	2.06288632745
0.000881	4.014	2.07504313208
0.000882	3.996	2.04938624959
0.000883	3.972	2.04822264415
0.000884	3.938	2.02043460671
0.000885	3.928	2.02158749501
0.000886	3.906	2.0082738857
0.000887	3.87	2.00227370756
0.000888	3.85	2.00486907303
0.000889	3.842	1.99925886268
0.00089	3.844	2.04246517718
0.000891	3.854	2.03781353416
0.000892	3.842	2.0408419831
0.000893	3.822	2.03330174839
0.000894	3.828	2.04118005085
0.000895	3.806	2.01900074294
0.000896	3.798	2.04968192654
0.000897	3.796	2.0431309307
0.000898	3.802	2.02257163038
0.000899	3.806	2.029867976
0.0009	3.796	2.05970483322
0.000901	3.782	2.05291889757
0.000902	3.766	2.03746018366
0.000903	3.75	2.04926816205
0.000904	3.738	2.04972095662
0.000905	3.72	2.02918702933
0.000906	3.72	2.04978047605
0.000907	3.696	2.0395058225
0.000908	3.704	2.02592793554
0.000909	3.692	2.01025769492
0.00091	3.7	2.02533947772
0.000911	3.69	2.0124363344
0.000912	3.668	1.99343321935
0.000913	3.662	1.97173933368
0.000914	3.656	1.97930897032
0.000915	3.648	1.99401504508
0.000916	3.65	1.98984924052
0.000917	3.652	1.97456222996
0.000918	3.638	1.95626071882
0.000919	3.646	1.94748145049
0.00092	3.63	1.93832401832
0.000921	3.616	1.92783401775
0.000922	3.584	1.93052946105
0.000923	3.59	1.9374983871
0.000924	3.58	1.95437969699
0.000925	3.578	1.94317163421
0.000926	3.556	1.92428272351
0.000927	3.54	1.91530676394
0.000928	3.53	1.91235456963
0.000929	3.52	1.90724932822
0.00093	3.512	1.9073164394
0.000931	3.514	1.91358407184
0.000932	3.506	1.93648237792
0.000933	3.5	1.94987179066
0.000934	3.496	1.95907733385
0.000935	3.48	1.94360489812
0.000936	3.452	1.93279486754
0.000937	3.46	1.91530676394
0.000938	3.448	1.92958441121
0.000939	3.428	1.92894167875
0.00094	3.43	1.90291881067
0.000941	3.43	1.89237945455
0.000942	3.426	1.90696722573
0.000943	3.412	1.89479708676
0.000944	3.406	1.8700705869
0.000945	3.388	1.86586601877
0.000946	3.378	1.87272955869
0.000947	3.368	1.86241134017
0.000948	3.354	1.84083785272
0.000949	3.35	1.86212244495
0.00095	3.332	1.85735726235
0.000951	3.326	1.85249129553
0.000952	3.3	1.82043950737
0.000953	3.296	1.82985901096
0.000954	3.308	1.83660992048
0.000955	3.3	1.82592442341
0.000956	3.276	1.84602925221
0.000957	3.244	1.83315683999
0.000958	3.24	1.82493835512
0.000959	3.238	1.8279376357
0.00096	3.252	1.84729423753
0.000961	3.222	1.83649557582
0.000962	3.242	1.83505749229
0.000963	3.24	1.83804243694
0.000964	3.246	1.83343502748
0.000965	3.24	1.81394597494
0.000966	3.214	1.81002872905
0.000967	3.214	1.80671082357
0.000968	3.206	1.79987888481
0.000969	3.188	1.79350383328
0.00097	3.17	1.80585159966
0.000971	3.148	1.81165559641
0.000972	3.148	1.7905574551
0.000973	3.15	1.80651598388
0.000974	3.138	1.79637301249
0.000975	3.128	1.78650944582
0.000976	3.104	1.77684664504
0.000977	3.096	1.76260715986
0.000978	3.09	1.7509711591
0.000979	3.064	1.74696994822
0.00098	3.05	1.73536739626
0.000981	3.036	1.72473302282
0.000982	3.018	1.7174620811
0.000983	3.002	1.71639039848
0.000984	3.004	1.71696942314
0.000985	3.02	1.75601822314
0.000986	3.006	1.7452690337
0.000987	3.012	1.7481006836
0.000988	3.004	1.74699284486
0.000989	3.004	1.74011034133
0.00099	2.994	1.72683641379
0.000991	2.988	1.72969823958
0.000992	2.978	1.74284709599
0.000993	2.96	1.74195292703
0.000994	2.938	1.7315184088
0.000995	2.934	1.74288381713
0.000996	2.922	1.73548725147
0.000997	2.91	1.74639628951
0.000998	2.898	1.73999885057
0.000999	2.892	1.74365592936
0.001	2.878	1.76723399696
0.001001	2.868	1.74200344431
0.001002	2.858	1.74523236275
0.001003	2.842	1.74958166428
0.001004	2.838	1.73889505146
0.001005	2.824	1.74270594192
0.001006	2.816	1.72341057209
0.001007	2.804	1.72092533249
0.001008	2.802	1.71662342988
0.001009	2.808	1.71205607385
0.00101	2.82	1.71452617361
0.001011	2.802	1.71078812247
0.001012	2.806	1.69480500353
0.001013	2.828	1.70716607277
0.001014	2.812	1.6972495397
0.001015	2.8	1.70176379089
0.001016	2.784	1.70098324507
0.001017	2.796	1.68237451241
0.001018	2.78	1.67320052594
0.001019	2.78	1.67439541328
0.00102	2.788	1.66705008923
0.001021	2.788	1.66464891193
0.001022	2.788	1.66824938184
0.001023	2.766	1.6562741319
0.001024	2.772	1.64803398023
0.001025	2.766	1.6562741319
0.001026	2.754	1.65695021048
0.001027	2.73	1.65924681708
0.001028	2.742	1.67554050981
0.001029	2.724	1.65524137213
0.00103	2.704	1.64206699011
0.001031	2.73	1.64593438508
0.001032	2.694	1.62983557453
0.001033	2.682	1.63366948922
0.001034	2.672	1.63963898465
0.001035	2.654	1.63898871259
0.001036	2.662	1.64795509648
0.001037	2.664	1.64289500577
0.001038	2.658	1.64591494312
0.001039	2.648	1.64684425493
0.00104	2.66	1.63107326629
0.001041	2.648	1.62606764927
0.001042	2.632	1.59767831556
0.001043	2.62	1.61232751015
0.001044	2.602	1.57847901475
0.001045	2.614	1.58398358577
0.001046	2.59	1.57920866259
0.001047	2.58	1.58606431143
0.001048	2.574	1.58635557174
0.001049	2.578	1.58490252066
0.00105	2.55	1.57591243412
0.001051	2.562	1.59064640948
0.001052	2.56	1.60573970493
0.001053	2.556	1.58077955452
0.001054	2.54	1.57873366975
0.001055	2.536	1.57248338624
0.001056	2.536	1.56355492388
0.001057	2.534	1.57379922481
0.001058	2.524	1.55737728248
0.001059	2.518	1.54585769073
0.00106	2.502	1.53296966702
0.001061	2.498	1.55370396151
0.001062	2.498	1.5626887086
0.001063	2.484	1.56388746398
0.001064	2.47	1.56878934214
0.001065	2.462	1.57116389979
0.001066	2.456	1.57100732016
0.001067	2.454	1.55944990301
0.001068	2.444	1.55398326889
0.001069	2.44	1.54867685461
0.00107	2.442	1.54746114652
0.001071	2.436	1.56393861772
0.001072	2.428	1.57124663882
0.001073	2.404	1.57758803241
0.001074	2.412	1.59067784293
0.001075	2.406	1.60161293701
0.001076	2.4	1.6
0.001077	2.404	1.60399002491
0.001078	2.396	1.58340898065
0.001079	2.382	1.58116286321
0.00108	2.376	1.58323213712
0.001081	2.388	1.58664929962
0.001082	2.38	1.56831119361
0.001083	2.378	1.58085926002
0.001084	2.366	1.5722735131
0.001085	2.368	1.5480878528
0.001086	2.368	1.54420723998
0.001087	2.364	1.56189116138
0.001088	2.35	1.55290051195
0.001089	2.356	1.54054016501
0.00109	2.33	1.55083848289
0.001091	2.332	1.55363316134
0.001092	2.314	1.54382771059
0.001093	2.3	1.5238110119
0.001094	2.298	1.5431124392
0.001095	2.306	1.55703692956
0.001096	2.296	1.54931726899
0.001097	2.27	1.54308133292
0.001098	2.264	1.5486458601
0.001099	2.256	1.53963112465
0.0011	2.252	1.52462979113
0.001101	2.234	1.50971652968
0.001102	2.222	1.49823763135
0.001103	2.218	1.5028226775
0.001104	2.212	1.50567459964
0.001105	2.21	1.50129943715
0.001106	2.222	1.51020395974
0.001107	2.222	1.5299398681
0.001108	2.218	1.53833546406
0.001109	2.198	1.54233459405
0.00111	2.182	1.53390873262
0.001111	2.18	1.52564740356
0.001112	2.168	1.53093958078
0.001113	2.154	1.52521605027
0.001114	2.156	1.51514487756
0.001115	2.156	1.50587648896
0.001116	2.162	1.50058521917
0.001117	2.152	1.48084300316
0.001118	2.164	1.49970130359
0.001119	2.154	1.52783637867
0.00112	2.146	1.5207511302
0.001121	2.128	1.48983757504
0.001122	2.12	1.49452333538
0.001123	2.128	1.49787048839
0.001124	2.118	1.49668834431
0.001125	2.112	1.48978387694
0.001126	2.102	1.48848782326
0.001127	2.096	1.48552482308
0.001128	2.084	1.47137486726
0.001129	2.076	1.46772749514
0.00113	2.062	1.42202531623
0.001131	2.046	1.41134120609
0.001132	2.038	1.41016169286
0.001133	2.032	1.40533839341
0.001134	2.03	1.41177193626
0.001135	2.032	1.4335187477
0.001136	2.008	1.44219832201
0.001137	2.004	1.42266791628
0.001138	1.994	1.41066083805
0.001139	1.986	1.41343694589
0.00114	1.988	1.41839909757
0.001141	1.976	1.4154236115
0.001142	1.974	1.40047277731
0.001143	1.95	1.38112273169
0.001144	1.942	1.38803314081
0.001145	1.928	1.38665641022
0.001146	1.918	1.39688081095
0.001147	1.916	1.39174135528
0.001148	1.9	1.38057958843
0.001149	1.894	1.39526484941
0.00115	1.89	1.39064733128
0.001151	1.872	1.39700250537
0.001152	1.868	1.40803977217
0.001153	1.854	1.40452269473
0.001154	1.858	1.39922692941
0.001155	1.856	1.40401709391
0.001156	1.86	1.39728307798
0.001157	1.862	1.40248208545
0.001158	1.862	1.40675370979
0.001159	1.856	1.39544401536
0.00116	1.834	1.37929112228
0.001161	1.82	1.38549630097
0.001162	1.806	1.36395161204
0.001163	1.81	1.37764291455
0.001164	1.806	1.39296948997
0.001165	1.83	1.39896390232
0.001166	1.848	1.38884700381
0.001167	1.848	1.38452013348
0.001168	1.856	1.3795883444
0.001169	1.856	1.3795883444
0.00117	1.852	1.37916496475
0.001171	1.824	1.36858467038
0.001172	1.816	1.36753208372
0.001173	1.826	1.3753995783
0.001174	1.812	1.37864281088
0.001175	1.794	1.37824671231
0.001176	1.786	1.38282464543
0.001177	1.776	1.38629866912
0.001178	1.77	1.37153199015
0.001179	1.774	1.38236174716
0.00118	1.782	1.37930272239
0.001181	1.77	1.37153199015
0.001182	1.766	1.38247748625
0.001183	1.756	1.37566856473
0.001184	1.748	1.37276946353
0.001185	1.728	1.36455707099
0.001186	1.714	1.35358930256
0.001187	1.718	1.35295084907
0.001188	1.714	1.35063096366
0.001189	1.724	1.34306515106
0.00119	1.72	1.33476589708
0.001191	1.71	1.31981059247
0.001192	1.704	1.31163409532
0.001193	1.718	1.32305555439
0.001194	1.72	1.31969693491
0.001195	1.73	1.33307914244
0.001196	1.708	1.33219217833
0.001197	1.702	1.32860678908
0.001198	1.686	1.31734733461
0.001199	1.68	1.30904545376
0.0012	1.67	1.3103816238
0.001201	1.668	1.2999138433
0.001202	1.66	1.30858702424
0.001203	1.64	1.31087756865
0.001204	1.642	1.30301036066
0.001205	1.636	1.2959567894
0.001206	1.622	1.28651311692
0.001207	1.608	1.27527879305
0.001208	1.608	1.28153657771
0.001209	1.61	1.28448433233
0.00121	1.602	1.29599228393
0.001211	1.608	1.29550607872
0.001212	1.602	1.29599228393
0.001213	1.598	1.28234004851
0.001214	1.592	1.27966245549
0.001215	1.58	1.25522906276
0.001216	1.572	1.25411961152
0.001217	1.574	1.26669806979
0.001218	1.568	1.27803599323
0.001219	1.558	1.27539640896
0.00122	1.556	1.2848595254
0.001221	1.556	1.29570984406
0.001222	1.552	1.28968833444
0.001223	1.552	1.28658307155
0.001224	1.554	1.28338770448
0.001225	1.548	1.2616243498
0.001226	1.554	1.27243231647
0.001227	1.552	1.27878692518
0.001228	1.566	1.29214705046
0.001229	1.564	1.27667693643
0.00123	1.564	1.28136801895
0.001231	1.562	1.29389180382
0.001232	1.556	1.29570984406
0.001233	1.548	1.27581189836
0.001234	1.54	1.25554768926
0.001235	1.54	1.26348723777
0.001236	1.54	1.26190332435
0.001237	1.524	1.2654738243
0.001238	1.494	1.26093774628
0.001239	1.492	1.26409493314
0.00124	1.492	1.26883253426
0.001241	1.484	1.25926327668
0.001242	1.49	1.26249752475
0.001243	1.49	1.26249752475
0.001244	1.498	1.24979838374
0.001245	1.508	1.24817306492
0.001246	1.494	1.24497550177
0.001247	1.488	1.24814101767
0.001248	1.476	1.23669883157
0.001249	1.476	1.22532607905
0.00125	1.476	1.2236927719
0.001251	1.474	1.2220163665
0.001252	1.47	1.22682517092
0.001253	1.472	1.2236077803
0.001254	1.468	1.22514325693
0.001255	1.46	1.21507201433
0.001256	1.458	1.21829224737
0.001257	1.444	1.20617743305
0.001258	1.446	1.21617597411
0.001259	1.436	1.20411959539
0.00126	1.432	1.19556513833
0.001261	1.434	1.19901793148
0.001262	1.418	1.19468656977
0.001263	1.412	1.18754199926
0.001264	1.404	1.17846680055
0.001265	1.394	1.17930657592
0.001266	1.386	1.18194923749
0.001267	1.372	1.16516779907
0.001268	1.366	1.16792294266
0.001269	1.368	1.16815067521
0.00127	1.358	1.16868986476
0.001271	1.364	1.16940326663
0.001272	1.382	1.18324807205
0.001273	1.386	1.17686192903
0.001274	1.388	1.17705394949
0.001275	1.39	1.17213480453
0.001276	1.392	1.16890375994
0.001277	1.392	1.17232077521
0.001278	1.382	1.16964781024
0.001279	1.374	1.16881307316
0.00128	1.368	1.15783245766
0.001281	1.366	1.16792294266
0.001282	1.356	1.17527188344
0.001283	1.348	1.1759659859
0.001284	1.344	1.1788401079
0.001285	1.338	1.16779964035
0.001286	1.342	1.17347177214
0.001287	1.334	1.17577378777
0.001288	1.33	1.17179349717
0.001289	1.302	1.16738853858
0.00129	1.29	1.15321290315
0.001291	1.304	1.16429549514
0.001292	1.288	1.14937200244
0.001293	1.278	1.14048936865
0.001294	1.262	1.13549812858
0.001295	1.26	1.15082579047
0.001296	1.254	1.16167293159
0.001297	1.25	1.15563835173
0.001298	1.236	1.14381117323
0.001299	1.228	1.1366688172
0.0013	1.242	1.12935202661
0.001301	1.238	1.12665700193
0.001302	1.234	1.12571932559
0.001303	1.228	1.13137792094
0.001304	1.23	1.13362251213
0.001305	1.22	1.12765242872
0.001306	1.218	1.13246456898
0.001307	1.224	1.13394179745
0.001308	1.228	1.12428466146
0.001309	1.224	1.11437157178
0.00131	1.212	1.11312892335
0.001311	1.208	1.11208632758
0.001312	1.202	1.10145176926
0.001313	1.208	1.11925689634
0.001314	1.202	1.12302983041
0.001315	1.192	1.12211229385
0.001316	1.198	1.12017677176
0.001317	1.202	1.12835987167
0.001318	1.212	1.13448490514
0.001319	1.22	1.13296072306
0.00132	1.22	1.12765242872
0.001321	1.218	1.11106975479
0.001322	1.206	1.11335708557
0.001323	1.202	1.10688572129
0.001324	1.202	1.10688572129
0.001325	1.198	1.11121375081
0.001326	1.192	1.11136672615
0.001327	1.204	1.11462280615
0.001328	1.2	1.10995495404
0.001329	1.192	1.10595479112
0.00133	1.184	1.10731386698
0.001331	1.182	1.11394613873
0.001332	1.182	1.11214927056
0.001333	1.196	1.12675818169
0.001334	1.196	1.12498177763
0.001335	1.196	1.12853178954
0.001336	1.178	1.1235283708
0.001337	1.172	1.12000714283
0.001338	1.162	1.10442564259
0.001339	1.172	1.09289340743
0.00134	1.168	1.08801470578
0.001341	1.164	1.09412247943
0.001342	1.148	1.1000436355
0.001343	1.156	1.10075610378
0.001344	1.16	1.11642285896
0.001345	1.156	1.108
0.001346	1.152	1.10855581727
0.001347	1.15	1.10792599031
0.001348	1.14	1.11731821788
0.001349	1.13	1.10322255234
0.00135	1.122	1.09686644584
0.001351	1.108	1.08459024521
0.001352	1.114	1.08674007932
0.001353	1.106	1.08016850537
0.001354	1.092	1.07681753329
0.001355	1.088	1.06030938881
0.001356	1.078	1.052575888
0.001357	1.08	1.05716602291
0.001358	1.084	1.0606337728
0.001359	1.082	1.05036945881
0.00136	1.084	1.04735094405
0.001361	1.084	1.04543962045
0.001362	1.078	1.05067406935
0.001363	1.066	1.04002115363
0.001364	1.066	1.04577435425
0.001365	1.058	1.03278071245
0.001366	1.052	1.03406769604
0.001367	1.056	1.03964609363
0.001368	1.06	1.04134528376
0.001369	1.056	1.03964609363
0.00137	1.058	1.03278071245
0.001371	1.06	1.02391405889
0.001372	1.06	1.0278132126
0.001373	1.052	1.02824899708
0.001374	1.044	1.02472630492
0.001375	1.046	1.01187153335
0.001376	1.04	1.00119928086
0.001377	1.044	1.01294817242
0.001378	1.04	1.00915806492
0.001379	1.044	1.01885425847
0.00138	1.042	1.01599015743
0.001381	1.048	1.01078979021
0.001382	1.046	1.01778386704
0.001383	1.04	1.01901913623
0.001384	1.036	1.02308552917
0.001385	1.028	1.00360151455
0.001386	1.02	1.0117311896
0.001387	1.012	0.999927997408
0.001388	1.0	0.995991967839
0.001389	0.994	0.996977432041
0.00139	1.004	1.00199001991
0.001391	1.01	0.99894944817
0.001392	0.994	0.99898148131
0.001393	0.984	0.97966524895
0.001394	0.982	0.988774999684
0.001395	0.988	0.997925848949
0.001396	0.998	0.998997497494
0.001397	0.994	0.982834675823
0.001398	0.992	0.993949696916
0.001399	0.984	0.995863444454
0.0014	0.986	0.988839724121
0.001401	0.986	0.980716064924
0.001402	0.998	0.988936802834
0.001403	0.994	0.99094096696
0.001404	0.99	0.986863719062
0.001405	0.998	0.994985427029
0.001406	0.994	0.99898148131
0.001407	0.982	0.988774999684
0.001408	0.98	0.981631295345
0.001409	0.986	0.986815078928
0.00141	0.978	0.986669144141
0.001411	0.964	0.981174806036
0.001412	0.962	0.978036809123
0.001413	0.964	0.97298715305
0.001414	0.966	0.972030863708
0.001415	0.966	0.972030863708
0.001416	0.97	0.974217634823
0.001417	0.952	0.974523473293
0.001418	0.958	0.971718066108
0.001419	0.944	0.959616590103
0.00142	0.944	0.959616590103
0.001421	0.942	0.968832286828
0.001422	0.936	0.963277737727
0.001423	0.934	0.966252554977
0.001424	0.944	0.972041151392
0.001425	0.932	0.969214114631
0.001426	0.94	0.969742233792
0.001427	0.95	0.971339281611
0.001428	0.944	0.980236706107
0.001429	0.944	0.984308894606
0.00143	0.94	0.984073168011
0.001431	0.936	0.975655676968
0.001432	0.938	0.980895509216
0.001433	0.936	0.981786127423
0.001434	0.938	0.978854432487
0.001435	0.936	0.979746906094
0.001436	0.94	0.98
0.001437	0.94	0.98
0.001438	0.93	0.963898334888
0.001439	0.93	0.965971014058
0.00144	0.93	0.965971014058
0.001441	0.94	0.9759098319
0.001442	0.94	0.982038695775
0.001443	0.928	0.97714686716
0.001444	0.92	0.970360757657
0.001445	0.918	0.96916252507
0.001446	0.912	0.973784370382
0.001447	0.914	0.960522774327
0.001448	0.908	0.961007804339
0.001449	0.91	0.941222609163
0.00145	0.9	0.928439551075
0.001451	0.89	0.92622891339
0.001452	0.894	0.924534477453
0.001453	0.886	0.919240991253
0.001454	0.886	0.908297308154
0.001455	0.88	0.90642153549
0.001456	0.866	0.901134840077
0.001457	0.86	0.89911067172
0.001458	0.854	0.890328029436
0.001459	0.854	0.890328029436
0.00146	0.846	0.884468201803
0.001461	0.85	0.880624778211
0.001462	0.846	0.882204058027
0.001463	0.84	0.8777243303
0.001464	0.838	0.880770117568
0.001465	0.84	0.886791971096
0.001466	0.838	0.88303793803
0.001467	0.838	0.880770117568
0.001468	0.836	0.87926332802
0.001469	0.836	0.888315259353
0.00147	0.828	0.893541269332
0.001471	0.824	0.89276200636
0.001472	0.826	0.889788738971
0.001473	0.814	0.878296077641
0.001474	0.812	0.879008532382
0.001475	0.812	0.888063060824
0.001476	0.804	0.886331766327
0.001477	0.8	0.880908621822
0.001478	0.794	0.873821492068
0.001479	0.798	0.874754822793
0.00148	0.796	0.877715215773
0.001481	0.79	0.872868833216
0.001482	0.79	0.877439456601
0.001483	0.796	0.879990909044
0.001484	0.798	0.881587204989
0.001485	0.786	0.878751386912
0.001486	0.782	0.880043180759
0.001487	0.772	0.860241826465
0.001488	0.768	0.854503364534
0.001489	0.768	0.840342787201
0.00149	0.754	0.820660709429
0.001491	0.748	0.817616046809
0.001492	0.75	0.829156197589
0.001493	0.754	0.842308731998
0.001494	0.752	0.84527865228
0.001495	0.764	0.851060514887
0.001496	0.76	0.849941174435
0.001497	0.74	0.839285410334
0.001498	0.738	0.854023418883
0.001499	0.738	0.854023418883
0.0015	0.742	0.862227348209
0.001501	0.738	0.858694357732
0.001502	0.734	0.848082543152
0.001503	0.728	0.852065725164
0.001504	0.722	0.853648639664
0.001505	0.724	0.853126016483
0.001506	0.726	0.840787725886
0.001507	0.712	0.827681098008
0.001508	0.714	0.819880479094
0.001509	0.722	0.84185271871
0.00151	0.718	0.83813841339
0.001511	0.718	0.835748766077
0.001512	0.722	0.839473644613
0.001513	0.718	0.830948855225
0.001514	0.716	0.831470985663
0.001515	0.716	0.831470985663
0.001516	0.714	0.824744809017
0.001517	0.71	0.828190799273
0.001518	0.708	0.821423155262
0.001519	0.712	0.825261170782
0.00152	0.714	0.822316240871
0.001521	0.714	0.822316240871
0.001522	0.708	0.821423155262
0.001523	0.704	0.805222950493
0.001524	0.696	0.809681418831
0.001525	0.7	0.825832912883
0.001526	0.702	0.830178294103
0.001527	0.704	0.829689098398
0.001528	0.708	0.83350824831
0.001529	0.706	0.834004796149
0.00153	0.7	0.825832912883
0.001531	0.696	0.826791388441
0.001532	0.69	0.825772365728
0.001533	0.688	0.811576244108
0.001534	0.684	0.814950305233
0.001535	0.692	0.820448657748
0.001536	0.692	0.815558704202
0.001537	0.694	0.812627836097
0.001538	0.69	0.811110350076
0.001539	0.69	0.811110350076
0.00154	0.692	0.815558704202
0.001541	0.694	0.819978048487
0.001542	0.7	0.82340755401
0.001543	0.702	0.827765667324
0.001544	0.696	0.826791388441
0.001545	0.688	0.823805802359
0.001546	0.684	0.817400758502
0.001547	0.678	0.816281814081
0.001548	0.68	0.818290901819
0.001549	0.678	0.818728282155
0.00155	0.682	0.822724741332
0.001551	0.682	0.820290192554
0.001552	0.68	0.818290901819
0.001553	0.68	0.820731381147
0.001554	0.672	0.807722724702
0.001555	0.672	0.797756855188
0.001556	0.668	0.798608790335
0.001557	0.666	0.796519930699
0.001558	0.666	0.791482153937
0.001559	0.66	0.787654746701
0.00156	0.662	0.794830799605
0.001561	0.662	0.794830799605
0.001562	0.66	0.792716847304
0.001563	0.654	0.798926780124
0.001564	0.652	0.794289619723
0.001565	0.652	0.804298452069
0.001566	0.648	0.795044652834
0.001567	0.642	0.791097971177
0.001568	0.646	0.795414357426
0.001569	0.636	0.794672259488
0.00157	0.63	0.780448588954
0.001571	0.626	0.773384768404
0.001572	0.614	0.767465960157
0.001573	0.612	0.767760379285
0.001574	0.616	0.767166214063
0.001575	0.614	0.772660339347
0.001576	0.614	0.777820030598
0.001577	0.61	0.773239936889
0.001578	0.61	0.775822144567
0.001579	0.612	0.778110531994
0.00158	0.61	0.786066154977
0.001581	0.606	0.781513915423
0.001582	0.594	0.777922875355
0.001583	0.59	0.778395786217
0.001584	0.596	0.777678596851
0.001585	0.592	0.775587519239
0.001586	0.59	0.770649077077
0.001587	0.588	0.760431456477
0.001588	0.582	0.763725081427
0.001589	0.582	0.747847578053
0.00159	0.576	0.740421501579
0.001591	0.58	0.750732975165
0.001592	0.576	0.743117756483
0.001593	0.564	0.730687347639
0.001594	0.562	0.725366114455
0.001595	0.554	0.717693527907
0.001596	0.558	0.711783675002
0.001597	0.554	0.709284146164
0.001598	0.556	0.723093354969
0.001599	0.57	0.730136973451
0.0016	0.574	0.72974242031
0.001601	0.578	0.732062838833
0.001602	0.582	0.745168437335
0.001603	0.588	0.749837315689
0.001604	0.584	0.747625574736
0.001605	0.588	0.763057009666
0.001606	0.586	0.768507644725
0.001607	0.58	0.766550715869
0.001608	0.58	0.761314652427
0.001609	0.574	0.759291775275
0.00161	0.574	0.761921255774
0.001611	0.574	0.761921255774
0.001612	0.574	0.759291775275
0.001613	0.568	0.751914888801
0.001614	0.568	0.751914888801
0.001615	0.562	0.749770631593
0.001616	0.562	0.752433385756
0.001617	0.562	0.752433385756
0.001618	0.564	0.754919863297
0.001619	0.57	0.759670981412
0.00162	0.56	0.752595508889
0.001621	0.546	0.745576287177
0.001622	0.536	0.729865741078
0.001623	0.534	0.729961642828
0.001624	0.538	0.737940376995
0.001625	0.546	0.7374849151
0.001626	0.548	0.745450199544
0.001627	0.548	0.748128331237
0.001628	0.55	0.750666370633
0.001629	0.55	0.753325958666
0.00163	0.546	0.745576287177
0.001631	0.544	0.743010094144
0.001632	0.548	0.740064862022
0.001633	0.546	0.742888955363
0.001634	0.538	0.743341106088
0.001635	0.538	0.743341106088
0.001636	0.542	0.740429605027
0.001637	0.54	0.740540343263
0.001638	0.538	0.743341106088
0.001639	0.536	0.743440649951
0.00164	0.534	0.738135488918
0.001641	0.532	0.746308247308
0.001642	0.534	0.748895186258
0.001643	0.532	0.751648854187
0.001644	0.53	0.751731334986
0.001645	0.52	0.741350119714
0.001646	0.518	0.738698856098
0.001647	0.518	0.73326393611
0.001648	0.52	0.733212111193
0.001649	0.52	0.733212111193
0.00165	0.518	0.725035171561
0.001651	0.516	0.719544300235
0.001652	0.512	0.714042015571
0.001653	0.512	0.716837499019
0.001654	0.508	0.711291782604
0.001655	0.502	0.71693514351
0.001656	0.498	0.71693514351
0.001657	0.5	0.714142842854
0.001658	0.488	0.705589115562
0.001659	0.488	0.69703371511
0.00166	0.48	0.691086101727
0.001661	0.484	0.694077805437
0.001662	0.488	0.699897135299
0.001663	0.49	0.699928567784
0.001664	0.49	0.685492523665
0.001665	0.492	0.688430098122
0.001666	0.48	0.68527366796
0.001667	0.482	0.688241236777
0.001668	0.474	0.690886387187
0.001669	0.47	0.681982404465
0.00167	0.47	0.684908753047
0.001671	0.472	0.682067445345
0.001672	0.464	0.675798786622
0.001673	0.46	0.672606868832
0.001674	0.46	0.669626761711
0.001675	0.454	0.66624620074
0.001676	0.452	0.663095769855
0.001677	0.45	0.662947961759
0.001678	0.442	0.653173790044
0.001679	0.448	0.656731299696
0.00168	0.448	0.650612019563
0.001681	0.452	0.660072723266
0.001682	0.456	0.666381272246
0.001683	0.458	0.669504294236
0.001684	0.462	0.669743234382
0.001685	0.46	0.663626400921
0.001686	0.458	0.666510314999
0.001687	0.456	0.663373198132
0.001688	0.45	0.662947961759
0.001689	0.454	0.654128427757
0.00169	0.454	0.660215116458
0.001691	0.45	0.653834841531
0.001692	0.454	0.657178818892
0.001693	0.458	0.66048164244
0.001694	0.452	0.669100889254
0.001695	0.446	0.662634137364
0.001696	0.436	0.65261320857
0.001697	0.438	0.65280624997
0.001698	0.428	0.642507587504
0.001699	0.43	0.645832795699
0.0017	0.43	0.651996932508
0.001701	0.44	0.656048778674
0.001702	0.448	0.674756252287
0.001703	0.446	0.674599140231
0.001704	0.446	0.665645551326
0.001705	0.438	0.661933531406
0.001706	0.436	0.66174315259
0.001707	0.442	0.665308950789
0.001708	0.44	0.66211781429
0.001709	0.442	0.659269292475
0.00171	0.444	0.656402315657
0.001711	0.442	0.653173790044
0.001712	0.44	0.652993108693
0.001713	0.434	0.640034374077
0.001714	0.432	0.636691448034
0.001715	0.432	0.639824976068
0.001716	0.438	0.649735330731
0.001717	0.44	0.646838465152
0.001718	0.438	0.646649827959
0.001719	0.438	0.646649827959
0.00172	0.438	0.643549531893
0.001721	0.436	0.640237455949
0.001722	0.436	0.637105956651
0.001723	0.432	0.636691448034
0.001724	0.426	0.636022012198
0.001725	0.428	0.636251522591
0.001726	0.43	0.639609255718
0.001727	0.434	0.649341204607
0.001728	0.428	0.645612887108
0.001729	0.424	0.648246866556
0.00173	0.432	0.649134808803
0.001731	0.428	0.64870332202
0.001732	0.422	0.648009259193
0.001733	0.418	0.650596649238
0.001734	0.422	0.651088319662
0.001735	0.42	0.644670458451
0.001736	0.404	0.639362182178
0.001737	0.4	0.638748776907
0.001738	0.406	0.639659284307
0.001739	0.404	0.639362182178
0.00174	0.408	0.646170256202
0.001741	0.406	0.645882342227
0.001742	0.404	0.642482684592
0.001743	0.402	0.635921378788
0.001744	0.4	0.635609943283
0.001745	0.398	0.63529205882
0.001746	0.4	0.632455532034
0.001747	0.396	0.631810098052
0.001748	0.394	0.628302474927
0.001749	0.39	0.627614531381
0.00175	0.39	0.627614531381
0.001751	0.388	0.627260711347
0.001752	0.384	0.623332976827
0.001753	0.382	0.622957462432
0.001754	0.386	0.623701851849
0.001755	0.384	0.623332976827
0.001756	0.382	0.622957462432
0.001757	0.382	0.622957462432
0.001758	0.378	0.625392676644
0.001759	0.368	0.607104603837
0.00176	0.374	0.611656766496
0.001761	0.37	0.607536007163
0.001762	0.374	0.618161791119
0.001763	0.384	0.629717396933
0.001764	0.38	0.619354502688
0.001765	0.382	0.616503041355
0.001766	0.386	0.61725521464
0.001767	0.38	0.61611687203
0.001768	0.374	0.608378171864
0.001769	0.37	0.600915967503
0.00177	0.37	0.604235053601
0.001771	0.372	0.607960525034
0.001772	0.374	0.608378171864
0.001773	0.37	0.604235053601
0.001774	0.362	0.602458297312
0.001775	0.36	0.598665181884
0.001776	0.36	0.595315042645
0.001777	0.364	0.596241561785
0.001778	0.362	0.592415394803
0.001779	0.36	0.591945943478
0.00178	0.36	0.595315042645
0.001781	0.364	0.599586524198
0.001782	0.352	0.593376777436
0.001783	0.358	0.594841155268
0.001784	0.36	0.601996677732
0.001785	0.358	0.604843781484
0.001786	0.356	0.604370747141
0.001787	0.352	0.593376777436
0.001788	0.342	0.587397650659
0.001789	0.348	0.592364752496
0.00179	0.348	0.592364752496
0.001791	0.35	0.596238207431
0.001792	0.344	0.591323938294
0.001793	0.344	0.591323938294
0.001794	0.344	0.591323938294
0.001795	0.344	0.594696561281
0.001796	0.346	0.595217607266
0.001797	0.346	0.595217607266
0.001798	0.35	0.596238207431
0.001799	0.344	0.594696561281
0.0018	0.346	0.591847953448
0.001801	0.346	0.595217607266
0.001802	0.34	0.590254182535
0.001803	0.33	0.587452125709
0.001804	0.33	0.59422218067
0.001805	0.326	0.593063234403
0.001806	0.324	0.589087429844
0.001807	0.318	0.587261440927
0.001808	0.316	0.579779268343
0.001809	0.316	0.579779268343
0.00181	0.316	0.579779268343
0.001811	0.312	0.57502695589
0.001812	0.312	0.57502695589
0.001813	0.314	0.575676992766
0.001814	0.312	0.57502695589
0.001815	0.316	0.583218655394
0.001816	0.312	0.578494598073
0.001817	0.308	0.566688627025
0.001818	0.308	0.566688627025
0.001819	0.31	0.56382621436
0.00182	0.308	0.559585560929
0.001821	0.308	0.563148293081
0.001822	0.31	0.570876519048
0.001823	0.31	0.56382621436
0.001824	0.31	0.56382621436
0.001825	0.314	0.568686205213
0.001826	0.314	0.568686205213
0.001827	0.314	0.568686205213
0.001828	0.312	0.564496235594
0.001829	0.31	0.56382621436
0.00183	0.31	0.56382621436
0.001831	0.306	0.558895339039
0.001832	0.306	0.558895339039
0.001833	0.31	0.560267793113
0.001834	0.302	0.553891686163
0.001835	0.302	0.557490807099
0.001836	0.302	0.553891686163
0.001837	0.306	0.555305321422
0.001838	0.308	0.556
0.001839	0.298	0.545156858161
0.00184	0.3	0.549545266561
0.001841	0.294	0.536249941725
0.001842	0.296	0.540725438647
0.001843	0.296	0.540725438647
0.001844	0.294	0.539966665638
0.001845	0.292	0.539199406528
0.001846	0.288	0.533906358831
0.001847	0.288	0.533906358831
0.001848	0.286	0.53310786901
0.001849	0.282	0.531484712856
0.00185	0.284	0.536044774249
0.001851	0.284	0.536044774249
0.001852	0.284	0.536044774249
0.001853	0.286	0.536846346732
0.001854	0.288	0.537639284279
0.001855	0.292	0.542895938463
0.001856	0.292	0.542895938463
0.001857	0.284	0.539762910916
0.001858	0.282	0.535234528034
0.001859	0.284	0.536044774249
0.00186	0.29	0.54580216196
0.001861	0.292	0.546567470675
0.001862	0.29	0.54580216196
0.001863	0.292	0.546567470675
0.001864	0.29	0.542125446737
0.001865	0.288	0.541346469463
0.001866	0.292	0.546567470675
0.001867	0.288	0.537639284279
0.001868	0.284	0.528530036989
0.001869	0.278	0.518378240284
0.00187	0.286	0.53310786901
0.001871	0.28	0.526877594893
0.001872	0.276	0.521367432815
0.001873	0.274	0.516646881342
0.001874	0.27	0.510979451642
0.001875	0.258	0.493392338814
0.001876	0.262	0.495334230596
0.001877	0.266	0.501242456302
0.001878	0.266	0.505216785153
0.001879	0.264	0.50030390764
0.00188	0.264	0.508236165577
0.001881	0.262	0.51122988958
0.001882	0.258	0.509348603611
0.001883	0.262	0.51122988958
0.001884	0.262	0.51122988958
0.001885	0.266	0.516956477859
0.001886	0.268	0.517857123153
0.001887	0.264	0.512156226165
0.001888	0.266	0.513073094208
0.001889	0.268	0.510074504362
0.00189	0.27	0.514878626474
0.001891	0.27	0.514878626474
0.001892	0.268	0.510074504362
0.001893	0.266	0.509160092702
0.001894	0.262	0.507302670996
0.001895	0.268	0.513980544379
0.001896	0.266	0.513073094208
0.001897	0.266	0.513073094208
0.001898	0.262	0.51122988958
0.001899	0.26	0.510294032887
0.0019	0.262	0.51122988958
0.001901	0.256	0.508393548346
0.001902	0.256	0.508393548346
0.001903	0.254	0.507428812741
0.001904	0.254	0.511355062554
0.001905	0.258	0.517142146803
0.001906	0.262	0.518995183022
0.001907	0.262	0.518995183022
0.001908	0.26	0.51807335388
0.001909	0.262	0.518995183022
0.00191	0.264	0.519907684113
0.001911	0.266	0.516956477859
0.001912	0.264	0.516046509532
0.001913	0.264	0.516046509532
0.001914	0.262	0.515127168765
0.001915	0.26	0.514198405287
0.001916	0.256	0.512312404691
0.001917	0.256	0.508393548346
0.001918	0.256	0.508393548346
0.001919	0.252	0.506454341476
0.00192	0.252	0.506454341476
0.001921	0.248	0.500495754228
0.001922	0.254	0.503471945594
0.001923	0.254	0.503471945594
0.001924	0.252	0.502489800892
0.001925	0.25	0.501497756725
0.001926	0.248	0.500495754228
0.001927	0.252	0.502489800892
0.001928	0.248	0.496483635178
0.001929	0.242	0.493392338814
0.00193	0.244	0.50245795844
0.001931	0.246	0.503471945594
0.001932	0.246	0.499483733469
0.001933	0.24	0.500399840128
0.001934	0.238	0.495334230596
0.001935	0.238	0.495334230596
0.001936	0.238	0.495334230596
0.001937	0.242	0.497429391974
0.001938	0.236	0.486111098413
0.001939	0.238	0.487191953957
0.00194	0.24	0.488262224629
0.001941	0.246	0.495463419437
0.001942	0.242	0.493392338814
0.001943	0.242	0.493392338814
0.001944	0.24	0.492341345004
0.001945	0.236	0.490208119068
0.001946	0.234	0.489125750702
0.001947	0.23	0.482804308183
0.001948	0.232	0.483917348315
0.001949	0.228	0.477510209315
0.00195	0.228	0.481680391961
0.001951	0.226	0.480545523338
0.001952	0.226	0.480545523338
0.001953	0.226	0.480545523338
0.001954	0.222	0.478242616252
0.001955	0.22	0.477074417675
0.001956	0.218	0.471673615968
0.001957	0.222	0.474042192215
0.001958	0.22	0.472863616701
0.001959	0.224	0.475209427516
0.00196	0.228	0.477510209315
0.001961	0.23	0.482804308183
0.001962	0.232	0.483917348315
0.001963	0.228	0.481680391961
0.001964	0.224	0.470981952945
0.001965	0.224	0.470981952945
0.001966	0.226	0.472148281793
0.001967	0.228	0.473303285431
0.001968	0.224	0.466716187849
0.001969	0.224	0.466716187849
0.00197	0.226	0.467893150196
0.001971	0.226	0.467893150196
0.001972	0.22	0.46432747065
0.001973	0.216	0.461891762213
0.001974	0.214	0.460656053906
0.001975	0.218	0.458776634104
0.001976	0.214	0.447441616303
0.001977	0.218	0.454396302802
0.001978	0.218	0.458776634104
0.001979	0.22	0.46432747065
0.00198	0.218	0.463115536341
0.001981	0.22	0.46432747065
0.001982	0.218	0.463115536341
0.001983	0.214	0.460656053906
0.001984	0.214	0.460656053906
0.001985	0.21	0.458148447558
0.001986	0.21	0.462493243194
0.001987	0.212	0.463741307196
0.001988	0.208	0.461233129773
0.001989	0.202	0.457379492326
0.00199	0.204	0.463016198421
0.001991	0.204	0.463016198421
0.001992	0.204	0.463016198421
0.001993	0.204	0.463016198421
0.001994	0.202	0.461731523723
0.001995	0.202	0.461731523723
0.001996	0.202	0.461731523723
0.001997	0.2	0.464758001545
0.001998	0.198	0.463460893712
[truncated: 8,002 more rows]
