# Supplementary material for: The Influence of Synaptic Size on AMPA Receptor Activation: A Monte Carlo Model
Source: PLoS One. 2015 Jun 24;10(6):e0130924. doi: 10.1371/journal.pone.0130924 (PMC4479604; doi:10.1371/journal.pone.0130924)
Supplement: S1 Dataset — This package contains the experimental data used as basis for the analysis presented in the paper. (ZIP) [file pone.0130924.s001.zip › S1 Simulation data/training/1054_10673_494_533.csv]

time	AMPA.O.mean	AMPA.O.stdev
0.0	0.0	0.0
1e-06	0.0	0.0
2e-06	0.044	0.223749860335
3e-06	0.16	0.397994974843
4e-06	0.366	0.589952540464
5e-06	0.646	0.751454589446
6e-06	0.95	0.937816613203
7e-06	1.356	1.09784516212
8e-06	1.708	1.2242287368
9e-06	2.188	1.42991468277
1e-05	2.724	1.55557834904
1.1e-05	3.302	1.67056756822
1.2e-05	3.91	1.80607308822
1.3e-05	4.538	2.00313654053
1.4e-05	5.228	2.19271886023
1.5e-05	5.9	2.34392832655
1.6e-05	6.684	2.48357484284
1.7e-05	7.454	2.6668115794
1.8e-05	8.282	2.77749455445
1.9e-05	9.056	2.99413827336
2e-05	9.89	3.08446105503
2.1e-05	10.734	3.18735689875
2.2e-05	11.588	3.32900225293
2.3e-05	12.436	3.44585315996
2.4e-05	13.342	3.66674733245
2.5e-05	14.176	3.87001602064
2.6e-05	15.018	4.09361405118
2.7e-05	16.002	4.29068712446
2.8e-05	16.832	4.35611937394
2.9e-05	17.714	4.40365802487
3e-05	18.616	4.61048197047
3.1e-05	19.428	4.67854849286
3.2e-05	20.258	4.72519163633
3.3e-05	21.126	4.7764132987
3.4e-05	22.034	4.88066020124
3.5e-05	22.922	4.94367434203
3.6e-05	23.778	5.08376986104
3.7e-05	24.716	5.15823070442
3.8e-05	25.578	5.21420329485
3.9e-05	26.456	5.26840241439
4e-05	27.194	5.30927151312
4.1e-05	28.042	5.3069987752
4.2e-05	28.852	5.40167529568
4.3e-05	29.594	5.49701409858
4.4e-05	30.382	5.58713486503
4.5e-05	31.036	5.67897032921
4.6e-05	31.682	5.72999790576
4.7e-05	32.446	5.76984263217
4.8e-05	33.144	5.77263059618
4.9e-05	33.858	5.78496637847
5e-05	34.514	5.83590644202
5.1e-05	35.14	5.8811903557
5.2e-05	35.896	6.02006511593
5.3e-05	36.524	6.03037511271
5.4e-05	37.214	6.03160045096
5.5e-05	37.91	6.03969370084
5.6e-05	38.546	6.07913513586
5.7e-05	39.158	6.18102224555
5.8e-05	39.808	6.2096003092
5.9e-05	40.376	6.13340231845
6e-05	40.942	6.18632653519
6.1e-05	41.526	6.24286184374
6.2e-05	41.932	6.29057835179
6.3e-05	42.494	6.26402139205
6.4e-05	43.15	6.3943334289
6.5e-05	43.728	6.50738165471
6.6e-05	44.312	6.52676458898
6.7e-05	44.75	6.6208383155
6.8e-05	45.33	6.64237156443
6.9e-05	45.75	6.52039109256
7e-05	46.15	6.57232835455
7.1e-05	46.596	6.62818104762
7.2e-05	46.922	6.63173551945
7.3e-05	47.314	6.6791768954
7.4e-05	47.722	6.69363249663
7.5e-05	48.064	6.786155318
7.6e-05	48.492	6.85929559066
7.7e-05	48.864	6.89010188604
7.8e-05	49.19	6.89245239374
7.9e-05	49.52	6.9011303422
8e-05	49.936	6.99055820375
8.1e-05	50.236	7.04076018623
8.2e-05	50.522	7.04822786238
8.3e-05	50.778	7.06772353732
8.4e-05	51.12	7.09405384812
8.5e-05	51.374	7.16813253226
8.6e-05	51.636	7.15482382732
8.7e-05	51.936	7.1702094809
8.8e-05	52.156	7.17326034659
8.9e-05	52.37	7.12103222855
9e-05	52.702	7.08669147064
9.1e-05	52.906	7.04053719541
9.2e-05	53.098	7.03110204733
9.3e-05	53.292	7.06560230978
9.4e-05	53.46	7.11367696764
9.5e-05	53.642	7.10308637143
9.6e-05	53.818	7.04392475826
9.7e-05	54.05	6.93191892624
9.8e-05	54.256	7.01416167478
9.9e-05	54.434	7.02407602465
0.0001	54.574	7.06855883473
0.000101	54.75	7.0409871467
0.000102	54.966	7.02401907742
0.000103	55.134	6.99400057192
0.000104	55.22	6.95496944637
0.000105	55.236	6.89233661395
0.000106	55.394	6.96152023627
0.000107	55.414	7.02784490438
0.000108	55.578	7.02025042288
0.000109	55.622	7.09585202777
0.00011	55.786	7.09902838422
0.000111	55.808	7.13968738811
0.000112	55.868	7.12534743013
0.000113	55.988	7.22190113474
0.000114	56.024	7.20801109877
0.000115	56.034	7.23331486941
0.000116	56.144	7.24591360699
0.000117	56.212	7.32905560083
0.000118	56.242	7.31405742389
0.000119	56.252	7.39408520373
0.00012	56.268	7.37862968308
0.000121	56.308	7.27908895398
0.000122	56.314	7.28144243952
0.000123	56.358	7.30437102015
0.000124	56.442	7.30935263891
0.000125	56.534	7.26504260139
0.000126	56.56	7.26212090233
0.000127	56.672	7.22470871385
0.000128	56.708	7.20435534937
0.000129	56.704	7.24543884109
0.00013	56.748	7.17387593983
0.000131	56.724	7.10604137337
0.000132	56.716	7.13129329084
0.000133	56.682	7.05754036474
0.000134	56.638	6.99306485026
0.000135	56.672	7.04900106398
0.000136	56.592	7.04567498541
0.000137	56.634	7.09366224175
0.000138	56.658	7.0787736226
0.000139	56.616	7.04191337635
0.00014	56.68	7.01723592307
0.000141	56.732	7.00800799086
0.000142	56.704	6.98114489178
0.000143	56.674	6.98510730054
0.000144	56.564	6.98325883811
0.000145	56.506	7.0655476787
0.000146	56.43	6.97288319133
0.000147	56.41	7.03888485486
0.000148	56.408	7.07654831115
0.000149	56.312	7.12142232984
0.00015	56.324	7.1846380563
0.000151	56.344	7.13678246831
0.000152	56.322	7.19654889513
0.000153	56.252	7.06374518227
0.000154	56.208	7.05951386428
0.000155	56.084	7.06887147995
0.000156	56.002	7.14240827732
0.000157	56.012	7.12655989942
0.000158	56.024	7.11135880124
0.000159	55.97	7.12047049007
0.00016	55.84	7.0627473408
0.000161	55.8	7.08914663412
0.000162	55.72	7.08305019042
0.000163	55.604	7.08457366395
0.000164	55.502	7.02950894444
0.000165	55.47	7.10162657424
0.000166	55.392	7.05906056073
0.000167	55.326	6.97651230917
0.000168	55.292	6.96984476154
0.000169	55.246	7.02064697873
0.00017	55.172	6.91884499031
0.000171	55.108	6.87316055392
0.000172	54.856	6.9096500635
0.000173	54.824	6.94240765153
0.000174	54.712	6.87466770106
0.000175	54.634	6.9021767581
0.000176	54.496	6.88607173939
0.000177	54.38	6.8477441541
0.000178	54.334	6.84590709841
0.000179	54.202	6.89095029731
0.00018	54.14	6.86297311666
0.000181	54.13	6.87176105522
0.000182	54.088	6.8486681917
0.000183	54.03	6.92481768713
0.000184	54.008	6.82553558338
0.000185	53.89	6.84323753789
0.000186	53.822	6.82043371055
0.000187	53.734	6.87191705421
0.000188	53.538	6.85277724722
0.000189	53.472	6.84581740919
0.00019	53.43	6.76144215386
0.000191	53.324	6.80051645098
0.000192	53.182	6.87436367964
0.000193	53.034	6.92017658734
0.000194	52.968	6.94283630802
0.000195	52.888	6.983942726
0.000196	52.702	6.97719112537
0.000197	52.582	6.91572671525
0.000198	52.532	6.95880564465
0.000199	52.418	6.95408340473
0.0002	52.286	6.9811319999
0.000201	52.146	7.0245771403
0.000202	51.884	7.01958289359
0.000203	51.758	7.00367303634
0.000204	51.662	7.021093647
0.000205	51.574	7.1038386806
0.000206	51.484	7.07147396234
0.000207	51.438	7.12644062629
0.000208	51.336	7.09923263459
0.000209	51.25	7.03160721315
0.00021	51.252	7.11508931778
0.000211	51.186	7.09699964774
0.000212	51.182	7.0487499601
0.000213	51.068	6.9962401331
0.000214	51.02	6.98853346561
0.000215	50.926	6.96825114358
0.000216	50.812	6.9490039574
0.000217	50.686	6.84480854371
0.000218	50.586	6.82104126948
0.000219	50.41	6.83212265698
0.00022	50.348	6.82780316061
0.000221	50.18	6.84336174698
0.000222	50.032	6.80903634885
0.000223	49.952	6.90751011581
0.000224	49.804	6.88894650872
0.000225	49.734	6.92295052705
0.000226	49.668	6.82918560298
0.000227	49.556	6.76482549664
0.000228	49.468	6.80506987473
0.000229	49.318	6.77029364208
0.00023	49.17	6.76469511508
0.000231	49.066	6.83737113224
0.000232	49.04	6.83918123755
0.000233	48.848	6.74068957897
0.000234	48.804	6.71487780976
0.000235	48.686	6.73078034109
0.000236	48.63	6.81565110609
0.000237	48.488	6.75439530972
0.000238	48.392	6.74346617104
0.000239	48.38	6.72008928512
0.00024	48.326	6.74000919881
0.000241	48.22	6.85504194006
0.000242	48.03	6.84551678108
0.000243	47.932	6.75894784711
0.000244	47.84	6.77099697238
0.000245	47.708	6.75594079311
0.000246	47.56	6.80987518241
0.000247	47.484	6.7989516839
0.000248	47.33	6.80272739421
0.000249	47.146	6.81474020048
0.00025	47.114	6.85864447249
0.000251	47.056	6.83058299122
0.000252	46.902	6.8103154112
0.000253	46.848	6.80035999047
0.000254	46.8	6.80764276384
0.000255	46.626	6.78572943758
0.000256	46.456	6.72874906651
0.000257	46.288	6.70887889293
0.000258	46.236	6.71656936241
0.000259	46.09	6.70685470247
0.00026	45.91	6.73037146077
0.000261	45.824	6.75374148158
0.000262	45.682	6.69543695363
0.000263	45.616	6.71539604193
0.000264	45.516	6.69639783764
0.000265	45.386	6.67420437206
0.000266	45.282	6.64428145099
0.000267	45.16	6.68658358207
0.000268	45.002	6.68266384012
0.000269	44.882	6.68910128493
0.00027	44.848	6.66430011329
0.000271	44.8	6.62782015447
0.000272	44.71	6.58861897517
0.000273	44.604	6.500398757
0.000274	44.474	6.55174205841
0.000275	44.354	6.55260894606
0.000276	44.232	6.54692110843
0.000277	44.15	6.52315107904
0.000278	44.01	6.46172577567
0.000279	43.822	6.41890302155
0.00028	43.744	6.4385141143
0.000281	43.578	6.44948959221
0.000282	43.42	6.41588653266
0.000283	43.282	6.4984979803
0.000284	43.2	6.4708577484
0.000285	43.112	6.40620449252
0.000286	43.094	6.36688024075
0.000287	43.048	6.38480195464
0.000288	42.936	6.36301060819
0.000289	42.828	6.31810224672
0.00029	42.776	6.362218481
0.000291	42.646	6.35741173749
0.000292	42.524	6.3866598469
0.000293	42.406	6.41101895177
0.000294	42.326	6.38777926982
0.000295	42.108	6.38500869224
0.000296	42.028	6.37739884279
0.000297	41.884	6.37954104932
0.000298	41.832	6.41028673306
0.000299	41.69	6.37258974044
0.0003	41.562	6.38765653429
0.000301	41.486	6.34458856034
0.000302	41.426	6.380950086
0.000303	41.304	6.39777961484
0.000304	41.134	6.40281531828
0.000305	41.066	6.36566131678
0.000306	40.96	6.36854771514
0.000307	40.878	6.3588612188
0.000308	40.772	6.34097910421
0.000309	40.686	6.3226105368
0.00031	40.642	6.33449571789
0.000311	40.578	6.34633090849
0.000312	40.496	6.3285056688
0.000313	40.364	6.36392206112
0.000314	40.26	6.48354841117
0.000315	40.108	6.49987199874
0.000316	40.002	6.4505810591
0.000317	39.958	6.44889416877
0.000318	39.8	6.41092816993
0.000319	39.772	6.44174013757
0.00032	39.72	6.37476274068
0.000321	39.654	6.40423953331
0.000322	39.532	6.38411904651
0.000323	39.386	6.35051210533
0.000324	39.274	6.34246986591
0.000325	39.196	6.3363699387
0.000326	39.098	6.3580182447
0.000327	38.944	6.35081601056
0.000328	38.854	6.38910666682
0.000329	38.786	6.355800815
0.00033	38.73	6.31546514518
0.000331	38.636	6.29980190165
0.000332	38.462	6.34764176683
0.000333	38.4	6.26865216773
0.000334	38.234	6.23692584532
0.000335	38.088	6.30208346501
0.000336	38.032	6.2743107988
0.000337	37.942	6.28670311053
0.000338	37.918	6.22633728608
0.000339	37.798	6.26938561583
0.00034	37.752	6.24551807299
0.000341	37.7	6.18627513129
0.000342	37.632	6.23799454953
0.000343	37.61	6.23874186034
0.000344	37.528	6.2184576866
0.000345	37.46	6.24150622847
0.000346	37.402	6.27251113989
0.000347	37.33	6.25116789088
0.000348	37.29	6.18400355757
0.000349	37.21	6.15157703357
0.00035	37.128	6.18931466319
0.000351	37.044	6.1875733531
0.000352	36.812	6.15992337615
0.000353	36.732	6.23828309713
0.000354	36.674	6.27914994247
0.000355	36.55	6.22731884522
0.000356	36.45	6.20028225164
0.000357	36.364	6.15755665829
0.000358	36.256	6.13990749116
0.000359	36.15	6.15788112909
0.00036	36.064	6.13807005499
0.000361	35.962	6.10086518455
0.000362	35.884	6.09840503738
0.000363	35.832	6.12631830711
0.000364	35.664	6.13767904016
0.000365	35.584	6.1396208352
0.000366	35.446	6.08728872323
0.000367	35.386	6.06341520927
0.000368	35.33	6.02470746178
0.000369	35.31	5.97744928879
0.00037	35.22	6.02192660201
0.000371	35.124	6.06041450728
0.000372	35.082	6.08368934118
0.000373	34.97	6.15508732676
0.000374	34.904	6.09776877226
0.000375	34.772	6.14166231569
0.000376	34.676	6.08103806928
0.000377	34.578	6.0587058024
0.000378	34.522	6.07268606137
0.000379	34.442	6.04703530666
0.00038	34.374	5.99717633558
0.000381	34.252	5.97532392427
0.000382	34.154	5.99285274306
0.000383	33.988	5.95582538361
0.000384	33.91	5.97611077541
0.000385	33.836	5.95492266952
0.000386	33.712	5.91177266139
0.000387	33.59	5.91793038148
0.000388	33.538	5.9279470308
0.000389	33.442	5.93655085045
0.00039	33.446	5.98791148899
0.000391	33.324	5.99091178369
0.000392	33.282	6.03609774606
0.000393	33.182	5.98672498116
0.000394	33.1	5.99749947895
0.000395	33.01	5.98146303173
0.000396	32.924	5.97513380603
0.000397	32.878	6.00792110468
0.000398	32.832	5.91808888071
0.000399	32.666	5.85956005174
0.0004	32.582	5.91635664915
0.000401	32.496	5.92435515478
0.000402	32.37	5.92225463823
0.000403	32.298	5.85501460289
0.000404	32.266	5.84766996333
0.000405	32.226	5.83977088592
0.000406	32.21	5.90439666689
0.000407	32.17	5.89755033891
0.000408	32.082	5.92446419518
0.000409	32.032	5.8973702614
0.00041	31.88	5.9118186711
0.000411	31.732	5.91068320924
0.000412	31.608	5.90714279496
0.000413	31.602	5.89708368603
0.000414	31.544	5.9460965347
0.000415	31.454	5.92350268
0.000416	31.41	5.9101522823
0.000417	31.318	5.88497034827
0.000418	31.254	5.84580909712
0.000419	31.218	5.81674101194
0.00042	31.104	5.79906751125
0.000421	30.996	5.76818723691
0.000422	30.972	5.78197336556
0.000423	30.854	5.80626248115
0.000424	30.736	5.75172182916
0.000425	30.67	5.74674690586
0.000426	30.574	5.75469582167
0.000427	30.504	5.74751981293
0.000428	30.396	5.71866977539
0.000429	30.254	5.67886291435
0.00043	30.226	5.70113357149
0.000431	30.11	5.62262394261
0.000432	30.054	5.61169172354
0.000433	29.938	5.63295268931
0.000434	29.83	5.59438110965
0.000435	29.738	5.53799205489
0.000436	29.716	5.53961587116
0.000437	29.652	5.55939708961
0.000438	29.542	5.6096556044
0.000439	29.494	5.67820077137
0.00044	29.416	5.6698275106
0.000441	29.33	5.67142839151
0.000442	29.206	5.62312759948
0.000443	29.13	5.55527677078
0.000444	29.108	5.52452133673
0.000445	29.0	5.51071683177
0.000446	28.932	5.48738334728
0.000447	28.872	5.44532974208
0.000448	28.832	5.42436871903
0.000449	28.78	5.40477566602
0.00045	28.69	5.38459840657
0.000451	28.594	5.37263101283
0.000452	28.498	5.42236074049
0.000453	28.434	5.38420319082
0.000454	28.334	5.33726933928
0.000455	28.28	5.35178474903
0.000456	28.138	5.29744806487
0.000457	28.124	5.29269534358
0.000458	28.046	5.31336842314
0.000459	27.94	5.31115806581
0.00046	27.85	5.32235849976
0.000461	27.75	5.30429071601
0.000462	27.63	5.281391862
0.000463	27.518	5.3323236961
0.000464	27.39	5.3409643324
0.000465	27.33	5.28063443158
0.000466	27.278	5.2711209434
0.000467	27.28	5.24457815272
0.000468	27.158	5.23421780212
0.000469	27.112	5.21914322471
0.00047	26.976	5.15901385926
0.000471	26.864	5.15456147504
0.000472	26.796	5.09729182998
0.000473	26.712	5.07829262646
0.000474	26.658	5.07592710744
0.000475	26.608	5.10630355541
0.000476	26.526	5.1187228876
0.000477	26.446	5.10480988872
0.000478	26.42	5.06276604239
0.000479	26.356	5.09443461044
0.00048	26.29	5.11213262739
0.000481	26.18	5.10250918666
0.000482	26.166	5.10435539515
0.000483	26.086	5.1161121958
0.000484	25.998	5.13205572846
0.000485	25.918	5.12125726751
0.000486	25.892	5.10258130753
0.000487	25.862	5.07611623192
0.000488	25.762	5.06688819691
0.000489	25.664	5.03101421187
0.00049	25.602	5.0437680359
0.000491	25.59	5.0483561681
0.000492	25.562	5.07209581928
0.000493	25.526	5.07359083884
0.000494	25.49	5.10978473128
0.000495	25.442	5.09692417052
0.000496	25.366	5.04222609568
0.000497	25.244	5.09514121492
0.000498	25.242	5.10758612262
0.000499	25.23	5.10461555849
0.0005	25.094	5.06094497105
0.000501	25.012	5.0962590201
0.000502	24.966	5.09046599046
0.000503	24.894	5.05873146154
0.000504	24.858	5.06180165554
0.000505	24.766	5.06154561374
0.000506	24.708	5.05793791975
0.000507	24.636	5.06512625706
0.000508	24.576	5.0600616597
0.000509	24.54	5.02159337263
0.00051	24.472	5.04709976125
0.000511	24.446	5.04569955507
0.000512	24.364	4.99234453939
0.000513	24.306	4.98601684714
0.000514	24.216	4.9547294578
0.000515	24.218	4.96129781408
0.000516	24.14	4.95463419437
0.000517	24.094	4.93327112573
0.000518	23.982	4.93575485615
0.000519	23.964	4.87716146954
0.00052	23.996	4.92706647002
0.000521	23.926	4.90556051843
0.000522	23.866	4.92341791848
0.000523	23.8	4.93396392366
0.000524	23.7	4.87462819095
0.000525	23.686	4.94402710349
0.000526	23.602	4.90016285444
0.000527	23.5	4.84912363216
0.000528	23.398	4.83979297078
0.000529	23.296	4.82787572334
0.00053	23.172	4.75462048959
0.000531	23.084	4.73169567914
0.000532	23.026	4.7574493166
0.000533	23.0	4.77995815881
0.000534	22.952	4.74780960023
0.000535	22.938	4.75333104254
0.000536	22.786	4.78416178656
0.000537	22.728	4.74152043125
0.000538	22.696	4.7765661306
0.000539	22.636	4.76230028453
0.00054	22.58	4.74379594839
0.000541	22.544	4.7112698925
0.000542	22.46	4.66694761059
0.000543	22.38	4.61514896834
0.000544	22.346	4.61500639219
0.000545	22.31	4.61149650331
0.000546	22.218	4.55702490667
0.000547	22.174	4.58210912135
0.000548	22.138	4.61811173533
0.000549	22.11	4.64778441841
0.00055	22.064	4.64756968748
0.000551	21.99	4.65423463096
0.000552	21.87	4.62742909184
0.000553	21.746	4.57749756963
0.000554	21.66	4.55679712079
0.000555	21.58	4.52499723757
0.000556	21.544	4.55280836408
0.000557	21.502	4.59673753873
0.000558	21.386	4.51896049994
0.000559	21.304	4.52587936207
0.00056	21.276	4.52236929054
0.000561	21.232	4.51156026226
0.000562	21.144	4.55667247013
0.000563	21.058	4.60550062425
0.000564	20.996	4.57383690133
0.000565	20.954	4.58823321116
0.000566	20.886	4.61356738327
0.000567	20.812	4.62392214467
0.000568	20.814	4.63329299743
0.000569	20.744	4.62973692557
0.00057	20.668	4.65765778047
0.000571	20.654	4.66886324495
0.000572	20.556	4.63970516305
0.000573	20.542	4.65792185422
0.000574	20.486	4.60236938978
0.000575	20.47	4.59141590362
0.000576	20.436	4.54641661091
0.000577	20.388	4.62530604393
0.000578	20.316	4.64802581748
0.000579	20.328	4.67380102272
0.00058	20.272	4.66669219041
0.000581	20.234	4.63370737099
0.000582	20.162	4.58647533516
0.000583	20.144	4.60687138957
0.000584	20.104	4.61965193494
0.000585	19.994	4.64908205993
0.000586	19.936	4.61908042796
0.000587	19.898	4.62813094024
0.000588	19.83	4.60489956459
0.000589	19.73	4.62786127709
0.00059	19.704	4.6095969455
0.000591	19.634	4.57428070848
0.000592	19.624	4.56493417258
0.000593	19.542	4.49090592197
0.000594	19.476	4.47944460843
0.000595	19.462	4.49939507045
0.000596	19.398	4.51437659041
0.000597	19.342	4.51586492269
0.000598	19.292	4.5178242551
0.000599	19.26	4.51933623445
0.0006	19.234	4.53290679366
0.000601	19.216	4.55997192974
0.000602	19.18	4.56328828807
0.000603	19.152	4.51762061267
0.000604	19.108	4.51091298963
0.000605	19.086	4.51160769571
0.000606	19.056	4.48562860701
0.000607	19.004	4.45151479836
0.000608	18.964	4.40257924403
0.000609	18.95	4.42035066482
0.00061	18.9	4.43418538178
0.000611	18.87	4.45029212524
0.000612	18.83	4.38418749599
0.000613	18.79	4.34302889698
0.000614	18.736	4.3793040543
0.000615	18.642	4.36002706414
0.000616	18.568	4.38558730389
0.000617	18.52	4.38013698416
0.000618	18.446	4.39033985017
0.000619	18.394	4.35646232625
0.00062	18.37	4.37688245216
0.000621	18.362	4.39624339636
0.000622	18.304	4.39631482039
0.000623	18.302	4.39349473654
0.000624	18.282	4.42475716848
0.000625	18.23	4.39876118924
0.000626	18.198	4.39849928953
0.000627	18.148	4.31950182313
0.000628	18.134	4.30674401375
0.000629	18.014	4.31761554565
0.00063	17.954	4.31461284474
0.000631	17.936	4.30533436564
0.000632	17.854	4.29006806473
0.000633	17.752	4.23160678703
0.000634	17.696	4.19137018169
0.000635	17.646	4.19197853048
0.000636	17.58	4.18611992184
0.000637	17.498	4.20879982893
0.000638	17.494	4.20023380302
0.000639	17.448	4.18082479901
0.00064	17.452	4.18326379756
0.000641	17.412	4.17543482766
0.000642	17.332	4.20163967993
0.000643	17.3	4.16965226368
0.000644	17.242	4.15877818596
0.000645	17.256	4.19123657171
0.000646	17.252	4.20909681523
0.000647	17.176	4.23898855861
0.000648	17.156	4.25578006951
0.000649	17.068	4.19992571363
0.00065	16.994	4.20594388931
0.000651	16.914	4.19602240223
0.000652	16.868	4.18790830845
0.000653	16.808	4.15104035153
0.000654	16.77	4.20869338394
0.000655	16.74	4.15552644078
0.000656	16.74	4.16658133246
0.000657	16.72	4.19733248623
0.000658	16.64	4.16874081708
0.000659	16.658	4.22907034701
0.00066	16.59	4.25134096492
0.000661	16.57	4.28265104812
0.000662	16.508	4.25557704665
0.000663	16.47	4.23946930641
0.000664	16.384	4.21954310323
0.000665	16.288	4.23096395636
0.000666	16.26	4.21573243933
0.000667	16.186	4.2127667868
0.000668	16.17	4.19202814876
0.000669	16.226	4.1539046691
0.00067	16.186	4.16550165046
0.000671	16.14	4.10370564247
0.000672	16.104	4.07936073423
0.000673	15.99	4.08238900645
0.000674	15.914	4.02872237812
0.000675	15.876	4.06308060466
0.000676	15.878	4.08547622683
0.000677	15.858	4.06126039549
0.000678	15.778	4.02202884127
0.000679	15.73	3.99062651723
0.00068	15.684	3.96637668408
0.000681	15.628	3.95140683808
0.000682	15.606	3.96317599912
0.000683	15.54	3.94060908998
0.000684	15.534	3.95181527908
0.000685	15.508	3.95903220497
0.000686	15.43	3.94222018665
0.000687	15.374	3.93727367604
0.000688	15.314	3.90376792343
0.000689	15.27	3.88704257759
0.00069	15.236	3.9217730684
0.000691	15.204	3.87432368292
0.000692	15.144	3.81985130601
0.000693	15.112	3.79360725432
0.000694	15.052	3.74983946323
0.000695	15.016	3.76506892367
0.000696	14.958	3.75502809577
0.000697	14.916	3.71926659437
0.000698	14.806	3.68569722034
0.000699	14.764	3.7197182689
0.0007	14.744	3.69789994456
0.000701	14.692	3.70528487434
0.000702	14.648	3.72881965238
0.000703	14.628	3.71397576729
0.000704	14.604	3.67847577129
0.000705	14.538	3.65958412938
0.000706	14.532	3.66510245423
0.000707	14.504	3.7016191052
0.000708	14.488	3.68861166294
0.000709	14.462	3.71867664634
0.00071	14.446	3.7506111502
0.000711	14.384	3.7979657713
0.000712	14.366	3.80263645383
0.000713	14.342	3.79012348084
0.000714	14.282	3.80400788643
0.000715	14.27	3.80908125406
0.000716	14.216	3.77058934386
0.000717	14.2	3.78576280292
0.000718	14.212	3.80723731858
0.000719	14.156	3.80521536841
0.00072	14.116	3.79875558571
0.000721	14.088	3.78738115325
0.000722	14.026	3.79912147739
0.000723	14.004	3.79367684443
0.000724	13.928	3.76547686223
0.000725	13.898	3.7565404297
0.000726	13.88	3.74347432207
0.000727	13.86	3.74384828752
0.000728	13.828	3.70923388316
0.000729	13.776	3.65866423712
0.00073	13.706	3.64246674659
0.000731	13.652	3.66481868583
0.000732	13.592	3.69831529213
0.000733	13.59	3.69349428049
0.000734	13.544	3.64747364624
0.000735	13.468	3.66619366646
0.000736	13.448	3.67903465599
0.000737	13.434	3.68207061312
0.000738	13.35	3.66926423142
0.000739	13.334	3.67075523564
0.00074	13.324	3.66865424918
0.000741	13.286	3.67045010864
0.000742	13.268	3.65953221054
0.000743	13.236	3.65845650514
0.000744	13.196	3.63284791864
0.000745	13.188	3.64481220367
0.000746	13.13	3.65528384671
0.000747	13.106	3.64400384193
0.000748	13.058	3.66369158091
0.000749	13.018	3.62183323746
0.00075	12.984	3.6088424737
0.000751	12.976	3.62704066699
0.000752	12.924	3.64118442268
0.000753	12.914	3.63848924693
0.000754	12.894	3.6230876335
0.000755	12.846	3.60586799537
0.000756	12.798	3.58011117146
0.000757	12.76	3.59254784241
0.000758	12.716	3.59601779751
0.000759	12.628	3.58352005715
0.00076	12.582	3.57313251923
0.000761	12.576	3.58946012654
0.000762	12.578	3.62159025844
0.000763	12.506	3.59081662021
0.000764	12.472	3.61236985925
0.000765	12.442	3.55845977917
0.000766	12.426	3.55141155036
0.000767	12.42	3.55578402044
0.000768	12.392	3.54884995456
0.000769	12.388	3.54534286071
0.00077	12.326	3.50652591606
0.000771	12.274	3.51723243474
0.000772	12.264	3.52736502222
0.000773	12.194	3.53049061746
0.000774	12.15	3.50249910778
0.000775	12.124	3.48606138787
0.000776	12.074	3.53051327713
0.000777	12.058	3.52911263634
0.000778	12.034	3.55370848551
0.000779	12.006	3.50627494644
0.00078	11.942	3.49036330487
0.000781	11.922	3.50027370358
0.000782	11.898	3.56252663148
0.000783	11.852	3.5952880274
0.000784	11.828	3.57692829115
0.000785	11.784	3.61681406766
0.000786	11.732	3.59390817913
0.000787	11.702	3.59627529536
0.000788	11.684	3.55360999548
0.000789	11.662	3.55917911884
0.00079	11.614	3.51354578738
0.000791	11.616	3.50664283896
0.000792	11.552	3.48644460733
0.000793	11.552	3.48472323148
0.000794	11.524	3.5244040631
0.000795	11.478	3.48676296871
0.000796	11.422	3.46870523395
0.000797	11.37	3.44689715541
0.000798	11.338	3.44960229592
0.000799	11.308	3.45675223295
0.0008	11.284	3.42043038228
0.000801	11.3	3.41906419946
0.000802	11.256	3.42205552264
0.000803	11.202	3.4001758778
0.000804	11.158	3.39779869916
0.000805	11.134	3.40000647058
0.000806	11.1	3.38260254833
0.000807	11.078	3.39115260642
0.000808	11.068	3.35013074372
0.000809	11.068	3.36858664725
0.00081	11.066	3.36119681066
0.000811	11.012	3.38760328256
0.000812	11.008	3.35260137803
0.000813	10.94	3.34669986703
0.000814	10.888	3.37275199207
0.000815	10.876	3.39066719098
0.000816	10.834	3.37852689792
0.000817	10.794	3.38165107603
0.000818	10.692	3.33963111735
0.000819	10.648	3.30334618228
0.00082	10.622	3.31045555777
0.000821	10.59	3.33495127401
0.000822	10.546	3.33104848359
0.000823	10.502	3.35529372783
0.000824	10.532	3.34319846853
0.000825	10.504	3.31692387612
0.000826	10.476	3.29506054573
0.000827	10.422	3.28266903601
0.000828	10.362	3.2654181968
0.000829	10.35	3.26733836632
0.00083	10.37	3.27491984635
0.000831	10.344	3.27683749979
0.000832	10.346	3.27937250095
0.000833	10.298	3.27004525963
0.000834	10.302	3.27578937052
0.000835	10.242	3.28746650173
0.000836	10.204	3.29641987617
0.000837	10.182	3.2882937825
0.000838	10.158	3.28344879662
0.000839	10.132	3.28672724758
0.00084	10.14	3.28274275568
0.000841	10.104	3.23870097416
0.000842	10.074	3.25154178814
0.000843	10.072	3.2216169853
0.000844	10.034	3.19888167959
0.000845	10.022	3.20273570561
0.000846	9.996	3.18872764594
0.000847	9.936	3.18557749866
0.000848	9.894	3.20355490042
0.000849	9.84	3.21160396064
0.00085	9.838	3.20870004831
0.000851	9.8	3.19687347263
0.000852	9.772	3.18308278246
0.000853	9.738	3.16944096017
0.000854	9.714	3.13882207205
0.000855	9.698	3.1772308698
0.000856	9.68	3.17137194287
0.000857	9.644	3.17573046715
0.000858	9.628	3.17515605916
0.000859	9.65	3.16788573026
0.00086	9.646	3.18130224908
0.000861	9.598	3.16234027265
0.000862	9.566	3.12820140017
0.000863	9.546	3.14322827679
0.000864	9.534	3.17377440912
0.000865	9.456	3.18434671479
0.000866	9.444	3.18415828752
0.000867	9.402	3.18753760762
0.000868	9.36	3.14998412694
0.000869	9.316	3.11771454755
0.00087	9.292	3.11492150784
0.000871	9.252	3.10233718348
0.000872	9.22	3.11955124978
0.000873	9.226	3.13734346223
0.000874	9.212	3.10532703592
0.000875	9.212	3.13417548966
0.000876	9.176	3.12938076942
0.000877	9.18	3.13553823131
0.000878	9.148	3.11674445536
0.000879	9.116	3.11681632439
0.00088	9.098	3.1343892547
0.000881	9.062	3.12572487593
0.000882	9.03	3.13322517544
0.000883	9.0	3.13623978675
0.000884	8.95	3.1252999856
0.000885	8.948	3.12750635491
0.000886	8.93	3.09533519994
0.000887	8.904	3.1020612502
0.000888	8.902	3.10296567819
0.000889	8.872	3.10090567415
0.00089	8.824	3.10886217128
0.000891	8.796	3.10779407297
0.000892	8.778	3.11459724523
0.000893	8.694	3.11646658894
0.000894	8.686	3.10731459624
0.000895	8.686	3.09893594642
0.000896	8.638	3.07033483516
0.000897	8.604	3.04551867504
0.000898	8.58	3.03176516241
0.000899	8.558	3.0197079329
0.0009	8.54	3.01469733141
0.000901	8.512	3.02883740072
0.000902	8.536	3.03590250173
0.000903	8.508	3.01694149761
0.000904	8.478	3.01289163429
0.000905	8.46	3.02330944496
0.000906	8.46	3.03782817157
0.000907	8.448	3.02444970201
0.000908	8.428	3.02337824296
0.000909	8.432	3.03535434505
0.00091	8.434	3.0446090061
0.000911	8.39	3.00364778228
0.000912	8.4	3.01330383466
0.000913	8.356	3.02873967188
0.000914	8.366	3.02126529785
0.000915	8.376	3.02632185995
0.000916	8.342	3.04647927943
0.000917	8.34	3.04703134214
0.000918	8.308	3.02078400419
0.000919	8.286	2.99135487697
0.00092	8.264	2.96417003561
0.000921	8.254	2.94507792766
0.000922	8.256	2.9499938983
0.000923	8.22	2.95221950403
0.000924	8.192	2.96565945449
0.000925	8.172	2.9769810211
0.000926	8.158	2.97069621469
0.000927	8.154	2.95402843588
0.000928	8.134	2.96513810808
0.000929	8.11	2.95599391068
0.00093	8.07	2.91154598109
0.000931	8.058	2.90974844274
0.000932	8.034	2.91493464764
0.000933	8.008	2.9230011974
0.000934	8.008	2.92163242041
0.000935	7.97	2.9149785591
0.000936	7.938	2.90760313661
0.000937	7.876	2.89631213787
0.000938	7.866	2.88097969448
0.000939	7.856	2.89883838804
0.00094	7.848	2.88112755705
0.000941	7.836	2.87142891258
0.000942	7.828	2.89109252706
0.000943	7.794	2.89612914077
0.000944	7.744	2.88763986674
0.000945	7.742	2.8822623059
0.000946	7.72	2.87777691978
0.000947	7.688	2.8549353758
0.000948	7.666	2.86957209354
0.000949	7.63	2.86445457286
0.00095	7.612	2.85472520569
0.000951	7.6	2.88027776438
0.000952	7.566	2.84844589206
0.000953	7.552	2.84241024485
0.000954	7.552	2.85574788803
0.000955	7.508	2.89239278107
0.000956	7.484	2.85967550607
0.000957	7.438	2.84853576421
0.000958	7.402	2.80720430322
0.000959	7.396	2.81907502561
0.00096	7.372	2.8400028169
0.000961	7.358	2.80532279783
0.000962	7.344	2.81454507869
0.000963	7.31	2.82380948366
0.000964	7.292	2.84442190963
0.000965	7.29	2.86389594783
0.000966	7.31	2.84638367055
0.000967	7.292	2.85705022707
0.000968	7.302	2.84864810042
0.000969	7.276	2.86073836623
0.00097	7.262	2.89160094066
0.000971	7.252	2.86434914073
0.000972	7.22	2.85510069875
0.000973	7.24	2.87165457533
0.000974	7.21	2.81742790502
0.000975	7.2	2.82559728199
0.000976	7.216	2.82371103337
0.000977	7.134	2.80429028455
0.000978	7.046	2.83828892116
0.000979	7.064	2.84462721635
0.00098	7.052	2.85959717443
0.000981	7.052	2.85259460842
0.000982	7.024	2.86276509689
0.000983	7.008	2.86145697154
0.000984	7.04	2.82602193905
0.000985	6.99	2.83017667293
0.000986	6.982	2.80244107877
0.000987	6.966	2.79943637184
0.000988	6.926	2.79866468159
0.000989	6.922	2.80783119151
0.00099	6.91	2.78673644251
0.000991	6.914	2.78758031274
0.000992	6.902	2.77351690098
0.000993	6.892	2.76700849294
0.000994	6.886	2.77074069519
0.000995	6.89	2.79390407853
0.000996	6.844	2.78346259181
0.000997	6.856	2.80343788945
0.000998	6.826	2.79852175264
0.000999	6.8	2.78424136885
0.001	6.802	2.77467043088
0.001001	6.834	2.78180588827
0.001002	6.81	2.77090238009
0.001003	6.782	2.75435582306
0.001004	6.726	2.72890527501
0.001005	6.724	2.73419531124
0.001006	6.714	2.72840686116
0.001007	6.696	2.70695105238
0.001008	6.672	2.70266831113
0.001009	6.628	2.72279562215
0.00101	6.622	2.7098184441
0.001011	6.618	2.7129460002
0.001012	6.58	2.69362209673
0.001013	6.57	2.67452799574
0.001014	6.53	2.6315584736
0.001015	6.526	2.6323609175
0.001016	6.498	2.63476678285
0.001017	6.5	2.66345640099
0.001018	6.488	2.65816779004
0.001019	6.476	2.66184597601
0.00102	6.444	2.64402420564
0.001021	6.45	2.66823911972
0.001022	6.4	2.63438797446
0.001023	6.38	2.6060698379
0.001024	6.346	2.6134812033
0.001025	6.314	2.5790316012
0.001026	6.304	2.57596273265
0.001027	6.28	2.5926048677
0.001028	6.286	2.6069530107
0.001029	6.278	2.63376460603
0.00103	6.246	2.63163143316
0.001031	6.26	2.65864627207
0.001032	6.246	2.68132131607
0.001033	6.23	2.67975745171
0.001034	6.238	2.68204325096
0.001035	6.21	2.64308531834
0.001036	6.192	2.60444543041
0.001037	6.168	2.57755232731
0.001038	6.176	2.59017837224
0.001039	6.174	2.57831805641
0.00104	6.14	2.54566297848
0.001041	6.144	2.55485107198
0.001042	6.12	2.56156202345
0.001043	6.106	2.53983542774
0.001044	6.086	2.53428569818
0.001045	6.078	2.53533350863
0.001046	6.08	2.5388186229
0.001047	6.066	2.52935643989
0.001048	6.038	2.5574510748
0.001049	6.024	2.52496019771
0.00105	6.004	2.54164985787
0.001051	5.986	2.54515304059
0.001052	5.94	2.53069160508
0.001053	5.916	2.54183870456
0.001054	5.904	2.55710461264
0.001055	5.89	2.56240121761
0.001056	5.886	2.544209897
0.001057	5.868	2.55236674481
0.001058	5.86	2.55194043818
0.001059	5.85	2.5186305803
0.00106	5.804	2.51109219265
0.001061	5.804	2.51507137076
0.001062	5.774	2.50896871244
0.001063	5.758	2.4922752657
0.001064	5.72	2.48306262507
0.001065	5.724	2.46572991222
0.001066	5.7	2.4474476501
0.001067	5.674	2.44371111222
0.001068	5.658	2.46840758385
0.001069	5.644	2.44075070419
0.00107	5.622	2.43374526194
0.001071	5.586	2.4188021829
0.001072	5.592	2.44408183169
0.001073	5.554	2.43538169493
0.001074	5.542	2.43397534909
0.001075	5.52	2.44409492451
0.001076	5.518	2.42851312535
0.001077	5.532	2.44151100755
0.001078	5.548	2.43386441693
0.001079	5.512	2.41947432307
0.00108	5.488	2.39871965848
0.001081	5.464	2.38845221849
0.001082	5.458	2.35801526713
0.001083	5.466	2.35134939981
0.001084	5.46	2.35720173087
0.001085	5.452	2.36721270696
0.001086	5.424	2.35970845657
0.001087	5.362	2.32700580145
0.001088	5.336	2.32531804276
0.001089	5.31	2.33107271444
0.00109	5.298	2.33948626839
0.001091	5.306	2.34187190085
0.001092	5.3	2.33965809468
0.001093	5.286	2.34012905627
0.001094	5.236	2.33587328423
0.001095	5.228	2.33923406268
0.001096	5.238	2.3403751836
0.001097	5.238	2.33181388623
0.001098	5.214	2.32297309498
0.001099	5.224	2.33277174194
0.0011	5.2	2.34008546852
0.001101	5.174	2.3502604111
0.001102	5.168	2.35452245689
0.001103	5.17	2.35735020733
0.001104	5.136	2.36590447821
0.001105	5.116	2.36019999153
0.001106	5.126	2.35587011527
0.001107	5.134	2.36475030394
0.001108	5.126	2.3668806476
0.001109	5.124	2.33936401614
0.00111	5.094	2.33434444759
0.001111	5.084	2.32227130198
0.001112	5.062	2.32511419074
0.001113	5.028	2.32877993808
0.001114	5.034	2.3299879828
0.001115	5.012	2.31686339692
0.001116	4.982	2.31552931314
0.001117	4.952	2.31812337894
0.001118	4.948	2.3446313143
0.001119	4.934	2.34043671139
0.00112	4.924	2.32340784194
0.001121	4.934	2.31292974385
0.001122	4.944	2.31621760636
0.001123	4.922	2.29780678039
0.001124	4.906	2.28148285113
0.001125	4.9	2.2711230702
0.001126	4.88	2.27191549139
0.001127	4.854	2.24959640825
0.001128	4.834	2.27034006263
0.001129	4.854	2.28225414886
0.00113	4.86	2.28656948287
0.001131	4.838	2.27590773099
0.001132	4.842	2.27794556564
0.001133	4.808	2.24480199572
0.001134	4.786	2.21634925046
0.001135	4.762	2.2048482941
0.001136	4.738	2.21118882052
0.001137	4.746	2.22743888805
0.001138	4.762	2.24707721274
0.001139	4.738	2.23726529495
0.00114	4.734	2.26699007497
0.001141	4.71	2.2596238625
0.001142	4.68	2.22836262758
0.001143	4.686	2.24664282876
0.001144	4.646	2.21735969116
0.001145	4.638	2.18699702789
0.001146	4.638	2.21516500514
0.001147	4.63	2.203882937
0.001148	4.608	2.212314625
0.001149	4.58	2.17706224073
0.00115	4.556	2.21785121232
0.001151	4.572	2.21468191847
0.001152	4.528	2.19116772521
0.001153	4.5	2.18769284864
0.001154	4.488	2.19131376119
0.001155	4.494	2.21764830395
0.001156	4.492	2.22933532695
0.001157	4.47	2.2210583063
0.001158	4.478	2.23372245366
0.001159	4.492	2.23381646516
0.00116	4.466	2.20654571673
0.001161	4.456	2.21451213589
0.001162	4.444	2.22864622585
0.001163	4.418	2.21433421145
0.001164	4.404	2.20381124419
0.001165	4.416	2.1851645247
0.001166	4.398	2.18897144796
0.001167	4.382	2.19546714847
0.001168	4.366	2.16888081738
0.001169	4.36	2.14904630011
0.00117	4.338	2.11937632336
0.001171	4.328	2.12141839343
0.001172	4.324	2.10024379537
0.001173	4.316	2.0861792828
0.001174	4.31	2.09329883199
0.001175	4.328	2.08144565146
0.001176	4.31	2.09138709951
0.001177	4.282	2.09152480263
0.001178	4.28	2.08173004974
0.001179	4.27	2.08449034538
0.00118	4.274	2.08300840133
0.001181	4.25	2.09368096901
0.001182	4.246	2.070141058
0.001183	4.226	2.07338467246
0.001184	4.198	2.10969097263
0.001185	4.196	2.11319284496
0.001186	4.176	2.0787072906
0.001187	4.134	2.08423703067
0.001188	4.128	2.08509376288
0.001189	4.132	2.09632440238
0.00119	4.12	2.08269056751
0.001191	4.114	2.08638539105
0.001192	4.11	2.06346795468
0.001193	4.108	2.05337186111
0.001194	4.092	2.05901335595
0.001195	4.072	2.02850092433
0.001196	4.078	2.02383694995
0.001197	4.062	2.02043460671
0.001198	4.054	2.06666010752
0.001199	4.032	2.07146711294
0.0012	4.032	2.08589932643
0.001201	4.042	2.09672029608
0.001202	4.04	2.08384260442
0.001203	4.026	2.0960257632
0.001204	4.028	2.09933703821
0.001205	3.998	2.10760432719
0.001206	3.998	2.08758137566
0.001207	3.984	2.07358240733
0.001208	3.95	2.0560885195
0.001209	3.932	2.07252889003
0.00121	3.904	2.03636538961
0.001211	3.9	2.03125576922
0.001212	3.884	2.04708182543
0.001213	3.868	2.03238185388
0.001214	3.854	2.03191633686
0.001215	3.826	2.00891114786
0.001216	3.812	1.9991638252
0.001217	3.794	1.99087016151
0.001218	3.796	1.97544526626
0.001219	3.796	1.97341936749
0.00122	3.794	1.97473137414
0.001221	3.778	1.96792174641
0.001222	3.786	1.94633090712
0.001223	3.768	1.93653711558
0.001224	3.774	1.91492140831
0.001225	3.754	1.900916621
0.001226	3.728	1.89367790292
0.001227	3.716	1.88768217664
0.001228	3.704	1.89852153003
0.001229	3.714	1.91525559652
0.00123	3.71	1.90837627317
0.001231	3.692	1.90712768319
0.001232	3.698	1.91488798628
0.001233	3.692	1.91654272063
0.001234	3.662	1.92451448423
0.001235	3.656	1.91145598955
0.001236	3.63	1.89976314313
0.001237	3.65	1.89512532567
0.001238	3.628	1.89251578593
0.001239	3.612	1.90721157715
0.00124	3.616	1.90172132554
0.001241	3.588	1.89162787038
0.001242	3.586	1.91379309226
0.001243	3.584	1.93466896393
0.001244	3.576	1.97084347425
0.001245	3.588	1.98046863141
0.001246	3.582	1.97060295341
0.001247	3.57	1.95578628689
0.001248	3.572	1.94237380542
0.001249	3.586	1.92213527099
0.00125	3.582	1.93475476482
0.001251	3.564	1.91151876789
0.001252	3.54	1.90693471309
0.001253	3.532	1.8997305072
0.001254	3.514	1.9041544055
0.001255	3.516	1.89782612481
0.001256	3.502	1.89472847659
0.001257	3.492	1.8894274265
0.001258	3.468	1.87749194406
0.001259	3.458	1.87835992291
0.00126	3.454	1.87079769083
0.001261	3.456	1.88256845825
0.001262	3.456	1.88893197336
0.001263	3.442	1.89595253105
0.001264	3.422	1.88889279738
0.001265	3.406	1.88286058963
0.001266	3.38	1.86751171348
0.001267	3.396	1.88763979615
0.001268	3.396	1.88127191017
0.001269	3.386	1.87643385175
0.00127	3.374	1.85960318348
0.001271	3.348	1.83054527396
0.001272	3.35	1.82085144919
0.001273	3.336	1.81524213261
0.001274	3.33	1.80585159966
0.001275	3.312	1.79628950896
0.001276	3.316	1.81332401958
0.001277	3.326	1.81651424437
0.001278	3.308	1.7947523506
0.001279	3.306	1.77774126351
0.00128	3.302	1.77279327616
0.001281	3.298	1.77459741913
0.001282	3.29	1.75553410676
0.001283	3.292	1.77277635363
0.001284	3.284	1.7740755339
0.001285	3.28	1.78594512794
0.001286	3.282	1.79401114824
0.001287	3.29	1.81491046611
0.001288	3.286	1.79894524653
0.001289	3.266	1.78640532915
0.00129	3.244	1.77326365778
0.001291	3.236	1.77884906611
0.001292	3.244	1.81120512367
0.001293	3.25	1.80540854102
0.001294	3.23	1.80141610962
0.001295	3.212	1.7941727899
0.001296	3.19	1.78490896126
0.001297	3.17	1.77794825571
0.001298	3.134	1.7550054131
0.001299	3.142	1.76687181199
0.0013	3.116	1.76593997633
0.001301	3.12	1.77583783043
0.001302	3.114	1.78353693542
0.001303	3.108	1.77660800403
0.001304	3.112	1.76052719377
0.001305	3.126	1.7759853603
0.001306	3.092	1.76735282273
0.001307	3.08	1.78482492139
0.001308	3.074	1.78676355459
0.001309	3.086	1.79961218044
0.00131	3.066	1.78707694294
0.001311	3.068	1.77295685227
0.001312	3.054	1.77963029869
0.001313	3.05	1.77862306293
0.001314	3.044	1.77596846819
0.001315	3.03	1.78244214492
0.001316	3.026	1.77576011893
0.001317	3.04	1.77606306194
0.001318	3.028	1.75932259691
0.001319	3.014	1.73487867011
0.00132	3.018	1.73714593515
0.001321	3.002	1.74068836958
0.001322	2.996	1.73781011621
0.001323	2.968	1.73406343598
0.001324	2.964	1.72241226192
0.001325	2.96	1.72116239792
0.001326	2.95	1.71333009079
0.001327	2.948	1.72200348432
0.001328	2.93	1.72194657292
0.001329	2.95	1.73767085491
0.00133	2.93	1.7300578025
0.001331	2.92	1.72092998114
0.001332	2.934	1.7139556587
0.001333	2.918	1.7027260496
0.001334	2.91	1.69407792029
0.001335	2.898	1.69221629823
0.001336	2.884	1.68123288095
0.001337	2.876	1.67111459811
0.001338	2.904	1.6741517255
0.001339	2.882	1.65652527901
0.00134	2.868	1.6693040466
0.001341	2.854	1.67232891502
0.001342	2.86	1.67343957166
0.001343	2.852	1.65713487683
0.001344	2.852	1.64745136499
0.001345	2.838	1.64916827522
0.001346	2.822	1.64387225781
0.001347	2.804	1.64850962994
0.001348	2.814	1.66234894051
0.001349	2.806	1.65661220568
0.00135	2.812	1.66152219365
0.001351	2.78	1.66
0.001352	2.786	1.65897679309
0.001353	2.772	1.65409068675
0.001354	2.754	1.64726561307
0.001355	2.74	1.63841386713
0.001356	2.752	1.63416523032
0.001357	2.756	1.62986625218
0.001358	2.738	1.63136629854
0.001359	2.746	1.63630192813
0.00136	2.746	1.63140552898
0.001361	2.738	1.62029503486
0.001362	2.738	1.62399384235
0.001363	2.736	1.6193529572
0.001364	2.714	1.6075459558
0.001365	2.694	1.60011374596
0.001366	2.672	1.57873873709
0.001367	2.668	1.56261831552
0.001368	2.65	1.58729329363
0.001369	2.644	1.57138919431
0.00137	2.638	1.57573982624
0.001371	2.642	1.57029806088
0.001372	2.618	1.54404533612
0.001373	2.614	1.53525372496
0.001374	2.6	1.53231850475
0.001375	2.592	1.53932972426
0.001376	2.6	1.55306149267
0.001377	2.584	1.56427107625
0.001378	2.572	1.56997324818
0.001379	2.55	1.56444878472
0.00138	2.552	1.56438358467
0.001381	2.55	1.56444878472
0.001382	2.548	1.57597461908
0.001383	2.54	1.57746632294
0.001384	2.532	1.57511142463
0.001385	2.524	1.56122515993
0.001386	2.53	1.55212757208
0.001387	2.512	1.5420298311
0.001388	2.508	1.53295009704
0.001389	2.51	1.53163311534
0.00139	2.516	1.5367966684
0.001391	2.504	1.53296575304
0.001392	2.496	1.5459573086
0.001393	2.5	1.53948043183
0.001394	2.49	1.53163311534
0.001395	2.488	1.53292400333
0.001396	2.492	1.54594178416
0.001397	2.466	1.54429401346
0.001398	2.46	1.53896068826
0.001399	2.466	1.55333319027
0.0014	2.456	1.56973373538
0.001401	2.456	1.57482189469
0.001402	2.446	1.57323996898
0.001403	2.436	1.56009743285
0.001404	2.44	1.56537535435
0.001405	2.442	1.56161326839
0.001406	2.41	1.54593014072
0.001407	2.408	1.55484275732
0.001408	2.388	1.52756538322
0.001409	2.368	1.52989411398
0.00141	2.39	1.54204409794
0.001411	2.378	1.51628361463
0.001412	2.386	1.51426681929
0.001413	2.368	1.50352120038
0.001414	2.36	1.50279739153
0.001415	2.35	1.50449327017
0.001416	2.338	1.49524446162
0.001417	2.326	1.47503355894
0.001418	2.312	1.48413476477
0.001419	2.294	1.50052124277
0.00142	2.29	1.50927134737
0.001421	2.288	1.51955783042
0.001422	2.29	1.51324155375
0.001423	2.28	1.51578362572
0.001424	2.272	1.51987367896
0.001425	2.272	1.52381626189
0.001426	2.264	1.52259778011
0.001427	2.266	1.4910546603
0.001428	2.264	1.49475884343
0.001429	2.26	1.49010066774
0.00143	2.248	1.4988315449
0.001431	2.22	1.46136922097
0.001432	2.22	1.47634684272
0.001433	2.24	1.49879951962
0.001434	2.24	1.48808601902
0.001435	2.236	1.47251621383
0.001436	2.23	1.48630414115
0.001437	2.232	1.51465375581
0.001438	2.226	1.50297172295
0.001439	2.224	1.49459827378
0.00144	2.218	1.4854211524
0.001441	2.228	1.49265401215
0.001442	2.204	1.48404312606
0.001443	2.186	1.47763459624
0.001444	2.196	1.46887167581
0.001445	2.184	1.45125600774
0.001446	2.186	1.45169004956
0.001447	2.176	1.4453456334
0.001448	2.17	1.43425939077
0.001449	2.166	1.42774087285
0.00145	2.152	1.42017463715
0.001451	2.15	1.42390308659
0.001452	2.144	1.41536709019
0.001453	2.14	1.42281411295
0.001454	2.138	1.42651883969
0.001455	2.13	1.4272701216
0.001456	2.108	1.41715771882
0.001457	2.116	1.4080284088
0.001458	2.13	1.4272701216
0.001459	2.148	1.43181563059
0.00146	2.128	1.42815125249
0.001461	2.108	1.41715771882
0.001462	2.11	1.44426451871
0.001463	2.1	1.45258390463
0.001464	2.098	1.43540795595
0.001465	2.106	1.44594744026
0.001466	2.088	1.43953325769
0.001467	2.076	1.43882730027
0.001468	2.068	1.43783726478
0.001469	2.068	1.42946703355
0.00147	2.064	1.42965170584
0.001471	2.052	1.43432771709
0.001472	2.048	1.43864380581
0.001473	2.028	1.44056100183
0.001474	2.03	1.43982637842
0.001475	2.026	1.42313878452
0.001476	2.026	1.43294242732
0.001477	2.008	1.44496920382
0.001478	2.012	1.44078312039
0.001479	2.008	1.43803198852
0.00148	2.002	1.45395873394
0.001481	1.998	1.46355594358
0.001482	2.01	1.47577098494
0.001483	2.022	1.48778896353
0.001484	2.004	1.49398259695
0.001485	2.0	1.49666295471
0.001486	2.014	1.49592914271
0.001487	2.004	1.48458209608
0.001488	1.988	1.46964485506
0.001489	1.982	1.46617734262
0.00149	1.982	1.45796982136
0.001491	1.978	1.460656017
0.001492	1.958	1.43674493213
0.001493	1.958	1.44230232614
0.001494	1.968	1.44740319193
0.001495	1.972	1.42941106754
0.001496	1.958	1.41288216069
0.001497	1.966	1.43834766312
0.001498	1.964	1.44177113302
0.001499	1.95	1.4337015031
0.0015	1.95	1.41968306322
0.001501	1.962	1.43127775082
0.001502	1.95	1.43788038445
0.001503	1.938	1.41356145958
0.001504	1.922	1.40993475026
0.001505	1.902	1.40726543338
0.001506	1.894	1.41236114362
0.001507	1.886	1.41173793602
0.001508	1.89	1.41488515435
0.001509	1.862	1.39819741095
0.00151	1.858	1.4006555608
0.001511	1.846	1.40081547678
0.001512	1.832	1.38988344835
0.001513	1.814	1.38686841481
0.001514	1.816	1.37773146876
0.001515	1.82	1.37535449976
0.001516	1.814	1.36213215218
0.001517	1.802	1.36777044858
0.001518	1.802	1.35602212371
0.001519	1.806	1.34177643443
0.00152	1.808	1.34578452956
0.001521	1.812	1.34039397194
0.001522	1.8	1.31909059583
0.001523	1.778	1.30870775959
0.001524	1.77	1.31647255953
0.001525	1.758	1.29747292843
0.001526	1.76	1.31087756865
0.001527	1.74	1.29475866477
0.001528	1.726	1.31107741953
0.001529	1.722	1.3117606489
0.00153	1.718	1.31243133154
0.001531	1.72	1.30904545376
0.001532	1.716	1.30818347337
0.001533	1.706	1.30826755673
0.001534	1.698	1.32166410256
0.001535	1.702	1.32559269763
0.001536	1.698	1.32619606394
0.001537	1.7	1.31224997619
0.001538	1.694	1.30090891303
0.001539	1.686	1.28195319727
0.00154	1.664	1.27871185183
0.001541	1.646	1.28401090338
0.001542	1.642	1.29222134327
0.001543	1.64	1.29861464646
0.001544	1.632	1.29945219227
0.001545	1.626	1.29850837502
0.001546	1.622	1.28027965695
0.001547	1.626	1.2767630947
0.001548	1.616	1.28083722619
0.001549	1.596	1.27623822228
0.00155	1.608	1.27997499976
0.001551	1.582	1.28034214177
0.001552	1.58	1.27106254763
0.001553	1.578	1.26012539059
0.001554	1.558	1.25961740223
0.001555	1.57	1.26059509756
0.001556	1.574	1.25559706913
0.001557	1.562	1.24183573793
0.001558	1.568	1.24634505656
0.001559	1.568	1.23990967413
0.00156	1.562	1.21743829412
0.001561	1.556	1.22754388924
0.001562	1.548	1.22135007267
0.001563	1.55	1.23268000714
0.001564	1.558	1.22907933023
0.001565	1.556	1.23566338458
0.001566	1.538	1.23957896078
0.001567	1.534	1.25093724863
0.001568	1.538	1.27143855534
0.001569	1.54	1.29011627383
0.00157	1.526	1.27957961847
0.001571	1.524	1.27961869321
0.001572	1.524	1.27020628246
0.001573	1.534	1.26997795256
0.001574	1.528	1.27012440336
0.001575	1.524	1.27335148329
0.001576	1.532	1.27631344113
0.001577	1.52	1.25602547745
0.001578	1.52	1.2592060991
0.001579	1.512	1.24653760473
0.00158	1.508	1.26883253426
0.001581	1.506	1.26568716514
0.001582	1.5	1.25139921688
0.001583	1.484	1.23844418526
0.001584	1.5	1.25936491931
0.001585	1.504	1.25139282402
0.001586	1.494	1.25298204297
0.001587	1.49	1.24975997696
0.001588	1.486	1.24651674678
0.001589	1.476	1.24154097798
0.00159	1.474	1.22854548145
0.001591	1.474	1.23017234565
0.001592	1.476	1.23346017366
0.001593	1.474	1.23341963662
0.001594	1.472	1.23012844858
0.001595	1.448	1.22771983775
0.001596	1.446	1.23251125756
0.001597	1.44	1.23223374406
0.001598	1.43	1.22845431335
0.001599	1.418	1.21953925726
0.0016	1.416	1.20786754241
0.001601	1.418	1.20965945621
0.001602	1.408	1.20562680793
0.001603	1.408	1.21224419982
0.001604	1.38	1.19314709906
0.001605	1.388	1.19392462074
0.001606	1.38	1.18978989742
0.001607	1.37	1.17860086543
0.001608	1.374	1.19085011651
0.001609	1.38	1.17966096824
0.00161	1.368	1.18176816677
0.001611	1.382	1.19166941725
0.001612	1.376	1.19441366369
0.001613	1.368	1.20190515433
0.001614	1.376	1.21434097353
0.001615	1.378	1.21454353565
0.001616	1.38	1.21803119829
0.001617	1.358	1.19909799433
0.001618	1.358	1.20575121812
0.001619	1.344	1.18560701752
0.00162	1.352	1.19335493463
0.001621	1.348	1.19620065206
0.001622	1.332	1.19573241154
0.001623	1.322	1.18419424082
0.001624	1.316	1.19504978976
0.001625	1.32	1.19063008529
0.001626	1.326	1.18984200632
0.001627	1.33	1.18705517985
0.001628	1.344	1.20069313315
0.001629	1.336	1.19293922729
0.00163	1.326	1.1881599219
0.001631	1.32	1.18558002682
0.001632	1.33	1.19209898918
0.001633	1.32	1.18050836507
0.001634	1.308	1.16667733328
0.001635	1.296	1.1594757436
0.001636	1.282	1.14998956517
0.001637	1.276	1.1557785255
0.001638	1.272	1.14630536944
0.001639	1.268	1.1472471399
0.00164	1.274	1.15018433305
0.001641	1.262	1.13196996427
0.001642	1.272	1.15152768095
0.001643	1.278	1.16306319691
0.001644	1.27	1.14764977236
0.001645	1.278	1.14573818999
0.001646	1.284	1.15036689799
0.001647	1.276	1.15231245763
0.001648	1.27	1.14590575529
0.001649	1.272	1.15326319633
0.00165	1.26	1.16636186495
0.001651	1.258	1.15561066108
0.001652	1.256	1.1569200491
0.001653	1.254	1.15303252339
0.001654	1.24	1.13595774569
0.001655	1.234	1.11680078797
0.001656	1.226	1.1237989144
0.001657	1.234	1.11500852015
0.001658	1.226	1.1166575124
0.001659	1.228	1.11714636463
0.00166	1.222	1.11745961896
0.001661	1.216	1.11774057813
0.001662	1.214	1.13146100242
0.001663	1.212	1.13272061869
0.001664	1.216	1.14076465583
0.001665	1.214	1.13675151198
0.001666	1.21	1.1215614116
0.001667	1.198	1.12196078363
0.001668	1.194	1.13857981714
0.001669	1.196	1.13735834283
0.00167	1.2	1.14717043198
0.001671	1.186	1.14341768396
0.001672	1.172	1.1289003499
0.001673	1.178	1.13592077189
0.001674	1.186	1.14166720195
0.001675	1.198	1.13964731387
0.001676	1.19	1.11977676347
0.001677	1.182	1.11931943609
0.001678	1.176	1.11580643483
0.001679	1.178	1.11099774977
0.00168	1.18	1.11696016044
0.001681	1.166	1.11105535416
0.001682	1.168	1.11165462262
0.001683	1.174	1.10441115532
0.001684	1.172	1.09472188249
0.001685	1.168	1.08801470578
0.001686	1.172	1.09472188249
0.001687	1.16	1.09471457467
0.001688	1.166	1.09107469955
0.001689	1.156	1.07129081019
0.00169	1.15	1.07494185889
0.001691	1.148	1.07800556585
0.001692	1.15	1.08235853579
0.001693	1.144	1.07854717097
0.001694	1.142	1.07230406136
0.001695	1.142	1.07602788068
0.001696	1.144	1.07483207991
0.001697	1.14	1.07907367682
0.001698	1.134	1.07890870791
0.001699	1.126	1.06870201647
0.0017	1.108	1.05656802904
0.001701	1.118	1.05075020818
0.001702	1.106	1.03670825211
0.001703	1.11	1.03821962994
0.001704	1.084	1.030021359
0.001705	1.072	1.02314026409
0.001706	1.058	1.00530393414
0.001707	1.066	1.02256735719
0.001708	1.046	1.01778386704
0.001709	1.046	1.00791071033
0.00171	1.04	0.997196068985
0.001711	1.036	1.0033464008
0.001712	1.048	1.00880919901
0.001713	1.034	1.00241907404
0.001714	1.022	0.998757227759
0.001715	1.02	1.00179838291
0.001716	1.018	1.00482635316
0.001717	1.012	1.00392031556
0.001718	1.002	0.998997497494
0.001719	1.002	0.99699348042
0.00172	0.996	1.00597415474
0.001721	0.99	1.00493780902
0.001722	0.986	1.01281982603
0.001723	0.998	1.02858932524
0.001724	1.004	1.03343311346
0.001725	1.012	1.02949307914
0.001726	1.016	1.03331698912
0.001727	1.014	1.03043874151
0.001728	1.008	1.03147273352
0.001729	1.004	1.02955524378
0.00173	1.002	1.0305319015
0.001731	1.002	1.00895787821
0.001732	1.006	1.00297756705
0.001733	0.994	0.988920623711
0.001734	1.006	0.996977432041
0.001735	0.996	0.995983935613
0.001736	1.008	0.995959838548
0.001737	1.002	0.986912356798
0.001738	0.988	0.975631077816
0.001739	0.99	0.958070978581
0.00174	0.986	0.978674613955
0.001741	0.982	0.97039991756
0.001742	0.97	0.961821189203
0.001743	0.958	0.957202173002
0.001744	0.96	0.960416576283
0.001745	0.96	0.968710483065
0.001746	0.948	0.961923073847
0.001747	0.952	0.968347045227
0.001748	0.944	0.955439166038
0.001749	0.942	0.952174353782
0.00175	0.936	0.952839965577
0.001751	0.94	0.959374796417
0.001752	0.942	0.970894432984
0.001753	0.942	0.972952208487
0.001754	0.95	0.983615778645
0.001755	0.948	0.974318223169
0.001756	0.946	0.969063465414
0.001757	0.956	0.968537041109
0.001758	0.95	0.969278081873
0.001759	0.95	0.969278081873
0.00176	0.946	0.96492694024
0.001761	0.938	0.95820457106
0.001762	0.93	0.949262871917
0.001763	0.928	0.966858831474
0.001764	0.922	0.96328396644
0.001765	0.916	0.963817410094
0.001766	0.91	0.958070978581
0.001767	0.906	0.953500917671
0.001768	0.906	0.951401072104
0.001769	0.902	0.96145514716
0.00177	0.892	0.950965824833
0.001771	0.894	0.95224156599
0.001772	0.898	0.950576667082
0.001773	0.898	0.952678329763
0.001774	0.896	0.940842175925
0.001775	0.9	0.94127573006
0.001776	0.906	0.945073542112
0.001777	0.894	0.928850902998
0.001778	0.894	0.928850902998
0.001779	0.892	0.931845480753
0.00178	0.89	0.930537479095
0.001781	0.882	0.931705962201
0.001782	0.884	0.939438129948
0.001783	0.874	0.939214565475
0.001784	0.868	0.937323850118
0.001785	0.874	0.937082707129
0.001786	0.868	0.933046622629
0.001787	0.858	0.928351226638
0.001788	0.848	0.917003816786
0.001789	0.854	0.916888215651
0.00179	0.846	0.919936954362
0.001791	0.842	0.927920255194
0.001792	0.842	0.923599480294
0.001793	0.844	0.925021080841
0.001794	0.848	0.925686772078
0.001795	0.848	0.921355523129
0.001796	0.858	0.930503089732
0.001797	0.842	0.910514140472
0.001798	0.838	0.914196915331
0.001799	0.844	0.925021080841
0.0018	0.842	0.919258396753
0.001801	0.84	0.917823512447
0.001802	0.826	0.907592419536
0.001803	0.822	0.902394592182
0.001804	0.814	0.891854248182
0.001805	0.808	0.884949716086
0.001806	0.804	0.881807235171
0.001807	0.816	0.897855222182
0.001808	0.812	0.899253023348
0.001809	0.814	0.894093954794
0.00181	0.806	0.894630650045
0.001811	0.81	0.89994444273
0.001812	0.794	0.885191504704
0.001813	0.786	0.869599908004
0.001814	0.792	0.881326273295
0.001815	0.792	0.888108101528
0.001816	0.792	0.897070788734
0.001817	0.798	0.903988937985
0.001818	0.792	0.89929750361
0.001819	0.784	0.897409605476
0.00182	0.78	0.891964124839
0.001821	0.78	0.896437393241
0.001822	0.766	0.873638369121
0.001823	0.766	0.862116001475
0.001824	0.76	0.863944442658
0.001825	0.754	0.854098354992
0.001826	0.752	0.854690587289
0.001827	0.754	0.851753485464
0.001828	0.76	0.849941174435
0.001829	0.744	0.845259723399
0.00183	0.752	0.857027420798
0.001831	0.75	0.855277732669
0.001832	0.758	0.8668540823
0.001833	0.754	0.858768886255
0.001834	0.75	0.855277732669
0.001835	0.742	0.838710915632
0.001836	0.742	0.838710915632
0.001837	0.736	0.830845352638
0.001838	0.74	0.827284715198
0.001839	0.744	0.830941634533
0.00184	0.74	0.827284715198
0.001841	0.746	0.839930949543
0.001842	0.74	0.834505841801
0.001843	0.74	0.836899038116
0.001844	0.732	0.836765200041
0.001845	0.722	0.832295620558
0.001846	0.718	0.830948855225
0.001847	0.712	0.83249984985
0.001848	0.708	0.83350824831
0.001849	0.71	0.835404093837
0.00185	0.71	0.828190799273
0.001851	0.716	0.826646236307
0.001852	0.72	0.82316462509
0.001853	0.71	0.825772365728
0.001854	0.698	0.826314710023
0.001855	0.698	0.826314710023
0.001856	0.704	0.827275044952
0.001857	0.702	0.825345988056
0.001858	0.69	0.823346828499
0.001859	0.686	0.812036944972
0.00186	0.68	0.810925397309
0.001861	0.686	0.814496163281
0.001862	0.674	0.817143806193
0.001863	0.672	0.810195038247
0.001864	0.67	0.805667425182
0.001865	0.666	0.796519930699
0.001866	0.658	0.800647238177
0.001867	0.662	0.797343088012
0.001868	0.666	0.799026908183
0.001869	0.67	0.790632658066
0.00187	0.664	0.779168787876
0.001871	0.66	0.774854825112
0.001872	0.662	0.779587070185
0.001873	0.66	0.777431669023
0.001874	0.662	0.782148323529
0.001875	0.666	0.773591623533
0.001876	0.672	0.774865149558
0.001877	0.67	0.775306391048
0.001878	0.67	0.783007024234
0.001879	0.666	0.78130915776
0.00188	0.666	0.786412105705
0.001881	0.662	0.784701217025
0.001882	0.666	0.791482153937
0.001883	0.67	0.790632658066
0.001884	0.666	0.788951202547
0.001885	0.668	0.785987277251
0.001886	0.662	0.784701217025
0.001887	0.658	0.780407585817
0.001888	0.654	0.781206758803
0.001889	0.65	0.781984654581
0.00189	0.65	0.779422863406
0.001891	0.654	0.776069584509
0.001892	0.65	0.771686464829
0.001893	0.65	0.774273853362
0.001894	0.642	0.773198551473
0.001895	0.632	0.767187069755
0.001896	0.63	0.764918296291
0.001897	0.63	0.764918296291
0.001898	0.634	0.761606197454
0.001899	0.626	0.757709706946
0.0019	0.62	0.756042326857
0.001901	0.622	0.760996714842
0.001902	0.62	0.763937170191
0.001903	0.62	0.763937170191
0.001904	0.622	0.771437618995
0.001905	0.618	0.766861134756
0.001906	0.618	0.761627205396
0.001907	0.616	0.761934380377
0.001908	0.606	0.747505183929
0.001909	0.614	0.76223618387
0.00191	0.614	0.772660339347
0.001911	0.612	0.772952779929
0.001912	0.612	0.772952779929
0.001913	0.614	0.775244477568
0.001914	0.614	0.772660339347
0.001915	0.61	0.770649077077
0.001916	0.61	0.76544104933
0.001917	0.612	0.767760379285
0.001918	0.614	0.767465960157
0.001919	0.612	0.765150965496
0.00192	0.616	0.761934380377
0.001921	0.616	0.759304945328
0.001922	0.622	0.758364028683
0.001923	0.628	0.765255512884
0.001924	0.628	0.767864571393
0.001925	0.618	0.764248650637
0.001926	0.616	0.767166214063
0.001927	0.6	0.756306816048
0.001928	0.598	0.756568569265
0.001929	0.588	0.752499833887
0.00193	0.578	0.74021348272
0.001931	0.572	0.732677282301
0.001932	0.574	0.732477986017
0.001933	0.574	0.732477986017
0.001934	0.566	0.730509411301
0.001935	0.572	0.727197359731
0.001936	0.572	0.732677282301
0.001937	0.57	0.732871066423
0.001938	0.572	0.727197359731
0.001939	0.578	0.732062838833
0.00194	0.582	0.737072588013
0.001941	0.578	0.734789765851
0.001942	0.576	0.740421501579
0.001943	0.572	0.732677282301
0.001944	0.564	0.727945052871
0.001945	0.566	0.733242115539
0.001946	0.566	0.733242115539
0.001947	0.562	0.728118122285
0.001948	0.56	0.733757453114
0.001949	0.56	0.7310266753
0.00195	0.564	0.736141290786
0.001951	0.558	0.728447664558
0.001952	0.55	0.717983286714
0.001953	0.55	0.723532998556
0.001954	0.55	0.717983286714
0.001955	0.55	0.720763484092
0.001956	0.542	0.721273873088
0.001957	0.538	0.718718303649
0.001958	0.538	0.721495668733
0.001959	0.546	0.729303777585
0.00196	0.548	0.734640047915
0.001961	0.546	0.729303777585
0.001962	0.544	0.721154629743
0.001963	0.53	0.710703876449
0.001964	0.526	0.708042371613
0.001965	0.532	0.702122496435
0.001966	0.528	0.696574475559
0.001967	0.534	0.707703327673
0.001968	0.53	0.710703876449
0.001969	0.538	0.713131123988
0.00197	0.53	0.716309988762
0.001971	0.53	0.716309988762
0.001972	0.526	0.713669391245
0.001973	0.518	0.705461551043
0.001974	0.514	0.688334221146
0.001975	0.524	0.685145240077
0.001976	0.526	0.682146611807
0.001977	0.52	0.682348884369
0.001978	0.508	0.676709686646
0.001979	0.52	0.70256672281
0.00198	0.514	0.694121026911
0.001981	0.514	0.694121026911
0.001982	0.51	0.691303117308
0.001983	0.504	0.685553790741
0.001984	0.5	0.682641926635
0.001985	0.502	0.691372547907
0.001986	0.512	0.702748888295
0.001987	0.506	0.69711118195
0.001988	0.508	0.699954284221
0.001989	0.51	0.697065276714
0.00199	0.504	0.68263020736
0.001991	0.496	0.68263020736
0.001992	0.492	0.685518781654
0.001993	0.488	0.679599882284
0.001994	0.488	0.688371992458
0.001995	0.488	0.69127129262
0.001996	0.49	0.691303117308
0.001997	0.488	0.69703371511
0.001998	0.492	0.705645803502
[truncated: 8,002 more rows]
