# Supplementary material for: The Influence of Synaptic Size on AMPA Receptor Activation: A Monte Carlo Model
Source: PLoS One. 2015 Jun 24;10(6):e0130924. doi: 10.1371/journal.pone.0130924 (PMC4479604; doi:10.1371/journal.pone.0130924)
Supplement: S1 Dataset — This package contains the experimental data used as basis for the analysis presented in the paper. (ZIP) [file pone.0130924.s001.zip › S1 Simulation data/training/1064_9209_225_301.csv]

time	AMPA.O.mean	AMPA.O.stdev
0.0	0.0	0.0
1e-06	0.0	0.0
2e-06	0.036	0.186290096355
3e-06	0.184	0.426783317387
4e-06	0.394	0.588866708178
5e-06	0.656	0.798538665313
6e-06	1.002	0.988936802834
7e-06	1.388	1.16166087995
8e-06	1.866	1.34463526653
9e-06	2.362	1.48153838965
1e-05	2.962	1.61881314549
1.1e-05	3.526	1.74508567125
1.2e-05	4.1	1.89472953215
1.3e-05	4.73	2.06908192201
1.4e-05	5.376	2.20604261065
1.5e-05	6.022	2.33527642903
1.6e-05	6.612	2.48866550585
1.7e-05	7.202	2.57239110557
1.8e-05	7.816	2.71406411125
1.9e-05	8.358	2.83510775809
2e-05	8.984	2.86910160155
2.1e-05	9.586	2.98506348341
2.2e-05	10.132	3.10202772393
2.3e-05	10.684	3.21685312068
2.4e-05	11.234	3.32975134207
2.5e-05	11.796	3.47367010523
2.6e-05	12.254	3.58796376793
2.7e-05	12.78	3.69426582693
2.8e-05	13.246	3.73382966939
2.9e-05	13.632	3.87460656067
3e-05	14.062	3.88099935584
3.1e-05	14.448	3.93437364774
3.2e-05	14.908	3.9481053684
3.3e-05	15.362	3.96874740945
3.4e-05	15.8	4.00449747159
3.5e-05	16.218	4.01179211824
3.6e-05	16.56	3.9982996386
3.7e-05	16.928	4.01980298025
3.8e-05	17.274	4.07073998187
3.9e-05	17.52	4.12378466945
4e-05	17.796	4.15335815937
4.1e-05	18.06	4.19766601816
4.2e-05	18.318	4.22479301268
4.3e-05	18.47	4.17960524452
4.4e-05	18.634	4.27879001588
4.5e-05	18.846	4.26969366583
4.6e-05	19.006	4.27152946847
4.7e-05	19.224	4.25180244132
4.8e-05	19.384	4.25165191426
4.9e-05	19.53	4.18295350201
5e-05	19.638	4.1500549394
5.1e-05	19.822	4.18596655505
5.2e-05	19.994	4.22208052979
5.3e-05	20.13	4.26580590276
5.4e-05	20.198	4.23022410754
5.5e-05	20.306	4.23182750121
5.6e-05	20.43	4.30175545563
5.7e-05	20.562	4.32043470035
5.8e-05	20.648	4.29652138363
5.9e-05	20.754	4.32960552476
6e-05	20.798	4.3714066386
6.1e-05	20.926	4.33780174743
6.2e-05	20.998	4.40386148738
6.3e-05	21.056	4.47625557805
6.4e-05	21.072	4.5005350793
6.5e-05	21.108	4.51224290126
6.6e-05	21.118	4.56027148315
6.7e-05	21.16	4.52619045114
6.8e-05	21.206	4.55055644949
6.9e-05	21.204	4.5310466782
7e-05	21.242	4.54878401334
7.1e-05	21.27	4.471364445
7.2e-05	21.298	4.48075841795
7.3e-05	21.256	4.42294743356
7.4e-05	21.232	4.43240070391
7.5e-05	21.272	4.40204679666
7.6e-05	21.282	4.38708057824
7.7e-05	21.232	4.38020273503
7.8e-05	21.222	4.37820922296
7.9e-05	21.216	4.39696986571
8e-05	21.208	4.40144703478
8.1e-05	21.216	4.37050843724
8.2e-05	21.21	4.37194464741
8.3e-05	21.18	4.39495164934
8.4e-05	21.166	4.43423544706
8.5e-05	21.12	4.48571064604
8.6e-05	21.06	4.55504116337
8.7e-05	21.058	4.56493548695
8.8e-05	21.088	4.59785341219
8.9e-05	21.044	4.56837651688
9e-05	21.006	4.60151757576
9.1e-05	20.966	4.55289402468
9.2e-05	20.94	4.59308175412
9.3e-05	20.864	4.60016347536
9.4e-05	20.88	4.59016339578
9.5e-05	20.856	4.52893629896
9.6e-05	20.834	4.44954424632
9.7e-05	20.792	4.4560897657
9.8e-05	20.71	4.43642874393
9.9e-05	20.692	4.40921036014
0.0001	20.678	4.41161149695
0.000101	20.66	4.39276678188
0.000102	20.596	4.38050042803
0.000103	20.532	4.36497147757
0.000104	20.444	4.35004183888
0.000105	20.422	4.37857465393
0.000106	20.332	4.38973529954
0.000107	20.308	4.40421797826
0.000108	20.312	4.38345252056
0.000109	20.294	4.40903209333
0.00011	20.214	4.38180373819
0.000111	20.194	4.40730802191
0.000112	20.16	4.37520285244
0.000113	20.176	4.37275931192
0.000114	20.136	4.36778021425
0.000115	20.08	4.36595923023
0.000116	20.044	4.3185719862
0.000117	19.976	4.31826631879
0.000118	19.942	4.27488432592
0.000119	19.94	4.29422868511
0.00012	19.872	4.25342403247
0.000121	19.832	4.26565071238
0.000122	19.792	4.25872469174
0.000123	19.732	4.28207613197
0.000124	19.71	4.25369251357
0.000125	19.604	4.19036800293
0.000126	19.566	4.13299455601
0.000127	19.486	4.18829368598
0.000128	19.448	4.2274455644
0.000129	19.436	4.24945925972
0.00013	19.358	4.26213983816
0.000131	19.308	4.26018027788
0.000132	19.258	4.21419458497
0.000133	19.278	4.18816379813
0.000134	19.192	4.14332426923
0.000135	19.1	4.09658394275
0.000136	19.068	4.07619626613
0.000137	19.026	4.04145072963
0.000138	18.984	4.06346453165
0.000139	18.902	4.09687637109
0.00014	18.844	4.16120943957
0.000141	18.824	4.1642555157
0.000142	18.736	4.14563674241
0.000143	18.706	4.13322682658
0.000144	18.616	4.1144311879
0.000145	18.644	4.11403257158
0.000146	18.57	4.08131106386
0.000147	18.508	4.09462281535
0.000148	18.478	4.09945313426
0.000149	18.426	4.0841797218
0.00015	18.408	4.0676204346
0.000151	18.348	4.087407002
0.000152	18.276	4.08849899107
0.000153	18.204	4.07067365432
0.000154	18.17	4.08180107306
0.000155	18.118	4.07284617927
0.000156	18.076	4.05095346801
0.000157	18.058	4.08198922096
0.000158	17.974	4.06119736039
0.000159	17.92	4.10141439018
0.00016	17.892	4.05910532014
0.000161	17.848	4.06557449815
0.000162	17.834	4.04356822621
0.000163	17.824	4.03596630313
0.000164	17.774	4.06582390174
0.000165	17.75	4.03032256774
0.000166	17.676	4.06337593634
0.000167	17.628	4.07499889571
0.000168	17.582	4.06488327016
0.000169	17.578	4.06791297842
0.00017	17.54	4.10029267248
0.000171	17.444	4.06040195055
0.000172	17.366	4.04524955967
0.000173	17.344	4.06468498164
0.000174	17.29	4.1029135989
0.000175	17.252	4.10176742393
0.000176	17.248	4.03664415078
0.000177	17.228	4.0293939991
0.000178	17.194	4.04331101945
0.000179	17.15	4.07768316572
0.00018	17.118	4.09634910622
0.000181	17.054	4.08008382267
0.000182	17.028	4.0957558521
0.000183	17.02	4.08259721256
0.000184	16.932	4.02037013221
0.000185	16.906	4.03052899754
0.000186	16.832	4.05114502332
0.000187	16.73	4.00213692919
0.000188	16.66	3.92484394594
0.000189	16.636	3.90019281575
0.00019	16.608	3.90516785811
0.000191	16.622	3.96271573545
0.000192	16.588	3.980233159
0.000193	16.61	4.00323619088
0.000194	16.508	3.98872611243
0.000195	16.46	3.98552380497
0.000196	16.452	4.00046197332
0.000197	16.394	3.96821924798
0.000198	16.338	3.93849666751
0.000199	16.268	3.91665367374
0.0002	16.258	3.97082308848
0.000201	16.218	3.95202176107
0.000202	16.21	3.96357162166
0.000203	16.164	3.96195709215
0.000204	16.1	3.95499683944
0.000205	16.066	3.94178183059
0.000206	16.038	3.93148267197
0.000207	16.04	3.92560823313
0.000208	16.03	3.93002544521
0.000209	16.004	3.91611848646
0.00021	15.942	3.89084001213
0.000211	15.942	3.9184992025
0.000212	15.848	3.91572419866
0.000213	15.802	3.91136753579
0.000214	15.71	3.87219575951
0.000215	15.696	3.86310548652
0.000216	15.668	3.85302167136
0.000217	15.61	3.79761767428
0.000218	15.514	3.78335882517
0.000219	15.446	3.80776627434
0.00022	15.388	3.86231226081
0.000221	15.326	3.86415889942
0.000222	15.272	3.80447315669
0.000223	15.242	3.7692752619
0.000224	15.242	3.77351772223
0.000225	15.224	3.74083199302
0.000226	15.21	3.77596345321
0.000227	15.16	3.79821010477
0.000228	15.156	3.81466433648
0.000229	15.082	3.78513883497
0.00023	14.998	3.74512963728
0.000231	14.964	3.75375864967
0.000232	14.978	3.75839274159
0.000233	14.954	3.7459156424
0.000234	14.912	3.73312951825
0.000235	14.85	3.7308846136
0.000236	14.802	3.71305750023
0.000237	14.804	3.72150292221
0.000238	14.746	3.74345882841
0.000239	14.738	3.70045348572
0.00024	14.68	3.69128703842
0.000241	14.638	3.71630945967
0.000242	14.586	3.74627868691
0.000243	14.568	3.7445127854
0.000244	14.552	3.75650049913
0.000245	14.494	3.75632320228
0.000246	14.452	3.7330545134
0.000247	14.43	3.76790392659
0.000248	14.414	3.75800532198
0.000249	14.386	3.7911744882
0.00025	14.352	3.81891293433
0.000251	14.336	3.81091904926
0.000252	14.274	3.82451617855
0.000253	14.21	3.84108057713
0.000254	14.188	3.83362178625
0.000255	14.118	3.83041459897
0.000256	14.13	3.82950388432
0.000257	14.078	3.78099404919
0.000258	14.006	3.73282252458
0.000259	13.974	3.71877990744
0.00026	13.936	3.72825750184
0.000261	13.9	3.72102136516
0.000262	13.914	3.68925520939
0.000263	13.922	3.6937671827
0.000264	13.89	3.6875330507
0.000265	13.84	3.66911433455
0.000266	13.768	3.67071873071
0.000267	13.708	3.68276200697
0.000268	13.696	3.66109054791
0.000269	13.666	3.64286206162
0.00027	13.616	3.6111693397
0.000271	13.59	3.68699064279
0.000272	13.542	3.66827425365
0.000273	13.524	3.6918049786
0.000274	13.472	3.71715159766
0.000275	13.416	3.72544547672
0.000276	13.378	3.70447243207
0.000277	13.368	3.66286445286
0.000278	13.334	3.63461744892
0.000279	13.306	3.6759167564
0.00028	13.272	3.67287571257
0.000281	13.248	3.63352390938
0.000282	13.208	3.57221723863
0.000283	13.168	3.59440899175
0.000284	13.126	3.55613891742
0.000285	13.074	3.56994733855
0.000286	13.016	3.55524176393
0.000287	12.99	3.5442770772
0.000288	12.916	3.54414220934
0.000289	12.88	3.56897744459
0.00029	12.842	3.51696403166
0.000291	12.83	3.53682060614
0.000292	12.804	3.52385924804
0.000293	12.77	3.48440812765
0.000294	12.686	3.4795695136
0.000295	12.676	3.49041888604
0.000296	12.67	3.46656890888
0.000297	12.648	3.44210633188
0.000298	12.586	3.45985606637
0.000299	12.538	3.49350196794
0.0003	12.526	3.4987603519
0.000301	12.5	3.5307223057
0.000302	12.484	3.5284194762
0.000303	12.446	3.49615274266
0.000304	12.418	3.48816226687
0.000305	12.374	3.47248095747
0.000306	12.298	3.42420735353
0.000307	12.274	3.3886463374
0.000308	12.256	3.41093301019
0.000309	12.236	3.42232435634
0.00031	12.202	3.43004314842
0.000311	12.186	3.42803208853
0.000312	12.164	3.43177854763
0.000313	12.156	3.45596064792
0.000314	12.12	3.45855461139
0.000315	12.066	3.44058774049
0.000316	11.996	3.43336336556
0.000317	11.948	3.4259737302
0.000318	11.916	3.41071018998
0.000319	11.872	3.38874844153
0.00032	11.878	3.38926481704
0.000321	11.834	3.34461417805
0.000322	11.8	3.37401837577
0.000323	11.762	3.36412782159
0.000324	11.7	3.31209903234
0.000325	11.666	3.36250561338
0.000326	11.648	3.34426314754
0.000327	11.658	3.34559949785
0.000328	11.67	3.36824880316
0.000329	11.594	3.35457359436
0.00033	11.532	3.34738345578
0.000331	11.474	3.35280837508
0.000332	11.446	3.33032791178
0.000333	11.386	3.32159660404
0.000334	11.376	3.3619375366
0.000335	11.344	3.37130004598
0.000336	11.342	3.39838726457
0.000337	11.308	3.3984019774
0.000338	11.26	3.40064699726
0.000339	11.218	3.35059338028
0.00034	11.22	3.33160621923
0.000341	11.242	3.31955358444
0.000342	11.238	3.34325529985
0.000343	11.196	3.35165392008
0.000344	11.154	3.3707987184
0.000345	11.12	3.33610551392
0.000346	11.088	3.35503442605
0.000347	11.1	3.37312911108
0.000348	11.046	3.34363335311
0.000349	11.01	3.3540870591
0.00035	10.952	3.36477280065
0.000351	10.918	3.36084453672
0.000352	10.904	3.3690924594
0.000353	10.936	3.32864897518
0.000354	10.898	3.30266498452
0.000355	10.896	3.27920478165
0.000356	10.82	3.26796572809
0.000357	10.77	3.22569372384
0.000358	10.728	3.24068140983
0.000359	10.72	3.2208073522
0.00036	10.722	3.22253254444
0.000361	10.656	3.21024360446
0.000362	10.646	3.22004409908
0.000363	10.604	3.20611665415
0.000364	10.578	3.2255101922
0.000365	10.532	3.24545466769
0.000366	10.532	3.28770071631
0.000367	10.506	3.29574938368
0.000368	10.454	3.29482685433
0.000369	10.462	3.24600616142
0.00037	10.444	3.23772512731
0.000371	10.422	3.2354158929
0.000372	10.378	3.24085112278
0.000373	10.358	3.25727432066
0.000374	10.316	3.22492542549
0.000375	10.27	3.20641544407
0.000376	10.244	3.25767770045
0.000377	10.202	3.28347316115
0.000378	10.212	3.30137183607
0.000379	10.192	3.25808778273
0.00038	10.184	3.23946662276
0.000381	10.144	3.24703926678
0.000382	10.164	3.22507426271
0.000383	10.188	3.20696990943
0.000384	10.164	3.17381536955
0.000385	10.158	3.17506472375
0.000386	10.156	3.19494350498
0.000387	10.128	3.20805486237
0.000388	10.09	3.18651847633
0.000389	10.042	3.16041706109
0.00039	10.022	3.1983614555
0.000391	9.976	3.23100974929
0.000392	9.958	3.22865854497
0.000393	9.968	3.22350368388
0.000394	9.9	3.18527863773
0.000395	9.848	3.18447735115
0.000396	9.818	3.18133242526
0.000397	9.76	3.16581742999
0.000398	9.744	3.1569706999
0.000399	9.674	3.16033605808
0.0004	9.632	3.16236873245
0.000401	9.604	3.15454973015
0.000402	9.572	3.16493538639
0.000403	9.574	3.15476211465
0.000404	9.556	3.15449900935
0.000405	9.51	3.11799615138
0.000406	9.496	3.10708609472
0.000407	9.464	3.11009710459
0.000408	9.418	3.07819362614
0.000409	9.372	3.06685767521
0.00041	9.334	3.07805847898
0.000411	9.324	3.04943011069
0.000412	9.3	3.06887601574
0.000413	9.268	3.07313781012
0.000414	9.262	3.11405780293
0.000415	9.248	3.12001538458
0.000416	9.238	3.11919156193
0.000417	9.186	3.09958126204
0.000418	9.162	3.10543974342
0.000419	9.15	3.09184410991
0.00042	9.098	3.10103144131
0.000421	9.062	3.07215819905
0.000422	9.066	3.09413057255
0.000423	9.028	3.10213088054
0.000424	8.964	3.09171538147
0.000425	8.93	3.11016076755
0.000426	8.922	3.13495071732
0.000427	8.888	3.12913023059
0.000428	8.878	3.11883247386
0.000429	8.812	3.11394540736
0.00043	8.776	3.11349064556
0.000431	8.74	3.10940508779
0.000432	8.762	3.09214423984
0.000433	8.742	3.07626981912
0.000434	8.73	3.07263730369
0.000435	8.714	3.07704468606
0.000436	8.668	3.11348293716
0.000437	8.646	3.06996482065
0.000438	8.632	3.0784047817
0.000439	8.612	3.0524508186
0.00044	8.606	3.04873153951
0.000441	8.59	3.05906848567
0.000442	8.574	3.02200661813
0.000443	8.542	3.00003933308
0.000444	8.516	2.98424931934
0.000445	8.506	2.98562623247
0.000446	8.478	2.98085826567
0.000447	8.44	2.95337095537
0.000448	8.41	2.95599391068
0.000449	8.386	2.9388780172
0.00045	8.372	2.92191991677
0.000451	8.346	2.92203422293
0.000452	8.33	2.92525212589
0.000453	8.316	2.9182433072
0.000454	8.322	2.88761424016
0.000455	8.336	2.91532228064
0.000456	8.306	2.93740770068
0.000457	8.266	2.92014451697
0.000458	8.238	2.94844976216
0.000459	8.18	2.93046071463
0.00046	8.162	2.90374861171
0.000461	8.136	2.87219497945
0.000462	8.108	2.87616689363
0.000463	8.102	2.84738406261
0.000464	8.05	2.83399011995
0.000465	8.036	2.85984335235
0.000466	8.024	2.87252919916
0.000467	8.046	2.86563849779
0.000468	8.04	2.87861077605
0.000469	8.03	2.8901730052
0.00047	8.01	2.89791304217
0.000471	8.01	2.92196851455
0.000472	8.008	2.90997182117
0.000473	7.982	2.89096454492
0.000474	7.948	2.87563836391
0.000475	7.944	2.876258681
0.000476	7.918	2.86413616995
0.000477	7.894	2.89046086291
0.000478	7.868	2.86331556067
0.000479	7.848	2.8335306598
0.00048	7.812	2.84757019229
0.000481	7.77	2.83568333916
0.000482	7.78	2.84105614165
0.000483	7.76	2.80898558202
0.000484	7.738	2.78807388711
0.000485	7.714	2.74885503437
0.000486	7.696	2.74218598932
0.000487	7.702	2.75049013814
0.000488	7.678	2.7390355967
0.000489	7.638	2.74790028931
0.00049	7.63	2.75700924917
0.000491	7.588	2.76518643133
0.000492	7.572	2.74386880153
0.000493	7.568	2.74251271647
0.000494	7.542	2.74594901628
0.000495	7.52	2.76362081335
0.000496	7.508	2.74771468679
0.000497	7.48	2.7403649392
0.000498	7.44	2.70303533088
0.000499	7.42	2.6764902391
0.0005	7.412	2.67249995323
0.000501	7.384	2.65792099205
0.000502	7.378	2.65614683329
0.000503	7.352	2.66009323145
0.000504	7.308	2.66104039804
0.000505	7.296	2.64355518195
0.000506	7.286	2.64200757001
0.000507	7.26	2.64431465601
0.000508	7.232	2.64993886722
0.000509	7.216	2.65807148136
0.00051	7.216	2.65957590604
0.000511	7.206	2.64642475805
0.000512	7.184	2.6172779753
0.000513	7.16	2.62800304414
0.000514	7.144	2.63879972715
0.000515	7.134	2.63894751748
0.000516	7.118	2.64425339179
0.000517	7.116	2.64396369113
0.000518	7.052	2.64524025374
0.000519	7.02	2.59838411325
0.00052	7.02	2.60913778862
0.000521	7.004	2.6122756363
0.000522	6.97	2.60174941145
0.000523	6.97	2.59096507117
0.000524	6.93	2.60251801147
0.000525	6.91	2.60344003196
0.000526	6.886	2.63001977179
0.000527	6.852	2.62489923616
0.000528	6.788	2.63193009026
0.000529	6.794	2.61831319746
0.00053	6.762	2.62856538819
0.000531	6.734	2.6067688812
0.000532	6.714	2.61614296245
0.000533	6.728	2.64613227183
0.000534	6.73	2.65727303829
0.000535	6.716	2.62208771783
0.000536	6.726	2.61895475333
0.000537	6.7	2.60038458694
0.000538	6.688	2.60435327865
0.000539	6.668	2.58877886271
0.00054	6.658	2.56924813905
0.000541	6.628	2.57013929584
0.000542	6.616	2.54176002014
0.000543	6.62	2.54943130914
0.000544	6.61	2.5561494479
0.000545	6.586	2.56877480523
0.000546	6.574	2.57070496168
0.000547	6.548	2.54866553318
0.000548	6.536	2.54572268718
0.000549	6.508	2.54753527944
0.00055	6.47	2.5536444545
0.000551	6.484	2.54592694318
0.000552	6.468	2.50219423706
0.000553	6.46	2.49006024024
0.000554	6.454	2.49557288012
0.000555	6.402	2.49567545967
0.000556	6.372	2.49110738428
0.000557	6.344	2.49111701853
0.000558	6.318	2.46432059603
0.000559	6.31	2.47101193846
0.00056	6.286	2.47390460608
0.000561	6.28	2.47256951368
0.000562	6.258	2.46565123243
0.000563	6.222	2.45534437503
0.000564	6.228	2.46170997479
0.000565	6.202	2.48539654784
0.000566	6.204	2.50167623805
0.000567	6.22	2.49311050698
0.000568	6.184	2.4888037287
0.000569	6.136	2.49108490421
0.00057	6.124	2.46913426123
0.000571	6.11	2.46209260589
0.000572	6.058	2.44839457604
0.000573	6.036	2.41136973523
0.000574	6.008	2.40414974575
0.000575	5.988	2.38994895343
0.000576	5.996	2.40665410892
0.000577	6.006	2.41866988239
0.000578	6.026	2.44322000647
0.000579	5.994	2.41701551505
0.00058	5.978	2.38527063454
0.000581	5.984	2.37733968965
0.000582	5.964	2.38300314729
0.000583	5.954	2.36809712639
0.000584	5.936	2.35624786472
0.000585	5.926	2.36231327304
0.000586	5.912	2.37576429807
0.000587	5.876	2.40179599467
0.000588	5.852	2.40709285238
0.000589	5.862	2.4122512307
0.00059	5.844	2.40907949225
0.000591	5.81	2.3920493306
0.000592	5.8	2.41329650064
0.000593	5.778	2.41841187559
0.000594	5.756	2.40675383037
0.000595	5.734	2.4073313025
0.000596	5.724	2.4264838759
0.000597	5.734	2.42883593518
0.000598	5.724	2.44291301523
0.000599	5.696	2.41983139909
0.0006	5.702	2.40024915373
0.000601	5.686	2.39987583012
0.000602	5.658	2.40188176229
0.000603	5.668	2.41863101775
0.000604	5.69	2.40871334949
0.000605	5.646	2.40513700233
0.000606	5.644	2.40775081767
0.000607	5.636	2.4073853036
0.000608	5.626	2.39293209264
0.000609	5.62	2.37478420072
0.00061	5.582	2.35865978895
0.000611	5.58	2.33057932712
0.000612	5.552	2.32535932707
0.000613	5.502	2.28779282279
0.000614	5.474	2.28502166292
0.000615	5.444	2.26690626185
0.000616	5.444	2.26425793584
0.000617	5.434	2.28071129256
0.000618	5.398	2.27499362636
0.000619	5.376	2.28880405452
0.00062	5.358	2.28600874889
0.000621	5.334	2.26328168817
0.000622	5.336	2.22150939678
0.000623	5.324	2.19977817063
0.000624	5.328	2.1991853037
0.000625	5.298	2.21024794989
0.000626	5.296	2.22629378115
0.000627	5.268	2.21273043998
0.000628	5.262	2.20666173212
0.000629	5.248	2.17220993461
0.00063	5.228	2.16610618392
0.000631	5.204	2.16849809776
0.000632	5.182	2.1837756295
0.000633	5.17	2.19752133095
0.000634	5.172	2.19963997054
0.000635	5.152	2.20292895936
0.000636	5.132	2.1749887356
0.000637	5.128	2.20354623278
0.000638	5.1	2.21314256206
0.000639	5.11	2.24095961588
0.00064	5.122	2.2430149353
0.000641	5.106	2.25361132408
0.000642	5.112	2.25198934278
0.000643	5.09	2.2382805901
0.000644	5.046	2.22887505258
0.000645	5.024	2.23414950261
0.000646	5.018	2.24714841521
0.000647	5.03	2.25856148909
0.000648	5.018	2.25603102816
0.000649	4.99	2.24363544276
0.00065	4.97	2.23273375036
0.000651	4.946	2.19797270229
0.000652	4.926	2.21280907446
0.000653	4.928	2.20608612706
0.000654	4.908	2.17888411808
0.000655	4.898	2.19444662728
0.000656	4.86	2.21639346687
0.000657	4.842	2.18930034486
0.000658	4.882	2.18359245282
0.000659	4.846	2.17492160778
0.00066	4.844	2.19628413462
0.000661	4.838	2.21353924745
0.000662	4.822	2.21772766588
0.000663	4.816	2.21317509475
0.000664	4.8	2.19818106625
0.000665	4.774	2.18607502159
0.000666	4.766	2.1934548092
0.000667	4.754	2.19487676192
0.000668	4.768	2.20684752532
0.000669	4.738	2.19119967141
0.00067	4.728	2.18495217339
0.000671	4.692	2.18200274977
0.000672	4.676	2.16032960448
0.000673	4.68	2.17660285767
0.000674	4.648	2.17441854297
0.000675	4.62	2.15861066429
0.000676	4.608	2.14437310186
0.000677	4.596	2.13559921334
0.000678	4.568	2.12917260925
0.000679	4.536	2.11959996226
0.00068	4.508	2.11705833647
0.000681	4.5	2.14056067422
0.000682	4.48	2.12546465508
0.000683	4.478	2.1169591399
0.000684	4.484	2.14050087596
0.000685	4.49	2.13586048233
0.000686	4.494	2.16470875639
0.000687	4.462	2.17728179159
0.000688	4.43	2.17004608246
0.000689	4.42	2.17798071617
0.00069	4.408	2.1664570155
0.000691	4.392	2.15739101695
0.000692	4.376	2.14723636333
0.000693	4.358	2.13958781077
0.000694	4.35	2.12591156919
0.000695	4.344	2.10277530897
0.000696	4.338	2.11654340848
0.000697	4.332	2.13114429357
0.000698	4.324	2.12955957888
0.000699	4.308	2.11024548335
0.0007	4.296	2.08623680343
0.000701	4.28	2.08076908858
0.000702	4.266	2.10315096938
0.000703	4.254	2.09701788261
0.000704	4.246	2.11695158187
0.000705	4.248	2.14441040848
0.000706	4.26	2.1392522058
0.000707	4.266	2.14271883363
0.000708	4.262	2.15994351778
0.000709	4.254	2.15162357303
0.00071	4.232	2.15085471383
0.000711	4.236	2.14762752823
0.000712	4.226	2.16030645974
0.000713	4.214	2.1476042466
0.000714	4.19	2.1377324435
0.000715	4.182	2.1016365052
0.000716	4.168	2.10422812452
0.000717	4.172	2.10675485048
0.000718	4.168	2.0899224866
0.000719	4.156	2.0927646786
0.00072	4.142	2.08754305345
0.000721	4.144	2.09171317345
0.000722	4.132	2.05975144132
0.000723	4.132	2.06750477629
0.000724	4.12	2.07499397589
0.000725	4.12	2.10276009093
0.000726	4.112	2.10795066356
0.000727	4.094	2.09503317396
0.000728	4.07	2.07968747652
0.000729	4.056	2.06224731785
0.00073	4.042	2.03377383207
0.000731	4.03	2.04281668292
0.000732	4.02	2.06
0.000733	4.008	2.04351070465
0.000734	4.01	2.02630205053
0.000735	3.978	2.0380176643
0.000736	3.956	2.0283155573
0.000737	3.948	2.00631403325
0.000738	3.956	2.00849794623
0.000739	3.938	2.00951635972
0.00074	3.93	1.96903529679
0.000741	3.888	1.98379837685
0.000742	3.916	1.98013736897
0.000743	3.894	1.95518899342
0.000744	3.888	1.96353151235
0.000745	3.866	1.93908328857
0.000746	3.87	1.94141700827
0.000747	3.85	1.94100489438
0.000748	3.814	1.9181772598
0.000749	3.812	1.92578711181
0.00075	3.794	1.93689545407
0.000751	3.808	1.96243114529
0.000752	3.8	1.97989898732
0.000753	3.802	1.97757326034
0.000754	3.796	1.99559114049
0.000755	3.794	2.01582836571
0.000756	3.794	2.02473800774
0.000757	3.784	2.04287640351
0.000758	3.758	2.02174083403
0.000759	3.744	2.00660509319
0.00076	3.732	1.99503784425
0.000761	3.718	1.98052417304
0.000762	3.712	1.98520930886
0.000763	3.676	1.9816720213
0.000764	3.668	1.98337490153
0.000765	3.646	1.99817016292
0.000766	3.642	2.0054515701
0.000767	3.658	2.00525210385
0.000768	3.654	2.02540958821
0.000769	3.646	2.02303830908
0.00077	3.64	2.00459472213
0.000771	3.62	1.99087920276
0.000772	3.602	1.96356716208
0.000773	3.604	1.96854870399
0.000774	3.598	1.9647890472
0.000775	3.604	1.96244337498
0.000776	3.584	1.96848774444
0.000777	3.57	1.96598575783
0.000778	3.576	1.97287201815
0.000779	3.562	1.9804433847
0.00078	3.544	1.96978780583
0.000781	3.538	1.97599493926
0.000782	3.522	1.95282257259
0.000783	3.516	1.95901607957
0.000784	3.504	1.93752006441
0.000785	3.504	1.93545446859
0.000786	3.494	1.94060918271
0.000787	3.472	1.92904535976
0.000788	3.494	1.93544930184
0.000789	3.476	1.92286869026
0.00079	3.442	1.92422347974
0.000791	3.418	1.92335020212
0.000792	3.384	1.93508242718
0.000793	3.356	1.93526845683
0.000794	3.364	1.94717847153
0.000795	3.348	1.93775540252
0.000796	3.342	1.95065014803
0.000797	3.332	1.95902424691
0.000798	3.326	1.96054176186
0.000799	3.304	1.95232784132
0.0008	3.298	1.94555801764
0.000801	3.282	1.93558156635
0.000802	3.28	1.94051539546
0.000803	3.246	1.92392411493
0.000804	3.24	1.92416215533
0.000805	3.202	1.91551455228
0.000806	3.184	1.90948788946
0.000807	3.19	1.90942399692
0.000808	3.184	1.91053500361
0.000809	3.166	1.89801053738
0.00081	3.18	1.90567573317
0.000811	3.17	1.89976314313
0.000812	3.164	1.88920724115
0.000813	3.172	1.86826550576
0.000814	3.156	1.87180768243
0.000815	3.174	1.85680478242
0.000816	3.158	1.83658269621
0.000817	3.148	1.82046587444
0.000818	3.126	1.81607378705
0.000819	3.108	1.83965648967
0.00082	3.082	1.8447970078
0.000821	3.1	1.86064504944
0.000822	3.092	1.85459860886
0.000823	3.084	1.8571332747
0.000824	3.07	1.83986412542
0.000825	3.058	1.8250030137
0.000826	3.062	1.83034313723
0.000827	3.056	1.8157268517
0.000828	3.028	1.81417088501
0.000829	3.024	1.81312547828
0.00083	3.0	1.79777640434
0.000831	2.99	1.79607906285
0.000832	2.976	1.7920446423
0.000833	2.976	1.78421523365
0.000834	2.976	1.77297038892
0.000835	2.94	1.74711190254
0.000836	2.938	1.76242900566
0.000837	2.942	1.771619598
0.000838	2.932	1.78420178231
0.000839	2.914	1.75914865773
0.00084	2.914	1.76482407055
0.000841	2.912	1.77545937718
0.000842	2.914	1.74888650289
0.000843	2.892	1.74594845285
0.000844	2.88	1.73020230031
0.000845	2.88	1.71743995528
0.000846	2.872	1.72731467892
0.000847	2.864	1.73824739321
0.000848	2.868	1.73625343772
0.000849	2.862	1.7317494045
0.00085	2.858	1.74523236275
0.000851	2.858	1.73142600188
0.000852	2.84	1.72348484182
0.000853	2.834	1.71302189128
0.000854	2.832	1.69934575646
0.000855	2.822	1.68828789014
0.000856	2.81	1.70584290015
0.000857	2.794	1.71218106519
0.000858	2.788	1.71786378971
0.000859	2.772	1.69588207137
0.00086	2.78	1.68866811422
0.000861	2.79	1.69643744359
0.000862	2.782	1.68240185449
0.000863	2.772	1.65892013069
0.000864	2.774	1.66701049787
0.000865	2.772	1.67093267369
0.000866	2.756	1.6614644143
0.000867	2.764	1.68769191501
0.000868	2.742	1.66956161911
0.000869	2.73	1.67245328784
0.00087	2.714	1.66379205431
0.000871	2.712	1.68079029031
0.000872	2.704	1.68534388182
0.000873	2.7	1.68700918788
0.000874	2.694	1.68296286352
0.000875	2.686	1.6933410761
0.000876	2.684	1.71351801858
0.000877	2.668	1.71981859508
0.000878	2.658	1.70793325397
0.000879	2.664	1.71321452247
0.00088	2.65	1.69808715913
0.000881	2.66	1.70305607659
0.000882	2.644	1.68204161661
0.000883	2.628	1.65699004222
0.000884	2.628	1.66060711789
0.000885	2.61	1.63398286405
0.000886	2.588	1.63653780891
0.000887	2.594	1.65322835688
0.000888	2.582	1.64416422537
0.000889	2.566	1.63268000539
0.00089	2.552	1.62582163843
0.000891	2.552	1.61347327217
0.000892	2.542	1.61252472849
0.000893	2.528	1.60412468343
0.000894	2.54	1.60760691713
0.000895	2.548	1.60738794322
0.000896	2.528	1.60537098516
0.000897	2.516	1.59302981767
0.000898	2.516	1.59177385328
0.000899	2.52	1.59924982414
0.0009	2.526	1.60291110171
0.000901	2.53	1.61155204694
0.000902	2.528	1.61034654655
0.000903	2.508	1.60808457489
0.000904	2.516	1.61794437482
0.000905	2.494	1.61182008922
0.000906	2.49	1.61304060705
0.000907	2.456	1.61742511419
0.000908	2.444	1.6096161033
0.000909	2.434	1.62285057846
0.00091	2.434	1.63268000539
0.000911	2.42	1.6296011782
0.000912	2.404	1.62627918882
0.000913	2.386	1.63248399686
0.000914	2.396	1.61095747927
0.000915	2.394	1.61949498301
0.000916	2.388	1.61166249569
0.000917	2.392	1.61193548258
0.000918	2.402	1.60137316076
0.000919	2.384	1.58636187549
0.00092	2.376	1.59581452556
0.000921	2.37	1.5978422951
0.000922	2.34	1.59009433682
0.000923	2.338	1.587373932
0.000924	2.33	1.58275077002
0.000925	2.334	1.58191150195
0.000926	2.332	1.57916940193
0.000927	2.314	1.56569601136
0.000928	2.306	1.56344619351
0.000929	2.294	1.56446923907
0.00093	2.284	1.55413770304
0.000931	2.258	1.55030190608
0.000932	2.252	1.57114480555
0.000933	2.238	1.55092101669
0.000934	2.246	1.54190920615
0.000935	2.242	1.53734706556
0.000936	2.254	1.54320575427
0.000937	2.258	1.54124495133
0.000938	2.25	1.55932677781
0.000939	2.244	1.5621984509
0.00094	2.254	1.58791813391
0.000941	2.266	1.58595207998
0.000942	2.272	1.57417152814
0.000943	2.262	1.5714184675
0.000944	2.252	1.56348840738
0.000945	2.232	1.57676123747
0.000946	2.232	1.57040631685
0.000947	2.214	1.56211523263
0.000948	2.212	1.54888863383
0.000949	2.218	1.54999225805
0.00095	2.228	1.54661436693
0.000951	2.212	1.53070441301
0.000952	2.204	1.54479254271
0.000953	2.2	1.53622914957
0.000954	2.2	1.54402072525
0.000955	2.188	1.51415190783
0.000956	2.178	1.50940915593
0.000957	2.176	1.51559361308
0.000958	2.16	1.51868364053
0.000959	2.12	1.507846146
0.00096	2.112	1.49915176016
0.000961	2.108	1.49410039823
0.000962	2.108	1.48200404858
0.000963	2.09	1.46625372975
0.000964	2.086	1.46785694126
0.000965	2.062	1.47856552104
0.000966	2.062	1.47314493516
0.000967	2.066	1.49185924269
0.000968	2.064	1.49261649462
0.000969	2.056	1.48083219846
0.00097	2.034	1.48082544549
0.000971	2.026	1.48906816499
0.000972	2.03	1.50103297765
0.000973	2.03	1.48764915219
0.000974	2.032	1.49096478832
0.000975	2.028	1.50040527858
0.000976	2.016	1.50457435842
0.000977	2.004	1.50598273562
0.000978	1.99	1.48522725534
0.000979	1.996	1.49532070139
0.00098	1.986	1.4851949367
0.000981	1.964	1.46379780024
0.000982	1.956	1.4608435919
0.000983	1.942	1.44451929721
0.000984	1.938	1.45263760106
0.000985	1.934	1.44140348272
0.000986	1.918	1.45026756152
0.000987	1.902	1.43401394693
0.000988	1.916	1.45497216468
0.000989	1.904	1.43902189004
0.00099	1.898	1.43791376654
0.000991	1.892	1.44372296511
0.000992	1.902	1.43680061247
0.000993	1.892	1.42419661564
0.000994	1.888	1.4308934272
0.000995	1.876	1.41160334372
0.000996	1.866	1.4099801417
0.000997	1.856	1.40686317743
0.000998	1.848	1.37582557034
0.000999	1.846	1.37342054739
0.001	1.844	1.37392285082
0.001001	1.838	1.38410837726
0.001002	1.82	1.37971011448
0.001003	1.818	1.38739900533
0.001004	1.828	1.37783017822
0.001005	1.828	1.38939411255
0.001006	1.82	1.38260623462
0.001007	1.81	1.39208476753
0.001008	1.814	1.4012151869
0.001009	1.826	1.41411597827
0.00101	1.828	1.40656176544
0.001011	1.828	1.41648014458
0.001012	1.826	1.40418090003
0.001013	1.832	1.39562745745
0.001014	1.832	1.39275841408
0.001015	1.818	1.38595670928
0.001016	1.816	1.3878559003
0.001017	1.802	1.37506218041
0.001018	1.798	1.40042707772
0.001019	1.796	1.409391358
0.00102	1.78	1.41407213395
0.001021	1.776	1.41202832833
0.001022	1.77	1.41460241764
0.001023	1.768	1.41356853389
0.001024	1.768	1.44019998611
0.001025	1.758	1.42388061297
0.001026	1.74	1.42842570685
0.001027	1.726	1.44045964886
0.001028	1.726	1.43907053337
0.001029	1.712	1.42725470747
0.00103	1.716	1.42103624162
0.001031	1.716	1.41539535113
0.001032	1.73	1.42446481178
0.001033	1.71	1.40495551531
0.001034	1.708	1.4066755134
0.001035	1.7	1.40214121971
0.001036	1.698	1.4095375128
0.001037	1.698	1.39527631672
0.001038	1.698	1.38520612185
0.001039	1.68	1.3746272222
0.00104	1.686	1.39118798155
0.001041	1.68	1.3731715115
0.001042	1.676	1.38384392184
0.001043	1.656	1.36881846861
0.001044	1.66	1.37273449727
0.001045	1.668	1.36300256786
0.001046	1.682	1.36413928908
0.001047	1.674	1.36224961002
0.001048	1.668	1.34676501291
0.001049	1.648	1.34167656311
0.00105	1.65	1.3680277775
0.001051	1.646	1.36992116562
0.001052	1.65	1.35775550082
0.001053	1.634	1.34165718423
0.001054	1.636	1.34443445359
0.001055	1.638	1.35016887833
0.001056	1.652	1.35753305669
0.001057	1.664	1.33682609191
0.001058	1.652	1.34271962822
0.001059	1.64	1.33656275573
0.00106	1.626	1.31837930809
0.001061	1.624	1.30331270231
0.001062	1.62	1.28825463322
0.001063	1.62	1.28825463322
0.001064	1.612	1.28275328883
0.001065	1.61	1.28604043482
0.001066	1.598	1.27294776012
0.001067	1.59	1.27510783858
0.001068	1.6	1.28996123973
0.001069	1.59	1.28759465671
0.00107	1.582	1.29586882052
0.001071	1.58	1.28670120852
0.001072	1.574	1.27770262581
0.001073	1.564	1.26091395424
0.001074	1.566	1.26397943021
0.001075	1.55	1.25837196409
0.001076	1.564	1.27824254349
0.001077	1.572	1.29182661375
0.001078	1.552	1.28347029572
0.001079	1.554	1.29115607112
0.00108	1.548	1.28362611379
0.001081	1.542	1.28071698669
0.001082	1.538	1.29017673208
0.001083	1.538	1.2963626036
0.001084	1.538	1.29327336631
0.001085	1.528	1.28421805002
0.001086	1.52	1.28436754864
0.001087	1.504	1.27983748968
0.001088	1.504	1.27827383608
0.001089	1.51	1.27510783858
0.00109	1.512	1.26406328955
0.001091	1.532	1.27474546479
0.001092	1.518	1.28439713485
0.001093	1.508	1.28449834566
0.001094	1.492	1.27981873717
0.001095	1.494	1.27199213834
0.001096	1.484	1.27033224001
0.001097	1.474	1.27801564936
0.001098	1.47	1.27165246825
0.001099	1.45	1.2835497653
0.0011	1.442	1.28321315455
0.001101	1.448	1.28813663872
0.001102	1.45	1.28821582043
0.001103	1.432	1.26545485893
0.001104	1.422	1.25376074273
0.001105	1.422	1.25376074273
0.001106	1.41	1.24655525349
0.001107	1.414	1.23717581612
0.001108	1.41	1.22061459929
0.001109	1.418	1.21789818951
0.00111	1.412	1.21254113332
0.001111	1.406	1.20878616802
0.001112	1.4	1.21983605456
0.001113	1.404	1.21523001938
0.001114	1.39	1.20909056733
0.001115	1.398	1.22130913368
0.001116	1.394	1.22424017252
0.001117	1.378	1.22764652893
0.001118	1.368	1.22334623063
0.001119	1.354	1.21354192346
0.00112	1.354	1.21518887421
0.001121	1.35	1.21140414396
0.001122	1.35	1.20644104705
0.001123	1.354	1.22175447615
0.001124	1.374	1.22887102659
0.001125	1.366	1.23127738548
0.001126	1.348	1.22755692332
0.001127	1.342	1.22842826408
0.001128	1.346	1.22240909682
0.001129	1.342	1.20873322119
0.00113	1.346	1.19928478686
0.001131	1.342	1.20375911212
0.001132	1.344	1.20069313315
0.001133	1.348	1.20286990153
0.001134	1.33	1.20212312181
0.001135	1.328	1.20350155795
0.001136	1.322	1.18419424082
0.001137	1.322	1.17911661849
0.001138	1.314	1.1795778906
0.001139	1.326	1.18984200632
0.00114	1.33	1.19209898918
0.001141	1.316	1.19001848725
0.001142	1.312	1.18939312256
0.001143	1.302	1.18776933788
0.001144	1.312	1.17416182871
0.001145	1.308	1.17010085035
0.001146	1.308	1.16152313795
0.001147	1.288	1.1614886999
0.001148	1.296	1.14034380781
0.001149	1.31	1.15667627277
0.00115	1.304	1.14349639265
0.001151	1.294	1.13470877321
0.001152	1.284	1.12576374076
0.001153	1.292	1.12371526643
0.001154	1.284	1.1132582809
0.001155	1.278	1.1102774428
0.001156	1.276	1.11706042809
0.001157	1.282	1.12181816708
0.001158	1.288	1.11402692966
0.001159	1.274	1.10404891196
0.00116	1.272	1.10906086397
0.001161	1.278	1.10486017215
0.001162	1.262	1.09423763415
0.001163	1.264	1.08917583521
0.001164	1.264	1.08180589756
0.001165	1.258	1.07491208943
0.001166	1.246	1.07772167093
0.001167	1.226	1.06907623676
0.001168	1.23	1.08678424722
0.001169	1.224	1.09627733717
0.00117	1.22	1.08055541274
0.001171	1.216	1.08873504582
0.001172	1.228	1.10635256587
0.001173	1.226	1.09677892029
0.001174	1.226	1.09677892029
0.001175	1.22	1.11337325278
0.001176	1.21	1.09813478226
0.001177	1.2	1.09178752512
0.001178	1.206	1.09707064494
0.001179	1.188	1.09391773
0.00118	1.172	1.07443752727
0.001181	1.166	1.07258752557
0.001182	1.16	1.07628992377
0.001183	1.154	1.05559651383
0.001184	1.146	1.05673270036
0.001185	1.148	1.04407662554
0.001186	1.148	1.05171098692
0.001187	1.146	1.0529406441
0.001188	1.146	1.05673270036
0.001189	1.138	1.04448839151
0.00119	1.132	1.03661757654
0.001191	1.136	1.04187523245
0.001192	1.14	1.03749698795
0.001193	1.152	1.04732802884
0.001194	1.152	1.04732802884
0.001195	1.146	1.05103948546
0.001196	1.136	1.04570741606
0.001197	1.144	1.04271952125
0.001198	1.142	1.05348754145
0.001199	1.146	1.05862363473
0.0012	1.144	1.06736310598
0.001201	1.136	1.06841190559
0.001202	1.128	1.06565285154
0.001203	1.136	1.09064384654
0.001204	1.144	1.09328129957
0.001205	1.134	1.09728938754
0.001206	1.136	1.08880852311
0.001207	1.134	1.08076084311
0.001208	1.126	1.07801855272
0.001209	1.126	1.07430163362
0.00121	1.116	1.06889849846
0.001211	1.098	1.05280387537
0.001212	1.102	1.04479471668
0.001213	1.094	1.0569597911
0.001214	1.094	1.04171205234
0.001215	1.092	1.02933765111
0.001216	1.098	1.01999803921
0.001217	1.09	1.01286721736
0.001218	1.096	1.02116795876
0.001219	1.088	1.01992940932
0.00122	1.096	1.03091415744
0.001221	1.102	1.04095917307
0.001222	1.094	1.02428706914
0.001223	1.096	1.02312462584
0.001224	1.092	1.02739281679
0.001225	1.09	1.03629146479
0.001226	1.078	1.0314630386
0.001227	1.068	1.02731494684
0.001228	1.056	1.02414061535
0.001229	1.052	1.01847729479
0.00123	1.058	1.0171705855
0.001231	1.048	1.0206350964
0.001232	1.04	1.00518654985
0.001233	1.042	1.01204545352
0.001234	1.042	1.01401972367
0.001235	1.032	1.00746017291
0.001236	1.034	1.0103682497
0.001237	1.03	1.01247222184
0.001238	1.026	1.0066399555
0.001239	1.012	0.997925848949
0.00124	1.016	1.00187025108
0.001241	1.016	1.00386453269
0.001242	0.998	0.986912356798
0.001243	0.98	0.969329665284
0.001244	0.986	0.978674613955
0.001245	0.984	0.991838696563
0.001246	0.992	1.00196606729
0.001247	0.996	1.01192094553
0.001248	0.996	1.01389545812
0.001249	0.994	1.00894202014
0.00125	0.992	1.00991880862
0.001251	1.0	1.01390334845
0.001252	0.992	1.01387178677
0.001253	0.982	1.00879928628
0.001254	0.99	1.01089069637
0.001255	0.988	1.0216927131
0.001256	0.98	1.02156742313
0.001257	0.978	1.02640927509
0.001258	0.976	1.02148127736
0.001259	0.988	1.02560031201
0.00126	0.986	1.01676152563
0.001261	0.984	1.01771508783
0.001262	0.992	1.01977252365
0.001263	0.998	1.01488718585
0.001264	0.988	1.01973329847
0.001265	0.978	1.00673531775
0.001266	0.974	1.00862480636
0.001267	0.974	1.01258283612
0.001268	0.964	1.01523593317
0.001269	0.974	1.01652545467
0.00127	0.976	1.01952145637
0.001271	0.974	1.01849104071
0.001272	0.972	1.02137945936
0.001273	0.974	1.01849104071
0.001274	0.978	1.0205469122
0.001275	0.974	1.01849104071
0.001276	0.978	1.00275420717
0.001277	0.974	1.00862480636
0.001278	0.972	0.999607923138
0.001279	0.972	1.00160670924
0.00128	0.968	0.997484836977
0.001281	0.968	1.00547302301
0.001282	0.964	1.00533775419
0.001283	0.958	0.996110435645
0.001284	0.954	0.98989090308
0.001285	0.936	0.973603615441
0.001286	0.93	0.961821189203
0.001287	0.93	0.963898334888
0.001288	0.926	0.961521710623
0.001289	0.926	0.96567282244
0.00129	0.936	0.969486461999
0.001291	0.938	0.976809090867
0.001292	0.938	0.972705505279
0.001293	0.932	0.973332420091
0.001294	0.918	0.973281048824
0.001295	0.9	0.960208310733
0.001296	0.89	0.953886785735
0.001297	0.882	0.952930217802
0.001298	0.874	0.947694043455
0.001299	0.854	0.927730564334
0.0013	0.844	0.935769202314
0.001301	0.846	0.932890132867
0.001302	0.85	0.935681569766
0.001303	0.842	0.93222100384
0.001304	0.828	0.920008695611
0.001305	0.826	0.905386105482
0.001306	0.83	0.908350152749
0.001307	0.83	0.901720577563
0.001308	0.828	0.895776757903
0.001309	0.84	0.895767827062
0.00131	0.84	0.902441133814
0.001311	0.832	0.903203188657
0.001312	0.834	0.904678948578
0.001313	0.836	0.903938050975
0.001314	0.836	0.897275877309
0.001315	0.826	0.898734666072
0.001316	0.82	0.889719056781
0.001317	0.822	0.888997187847
0.001318	0.818	0.885932277321
0.001319	0.82	0.894203556244
0.00132	0.82	0.896437393241
0.001321	0.822	0.895720938686
0.001322	0.82	0.896437393241
0.001323	0.8	0.887693640847
0.001324	0.806	0.881115202457
0.001325	0.808	0.880418082504
0.001326	0.814	0.882838603596
0.001327	0.812	0.88580810563
0.001328	0.804	0.874976571115
0.001329	0.812	0.8767302892
0.00133	0.802	0.87338193249
0.001331	0.806	0.89686342327
0.001332	0.8	0.894427191
0.001333	0.802	0.891513320147
0.001334	0.792	0.888108101528
0.001335	0.792	0.890357231677
0.001336	0.796	0.891282222419
0.001337	0.798	0.886112859629
0.001338	0.79	0.879715863219
0.001339	0.79	0.881986394453
0.00134	0.782	0.886834821148
0.001341	0.776	0.881943308836
0.001342	0.764	0.874244816971
0.001343	0.772	0.878644410441
0.001344	0.766	0.873638369121
0.001345	0.76	0.856971411425
0.001346	0.762	0.858694357732
0.001347	0.758	0.850550410029
0.001348	0.764	0.848707252237
0.001349	0.76	0.842852300228
0.00135	0.768	0.847452653545
0.001351	0.768	0.852159609463
0.001352	0.77	0.844452485342
0.001353	0.768	0.842719407632
0.001354	0.766	0.848082543152
0.001355	0.758	0.845834499178
0.001356	0.758	0.845834499178
0.001357	0.746	0.844679820997
0.001358	0.754	0.858768886255
0.001359	0.754	0.851753485464
0.00136	0.754	0.858768886255
0.001361	0.758	0.857575652639
0.001362	0.764	0.867354598766
0.001363	0.758	0.859904645877
0.001364	0.76	0.859302042358
0.001365	0.75	0.850588031893
0.001366	0.752	0.852347347036
0.001367	0.752	0.861682075942
0.001368	0.756	0.860502178963
0.001369	0.75	0.85761296632
0.00137	0.746	0.847044272751
0.001371	0.75	0.852936105462
0.001372	0.75	0.850588031893
0.001373	0.75	0.850588031893
0.001374	0.738	0.84932679223
0.001375	0.732	0.836765200041
0.001376	0.728	0.835473518431
0.001377	0.724	0.834160655989
0.001378	0.724	0.831759580648
0.001379	0.726	0.83362101701
0.00138	0.724	0.834160655989
0.001381	0.72	0.832826512546
0.001382	0.724	0.843696627942
0.001383	0.736	0.845165072634
0.001384	0.726	0.845531785328
0.001385	0.712	0.83967612804
0.001386	0.712	0.83967612804
0.001387	0.712	0.83967612804
0.001388	0.706	0.834004796149
0.001389	0.706	0.834004796149
0.00139	0.712	0.83967612804
0.001391	0.704	0.836889478964
0.001392	0.696	0.836411382036
0.001393	0.7	0.833066623986
0.001394	0.698	0.831141383881
0.001395	0.698	0.843087184104
0.001396	0.696	0.836411382036
0.001397	0.692	0.837338641172
0.001398	0.686	0.84107312405
0.001399	0.686	0.831507065514
0.0014	0.686	0.836303772561
0.001401	0.682	0.829985542043
0.001402	0.676	0.809335529926
0.001403	0.674	0.812233956444
0.001404	0.668	0.811033908046
0.001405	0.666	0.813906628551
0.001406	0.674	0.819587701225
0.001407	0.68	0.82316462509
0.001408	0.68	0.82316462509
0.001409	0.668	0.823271522646
0.00141	0.66	0.822435407798
0.001411	0.658	0.825249053317
0.001412	0.658	0.827669015972
0.001413	0.656	0.823203498535
0.001414	0.646	0.812824704349
0.001415	0.644	0.798288168521
0.001416	0.638	0.796841263992
0.001417	0.634	0.789964556167
0.001418	0.63	0.790632658066
0.001419	0.63	0.798185442112
0.00142	0.626	0.791279975736
0.001421	0.63	0.788098978555
0.001422	0.632	0.790301208401
0.001423	0.622	0.779176488352
0.001424	0.624	0.77111866791
0.001425	0.618	0.764248650637
0.001426	0.616	0.769768796458
0.001427	0.618	0.766861134756
0.001428	0.616	0.761934380377
0.001429	0.62	0.763937170191
0.00143	0.622	0.763620324507
0.001431	0.612	0.749303676756
0.001432	0.614	0.751667479674
0.001433	0.612	0.749303676756
0.001434	0.622	0.760996714842
0.001435	0.628	0.767864571393
0.001436	0.632	0.767187069755
0.001437	0.632	0.767187069755
0.001438	0.638	0.7687366259
0.001439	0.636	0.769092972273
0.00144	0.63	0.772722459878
0.001441	0.632	0.777544854012
0.001442	0.626	0.778539658592
0.001443	0.62	0.761314652427
0.001444	0.62	0.761314652427
0.001445	0.624	0.760673385889
0.001446	0.618	0.753708166335
0.001447	0.612	0.749303676756
0.001448	0.618	0.753708166335
0.001449	0.622	0.755722171171
0.00145	0.624	0.758039576803
0.001451	0.614	0.751667479674
0.001452	0.604	0.737010176321
0.001453	0.592	0.722174494149
0.001454	0.592	0.724938618091
0.001455	0.6	0.734846922835
0.001456	0.6	0.737563556583
0.001457	0.598	0.732390606166
0.001458	0.596	0.738094844854
0.001459	0.596	0.746179603045
0.00146	0.584	0.739556623931
0.001461	0.584	0.731398660103
0.001462	0.584	0.728659042351
0.001463	0.59	0.736138573911
0.001464	0.582	0.74247962935
0.001465	0.582	0.74247962935
0.001466	0.578	0.74021348272
0.001467	0.58	0.745385806143
0.001468	0.582	0.745168437335
0.001469	0.578	0.74291049259
0.00147	0.576	0.740421501579
0.001471	0.572	0.732677282301
0.001472	0.572	0.746201045295
0.001473	0.562	0.73902368027
0.001474	0.562	0.73902368027
0.001475	0.558	0.739348361735
0.001476	0.552	0.731639255371
0.001477	0.552	0.731639255371
0.001478	0.548	0.734640047915
0.001479	0.55	0.734506637138
0.00148	0.55	0.734506637138
0.001481	0.55	0.737224524823
0.001482	0.544	0.732163916073
0.001483	0.536	0.729865741078
0.001484	0.536	0.724364549105
0.001485	0.534	0.732696390055
0.001486	0.53	0.730136973451
0.001487	0.524	0.727615282962
0.001488	0.528	0.724717876142
0.001489	0.53	0.719096655534
0.00149	0.528	0.716390954717
0.001491	0.53	0.716309988762
0.001492	0.532	0.721786672085
0.001493	0.528	0.707966100883
0.001494	0.528	0.702293385986
0.001495	0.532	0.70496524737
0.001496	0.52	0.70256672281
0.001497	0.518	0.702620808118
0.001498	0.524	0.710931782944
0.001499	0.524	0.710931782944
0.0015	0.52	0.711055553385
0.001501	0.524	0.713739448258
0.001502	0.522	0.716600307005
0.001503	0.518	0.713915961441
0.001504	0.52	0.716658914687
0.001505	0.514	0.716801227678
0.001506	0.504	0.708508292118
0.001507	0.502	0.702848490074
0.001508	0.498	0.694259317546
0.001509	0.498	0.694259317546
0.00151	0.502	0.699997142851
0.001511	0.5	0.702851335632
0.001512	0.504	0.699988571335
0.001513	0.5	0.7
0.001514	0.498	0.697134133435
0.001515	0.508	0.714098032486
0.001516	0.512	0.719622123062
0.001517	0.512	0.719622123062
0.001518	0.5	0.711336769751
0.001519	0.494	0.705665643205
0.00152	0.49	0.691303117308
0.001521	0.486	0.688334221146
0.001522	0.484	0.679517475861
0.001523	0.484	0.676567808871
0.001524	0.488	0.682536445913
0.001525	0.484	0.673605225633
0.001526	0.47	0.673127031102
0.001527	0.47	0.667158152165
0.001528	0.468	0.664060238231
0.001529	0.462	0.660723845491
0.00153	0.462	0.660723845491
0.001531	0.464	0.672832817273
0.001532	0.47	0.673127031102
0.001533	0.476	0.676331279773
0.001534	0.464	0.672832817273
0.001535	0.46	0.660605782597
0.001536	0.448	0.653678820217
0.001537	0.44	0.649923072371
0.001538	0.444	0.650279939718
0.001539	0.452	0.647839486293
0.00154	0.45	0.647688196588
0.001541	0.444	0.644099371215
0.001542	0.44	0.640624695122
0.001543	0.444	0.644099371215
0.001544	0.448	0.644434635941
0.001545	0.452	0.647839486293
0.001546	0.448	0.644434635941
0.001547	0.454	0.644890688412
0.001548	0.458	0.645163545157
0.001549	0.46	0.639061812347
0.00155	0.466	0.651800583001
0.001551	0.464	0.651693179341
0.001552	0.458	0.648256122223
0.001553	0.464	0.65475491598
0.001554	0.46	0.654522726878
0.001555	0.458	0.651334015694
0.001556	0.456	0.648123445032
0.001557	0.458	0.651334015694
0.001558	0.454	0.654128427757
0.001559	0.448	0.650612019563
0.00156	0.45	0.653834841531
0.001561	0.45	0.650768776141
0.001562	0.448	0.644434635941
0.001563	0.442	0.643922355568
0.001564	0.438	0.637303695266
0.001565	0.434	0.633753895452
0.001566	0.432	0.630377664579
0.001567	0.438	0.630996038022
0.001568	0.432	0.627196938768
0.001569	0.434	0.627410551394
0.00157	0.436	0.624422933595
0.001571	0.43	0.62377880695
0.001572	0.428	0.626750349023
0.001573	0.426	0.6265173581
0.001574	0.426	0.6265173581
0.001575	0.424	0.623076239316
0.001576	0.424	0.62627789359
0.001577	0.422	0.632389120716
0.001578	0.42	0.628967407741
0.001579	0.424	0.629463263424
0.00158	0.422	0.629218562981
0.001581	0.42	0.628967407741
0.001582	0.42	0.628967407741
0.001583	0.418	0.628709789967
0.001584	0.416	0.618824692461
0.001585	0.412	0.611764660633
0.001586	0.406	0.61413679258
0.001587	0.402	0.610242574719
0.001588	0.404	0.610560398323
0.001589	0.406	0.610871508584
0.00159	0.406	0.610871508584
0.001591	0.402	0.606956341099
0.001592	0.406	0.607588676656
0.001593	0.404	0.607275884586
0.001594	0.4	0.60332412516
0.001595	0.4	0.596657355607
0.001596	0.394	0.588866708178
0.001597	0.392	0.588503186058
0.001598	0.384	0.583561479195
0.001599	0.386	0.580520456143
0.0016	0.388	0.591148035605
0.001601	0.384	0.59037615128
0.001602	0.386	0.590765604957
0.001603	0.39	0.598247440446
0.001604	0.39	0.591523456847
0.001605	0.384	0.586978704895
0.001606	0.386	0.590765604957
0.001607	0.388	0.591148035605
0.001608	0.384	0.59037615128
0.001609	0.376	0.588747823775
0.00161	0.374	0.588323040514
0.001611	0.38	0.589576118919
0.001612	0.382	0.589979660666
0.001613	0.382	0.583160355305
0.001614	0.378	0.582336672381
0.001615	0.376	0.581914083005
0.001616	0.376	0.588747823775
0.001617	0.376	0.588747823775
0.001618	0.384	0.600453162203
0.001619	0.376	0.595503148606
0.00162	0.374	0.595083187462
0.001621	0.378	0.599262880546
0.001622	0.38	0.602992537267
0.001623	0.384	0.607078248663
0.001624	0.382	0.600063329991
0.001625	0.382	0.596721040353
0.001626	0.38	0.596322060635
0.001627	0.376	0.595503148606
0.001628	0.366	0.583132917953
0.001629	0.362	0.575287754085
0.00163	0.368	0.583588896399
0.001631	0.362	0.568292178373
0.001632	0.364	0.568774120368
0.001633	0.366	0.576232591928
0.001634	0.364	0.582669717765
0.001635	0.372	0.591283350011
0.001636	0.376	0.595503148606
0.001637	0.378	0.599262880546
0.001638	0.374	0.598434624667
0.001639	0.37	0.597578446733
0.00164	0.37	0.597578446733
0.001641	0.366	0.589952540464
0.001642	0.366	0.586552640434
0.001643	0.364	0.586092142926
0.001644	0.364	0.582669717765
0.001645	0.358	0.5777854273
0.001646	0.366	0.589952540464
0.001647	0.368	0.590403252024
0.001648	0.366	0.589952540464
0.001649	0.358	0.584667426833
0.00165	0.354	0.587097947535
0.001651	0.352	0.583177502995
0.001652	0.352	0.583177502995
0.001653	0.356	0.584178055048
0.001654	0.356	0.584178055048
0.001655	0.358	0.584667426833
0.001656	0.356	0.584178055048
0.001657	0.358	0.584667426833
0.001658	0.348	0.575235603905
0.001659	0.338	0.572499781659
0.00166	0.34	0.573061951276
0.001661	0.338	0.572499781659
0.001662	0.334	0.567841527189
0.001663	0.336	0.568422378166
0.001664	0.338	0.565469716254
0.001665	0.34	0.566038867923
0.001666	0.344	0.570669781923
0.001667	0.336	0.568422378166
0.001668	0.334	0.564308426306
0.001669	0.334	0.564308426306
0.00167	0.33	0.559553393342
0.001671	0.324	0.554097464351
0.001672	0.318	0.548521649527
0.001673	0.316	0.547853995148
0.001674	0.318	0.548521649527
0.001675	0.318	0.548521649527
0.001676	0.32	0.54918120871
0.001677	0.32	0.552810998443
0.001678	0.314	0.547178215941
0.001679	0.316	0.551492520348
0.00168	0.32	0.552810998443
0.001681	0.32	0.552810998443
0.001682	0.314	0.550821205111
0.001683	0.318	0.552155775121
0.001684	0.318	0.552155775121
0.001685	0.322	0.553458218839
0.001686	0.322	0.553458218839
0.001687	0.322	0.553458218839
0.001688	0.32	0.54918120871
0.001689	0.314	0.547178215941
0.00169	0.316	0.547853995148
0.001691	0.316	0.54419114289
0.001692	0.316	0.540503468999
0.001693	0.318	0.544863285605
0.001694	0.318	0.544863285605
0.001695	0.318	0.548521649527
0.001696	0.32	0.545527267879
0.001697	0.318	0.544863285605
0.001698	0.314	0.547178215941
0.001699	0.314	0.54351080946
0.0017	0.316	0.540503468999
0.001701	0.316	0.540503468999
0.001702	0.318	0.544863285605
0.001703	0.318	0.548521649527
0.001704	0.312	0.546494281763
0.001705	0.306	0.544393240223
0.001706	0.306	0.544393240223
0.001707	0.308	0.54510182535
0.001708	0.31	0.538423625039
0.001709	0.306	0.536995344486
0.00171	0.302	0.535533378978
0.001711	0.3	0.534789678285
0.001712	0.296	0.525722360186
0.001713	0.298	0.526494064544
0.001714	0.294	0.524941901547
0.001715	0.29	0.523354564325
0.001716	0.29	0.523354564325
0.001717	0.288	0.522547605487
0.001718	0.286	0.521731731832
0.001719	0.282	0.520073071789
0.00172	0.284	0.517053188753
0.001721	0.286	0.517884156931
0.001722	0.286	0.517884156931
0.001723	0.282	0.516213134277
0.001724	0.278	0.514505587919
0.001725	0.282	0.531484712856
0.001726	0.286	0.53310786901
0.001727	0.282	0.531484712856
0.001728	0.28	0.530659966457
0.001729	0.278	0.522222174941
0.00173	0.28	0.51923019943
0.001731	0.282	0.520073071789
0.001732	0.284	0.517053188753
0.001733	0.276	0.509729339944
0.001734	0.272	0.507952753708
0.001735	0.268	0.502171285519
0.001736	0.272	0.507952753708
0.001737	0.274	0.504899990097
0.001738	0.276	0.501820685106
0.001739	0.276	0.501820685106
0.00174	0.272	0.496
0.001741	0.27	0.495075751779
0.001742	0.264	0.484049584237
0.001743	0.262	0.483069353199
0.001744	0.26	0.482078831728
0.001745	0.26	0.482078831728
0.001746	0.262	0.487191953957
0.001747	0.26	0.486209831246
0.001748	0.258	0.472690173369
0.001749	0.26	0.473708771293
0.00175	0.258	0.47690250576
0.001751	0.258	0.47690250576
0.001752	0.252	0.469570016079
0.001753	0.248	0.467435557056
0.001754	0.254	0.470620866516
0.001755	0.256	0.480066662038
0.001756	0.254	0.479044883075
0.001757	0.254	0.479044883075
0.001758	0.258	0.481077956261
0.001759	0.264	0.4881639069
0.00176	0.262	0.487191953957
0.001761	0.262	0.491279960918
0.001762	0.264	0.492243842013
0.001763	0.262	0.491279960918
0.001764	0.256	0.484214828356
0.001765	0.254	0.479044883075
0.001766	0.252	0.478012552136
0.001767	0.256	0.484214828356
0.001768	0.26	0.498397431775
0.001769	0.26	0.498397431775
0.00177	0.258	0.497429391974
0.001771	0.256	0.496451407491
0.001772	0.258	0.497429391974
0.001773	0.256	0.496451407491
0.001774	0.254	0.491410215604
0.001775	0.246	0.483201821189
0.001776	0.246	0.48732330131
0.001777	0.248	0.488360522565
0.001778	0.246	0.483201821189
0.001779	0.248	0.484247870413
0.00178	0.248	0.480099989586
0.001781	0.244	0.47377631853
0.001782	0.246	0.470620866516
0.001783	0.246	0.479044883075
0.001784	0.246	0.479044883075
0.001785	0.242	0.468439964136
0.001786	0.24	0.463033476112
0.001787	0.244	0.469535941116
0.001788	0.238	0.457554368354
0.001789	0.236	0.4564033304
0.00179	0.24	0.458693797647
0.001791	0.242	0.459821704577
0.001792	0.242	0.459821704577
0.001793	0.242	0.459821704577
0.001794	0.248	0.475915958968
0.001795	0.248	0.475915958968
0.001796	0.244	0.47377631853
0.001797	0.244	0.47377631853
0.001798	0.244	0.469535941116
0.001799	0.244	0.469535941116
0.0018	0.238	0.461904752086
0.001801	0.236	0.465084938479
0.001802	0.236	0.460764581972
0.001803	0.234	0.455240595729
0.001804	0.236	0.465084938479
0.001805	0.232	0.462791529741
0.001806	0.234	0.468234983742
0.001807	0.232	0.471355492171
0.001808	0.226	0.467893150196
0.001809	0.224	0.466716187849
0.00181	0.224	0.466716187849
0.001811	0.222	0.46552765761
0.001812	0.22	0.46
0.001813	0.222	0.46552765761
0.001814	0.222	0.46552765761
0.001815	0.226	0.467893150196
0.001816	0.228	0.46905863173
0.001817	0.228	0.46905863173
0.001818	0.228	0.46905863173
0.001819	0.226	0.463598964624
0.00182	0.226	0.463598964624
0.001821	0.224	0.45367830012
0.001822	0.222	0.448013392657
0.001823	0.216	0.444234172481
0.001824	0.218	0.449973332543
0.001825	0.216	0.448713717196
0.001826	0.21	0.444859528391
0.001827	0.212	0.450617354304
0.001828	0.212	0.450617354304
0.001829	0.212	0.450617354304
0.00183	0.21	0.449332838773
0.001831	0.206	0.446725866724
0.001832	0.204	0.445403188134
0.001833	0.202	0.444067562427
0.001834	0.21	0.449332838773
0.001835	0.208	0.44354932082
0.001836	0.21	0.444859528391
0.001837	0.206	0.437680248583
0.001838	0.204	0.43633015023
0.001839	0.204	0.43633015023
0.00184	0.204	0.43633015023
0.001841	0.204	0.43633015023
0.001842	0.21	0.440340777126
0.001843	0.21	0.440340777126
0.001844	0.21	0.440340777126
0.001845	0.21	0.440340777126
0.001846	0.208	0.43901708395
0.001847	0.208	0.43901708395
0.001848	0.206	0.437680248583
0.001849	0.2	0.433589667774
0.00185	0.198	0.432199028227
0.001851	0.198	0.432199028227
0.001852	0.198	0.432199028227
0.001853	0.198	0.432199028227
0.001854	0.198	0.432199028227
0.001855	0.194	0.429376291847
0.001856	0.19	0.421781934179
0.001857	0.19	0.421781934179
0.001858	0.196	0.42612674171
0.001859	0.198	0.4275464887
0.00186	0.204	0.431722132859
0.001861	0.2	0.428952211791
0.001862	0.2	0.424264068712
0.001863	0.202	0.430344048408
0.001864	0.198	0.4275464887
0.001865	0.196	0.42612674171
0.001866	0.196	0.42612674171
0.001867	0.194	0.424692830173
0.001868	0.198	0.4275464887
0.001869	0.2	0.428952211791
0.00187	0.202	0.430344048408
0.001871	0.202	0.430344048408
0.001872	0.206	0.433086596422
0.001873	0.204	0.431722132859
0.001874	0.204	0.431722132859
0.001875	0.2	0.428952211791
0.001876	0.202	0.430344048408
0.001877	0.202	0.430344048408
0.001878	0.206	0.433086596422
0.001879	0.2	0.428952211791
0.00188	0.196	0.42612674171
0.001881	0.194	0.424692830173
0.001882	0.194	0.424692830173
0.001883	0.196	0.42612674171
0.001884	0.196	0.42612674171
0.001885	0.19	0.421781934179
0.001886	0.19	0.421781934179
0.001887	0.19	0.421781934179
0.001888	0.19	0.421781934179
0.001889	0.19	0.421781934179
0.00189	0.186	0.41881260726
0.001891	0.186	0.41881260726
0.001892	0.186	0.41881260726
0.001893	0.186	0.414009661723
0.001894	0.182	0.410945251828
0.001895	0.176	0.406231461115
0.001896	0.176	0.401277958528
0.001897	0.174	0.39965485109
0.001898	0.176	0.406231461115
0.001899	0.172	0.40300868477
0.0019	0.17	0.401372644808
0.001901	0.168	0.399719901931
0.001902	0.168	0.399719901931
0.001903	0.17	0.401372644808
0.001904	0.17	0.401372644808
0.001905	0.172	0.40300868477
0.001906	0.172	0.40300868477
0.001907	0.172	0.40300868477
0.001908	0.168	0.399719901931
0.001909	0.166	0.398050248084
0.00191	0.168	0.399719901931
0.001911	0.166	0.398050248084
0.001912	0.164	0.396363469558
0.001913	0.17	0.406324993078
0.001914	0.172	0.40794117223
0.001915	0.17	0.406324993078
0.001916	0.164	0.391285062327
0.001917	0.166	0.392993638625
0.001918	0.166	0.387871112613
0.001919	0.168	0.389584393938
0.00192	0.17	0.39127995093
0.001921	0.168	0.389584393938
0.001922	0.166	0.387871112613
0.001923	0.168	0.389584393938
0.001924	0.17	0.39127995093
0.001925	0.166	0.387871112613
0.001926	0.164	0.391285062327
0.001927	0.16	0.387814388593
0.001928	0.164	0.391285062327
0.001929	0.158	0.380835922675
0.00193	0.16	0.382622529394
0.001931	0.16	0.382622529394
0.001932	0.162	0.38439042652
0.001933	0.166	0.387871112613
0.001934	0.164	0.386139871031
0.001935	0.158	0.380835922675
0.001936	0.158	0.380835922675
0.001937	0.158	0.380835922675
0.001938	0.156	0.379030341793
0.001939	0.156	0.379030341793
0.00194	0.152	0.375361159418
0.001941	0.152	0.375361159418
0.001942	0.152	0.375361159418
0.001943	0.152	0.375361159418
0.001944	0.152	0.375361159418
0.001945	0.15	0.37349698794
0.001946	0.148	0.371612701613
0.001947	0.154	0.377205514276
0.001948	0.154	0.382470913927
0.001949	0.154	0.382470913927
0.00195	0.154	0.382470913927
0.001951	0.154	0.382470913927
0.001952	0.156	0.384270737892
0.001953	0.154	0.382470913927
0.001954	0.15	0.378813938498
0.001955	0.148	0.376956230881
0.001956	0.148	0.376956230881
0.001957	0.148	0.376956230881
0.001958	0.148	0.376956230881
0.001959	0.15	0.378813938498
0.00196	0.15	0.378813938498
0.001961	0.152	0.380652072108
0.001962	0.154	0.382470913927
0.001963	0.154	0.382470913927
0.001964	0.148	0.376956230881
0.001965	0.148	0.376956230881
0.001966	0.15	0.378813938498
0.001967	0.15	0.378813938498
0.001968	0.15	0.378813938498
0.001969	0.15	0.378813938498
0.00197	0.146	0.375078658417
0.001971	0.15	0.378813938498
0.001972	0.152	0.380652072108
0.001973	0.154	0.382470913927
0.001974	0.152	0.380652072108
0.001975	0.148	0.376956230881
0.001976	0.146	0.375078658417
0.001977	0.144	0.37318092127
0.001978	0.144	0.37318092127
0.001979	0.144	0.37318092127
0.00198	0.136	0.365381991893
0.001981	0.136	0.365381991893
0.001982	0.134	0.363378590454
0.001983	0.136	0.365381991893
0.001984	0.138	0.37276802438
0.001985	0.136	0.365381991893
0.001986	0.132	0.361353012994
0.001987	0.126	0.355139409247
0.001988	0.122	0.350878896487
0.001989	0.128	0.362789194988
0.00199	0.13	0.364828726939
0.001991	0.13	0.364828726939
0.001992	0.13	0.364828726939
0.001993	0.134	0.368841429343
0.001994	0.134	0.368841429343
0.001995	0.128	0.357233816988
0.001996	0.134	0.363378590454
0.001997	0.13	0.353694783677
0.001998	0.13	0.359304884464
[truncated: 8,002 more rows]
