# Supplementary material for: The Influence of Synaptic Size on AMPA Receptor Activation: A Monte Carlo Model
Source: PLoS One. 2015 Jun 24;10(6):e0130924. doi: 10.1371/journal.pone.0130924 (PMC4479604; doi:10.1371/journal.pone.0130924)
Supplement: S1 Dataset — This package contains the experimental data used as basis for the analysis presented in the paper. (ZIP) [file pone.0130924.s001.zip › S1 Simulation data/training/1065_9064_175_341.csv]

time	AMPA.O.mean	AMPA.O.stdev
0.0	0.0	0.0
1e-06	0.0	0.0
2e-06	0.028	0.164972725018
3e-06	0.188	0.443459130022
4e-06	0.382	0.616503041355
5e-06	0.646	0.795414357426
6e-06	0.968	0.975179983388
7e-06	1.36	1.12889326333
8e-06	1.746	1.26074739738
9e-06	2.224	1.48520166981
1e-05	2.736	1.66081425813
1.1e-05	3.196	1.73019767657
1.2e-05	3.688	1.84137340048
1.3e-05	4.128	1.9461798478
1.4e-05	4.64	2.07132807638
1.5e-05	5.078	2.16238664443
1.6e-05	5.564	2.28164502059
1.7e-05	6.042	2.33414566812
1.8e-05	6.516	2.49514408402
1.9e-05	6.958	2.5235364075
2e-05	7.468	2.59479787267
2.1e-05	7.892	2.68036116969
2.2e-05	8.362	2.82187101052
2.3e-05	8.752	2.88348677819
2.4e-05	9.132	2.9452633159
2.5e-05	9.5	2.98563226135
2.6e-05	9.866	3.03842788297
2.7e-05	10.206	3.08602721958
2.8e-05	10.494	3.10321832941
2.9e-05	10.75	3.15015872616
3e-05	11.098	3.22372393359
3.1e-05	11.376	3.28734300005
3.2e-05	11.648	3.36928716497
3.3e-05	11.94	3.40064699726
3.4e-05	12.154	3.33500884557
3.5e-05	12.374	3.343370156
3.6e-05	12.552	3.39165092543
3.7e-05	12.754	3.4970679147
3.8e-05	12.96	3.54942248824
3.9e-05	13.158	3.57785354647
4e-05	13.334	3.53870654336
4.1e-05	13.47	3.5481121741
4.2e-05	13.636	3.58545729301
4.3e-05	13.752	3.6395736014
4.4e-05	13.89	3.66031419416
4.5e-05	14.024	3.69370058343
4.6e-05	14.166	3.74251840343
4.7e-05	14.286	3.75129364353
4.8e-05	14.384	3.75879555177
4.9e-05	14.534	3.79589831265
5e-05	14.64	3.79821010477
5.1e-05	14.682	3.80484901146
5.2e-05	14.704	3.80268115939
5.3e-05	14.736	3.82181946198
5.4e-05	14.788	3.84071035096
5.5e-05	14.81	3.8654753912
5.6e-05	14.912	3.84762991983
5.7e-05	15.006	3.87220402355
5.8e-05	15.078	3.85174194359
5.9e-05	15.08	3.87938139399
6e-05	15.112	3.82772203798
6.1e-05	15.176	3.82792685406
6.2e-05	15.204	3.84582682917
6.3e-05	15.252	3.88593566596
6.4e-05	15.288	3.85656012529
6.5e-05	15.302	3.89651074681
6.6e-05	15.312	3.91237217044
6.7e-05	15.35	3.87291879595
6.8e-05	15.336	3.85059787566
6.9e-05	15.414	3.76969547842
7e-05	15.45	3.78622503293
7.1e-05	15.522	3.80703506682
7.2e-05	15.506	3.76854932302
7.3e-05	15.5	3.75579552159
7.4e-05	15.512	3.84055412669
7.5e-05	15.488	3.82960259035
7.6e-05	15.448	3.78672629061
7.7e-05	15.394	3.77501841055
7.8e-05	15.384	3.79849233249
7.9e-05	15.362	3.80407097726
8e-05	15.338	3.82514784028
8.1e-05	15.306	3.7910900807
8.2e-05	15.252	3.76729292729
8.3e-05	15.246	3.73918226354
8.4e-05	15.232	3.77388076123
8.5e-05	15.204	3.76860504696
8.6e-05	15.2	3.8042081962
8.7e-05	15.188	3.80482010087
8.8e-05	15.146	3.77474290515
8.9e-05	15.168	3.78256209467
9e-05	15.196	3.74934447604
9.1e-05	15.176	3.82531358192
9.2e-05	15.146	3.82579194416
9.3e-05	15.104	3.84306960645
9.4e-05	15.108	3.82522365359
9.5e-05	15.076	3.86085793574
9.6e-05	15.028	3.84801455299
9.7e-05	15.028	3.83239037678
9.8e-05	15.028	3.82350833659
9.9e-05	15.044	3.81393025631
0.0001	14.98	3.79994736806
0.000101	14.942	3.8008730576
0.000102	14.924	3.82808359365
0.000103	14.926	3.85182086811
0.000104	14.908	3.8407728389
0.000105	14.896	3.86486532754
0.000106	14.836	3.87467469602
0.000107	14.816	3.83381585369
0.000108	14.742	3.85790564944
0.000109	14.706	3.82093758128
0.00011	14.618	3.77254237882
0.000111	14.592	3.74079349871
0.000112	14.576	3.71970751538
0.000113	14.502	3.65978086776
0.000114	14.458	3.6873074187
0.000115	14.43	3.69717459691
0.000116	14.376	3.67186927872
0.000117	14.33	3.717674004
0.000118	14.31	3.76376141646
0.000119	14.284	3.76554697222
0.00012	14.218	3.75159646018
0.000121	14.182	3.77794600279
0.000122	14.154	3.78817687021
0.000123	14.162	3.79575499736
0.000124	14.16	3.75371815671
0.000125	14.158	3.70203133428
0.000126	14.17	3.71336774371
0.000127	14.106	3.67624319109
0.000128	14.09	3.69349428049
0.000129	14.064	3.69755378595
0.00013	14.01	3.7016077588
0.000131	13.956	3.72693761686
0.000132	13.934	3.73813375898
0.000133	13.932	3.70504736812
0.000134	13.908	3.67253808694
0.000135	13.846	3.66637204877
0.000136	13.8	3.67695526217
0.000137	13.786	3.68676063774
0.000138	13.776	3.66358076204
0.000139	13.734	3.65502995884
0.00014	13.662	3.61825316969
0.000141	13.606	3.61313769458
0.000142	13.576	3.63651261513
0.000143	13.544	3.6077782637
0.000144	13.502	3.62904891122
0.000145	13.474	3.65148243868
0.000146	13.436	3.66959180291
0.000147	13.406	3.69122797995
0.000148	13.378	3.70393250478
0.000149	13.33	3.69121931074
0.00015	13.326	3.68126662984
0.000151	13.304	3.67254462192
0.000152	13.248	3.66476411246
0.000153	13.21	3.64772531861
0.000154	13.164	3.60792239384
0.000155	13.098	3.60726988178
0.000156	13.064	3.54173742674
0.000157	13.018	3.54988394176
0.000158	12.988	3.51850195396
0.000159	12.962	3.5271172365
0.00016	12.944	3.49983771052
0.000161	12.902	3.50605134018
0.000162	12.888	3.53941464087
0.000163	12.874	3.48398105621
0.000164	12.804	3.50165446611
0.000165	12.808	3.41513337953
0.000166	12.776	3.39673725802
0.000167	12.728	3.40910780117
0.000168	12.7	3.39028022441
0.000169	12.68	3.36891673984
0.00017	12.676	3.3703151188
0.000171	12.622	3.39280356048
0.000172	12.606	3.41507891563
0.000173	12.54	3.44040695267
0.000174	12.53	3.44573649602
0.000175	12.506	3.47303383226
0.000176	12.468	3.46943453606
0.000177	12.45	3.51333175206
0.000178	12.442	3.52173763929
0.000179	12.46	3.50148539908
0.00018	12.406	3.45386218602
0.000181	12.384	3.46821913956
0.000182	12.346	3.46616271978
0.000183	12.326	3.48076485848
0.000184	12.276	3.47560412015
0.000185	12.262	3.47927521188
0.000186	12.218	3.49720974493
0.000187	12.214	3.49345158833
0.000188	12.204	3.49662465815
0.000189	12.19	3.46495310214
0.00019	12.154	3.4742314258
0.000191	12.128	3.48017470826
0.000192	12.12	3.48275752817
0.000193	12.082	3.47955112048
0.000194	12.026	3.48386624313
0.000195	11.998	3.48051662832
0.000196	11.932	3.46747400855
0.000197	11.908	3.47613808702
0.000198	11.92	3.4919335618
0.000199	11.894	3.44423634497
0.0002	11.842	3.44340471046
0.000201	11.81	3.41085033386
0.000202	11.766	3.4163202426
0.000203	11.726	3.44658149476
0.000204	11.728	3.46150487505
0.000205	11.704	3.47050198098
0.000206	11.676	3.42622591199
0.000207	11.62	3.38756549752
0.000208	11.602	3.37810538616
0.000209	11.552	3.36679313294
0.00021	11.512	3.39202830177
0.000211	11.466	3.38951972999
0.000212	11.454	3.39173760778
0.000213	11.416	3.39807945758
0.000214	11.408	3.38489822594
0.000215	11.38	3.37573695658
0.000216	11.336	3.37507096222
0.000217	11.324	3.40338419812
0.000218	11.304	3.40346646818
0.000219	11.304	3.41929583394
0.00022	11.238	3.4049017607
0.000221	11.204	3.38265930889
0.000222	11.188	3.3652126233
0.000223	11.138	3.37445640067
0.000224	11.108	3.36635351679
0.000225	11.076	3.37078981843
0.000226	11.052	3.34802867371
0.000227	11.028	3.35010686397
0.000228	10.96	3.36428298453
0.000229	10.948	3.34743125396
0.00023	10.896	3.29138025758
0.000231	10.89	3.26648128726
0.000232	10.864	3.25845116581
0.000233	10.85	3.23411502578
0.000234	10.812	3.23429374053
0.000235	10.788	3.24947011065
0.000236	10.74	3.2435166101
0.000237	10.73	3.25286027982
0.000238	10.7	3.26833290838
0.000239	10.646	3.25709748089
0.00024	10.596	3.20449434389
0.000241	10.588	3.20347561252
0.000242	10.554	3.16402970909
0.000243	10.544	3.17805978547
0.000244	10.51	3.21526048711
0.000245	10.488	3.16193864583
0.000246	10.454	3.1387710971
0.000247	10.412	3.1499612696
0.000248	10.366	3.13177968574
0.000249	10.338	3.13428715979
0.00025	10.326	3.14892426076
0.000251	10.312	3.15129433725
0.000252	10.292	3.12837593649
0.000253	10.274	3.11623554951
0.000254	10.262	3.13773102735
0.000255	10.208	3.12869557484
0.000256	10.178	3.13852130788
0.000257	10.192	3.11370133442
0.000258	10.162	3.13556310732
0.000259	10.128	3.14382187791
0.00026	10.106	3.16587491857
0.000261	10.078	3.15339753282
0.000262	10.086	3.13346517453
0.000263	10.054	3.12459341355
0.000264	10.02	3.14318309998
0.000265	9.99	3.16826450916
0.000266	9.962	3.17372903695
0.000267	9.95	3.12977634984
0.000268	9.938	3.12508495885
0.000269	9.928	3.10593238819
0.00027	9.868	3.11810455245
0.000271	9.81	3.11863752302
0.000272	9.79	3.10578492494
0.000273	9.79	3.1128604209
0.000274	9.772	3.12025896361
0.000275	9.748	3.1132773728
0.000276	9.7	3.14165561448
0.000277	9.668	3.13843527892
0.000278	9.652	3.15830587499
0.000279	9.63	3.16876947726
0.00028	9.588	3.17840463126
0.000281	9.552	3.11565338252
0.000282	9.538	3.08294599369
0.000283	9.528	3.07460826773
0.000284	9.504	3.06887340892
0.000285	9.486	3.06688832532
0.000286	9.456	3.04040523615
0.000287	9.446	3.03036037461
0.000288	9.424	3.07509739683
0.000289	9.364	3.07758086815
0.00029	9.35	3.05736814924
0.000291	9.318	3.08753558684
0.000292	9.316	3.0607423936
0.000293	9.284	3.06061170357
0.000294	9.28	3.03341391834
0.000295	9.268	2.98934374069
0.000296	9.228	3.00266814683
0.000297	9.192	2.99117635722
0.000298	9.186	3.01453213617
0.000299	9.188	3.0094278526
0.0003	9.156	3.00593812312
0.000301	9.108	2.99605340406
0.000302	9.096	2.99044879575
0.000303	9.08	2.99091959103
0.000304	9.064	2.99798332217
0.000305	9.028	2.94672971275
0.000306	8.97	2.93344507363
0.000307	8.924	2.91517135002
0.000308	8.89	2.91374329686
0.000309	8.88	2.93080193804
0.00031	8.904	2.93236832611
0.000311	8.872	2.91541009122
0.000312	8.86	2.93605177066
0.000313	8.848	2.91494356721
0.000314	8.85	2.8808852806
0.000315	8.824	2.86513943814
0.000316	8.796	2.876522901
0.000317	8.802	2.90358330344
0.000318	8.772	2.87541579602
0.000319	8.754	2.88192366311
0.00032	8.752	2.89456317948
0.000321	8.72	2.86523995505
0.000322	8.696	2.86488813045
0.000323	8.65	2.80989323641
0.000324	8.624	2.79331774061
0.000325	8.576	2.74885867225
0.000326	8.542	2.73280734777
0.000327	8.532	2.73001391938
0.000328	8.534	2.73365030682
0.000329	8.482	2.71618776965
0.00033	8.472	2.70503530476
0.000331	8.458	2.72841272538
0.000332	8.434	2.74329072466
0.000333	8.396	2.76245977346
0.000334	8.392	2.77746935177
0.000335	8.372	2.79170485546
0.000336	8.318	2.77360343236
0.000337	8.286	2.79145195194
0.000338	8.258	2.80845793987
0.000339	8.258	2.80204139869
0.00034	8.228	2.7748902681
0.000341	8.2	2.79714139793
0.000342	8.174	2.79637694169
0.000343	8.186	2.79059205188
0.000344	8.156	2.79207163232
0.000345	8.144	2.7761959585
0.000346	8.094	2.72050804079
0.000347	8.03	2.7123974635
0.000348	8.038	2.74455023638
0.000349	8.034	2.69756260354
0.00035	8.016	2.7047632059
0.000351	7.988	2.7158527206
0.000352	7.948	2.72933984692
0.000353	7.924	2.74994981772
0.000354	7.914	2.75074608061
0.000355	7.888	2.74216265017
0.000356	7.858	2.78313420445
0.000357	7.834	2.75652752571
0.000358	7.808	2.74647701611
0.000359	7.812	2.72848969212
0.00036	7.796	2.72367105209
0.000361	7.764	2.71887918084
0.000362	7.772	2.73788531535
0.000363	7.758	2.74580334329
0.000364	7.734	2.75086241023
0.000365	7.702	2.74320906968
0.000366	7.674	2.73856239659
0.000367	7.636	2.72020293361
0.000368	7.612	2.74908275612
0.000369	7.602	2.76615183965
0.00037	7.6	2.73569004092
0.000371	7.568	2.71392262233
0.000372	7.568	2.70580413186
0.000373	7.58	2.72829617161
0.000374	7.562	2.71185471587
0.000375	7.552	2.69505027782
0.000376	7.526	2.7109636663
0.000377	7.54	2.72624283585
0.000378	7.504	2.71550805559
0.000379	7.506	2.73970144359
0.00038	7.45	2.71210250544
0.000381	7.428	2.68641322212
0.000382	7.406	2.69316987953
0.000383	7.382	2.70038441708
0.000384	7.346	2.69857073281
0.000385	7.296	2.68707722256
0.000386	7.286	2.68480986291
0.000387	7.276	2.6817576326
0.000388	7.264	2.67475307272
0.000389	7.232	2.66048416646
0.00039	7.206	2.66750145267
0.000391	7.164	2.67303273455
0.000392	7.16	2.67551864131
0.000393	7.126	2.66347967892
0.000394	7.068	2.68241980309
0.000395	7.068	2.66446542481
0.000396	7.06	2.65864627207
0.000397	7.026	2.65128723453
0.000398	7.018	2.64228613136
0.000399	7.0	2.60691388427
0.0004	6.976	2.5929566136
0.000401	6.952	2.60032613339
0.000402	6.93	2.57780914732
0.000403	6.878	2.56029607663
0.000404	6.882	2.55813916744
0.000405	6.86	2.56756694168
0.000406	6.866	2.59692972566
0.000407	6.846	2.60504971162
0.000408	6.84	2.62190770242
0.000409	6.814	2.62591012794
0.00041	6.836	2.64973659068
0.000411	6.808	2.66141616438
0.000412	6.816	2.65671677075
0.000413	6.782	2.64319427965
0.000414	6.752	2.61199081162
0.000415	6.72	2.60184549887
0.000416	6.7	2.6088311559
0.000417	6.666	2.5966216513
0.000418	6.646	2.60090061325
0.000419	6.62	2.57518931343
0.00042	6.572	2.55750190616
0.000421	6.538	2.54726441501
0.000422	6.506	2.53494852019
0.000423	6.484	2.52462749728
0.000424	6.452	2.52105057466
0.000425	6.444	2.50975377278
0.000426	6.438	2.51120608473
0.000427	6.448	2.50185850919
0.000428	6.428	2.4788739379
0.000429	6.414	2.50092063049
0.00043	6.408	2.49670502863
0.000431	6.398	2.51069631776
0.000432	6.388	2.51106670561
0.000433	6.378	2.53832937185
0.000434	6.374	2.5397094322
0.000435	6.362	2.52486752128
0.000436	6.34	2.53306138891
0.000437	6.322	2.51521688926
0.000438	6.3	2.51753848034
0.000439	6.312	2.50492634622
0.00044	6.316	2.49321960525
0.000441	6.308	2.49502224439
0.000442	6.292	2.49293722344
0.000443	6.278	2.49253204593
0.000444	6.272	2.4943969211
0.000445	6.24	2.47434839907
0.000446	6.17	2.43661650655
0.000447	6.164	2.43086486667
0.000448	6.148	2.43106890071
0.000449	6.138	2.42052804156
0.00045	6.142	2.41947018994
0.000451	6.128	2.38738685596
0.000452	6.11	2.40206161453
0.000453	6.08	2.36845941489
0.000454	6.036	2.38887086298
0.000455	6.024	2.39320371051
0.000456	6.026	2.41025392853
0.000457	6.018	2.42439188251
0.000458	5.984	2.42069081049
0.000459	5.944	2.40683692842
0.00046	5.908	2.37392838982
0.000461	5.906	2.36583262299
0.000462	5.91	2.37947473195
0.000463	5.894	2.39306581606
0.000464	5.902	2.38587426324
0.000465	5.872	2.40491496731
0.000466	5.834	2.41959583402
0.000467	5.852	2.43846181024
0.000468	5.842	2.46759721186
0.000469	5.826	2.44616516204
0.00047	5.802	2.43778506025
0.000471	5.762	2.42350077367
0.000472	5.776	2.42607172194
0.000473	5.724	2.41740025647
0.000474	5.718	2.41463786105
0.000475	5.708	2.41634765711
0.000476	5.718	2.39801501246
0.000477	5.706	2.41817369103
0.000478	5.68	2.43014402865
0.000479	5.668	2.42193641535
0.00048	5.652	2.40559680745
0.000481	5.666	2.39299895529
0.000482	5.648	2.38748738217
0.000483	5.608	2.3837650891
0.000484	5.582	2.41314649369
0.000485	5.58	2.40324780245
0.000486	5.562	2.38708106272
0.000487	5.536	2.40014666219
0.000488	5.512	2.40454902217
0.000489	5.52	2.39031378693
0.00049	5.52	2.39783235444
0.000491	5.492	2.39873633399
0.000492	5.468	2.39101986608
0.000493	5.478	2.40198168186
0.000494	5.456	2.39166552846
0.000495	5.432	2.37852391201
0.000496	5.404	2.35982711231
0.000497	5.38	2.3502340309
0.000498	5.38	2.32628459136
0.000499	5.352	2.33754058788
0.0005	5.328	2.31525722113
0.000501	5.316	2.28913608158
0.000502	5.294	2.26706065203
0.000503	5.294	2.25999203538
0.000504	5.296	2.27340801441
0.000505	5.27	2.28672254548
0.000506	5.27	2.28759699248
0.000507	5.256	2.29923117585
0.000508	5.264	2.29919638135
0.000509	5.244	2.26461122491
0.00051	5.232	2.26145439927
0.000511	5.22	2.27059463577
0.000512	5.226	2.2906165109
0.000513	5.214	2.31607512832
0.000514	5.224	2.3164248315
0.000515	5.228	2.28910812327
0.000516	5.23	2.28759699248
0.000517	5.232	2.28345702828
0.000518	5.212	2.28977204106
0.000519	5.202	2.31283289496
0.00052	5.184	2.30176975391
0.000521	5.142	2.28338257854
0.000522	5.12	2.27103500634
0.000523	5.128	2.26088832099
0.000524	5.108	2.24685023978
0.000525	5.11	2.23022420398
0.000526	5.078	2.2270868865
0.000527	5.064	2.20905047475
0.000528	5.05	2.20533444176
0.000529	5.034	2.18925649479
0.00053	5.004	2.16517528159
0.000531	4.986	2.17481125618
0.000532	4.964	2.15932952557
0.000533	4.98	2.19535874062
0.000534	4.95	2.17244102337
0.000535	4.914	2.20966151254
0.000536	4.904	2.20063263631
0.000537	4.868	2.18416482894
0.000538	4.834	2.16389556125
0.000539	4.814	2.16041755223
0.00054	4.806	2.16249023119
0.000541	4.788	2.15663070552
0.000542	4.764	2.16155129479
0.000543	4.752	2.15557324162
0.000544	4.712	2.18106762848
0.000545	4.712	2.17923289256
0.000546	4.704	2.16526765089
0.000547	4.702	2.15805375281
0.000548	4.706	2.15582095732
0.000549	4.678	2.15553148898
0.00055	4.662	2.15957310596
0.000551	4.642	2.16283055277
0.000552	4.624	2.14909841562
0.000553	4.616	2.16715112533
0.000554	4.636	2.17336237199
0.000555	4.602	2.1953578296
0.000556	4.572	2.20109427331
0.000557	4.574	2.22362856611
0.000558	4.564	2.20497256219
0.000559	4.548	2.17800275482
0.00056	4.544	2.16611726368
0.000561	4.532	2.1300178403
0.000562	4.54	2.14205508799
0.000563	4.498	2.13213414212
0.000564	4.496	2.13306915031
0.000565	4.478	2.1131767555
0.000566	4.456	2.10714593704
0.000567	4.426	2.10250422116
0.000568	4.436	2.1113749075
0.000569	4.42	2.09179348885
0.00057	4.404	2.07576106525
0.000571	4.402	2.11385808417
0.000572	4.386	2.10261836765
0.000573	4.378	2.10407129157
0.000574	4.35	2.08794157006
0.000575	4.332	2.07503638522
0.000576	4.308	2.08257917016
0.000577	4.29	2.06637363514
0.000578	4.278	2.08823274565
0.000579	4.272	2.09714472557
0.00058	4.274	2.11350987696
0.000581	4.264	2.11241662557
0.000582	4.236	2.1185617763
0.000583	4.218	2.11718586808
0.000584	4.22	2.10038091783
0.000585	4.21	2.09807054219
0.000586	4.202	2.07971055678
0.000587	4.22	2.08028844154
0.000588	4.21	2.07987980422
0.000589	4.204	2.06455418917
0.00059	4.196	2.04684733187
0.000591	4.204	2.04899585163
0.000592	4.18	2.04733973732
0.000593	4.168	2.02380236189
0.000594	4.17	2.0320187007
0.000595	4.17	2.02906382354
0.000596	4.176	2.03691531488
0.000597	4.168	2.02972313383
0.000598	4.148	2.03226376241
0.000599	4.15	2.03359287961
0.0006	4.132	2.01260428301
0.000601	4.13	2.00825795156
0.000602	4.098	1.99709689299
0.000603	4.084	1.99322452323
0.000604	4.074	1.98809557114
0.000605	4.046	1.9859214486
0.000606	4.006	2.00448596902
0.000607	4.03	2.01223756053
0.000608	4.042	2.01995940553
0.000609	4.014	2.01340606933
0.00061	4.004	2.00498977554
0.000611	4.004	2.00299375935
0.000612	3.998	2.0044939511
0.000613	3.99	2.00047494361
0.000614	3.978	1.98129149799
0.000615	3.98	1.97169977431
0.000616	3.976	1.97773203443
0.000617	3.968	1.96442765201
0.000618	3.956	1.9692800715
0.000619	3.928	1.95315539576
0.00062	3.926	1.95870467401
0.000621	3.932	1.9420030896
0.000622	3.926	1.95972549098
0.000623	3.908	1.95743096941
0.000624	3.906	1.95477978299
0.000625	3.882	1.94321280358
0.000626	3.876	1.94438267838
0.000627	3.884	1.9335314841
0.000628	3.862	1.93467206523
0.000629	3.86	1.92779666978
0.00063	3.86	1.92052076271
0.000631	3.818	1.92272618955
0.000632	3.832	1.9224401161
0.000633	3.804	1.91248111102
0.000634	3.794	1.91404388664
0.000635	3.762	1.89244709305
0.000636	3.736	1.91475951493
0.000637	3.736	1.91057687623
0.000638	3.712	1.90185593566
0.000639	3.682	1.91751818766
0.00064	3.682	1.91229600219
0.000641	3.684	1.90791614071
0.000642	3.674	1.89307263463
0.000643	3.672	1.90588981843
0.000644	3.658	1.89974629885
0.000645	3.648	1.89211416146
0.000646	3.652	1.90549101284
0.000647	3.65	1.90459969547
0.000648	3.606	1.91278958592
0.000649	3.6	1.90682982985
0.00065	3.604	1.90661585014
0.000651	3.608	1.92622324771
0.000652	3.59	1.93129490239
0.000653	3.572	1.92271058665
0.000654	3.568	1.93633055029
0.000655	3.552	1.92543397706
0.000656	3.532	1.92379208856
0.000657	3.532	1.92171173697
0.000658	3.508	1.94266209105
0.000659	3.49	1.93646585304
0.00066	3.458	1.93189958331
0.000661	3.462	1.91847752137
0.000662	3.43	1.89237945455
0.000663	3.432	1.88927922764
0.000664	3.422	1.88465275316
0.000665	3.398	1.88350630474
0.000666	3.396	1.87807987051
0.000667	3.396	1.88551955705
0.000668	3.38	1.87072178584
0.000669	3.376	1.87152985549
0.00067	3.392	1.86717326459
0.000671	3.392	1.8542750605
0.000672	3.402	1.83967279699
0.000673	3.372	1.84326232534
0.000674	3.368	1.82662968332
0.000675	3.348	1.82178374128
0.000676	3.338	1.83187226629
0.000677	3.318	1.80910917305
0.000678	3.334	1.80954248361
0.000679	3.324	1.79193303446
0.00068	3.324	1.80083980409
0.000681	3.32	1.79376698598
0.000682	3.324	1.80970273802
0.000683	3.34	1.80565777488
0.000684	3.314	1.79649770387
0.000685	3.296	1.79454283872
0.000686	3.306	1.7889561202
0.000687	3.3	1.77707625047
0.000688	3.278	1.78457726087
0.000689	3.26	1.7754999296
0.00069	3.25	1.77974717306
0.000691	3.25	1.77862306293
0.000692	3.238	1.76106672219
0.000693	3.212	1.7409928202
0.000694	3.21	1.74180940404
0.000695	3.17	1.73467576221
0.000696	3.15	1.74914264713
0.000697	3.152	1.74266921703
0.000698	3.152	1.73922281494
0.000699	3.142	1.73488789263
0.0007	3.148	1.73726681889
0.000701	3.14	1.74482090772
0.000702	3.146	1.74719317764
0.000703	3.13	1.7461672314
0.000704	3.11	1.73490633753
0.000705	3.082	1.72953057215
0.000706	3.08	1.72904597972
0.000707	3.074	1.72294050971
0.000708	3.062	1.7199290683
0.000709	3.06	1.74022986987
0.00071	3.052	1.73242489015
0.000711	3.046	1.72159344794
0.000712	3.064	1.72159925651
0.000713	3.056	1.71606060499
0.000714	3.034	1.70787704475
0.000715	3.014	1.70815807231
0.000716	3.02	1.71918585383
0.000717	3.008	1.71112126981
0.000718	2.97	1.71146136386
0.000719	2.984	1.71456816721
0.00072	2.974	1.71386230485
0.000721	2.976	1.72378188876
0.000722	2.948	1.70917992031
0.000723	2.948	1.70917992031
0.000724	2.942	1.70371241705
0.000725	2.946	1.71204088736
0.000726	2.934	1.72558511816
0.000727	2.922	1.70877617025
0.000728	2.92	1.71743995528
0.000729	2.93	1.72542748326
0.00073	2.906	1.70797072574
0.000731	2.904	1.70140647701
0.000732	2.892	1.69125279009
0.000733	2.868	1.67766981257
0.000734	2.846	1.67758278484
0.000735	2.85	1.68389429597
0.000736	2.838	1.6696574499
0.000737	2.834	1.66686652135
0.000738	2.826	1.6672504311
0.000739	2.824	1.65197578675
0.00074	2.812	1.6372709
0.000741	2.798	1.64109597526
0.000742	2.804	1.63999512194
0.000743	2.792	1.6518886161
0.000744	2.79	1.65828224377
0.000745	2.774	1.64527322959
0.000746	2.768	1.65836546033
0.000747	2.774	1.66340734638
0.000748	2.782	1.66567583881
0.000749	2.776	1.66066974441
0.00075	2.764	1.6517578515
0.000751	2.76	1.66084315936
0.000752	2.746	1.6521150081
0.000753	2.726	1.65134006189
0.000754	2.692	1.65684519494
0.000755	2.694	1.64206090021
0.000756	2.68	1.63389106124
0.000757	2.666	1.63169972728
0.000758	2.656	1.62900705953
0.000759	2.642	1.61549868462
0.00076	2.628	1.60050492033
0.000761	2.62	1.60735808083
0.000762	2.602	1.61356623663
0.000763	2.6	1.62357629941
0.000764	2.592	1.61044590099
0.000765	2.598	1.61257433937
0.000766	2.59	1.62169664241
0.000767	2.584	1.60341635267
0.000768	2.578	1.61366539282
0.000769	2.58	1.61232751015
0.00077	2.572	1.58770778168
0.000771	2.552	1.59477145698
0.000772	2.552	1.59727768406
0.000773	2.552	1.59100471401
0.000774	2.534	1.56870774843
0.000775	2.53	1.5764199948
0.000776	2.532	1.57002420364
0.000777	2.542	1.56978852079
0.000778	2.526	1.53013855582
0.000779	2.514	1.52111932471
0.00078	2.482	1.52894604221
0.000781	2.466	1.52998169924
0.000782	2.454	1.53488892106
0.000783	2.46	1.55576347817
0.000784	2.472	1.56371864477
0.000785	2.49	1.56009615088
0.000786	2.492	1.5754161355
0.000787	2.486	1.58423609352
0.000788	2.47	1.56368155326
0.000789	2.47	1.56751395528
0.00079	2.462	1.55195231886
0.000791	2.444	1.55269572035
0.000792	2.446	1.56942154949
0.000793	2.428	1.57632991471
0.000794	2.424	1.56978469861
0.000795	2.414	1.58196207287
0.000796	2.42	1.58858427538
0.000797	2.408	1.58288849892
0.000798	2.39	1.57159154999
0.000799	2.378	1.56560403679
0.0008	2.372	1.56767853848
0.000801	2.364	1.56700478621
0.000802	2.346	1.55765336324
0.000803	2.338	1.55555649206
0.000804	2.34	1.55190205877
0.000805	2.338	1.53354360877
0.000806	2.334	1.55898813337
0.000807	2.334	1.56666652482
0.000808	2.326	1.57344335773
0.000809	2.318	1.58015062573
0.00081	2.316	1.56337583453
0.000811	2.304	1.55807060174
0.000812	2.286	1.53499315959
0.000813	2.312	1.53839396775
0.000814	2.31	1.54851541807
0.000815	2.298	1.54957929775
0.000816	2.294	1.53998831164
0.000817	2.288	1.53787385699
0.000818	2.284	1.52818323509
0.000819	2.278	1.51944595165
0.00082	2.27	1.50768033747
0.000821	2.27	1.52088789856
0.000822	2.264	1.5067527999
0.000823	2.266	1.51632582251
0.000824	2.282	1.51475278511
0.000825	2.28	1.51314242555
0.000826	2.28	1.51446360141
0.000827	2.284	1.51635879659
0.000828	2.274	1.51753879687
0.000829	2.264	1.51205290913
0.00083	2.252	1.49949858286
0.000831	2.248	1.48677368823
0.000832	2.224	1.47303224676
0.000833	2.208	1.47266289422
0.000834	2.212	1.45432321029
0.000835	2.198	1.46382922501
0.000836	2.21	1.47034009671
0.000837	2.21	1.4594176921
0.000838	2.2	1.45602197786
0.000839	2.198	1.45698181183
0.00084	2.178	1.455443575
0.000841	2.162	1.46279048397
0.000842	2.156	1.46549104398
0.000843	2.164	1.48361180907
0.000844	2.15	1.46133500608
0.000845	2.152	1.45358040713
0.000846	2.14	1.45203305747
0.000847	2.14	1.45203305747
0.000848	2.138	1.46114886305
0.000849	2.144	1.4653545646
0.00085	2.126	1.45262658657
0.000851	2.122	1.45709162375
0.000852	2.112	1.45032961771
0.000853	2.112	1.43368615813
0.000854	2.118	1.43111005866
0.000855	2.12	1.43303872941
0.000856	2.104	1.42449429623
0.000857	2.076	1.42064210834
0.000858	2.072	1.41237955239
0.000859	2.062	1.3993412736
0.00086	2.048	1.40060558331
0.000861	2.046	1.41699823571
0.000862	2.048	1.42326947554
0.000863	2.058	1.42920817238
0.000864	2.054	1.43495087024
0.000865	2.046	1.42544168593
0.000866	2.036	1.42502771903
0.000867	2.016	1.4267950098
0.000868	2.004	1.42687911191
0.000869	1.996	1.43247478163
0.00087	2.0	1.43527000944
0.000871	1.99	1.43732390226
0.000872	1.978	1.43440440602
0.000873	1.98	1.42954538228
0.000874	1.99	1.43034960761
0.000875	1.98	1.41971828191
0.000876	1.976	1.42668286595
0.000877	1.964	1.40096538144
0.000878	1.964	1.39810729202
0.000879	1.954	1.41275758713
0.00088	1.946	1.41530350102
0.000881	1.954	1.41840896782
0.000882	1.94	1.42421908427
0.000883	1.938	1.4206181753
0.000884	1.926	1.41015034659
0.000885	1.926	1.42145137096
0.000886	1.92	1.4105318146
0.000887	1.912	1.42697442163
0.000888	1.902	1.42702347563
0.000889	1.902	1.42842430671
0.00089	1.892	1.42560022447
0.000891	1.87	1.43006992836
0.000892	1.87	1.42867071084
0.000893	1.864	1.43579385707
0.000894	1.854	1.43271909319
0.000895	1.844	1.41126326389
0.000896	1.846	1.41784484342
0.000897	1.842	1.41881499851
0.000898	1.854	1.42150765035
0.000899	1.852	1.40360108293
0.0009	1.844	1.37100838801
0.000901	1.842	1.37296613214
0.000902	1.824	1.38889308444
0.000903	1.828	1.3763778551
0.000904	1.83	1.38314858204
0.000905	1.816	1.38063173946
0.000906	1.804	1.38042891885
0.000907	1.79	1.35716616521
0.000908	1.772	1.35056136477
0.000909	1.764	1.34473194355
0.00091	1.764	1.3432438349
0.000911	1.776	1.34082959395
0.000912	1.778	1.35525495756
0.000913	1.784	1.36137577472
0.000914	1.774	1.35163752537
0.000915	1.78	1.36073509545
0.000916	1.782	1.36765346488
0.000917	1.77	1.37444534267
0.000918	1.764	1.37561040996
0.000919	1.77	1.37153199015
0.00092	1.77	1.35687140142
0.000921	1.772	1.3490796863
0.000922	1.762	1.33766812027
0.000923	1.762	1.34809346857
0.000924	1.76	1.35144367252
0.000925	1.748	1.34033428666
0.000926	1.744	1.33658669752
0.000927	1.734	1.31576745666
0.000928	1.734	1.32031965826
0.000929	1.722	1.32390180905
0.00093	1.708	1.33519137205
0.000931	1.698	1.32014999148
0.000932	1.688	1.33216215229
0.000933	1.692	1.32707799319
0.000934	1.696	1.328
0.000935	1.676	1.31872059209
0.000936	1.674	1.32050141992
0.000937	1.664	1.31875092417
0.000938	1.66	1.31468627436
0.000939	1.644	1.30432511285
0.00094	1.64	1.32
0.000941	1.64	1.32453765518
0.000942	1.63	1.32404682697
0.000943	1.636	1.32193191958
0.000944	1.624	1.31401065445
0.000945	1.622	1.30809632673
0.000946	1.618	1.30999083966
0.000947	1.62	1.30522028792
0.000948	1.616	1.30404907883
0.000949	1.604	1.28809316433
0.00095	1.58	1.2742056349
0.000951	1.556	1.25970790265
0.000952	1.554	1.25820666029
0.000953	1.552	1.26779178101
0.000954	1.544	1.26018411353
0.000955	1.536	1.2428612151
0.000956	1.542	1.25707438125
0.000957	1.538	1.25082212964
0.000958	1.542	1.25866437147
0.000959	1.53	1.25900754565
0.00096	1.526	1.25591560226
0.000961	1.51	1.25773606134
0.000962	1.502	1.26253554405
0.000963	1.488	1.27194968454
0.000964	1.49	1.2719669807
0.000965	1.502	1.2782785299
0.000966	1.5	1.267280553
0.000967	1.508	1.26409493314
0.000968	1.502	1.26569980643
0.000969	1.494	1.25298204297
0.00097	1.49	1.25295650363
0.000971	1.484	1.25608279982
0.000972	1.49	1.24334226985
0.000973	1.494	1.23853300319
0.000974	1.494	1.23205681687
0.000975	1.49	1.21733315078
0.000976	1.48	1.21556571192
0.000977	1.492	1.22553498522
0.000978	1.498	1.22392646838
0.000979	1.49	1.23040643691
0.00098	1.506	1.22717724881
0.000981	1.502	1.21572858813
0.000982	1.508	1.21734793712
0.000983	1.482	1.21230194259
0.000984	1.486	1.21729371969
0.000985	1.478	1.22045729135
0.000986	1.468	1.21859591334
0.000987	1.474	1.22365191129
0.000988	1.486	1.23199188309
0.000989	1.48	1.21556571192
0.00099	1.486	1.21235473357
0.000991	1.474	1.2220163665
0.000992	1.472	1.21376109676
0.000993	1.47	1.22028685152
0.000994	1.458	1.22320725963
0.000995	1.464	1.20693993223
0.000996	1.474	1.21215675554
0.000997	1.46	1.2084701072
0.000998	1.446	1.21288251698
0.000999	1.444	1.21279182055
0.001	1.436	1.20909222146
0.001001	1.424	1.2000933297
0.001002	1.418	1.19301131596
0.001003	1.406	1.17862801596
0.001004	1.404	1.17506765763
0.001005	1.396	1.18624786617
0.001006	1.406	1.1837077342
0.001007	1.418	1.18797138013
0.001008	1.414	1.19440529135
0.001009	1.4	1.18659175794
0.00101	1.396	1.18117907194
0.001011	1.396	1.18961506379
0.001012	1.404	1.19196644248
0.001013	1.406	1.18708213701
0.001014	1.402	1.18338328533
0.001015	1.4	1.1949895397
0.001016	1.398	1.19649320934
0.001017	1.394	1.19447226841
0.001018	1.394	1.18269353596
0.001019	1.388	1.18720512128
0.00102	1.384	1.18682096375
0.001021	1.38	1.1762652762
0.001022	1.382	1.17646759411
0.001023	1.39	1.18401858094
0.001024	1.392	1.18251257921
0.001025	1.392	1.1875756818
0.001026	1.384	1.17496553141
0.001027	1.376	1.18263434755
0.001028	1.37	1.17520211028
0.001029	1.362	1.17258517814
0.00103	1.35	1.17281712129
0.001031	1.344	1.1788401079
0.001032	1.342	1.15803108767
0.001033	1.338	1.14880633703
0.001034	1.328	1.14211032742
0.001035	1.32	1.13736537665
0.001036	1.31	1.13749725274
0.001037	1.298	1.12124751951
0.001038	1.288	1.10862798088
0.001039	1.296	1.11372528031
0.00104	1.28	1.12498888883
0.001041	1.278	1.1192479618
0.001042	1.272	1.10725606794
0.001043	1.268	1.0973495341
0.001044	1.254	1.08696090086
0.001045	1.246	1.08511934827
0.001046	1.236	1.08825732251
0.001047	1.234	1.09144124899
0.001048	1.232	1.10007999709
0.001049	1.226	1.10041991985
0.00105	1.236	1.10467370748
0.001051	1.228	1.09545241795
0.001052	1.22	1.08609391859
0.001053	1.222	1.10486017215
0.001054	1.228	1.10635256587
0.001055	1.218	1.10384600375
0.001056	1.216	1.09605839261
0.001057	1.206	1.10071067952
0.001058	1.202	1.10507737286
0.001059	1.206	1.11335708557
0.00106	1.212	1.1167166158
0.001061	1.214	1.11901921342
0.001062	1.202	1.13013096586
0.001063	1.198	1.12017677176
0.001064	1.194	1.11909070231
0.001065	1.184	1.11271919189
0.001066	1.182	1.09401828138
0.001067	1.166	1.08740240941
0.001068	1.168	1.08063684927
0.001069	1.152	1.07186566322
0.00107	1.136	1.07028220578
0.001071	1.138	1.06534313721
0.001072	1.134	1.06772842989
0.001073	1.134	1.06772842989
0.001074	1.132	1.05193916174
0.001075	1.132	1.04812976296
0.001076	1.126	1.05552072457
0.001077	1.118	1.05265188928
0.001078	1.108	1.03939213005
0.001079	1.1	1.02859126965
0.00108	1.102	1.03517921154
0.001081	1.11	1.04014422077
0.001082	1.102	1.02352137252
0.001083	1.108	1.02388280579
0.001084	1.112	1.03511158819
0.001085	1.108	1.03746614403
0.001086	1.108	1.03939213005
0.001087	1.09	1.04398275848
0.001088	1.09	1.04589674443
0.001089	1.09	1.04014422077
0.00109	1.094	1.04554483405
0.001091	1.088	1.04702244484
0.001092	1.084	1.04735094405
0.001093	1.09	1.04971424683
0.001094	1.086	1.05195247041
0.001095	1.07	1.05503554442
0.001096	1.072	1.06715322236
0.001097	1.072	1.06715322236
0.001098	1.07	1.066348911
0.001099	1.07	1.06259117256
0.0011	1.058	1.0538671643
0.001101	1.05	1.05237825899
0.001102	1.056	1.06248011746
0.001103	1.068	1.08045175737
0.001104	1.064	1.08254514917
0.001105	1.062	1.07245326238
0.001106	1.066	1.0590769566
0.001107	1.06	1.06226173799
0.001108	1.052	1.0513305855
0.001109	1.054	1.04837207136
0.00111	1.042	1.04126653648
0.001111	1.032	1.04066132819
0.001112	1.04	1.04230513766
0.001113	1.04	1.02878569197
0.001114	1.04	1.03460137251
0.001115	1.042	1.03741794856
0.001116	1.038	1.02983299617
0.001117	1.034	1.02217611007
0.001118	1.036	1.02893342836
0.001119	1.032	1.01142276027
0.00112	1.042	1.01401972367
0.001121	1.032	1.01339824354
0.001122	1.032	1.00944341099
0.001123	1.026	1.00862480636
0.001124	1.02	1.00379280731
0.001125	1.016	1.00386453269
0.001126	1.014	1.00489004374
0.001127	1.02	0.999799979996
0.001128	1.012	1.0059105328
0.001129	1.004	1.00597415474
0.00113	0.994	1.00098151831
0.001131	0.988	1.00192614498
0.001132	0.988	0.993909452616
0.001133	0.988	0.997925848949
0.001134	0.99	0.996945334509
0.001135	0.988	0.99189515575
0.001136	0.988	0.999927997408
0.001137	0.976	0.993692105232
0.001138	0.98	0.997797574661
0.001139	0.972	0.995598312574
0.00114	0.966	1.01234579073
0.001141	0.96	1.00717426496
0.001142	0.956	1.00700744784
0.001143	0.952	1.00682471166
0.001144	0.942	0.999317767279
0.001145	0.938	0.997073718438
0.001146	0.94	0.998198377077
0.001147	0.944	1.00442222198
0.001148	0.942	0.991279980631
0.001149	0.942	0.993295525008
0.00115	0.944	0.986338684226
0.001151	0.94	0.994183081731
0.001152	0.944	0.994416411771
0.001153	0.948	0.996642363137
0.001154	0.944	0.988364305304
0.001155	0.936	0.993933599392
0.001156	0.936	0.993933599392
0.001157	0.944	1.00641144668
0.001158	0.946	0.991505925348
0.001159	0.946	0.979328341263
0.00116	0.932	0.96714838572
0.001161	0.932	0.963003634469
0.001162	0.934	0.96418048103
0.001163	0.932	0.963003634469
0.001164	0.92	0.953729521405
0.001165	0.92	0.957914401186
0.001166	0.904	0.956443411813
0.001167	0.906	0.951401072104
0.001168	0.906	0.953500917671
0.001169	0.904	0.950149461927
0.00117	0.902	0.94254761153
0.001171	0.898	0.952678329763
0.001172	0.906	0.963931532838
0.001173	0.902	0.965606545131
0.001174	0.89	0.96638501644
0.001175	0.888	0.960966180466
0.001176	0.882	0.961288718336
0.001177	0.882	0.950829111881
0.001178	0.878	0.94398940672
0.001179	0.87	0.94079753401
0.00118	0.874	0.932804373918
0.001181	0.862	0.92679879154
0.001182	0.862	0.920302124305
0.001183	0.874	0.932804373918
0.001184	0.868	0.930900639166
0.001185	0.862	0.924638307664
0.001186	0.856	0.916113530082
0.001187	0.852	0.911096043236
0.001188	0.842	0.921431495012
0.001189	0.846	0.922108453491
0.00119	0.842	0.919258396753
0.001191	0.832	0.909821960605
0.001192	0.83	0.910549284773
0.001193	0.824	0.903893799072
0.001194	0.82	0.894203556244
0.001195	0.816	0.884389054659
0.001196	0.812	0.883547395446
0.001197	0.808	0.878143496246
0.001198	0.802	0.864173593672
0.001199	0.798	0.853929739499
0.0012	0.796	0.856962076174
0.001201	0.798	0.85860118798
0.001202	0.794	0.862301571377
0.001203	0.798	0.867868653657
0.001204	0.792	0.86760359612
0.001205	0.794	0.852973622101
0.001206	0.794	0.850625652094
0.001207	0.794	0.843542530048
0.001208	0.794	0.836399426112
0.001209	0.8	0.839047078536
0.00121	0.8	0.839047078536
0.001211	0.792	0.832307635433
0.001212	0.786	0.824744809017
0.001213	0.786	0.829580616938
0.001214	0.784	0.844596945294
0.001215	0.78	0.848292402418
0.001216	0.778	0.839473644613
0.001217	0.784	0.837462834996
0.001218	0.774	0.838405629752
0.001219	0.774	0.836016746244
0.00122	0.776	0.847244946872
0.001221	0.776	0.85195305035
0.001222	0.786	0.858023309707
0.001223	0.78	0.857671265696
0.001224	0.784	0.865646579153
0.001225	0.768	0.852159609463
0.001226	0.752	0.83576073131
0.001227	0.748	0.829756590814
0.001228	0.75	0.838749068554
0.001229	0.736	0.835645858004
0.00123	0.736	0.823592132065
0.001231	0.736	0.821160154903
0.001232	0.742	0.831526307461
0.001233	0.744	0.842890265693
0.001234	0.742	0.848195732128
0.001235	0.752	0.854690587289
0.001236	0.744	0.861663507409
0.001237	0.744	0.866293252888
0.001238	0.74	0.862786184405
0.001239	0.742	0.864543810342
0.00124	0.736	0.863888881743
0.001241	0.73	0.867813343986
0.001242	0.732	0.858006992978
0.001243	0.732	0.860334818545
0.001244	0.73	0.867813343986
0.001245	0.726	0.866558711225
0.001246	0.726	0.866558711225
0.001247	0.72	0.863481325797
0.001248	0.73	0.863191751582
0.001249	0.722	0.860648592632
0.00125	0.716	0.857522011379
0.001251	0.714	0.85100176263
0.001252	0.728	0.849715246421
0.001253	0.734	0.850437534449
0.001254	0.738	0.858694357732
0.001255	0.74	0.853463531734
0.001256	0.74	0.855803715813
0.001257	0.742	0.848195732128
0.001258	0.742	0.857575652639
0.001259	0.734	0.850437534449
0.00126	0.73	0.846817571854
0.001261	0.728	0.847358247732
0.001262	0.73	0.846817571854
0.001263	0.728	0.847358247732
0.001264	0.724	0.850778467052
0.001265	0.716	0.848141497629
0.001266	0.714	0.843921797325
0.001267	0.718	0.833352266452
0.001268	0.728	0.844994674539
0.001269	0.734	0.843352832449
0.00127	0.734	0.843352832449
0.001271	0.736	0.842795348824
0.001272	0.728	0.828260828483
0.001273	0.734	0.829001809407
0.001274	0.724	0.814753950589
0.001275	0.712	0.813053503775
0.001276	0.704	0.81264014176
0.001277	0.702	0.822919194089
0.001278	0.706	0.821927004058
0.001279	0.71	0.82091412462
0.00128	0.716	0.831470985663
0.001281	0.704	0.817547552134
0.001282	0.702	0.808205419432
0.001283	0.694	0.80272286625
0.001284	0.694	0.797724263139
0.001285	0.696	0.80223687275
0.001286	0.682	0.80054731278
0.001287	0.678	0.793924429653
0.001288	0.68	0.790948797331
0.001289	0.672	0.79019997469
0.00129	0.668	0.788527742061
0.001291	0.662	0.792310545178
0.001292	0.66	0.795235814083
0.001293	0.658	0.790592183113
0.001294	0.654	0.791381071292
0.001295	0.652	0.791767642683
0.001296	0.648	0.802555917055
0.001297	0.644	0.800789610322
0.001298	0.644	0.800789610322
0.001299	0.642	0.796138178961
0.0013	0.638	0.794327388424
0.001301	0.638	0.794327388424
0.001302	0.638	0.799347233685
0.001303	0.636	0.797185047527
0.001304	0.636	0.809632015177
0.001305	0.638	0.806818443022
0.001306	0.636	0.799689939914
0.001307	0.642	0.798646354778
0.001308	0.642	0.798646354778
0.001309	0.642	0.806124059931
0.00131	0.634	0.800027499527
0.001311	0.634	0.802523519905
0.001312	0.634	0.807492414825
0.001313	0.636	0.809632015177
0.001314	0.64	0.808949936646
0.001315	0.638	0.804335750791
0.001316	0.642	0.808601261439
0.001317	0.64	0.806473806146
0.001318	0.64	0.808949936646
0.001319	0.63	0.795675813381
0.00132	0.624	0.794118379085
0.001321	0.626	0.796319031545
0.001322	0.622	0.789376969515
0.001323	0.62	0.784601809837
0.001324	0.618	0.782352861566
0.001325	0.618	0.787449045971
0.001326	0.614	0.79057194486
0.001327	0.612	0.788324806155
0.001328	0.604	0.78433666241
0.001329	0.596	0.782805212042
0.00133	0.596	0.777678596851
0.001331	0.592	0.767812477106
0.001332	0.592	0.757321596153
0.001333	0.592	0.757321596153
0.001334	0.594	0.759713103744
0.001335	0.598	0.751262936661
0.001336	0.596	0.748855126176
0.001337	0.588	0.744483713724
0.001338	0.586	0.750069330129
0.001339	0.586	0.758026384765
0.00134	0.592	0.75995789357
0.001341	0.586	0.758026384765
0.001342	0.584	0.760883696763
0.001343	0.582	0.758469511582
0.001344	0.58	0.753392328073
0.001345	0.576	0.751148454036
0.001346	0.58	0.748064168371
0.001347	0.582	0.750517155034
0.001348	0.584	0.7582506182
0.001349	0.584	0.760883696763
0.00135	0.58	0.761314652427
0.001351	0.582	0.761101832871
0.001352	0.578	0.758891296564
0.001353	0.574	0.751348121712
0.001354	0.572	0.74887649182
0.001355	0.568	0.743892465347
0.001356	0.556	0.739502535493
0.001357	0.556	0.747572070104
0.001358	0.552	0.745181856999
0.001359	0.558	0.747419560889
0.00136	0.566	0.749429116061
0.001361	0.57	0.751731334986
0.001362	0.566	0.752093079346
0.001363	0.562	0.752433385756
0.001364	0.556	0.747572070104
0.001365	0.56	0.744580418759
0.001366	0.564	0.741555122698
0.001367	0.56	0.74188947964
0.001368	0.554	0.742350321614
0.001369	0.552	0.737086155073
0.00137	0.55	0.734506637138
0.001371	0.556	0.734073565796
0.001372	0.556	0.742202128803
0.001373	0.548	0.740064862022
0.001374	0.546	0.734767990593
0.001375	0.546	0.7374849151
0.001376	0.546	0.7374849151
0.001377	0.548	0.72642687175
0.001378	0.546	0.72379831445
0.001379	0.542	0.726798458997
0.00138	0.546	0.726556260726
0.001381	0.546	0.729303777585
0.001382	0.54	0.724154679609
0.001383	0.54	0.724154679609
0.001384	0.534	0.718918632392
0.001385	0.534	0.710523750483
0.001386	0.536	0.707604409257
0.001387	0.534	0.707703327673
0.001388	0.53	0.707884171316
0.001389	0.526	0.716466328588
0.00139	0.524	0.713739448258
0.001391	0.524	0.710931782944
0.001392	0.524	0.708112985335
0.001393	0.526	0.708042371613
0.001394	0.522	0.699654200302
0.001395	0.52	0.693974062916
0.001396	0.518	0.694028817845
0.001397	0.526	0.699516976206
0.001398	0.522	0.699654200302
0.001399	0.52	0.70256672281
0.0014	0.522	0.70817794374
0.001401	0.522	0.70817794374
0.001402	0.518	0.702620808118
0.001403	0.508	0.699954284221
0.001404	0.51	0.702780193233
0.001405	0.51	0.697065276714
0.001406	0.504	0.697125526717
0.001407	0.508	0.699954284221
0.001408	0.504	0.702839953332
0.001409	0.504	0.694250675189
0.00141	0.504	0.702839953332
0.001411	0.502	0.699997142851
0.001412	0.504	0.699988571335
0.001413	0.5	0.702851335632
0.001414	0.5	0.705691150575
0.001415	0.498	0.702848490074
0.001416	0.506	0.705665643205
0.001417	0.498	0.699997142851
0.001418	0.496	0.697125526717
0.001419	0.486	0.694121026911
0.00142	0.478	0.691025325151
0.001421	0.476	0.690958754196
0.001422	0.468	0.690634490885
0.001423	0.46	0.681469001496
0.001424	0.46	0.678527818147
0.001425	0.462	0.687427087043
0.001426	0.472	0.690808222302
0.001427	0.478	0.696789781785
0.001428	0.472	0.696574475559
0.001429	0.478	0.696789781785
0.00143	0.478	0.696789781785
0.001431	0.476	0.699588450448
0.001432	0.468	0.690634490885
0.001433	0.458	0.68134866258
0.001434	0.454	0.669241361543
0.001435	0.456	0.669375828664
0.001436	0.452	0.666105096813
0.001437	0.452	0.663095769855
0.001438	0.448	0.662794085671
0.001439	0.438	0.65280624997
0.00144	0.442	0.659269292475
0.001441	0.436	0.649541376665
0.001442	0.432	0.646046437959
0.001443	0.43	0.645832795699
0.001444	0.43	0.642728558569
0.001445	0.426	0.642280312636
0.001446	0.43	0.642728558569
0.001447	0.434	0.640034374077
0.001448	0.44	0.640624695122
0.001449	0.438	0.637303695266
0.00145	0.438	0.637303695266
0.001451	0.438	0.640434227692
0.001452	0.436	0.643353712976
0.001453	0.432	0.646046437959
0.001454	0.434	0.652413979004
0.001455	0.43	0.645832795699
0.001456	0.436	0.649541376665
0.001457	0.438	0.649735330731
0.001458	0.434	0.649341204607
0.001459	0.43	0.648922183316
0.00146	0.432	0.655267884151
0.001461	0.43	0.651996932508
0.001462	0.432	0.652208555602
0.001463	0.434	0.655472348768
0.001464	0.426	0.648478218601
0.001465	0.434	0.649341204607
0.001466	0.43	0.645832795699
0.001467	0.426	0.645386705782
0.001468	0.424	0.645154245123
0.001469	0.416	0.63792162528
0.00147	0.412	0.627898080902
0.001471	0.414	0.624983199774
0.001472	0.418	0.631882900544
0.001473	0.418	0.625520583195
0.001474	0.418	0.622315032761
0.001475	0.418	0.622315032761
0.001476	0.406	0.617384807069
0.001477	0.404	0.617076980611
0.001478	0.404	0.626724819997
0.001479	0.408	0.630504559857
0.00148	0.412	0.640512294964
0.001481	0.406	0.639659284307
0.001482	0.406	0.639659284307
0.001483	0.4	0.635609943283
0.001484	0.4	0.632455532034
0.001485	0.402	0.626415197772
0.001486	0.394	0.621903529496
0.001487	0.406	0.633375086343
0.001488	0.408	0.633668683146
0.001489	0.404	0.633075035047
0.00149	0.4	0.629285308902
0.001491	0.404	0.62990792978
0.001492	0.41	0.633955834424
0.001493	0.41	0.6402343321
0.001494	0.41	0.6402343321
0.001495	0.41	0.643350604259
0.001496	0.412	0.640512294964
0.001497	0.398	0.638432455315
0.001498	0.4	0.641872261435
0.001499	0.4	0.635609943283
0.0015	0.402	0.632768520077
0.001501	0.392	0.618333243486
0.001502	0.394	0.618679238378
0.001503	0.39	0.611473629848
0.001504	0.39	0.614735715572
0.001505	0.39	0.614735715572
0.001506	0.39	0.611473629848
0.001507	0.392	0.615090237282
0.001508	0.386	0.610740534106
0.001509	0.38	0.602992537267
0.00151	0.378	0.602591071955
0.001511	0.378	0.605900982009
0.001512	0.374	0.601767396923
0.001513	0.368	0.593781104448
0.001514	0.368	0.603801291817
0.001515	0.366	0.609954096634
0.001516	0.358	0.604843781484
0.001517	0.36	0.605309838017
0.001518	0.356	0.60105241036
0.001519	0.356	0.607670963598
0.00152	0.362	0.609061573242
0.001521	0.364	0.609511279633
0.001522	0.37	0.610819122163
0.001523	0.372	0.617750758802
0.001524	0.366	0.613224265665
0.001525	0.368	0.613657885144
0.001526	0.368	0.610390039237
0.001527	0.368	0.610390039237
0.001528	0.372	0.614504678583
0.001529	0.37	0.610819122163
0.00153	0.368	0.613657885144
0.001531	0.366	0.613224265665
0.001532	0.358	0.608141430919
0.001533	0.352	0.58999661016
0.001534	0.352	0.596737798367
0.001535	0.354	0.600569729507
0.001536	0.356	0.60105241036
0.001537	0.356	0.59771565146
0.001538	0.352	0.593376777436
0.001539	0.352	0.593376777436
0.00154	0.356	0.607670963598
0.001541	0.352	0.606709156021
0.001542	0.352	0.609996721303
0.001543	0.356	0.607670963598
0.001544	0.352	0.606709156021
0.001545	0.348	0.602408499276
0.001546	0.34	0.593632883186
0.001547	0.332	0.58461611336
0.001548	0.336	0.589155327567
0.001549	0.34	0.596992462264
0.00155	0.34	0.596992462264
0.001551	0.334	0.591983107867
0.001552	0.332	0.591418633457
0.001553	0.338	0.596452848094
0.001554	0.336	0.592540293989
0.001555	0.336	0.595906032861
0.001556	0.338	0.589708402518
0.001557	0.334	0.585187149551
0.001558	0.34	0.586856030045
0.001559	0.34	0.590254182535
0.00156	0.34	0.586856030045
0.001561	0.342	0.587397650659
0.001562	0.344	0.587931968854
0.001563	0.346	0.588459004519
0.001564	0.344	0.584520316157
0.001565	0.34	0.576541412216
0.001566	0.334	0.564308426306
0.001567	0.336	0.568422378166
0.001568	0.334	0.567841527189
0.001569	0.336	0.575416370987
0.00157	0.332	0.570767903793
0.001571	0.328	0.573075911202
0.001572	0.326	0.572471833368
0.001573	0.324	0.568352003603
0.001574	0.322	0.567728808499
0.001575	0.322	0.567728808499
0.001576	0.32	0.563560112144
0.001577	0.322	0.567728808499
0.001578	0.324	0.568352003603
0.001579	0.316	0.565812689854
0.00158	0.312	0.564496235594
0.001581	0.314	0.56515838488
0.001582	0.312	0.560942064745
0.001583	0.316	0.565812689854
0.001584	0.328	0.573075911202
0.001585	0.326	0.56896748589
0.001586	0.326	0.565441420485
0.001587	0.322	0.56419500175
0.001588	0.32	0.563560112144
0.001589	0.318	0.559353197899
0.00159	0.318	0.559353197899
0.001591	0.318	0.559353197899
0.001592	0.322	0.560638921232
0.001593	0.318	0.559353197899
0.001594	0.32	0.563560112144
0.001595	0.324	0.568352003603
0.001596	0.322	0.567728808499
0.001597	0.322	0.567728808499
0.001598	0.324	0.568352003603
0.001599	0.324	0.571860122757
0.0016	0.322	0.567728808499
0.001601	0.324	0.568352003603
0.001602	0.326	0.575954859342
0.001603	0.322	0.574731241538
0.001604	0.32	0.574108003776
0.001605	0.32	0.574108003776
0.001606	0.318	0.573477113754
0.001607	0.312	0.564496235594
0.001608	0.302	0.546622355928
0.001609	0.288	0.537639284279
0.00161	0.286	0.536846346732
0.001611	0.29	0.542125446737
0.001612	0.288	0.537639284279
0.001613	0.294	0.547324401064
0.001614	0.296	0.54807298784
0.001615	0.296	0.544411608987
0.001616	0.298	0.552445472422
0.001617	0.3	0.553172667438
0.001618	0.292	0.546567470675
0.001619	0.29	0.542125446737
0.00162	0.284	0.528530036989
0.001621	0.28	0.523067873225
0.001622	0.28	0.523067873225
0.001623	0.272	0.515767389431
0.001624	0.272	0.51963063805
0.001625	0.264	0.519907684113
0.001626	0.26	0.514198405287
0.001627	0.26	0.51807335388
0.001628	0.266	0.516956477859
0.001629	0.27	0.522589705218
0.00163	0.268	0.517857123153
0.001631	0.27	0.518748493974
0.001632	0.268	0.517857123153
0.001633	0.268	0.521704897428
0.001634	0.268	0.525524499905
0.001635	0.262	0.522834581871
0.001636	0.262	0.522834581871
0.001637	0.266	0.520810906184
0.001638	0.266	0.516956477859
0.001639	0.262	0.515127168765
0.00164	0.26	0.514198405287
0.001641	0.26	0.514198405287
0.001642	0.258	0.505406766872
0.001643	0.254	0.503471945594
0.001644	0.258	0.509348603611
0.001645	0.254	0.507428812741
0.001646	0.256	0.508393548346
0.001647	0.26	0.514198405287
0.001648	0.254	0.507428812741
0.001649	0.254	0.507428812741
0.00165	0.252	0.510388087635
0.001651	0.248	0.504475965731
0.001652	0.248	0.508425019054
0.001653	0.244	0.506422748304
0.001654	0.236	0.498301113786
0.001655	0.242	0.501433943805
0.001656	0.236	0.498301113786
0.001657	0.236	0.494271180629
0.001658	0.238	0.495334230596
0.001659	0.232	0.488032785784
0.00166	0.232	0.479766609926
0.001661	0.234	0.480878362998
0.001662	0.234	0.480878362998
0.001663	0.236	0.486111098413
0.001664	0.23	0.478643917751
0.001665	0.232	0.488032785784
0.001666	0.232	0.492113807975
0.001667	0.234	0.489125750702
0.001668	0.236	0.490208119068
0.001669	0.236	0.490208119068
0.00167	0.236	0.490208119068
0.001671	0.238	0.487191953957
0.001672	0.242	0.489321979886
0.001673	0.24	0.488262224629
0.001674	0.234	0.485019587233
0.001675	0.234	0.485019587233
0.001676	0.234	0.485019587233
0.001677	0.232	0.483917348315
0.001678	0.232	0.483917348315
0.001679	0.234	0.485019587233
0.00168	0.226	0.480545523338
0.001681	0.226	0.480545523338
0.001682	0.222	0.478242616252
0.001683	0.222	0.482406467618
0.001684	0.224	0.487672020932
0.001685	0.222	0.4865346853
0.001686	0.22	0.48538644398
0.001687	0.218	0.480079160139
0.001688	0.218	0.480079160139
0.001689	0.216	0.478898736687
0.00169	0.216	0.478898736687
0.001691	0.214	0.477707023185
0.001692	0.212	0.476503934926
0.001693	0.208	0.474063286914
0.001694	0.21	0.475289385533
0.001695	0.212	0.476503934926
0.001696	0.208	0.469825499521
0.001697	0.208	0.469825499521
0.001698	0.206	0.468576567916
0.001699	0.204	0.467315739089
0.0017	0.204	0.467315739089
0.001701	0.204	0.467315739089
0.001702	0.206	0.468576567916
0.001703	0.21	0.475289385533
0.001704	0.206	0.468576567916
0.001705	0.202	0.466042916479
0.001706	0.208	0.469825499521
0.001707	0.208	0.465549138115
0.001708	0.21	0.471062628533
0.001709	0.21	0.466797600679
0.00171	0.212	0.468034186786
0.001711	0.21	0.466797600679
0.001712	0.208	0.465549138115
0.001713	0.21	0.466797600679
0.001714	0.208	0.465549138115
0.001715	0.208	0.465549138115
0.001716	0.204	0.463016198421
0.001717	0.204	0.463016198421
0.001718	0.204	0.463016198421
0.001719	0.21	0.466797600679
0.00172	0.208	0.461233129773
0.001721	0.208	0.461233129773
0.001722	0.208	0.461233129773
0.001723	0.21	0.462493243194
0.001724	0.21	0.462493243194
0.001725	0.212	0.463741307196
0.001726	0.212	0.463741307196
0.001727	0.21	0.462493243194
0.001728	0.21	0.462493243194
0.001729	0.208	0.461233129773
0.00173	0.21	0.462493243194
0.001731	0.21	0.462493243194
0.001732	0.21	0.462493243194
0.001733	0.208	0.461233129773
0.001734	0.2	0.442718872424
0.001735	0.198	0.436802014647
0.001736	0.198	0.436802014647
0.001737	0.2	0.442718872424
0.001738	0.202	0.439540669336
0.001739	0.2	0.438178046004
0.00174	0.2	0.438178046004
0.001741	0.204	0.440890008959
0.001742	0.204	0.445403188134
0.001743	0.204	0.445403188134
0.001744	0.196	0.439981817806
0.001745	0.196	0.439981817806
0.001746	0.192	0.432592186707
0.001747	0.19	0.431161222746
0.001748	0.19	0.431161222746
0.001749	0.188	0.429716185406
0.00175	0.186	0.428256932226
0.001751	0.19	0.431161222746
0.001752	0.188	0.429716185406
0.001753	0.188	0.425036469024
0.001754	0.188	0.425036469024
0.001755	0.184	0.42207108406
0.001756	0.188	0.425036469024
0.001757	0.186	0.423561093586
0.001758	0.184	0.42207108406
0.001759	0.186	0.423561093586
0.00176	0.184	0.42207108406
0.001761	0.184	0.42207108406
0.001762	0.188	0.425036469024
0.001763	0.186	0.423561093586
0.001764	0.188	0.429716185406
0.001765	0.186	0.428256932226
0.001766	0.186	0.428256932226
0.001767	0.18	0.419046536795
0.001768	0.18	0.419046536795
0.001769	0.18	0.419046536795
0.00177	0.18	0.419046536795
0.001771	0.18	0.419046536795
0.001772	0.174	0.414395945926
0.001773	0.174	0.414395945926
0.001774	0.176	0.415961536683
0.001775	0.174	0.414395945926
0.001776	0.174	0.414395945926
0.001777	0.176	0.415961536683
0.001778	0.176	0.415961536683
0.001779	0.178	0.417511676483
0.00178	0.174	0.409541206718
0.001781	0.176	0.411125285041
0.001782	0.176	0.411125285041
0.001783	0.172	0.40794117223
0.001784	0.172	0.40794117223
0.001785	0.17	0.401372644808
0.001786	0.17	0.401372644808
0.001787	0.166	0.392993638625
0.001788	0.166	0.398050248084
0.001789	0.166	0.398050248084
0.00179	0.164	0.396363469558
0.001791	0.164	0.396363469558
0.001792	0.164	0.401377627677
0.001793	0.168	0.409604687473
0.001794	0.166	0.40797548946
0.001795	0.166	0.40797548946
0.001796	0.164	0.406329915217
0.001797	0.164	0.406329915217
0.001798	0.164	0.406329915217
0.001799	0.164	0.406329915217
0.0018	0.17	0.42083250825
0.001801	0.166	0.41766493748
0.001802	0.166	0.41766493748
0.001803	0.168	0.419256484744
0.001804	0.17	0.42083250825
0.001805	0.174	0.42393867481
0.001806	0.172	0.422393181763
0.001807	0.17	0.42083250825
0.001808	0.168	0.414458683104
0.001809	0.168	0.414458683104
0.00181	0.168	0.414458683104
0.001811	0.168	0.414458683104
0.001812	0.168	0.414458683104
0.001813	0.168	0.414458683104
0.001814	0.166	0.412848640545
0.001815	0.164	0.411222567474
0.001816	0.162	0.409580272962
0.001817	0.16	0.402988833592
0.001818	0.162	0.404667764963
0.001819	0.16	0.397994974843
0.00182	0.16	0.397994974843
0.001821	0.16	0.397994974843
0.001822	0.158	0.396277680421
0.001823	0.154	0.39279002024
0.001824	0.15	0.384057287393
0.001825	0.15	0.384057287393
0.001826	0.156	0.394542773347
0.001827	0.156	0.394542773347
0.001828	0.156	0.394542773347
0.001829	0.156	0.394542773347
0.00183	0.156	0.394542773347
0.001831	0.158	0.401292910478
0.001832	0.156	0.399579779268
0.001833	0.156	0.399579779268
0.001834	0.152	0.396100997222
0.001835	0.148	0.392550633677
0.001836	0.148	0.392550633677
0.001837	0.146	0.390748000635
0.001838	0.146	0.390748000635
0.001839	0.144	0.388926728318
0.00184	0.144	0.388926728318
0.001841	0.144	0.388926728318
0.001842	0.146	0.390748000635
0.001843	0.148	0.392550633677
0.001844	0.148	0.392550633677
0.001845	0.142	0.387086553629
0.001846	0.142	0.381884799383
0.001847	0.14	0.38
0.001848	0.142	0.381884799383
0.001849	0.144	0.383749918567
0.00185	0.144	0.383749918567
0.001851	0.142	0.381884799383
0.001852	0.144	0.383749918567
0.001853	0.146	0.385595643129
0.001854	0.146	0.385595643129
0.001855	0.148	0.387422250264
0.001856	0.148	0.387422250264
0.001857	0.146	0.385595643129
0.001858	0.15	0.389230009121
0.001859	0.15	0.389230009121
0.00186	0.152	0.391019181115
0.001861	0.15	0.389230009121
0.001862	0.15	0.389230009121
0.001863	0.15	0.389230009121
0.001864	0.148	0.387422250264
0.001865	0.146	0.380373500654
0.001866	0.14	0.374699879904
0.001867	0.132	0.366846016743
0.001868	0.134	0.368841429343
0.001869	0.13	0.364828726939
0.00187	0.132	0.366846016743
0.001871	0.128	0.362789194988
0.001872	0.128	0.368260777167
0.001873	0.124	0.364175781732
0.001874	0.128	0.368260777167
0.001875	0.132	0.372257975066
0.001876	0.132	0.372257975066
0.001877	0.128	0.362789194988
0.001878	0.126	0.360727043622
0.001879	0.128	0.362789194988
0.00188	0.126	0.360727043622
0.001881	0.128	0.362789194988
0.001882	0.132	0.366846016743
0.001883	0.132	0.366846016743
0.001884	0.132	0.366846016743
0.001885	0.13	0.364828726939
0.001886	0.13	0.364828726939
0.001887	0.13	0.364828726939
0.001888	0.128	0.362789194988
0.001889	0.128	0.362789194988
0.00189	0.126	0.360727043622
0.001891	0.126	0.360727043622
0.001892	0.128	0.362789194988
0.001893	0.128	0.362789194988
0.001894	0.126	0.360727043622
0.001895	0.124	0.358641882663
0.001896	0.124	0.358641882663
0.001897	0.126	0.360727043622
0.001898	0.124	0.358641882663
0.001899	0.124	0.358641882663
0.0019	0.124	0.358641882663
0.001901	0.124	0.358641882663
0.001902	0.122	0.356533308402
0.001903	0.122	0.356533308402
0.001904	0.124	0.364175781732
0.001905	0.126	0.366229436283
0.001906	0.124	0.364175781732
0.001907	0.12	0.354400902933
0.001908	0.12	0.354400902933
0.001909	0.122	0.356533308402
0.00191	0.126	0.360727043622
0.001911	0.128	0.362789194988
0.001912	0.128	0.362789194988
0.001913	0.128	0.362789194988
0.001914	0.128	0.362789194988
0.001915	0.128	0.362789194988
0.001916	0.126	0.360727043622
0.001917	0.122	0.356533308402
0.001918	0.124	0.358641882663
0.001919	0.126	0.360727043622
0.00192	0.13	0.364828726939
0.001921	0.126	0.360727043622
0.001922	0.12	0.354400902933
0.001923	0.126	0.360727043622
0.001924	0.126	0.360727043622
0.001925	0.128	0.362789194988
0.001926	0.126	0.360727043622
0.001927	0.13	0.364828726939
0.001928	0.134	0.368841429343
0.001929	0.136	0.370815317914
0.00193	0.138	0.37276802438
0.001931	0.138	0.37276802438
0.001932	0.14	0.374699879904
0.001933	0.14	0.374699879904
0.001934	0.134	0.368841429343
0.001935	0.136	0.376170174256
0.001936	0.136	0.376170174256
0.001937	0.136	0.376170174256
0.001938	0.134	0.374224531532
0.001939	0.134	0.368841429343
0.00194	0.132	0.366846016743
0.001941	0.128	0.357233816988
0.001942	0.124	0.35302124582
0.001943	0.126	0.360727043622
0.001944	0.128	0.362789194988
0.001945	0.124	0.358641882663
0.001946	0.122	0.356533308402
0.001947	0.12	0.354400902933
0.001948	0.12	0.354400902933
0.001949	0.12	0.354400902933
0.00195	0.12	0.354400902933
0.001951	0.124	0.358641882663
0.001952	0.122	0.356533308402
0.001953	0.122	0.356533308402
0.001954	0.122	0.356533308402
0.001955	0.126	0.360727043622
0.001956	0.124	0.358641882663
0.001957	0.122	0.356533308402
0.001958	0.122	0.356533308402
0.001959	0.122	0.356533308402
0.00196	0.122	0.356533308402
0.001961	0.122	0.356533308402
0.001962	0.12	0.354400902933
0.001963	0.118	0.352244233452
0.001964	0.12	0.36
0.001965	0.122	0.362099433858
0.001966	0.122	0.362099433858
0.001967	0.12	0.354400902933
0.001968	0.122	0.356533308402
0.001969	0.124	0.358641882663
0.00197	0.122	0.356533308402
0.001971	0.12	0.354400902933
0.001972	0.118	0.352244233452
0.001973	0.118	0.352244233452
0.001974	0.116	0.3500628515
0.001975	0.116	0.3500628515
0.001976	0.116	0.3500628515
0.001977	0.116	0.3500628515
0.001978	0.116	0.3500628515
0.001979	0.114	0.347856292167
0.00198	0.112	0.345624073236
0.001981	0.112	0.345624073236
0.001982	0.112	0.345624073236
0.001983	0.112	0.345624073236
0.001984	0.112	0.345624073236
0.001985	0.112	0.345624073236
0.001986	0.116	0.3500628515
0.001987	0.114	0.347856292167
0.001988	0.112	0.345624073236
0.001989	0.114	0.347856292167
0.00199	0.114	0.347856292167
0.001991	0.114	0.347856292167
0.001992	0.114	0.353559047402
0.001993	0.114	0.353559047402
0.001994	0.114	0.353559047402
0.001995	0.116	0.355730234869
0.001996	0.114	0.353559047402
0.001997	0.108	0.341080635627
0.001998	0.108	0.341080635627
[truncated: 8,002 more rows]
