# Supplementary material for: The Influence of Synaptic Size on AMPA Receptor Activation: A Monte Carlo Model
Source: PLoS One. 2015 Jun 24;10(6):e0130924. doi: 10.1371/journal.pone.0130924 (PMC4479604; doi:10.1371/journal.pone.0130924)
Supplement: S1 Dataset — This package contains the experimental data used as basis for the analysis presented in the paper. (ZIP) [file pone.0130924.s001.zip › S1 Simulation data/training/1069_11057_258_436.csv]

time	AMPA.O.mean	AMPA.O.stdev
0.0	0.0	0.0
1e-06	0.0	0.0
2e-06	0.04	0.195959179423
3e-06	0.144	0.367782544447
4e-06	0.342	0.573616596692
5e-06	0.62	0.753392328073
6e-06	0.97	0.965971014058
7e-06	1.386	1.1631870013
8e-06	1.816	1.35282814873
9e-06	2.268	1.51531382888
1e-05	2.85	1.73306087602
1.1e-05	3.348	1.81187637547
1.2e-05	3.966	1.96490305104
1.3e-05	4.57	2.14501748245
1.4e-05	5.242	2.25819308298
1.5e-05	5.9	2.41536746687
1.6e-05	6.624	2.55863713723
1.7e-05	7.214	2.69373421109
1.8e-05	7.906	2.76136994986
1.9e-05	8.566	2.91438569856
2e-05	9.21	3.00764027104
2.1e-05	9.888	3.1955368876
2.2e-05	10.556	3.28677105987
2.3e-05	11.236	3.32570353459
2.4e-05	11.828	3.34759854224
2.5e-05	12.386	3.4288487864
2.6e-05	12.978	3.55267730029
2.7e-05	13.564	3.63344244484
2.8e-05	14.202	3.70259314535
2.9e-05	14.776	3.76109345803
3e-05	15.318	3.78376479184
3.1e-05	15.788	3.85578215152
3.2e-05	16.266	3.95363680679
3.3e-05	16.674	3.97085935284
3.4e-05	17.146	3.98555943376
3.5e-05	17.63	4.03993811834
3.6e-05	18.102	4.05901416603
3.7e-05	18.51	4.10145096277
3.8e-05	18.87	4.1488673153
3.9e-05	19.274	4.13024502905
4e-05	19.654	4.11415653567
4.1e-05	19.99	4.1043757138
4.2e-05	20.332	4.20021142325
4.3e-05	20.704	4.22047201152
4.4e-05	21.016	4.2628328609
4.5e-05	21.276	4.31692297823
4.6e-05	21.534	4.41053783568
4.7e-05	21.838	4.51528027923
4.8e-05	22.058	4.50184806496
4.9e-05	22.286	4.50646247072
5e-05	22.488	4.50398223798
5.1e-05	22.78	4.49973332543
5.2e-05	23.026	4.52872211556
5.3e-05	23.206	4.5179158912
5.4e-05	23.392	4.55130047349
5.5e-05	23.544	4.66133714721
5.6e-05	23.784	4.72581675481
5.7e-05	23.91	4.75750985285
5.8e-05	24.044	4.78268376542
5.9e-05	24.168	4.83939830971
6e-05	24.382	4.85428429328
6.1e-05	24.548	4.84310809295
6.2e-05	24.652	4.88496632537
6.3e-05	24.7	4.8754486973
6.4e-05	24.798	4.9052212998
6.5e-05	24.93	4.849030831
6.6e-05	25.004	4.81705138025
6.7e-05	25.122	4.9103071187
6.8e-05	25.194	4.9169466135
6.9e-05	25.3	5.00259932435
7e-05	25.374	5.00940355731
7.1e-05	25.456	4.94449835676
7.2e-05	25.526	4.9498812107
7.3e-05	25.558	4.95808793791
7.4e-05	25.572	4.97642602678
7.5e-05	25.62	4.95213085449
7.6e-05	25.572	4.91088749617
7.7e-05	25.598	4.93197688559
7.8e-05	25.628	4.86719796187
7.9e-05	25.676	4.87144988684
8e-05	25.764	4.93602106965
8.1e-05	25.762	4.9611849391
8.2e-05	25.786	5.00042038233
8.3e-05	25.804	4.93696100856
8.4e-05	25.822	4.98982123928
8.5e-05	25.846	4.94148601131
8.6e-05	25.854	4.94456105231
8.7e-05	25.806	4.99203004799
8.8e-05	25.788	4.98387961331
8.9e-05	25.778	5.00167132067
9e-05	25.748	4.9299590262
9.1e-05	25.748	4.98161580213
9.2e-05	25.788	4.89602450974
9.3e-05	25.762	4.93936797576
9.4e-05	25.738	4.99253001994
9.5e-05	25.738	4.9466509883
9.6e-05	25.686	4.96219749708
9.7e-05	25.698	4.92450972179
9.8e-05	25.736	4.93054804256
9.9e-05	25.702	4.87864694357
0.0001	25.674	4.80413613462
0.000101	25.704	4.81377024794
0.000102	25.67	4.83540070728
0.000103	25.746	4.82384535407
0.000104	25.736	4.80856569052
0.000105	25.686	4.76984318401
0.000106	25.626	4.77515696077
0.000107	25.622	4.79532230408
0.000108	25.538	4.76912528667
0.000109	25.532	4.77336107999
0.00011	25.49	4.71358674472
0.000111	25.46	4.74851555752
0.000112	25.45	4.68865652399
0.000113	25.38	4.67285779796
0.000114	25.356	4.7063004579
0.000115	25.312	4.70602337436
0.000116	25.3	4.73138457536
0.000117	25.278	4.7527587778
0.000118	25.26	4.79337042174
0.000119	25.24	4.77602345053
0.00012	25.174	4.75517865069
0.000121	25.114	4.78800626566
0.000122	25.078	4.74720085945
0.000123	24.99	4.74361676361
0.000124	24.968	4.72217915797
0.000125	24.928	4.69668138157
0.000126	24.826	4.70741160299
0.000127	24.792	4.75360242343
0.000128	24.74	4.79378764653
0.000129	24.66	4.75777258809
0.00013	24.592	4.73809413161
0.000131	24.516	4.66880541466
0.000132	24.454	4.68272185807
0.000133	24.462	4.72784898236
0.000134	24.44	4.6641612322
0.000135	24.398	4.64150794462
0.000136	24.37	4.61531147378
0.000137	24.342	4.61183651055
0.000138	24.258	4.63847345578
0.000139	24.242	4.56896443409
0.00014	24.178	4.52573927663
0.000141	24.154	4.54557851104
0.000142	24.064	4.52060880856
0.000143	24.032	4.58333677576
0.000144	23.98	4.56547916434
0.000145	23.96	4.61848459995
0.000146	23.954	4.59084785198
0.000147	23.892	4.62821088543
0.000148	23.832	4.59301382537
0.000149	23.774	4.5807121717
0.00015	23.776	4.60454384277
0.000151	23.704	4.60134589006
0.000152	23.662	4.61083029399
0.000153	23.608	4.58283056636
0.000154	23.482	4.55825361295
0.000155	23.462	4.58001703054
0.000156	23.382	4.59696378058
0.000157	23.346	4.59067358892
0.000158	23.224	4.54244691769
0.000159	23.188	4.51847939024
0.00016	23.14	4.57125803253
0.000161	23.084	4.53926690116
0.000162	23.044	4.57012735052
0.000163	22.992	4.53915586866
0.000164	22.988	4.56988577538
0.000165	22.958	4.52197257842
0.000166	22.908	4.47431961308
0.000167	22.892	4.45783983562
0.000168	22.874	4.40705389121
0.000169	22.864	4.41967238605
0.00017	22.796	4.43783550844
0.000171	22.682	4.39600682438
0.000172	22.564	4.39885257766
0.000173	22.52	4.39199271402
0.000174	22.466	4.40963082355
0.000175	22.418	4.37713102386
0.000176	22.362	4.37389483184
0.000177	22.306	4.39867752853
0.000178	22.276	4.45823103932
0.000179	22.242	4.49170747044
0.00018	22.14	4.42180958432
0.000181	22.104	4.43860158158
0.000182	22.046	4.47480547063
0.000183	22.008	4.44746399648
0.000184	21.95	4.45280810276
0.000185	21.92	4.45304390277
0.000186	21.862	4.45499225589
0.000187	21.766	4.41352965324
0.000188	21.718	4.4544894208
0.000189	21.648	4.42177520912
0.00019	21.584	4.37343617765
0.000191	21.544	4.36257538617
0.000192	21.478	4.33653271635
0.000193	21.4	4.34419152432
0.000194	21.396	4.36018164759
0.000195	21.27	4.28498541421
0.000196	21.188	4.25495663903
0.000197	21.1	4.29068759058
0.000198	21.036	4.31864608413
0.000199	20.928	4.2996297515
0.0002	20.868	4.33988202605
0.000201	20.822	4.35824689526
0.000202	20.794	4.39995045427
0.000203	20.75	4.44651548968
0.000204	20.678	4.44548265096
0.000205	20.616	4.40460486309
0.000206	20.604	4.39808867578
0.000207	20.584	4.42074020951
0.000208	20.49	4.35774024008
0.000209	20.468	4.38599772002
0.00021	20.39	4.36874123747
0.000211	20.408	4.41469545949
0.000212	20.314	4.41354777928
0.000213	20.24	4.41932121485
0.000214	20.236	4.39685160086
0.000215	20.158	4.42142918071
0.000216	20.144	4.40718322741
0.000217	20.02	4.34414548559
0.000218	19.97	4.36177716075
0.000219	19.932	4.35699162267
0.00022	19.932	4.39720092786
0.000221	19.87	4.37505428538
0.000222	19.816	4.33199076638
0.000223	19.754	4.30969650904
0.000224	19.68	4.29343685175
0.000225	19.604	4.27681937893
0.000226	19.572	4.34060088006
0.000227	19.58	4.3108699818
0.000228	19.472	4.32818853563
0.000229	19.408	4.32822550244
0.00023	19.368	4.31747333518
0.000231	19.294	4.28107042689
0.000232	19.21	4.24757577919
0.000233	19.104	4.25407851361
0.000234	19.122	4.28895278594
0.000235	19.058	4.23823501
0.000236	19.016	4.26236366351
0.000237	18.906	4.28079011399
0.000238	18.914	4.27628390077
0.000239	18.838	4.27127100522
0.00024	18.79	4.29952322938
0.000241	18.746	4.24611398811
0.000242	18.718	4.2434038224
0.000243	18.67	4.26346103536
0.000244	18.64	4.25657139022
0.000245	18.59	4.26918024918
0.000246	18.522	4.3203606331
0.000247	18.474	4.31014199302
0.000248	18.378	4.24347923289
0.000249	18.376	4.19173281591
0.00025	18.388	4.11891442009
0.000251	18.34	4.07681248036
0.000252	18.26	4.08171532569
0.000253	18.224	4.08041958627
0.000254	18.18	4.10799221031
0.000255	18.152	4.12612360455
0.000256	18.15	4.16263137931
0.000257	18.094	4.15032095144
0.000258	18.034	4.18817907927
0.000259	17.978	4.15277208621
0.00026	17.908	4.17798228814
0.000261	17.86	4.13961350853
0.000262	17.76	4.0980971194
0.000263	17.728	4.11363780613
0.000264	17.656	4.17248894546
0.000265	17.58	4.16024037767
0.000266	17.572	4.16326986875
0.000267	17.486	4.11652814882
0.000268	17.41	4.04745599111
0.000269	17.41	4.03508364226
0.00027	17.452	4.12985423472
0.000271	17.43	4.11304023807
0.000272	17.372	4.12281651302
0.000273	17.342	4.10232080657
0.000274	17.282	4.08441868569
0.000275	17.248	4.14662465145
0.000276	17.202	4.10623866817
0.000277	17.14	4.09834112782
0.000278	17.104	4.09062146868
0.000279	17.074	4.06847932279
0.00028	17.036	4.03220832795
0.000281	17.004	4.00499488139
0.000282	16.972	3.98788364926
0.000283	16.924	3.97419476121
0.000284	16.826	3.98091999417
0.000285	16.754	3.99117576661
0.000286	16.694	3.98752605007
0.000287	16.626	4.01623256299
0.000288	16.578	4.00398751247
0.000289	16.542	3.9970283962
0.00029	16.472	3.97054353962
0.000291	16.456	3.98046027489
0.000292	16.432	3.95390642277
0.000293	16.402	4.01601743024
0.000294	16.326	4.05163226367
0.000295	16.312	4.03021786012
0.000296	16.254	4.02460979475
0.000297	16.242	4.00492646624
0.000298	16.186	3.97132270157
0.000299	16.168	3.96683450625
0.0003	16.126	3.91690234752
0.000301	16.09	3.87684149792
0.000302	16.096	3.90163863011
0.000303	16.026	3.91066797363
0.000304	15.992	3.93038624056
0.000305	15.944	3.87154542786
0.000306	15.918	3.90989462774
0.000307	15.912	3.91513167084
0.000308	15.874	3.93422470126
0.000309	15.862	3.92109117466
0.00031	15.776	3.86132412522
0.000311	15.714	3.86835934215
0.000312	15.672	3.8476507118
0.000313	15.586	3.82604286437
0.000314	15.522	3.83373395008
0.000315	15.486	3.81651726054
0.000316	15.494	3.83900560041
0.000317	15.444	3.77979681994
0.000318	15.418	3.7734965218
0.000319	15.37	3.75354499107
0.00032	15.348	3.71576317868
0.000321	15.28	3.71128010261
0.000322	15.288	3.70419437935
0.000323	15.224	3.75523953963
0.000324	15.192	3.71471883189
0.000325	15.182	3.73589025535
0.000326	15.102	3.71424231843
0.000327	15.092	3.71100202102
0.000328	15.048	3.70913682681
0.000329	15.042	3.71970912841
0.00033	15.006	3.73657115548
0.000331	14.972	3.77242839561
0.000332	14.9	3.76164857476
0.000333	14.882	3.7698907146
0.000334	14.804	3.78597200201
0.000335	14.76	3.74891984444
0.000336	14.736	3.78712344663
0.000337	14.684	3.71593110808
0.000338	14.644	3.71392837842
0.000339	14.526	3.66842254927
0.00034	14.5	3.74139011599
0.000341	14.412	3.71298478316
0.000342	14.402	3.71435001043
0.000343	14.344	3.73653101151
0.000344	14.344	3.70913251314
0.000345	14.28	3.68206463822
0.000346	14.242	3.69045200484
0.000347	14.198	3.66098292812
0.000348	14.204	3.72751713611
0.000349	14.186	3.70774918246
0.00035	14.186	3.66434223293
0.000351	14.142	3.67502870737
0.000352	14.13	3.6651193705
0.000353	14.07	3.63718297588
0.000354	14.04	3.62910457276
0.000355	14.048	3.66520067663
0.000356	13.982	3.65919062089
0.000357	13.944	3.66672387834
0.000358	13.912	3.68731013071
0.000359	13.91	3.66031419416
0.00036	13.868	3.65110613376
0.000361	13.79	3.64059061143
0.000362	13.706	3.64191762675
0.000363	13.668	3.64770832167
0.000364	13.654	3.70328016764
0.000365	13.682	3.69876682152
0.000366	13.66	3.69004065018
0.000367	13.592	3.70479904988
0.000368	13.552	3.71743137126
0.000369	13.492	3.73442579254
0.00037	13.458	3.71648166954
0.000371	13.434	3.72795439886
0.000372	13.37	3.75674060856
0.000373	13.318	3.73267678751
0.000374	13.272	3.73229366476
0.000375	13.226	3.71953276636
0.000376	13.14	3.70248565156
0.000377	13.136	3.70965011827
0.000378	13.08	3.71128010261
0.000379	13.02	3.70399784017
0.00038	12.978	3.68151001628
0.000381	12.962	3.66886303914
0.000382	12.9	3.68157574959
0.000383	12.894	3.64125857363
0.000384	12.852	3.60140194924
0.000385	12.816	3.62851815484
0.000386	12.782	3.5808485028
0.000387	12.792	3.60176845452
0.000388	12.754	3.58852114387
0.000389	12.714	3.56317330479
0.00039	12.686	3.58153654177
0.000391	12.634	3.61276127083
0.000392	12.594	3.60460316817
0.000393	12.534	3.6095490023
0.000394	12.51	3.5969292459
0.000395	12.436	3.61135763945
0.000396	12.416	3.57140644565
0.000397	12.42	3.58435489314
0.000398	12.412	3.54940220319
0.000399	12.352	3.53837476817
0.0004	12.354	3.55537396064
0.000401	12.358	3.54201016373
0.000402	12.324	3.47663975701
0.000403	12.308	3.49243983484
0.000404	12.306	3.44040172073
0.000405	12.304	3.3987621276
0.000406	12.23	3.40251377661
0.000407	12.182	3.41070022136
0.000408	12.166	3.39506170783
0.000409	12.12	3.40904678759
0.00041	12.084	3.4323379787
0.000411	12.106	3.45583043566
0.000412	12.09	3.46148811929
0.000413	12.026	3.42714516763
0.000414	12.006	3.41027330283
0.000415	11.988	3.41055068867
0.000416	11.92	3.40904678759
0.000417	11.91	3.4085040707
0.000418	11.856	3.39577148819
0.000419	11.814	3.38694611708
0.00042	11.798	3.39193101345
0.000421	11.794	3.36742691086
0.000422	11.75	3.35372926755
0.000423	11.728	3.34335400459
0.000424	11.686	3.32737193593
0.000425	11.644	3.36470860551
0.000426	11.59	3.36123489212
0.000427	11.578	3.36569695606
0.000428	11.528	3.33244894935
0.000429	11.496	3.35409958111
0.00043	11.53	3.33543100663
0.000431	11.444	3.30376512482
0.000432	11.412	3.24749996151
0.000433	11.398	3.27346849687
0.000434	11.37	3.292582573
0.000435	11.312	3.28308635281
0.000436	11.284	3.27281896841
0.000437	11.266	3.26729919046
0.000438	11.248	3.27085554557
0.000439	11.212	3.2672704204
0.00044	11.228	3.26986482901
0.000441	11.202	3.26024477609
0.000442	11.212	3.25070084751
0.000443	11.184	3.23143064292
0.000444	11.148	3.2493223909
0.000445	11.094	3.28164044344
0.000446	11.034	3.24912972964
0.000447	11.056	3.25220909537
0.000448	11.026	3.29383120393
0.000449	11.054	3.31648669528
0.00045	10.984	3.27104631578
0.000451	10.966	3.30648514287
0.000452	10.912	3.2979169183
0.000453	10.878	3.28193784219
0.000454	10.83	3.27186491164
0.000455	10.798	3.27371287684
0.000456	10.792	3.25403380437
0.000457	10.758	3.26487917081
0.000458	10.76	3.2616560211
0.000459	10.736	3.24195990105
0.00046	10.714	3.21748411029
0.000461	10.694	3.2168873154
0.000462	10.658	3.22258219445
0.000463	10.628	3.20961306079
0.000464	10.58	3.22049685608
0.000465	10.524	3.25352485775
0.000466	10.484	3.23816985348
0.000467	10.484	3.2002724884
0.000468	10.456	3.21248564199
0.000469	10.452	3.22423572339
0.00047	10.424	3.25149565585
0.000471	10.422	3.24960243722
0.000472	10.368	3.22126931504
0.000473	10.35	3.26182464274
0.000474	10.364	3.27528685767
0.000475	10.342	3.24423118782
0.000476	10.344	3.22330017218
0.000477	10.31	3.23015479505
0.000478	10.3	3.25422801905
0.000479	10.25	3.23967590972
0.00048	10.21	3.21214881349
0.000481	10.186	3.19990687364
0.000482	10.108	3.2006774283
0.000483	10.114	3.18575014714
0.000484	10.076	3.16199683744
0.000485	10.078	3.17803650073
0.000486	10.0	3.13496411463
0.000487	9.974	3.16880482201
0.000488	9.936	3.15339563011
0.000489	9.898	3.16726948648
0.00049	9.852	3.16829544077
0.000491	9.792	3.15986328818
0.000492	9.756	3.20631626637
0.000493	9.706	3.17357275007
0.000494	9.7	3.15436205912
0.000495	9.694	3.15727160694
0.000496	9.648	3.13114930976
0.000497	9.632	3.15477035614
0.000498	9.594	3.12684569495
0.000499	9.554	3.14500937995
0.0005	9.552	3.15139588119
0.000501	9.52	3.14222850856
0.000502	9.5	3.1391081536
0.000503	9.482	3.14796378632
0.000504	9.448	3.13548975441
0.000505	9.452	3.13874114893
0.000506	9.418	3.14249518695
0.000507	9.4	3.12729915422
0.000508	9.384	3.1113572601
0.000509	9.344	3.0909001925
0.00051	9.302	3.0729132757
0.000511	9.268	3.08936498329
0.000512	9.236	3.07965972146
0.000513	9.22	3.09703083614
0.000514	9.222	3.05167429455
0.000515	9.148	3.04073938377
0.000516	9.116	3.05524859872
0.000517	9.072	3.07486845247
0.000518	9.05	3.11696968224
0.000519	9.05	3.11825271587
0.00052	9.032	3.09951221969
0.000521	9.006	3.08317433824
0.000522	9.016	3.07891929092
0.000523	9.016	3.0769699381
0.000524	9.006	3.08317433824
0.000525	9.0	3.06267856622
0.000526	8.97	3.08562797498
0.000527	8.938	3.08644714842
0.000528	8.938	3.06041761856
0.000529	8.922	3.06723262893
0.00053	8.892	3.05815892327
0.000531	8.894	3.06769685595
0.000532	8.84	3.08778237575
0.000533	8.798	3.07265292541
0.000534	8.776	3.06362922039
0.000535	8.754	3.06748822329
0.000536	8.736	3.08711904532
0.000537	8.73	3.09791865613
0.000538	8.65	3.06912039516
0.000539	8.64	3.07349963397
0.00054	8.61	3.09223220344
0.000541	8.602	3.07564562328
0.000542	8.62	3.05607591529
0.000543	8.586	3.0754843521
0.000544	8.556	3.0461227815
0.000545	8.58	3.05869253113
0.000546	8.55	3.02646658663
0.000547	8.494	3.03083552837
0.000548	8.468	2.99282074304
0.000549	8.436	3.00631069585
0.00055	8.408	2.96808625212
0.000551	8.404	2.96256375459
0.000552	8.34	2.89903432198
0.000553	8.354	2.91010034191
0.000554	8.306	2.91141958501
0.000555	8.27	2.91840709977
0.000556	8.284	2.92700256235
0.000557	8.292	2.94189326795
0.000558	8.26	2.91005154594
0.000559	8.24	2.9206848512
0.00056	8.22	2.91128837459
0.000561	8.196	2.89716827264
0.000562	8.172	2.89524023183
0.000563	8.176	2.92455535082
0.000564	8.182	2.90669503044
0.000565	8.136	2.91984657131
0.000566	8.11	2.89860311185
0.000567	8.078	2.87470276724
0.000568	8.03	2.88324469999
0.000569	7.97	2.89363093708
0.00057	7.974	2.87146722078
0.000571	7.972	2.85713422856
0.000572	7.93	2.86724606548
0.000573	7.904	2.87032820423
0.000574	7.896	2.89226278198
0.000575	7.886	2.8956871378
0.000576	7.87	2.88809625878
0.000577	7.856	2.90641772634
0.000578	7.828	2.87165736118
0.000579	7.784	2.87703736507
0.00058	7.752	2.86888410362
0.000581	7.732	2.88724366828
0.000582	7.694	2.87130005398
0.000583	7.69	2.85550345824
0.000584	7.662	2.87815149011
0.000585	7.65	2.87254242789
0.000586	7.61	2.88199583622
0.000587	7.606	2.86125217344
0.000588	7.62	2.84387060184
0.000589	7.602	2.84035138671
0.00059	7.584	2.86268126064
0.000591	7.584	2.87383785207
0.000592	7.566	2.88125736442
0.000593	7.538	2.88661670473
0.000594	7.488	2.84286053123
0.000595	7.466	2.83352148395
0.000596	7.434	2.8287177307
0.000597	7.414	2.82180863986
0.000598	7.41	2.7967659895
0.000599	7.362	2.78117888673
0.0006	7.36	2.78754372163
0.000601	7.342	2.78227173367
0.000602	7.324	2.8112317585
0.000603	7.31	2.80960851365
0.000604	7.302	2.80834399602
0.000605	7.276	2.79782486943
0.000606	7.268	2.79216331901
0.000607	7.268	2.81072517333
0.000608	7.264	2.82954130558
0.000609	7.236	2.81359272106
0.00061	7.224	2.81101832082
0.000611	7.206	2.80063635626
0.000612	7.188	2.78004604278
0.000613	7.166	2.77027868634
0.000614	7.154	2.77457816614
0.000615	7.126	2.74410714077
0.000616	7.116	2.72663602265
0.000617	7.128	2.72022352023
0.000618	7.108	2.73062923151
0.000619	7.076	2.74994981772
0.00062	7.072	2.77827572426
0.000621	7.068	2.77116870652
0.000622	7.022	2.75998478257
0.000623	7.01	2.76584525959
0.000624	6.986	2.76293394782
0.000625	6.918	2.74941375569
0.000626	6.898	2.74072910008
0.000627	6.866	2.73277221883
0.000628	6.876	2.71452095221
0.000629	6.838	2.71214970088
0.00063	6.852	2.72875356161
0.000631	6.842	2.70795790218
0.000632	6.818	2.71309343739
0.000633	6.798	2.69094704519
0.000634	6.768	2.68294166914
0.000635	6.78	2.69362209673
0.000636	6.742	2.68838910874
0.000637	6.758	2.70100647907
0.000638	6.714	2.6713674401
0.000639	6.704	2.674394137
0.00064	6.688	2.68153985613
0.000641	6.656	2.6813548814
0.000642	6.646	2.6759454404
0.000643	6.652	2.64780966083
0.000644	6.644	2.67006816392
0.000645	6.652	2.66962469272
0.000646	6.658	2.66927630642
0.000647	6.642	2.68660305963
0.000648	6.582	2.66969586283
0.000649	6.56	2.64847125716
0.00065	6.564	2.65516553156
0.000651	6.528	2.64068475968
0.000652	6.496	2.64688193919
0.000653	6.454	2.65101565442
0.000654	6.43	2.66328744224
0.000655	6.398	2.66525721085
0.000656	6.36	2.68074616478
0.000657	6.336	2.67041270219
0.000658	6.326	2.66678158086
0.000659	6.314	2.66071494151
0.00066	6.312	2.63109406901
0.000661	6.29	2.61493785777
0.000662	6.246	2.63466961876
0.000663	6.206	2.63506432559
0.000664	6.212	2.60979999234
0.000665	6.19	2.59034746704
0.000666	6.156	2.5798573604
0.000667	6.15	2.58447286695
0.000668	6.094	2.58247245871
0.000669	6.088	2.58307104045
0.00067	6.042	2.59619644865
0.000671	6.0	2.56359123107
0.000672	6.008	2.58068518033
0.000673	5.984	2.57055324784
0.000674	5.954	2.55653750217
0.000675	5.934	2.54826293777
0.000676	5.94	2.58464697783
0.000677	5.95	2.59682498448
0.000678	5.92	2.60415053328
0.000679	5.908	2.57672971031
0.00068	5.904	2.57192223833
0.000681	5.9	2.55695130967
0.000682	5.916	2.55752693045
0.000683	5.884	2.56018436836
0.000684	5.894	2.54691264083
0.000685	5.884	2.54215341787
0.000686	5.866	2.53299111724
0.000687	5.872	2.52816455161
0.000688	5.87	2.53003952538
0.000689	5.852	2.52152652177
0.00069	5.87	2.5070101715
0.000691	5.884	2.52478593152
0.000692	5.864	2.53722367954
0.000693	5.836	2.5086059874
0.000694	5.82	2.53132376436
0.000695	5.804	2.51825018614
0.000696	5.75	2.51942453747
0.000697	5.714	2.52669824079
0.000698	5.698	2.52641960094
0.000699	5.664	2.50820732795
0.0007	5.648	2.50999920319
0.000701	5.634	2.51317408868
0.000702	5.646	2.50373401143
0.000703	5.628	2.50152273625
0.000704	5.614	2.48455307852
0.000705	5.624	2.51368733139
0.000706	5.582	2.47371704122
0.000707	5.552	2.45016244359
0.000708	5.568	2.44813725105
0.000709	5.552	2.44444185858
0.00071	5.54	2.44303090443
0.000711	5.512	2.42525380115
0.000712	5.5	2.38956062907
0.000713	5.49	2.37947473195
0.000714	5.484	2.3676452437
0.000715	5.476	2.3531731768
0.000716	5.48	2.34640150017
0.000717	5.462	2.33763897983
0.000718	5.462	2.3461790213
0.000719	5.426	2.3290607549
0.00072	5.418	2.31760134622
0.000721	5.396	2.33820101788
0.000722	5.372	2.31896873631
0.000723	5.334	2.30704226229
0.000724	5.316	2.32037583163
0.000725	5.31	2.2964973329
0.000726	5.304	2.3150775365
0.000727	5.272	2.30521495744
0.000728	5.256	2.30704659684
0.000729	5.228	2.30043821912
0.00073	5.196	2.28682837135
0.000731	5.168	2.28992925655
0.000732	5.18	2.28989082709
0.000733	5.17	2.27795961334
0.000734	5.172	2.26680744661
0.000735	5.14	2.2557482129
0.000736	5.156	2.27324965633
0.000737	5.146	2.29100065474
0.000738	5.16	2.28875512015
0.000739	5.16	2.29486383038
0.00074	5.128	2.28026665107
0.000741	5.108	2.2786697874
0.000742	5.08	2.27015417979
0.000743	5.056	2.25052527202
0.000744	5.024	2.25020532396
0.000745	5.014	2.24539617885
0.000746	5.022	2.26042385406
0.000747	5.02	2.261769219
0.000748	5.004	2.23785254206
0.000749	4.994	2.24810231084
0.00075	4.966	2.2416163811
0.000751	4.934	2.25158699588
0.000752	4.926	2.25133826867
0.000753	4.91	2.25696699134
0.000754	4.878	2.22600898471
0.000755	4.86	2.23347263247
0.000756	4.84	2.25441788495
0.000757	4.85	2.26086266721
0.000758	4.836	2.2576766819
0.000759	4.812	2.23263431847
0.00076	4.806	2.22449185209
0.000761	4.812	2.23173833592
0.000762	4.778	2.23622807424
0.000763	4.77	2.25590336672
0.000764	4.764	2.24684311869
0.000765	4.728	2.22755830451
0.000766	4.722	2.22457096987
0.000767	4.7	2.20499433106
0.000768	4.68	2.2166641604
0.000769	4.68	2.18302542358
0.00077	4.686	2.17977154766
0.000771	4.692	2.16266872174
0.000772	4.682	2.13936345673
0.000773	4.694	2.12611476642
0.000774	4.678	2.12469197768
0.000775	4.678	2.12186615978
0.000776	4.694	2.13456412412
0.000777	4.644	2.13196247622
0.000778	4.636	2.12026036137
0.000779	4.636	2.11175377353
0.00078	4.67	2.11591587734
0.000781	4.666	2.12189632169
0.000782	4.672	2.14485803726
0.000783	4.65	2.15951383418
0.000784	4.632	2.16531198676
0.000785	4.602	2.14653115514
0.000786	4.574	2.13178892013
0.000787	4.552	2.12398116752
0.000788	4.528	2.12631512246
0.000789	4.54	2.12612323255
0.00079	4.534	2.12151926694
0.000791	4.538	2.1448906732
0.000792	4.51	2.15172024204
0.000793	4.494	2.15823168358
0.000794	4.498	2.15360070579
0.000795	4.48	2.1618510587
0.000796	4.462	2.16623082796
0.000797	4.444	2.1575133835
0.000798	4.418	2.14831934311
0.000799	4.426	2.1448832136
0.0008	4.354	2.12713046144
0.000801	4.356	2.13945413599
0.000802	4.374	2.13497634647
0.000803	4.374	2.14152375658
0.000804	4.344	2.1329941397
0.000805	4.314	2.12023677923
0.000806	4.276	2.1032888532
0.000807	4.254	2.09892448649
0.000808	4.234	2.09648372281
0.000809	4.188	2.07380230495
0.00081	4.18	2.06871941065
0.000811	4.17	2.07872557111
0.000812	4.182	2.07385534693
0.000813	4.158	2.05840617955
0.000814	4.14	2.04655808615
0.000815	4.132	2.05294325299
0.000816	4.116	2.03826985456
0.000817	4.09	2.03319944914
0.000818	4.114	2.05256035234
0.000819	4.092	2.03458496996
0.00082	4.09	2.03024629048
0.000821	4.104	2.04283724266
0.000822	4.09	2.02136092769
0.000823	4.08	2.01136769388
0.000824	4.076	2.02243022129
0.000825	4.074	2.06410367957
0.000826	4.082	2.06573860883
0.000827	4.056	2.04960093677
0.000828	4.04	2.04606940254
0.000829	4.0	2.04646035877
0.00083	3.994	2.02730461451
0.000831	3.996	2.0366600109
0.000832	4.002	2.05085250567
0.000833	3.988	2.04740225652
0.000834	3.966	2.04959605776
0.000835	3.958	2.03377383207
0.000836	3.954	2.01987227319
0.000837	3.96	2.02049498886
0.000838	3.946	2.03053785978
0.000839	3.956	2.00151542587
0.00084	3.962	2.00612960698
0.000841	3.956	2.02634251794
0.000842	3.962	2.00612960698
0.000843	3.962	1.98810361903
0.000844	3.938	1.98649339289
0.000845	3.908	1.99487743984
0.000846	3.898	1.97473947649
0.000847	3.892	1.96273686469
0.000848	3.888	1.94819300892
0.000849	3.884	1.94384773066
0.00085	3.86	1.92779666978
0.000851	3.87	1.94038655943
0.000852	3.866	1.93495322941
0.000853	3.854	1.93924830798
0.000854	3.848	1.94548091741
0.000855	3.818	1.94444747936
0.000856	3.784	1.91868288156
0.000857	3.764	1.91632565082
0.000858	3.754	1.92600207684
0.000859	3.712	1.90290724945
0.00086	3.716	1.90770647637
0.000861	3.726	1.910739124
0.000862	3.71	1.93439913151
0.000863	3.718	1.9438302395
0.000864	3.692	1.93420164409
0.000865	3.676	1.92120378929
0.000866	3.692	1.93109709751
0.000867	3.676	1.93985154071
0.000868	3.642	1.93954530754
0.000869	3.622	1.94296577427
0.00087	3.644	1.95685053083
0.000871	3.632	1.93818884529
0.000872	3.642	1.92297581888
0.000873	3.64	1.91687245272
0.000874	3.632	1.92472751318
0.000875	3.636	1.91193723746
0.000876	3.62	1.90986910546
0.000877	3.604	1.90871265517
0.000878	3.584	1.88863548627
0.000879	3.604	1.88975765642
0.00088	3.6	1.88042548377
0.000881	3.588	1.88208820197
0.000882	3.548	1.88459438607
0.000883	3.544	1.86227387889
0.000884	3.524	1.87547967198
0.000885	3.528	1.88393630466
0.000886	3.52	1.86375964116
0.000887	3.514	1.85736479992
0.000888	3.49	1.85739064281
0.000889	3.466	1.85818298345
0.00089	3.454	1.83626904347
0.000891	3.438	1.83688758502
0.000892	3.444	1.86409870983
0.000893	3.434	1.84435462967
0.000894	3.442	1.86296430454
0.000895	3.432	1.85940205443
0.000896	3.42	1.8589244202
0.000897	3.402	1.84943126393
0.000898	3.394	1.84031627717
0.000899	3.37	1.82238854255
0.0009	3.34	1.79677488852
0.000901	3.318	1.80357312023
0.000902	3.316	1.8144266312
0.000903	3.316	1.82541611694
0.000904	3.334	1.84565543913
0.000905	3.326	1.84708527145
0.000906	3.312	1.8489607892
0.000907	3.304	1.82745287217
0.000908	3.28	1.83019124684
0.000909	3.282	1.85431281072
0.00091	3.266	1.86848708853
0.000911	3.244	1.86130706763
0.000912	3.246	1.85943109579
0.000913	3.226	1.84903326092
0.000914	3.196	1.83127933424
0.000915	3.198	1.80521356077
0.000916	3.22	1.82417104461
0.000917	3.218	1.82824396621
0.000918	3.196	1.82909376468
0.000919	3.208	1.82995519071
0.00092	3.19	1.81931305717
0.000921	3.182	1.805789578
0.000922	3.176	1.79917314342
0.000923	3.16	1.78392824968
0.000924	3.15	1.78199326598
0.000925	3.132	1.77836329247
0.000926	3.136	1.76110874167
0.000927	3.104	1.75988181421
0.000928	3.102	1.76963160008
0.000929	3.098	1.76759610771
0.00093	3.094	1.76554920634
0.000931	3.07	1.75758356843
0.000932	3.064	1.76292484241
0.000933	3.074	1.76650049533
0.000934	3.048	1.73138557231
0.000935	3.052	1.72664298568
0.000936	3.048	1.72095787281
0.000937	3.022	1.73133359004
0.000938	3.04	1.74080441176
0.000939	3.026	1.74049533179
0.00094	3.03	1.73928146083
0.000941	3.016	1.73658976157
0.000942	3.03	1.74157974265
0.000943	3.032	1.73290969182
0.000944	3.028	1.74677302475
0.000945	3.026	1.75537004646
0.000946	3.002	1.70469821376
0.000947	2.98	1.67320052594
0.000948	2.962	1.65667015426
0.000949	2.936	1.65405683095
0.00095	2.896	1.64838830377
0.000951	2.886	1.65438931331
0.000952	2.87	1.64714905215
0.000953	2.86	1.63474768695
0.000954	2.868	1.62683004644
0.000955	2.876	1.62868781539
0.000956	2.896	1.63865310545
0.000957	2.874	1.63405140678
0.000958	2.874	1.63649747937
0.000959	2.864	1.62895794912
0.00096	2.866	1.64318106123
0.000961	2.868	1.63785713663
0.000962	2.854	1.63972070793
0.000963	2.85	1.6356955707
0.000964	2.822	1.62552022442
0.000965	2.824	1.62635297522
0.000966	2.828	1.65118624025
0.000967	2.82	1.64426275273
0.000968	2.83	1.64593438508
0.000969	2.832	1.6357799363
0.00097	2.812	1.6372709
0.000971	2.806	1.64935260026
0.000972	2.816	1.65956138784
0.000973	2.81	1.68104134393
0.000974	2.832	1.66966343914
0.000975	2.822	1.66081787081
0.000976	2.828	1.67045383055
0.000977	2.812	1.656700335
0.000978	2.808	1.65140425093
0.000979	2.818	1.64586633722
0.00098	2.792	1.65309890811
0.000981	2.786	1.6480910169
0.000982	2.786	1.66258954646
0.000983	2.774	1.65134006189
0.000984	2.756	1.64574117042
0.000985	2.748	1.63477704902
0.000986	2.736	1.62797542979
0.000987	2.72	1.62406896405
0.000988	2.71	1.64131045205
0.000989	2.708	1.64278300454
0.00099	2.698	1.64280126613
0.000991	2.684	1.63099478847
0.000992	2.688	1.64275865543
0.000993	2.692	1.63863845921
0.000994	2.688	1.62931151104
0.000995	2.664	1.5997199755
0.000996	2.648	1.59376786264
0.000997	2.622	1.58591172516
0.000998	2.612	1.59293942132
0.000999	2.622	1.58717232839
0.001	2.636	1.59483666875
0.001001	2.63	1.5990934932
0.001002	2.616	1.58762212129
0.001003	2.61	1.57667371387
0.001004	2.606	1.5782154479
0.001005	2.606	1.56421354041
0.001006	2.604	1.57072722011
0.001007	2.6	1.5748015748
0.001008	2.594	1.57390088633
0.001009	2.598	1.56728937979
0.00101	2.572	1.56103042892
0.001011	2.55	1.55932677781
0.001012	2.538	1.55066308397
0.001013	2.528	1.55345292816
0.001014	2.528	1.53792587598
0.001015	2.516	1.51846764865
0.001016	2.512	1.5066041285
0.001017	2.512	1.53031238641
0.001018	2.512	1.52376376122
0.001019	2.496	1.51062371225
0.00102	2.492	1.52641278821
0.001021	2.492	1.52641278821
0.001022	2.488	1.5394336621
0.001023	2.486	1.53941677268
0.001024	2.464	1.52993594637
0.001025	2.458	1.52716600276
0.001026	2.448	1.5176613588
0.001027	2.442	1.50553512081
0.001028	2.44	1.49479095528
0.001029	2.428	1.50093837315
0.00103	2.43	1.483610461
0.001031	2.426	1.48745554555
0.001032	2.418	1.4856904119
0.001033	2.424	1.50473386351
0.001034	2.41	1.50129943715
0.001035	2.398	1.48983086288
0.001036	2.396	1.49371483222
0.001037	2.384	1.47666651618
0.001038	2.358	1.47303631999
0.001039	2.348	1.47475286065
0.00104	2.344	1.48245202283
0.001041	2.338	1.48450530481
0.001042	2.338	1.50058521917
0.001043	2.334	1.50945155603
0.001044	2.318	1.49026037993
0.001045	2.332	1.47978917417
0.001046	2.352	1.48461981665
0.001047	2.344	1.48380052568
0.001048	2.344	1.49052473981
0.001049	2.352	1.48999865772
0.00105	2.344	1.49454474674
0.001051	2.332	1.49458221587
0.001052	2.326	1.48314665492
0.001053	2.316	1.47923764149
0.001054	2.312	1.4935380812
0.001055	2.312	1.50021865073
0.001056	2.32	1.51182009512
0.001057	2.308	1.48766125176
0.001058	2.308	1.48092403586
0.001059	2.312	1.48008648396
0.00106	2.322	1.48805779458
0.001061	2.31	1.49060390446
0.001062	2.296	1.48471680801
0.001063	2.266	1.46398224033
0.001064	2.254	1.46201367983
0.001065	2.234	1.46943662674
0.001066	2.236	1.452
0.001067	2.222	1.43551941819
0.001068	2.192	1.41814526759
0.001069	2.18	1.41830885212
0.00107	2.164	1.42024786569
0.001071	2.15	1.41686273153
0.001072	2.14	1.4214077529
0.001073	2.142	1.41627539695
0.001074	2.13	1.40467077993
0.001075	2.138	1.42651883969
0.001076	2.122	1.42797619028
0.001077	2.118	1.43529648505
0.001078	2.104	1.41745687765
0.001079	2.088	1.4128892384
0.00108	2.092	1.41263441838
0.001081	2.104	1.39756359426
0.001082	2.096	1.39527201649
0.001083	2.098	1.39298097618
0.001084	2.104	1.38462413672
0.001085	2.116	1.3951860091
0.001086	2.096	1.39383786719
0.001087	2.076	1.38788472144
0.001088	2.086	1.38079831981
0.001089	2.092	1.38979710749
0.00109	2.09	1.39208476753
0.001091	2.086	1.38657996524
0.001092	2.06	1.37564530312
0.001093	2.068	1.38107783995
0.001094	2.064	1.36671284475
0.001095	2.052	1.35694362447
0.001096	2.062	1.35873323357
0.001097	2.056	1.35235498298
0.001098	2.048	1.3585639477
0.001099	2.06	1.36396480893
0.0011	2.058	1.3691734733
0.001101	2.028	1.34729952126
0.001102	2.034	1.34938652728
0.001103	2.03	1.34502788075
0.001104	2.022	1.35259602247
0.001105	2.024	1.35034217886
0.001106	2.016	1.33856042075
0.001107	2.02	1.33401649165
0.001108	2.016	1.3250449049
0.001109	2.0	1.34610549364
0.00111	2.0	1.33266649992
0.001111	1.984	1.32353466143
0.001112	1.984	1.30527544986
0.001113	1.986	1.30146225454
0.001114	1.968	1.29729564865
0.001115	1.964	1.31404109525
0.001116	1.978	1.30748460794
0.001117	1.964	1.32465240724
0.001118	1.954	1.31449001518
0.001119	1.96	1.32755414202
0.00112	1.95	1.32193040664
0.001121	1.938	1.31990757252
0.001122	1.934	1.32122821647
0.001123	1.922	1.31297981706
0.001124	1.93	1.32404682697
0.001125	1.93	1.32253544376
0.001126	1.926	1.32080430042
0.001127	1.92	1.3227244611
0.001128	1.904	1.3171119922
0.001129	1.902	1.31316259465
0.00113	1.906	1.31345498591
0.001131	1.894	1.30183101822
0.001132	1.882	1.29463353888
0.001133	1.88	1.28592379245
0.001134	1.874	1.28145386183
0.001135	1.864	1.27495254814
0.001136	1.856	1.2693557421
0.001137	1.862	1.26607898648
0.001138	1.858	1.26563659871
0.001139	1.852	1.26573930965
0.00114	1.852	1.26573930965
0.001141	1.856	1.26303760831
0.001142	1.868	1.27850537738
0.001143	1.852	1.26731842881
0.001144	1.84	1.27059041394
0.001145	1.83	1.27322425362
0.001146	1.826	1.26796056721
0.001147	1.814	1.26783437404
0.001148	1.81	1.27039363978
0.001149	1.802	1.27859141245
0.00115	1.794	1.27104838618
0.001151	1.79	1.25773606134
0.001152	1.778	1.25088608594
0.001153	1.772	1.24579934179
0.001154	1.756	1.23307096308
0.001155	1.744	1.22900935717
0.001156	1.754	1.23348449524
0.001157	1.758	1.25516373434
0.001158	1.758	1.25834653415
0.001159	1.742	1.26152130382
0.00116	1.734	1.25827024124
0.001161	1.722	1.24768425493
0.001162	1.722	1.25088608594
0.001163	1.73	1.25103956772
0.001164	1.72	1.23838604643
0.001165	1.728	1.24499638554
0.001166	1.718	1.23550637392
0.001167	1.7	1.24338248339
0.001168	1.686	1.23264106698
0.001169	1.684	1.21989507746
0.00117	1.674	1.20487509726
0.001171	1.674	1.21314632258
0.001172	1.67	1.22028685152
0.001173	1.666	1.20600331675
0.001174	1.664	1.20295635831
0.001175	1.66	1.20183193501
0.001176	1.668	1.20903928803
0.001177	1.68	1.20066648158
0.001178	1.666	1.19768276267
0.001179	1.668	1.19740385835
0.00118	1.654	1.2009512896
0.001181	1.648	1.19837222932
0.001182	1.638	1.19119939557
0.001183	1.63	1.2170045193
0.001184	1.62	1.22621368448
0.001185	1.628	1.21721649677
0.001186	1.628	1.22213583533
0.001187	1.626	1.22397875799
0.001188	1.624	1.20275683328
0.001189	1.61	1.2007914057
0.00119	1.602	1.20648083284
0.001191	1.606	1.20779302863
0.001192	1.594	1.20214974109
0.001193	1.596	1.20032662222
0.001194	1.6	1.19833217432
0.001195	1.58	1.18810773922
0.001196	1.584	1.19789148089
0.001197	1.582	1.19635947775
0.001198	1.582	1.19803004971
0.001199	1.572	1.19030080232
0.0012	1.568	1.19389111731
0.001201	1.574	1.19520876837
0.001202	1.562	1.19254182317
0.001203	1.56	1.20266371027
0.001204	1.56	1.20266371027
0.001205	1.558	1.20939489002
0.001206	1.55	1.19979164858
0.001207	1.56	1.20432553739
0.001208	1.55	1.20145744827
0.001209	1.554	1.20128431273
0.00121	1.546	1.19995166569
0.001211	1.542	1.20840225091
0.001212	1.53	1.2170045193
0.001213	1.524	1.21384677781
0.001214	1.522	1.21717541875
0.001215	1.514	1.20573794831
0.001216	1.516	1.18900967195
0.001217	1.514	1.18397804034
0.001218	1.516	1.18564075504
0.001219	1.494	1.17216210483
0.00122	1.5	1.17558496077
0.001221	1.5	1.16361505662
0.001222	1.488	1.14448940581
0.001223	1.486	1.13216783208
0.001224	1.48	1.13030969208
0.001225	1.478	1.14259179062
0.001226	1.476	1.15473979753
0.001227	1.468	1.15627678347
0.001228	1.462	1.14915447177
0.001229	1.46	1.13507708989
0.00123	1.464	1.12814183505
0.001231	1.46	1.12623265802
0.001232	1.458	1.12260233387
0.001233	1.464	1.11566303156
0.001234	1.464	1.10485474158
0.001235	1.462	1.09752266491
0.001236	1.468	1.09771398825
0.001237	1.466	1.09765386165
0.001238	1.456	1.08630750711
0.001239	1.45	1.08972473589
0.00124	1.454	1.09903776095
0.001241	1.47	1.10864782506
0.001242	1.458	1.0918955994
0.001243	1.46	1.10290525432
0.001244	1.456	1.10456507278
0.001245	1.452	1.10077063914
0.001246	1.434	1.09436922471
0.001247	1.44	1.09288608739
0.001248	1.446	1.09685185873
0.001249	1.45	1.10249716553
0.00125	1.446	1.10412137014
0.001251	1.45	1.11691539518
0.001252	1.438	1.11272458407
0.001253	1.412	1.08915379998
0.001254	1.41	1.09631199939
0.001255	1.398	1.09890672944
0.001256	1.392	1.10196914657
0.001257	1.394	1.09852810615
0.001258	1.388	1.10338388605
0.001259	1.392	1.11280546368
0.00126	1.398	1.1223172457
0.001261	1.406	1.11227874204
0.001262	1.4	1.12249721603
0.001263	1.4	1.1171392035
0.001264	1.392	1.11100675065
0.001265	1.388	1.12314558273
0.001266	1.378	1.12210338205
0.001267	1.368	1.11918541806
0.001268	1.37	1.11763142404
0.001269	1.36	1.11642285896
0.00127	1.356	1.10872178656
0.001271	1.346	1.12884188441
0.001272	1.34	1.13154761279
0.001273	1.336	1.13097480078
0.001274	1.34	1.1297787394
0.001275	1.342	1.13535721251
0.001276	1.34	1.13683771929
0.001277	1.332	1.13392063214
0.001278	1.328	1.12978582041
0.001279	1.312	1.12900664303
0.00128	1.316	1.13320077656
0.001281	1.322	1.12885605814
0.001282	1.324	1.12027853679
0.001283	1.316	1.1064104121
0.001284	1.312	1.10029814141
0.001285	1.304	1.09890126945
0.001286	1.292	1.08937413224
0.001287	1.298	1.09599087587
0.001288	1.288	1.08122893043
0.001289	1.284	1.07300698973
0.00129	1.288	1.07007289471
0.001291	1.286	1.07154281296
0.001292	1.278	1.06241046682
0.001293	1.284	1.07114144724
0.001294	1.272	1.05925256667
0.001295	1.264	1.05180986875
0.001296	1.268	1.06591556889
0.001297	1.276	1.07323063691
0.001298	1.28	1.0796295661
0.001299	1.256	1.0707305917
0.0013	1.248	1.0744747554
0.001301	1.244	1.0809551332
0.001302	1.238	1.07394413263
0.001303	1.248	1.07633452049
0.001304	1.242	1.06180789223
0.001305	1.24	1.0632027088
0.001306	1.234	1.06171747654
0.001307	1.234	1.06171747654
0.001308	1.22	1.04288062596
0.001309	1.222	1.04533056972
0.00131	1.212	1.04453626074
0.001311	1.206	1.04286336593
0.001312	1.202	1.0493788639
0.001313	1.188	1.05102616523
0.001314	1.186	1.04470282856
0.001315	1.198	1.05583900288
0.001316	1.196	1.05904862967
0.001317	1.188	1.05671945189
0.001318	1.19	1.04398275848
0.001319	1.18	1.05242576935
0.00132	1.17	1.04551422755
0.001321	1.17	1.0378342835
0.001322	1.192	1.05030281348
0.001323	1.18	1.05432442825
0.001324	1.182	1.04922638167
0.001325	1.178	1.04800572518
0.001326	1.158	1.0378034496
0.001327	1.154	1.0209231117
0.001328	1.162	1.02555155892
0.001329	1.18	1.02742396312
0.00133	1.176	1.00649093389
0.001331	1.178	1.02093878367
0.001332	1.18	1.0137060718
0.001333	1.174	1.01179246884
0.001334	1.166	1.01115973021
0.001335	1.152	1.00244501096
0.001336	1.158	1.00450783969
0.001337	1.152	0.988380493535
0.001338	1.154	0.982997456762
0.001339	1.146	0.980144887249
0.00134	1.128	0.971398991146
0.001341	1.134	0.983892270526
0.001342	1.14	0.988129546163
0.001343	1.154	0.997137904204
0.001344	1.154	1.00114134866
0.001345	1.14	0.994183081731
0.001346	1.138	0.993456591905
0.001347	1.134	0.989971716768
0.001348	1.138	0.997474811712
0.001349	1.116	0.99324921344
0.00135	1.114	0.996495860503
0.001351	1.106	0.99537128751
0.001352	1.096	1.00537754103
0.001353	1.08	1.00876161703
0.001354	1.082	1.00363140644
0.001355	1.082	0.999637934454
0.001356	1.074	0.99223182775
0.001357	1.074	0.986166314574
0.001358	1.076	0.991072146718
0.001359	1.068	0.995678663023
0.00136	1.076	0.991072146718
0.001361	1.09	0.994937183947
0.001362	1.096	0.991354628778
0.001363	1.09	0.9828021164
0.001364	1.09	0.976678043165
0.001365	1.086	0.96674919188
0.001366	1.086	0.977038382051
0.001367	1.082	0.97122397005
0.001368	1.084	0.967958676804
0.001369	1.088	0.969667984415
0.00137	1.088	0.975836051804
0.001371	1.084	0.976188506386
0.001372	1.076	0.96861963639
0.001373	1.078	0.973609778094
0.001374	1.068	0.965078235171
0.001375	1.074	0.963599501868
0.001376	1.07	0.953467356547
0.001377	1.066	0.955847268134
0.001378	1.072	0.962712833611
0.001379	1.054	0.956600229981
0.00138	1.046	0.954926175157
0.001381	1.032	0.958632359145
0.001382	1.034	0.951232884209
0.001383	1.02	0.944245730729
0.001384	1.024	0.935640956778
0.001385	1.024	0.931356000679
0.001386	1.028	0.922613678633
0.001387	1.042	0.933935757962
0.001388	1.03	0.925796953981
0.001389	1.034	0.92781679226
0.00139	1.038	0.936245694249
0.001391	1.03	0.936536171218
0.001392	1.016	0.931527777364
0.001393	1.014	0.930485894573
0.001394	0.998	0.919780408576
0.001395	0.988	0.916436577184
0.001396	0.988	0.925124856438
0.001397	0.978	0.917341811976
0.001398	0.982	0.90646345762
0.001399	0.98	0.90310575239
0.0014	0.974	0.906269275657
0.001401	0.982	0.908667155784
0.001402	0.988	0.920790964334
0.001403	0.984	0.922899777874
0.001404	0.98	0.924986486388
0.001405	0.984	0.925064322088
0.001406	0.992	0.942303560431
0.001407	1.0	0.940212741883
0.001408	1.006	0.943379033051
0.001409	1.008	0.944423633758
0.00141	1.012	0.948607400351
0.001411	1.008	0.954953402005
0.001412	0.996	0.948674865273
0.001413	0.994	0.939129384057
0.001414	0.996	0.938074623897
0.001415	1.0	0.938083151965
0.001416	1.002	0.937014407573
0.001417	0.992	0.93804903923
0.001418	1.002	0.943395993208
0.001419	0.998	0.943395993208
0.00142	1.008	0.950755489072
0.001421	1.012	0.946496698357
0.001422	1.014	0.95593095985
0.001423	1.01	0.953886785735
0.001424	1.006	0.945496694865
0.001425	0.976	0.927051239145
0.001426	0.968	0.928965015488
0.001427	0.966	0.929969891986
0.001428	0.968	0.933260949574
0.001429	0.96	0.935093578205
0.00143	0.956	0.932772212279
0.001431	0.958	0.92964294221
0.001432	0.968	0.941794032684
0.001433	0.96	0.939361485265
0.001434	0.962	0.946866410852
0.001435	0.944	0.942795842163
0.001436	0.94	0.938296328459
0.001437	0.94	0.938296328459
0.001438	0.924	0.919904342853
0.001439	0.926	0.918979869203
0.00144	0.934	0.919589038647
0.001441	0.924	0.917727628439
0.001442	0.916	0.910463618164
0.001443	0.912	0.905679855136
0.001444	0.908	0.90528227642
0.001445	0.904	0.904866841032
0.001446	0.91	0.89994444273
0.001447	0.906	0.903971238481
0.001448	0.91	0.897719332531
0.001449	0.91	0.895488693396
0.00145	0.906	0.895077650263
0.001451	0.896	0.897320455579
0.001452	0.9	0.902219485491
0.001453	0.898	0.900886230331
0.001454	0.886	0.901667344424
0.001455	0.882	0.901152595291
0.001456	0.882	0.894469675283
0.001457	0.876	0.897008361165
0.001458	0.882	0.896702849332
0.001459	0.874	0.888889194444
0.00146	0.876	0.885790042843
0.001461	0.876	0.878990329867
0.001462	0.88	0.874985714169
0.001463	0.878	0.871272632418
0.001464	0.876	0.869841364848
0.001465	0.874	0.866096992259
0.001466	0.872	0.869261755744
0.001467	0.87	0.879261053385
0.001468	0.858	0.872832171726
0.001469	0.856	0.869059261501
0.00147	0.864	0.877213770982
0.001471	0.856	0.875936070727
0.001472	0.856	0.869059261501
0.001473	0.85	0.8599418585
0.001474	0.85	0.8599418585
0.001475	0.848	0.860753158577
0.001476	0.846	0.866189355742
0.001477	0.84	0.859302042358
0.001478	0.84	0.856971411425
0.001479	0.842	0.853836049836
0.00148	0.84	0.852291030107
0.001481	0.842	0.84677978247
0.001482	0.834	0.838119323247
0.001483	0.834	0.842878401669
0.001484	0.82	0.836420946653
0.001485	0.814	0.82668252673
0.001486	0.804	0.839990476136
0.001487	0.812	0.851267290573
0.001488	0.802	0.840711603346
0.001489	0.8	0.846167832052
0.00149	0.796	0.842842808595
0.001491	0.796	0.835693723801
0.001492	0.796	0.838083528057
0.001493	0.794	0.836399426112
0.001494	0.788	0.824048542259
0.001495	0.79	0.823346828499
0.001496	0.786	0.822316240871
0.001497	0.786	0.824744809017
0.001498	0.78	0.817067928633
0.001499	0.786	0.814987116463
0.0015	0.788	0.816734963131
0.001501	0.784	0.810767537584
0.001502	0.79	0.82091412462
0.001503	0.794	0.826779293403
0.001504	0.8	0.827042925125
0.001505	0.79	0.816026960339
0.001506	0.782	0.811465341219
0.001507	0.784	0.815686214178
0.001508	0.788	0.828888412273
0.001509	0.8	0.834266144585
0.00151	0.798	0.822919194089
0.001511	0.786	0.814987116463
0.001512	0.782	0.811465341219
0.001513	0.782	0.811465341219
0.001514	0.772	0.809948146488
0.001515	0.768	0.821082212692
0.001516	0.77	0.820426718239
0.001517	0.772	0.819765820219
0.001518	0.77	0.81061704892
0.001519	0.776	0.811063499364
0.00152	0.77	0.81061704892
0.001521	0.764	0.805173273277
0.001522	0.766	0.804514760586
0.001523	0.76	0.801498596381
0.001524	0.758	0.799647422306
0.001525	0.76	0.801498596381
0.001526	0.756	0.797786938976
0.001527	0.75	0.781984654581
0.001528	0.746	0.783252194379
0.001529	0.73	0.780448588954
0.00153	0.73	0.783007024234
0.001531	0.728	0.775896900368
0.001532	0.728	0.775896900368
0.001533	0.732	0.787512539583
0.001534	0.734	0.786920580491
0.001535	0.734	0.791987373637
0.001536	0.732	0.802605756271
0.001537	0.742	0.802144625364
0.001538	0.736	0.791393707329
0.001539	0.736	0.793916872223
0.00154	0.75	0.792148975888
0.001541	0.75	0.802184517427
0.001542	0.742	0.797142396313
0.001543	0.728	0.791211728932
0.001544	0.724	0.789825297139
0.001545	0.718	0.791502368916
0.001546	0.714	0.797623971556
0.001547	0.706	0.7921893713
0.001548	0.708	0.791666596491
0.001549	0.718	0.791502368916
0.00155	0.71	0.801186619958
0.001551	0.698	0.791704490325
0.001552	0.69	0.786066154977
0.001553	0.692	0.780471652272
0.001554	0.688	0.778881248972
0.001555	0.692	0.775329607328
0.001556	0.698	0.778971116281
0.001557	0.694	0.782536900088
0.001558	0.686	0.77421185731
0.001559	0.674	0.771831587848
0.00156	0.668	0.76274242048
0.001561	0.67	0.775306391048
0.001562	0.668	0.778316131145
0.001563	0.67	0.772722459878
0.001564	0.678	0.778662956612
0.001565	0.672	0.780010256343
0.001566	0.672	0.774865149558
0.001567	0.676	0.78423465876
0.001568	0.674	0.787225507717
0.001569	0.668	0.778316131145
0.00157	0.674	0.77699678249
0.001571	0.67	0.775306391048
0.001572	0.664	0.774018087644
0.001573	0.668	0.780881553118
0.001574	0.666	0.776172661204
0.001575	0.664	0.768832881711
0.001576	0.654	0.763075356698
0.001577	0.656	0.767895826268
0.001578	0.65	0.766485485838
0.001579	0.648	0.764261735271
0.00158	0.648	0.761640335066
0.001581	0.654	0.763075356698
0.001582	0.658	0.759628856745
0.001583	0.646	0.756758878375
0.001584	0.638	0.752964806614
0.001585	0.646	0.759397129307
0.001586	0.636	0.750669034928
0.001587	0.63	0.735594997264
0.001588	0.63	0.732871066423
0.001589	0.63	0.738308878451
0.00159	0.624	0.742040430165
0.001591	0.626	0.74974929143
0.001592	0.624	0.755396584583
0.001593	0.62	0.750732975165
0.001594	0.628	0.752074464398
0.001595	0.628	0.757374412031
0.001596	0.62	0.758683069536
0.001597	0.618	0.761627205396
0.001598	0.624	0.760673385889
0.001599	0.616	0.756666372981
0.0016	0.616	0.754018567411
0.001601	0.61	0.754917214004
0.001602	0.596	0.751521124121
0.001603	0.6	0.750999334221
0.001604	0.602	0.753389673409
0.001605	0.602	0.748061494798
0.001606	0.598	0.743233476103
0.001607	0.594	0.751773902181
0.001608	0.59	0.749599893276
0.001609	0.58	0.745385806143
0.00161	0.584	0.7449456356
0.001611	0.584	0.750295941612
0.001612	0.582	0.747847578053
0.001613	0.578	0.74291049259
0.001614	0.58	0.745385806143
0.001615	0.58	0.748064168371
0.001616	0.582	0.739781048689
0.001617	0.594	0.751773902181
0.001618	0.596	0.748855126176
0.001619	0.598	0.751262936661
0.00162	0.594	0.746434189999
0.001621	0.586	0.73932672074
0.001622	0.58	0.734574706888
0.001623	0.57	0.735594997264
0.001624	0.57	0.72463784058
0.001625	0.558	0.717381349075
0.001626	0.554	0.714901391802
0.001627	0.556	0.725853979806
0.001628	0.558	0.728447664558
0.001629	0.552	0.709433576877
0.00163	0.55	0.706753139363
0.001631	0.542	0.7072736387
0.001632	0.534	0.696307403379
0.001633	0.534	0.699173798136
0.001634	0.53	0.699356847396
0.001635	0.528	0.699439775821
0.001636	0.528	0.699439775821
0.001637	0.53	0.699356847396
0.001638	0.532	0.70496524737
0.001639	0.528	0.699439775821
0.00164	0.52	0.693974062916
0.001641	0.518	0.694028817845
0.001642	0.516	0.694077805437
0.001643	0.51	0.691303117308
0.001644	0.512	0.694158483345
0.001645	0.508	0.694216104682
0.001646	0.504	0.702839953332
0.001647	0.5	0.7
0.001648	0.5	0.702851335632
0.001649	0.5	0.7
0.00165	0.498	0.697134133435
0.001651	0.5	0.697137002317
0.001652	0.498	0.694259317546
0.001653	0.5	0.697137002317
0.001654	0.502	0.697134133435
0.001655	0.496	0.676745151442
0.001656	0.496	0.676745151442
0.001657	0.492	0.679658737897
0.001658	0.494	0.685539203839
0.001659	0.49	0.679632253502
0.00166	0.492	0.682595048327
0.001661	0.486	0.682498351646
0.001662	0.48	0.682348884369
0.001663	0.478	0.682287329503
0.001664	0.482	0.691141085452
0.001665	0.484	0.696953370033
0.001666	0.48	0.699714227381
0.001667	0.482	0.702620808118
0.001668	0.49	0.699928567784
0.001669	0.492	0.702805805326
0.00167	0.496	0.702839953332
0.001671	0.492	0.697091098781
0.001672	0.478	0.691025325151
0.001673	0.472	0.684993430625
0.001674	0.474	0.682146611807
0.001675	0.478	0.685212375837
0.001676	0.482	0.685329118016
0.001677	0.484	0.691190277709
0.001678	0.482	0.688241236777
0.001679	0.48	0.679411510059
0.00168	0.482	0.676517553357
0.001681	0.488	0.69127129262
0.001682	0.494	0.69423627102
0.001683	0.486	0.691233679735
0.001684	0.486	0.691233679735
0.001685	0.472	0.676177491492
0.001686	0.47	0.676091709755
0.001687	0.466	0.678854918226
0.001688	0.464	0.675798786622
0.001689	0.458	0.672484944069
0.00169	0.458	0.678406957511
0.001691	0.46	0.678527818147
0.001692	0.458	0.672484944069
0.001693	0.46	0.672606868832
0.001694	0.448	0.662794085671
0.001695	0.442	0.656228618699
0.001696	0.442	0.656228618699
0.001697	0.442	0.656228618699
0.001698	0.446	0.662634137364
0.001699	0.448	0.671785680109
0.0017	0.444	0.67146407201
0.001701	0.44	0.674091981854
0.001702	0.438	0.673910973349
0.001703	0.442	0.677226697643
0.001704	0.44	0.68
0.001705	0.444	0.680341090924
0.001706	0.438	0.670936658709
0.001707	0.438	0.667949099857
0.001708	0.44	0.66813172354
0.001709	0.44	0.66813172354
0.00171	0.442	0.668308312084
0.001711	0.444	0.677395010315
0.001712	0.436	0.670748835258
0.001713	0.43	0.664153596693
0.001714	0.428	0.660920570114
0.001715	0.418	0.653663522005
0.001716	0.414	0.650079995078
0.001717	0.41	0.6402343321
0.001718	0.412	0.640512294964
0.001719	0.41	0.637102817448
0.00172	0.41	0.6402343321
0.001721	0.408	0.636817085198
0.001722	0.408	0.639949998047
0.001723	0.41	0.643350604259
0.001724	0.41	0.643350604259
0.001725	0.404	0.633075035047
0.001726	0.4	0.629285308902
0.001727	0.4	0.616441400297
0.001728	0.4	0.616441400297
0.001729	0.4	0.616441400297
0.00173	0.398	0.619351273511
0.001731	0.398	0.62257208418
0.001732	0.396	0.619018578073
0.001733	0.396	0.612522652642
0.001734	0.4	0.61318838867
0.001735	0.4	0.609918027279
0.001736	0.398	0.609586745263
0.001737	0.388	0.6078289233
0.001738	0.39	0.611473629848
0.001739	0.386	0.607456994363
0.00174	0.39	0.608194047981
0.001741	0.388	0.6078289233
0.001742	0.388	0.614374478637
0.001743	0.386	0.614006514623
0.001744	0.392	0.621559329429
0.001745	0.388	0.617621243158
0.001746	0.384	0.610363825927
0.001747	0.374	0.60508181265
0.001748	0.374	0.60508181265
0.001749	0.366	0.596694226552
0.00175	0.364	0.596241561785
0.001751	0.36	0.595315042645
0.001752	0.362	0.599129368334
0.001753	0.364	0.599586524198
0.001754	0.368	0.600479808153
0.001755	0.366	0.600036665546
0.001756	0.37	0.604235053601
0.001757	0.372	0.611241359857
0.001758	0.376	0.621790961658
0.001759	0.372	0.614504678583
0.00176	0.374	0.614917880696
0.001761	0.374	0.611656766496
0.001762	0.372	0.611241359857
0.001763	0.37	0.610819122163
0.001764	0.368	0.607104603837
0.001765	0.37	0.610819122163
0.001766	0.364	0.602912929037
0.001767	0.362	0.599129368334
0.001768	0.358	0.591469356772
0.001769	0.356	0.590985617422
0.00177	0.35	0.586088730484
0.001771	0.352	0.586596965556
0.001772	0.352	0.586596965556
0.001773	0.35	0.586088730484
0.001774	0.352	0.586596965556
0.001775	0.356	0.590985617422
0.001776	0.358	0.601528054209
0.001777	0.356	0.60105241036
0.001778	0.356	0.594360160172
0.001779	0.356	0.594360160172
0.00178	0.358	0.601528054209
0.001781	0.348	0.595731483136
0.001782	0.346	0.588459004519
0.001783	0.344	0.591323938294
0.001784	0.34	0.586856030045
0.001785	0.346	0.588459004519
0.001786	0.346	0.588459004519
0.001787	0.348	0.588978777207
0.001788	0.344	0.587931968854
0.001789	0.342	0.594168326318
0.00179	0.342	0.590792687836
0.001791	0.334	0.578311334836
0.001792	0.328	0.573075911202
0.001793	0.33	0.57714816122
0.001794	0.326	0.575954859342
0.001795	0.322	0.574731241538
0.001796	0.322	0.56419500175
0.001797	0.32	0.56709787515
0.001798	0.316	0.565812689854
0.001799	0.31	0.560267793113
0.0018	0.308	0.570206979964
0.001801	0.306	0.566007067094
0.001802	0.302	0.561066840938
0.001803	0.302	0.561066840938
0.001804	0.302	0.561066840938
0.001805	0.296	0.54807298784
0.001806	0.3	0.553172667438
0.001807	0.302	0.561066840938
0.001808	0.298	0.556053954217
0.001809	0.298	0.556053954217
0.00181	0.298	0.559639169465
0.001811	0.3	0.560357029045
0.001812	0.3	0.549545266561
0.001813	0.304	0.550984573287
0.001814	0.304	0.554602560398
0.001815	0.302	0.553891686163
0.001816	0.298	0.548813265146
0.001817	0.29	0.538423625039
0.001818	0.29	0.538423625039
0.001819	0.284	0.528530036989
0.00182	0.286	0.525551139281
0.001821	0.284	0.536044774249
0.001822	0.284	0.543455609963
0.001823	0.288	0.545028439625
0.001824	0.288	0.548685702383
0.001825	0.29	0.549454274713
0.001826	0.29	0.54580216196
0.001827	0.29	0.54580216196
0.001828	0.28	0.538144961883
0.001829	0.278	0.533587855934
0.00183	0.278	0.537322994111
0.001831	0.278	0.537322994111
0.001832	0.274	0.528132559118
0.001833	0.278	0.529826386659
0.001834	0.28	0.530659966457
0.001835	0.278	0.52603802144
0.001836	0.282	0.531484712856
0.001837	0.278	0.529826386659
0.001838	0.276	0.528983931703
0.001839	0.268	0.517857123153
0.00184	0.27	0.522589705218
0.001841	0.264	0.508236165577
0.001842	0.264	0.508236165577
0.001843	0.262	0.503344812231
0.001844	0.262	0.503344812231
0.001845	0.264	0.504285633347
0.001846	0.264	0.50030390764
0.001847	0.266	0.505216785153
0.001848	0.266	0.505216785153
0.001849	0.264	0.508236165577
0.00185	0.266	0.516956477859
0.001851	0.268	0.517857123153
0.001852	0.266	0.513073094208
0.001853	0.262	0.515127168765
0.001854	0.266	0.516956477859
0.001855	0.266	0.520810906184
0.001856	0.264	0.512156226165
0.001857	0.262	0.507302670996
0.001858	0.264	0.516046509532
0.001859	0.26	0.506359556047
0.00186	0.256	0.504444248654
0.001861	0.254	0.503471945594
0.001862	0.26	0.514198405287
0.001863	0.26	0.510294032887
0.001864	0.258	0.509348603611
0.001865	0.258	0.509348603611
0.001866	0.26	0.510294032887
0.001867	0.262	0.51122988958
0.001868	0.258	0.509348603611
0.001869	0.256	0.508393548346
0.00187	0.258	0.513260167946
0.001871	0.254	0.511355062554
0.001872	0.252	0.510388087635
0.001873	0.25	0.505470078244
0.001874	0.248	0.508425019054
0.001875	0.24	0.508330601086
0.001876	0.24	0.504380808517
0.001877	0.238	0.503344812231
0.001878	0.236	0.490208119068
0.001879	0.238	0.495334230596
0.00188	0.242	0.497429391974
0.001881	0.242	0.501433943805
0.001882	0.244	0.50245795844
0.001883	0.246	0.503471945594
0.001884	0.246	0.499483733469
0.001885	0.25	0.505470078244
0.001886	0.25	0.505470078244
0.001887	0.248	0.500495754228
0.001888	0.246	0.491410215604
0.001889	0.246	0.491410215604
0.00189	0.244	0.490371287903
0.001891	0.248	0.492438828688
0.001892	0.248	0.492438828688
0.001893	0.252	0.502489800892
0.001894	0.254	0.507428812741
0.001895	0.252	0.506454341476
0.001896	0.254	0.507428812741
0.001897	0.256	0.512312404691
0.001898	0.256	0.51620151104
0.001899	0.252	0.514291745996
0.0019	0.248	0.508425019054
0.001901	0.244	0.506422748304
0.001902	0.242	0.505406766872
0.001903	0.246	0.507428812741
0.001904	0.244	0.506422748304
0.001905	0.24	0.500399840128
0.001906	0.236	0.498301113786
0.001907	0.238	0.499355584729
0.001908	0.236	0.498301113786
0.001909	0.236	0.498301113786
0.00191	0.234	0.489125750702
0.001911	0.24	0.492341345004
0.001912	0.23	0.482804308183
0.001913	0.23	0.482804308183
0.001914	0.222	0.478242616252
0.001915	0.222	0.482406467618
0.001916	0.224	0.483553513068
0.001917	0.222	0.482406467618
0.001918	0.23	0.491019347888
0.001919	0.228	0.48581477952
0.00192	0.228	0.48581477952
0.001921	0.222	0.478242616252
0.001922	0.218	0.47589494639
0.001923	0.22	0.477074417675
0.001924	0.22	0.468614980554
0.001925	0.222	0.461211448253
0.001926	0.222	0.456854462603
0.001927	0.216	0.453148982124
0.001928	0.216	0.453148982124
0.001929	0.214	0.451889366992
0.00193	0.212	0.450617354304
0.001931	0.214	0.456293765024
0.001932	0.218	0.458776634104
0.001933	0.22	0.46
0.001934	0.22	0.46
0.001935	0.22	0.46
0.001936	0.22	0.46
0.001937	0.21	0.444859528391
0.001938	0.208	0.44354932082
0.001939	0.208	0.44354932082
0.00194	0.208	0.44354932082
0.001941	0.21	0.444859528391
0.001942	0.208	0.44354932082
0.001943	0.208	0.44354932082
0.001944	0.212	0.455034064659
0.001945	0.212	0.455034064659
0.001946	0.212	0.455034064659
0.001947	0.218	0.458776634104
0.001948	0.216	0.453148982124
0.001949	0.22	0.455631429996
0.00195	0.22	0.455631429996
0.001951	0.228	0.473303285431
0.001952	0.226	0.472148281793
0.001953	0.228	0.473303285431
0.001954	0.224	0.466716187849
0.001955	0.224	0.466716187849
0.001956	0.222	0.46552765761
0.001957	0.222	0.46552765761
0.001958	0.222	0.46552765761
0.001959	0.222	0.46552765761
0.00196	0.224	0.470981952945
0.001961	0.22	0.468614980554
0.001962	0.216	0.457541254971
0.001963	0.218	0.458776634104
0.001964	0.22	0.468614980554
0.001965	0.218	0.467414163243
0.001966	0.216	0.466201673099
0.001967	0.216	0.461891762213
0.001968	0.216	0.470472103318
0.001969	0.208	0.461233129773
0.00197	0.202	0.457379492326
0.001971	0.202	0.452985650987
0.001972	0.204	0.454295058305
0.001973	0.202	0.452985650987
0.001974	0.202	0.452985650987
0.001975	0.208	0.456876350887
0.001976	0.202	0.452985650987
0.001977	0.198	0.45032876879
0.001978	0.2	0.45607017004
0.001979	0.204	0.458676356487
0.00198	0.2	0.45607017004
0.001981	0.196	0.448981068643
0.001982	0.194	0.44312977783
0.001983	0.192	0.441742006153
0.001984	0.192	0.441742006153
0.001985	0.192	0.446246568614
0.001986	0.188	0.438925961866
0.001987	0.186	0.437497428564
0.001988	0.186	0.437497428564
0.001989	0.188	0.443459130022
0.00199	0.19	0.444859528391
0.001991	0.196	0.453413718363
0.001992	0.196	0.448981068643
0.001993	0.194	0.44312977783
0.001994	0.194	0.44312977783
0.001995	0.194	0.44312977783
0.001996	0.194	0.44312977783
0.001997	0.192	0.432592186707
0.001998	0.188	0.438925961866
[truncated: 8,002 more rows]
