# Supplementary material for: The Influence of Synaptic Size on AMPA Receptor Activation: A Monte Carlo Model
Source: PLoS One. 2015 Jun 24;10(6):e0130924. doi: 10.1371/journal.pone.0130924 (PMC4479604; doi:10.1371/journal.pone.0130924)
Supplement: S1 Dataset — This package contains the experimental data used as basis for the analysis presented in the paper. (ZIP) [file pone.0130924.s001.zip › S1 Simulation data/training/1083_8838_197_293.csv]

time	AMPA.O.mean	AMPA.O.stdev
0.0	0.0	0.0
1e-06	0.0	0.0
2e-06	0.028	0.164972725018
3e-06	0.126	0.337822438568
4e-06	0.336	0.557766976434
5e-06	0.584	0.763507694788
6e-06	0.902	0.971800391027
7e-06	1.294	1.1914545732
8e-06	1.688	1.35153838273
9e-06	2.174	1.48044722972
1e-05	2.668	1.62535411526
1.1e-05	3.204	1.79398550719
1.2e-05	3.72	1.99338907391
1.3e-05	4.3	2.11801794138
1.4e-05	4.866	2.20545777561
1.5e-05	5.442	2.30274531809
1.6e-05	6.04	2.40964727709
1.7e-05	6.632	2.54412578305
1.8e-05	7.206	2.64340008323
1.9e-05	7.734	2.74722478148
2e-05	8.242	2.87044177785
2.1e-05	8.684	2.96515497065
2.2e-05	9.18	3.046900064
2.3e-05	9.622	3.05665110865
2.4e-05	10.058	3.13027730401
2.5e-05	10.528	3.13770871816
2.6e-05	10.914	3.21909987419
2.7e-05	11.332	3.23693929507
2.8e-05	11.692	3.33423694419
2.9e-05	12.126	3.38557587421
3e-05	12.498	3.37194246689
3.1e-05	12.824	3.43060111351
3.2e-05	13.138	3.52462139811
3.3e-05	13.448	3.54165159212
3.4e-05	13.674	3.57822917097
3.5e-05	13.982	3.61354064596
3.6e-05	14.248	3.59979110505
3.7e-05	14.488	3.68481424227
3.8e-05	14.74	3.66720602094
3.9e-05	14.948	3.69828284478
4e-05	15.18	3.75121313711
4.1e-05	15.406	3.78063010621
4.2e-05	15.536	3.78532746272
4.3e-05	15.73	3.77850499537
4.4e-05	15.86	3.80268326317
4.5e-05	16.056	3.81377293503
4.6e-05	16.186	3.86877293208
4.7e-05	16.298	3.8508695122
4.8e-05	16.432	3.91884881056
4.9e-05	16.552	3.97332304249
5e-05	16.706	4.01093056534
5.1e-05	16.786	3.99402103149
5.2e-05	16.92	3.97059189542
5.3e-05	16.994	4.03459589054
5.4e-05	17.104	4.04539046323
5.5e-05	17.21	4.06323762534
5.6e-05	17.324	4.06239141393
5.7e-05	17.334	4.04257887987
5.8e-05	17.374	4.11267844598
5.9e-05	17.478	4.11309080863
6e-05	17.532	4.15222542741
6.1e-05	17.578	4.16316177923
6.2e-05	17.61	4.15666933975
6.3e-05	17.692	4.06609591623
6.4e-05	17.708	4.06727623847
6.5e-05	17.706	4.02188562741
6.6e-05	17.72	3.94735354383
6.7e-05	17.738	3.96501651951
6.8e-05	17.72	3.97210271771
6.9e-05	17.728	4.00025199206
7e-05	17.76	3.98527288903
7.1e-05	17.77	4.00563353291
7.2e-05	17.782	4.01876548209
7.3e-05	17.788	4.06387204523
7.4e-05	17.764	4.05417118533
7.5e-05	17.802	4.0820088192
7.6e-05	17.764	4.04082961779
7.7e-05	17.788	4.03720893688
7.8e-05	17.784	4.0572581875
7.9e-05	17.744	4.11077413634
8e-05	17.754	4.15180490871
8.1e-05	17.718	4.11174853317
8.2e-05	17.688	4.09519914046
8.3e-05	17.674	4.03729166645
8.4e-05	17.668	4.09216030967
8.5e-05	17.586	4.07708278062
8.6e-05	17.592	4.05580275655
8.7e-05	17.652	4.11714658471
8.8e-05	17.618	4.13425640231
8.9e-05	17.596	4.1168900884
9e-05	17.53	4.125178784
9.1e-05	17.482	4.13928447923
9.2e-05	17.482	4.11699842118
9.3e-05	17.468	4.13629979571
9.4e-05	17.442	4.10300329027
9.5e-05	17.416	4.08741287369
9.6e-05	17.41	4.13060528252
9.7e-05	17.32	4.06664480868
9.8e-05	17.278	4.0309696104
9.9e-05	17.266	4.02582215206
0.0001	17.256	4.04653728514
0.000101	17.228	4.06792526972
0.000102	17.144	4.07961566817
0.000103	17.13	4.07640773231
0.000104	17.13	4.05919942846
0.000105	17.05	4.02932996911
0.000106	17.016	3.99596596582
0.000107	16.982	3.97160874206
0.000108	16.906	3.98260768844
0.000109	16.864	4.08429969517
0.00011	16.834	4.06527293057
0.000111	16.786	4.01150894303
0.000112	16.736	3.97973667471
0.000113	16.684	3.93143027409
0.000114	16.642	3.93418809921
0.000115	16.61	3.94079941129
0.000116	16.568	3.90811668198
0.000117	16.506	3.92351424109
0.000118	16.526	3.97458475819
0.000119	16.49	3.98018843775
0.00012	16.484	3.99471450795
0.000121	16.458	4.04774455716
0.000122	16.364	4.01640436211
0.000123	16.294	3.95974292095
0.000124	16.252	3.96843747588
0.000125	16.268	3.95527192491
0.000126	16.274	3.99085504623
0.000127	16.214	3.91665724822
0.000128	16.196	3.90250996155
0.000129	16.172	3.89954048575
0.00013	16.14	3.85440008302
0.000131	16.142	3.92298814681
0.000132	16.094	3.95590242549
0.000133	16.06	3.97044078158
0.000134	16.046	3.9547293207
0.000135	15.958	3.93398474832
0.000136	15.876	3.89520525775
0.000137	15.832	3.87656755391
0.000138	15.804	3.86025698626
0.000139	15.79	3.89639577045
0.00014	15.732	3.88177485179
0.000141	15.696	3.86672781561
0.000142	15.656	3.85404514763
0.000143	15.6	3.8740160041
0.000144	15.506	3.87220402355
0.000145	15.466	3.84978492906
0.000146	15.396	3.86977828822
0.000147	15.38	3.85429630413
0.000148	15.336	3.85423195981
0.000149	15.256	3.85985284694
0.00015	15.21	3.86806153002
0.000151	15.17	3.84305867767
0.000152	15.098	3.84712827964
0.000153	15.078	3.81993664869
0.000154	15.074	3.85026284817
0.000155	15.026	3.86125938005
0.000156	14.99	3.8535567986
0.000157	14.958	3.852302688
0.000158	14.978	3.88040152562
0.000159	14.966	3.86275083328
0.00016	14.978	3.86439076699
0.000161	14.918	3.84178031647
0.000162	14.892	3.82574646311
0.000163	14.854	3.80377233809
0.000164	14.804	3.76318801018
0.000165	14.736	3.7505071657
0.000166	14.668	3.73065356205
0.000167	14.63	3.73163503039
0.000168	14.584	3.74845888333
0.000169	14.57	3.75674060856
0.00017	14.5	3.77173700038
0.000171	14.43	3.7668421788
0.000172	14.344	3.7392063329
0.000173	14.304	3.73785821026
0.000174	14.256	3.74091753451
0.000175	14.19	3.74991999915
0.000176	14.13	3.74180437757
0.000177	14.094	3.73592880018
0.000178	14.048	3.69833692354
0.000179	14.052	3.70314676998
0.00018	14.006	3.70431694108
0.000181	13.942	3.7141130839
0.000182	13.894	3.71089800453
0.000183	13.908	3.70776698297
0.000184	13.882	3.68240084727
0.000185	13.862	3.68713384623
0.000186	13.846	3.67018855101
0.000187	13.812	3.64261664192
0.000188	13.786	3.66445139141
0.000189	13.748	3.68517245187
0.00019	13.722	3.68845713002
0.000191	13.668	3.68154532771
0.000192	13.552	3.64627152033
0.000193	13.536	3.60564890138
0.000194	13.496	3.58412946195
0.000195	13.486	3.56732448762
0.000196	13.488	3.55441359439
0.000197	13.452	3.56590745814
0.000198	13.382	3.56764291935
0.000199	13.344	3.54650024672
0.0002	13.294	3.52754362128
0.000201	13.242	3.52582415897
0.000202	13.222	3.53620078615
0.000203	13.206	3.50079476691
0.000204	13.15	3.45825100304
0.000205	13.138	3.47893029536
0.000206	13.136	3.49363764578
0.000207	13.064	3.49855741699
0.000208	13.016	3.44902073058
0.000209	12.998	3.47591656977
0.00021	12.938	3.47363728676
0.000211	12.928	3.47258059662
0.000212	12.896	3.49359184794
0.000213	12.91	3.47877852126
0.000214	12.888	3.50192175812
0.000215	12.844	3.49337430001
0.000216	12.828	3.53870258711
0.000217	12.82	3.56364981445
0.000218	12.822	3.54997408441
0.000219	12.808	3.5297501328
0.00022	12.778	3.46478224424
0.000221	12.754	3.50164018711
0.000222	12.68	3.49422380508
0.000223	12.63	3.52719435246
0.000224	12.604	3.5376805961
0.000225	12.552	3.47207373194
0.000226	12.542	3.4693278888
0.000227	12.544	3.4675732148
0.000228	12.496	3.47073248753
0.000229	12.44	3.46156034181
0.00023	12.37	3.45501085382
0.000231	12.306	3.46473144702
0.000232	12.288	3.45384655131
0.000233	12.258	3.43211829633
0.000234	12.268	3.41294242553
0.000235	12.21	3.41026391941
0.000236	12.192	3.37922121205
0.000237	12.118	3.37995207067
0.000238	12.096	3.35958092625
0.000239	12.022	3.37127809592
0.00024	12.002	3.35886826178
0.000241	11.968	3.32129131514
0.000242	11.928	3.3260811776
0.000243	11.878	3.31226750127
0.000244	11.824	3.31074372309
0.000245	11.814	3.27771322724
0.000246	11.786	3.25763779448
0.000247	11.744	3.29643201052
0.000248	11.724	3.29785142176
0.000249	11.684	3.26314939897
0.00025	11.636	3.24953904423
0.000251	11.584	3.28678322985
0.000252	11.556	3.24697767162
0.000253	11.5	3.2511536414
0.000254	11.492	3.24868219437
0.000255	11.474	3.24735646334
0.000256	11.4	3.25084604372
0.000257	11.376	3.22902833682
0.000258	11.354	3.20759785509
0.000259	11.346	3.20971712149
0.00026	11.326	3.18868687707
0.000261	11.31	3.21650431369
0.000262	11.27	3.21886626004
0.000263	11.238	3.2226318437
0.000264	11.178	3.22526215989
0.000265	11.15	3.19992187405
0.000266	11.122	3.19360548597
0.000267	11.068	3.17795154148
0.000268	11.03	3.22693352891
0.000269	11.006	3.2276870976
0.00027	10.956	3.23389300998
0.000271	10.924	3.21406658301
0.000272	10.936	3.20123476178
0.000273	10.916	3.19138590584
0.000274	10.836	3.1775940584
0.000275	10.788	3.19234333993
0.000276	10.77	3.1857652142
0.000277	10.722	3.15479254468
0.000278	10.696	3.1259532946
0.000279	10.636	3.12849868148
0.00028	10.624	3.10268013176
0.000281	10.624	3.12771865742
0.000282	10.606	3.09624998991
0.000283	10.612	3.1037809201
0.000284	10.59	3.11799615138
0.000285	10.572	3.10174402554
0.000286	10.552	3.11051378393
0.000287	10.52	3.12307540735
0.000288	10.476	3.12304722987
0.000289	10.454	3.12216014964
0.00029	10.428	3.11782231694
0.000291	10.4	3.11897419034
0.000292	10.382	3.11577855439
0.000293	10.364	3.11311805109
0.000294	10.328	3.11005080344
0.000295	10.33	3.10049995968
0.000296	10.268	3.09195342785
0.000297	10.252	3.07709213382
0.000298	10.192	3.08984400901
0.000299	10.146	3.12612923597
0.0003	10.102	3.15461503198
0.000301	10.088	3.16674217454
0.000302	10.09	3.17834862783
0.000303	10.062	3.15692191858
0.000304	10.034	3.15671411439
0.000305	10.002	3.12441930605
0.000306	9.956	3.13848116133
0.000307	9.934	3.11603016673
0.000308	9.912	3.09455263326
0.000309	9.894	3.08330407193
0.00031	9.884	3.10460045739
0.000311	9.872	3.10992218552
0.000312	9.868	3.06701418321
0.000313	9.8	3.06137224133
0.000314	9.796	3.04670051039
0.000315	9.762	3.02346754572
0.000316	9.734	3.02642429279
0.000317	9.708	3.00711423129
0.000318	9.684	3.00867811505
0.000319	9.624	3.00975480729
0.00032	9.602	3.00592681215
0.000321	9.58	3.0264831075
0.000322	9.572	3.01078328679
0.000323	9.53	3.00950161987
0.000324	9.502	3.02621810186
0.000325	9.516	3.0373909857
0.000326	9.486	3.05185255214
0.000327	9.47	3.04977048317
0.000328	9.478	3.05180536732
0.000329	9.48	3.06881084461
0.00033	9.432	3.05243771435
0.000331	9.448	3.03567060137
0.000332	9.428	3.01741876444
0.000333	9.354	2.99744624639
0.000334	9.292	3.0210488245
0.000335	9.288	3.03068573099
0.000336	9.256	3.01304895413
0.000337	9.216	3.00022399164
0.000338	9.202	2.98549761346
0.000339	9.166	2.9695865032
0.00034	9.108	2.98267262702
0.000341	9.072	2.96493102787
0.000342	9.058	2.9783612944
0.000343	9.038	2.93948226734
0.000344	9.024	2.94880043407
0.000345	9.01	2.96612541879
0.000346	8.98	2.95492808711
0.000347	8.922	2.93460661759
0.000348	8.914	2.93097321721
0.000349	8.898	2.93250677749
0.00035	8.886	2.89015639715
0.000351	8.844	2.89130835436
0.000352	8.846	2.89176140095
0.000353	8.782	2.92685428404
0.000354	8.768	2.89727043957
0.000355	8.752	2.88625986356
0.000356	8.75	2.88435434716
0.000357	8.75	2.89127999336
0.000358	8.71	2.91168336191
0.000359	8.692	2.89363715763
0.00036	8.662	2.86352160809
0.000361	8.662	2.83050454866
0.000362	8.654	2.80040782744
0.000363	8.642	2.80674829652
0.000364	8.636	2.78415229469
0.000365	8.606	2.81047398138
0.000366	8.578	2.80284070186
0.000367	8.53	2.7966229635
0.000368	8.488	2.77738294083
0.000369	8.468	2.76784681657
0.00037	8.44	2.78539045737
0.000371	8.422	2.77054435085
0.000372	8.416	2.76024346752
0.000373	8.41	2.76656827134
0.000374	8.346	2.77529890282
0.000375	8.31	2.76150321383
0.000376	8.318	2.71898436921
0.000377	8.306	2.70487781609
0.000378	8.278	2.6990213041
0.000379	8.266	2.70688825037
0.00038	8.234	2.71647639415
0.000381	8.22	2.74072982981
0.000382	8.208	2.72703795353
0.000383	8.168	2.76546126351
0.000384	8.152	2.77360703778
0.000385	8.11	2.76656827134
0.000386	8.092	2.79133229838
0.000387	8.12	2.78021581896
0.000388	8.106	2.77177993354
0.000389	8.086	2.77391492299
0.00039	8.038	2.77282455269
0.000391	7.992	2.77415500648
0.000392	7.954	2.75170565286
0.000393	7.934	2.75202543593
0.000394	7.904	2.75077879881
0.000395	7.892	2.75541938732
0.000396	7.886	2.75045523505
0.000397	7.858	2.76872461614
0.000398	7.836	2.75410675174
0.000399	7.814	2.72679372157
0.0004	7.79	2.7469801601
0.000401	7.788	2.73990072813
0.000402	7.774	2.75298456225
0.000403	7.758	2.76033258866
0.000404	7.718	2.72882318958
0.000405	7.67	2.73954375764
0.000406	7.642	2.72210139414
0.000407	7.644	2.73226353048
0.000408	7.58	2.74218890669
0.000409	7.542	2.75031561825
0.00041	7.536	2.74457719877
0.000411	7.532	2.74171041505
0.000412	7.52	2.75419679762
0.000413	7.496	2.74990618022
0.000414	7.472	2.74903910485
0.000415	7.488	2.72724329681
0.000416	7.444	2.66511988473
0.000417	7.414	2.67555676449
0.000418	7.358	2.65439936709
0.000419	7.318	2.61932739458
0.00042	7.312	2.61890358738
0.000421	7.316	2.61918766033
0.000422	7.284	2.62132485587
0.000423	7.25	2.61294852609
0.000424	7.252	2.6268795176
0.000425	7.264	2.64694238698
0.000426	7.226	2.59902366284
0.000427	7.23	2.61707852385
0.000428	7.232	2.57956895624
0.000429	7.254	2.59335381312
0.00043	7.238	2.59487109506
0.000431	7.218	2.59123059568
0.000432	7.19	2.59959612248
0.000433	7.154	2.58346356661
0.000434	7.114	2.57546190032
0.000435	7.096	2.58356033411
0.000436	7.078	2.60459517008
0.000437	7.054	2.62584919597
0.000438	7.04	2.60660698994
0.000439	7.026	2.63919002726
0.00044	7.008	2.61991144889
0.000441	6.994	2.60268399926
0.000442	6.986	2.59110092432
0.000443	6.948	2.58714050643
0.000444	6.924	2.5988889934
0.000445	6.91	2.60190314962
0.000446	6.876	2.59627117228
0.000447	6.86	2.55820249394
0.000448	6.872	2.56117473047
0.000449	6.888	2.53208530662
0.00045	6.892	2.52276356403
0.000451	6.898	2.5154713276
0.000452	6.882	2.55970232644
0.000453	6.862	2.55870201469
0.000454	6.852	2.57334335058
0.000455	6.858	2.59342167802
0.000456	6.804	2.57867873144
0.000457	6.806	2.61617354164
0.000458	6.786	2.597730548
0.000459	6.772	2.60230974329
0.00046	6.746	2.60873225916
0.000461	6.764	2.61769058523
0.000462	6.738	2.6110067024
0.000463	6.678	2.55153208877
0.000464	6.652	2.56415600149
0.000465	6.638	2.55557351685
0.000466	6.634	2.54716391306
0.000467	6.644	2.55210971551
0.000468	6.632	2.56604286792
0.000469	6.616	2.56525710212
0.00047	6.59	2.5787400024
0.000471	6.59	2.56240121761
0.000472	6.572	2.57930533284
0.000473	6.536	2.56528828789
0.000474	6.498	2.5585144127
0.000475	6.486	2.55691298248
0.000476	6.466	2.54653568599
0.000477	6.47	2.52845802813
0.000478	6.462	2.52676789595
0.000479	6.43	2.52529206232
0.00048	6.41	2.52148765613
0.000481	6.402	2.52198255347
0.000482	6.384	2.49329982152
0.000483	6.36	2.49286983214
0.000484	6.33	2.49180657355
0.000485	6.318	2.47888604014
0.000486	6.306	2.52197620925
0.000487	6.286	2.52748966368
0.000488	6.258	2.50827350981
0.000489	6.23	2.50780780763
0.00049	6.216	2.49826820017
0.000491	6.188	2.50133084577
0.000492	6.16	2.51602861669
0.000493	6.152	2.52604354673
0.000494	6.162	2.54160500472
0.000495	6.12	2.53408760701
0.000496	6.114	2.52527305454
0.000497	6.098	2.50367649667
0.000498	6.074	2.46262542828
0.000499	6.074	2.42497917517
0.0005	6.03	2.40189508514
0.000501	6.008	2.42238229848
0.000502	6.01	2.4417002273
0.000503	6.004	2.42074038261
0.000504	5.96	2.42206523446
0.000505	5.942	2.44021228585
0.000506	5.94	2.43811402523
0.000507	5.894	2.44923743235
0.000508	5.858	2.46126715332
0.000509	5.864	2.44734631795
0.00051	5.882	2.444601399
0.000511	5.862	2.43453404166
0.000512	5.852	2.44337798959
0.000513	5.824	2.43577995722
0.000514	5.8	2.44213021766
0.000515	5.77	2.42344795694
0.000516	5.752	2.39217390672
0.000517	5.71	2.38702744014
0.000518	5.7	2.38285542994
0.000519	5.69	2.37947473195
0.00052	5.684	2.38162633509
0.000521	5.678	2.38292173602
0.000522	5.648	2.37488862897
0.000523	5.62	2.36550206087
0.000524	5.612	2.35572833748
0.000525	5.588	2.36183318632
0.000526	5.568	2.33610273747
0.000527	5.566	2.34043671139
0.000528	5.566	2.34726308709
0.000529	5.554	2.33903484369
0.00053	5.574	2.31787057447
0.000531	5.576	2.33414309758
0.000532	5.56	2.32688633156
0.000533	5.546	2.31081890247
0.000534	5.522	2.30163333309
0.000535	5.506	2.29476883367
0.000536	5.514	2.30863682722
0.000537	5.488	2.28950999124
0.000538	5.46	2.2716513817
0.000539	5.448	2.28019648276
0.00054	5.412	2.29221639467
0.000541	5.4	2.28298050802
0.000542	5.396	2.28104888155
0.000543	5.378	2.27840207163
0.000544	5.352	2.3099991342
0.000545	5.332	2.30342701208
0.000546	5.314	2.31503866058
0.000547	5.27	2.30761781931
0.000548	5.268	2.32210594074
0.000549	5.268	2.31693245478
0.00055	5.268	2.32468836621
0.000551	5.254	2.32840803984
0.000552	5.224	2.29212216079
0.000553	5.206	2.28551175888
0.000554	5.188	2.27961751178
0.000555	5.174	2.28904434208
0.000556	5.182	2.2787882745
0.000557	5.164	2.28146970175
0.000558	5.166	2.2800096491
0.000559	5.162	2.28117425902
0.00056	5.15	2.28899541284
0.000561	5.132	2.26154283621
0.000562	5.086	2.24468349662
0.000563	5.046	2.22707970221
0.000564	5.04	2.22584815295
0.000565	5.02	2.21350400948
0.000566	5.028	2.20617678349
0.000567	5.034	2.21559111751
0.000568	5.042	2.20368691061
0.000569	5.034	2.18010183248
0.00057	5.032	2.18517184679
0.000571	5.0	2.18540614074
0.000572	4.99	2.19406016326
0.000573	4.976	2.18435894486
0.000574	4.95	2.18346055609
0.000575	4.94	2.18091723823
0.000576	4.896	2.16637577534
0.000577	4.88	2.1572204338
0.000578	4.86	2.14485430741
0.000579	4.852	2.1330954034
0.00058	4.816	2.12465150083
0.000581	4.804	2.13016055733
0.000582	4.788	2.11732283793
0.000583	4.77	2.11307832321
0.000584	4.766	2.12114214517
0.000585	4.764	2.11572777077
0.000586	4.742	2.10984264816
0.000587	4.72	2.11130291526
0.000588	4.698	2.11253307666
0.000589	4.688	2.11817279748
0.00059	4.672	2.13551305311
0.000591	4.672	2.1495152942
0.000592	4.69	2.17667177131
0.000593	4.688	2.2114827605
0.000594	4.66	2.18458233995
0.000595	4.644	2.17192633393
0.000596	4.644	2.16362288766
0.000597	4.636	2.16229137722
0.000598	4.618	2.1485055271
0.000599	4.612	2.16089240824
0.0006	4.596	2.13559921334
0.000601	4.576	2.12796240568
0.000602	4.554	2.11354772835
0.000603	4.562	2.12653615064
0.000604	4.542	2.11476618093
0.000605	4.51	2.10947860857
0.000606	4.5	2.10095216509
0.000607	4.508	2.12836463041
0.000608	4.494	2.13118840087
0.000609	4.478	2.11790368053
0.00061	4.47	2.11307832321
0.000611	4.458	2.1392138743
0.000612	4.436	2.12271147356
0.000613	4.426	2.10345525267
0.000614	4.432	2.07879195688
0.000615	4.432	2.09985142332
0.000616	4.402	2.07566760345
0.000617	4.396	2.0715173183
0.000618	4.404	2.0987577278
0.000619	4.374	2.10098167531
0.00062	4.344	2.09515250042
0.000621	4.348	2.1144493373
0.000622	4.34	2.11480495555
0.000623	4.31	2.11042649718
0.000624	4.306	2.11101018472
0.000625	4.288	2.09500739855
0.000626	4.284	2.05799514091
0.000627	4.298	2.06135780494
0.000628	4.272	2.04890604958
0.000629	4.272	2.06058632433
0.00063	4.268	2.05333290043
0.000631	4.264	2.06162654232
0.000632	4.228	2.05329393902
0.000633	4.188	2.02303138878
0.000634	4.176	2.03887812289
0.000635	4.158	2.03003349726
0.000636	4.132	2.01756685143
0.000637	4.132	2.01855790108
0.000638	4.114	2.01816847661
0.000639	4.084	2.02409090705
0.00064	4.074	2.00212986592
0.000641	4.054	2.00177021658
0.000642	4.036	2.00566796853
0.000643	4.008	1.9989837418
0.000644	4.016	1.993926779
0.000645	3.998	1.98343036177
0.000646	3.976	1.97469592596
0.000647	3.972	1.99379437255
0.000648	3.988	2.00993930257
0.000649	3.982	1.99941891559
0.00065	3.964	1.99567131562
0.000651	3.962	1.99413038691
0.000652	3.96	1.99158228552
0.000653	3.96	1.99959995999
0.000654	3.96	2.00159936051
0.000655	3.968	2.00374050216
0.000656	3.962	1.9840756034
0.000657	3.932	1.95739009909
0.000658	3.948	1.96094263047
0.000659	3.944	1.96389001729
0.00066	3.918	1.9471199244
0.000661	3.916	1.94960098482
0.000662	3.892	1.92881725417
0.000663	3.896	1.95989387468
0.000664	3.856	1.94608941213
0.000665	3.852	1.95194672058
0.000666	3.842	1.95883536827
0.000667	3.844	1.96052645991
0.000668	3.84	1.94483932498
0.000669	3.836	1.95885272545
0.00067	3.834	1.95817363888
0.000671	3.822	1.96527758854
0.000672	3.808	1.94297092104
0.000673	3.806	1.96681570057
0.000674	3.796	1.95406857607
0.000675	3.788	1.95424051744
0.000676	3.766	1.96245866199
0.000677	3.758	1.93892650712
0.000678	3.732	1.92981242612
0.000679	3.712	1.92900388802
0.00068	3.68	1.89567929777
0.000681	3.648	1.86442913515
0.000682	3.658	1.87537622892
0.000683	3.638	1.86197636935
0.000684	3.63	1.84962158292
0.000685	3.626	1.87779764618
0.000686	3.594	1.8700705869
0.000687	3.594	1.88498381956
0.000688	3.572	1.87318338664
0.000689	3.564	1.86384119495
0.00069	3.556	1.8939017926
0.000691	3.564	1.90102709081
0.000692	3.55	1.90984292548
0.000693	3.542	1.90058832997
0.000694	3.526	1.91136705005
0.000695	3.516	1.90938314646
0.000696	3.506	1.91780186672
0.000697	3.494	1.91988645498
0.000698	3.48	1.90515091266
0.000699	3.5	1.89156020258
0.0007	3.482	1.90622034403
0.000701	3.474	1.89243863837
0.000702	3.462	1.88694356036
0.000703	3.43	1.86898368104
0.000704	3.434	1.87233650822
0.000705	3.42	1.87179058658
0.000706	3.408	1.87444285056
0.000707	3.394	1.88009680602
0.000708	3.388	1.884
0.000709	3.382	1.87512026281
0.00071	3.384	1.87844190754
0.000711	3.376	1.88005957352
0.000712	3.364	1.88454344604
0.000713	3.348	1.87587206387
0.000714	3.346	1.87890500026
0.000715	3.336	1.8609416971
0.000716	3.32	1.85838639685
0.000717	3.31	1.86276675942
0.000718	3.32	1.86053755673
0.000719	3.288	1.82018021086
0.00072	3.286	1.82433659175
0.000721	3.278	1.82885647332
0.000722	3.28	1.82581488656
0.000723	3.278	1.81788778532
0.000724	3.246	1.81369346914
0.000725	3.246	1.83452555174
0.000726	3.24	1.84130388584
0.000727	3.216	1.81806050504
0.000728	3.214	1.83526673811
0.000729	3.23	1.84312235079
0.00073	3.224	1.82697126414
0.000731	3.212	1.79973775867
0.000732	3.214	1.80892343674
0.000733	3.196	1.80598560349
0.000734	3.204	1.81394156466
0.000735	3.192	1.81304605568
0.000736	3.152	1.7980255838
0.000737	3.158	1.78578722137
0.000738	3.154	1.77603040515
0.000739	3.134	1.75955789902
0.00074	3.124	1.7448850965
0.000741	3.128	1.74688751784
0.000742	3.118	1.75956699219
0.000743	3.11	1.76575762776
0.000744	3.1	1.78269458966
0.000745	3.102	1.78314217044
0.000746	3.09	1.78154427394
0.000747	3.086	1.77724618441
0.000748	3.07	1.79362760906
0.000749	3.07	1.78580514055
0.00075	3.06	1.76985875143
0.000751	3.05	1.77749824191
0.000752	3.04	1.76249822695
0.000753	3.028	1.76613023302
0.000754	3.044	1.76580406614
0.000755	3.048	1.75775311122
0.000756	3.058	1.76029429358
0.000757	3.052	1.74163601249
0.000758	3.032	1.72132971856
0.000759	3.04	1.72464489098
0.00076	3.034	1.71372226455
0.000761	3.034	1.70787704475
0.000762	3.002	1.70235014025
0.000763	3.006	1.70351518925
0.000764	2.992	1.69467873062
0.000765	2.982	1.69283076532
0.000766	2.95	1.68745370307
0.000767	2.942	1.69901030015
0.000768	2.928	1.68843596266
0.000769	2.95	1.71915677005
0.00077	2.954	1.71694030182
0.000771	2.942	1.70136298302
0.000772	2.946	1.70149463708
0.000773	2.926	1.70543953279
0.000774	2.92	1.69634902069
0.000775	2.922	1.69938694828
0.000776	2.896	1.68439425314
0.000777	2.876	1.67589498478
0.000778	2.868	1.6693040466
0.000779	2.868	1.68005238014
0.00078	2.862	1.66581991824
0.000781	2.874	1.67395459915
0.000782	2.866	1.6745279932
0.000783	2.854	1.66393629686
0.000784	2.85	1.67555960801
0.000785	2.812	1.67590453189
0.000786	2.802	1.68130782428
0.000787	2.814	1.67910809658
0.000788	2.808	1.67902829041
0.000789	2.792	1.66395192238
0.00079	2.788	1.66224426605
0.000791	2.768	1.6571590147
0.000792	2.75	1.65635141199
0.000793	2.73	1.66406129695
0.000794	2.714	1.67338100862
0.000795	2.714	1.66499369368
0.000796	2.72	1.6690116836
0.000797	2.724	1.63823807794
0.000798	2.708	1.6293360611
0.000799	2.706	1.63815872247
0.0008	2.7	1.64620776332
0.000801	2.686	1.64906155131
0.000802	2.702	1.63743580027
0.000803	2.702	1.63376742531
0.000804	2.698	1.62197287277
0.000805	2.674	1.61112507274
0.000806	2.666	1.60824251903
0.000807	2.65	1.59859313148
0.000808	2.65	1.61229649879
0.000809	2.652	1.60464824806
0.00081	2.642	1.62044314927
0.000811	2.61	1.60433786965
0.000812	2.616	1.60889527316
0.000813	2.618	1.60750614307
0.000814	2.614	1.60281128022
0.000815	2.612	1.60045493532
0.000816	2.594	1.57897561729
0.000817	2.582	1.56948271733
0.000818	2.564	1.53944925217
0.000819	2.542	1.53630595911
0.00082	2.564	1.5523865498
0.000821	2.566	1.56129561583
0.000822	2.572	1.56742336336
0.000823	2.554	1.57323996898
0.000824	2.556	1.57951384926
0.000825	2.55	1.58350876221
0.000826	2.55	1.58224524016
0.000827	2.542	1.57360604981
0.000828	2.518	1.57533361546
0.000829	2.508	1.57160300331
0.00083	2.494	1.57288397538
0.000831	2.474	1.54962059873
0.000832	2.462	1.54420076415
0.000833	2.462	1.55452758097
0.000834	2.466	1.54946571437
0.000835	2.442	1.54875304681
0.000836	2.428	1.55332417737
0.000837	2.424	1.54538797718
0.000838	2.44	1.55254629561
0.000839	2.416	1.54108533184
0.00084	2.402	1.53505569932
0.000841	2.4	1.53362316101
0.000842	2.402	1.52721838648
0.000843	2.39	1.51456264314
0.000844	2.392	1.52129418588
0.000845	2.39	1.51191931002
0.000846	2.388	1.51968944196
0.000847	2.392	1.52129418588
0.000848	2.376	1.49887424422
0.000849	2.366	1.50600265604
0.00085	2.358	1.48789650178
0.000851	2.352	1.4805728621
0.000852	2.352	1.4980307073
0.000853	2.356	1.5050793999
0.000854	2.364	1.50449459953
0.000855	2.358	1.50260972977
0.000856	2.348	1.50029863694
0.000857	2.338	1.49390628889
0.000858	2.33	1.50103297765
0.000859	2.328	1.49144761893
0.00086	2.304	1.47769550314
0.000861	2.298	1.48229416784
0.000862	2.296	1.4752572657
0.000863	2.296	1.47931876213
0.000864	2.29	1.4648890743
0.000865	2.284	1.45991232613
0.000866	2.254	1.47155835766
0.000867	2.236	1.47793910565
0.000868	2.264	1.47996756721
0.000869	2.248	1.48542788448
0.00087	2.24	1.48942942095
0.000871	2.23	1.49301707961
0.000872	2.212	1.47345037243
0.000873	2.178	1.4622981912
0.000874	2.162	1.4559381855
0.000875	2.16	1.46778745055
0.000876	2.154	1.46502013638
0.000877	2.152	1.46318009828
0.000878	2.14	1.43680200445
0.000879	2.142	1.44285688826
0.00088	2.132	1.43755904227
0.000881	2.122	1.42937608767
0.000882	2.13	1.43565316146
0.000883	2.136	1.43857707475
0.000884	2.122	1.43356757776
0.000885	2.114	1.43422592363
0.000886	2.116	1.44448745235
0.000887	2.114	1.43143424578
0.000888	2.104	1.41321760532
0.000889	2.096	1.4052700808
0.00089	2.106	1.40952616152
0.000891	2.09	1.41488515435
0.000892	2.098	1.41152258218
0.000893	2.086	1.40804971503
0.000894	2.082	1.43222763554
0.000895	2.084	1.42721547077
0.000896	2.08	1.43443368616
0.000897	2.076	1.41782368438
0.000898	2.076	1.41075299043
0.000899	2.064	1.41841601796
0.0009	2.044	1.39357956357
0.000901	2.036	1.38517291339
0.000902	2.022	1.38474401967
0.000903	2.022	1.38474401967
0.000904	2.014	1.38340305045
0.000905	2.016	1.36957803721
0.000906	2.006	1.37184693024
0.000907	2.01	1.36597950204
0.000908	2.012	1.36523111597
0.000909	1.998	1.34833081994
0.00091	2.004	1.36820466305
0.000911	1.994	1.36746627015
0.000912	2.008	1.37547664466
0.000913	2.016	1.3754068489
0.000914	2.008	1.37547664466
0.000915	1.992	1.38850135038
0.000916	1.984	1.38410404233
0.000917	1.976	1.3955013436
0.000918	1.966	1.39457663827
0.000919	1.972	1.39542681643
0.00092	1.968	1.39103414768
0.000921	1.954	1.39566614919
0.000922	1.95	1.39839193362
0.000923	1.934	1.39342886435
0.000924	1.918	1.38682226691
0.000925	1.922	1.38416617499
0.000926	1.912	1.3712242705
0.000927	1.912	1.37413827543
0.000928	1.912	1.37559296305
0.000929	1.896	1.36131700937
0.00093	1.894	1.36042787387
0.000931	1.874	1.35134155564
0.000932	1.86	1.35070352039
0.000933	1.854	1.34635953593
0.000934	1.862	1.35608111852
0.000935	1.87	1.35392023399
0.000936	1.866	1.35353019915
0.000937	1.852	1.352810408
0.000938	1.838	1.34601485876
0.000939	1.832	1.34304728137
0.00094	1.83	1.34799851632
0.000941	1.824	1.33754401797
0.000942	1.814	1.33394302727
0.000943	1.796	1.33954619181
0.000944	1.8	1.35203550249
0.000945	1.81	1.3482952199
0.000946	1.812	1.35670777988
0.000947	1.802	1.36777044858
0.000948	1.8	1.36528385327
0.000949	1.782	1.36765346488
0.00095	1.784	1.37598837204
0.000951	1.79	1.3761903938
0.000952	1.788	1.38096198355
0.000953	1.764	1.38286080283
0.000954	1.772	1.37550572518
0.000955	1.776	1.37616278107
0.000956	1.764	1.36978246448
0.000957	1.76	1.35882302012
0.000958	1.76	1.35587610053
0.000959	1.754	1.35258419331
0.00096	1.752	1.35591150154
0.000961	1.75	1.36069835011
0.000962	1.746	1.35553826947
0.000963	1.748	1.34480333135
0.000964	1.734	1.32485621861
0.000965	1.72	1.32725280184
0.000966	1.71	1.31525662895
0.000967	1.702	1.31498897334
0.000968	1.682	1.30876888716
0.000969	1.692	1.31039536019
0.00097	1.692	1.30733928267
0.000971	1.682	1.30417636844
0.000972	1.68	1.30751673029
0.000973	1.664	1.29580245408
0.000974	1.654	1.27368913005
0.000975	1.642	1.27351325081
0.000976	1.632	1.28241023078
0.000977	1.644	1.270143299
0.000978	1.648	1.26178286563
0.000979	1.652	1.28019373534
0.00098	1.646	1.27932951189
0.000981	1.636	1.26787381076
0.000982	1.64	1.26269552941
0.000983	1.632	1.26355688435
0.000984	1.616	1.2667059643
0.000985	1.608	1.25472546798
0.000986	1.598	1.26190173944
0.000987	1.596	1.2541068535
0.000988	1.6	1.2441864812
0.000989	1.598	1.24595184498
0.00099	1.594	1.24143626498
0.000991	1.576	1.2442764966
0.000992	1.582	1.24710705234
0.000993	1.57	1.24462845862
0.000994	1.562	1.24505260933
0.000995	1.56	1.24675579004
0.000996	1.56	1.24835892275
0.000997	1.56	1.2419339757
0.000998	1.552	1.23097359842
0.000999	1.55	1.22454073023
0.001	1.55	1.20644104705
0.001001	1.534	1.20201663882
0.001002	1.532	1.1937235861
0.001003	1.548	1.20817879472
0.001004	1.546	1.20991074051
0.001005	1.536	1.20029329749
0.001006	1.532	1.1970697557
0.001007	1.526	1.18546362239
0.001008	1.522	1.19227345857
0.001009	1.522	1.1855446006
0.00101	1.516	1.18056935417
0.001011	1.52	1.19063008529
0.001012	1.514	1.18735167495
0.001013	1.52	1.20896650078
0.001014	1.504	1.20082638212
0.001015	1.508	1.21570391132
0.001016	1.522	1.21553115962
0.001017	1.518	1.20568486762
0.001018	1.512	1.19409212375
0.001019	1.508	1.18909040867
0.00102	1.502	1.19247473768
0.001021	1.49	1.18907527096
0.001022	1.492	1.20910545446
0.001023	1.496	1.20912530368
0.001024	1.5	1.20415945788
0.001025	1.486	1.20407807056
0.001026	1.48	1.19733036377
0.001027	1.476	1.18887509857
0.001028	1.472	1.1786500753
0.001029	1.472	1.16499613733
0.00103	1.46	1.17830386573
0.001031	1.452	1.16606003276
0.001032	1.444	1.18273581158
0.001033	1.432	1.1787179476
0.001034	1.438	1.18074383335
0.001035	1.426	1.17665797919
0.001036	1.428	1.17167230914
0.001037	1.424	1.16457030702
0.001038	1.414	1.17923873749
0.001039	1.408	1.16341566089
0.00104	1.412	1.16372505344
0.001041	1.4	1.16619037897
0.001042	1.386	1.15628889124
0.001043	1.386	1.16146631462
0.001044	1.374	1.16194836374
0.001045	1.358	1.15664860697
0.001046	1.354	1.16304944005
0.001047	1.366	1.17815279145
0.001048	1.366	1.17304901858
0.001049	1.36	1.1689311357
0.00105	1.352	1.16794520419
0.001051	1.334	1.17065964311
0.001052	1.342	1.16834755103
0.001053	1.346	1.17229859677
0.001054	1.35	1.17622276802
0.001055	1.35	1.17792189894
0.001056	1.342	1.15803108767
0.001057	1.33	1.15112987973
0.001058	1.334	1.14474626009
0.001059	1.324	1.12206238686
0.00106	1.334	1.13949286966
0.001061	1.324	1.13974734042
0.001062	1.326	1.13477927369
0.001063	1.316	1.13496431662
0.001064	1.318	1.12821806403
0.001065	1.328	1.13155468273
0.001066	1.322	1.13239392439
0.001067	1.322	1.1253070692
0.001068	1.334	1.14124668674
0.001069	1.33	1.12298708808
0.00107	1.31	1.11260954517
0.001071	1.3	1.11624370099
0.001072	1.312	1.12011427988
0.001073	1.31	1.12512221558
0.001074	1.304	1.11695299812
0.001075	1.288	1.10320261058
0.001076	1.28	1.09981816679
0.001077	1.272	1.09271039164
0.001078	1.252	1.07726319904
0.001079	1.25	1.08420477771
0.00108	1.252	1.08466400327
0.001081	1.25	1.08235853579
0.001082	1.254	1.08879933872
0.001083	1.236	1.07717408064
0.001084	1.242	1.08601841605
0.001085	1.23	1.07382493918
0.001086	1.236	1.0790291933
0.001087	1.218	1.07073619533
0.001088	1.216	1.07020745652
0.001089	1.224	1.07043168862
0.00109	1.224	1.06856165007
0.001091	1.22	1.06376689176
0.001092	1.218	1.06323844927
0.001093	1.206	1.06374997062
0.001094	1.21	1.07791465339
0.001095	1.204	1.08368999257
0.001096	1.196	1.07962215613
0.001097	1.184	1.07431094195
0.001098	1.176	1.06631327479
0.001099	1.178	1.07252785512
0.0011	1.178	1.07625090012
0.001101	1.178	1.08365861783
0.001102	1.174	1.08246200857
0.001103	1.174	1.08061278912
0.001104	1.172	1.06883862206
0.001105	1.156	1.07129081019
0.001106	1.144	1.0636089507
0.001107	1.136	1.06653832561
0.001108	1.14	1.06789512594
0.001109	1.138	1.06534313721
0.00111	1.14	1.05848948979
0.001111	1.146	1.06427627992
0.001112	1.14	1.05280577506
0.001113	1.134	1.04882982414
0.001114	1.13	1.05313816757
0.001115	1.114	1.03392649642
0.001116	1.11	1.02854265833
0.001117	1.11	1.01483988885
0.001118	1.108	1.01800589389
0.001119	1.108	1.03553657589
0.00112	1.12	1.05527247666
0.001121	1.124	1.05859529566
0.001122	1.12	1.0476640683
0.001123	1.12	1.0476640683
0.001124	1.126	1.05552072457
0.001125	1.12	1.05716602291
0.001126	1.114	1.05309258852
0.001127	1.104	1.05885976409
0.001128	1.102	1.05810963515
0.001129	1.096	1.0577258624
0.00113	1.1	1.06301458127
0.001131	1.1	1.05924501415
0.001132	1.102	1.05999811321
0.001133	1.114	1.05688409961
0.001134	1.104	1.05507535276
0.001135	1.092	1.05049321749
0.001136	1.084	1.04160645159
0.001137	1.086	1.04048258034
0.001138	1.08	1.04575331699
0.001139	1.078	1.04686006706
0.00114	1.078	1.04876880198
0.001141	1.064	1.04685433562
0.001142	1.078	1.06014904613
0.001143	1.072	1.05205323059
0.001144	1.076	1.05556809349
0.001145	1.08	1.05716602291
0.001146	1.08	1.05337552658
0.001147	1.062	1.04601912028
0.001148	1.058	1.04049795771
0.001149	1.05	1.03513284172
0.00115	1.052	1.03019221507
0.001151	1.052	1.02630209977
0.001152	1.044	1.02472630492
0.001153	1.044	1.03443897838
0.001154	1.036	1.02893342836
0.001155	1.032	1.03873769547
0.001156	1.026	1.04178884617
0.001157	1.024	1.0350961308
0.001158	1.022	1.03029898573
0.001159	1.014	1.03237783781
0.00116	1.004	1.02955524378
0.001161	1.0	1.0256705124
0.001162	1.01	1.03048532255
0.001163	1.01	1.02073502928
0.001164	0.998	1.01291460647
0.001165	0.992	0.999967999488
0.001166	0.986	0.996897186273
0.001167	0.982	0.994824607657
0.001168	0.982	0.992812167532
0.001169	0.972	0.995598312574
0.00117	0.964	0.983211065845
0.001171	0.962	0.982118119169
0.001172	0.948	0.970204102238
0.001173	0.948	0.95775570998
0.001174	0.942	0.956366038711
0.001175	0.946	0.962852013551
0.001176	0.942	0.960539431778
0.001177	0.936	0.961199250936
0.001178	0.944	0.976147529833
0.001179	0.936	0.973603615441
0.00118	0.926	0.971866245941
0.001181	0.928	0.973044706064
0.001182	0.928	0.973044706064
0.001183	0.924	0.966552636953
0.001184	0.906	0.963931532838
0.001185	0.914	0.962602721791
0.001186	0.908	0.9630867043
0.001187	0.914	0.964678184681
0.001188	0.916	0.961740089629
0.001189	0.916	0.953385546356
0.00119	0.928	0.960633124559
0.001191	0.924	0.964481207697
0.001192	0.906	0.949296581686
0.001193	0.914	0.956349308569
0.001194	0.914	0.945835080762
0.001195	0.912	0.955120934751
0.001196	0.898	0.952678329763
0.001197	0.89	0.955981171363
0.001198	0.884	0.956317938763
0.001199	0.882	0.961288718336
0.0012	0.878	0.954523965126
0.001201	0.872	0.950587186953
0.001202	0.87	0.942920993509
0.001203	0.87	0.949262871917
0.001204	0.866	0.940236140552
0.001205	0.872	0.942133748467
0.001206	0.872	0.942133748467
0.001207	0.868	0.930900639166
0.001208	0.862	0.928954250757
0.001209	0.858	0.930503089732
0.00121	0.86	0.927577490024
0.001211	0.858	0.915333818888
0.001212	0.868	0.915737953784
0.001213	0.868	0.922266772686
0.001214	0.87	0.919293206763
0.001215	0.866	0.916539142645
0.001216	0.874	0.91330389247
0.001217	0.868	0.915737953784
0.001218	0.866	0.916539142645
0.001219	0.86	0.921086315174
0.00122	0.848	0.919182245259
0.001221	0.846	0.917760317294
0.001222	0.85	0.927092228422
0.001223	0.848	0.910437257586
0.001224	0.844	0.898701285189
0.001225	0.838	0.892051568016
0.001226	0.832	0.883049262499
0.001227	0.84	0.889044430836
0.001228	0.83	0.876983466207
0.001229	0.832	0.87394278989
0.00123	0.83	0.879261053385
0.001231	0.828	0.882278867479
0.001232	0.826	0.885281876015
0.001233	0.818	0.89267911368
0.001234	0.81	0.888763185556
0.001235	0.812	0.897026198057
0.001236	0.812	0.894793831002
0.001237	0.822	0.89795100089
0.001238	0.826	0.905386105482
0.001239	0.82	0.905317623821
0.00124	0.812	0.905900656805
0.001241	0.81	0.915368778144
0.001242	0.816	0.928517097312
0.001243	0.816	0.930668576884
0.001244	0.812	0.932017167224
0.001245	0.806	0.923235614564
0.001246	0.81	0.924067097131
0.001247	0.818	0.932135183329
0.001248	0.816	0.926360620925
0.001249	0.818	0.925675969225
0.00125	0.822	0.926453452689
0.001251	0.818	0.932135183329
0.001252	0.81	0.941222609163
0.001253	0.808	0.935487038927
0.001254	0.816	0.941352218885
0.001255	0.806	0.931860504582
0.001256	0.804	0.923896098054
0.001257	0.802	0.911480114978
0.001258	0.796	0.904645787035
0.001259	0.794	0.909705446834
0.00126	0.778	0.910338398619
0.001261	0.768	0.89787304225
0.001262	0.77	0.897273648337
0.001263	0.766	0.896238807461
0.001264	0.758	0.887375906817
0.001265	0.76	0.891291198206
0.001266	0.762	0.886203136984
0.001267	0.76	0.88
0.001268	0.766	0.891764542915
0.001269	0.762	0.879406618124
0.00127	0.756	0.876620784604
0.001271	0.766	0.887267716081
0.001272	0.764	0.896829972737
0.001273	0.76	0.895767827062
0.001274	0.756	0.885699723383
0.001275	0.752	0.884588039711
0.001276	0.754	0.881750531613
0.001277	0.754	0.881750531613
0.001278	0.758	0.880588439624
0.001279	0.758	0.882856726768
0.00128	0.756	0.872045870353
0.001281	0.758	0.873748247495
0.001282	0.752	0.875497572812
0.001283	0.75	0.876070773397
0.001284	0.748	0.865156633217
0.001285	0.748	0.858193451385
0.001286	0.742	0.852898587172
0.001287	0.738	0.851678343038
0.001288	0.73	0.846817571854
0.001289	0.728	0.849715246421
0.00129	0.724	0.850778467052
0.001291	0.726	0.847893861282
0.001292	0.718	0.845266821779
0.001293	0.714	0.836781930971
0.001294	0.706	0.838787219741
0.001295	0.702	0.830178294103
0.001296	0.694	0.819978048487
0.001297	0.682	0.817848396709
0.001298	0.684	0.8295444533
0.001299	0.682	0.834790991806
0.0013	0.686	0.824259667823
0.001301	0.686	0.82668252673
0.001302	0.682	0.822724741332
0.001303	0.68	0.82316462509
0.001304	0.688	0.828647090142
0.001305	0.7	0.837854402626
0.001306	0.71	0.840178552452
0.001307	0.712	0.83967612804
0.001308	0.712	0.844426432556
0.001309	0.716	0.843412117532
0.00131	0.708	0.835904300743
0.001311	0.696	0.826791388441
0.001312	0.702	0.830178294103
0.001313	0.69	0.830602191184
0.001314	0.69	0.825772365728
0.001315	0.692	0.830142156501
0.001316	0.688	0.828647090142
0.001317	0.684	0.819843887579
0.001318	0.684	0.812492461503
0.001319	0.684	0.810027160038
0.00132	0.686	0.809570256371
0.001321	0.682	0.80552839801
0.001322	0.68	0.803492377064
0.001323	0.682	0.808007425708
0.001324	0.682	0.815399288692
0.001325	0.678	0.823599417193
0.001326	0.676	0.821598442063
0.001327	0.674	0.817143806193
0.001328	0.68	0.813387976307
0.001329	0.676	0.814262856822
0.00133	0.674	0.809767867972
0.001331	0.662	0.799847485462
0.001332	0.652	0.791767642683
0.001333	0.654	0.786310371291
0.001334	0.642	0.788565786729
0.001335	0.63	0.78555712714
0.001336	0.624	0.77111866791
0.001337	0.62	0.769155380921
0.001338	0.618	0.779792280034
0.001339	0.614	0.777820030598
0.00134	0.618	0.779792280034
0.001341	0.61	0.773239936889
0.001342	0.614	0.78038708344
0.001343	0.618	0.779792280034
0.001344	0.616	0.780092302231
0.001345	0.61	0.768049477573
0.001346	0.6	0.75894663844
0.001347	0.594	0.757075953917
0.001348	0.594	0.762341130991
0.001349	0.598	0.753920420204
0.00135	0.598	0.756568569265
0.001351	0.6	0.769415362467
0.001352	0.6	0.777174369109
0.001353	0.608	0.776103085936
0.001354	0.606	0.776378773538
0.001355	0.606	0.768611735534
0.001356	0.604	0.766279322441
0.001357	0.614	0.770067529506
0.001358	0.608	0.760484056375
0.001359	0.604	0.766279322441
0.00136	0.6	0.772010362625
0.001361	0.6	0.772010362625
0.001362	0.598	0.769672657693
0.001363	0.592	0.762585077221
0.001364	0.592	0.767812477106
0.001365	0.588	0.76828119852
0.001366	0.586	0.765900776863
0.001367	0.586	0.768507644725
0.001368	0.58	0.769155380921
0.001369	0.582	0.776708439506
0.00137	0.582	0.784395308502
0.001371	0.576	0.777318467554
0.001372	0.58	0.776916983982
0.001373	0.572	0.777699170631
0.001374	0.566	0.78335432596
0.001375	0.56	0.778716893357
0.001376	0.556	0.779014762376
0.001377	0.562	0.783681057574
0.001378	0.566	0.788444037329
0.001379	0.566	0.788444037329
0.00138	0.562	0.786228974282
0.001381	0.566	0.78335432596
0.001382	0.562	0.778560209618
0.001383	0.556	0.760831124495
0.001384	0.552	0.763738175031
0.001385	0.55	0.769090371803
0.001386	0.55	0.769090371803
0.001387	0.556	0.771274270283
0.001388	0.552	0.76895773616
0.001389	0.554	0.776584831168
0.00139	0.552	0.774142105818
0.001391	0.556	0.768676785131
0.001392	0.556	0.771274270283
0.001393	0.56	0.763151361134
0.001394	0.554	0.758342930342
0.001395	0.55	0.753325958666
0.001396	0.542	0.745812308828
0.001397	0.542	0.745812308828
0.001398	0.54	0.73511903798
0.001399	0.538	0.724262383394
0.0014	0.536	0.721598226162
0.001401	0.538	0.721495668733
0.001402	0.54	0.724154679609
0.001403	0.534	0.718918632392
0.001404	0.528	0.719177307762
0.001405	0.518	0.711108993052
0.001406	0.516	0.708338901939
0.001407	0.51	0.699928567784
0.001408	0.512	0.702748888295
0.001409	0.514	0.705552265959
0.00141	0.512	0.714042015571
0.001411	0.518	0.722271417128
0.001412	0.52	0.722218803411
0.001413	0.522	0.71938584918
0.001414	0.526	0.7220277003
0.001415	0.528	0.710785481
0.001416	0.528	0.713593721945
0.001417	0.53	0.716309988762
0.001418	0.534	0.713333021807
0.001419	0.536	0.716033518769
0.00142	0.53	0.707884171316
0.001421	0.524	0.708112985335
0.001422	0.526	0.708042371613
0.001423	0.526	0.710861449229
0.001424	0.528	0.713593721945
0.001425	0.524	0.713739448258
0.001426	0.518	0.70829090069
0.001427	0.518	0.699768533159
0.001428	0.514	0.691233679735
0.001429	0.51	0.68840395118
0.00143	0.502	0.670817411819
0.001431	0.502	0.670817411819
0.001432	0.502	0.670817411819
0.001433	0.5	0.664830805544
0.001434	0.498	0.670817411819
0.001435	0.494	0.667805360865
0.001436	0.49	0.664755594185
0.001437	0.49	0.658710862215
0.001438	0.49	0.661740130263
0.001439	0.494	0.667805360865
0.00144	0.49	0.664755594185
0.001441	0.492	0.664782671254
0.001442	0.482	0.658540811188
0.001443	0.484	0.66463824747
0.001444	0.488	0.670713053399
0.001445	0.488	0.67368835525
0.001446	0.488	0.67368835525
0.001447	0.486	0.673649760632
0.001448	0.486	0.670674287564
0.001449	0.474	0.667326007286
0.00145	0.476	0.670390930726
0.001451	0.476	0.667400928977
0.001452	0.476	0.667400928977
0.001453	0.476	0.670390930726
0.001454	0.48	0.67052218457
0.001455	0.476	0.664397471398
0.001456	0.48	0.664529909033
0.001457	0.476	0.661380374671
0.001458	0.466	0.648724903175
0.001459	0.464	0.651693179341
0.00146	0.462	0.642305223395
0.001461	0.456	0.638798872886
0.001462	0.448	0.635055903051
0.001463	0.456	0.648123445032
0.001464	0.456	0.648123445032
0.001465	0.446	0.641158326781
0.001466	0.446	0.644270129682
0.001467	0.442	0.640808863859
0.001468	0.444	0.647197033368
0.001469	0.45	0.650768776141
0.00147	0.448	0.650612019563
0.001471	0.448	0.653678820217
0.001472	0.448	0.656731299696
0.001473	0.454	0.660215116458
0.001474	0.454	0.660215116458
0.001475	0.446	0.650449075639
0.001476	0.436	0.643353712976
0.001477	0.432	0.636691448034
0.001478	0.436	0.640237455949
0.001479	0.434	0.640034374077
0.00148	0.432	0.639824976068
0.001481	0.438	0.646649827959
0.001482	0.438	0.643549531893
0.001483	0.436	0.643353712976
0.001484	0.432	0.646046437959
0.001485	0.432	0.642943232331
0.001486	0.43	0.642728558569
0.001487	0.424	0.642046727271
0.001488	0.43	0.639609255718
0.001489	0.43	0.639609255718
0.00149	0.426	0.639158822203
0.001491	0.426	0.639158822203
0.001492	0.428	0.639387206628
0.001493	0.436	0.640237455949
0.001494	0.434	0.636901876273
0.001495	0.436	0.637105956651
0.001496	0.436	0.637105956651
0.001497	0.438	0.637303695266
0.001498	0.44	0.646838465152
0.001499	0.436	0.64645494816
0.0015	0.43	0.642728558569
0.001501	0.424	0.642046727271
0.001502	0.424	0.645154245123
0.001503	0.422	0.64180682452
0.001504	0.424	0.642046727271
0.001505	0.424	0.645154245123
0.001506	0.42	0.641560597294
0.001507	0.416	0.63792162528
0.001508	0.406	0.639659284307
0.001509	0.41	0.637102817448
0.00151	0.408	0.636817085198
0.001511	0.408	0.639949998047
0.001512	0.412	0.637382145969
0.001513	0.404	0.626724819997
0.001514	0.408	0.633668683146
0.001515	0.41	0.633955834424
0.001516	0.408	0.630504559857
0.001517	0.404	0.623525460587
0.001518	0.408	0.624128191961
0.001519	0.406	0.620615823195
0.00152	0.406	0.627027910065
0.001521	0.398	0.619351273511
0.001522	0.398	0.616113625884
0.001523	0.404	0.617076980611
0.001524	0.406	0.61413679258
0.001525	0.404	0.607275884586
0.001526	0.406	0.607588676656
0.001527	0.4	0.606630035524
0.001528	0.402	0.606956341099
0.001529	0.402	0.610242574719
0.00153	0.394	0.602298929104
0.001531	0.392	0.601943518945
0.001532	0.392	0.598611727249
0.001533	0.386	0.594141397312
0.001534	0.382	0.589979660666
0.001535	0.378	0.58916551155
0.001536	0.376	0.585340926299
0.001537	0.376	0.585340926299
0.001538	0.378	0.58916551155
0.001539	0.386	0.590765604957
0.00154	0.38	0.579309934318
0.001541	0.38	0.575847201956
0.001542	0.378	0.578892045204
0.001543	0.372	0.567111981887
0.001544	0.364	0.568774120368
0.001545	0.356	0.563261928413
0.001546	0.36	0.574804314528
0.001547	0.356	0.573815301295
0.001548	0.356	0.570319208865
0.001549	0.352	0.5657702714
0.00155	0.346	0.560610381638
0.001551	0.344	0.55647461757
0.001552	0.344	0.55647461757
0.001553	0.344	0.55647461757
0.001554	0.34	0.555337735077
0.001555	0.34	0.551724568965
0.001556	0.344	0.549239474182
0.001557	0.348	0.557580487463
0.001558	0.346	0.557031417426
0.001559	0.346	0.557031417426
0.00156	0.35	0.55452682532
0.001561	0.35	0.55452682532
0.001562	0.344	0.549239474182
0.001563	0.344	0.549239474182
0.001564	0.342	0.548667476711
0.001565	0.344	0.552868881381
0.001566	0.338	0.543834533659
0.001567	0.338	0.547499771689
0.001568	0.348	0.550359882259
0.001569	0.344	0.549239474182
0.00157	0.34	0.548087584242
0.001571	0.34	0.555337735077
0.001572	0.338	0.554757604725
0.001573	0.346	0.557031417426
0.001574	0.348	0.557580487463
0.001575	0.346	0.557031417426
0.001576	0.348	0.553981949164
0.001577	0.344	0.552868881381
0.001578	0.342	0.552300642766
0.001579	0.344	0.552868881381
0.00158	0.34	0.551724568965
0.001581	0.332	0.549341423889
0.001582	0.326	0.536399105145
0.001583	0.328	0.537043759856
0.001584	0.332	0.542011069998
0.001585	0.332	0.542011069998
0.001586	0.332	0.542011069998
0.001587	0.33	0.541387107346
0.001588	0.326	0.532657488448
0.001589	0.33	0.541387107346
0.00159	0.33	0.537680202351
0.001591	0.334	0.538928566695
0.001592	0.332	0.530825771793
0.001593	0.326	0.532657488448
0.001594	0.324	0.532
0.001595	0.322	0.531334169803
0.001596	0.318	0.526190079724
0.001597	0.316	0.529286311933
0.001598	0.316	0.529286311933
0.001599	0.314	0.528586795143
0.0016	0.31	0.527162214124
0.001601	0.308	0.53398127308
0.001602	0.316	0.540503468999
0.001603	0.318	0.541180191803
0.001604	0.318	0.537471859728
0.001605	0.31	0.530942558098
0.001606	0.31	0.530942558098
0.001607	0.306	0.529494098173
0.001608	0.3	0.527257053059
0.001609	0.304	0.532526055701
0.00161	0.3	0.527257053059
0.001611	0.302	0.528011363514
0.001612	0.302	0.524209881631
0.001613	0.304	0.521137218015
0.001614	0.306	0.521885044814
0.001615	0.304	0.51728522113
0.001616	0.306	0.5180386086
0.001617	0.31	0.527162214124
0.001618	0.312	0.527878773962
0.001619	0.314	0.536100736802
0.00162	0.308	0.53398127308
0.001621	0.304	0.524960950929
0.001622	0.3	0.523450093132
0.001623	0.296	0.52190420577
0.001624	0.294	0.5133848459
0.001625	0.298	0.51107338025
0.001626	0.298	0.518841016112
0.001627	0.304	0.521137218015
0.001628	0.302	0.520380629924
0.001629	0.3	0.519615242271
0.00163	0.302	0.520380629924
0.001631	0.302	0.524209881631
0.001632	0.294	0.517265889074
0.001633	0.292	0.512577798973
0.001634	0.296	0.518057911821
0.001635	0.298	0.518841016112
0.001636	0.296	0.518057911821
0.001637	0.292	0.516464906843
0.001638	0.3	0.523450093132
0.001639	0.3	0.523450093132
0.00164	0.302	0.524209881631
0.001641	0.3	0.523450093132
0.001642	0.294	0.524941901547
0.001643	0.294	0.521118028857
0.001644	0.294	0.521118028857
0.001645	0.294	0.524941901547
0.001646	0.296	0.525722360186
0.001647	0.292	0.524152649521
0.001648	0.288	0.522547605487
0.001649	0.292	0.524152649521
0.00165	0.294	0.528738120434
0.001651	0.296	0.529512983788
0.001652	0.296	0.529512983788
0.001653	0.288	0.522547605487
0.001654	0.288	0.522547605487
0.001655	0.29	0.519519008314
0.001656	0.29	0.519519008314
0.001657	0.292	0.520322976621
0.001658	0.29	0.519519008314
0.001659	0.29	0.519519008314
0.00166	0.29	0.519519008314
0.001661	0.29	0.519519008314
0.001662	0.286	0.517884156931
0.001663	0.286	0.517884156931
0.001664	0.286	0.517884156931
0.001665	0.286	0.521731731832
0.001666	0.29	0.523354564325
0.001667	0.29	0.523354564325
0.001668	0.29	0.523354564325
0.001669	0.288	0.518706082478
0.00167	0.284	0.513170536956
0.001671	0.278	0.506671491205
0.001672	0.278	0.506671491205
0.001673	0.28	0.507543101618
0.001674	0.28	0.507543101618
0.001675	0.28	0.507543101618
0.001676	0.28	0.511468474102
0.001677	0.278	0.510603564422
0.001678	0.276	0.505790470452
0.001679	0.274	0.504899990097
0.00168	0.276	0.505790470452
0.001681	0.274	0.496914479564
0.001682	0.272	0.496
0.001683	0.262	0.483069353199
0.001684	0.264	0.484049584237
0.001685	0.256	0.480066662038
0.001686	0.256	0.480066662038
0.001687	0.256	0.480066662038
0.001688	0.25	0.476969600708
0.001689	0.254	0.479044883075
0.00169	0.25	0.476969600708
0.001691	0.25	0.476969600708
0.001692	0.25	0.476969600708
0.001693	0.25	0.476969600708
0.001694	0.256	0.484214828356
0.001695	0.256	0.484214828356
0.001696	0.254	0.483201821189
0.001697	0.26	0.486209831246
0.001698	0.256	0.484214828356
0.001699	0.262	0.491279960918
0.0017	0.258	0.485217477014
0.001701	0.248	0.480099989586
0.001702	0.254	0.483201821189
0.001703	0.252	0.482178390225
0.001704	0.252	0.482178390225
0.001705	0.258	0.489321979886
0.001706	0.254	0.48732330131
0.001707	0.254	0.48732330131
0.001708	0.252	0.486308544034
0.001709	0.252	0.486308544034
0.00171	0.246	0.483201821189
0.001711	0.246	0.483201821189
0.001712	0.244	0.47797907904
0.001713	0.246	0.479044883075
0.001714	0.242	0.47690250576
0.001715	0.244	0.47797907904
0.001716	0.242	0.47690250576
0.001717	0.234	0.463943962133
0.001718	0.232	0.462791529741
0.001719	0.23	0.457274534607
0.00172	0.228	0.456087710863
0.001721	0.224	0.449248260987
0.001722	0.228	0.456087710863
0.001723	0.224	0.449248260987
0.001724	0.218	0.445506453376
0.001725	0.216	0.444234172481
0.001726	0.216	0.444234172481
0.001727	0.218	0.445506453376
0.001728	0.218	0.445506453376
0.001729	0.21	0.440340777126
0.00173	0.21	0.440340777126
0.001731	0.212	0.441651446279
0.001732	0.208	0.43901708395
0.001733	0.21	0.444859528391
0.001734	0.208	0.43901708395
0.001735	0.206	0.437680248583
0.001736	0.212	0.441651446279
0.001737	0.212	0.437099531
0.001738	0.208	0.43901708395
0.001739	0.21	0.440340777126
0.00174	0.214	0.44294920702
0.001741	0.208	0.44354932082
0.001742	0.206	0.44222618647
0.001743	0.21	0.444859528391
0.001744	0.208	0.44354932082
0.001745	0.21	0.444859528391
0.001746	0.214	0.451889366992
0.001747	0.212	0.450617354304
0.001748	0.212	0.450617354304
0.001749	0.216	0.453148982124
0.00175	0.216	0.453148982124
0.001751	0.216	0.448713717196
0.001752	0.214	0.451889366992
0.001753	0.204	0.431722132859
0.001754	0.204	0.43633015023
0.001755	0.2	0.433589667774
0.001756	0.2	0.433589667774
0.001757	0.202	0.434966665389
0.001758	0.204	0.43633015023
0.001759	0.208	0.44354932082
0.00176	0.206	0.437680248583
0.001761	0.21	0.440340777126
0.001762	0.206	0.437680248583
0.001763	0.204	0.43633015023
0.001764	0.206	0.44222618647
0.001765	0.204	0.440890008959
0.001766	0.202	0.439540669336
0.001767	0.196	0.439981817806
0.001768	0.194	0.438593205602
0.001769	0.19	0.43577517139
0.00177	0.188	0.434345484609
0.001771	0.188	0.434345484609
0.001772	0.182	0.429972092118
0.001773	0.186	0.432901836448
0.001774	0.184	0.43144408676
0.001775	0.186	0.432901836448
0.001776	0.184	0.43144408676
0.001777	0.184	0.43144408676
0.001778	0.188	0.434345484609
0.001779	0.184	0.43144408676
0.00178	0.184	0.43144408676
0.001781	0.186	0.432901836448
0.001782	0.18	0.428485705713
0.001783	0.188	0.438925961866
0.001784	0.186	0.437497428564
0.001785	0.186	0.437497428564
0.001786	0.188	0.438925961866
0.001787	0.19	0.440340777126
0.001788	0.188	0.438925961866
0.001789	0.19	0.440340777126
0.00179	0.188	0.438925961866
0.001791	0.188	0.438925961866
0.001792	0.188	0.438925961866
0.001793	0.186	0.432901836448
0.001794	0.184	0.43144408676
0.001795	0.182	0.429972092118
0.001796	0.18	0.423792402008
0.001797	0.178	0.422274792049
0.001798	0.174	0.419194465612
0.001799	0.176	0.420742201354
0.0018	0.174	0.419194465612
0.001801	0.176	0.420742201354
0.001802	0.18	0.428485705713
0.001803	0.18	0.423792402008
0.001804	0.182	0.425295191602
0.001805	0.182	0.425295191602
0.001806	0.18	0.423792402008
0.001807	0.178	0.422274792049
0.001808	0.176	0.420742201354
0.001809	0.174	0.419194465612
0.00181	0.17	0.411217703899
0.001811	0.172	0.412814728419
0.001812	0.168	0.409604687473
0.001813	0.17	0.411217703899
0.001814	0.17	0.411217703899
0.001815	0.168	0.409604687473
0.001816	0.164	0.406329915217
0.001817	0.16	0.402988833592
0.001818	0.16	0.402988833592
0.001819	0.16	0.402988833592
0.00182	0.152	0.391019181115
0.001821	0.152	0.391019181115
0.001822	0.152	0.38587044458
0.001823	0.154	0.382470913927
0.001824	0.156	0.384270737892
0.001825	0.156	0.384270737892
0.001826	0.156	0.384270737892
0.001827	0.15	0.378813938498
0.001828	0.148	0.376956230881
0.001829	0.146	0.375078658417
0.00183	0.14	0.363868107973
0.001831	0.14	0.369323706252
0.001832	0.142	0.37126271022
0.001833	0.14	0.369323706252
0.001834	0.14	0.369323706252
0.001835	0.138	0.356308854788
0.001836	0.138	0.356308854788
0.001837	0.138	0.356308854788
0.001838	0.136	0.354265437208
0.001839	0.14	0.358329457343
0.00184	0.14	0.358329457343
0.001841	0.134	0.352198807494
0.001842	0.134	0.352198807494
0.001843	0.132	0.355775209929
0.001844	0.13	0.347994252826
0.001845	0.13	0.347994252826
0.001846	0.132	0.350108554594
0.001847	0.134	0.352198807494
0.001848	0.134	0.352198807494
0.001849	0.136	0.354265437208
0.00185	0.136	0.354265437208
0.001851	0.14	0.358329457343
0.001852	0.142	0.360327628694
0.001853	0.146	0.364258150218
0.001854	0.15	0.37349698794
0.001855	0.148	0.371612701613
0.001856	0.146	0.369707992881
0.001857	0.148	0.371612701613
0.001858	0.148	0.371612701613
0.001859	0.148	0.371612701613
0.00186	0.146	0.369707992881
0.001861	0.146	0.369707992881
0.001862	0.142	0.37126271022
0.001863	0.142	0.37126271022
0.001864	0.146	0.375078658417
0.001865	0.15	0.378813938498
0.001866	0.148	0.376956230881
0.001867	0.15	0.378813938498
0.001868	0.146	0.369707992881
0.001869	0.146	0.369707992881
0.00187	0.144	0.367782544447
0.001871	0.146	0.369707992881
0.001872	0.148	0.371612701613
0.001873	0.148	0.371612701613
0.001874	0.146	0.369707992881
0.001875	0.146	0.369707992881
0.001876	0.148	0.371612701613
0.001877	0.148	0.371612701613
0.001878	0.146	0.369707992881
0.001879	0.146	0.369707992881
0.00188	0.148	0.371612701613
0.001881	0.144	0.362303739975
0.001882	0.146	0.364258150218
0.001883	0.144	0.362303739975
0.001884	0.144	0.362303739975
0.001885	0.142	0.354733702938
0.001886	0.14	0.352703841771
0.001887	0.14	0.352703841771
0.001888	0.14	0.352703841771
0.001889	0.14	0.352703841771
0.00189	0.14	0.352703841771
0.001891	0.14	0.352703841771
0.001892	0.14	0.358329457343
0.001893	0.142	0.360327628694
0.001894	0.144	0.362303739975
0.001895	0.14	0.363868107973
0.001896	0.144	0.367782544447
0.001897	0.142	0.360327628694
0.001898	0.14	0.358329457343
0.001899	0.138	0.356308854788
0.0019	0.14	0.358329457343
0.001901	0.138	0.356308854788
0.001902	0.136	0.354265437208
0.001903	0.136	0.354265437208
0.001904	0.134	0.352198807494
0.001905	0.136	0.359866641966
0.001906	0.138	0.356308854788
0.001907	0.14	0.358329457343
0.001908	0.142	0.360327628694
0.001909	0.14	0.358329457343
0.00191	0.14	0.358329457343
0.001911	0.14	0.358329457343
0.001912	0.138	0.356308854788
0.001913	0.14	0.358329457343
0.001914	0.136	0.354265437208
0.001915	0.134	0.352198807494
0.001916	0.13	0.347994252826
0.001917	0.132	0.350108554594
0.001918	0.136	0.354265437208
0.001919	0.136	0.354265437208
0.00192	0.134	0.352198807494
0.001921	0.134	0.352198807494
0.001922	0.134	0.352198807494
0.001923	0.132	0.344348660517
0.001924	0.132	0.344348660517
0.001925	0.132	0.344348660517
0.001926	0.132	0.344348660517
0.001927	0.13	0.342198772645
0.001928	0.13	0.342198772645
0.001929	0.128	0.340023528598
0.00193	0.13	0.347994252826
0.001931	0.128	0.345855461139
0.001932	0.126	0.337822438568
0.001933	0.124	0.335594994003
0.001934	0.124	0.335594994003
0.001935	0.122	0.327285807819
0.001936	0.122	0.327285807819
0.001937	0.122	0.327285807819
0.001938	0.124	0.335594994003
0.001939	0.126	0.337822438568
0.00194	0.126	0.337822438568
0.001941	0.124	0.335594994003
0.001942	0.116	0.326410784136
0.001943	0.116	0.326410784136
0.001944	0.112	0.321645767888
0.001945	0.112	0.321645767888
0.001946	0.11	0.31921779399
0.001947	0.106	0.314267402064
0.001948	0.106	0.314267402064
0.001949	0.106	0.314267402064
0.00195	0.11	0.31921779399
0.001951	0.106	0.314267402064
0.001952	0.106	0.314267402064
0.001953	0.106	0.314267402064
0.001954	0.108	0.316758583151
0.001955	0.108	0.316758583151
0.001956	0.108	0.316758583151
0.001957	0.104	0.311743484294
0.001958	0.102	0.309186028145
0.001959	0.104	0.311743484294
0.00196	0.104	0.311743484294
0.001961	0.104	0.311743484294
0.001962	0.106	0.314267402064
0.001963	0.104	0.311743484294
0.001964	0.104	0.311743484294
0.001965	0.104	0.311743484294
0.001966	0.104	0.311743484294
0.001967	0.1	0.306594194335
0.001968	0.098	0.303967103483
0.001969	0.098	0.303967103483
0.00197	0.098	0.303967103483
0.001971	0.094	0.298603415922
0.001972	0.094	0.298603415922
0.001973	0.096	0.301303833364
0.001974	0.096	0.301303833364
0.001975	0.094	0.298603415922
0.001976	0.09	0.293087017795
0.001977	0.09	0.293087017795
0.001978	0.09	0.293087017795
0.001979	0.088	0.290268840904
0.00198	0.088	0.290268840904
0.001981	0.088	0.290268840904
0.001982	0.086	0.28740911607
0.001983	0.09	0.293087017795
0.001984	0.092	0.295864834004
0.001985	0.096	0.301303833364
0.001986	0.1	0.306594194335
0.001987	0.1	0.306594194335
0.001988	0.098	0.303967103483
0.001989	0.1	0.306594194335
0.00199	0.098	0.303967103483
0.001991	0.098	0.303967103483
0.001992	0.1	0.306594194335
0.001993	0.1	0.306594194335
0.001994	0.1	0.306594194335
0.001995	0.098	0.303967103483
0.001996	0.098	0.303967103483
0.001997	0.1	0.306594194335
0.001998	0.1	0.306594194335
[truncated: 8,002 more rows]
