# Supplementary material for: The Influence of Synaptic Size on AMPA Receptor Activation: A Monte Carlo Model
Source: PLoS One. 2015 Jun 24;10(6):e0130924. doi: 10.1371/journal.pone.0130924 (PMC4479604; doi:10.1371/journal.pone.0130924)
Supplement: S1 Dataset — This package contains the experimental data used as basis for the analysis presented in the paper. (ZIP) [file pone.0130924.s001.zip › S1 Simulation data/training/1090_7465_237_255.csv]

time	AMPA.O.mean	AMPA.O.stdev
0.0	0.0	0.0
1e-06	0.0	0.0
2e-06	0.022	0.146683332386
3e-06	0.154	0.402844883299
4e-06	0.418	0.656716072591
5e-06	0.664	0.87355824076
6e-06	1.022	1.03223834457
7e-06	1.44	1.24675579004
8e-06	1.876	1.38586579437
9e-06	2.36	1.58442418563
1e-05	2.884	1.74199425946
1.1e-05	3.442	1.87366912767
1.2e-05	4.07	2.01124339651
1.3e-05	4.654	2.16108398726
1.4e-05	5.332	2.30776428606
1.5e-05	5.99	2.42278765062
1.6e-05	6.62	2.6099042128
1.7e-05	7.284	2.7150219152
1.8e-05	7.922	2.79498050083
1.9e-05	8.598	2.94013537103
2e-05	9.248	3.0236560651
2.1e-05	9.834	3.12192953156
2.2e-05	10.472	3.23808832492
2.3e-05	11.024	3.27099740141
2.4e-05	11.58	3.31777033563
2.5e-05	12.148	3.44239683941
2.6e-05	12.67	3.54923935513
2.7e-05	13.208	3.6579688353
2.8e-05	13.704	3.68732748749
2.9e-05	14.166	3.67075523564
3e-05	14.61	3.69078582418
3.1e-05	15.022	3.79651366388
3.2e-05	15.438	3.80028367362
3.3e-05	15.82	3.81203357803
3.4e-05	16.196	3.87318783433
3.5e-05	16.576	3.88744440475
3.6e-05	16.952	3.93874294668
3.7e-05	17.274	3.95106618522
3.8e-05	17.632	4.02051936943
3.9e-05	17.892	4.07631402127
4e-05	18.114	4.13485235528
4.1e-05	18.312	4.19412160053
4.2e-05	18.512	4.21780227133
4.3e-05	18.728	4.20975248679
4.4e-05	18.96	4.23726326772
4.5e-05	19.164	4.2006075751
4.6e-05	19.338	4.21613045339
4.7e-05	19.516	4.23057253809
4.8e-05	19.628	4.25647929632
4.9e-05	19.776	4.28646987625
5e-05	19.906	4.27284027317
5.1e-05	19.986	4.2258495004
5.2e-05	20.05	4.26280424134
5.3e-05	20.146	4.22429686457
5.4e-05	20.202	4.24136723239
5.5e-05	20.354	4.30913958929
5.6e-05	20.534	4.31518759731
5.7e-05	20.568	4.32034443071
5.8e-05	20.614	4.34200460617
5.9e-05	20.684	4.3904605681
6e-05	20.79	4.40793602494
6.1e-05	20.842	4.48252562737
6.2e-05	20.862	4.49966176507
6.3e-05	20.878	4.50589791274
6.4e-05	20.92	4.54286253369
6.5e-05	20.912	4.57036716249
6.6e-05	20.922	4.52193719549
6.7e-05	20.926	4.5268669077
6.8e-05	20.974	4.54855185746
6.9e-05	20.974	4.50525515371
7e-05	21.008	4.45061074461
7.1e-05	20.968	4.42210085819
7.2e-05	20.962	4.4254441585
7.3e-05	20.938	4.37243136024
7.4e-05	20.956	4.39841607854
7.5e-05	20.934	4.33470229658
7.6e-05	20.96	4.32277688529
7.7e-05	20.944	4.35899805001
7.8e-05	20.96	4.34722900248
7.9e-05	20.98	4.44697650095
8e-05	20.962	4.4367280737
8.1e-05	20.906	4.42053888118
8.2e-05	20.886	4.45207861566
8.3e-05	20.81	4.39202686695
8.4e-05	20.792	4.38323350964
8.5e-05	20.722	4.39234743617
8.6e-05	20.716	4.38809115676
8.7e-05	20.702	4.3960432209
8.8e-05	20.61	4.41111097117
8.9e-05	20.6	4.46810921979
9e-05	20.556	4.47647897348
9.1e-05	20.488	4.47904632707
9.2e-05	20.446	4.44196848255
9.3e-05	20.414	4.38116468533
9.4e-05	20.348	4.36152450412
9.5e-05	20.302	4.28751629735
9.6e-05	20.258	4.29597905023
9.7e-05	20.2	4.25158793864
9.8e-05	20.166	4.2772004863
9.9e-05	20.09	4.2612087487
0.0001	20.02	4.22369506475
0.000101	19.986	4.27338320304
0.000102	19.982	4.29670524937
0.000103	19.94	4.27181460272
0.000104	19.956	4.25088978921
0.000105	19.9	4.28415685987
0.000106	19.842	4.29756163423
0.000107	19.778	4.25872234361
0.000108	19.672	4.22189720386
0.000109	19.668	4.21637000274
0.00011	19.634	4.21521577146
0.000111	19.608	4.20408563186
0.000112	19.542	4.23133974055
0.000113	19.488	4.225855653
0.000114	19.468	4.23048176926
0.000115	19.418	4.23075359717
0.000116	19.406	4.17578304034
0.000117	19.358	4.17682127939
0.000118	19.272	4.17492706523
0.000119	19.24	4.18119600115
0.00012	19.19	4.1296367879
0.000121	19.11	4.12091009366
0.000122	19.05	4.13321908444
0.000123	19.018	4.13976762633
0.000124	18.99	4.16580124346
0.000125	18.98	4.14531060356
0.000126	18.928	4.11956502558
0.000127	18.912	4.12653074628
0.000128	18.852	4.12529950428
0.000129	18.808	4.13752776426
0.00013	18.79	4.11751138432
0.000131	18.754	4.11114144734
0.000132	18.728	4.04648192879
0.000133	18.724	3.9959759759
0.000134	18.662	3.98243091591
0.000135	18.6	4.0
0.000136	18.588	4.0341363388
0.000137	18.508	4.00224137203
0.000138	18.412	4.05786347725
0.000139	18.352	4.08951048415
0.00014	18.314	4.11866531779
0.000141	18.304	4.09677727
0.000142	18.286	4.094411313
0.000143	18.256	4.11709412086
0.000144	18.252	4.11831227568
0.000145	18.16	4.13695540223
0.000146	18.12	4.1638443775
0.000147	18.07	4.18773208312
0.000148	18.04	4.18310889172
0.000149	18.022	4.20018047231
0.00015	17.982	4.18971072987
0.000151	17.92	4.19542608086
0.000152	17.884	4.15289585711
0.000153	17.846	4.10637114738
0.000154	17.846	4.11464263333
0.000155	17.756	4.1367214071
0.000156	17.69	4.12091009366
0.000157	17.66	4.10808958033
0.000158	17.648	4.08118806232
0.000159	17.586	4.11370927509
0.00016	17.564	4.10875942348
0.000161	17.504	4.11946404281
0.000162	17.42	4.12790503767
0.000163	17.402	4.11489926973
0.000164	17.404	4.1013149111
0.000165	17.372	4.1300866819
0.000166	17.34	4.10614174134
0.000167	17.29	4.12188063874
0.000168	17.264	4.1533485286
0.000169	17.184	4.15429223816
0.00017	17.064	4.08801956942
0.000171	17.07	4.12469392804
0.000172	17.018	4.10093599072
0.000173	16.972	4.07372262188
0.000174	16.898	4.04964146561
0.000175	16.854	4.01057153034
0.000176	16.85	3.97435529363
0.000177	16.792	4.02352283453
0.000178	16.74	4.01701381626
0.000179	16.618	3.98698833708
0.00018	16.572	3.97401761446
0.000181	16.494	3.94385141708
0.000182	16.45	3.91554593895
0.000183	16.372	3.91989999872
0.000184	16.348	3.92516190749
0.000185	16.32	3.89738373784
0.000186	16.26	3.89620328012
0.000187	16.176	3.91216359576
0.000188	16.16	3.94593461679
0.000189	16.144	3.93284426338
0.00019	16.104	3.90194618107
0.000191	16.036	3.95458012942
0.000192	16.018	3.92908080854
0.000193	15.988	3.92324559517
0.000194	15.962	3.90801177071
0.000195	15.94	3.87200206612
0.000196	15.896	3.87158675481
0.000197	15.852	3.86601810653
0.000198	15.81	3.8535567986
0.000199	15.776	3.8639130425
0.0002	15.74	3.86579875317
0.000201	15.696	3.83661100452
0.000202	15.702	3.78856120447
0.000203	15.66	3.79003957763
0.000204	15.596	3.77157579799
0.000205	15.548	3.7804359537
0.000206	15.518	3.75628486673
0.000207	15.504	3.72585345928
0.000208	15.448	3.68283803608
0.000209	15.432	3.72416111359
0.00021	15.372	3.74401068375
0.000211	15.334	3.71677871281
0.000212	15.29	3.7509865369
0.000213	15.252	3.74011978418
0.000214	15.246	3.73918226354
0.000215	15.18	3.73464857785
0.000216	15.156	3.72983431267
0.000217	15.13	3.72466105841
0.000218	15.118	3.75340858421
0.000219	15.086	3.77340747866
0.00022	15.022	3.75998882977
0.000221	14.93	3.79487812716
0.000222	14.874	3.78498665784
0.000223	14.81	3.76057176504
0.000224	14.772	3.76138485135
0.000225	14.7	3.73550532057
0.000226	14.69	3.70484817503
0.000227	14.694	3.7852825522
0.000228	14.638	3.77927982558
0.000229	14.616	3.7911138205
0.00023	14.554	3.80303615549
0.000231	14.502	3.82230244748
0.000232	14.434	3.81282624834
0.000233	14.444	3.87232023469
0.000234	14.412	3.87120859681
0.000235	14.356	3.85503099858
0.000236	14.34	3.83984374682
0.000237	14.314	3.84075565482
0.000238	14.27	3.82689168909
0.000239	14.212	3.79302728701
0.00024	14.216	3.79596417264
0.000241	14.216	3.79227425169
0.000242	14.146	3.79271459512
0.000243	14.078	3.76083979983
0.000244	14.07	3.78643631928
0.000245	14.038	3.79586037678
0.000246	14.002	3.80184113292
0.000247	13.986	3.81442053266
0.000248	13.964	3.73184994339
0.000249	13.888	3.73998074861
0.00025	13.88	3.68043475693
0.000251	13.852	3.69135422305
0.000252	13.844	3.62652230105
0.000253	13.816	3.61692466054
0.000254	13.746	3.62677322147
0.000255	13.706	3.60493606046
0.000256	13.686	3.55012732166
0.000257	13.594	3.58513095995
0.000258	13.542	3.61555472922
0.000259	13.536	3.62721711509
0.00026	13.53	3.61788612314
0.000261	13.49	3.58913638637
0.000262	13.428	3.59622246253
0.000263	13.38	3.60993074726
0.000264	13.354	3.60897270702
0.000265	13.328	3.5995021878
0.000266	13.292	3.58646566971
0.000267	13.25	3.56644080282
0.000268	13.21	3.51651816432
0.000269	13.136	3.5616715177
0.00027	13.094	3.58401506693
0.000271	13.038	3.56322269863
0.000272	13.006	3.57070917326
0.000273	12.97	3.55486989917
0.000274	12.964	3.54100324767
0.000275	12.89	3.55666979069
0.000276	12.888	3.54449657921
0.000277	12.868	3.53589818858
0.000278	12.814	3.50705061269
0.000279	12.788	3.50015085389
0.00028	12.738	3.46314250357
0.000281	12.702	3.46542868921
0.000282	12.644	3.46312922081
0.000283	12.6	3.44209238691
0.000284	12.568	3.41135984616
0.000285	12.534	3.45033969342
0.000286	12.51	3.44062494323
0.000287	12.446	3.46223684921
0.000288	12.394	3.44307478862
0.000289	12.368	3.40537457558
0.00029	12.342	3.40661650322
0.000291	12.294	3.43330220051
0.000292	12.258	3.45650632865
0.000293	12.248	3.45405500825
0.000294	12.23	3.44283313566
0.000295	12.198	3.41625467435
0.000296	12.156	3.40053878084
0.000297	12.156	3.402890536
0.000298	12.102	3.37099332542
0.000299	12.06	3.35684375567
0.0003	12.036	3.35241763508
0.000301	12.018	3.35345732044
0.000302	11.988	3.3710318895
0.000303	11.984	3.39171696932
0.000304	11.924	3.43077600551
0.000305	11.884	3.42790664984
0.000306	11.864	3.39551233248
0.000307	11.824	3.39072617591
0.000308	11.786	3.36157760583
0.000309	11.758	3.39461868256
0.00031	11.766	3.37627664743
0.000311	11.688	3.36015713918
0.000312	11.664	3.35665071165
0.000313	11.668	3.32953089789
0.000314	11.63	3.29440434677
0.000315	11.618	3.2857382732
0.000316	11.536	3.29191494422
0.000317	11.526	3.30534778805
0.000318	11.494	3.28237170351
0.000319	11.448	3.32495052595
0.00032	11.412	3.32539561556
0.000321	11.386	3.3149666665
0.000322	11.378	3.30743344604
0.000323	11.33	3.31015105396
0.000324	11.314	3.27282813481
0.000325	11.33	3.29743839973
0.000326	11.306	3.29064796051
0.000327	11.276	3.28691709661
0.000328	11.208	3.25218941638
0.000329	11.214	3.22989225826
0.00033	11.162	3.26798959607
0.000331	11.142	3.26585915189
0.000332	11.07	3.25593304599
0.000333	11.08	3.27071857548
0.000334	11.08	3.28414372402
0.000335	11.032	3.26235742984
0.000336	11.02	3.219875774
0.000337	11.03	3.22383312223
0.000338	10.986	3.20153150851
0.000339	10.952	3.20962552333
0.00034	10.878	3.19360548597
0.000341	10.852	3.14421627755
0.000342	10.812	3.17437489909
0.000343	10.81	3.20217113846
0.000344	10.754	3.22637319602
0.000345	10.736	3.25488924543
0.000346	10.7	3.25729949498
0.000347	10.654	3.29154735649
0.000348	10.622	3.27949935204
0.000349	10.584	3.2733689068
0.00035	10.524	3.22884251706
0.000351	10.466	3.21571827124
0.000352	10.474	3.2027057311
0.000353	10.426	3.20195627703
0.000354	10.41	3.22147481753
0.000355	10.416	3.23031639317
0.000356	10.37	3.22631368593
0.000357	10.316	3.17807237174
0.000358	10.266	3.17352233331
0.000359	10.258	3.15395561161
0.00036	10.234	3.20674975637
0.000361	10.204	3.1847109759
0.000362	10.18	3.17861605105
0.000363	10.152	3.15735585578
0.000364	10.142	3.15560390417
0.000365	10.104	3.15613434442
0.000366	10.076	3.18154427912
0.000367	10.058	3.17783511215
0.000368	10.054	3.17097524431
0.000369	10.01	3.1890280651
0.00037	9.968	3.19295724995
0.000371	9.992	3.1862102881
0.000372	9.97	3.16308393818
0.000373	9.934	3.10058768623
0.000374	9.868	3.11168378856
0.000375	9.89	3.13207598886
0.000376	9.858	3.09545408624
0.000377	9.842	3.10757719132
0.000378	9.804	3.10895223508
0.000379	9.766	3.11757020771
0.00038	9.744	3.14554669334
0.000381	9.686	3.12784334646
0.000382	9.652	3.13159639801
0.000383	9.636	3.11697032389
0.000384	9.618	3.11320991904
0.000385	9.622	3.08271244199
0.000386	9.594	3.08822991372
0.000387	9.578	3.09708185232
0.000388	9.54	3.10811840186
0.000389	9.512	3.13015271193
0.00039	9.522	3.15745403767
0.000391	9.502	3.11416056105
0.000392	9.474	3.11918643239
0.000393	9.46	3.11326195493
0.000394	9.412	3.09810522739
0.000395	9.378	3.09436843314
0.000396	9.374	3.07410539832
0.000397	9.376	3.06897767994
0.000398	9.298	3.04584897853
0.000399	9.266	3.06973028131
0.0004	9.22	3.08149314456
0.000401	9.192	3.03432628437
0.000402	9.186	2.99856699108
0.000403	9.154	3.03945455633
0.000404	9.19	3.05645219168
0.000405	9.142	2.99830552146
0.000406	9.088	2.98734932674
0.000407	9.088	2.94215159365
0.000408	9.034	2.92725878596
0.000409	9.02	2.94
0.00041	9.0	2.94618397253
0.000411	8.978	2.95795807949
0.000412	8.972	3.00386684126
0.000413	8.982	3.0135819219
0.000414	8.98	3.01721726099
0.000415	8.944	2.98477201809
0.000416	8.906	2.96734965921
0.000417	8.912	3.01467344832
0.000418	8.878	2.99250998327
0.000419	8.87	3.00284864753
0.00042	8.86	3.03255667713
0.000421	8.83	3.0392597783
0.000422	8.786	3.03054516548
0.000423	8.722	3.00011933096
0.000424	8.718	3.03223943646
0.000425	8.684	2.99668883937
0.000426	8.656	2.99360384821
0.000427	8.596	2.96526288885
0.000428	8.568	2.93757995636
0.000429	8.526	2.9239227076
0.00043	8.506	2.94108211378
0.000431	8.484	2.91851743185
0.000432	8.428	2.88804709103
0.000433	8.372	2.87986388567
0.000434	8.378	2.90019240741
0.000435	8.356	2.90951267397
0.000436	8.348	2.92487538196
0.000437	8.308	2.92252219838
0.000438	8.284	2.93382753413
0.000439	8.284	2.97377605075
0.00044	8.276	2.97856072626
0.000441	8.26	2.97328101598
0.000442	8.222	2.9659258251
0.000443	8.192	2.96565945449
0.000444	8.156	2.94816281776
0.000445	8.13	2.9368520562
0.000446	8.102	2.9112876876
0.000447	8.09	2.91580177653
0.000448	8.082	2.87876292876
0.000449	8.048	2.86176449066
0.00045	8.008	2.84814606367
0.000451	7.978	2.83928089487
0.000452	7.918	2.87737310754
0.000453	7.848	2.82221473315
0.000454	7.874	2.82880257353
0.000455	7.812	2.82925007732
0.000456	7.822	2.85347437346
0.000457	7.79	2.85620377424
0.000458	7.754	2.83857076713
0.000459	7.75	2.8697560872
0.00046	7.708	2.8563501186
0.000461	7.712	2.84693800424
0.000462	7.668	2.8505746789
0.000463	7.608	2.85417869097
0.000464	7.6	2.83125413907
0.000465	7.59	2.81955670275
0.000466	7.576	2.81642042316
0.000467	7.566	2.7995792541
0.000468	7.564	2.82097571773
0.000469	7.58	2.84949118265
0.00047	7.562	2.84431995387
0.000471	7.536	2.85389278005
0.000472	7.534	2.88458731884
0.000473	7.49	2.84638367055
0.000474	7.51	2.86529230621
0.000475	7.49	2.82805586932
0.000476	7.452	2.82554348754
0.000477	7.424	2.79932563308
0.000478	7.404	2.77791000574
0.000479	7.404	2.76202534384
0.00048	7.362	2.74644424666
0.000481	7.346	2.76229687036
0.000482	7.316	2.76625089245
0.000483	7.316	2.77995395645
0.000484	7.292	2.76671935693
0.000485	7.26	2.77279642239
0.000486	7.228	2.79571386233
0.000487	7.22	2.79134376242
0.000488	7.198	2.80335441926
0.000489	7.19	2.8252256547
0.00049	7.192	2.79770191407
0.000491	7.178	2.77530466796
0.000492	7.202	2.77798416122
0.000493	7.17	2.77436479216
0.000494	7.162	2.75386201542
0.000495	7.148	2.74410203892
0.000496	7.122	2.76027462402
0.000497	7.102	2.76687477129
0.000498	7.098	2.76123088495
0.000499	7.086	2.7724725427
0.0005	7.05	2.73340447062
0.000501	6.992	2.72469007412
0.000502	6.954	2.70552841419
0.000503	6.932	2.69803187528
0.000504	6.896	2.72051171657
0.000505	6.89	2.74625199135
0.000506	6.864	2.73742652869
0.000507	6.824	2.74682070765
0.000508	6.826	2.76762063874
0.000509	6.814	2.73996423334
0.00051	6.806	2.77206854172
0.000511	6.804	2.77733397344
0.000512	6.778	2.76852234956
0.000513	6.762	2.76285287339
0.000514	6.742	2.76105704396
0.000515	6.73	2.73442864233
0.000516	6.738	2.76719280138
0.000517	6.756	2.75035706773
0.000518	6.746	2.77515477046
0.000519	6.702	2.7923459671
0.00052	6.69	2.76439866879
0.000521	6.658	2.74390889062
0.000522	6.656	2.74256522256
0.000523	6.616	2.75763376829
0.000524	6.618	2.7640687401
0.000525	6.612	2.76793352521
0.000526	6.596	2.71528709348
0.000527	6.582	2.71058591452
0.000528	6.57	2.71534528191
0.000529	6.596	2.71160174067
0.00053	6.574	2.69750329008
0.000531	6.51	2.69701687054
0.000532	6.488	2.68213646185
0.000533	6.466	2.67821657078
0.000534	6.438	2.67023519563
0.000535	6.418	2.67044490675
0.000536	6.412	2.64919912426
0.000537	6.396	2.59753421537
0.000538	6.388	2.61791061727
0.000539	6.36	2.62267039485
0.00054	6.328	2.608527554
0.000541	6.302	2.58588398812
0.000542	6.302	2.58278841565
0.000543	6.3	2.56164009962
0.000544	6.284	2.50586192756
0.000545	6.268	2.50443127276
0.000546	6.24	2.52713276264
0.000547	6.238	2.53719451363
0.000548	6.19	2.54909787964
0.000549	6.17	2.51258830691
0.00055	6.174	2.52501960388
0.000551	6.108	2.53462738879
0.000552	6.1	2.53495562091
0.000553	6.098	2.5084648692
0.000554	6.092	2.50590023744
0.000555	6.092	2.48667167113
0.000556	6.086	2.47842772741
0.000557	6.056	2.49817213178
0.000558	6.04	2.50007999872
0.000559	6.012	2.44455640148
0.00056	5.986	2.40204163161
0.000561	5.942	2.40720501827
0.000562	5.94	2.41834654258
0.000563	5.928	2.40308468432
0.000564	5.924	2.39712828192
0.000565	5.91	2.39372095283
0.000566	5.876	2.38424495386
0.000567	5.852	2.41124366251
0.000568	5.852	2.44583237365
0.000569	5.832	2.44862737059
0.00057	5.82	2.4689268924
0.000571	5.79	2.4831230336
0.000572	5.754	2.4934883196
0.000573	5.724	2.537680831
0.000574	5.684	2.52668636756
0.000575	5.686	2.50427714121
0.000576	5.68	2.51507455158
0.000577	5.654	2.49765570085
0.000578	5.666	2.48886399789
0.000579	5.63	2.48537723495
0.00058	5.6	2.48596057893
0.000581	5.61	2.50317798009
0.000582	5.596	2.51252542276
0.000583	5.56	2.52475741409
0.000584	5.524	2.50946687565
0.000585	5.506	2.49839228305
0.000586	5.524	2.47253392292
0.000587	5.5	2.43351597488
0.000588	5.492	2.40123634822
0.000589	5.498	2.40707208035
0.00059	5.494	2.40290740562
0.000591	5.468	2.39770223339
0.000592	5.45	2.40072905593
0.000593	5.47	2.42839453137
0.000594	5.44	2.40299812734
0.000595	5.414	2.3938679997
0.000596	5.372	2.38109554617
0.000597	5.358	2.35920240759
0.000598	5.372	2.37436644181
0.000599	5.354	2.37332762172
0.0006	5.352	2.36306919069
0.000601	5.332	2.34729120477
0.000602	5.302	2.36279410868
0.000603	5.304	2.36972234661
0.000604	5.326	2.37901744424
0.000605	5.318	2.3800999979
0.000606	5.29	2.38031510519
0.000607	5.312	2.376269345
0.000608	5.33	2.38434477373
0.000609	5.322	2.3854383245
0.00061	5.318	2.37673641786
0.000611	5.326	2.36044995711
0.000612	5.334	2.3482853319
0.000613	5.318	2.33856280651
0.000614	5.288	2.33860129137
0.000615	5.266	2.32448790059
0.000616	5.254	2.31980257781
0.000617	5.22	2.32800343642
0.000618	5.182	2.30843583407
0.000619	5.17	2.3274664337
0.00062	5.156	2.35024764653
0.000621	5.152	2.33514367866
0.000622	5.124	2.31270923378
0.000623	5.106	2.33039996567
0.000624	5.108	2.33331009512
0.000625	5.092	2.33827628821
0.000626	5.104	2.33177700478
0.000627	5.08	2.32155120555
0.000628	5.058	2.3088170131
0.000629	5.032	2.3080242633
0.00063	5.024	2.34849398551
0.000631	5.038	2.3239096368
0.000632	5.03	2.32574719176
0.000633	5.03	2.31108199768
0.000634	5.008	2.29432691655
0.000635	4.99	2.27022025363
0.000636	4.97	2.2902183302
0.000637	4.952	2.26753081567
0.000638	4.966	2.26469512297
0.000639	4.936	2.25652476166
0.00064	4.924	2.25969555472
0.000641	4.898	2.25290834257
0.000642	4.882	2.25567639523
0.000643	4.852	2.26850082654
0.000644	4.85	2.26263121166
0.000645	4.828	2.2446416195
0.000646	4.798	2.23633539524
0.000647	4.794	2.22700785809
0.000648	4.8	2.23964282867
0.000649	4.79	2.23738686865
0.00065	4.774	2.23850932542
0.000651	4.772	2.25122544406
0.000652	4.754	2.247105694
0.000653	4.75	2.23863797877
0.000654	4.746	2.24086679658
0.000655	4.744	2.25088071652
0.000656	4.712	2.25234455623
0.000657	4.712	2.23898548454
0.000658	4.68	2.23105356278
0.000659	4.672	2.22360428134
0.00066	4.642	2.22302406645
0.000661	4.614	2.21020451542
0.000662	4.598	2.19827113887
0.000663	4.576	2.20549858309
0.000664	4.564	2.17575366253
0.000665	4.548	2.17156533404
0.000666	4.53	2.17924298783
0.000667	4.54	2.16896288581
0.000668	4.516	2.17387764145
0.000669	4.484	2.17019446133
0.00067	4.488	2.1720626142
0.000671	4.476	2.14322747276
0.000672	4.464	2.14119219128
0.000673	4.438	2.13779231919
0.000674	4.426	2.14860978309
0.000675	4.41	2.15914334865
0.000676	4.414	2.1630080906
0.000677	4.406	2.15989907172
0.000678	4.398	2.145599217
0.000679	4.376	2.10680421492
0.00068	4.358	2.10186488624
0.000681	4.34	2.09866624312
0.000682	4.334	2.10581195742
0.000683	4.336	2.10311768572
0.000684	4.314	2.08887625292
0.000685	4.304	2.07932296674
0.000686	4.292	2.08584179649
0.000687	4.266	2.08692213559
0.000688	4.272	2.10095597288
0.000689	4.26	2.10627633515
0.00069	4.254	2.10368343626
0.000691	4.272	2.10190770492
0.000692	4.248	2.12943560598
0.000693	4.234	2.11736723315
0.000694	4.212	2.09643888535
0.000695	4.198	2.10399524714
0.000696	4.18	2.09370485026
0.000697	4.158	2.0863930598
0.000698	4.168	2.06972848461
0.000699	4.188	2.08438384181
0.0007	4.186	2.07157041879
0.000701	4.164	2.07583814398
0.000702	4.158	2.05840617955
0.000703	4.144	2.05991844499
0.000704	4.148	2.04110166332
0.000705	4.158	2.06713231313
0.000706	4.158	2.06616456266
0.000707	4.14	2.06310445688
0.000708	4.112	2.06190591444
0.000709	4.092	2.03458496996
0.00071	4.088	2.04065087656
0.000711	4.09	2.0615285591
0.000712	4.092	2.06095511839
0.000713	4.086	2.05295007246
0.000714	4.084	2.03885850416
0.000715	4.064	2.03369220877
0.000716	4.038	2.02102845106
0.000717	4.05	2.01977721544
0.000718	4.036	2.01164211529
0.000719	4.016	2.01388778238
0.00072	3.998	1.99849843633
0.000721	3.978	1.98431751492
0.000722	3.966	1.99119160304
0.000723	3.964	2.00367262795
0.000724	3.968	1.98367739313
0.000725	3.948	1.98828971732
0.000726	3.964	1.98864375895
0.000727	3.948	1.97719397126
0.000728	3.926	1.98406753917
0.000729	3.908	1.97472428455
0.00073	3.886	1.98418849911
0.000731	3.88	1.98836616346
0.000732	3.846	1.96832009592
0.000733	3.852	1.9713183406
0.000734	3.84	1.97443662851
0.000735	3.842	1.96800304878
0.000736	3.826	1.95645700183
0.000737	3.816	1.96115884109
0.000738	3.798	1.97007512547
0.000739	3.766	1.95735638043
0.00074	3.748	1.97395440677
0.000741	3.732	1.98599496475
0.000742	3.732	1.98397983861
0.000743	3.732	1.98498765739
0.000744	3.734	1.95735638043
0.000745	3.718	1.96836886787
0.000746	3.732	1.96065703273
0.000747	3.728	1.92614018181
0.000748	3.726	1.90549836001
0.000749	3.69	1.91778518088
0.00075	3.688	1.93149061608
0.000751	3.698	1.92945484529
0.000752	3.678	1.91893616361
0.000753	3.666	1.91584028562
0.000754	3.642	1.92609345568
0.000755	3.634	1.9297782256
0.000756	3.616	1.90906888299
0.000757	3.62	1.92343442831
0.000758	3.628	1.92395841951
0.000759	3.62	1.9223943404
0.00076	3.602	1.90882057826
0.000761	3.584	1.90024840481
0.000762	3.576	1.91212551889
0.000763	3.556	1.90548261603
0.000764	3.532	1.90813416719
0.000765	3.522	1.90407877988
0.000766	3.502	1.8756321601
0.000767	3.472	1.864729471
0.000768	3.45	1.86534179174
0.000769	3.46	1.85913958594
0.00077	3.432	1.85509460675
0.000771	3.424	1.86660761811
0.000772	3.386	1.85714942856
0.000773	3.38	1.85245782678
0.000774	3.366	1.86548760382
0.000775	3.368	1.86026234709
0.000776	3.358	1.85414023202
0.000777	3.348	1.8705336137
0.000778	3.328	1.86129417342
0.000779	3.334	1.83914219135
0.00078	3.326	1.83077142211
0.000781	3.328	1.8364138967
0.000782	3.33	1.83768876581
0.000783	3.304	1.83727624488
0.000784	3.31	1.83572873813
0.000785	3.296	1.82328933524
0.000786	3.268	1.81222956603
0.000787	3.252	1.80235845491
0.000788	3.246	1.79150327937
0.000789	3.23	1.7913961036
0.00079	3.204	1.78616460608
0.000791	3.19	1.77366851469
0.000792	3.2	1.78437664186
0.000793	3.192	1.78749433566
0.000794	3.2	1.7821335528
0.000795	3.19	1.78826731782
0.000796	3.19	1.77929761423
0.000797	3.152	1.79357074017
0.000798	3.166	1.80954248361
0.000799	3.16	1.83150211575
0.0008	3.162	1.84384272648
0.000801	3.148	1.83141912188
0.000802	3.14	1.82109856955
0.000803	3.136	1.8125959285
0.000804	3.122	1.82622999647
0.000805	3.124	1.82773739908
0.000806	3.126	1.8401423858
0.000807	3.102	1.82745615542
0.000808	3.1	1.80277563773
0.000809	3.108	1.82327617217
0.00081	3.096	1.81294897887
0.000811	3.08	1.79822134344
0.000812	3.048	1.76002727252
0.000813	3.06	1.7573844201
0.000814	3.068	1.76390929472
0.000815	3.05	1.74570902501
0.000816	3.036	1.73052130874
0.000817	3.028	1.73297893813
0.000818	3.034	1.73113950911
0.000819	3.032	1.73290969182
0.00082	3.024	1.73879958592
0.000821	3.02	1.73424335086
0.000822	3.018	1.75090719343
0.000823	3.014	1.74865777098
0.000824	3.018	1.758884874
0.000825	3.01	1.76349085623
0.000826	3.01	1.766889923
0.000827	3.016	1.77193227862
0.000828	3.012	1.7595044757
0.000829	2.984	1.76060898555
0.00083	2.978	1.75883939005
0.000831	2.95	1.71682847134
0.000832	2.942	1.73627071622
0.000833	2.928	1.74894711184
0.000834	2.926	1.7585573633
0.000835	2.914	1.75231389882
0.000836	2.898	1.73308857246
0.000837	2.878	1.73064034392
0.000838	2.874	1.71991976557
0.000839	2.852	1.71641952914
0.00084	2.862	1.71433835633
0.000841	2.874	1.71059171049
0.000842	2.866	1.72859596205
0.000843	2.86	1.74137876408
0.000844	2.862	1.73290392117
0.000845	2.86	1.74137876408
0.000846	2.858	1.73142600188
0.000847	2.838	1.71457166663
0.000848	2.84	1.71767284429
0.000849	2.832	1.6981684251
0.00085	2.828	1.7258087959
0.000851	2.824	1.72540545959
0.000852	2.822	1.71181657896
0.000853	2.832	1.72504376756
0.000854	2.818	1.71489824771
0.000855	2.81	1.71636243259
0.000856	2.8	1.7111399709
0.000857	2.78	1.70985379492
0.000858	2.774	1.69438012264
0.000859	2.772	1.6792903263
0.00086	2.754	1.68804146868
0.000861	2.764	1.67818473357
0.000862	2.776	1.69405548906
0.000863	2.772	1.69706098889
0.000864	2.742	1.6826871367
0.000865	2.734	1.66350353171
0.000866	2.722	1.61886256365
0.000867	2.73	1.63496177325
0.000868	2.698	1.64036459362
0.000869	2.678	1.6377777627
0.00087	2.664	1.64775726368
0.000871	2.65	1.64666329284
0.000872	2.64	1.63780340701
0.000873	2.648	1.63832109185
0.000874	2.632	1.63724646892
0.000875	2.608	1.63533972006
0.000876	2.606	1.62565802062
0.000877	2.604	1.61715305398
0.000878	2.59	1.6055840059
0.000879	2.576	1.58878066453
0.00088	2.572	1.59775342278
0.000881	2.584	1.5984192191
0.000882	2.568	1.6091538149
0.000883	2.578	1.60621169215
0.000884	2.568	1.60167911892
0.000885	2.568	1.60542081711
0.000886	2.566	1.60799378108
0.000887	2.554	1.60595267676
0.000888	2.542	1.59882331732
0.000889	2.524	1.61041112763
0.00089	2.528	1.60287741266
0.000891	2.516	1.58674005433
0.000892	2.51	1.60184268891
0.000893	2.494	1.58806926801
0.000894	2.49	1.57286363045
0.000895	2.49	1.55367306728
0.000896	2.468	1.55337567897
0.000897	2.458	1.54539185969
0.000898	2.462	1.55838249477
0.000899	2.464	1.57756267704
0.0009	2.456	1.57482189469
0.000901	2.448	1.56693841615
0.000902	2.44	1.54479772139
0.000903	2.446	1.54631303429
0.000904	2.452	1.55682240477
0.000905	2.456	1.54921399426
0.000906	2.458	1.56084464313
0.000907	2.448	1.56693841615
0.000908	2.434	1.56513386009
0.000909	2.428	1.55461120541
0.00091	2.42	1.56448074453
0.000911	2.404	1.55717179528
0.000912	2.388	1.54966318921
0.000913	2.382	1.54145256171
0.000914	2.386	1.5443458162
0.000915	2.356	1.54054016501
0.000916	2.348	1.53586978615
0.000917	2.352	1.53886191713
0.000918	2.344	1.52501278683
0.000919	2.354	1.52469144419
0.00092	2.338	1.50324848245
0.000921	2.316	1.4993812057
0.000922	2.286	1.49539426239
0.000923	2.284	1.48301854338
0.000924	2.278	1.49288847541
0.000925	2.28	1.49184449592
0.000926	2.266	1.48836957776
0.000927	2.254	1.49715864223
0.000928	2.248	1.48811827487
0.000929	2.24	1.48404851673
0.00093	2.234	1.4910546603
0.000931	2.212	1.48157213797
0.000932	2.192	1.4693998775
0.000933	2.196	1.46887167581
0.000934	2.186	1.47085145409
0.000935	2.184	1.46223937849
0.000936	2.172	1.46642967782
0.000937	2.162	1.45868296761
0.000938	2.174	1.46141164632
0.000939	2.174	1.45042200756
0.00094	2.174	1.45455285225
0.000941	2.178	1.42629449974
0.000942	2.164	1.43426078521
0.000943	2.15	1.42811063997
0.000944	2.124	1.4059246068
0.000945	2.12	1.41901374201
0.000946	2.116	1.41369869491
0.000947	2.106	1.41519044655
0.000948	2.104	1.41180168579
0.000949	2.084	1.40319064991
0.00095	2.09	1.40495551531
0.000951	2.08	1.41477913471
0.000952	2.104	1.42449429623
0.000953	2.088	1.42837530082
0.000954	2.08	1.4260434776
0.000955	2.072	1.43066977322
0.000956	2.062	1.43462747778
0.000957	2.05	1.42670950091
0.000958	2.048	1.4246739978
0.000959	2.062	1.42483542909
0.00096	2.056	1.43417711598
0.000961	2.052	1.43013845484
0.000962	2.036	1.42783192288
0.000963	2.032	1.41667780388
0.000964	2.034	1.42156392751
0.000965	2.034	1.41733693947
0.000966	2.024	1.40264892257
0.000967	2.028	1.41110453192
0.000968	2.034	1.41592513926
0.000969	2.036	1.41375528293
0.00097	2.026	1.42594670307
0.000971	2.016	1.43099406009
0.000972	2.01	1.43314339827
0.000973	1.986	1.43868134067
0.000974	1.99	1.42895066395
0.000975	1.98	1.41689802032
0.000976	1.98	1.40271165961
0.000977	1.96	1.4093970342
0.000978	1.942	1.38370372551
0.000979	1.924	1.37630810504
0.00098	1.922	1.37255819549
0.000981	1.918	1.36355271259
0.000982	1.912	1.35213017125
0.000983	1.91	1.35273796428
0.000984	1.902	1.35070203968
0.000985	1.88	1.35558105623
0.000986	1.88	1.34521373766
0.000987	1.888	1.32795180635
0.000988	1.87	1.31343062245
0.000989	1.874	1.3092455843
0.00099	1.87	1.31495247062
0.000991	1.856	1.28501517501
0.000992	1.854	1.27932951189
0.000993	1.852	1.28922302182
0.000994	1.856	1.29122577422
0.000995	1.842	1.28725910368
0.000996	1.848	1.29185757729
0.000997	1.848	1.28720472342
0.000998	1.844	1.30830577466
0.000999	1.834	1.29400309119
0.001	1.818	1.29339707747
0.001001	1.814	1.29437397996
0.001002	1.81	1.29379287369
0.001003	1.802	1.30491225759
0.001004	1.79	1.30763144655
0.001005	1.788	1.31721524437
0.001006	1.786	1.32068315655
0.001007	1.802	1.32920878721
0.001008	1.778	1.31632670717
0.001009	1.772	1.31757959911
0.00101	1.764	1.3192058217
0.001011	1.77	1.32102233138
0.001012	1.754	1.32871516888
0.001013	1.756	1.32983608012
0.001014	1.764	1.33127908419
0.001015	1.764	1.3192058217
0.001016	1.762	1.30436037965
0.001017	1.774	1.29573299719
0.001018	1.78	1.29444969002
0.001019	1.78	1.29135587659
0.00102	1.766	1.29585647353
0.001021	1.766	1.28189079098
0.001022	1.752	1.28003749945
0.001023	1.748	1.2854944574
0.001024	1.754	1.29363209608
0.001025	1.756	1.29014107756
0.001026	1.752	1.28627213295
0.001027	1.744	1.28625969384
0.001028	1.744	1.29555547932
0.001029	1.734	1.29431217255
0.00103	1.732	1.29621603138
0.001031	1.734	1.29121802961
0.001032	1.732	1.29929827215
0.001033	1.714	1.29930904715
0.001034	1.706	1.29134193768
0.001035	1.698	1.29259274329
0.001036	1.686	1.28973020435
0.001037	1.674	1.28363702034
0.001038	1.662	1.28520659818
0.001039	1.664	1.28183618298
0.00104	1.67	1.28572936499
0.001041	1.664	1.27714682006
0.001042	1.674	1.27582287172
0.001043	1.662	1.26639488312
0.001044	1.668	1.25609553777
0.001045	1.662	1.23925622855
0.001046	1.664	1.24382635444
0.001047	1.662	1.24729948288
0.001048	1.656	1.24002580618
0.001049	1.66	1.24273891063
0.00105	1.646	1.24285316912
0.001051	1.652	1.23405672479
0.001052	1.652	1.22918509591
0.001053	1.652	1.25015838997
0.001054	1.648	1.25860875573
0.001055	1.632	1.26671859543
0.001056	1.634	1.25540591045
0.001057	1.624	1.2404128345
0.001058	1.632	1.25083012436
0.001059	1.636	1.24719846055
0.00106	1.624	1.23879941879
0.001061	1.606	1.24208051269
0.001062	1.602	1.23434030964
0.001063	1.602	1.24723534267
0.001064	1.602	1.25363312018
0.001065	1.578	1.24093351957
0.001066	1.576	1.23459467033
0.001067	1.564	1.23850878075
0.001068	1.56	1.23385574521
0.001069	1.546	1.22958692251
0.00107	1.53	1.21536002896
0.001071	1.52	1.23353151561
0.001072	1.504	1.23854107724
0.001073	1.502	1.23369201991
0.001074	1.498	1.2173725806
0.001075	1.496	1.21407742751
0.001076	1.508	1.21405765926
0.001077	1.504	1.21407742751
0.001078	1.506	1.21900123052
0.001079	1.498	1.2173725806
0.00108	1.488	1.21731507836
0.001081	1.482	1.22216038227
0.001082	1.49	1.22552029767
0.001083	1.496	1.22555456835
0.001084	1.484	1.22055069538
0.001085	1.476	1.21713762574
0.001086	1.476	1.20558035817
0.001087	1.466	1.21030739897
0.001088	1.462	1.22006393275
0.001089	1.466	1.21854175144
0.00109	1.45	1.21634698997
0.001091	1.456	1.21163690931
0.001092	1.448	1.2046974724
0.001093	1.446	1.19794991548
0.001094	1.458	1.20674603791
0.001095	1.454	1.19828377273
0.001096	1.44	1.19264412127
0.001097	1.438	1.19589129941
0.001098	1.438	1.2025622645
0.001099	1.426	1.19520876837
0.0011	1.41	1.18739210036
0.001101	1.416	1.18445937035
0.001102	1.41	1.17894020205
0.001103	1.392	1.17572785967
0.001104	1.382	1.17306265817
0.001105	1.386	1.159743075
0.001106	1.384	1.16470768865
0.001107	1.374	1.16710068118
0.001108	1.384	1.17496553141
0.001109	1.382	1.16622296325
0.00111	1.388	1.16509913741
0.001111	1.374	1.16538577304
0.001112	1.38	1.1745637488
0.001113	1.376	1.17244360206
0.001114	1.366	1.176453994
0.001115	1.36	1.14647285184
0.001116	1.36	1.14647285184
0.001117	1.358	1.14098028029
0.001118	1.346	1.13237979495
0.001119	1.34	1.12267537605
0.00112	1.34	1.10652609549
0.001121	1.338	1.11164562699
0.001122	1.334	1.11464972076
0.001123	1.332	1.11255381892
0.001124	1.346	1.12884188441
0.001125	1.334	1.12001964268
0.001126	1.332	1.10895265904
0.001127	1.328	1.1065333253
0.001128	1.31	1.11619890701
0.001129	1.316	1.11541203149
0.00113	1.314	1.11866170043
0.001131	1.312	1.11474481385
0.001132	1.316	1.1419912434
0.001133	1.316	1.13143448772
0.001134	1.304	1.12052844676
0.001135	1.3	1.12516665432
0.001136	1.29	1.10358506695
0.001137	1.288	1.10862798088
0.001138	1.28	1.10706820025
0.001139	1.266	1.10238105934
0.00114	1.254	1.10520767279
0.001141	1.252	1.10656947364
0.001142	1.258	1.11867600314
0.001143	1.258	1.11867600314
0.001144	1.258	1.11867600314
0.001145	1.25	1.11691539518
0.001146	1.246	1.11242258158
0.001147	1.236	1.11548375156
0.001148	1.24	1.12
0.001149	1.25	1.13644181549
0.00115	1.25	1.13995613951
0.001151	1.236	1.13503480123
0.001152	1.22	1.13296072306
0.001153	1.208	1.12815601758
0.001154	1.212	1.13095357995
0.001155	1.224	1.14447542569
0.001156	1.224	1.14097502164
0.001157	1.21	1.13749725274
0.001158	1.204	1.11282703058
0.001159	1.202	1.11767437118
0.00116	1.198	1.10760823399
0.001161	1.182	1.10130649685
0.001162	1.184	1.09459764297
0.001163	1.182	1.09584487953
0.001164	1.184	1.08726445725
0.001165	1.192	1.10414491802
0.001166	1.178	1.10919610529
0.001167	1.168	1.09351543199
0.001168	1.156	1.08612338157
0.001169	1.148	1.08355710509
0.00117	1.15	1.08420477771
0.001171	1.144	1.07854717097
0.001172	1.144	1.07110410325
0.001173	1.138	1.05780716579
0.001174	1.142	1.06481735523
0.001175	1.126	1.0649525811
0.001176	1.124	1.06612569615
0.001177	1.126	1.06118989818
0.001178	1.126	1.05930354479
0.001179	1.114	1.05499004735
0.00118	1.116	1.06327042656
0.001181	1.106	1.059605587
0.001182	1.108	1.05467340917
0.001183	1.106	1.06149140364
0.001184	1.096	1.05393737954
0.001185	1.092	1.05239536297
0.001186	1.092	1.05618937696
0.001187	1.094	1.04936361667
0.001188	1.104	1.04555439839
0.001189	1.102	1.04861623104
0.00119	1.116	1.05761240537
0.001191	1.11	1.05730790217
0.001192	1.104	1.04746551256
0.001193	1.084	1.04160645159
0.001194	1.096	1.0577258624
0.001195	1.088	1.05273738416
0.001196	1.09	1.05351791632
0.001197	1.08	1.04
0.001198	1.07	1.03397292034
0.001199	1.068	1.03507294429
0.0012	1.064	1.04302636592
0.001201	1.064	1.05257018768
0.001202	1.052	1.04177540766
0.001203	1.05	1.04474877363
0.001204	1.062	1.0383429106
0.001205	1.058	1.02695472149
0.001206	1.058	1.03278071245
0.001207	1.06	1.02975725295
0.001208	1.052	1.02630209977
0.001209	1.044	1.02862237969
0.00121	1.04	1.02683981224
0.001211	1.048	1.02454672905
0.001212	1.044	1.01492068656
0.001213	1.04	1.02489023803
0.001214	1.038	1.02983299617
0.001215	1.024	1.02733830845
0.001216	1.016	1.02554570839
0.001217	1.022	1.03029898573
0.001218	1.018	1.03811174736
0.001219	1.012	1.03723478538
0.00122	1.008	1.04877833692
0.001221	1.004	1.03922278651
0.001222	1.006	1.04017498528
0.001223	1.0	1.03344085462
0.001224	0.994	1.03632234367
0.001225	0.988	1.03723478538
0.001226	0.982	1.02062529853
0.001227	0.988	1.0216927131
0.001228	0.98	1.00975244491
0.001229	0.974	1.01258283612
0.00123	0.976	1.01559046864
0.001231	0.966	1.00640151033
0.001232	0.956	1.00302741737
0.001233	0.952	1.01078979021
0.001234	0.95	1.00772019926
0.001235	0.946	0.99753897167
0.001236	0.932	0.993667952588
0.001237	0.934	0.998821305339
0.001238	0.938	0.999077574566
0.001239	0.934	0.996816934046
0.00124	0.926	0.990214118259
0.001241	0.928	0.997404632033
0.001242	0.922	0.993939635994
0.001243	0.922	0.987884608646
0.001244	0.926	0.99625498744
0.001245	0.922	0.987884608646
0.001246	0.928	0.991370768179
0.001247	0.932	0.993667952588
0.001248	0.92	0.984682690007
0.001249	0.9	0.978774744259
0.00125	0.888	0.971316632206
0.001251	0.884	0.966718159548
0.001252	0.89	0.972573904647
0.001253	0.89	0.968452373635
0.001254	0.888	0.975426060755
0.001255	0.884	0.964647085726
0.001256	0.886	0.967989669366
0.001257	0.89	0.978723658649
0.001258	0.89	0.978723658649
0.001259	0.886	0.982346171164
0.00126	0.896	0.99859100737
0.001261	0.886	0.990456460426
0.001262	0.884	0.991233574895
0.001263	0.87	0.982395032561
0.001264	0.87	0.978314877736
0.001265	0.87	0.970103087306
0.001266	0.872	0.979599918334
0.001267	0.874	0.980879197455
0.001268	0.872	0.977556136495
0.001269	0.882	0.979834679933
0.00127	0.87	0.970103087306
0.001271	0.866	0.961272073869
0.001272	0.866	0.96335040354
0.001273	0.862	0.954440150036
0.001274	0.86	0.957287835502
0.001275	0.868	0.956334669454
0.001276	0.864	0.955774031872
0.001277	0.848	0.942812812811
0.001278	0.838	0.935818358444
0.001279	0.844	0.940034041937
0.00128	0.846	0.941426577063
0.001281	0.838	0.942208044967
0.001282	0.838	0.933678745608
0.001283	0.834	0.932975883933
0.001284	0.828	0.932960878065
0.001285	0.828	0.941496680823
0.001286	0.836	0.942923114575
0.001287	0.834	0.947862859279
0.001288	0.834	0.945750495638
0.001289	0.832	0.942218658274
0.00129	0.834	0.949970525859
0.001291	0.834	0.943633403394
0.001292	0.828	0.93937000165
0.001293	0.812	0.921225271039
0.001294	0.81	0.917551088496
0.001295	0.798	0.908402994271
0.001296	0.794	0.907504269962
0.001297	0.8	0.907744457433
0.001298	0.794	0.900868469867
0.001299	0.8	0.901110426086
0.0013	0.8	0.903327183251
0.001301	0.798	0.899553222439
0.001302	0.792	0.8926006946
0.001303	0.784	0.892941207471
0.001304	0.786	0.892302639243
0.001305	0.788	0.884904514623
0.001306	0.78	0.885211839053
0.001307	0.78	0.87840765024
0.001308	0.788	0.884904514623
0.001309	0.784	0.886196366501
0.00131	0.782	0.884576734942
0.001311	0.774	0.88256671136
0.001312	0.784	0.88845033626
0.001313	0.788	0.898362955603
0.001314	0.784	0.899635481737
0.001315	0.784	0.908484452261
0.001316	0.784	0.912876771531
0.001317	0.778	0.919084326925
0.001318	0.778	0.92558954186
0.001319	0.784	0.93023867905
0.00132	0.79	0.930537479095
0.001321	0.792	0.9320600839
0.001322	0.788	0.933303809057
0.001323	0.796	0.947831208602
0.001324	0.788	0.939710593747
0.001325	0.78	0.931450481776
0.001326	0.788	0.929008073162
0.001327	0.788	0.924692381281
0.001328	0.8	0.92736184955
0.001329	0.796	0.932943728207
0.00133	0.788	0.926852739112
0.001331	0.788	0.926852739112
0.001332	0.786	0.929625731141
0.001333	0.786	0.925312920044
0.001334	0.79	0.928385695711
0.001335	0.79	0.92190021152
0.001336	0.792	0.929911823777
0.001337	0.786	0.923148958728
0.001338	0.782	0.92437871027
0.001339	0.772	0.912149110617
0.00134	0.768	0.919878252814
0.001341	0.764	0.907911889998
0.001342	0.764	0.907911889998
0.001343	0.768	0.908942242389
0.001344	0.77	0.908350152749
0.001345	0.772	0.907753270443
0.001346	0.764	0.905706354179
0.001347	0.758	0.900797424508
0.001348	0.756	0.901367849438
0.001349	0.762	0.901862517239
0.00135	0.756	0.910199978027
0.001351	0.762	0.915071581899
0.001352	0.764	0.916680969585
0.001353	0.758	0.907433744138
0.001354	0.748	0.901385600062
0.001355	0.748	0.885717788012
0.001356	0.744	0.882306069343
0.001357	0.74	0.883402513014
0.001358	0.724	0.878535144431
0.001359	0.726	0.873455207781
0.00136	0.718	0.870905276135
0.001361	0.72	0.874985714169
0.001362	0.718	0.877767623007
0.001363	0.71	0.863655023722
0.001364	0.706	0.859979069513
0.001365	0.708	0.86182132719
0.001366	0.702	0.85860118798
0.001367	0.702	0.856268649432
0.001368	0.7	0.859069263797
0.001369	0.71	0.863655023722
0.00137	0.714	0.862672591427
0.001371	0.716	0.869105287063
0.001372	0.702	0.853929739499
0.001373	0.708	0.864138877727
0.001374	0.706	0.859979069513
0.001375	0.72	0.874985714169
0.001376	0.718	0.880043180759
0.001377	0.718	0.877767623007
0.001378	0.71	0.875157128749
0.001379	0.71	0.870574522944
0.00138	0.702	0.874754822793
0.001381	0.706	0.876107299365
0.001382	0.702	0.879315642986
0.001383	0.7	0.875214259482
0.001384	0.692	0.872431086104
0.001385	0.694	0.867389186006
0.001386	0.7	0.872926113712
0.001387	0.692	0.85389460708
0.001388	0.688	0.843004151828
0.001389	0.696	0.845921982218
0.00139	0.698	0.843087184104
0.001391	0.696	0.845921982218
0.001392	0.694	0.844016587515
0.001393	0.688	0.840628336425
0.001394	0.682	0.839568937015
0.001395	0.682	0.841947741846
0.001396	0.68	0.847112743382
0.001397	0.692	0.85389460708
0.001398	0.694	0.846382892077
0.001399	0.688	0.845373290328
0.0014	0.682	0.844319844609
0.001401	0.68	0.842377587546
0.001402	0.682	0.837183372983
0.001403	0.68	0.837615663655
0.001404	0.682	0.832391734702
0.001405	0.674	0.831699464951
0.001406	0.674	0.831699464951
0.001407	0.664	0.833728972748
0.001408	0.666	0.833333066667
0.001409	0.672	0.834515428258
0.00141	0.668	0.83532987496
0.001411	0.664	0.833728972748
0.001412	0.66	0.829698740508
0.001413	0.662	0.824473165118
0.001414	0.656	0.823203498535
0.001415	0.654	0.818708739418
0.001416	0.654	0.813808331243
0.001417	0.654	0.813808331243
0.001418	0.656	0.823203498535
0.001419	0.65	0.824317899842
0.00142	0.648	0.822250570082
0.001421	0.644	0.815637174239
0.001422	0.634	0.807492414825
0.001423	0.634	0.805011801156
0.001424	0.636	0.807157977102
0.001425	0.624	0.799139537252
0.001426	0.612	0.798408416789
0.001427	0.608	0.79393702521
0.001428	0.608	0.78888275428
0.001429	0.616	0.7978370761
0.00143	0.612	0.785783685247
0.001431	0.61	0.783517708798
0.001432	0.61	0.783517708798
0.001433	0.606	0.786615535061
0.001434	0.598	0.777429096445
0.001435	0.594	0.775347663955
0.001436	0.594	0.772763870791
0.001437	0.586	0.763285005748
0.001438	0.582	0.766339350419
0.001439	0.576	0.764345471629
0.00144	0.574	0.754005305021
0.001441	0.572	0.746201045295
0.001442	0.574	0.743319581338
0.001443	0.576	0.740421501579
0.001444	0.572	0.746201045295
0.001445	0.566	0.738677196074
0.001446	0.568	0.738495768437
0.001447	0.562	0.736312433686
0.001448	0.562	0.733591166795
0.001449	0.56	0.728285658241
0.00145	0.558	0.725696906429
0.001451	0.562	0.736312433686
0.001452	0.56	0.736478105581
0.001453	0.562	0.728118122285
0.001454	0.566	0.730509411301
0.001455	0.562	0.730859767671
0.001456	0.56	0.736478105581
0.001457	0.554	0.736942331529
0.001458	0.548	0.734640047915
0.001459	0.552	0.737086155073
0.00146	0.55	0.742630459919
0.001461	0.544	0.740313447129
0.001462	0.546	0.7374849151
0.001463	0.538	0.735225135588
0.001464	0.532	0.727307362812
0.001465	0.526	0.724792384066
0.001466	0.526	0.730290353216
0.001467	0.522	0.733154826759
0.001468	0.522	0.730421795951
0.001469	0.52	0.724982758416
0.00147	0.52	0.73047929471
0.001471	0.522	0.733154826759
0.001472	0.518	0.735986412918
0.001473	0.518	0.727788430796
0.001474	0.52	0.724982758416
0.001475	0.518	0.727788430796
0.001476	0.52	0.727736215946
0.001477	0.514	0.725123437768
0.001478	0.514	0.733351211903
0.001479	0.518	0.73326393611
0.00148	0.516	0.730577853483
0.001481	0.518	0.741401375774
0.001482	0.516	0.733310302669
0.001483	0.514	0.722360021042
0.001484	0.512	0.714042015571
0.001485	0.506	0.716912825942
0.001486	0.508	0.7168932975
0.001487	0.52	0.727736215946
0.001488	0.526	0.727546562084
0.001489	0.532	0.727307362812
0.00149	0.536	0.735325778142
0.001491	0.53	0.732871066423
0.001492	0.528	0.735673840775
0.001493	0.532	0.735510706924
0.001494	0.53	0.727392603757
0.001495	0.532	0.730052052939
0.001496	0.534	0.732696390055
0.001497	0.528	0.724717876142
0.001498	0.534	0.729961642828
0.001499	0.526	0.724792384066
0.0015	0.534	0.735420967882
0.001501	0.53	0.727392603757
0.001502	0.53	0.743706931526
0.001503	0.518	0.73326393611
0.001504	0.514	0.733351211903
0.001505	0.518	0.73326393611
0.001506	0.512	0.725159292845
0.001507	0.508	0.727967032221
0.001508	0.506	0.727986263607
0.001509	0.504	0.728
0.00151	0.506	0.730728403718
0.001511	0.506	0.722470760654
0.001512	0.502	0.728008241712
0.001513	0.494	0.722470760654
0.001514	0.488	0.714042015571
0.001515	0.49	0.716868188721
0.001516	0.494	0.72523375542
0.001517	0.492	0.725214451042
0.001518	0.486	0.725123437768
0.001519	0.48	0.719444229944
0.00152	0.478	0.710996483817
0.001521	0.474	0.696651993466
0.001522	0.478	0.699654200302
0.001523	0.478	0.693913539283
0.001524	0.478	0.693913539283
0.001525	0.476	0.699588450448
0.001526	0.482	0.705461551043
0.001527	0.478	0.702506939468
0.001528	0.468	0.693524332666
0.001529	0.462	0.693221465334
0.00153	0.464	0.696206865809
0.001531	0.46	0.695988505652
0.001532	0.46	0.695988505652
0.001533	0.462	0.698967810418
0.001534	0.456	0.695747080483
0.001535	0.458	0.701595324956
0.001536	0.454	0.695617711103
0.001537	0.452	0.689707184246
0.001538	0.45	0.680808343075
0.001539	0.448	0.680658504685
0.00154	0.442	0.665308950789
0.001541	0.438	0.664948118277
0.001542	0.436	0.65261320857
0.001543	0.442	0.656228618699
0.001544	0.448	0.659769656774
0.001545	0.45	0.668954408013
0.001546	0.45	0.668954408013
0.001547	0.45	0.665957956631
0.001548	0.45	0.665957956631
0.001549	0.454	0.678147476586
0.00155	0.452	0.680952274392
0.001551	0.458	0.684277721397
0.001552	0.45	0.683739716559
0.001553	0.448	0.683590520707
0.001554	0.454	0.686938134041
0.001555	0.452	0.686801281303
0.001556	0.454	0.69273660218
0.001557	0.45	0.683739716559
0.001558	0.446	0.674599140231
0.001559	0.45	0.674907401056
0.00156	0.446	0.674599140231
0.001561	0.44	0.665131565933
0.001562	0.438	0.667949099857
0.001563	0.44	0.66813172354
0.001564	0.442	0.671294272283
0.001565	0.44	0.674091981854
0.001566	0.436	0.667760436085
0.001567	0.438	0.667949099857
0.001568	0.442	0.671294272283
0.001569	0.436	0.667760436085
0.00157	0.438	0.667949099857
0.001571	0.44	0.677052435192
0.001572	0.438	0.676872218369
0.001573	0.436	0.670748835258
0.001574	0.434	0.664563014318
0.001575	0.43	0.651996932508
0.001576	0.43	0.651996932508
0.001577	0.43	0.651996932508
0.001578	0.426	0.642280312636
0.001579	0.422	0.638683019972
0.00158	0.424	0.645154245123
0.001581	0.428	0.645612887108
0.001582	0.422	0.638683019972
0.001583	0.422	0.64180682452
0.001584	0.416	0.634778701596
0.001585	0.42	0.63843558798
0.001586	0.426	0.651555062907
0.001587	0.422	0.651088319662
0.001588	0.41	0.646451854356
0.001589	0.404	0.64558810398
0.00159	0.4	0.632455532034
0.001591	0.402	0.64528753281
0.001592	0.402	0.642180659939
0.001593	0.394	0.631477632225
0.001594	0.392	0.627961782277
0.001595	0.396	0.628636619996
0.001596	0.398	0.628964227918
0.001597	0.394	0.628302474927
0.001598	0.398	0.632136061303
0.001599	0.4	0.629285308902
0.0016	0.398	0.632136061303
0.001601	0.404	0.639362182178
0.001602	0.4	0.635609943283
0.001603	0.394	0.628302474927
0.001604	0.396	0.631810098052
0.001605	0.39	0.630793151516
0.001606	0.392	0.631138653546
0.001607	0.388	0.633605555531
0.001608	0.388	0.633605555531
0.001609	0.386	0.626900311054
0.00161	0.39	0.633955834424
0.001611	0.384	0.632885455671
0.001612	0.388	0.633605555531
0.001613	0.39	0.633955834424
0.001614	0.392	0.63744489958
0.001615	0.388	0.636754269715
0.001616	0.39	0.6402343321
0.001617	0.392	0.640574741931
0.001618	0.388	0.636754269715
0.001619	0.39	0.6402343321
0.00162	0.388	0.643005443212
0.001621	0.384	0.63603773473
0.001622	0.38	0.635295206971
0.001623	0.378	0.625392676644
0.001624	0.37	0.62377880695
0.001625	0.366	0.626134170925
0.001626	0.366	0.626134170925
0.001627	0.364	0.619276997797
0.001628	0.364	0.616038959807
0.001629	0.364	0.622498192768
0.00163	0.362	0.609061573242
0.001631	0.366	0.613224265665
0.001632	0.364	0.609511279633
0.001633	0.364	0.609511279633
0.001634	0.358	0.608141430919
0.001635	0.36	0.615142259969
0.001636	0.36	0.61838499335
0.001637	0.354	0.61374587575
0.001638	0.356	0.61421820227
0.001639	0.348	0.612287514163
0.00164	0.356	0.620696383105
0.001641	0.36	0.621610810717
0.001642	0.356	0.610953353375
0.001643	0.354	0.607193544103
0.001644	0.352	0.600079994667
0.001645	0.346	0.598568291843
0.001646	0.34	0.600333240792
0.001647	0.344	0.604701579293
0.001648	0.344	0.604701579293
0.001649	0.348	0.612287514163
0.00165	0.34	0.603655530911
0.001651	0.34	0.610245852096
0.001652	0.342	0.614032572426
0.001653	0.338	0.609717967588
0.001654	0.344	0.6177896082
0.001655	0.346	0.621517497742
0.001656	0.34	0.613514466007
0.001657	0.34	0.616765757804
0.001658	0.338	0.616243458383
0.001659	0.336	0.615714219423
0.00166	0.336	0.612457345454
0.001661	0.336	0.612457345454
0.001662	0.334	0.6119182952
0.001663	0.332	0.608092098288
0.001664	0.33	0.607536007163
0.001665	0.332	0.611372227043
0.001666	0.334	0.6119182952
0.001667	0.328	0.603668783357
0.001668	0.326	0.596426022236
0.001669	0.326	0.596426022236
0.00167	0.328	0.597005862618
0.001671	0.33	0.604235053601
0.001672	0.332	0.604794179866
0.001673	0.324	0.595838904403
0.001674	0.32	0.591269819964
0.001675	0.322	0.5918749868
0.001676	0.324	0.592472784185
0.001677	0.322	0.588486193551
0.001678	0.316	0.579779268343
0.001679	0.31	0.577840808528
0.00168	0.31	0.577840808528
0.001681	0.306	0.576510190717
0.001682	0.304	0.575833309214
0.001683	0.298	0.563201562498
0.001684	0.298	0.556053954217
0.001685	0.3	0.560357029045
0.001686	0.304	0.568844442708
0.001687	0.304	0.565317609844
0.001688	0.304	0.568844442708
0.001689	0.3	0.567450438364
0.00169	0.296	0.566024734442
0.001691	0.296	0.566024734442
0.001692	0.298	0.566741563678
0.001693	0.296	0.569547188563
0.001694	0.292	0.568098582994
0.001695	0.296	0.569547188563
0.001696	0.296	0.569547188563
0.001697	0.294	0.565299920396
0.001698	0.298	0.570259590011
0.001699	0.298	0.570259590011
0.0017	0.298	0.570259590011
0.001701	0.298	0.570259590011
0.001702	0.302	0.578615589144
0.001703	0.294	0.572332071441
0.001704	0.29	0.574369219231
0.001705	0.292	0.575096513639
0.001706	0.292	0.575096513639
0.001707	0.288	0.573634029674
0.001708	0.288	0.570136825683
0.001709	0.294	0.579278862035
0.00171	0.292	0.578563738926
0.001711	0.296	0.586842397923
0.001712	0.294	0.586143327182
0.001713	0.292	0.585436589222
0.001714	0.294	0.586143327182
0.001715	0.296	0.586842397923
0.001716	0.288	0.580565241812
0.001717	0.286	0.579831009864
0.001718	0.284	0.568633449596
0.001719	0.286	0.569389146367
0.00172	0.288	0.570136825683
0.001721	0.282	0.560781597416
0.001722	0.284	0.561554983951
0.001723	0.288	0.563077259353
0.001724	0.288	0.563077259353
0.001725	0.284	0.54712338645
0.001726	0.282	0.546329570864
0.001727	0.284	0.550766738284
0.001728	0.288	0.55951407489
0.001729	0.288	0.55951407489
0.00173	0.288	0.55951407489
0.001731	0.29	0.560267793113
0.001732	0.29	0.560267793113
0.001733	0.292	0.561013368825
0.001734	0.29	0.549454274713
0.001735	0.286	0.544246267787
0.001736	0.284	0.543455609963
0.001737	0.28	0.545527267879
0.001738	0.276	0.543897049082
0.001739	0.26	0.533291665039
0.00174	0.262	0.534187233093
0.001741	0.26	0.537028863284
0.001742	0.26	0.537028863284
0.001743	0.262	0.541623485458
0.001744	0.258	0.539848126791
0.001745	0.266	0.557892462756
0.001746	0.268	0.551521531765
0.001747	0.27	0.552358579186
0.001748	0.272	0.553187129279
0.001749	0.276	0.554818889368
0.00175	0.276	0.554818889368
0.001751	0.276	0.554818889368
0.001752	0.27	0.545068802996
0.001753	0.272	0.549559823859
0.001754	0.27	0.548725796733
0.001755	0.272	0.553187129279
0.001756	0.27	0.545068802996
0.001757	0.268	0.551521531765
0.001758	0.264	0.54982178931
0.001759	0.256	0.53894712171
0.00176	0.256	0.535223317878
0.001761	0.254	0.534307027841
0.001762	0.252	0.529618730787
0.001763	0.25	0.536190264738
0.001764	0.258	0.539848126791
0.001765	0.258	0.539848126791
0.001766	0.256	0.535223317878
0.001767	0.258	0.536130581109
0.001768	0.254	0.530550657336
0.001769	0.256	0.531473423606
0.00177	0.254	0.530550657336
0.001771	0.254	0.530550657336
0.001772	0.254	0.530550657336
0.001773	0.25	0.532447180479
0.001774	0.25	0.532447180479
0.001775	0.25	0.532447180479
0.001776	0.246	0.530550657336
0.001777	0.246	0.530550657336
0.001778	0.254	0.534307027841
0.001779	0.25	0.532447180479
0.00178	0.248	0.53150352774
0.001781	0.248	0.53150352774
0.001782	0.244	0.529588519513
0.001783	0.232	0.508110224262
0.001784	0.23	0.507050293363
0.001785	0.236	0.514105047631
0.001786	0.232	0.512031249046
0.001787	0.236	0.514105047631
0.001788	0.236	0.514105047631
0.001789	0.234	0.513073094208
0.00179	0.23	0.510979451642
0.001791	0.234	0.513073094208
0.001792	0.234	0.513073094208
0.001793	0.234	0.513073094208
0.001794	0.23	0.510979451642
0.001795	0.234	0.513073094208
0.001796	0.236	0.514105047631
0.001797	0.232	0.504158705171
0.001798	0.226	0.496914479564
0.001799	0.224	0.491756037075
0.0018	0.224	0.491756037075
0.001801	0.222	0.49062816878
0.001802	0.218	0.48834004546
0.001803	0.22	0.49355850717
0.001804	0.22	0.49355850717
0.001805	0.214	0.486008230383
0.001806	0.214	0.486008230383
0.001807	0.21	0.483632091574
0.001808	0.212	0.484825741891
0.001809	0.21	0.479478883789
0.00181	0.212	0.480682847624
0.001811	0.216	0.487179638327
0.001812	0.216	0.483056932462
0.001813	0.214	0.486008230383
0.001814	0.21	0.483632091574
0.001815	0.212	0.484825741891
0.001816	0.21	0.483632091574
0.001817	0.212	0.488933533315
0.001818	0.216	0.491267747771
0.001819	0.218	0.500475773639
0.00182	0.216	0.499343569098
0.001821	0.216	0.499343569098
0.001822	0.212	0.497047281453
0.001823	0.208	0.49064855039
0.001824	0.214	0.498200762745
0.001825	0.208	0.49064855039
0.001826	0.212	0.49300709934
0.001827	0.21	0.491833305094
0.001828	0.212	0.497047281453
0.001829	0.212	0.501054887213
0.00183	0.214	0.502199163679
0.001831	0.214	0.502199163679
0.001832	0.212	0.501054887213
0.001833	0.216	0.503332891832
0.001834	0.216	0.503332891832
0.001835	0.216	0.503332891832
0.001836	0.214	0.502199163679
0.001837	0.214	0.502199163679
0.001838	0.218	0.504456142791
0.001839	0.214	0.494170011231
0.00184	0.214	0.494170011231
0.001841	0.21	0.483632091574
0.001842	0.208	0.486555238385
0.001843	0.21	0.48774993593
0.001844	0.208	0.486555238385
0.001845	0.204	0.479983333044
0.001846	0.206	0.481210972443
0.001847	0.204	0.479983333044
0.001848	0.204	0.488245839716
0.001849	0.206	0.489452755636
0.00185	0.204	0.488245839716
0.001851	0.202	0.48702771995
0.001852	0.196	0.466459001414
0.001853	0.196	0.466459001414
0.001854	0.198	0.472012711693
0.001855	0.196	0.470727097159
0.001856	0.19	0.462493243194
0.001857	0.186	0.455416293077
0.001858	0.19	0.458148447558
0.001859	0.188	0.456788791456
0.00186	0.184	0.449604270442
0.001861	0.186	0.45100332593
0.001862	0.182	0.443707110603
0.001863	0.18	0.44226688775
0.001864	0.18	0.451220566907
0.001865	0.178	0.44532684626
0.001866	0.174	0.43786299227
0.001867	0.172	0.440926297696
0.001868	0.172	0.440926297696
0.001869	0.172	0.440926297696
0.00187	0.174	0.451357951077
0.001871	0.174	0.451357951077
0.001872	0.176	0.452795759697
0.001873	0.178	0.454220210911
0.001874	0.176	0.452795759697
0.001875	0.176	0.452795759697
0.001876	0.17	0.448441746496
0.001877	0.17	0.448441746496
0.001878	0.17	0.448441746496
0.001879	0.17	0.448441746496
0.00188	0.17	0.452879674969
0.001881	0.172	0.454330276341
0.001882	0.17	0.452879674969
0.001883	0.172	0.454330276341
0.001884	0.174	0.45576748458
0.001885	0.174	0.45576748458
0.001886	0.174	0.45576748458
0.001887	0.174	0.45576748458
0.001888	0.174	0.451357951077
0.001889	0.174	0.451357951077
0.00189	0.172	0.440926297696
0.001891	0.168	0.437922367549
0.001892	0.17	0.430232495286
0.001893	0.17	0.425558456619
0.001894	0.164	0.420837260708
0.001895	0.164	0.420837260708
0.001896	0.166	0.422426324937
0.001897	0.168	0.424
0.001898	0.17	0.425558456619
0.001899	0.17	0.425558456619
0.0019	0.172	0.427101861387
0.001901	0.172	0.427101861387
0.001902	0.172	0.427101861387
0.001903	0.17	0.434856298103
0.001904	0.174	0.43786299227
0.001905	0.174	0.43786299227
0.001906	0.172	0.43636681817
0.001907	0.17	0.434856298103
0.001908	0.172	0.43636681817
0.001909	0.17	0.430232495286
0.00191	0.168	0.42869103093
0.001911	0.166	0.427134639195
0.001912	0.17	0.434856298103
0.001913	0.168	0.437922367549
0.001914	0.164	0.434860897299
0.001915	0.164	0.434860897299
0.001916	0.162	0.4333082044
0.001917	0.16	0.431740662898
0.001918	0.156	0.42856038081
0.001919	0.152	0.425318704033
0.00192	0.146	0.415552644078
0.001921	0.146	0.415552644078
0.001922	0.146	0.425069406097
0.001923	0.15	0.428368999812
0.001924	0.152	0.429995348812
0.001925	0.15	0.428368999812
0.001926	0.15	0.428368999812
0.001927	0.154	0.431606302086
0.001928	0.156	0.43320203139
0.001929	0.16	0.436348484585
0.00193	0.16	0.436348484585
0.001931	0.156	0.423867903951
0.001932	0.154	0.417473352443
0.001933	0.154	0.417473352443
0.001934	0.154	0.417473352443
0.001935	0.152	0.415807647837
0.001936	0.154	0.417473352443
0.001937	0.152	0.415807647837
0.001938	0.148	0.407548770088
0.001939	0.148	0.407548770088
0.00194	0.146	0.405812764708
0.001941	0.146	0.405812764708
0.001942	0.15	0.409267638594
0.001943	0.15	0.409267638594
0.001944	0.15	0.409267638594
0.001945	0.15	0.409267638594
0.001946	0.148	0.407548770088
0.001947	0.144	0.404059401574
0.001948	0.144	0.408979217076
0.001949	0.146	0.415552644078
0.00195	0.146	0.410711577631
0.001951	0.148	0.412426963231
0.001952	0.148	0.407548770088
0.001953	0.146	0.405812764708
0.001954	0.146	0.405812764708
0.001955	0.144	0.404059401574
0.001956	0.144	0.404059401574
0.001957	0.142	0.402288453724
0.001958	0.138	0.398692864245
0.001959	0.142	0.407229664931
0.00196	0.142	0.407229664931
0.001961	0.14	0.405462698654
0.001962	0.14	0.395474398666
0.001963	0.142	0.397285791339
0.001964	0.142	0.397285791339
0.001965	0.138	0.393644509678
0.001966	0.138	0.393644509678
0.001967	0.138	0.403678089571
0.001968	0.142	0.412111635361
0.001969	0.142	0.412111635361
0.00197	0.14	0.410365690574
0.001971	0.14	0.40049968789
0.001972	0.138	0.393644509678
0.001973	0.14	0.385227205685
0.001974	0.14	0.385227205685
0.001975	0.136	0.381449865644
0.001976	0.134	0.374224531532
0.001977	0.132	0.372257975066
0.001978	0.132	0.382852451997
0.001979	0.126	0.376993368642
0.00198	0.124	0.369626838852
0.001981	0.124	0.364175781732
0.001982	0.122	0.367581283528
0.001983	0.12	0.36
0.001984	0.126	0.366229436283
0.001985	0.132	0.377592372804
0.001986	0.134	0.379531289883
0.001987	0.132	0.377592372804
0.001988	0.132	0.377592372804
0.001989	0.132	0.382852451997
0.00199	0.13	0.380919939095
0.001991	0.13	0.380919939095
0.001992	0.124	0.364175781732
0.001993	0.124	0.364175781732
0.001994	0.12	0.36
0.001995	0.124	0.369626838852
0.001996	0.122	0.362099433858
0.001997	0.122	0.367581283528
0.001998	0.124	0.369626838852
[truncated: 8,002 more rows]
