# Supplementary material for: The Influence of Synaptic Size on AMPA Receptor Activation: A Monte Carlo Model
Source: PLoS One. 2015 Jun 24;10(6):e0130924. doi: 10.1371/journal.pone.0130924 (PMC4479604; doi:10.1371/journal.pone.0130924)
Supplement: S1 Dataset — This package contains the experimental data used as basis for the analysis presented in the paper. (ZIP) [file pone.0130924.s001.zip › S1 Simulation data/training/1103_11425_167_277.csv]

time	AMPA.O.mean	AMPA.O.stdev
0.0	0.0	0.0
1e-06	0.0	0.0
2e-06	0.028	0.164972725018
3e-06	0.162	0.389558724713
4e-06	0.364	0.565246848731
5e-06	0.68	0.798498591107
6e-06	1.084	1.01239517976
7e-06	1.448	1.17273014799
8e-06	1.97	1.31950748387
9e-06	2.418	1.45302305556
1e-05	2.894	1.58957981869
1.1e-05	3.428	1.7620488075
1.2e-05	3.938	1.8681959212
1.3e-05	4.43	1.94861489269
1.4e-05	4.976	2.06092794634
1.5e-05	5.47	2.20660372518
1.6e-05	5.932	2.33224698521
1.7e-05	6.428	2.43245061615
1.8e-05	6.892	2.50765547873
1.9e-05	7.392	2.60044919197
2e-05	7.774	2.65234311506
2.1e-05	8.146	2.6722058304
2.2e-05	8.52	2.76434440691
2.3e-05	8.908	2.83329066635
2.4e-05	9.264	2.91861336939
2.5e-05	9.544	2.95974052917
2.6e-05	9.934	3.01025646748
2.7e-05	10.228	2.99866903809
2.8e-05	10.502	3.01429859171
2.9e-05	10.792	3.07843076908
3e-05	11.06	3.12288328312
3.1e-05	11.364	3.09701533739
3.2e-05	11.57	3.15041267138
3.3e-05	11.776	3.16888371513
3.4e-05	11.974	3.18705569452
3.5e-05	12.156	3.25140954049
3.6e-05	12.338	3.27410384686
3.7e-05	12.484	3.30964408963
3.8e-05	12.656	3.32831248533
3.9e-05	12.736	3.35295451803
4e-05	12.834	3.42146810595
4.1e-05	12.94	3.439244103
4.2e-05	13.096	3.43784583715
4.3e-05	13.242	3.49334166666
4.4e-05	13.398	3.50878839487
4.5e-05	13.492	3.53637328346
4.6e-05	13.554	3.52690856133
4.7e-05	13.644	3.53514695593
4.8e-05	13.706	3.54338312916
4.9e-05	13.756	3.540686939
5e-05	13.84	3.53417600014
5.1e-05	13.896	3.55263057466
5.2e-05	13.984	3.57095841477
5.3e-05	14.028	3.55010084364
5.4e-05	14.096	3.53592760107
5.5e-05	14.156	3.52812471435
5.6e-05	14.188	3.52939881566
5.7e-05	14.238	3.55434325861
5.8e-05	14.256	3.58196370724
5.9e-05	14.24	3.62358938071
6e-05	14.266	3.59711606707
6.1e-05	14.25	3.5512673794
6.2e-05	14.264	3.52849883095
6.3e-05	14.29	3.52049712399
6.4e-05	14.282	3.58364004889
6.5e-05	14.27	3.58288989504
6.6e-05	14.27	3.62120145808
6.7e-05	14.314	3.64628632995
6.8e-05	14.326	3.62322011476
6.9e-05	14.332	3.65811098793
7e-05	14.34	3.64258150218
7.1e-05	14.36	3.64340500082
7.2e-05	14.324	3.65171521343
7.3e-05	14.346	3.70165962779
7.4e-05	14.326	3.68235305206
7.5e-05	14.304	3.68287713615
7.6e-05	14.298	3.66676915008
7.7e-05	14.29	3.66795583398
7.8e-05	14.262	3.6586002788
7.9e-05	14.252	3.66939995095
8e-05	14.272	3.64719289317
8.1e-05	14.246	3.64273029471
8.2e-05	14.242	3.62207620019
8.3e-05	14.254	3.64602303887
8.4e-05	14.236	3.62109154814
8.5e-05	14.182	3.58285863522
8.6e-05	14.148	3.57128772294
8.7e-05	14.1	3.56398653196
8.8e-05	14.082	3.58096020643
8.9e-05	14.046	3.6177180653
9e-05	14.014	3.60136140925
9.1e-05	13.994	3.59137355339
9.2e-05	13.958	3.58053571411
9.3e-05	13.902	3.60116592231
9.4e-05	13.908	3.62484978999
9.5e-05	13.914	3.60813026372
9.6e-05	13.904	3.58702996921
9.7e-05	13.878	3.58037930951
9.8e-05	13.87	3.59292360064
9.9e-05	13.836	3.60126422246
0.0001	13.834	3.616966132
0.000101	13.816	3.61968838438
0.000102	13.77	3.62175371885
0.000103	13.776	3.5958064464
0.000104	13.708	3.60482121609
0.000105	13.646	3.6288681431
0.000106	13.646	3.64371843039
0.000107	13.594	3.67493727838
0.000108	13.548	3.64687482648
0.000109	13.506	3.63455141661
0.00011	13.492	3.65649230821
0.000111	13.452	3.66820064882
0.000112	13.376	3.63409190858
0.000113	13.358	3.62185532566
0.000114	13.278	3.56436754558
0.000115	13.272	3.54203557294
0.000116	13.284	3.53939881901
0.000117	13.246	3.53178198648
0.000118	13.244	3.51517624025
0.000119	13.206	3.49335998718
0.00012	13.176	3.53171686294
0.000121	13.16	3.500628515
0.000122	13.11	3.48796502276
0.000123	13.114	3.45094247996
0.000124	13.05	3.47613290885
0.000125	13.03	3.46426038282
0.000126	12.972	3.43033759272
0.000127	12.918	3.35429217571
0.000128	12.888	3.36859852164
0.000129	12.862	3.32610222332
0.00013	12.81	3.34931336247
0.000131	12.772	3.34066101243
0.000132	12.754	3.32888630025
0.000133	12.746	3.33908430561
0.000134	12.688	3.33806171303
0.000135	12.664	3.31588660844
0.000136	12.626	3.29273807036
0.000137	12.59	3.24251445641
0.000138	12.506	3.24067338681
0.000139	12.45	3.25752973893
0.00014	12.414	3.27881136999
0.000141	12.354	3.31793369433
0.000142	12.306	3.28395554172
0.000143	12.276	3.30330501165
0.000144	12.254	3.31141721926
0.000145	12.232	3.3097093528
0.000146	12.208	3.36581877112
0.000147	12.172	3.31819468989
0.000148	12.132	3.38091348603
0.000149	12.128	3.34538727205
0.00015	12.074	3.31730673891
0.000151	12.094	3.30955646575
0.000152	12.088	3.34069693328
0.000153	12.046	3.32984744395
0.000154	12.034	3.35571810497
0.000155	12.006	3.36956436353
0.000156	11.958	3.39002005894
0.000157	11.904	3.39687856716
0.000158	11.87	3.40779987675
0.000159	11.834	3.39741725433
0.00016	11.788	3.34590137332
0.000161	11.76	3.33622541205
0.000162	11.75	3.33339166616
0.000163	11.694	3.35445435205
0.000164	11.646	3.36878078836
0.000165	11.642	3.38494254013
0.000166	11.66	3.36339114585
0.000167	11.588	3.36604456298
0.000168	11.556	3.34467696497
0.000169	11.532	3.31496244323
0.00017	11.518	3.327713329
0.000171	11.498	3.34992477527
0.000172	11.53	3.35217839621
0.000173	11.53	3.36290053377
0.000174	11.486	3.38316479055
0.000175	11.45	3.39698395639
0.000176	11.46	3.42876070906
0.000177	11.392	3.38501639582
0.000178	11.358	3.36182034023
0.000179	11.338	3.33522952733
0.00018	11.328	3.32872588238
0.000181	11.262	3.33367004966
0.000182	11.218	3.2873204894
0.000183	11.174	3.28081148498
0.000184	11.138	3.24945472349
0.000185	11.092	3.21862330819
0.000186	11.072	3.20979999377
0.000187	11.044	3.20032248375
0.000188	11.004	3.20249652615
0.000189	10.984	3.18555238538
0.00019	10.954	3.18933911649
0.000191	10.94	3.18
0.000192	10.906	3.19267348785
0.000193	10.838	3.1521034247
0.000194	10.82	3.19993749939
0.000195	10.802	3.22905497011
0.000196	10.78	3.20493369666
0.000197	10.758	3.19553375823
0.000198	10.714	3.20939308904
0.000199	10.68	3.1511267826
0.0002	10.65	3.13679773017
0.000201	10.602	3.13617537775
0.000202	10.552	3.09891852103
0.000203	10.534	3.07064227809
0.000204	10.514	3.10705712854
0.000205	10.504	3.12441738569
0.000206	10.476	3.09215523543
0.000207	10.45	3.13041530791
0.000208	10.454	3.14767914502
0.000209	10.426	3.12738293146
0.00021	10.39	3.13845503393
0.000211	10.356	3.13069704698
0.000212	10.35	3.11696968224
0.000213	10.336	3.1001780594
0.000214	10.31	3.09481824991
0.000215	10.29	3.10320801752
0.000216	10.278	3.09268750442
0.000217	10.24	3.10586541885
0.000218	10.216	3.10376287754
0.000219	10.188	3.07646810482
0.00022	10.178	3.06631961804
0.000221	10.144	3.06255840761
0.000222	10.132	3.08781087504
0.000223	10.086	3.11810904235
0.000224	10.038	3.0965393587
0.000225	9.996	3.11576379079
0.000226	9.992	3.13495390716
0.000227	9.952	3.14097055064
0.000228	9.956	3.16892158313
0.000229	9.908	3.16599684144
0.00023	9.904	3.18226083155
0.000231	9.872	3.16600947566
0.000232	9.852	3.15057074195
0.000233	9.84	3.12512399754
0.000234	9.812	3.0732159052
0.000235	9.812	3.07581794
0.000236	9.768	3.09421654058
0.000237	9.736	3.10456180483
0.000238	9.676	3.09887463444
0.000239	9.642	3.07470909193
0.00024	9.644	3.05831064478
0.000241	9.62	3.01124558945
0.000242	9.542	3.00403661762
0.000243	9.518	2.97215006351
0.000244	9.488	2.94446192028
0.000245	9.5	2.95939182941
0.000246	9.492	2.96747973877
0.000247	9.484	2.97888301214
0.000248	9.456	2.99266837454
0.000249	9.414	3.00110046483
0.00025	9.392	3.03682992609
0.000251	9.394	3.03755888832
0.000252	9.332	3.0479133846
0.000253	9.27	3.02210191754
0.000254	9.28	3.0042636369
0.000255	9.258	3.00456918709
0.000256	9.262	3.02941512507
0.000257	9.264	3.01501310113
0.000258	9.24	3.00373101326
0.000259	9.192	3.00385352506
0.00026	9.166	3.00040730568
0.000261	9.148	3.00168219504
0.000262	9.116	3.00308907627
0.000263	9.102	2.99793195386
0.000264	9.06	2.97597042996
0.000265	9.038	2.96454988152
0.000266	8.994	2.98026240455
0.000267	8.93	2.97743177924
0.000268	8.89	2.97890919633
0.000269	8.874	2.98699246735
0.00027	8.9	2.94516553015
0.000271	8.912	2.94147174047
0.000272	8.882	2.94687563362
0.000273	8.846	2.94725024387
0.000274	8.838	2.96846020691
0.000275	8.788	2.93990748154
0.000276	8.762	2.9599587835
0.000277	8.726	2.91597736617
0.000278	8.704	2.88103870158
0.000279	8.698	2.89599654696
0.00028	8.69	2.90480636188
0.000281	8.692	2.85956919832
0.000282	8.66	2.85594117586
0.000283	8.66	2.88589674105
0.000284	8.65	2.90920951463
0.000285	8.62	2.9078514405
0.000286	8.598	2.87895745019
0.000287	8.55	2.86836190185
0.000288	8.534	2.88320030522
0.000289	8.524	2.88676704983
0.00029	8.466	2.8748641707
0.000291	8.434	2.87152294088
0.000292	8.4	2.88929057036
0.000293	8.394	2.88006319375
0.000294	8.364	2.88227410216
0.000295	8.332	2.83298005641
0.000296	8.298	2.8539789768
0.000297	8.284	2.85014806633
0.000298	8.262	2.81946023203
0.000299	8.242	2.81485985442
0.0003	8.234	2.77114488975
0.000301	8.248	2.78612562531
0.000302	8.214	2.7633682346
0.000303	8.186	2.74361148853
0.000304	8.188	2.75910420245
0.000305	8.16	2.72660961636
0.000306	8.136	2.71247193534
0.000307	8.092	2.68543031933
0.000308	8.084	2.67150594235
0.000309	8.078	2.66005939783
0.00031	8.07	2.67378009567
0.000311	8.052	2.66257319148
0.000312	8.034	2.69533745568
0.000313	8.054	2.6523732769
0.000314	8.042	2.66762741027
0.000315	8.032	2.65461409625
0.000316	7.98	2.6734995792
0.000317	7.956	2.68515623382
0.000318	7.934	2.71765413546
0.000319	7.862	2.71568702173
0.00032	7.822	2.70153956107
0.000321	7.802	2.69718297488
0.000322	7.776	2.69626111495
0.000323	7.756	2.69749216866
0.000324	7.702	2.67977536372
0.000325	7.678	2.67849136642
0.000326	7.66	2.6907991378
0.000327	7.67	2.70427439436
0.000328	7.64	2.70599334811
0.000329	7.608	2.65901034221
0.00033	7.604	2.6319544069
0.000331	7.56	2.63560239793
0.000332	7.554	2.65388093177
0.000333	7.548	2.6539962321
0.000334	7.494	2.67543716054
0.000335	7.506	2.66269863109
0.000336	7.498	2.64839498565
0.000337	7.482	2.65587575011
0.000338	7.486	2.65213197258
0.000339	7.472	2.64068475968
0.00034	7.452	2.61145476698
0.000341	7.436	2.60497677533
0.000342	7.426	2.61008122479
0.000343	7.418	2.59138495789
0.000344	7.398	2.59530267984
0.000345	7.398	2.56818924536
0.000346	7.378	2.59289722126
0.000347	7.364	2.58137637705
0.000348	7.352	2.5899992278
0.000349	7.342	2.54185680163
0.00035	7.33	2.53635565329
0.000351	7.312	2.54217544635
0.000352	7.282	2.56485399195
0.000353	7.258	2.58600773394
0.000354	7.246	2.57089167411
0.000355	7.228	2.58379875377
0.000356	7.208	2.58316395144
0.000357	7.184	2.58575791597
0.000358	7.17	2.53872015
0.000359	7.14	2.53306138891
0.00036	7.108	2.52830694339
0.000361	7.098	2.52436051308
0.000362	7.058	2.54295811999
0.000363	7.026	2.522166529
0.000364	6.978	2.49910303909
0.000365	6.968	2.49619230028
0.000366	6.966	2.51253736291
0.000367	6.94	2.50047995393
0.000368	6.92	2.50790749431
0.000369	6.88	2.47741801075
0.00037	6.83	2.47973788937
0.000371	6.806	2.481202128
0.000372	6.768	2.45808380655
0.000373	6.734	2.46966475458
0.000374	6.694	2.44056632772
0.000375	6.69	2.45802766461
0.000376	6.692	2.46842783974
0.000377	6.712	2.4917977446
0.000378	6.72	2.50311805555
0.000379	6.714	2.51002071705
0.00038	6.676	2.51853608273
0.000381	6.666	2.54055978084
0.000382	6.672	2.54723693441
0.000383	6.656	2.54591123176
0.000384	6.676	2.55323794426
0.000385	6.666	2.56172676139
0.000386	6.67	2.55442752882
0.000387	6.618	2.53694225397
0.000388	6.58	2.50910342553
0.000389	6.564	2.49357253755
0.00039	6.528	2.45544619163
0.000391	6.486	2.43100884408
0.000392	6.474	2.4538386255
0.000393	6.468	2.44642105943
0.000394	6.456	2.4364039074
0.000395	6.4	2.43885218904
0.000396	6.406	2.40939079437
0.000397	6.374	2.382881449
0.000398	6.382	2.37740951458
0.000399	6.376	2.38214693082
0.0004	6.372	2.34640490964
0.000401	6.348	2.34582522793
0.000402	6.326	2.34600170503
0.000403	6.332	2.36680713198
0.000404	6.316	2.35460060307
0.000405	6.314	2.35868692284
0.000406	6.33	2.36497357279
0.000407	6.298	2.38352595958
0.000408	6.25	2.35531314266
0.000409	6.234	2.36034827939
0.00041	6.214	2.34610400451
0.000411	6.196	2.35065607863
0.000412	6.22	2.33315237394
0.000413	6.218	2.323462072
0.000414	6.18	2.33828997346
0.000415	6.152	2.31276803852
0.000416	6.156	2.33487986843
0.000417	6.144	2.33821812498
0.000418	6.138	2.30281479933
0.000419	6.116	2.28878657808
0.00042	6.058	2.30621681548
0.000421	6.052	2.29897716387
0.000422	6.022	2.28943573834
0.000423	6.01	2.29997826077
0.000424	6.014	2.29995739091
0.000425	5.986	2.2763576169
0.000426	5.948	2.26832449178
0.000427	5.944	2.27263371444
0.000428	5.922	2.27594288153
0.000429	5.902	2.27165050129
0.00043	5.894	2.30277311084
0.000431	5.854	2.28313030728
0.000432	5.846	2.29396686986
0.000433	5.808	2.30372220548
0.000434	5.778	2.26643243888
0.000435	5.8	2.28473193176
0.000436	5.766	2.27843016132
0.000437	5.78	2.29512526891
0.000438	5.752	2.27035151463
0.000439	5.73	2.27268563598
0.00044	5.676	2.26958674652
0.000441	5.678	2.27910420999
0.000442	5.696	2.29773453645
0.000443	5.656	2.27983859078
0.000444	5.636	2.28199561787
0.000445	5.644	2.27536019127
0.000446	5.652	2.26249773481
0.000447	5.65	2.2439919786
0.000448	5.632	2.23887829057
0.000449	5.628	2.25690407417
0.00045	5.622	2.27312912084
0.000451	5.618	2.27069945171
0.000452	5.624	2.2659708736
0.000453	5.636	2.26263209559
0.000454	5.626	2.27906208779
0.000455	5.61	2.28951960027
0.000456	5.61	2.29301112078
0.000457	5.602	2.29338091036
0.000458	5.568	2.29289685769
0.000459	5.55	2.29597473854
0.00046	5.516	2.28598862639
0.000461	5.528	2.31024154581
0.000462	5.492	2.30953155423
0.000463	5.468	2.31537815486
0.000464	5.456	2.29261073887
0.000465	5.42	2.30208601056
0.000466	5.396	2.30980172309
0.000467	5.4	2.30304146728
0.000468	5.384	2.31873758757
0.000469	5.364	2.31419618874
0.00047	5.344	2.30600607111
0.000471	5.334	2.30096588415
0.000472	5.358	2.2990946044
0.000473	5.324	2.29848297797
0.000474	5.316	2.28826222274
0.000475	5.29	2.27637870312
0.000476	5.274	2.2518712219
0.000477	5.236	2.25217761289
0.000478	5.248	2.2747518546
0.000479	5.232	2.28520808681
0.00048	5.206	2.26352910297
0.000481	5.178	2.24907003003
0.000482	5.162	2.24315759589
0.000483	5.152	2.25053238146
0.000484	5.122	2.23049680565
0.000485	5.106	2.23400179051
0.000486	5.078	2.20088982005
0.000487	5.064	2.1954279765
0.000488	5.066	2.19400182315
0.000489	5.068	2.18159941327
0.00049	5.038	2.17360437983
0.000491	5.018	2.15166819003
0.000492	4.988	2.13912505478
0.000493	4.994	2.16747871962
0.000494	5.012	2.16237277082
0.000495	5.022	2.18117307887
0.000496	5.032	2.17967337003
0.000497	5.0	2.18174242293
0.000498	4.982	2.20038087612
0.000499	4.964	2.20333928391
0.0005	4.98	2.23060529902
0.000501	4.97	2.22015765206
0.000502	4.946	2.2043330057
0.000503	4.918	2.20346908306
0.000504	4.9	2.18220072404
0.000505	4.852	2.15083611649
0.000506	4.858	2.15634783836
0.000507	4.836	2.15895900841
0.000508	4.816	2.15270620383
0.000509	4.816	2.17304947021
0.00051	4.81	2.14520395301
0.000511	4.806	2.15322177214
0.000512	4.784	2.1169185152
0.000513	4.76	2.11149236324
0.000514	4.754	2.1103279366
0.000515	4.738	2.09698736286
0.000516	4.732	2.08426869669
0.000517	4.726	2.08588686174
0.000518	4.704	2.08047686841
0.000519	4.682	2.07674649392
0.00052	4.68	2.09895211951
0.000521	4.682	2.09400955108
0.000522	4.664	2.06472855359
0.000523	4.65	2.05706101028
0.000524	4.616	2.05439626168
0.000525	4.616	2.06507723826
0.000526	4.596	2.04567446091
0.000527	4.592	2.0448804366
0.000528	4.572	2.04568228227
0.000529	4.582	2.03943031261
0.00053	4.578	2.03566107199
0.000531	4.548	2.03364106961
0.000532	4.544	2.03864268571
0.000533	4.55	2.05414215672
0.000534	4.556	2.06079208073
0.000535	4.542	2.04554051537
0.000536	4.502	2.05863935647
0.000537	4.496	2.06832879398
0.000538	4.476	2.06335261165
0.000539	4.47	2.0729447653
0.00054	4.46	2.07277591649
0.000541	4.442	2.08869241393
0.000542	4.428	2.07384088107
0.000543	4.426	2.07762460517
0.000544	4.412	2.08572673186
0.000545	4.398	2.09179253273
0.000546	4.384	2.10346000675
0.000547	4.364	2.11270064136
0.000548	4.344	2.10657636937
0.000549	4.352	2.07944608009
0.00055	4.354	2.06801450672
0.000551	4.362	2.04522761569
0.000552	4.354	2.05053261374
0.000553	4.364	2.07159455493
0.000554	4.346	2.05676542172
0.000555	4.316	2.04844916949
0.000556	4.312	2.05003804843
0.000557	4.312	2.0646200619
0.000558	4.29	2.04887774159
0.000559	4.246	2.02619939789
0.00056	4.26	2.02790532323
0.000561	4.254	2.02026829901
0.000562	4.234	2.03451320959
0.000563	4.236	2.03673856938
0.000564	4.208	2.0397882243
0.000565	4.18	2.01583729502
0.000566	4.16	2.01553962998
0.000567	4.15	1.9958707373
0.000568	4.148	1.97233262915
0.000569	4.146	1.9536335378
0.00057	4.146	1.9699451769
0.000571	4.15	1.98280104902
0.000572	4.15	2.00187412192
0.000573	4.13	1.99627152462
0.000574	4.114	1.98519621196
0.000575	4.122	1.99977898779
0.000576	4.11	1.99546986948
0.000577	4.094	1.98422881745
0.000578	4.076	1.97641696006
0.000579	4.032	1.97356935525
0.00058	4.022	1.99737728034
0.000581	4.022	2.01730414167
0.000582	4.018	2.00041895612
0.000583	4.01	2.00047494361
0.000584	3.98	1.99288735256
0.000585	3.974	1.99432294276
0.000586	3.952	1.98335473378
0.000587	3.938	1.96727120652
0.000588	3.924	1.96117923709
0.000589	3.938	1.94683229889
0.00059	3.95	1.95128163011
0.000591	3.96	1.95304889852
0.000592	3.934	1.95080598728
0.000593	3.942	1.95515625974
0.000594	3.934	1.9456731483
0.000595	3.954	1.95751985941
0.000596	3.948	1.96908506673
0.000597	3.928	1.97150095105
0.000598	3.892	1.96985684759
0.000599	3.87	1.94861489269
0.0006	3.836	1.94861591906
0.000601	3.834	1.94690626379
0.000602	3.824	1.96087327484
0.000603	3.816	1.94785625753
0.000604	3.79	1.9167420275
0.000605	3.782	1.91166838128
0.000606	3.756	1.908
0.000607	3.744	1.89379618756
0.000608	3.712	1.87857818576
0.000609	3.716	1.86958391093
0.00061	3.706	1.86321335332
0.000611	3.712	1.88070625032
0.000612	3.706	1.89197357275
0.000613	3.716	1.88979998942
0.000614	3.71	1.8788028103
0.000615	3.656	1.86270341171
0.000616	3.642	1.85090140202
0.000617	3.626	1.8520593943
0.000618	3.622	1.86201933395
0.000619	3.608	1.85319615799
0.00062	3.62	1.84271538768
0.000621	3.584	1.84470702281
0.000622	3.568	1.83885181567
0.000623	3.548	1.82967100868
0.000624	3.502	1.83029942906
0.000625	3.49	1.83572873813
0.000626	3.464	1.82885319258
0.000627	3.464	1.83103904928
0.000628	3.458	1.8232487488
0.000629	3.436	1.77929873827
0.00063	3.434	1.78034940391
0.000631	3.44	1.78392824968
0.000632	3.414	1.76935129355
0.000633	3.392	1.75793515239
0.000634	3.39	1.73375315429
0.000635	3.402	1.74711075779
0.000636	3.37	1.71612936575
0.000637	3.368	1.72759254455
0.000638	3.354	1.73801150744
0.000639	3.34	1.74022986987
0.00064	3.364	1.73767200587
0.000641	3.354	1.74719317764
0.000642	3.346	1.72924376535
0.000643	3.334	1.71535535677
0.000644	3.326	1.74003563182
0.000645	3.322	1.7315646104
0.000646	3.312	1.74202640623
0.000647	3.314	1.72493594084
0.000648	3.288	1.73581565842
0.000649	3.306	1.74366395845
0.00065	3.28	1.73597235001
0.000651	3.298	1.75077011626
0.000652	3.274	1.7581023861
0.000653	3.266	1.75363736274
0.000654	3.246	1.76223834937
0.000655	3.226	1.74439789039
0.000656	3.204	1.73504582072
0.000657	3.202	1.73008554702
0.000658	3.202	1.73239602863
0.000659	3.196	1.71743529718
0.00066	3.19	1.72101714111
0.000661	3.152	1.71606992865
0.000662	3.15	1.7098245524
0.000663	3.146	1.70665872394
0.000664	3.138	1.69674865552
0.000665	3.142	1.70465128399
0.000666	3.132	1.68954905226
0.000667	3.142	1.69523921616
0.000668	3.138	1.6943895656
0.000669	3.136	1.69749933726
0.00067	3.114	1.69735205541
0.000671	3.086	1.6942856902
0.000672	3.088	1.70301379912
0.000673	3.052	1.70096913552
0.000674	3.028	1.6897384413
0.000675	3.014	1.69050406684
0.000676	3.006	1.69173402165
0.000677	2.992	1.70995204611
0.000678	3.004	1.73089109998
0.000679	2.992	1.70878202238
0.00068	3.01	1.72449992752
0.000681	2.992	1.73434022037
0.000682	2.98	1.72962423665
0.000683	2.982	1.74747703848
0.000684	2.984	1.72735173025
0.000685	2.978	1.7232283656
0.000686	2.968	1.74096984466
0.000687	2.94	1.73677862723
0.000688	2.924	1.71994883645
0.000689	2.912	1.71121477319
0.00069	2.918	1.72721625745
0.000691	2.922	1.72276405813
0.000692	2.916	1.73463079645
0.000693	2.89	1.72449992752
0.000694	2.876	1.71365807558
0.000695	2.862	1.69910447001
0.000696	2.85	1.70044111924
0.000697	2.824	1.69499970501
0.000698	2.816	1.70004235241
0.000699	2.824	1.70675833087
0.0007	2.82	1.71452617361
0.000701	2.804	1.69398465164
0.000702	2.796	1.66684852341
0.000703	2.8	1.66853228917
0.000704	2.788	1.63311236601
0.000705	2.792	1.62626443114
0.000706	2.792	1.62626443114
0.000707	2.778	1.62133155153
0.000708	2.78	1.62345310989
0.000709	2.77	1.63128783481
0.00071	2.788	1.62943425765
0.000711	2.804	1.62775428121
0.000712	2.82	1.62591512694
0.000713	2.8	1.61369142032
0.000714	2.79	1.60433786965
0.000715	2.776	1.60306706036
0.000716	2.756	1.59388330815
0.000717	2.746	1.6054544528
0.000718	2.75	1.62095650774
0.000719	2.75	1.62588437473
0.00072	2.752	1.62557559037
0.000721	2.734	1.63806104892
0.000722	2.718	1.64635233167
0.000723	2.724	1.63334748293
0.000724	2.722	1.6348443351
0.000725	2.736	1.64386860789
0.000726	2.714	1.64079371037
0.000727	2.698	1.6293544734
0.000728	2.69	1.6461773902
0.000729	2.678	1.64630373868
0.00073	2.678	1.64873163371
0.000731	2.658	1.64834341082
0.000732	2.64	1.63535928774
0.000733	2.638	1.63308174933
0.000734	2.616	1.63967801717
0.000735	2.594	1.6227026838
0.000736	2.59	1.62539226035
0.000737	2.582	1.61718149878
0.000738	2.566	1.61543925915
0.000739	2.546	1.59871323257
0.00074	2.542	1.60631130233
0.000741	2.54	1.59887460421
0.000742	2.516	1.59177385328
0.000743	2.51	1.58426639174
0.000744	2.51	1.57286363045
0.000745	2.488	1.55494565821
0.000746	2.486	1.5368161894
0.000747	2.496	1.56012307207
0.000748	2.48	1.55357651888
0.000749	2.48	1.55614909311
0.00075	2.486	1.55235434099
0.000751	2.484	1.55876361261
0.000752	2.466	1.54817440878
0.000753	2.464	1.53515601813
0.000754	2.458	1.52847505704
0.000755	2.452	1.52436740978
0.000756	2.444	1.50162045804
0.000757	2.44	1.50943698113
0.000758	2.428	1.50758615011
0.000759	2.42	1.50452650359
0.00076	2.414	1.52532094983
0.000761	2.424	1.52977906902
0.000762	2.414	1.52006710378
0.000763	2.404	1.51946832807
0.000764	2.396	1.51234387624
0.000765	2.382	1.51528083206
0.000766	2.356	1.5010876057
0.000767	2.376	1.49620319476
0.000768	2.376	1.50154054224
0.000769	2.374	1.49603609582
0.00077	2.372	1.48647771594
0.000771	2.352	1.4805728621
0.000772	2.356	1.48366573055
0.000773	2.346	1.48535652286
0.000774	2.342	1.48628261108
0.000775	2.332	1.47572897241
0.000776	2.316	1.47381952762
0.000777	2.308	1.46871916989
0.000778	2.3	1.45670861877
0.000779	2.292	1.4597040796
0.00078	2.294	1.4613569037
0.000781	2.284	1.44337936801
0.000782	2.264	1.44578836626
0.000783	2.27	1.46598090028
0.000784	2.25	1.45722338713
0.000785	2.24	1.45958898324
0.000786	2.24	1.45547243189
0.000787	2.232	1.44988827156
0.000788	2.226	1.44461898091
0.000789	2.204	1.4471986733
0.00079	2.206	1.44622404903
0.000791	2.21	1.45804663849
0.000792	2.208	1.44801104968
0.000793	2.202	1.44402077547
0.000794	2.216	1.45373450121
0.000795	2.204	1.45409215664
0.000796	2.202	1.45230713005
0.000797	2.202	1.46873959571
0.000798	2.186	1.45856230583
0.000799	2.184	1.442963617
0.0008	2.184	1.43879949958
0.000801	2.174	1.43517385706
0.000802	2.158	1.42584571395
0.000803	2.172	1.42913120461
0.000804	2.168	1.4141343642
0.000805	2.168	1.41696012647
0.000806	2.162	1.42539678686
0.000807	2.156	1.43096610722
0.000808	2.152	1.42017463715
0.000809	2.15	1.42249780316
0.00081	2.138	1.42089971497
0.000811	2.134	1.42268900326
0.000812	2.134	1.43806953935
0.000813	2.122	1.43774684837
0.000814	2.098	1.43401394693
0.000815	2.102	1.43512926247
0.000816	2.078	1.42545291048
0.000817	2.074	1.39589541155
0.000818	2.09	1.399249799
0.000819	2.092	1.38691600322
0.00082	2.076	1.38644293067
0.000821	2.066	1.37754999909
0.000822	2.072	1.38665641022
0.000823	2.056	1.38739468069
0.000824	2.058	1.39521897923
0.000825	2.028	1.38824205382
0.000826	2.046	1.39279718552
0.000827	2.012	1.3578865932
0.000828	2.008	1.35496715827
0.000829	2.0	1.35793961574
0.00083	1.998	1.34536091812
0.000831	1.996	1.3535080347
0.000832	1.998	1.34238444568
0.000833	1.982	1.33479436619
0.000834	1.986	1.33033980621
0.000835	1.96	1.32755414202
0.000836	1.964	1.3216292975
0.000837	1.956	1.3244108124
0.000838	1.964	1.33817188731
0.000839	1.954	1.33861271472
0.00084	1.968	1.35017628479
0.000841	1.964	1.3216292975
0.000842	1.96	1.33356664625
0.000843	1.952	1.32728896628
0.000844	1.956	1.31835655268
0.000845	1.95	1.32495282935
0.000846	1.94	1.32378245947
0.000847	1.938	1.32746224052
0.000848	1.938	1.32293461668
0.000849	1.946	1.32479583333
0.00085	1.934	1.32576166787
0.000851	1.938	1.32142196137
0.000852	1.928	1.31256085573
0.000853	1.938	1.32293461668
0.000854	1.918	1.31881613578
0.000855	1.914	1.32007727047
0.000856	1.912	1.33276254449
0.000857	1.9	1.34089522335
0.000858	1.892	1.34325574631
0.000859	1.88	1.34669966956
0.00086	1.854	1.3389114982
0.000861	1.84	1.33056379028
0.000862	1.822	1.33053222434
0.000863	1.806	1.31619299497
0.000864	1.824	1.3330506367
0.000865	1.812	1.31630391627
0.000866	1.81	1.30610106806
0.000867	1.806	1.323768862
0.000868	1.814	1.32491660115
0.000869	1.81	1.31981059247
0.00087	1.812	1.31478363239
0.000871	1.796	1.31239628162
0.000872	1.784	1.30588820348
0.000873	1.786	1.30851213216
0.000874	1.784	1.30741883113
0.000875	1.786	1.30084741611
0.000876	1.774	1.30189246868
0.000877	1.77	1.30119176142
0.000878	1.774	1.31260199604
0.000879	1.764	1.31007786028
0.00088	1.748	1.3009596458
0.000881	1.72	1.28592379245
0.000882	1.724	1.2852330528
0.000883	1.716	1.27410517619
0.000884	1.724	1.26957630728
0.000885	1.738	1.2764622987
0.000886	1.722	1.26202852583
0.000887	1.716	1.2551270852
0.000888	1.708	1.2564776162
0.000889	1.694	1.25074537776
0.00089	1.7	1.249799984
0.000891	1.702	1.25107793522
0.000892	1.698	1.25331400694
0.000893	1.698	1.22751619134
0.000894	1.7	1.23531372533
0.000895	1.702	1.25427110307
0.000896	1.696	1.24723053202
0.000897	1.69	1.24494979818
0.000898	1.68	1.24161185561
0.000899	1.678	1.2531225
0.0009	1.674	1.26321969586
0.000901	1.662	1.25210063493
0.000902	1.646	1.25566078222
0.000903	1.63	1.2397983707
0.000904	1.638	1.22595105938
0.000905	1.622	1.22601631311
0.000906	1.626	1.24021127232
0.000907	1.628	1.2400064516
0.000908	1.626	1.24984959095
0.000909	1.61	1.25455171276
0.00091	1.61	1.24655525349
0.000911	1.608	1.23382980998
0.000912	1.616	1.23310340199
0.000913	1.614	1.236529013
0.000914	1.61	1.2336531117
0.000915	1.598	1.22490652705
0.000916	1.6	1.22311078811
0.000917	1.594	1.21043958957
0.000918	1.588	1.20758270938
0.000919	1.578	1.19996499949
0.00092	1.58	1.20316249942
0.000921	1.572	1.2102958316
0.000922	1.56	1.20099958368
0.000923	1.548	1.18983023999
0.000924	1.556	1.19451412717
0.000925	1.562	1.19254182317
0.000926	1.55	1.19142771497
0.000927	1.556	1.18442559918
0.000928	1.542	1.18331568062
0.000929	1.542	1.21335732577
0.00093	1.54	1.21012396059
0.000931	1.556	1.22100941847
0.000932	1.55	1.22454073023
0.000933	1.54	1.22163824433
0.000934	1.524	1.21219800363
0.000935	1.526	1.21545217923
0.000936	1.518	1.22216038227
0.000937	1.506	1.21571542723
0.000938	1.512	1.21072540239
0.000939	1.518	1.21724114291
0.00094	1.514	1.2007514314
0.000941	1.506	1.19915136659
0.000942	1.484	1.17717628247
0.000943	1.49	1.17724254086
0.000944	1.484	1.16350504941
0.000945	1.482	1.1617555681
0.000946	1.49	1.15840407458
0.000947	1.498	1.1601706771
0.000948	1.486	1.15490432504
0.000949	1.476	1.15992413545
0.00095	1.472	1.16155757498
0.000951	1.46	1.15948264325
0.000952	1.442	1.15179685709
0.000953	1.452	1.16262461698
0.000954	1.452	1.15051988249
0.000955	1.46	1.16292734081
0.000956	1.45	1.15736770302
0.000957	1.442	1.15353196748
0.000958	1.434	1.15310190356
0.000959	1.416	1.13619716599
0.00096	1.42	1.13648581161
0.000961	1.418	1.12573353863
0.000962	1.402	1.11193345125
0.000963	1.412	1.13413226742
0.000964	1.416	1.13971224438
0.000965	1.416	1.14321651493
0.000966	1.408	1.15651891467
0.000967	1.404	1.13700659629
0.000968	1.406	1.14941898366
0.000969	1.402	1.14908485326
0.00097	1.418	1.136343258
0.000971	1.418	1.136343258
0.000972	1.416	1.14146572441
0.000973	1.416	1.13971224438
0.000974	1.41	1.13397530837
0.000975	1.394	1.12905447167
0.000976	1.388	1.13024599092
0.000977	1.374	1.14110648057
0.000978	1.362	1.13620244675
0.000979	1.366	1.13668113383
0.00098	1.364	1.13995789396
0.000981	1.368	1.14042798984
0.000982	1.364	1.1346823344
0.000983	1.364	1.13820209102
0.000984	1.348	1.13441438637
0.000985	1.354	1.12990442074
0.000986	1.346	1.13061222353
0.000987	1.338	1.14182135205
0.000988	1.334	1.14997565192
0.000989	1.34	1.14035082321
0.00099	1.348	1.14144469862
0.000991	1.34	1.1385956262
0.000992	1.334	1.13597711245
0.000993	1.338	1.15054595736
0.000994	1.336	1.13450605992
0.000995	1.344	1.12856723327
0.000996	1.354	1.12990442074
0.000997	1.354	1.12635873504
0.000998	1.362	1.12559140011
0.000999	1.352	1.11718216957
0.001	1.344	1.11967138036
0.001001	1.332	1.11435003477
0.001002	1.328	1.11373964642
0.001003	1.318	1.12466706185
0.001004	1.316	1.13320077656
0.001005	1.3	1.13754120804
0.001006	1.3	1.12694276696
0.001007	1.3	1.13048662089
0.001008	1.292	1.13081209757
0.001009	1.274	1.1166575124
0.00101	1.268	1.12257560993
0.001011	1.264	1.114586919
0.001012	1.256	1.11286297449
0.001013	1.262	1.10876327501
0.001014	1.258	1.10970086059
0.001015	1.268	1.11003423371
0.001016	1.278	1.11207733544
0.001017	1.284	1.1132582809
0.001018	1.282	1.11106975479
0.001019	1.28	1.13384302264
0.00102	1.272	1.13402645472
0.001021	1.272	1.13754824074
0.001022	1.26	1.13154761279
0.001023	1.252	1.1280496443
0.001024	1.254	1.13202650146
0.001025	1.254	1.13025837754
0.001026	1.242	1.10789710714
0.001027	1.232	1.10189654687
0.001028	1.228	1.10273115491
0.001029	1.236	1.10648271564
0.00103	1.244	1.10836095204
0.001031	1.236	1.10104677466
0.001032	1.218	1.09474928637
0.001033	1.22	1.09343495463
0.001034	1.224	1.09445146078
0.001035	1.24	1.09471457467
0.001036	1.228	1.08259687788
0.001037	1.228	1.09179485252
0.001038	1.232	1.09095187795
0.001039	1.228	1.0807478892
0.00104	1.222	1.07736530481
0.001041	1.214	1.08268370266
0.001042	1.206	1.07124413651
0.001043	1.214	1.08268370266
0.001044	1.208	1.07179102441
0.001045	1.204	1.08184287214
0.001046	1.2	1.08074048689
0.001047	1.204	1.08737482038
0.001048	1.204	1.09470726681
0.001049	1.196	1.07405027815
0.00105	1.194	1.0827575906
0.001051	1.196	1.08516542518
0.001052	1.188	1.07361818166
0.001053	1.186	1.07861207114
0.001054	1.186	1.08968068717
0.001055	1.184	1.08726445725
0.001056	1.184	1.09093721176
0.001057	1.17	1.08494239478
0.001058	1.166	1.09107469955
0.001059	1.16	1.08554133961
0.00106	1.138	1.07282617418
0.001061	1.126	1.0649525811
0.001062	1.122	1.07103501343
0.001063	1.118	1.06774341487
0.001064	1.112	1.06932502075
0.001065	1.106	1.0671288582
0.001066	1.11	1.06484740691
0.001067	1.112	1.0599320733
0.001068	1.102	1.05621778057
0.001069	1.096	1.06338327991
0.00107	1.102	1.06564346758
0.001071	1.104	1.06638829701
0.001072	1.102	1.06188323275
0.001073	1.098	1.06037540522
0.001074	1.088	1.06219395592
0.001075	1.09	1.06108435103
0.001076	1.074	1.05286466367
0.001077	1.07	1.04742541501
0.001078	1.056	1.03964609363
0.001079	1.06	1.04517941044
0.00108	1.072	1.05963012415
0.001081	1.07	1.04742541501
0.001082	1.056	1.03579148481
0.001083	1.058	1.04624853644
0.001084	1.042	1.04318550603
0.001085	1.042	1.04318550603
0.001086	1.038	1.03564279556
0.001087	1.04	1.03460137251
0.001088	1.036	1.01916828836
0.001089	1.024	1.01559046864
0.00109	1.014	1.00289780137
0.001091	1.01	1.00692601516
0.001092	1.016	1.01180235224
0.001093	1.006	1.00496965128
0.001094	1.006	1.00496965128
0.001095	1.0	1.0059821072
0.001096	1.008	1.0236874523
0.001097	1.002	1.01488718585
0.001098	0.992	1.00793650594
0.001099	0.996	1.00796031668
0.0011	0.994	1.00496965128
0.001101	0.994	1.00297756705
0.001102	0.994	1.01487142043
0.001103	0.986	1.01084321237
0.001104	0.984	1.00386453269
0.001105	0.982	1.00083764917
0.001106	0.994	1.01092235112
0.001107	0.988	1.00789682012
0.001108	0.984	1.01377709582
0.001109	0.99	1.02464628043
0.00111	0.972	1.00360151455
0.001111	0.972	1.01351665009
0.001112	0.978	1.02250476772
0.001113	0.974	1.01652545467
0.001114	0.972	1.01745565014
0.001115	0.96	1.01113797278
0.001116	0.958	1.00211576178
0.001117	0.956	0.999031531034
0.001118	0.95	0.993730345718
0.001119	0.95	0.989696923305
0.00112	0.938	0.976809090867
0.001121	0.934	0.970383429372
0.001122	0.932	0.973332420091
0.001123	0.924	0.964481207697
0.001124	0.93	0.965971014058
0.001125	0.932	0.977433373688
0.001126	0.924	0.970682234307
0.001127	0.922	0.967427516665
0.001128	0.922	0.96328396644
0.001129	0.924	0.984999492386
0.00113	0.928	0.991370768179
0.001131	0.928	0.985299954329
0.001132	0.92	0.984682690007
0.001133	0.928	0.987327706489
0.001134	0.922	0.989907066345
0.001135	0.92	0.982649479723
0.001136	0.91	0.978723658649
0.001137	0.902	0.967675565466
0.001138	0.9	0.960208310733
0.001139	0.896	0.957697238171
0.00114	0.894	0.958521778574
0.001141	0.89	0.949684158023
0.001142	0.896	0.953511405281
0.001143	0.892	0.950965824833
0.001144	0.89	0.947575854483
0.001145	0.886	0.949212305019
0.001146	0.88	0.949526197638
0.001147	0.878	0.950324155223
0.001148	0.876	0.957404825557
0.001149	0.876	0.961573710123
0.00115	0.878	0.960789258891
0.001151	0.874	0.958187873019
0.001152	0.88	0.96
0.001153	0.87	0.949262871917
0.001154	0.866	0.946596006753
0.001155	0.868	0.945820278911
0.001156	0.866	0.952913427337
0.001157	0.858	0.928351226638
0.001158	0.856	0.929120013776
0.001159	0.854	0.929883863716
0.00116	0.842	0.925762388521
0.001161	0.842	0.925762388521
0.001162	0.844	0.927180672793
0.001163	0.846	0.939299739167
0.001164	0.858	0.93906123336
0.001165	0.856	0.941946919948
0.001166	0.848	0.940689109111
0.001167	0.846	0.941426577063
0.001168	0.842	0.942887055803
0.001169	0.85	0.956817641978
0.00117	0.858	0.962203720633
0.001171	0.84	0.952050418833
0.001172	0.832	0.950671341737
0.001173	0.84	0.958331884057
0.001174	0.846	0.958271360315
0.001175	0.846	0.954088046251
0.001176	0.836	0.945041798017
0.001177	0.826	0.92936752687
0.001178	0.832	0.948565232338
0.001179	0.834	0.947862859279
0.00118	0.826	0.952745506418
0.001181	0.82	0.94847245611
0.001182	0.82	0.954777460982
0.001183	0.812	0.946919215139
0.001184	0.808	0.946116271924
0.001185	0.812	0.953234493711
0.001186	0.816	0.95401467494
0.001187	0.812	0.936299097511
0.001188	0.812	0.940561534404
0.001189	0.816	0.939225212609
0.00119	0.806	0.931860504582
0.001191	0.816	0.932815094217
0.001192	0.808	0.931201374569
0.001193	0.808	0.933346666571
0.001194	0.802	0.933164508541
0.001195	0.794	0.929281442836
0.001196	0.792	0.925600345722
0.001197	0.796	0.924328945776
0.001198	0.79	0.917551088496
0.001199	0.78	0.911921049214
0.0012	0.772	0.909953844983
0.001201	0.768	0.906739212784
0.001202	0.768	0.900097772467
0.001203	0.768	0.900097772467
0.001204	0.756	0.894686537286
0.001205	0.752	0.898051223483
0.001206	0.742	0.89634591537
0.001207	0.746	0.897487604371
0.001208	0.744	0.898033406951
0.001209	0.738	0.890705338482
0.00121	0.738	0.895184897102
0.001211	0.736	0.895714240146
0.001212	0.734	0.891764542915
0.001213	0.746	0.893019596649
0.001214	0.752	0.893586033911
0.001215	0.748	0.896937010051
0.001216	0.734	0.88951897113
0.001217	0.744	0.886828055488
0.001218	0.744	0.889080423809
0.001219	0.74	0.883402513014
0.00122	0.738	0.888457089566
0.001221	0.738	0.888457089566
0.001222	0.732	0.885537125139
0.001223	0.73	0.879261053385
0.001224	0.732	0.883275721392
0.001225	0.74	0.878862901709
0.001226	0.738	0.865653510361
0.001227	0.74	0.860464990572
0.001228	0.752	0.861682075942
0.001229	0.756	0.867446828342
0.00123	0.752	0.870916758364
0.001231	0.75	0.871492971859
0.001232	0.742	0.864543810342
0.001233	0.744	0.868598871747
0.001234	0.744	0.870898386725
0.001235	0.74	0.872009174264
0.001236	0.732	0.874171607867
0.001237	0.744	0.880036362885
0.001238	0.744	0.884569952011
0.001239	0.75	0.882892971996
0.00124	0.742	0.885119201012
0.001241	0.744	0.886828055488
0.001242	0.742	0.878314294544
0.001243	0.742	0.876034245906
0.001244	0.742	0.876034245906
0.001245	0.742	0.878314294544
0.001246	0.738	0.872557161451
0.001247	0.736	0.875387914013
0.001248	0.734	0.871346085089
0.001249	0.726	0.866558711225
0.00125	0.732	0.855672834675
0.001251	0.72	0.849470423264
0.001252	0.722	0.84659081025
0.001253	0.712	0.844426432556
0.001254	0.7	0.82340755401
0.001255	0.7	0.816088230524
0.001256	0.696	0.814606653545
0.001257	0.686	0.814496163281
0.001258	0.676	0.814262856822
0.001259	0.678	0.811366748148
0.00126	0.676	0.819160545925
0.001261	0.676	0.826452660471
0.001262	0.664	0.8167643479
0.001263	0.674	0.826876048752
0.001264	0.676	0.826452660471
0.001265	0.666	0.828519160913
0.001266	0.66	0.827284715198
0.001267	0.658	0.820387713219
0.001268	0.658	0.820387713219
0.001269	0.656	0.815882344459
0.00127	0.646	0.810360413643
0.001271	0.652	0.811724091056
0.001272	0.652	0.811724091056
0.001273	0.646	0.802922163102
0.001274	0.646	0.802922163102
0.001275	0.646	0.800427385838
0.001276	0.64	0.791454357496
0.001277	0.644	0.800789610322
0.001278	0.654	0.811347028096
0.001279	0.654	0.813808331243
0.00128	0.662	0.822043794454
0.001281	0.664	0.824077666243
0.001282	0.668	0.820838595584
0.001283	0.664	0.811852203298
0.001284	0.662	0.812253654963
0.001285	0.65	0.814555093287
0.001286	0.648	0.812462922231
0.001287	0.648	0.817371396612
0.001288	0.642	0.815987745006
0.001289	0.632	0.810293773887
0.00129	0.628	0.810935262521
0.001291	0.628	0.805987592957
0.001292	0.638	0.814221100193
0.001293	0.638	0.819119038968
0.001294	0.636	0.821890503656
0.001295	0.636	0.821890503656
0.001296	0.634	0.822218948942
0.001297	0.634	0.817339586708
0.001298	0.63	0.817985329942
0.001299	0.624	0.814017198836
0.0013	0.62	0.817067928633
0.001301	0.614	0.81302152493
0.001302	0.61	0.806163755077
0.001303	0.612	0.803402763251
0.001304	0.61	0.79868642157
0.001305	0.608	0.79895932312
0.001306	0.606	0.786615535061
0.001307	0.608	0.786343436419
0.001308	0.606	0.781513915423
0.001309	0.6	0.787400787401
0.00131	0.592	0.785834588193
0.001311	0.588	0.778624428078
0.001312	0.582	0.776708439506
0.001313	0.58	0.769155380921
0.001314	0.576	0.764345471629
0.001315	0.572	0.754198912754
0.001316	0.568	0.749250291959
0.001317	0.558	0.728447664558
0.001318	0.56	0.7310266753
0.001319	0.556	0.728604144924
0.00132	0.554	0.728755102898
0.001321	0.548	0.729174876144
0.001322	0.544	0.721154629743
0.001323	0.552	0.734367755283
0.001324	0.552	0.737086155073
0.001325	0.554	0.742350321614
0.001326	0.538	0.718718303649
0.001327	0.536	0.718821257337
0.001328	0.524	0.71653611214
0.001329	0.518	0.713915961441
0.00133	0.52	0.724982758416
0.001331	0.526	0.727546562084
0.001332	0.52	0.724982758416
0.001333	0.524	0.724861366056
0.001334	0.528	0.732950202947
0.001335	0.526	0.730290353216
0.001336	0.518	0.725035171561
0.001337	0.52	0.73047929471
0.001338	0.508	0.725214451042
0.001339	0.506	0.722470760654
0.00134	0.506	0.727986263607
0.001341	0.506	0.72523375542
0.001342	0.51	0.722426466846
0.001343	0.502	0.708516760564
0.001344	0.502	0.705688316468
0.001345	0.502	0.711333958138
0.001346	0.502	0.708516760564
0.001347	0.504	0.711325523231
0.001348	0.498	0.705688316468
0.001349	0.494	0.699974285242
0.00135	0.48	0.693974062916
0.001351	0.488	0.688371992458
0.001352	0.484	0.688290636287
0.001353	0.482	0.685329118016
0.001354	0.48	0.679411510059
0.001355	0.488	0.69127129262
0.001356	0.482	0.691141085452
0.001357	0.478	0.691025325151
0.001358	0.484	0.691190277709
0.001359	0.486	0.69699641319
0.00136	0.488	0.69703371511
0.001361	0.488	0.69703371511
0.001362	0.482	0.696904584574
0.001363	0.48	0.696850055607
0.001364	0.48	0.693974062916
0.001365	0.476	0.693847245437
0.001366	0.478	0.693913539283
0.001367	0.476	0.690958754196
0.001368	0.474	0.693775179723
0.001369	0.474	0.687985464963
0.00137	0.472	0.693697340344
0.001371	0.47	0.693613725354
0.001372	0.47	0.693613725354
0.001373	0.472	0.696574475559
0.001374	0.474	0.696651993466
0.001375	0.468	0.693524332666
0.001376	0.47	0.690724257573
0.001377	0.47	0.690724257573
0.001378	0.47	0.693613725354
0.001379	0.466	0.693429160044
0.00138	0.468	0.702122496435
0.001381	0.464	0.684619602407
0.001382	0.462	0.684511504651
0.001383	0.456	0.675325106893
0.001384	0.448	0.674756252287
0.001385	0.444	0.677395010315
0.001386	0.442	0.674267009426
0.001387	0.442	0.671294272283
0.001388	0.44	0.66813172354
0.001389	0.442	0.668308312084
0.00139	0.442	0.668308312084
0.001391	0.45	0.674907401056
0.001392	0.452	0.680952274392
0.001393	0.454	0.695617711103
0.001394	0.458	0.692990620427
0.001395	0.45	0.689565080322
0.001396	0.454	0.686938134041
0.001397	0.448	0.674756252287
0.001398	0.444	0.668478870272
0.001399	0.438	0.667949099857
0.0014	0.44	0.674091981854
0.001401	0.44	0.671118469423
0.001402	0.438	0.670936658709
0.001403	0.432	0.670355129763
0.001404	0.426	0.672699041177
0.001405	0.426	0.672699041177
0.001406	0.424	0.669495332321
0.001407	0.426	0.666726330663
0.001408	0.426	0.660699629181
0.001409	0.426	0.651555062907
0.00141	0.424	0.651324803765
0.001411	0.426	0.654617445536
0.001412	0.432	0.664361347461
0.001413	0.428	0.660920570114
0.001414	0.42	0.647765389628
0.001415	0.422	0.651088319662
0.001416	0.43	0.661135387043
0.001417	0.432	0.667364967615
0.001418	0.432	0.667364967615
0.001419	0.436	0.667760436085
0.00142	0.438	0.673910973349
0.001421	0.442	0.680173507276
0.001422	0.44	0.677052435192
0.001423	0.436	0.670748835258
0.001424	0.43	0.661135387043
0.001425	0.428	0.663939756303
0.001426	0.43	0.667158152165
0.001427	0.43	0.667158152165
0.001428	0.428	0.666945275116
0.001429	0.428	0.666945275116
0.00143	0.418	0.659754499795
0.001431	0.412	0.655939021556
0.001432	0.41	0.658710862215
0.001433	0.408	0.658434506994
0.001434	0.41	0.661740130263
0.001435	0.412	0.662009063382
0.001436	0.404	0.654816004691
0.001437	0.406	0.648971493981
0.001438	0.4	0.648074069841
0.001439	0.392	0.63744489958
0.00144	0.388	0.636754269715
0.001441	0.388	0.636754269715
0.001442	0.382	0.632515612456
0.001443	0.38	0.628967407741
0.001444	0.378	0.625392676644
0.001445	0.388	0.63044111541
0.001446	0.39	0.637102817448
0.001447	0.382	0.629345691969
0.001448	0.38	0.625779513886
0.001449	0.376	0.615324304737
0.00145	0.376	0.615324304737
0.001451	0.372	0.611241359857
0.001452	0.37	0.614084684714
0.001453	0.376	0.618566083778
0.001454	0.376	0.618566083778
0.001455	0.382	0.632515612456
0.001456	0.378	0.631756282122
0.001457	0.368	0.626558855974
0.001458	0.372	0.630567997919
0.001459	0.364	0.62889108755
0.00146	0.364	0.625702804852
0.001461	0.366	0.622931777966
0.001462	0.368	0.626558855974
0.001463	0.362	0.622057875121
0.001464	0.368	0.623358644762
0.001465	0.374	0.627792959502
0.001466	0.372	0.624192278068
0.001467	0.366	0.619712836724
0.001468	0.366	0.616477087977
0.001469	0.364	0.609511279633
0.00147	0.366	0.609954096634
0.001471	0.368	0.613657885144
0.001472	0.364	0.612783811797
0.001473	0.356	0.607670963598
0.001474	0.36	0.611882341631
0.001475	0.36	0.615142259969
0.001476	0.358	0.614683658478
0.001477	0.356	0.61421820227
0.001478	0.358	0.614683658478
0.001479	0.356	0.610953353375
0.00148	0.354	0.603890718591
0.001481	0.35	0.596238207431
0.001482	0.346	0.591847953448
0.001483	0.344	0.59805016512
0.001484	0.342	0.597524894879
0.001485	0.344	0.608
0.001486	0.342	0.607483333105
0.001487	0.344	0.601385067989
0.001488	0.34	0.596992462264
0.001489	0.332	0.58461611336
0.00149	0.332	0.591418633457
0.001491	0.332	0.591418633457
0.001492	0.326	0.582858473388
0.001493	0.326	0.582858473388
0.001494	0.328	0.58686966185
0.001495	0.322	0.585077772608
0.001496	0.326	0.586279796684
0.001497	0.322	0.581649378922
0.001498	0.318	0.580410199773
0.001499	0.32	0.581033561853
0.0015	0.316	0.576319355913
0.001501	0.32	0.581033561853
0.001502	0.322	0.588486193551
0.001503	0.324	0.592472784185
0.001504	0.326	0.593063234403
0.001505	0.326	0.593063234403
0.001506	0.33	0.600915967503
0.001507	0.326	0.5997699559
0.001508	0.322	0.588486193551
0.001509	0.328	0.600346566576
0.00151	0.326	0.596426022236
0.001511	0.328	0.600346566576
0.001512	0.324	0.599186114659
0.001513	0.32	0.587877538268
0.001514	0.312	0.581941577824
0.001515	0.308	0.570206979964
0.001516	0.308	0.57717934821
0.001517	0.308	0.57717934821
0.001518	0.304	0.568844442708
0.001519	0.302	0.568151388276
0.00152	0.302	0.568151388276
0.001521	0.304	0.572349543548
0.001522	0.306	0.573030540198
0.001523	0.304	0.568844442708
0.001524	0.304	0.568844442708
0.001525	0.302	0.564620226347
0.001526	0.302	0.564620226347
0.001527	0.3	0.563914887195
0.001528	0.3	0.563914887195
0.001529	0.302	0.568151388276
0.00153	0.306	0.569529630485
0.001531	0.306	0.569529630485
0.001532	0.306	0.569529630485
0.001533	0.302	0.568151388276
0.001534	0.302	0.568151388276
0.001535	0.3	0.567450438364
0.001536	0.296	0.562480221875
0.001537	0.294	0.5581791827
0.001538	0.294	0.561750834445
0.001539	0.296	0.562480221875
0.00154	0.288	0.555928052899
0.001541	0.29	0.56382621436
0.001542	0.29	0.56382621436
0.001543	0.284	0.561554983951
0.001544	0.286	0.562320193484
0.001545	0.284	0.554386147013
0.001546	0.288	0.555928052899
0.001547	0.288	0.55951407489
0.001548	0.288	0.563077259353
0.001549	0.296	0.569547188563
0.00155	0.294	0.568826862938
0.001551	0.296	0.569547188563
0.001552	0.294	0.568826862938
0.001553	0.296	0.569547188563
0.001554	0.294	0.568826862938
0.001555	0.292	0.568098582994
0.001556	0.29	0.5673623181
0.001557	0.288	0.566618037129
0.001558	0.288	0.563077259353
0.001559	0.282	0.549978181385
0.00156	0.278	0.548375783565
0.001561	0.278	0.544716439994
0.001562	0.28	0.545527267879
0.001563	0.278	0.544716439994
0.001564	0.274	0.539373710891
0.001565	0.268	0.529316540456
0.001566	0.268	0.529316540456
0.001567	0.27	0.533947562968
0.001568	0.276	0.543897049082
0.001569	0.274	0.543069056382
0.00157	0.272	0.542232422491
0.001571	0.276	0.54756186865
0.001572	0.274	0.546739426052
0.001573	0.276	0.551202322201
0.001574	0.28	0.54918120871
0.001575	0.278	0.548375783565
0.001576	0.272	0.542232422491
0.001577	0.27	0.545068802996
0.001578	0.27	0.541387107346
0.001579	0.266	0.539670269702
0.00158	0.264	0.535073826682
0.001581	0.258	0.528617063667
0.001582	0.258	0.528617063667
0.001583	0.26	0.529528091795
0.001584	0.258	0.528617063667
0.001585	0.256	0.527696882689
0.001586	0.254	0.526767500896
0.001587	0.25	0.521056618805
0.001588	0.252	0.529618730787
0.001589	0.252	0.533381664477
0.00159	0.244	0.518135117513
0.001591	0.248	0.520092299501
0.001592	0.25	0.521056618805
0.001593	0.254	0.522956977198
0.001594	0.252	0.522011494126
0.001595	0.252	0.518165996569
0.001596	0.256	0.520061534821
0.001597	0.258	0.524819969132
0.001598	0.256	0.520061534821
0.001599	0.26	0.525737577124
0.0016	0.264	0.527545258722
0.001601	0.264	0.531322877354
0.001602	0.262	0.530430014234
0.001603	0.26	0.529528091795
0.001604	0.262	0.530430014234
0.001605	0.26	0.525737577124
0.001606	0.262	0.522834581871
0.001607	0.26	0.521919534028
0.001608	0.256	0.520061534821
0.001609	0.252	0.514291745996
0.00161	0.25	0.509411425078
0.001611	0.25	0.513322510708
0.001612	0.25	0.52488093888
0.001613	0.254	0.526767500896
0.001614	0.252	0.5258288695
0.001615	0.244	0.518135117513
0.001616	0.244	0.518135117513
0.001617	0.242	0.517142146803
0.001618	0.244	0.518135117513
0.001619	0.244	0.518135117513
0.00162	0.244	0.518135117513
0.001621	0.242	0.517142146803
0.001622	0.242	0.517142146803
0.001623	0.242	0.520995201513
0.001624	0.244	0.52198084256
0.001625	0.242	0.517142146803
0.001626	0.24	0.516139516023
0.001627	0.242	0.520995201513
0.001628	0.25	0.52488093888
0.001629	0.246	0.522956977198
0.00163	0.242	0.517142146803
0.001631	0.232	0.504158705171
0.001632	0.234	0.505216785153
0.001633	0.234	0.505216785153
0.001634	0.228	0.502011952049
0.001635	0.228	0.502011952049
0.001636	0.226	0.500923147798
0.001637	0.222	0.494687780322
0.001638	0.216	0.483056932462
0.001639	0.212	0.480682847624
0.00164	0.214	0.49010611096
0.001641	0.216	0.491267747771
0.001642	0.216	0.491267747771
0.001643	0.218	0.496463493119
0.001644	0.218	0.496463493119
0.001645	0.216	0.491267747771
0.001646	0.212	0.488933533315
0.001647	0.214	0.49010611096
0.001648	0.214	0.49010611096
0.001649	0.214	0.49010611096
0.00165	0.218	0.492418521179
0.001651	0.218	0.492418521179
0.001652	0.22	0.49355850717
0.001653	0.22	0.49355850717
0.001654	0.218	0.492418521179
0.001655	0.222	0.498714347097
0.001656	0.216	0.491267747771
0.001657	0.216	0.491267747771
0.001658	0.222	0.498714347097
0.001659	0.218	0.496463493119
0.00166	0.216	0.495322117415
0.001661	0.216	0.495322117415
0.001662	0.214	0.494170011231
0.001663	0.212	0.488933533315
0.001664	0.208	0.48242719658
0.001665	0.204	0.479983333044
0.001666	0.198	0.472012711693
0.001667	0.194	0.465149438353
0.001668	0.194	0.465149438353
0.001669	0.196	0.466459001414
0.00167	0.2	0.469041575982
0.001671	0.2	0.469041575982
0.001672	0.204	0.471576080818
0.001673	0.204	0.471576080818
0.001674	0.204	0.471576080818
0.001675	0.202	0.466042916479
0.001676	0.196	0.444504218203
0.001677	0.196	0.444504218203
0.001678	0.202	0.457379492326
0.001679	0.202	0.461731523723
0.00168	0.202	0.466042916479
0.001681	0.2	0.464758001545
0.001682	0.2	0.473286382648
0.001683	0.204	0.475798276584
0.001684	0.21	0.483632091574
0.001685	0.21	0.479478883789
0.001686	0.208	0.478263525684
0.001687	0.206	0.47703668622
0.001688	0.206	0.47703668622
0.001689	0.206	0.47703668622
0.00169	0.204	0.475798276584
0.001691	0.202	0.4703147882
0.001692	0.2	0.469041575982
0.001693	0.202	0.4703147882
0.001694	0.206	0.472825549225
0.001695	0.206	0.472825549225
0.001696	0.202	0.4703147882
0.001697	0.2	0.469041575982
0.001698	0.194	0.460829686544
0.001699	0.192	0.455121961676
0.0017	0.19	0.449332838773
0.001701	0.192	0.450706112672
0.001702	0.194	0.452066366809
0.001703	0.194	0.456469057002
0.001704	0.194	0.460829686544
0.001705	0.194	0.460829686544
0.001706	0.19	0.453762052182
0.001707	0.188	0.452389212957
0.001708	0.19	0.458148447558
0.001709	0.186	0.455416293077
0.00171	0.186	0.455416293077
0.001711	0.184	0.445133687784
0.001712	0.182	0.439176502104
0.001713	0.182	0.439176502104
0.001714	0.182	0.439176502104
0.001715	0.174	0.433271277608
0.001716	0.174	0.433271277608
0.001717	0.176	0.434768904132
0.001718	0.176	0.434768904132
0.001719	0.182	0.448191923176
0.00172	0.184	0.445133687784
0.001721	0.184	0.440617748167
0.001722	0.184	0.445133687784
0.001723	0.182	0.443707110603
0.001724	0.18	0.44226688775
0.001725	0.182	0.443707110603
0.001726	0.184	0.445133687784
0.001727	0.186	0.446546750072
0.001728	0.186	0.446546750072
0.001729	0.178	0.436252220625
0.00173	0.176	0.434768904132
0.001731	0.174	0.433271277608
0.001732	0.176	0.430144161881
0.001733	0.178	0.440812885474
0.001734	0.182	0.448191923176
0.001735	0.182	0.448191923176
0.001736	0.182	0.448191923176
0.001737	0.182	0.448191923176
0.001738	0.18	0.451220566907
0.001739	0.182	0.452632301101
0.00174	0.172	0.440926297696
0.001741	0.17	0.439431450854
0.001742	0.168	0.42869103093
0.001743	0.168	0.424
0.001744	0.164	0.420837260708
0.001745	0.164	0.420837260708
0.001746	0.162	0.414434554544
0.001747	0.164	0.416057688308
0.001748	0.156	0.409467947464
0.001749	0.152	0.406073884903
0.00175	0.156	0.409467947464
0.001751	0.156	0.409467947464
0.001752	0.154	0.407779352101
0.001753	0.152	0.401118436375
0.001754	0.15	0.399374510954
0.001755	0.15	0.399374510954
0.001756	0.144	0.394035531393
0.001757	0.138	0.388530565078
0.001758	0.14	0.390384425919
0.001759	0.138	0.388530565078
0.00176	0.14	0.390384425919
0.001761	0.14	0.385227205685
0.001762	0.142	0.387086553629
0.001763	0.142	0.387086553629
0.001764	0.142	0.387086553629
0.001765	0.14	0.385227205685
0.001766	0.14	0.38
0.001767	0.138	0.378095226101
0.001768	0.136	0.376170174256
0.001769	0.138	0.378095226101
0.00177	0.142	0.387086553629
0.001771	0.142	0.387086553629
0.001772	0.14	0.385227205685
0.001773	0.14	0.385227205685
0.001774	0.14	0.385227205685
0.001775	0.144	0.394035531393
0.001776	0.148	0.397612877055
0.001777	0.146	0.395833298246
0.001778	0.15	0.399374510954
0.001779	0.146	0.395833298246
0.00178	0.146	0.395833298246
0.001781	0.144	0.394035531393
0.001782	0.142	0.392219326398
0.001783	0.138	0.378095226101
0.001784	0.138	0.378095226101
0.001785	0.14	0.38
0.001786	0.142	0.381884799383
0.001787	0.142	0.381884799383
0.001788	0.146	0.385595643129
0.001789	0.144	0.383749918567
0.00179	0.142	0.381884799383
0.001791	0.144	0.383749918567
0.001792	0.146	0.385595643129
0.001793	0.148	0.387422250264
0.001794	0.148	0.387422250264
0.001795	0.146	0.385595643129
0.001796	0.144	0.383749918567
0.001797	0.146	0.385595643129
0.001798	0.144	0.383749918567
0.001799	0.142	0.381884799383
0.0018	0.142	0.381884799383
0.001801	0.142	0.387086553629
0.001802	0.142	0.387086553629
0.001803	0.142	0.387086553629
0.001804	0.14	0.385227205685
0.001805	0.14	0.38
0.001806	0.136	0.376170174256
0.001807	0.13	0.370270171631
0.001808	0.13	0.364828726939
0.001809	0.128	0.362789194988
0.00181	0.124	0.358641882663
0.001811	0.126	0.366229436283
0.001812	0.13	0.370270171631
0.001813	0.128	0.368260777167
0.001814	0.128	0.368260777167
0.001815	0.128	0.368260777167
0.001816	0.128	0.368260777167
0.001817	0.128	0.368260777167
0.001818	0.126	0.360727043622
0.001819	0.126	0.360727043622
0.00182	0.124	0.35302124582
0.001821	0.128	0.362789194988
0.001822	0.126	0.360727043622
0.001823	0.126	0.360727043622
0.001824	0.126	0.355139409247
0.001825	0.124	0.35302124582
0.001826	0.124	0.35302124582
0.001827	0.124	0.35302124582
0.001828	0.124	0.35302124582
0.001829	0.122	0.350878896487
0.00183	0.124	0.35302124582
0.001831	0.128	0.357233816988
0.001832	0.13	0.359304884464
0.001833	0.128	0.351590671094
0.001834	0.128	0.351590671094
0.001835	0.128	0.357233816988
0.001836	0.124	0.35302124582
0.001837	0.126	0.360727043622
0.001838	0.126	0.360727043622
0.001839	0.124	0.358641882663
0.00184	0.122	0.356533308402
0.001841	0.124	0.358641882663
0.001842	0.13	0.364828726939
0.001843	0.13	0.364828726939
0.001844	0.126	0.355139409247
0.001845	0.126	0.355139409247
0.001846	0.124	0.35302124582
0.001847	0.122	0.350878896487
0.001848	0.12	0.348711915483
0.001849	0.122	0.350878896487
0.00185	0.122	0.350878896487
0.001851	0.122	0.350878896487
0.001852	0.118	0.346519840702
0.001853	0.12	0.348711915483
0.001854	0.116	0.344302192848
0.001855	0.116	0.344302192848
0.001856	0.118	0.352244233452
0.001857	0.12	0.354400902933
0.001858	0.116	0.3500628515
0.001859	0.114	0.347856292167
0.00186	0.116	0.3500628515
0.001861	0.12	0.354400902933
0.001862	0.122	0.356533308402
0.001863	0.12	0.354400902933
0.001864	0.12	0.354400902933
0.001865	0.122	0.362099433858
0.001866	0.12	0.354400902933
0.001867	0.124	0.364175781732
0.001868	0.122	0.362099433858
0.001869	0.12	0.36
0.00187	0.12	0.36
0.001871	0.12	0.36
0.001872	0.12	0.36
0.001873	0.12	0.36
0.001874	0.12	0.36
0.001875	0.12	0.36
0.001876	0.118	0.357877073868
0.001877	0.118	0.357877073868
0.001878	0.118	0.357877073868
0.001879	0.118	0.357877073868
0.00188	0.118	0.357877073868
0.001881	0.12	0.36
0.001882	0.12	0.36
0.001883	0.116	0.3500628515
0.001884	0.112	0.345624073236
0.001885	0.108	0.341080635627
0.001886	0.108	0.335165630696
0.001887	0.108	0.335165630696
0.001888	0.11	0.337490740614
0.001889	0.11	0.331511689085
0.00189	0.108	0.329144345235
0.001891	0.108	0.329144345235
0.001892	0.102	0.321863325031
0.001893	0.104	0.32432082881
0.001894	0.1	0.31304951685
0.001895	0.106	0.32674760902
0.001896	0.106	0.32674760902
0.001897	0.104	0.32432082881
0.001898	0.104	0.32432082881
0.001899	0.106	0.32674760902
0.0019	0.106	0.32674760902
0.001901	0.106	0.32674760902
0.001902	0.106	0.32674760902
0.001903	0.106	0.32674760902
0.001904	0.108	0.329144345235
0.001905	0.106	0.32674760902
0.001906	0.106	0.32674760902
0.001907	0.11	0.331511689085
0.001908	0.11	0.331511689085
0.001909	0.11	0.331511689085
0.00191	0.108	0.323010835732
0.001911	0.108	0.323010835732
0.001912	0.11	0.325422801905
0.001913	0.11	0.331511689085
0.001914	0.11	0.331511689085
0.001915	0.108	0.329144345235
0.001916	0.108	0.329144345235
0.001917	0.106	0.32674760902
0.001918	0.106	0.32674760902
0.001919	0.104	0.32432082881
0.00192	0.106	0.32674760902
0.001921	0.102	0.321863325031
0.001922	0.1	0.319374388453
0.001923	0.102	0.321863325031
0.001924	0.1	0.31304951685
0.001925	0.1	0.31304951685
0.001926	0.098	0.310477052292
0.001927	0.094	0.305227783794
0.001928	0.096	0.314299220489
0.001929	0.088	0.297079114042
0.00193	0.088	0.297079114042
0.001931	0.088	0.297079114042
0.001932	0.088	0.297079114042
0.001933	0.088	0.297079114042
0.001934	0.09	0.299833287011
0.001935	0.088	0.290268840904
0.001936	0.09	0.299833287011
0.001937	0.09	0.299833287011
0.001938	0.086	0.294285575589
0.001939	0.09	0.299833287011
0.00194	0.088	0.290268840904
0.001941	0.088	0.297079114042
0.001942	0.086	0.294285575589
0.001943	0.086	0.301004983347
0.001944	0.09	0.306431068921
0.001945	0.088	0.303736728105
0.001946	0.088	0.303736728105
0.001947	0.09	0.306431068921
0.001948	0.09	0.306431068921
0.001949	0.09	0.306431068921
0.00195	0.09	0.306431068921
0.001951	0.09	0.306431068921
0.001952	0.088	0.297079114042
0.001953	0.09	0.299833287011
0.001954	0.088	0.297079114042
0.001955	0.086	0.294285575589
0.001956	0.088	0.297079114042
0.001957	0.086	0.301004983347
0.001958	0.086	0.301004983347
0.001959	0.088	0.303736728105
0.00196	0.088	0.303736728105
0.001961	0.088	0.303736728105
0.001962	0.09	0.306431068921
0.001963	0.094	0.311711404989
0.001964	0.094	0.311711404989
0.001965	0.094	0.311711404989
0.001966	0.094	0.311711404989
0.001967	0.092	0.309088983951
0.001968	0.098	0.316853278348
0.001969	0.098	0.316853278348
0.00197	0.094	0.305227783794
0.001971	0.094	0.305227783794
0.001972	0.094	0.305227783794
0.001973	0.096	0.307870102478
0.001974	0.098	0.310477052292
0.001975	0.096	0.307870102478
0.001976	0.094	0.305227783794
0.001977	0.094	0.305227783794
0.001978	0.094	0.305227783794
0.001979	0.094	0.305227783794
0.00198	0.094	0.305227783794
0.001981	0.094	0.305227783794
0.001982	0.09	0.299833287011
0.001983	0.086	0.28740911607
0.001984	0.084	0.284506590433
0.001985	0.084	0.284506590433
0.001986	0.084	0.284506590433
0.001987	0.084	0.284506590433
0.001988	0.082	0.281559940332
0.001989	0.082	0.281559940332
0.00199	0.08	0.278567765544
0.001991	0.08	0.278567765544
0.001992	0.084	0.284506590433
0.001993	0.088	0.297079114042
0.001994	0.088	0.297079114042
0.001995	0.092	0.302549169558
0.001996	0.094	0.305227783794
0.001997	0.094	0.305227783794
0.001998	0.094	0.305227783794
[truncated: 8,002 more rows]
