# Supplementary material for: The Influence of Synaptic Size on AMPA Receptor Activation: A Monte Carlo Model
Source: PLoS One. 2015 Jun 24;10(6):e0130924. doi: 10.1371/journal.pone.0130924 (PMC4479604; doi:10.1371/journal.pone.0130924)
Supplement: S1 Dataset — This package contains the experimental data used as basis for the analysis presented in the paper. (ZIP) [file pone.0130924.s001.zip › S1 Simulation data/training/1108_8349_185_368.csv]

time	AMPA.O.mean	AMPA.O.stdev
0.0	0.0	0.0
1e-06	0.0	0.0
2e-06	0.032	0.187018715641
3e-06	0.166	0.412848640545
4e-06	0.35	0.596238207431
5e-06	0.688	0.823805802359
6e-06	1.028	1.02137945936
7e-06	1.502	1.26253554405
8e-06	1.92	1.40342438343
9e-06	2.352	1.48865576948
1e-05	2.856	1.59976998347
1.1e-05	3.372	1.78258688428
1.2e-05	3.966	1.90600209863
1.3e-05	4.57	2.00825795156
1.4e-05	5.148	2.07607706986
1.5e-05	5.686	2.2519777974
1.6e-05	6.242	2.3228077837
1.7e-05	6.806	2.45201223488
1.8e-05	7.334	2.52634993617
1.9e-05	7.826	2.67352276968
2e-05	8.35	2.81629188828
2.1e-05	8.862	2.86058665312
2.2e-05	9.374	2.99301252921
2.3e-05	9.804	3.05574606275
2.4e-05	10.242	3.14315701167
2.5e-05	10.662	3.18367020905
2.6e-05	11.108	3.26195278936
2.7e-05	11.524	3.35043638949
2.8e-05	11.94	3.41063044026
2.9e-05	12.314	3.48990028511
3e-05	12.644	3.58179619744
3.1e-05	12.928	3.61148390554
3.2e-05	13.232	3.6351308092
3.3e-05	13.546	3.65018958412
3.4e-05	13.896	3.7353960968
3.5e-05	14.15	3.78675322671
3.6e-05	14.428	3.80378968924
3.7e-05	14.662	3.83506923014
3.8e-05	14.88	3.86440163544
3.9e-05	15.092	3.91095077954
4e-05	15.338	3.95319566933
4.1e-05	15.552	3.91807299575
4.2e-05	15.71	3.94029186736
4.3e-05	15.852	3.95753660754
4.4e-05	16.058	4.00682367967
4.5e-05	16.188	4.02798411119
4.6e-05	16.328	4.08514577463
4.7e-05	16.486	4.08923024541
4.8e-05	16.622	4.12154291498
4.9e-05	16.79	4.19116928792
5e-05	16.928	4.24674180991
5.1e-05	17.0	4.2038077977
5.2e-05	17.112	4.28805970108
5.3e-05	17.238	4.27613797719
5.4e-05	17.372	4.31435000898
5.5e-05	17.4	4.28112134843
5.6e-05	17.45	4.24917639078
5.7e-05	17.48	4.23055551908
5.8e-05	17.548	4.29088522335
5.9e-05	17.666	4.34493314103
6e-05	17.656	4.36321716168
6.1e-05	17.768	4.34904311315
6.2e-05	17.772	4.34327249893
6.3e-05	17.802	4.32606010129
6.4e-05	17.836	4.30825997359
6.5e-05	17.894	4.34543024337
6.6e-05	17.94	4.35343542504
6.7e-05	17.966	4.34336781772
6.8e-05	17.944	4.36129155182
6.9e-05	17.958	4.40184461334
7e-05	17.954	4.42491627039
7.1e-05	18.016	4.39769757942
7.2e-05	18.008	4.37172002763
7.3e-05	18.002	4.34396086539
7.4e-05	18.04	4.34032256866
7.5e-05	18.046	4.33403784017
7.6e-05	18.114	4.29802326657
7.7e-05	18.04	4.2640825508
7.8e-05	18.054	4.23592776142
7.9e-05	18.076	4.27296431064
8e-05	18.066	4.2878484115
8.1e-05	18.116	4.29354678558
8.2e-05	18.124	4.29611731683
8.3e-05	18.096	4.27957754924
8.4e-05	18.064	4.24828247648
8.5e-05	18.114	4.28310681632
8.6e-05	18.094	4.27985560504
8.7e-05	18.088	4.29141654935
8.8e-05	18.006	4.2752735585
8.9e-05	17.956	4.2649811254
9e-05	17.986	4.25603148485
9.1e-05	17.942	4.2982131171
9.2e-05	17.932	4.2964375941
9.3e-05	17.912	4.29607448725
9.4e-05	17.868	4.32002037032
9.5e-05	17.842	4.27095258695
9.6e-05	17.788	4.2439434492
9.7e-05	17.772	4.21710991083
9.8e-05	17.684	4.2336915334
9.9e-05	17.612	4.24893586678
0.0001	17.6	4.21426150114
0.000101	17.578	4.22799195837
0.000102	17.548	4.19424558175
0.000103	17.496	4.18831517439
0.000104	17.496	4.17636013773
0.000105	17.51	4.17874383039
0.000106	17.516	4.17824652217
0.000107	17.502	4.21354909785
0.000108	17.512	4.23153116496
0.000109	17.426	4.21432367053
0.00011	17.394	4.23541780702
0.000111	17.338	4.19329893998
0.000112	17.356	4.19776893123
0.000113	17.288	4.21818159875
0.000114	17.288	4.22765372281
0.000115	17.262	4.21963932108
0.000116	17.228	4.21236465658
0.000117	17.18	4.1496505877
0.000118	17.152	4.10717615887
0.000119	17.106	4.09911746599
0.00012	17.066	4.12087903244
0.000121	17.034	4.16279281252
0.000122	17.0	4.12989103972
0.000123	16.916	4.13097373509
0.000124	16.854	4.19769984634
0.000125	16.806	4.18955415289
0.000126	16.75	4.19946425154
0.000127	16.73	4.24088434174
0.000128	16.664	4.16162276041
0.000129	16.65	4.0845440382
0.00013	16.612	4.06416731939
0.000131	16.55	4.09676701803
0.000132	16.522	4.12377448462
0.000133	16.488	4.11459062362
0.000134	16.488	4.1286627375
0.000135	16.442	4.0937313053
0.000136	16.424	4.07630028335
0.000137	16.362	4.04560947201
0.000138	16.308	4.05032541902
0.000139	16.238	4.06169373538
0.00014	16.212	4.04117012757
0.000141	16.192	4.00888213845
0.000142	16.162	4.00546576568
0.000143	16.094	3.98110085278
0.000144	16.136	3.95796715499
0.000145	16.116	3.95000556962
0.000146	15.996	3.93344429222
0.000147	15.944	3.88186347004
0.000148	15.892	3.89208632998
0.000149	15.852	3.90155046103
0.00015	15.804	3.94025176861
0.000151	15.782	3.95808994339
0.000152	15.776	4.00122781156
0.000153	15.77	4.02157929177
0.000154	15.714	4.00701934111
0.000155	15.66	4.01800945743
0.000156	15.664	4.04661636432
0.000157	15.604	4.03226784825
0.000158	15.512	4.01719504132
0.000159	15.478	4.06614264383
0.00016	15.478	4.04493708233
0.000161	15.402	4.03142605042
0.000162	15.404	4.02551661281
0.000163	15.35	4.03924497895
0.000164	15.302	4.04806077029
0.000165	15.262	3.99266277063
0.000166	15.184	3.97166765981
0.000167	15.142	4.00472670728
0.000168	15.098	4.0586199625
0.000169	15.056	4.03148409398
0.00017	14.956	4.00874843311
0.000171	14.97	4.01361433125
0.000172	14.952	4.05434285674
0.000173	14.916	4.05474339509
0.000174	14.892	4.05170778808
0.000175	14.84	4.05146886943
0.000176	14.772	4.04524609882
0.000177	14.746	4.04394411435
0.000178	14.718	4.01677432774
0.000179	14.662	3.96582349582
0.00018	14.638	3.95208248902
0.000181	14.57	3.95184766913
0.000182	14.514	3.9341840323
0.000183	14.436	3.91738484196
0.000184	14.444	3.96268393895
0.000185	14.384	3.94417849495
0.000186	14.294	3.99143633295
0.000187	14.278	4.00108935166
0.000188	14.184	3.98122393241
0.000189	14.114	3.9644676818
0.00019	14.094	3.91320380251
0.000191	14.002	3.86341765798
0.000192	13.964	3.85521776298
0.000193	13.95	3.85272630743
0.000194	13.918	3.85425427288
0.000195	13.928	3.89497317064
0.000196	13.882	3.84344584976
0.000197	13.87	3.87364169742
0.000198	13.828	3.87484399686
0.000199	13.836	3.87622290381
0.0002	13.834	3.84947321071
0.000201	13.812	3.85961863401
0.000202	13.756	3.84245546493
0.000203	13.744	3.79979788936
0.000204	13.724	3.80313344494
0.000205	13.728	3.80236978738
0.000206	13.674	3.79364257673
0.000207	13.672	3.82627965523
0.000208	13.62	3.77141883116
0.000209	13.574	3.79690979614
0.00021	13.498	3.77544646366
0.000211	13.47	3.74020052938
0.000212	13.398	3.7126265635
0.000213	13.354	3.69495385627
0.000214	13.336	3.68281196913
0.000215	13.304	3.64576247169
0.000216	13.266	3.65064980517
0.000217	13.224	3.66903584065
0.000218	13.178	3.66964793952
0.000219	13.11	3.6471769905
0.00022	13.112	3.63970548259
0.000221	13.098	3.67102111135
0.000222	13.074	3.65301574045
0.000223	13.024	3.6286945311
0.000224	13.002	3.68429043372
0.000225	12.954	3.71266534985
0.000226	12.916	3.71765302308
0.000227	12.93	3.717674004
0.000228	12.924	3.69353814113
0.000229	12.93	3.69013549887
0.00023	12.878	3.6746586236
0.000231	12.85	3.69208613117
0.000232	12.846	3.67454541406
0.000233	12.78	3.66982288401
0.000234	12.78	3.67907597095
0.000235	12.71	3.7010674136
0.000236	12.656	3.69508646719
0.000237	12.618	3.67968422558
0.000238	12.58	3.6605464073
0.000239	12.576	3.64475294087
0.00024	12.566	3.62900041334
0.000241	12.526	3.61846984235
0.000242	12.44	3.62248533468
0.000243	12.42	3.60272119376
0.000244	12.396	3.63251758427
0.000245	12.34	3.62938011236
0.000246	12.286	3.64365256302
0.000247	12.252	3.63929883357
0.000248	12.2	3.62546548735
0.000249	12.224	3.62074909376
0.00025	12.218	3.61586448861
0.000251	12.2	3.60887794196
0.000252	12.2	3.59666512203
0.000253	12.124	3.60841017624
0.000254	12.078	3.60332013565
0.000255	12.038	3.56714956233
0.000256	12.0	3.55021126132
0.000257	11.968	3.54612126132
0.000258	11.99	3.60193003819
0.000259	11.99	3.60026387922
0.00026	11.976	3.57371291516
0.000261	11.97	3.58735278444
0.000262	11.944	3.56102007857
0.000263	11.908	3.53829563491
0.000264	11.878	3.53597454742
0.000265	11.864	3.5464776892
0.000266	11.83	3.51811028821
0.000267	11.794	3.49393245499
0.000268	11.792	3.47976091133
0.000269	11.778	3.4676672274
0.00027	11.726	3.45816772294
0.000271	11.712	3.46771625137
0.000272	11.682	3.48207926389
0.000273	11.686	3.53771168978
0.000274	11.662	3.56142611885
0.000275	11.63	3.53116128207
0.000276	11.546	3.51850593292
0.000277	11.53	3.50900270732
0.000278	11.51	3.51481151699
0.000279	11.506	3.53976891901
0.00028	11.45	3.55576995881
0.000281	11.384	3.53108255355
0.000282	11.35	3.54732293427
0.000283	11.352	3.55078808154
0.000284	11.304	3.52244006337
0.000285	11.278	3.57109451009
0.000286	11.266	3.54503088844
0.000287	11.216	3.53402659865
0.000288	11.172	3.53417826376
0.000289	11.126	3.49944624191
0.00029	11.118	3.47103385175
0.000291	11.08	3.45160832077
0.000292	11.032	3.47145156959
0.000293	11.016	3.46290975915
0.000294	10.968	3.44890939284
0.000295	10.948	3.40900220006
0.000296	10.892	3.41062105781
0.000297	10.874	3.38793801596
0.000298	10.824	3.38245827764
0.000299	10.85	3.40286643875
0.0003	10.83	3.38778688822
0.000301	10.798	3.36291480713
0.000302	10.768	3.33798981424
0.000303	10.69	3.36658580761
0.000304	10.664	3.32131058469
0.000305	10.636	3.33519174861
0.000306	10.604	3.29229160312
0.000307	10.586	3.30130337897
0.000308	10.508	3.30725505518
0.000309	10.488	3.31871300356
0.00031	10.456	3.29788780889
0.000311	10.45	3.27772787156
0.000312	10.436	3.27626372565
0.000313	10.394	3.26416359884
0.000314	10.348	3.27458333227
0.000315	10.308	3.23931103786
0.000316	10.28	3.21770104267
0.000317	10.2	3.19812445036
0.000318	10.166	3.19913175721
0.000319	10.136	3.20023499137
0.00032	10.104	3.1933029922
0.000321	10.08	3.18898102848
0.000322	10.016	3.17738005281
0.000323	10.0	3.15023808624
0.000324	9.97	3.16245158066
0.000325	9.984	3.17800943989
0.000326	9.99	3.20404431929
0.000327	9.962	3.21442934282
0.000328	9.938	3.20533243206
0.000329	9.968	3.176
0.00033	9.942	3.16901183336
0.000331	9.952	3.15748254152
0.000332	9.926	3.16046262436
0.000333	9.874	3.17775455314
0.000334	9.854	3.18255934744
0.000335	9.836	3.21451458233
0.000336	9.848	3.18447735115
0.000337	9.848	3.17063022127
0.000338	9.794	3.19054290051
0.000339	9.768	3.18656178349
0.00034	9.742	3.14760798067
0.000341	9.71	3.14545704151
0.000342	9.692	3.13195402265
0.000343	9.634	3.08416017742
0.000344	9.604	3.09502568648
0.000345	9.576	3.11965126256
0.000346	9.53	3.10372357017
0.000347	9.498	3.10451220001
0.000348	9.5	3.11544539352
0.000349	9.438	3.08644714842
0.00035	9.402	3.12288264269
0.000351	9.382	3.13816443164
0.000352	9.332	3.15812855976
0.000353	9.276	3.162249832
0.000354	9.254	3.13456280843
0.000355	9.236	3.10423968147
0.000356	9.208	3.09333735632
0.000357	9.236	3.10359533445
0.000358	9.222	3.07972661124
0.000359	9.212	3.08010649167
0.00036	9.184	3.08774092177
0.000361	9.168	3.09059476477
0.000362	9.14	3.03716973513
0.000363	9.12	3.06098023515
0.000364	9.096	3.03097080157
0.000365	9.062	3.02558358007
0.000366	9.052	3.00088253685
0.000367	9.04	3.0229786635
0.000368	9.056	3.03395187833
0.000369	9.034	3.01278011146
0.00037	9.036	3.00644374636
0.000371	9.03	2.99083600353
0.000372	8.996	3.00998073084
0.000373	8.964	3.0217054787
0.000374	8.954	3.00064726351
0.000375	8.938	3.00235840632
0.000376	8.92	3.03209498532
0.000377	8.884	3.04607025526
0.000378	8.852	3.04008157785
0.000379	8.858	3.04332646951
0.00038	8.848	3.037251389
0.000381	8.806	3.03716380856
0.000382	8.754	3.04589625562
0.000383	8.756	3.04966621124
0.000384	8.75	3.06651267729
0.000385	8.714	3.06793155074
0.000386	8.708	3.06443077912
0.000387	8.682	3.08105111934
0.000388	8.66	3.06861532291
0.000389	8.65	3.08536869758
0.00039	8.61	3.06364162395
0.000391	8.596	3.04249634347
0.000392	8.614	3.05434182763
0.000393	8.596	3.03657438572
0.000394	8.59	3.0308249702
0.000395	8.548	2.9972814349
0.000396	8.544	2.99333659985
0.000397	8.464	2.96255025274
0.000398	8.462	2.95441297046
0.000399	8.43	2.93617097595
0.0004	8.402	2.91691549415
0.000401	8.358	2.88822367555
0.000402	8.322	2.90556638196
0.000403	8.28	2.90613144919
0.000404	8.26	2.91485848713
0.000405	8.236	2.89141902878
0.000406	8.25	2.86905907921
0.000407	8.242	2.88156832298
0.000408	8.184	2.88411927631
0.000409	8.136	2.88747363624
0.00041	8.112	2.87044526163
0.000411	8.114	2.85324446902
0.000412	8.074	2.86086070965
0.000413	8.038	2.86645355797
0.000414	8.012	2.85164093111
0.000415	8.002	2.82028296453
0.000416	7.992	2.83900264177
0.000417	8.01	2.82593347409
0.000418	7.986	2.81172616021
0.000419	7.952	2.82164774556
0.00042	7.942	2.85002385955
0.000421	7.93	2.84554037047
0.000422	7.898	2.83823818592
0.000423	7.878	2.83744885416
0.000424	7.848	2.85462712101
0.000425	7.804	2.82446171863
0.000426	7.8	2.8227646023
0.000427	7.78	2.83753414076
0.000428	7.764	2.82281844971
0.000429	7.746	2.8088225291
0.00043	7.72	2.80456770287
0.000431	7.722	2.79726938281
0.000432	7.672	2.7922062961
0.000433	7.654	2.79468853363
0.000434	7.636	2.77983884425
0.000435	7.634	2.79213968132
0.000436	7.598	2.81645095821
0.000437	7.598	2.79721218359
0.000438	7.574	2.82214882669
0.000439	7.55	2.81344983961
0.00044	7.514	2.81030318649
0.000441	7.494	2.78890014163
0.000442	7.49	2.79390407853
0.000443	7.44	2.77676070269
0.000444	7.43	2.76786921656
0.000445	7.402	2.76774204
0.000446	7.4	2.73642102024
0.000447	7.378	2.75447200022
0.000448	7.4	2.76115917687
0.000449	7.38	2.76398263381
0.00045	7.342	2.75118810698
0.000451	7.328	2.74452473117
0.000452	7.306	2.74378643484
0.000453	7.284	2.77548986667
0.000454	7.272	2.7571753662
0.000455	7.268	2.77708048137
0.000456	7.242	2.77622693597
0.000457	7.23	2.7880279769
0.000458	7.18	2.7870414421
0.000459	7.154	2.81252271102
0.00046	7.132	2.79116033219
0.000461	7.122	2.78408261372
0.000462	7.096	2.7696180242
0.000463	7.084	2.75915639281
0.000464	7.096	2.77754999955
0.000465	7.032	2.75662402224
0.000466	7.0	2.73422749602
0.000467	6.986	2.73894213155
0.000468	6.998	2.72433404707
0.000469	6.954	2.71438464481
0.00047	6.94	2.72110271765
0.000471	6.948	2.72200220426
0.000472	6.908	2.68915153905
0.000473	6.888	2.65846873218
0.000474	6.914	2.64624337505
0.000475	6.878	2.61440547735
0.000476	6.864	2.61868363878
0.000477	6.844	2.58373063612
0.000478	6.848	2.58164598658
0.000479	6.824	2.59788837328
0.00048	6.778	2.59320573808
0.000481	6.762	2.62170860318
0.000482	6.734	2.63272558388
0.000483	6.726	2.63342438661
0.000484	6.692	2.6632942008
0.000485	6.684	2.66536001321
0.000486	6.664	2.67191017813
0.000487	6.646	2.64965733634
0.000488	6.626	2.67322352227
0.000489	6.598	2.66615753473
0.00049	6.574	2.67591554426
0.000491	6.554	2.68609083986
0.000492	6.56	2.68223787163
0.000493	6.56	2.70673234731
0.000494	6.528	2.66481068746
0.000495	6.52	2.66938195094
0.000496	6.498	2.64083244451
0.000497	6.468	2.65649694146
0.000498	6.446	2.651619128
0.000499	6.442	2.66357579205
0.0005	6.434	2.66414038669
0.000501	6.406	2.65878995033
0.000502	6.4	2.67507009254
0.000503	6.392	2.66951980701
0.000504	6.392	2.68297148699
0.000505	6.342	2.63306589359
0.000506	6.302	2.64098390756
0.000507	6.31	2.64308531834
0.000508	6.278	2.62006030465
0.000509	6.248	2.59817166484
0.00051	6.228	2.56827101374
0.000511	6.208	2.57851430091
0.000512	6.178	2.5749399993
0.000513	6.156	2.56664450207
0.000514	6.142	2.58105327338
0.000515	6.144	2.59523871734
0.000516	6.096	2.57347702535
0.000517	6.102	2.57363478373
0.000518	6.08	2.5388186229
0.000519	6.07	2.53872015
0.00052	6.08	2.54432702301
0.000521	6.076	2.53894151173
0.000522	6.088	2.5519122242
0.000523	6.084	2.54183870456
0.000524	6.072	2.5264235591
0.000525	6.06	2.50687055908
0.000526	6.06	2.50127967249
0.000527	6.054	2.48577633748
0.000528	6.04	2.49767892252
0.000529	6.048	2.50313723156
0.00053	6.038	2.50929392459
0.000531	6.036	2.5152940186
0.000532	6.0	2.50838593522
0.000533	5.964	2.50573422374
0.000534	5.938	2.46295675967
0.000535	5.93	2.4651774784
0.000536	5.93	2.48135043877
0.000537	5.934	2.48307148508
0.000538	5.906	2.48619468264
0.000539	5.91	2.47101193846
0.00054	5.89	2.4555854699
0.000541	5.852	2.44010163723
0.000542	5.846	2.45973250578
0.000543	5.824	2.45296229078
0.000544	5.846	2.45566365775
0.000545	5.824	2.44233986169
0.000546	5.82	2.46406168754
0.000547	5.816	2.45889080685
0.000548	5.812	2.48448304482
0.000549	5.768	2.51280241961
0.00055	5.764	2.52275722177
0.000551	5.732	2.50762357622
0.000552	5.748	2.47800242131
0.000553	5.768	2.48800643086
0.000554	5.738	2.48381883397
0.000555	5.704	2.49326773532
0.000556	5.694	2.4828137264
0.000557	5.698	2.48330344501
0.000558	5.66	2.4674683382
0.000559	5.654	2.47513312773
0.00056	5.614	2.47244898835
0.000561	5.584	2.46230461154
0.000562	5.566	2.46934080272
0.000563	5.536	2.44963344197
0.000564	5.518	2.41364371853
0.000565	5.528	2.41354842504
0.000566	5.508	2.40456565724
0.000567	5.49	2.3718979742
0.000568	5.454	2.36133098061
0.000569	5.448	2.3561188425
0.00057	5.414	2.36444581245
0.000571	5.42	2.36803716187
0.000572	5.43	2.36412774613
0.000573	5.426	2.3648517924
0.000574	5.398	2.3510840053
0.000575	5.37	2.33175899269
0.000576	5.334	2.34572888459
0.000577	5.316	2.34523858061
0.000578	5.29	2.34219982068
0.000579	5.274	2.34071014865
0.00058	5.278	2.33767320214
0.000581	5.248	2.33205831831
0.000582	5.208	2.32738823577
0.000583	5.196	2.34639809069
0.000584	5.152	2.32398278823
0.000585	5.156	2.3271579233
0.000586	5.154	2.33029697678
0.000587	5.156	2.30036171069
0.000588	5.146	2.29797389019
0.000589	5.136	2.31116940097
0.00059	5.128	2.296
0.000591	5.114	2.3058629621
0.000592	5.098	2.2839430816
0.000593	5.096	2.26777071151
0.000594	5.086	2.27037529937
0.000595	5.054	2.25900066401
0.000596	5.04	2.25973449768
0.000597	5.034	2.2708685563
0.000598	5.038	2.26992422781
0.000599	5.012	2.26270987977
0.0006	5.0	2.25831795813
0.000601	4.984	2.25382874238
0.000602	4.954	2.23156536987
0.000603	4.908	2.23775244386
0.000604	4.882	2.24590204595
0.000605	4.908	2.25466982062
0.000606	4.88	2.25690052949
0.000607	4.862	2.28450344714
0.000608	4.866	2.26098297207
0.000609	4.852	2.22847391728
0.00061	4.86	2.23168098079
0.000611	4.836	2.24256638698
0.000612	4.832	2.25649639929
0.000613	4.816	2.28782516815
0.000614	4.806	2.28918413414
0.000615	4.778	2.29188045063
0.000616	4.762	2.27538040776
0.000617	4.752	2.2747518546
0.000618	4.718	2.25532170654
0.000619	4.706	2.23238975092
0.00062	4.704	2.24952972863
0.000621	4.708	2.24827400465
0.000622	4.706	2.25290124062
0.000623	4.686	2.26614297872
0.000624	4.674	2.27062194123
0.000625	4.672	2.2530903222
0.000626	4.674	2.25825684987
0.000627	4.684	2.24947638352
0.000628	4.682	2.27527492844
0.000629	4.678	2.25262424741
0.00063	4.676	2.2438859151
0.000631	4.652	2.22865340509
0.000632	4.652	2.21695647228
0.000633	4.648	2.22712729766
0.000634	4.632	2.23977141691
0.000635	4.614	2.23986696033
0.000636	4.58	2.25468401334
0.000637	4.574	2.24689207573
0.000638	4.548	2.24136030125
0.000639	4.546	2.23604203896
0.00064	4.554	2.23048963235
0.000641	4.542	2.21906196398
0.000642	4.524	2.21301242654
0.000643	4.54	2.20825723139
0.000644	4.496	2.19407930577
0.000645	4.5	2.17944947177
0.000646	4.472	2.17375619608
0.000647	4.468	2.17001751145
0.000648	4.448	2.15483085183
0.000649	4.422	2.14939898576
0.00065	4.422	2.13726835002
0.000651	4.424	2.14574555808
0.000652	4.412	2.13125690615
0.000653	4.398	2.13250932003
0.000654	4.368	2.11768175135
0.000655	4.344	2.14048218867
0.000656	4.332	2.13208255
0.000657	4.312	2.10965779215
0.000658	4.298	2.0931306696
0.000659	4.294	2.0898717664
0.00066	4.276	2.08418425289
0.000661	4.258	2.0735081384
0.000662	4.236	2.08141874691
0.000663	4.242	2.07832528734
0.000664	4.236	2.06308119084
0.000665	4.244	2.08145718188
0.000666	4.228	2.0668855798
0.000667	4.218	2.08097957703
0.000668	4.222	2.09206022858
0.000669	4.216	2.07685916711
0.00067	4.196	2.09513340864
0.000671	4.19	2.10378230813
0.000672	4.15	2.11080553344
0.000673	4.13	2.10264119621
0.000674	4.122	2.12393879385
0.000675	4.118	2.12416477704
0.000676	4.092	2.12780074255
0.000677	4.062	2.10289229396
0.000678	4.05	2.06869524097
0.000679	4.016	2.05322770291
0.00068	4.014	2.05178069003
0.000681	4.014	2.0585927232
0.000682	4.008	2.06783364902
0.000683	4.01	2.04007352809
0.000684	3.988	2.02382212657
0.000685	3.998	2.01841422904
0.000686	3.988	2.01986534205
0.000687	3.972	2.02662675399
0.000688	3.954	2.00994626794
0.000689	3.952	2.01337924892
0.00069	3.92	1.9973983078
0.000691	3.922	1.99697671494
0.000692	3.906	1.97311023514
0.000693	3.904	1.96336038465
0.000694	3.914	1.97347510752
0.000695	3.912	1.99606011934
0.000696	3.898	2.00389520684
0.000697	3.878	2.01273843308
0.000698	3.874	1.99752947413
0.000699	3.856	1.99781480623
0.0007	3.844	1.96765444121
0.000701	3.834	1.96531015364
0.000702	3.832	1.95442472354
0.000703	3.82	1.93483849455
0.000704	3.812	1.91119229802
0.000705	3.804	1.91248111102
0.000706	3.786	1.91002722494
0.000707	3.788	1.90972668201
0.000708	3.782	1.91793534823
0.000709	3.756	1.92469841793
0.00071	3.748	1.91741909868
0.000711	3.734	1.90032734022
0.000712	3.736	1.89269754583
0.000713	3.706	1.90461649683
0.000714	3.702	1.91551455228
0.000715	3.692	1.89766593477
0.000716	3.668	1.89044333425
0.000717	3.664	1.90869169852
0.000718	3.68	1.92291445468
0.000719	3.68	1.90620040919
0.00072	3.686	1.88133038034
0.000721	3.674	1.88566274821
0.000722	3.668	1.88196067972
0.000723	3.648	1.86013332855
0.000724	3.638	1.85552041218
0.000725	3.636	1.84051731858
0.000726	3.618	1.83632132264
0.000727	3.612	1.85942356659
0.000728	3.604	1.83825569495
0.000729	3.6	1.84715998224
0.00073	3.594	1.85180020521
0.000731	3.578	1.82535366436
0.000732	3.542	1.83200327511
0.000733	3.548	1.84924200688
0.000734	3.562	1.84774348869
0.000735	3.552	1.85021512263
0.000736	3.54	1.85483152874
0.000737	3.516	1.84654921407
0.000738	3.506	1.8574078712
0.000739	3.506	1.8390116911
0.00074	3.5	1.83030052177
0.000741	3.474	1.81364935972
0.000742	3.474	1.80702075251
0.000743	3.478	1.80928604704
0.000744	3.466	1.81461951935
0.000745	3.462	1.82771879675
0.000746	3.458	1.83962931049
0.000747	3.452	1.84491083795
0.000748	3.432	1.84102580101
0.000749	3.452	1.82857758928
0.00075	3.446	1.8316888382
0.000751	3.446	1.83714016885
0.000752	3.424	1.8144486766
0.000753	3.42	1.81868084061
0.000754	3.4	1.82866071211
0.000755	3.364	1.81865444766
0.000756	3.332	1.81377396607
0.000757	3.344	1.82364031541
0.000758	3.33	1.81689295227
0.000759	3.324	1.80859724649
0.00076	3.322	1.81722755867
0.000761	3.322	1.82710590826
0.000762	3.316	1.82102828094
0.000763	3.304	1.8065392329
0.000764	3.322	1.81392282085
0.000765	3.31	1.81049716929
0.000766	3.306	1.79230689336
0.000767	3.296	1.80010666351
0.000768	3.28	1.79933320983
0.000769	3.284	1.79648100463
0.00077	3.266	1.78864306109
0.000771	3.28	1.78482492139
0.000772	3.264	1.78165765511
0.000773	3.262	1.77689504473
0.000774	3.264	1.78390134256
0.000775	3.242	1.76619251499
0.000776	3.216	1.75879049349
0.000777	3.208	1.76542799343
0.000778	3.188	1.77669806101
0.000779	3.178	1.75679139342
0.00078	3.164	1.7564464125
0.000781	3.16	1.7613631085
0.000782	3.164	1.76666465409
0.000783	3.174	1.75832988941
0.000784	3.17	1.74272774695
0.000785	3.156	1.73195381001
0.000786	3.136	1.72090208902
0.000787	3.126	1.72572419581
0.000788	3.11	1.71636243259
0.000789	3.092	1.70045170469
0.00079	3.08	1.70223382648
0.000791	3.072	1.69906327134
0.000792	3.062	1.70708992147
0.000793	3.058	1.7025381053
0.000794	3.036	1.68721782826
0.000795	3.022	1.70338369136
0.000796	2.998	1.69174347937
0.000797	3.004	1.70175908988
0.000798	2.986	1.70111845561
0.000799	2.992	1.70056931643
0.0008	2.992	1.70291984544
0.000801	2.974	1.69626766756
0.000802	2.982	1.71629717706
0.000803	2.972	1.72951322632
0.000804	2.95	1.73882143994
0.000805	2.936	1.74582473347
0.000806	2.93	1.75416646873
0.000807	2.918	1.74220435082
0.000808	2.904	1.74893796345
0.000809	2.884	1.73163044556
0.00081	2.864	1.74169572544
0.000811	2.878	1.73410380312
0.000812	2.872	1.72847215772
0.000813	2.872	1.71102776132
0.000814	2.864	1.69985411139
0.000815	2.878	1.70737107859
0.000816	2.856	1.72605446032
0.000817	2.846	1.72112869943
0.000818	2.85	1.7156631371
0.000819	2.85	1.72380393317
0.00082	2.818	1.71839343574
0.000821	2.82	1.6957594169
0.000822	2.816	1.69296898967
0.000823	2.802	1.68011785301
0.000824	2.78	1.66961073308
0.000825	2.762	1.65570407984
0.000826	2.746	1.66417667331
0.000827	2.752	1.6644806998
0.000828	2.748	1.65302631558
0.000829	2.748	1.66987903754
0.00083	2.742	1.65270566042
0.000831	2.734	1.64293761294
0.000832	2.734	1.63683963784
0.000833	2.73	1.62760560333
0.000834	2.712	1.63372457899
0.000835	2.704	1.64571686508
0.000836	2.698	1.65130130503
0.000837	2.688	1.64519178213
0.000838	2.688	1.65730383455
0.000839	2.658	1.67004071807
0.00084	2.676	1.68731265627
0.000841	2.694	1.6841508246
0.000842	2.682	1.67716308092
0.000843	2.666	1.67524445977
0.000844	2.65	1.67197488019
0.000845	2.65	1.66838245016
0.000846	2.646	1.65791555877
0.000847	2.626	1.65109781661
0.000848	2.6	1.65166582577
0.000849	2.61	1.64131045205
0.00085	2.592	1.61911580809
0.000851	2.592	1.62158441038
0.000852	2.572	1.61518296177
0.000853	2.558	1.62807739374
0.000854	2.568	1.61783064627
0.000855	2.556	1.6158168213
0.000856	2.558	1.60830221041
0.000857	2.562	1.6006736082
0.000858	2.556	1.5858322736
0.000859	2.56	1.58568597143
0.00086	2.55	1.58981130956
0.000861	2.542	1.59506614283
0.000862	2.54	1.61133485036
0.000863	2.524	1.61289305287
0.000864	2.512	1.61797898627
0.000865	2.516	1.61175184194
0.000866	2.516	1.6167077658
0.000867	2.504	1.60436404846
0.000868	2.492	1.60434908919
0.000869	2.498	1.60187265411
0.00087	2.496	1.59936987592
0.000871	2.5	1.5792403237
0.000872	2.5	1.57543644746
0.000873	2.502	1.5652463065
0.000874	2.506	1.57922892577
0.000875	2.496	1.56651970942
0.000876	2.492	1.56010768859
0.000877	2.488	1.56136350668
0.000878	2.476	1.55866096378
0.000879	2.46	1.55190205877
0.00088	2.456	1.56078954379
0.000881	2.446	1.55405405311
0.000882	2.438	1.54342346749
0.000883	2.42	1.51907866814
0.000884	2.408	1.51179892843
0.000885	2.402	1.50611951717
0.000886	2.39	1.50396143568
0.000887	2.388	1.50912424936
0.000888	2.396	1.51762445948
0.000889	2.386	1.53395045552
0.00089	2.39	1.54463587942
0.000891	2.384	1.55194845275
0.000892	2.364	1.54644883524
0.000893	2.344	1.52370075802
0.000894	2.33	1.52613891897
0.000895	2.328	1.49947190704
0.000896	2.336	1.50569053925
0.000897	2.34	1.50346266997
0.000898	2.328	1.51010463214
0.000899	2.314	1.51769693944
0.0009	2.298	1.48499023566
0.000901	2.3	1.48526091984
0.000902	2.292	1.49490334136
0.000903	2.26	1.4766177569
0.000904	2.256	1.47866967237
0.000905	2.252	1.48205802855
0.000906	2.246	1.45927516254
0.000907	2.23	1.44951716099
0.000908	2.232	1.45264448507
0.000909	2.23	1.44951716099
0.00091	2.222	1.45214186635
0.000911	2.208	1.45352536958
0.000912	2.21	1.47305804366
0.000913	2.21	1.47441513828
0.000914	2.216	1.49577538421
0.000915	2.198	1.49224528815
0.000916	2.186	1.4924489941
0.000917	2.19	1.50129943715
0.000918	2.186	1.4924489941
0.000919	2.172	1.50013866026
0.00092	2.188	1.50088507222
0.000921	2.172	1.48405390738
0.000922	2.158	1.47683309822
0.000923	2.136	1.47563681169
0.000924	2.14	1.47797158295
0.000925	2.116	1.45139381286
0.000926	2.106	1.4514696001
0.000927	2.102	1.43791376654
0.000928	2.116	1.43197206677
0.000929	2.118	1.43947073607
0.00093	2.126	1.43461632502
0.000931	2.112	1.43647345955
0.000932	2.114	1.42723649056
0.000933	2.118	1.43668924963
0.000934	2.116	1.43336806159
0.000935	2.118	1.44640105088
0.000936	2.12	1.45106857178
0.000937	2.112	1.46131995128
0.000938	2.106	1.45697083018
0.000939	2.112	1.44756899663
0.00094	2.1	1.43874945699
0.000941	2.086	1.44034856892
0.000942	2.064	1.44218722779
0.000943	2.06	1.43958327303
0.000944	2.048	1.44280837258
0.000945	2.038	1.43685629066
0.000946	2.022	1.44274599289
0.000947	2.014	1.43171365852
0.000948	2.02	1.43652358143
0.000949	2.014	1.44007083159
0.00095	2.014	1.43031604899
0.000951	2.014	1.43589832509
0.000952	1.994	1.43037197959
0.000953	1.98	1.42393820091
0.000954	1.972	1.42099120335
0.000955	1.976	1.41400990096
0.000956	1.962	1.40874270184
0.000957	1.964	1.40666413902
0.000958	1.946	1.40822015324
0.000959	1.946	1.40822015324
0.00096	1.94	1.42281411295
0.000961	1.932	1.42245421719
0.000962	1.92	1.41194900758
0.000963	1.916	1.41029925902
0.000964	1.91	1.40210555951
0.000965	1.91	1.40067840706
0.000966	1.894	1.39383069273
0.000967	1.874	1.40218543709
0.000968	1.87	1.41035456535
0.000969	1.87	1.39466841937
0.00097	1.874	1.39789985335
0.000971	1.866	1.38131965888
0.000972	1.882	1.39142948079
0.000973	1.886	1.37876901619
0.000974	1.878	1.37663212225
0.000975	1.866	1.36529996704
0.000976	1.858	1.36302457791
0.000977	1.864	1.36583454342
0.000978	1.866	1.36529996704
0.000979	1.866	1.36968755561
0.00098	1.856	1.36501428564
0.000981	1.834	1.36031025873
0.000982	1.836	1.37299089582
0.000983	1.848	1.38017969845
0.000984	1.844	1.3811821024
0.000985	1.844	1.36954883082
0.000986	1.842	1.36419793285
0.000987	1.846	1.36465526782
0.000988	1.828	1.36323732343
0.000989	1.822	1.36320064554
0.00099	1.814	1.36213215218
0.000991	1.806	1.36688112139
0.000992	1.818	1.35383750871
0.000993	1.826	1.36224961002
0.000994	1.808	1.35319473839
0.000995	1.794	1.34891215429
0.000996	1.786	1.34618126565
0.000997	1.788	1.34128893233
0.000998	1.778	1.34933909748
0.000999	1.76	1.33506554146
0.001	1.764	1.3222344724
0.001001	1.762	1.31656978547
0.001002	1.758	1.32341830122
0.001003	1.758	1.3219061994
0.001004	1.75	1.32193040664
0.001005	1.738	1.3196044862
0.001006	1.732	1.31002900731
0.001007	1.724	1.30683740381
0.001008	1.71	1.30303491895
0.001009	1.702	1.28732124973
0.00101	1.706	1.28513189985
0.001011	1.702	1.29042473628
0.001012	1.692	1.29504285643
0.001013	1.692	1.29658628714
0.001014	1.69	1.29533779378
0.001015	1.67	1.27322425362
0.001016	1.678	1.2658262124
0.001017	1.686	1.26309302904
0.001018	1.68	1.27342059038
0.001019	1.688	1.27383515417
0.00102	1.684	1.27598746075
0.001021	1.678	1.27370169192
0.001022	1.676	1.27397959167
0.001023	1.68	1.260793401
0.001024	1.684	1.25385166587
0.001025	1.668	1.25768676545
0.001026	1.666	1.25954118631
0.001027	1.664	1.25821460809
0.001028	1.648	1.26019681003
0.001029	1.63	1.2397983707
0.00103	1.634	1.23775764995
0.001031	1.634	1.23614076868
0.001032	1.628	1.2400064516
0.001033	1.63	1.25103956772
0.001034	1.622	1.26297901804
0.001035	1.628	1.26712903842
0.001036	1.634	1.26492845647
0.001037	1.632	1.26671859543
0.001038	1.624	1.26436703532
0.001039	1.63	1.25900754565
0.00104	1.618	1.26652121972
0.001041	1.6	1.26332893579
0.001042	1.592	1.25281123877
0.001043	1.586	1.24362534551
0.001044	1.584	1.24215296965
0.001045	1.588	1.24026448792
0.001046	1.586	1.23717581612
0.001047	1.584	1.21776188149
0.001048	1.596	1.24289339849
0.001049	1.594	1.24465416884
0.00105	1.578	1.24575920627
0.001051	1.566	1.24001774181
0.001052	1.56	1.23385574521
0.001053	1.546	1.23769301525
0.001054	1.548	1.236
0.001055	1.544	1.22803257286
0.001056	1.526	1.22037862977
0.001057	1.518	1.22705990074
0.001058	1.502	1.23531210631
0.001059	1.51	1.22715117243
0.00106	1.496	1.21242896699
0.001061	1.5	1.2124355653
0.001062	1.502	1.22392646838
0.001063	1.49	1.20743529847
0.001064	1.488	1.21237617924
0.001065	1.494	1.21900123052
0.001066	1.498	1.21901435594
0.001067	1.504	1.20912530368
0.001068	1.492	1.20745020601
0.001069	1.478	1.21388467327
0.00107	1.464	1.21024956104
0.001071	1.474	1.20553888365
0.001072	1.458	1.19508828126
0.001073	1.466	1.1986842787
0.001074	1.47	1.20378569521
0.001075	1.464	1.18857225275
0.001076	1.464	1.1868883688
0.001077	1.46	1.19849906133
0.001078	1.456	1.20002666637
0.001079	1.448	1.21131994122
0.00108	1.436	1.20079307127
0.001081	1.426	1.19688094646
0.001082	1.42	1.18978989742
0.001083	1.414	1.18937126247
0.001084	1.424	1.19340856374
0.001085	1.414	1.18093352904
0.001086	1.418	1.18628664327
0.001087	1.42	1.18135515405
0.001088	1.414	1.16901839164
0.001089	1.412	1.16886953934
0.00109	1.41	1.17894020205
0.001091	1.408	1.18217426803
0.001092	1.402	1.17830216838
0.001093	1.402	1.18338328533
0.001094	1.396	1.18456067806
0.001095	1.394	1.17930657592
0.001096	1.376	1.17244360206
0.001097	1.374	1.18242293618
0.001098	1.372	1.18558677456
0.001099	1.354	1.17332178025
0.0011	1.34	1.17149477165
0.001101	1.34	1.16978630527
0.001102	1.334	1.16208605533
0.001103	1.336	1.15892363855
0.001104	1.342	1.15630272853
0.001105	1.332	1.15662266967
0.001106	1.338	1.16092893839
0.001107	1.336	1.1675204495
0.001108	1.324	1.17261417355
0.001109	1.314	1.17618195871
0.00111	1.314	1.169360509
0.001111	1.31	1.16871724553
0.001112	1.302	1.15879074901
0.001113	1.3	1.16189500386
0.001114	1.3	1.17217746097
0.001115	1.298	1.1718344593
0.001116	1.304	1.17965418662
0.001117	1.294	1.18133991721
0.001118	1.308	1.18538432586
0.001119	1.302	1.19113223447
0.00112	1.296	1.19179864071
0.001121	1.294	1.1897747686
0.001122	1.29	1.19075606234
0.001123	1.282	1.1859494087
0.001124	1.278	1.17503872277
0.001125	1.278	1.16134232679
0.001126	1.274	1.15365679472
0.001127	1.26	1.14908659378
0.001128	1.258	1.15040688454
0.001129	1.26	1.15429632244
0.00113	1.254	1.13731438046
0.001131	1.254	1.13907155175
0.001132	1.254	1.13025837754
0.001133	1.252	1.1280496443
0.001134	1.252	1.11736117706
0.001135	1.248	1.11287735173
0.001136	1.256	1.12181281861
0.001137	1.258	1.12757970893
0.001138	1.262	1.12843076881
0.001139	1.258	1.12580460116
0.00114	1.252	1.12093532374
0.001141	1.234	1.11141531391
0.001142	1.226	1.10404891196
0.001143	1.224	1.09079053901
0.001144	1.212	1.07845074065
0.001145	1.198	1.06901637031
0.001146	1.2	1.07703296143
0.001147	1.192	1.07477253407
0.001148	1.194	1.0734821843
0.001149	1.196	1.07962215613
0.00115	1.19	1.07419737479
0.001151	1.192	1.08403689974
0.001152	1.182	1.08114568861
0.001153	1.176	1.07378955108
0.001154	1.184	1.08173194461
0.001155	1.174	1.07504604553
0.001156	1.176	1.0681872495
0.001157	1.178	1.05750460992
0.001158	1.164	1.05123926867
0.001159	1.17	1.05503554442
0.00116	1.17	1.066348911
0.001161	1.158	1.0512069254
0.001162	1.14	1.05090437243
0.001163	1.124	1.0433714583
0.001164	1.124	1.0433714583
0.001165	1.126	1.04791411862
0.001166	1.116	1.03852972995
0.001167	1.112	1.04472771572
0.001168	1.112	1.05045513945
0.001169	1.114	1.05688409961
0.00117	1.12	1.05147515425
0.001171	1.116	1.05192395162
0.001172	1.11	1.04780723418
0.001173	1.092	1.03708051761
0.001174	1.098	1.02586353868
0.001175	1.094	1.02037444108
0.001176	1.086	1.01518668234
0.001177	1.08	1.01074230148
0.001178	1.074	1.00425295618
0.001179	1.078	1.00990890678
0.00118	1.072	1.00738076217
0.001181	1.066	1.00679888756
0.001182	1.064	1.02171620326
0.001183	1.048	1.01276650814
0.001184	1.044	1.0050194028
0.001185	1.046	0.997939877949
0.001186	1.05	0.995740930162
0.001187	1.044	0.990991422768
0.001188	1.044	0.990991422768
0.001189	1.034	0.974086238482
0.00119	1.034	0.974086238482
0.001191	1.042	0.986020283767
0.001192	1.04	0.98711701434
0.001193	1.03	0.986458311334
0.001194	1.036	0.993329753909
0.001195	1.034	0.994406355571
0.001196	1.034	0.986328545668
0.001197	1.036	0.993329753909
0.001198	1.03	0.986458311334
0.001199	1.02	0.985697722428
0.0012	1.026	0.982509033037
0.001201	1.022	0.988694088179
0.001202	1.024	0.983577144915
0.001203	1.02	0.985697722428
0.001204	1.01	0.990908673895
0.001205	1.012	0.993909452616
0.001206	1.008	0.991935481773
0.001207	0.994	0.978756353747
0.001208	0.996	0.975696674177
0.001209	0.992	0.969502965442
0.00121	0.998	0.968501935982
0.001211	0.994	0.966418128969
0.001212	0.99	0.955981171363
0.001213	0.986	0.972524549819
0.001214	0.98	0.967264183147
0.001215	0.982	0.972458739485
0.001216	0.976	0.973357077336
0.001217	0.976	0.975409657529
0.001218	0.97	0.972162537851
0.001219	0.976	0.975409657529
0.00122	0.976	0.981541644557
0.001221	0.966	0.967907020328
0.001222	0.968	0.958632359145
0.001223	0.97	0.961821189203
0.001224	0.968	0.958632359145
0.001225	0.974	0.966086952608
0.001226	0.956	0.970599814548
0.001227	0.958	0.959289320278
0.001228	0.96	0.964572444143
0.001229	0.944	0.959616590103
0.00123	0.948	0.955665213346
0.001231	0.95	0.954725091322
0.001232	0.954	0.957018286137
0.001233	0.952	0.955874468746
0.001234	0.952	0.960049998698
0.001235	0.946	0.960772605771
0.001236	0.946	0.95868868774
0.001237	0.948	0.959841653608
0.001238	0.942	0.958455006769
0.001239	0.926	0.959439419661
0.00124	0.912	0.955120934751
0.001241	0.894	0.94168147481
0.001242	0.89	0.945462849614
0.001243	0.894	0.948031645041
0.001244	0.91	0.960156237286
0.001245	0.908	0.952646839075
0.001246	0.908	0.950545106768
0.001247	0.902	0.94254761153
0.001248	0.904	0.943813540907
0.001249	0.902	0.953098106178
0.00125	0.898	0.952678329763
0.001251	0.9	0.951840322743
0.001252	0.902	0.955194221088
0.001253	0.886	0.951316981873
0.001254	0.894	0.960606058694
0.001255	0.89	0.945462849614
0.001256	0.88	0.934665715644
0.001257	0.88	0.947417542586
0.001258	0.882	0.957118592443
0.001259	0.884	0.962571555782
0.00126	0.882	0.959205921583
0.001261	0.882	0.957118592443
0.001262	0.888	0.960966180466
0.001263	0.882	0.957118592443
0.001264	0.88	0.955824251628
0.001265	0.866	0.959189240974
0.001266	0.856	0.948295312653
0.001267	0.86	0.953100204596
0.001268	0.852	0.951890750034
0.001269	0.856	0.944067794176
0.00127	0.852	0.937067767026
0.001271	0.844	0.933629476827
0.001272	0.844	0.942159222212
0.001273	0.844	0.944279619604
0.001274	0.85	0.942072184071
0.001275	0.844	0.931484836162
0.001276	0.84	0.926498785752
0.001277	0.836	0.921468393381
0.001278	0.842	0.923599480294
0.001279	0.834	0.915665877927
0.00128	0.832	0.914207853828
0.001281	0.838	0.905403777328
0.001282	0.828	0.89800668149
0.001283	0.838	0.892051568016
0.001284	0.83	0.890561620552
0.001285	0.824	0.886015801213
0.001286	0.822	0.900175538437
0.001287	0.818	0.901596362016
0.001288	0.82	0.905317623821
0.001289	0.814	0.900779662293
0.00129	0.808	0.898407479933
0.001291	0.808	0.900630889988
0.001292	0.81	0.906587006304
0.001293	0.816	0.911122384754
0.001294	0.822	0.915595980769
0.001295	0.816	0.911122384754
0.001296	0.814	0.914004376357
0.001297	0.818	0.914809269739
0.001298	0.816	0.915502048059
0.001299	0.82	0.920651942919
0.0013	0.824	0.930066664277
0.001301	0.818	0.925675969225
0.001302	0.814	0.933490224909
0.001303	0.814	0.931345263584
0.001304	0.806	0.925399373244
0.001305	0.796	0.922162675454
0.001306	0.796	0.919991304307
0.001307	0.808	0.931201374569
0.001308	0.806	0.927558084435
0.001309	0.804	0.928215492221
0.00131	0.798	0.919345419307
0.001311	0.798	0.923686093865
0.001312	0.79	0.919728220726
0.001313	0.792	0.919095207255
0.001314	0.788	0.920356452686
0.001315	0.778	0.916905665813
0.001316	0.768	0.919878252814
0.001317	0.758	0.918387717688
0.001318	0.758	0.918387717688
0.001319	0.748	0.890222444112
0.00132	0.744	0.889080423809
0.001321	0.738	0.890705338482
0.001322	0.728	0.879781791128
0.001323	0.724	0.885338353399
0.001324	0.714	0.88329157134
0.001325	0.71	0.872868833216
0.001326	0.714	0.878751386912
0.001327	0.71	0.868274150254
0.001328	0.706	0.871529689684
0.001329	0.706	0.864617834653
0.00133	0.702	0.85860118798
0.001331	0.708	0.868755431638
0.001332	0.71	0.868274150254
0.001333	0.71	0.870574522944
0.001334	0.712	0.872385236005
0.001335	0.696	0.869243349126
0.001336	0.696	0.876118713417
0.001337	0.698	0.887015219712
0.001338	0.7	0.884307638777
0.001339	0.698	0.882494192615
0.00134	0.7	0.884307638777
0.001341	0.7	0.886566410372
0.001342	0.702	0.881587204989
0.001343	0.7	0.875214259482
0.001344	0.7	0.877496438739
0.001345	0.684	0.874153304633
0.001346	0.686	0.876015981589
0.001347	0.678	0.868513672892
0.001348	0.686	0.876015981589
0.001349	0.684	0.876438246541
0.00135	0.666	0.856997082842
0.001351	0.664	0.840894761549
0.001352	0.648	0.83671739554
0.001353	0.632	0.820107310052
0.001354	0.626	0.811248420646
0.001355	0.632	0.822542400123
0.001356	0.632	0.827391080445
0.001357	0.638	0.836035884397
0.001358	0.64	0.830903123114
0.001359	0.632	0.829804796323
0.00136	0.63	0.830120473184
0.001361	0.622	0.826508318167
0.001362	0.628	0.830431213286
0.001363	0.63	0.827707677867
0.001364	0.624	0.818916357145
0.001365	0.62	0.821948903521
0.001366	0.616	0.812738580357
0.001367	0.616	0.817645399914
0.001368	0.62	0.821948903521
0.001369	0.606	0.80669944837
0.00137	0.604	0.80695972638
0.001371	0.61	0.808640834982
0.001372	0.612	0.818202908819
0.001373	0.616	0.810274027721
0.001374	0.622	0.811859593772
0.001375	0.626	0.82590798519
0.001376	0.624	0.826210626898
0.001377	0.618	0.834311692355
0.001378	0.62	0.83880867902
0.001379	0.62	0.83880867902
0.00138	0.614	0.830062648238
0.001381	0.608	0.826036318814
0.001382	0.604	0.819258201058
0.001383	0.608	0.821179639299
0.001384	0.602	0.821946470277
0.001385	0.602	0.826798645379
0.001386	0.596	0.820234112921
0.001387	0.59	0.816026960339
0.001388	0.592	0.818251794987
0.001389	0.592	0.818251794987
0.00139	0.596	0.827516767202
0.001391	0.602	0.826798645379
0.001392	0.6	0.827042925125
0.001393	0.596	0.815342872662
0.001394	0.596	0.815342872662
0.001395	0.598	0.805230401811
0.001396	0.592	0.803452549937
0.001397	0.59	0.79868642157
0.001398	0.594	0.803221015661
0.001399	0.588	0.803900491354
0.0014	0.586	0.801625847887
0.001401	0.588	0.793886641782
0.001402	0.59	0.79868642157
0.001403	0.584	0.799339727525
0.001404	0.57	0.783007024234
0.001405	0.566	0.775657140752
0.001406	0.576	0.779887171327
0.001407	0.568	0.778059123717
0.001408	0.564	0.775824722473
0.001409	0.562	0.778560209618
0.00141	0.566	0.78335432596
0.001411	0.562	0.773405456407
0.001412	0.558	0.765921667013
0.001413	0.554	0.766214069304
0.001414	0.54	0.756571212775
0.001415	0.54	0.76183987819
0.001416	0.548	0.761377698649
0.001417	0.542	0.751156441762
0.001418	0.536	0.7488017094
0.001419	0.538	0.754026524732
0.00142	0.538	0.754026524732
0.001421	0.53	0.749066085202
0.001422	0.53	0.743706931526
0.001423	0.532	0.746308247308
0.001424	0.526	0.741163949474
0.001425	0.53	0.751731334986
0.001426	0.532	0.751648854187
0.001427	0.534	0.751561042098
0.001428	0.534	0.7435348008
0.001429	0.534	0.740840063711
0.00143	0.526	0.738460560897
0.001431	0.526	0.741163949474
0.001432	0.526	0.735747239207
0.001433	0.53	0.732871066423
0.001434	0.522	0.730421795951
0.001435	0.528	0.741091087519
0.001436	0.524	0.746608331055
0.001437	0.518	0.744094080073
0.001438	0.514	0.741487693762
0.001439	0.518	0.749450465341
0.00144	0.522	0.741293464156
0.001441	0.516	0.736032607973
0.001442	0.516	0.736032607973
0.001443	0.516	0.736032607973
0.001444	0.518	0.749450465341
0.001445	0.516	0.749495830542
0.001446	0.52	0.752063827079
0.001447	0.522	0.749343712858
0.001448	0.524	0.743924727375
0.001449	0.522	0.741293464156
0.00145	0.528	0.751808486252
0.001451	0.526	0.754535618775
0.001452	0.516	0.752159557541
0.001453	0.51	0.746927037936
0.001454	0.51	0.746927037936
0.001455	0.504	0.733473925917
0.001456	0.502	0.73075029935
0.001457	0.49	0.708449010162
0.001458	0.486	0.705552265959
0.001459	0.482	0.696904584574
0.00146	0.482	0.696904584574
0.001461	0.472	0.690808222302
0.001462	0.462	0.687427087043
0.001463	0.458	0.678406957511
0.001464	0.448	0.674756252287
0.001465	0.454	0.681090302383
0.001466	0.458	0.678406957511
0.001467	0.452	0.672083328167
0.001468	0.452	0.666105096813
0.001469	0.452	0.675052590544
0.00147	0.456	0.678280178098
0.001471	0.454	0.675191824595
0.001472	0.452	0.675052590544
0.001473	0.454	0.675191824595
0.001474	0.46	0.684397545291
0.001475	0.456	0.681222430635
0.001476	0.446	0.680502755321
0.001477	0.444	0.680341090924
0.001478	0.438	0.670936658709
0.001479	0.44	0.674091981854
0.00148	0.436	0.664758602803
0.001481	0.438	0.667949099857
0.001482	0.436	0.664758602803
0.001483	0.442	0.671294272283
0.001484	0.442	0.683107604994
0.001485	0.436	0.673723979089
0.001486	0.436	0.673723979089
0.001487	0.444	0.677395010315
0.001488	0.438	0.664948118277
0.001489	0.438	0.664948118277
0.00149	0.438	0.664948118277
0.001491	0.442	0.662296006329
0.001492	0.438	0.65280624997
0.001493	0.438	0.649735330731
0.001494	0.436	0.649541376665
0.001495	0.444	0.665480277694
0.001496	0.444	0.665480277694
0.001497	0.444	0.668478870272
0.001498	0.442	0.662296006329
0.001499	0.442	0.665308950789
0.0015	0.442	0.665308950789
0.001501	0.44	0.66211781429
0.001502	0.438	0.643549531893
0.001503	0.436	0.640237455949
0.001504	0.438	0.640434227692
0.001505	0.432	0.633542421626
0.001506	0.428	0.633100308008
0.001507	0.42	0.625779513886
0.001508	0.424	0.629463263424
0.001509	0.42	0.628967407741
0.00151	0.424	0.629463263424
0.001511	0.42	0.625779513886
0.001512	0.418	0.625520583195
0.001513	0.412	0.627898080902
0.001514	0.414	0.631350932525
0.001515	0.41	0.627614531381
0.001516	0.406	0.627027910065
0.001517	0.4	0.622896460096
0.001518	0.392	0.615090237282
0.001519	0.39	0.614735715572
0.00152	0.388	0.611110464646
0.001521	0.392	0.61183004176
0.001522	0.396	0.619018578073
0.001523	0.406	0.623830105077
0.001524	0.4	0.622896460096
0.001525	0.4	0.619677335393
0.001526	0.398	0.612858874456
0.001527	0.402	0.613511206092
0.001528	0.404	0.613827337286
0.001529	0.414	0.61530805293
0.00153	0.412	0.618268550065
0.001531	0.408	0.617686004374
0.001532	0.406	0.61413679258
0.001533	0.416	0.622048229641
0.001534	0.406	0.61413679258
0.001535	0.408	0.617686004374
0.001536	0.406	0.617384807069
0.001537	0.404	0.620309600119
0.001538	0.41	0.62120849962
0.001539	0.41	0.62441973063
0.00154	0.408	0.620915453182
0.001541	0.412	0.624704730253
0.001542	0.412	0.627898080902
0.001543	0.41	0.62441973063
0.001544	0.404	0.620309600119
0.001545	0.402	0.619996774185
0.001546	0.402	0.619996774185
0.001547	0.396	0.615779181201
0.001548	0.396	0.612522652642
0.001549	0.4	0.61318838867
0.00155	0.39	0.598247440446
0.001551	0.392	0.601943518945
0.001552	0.394	0.602298929104
0.001553	0.396	0.60264749232
0.001554	0.398	0.606296956944
0.001555	0.408	0.614439582058
0.001556	0.402	0.613511206092
0.001557	0.4	0.60332412516
0.001558	0.402	0.603652217755
0.001559	0.396	0.592607796101
0.00156	0.398	0.596318706733
0.001561	0.396	0.592607796101
0.001562	0.394	0.588866708178
0.001563	0.386	0.583955477755
0.001564	0.386	0.583955477755
0.001565	0.38	0.579309934318
0.001566	0.38	0.582752091373
0.001567	0.378	0.582336672381
0.001568	0.38	0.58617403559
0.001569	0.384	0.59037615128
0.00157	0.378	0.58916551155
0.001571	0.38	0.596322060635
0.001572	0.382	0.596721040353
0.001573	0.374	0.595083187462
0.001574	0.366	0.586552640434
0.001575	0.362	0.575287754085
0.001576	0.362	0.571800664568
0.001577	0.356	0.570319208865
0.001578	0.356	0.573815301295
0.001579	0.354	0.569810494814
0.00158	0.354	0.576787655901
0.001581	0.344	0.574163739712
0.001582	0.342	0.577092713522
0.001583	0.344	0.581088633515
0.001584	0.344	0.581088633515
0.001585	0.338	0.575982638627
0.001586	0.334	0.578311334836
0.001587	0.338	0.579444561628
0.001588	0.344	0.581088633515
0.001589	0.348	0.582147747569
0.00159	0.35	0.582666285278
0.001591	0.352	0.58999661016
0.001592	0.348	0.588978777207
0.001593	0.35	0.596238207431
0.001594	0.354	0.600569729507
0.001595	0.354	0.600569729507
0.001596	0.356	0.59771565146
0.001597	0.354	0.597230273848
0.001598	0.348	0.595731483136
0.001599	0.354	0.600569729507
0.0016	0.352	0.600079994667
0.001601	0.354	0.597230273848
0.001602	0.354	0.597230273848
0.001603	0.354	0.590494707851
0.001604	0.35	0.589491306128
0.001605	0.35	0.589491306128
0.001606	0.348	0.585573223432
0.001607	0.348	0.585573223432
0.001608	0.348	0.582147747569
0.001609	0.348	0.578701995849
0.00161	0.352	0.583177502995
0.001611	0.348	0.578701995849
0.001612	0.346	0.58162187029
0.001613	0.34	0.576541412216
0.001614	0.338	0.575982638627
0.001615	0.342	0.580548016963
0.001616	0.338	0.579444561628
0.001617	0.336	0.575416370987
0.001618	0.33	0.56665686266
0.001619	0.326	0.565441420485
0.00162	0.328	0.566053001052
0.001621	0.322	0.56419500175
0.001622	0.32	0.563560112144
0.001623	0.32	0.563560112144
0.001624	0.32	0.570613704707
0.001625	0.318	0.5664591777
0.001626	0.322	0.56419500175
0.001627	0.322	0.56419500175
0.001628	0.316	0.558698487558
0.001629	0.31	0.542125446737
0.00163	0.308	0.541420354254
0.001631	0.31	0.542125446737
0.001632	0.312	0.542822254518
0.001633	0.316	0.54419114289
0.001634	0.318	0.548521649527
0.001635	0.32	0.54918120871
0.001636	0.324	0.550476157522
0.001637	0.324	0.554097464351
0.001638	0.324	0.550476157522
0.001639	0.324	0.550476157522
0.00164	0.324	0.550476157522
0.001641	0.324	0.550476157522
0.001642	0.328	0.551739068763
0.001643	0.328	0.551739068763
0.001644	0.328	0.551739068763
0.001645	0.326	0.55472876255
0.001646	0.326	0.558322487457
0.001647	0.326	0.558322487457
0.001648	0.32	0.552810998443
0.001649	0.31	0.549454274713
0.00165	0.314	0.547178215941
0.001651	0.31	0.54580216196
0.001652	0.312	0.550141799903
0.001653	0.306	0.544393240223
0.001654	0.308	0.54510182535
0.001655	0.306	0.544393240223
0.001656	0.306	0.544393240223
0.001657	0.302	0.539255041701
0.001658	0.312	0.542822254518
0.001659	0.314	0.54351080946
0.00166	0.312	0.542822254518
0.001661	0.316	0.547853995148
0.001662	0.31	0.542125446737
0.001663	0.31	0.542125446737
0.001664	0.308	0.541420354254
0.001665	0.308	0.541420354254
0.001666	0.308	0.541420354254
0.001667	0.308	0.537713678457
0.001668	0.308	0.537713678457
0.001669	0.31	0.542125446737
0.00167	0.304	0.536268589421
0.001671	0.306	0.540706944657
0.001672	0.306	0.540706944657
0.001673	0.306	0.540706944657
0.001674	0.298	0.53403745187
0.001675	0.294	0.532507276946
0.001676	0.296	0.533276663656
0.001677	0.294	0.532507276946
0.001678	0.292	0.527954543498
0.001679	0.296	0.529512983788
0.00168	0.294	0.532507276946
0.001681	0.296	0.533276663656
0.001682	0.296	0.533276663656
0.001683	0.296	0.533276663656
0.001684	0.286	0.517884156931
0.001685	0.288	0.518706082478
0.001686	0.292	0.524152649521
0.001687	0.292	0.520322976621
0.001688	0.296	0.52190420577
0.001689	0.296	0.52190420577
0.00169	0.294	0.524941901547
0.001691	0.292	0.520322976621
0.001692	0.292	0.520322976621
0.001693	0.29	0.519519008314
0.001694	0.29	0.519519008314
0.001695	0.292	0.524152649521
0.001696	0.286	0.510101950594
0.001697	0.286	0.510101950594
0.001698	0.28	0.511468474102
0.001699	0.286	0.514007782042
0.0017	0.288	0.514835896184
0.001701	0.28	0.511468474102
0.001702	0.276	0.509729339944
0.001703	0.274	0.50884575266
0.001704	0.27	0.510979451642
0.001705	0.266	0.509160092702
0.001706	0.258	0.505406766872
0.001707	0.258	0.505406766872
0.001708	0.262	0.515127168765
0.001709	0.262	0.515127168765
0.00171	0.264	0.516046509532
0.001711	0.266	0.516956477859
0.001712	0.256	0.500463784904
0.001713	0.264	0.508236165577
0.001714	0.262	0.507302670996
0.001715	0.26	0.506359556047
0.001716	0.254	0.503471945594
0.001717	0.256	0.504444248654
0.001718	0.252	0.502489800892
0.001719	0.25	0.501497756725
0.00172	0.256	0.508393548346
0.001721	0.256	0.512312404691
0.001722	0.258	0.513260167946
0.001723	0.26	0.506359556047
0.001724	0.26	0.506359556047
0.001725	0.256	0.504444248654
0.001726	0.248	0.496483635178
0.001727	0.25	0.497493718553
0.001728	0.248	0.496483635178
0.001729	0.248	0.496483635178
0.00173	0.244	0.494433008607
0.001731	0.238	0.491279960918
0.001732	0.24	0.49638694584
0.001733	0.24	0.49638694584
0.001734	0.246	0.499483733469
0.001735	0.242	0.497429391974
0.001736	0.24	0.49638694584
0.001737	0.24	0.49638694584
0.001738	0.234	0.489125750702
0.001739	0.238	0.491279960918
0.00174	0.238	0.491279960918
0.001741	0.238	0.491279960918
0.001742	0.232	0.479766609926
0.001743	0.234	0.480878362998
0.001744	0.238	0.483069353199
0.001745	0.24	0.488262224629
0.001746	0.24	0.488262224629
0.001747	0.234	0.480878362998
0.001748	0.23	0.478643917751
0.001749	0.23	0.478643917751
0.00175	0.23	0.478643917751
0.001751	0.226	0.472148281793
0.001752	0.23	0.478643917751
0.001753	0.234	0.485019587233
0.001754	0.234	0.485019587233
0.001755	0.232	0.483917348315
0.001756	0.23	0.478643917751
0.001757	0.23	0.482804308183
0.001758	0.23	0.482804308183
0.001759	0.23	0.482804308183
0.00176	0.226	0.476365405965
0.001761	0.228	0.481680391961
0.001762	0.228	0.481680391961
0.001763	0.228	0.481680391961
0.001764	0.224	0.479399624531
0.001765	0.222	0.478242616252
0.001766	0.222	0.478242616252
0.001767	0.218	0.47589494639
0.001768	0.22	0.477074417675
0.001769	0.216	0.466201673099
0.00177	0.208	0.461233129773
0.001771	0.206	0.459960867901
0.001772	0.21	0.462493243194
0.001773	0.206	0.455591922668
0.001774	0.206	0.451180673345
0.001775	0.212	0.455034064659
0.001776	0.21	0.453762052182
0.001777	0.212	0.459408315118
0.001778	0.216	0.466201673099
0.001779	0.216	0.466201673099
0.00178	0.22	0.468614980554
0.001781	0.222	0.474042192215
0.001782	0.222	0.474042192215
0.001783	0.218	0.471673615968
0.001784	0.218	0.471673615968
0.001785	0.212	0.463741307196
0.001786	0.208	0.461233129773
0.001787	0.2	0.45607017004
0.001788	0.2	0.460434577329
0.001789	0.206	0.464288703287
0.00179	0.206	0.459960867901
0.001791	0.206	0.464288703287
0.001792	0.212	0.468034186786
0.001793	0.21	0.466797600679
0.001794	0.214	0.469258990324
0.001795	0.21	0.466797600679
0.001796	0.212	0.468034186786
0.001797	0.21	0.466797600679
0.001798	0.208	0.465549138115
0.001799	0.21	0.466797600679
0.0018	0.212	0.468034186786
0.001801	0.21	0.466797600679
0.001802	0.208	0.465549138115
0.001803	0.206	0.464288703287
0.001804	0.202	0.457379492326
0.001805	0.202	0.457379492326
0.001806	0.2	0.451663591625
0.001807	0.196	0.448981068643
0.001808	0.194	0.447620374871
0.001809	0.192	0.446246568614
0.00181	0.188	0.438925961866
0.001811	0.188	0.438925961866
0.001812	0.184	0.436055042397
0.001813	0.184	0.43144408676
0.001814	0.184	0.43144408676
0.001815	0.184	0.43144408676
0.001816	0.182	0.425295191602
0.001817	0.184	0.426783317387
0.001818	0.176	0.420742201354
0.001819	0.176	0.420742201354
0.00182	0.18	0.423792402008
0.001821	0.178	0.422274792049
0.001822	0.182	0.429972092118
0.001823	0.184	0.43144408676
0.001824	0.184	0.43144408676
0.001825	0.186	0.432901836448
0.001826	0.188	0.434345484609
0.001827	0.184	0.43144408676
0.001828	0.18	0.428485705713
0.001829	0.18	0.428485705713
0.00183	0.178	0.426984777246
0.001831	0.174	0.419194465612
0.001832	0.176	0.420742201354
0.001833	0.174	0.414395945926
0.001834	0.172	0.412814728419
0.001835	0.172	0.412814728419
0.001836	0.176	0.420742201354
0.001837	0.172	0.417631416443
0.001838	0.172	0.417631416443
0.001839	0.168	0.414458683104
0.00184	0.166	0.412848640545
0.001841	0.164	0.411222567474
0.001842	0.164	0.411222567474
0.001843	0.164	0.411222567474
0.001844	0.158	0.406246230752
0.001845	0.156	0.404554075495
0.001846	0.152	0.396100997222
0.001847	0.156	0.394542773347
0.001848	0.158	0.396277680421
0.001849	0.16	0.392937654088
0.00185	0.16	0.392937654088
0.001851	0.158	0.391198159505
0.001852	0.158	0.391198159505
0.001853	0.158	0.391198159505
0.001854	0.152	0.38587044458
0.001855	0.154	0.39279002024
0.001856	0.156	0.394542773347
0.001857	0.156	0.394542773347
0.001858	0.154	0.387664803664
0.001859	0.156	0.389440624486
0.00186	0.156	0.384270737892
0.001861	0.156	0.384270737892
0.001862	0.162	0.389558724713
0.001863	0.168	0.394684684273
0.001864	0.166	0.387871112613
0.001865	0.162	0.389558724713
0.001866	0.164	0.396363469558
0.001867	0.17	0.401372644808
0.001868	0.172	0.40794117223
0.001869	0.172	0.40794117223
0.00187	0.166	0.403043421978
0.001871	0.17	0.406324993078
0.001872	0.162	0.39969488363
0.001873	0.16	0.397994974843
0.001874	0.154	0.39279002024
0.001875	0.158	0.396277680421
0.001876	0.158	0.396277680421
0.001877	0.162	0.404667764963
0.001878	0.16	0.402988833592
0.001879	0.158	0.401292910478
0.00188	0.158	0.401292910478
0.001881	0.156	0.399579779268
0.001882	0.154	0.397849217669
0.001883	0.152	0.396100997222
0.001884	0.144	0.383749918567
0.001885	0.146	0.385595643129
0.001886	0.146	0.385595643129
0.001887	0.142	0.381884799383
0.001888	0.136	0.365381991893
0.001889	0.144	0.37318092127
0.00189	0.142	0.37126271022
0.001891	0.142	0.37126271022
0.001892	0.138	0.361878432626
0.001893	0.14	0.363868107973
0.001894	0.144	0.37318092127
0.001895	0.142	0.37126271022
0.001896	0.144	0.37318092127
0.001897	0.142	0.37126271022
0.001898	0.138	0.367363580122
0.001899	0.14	0.369323706252
0.0019	0.14	0.369323706252
0.001901	0.14	0.369323706252
0.001902	0.14	0.369323706252
0.001903	0.14	0.369323706252
0.001904	0.142	0.37126271022
0.001905	0.142	0.37126271022
0.001906	0.144	0.37850231175
0.001907	0.144	0.37850231175
0.001908	0.144	0.37850231175
0.001909	0.144	0.37850231175
0.00191	0.142	0.37126271022
0.001911	0.148	0.376956230881
0.001912	0.148	0.376956230881
0.001913	0.148	0.376956230881
0.001914	0.146	0.375078658417
0.001915	0.144	0.37318092127
0.001916	0.142	0.376611205356
0.001917	0.142	0.376611205356
0.001918	0.14	0.374699879904
0.001919	0.142	0.376611205356
0.00192	0.142	0.376611205356
0.001921	0.142	0.376611205356
0.001922	0.142	0.37126271022
0.001923	0.14	0.363868107973
0.001924	0.14	0.363868107973
0.001925	0.14	0.363868107973
0.001926	0.138	0.361878432626
0.001927	0.138	0.361878432626
0.001928	0.14	0.369323706252
0.001929	0.142	0.37126271022
0.00193	0.144	0.37318092127
0.001931	0.142	0.376611205356
0.001932	0.144	0.37850231175
0.001933	0.142	0.37126271022
0.001934	0.14	0.369323706252
0.001935	0.138	0.367363580122
0.001936	0.138	0.367363580122
0.001937	0.136	0.365381991893
0.001938	0.134	0.363378590454
0.001939	0.136	0.365381991893
0.00194	0.134	0.363378590454
0.001941	0.132	0.355775209929
0.001942	0.132	0.355775209929
0.001943	0.13	0.347994252826
0.001944	0.126	0.343691722333
0.001945	0.126	0.343691722333
0.001946	0.124	0.341502562216
0.001947	0.124	0.341502562216
0.001948	0.124	0.341502562216
0.001949	0.122	0.339287488717
0.00195	0.122	0.339287488717
0.001951	0.122	0.339287488717
0.001952	0.12	0.337045990927
0.001953	0.122	0.34513185886
0.001954	0.12	0.34292856399
0.001955	0.12	0.34292856399
0.001956	0.118	0.340699280892
0.001957	0.12	0.34292856399
0.001958	0.124	0.347309660102
0.001959	0.124	0.347309660102
0.00196	0.122	0.34513185886
0.001961	0.122	0.34513185886
0.001962	0.122	0.34513185886
0.001963	0.126	0.349462444334
0.001964	0.126	0.343691722333
0.001965	0.13	0.347994252826
0.001966	0.128	0.340023528598
0.001967	0.128	0.345855461139
0.001968	0.128	0.345855461139
0.001969	0.126	0.343691722333
0.00197	0.122	0.333340666586
0.001971	0.124	0.335594994003
0.001972	0.124	0.335594994003
0.001973	0.126	0.337822438568
0.001974	0.126	0.337822438568
0.001975	0.124	0.335594994003
0.001976	0.126	0.337822438568
0.001977	0.126	0.337822438568
0.001978	0.126	0.337822438568
0.001979	0.126	0.337822438568
0.00198	0.126	0.337822438568
0.001981	0.126	0.337822438568
0.001982	0.126	0.337822438568
0.001983	0.124	0.335594994003
0.001984	0.126	0.337822438568
0.001985	0.122	0.327285807819
0.001986	0.126	0.331849363417
0.001987	0.124	0.329581552882
0.001988	0.122	0.327285807819
0.001989	0.12	0.324961536185
0.00199	0.12	0.324961536185
0.001991	0.12	0.324961536185
0.001992	0.116	0.320224920954
0.001993	0.116	0.320224920954
0.001994	0.118	0.32260812141
0.001995	0.118	0.32260812141
0.001996	0.116	0.320224920954
0.001997	0.118	0.32260812141
0.001998	0.118	0.328749144486
[truncated: 8,002 more rows]
