# Supplementary material for: The Influence of Synaptic Size on AMPA Receptor Activation: A Monte Carlo Model
Source: PLoS One. 2015 Jun 24;10(6):e0130924. doi: 10.1371/journal.pone.0130924 (PMC4479604; doi:10.1371/journal.pone.0130924)
Supplement: S1 Dataset — This package contains the experimental data used as basis for the analysis presented in the paper. (ZIP) [file pone.0130924.s001.zip › S1 Simulation data/training/1118_11900_301_316.csv]

time	AMPA.O.mean	AMPA.O.stdev
0.0	0.0	0.0
1e-06	0.0	0.0
2e-06	0.038	0.201385203031
3e-06	0.182	0.439176502104
4e-06	0.418	0.635040156211
5e-06	0.68	0.80099937578
6e-06	1.044	0.990991422768
7e-06	1.526	1.21709654506
8e-06	2.002	1.37331569568
9e-06	2.54	1.56601404847
1e-05	3.058	1.71774154051
1.1e-05	3.662	1.91618266353
1.2e-05	4.314	2.0696386158
1.3e-05	4.988	2.24585306732
1.4e-05	5.676	2.31495658707
1.5e-05	6.408	2.51506182827
1.6e-05	7.248	2.64546706651
1.7e-05	7.974	2.82087291454
1.8e-05	8.75	2.95016948666
1.9e-05	9.496	2.96141587758
2e-05	10.26	3.04768764804
2.1e-05	10.984	3.14320600661
2.2e-05	11.714	3.24779987068
2.3e-05	12.496	3.4470253843
2.4e-05	13.3	3.56959381443
2.5e-05	14.072	3.70173148675
2.6e-05	14.778	3.90598463899
2.7e-05	15.46	4.02099490176
2.8e-05	16.118	4.0846145473
2.9e-05	16.732	4.19191793813
3e-05	17.358	4.26917275359
3.1e-05	17.92	4.34437567436
3.2e-05	18.572	4.49764560631
3.3e-05	19.124	4.50384546804
3.4e-05	19.704	4.51667842557
3.5e-05	20.268	4.47975177884
3.6e-05	20.774	4.53022339405
3.7e-05	21.342	4.51984911253
3.8e-05	21.794	4.58165515944
3.9e-05	22.286	4.69980893229
4e-05	22.772	4.73032937542
4.1e-05	23.208	4.76914415802
4.2e-05	23.626	4.88857075228
4.3e-05	23.982	4.90404690027
4.4e-05	24.322	4.95159731804
4.5e-05	24.65	4.99034066973
4.6e-05	24.934	5.04238475327
4.7e-05	25.256	5.03730721715
4.8e-05	25.596	5.03991904697
4.9e-05	25.882	5.07819613642
5e-05	26.074	5.09396937564
5.1e-05	26.344	5.13475062686
5.2e-05	26.616	5.13191426273
5.3e-05	26.848	5.13077927804
5.4e-05	27.062	5.22323233257
5.5e-05	27.332	5.21553218761
5.6e-05	27.59	5.22359071904
5.7e-05	27.746	5.21435365122
5.8e-05	27.892	5.1992630247
5.9e-05	28.072	5.26524605313
6e-05	28.204	5.24808384079
6.1e-05	28.372	5.32894135828
6.2e-05	28.504	5.28488259094
6.3e-05	28.69	5.32145656752
6.4e-05	28.748	5.31794095492
6.5e-05	28.844	5.32087060546
6.6e-05	28.992	5.32164786509
6.7e-05	29.096	5.3518953652
6.8e-05	29.082	5.33884594271
6.9e-05	29.206	5.46475653621
7e-05	29.224	5.47227777073
7.1e-05	29.23	5.48863370977
7.2e-05	29.334	5.50585542854
7.3e-05	29.444	5.51315372541
7.4e-05	29.474	5.53256938501
7.5e-05	29.486	5.49925485861
7.6e-05	29.5	5.5101724111
7.7e-05	29.57	5.48352988503
7.8e-05	29.566	5.4186385744
7.9e-05	29.608	5.35670943771
8e-05	29.646	5.39561711021
8.1e-05	29.652	5.41506195717
8.2e-05	29.704	5.41039591897
8.3e-05	29.73	5.40972272857
8.4e-05	29.692	5.39343452727
8.5e-05	29.806	5.41741303576
8.6e-05	29.816	5.4488663041
8.7e-05	29.77	5.40824370753
8.8e-05	29.832	5.40479194789
8.9e-05	29.766	5.39325912598
9e-05	29.724	5.37511153373
9.1e-05	29.644	5.32477830524
9.2e-05	29.63	5.32062966199
9.3e-05	29.556	5.25270063872
9.4e-05	29.49	5.21477708057
9.5e-05	29.516	5.21322779092
9.6e-05	29.474	5.23348105949
9.7e-05	29.43	5.2338418012
9.8e-05	29.384	5.24752741775
9.9e-05	29.386	5.26013345838
0.0001	29.332	5.24764480505
0.000101	29.302	5.18409066279
0.000102	29.274	5.16632596726
0.000103	29.222	5.26010608258
0.000104	29.13	5.23345965877
0.000105	29.098	5.2402667871
0.000106	29.044	5.2625149881
0.000107	29.06	5.26805466942
0.000108	28.966	5.32511445886
0.000109	28.942	5.2887272571
0.00011	28.894	5.2804132414
0.000111	28.834	5.26635015927
0.000112	28.758	5.27555077693
0.000113	28.742	5.32723530548
0.000114	28.656	5.33794567226
0.000115	28.576	5.33518734441
0.000116	28.524	5.32103598935
0.000117	28.432	5.34690340291
0.000118	28.37	5.29274031103
0.000119	28.254	5.24418573279
0.00012	28.224	5.21707044231
0.000121	28.166	5.21214389671
0.000122	28.048	5.19670049166
0.000123	28.022	5.17160671359
0.000124	27.936	5.14702865739
0.000125	27.884	5.1379513427
0.000126	27.778	5.1334896513
0.000127	27.694	5.14396384124
0.000128	27.616	5.07351396963
0.000129	27.578	5.10410775748
0.00013	27.564	5.05548256846
0.000131	27.49	5.06101768422
0.000132	27.456	5.01996653375
0.000133	27.41	5.00538709792
0.000134	27.298	4.99211338012
0.000135	27.21	4.95801371519
0.000136	27.16	4.97135796337
0.000137	27.134	4.98157043511
0.000138	27.082	4.93915741802
0.000139	27.018	4.94344778469
0.00014	27.014	4.93171410364
0.000141	26.95	4.97749937217
0.000142	26.848	4.94579579037
0.000143	26.802	4.90945984809
0.000144	26.728	4.95156702469
0.000145	26.66	4.87446407311
0.000146	26.588	4.88981144831
0.000147	26.554	4.83932681269
0.000148	26.498	4.80104113709
0.000149	26.382	4.80125775188
0.00015	26.312	4.80943406234
0.000151	26.23	4.85686112628
0.000152	26.168	4.85672482235
0.000153	26.146	4.88678667429
0.000154	26.036	4.92328183227
0.000155	25.994	4.87010923902
0.000156	25.936	4.84643208969
0.000157	25.838	4.79789078659
0.000158	25.712	4.7813236661
0.000159	25.608	4.770988996
0.00016	25.566	4.769658688
0.000161	25.458	4.74597050138
0.000162	25.402	4.76994716952
0.000163	25.346	4.80315354741
0.000164	25.308	4.76876671688
0.000165	25.182	4.72492074008
0.000166	25.128	4.73746936666
0.000167	25.1	4.71487009365
0.000168	25.046	4.72862390131
0.000169	25.002	4.71020126958
0.00017	24.95	4.72773730235
0.000171	24.91	4.75750985285
0.000172	24.848	4.72873090797
0.000173	24.816	4.75711509215
0.000174	24.77	4.73298003376
0.000175	24.704	4.73121379775
0.000176	24.678	4.73353102874
0.000177	24.646	4.69943443406
0.000178	24.59	4.63960127597
0.000179	24.524	4.64730287371
0.00018	24.446	4.60641769708
0.000181	24.368	4.62521091411
0.000182	24.26	4.62259667287
0.000183	24.178	4.63705898173
0.000184	24.088	4.61522003809
0.000185	24.064	4.6255706675
0.000186	23.93	4.65973175194
0.000187	23.936	4.673746249
0.000188	23.88	4.68802730367
0.000189	23.798	4.65071994427
0.00019	23.69	4.63269899734
0.000191	23.636	4.6453744736
0.000192	23.562	4.61542587417
0.000193	23.456	4.61606585742
0.000194	23.428	4.56867770805
0.000195	23.346	4.54205724314
0.000196	23.286	4.55940829494
0.000197	23.19	4.55564485007
0.000198	23.128	4.53383016885
0.000199	23.076	4.48756325861
0.0002	23.052	4.49725427344
0.000201	23.016	4.53075534541
0.000202	22.952	4.48215305406
0.000203	22.9	4.42967267414
0.000204	22.884	4.44865642638
0.000205	22.802	4.50719380546
0.000206	22.71	4.49198174529
0.000207	22.62	4.47164399299
0.000208	22.61	4.46294745656
0.000209	22.592	4.47275485579
0.00021	22.582	4.49258010502
0.000211	22.552	4.48366992541
0.000212	22.5	4.50444225182
0.000213	22.438	4.45445350183
0.000214	22.382	4.48509487079
0.000215	22.304	4.48771478595
0.000216	22.252	4.46323828627
0.000217	22.186	4.47787940883
0.000218	22.02	4.43571865654
0.000219	21.898	4.43120705903
0.00022	21.828	4.44864203999
0.000221	21.738	4.48969442167
0.000222	21.65	4.53778580367
0.000223	21.562	4.53322798897
0.000224	21.446	4.56892591317
0.000225	21.486	4.55475619545
0.000226	21.438	4.52837233451
0.000227	21.346	4.44997573027
0.000228	21.306	4.50070705556
0.000229	21.274	4.47782581171
0.00023	21.228	4.49399777481
0.000231	21.178	4.48489866106
0.000232	21.132	4.42522044649
0.000233	21.062	4.3988812214
0.000234	20.982	4.40291676051
0.000235	20.918	4.37530296094
0.000236	20.842	4.33555486645
0.000237	20.768	4.29117419828
0.000238	20.676	4.2889420607
0.000239	20.614	4.37138467765
0.00024	20.664	4.4307001704
0.000241	20.618	4.4018264391
0.000242	20.564	4.39157192814
0.000243	20.56	4.39071748123
0.000244	20.452	4.41312768907
0.000245	20.392	4.36283577504
0.000246	20.382	4.31926799354
0.000247	20.37	4.33463954672
0.000248	20.326	4.32894028603
0.000249	20.288	4.32724577532
0.00025	20.23	4.29663822075
0.000251	20.15	4.2903962521
0.000252	20.078	4.31229822716
0.000253	19.994	4.29161554662
0.000254	19.938	4.29536447813
0.000255	19.896	4.2989747615
0.000256	19.814	4.29131728028
0.000257	19.766	4.25385049103
0.000258	19.696	4.26984589886
0.000259	19.628	4.31481355333
0.00026	19.582	4.37301680765
0.000261	19.496	4.35591368142
0.000262	19.454	4.35704991938
0.000263	19.42	4.34322460851
0.000264	19.346	4.35135427195
0.000265	19.286	4.34421500389
0.000266	19.212	4.29220875541
0.000267	19.16	4.27298490519
0.000268	19.124	4.25119089197
0.000269	19.088	4.25443956356
0.00027	19.018	4.29064983423
0.000271	18.984	4.25531949447
0.000272	18.93	4.30547326086
0.000273	18.934	4.34207830422
0.000274	18.846	4.31210899677
0.000275	18.822	4.30003674403
0.000276	18.78	4.2918061466
0.000277	18.74	4.2704098164
0.000278	18.652	4.31913139416
0.000279	18.668	4.31622242244
0.00028	18.622	4.33671719161
0.000281	18.558	4.31956432988
0.000282	18.488	4.28927219934
0.000283	18.428	4.27794530119
0.000284	18.396	4.28055884202
0.000285	18.378	4.31406026847
0.000286	18.274	4.28986293487
0.000287	18.254	4.24281557459
0.000288	18.208	4.20484672729
0.000289	18.178	4.18835480827
0.00029	18.212	4.20226795909
0.000291	18.158	4.18581366045
0.000292	18.116	4.16107486114
0.000293	18.072	4.16110754487
0.000294	18.032	4.17935114581
0.000295	17.924	4.17399377096
0.000296	17.842	4.16521740129
0.000297	17.828	4.12194323105
0.000298	17.758	4.16550549153
0.000299	17.716	4.17652295576
0.0003	17.642	4.14702736909
0.000301	17.638	4.16256603551
0.000302	17.542	4.15309956538
0.000303	17.5	4.13303762383
0.000304	17.456	4.14633139052
0.000305	17.4	4.11387894815
0.000306	17.34	4.1367136715
0.000307	17.35	4.14867448711
0.000308	17.306	4.17616618443
0.000309	17.274	4.19224569891
0.00031	17.19	4.1758711666
0.000311	17.154	4.16680741096
0.000312	17.108	4.14105493806
0.000313	17.098	4.14685374712
0.000314	17.04	4.11854343185
0.000315	17.034	4.10375973956
0.000316	16.98	4.12596655343
0.000317	16.946	4.12105374874
0.000318	16.968	4.13315569511
0.000319	16.912	4.04922906243
0.00032	16.832	4.00946081163
0.000321	16.79	4.02565522617
0.000322	16.746	4.031560988
0.000323	16.694	4.05417858511
0.000324	16.61	4.02615200905
0.000325	16.586	4.01380168917
0.000326	16.56	4.02124358874
0.000327	16.498	4.02864691925
0.000328	16.412	4.0420608605
0.000329	16.34	4.04381008456
0.00033	16.284	4.03179166128
0.000331	16.262	4.02310278268
0.000332	16.216	4.00865862852
0.000333	16.168	3.98092652532
0.000334	16.144	4.00140775228
0.000335	16.036	3.98531102927
0.000336	15.98	3.99394541775
0.000337	15.986	3.96910619661
0.000338	15.928	3.95307677639
0.000339	15.85	3.93490787694
0.00034	15.786	3.89258320399
0.000341	15.768	3.93016233761
0.000342	15.68	3.8587044458
0.000343	15.682	3.84563076751
0.000344	15.658	3.84617160304
0.000345	15.658	3.8399265618
0.000346	15.634	3.85227776776
0.000347	15.59	3.88251207339
0.000348	15.542	3.87198088838
0.000349	15.43	3.84773959618
0.00035	15.38	3.84494473302
0.000351	15.356	3.88603448261
0.000352	15.35	3.90685295347
0.000353	15.38	3.90481753735
0.000354	15.356	3.88088443528
0.000355	15.298	3.84879149864
0.000356	15.218	3.83490234556
0.000357	15.166	3.83437661165
0.000358	15.144	3.82403765672
0.000359	15.114	3.8284466824
0.00036	15.12	3.84884398229
0.000361	15.08	3.82486601073
0.000362	15.026	3.84204685031
0.000363	14.98	3.82198901097
0.000364	14.91	3.85563224387
0.000365	14.888	3.85998134711
0.000366	14.822	3.81606027206
0.000367	14.762	3.83736315717
0.000368	14.73	3.85656582985
0.000369	14.712	3.85292823707
0.00037	14.702	3.84046820062
0.000371	14.658	3.82479228194
0.000372	14.606	3.82710909173
0.000373	14.606	3.81402202406
0.000374	14.586	3.79771036284
0.000375	14.546	3.7703957352
0.000376	14.518	3.78756861324
0.000377	14.52	3.80494415202
0.000378	14.47	3.81747298615
0.000379	14.404	3.81323799415
0.00038	14.34	3.79056723987
0.000381	14.31	3.80550916436
0.000382	14.304	3.80835712611
0.000383	14.266	3.79937415899
0.000384	14.2	3.81051177665
0.000385	14.15	3.7878093933
0.000386	14.12	3.76531539184
0.000387	14.132	3.74360467998
0.000388	14.11	3.73977272037
0.000389	14.102	3.73196945325
0.00039	14.092	3.70074803249
0.000391	14.064	3.66058793092
0.000392	14.046	3.62489779166
0.000393	14.002	3.63840569481
0.000394	13.962	3.60174346671
0.000395	13.92	3.6179552236
0.000396	13.9	3.59638707594
0.000397	13.86	3.55645891302
0.000398	13.838	3.54171653298
0.000399	13.754	3.52384505902
0.0004	13.762	3.54137769802
0.000401	13.72	3.54141214772
0.000402	13.682	3.52772958147
0.000403	13.654	3.48342991892
0.000404	13.622	3.51213837996
0.000405	13.584	3.49441611718
0.000406	13.508	3.50627095359
0.000407	13.432	3.50333783698
0.000408	13.374	3.46094264616
0.000409	13.342	3.43584574741
0.00041	13.31	3.4243101495
0.000411	13.276	3.43625144598
0.000412	13.256	3.50748684958
0.000413	13.194	3.52311850496
0.000414	13.172	3.50976010576
0.000415	13.132	3.52683654285
0.000416	13.132	3.51320025048
0.000417	13.086	3.48347585035
0.000418	13.046	3.43742403552
0.000419	13.036	3.46449188194
0.00042	12.954	3.44614044984
0.000421	12.898	3.37455122942
0.000422	12.848	3.36762468218
0.000423	12.762	3.37658940353
0.000424	12.706	3.4046386005
0.000425	12.662	3.36923670881
0.000426	12.626	3.32176519339
0.000427	12.548	3.26859235758
0.000428	12.516	3.30117312481
0.000429	12.51	3.2920965964
0.00043	12.496	3.26159224919
0.000431	12.486	3.26033801929
0.000432	12.472	3.27188263848
0.000433	12.438	3.26835677367
0.000434	12.404	3.28341042211
0.000435	12.404	3.31131152264
0.000436	12.362	3.33391001678
0.000437	12.304	3.32920170612
0.000438	12.256	3.31820192273
0.000439	12.252	3.32633371747
0.00044	12.21	3.27198716379
0.000441	12.188	3.26690312069
0.000442	12.148	3.26834759473
0.000443	12.116	3.28428744174
0.000444	12.09	3.25175337318
0.000445	12.038	3.21131686384
0.000446	12.058	3.25985214389
0.000447	11.998	3.24930700304
0.000448	11.942	3.25063624541
0.000449	11.908	3.25753526458
0.00045	11.888	3.29050999087
0.000451	11.83	3.26697107425
0.000452	11.816	3.2289540102
0.000453	11.78	3.22856005055
0.000454	11.768	3.24502326648
0.000455	11.714	3.26438416857
0.000456	11.68	3.2810973774
0.000457	11.692	3.26942441417
0.000458	11.658	3.23558897266
0.000459	11.624	3.23212376001
0.00046	11.578	3.22798946715
0.000461	11.514	3.2258028458
0.000462	11.48	3.21272470031
0.000463	11.472	3.16246992081
0.000464	11.434	3.13905144908
0.000465	11.396	3.12204804575
0.000466	11.388	3.13072771093
0.000467	11.356	3.12430216208
0.000468	11.306	3.10811261057
0.000469	11.294	3.1169799486
0.00047	11.268	3.134992185
0.000471	11.21	3.15434620801
0.000472	11.186	3.20490311866
0.000473	11.15	3.16093340645
0.000474	11.158	3.155477143
0.000475	11.142	3.17959682979
0.000476	11.092	3.18991159752
0.000477	11.086	3.19477761354
0.000478	11.04	3.19974999023
0.000479	11.004	3.1924886844
0.00048	11.018	3.23012012161
0.000481	11.016	3.21056755107
0.000482	10.988	3.19184210136
0.000483	10.948	3.21329986151
0.000484	10.892	3.1787318226
0.000485	10.894	3.18225768913
0.000486	10.832	3.22238669312
0.000487	10.804	3.21956270323
0.000488	10.768	3.22710024635
0.000489	10.762	3.19395616751
0.00049	10.738	3.20395942546
0.000491	10.746	3.20148153204
0.000492	10.682	3.18196103056
0.000493	10.662	3.19683531012
0.000494	10.638	3.19671018392
0.000495	10.642	3.157504711
0.000496	10.634	3.14897507135
0.000497	10.606	3.16966307358
0.000498	10.528	3.17383301388
0.000499	10.496	3.1422896111
0.0005	10.418	3.16406005
0.000501	10.372	3.16253316188
0.000502	10.33	3.15041267138
0.000503	10.306	3.15283428045
0.000504	10.264	3.14424935398
0.000505	10.27	3.12619577122
0.000506	10.302	3.1027078496
0.000507	10.278	3.11202763484
0.000508	10.234	3.10664513583
0.000509	10.202	3.10502753611
0.00051	10.206	3.07694068841
0.000511	10.186	3.10731459624
0.000512	10.16	3.07610142876
0.000513	10.108	3.04636439055
0.000514	10.066	3.02285361869
0.000515	10.058	3.04082817667
0.000516	10.028	3.00785903925
0.000517	10.002	2.99766509137
0.000518	10.012	3.00197534967
0.000519	10.01	3.00963452931
0.00052	9.974	2.99955396684
0.000521	9.958	2.98667641367
0.000522	9.946	2.99450897477
0.000523	9.906	2.98079922169
0.000524	9.904	3.0111100943
0.000525	9.896	2.98549560375
0.000526	9.858	2.95056536955
0.000527	9.83	2.95315085968
0.000528	9.798	2.97408742306
0.000529	9.772	2.96715621429
0.00053	9.746	2.94439875017
0.000531	9.716	2.95623815008
0.000532	9.674	2.97182166356
0.000533	9.69	2.97151476523
0.000534	9.702	2.97879102993
0.000535	9.662	3.0006259347
0.000536	9.578	2.99130673787
0.000537	9.566	2.98557264189
0.000538	9.532	2.97673915552
0.000539	9.504	2.95262324044
0.00054	9.49	2.95260901577
0.000541	9.514	2.92878882817
0.000542	9.464	2.92996655271
0.000543	9.422	2.93392501608
0.000544	9.38	2.9325074595
0.000545	9.38	2.93591553012
0.000546	9.362	2.95278783525
0.000547	9.342	2.97136938128
0.000548	9.318	2.97806581526
0.000549	9.278	2.98340677749
0.00055	9.262	2.99021002607
0.000551	9.244	3.004740255
0.000552	9.21	3.01958606435
0.000553	9.164	3.01149530964
0.000554	9.138	3.01777335133
0.000555	9.102	2.97247304445
0.000556	9.114	2.96327588996
0.000557	9.11	2.96477655145
0.000558	9.096	2.94326077676
0.000559	9.058	2.93643252945
0.00056	9.036	2.97165004669
0.000561	9.014	2.95733055305
0.000562	9.0	2.97119504577
0.000563	8.956	2.99099715814
0.000564	8.936	2.9899672239
0.000565	8.904	2.94665641024
0.000566	8.904	2.96019999324
0.000567	8.924	2.96820214945
0.000568	8.884	2.95948373876
0.000569	8.886	2.92455193149
0.00057	8.828	2.89316712272
0.000571	8.826	2.88508648051
0.000572	8.794	2.87533719762
0.000573	8.796	2.89108699281
0.000574	8.738	2.85750870515
0.000575	8.722	2.86438754361
0.000576	8.702	2.88742030193
0.000577	8.67	2.91909232468
0.000578	8.652	2.89808488489
0.000579	8.614	2.85184221162
0.00058	8.576	2.82775953716
0.000581	8.546	2.8347634822
0.000582	8.552	2.83607052098
0.000583	8.55	2.8332843133
0.000584	8.482	2.81596803959
0.000585	8.468	2.83848128407
0.000586	8.436	2.82381019192
0.000587	8.39	2.8252256547
0.000588	8.358	2.80674829652
0.000589	8.368	2.8468537019
0.00059	8.314	2.82832176387
0.000591	8.288	2.81727811904
0.000592	8.244	2.82213819647
0.000593	8.202	2.81019501103
0.000594	8.188	2.81009893064
0.000595	8.128	2.79134662842
0.000596	8.106	2.76238375321
0.000597	8.114	2.7958905558
0.000598	8.116	2.83593794008
0.000599	8.088	2.83764973173
0.0006	8.078	2.85515603777
0.000601	8.066	2.86385125312
0.000602	8.018	2.85055713853
0.000603	7.97	2.84413431469
0.000604	7.962	2.88176265504
0.000605	7.936	2.90101775244
0.000606	7.908	2.92703536022
0.000607	7.894	2.918006854
0.000608	7.872	2.92499846154
0.000609	7.836	2.89639500069
0.00061	7.804	2.8708159119
0.000611	7.812	2.85528562494
0.000612	7.796	2.86677240115
0.000613	7.77	2.85466285225
0.000614	7.752	2.84156576556
0.000615	7.75	2.82338449383
0.000616	7.734	2.80771152364
0.000617	7.728	2.79106001369
0.000618	7.7	2.77236361252
0.000619	7.7	2.75717246468
0.00062	7.712	2.78083728398
0.000621	7.656	2.80172518281
0.000622	7.632	2.83135585895
0.000623	7.618	2.80500909089
0.000624	7.604	2.79413385506
0.000625	7.584	2.77901853178
0.000626	7.566	2.75057157696
0.000627	7.544	2.73935466853
0.000628	7.538	2.74819140527
0.000629	7.522	2.75926004574
0.00063	7.512	2.73310373019
0.000631	7.494	2.75644045827
0.000632	7.456	2.75682135801
0.000633	7.412	2.72951570796
0.000634	7.386	2.74463185145
0.000635	7.372	2.73013113238
0.000636	7.334	2.72441626775
0.000637	7.306	2.71815452099
0.000638	7.322	2.71483259152
0.000639	7.296	2.73283442601
0.00064	7.268	2.69372901384
0.000641	7.236	2.69152447509
0.000642	7.184	2.68740469598
0.000643	7.186	2.66447067914
0.000644	7.162	2.66978575919
0.000645	7.156	2.66376875873
0.000646	7.144	2.6868688096
0.000647	7.13	2.68124970862
0.000648	7.098	2.67813293173
0.000649	7.062	2.65897649482
0.00065	7.058	2.67631014645
0.000651	7.044	2.6799373127
0.000652	6.982	2.68061112435
0.000653	6.968	2.67338287568
0.000654	6.98	2.6764902391
0.000655	6.956	2.6431163425
0.000656	6.936	2.63436975385
0.000657	6.942	2.64398108919
0.000658	6.93	2.65124499057
0.000659	6.898	2.6343112952
0.00066	6.856	2.61596330249
0.000661	6.812	2.60089523049
0.000662	6.782	2.59585746912
0.000663	6.756	2.5706932917
0.000664	6.738	2.59101447314
0.000665	6.74	2.58696733648
0.000666	6.704	2.56912125054
0.000667	6.664	2.56185557751
0.000668	6.668	2.57949142274
0.000669	6.656	2.56079362698
0.00067	6.654	2.58964939712
0.000671	6.638	2.56884331947
0.000672	6.636	2.54784300929
0.000673	6.628	2.52697764137
0.000674	6.576	2.51718573014
0.000675	6.55	2.51386157137
0.000676	6.554	2.52251541125
0.000677	6.54	2.55663841792
0.000678	6.532	2.56300136559
0.000679	6.484	2.56471128979
0.00068	6.436	2.55380187172
0.000681	6.416	2.55322227783
0.000682	6.424	2.52828479408
0.000683	6.394	2.52165897774
0.000684	6.376	2.50332259208
0.000685	6.346	2.49605368532
0.000686	6.32	2.50950194262
0.000687	6.3	2.49679794937
0.000688	6.29	2.49437366888
0.000689	6.27	2.52924890037
0.00069	6.276	2.51551664673
0.000691	6.252	2.51485506541
0.000692	6.214	2.49964077419
0.000693	6.184	2.49442257847
0.000694	6.178	2.50485847904
0.000695	6.156	2.49232100661
0.000696	6.138	2.48896685394
0.000697	6.132	2.48164783964
0.000698	6.138	2.48011209424
0.000699	6.098	2.476367501
0.0007	6.104	2.46194719683
0.000701	6.104	2.43581280069
0.000702	6.072	2.45251218142
0.000703	6.066	2.43754876874
0.000704	6.104	2.45950889407
0.000705	6.096	2.4386028787
0.000706	6.05	2.44775407261
0.000707	6.026	2.42266877637
0.000708	6.01	2.41617466256
0.000709	6.014	2.40952360437
0.00071	6.012	2.38994895343
0.000711	5.984	2.38573762178
0.000712	5.964	2.40306138082
0.000713	5.978	2.41278179701
0.000714	5.96	2.41958674157
0.000715	5.984	2.43879970477
0.000716	5.95	2.43956963418
0.000717	5.938	2.45319302135
0.000718	5.92	2.47499494949
0.000719	5.91	2.46046743527
0.00072	5.88	2.48064507739
0.000721	5.876	2.48608608057
0.000722	5.848	2.44640470896
0.000723	5.812	2.42253090796
0.000724	5.808	2.39564939004
0.000725	5.804	2.365921385
0.000726	5.772	2.37402948592
0.000727	5.736	2.37703681082
0.000728	5.736	2.37703681082
0.000729	5.726	2.39226336343
0.00073	5.74	2.39340761259
0.000731	5.72	2.37688872268
0.000732	5.692	2.3809947501
0.000733	5.68	2.38947693021
0.000734	5.638	2.37717395241
0.000735	5.624	2.37457869947
0.000736	5.608	2.3854425166
0.000737	5.596	2.38595557377
0.000738	5.564	2.37863490263
0.000739	5.56	2.36440267298
0.00074	5.55	2.36801604724
0.000741	5.536	2.37501663152
0.000742	5.53	2.36666431925
0.000743	5.516	2.39201672235
0.000744	5.51	2.39706070011
0.000745	5.482	2.3726938277
0.000746	5.466	2.37504610482
0.000747	5.428	2.37419796984
0.000748	5.388	2.35912187053
0.000749	5.376	2.36021693918
0.00075	5.37	2.3691981766
0.000751	5.346	2.35505498874
0.000752	5.352	2.35374085235
0.000753	5.33	2.34373633329
0.000754	5.31	2.31644123603
0.000755	5.308	2.32833330947
0.000756	5.258	2.3089902555
0.000757	5.254	2.30943369682
0.000758	5.242	2.31418149677
0.000759	5.214	2.30568948473
0.00076	5.212	2.31582728199
0.000761	5.204	2.32774225377
0.000762	5.202	2.31887817705
0.000763	5.172	2.29922073755
0.000764	5.16	2.28438175444
0.000765	5.164	2.2770823437
0.000766	5.168	2.28380734739
0.000767	5.144	2.27052064514
0.000768	5.156	2.26178336717
0.000769	5.146	2.26907117561
0.00077	5.122	2.23587030035
0.000771	5.114	2.23271225195
0.000772	5.09	2.23559835391
0.000773	5.058	2.23486822878
0.000774	5.044	2.24188848964
0.000775	5.03	2.22195859547
0.000776	5.022	2.19488405161
0.000777	4.98	2.20354260227
0.000778	4.956	2.21586642197
0.000779	4.96	2.20599184042
0.00078	4.952	2.19674668544
0.000781	4.948	2.19574497608
0.000782	4.924	2.17766480433
0.000783	4.948	2.18844602401
0.000784	4.912	2.16800738006
0.000785	4.914	2.19786350805
0.000786	4.882	2.18633849163
0.000787	4.87	2.17464939703
0.000788	4.836	2.18199541704
0.000789	4.83	2.19387784528
0.00079	4.822	2.18318941001
0.000791	4.82	2.19626956451
0.000792	4.828	2.18046233629
0.000793	4.82	2.16508660335
0.000794	4.814	2.17241892829
0.000795	4.808	2.16774906297
0.000796	4.778	2.16534431442
0.000797	4.73	2.17188857909
0.000798	4.734	2.19527765898
0.000799	4.718	2.16759682598
0.0008	4.712	2.14407462557
0.000801	4.68	2.13297913726
0.000802	4.672	2.12141839343
0.000803	4.656	2.11510377996
0.000804	4.642	2.10661719351
0.000805	4.618	2.10619942076
0.000806	4.62	2.10988151326
0.000807	4.594	2.10265641511
0.000808	4.586	2.10964546785
0.000809	4.584	2.10403041803
0.00081	4.552	2.07925371227
0.000811	4.528	2.10457026492
0.000812	4.52	2.09513722701
0.000813	4.492	2.09235178687
0.000814	4.49	2.09807054219
0.000815	4.5	2.09714091086
0.000816	4.464	2.10159558431
0.000817	4.45	2.07545175805
0.000818	4.456	2.08328202603
0.000819	4.444	2.06079208073
0.00082	4.43	2.0320187007
0.000821	4.398	2.03558247192
0.000822	4.39	2.03516584091
0.000823	4.388	2.02520517479
0.000824	4.358	2.01142635958
0.000825	4.334	2.00460569689
0.000826	4.342	2.02114719899
0.000827	4.326	2.02181205853
0.000828	4.332	1.99242967254
0.000829	4.308	1.99527842669
0.00083	4.302	2.02059298227
0.000831	4.296	2.02592793554
0.000832	4.252	2.03678570301
0.000833	4.232	2.02932895313
0.000834	4.228	2.01296199666
0.000835	4.226	2.01566961579
0.000836	4.22	1.99389066902
0.000837	4.214	1.97995050443
0.000838	4.192	1.96243114529
0.000839	4.164	1.9598734653
0.00084	4.17	1.95476341279
0.000841	4.16	1.94894843441
0.000842	4.148	1.95501815848
0.000843	4.164	1.97309503066
0.000844	4.146	1.94645421215
0.000845	4.132	1.95309395575
0.000846	4.102	1.94411830916
0.000847	4.076	1.92619417505
0.000848	4.066	1.92604361321
0.000849	4.07	1.91861929522
0.00085	4.074	1.93197411991
0.000851	4.05	1.93481265243
0.000852	4.034	1.93412615928
0.000853	4.008	1.89418478507
0.000854	4.008	1.90890963642
0.000855	3.996	1.90262555433
0.000856	3.988	1.89838246937
0.000857	3.988	1.91412016342
0.000858	3.958	1.91003560176
0.000859	3.936	1.90994869041
0.00086	3.916	1.90182649051
0.000861	3.88	1.88933850858
0.000862	3.856	1.88872020162
0.000863	3.854	1.88803707591
0.000864	3.85	1.88348082018
0.000865	3.852	1.89158557829
0.000866	3.866	1.88680788635
0.000867	3.87	1.90081561441
0.000868	3.836	1.87219229782
0.000869	3.81	1.84442402934
0.00087	3.788	1.83168119497
0.000871	3.778	1.82666800487
0.000872	3.754	1.82249389574
0.000873	3.736	1.81502176295
0.000874	3.722	1.81127468927
0.000875	3.712	1.81357547403
0.000876	3.72	1.80820352837
0.000877	3.684	1.82651142893
0.000878	3.682	1.82890021598
0.000879	3.672	1.83096040372
0.00088	3.67	1.81909318068
0.000881	3.674	1.81541290069
0.000882	3.652	1.79301310648
0.000883	3.646	1.78680832772
0.000884	3.64	1.78504901893
0.000885	3.63	1.77907279222
0.000886	3.648	1.78103789965
0.000887	3.646	1.78680832772
0.000888	3.648	1.78776284781
0.000889	3.644	1.8025714965
0.00089	3.622	1.81964721856
0.000891	3.616	1.81894035086
0.000892	3.606	1.84465823393
0.000893	3.604	1.83171613521
0.000894	3.59	1.81931305717
0.000895	3.584	1.81850048117
0.000896	3.562	1.81277577212
0.000897	3.564	1.80274901193
0.000898	3.558	1.79182476822
0.000899	3.542	1.79895414061
0.0009	3.532	1.80360084276
0.000901	3.52	1.82581488656
0.000902	3.49	1.81160150143
0.000903	3.5	1.79276323032
0.000904	3.52	1.80930926046
0.000905	3.516	1.79492172531
0.000906	3.528	1.83227072236
0.000907	3.532	1.82015823488
0.000908	3.5	1.83248465205
0.000909	3.486	1.83570259029
0.00091	3.428	1.83869954044
0.000911	3.408	1.82470161944
0.000912	3.402	1.82658041159
0.000913	3.386	1.80693220681
0.000914	3.37	1.79696967142
0.000915	3.37	1.78580514055
0.000916	3.362	1.77734521126
0.000917	3.35	1.76960447558
0.000918	3.344	1.75318681264
0.000919	3.336	1.73755690554
0.00092	3.328	1.73793440613
0.000921	3.316	1.74474754621
0.000922	3.308	1.73353280903
0.000923	3.316	1.76185811006
0.000924	3.322	1.75451303785
0.000925	3.304	1.75942717951
0.000926	3.276	1.73776408065
0.000927	3.284	1.75708394791
0.000928	3.298	1.73239602863
0.000929	3.288	1.73120073937
0.00093	3.278	1.73456507517
0.000931	3.262	1.74050452456
0.000932	3.252	1.70894587392
0.000933	3.234	1.70857952698
0.000934	3.252	1.72409280493
0.000935	3.24	1.71883681599
0.000936	3.242	1.7051205236
0.000937	3.226	1.71199415887
0.000938	3.218	1.70366546012
0.000939	3.192	1.69444268124
0.00094	3.172	1.6871324785
0.000941	3.18	1.69811660377
0.000942	3.16	1.68237926759
0.000943	3.166	1.67643789029
0.000944	3.16	1.68119005469
0.000945	3.14	1.67702116862
0.000946	3.138	1.66821941003
0.000947	3.136	1.66658453131
0.000948	3.132	1.67408960334
0.000949	3.118	1.68762436579
0.00095	3.112	1.6779320606
0.000951	3.11	1.66670333293
0.000952	3.112	1.69453710493
0.000953	3.104	1.68795260597
0.000954	3.094	1.6724724213
0.000955	3.082	1.68382778217
0.000956	3.084	1.68551001184
0.000957	3.082	1.6731037027
0.000958	3.088	1.69122913882
0.000959	3.054	1.66945619889
0.00096	3.046	1.67567419268
0.000961	3.058	1.66572386667
0.000962	3.034	1.66998323345
0.000963	3.04	1.65360212869
0.000964	3.036	1.65490301831
0.000965	3.038	1.64698391006
0.000966	3.02	1.63694838037
0.000967	3.022	1.6350889884
0.000968	3.002	1.6462065484
0.000969	3.01	1.65466008594
0.00097	3.004	1.65528970274
0.000971	2.994	1.65709504857
0.000972	2.966	1.64585661587
0.000973	2.98	1.63450298256
0.000974	2.968	1.62695298027
0.000975	2.964	1.64884929572
0.000976	2.94	1.65420675854
0.000977	2.912	1.63347972133
0.000978	2.904	1.63669911713
0.000979	2.9	1.6691315107
0.00098	2.896	1.66528796309
0.000981	2.9	1.65831239518
0.000982	2.884	1.64028777963
0.000983	2.878	1.63435491861
0.000984	2.87	1.63740648588
0.000985	2.864	1.62527043903
0.000986	2.862	1.60964468129
0.000987	2.846	1.61315963252
0.000988	2.846	1.61811124463
0.000989	2.832	1.61609900687
0.00099	2.834	1.61444851265
0.000991	2.834	1.61568685085
0.000992	2.824	1.61648507571
0.000993	2.814	1.62462426425
0.000994	2.814	1.62585485207
0.000995	2.794	1.61850671917
0.000996	2.776	1.6068055265
0.000997	2.774	1.59088780245
0.000998	2.792	1.58010632554
0.000999	2.78	1.55550634843
0.001	2.774	1.55013676816
0.001001	2.75	1.55675945476
0.001002	2.762	1.5739618801
0.001003	2.736	1.57680182648
0.001004	2.736	1.57172007686
0.001005	2.726	1.585851191
0.001006	2.71	1.56649289816
0.001007	2.698	1.53843946907
0.001008	2.694	1.54543327258
0.001009	2.692	1.55213916902
0.00101	2.682	1.55848516194
0.001011	2.69	1.54980643953
0.001012	2.694	1.56727917105
0.001013	2.686	1.56952349457
0.001014	2.68	1.56511980372
0.001015	2.668	1.55234532241
0.001016	2.652	1.5423670121
0.001017	2.65	1.54903195577
0.001018	2.656	1.55616965656
0.001019	2.656	1.54973029912
0.00102	2.664	1.55277300337
0.001021	2.64	1.53831076184
0.001022	2.634	1.5375447961
0.001023	2.616	1.54030646301
0.001024	2.604	1.53726510401
0.001025	2.568	1.53667693417
0.001026	2.57	1.53918809767
0.001027	2.556	1.52146771244
0.001028	2.562	1.52254917819
0.001029	2.542	1.51928799113
0.00103	2.548	1.51647485967
0.001031	2.546	1.51785506554
0.001032	2.526	1.5288309259
0.001033	2.516	1.52241387277
0.001034	2.5	1.51327459504
0.001035	2.516	1.51583112516
0.001036	2.502	1.49465581322
0.001037	2.498	1.49732962303
0.001038	2.496	1.48794623559
0.001039	2.492	1.49463574158
0.00104	2.472	1.49037444959
0.001041	2.464	1.49956793777
0.001042	2.46	1.49412181565
0.001043	2.46	1.491442255
0.001044	2.428	1.50227028194
0.001045	2.414	1.49352067277
0.001046	2.412	1.49608021175
0.001047	2.406	1.50504617869
0.001048	2.398	1.48579810203
0.001049	2.368	1.4928415857
0.00105	2.362	1.4949769229
0.001051	2.358	1.49593983836
0.001052	2.33	1.49703039381
0.001053	2.328	1.47526811123
0.001054	2.336	1.48428568679
0.001055	2.322	1.50010532964
0.001056	2.314	1.50579015802
0.001057	2.304	1.48982683558
0.001058	2.294	1.46545692533
0.001059	2.278	1.45489381056
0.00106	2.258	1.45170107116
0.001061	2.264	1.47183694749
0.001062	2.272	1.48122111786
0.001063	2.27	1.48226178525
0.001064	2.262	1.47558666299
0.001065	2.254	1.47155835766
0.001066	2.264	1.46775474791
0.001067	2.268	1.45882692599
0.001068	2.276	1.46827245428
0.001069	2.276	1.47371096216
0.00107	2.282	1.47053595672
0.001071	2.28	1.46615142465
0.001072	2.276	1.47235321849
0.001073	2.284	1.47761429338
0.001074	2.276	1.46963396803
0.001075	2.252	1.48070793879
0.001076	2.244	1.46712780629
0.001077	2.222	1.45076393669
0.001078	2.216	1.45510961786
0.001079	2.216	1.46059713816
0.00108	2.2	1.44360659461
0.001081	2.178	1.43607659963
0.001082	2.154	1.4234760272
0.001083	2.148	1.41070762385
0.001084	2.136	1.40907913192
0.001085	2.132	1.41935760117
0.001086	2.126	1.4149643105
0.001087	2.102	1.41265565514
0.001088	2.1	1.40783521763
0.001089	2.1	1.42056326857
0.00109	2.092	1.4267221173
0.001091	2.096	1.42785993711
0.001092	2.088	1.42697442163
0.001093	2.07	1.4131878856
0.001094	2.068	1.40548070069
0.001095	2.064	1.38416184025
0.001096	2.06	1.40726685458
0.001097	2.052	1.39760366342
0.001098	2.052	1.40189015262
0.001099	2.036	1.38083453028
0.0011	2.062	1.3993412736
0.001101	2.05	1.39982141718
0.001102	2.044	1.41069628198
0.001103	2.042	1.40578661254
0.001104	2.04	1.40370937163
0.001105	2.028	1.39255735968
0.001106	2.022	1.3832989554
0.001107	2.014	1.39492078628
0.001108	2.022	1.39625069382
0.001109	2.008	1.3971170316
0.00111	1.996	1.39713420973
0.001111	1.998	1.43317689069
0.001112	1.99	1.43732390226
0.001113	1.982	1.44280144164
0.001114	1.986	1.4247119007
0.001115	1.986	1.42049428017
0.001116	1.992	1.41135962816
0.001117	1.972	1.41110453192
0.001118	1.97	1.40609388022
0.001119	1.98	1.41689802032
0.00112	1.974	1.41326713681
0.001121	1.962	1.41582343532
0.001122	1.948	1.40474054544
0.001123	1.946	1.38531007359
0.001124	1.948	1.3947386852
0.001125	1.948	1.38177277437
0.001126	1.938	1.36167396979
0.001127	1.938	1.3704583175
0.001128	1.932	1.36944368267
0.001129	1.938	1.38353026711
0.00113	1.948	1.38899100069
0.001131	1.942	1.37354868862
0.001132	1.936	1.38271616755
0.001133	1.936	1.3971055794
0.001134	1.92	1.4105318146
0.001135	1.906	1.39612463627
0.001136	1.902	1.39010647074
0.001137	1.906	1.38750279279
0.001138	1.886	1.37876901619
0.001139	1.878	1.38387716218
0.00114	1.862	1.39246400313
0.001141	1.856	1.38681794047
0.001142	1.836	1.38459524772
0.001143	1.842	1.37442206036
0.001144	1.836	1.36275603099
0.001145	1.834	1.36324759307
0.001146	1.84	1.36029408585
0.001147	1.834	1.34701299177
0.001148	1.826	1.3607806583
0.001149	1.822	1.36320064554
0.00115	1.816	1.36753208372
0.001151	1.824	1.38601010097
0.001152	1.822	1.38358808899
0.001153	1.818	1.36706839624
0.001154	1.8	1.35793961574
0.001155	1.808	1.354671916
0.001156	1.808	1.3442975861
0.001157	1.79	1.32736581243
0.001158	1.794	1.30826755673
0.001159	1.788	1.30807339244
0.00116	1.764	1.29317593544
0.001161	1.766	1.29893956749
0.001162	1.76	1.2893409169
0.001163	1.74	1.27608777128
0.001164	1.742	1.27099803304
0.001165	1.73	1.26218065268
0.001166	1.738	1.2780281687
0.001167	1.732	1.27443163803
0.001168	1.738	1.27332478182
0.001169	1.73	1.27792801049
0.00117	1.728	1.2922909889
0.001171	1.72	1.2967652062
0.001172	1.726	1.31107741953
0.001173	1.73	1.32102233138
0.001174	1.73	1.31343062245
0.001175	1.73	1.32253544376
0.001176	1.716	1.3294149089
0.001177	1.698	1.32014999148
0.001178	1.702	1.3165090201
0.001179	1.692	1.31039536019
0.00118	1.678	1.31389345078
0.001181	1.674	1.32050141992
0.001182	1.676	1.30958924858
0.001183	1.658	1.30270334305
0.001184	1.658	1.30883001188
0.001185	1.648	1.30999847328
0.001186	1.654	1.3169221693
0.001187	1.652	1.3156352078
0.001188	1.62	1.30061523903
0.001189	1.636	1.311298593
0.00119	1.64	1.32
0.001191	1.63	1.30885446097
0.001192	1.618	1.29308777738
0.001193	1.614	1.28724667411
0.001194	1.61	1.2719669807
0.001195	1.612	1.2686433699
0.001196	1.604	1.26142142046
0.001197	1.606	1.26125493061
0.001198	1.608	1.24993439828
0.001199	1.612	1.2511818413
0.0012	1.608	1.2579093767
0.001201	1.596	1.2461075395
0.001202	1.602	1.24883785977
0.001203	1.596	1.24771150512
0.001204	1.598	1.25713801947
0.001205	1.598	1.26506758713
0.001206	1.592	1.2607680199
0.001207	1.59	1.2719669807
0.001208	1.574	1.24760731001
0.001209	1.58	1.25043992259
0.00121	1.578	1.24254416421
0.001211	1.578	1.24093351957
0.001212	1.57	1.24302051471
0.001213	1.558	1.24202898517
0.001214	1.554	1.23898506851
0.001215	1.548	1.22951047169
0.001216	1.546	1.21650482942
0.001217	1.53	1.21041315261
0.001218	1.512	1.20409966365
0.001219	1.518	1.20402491669
0.00122	1.5	1.2058192236
0.001221	1.502	1.20913026593
0.001222	1.51	1.21568910499
0.001223	1.502	1.22555946408
0.001224	1.496	1.22228638215
0.001225	1.48	1.21885191882
0.001226	1.48	1.22865780427
0.001227	1.466	1.21689933848
0.001228	1.472	1.21705217637
0.001229	1.472	1.21046106918
0.00123	1.466	1.21030739897
0.001231	1.472	1.21376109676
0.001232	1.474	1.20055153992
0.001233	1.484	1.21726907461
0.001234	1.48	1.21391927244
0.001235	1.464	1.21024956104
0.001236	1.472	1.21869438335
0.001237	1.458	1.2166494976
0.001238	1.454	1.21978850626
0.001239	1.454	1.21650482942
0.00124	1.454	1.21814777429
0.001241	1.446	1.20792549439
0.001242	1.44	1.19933314805
0.001243	1.444	1.1894805589
0.001244	1.432	1.18379727994
0.001245	1.43	1.18198984767
0.001246	1.42	1.17966096824
0.001247	1.414	1.16730630085
0.001248	1.42	1.14873843846
0.001249	1.416	1.15885460693
0.00125	1.402	1.16978459556
0.001251	1.4	1.16790410565
0.001252	1.384	1.1560899619
0.001253	1.38	1.16773284616
0.001254	1.372	1.18051514179
0.001255	1.372	1.17712191382
0.001256	1.366	1.16620924366
0.001257	1.358	1.1755152062
0.001258	1.356	1.1786704374
0.001259	1.346	1.16716922509
0.00126	1.324	1.1606136308
0.001261	1.32	1.16344316578
0.001262	1.324	1.17602040799
0.001263	1.316	1.17138550443
0.001264	1.314	1.169360509
0.001265	1.312	1.15700302506
0.001266	1.32	1.15827457885
0.001267	1.318	1.15623354042
0.001268	1.304	1.1522083145
0.001269	1.306	1.14558456694
0.00127	1.304	1.13823723362
0.001271	1.29	1.13397530837
0.001272	1.276	1.13834265492
0.001273	1.258	1.14517946192
0.001274	1.252	1.1473865957
0.001275	1.256	1.14300656166
0.001276	1.266	1.14509562919
0.001277	1.262	1.1302017519
0.001278	1.262	1.13373541887
0.001279	1.262	1.12488043809
0.00128	1.252	1.1333560782
0.001281	1.258	1.13288834401
0.001282	1.25	1.12760808795
0.001283	1.256	1.13598591541
0.001284	1.256	1.13422396377
0.001285	1.256	1.13774513842
0.001286	1.246	1.12848748332
0.001287	1.238	1.11953383156
0.001288	1.24	1.12178429299
0.001289	1.238	1.12131886634
0.00129	1.246	1.12315804765
0.001291	1.252	1.11914967721
0.001292	1.246	1.13202650146
0.001293	1.246	1.13202650146
0.001294	1.252	1.12449811027
0.001295	1.25	1.12760808795
0.001296	1.244	1.13510528146
0.001297	1.244	1.12980706317
0.001298	1.248	1.13070597416
0.001299	1.238	1.12665700193
0.0013	1.232	1.11811269557
0.001301	1.23	1.1122499719
0.001302	1.23	1.10503393613
0.001303	1.232	1.10371010687
0.001304	1.222	1.10123385346
0.001305	1.206	1.10433871616
0.001306	1.2	1.09178752512
0.001307	1.194	1.08644558078
0.001308	1.194	1.07720193093
0.001309	1.186	1.07675623982
0.00131	1.188	1.09208790855
0.001311	1.19	1.09631199939
0.001312	1.172	1.08185766162
0.001313	1.166	1.08556160581
0.001314	1.158	1.09409140386
0.001315	1.152	1.09219778429
0.001316	1.142	1.0852815303
0.001317	1.128	1.07126840708
0.001318	1.124	1.06987102026
0.001319	1.122	1.07103501343
0.00132	1.116	1.06889849846
0.001321	1.096	1.0577258624
0.001322	1.1	1.07051389529
0.001323	1.112	1.06557777755
0.001324	1.106	1.059605587
0.001325	1.108	1.0584592576
0.001326	1.098	1.05280387537
0.001327	1.096	1.05393737954
0.001328	1.088	1.05653016994
0.001329	1.086	1.05574807601
0.00133	1.074	1.04140482042
0.001331	1.062	1.03448344598
0.001332	1.064	1.04302636592
0.001333	1.068	1.04468942753
0.001334	1.06	1.04134528376
0.001335	1.042	1.03355502998
0.001336	1.046	1.03144752654
0.001337	1.06	1.04134528376
0.001338	1.036	1.02503853586
0.001339	1.046	1.03144752654
0.00134	1.048	1.03619303221
0.001341	1.05	1.04474877363
0.001342	1.046	1.06765350184
0.001343	1.052	1.06831456042
0.001344	1.046	1.06577858864
0.001345	1.05	1.06371988794
0.001346	1.046	1.06201883222
0.001347	1.034	1.05111559783
0.001348	1.038	1.05287986019
0.001349	1.042	1.0508263415
0.00135	1.04	1.04422219858
0.001351	1.044	1.0382986083
0.001352	1.04	1.04422219858
0.001353	1.034	1.04155844771
0.001354	1.016	1.02359366938
0.001355	1.014	1.02068800326
0.001356	1.016	1.01574800024
0.001357	1.016	1.01771508783
0.001358	1.008	1.01387178677
0.001359	1.014	1.02654956042
0.00136	1.014	1.0284959893
0.001361	1.018	1.03231584314
0.001362	1.012	1.03530478604
0.001363	1.0	1.03344085462
0.001364	1.004	1.02955524378
0.001365	1.004	1.02761082127
0.001366	0.996	1.02566271259
0.001367	0.998	1.02858932524
0.001368	0.992	1.02563931282
0.001369	0.98	1.01764433866
0.00137	0.976	1.01952145637
0.001371	0.978	1.01465067881
0.001372	0.972	1.01548806
0.001373	0.966	1.01628932888
0.001374	0.958	1.01204545352
0.001375	0.952	1.01276650814
0.001376	0.948	1.02239718309
0.001377	0.96	1.01901913623
0.001378	0.956	1.01492068656
0.001379	0.952	1.01473937541
0.00138	0.954	1.01581691264
0.001381	0.952	1.01473937541
0.001382	0.946	1.00552672764
0.001383	0.936	1.0079206318
0.001384	0.926	0.99625498744
0.001385	0.922	0.995949797932
0.001386	0.926	0.998260487047
0.001387	0.932	1.00168657773
0.001388	0.922	0.995949797932
0.001389	0.926	1.00026196569
0.00139	0.916	0.994456635555
0.001391	0.912	0.986030425494
0.001392	0.906	0.982427605475
0.001393	0.9	0.986914383318
0.001394	0.898	0.981629257918
0.001395	0.896	0.972205739543
0.001396	0.894	0.95224156599
0.001397	0.87	0.942920993509
0.001398	0.872	0.931459070491
0.001399	0.874	0.92634982593
0.0014	0.882	0.925243751668
0.001401	0.89	0.928385695711
0.001402	0.892	0.950965824833
0.001403	0.884	0.947915608058
0.001404	0.878	0.94610570234
0.001405	0.874	0.937082707129
0.001406	0.878	0.933335952377
0.001407	0.864	0.936751834799
0.001408	0.87	0.936536171218
0.001409	0.866	0.93597222181
0.00141	0.874	0.941341595809
0.001411	0.88	0.947417542586
0.001412	0.884	0.945803362227
0.001413	0.876	0.944787806865
0.001414	0.87	0.942920993509
0.001415	0.872	0.942133748467
0.001416	0.88	0.964157663456
0.001417	0.872	0.946369906538
0.001418	0.872	0.933603770344
0.001419	0.866	0.93810660375
0.00142	0.866	0.93810660375
0.001421	0.866	0.950812284313
0.001422	0.866	0.942360865062
0.001423	0.872	0.948480890688
0.001424	0.858	0.941188610216
0.001425	0.862	0.937526532958
0.001426	0.858	0.934791955464
0.001427	0.846	0.93503155027
0.001428	0.852	0.928491249286
0.001429	0.85	0.924932429964
0.00143	0.842	0.921431495012
0.001431	0.838	0.903192116883
0.001432	0.834	0.904678948578
0.001433	0.83	0.917115041857
0.001434	0.824	0.921424983382
0.001435	0.828	0.920008695611
0.001436	0.828	0.924346255469
0.001437	0.832	0.94009361236
0.001438	0.828	0.93937000165
0.001439	0.828	0.937238496862
0.00144	0.824	0.938628787114
0.001441	0.808	0.931201374569
0.001442	0.798	0.93230681645
0.001443	0.796	0.922162675454
0.001444	0.796	0.913446221734
0.001445	0.798	0.923686093865
0.001446	0.796	0.917814796133
0.001447	0.802	0.911480114978
0.001448	0.806	0.914529387171
0.001449	0.808	0.909470175432
0.00145	0.812	0.908105720718
0.001451	0.808	0.911666605728
0.001452	0.806	0.91889281203
0.001453	0.798	0.91060199868
0.001454	0.802	0.907081032764
0.001455	0.794	0.91190131045
0.001456	0.782	0.902483240842
0.001457	0.768	0.908942242389
0.001458	0.776	0.908748590095
0.001459	0.776	0.89544625746
0.00146	0.772	0.896669392809
0.001461	0.768	0.891165528956
0.001462	0.762	0.888457089566
0.001463	0.758	0.880588439624
0.001464	0.752	0.87777901547
0.001465	0.752	0.875497572812
0.001466	0.756	0.874336319731
0.001467	0.75	0.876070773397
0.001468	0.75	0.873784870549
0.001469	0.756	0.876620784604
0.00147	0.752	0.864
0.001471	0.754	0.863414153231
0.001472	0.752	0.864
0.001473	0.75	0.871492971859
0.001474	0.748	0.862841816326
0.001475	0.75	0.866890996608
0.001476	0.74	0.853463531734
0.001477	0.734	0.836208108069
0.001478	0.74	0.853463531734
0.001479	0.732	0.850985311272
0.00148	0.732	0.860334818545
0.001481	0.732	0.869583808497
0.001482	0.728	0.856747337317
0.001483	0.728	0.847358247732
0.001484	0.73	0.851528038294
0.001485	0.742	0.8668540823
0.001486	0.734	0.855128060585
0.001487	0.726	0.845531785328
0.001488	0.722	0.84185271871
0.001489	0.724	0.843696627942
0.00149	0.722	0.84659081025
0.001491	0.722	0.844225088469
0.001492	0.726	0.850249375184
0.001493	0.71	0.833006602615
0.001494	0.72	0.842377587546
0.001495	0.718	0.840521266834
0.001496	0.72	0.837615663655
0.001497	0.718	0.845266821779
0.001498	0.72	0.844748483278
0.001499	0.722	0.84185271871
0.0015	0.716	0.843412117532
0.001501	0.714	0.853348697778
0.001502	0.718	0.85233561465
0.001503	0.722	0.851302531419
0.001504	0.718	0.85233561465
0.001505	0.716	0.850496325683
0.001506	0.706	0.843542530048
0.001507	0.7	0.840238061504
0.001508	0.698	0.847818376777
0.001509	0.694	0.841643630048
0.00151	0.696	0.845921982218
0.001511	0.69	0.844926032266
0.001512	0.686	0.836303772561
0.001513	0.668	0.823271522646
0.001514	0.674	0.826876048752
0.001515	0.668	0.823271522646
0.001516	0.668	0.823271522646
0.001517	0.66	0.822435407798
0.001518	0.652	0.814184254331
0.001519	0.646	0.802922163102
0.00152	0.644	0.805769197724
0.001521	0.65	0.804673846972
0.001522	0.648	0.805044098171
0.001523	0.654	0.818708739418
0.001524	0.652	0.823951454881
0.001525	0.652	0.833604222638
0.001526	0.652	0.828791891852
0.001527	0.648	0.829515521253
0.001528	0.644	0.827806740731
0.001529	0.644	0.832624765426
0.00153	0.648	0.83671739554
0.001531	0.64	0.828492607088
0.001532	0.64	0.818779579618
0.001533	0.644	0.827806740731
0.001534	0.646	0.829869869317
0.001535	0.64	0.830903123114
0.001536	0.64	0.818779579618
0.001537	0.638	0.826411519765
0.001538	0.636	0.824320326087
0.001539	0.636	0.829158609676
0.00154	0.628	0.825600387597
0.001541	0.624	0.818916357145
0.001542	0.616	0.812738580357
0.001543	0.622	0.809392364679
0.001544	0.614	0.81302152493
0.001545	0.608	0.803950247217
0.001546	0.606	0.804216388791
0.001547	0.594	0.79822553204
0.001548	0.594	0.803221015661
0.001549	0.592	0.79845851489
0.00155	0.588	0.786292566415
0.001551	0.59	0.786066154977
0.001552	0.59	0.780960946527
0.001553	0.586	0.781411543298
0.001554	0.586	0.783966836033
0.001555	0.592	0.790908338558
0.001556	0.592	0.785834588193
0.001557	0.586	0.776275724211
0.001558	0.584	0.771326130764
0.001559	0.58	0.763937170191
0.00156	0.576	0.777318467554
0.001561	0.568	0.759852617288
0.001562	0.57	0.762299153876
0.001563	0.578	0.76936077363
0.001564	0.58	0.766550715869
0.001565	0.578	0.764143965493
0.001566	0.576	0.766957625948
0.001567	0.572	0.764732633016
0.001568	0.572	0.764732633016
0.001569	0.572	0.762112852536
0.00157	0.572	0.759484035382
0.001571	0.574	0.754005305021
0.001572	0.574	0.754005305021
0.001573	0.578	0.766756806295
0.001574	0.576	0.764345471629
0.001575	0.572	0.76734346938
0.001576	0.568	0.765098686445
0.001577	0.562	0.762991480949
0.001578	0.562	0.762991480949
0.001579	0.562	0.765608254919
0.00158	0.558	0.763305967486
0.001581	0.554	0.755700999073
0.001582	0.552	0.761114971604
0.001583	0.55	0.763871716979
0.001584	0.54	0.759210115844
0.001585	0.538	0.767174035014
0.001586	0.528	0.757110295796
0.001587	0.522	0.752007978681
0.001588	0.51	0.733416661932
0.001589	0.508	0.736163025423
0.00159	0.508	0.733441204187
0.001591	0.502	0.73075029935
0.001592	0.5	0.722495674728
0.001593	0.494	0.719697158533
0.001594	0.492	0.711291782604
0.001595	0.498	0.719719389762
0.001596	0.498	0.72249290654
0.001597	0.494	0.727986263607
0.001598	0.482	0.70829090069
0.001599	0.482	0.70829090069
0.0016	0.48	0.705407683542
0.001601	0.478	0.705348140991
0.001602	0.48	0.70256672281
0.001603	0.476	0.699588450448
0.001604	0.484	0.702669196706
0.001605	0.49	0.702780193233
0.001606	0.486	0.699859985997
0.001607	0.482	0.691141085452
0.001608	0.482	0.696904584574
0.001609	0.484	0.699817118968
0.00161	0.478	0.699654200302
0.001611	0.48	0.70256672281
0.001612	0.488	0.705589115562
0.001613	0.488	0.699897135299
0.001614	0.476	0.685145240077
0.001615	0.486	0.705552265959
0.001616	0.48	0.70256672281
0.001617	0.482	0.705461551043
0.001618	0.484	0.705509744794
0.001619	0.484	0.711156804088
0.00162	0.486	0.711198987626
0.001621	0.478	0.699654200302
0.001622	0.488	0.70841795573
0.001623	0.486	0.711198987626
0.001624	0.488	0.722396013278
0.001625	0.482	0.713915961441
0.001626	0.482	0.711108993052
0.001627	0.474	0.710861449229
0.001628	0.472	0.710785481
0.001629	0.478	0.710996483817
0.00163	0.48	0.711055553385
0.001631	0.478	0.70817794374
0.001632	0.476	0.708112985335
0.001633	0.47	0.705053189483
0.001634	0.472	0.707966100883
0.001635	0.472	0.710785481
0.001636	0.466	0.70202848945
0.001637	0.468	0.702122496435
0.001638	0.468	0.702122496435
0.001639	0.464	0.696206865809
0.00164	0.464	0.696206865809
0.001641	0.464	0.696206865809
0.001642	0.46	0.693108938047
0.001643	0.462	0.690330355699
0.001644	0.458	0.68134866258
0.001645	0.454	0.68402046753
0.001646	0.452	0.680952274392
0.001647	0.454	0.686938134041
0.001648	0.452	0.683883030934
0.001649	0.448	0.683590520707
0.00165	0.442	0.683107604994
0.001651	0.444	0.683274469009
0.001652	0.442	0.683107604994
0.001653	0.438	0.685679225294
0.001654	0.434	0.685305771171
0.001655	0.43	0.681982404465
0.001656	0.426	0.675665597763
0.001657	0.422	0.675215521149
0.001658	0.416	0.662528489953
0.001659	0.418	0.665789756605
0.00166	0.416	0.665540381945
0.001661	0.414	0.659245022734
0.001662	0.42	0.666033032214
0.001663	0.416	0.662528489953
0.001664	0.412	0.662009063382
0.001665	0.41	0.65261014396
0.001666	0.418	0.665789756605
0.001667	0.424	0.672476021877
0.001668	0.422	0.672246978424
0.001669	0.422	0.672246978424
0.00167	0.426	0.672699041177
0.001671	0.416	0.653409519367
0.001672	0.41	0.649538297562
0.001673	0.408	0.649258038071
0.001674	0.406	0.652046010646
0.001675	0.404	0.651754555028
0.001676	0.398	0.644667356084
0.001677	0.394	0.634636904064
0.001678	0.392	0.634299613747
0.001679	0.398	0.63529205882
0.00168	0.4	0.644980619864
0.001681	0.402	0.64528753281
0.001682	0.4	0.644980619864
0.001683	0.394	0.640908729852
0.001684	0.396	0.653593145619
0.001685	0.4	0.651152823844
0.001686	0.394	0.65020304521
0.001687	0.392	0.63744489958
0.001688	0.386	0.630082534276
0.001689	0.386	0.633248766284
0.00169	0.386	0.633248766284
0.001691	0.388	0.633605555531
0.001692	0.39	0.637102817448
0.001693	0.388	0.63044111541
0.001694	0.386	0.630082534276
0.001695	0.388	0.63044111541
0.001696	0.396	0.641236305897
0.001697	0.398	0.641557479888
0.001698	0.388	0.633605555531
0.001699	0.378	0.625392676644
0.0017	0.388	0.639887490111
0.001701	0.38	0.632139225171
0.001702	0.378	0.628582532369
0.001703	0.386	0.630082534276
0.001704	0.384	0.626533319146
0.001705	0.378	0.609192908691
0.001706	0.37	0.600915967503
0.001707	0.37	0.600915967503
0.001708	0.372	0.598010033361
0.001709	0.37	0.59422218067
0.00171	0.362	0.592415394803
0.001711	0.374	0.608378171864
0.001712	0.37	0.614084684714
0.001713	0.37	0.62377880695
0.001714	0.368	0.620141919241
0.001715	0.372	0.620979870849
0.001716	0.366	0.609954096634
0.001717	0.37	0.614084684714
0.001718	0.366	0.613224265665
0.001719	0.366	0.613224265665
0.00172	0.356	0.607670963598
0.001721	0.356	0.607670963598
0.001722	0.356	0.607670963598
0.001723	0.36	0.608604962188
0.001724	0.356	0.604370747141
0.001725	0.358	0.604843781484
0.001726	0.356	0.60105241036
0.001727	0.354	0.603890718591
0.001728	0.354	0.61374587575
0.001729	0.354	0.61374587575
0.00173	0.354	0.629828548099
0.001731	0.356	0.630288822684
0.001732	0.358	0.637052588096
0.001733	0.358	0.633905355712
0.001734	0.362	0.637931030755
0.001735	0.364	0.638360399774
0.001736	0.356	0.633454023588
0.001737	0.36	0.634350061086
0.001738	0.36	0.631189353522
0.001739	0.356	0.630288822684
0.00174	0.352	0.613266663043
0.001741	0.346	0.605214011735
0.001742	0.344	0.59805016512
0.001743	0.346	0.598568291843
0.001744	0.344	0.594696561281
0.001745	0.34	0.586856030045
0.001746	0.336	0.585750800256
0.001747	0.336	0.582326368972
0.001748	0.332	0.574261264583
0.001749	0.332	0.577733502577
0.00175	0.334	0.591983107867
0.001751	0.332	0.591418633457
0.001752	0.334	0.595351996721
0.001753	0.336	0.592540293989
0.001754	0.334	0.591983107867
0.001755	0.332	0.591418633457
0.001756	0.33	0.590846849869
0.001757	0.334	0.595351996721
0.001758	0.332	0.594790719497
0.001759	0.326	0.586279796684
0.00176	0.328	0.583451797495
0.001761	0.33	0.584037670018
0.001762	0.324	0.582257674917
0.001763	0.318	0.576954070962
0.001764	0.312	0.57502695589
0.001765	0.314	0.579140742825
0.001766	0.316	0.579779268343
0.001767	0.318	0.580410199773
0.001768	0.326	0.582858473388
0.001769	0.324	0.57881257761
0.00177	0.324	0.575346851908
0.001771	0.324	0.571860122757
0.001772	0.322	0.571240754849
0.001773	0.328	0.569575280362
0.001774	0.328	0.566053001052
0.001775	0.332	0.560157120815
0.001776	0.326	0.551111603942
0.001777	0.322	0.546183119476
0.001778	0.322	0.549832701828
0.001779	0.318	0.548521649527
0.00178	0.316	0.54419114289
0.001781	0.318	0.544863285605
0.001782	0.318	0.537471859728
0.001783	0.32	0.538144961883
0.001784	0.322	0.546183119476
0.001785	0.324	0.554097464351
0.001786	0.324	0.557695257287
0.001787	0.318	0.555766137867
0.001788	0.316	0.555107196855
0.001789	0.316	0.565812689854
0.00179	0.318	0.576954070962
0.001791	0.32	0.574108003776
0.001792	0.326	0.586279796684
0.001793	0.324	0.585682507849
0.001794	0.322	0.585077772608
0.001795	0.322	0.585077772608
0.001796	0.32	0.584465567848
0.001797	0.314	0.582583899537
0.001798	0.308	0.57717934821
0.001799	0.306	0.576510190717
0.0018	0.3	0.570964096945
0.001801	0.3	0.570964096945
0.001802	0.304	0.572349543548
0.001803	0.306	0.576510190717
0.001804	0.302	0.575148676431
0.001805	0.298	0.580685801445
0.001806	0.3	0.58137767415
0.001807	0.298	0.580685801445
0.001808	0.296	0.579986206733
0.001809	0.292	0.578563738926
0.00181	0.294	0.582721202635
0.001811	0.294	0.582721202635
0.001812	0.294	0.572332071441
0.001813	0.292	0.568098582994
0.001814	0.294	0.568826862938
0.001815	0.29	0.5673623181
0.001816	0.29	0.5673623181
0.001817	0.288	0.566618037129
0.001818	0.28	0.55641710973
0.001819	0.282	0.560781597416
0.00182	0.286	0.562320193484
0.001821	0.282	0.549978181385
0.001822	0.282	0.549978181385
0.001823	0.274	0.53565287267
0.001824	0.266	0.528435426519
0.001825	0.266	0.528435426519
0.001826	0.27	0.52640288753
0.001827	0.272	0.531051786552
0.001828	0.274	0.53565287267
0.001829	0.282	0.54265642906
0.00183	0.276	0.536492311222
0.001831	0.284	0.550766738284
0.001832	0.28	0.54918120871
0.001833	0.284	0.554386147013
0.001834	0.288	0.555928052899
0.001835	0.284	0.554386147013
0.001836	0.284	0.557982078565
0.001837	0.28	0.55641710973
0.001838	0.272	0.549559823859
0.001839	0.276	0.551202322201
0.00184	0.278	0.566317931908
0.001841	0.278	0.566317931908
0.001842	0.274	0.564733565498
0.001843	0.27	0.563116329012
0.001844	0.274	0.564733565498
0.001845	0.272	0.560371305475
0.001846	0.274	0.56118089775
0.001847	0.278	0.562775265981
0.001848	0.28	0.563560112144
0.001849	0.284	0.565105299922
0.00185	0.28	0.56
0.001851	0.284	0.557982078565
0.001852	0.288	0.566618037129
0.001853	0.29	0.5673623181
0.001854	0.29	0.5673623181
0.001855	0.29	0.5673623181
0.001856	0.29	0.5673623181
0.001857	0.29	0.5673623181
0.001858	0.284	0.54712338645
0.001859	0.28	0.545527267879
0.00186	0.278	0.541032346538
0.001861	0.272	0.534804637227
0.001862	0.276	0.54756186865
0.001863	0.274	0.546739426052
0.001864	0.274	0.546739426052
0.001865	0.272	0.545908417228
0.001866	0.28	0.552810998443
0.001867	0.278	0.552010869458
0.001868	0.28	0.552810998443
0.001869	0.278	0.552010869458
0.00187	0.278	0.552010869458
0.001871	0.274	0.543069056382
0.001872	0.276	0.551202322201
0.001873	0.27	0.548725796733
0.001874	0.264	0.546172134038
0.001875	0.264	0.546172134038
0.001876	0.262	0.541623485458
0.001877	0.26	0.540740233384
0.001878	0.258	0.536130581109
0.001879	0.262	0.541623485458
0.00188	0.258	0.539848126791
0.001881	0.258	0.539848126791
0.001882	0.258	0.539848126791
0.001883	0.256	0.53894712171
0.001884	0.252	0.529618730787
0.001885	0.252	0.529618730787
0.001886	0.246	0.526767500896
0.001887	0.244	0.529588519513
0.001888	0.244	0.529588519513
0.001889	0.246	0.530550657336
0.00189	0.244	0.529588519513
0.001891	0.24	0.527636238331
0.001892	0.244	0.529588519513
0.001893	0.244	0.529588519513
0.001894	0.242	0.528617063667
0.001895	0.244	0.529588519513
0.001896	0.244	0.529588519513
0.001897	0.238	0.526645991155
0.001898	0.248	0.535253211107
0.001899	0.248	0.535253211107
0.0019	0.25	0.536190264738
0.001901	0.242	0.532387077229
0.001902	0.24	0.531413210223
0.001903	0.244	0.529588519513
0.001904	0.244	0.529588519513
0.001905	0.244	0.529588519513
0.001906	0.24	0.531413210223
0.001907	0.244	0.540799408284
0.001908	0.244	0.537088447092
0.001909	0.244	0.537088447092
0.00191	0.238	0.534187233093
0.001911	0.238	0.534187233093
0.001912	0.234	0.528435426519
0.001913	0.234	0.524637017375
0.001914	0.23	0.522589705218
0.001915	0.23	0.522589705218
0.001916	0.23	0.514878626474
0.001917	0.226	0.512761152975
0.001918	0.224	0.507763724581
0.001919	0.22	0.501597448159
0.00192	0.226	0.50884575266
0.001921	0.224	0.499823969013
0.001922	0.226	0.500923147798
0.001923	0.224	0.499823969013
0.001924	0.224	0.499823969013
0.001925	0.222	0.498714347097
0.001926	0.222	0.49062816878
0.001927	0.218	0.48834004546
0.001928	0.22	0.48538644398
0.001929	0.222	0.49062816878
0.00193	0.224	0.491756037075
0.001931	0.224	0.491756037075
0.001932	0.23	0.499099188539
0.001933	0.228	0.505980236768
0.001934	0.228	0.505980236768
0.001935	0.228	0.505980236768
0.001936	0.222	0.506671491205
0.001937	0.22	0.505568986391
0.001938	0.22	0.505568986391
0.001939	0.214	0.502199163679
0.00194	0.214	0.502199163679
0.001941	0.21	0.491833305094
0.001942	0.214	0.494170011231
0.001943	0.218	0.496463493119
0.001944	0.216	0.495322117415
0.001945	0.216	0.495322117415
0.001946	0.216	0.503332891832
0.001947	0.212	0.501054887213
0.001948	0.206	0.497558036816
0.001949	0.208	0.498734398252
0.00195	0.208	0.498734398252
0.001951	0.204	0.492325095846
0.001952	0.202	0.491117093981
0.001953	0.21	0.495883050729
0.001954	0.208	0.49064855039
0.001955	0.206	0.481210972443
0.001956	0.2	0.460434577329
0.001957	0.202	0.457379492326
0.001958	0.202	0.452985650987
0.001959	0.2	0.45607017004
0.00196	0.198	0.45032876879
0.001961	0.198	0.45032876879
0.001962	0.192	0.43719103376
0.001963	0.192	0.446246568614
0.001964	0.192	0.446246568614
0.001965	0.194	0.452066366809
0.001966	0.192	0.450706112672
0.001967	0.192	0.450706112672
0.001968	0.194	0.452066366809
0.001969	0.192	0.450706112672
0.00197	0.192	0.450706112672
0.001971	0.19	0.453762052182
0.001972	0.188	0.452389212957
0.001973	0.186	0.446546750072
0.001974	0.188	0.452389212957
0.001975	0.188	0.452389212957
0.001976	0.192	0.463827554162
0.001977	0.192	0.463827554162
0.001978	0.188	0.465463210147
0.001979	0.19	0.466797600679
0.00198	0.188	0.456788791456
0.001981	0.18	0.451220566907
0.001982	0.184	0.462756955647
0.001983	0.188	0.473978902484
0.001984	0.186	0.464116364719
0.001985	0.186	0.464116364719
0.001986	0.186	0.459786907165
0.001987	0.188	0.478179882471
0.001988	0.188	0.478179882471
0.001989	0.186	0.472656323347
0.00199	0.186	0.472656323347
0.001991	0.18	0.468614980554
0.001992	0.18	0.46
0.001993	0.178	0.458602224155
0.001994	0.18	0.46
0.001995	0.182	0.46138487188
0.001996	0.182	0.46138487188
0.001997	0.18	0.46
0.001998	0.18	0.46
[truncated: 8,002 more rows]
