# Supplementary material for: The Influence of Synaptic Size on AMPA Receptor Activation: A Monte Carlo Model
Source: PLoS One. 2015 Jun 24;10(6):e0130924. doi: 10.1371/journal.pone.0130924 (PMC4479604; doi:10.1371/journal.pone.0130924)
Supplement: S1 Dataset — This package contains the experimental data used as basis for the analysis presented in the paper. (ZIP) [file pone.0130924.s001.zip › S1 Simulation data/training/1119_9006_107_196.csv]

time	AMPA.O.mean	AMPA.O.stdev
0.0	0.0	0.0
1e-06	0.0	0.0
2e-06	0.038	0.191196234273
3e-06	0.17	0.396358423652
4e-06	0.34	0.576541412216
5e-06	0.548	0.72642687175
6e-06	0.834	0.904678948578
7e-06	1.172	1.06883862206
8e-06	1.48	1.25443214245
9e-06	1.83	1.38170184917
1e-05	2.18	1.47091808066
1.1e-05	2.51	1.54980643953
1.2e-05	2.82	1.68985206453
1.3e-05	3.14	1.79788764944
1.4e-05	3.432	1.85617240579
1.5e-05	3.756	1.92781326897
1.6e-05	3.97	1.96801930885
1.7e-05	4.232	2.0635348313
1.8e-05	4.436	2.1170507788
1.9e-05	4.638	2.17599540441
2e-05	4.83	2.19114125515
2.1e-05	5.016	2.24760850684
2.2e-05	5.2	2.28560714035
2.3e-05	5.338	2.29864220791
2.4e-05	5.51	2.35072329295
2.5e-05	5.632	2.39427984998
2.6e-05	5.734	2.43048225667
2.7e-05	5.84	2.4735399734
2.8e-05	5.924	2.4597203093
2.9e-05	6.028	2.44278857047
3e-05	6.168	2.46084863411
3.1e-05	6.25	2.45672546289
3.2e-05	6.35	2.51704191463
3.3e-05	6.432	2.50387220121
3.4e-05	6.494	2.52150034702
3.5e-05	6.556	2.54614689286
3.6e-05	6.636	2.56193364473
3.7e-05	6.702	2.57627560637
3.8e-05	6.73	2.58400851392
3.9e-05	6.8	2.58766303834
4e-05	6.848	2.59401156512
4.1e-05	6.868	2.61124031832
4.2e-05	6.894	2.62959388499
4.3e-05	6.88	2.66413212886
4.4e-05	6.892	2.66464556743
4.5e-05	6.918	2.66144246603
4.6e-05	6.948	2.64750750707
4.7e-05	6.938	2.63099904979
4.8e-05	6.924	2.64087561237
4.9e-05	6.894	2.65231295288
5e-05	6.92	2.65209351268
5.1e-05	6.896	2.65427654927
5.2e-05	6.912	2.69151555819
5.3e-05	6.938	2.67771469727
5.4e-05	6.952	2.67389154604
5.5e-05	6.98	2.65774340372
5.6e-05	6.978	2.65207767609
5.7e-05	6.986	2.63169223125
5.8e-05	6.99	2.6317104704
5.9e-05	6.976	2.65771029271
6e-05	6.994	2.63172262976
6.1e-05	7.018	2.6187164795
6.2e-05	7.042	2.63291397505
6.3e-05	7.05	2.65094322836
6.4e-05	7.054	2.64860038511
6.5e-05	7.038	2.65867561015
6.6e-05	6.99	2.63322995578
6.7e-05	6.958	2.62759129242
6.8e-05	6.944	2.61626909931
6.9e-05	6.972	2.62435058634
7e-05	6.968	2.62659018501
7.1e-05	6.938	2.59194058574
7.2e-05	6.926	2.56369342941
7.3e-05	6.888	2.57826608402
7.4e-05	6.87	2.57548053769
7.5e-05	6.83	2.61095767871
7.6e-05	6.806	2.62228221212
7.7e-05	6.802	2.62274588933
7.8e-05	6.798	2.62244084776
7.9e-05	6.788	2.64103313118
8e-05	6.76	2.64771599685
8.1e-05	6.756	2.65715336403
8.2e-05	6.726	2.62810273772
8.3e-05	6.69	2.6453544186
8.4e-05	6.64	2.63484344886
8.5e-05	6.608	2.6249449518
8.6e-05	6.618	2.61993816721
8.7e-05	6.602	2.60606907046
8.8e-05	6.586	2.59819244861
8.9e-05	6.582	2.59138495789
9e-05	6.544	2.59693357636
9.1e-05	6.506	2.59113179904
9.2e-05	6.47	2.58632944537
9.3e-05	6.468	2.57856083892
9.4e-05	6.446	2.59597457615
9.5e-05	6.42	2.60222981306
9.6e-05	6.428	2.60476793592
9.7e-05	6.422	2.60075296789
9.8e-05	6.452	2.59300906285
9.9e-05	6.446	2.59520403822
0.0001	6.428	2.6208426126
0.000101	6.38	2.57829400961
0.000102	6.376	2.56254248745
0.000103	6.32	2.52459897806
0.000104	6.292	2.4969453338
0.000105	6.306	2.50446880595
0.000106	6.304	2.51069392798
0.000107	6.29	2.51115511269
0.000108	6.26	2.50287834303
0.000109	6.248	2.46627168009
0.00011	6.216	2.45954142067
0.000111	6.174	2.44125459549
0.000112	6.19	2.43595976978
0.000113	6.2	2.45030610333
0.000114	6.178	2.44342300881
0.000115	6.146	2.43981228786
0.000116	6.128	2.45185970235
0.000117	6.122	2.47691663162
0.000118	6.094	2.47086300713
0.000119	6.068	2.47939024762
0.00012	6.066	2.47581178606
0.000121	6.03	2.46030485916
0.000122	5.998	2.44417593475
0.000123	6.002	2.43022550394
0.000124	5.976	2.41897168235
0.000125	5.966	2.44639408109
0.000126	5.948	2.43419309012
0.000127	5.954	2.46330753257
0.000128	5.94	2.44712075713
0.000129	5.934	2.43179851139
0.00013	5.912	2.4339794576
0.000131	5.902	2.38503584879
0.000132	5.888	2.37306889913
0.000133	5.876	2.37078552383
0.000134	5.85	2.34339497311
0.000135	5.83	2.35819846493
0.000136	5.776	2.37777711319
0.000137	5.742	2.38483458546
0.000138	5.764	2.4108720414
0.000139	5.758	2.39404177073
0.00014	5.74	2.36736140038
0.000141	5.712	2.34884141653
0.000142	5.7	2.35499469214
0.000143	5.658	2.36242163891
0.000144	5.64	2.34486673395
0.000145	5.642	2.3353449424
0.000146	5.618	2.31431977047
0.000147	5.604	2.28717817408
0.000148	5.604	2.28979999127
0.000149	5.616	2.27695937601
0.00015	5.574	2.29706856667
0.000151	5.58	2.32456447534
0.000152	5.562	2.33112762413
0.000153	5.55	2.31592314208
0.000154	5.534	2.32397160051
0.000155	5.524	2.29639369447
0.000156	5.534	2.30669547188
0.000157	5.506	2.3138634359
0.000158	5.522	2.31635834879
0.000159	5.508	2.33793413081
0.00016	5.484	2.34216651842
0.000161	5.47	2.33604366398
0.000162	5.456	2.31172316682
0.000163	5.434	2.31897477347
0.000164	5.448	2.29854214667
0.000165	5.446	2.26959996475
0.000166	5.432	2.27010484339
0.000167	5.392	2.24996355526
0.000168	5.342	2.22284412409
0.000169	5.306	2.22987981739
0.00017	5.268	2.20185739774
0.000171	5.266	2.20527639991
0.000172	5.246	2.18024860968
0.000173	5.214	2.19549629925
0.000174	5.218	2.2105374912
0.000175	5.188	2.20468954731
0.000176	5.156	2.22613207155
0.000177	5.144	2.22334522735
0.000178	5.154	2.24104529182
0.000179	5.158	2.24878544997
0.00018	5.134	2.22082056907
0.000181	5.14	2.22719554597
0.000182	5.092	2.21980539688
0.000183	5.064	2.20814492278
0.000184	5.086	2.19968270439
0.000185	5.066	2.19855497998
0.000186	5.058	2.18051278373
0.000187	5.064	2.18904179951
0.000188	5.086	2.20603807764
0.000189	5.1	2.20408711262
0.00019	5.066	2.21215822219
0.000191	5.062	2.1904693561
0.000192	5.052	2.18844602401
0.000193	5.032	2.18425639521
0.000194	4.998	2.18311612151
0.000195	4.976	2.17242353145
0.000196	4.956	2.14989860226
0.000197	4.956	2.15547303393
0.000198	4.956	2.16288326083
0.000199	4.93	2.18474254776
0.0002	4.914	2.1905716149
0.000201	4.932	2.18892119548
0.000202	4.906	2.20117332348
0.000203	4.894	2.19607923354
0.000204	4.872	2.18988949493
0.000205	4.85	2.20624114729
0.000206	4.854	2.21645753399
0.000207	4.86	2.21097263665
0.000208	4.858	2.20586400306
0.000209	4.844	2.18898698032
0.00021	4.814	2.20440558882
0.000211	4.802	2.19790718639
0.000212	4.764	2.18089522903
0.000213	4.79	2.16006944333
0.000214	4.786	2.15504153092
0.000215	4.754	2.14790223241
0.000216	4.78	2.15025579874
0.000217	4.79	2.15914334865
0.000218	4.766	2.143652024
0.000219	4.766	2.11831159181
0.00022	4.766	2.11831159181
0.000221	4.738	2.12446605056
0.000222	4.74	2.14018690773
0.000223	4.724	2.14098668842
0.000224	4.694	2.14577818052
0.000225	4.67	2.13941580811
0.000226	4.658	2.13097067084
0.000227	4.634	2.1401037358
0.000228	4.622	2.14641934393
0.000229	4.568	2.15066873321
0.00023	4.528	2.12349146455
0.000231	4.484	2.11795750666
0.000232	4.478	2.10178876198
0.000233	4.496	2.09236325718
0.000234	4.502	2.10475556776
0.000235	4.508	2.08948223252
0.000236	4.506	2.09522409303
0.000237	4.488	2.09042005348
0.000238	4.466	2.13186397315
0.000239	4.45	2.11837201643
0.00024	4.454	2.12317780697
0.000241	4.436	2.10188106229
0.000242	4.424	2.11097702498
0.000243	4.384	2.0901062174
0.000244	4.376	2.08964686012
0.000245	4.358	2.06925977103
0.000246	4.374	2.07126145139
0.000247	4.368	2.07378301661
0.000248	4.358	2.08178673259
0.000249	4.356	2.07298432218
0.00025	4.324	2.04915201974
0.000251	4.306	2.04850286795
0.000252	4.268	2.01200795227
0.000253	4.234	2.00779580635
0.000254	4.228	2.00699177876
0.000255	4.234	2.00181018081
0.000256	4.222	2.00217781428
0.000257	4.204	1.98050094673
0.000258	4.174	1.94723496271
0.000259	4.174	1.96156162279
0.00026	4.164	1.97309503066
0.000261	4.156	1.97475669387
0.000262	4.146	1.9536335378
0.000263	4.124	1.932
0.000264	4.12	1.93638839079
0.000265	4.118	1.91522218032
0.000266	4.11	1.89997368403
0.000267	4.096	1.89176742757
0.000268	4.082	1.88342135488
0.000269	4.066	1.85947411921
0.00027	4.046	1.86972832251
0.000271	4.04	1.86933143129
0.000272	4.036	1.88008084933
0.000273	4.042	1.89742878654
0.000274	4.006	1.90419641844
0.000275	4.016	1.91409090693
0.000276	3.994	1.88201062696
0.000277	4.004	1.90262555433
0.000278	4.008	1.90576388884
0.000279	3.99	1.90837627317
0.00028	3.968	1.92742730083
0.000281	3.932	1.91816996119
0.000282	3.93	1.91026176217
0.000283	3.908	1.88879220668
0.000284	3.904	1.87903805177
0.000285	3.898	1.86965130439
0.000286	3.896	1.89134449533
0.000287	3.874	1.87353249238
0.000288	3.858	1.86274958059
0.000289	3.844	1.87501039997
0.00029	3.834	1.88001170209
0.000291	3.834	1.87255013284
0.000292	3.836	1.86577169021
0.000293	3.864	1.8722991214
0.000294	3.842	1.87324210929
0.000295	3.808	1.86845818792
0.000296	3.806	1.87413019825
0.000297	3.81	1.88941789978
0.000298	3.806	1.90902173901
0.000299	3.804	1.89567507764
0.0003	3.798	1.88499230768
0.000301	3.778	1.8795520743
0.000302	3.774	1.8522753575
0.000303	3.77	1.87005347517
0.000304	3.746	1.86694509828
0.000305	3.746	1.87975636719
0.000306	3.722	1.8880455503
0.000307	3.708	1.88752112571
0.000308	3.726	1.910739124
0.000309	3.706	1.90356612704
0.00031	3.692	1.9029282698
0.000311	3.672	1.8741440713
0.000312	3.648	1.87085435029
0.000313	3.636	1.89934304432
0.000314	3.614	1.89235408949
0.000315	3.614	1.88388003864
0.000316	3.62	1.88669022365
0.000317	3.624	1.89911137114
0.000318	3.614	1.90184226475
0.000319	3.61	1.88411783071
0.00032	3.6	1.86547581062
0.000321	3.576	1.85801614632
0.000322	3.568	1.84319722222
0.000323	3.564	1.83899537792
0.000324	3.562	1.84557741642
0.000325	3.554	1.85770934217
0.000326	3.55	1.84160256299
0.000327	3.542	1.85046912971
0.000328	3.548	1.85248373812
0.000329	3.528	1.83445250688
0.00033	3.518	1.82364360553
0.000331	3.514	1.81708667928
0.000332	3.51	1.81049716929
0.000333	3.514	1.82696579059
0.000334	3.508	1.80829643588
0.000335	3.486	1.82148401036
0.000336	3.488	1.81710098784
0.000337	3.48	1.79710878914
0.000338	3.476	1.7903697942
0.000339	3.46	1.79343246318
0.00034	3.458	1.79784203978
0.000341	3.442	1.79517018692
0.000342	3.436	1.79941768359
0.000343	3.42	1.78762412156
0.000344	3.422	1.79218191041
0.000345	3.402	1.80010999664
0.000346	3.398	1.79432327076
0.000347	3.392	1.78838921938
0.000348	3.398	1.79209263153
0.000349	3.386	1.79694295958
0.00035	3.378	1.80640969882
0.000351	3.376	1.79739366862
0.000352	3.378	1.79195870488
0.000353	3.378	1.78972511856
0.000354	3.36	1.78168459611
0.000355	3.324	1.78185970267
0.000356	3.312	1.79851494295
0.000357	3.272	1.77708075225
0.000358	3.238	1.76560357952
0.000359	3.232	1.74876413504
0.00036	3.252	1.7574117332
0.000361	3.25	1.77299182175
0.000362	3.246	1.76903476506
0.000363	3.252	1.75968633569
0.000364	3.24	1.76249822695
0.000365	3.224	1.74866348964
0.000366	3.224	1.74637453028
0.000367	3.212	1.74328884583
0.000368	3.204	1.72464025234
0.000369	3.196	1.72556773266
0.00037	3.188	1.72065568897
0.000371	3.186	1.72841083079
0.000372	3.18	1.74573766643
0.000373	3.168	1.73775026975
0.000374	3.15	1.71682847134
0.000375	3.128	1.72731467892
0.000376	3.138	1.72943805902
0.000377	3.118	1.74128573187
0.000378	3.102	1.72846637225
0.000379	3.114	1.75071528239
0.00038	3.102	1.73769847787
0.000381	3.102	1.7560170842
0.000382	3.096	1.75692458575
0.000383	3.098	1.7459656354
0.000384	3.076	1.73384659068
0.000385	3.068	1.72144590388
0.000386	3.054	1.71787193935
0.000387	3.048	1.71746790363
0.000388	3.034	1.70904768804
0.000389	3.02	1.71335927347
0.00039	3.02	1.68866811422
0.000391	3.0	1.67451485511
0.000392	2.986	1.66186762409
0.000393	2.99	1.66550292705
0.000394	2.992	1.67090873479
0.000395	2.974	1.64843076894
0.000396	2.952	1.63514403035
0.000397	2.958	1.62364897684
0.000398	2.952	1.62778868407
0.000399	2.934	1.63145456572
0.0004	2.948	1.62643659575
0.000401	2.936	1.61861175085
0.000402	2.96	1.61071412734
0.000403	2.96	1.61195533437
0.000404	2.958	1.63347359942
0.000405	2.97	1.63984755389
0.000406	2.968	1.63553538635
0.000407	2.968	1.62818180803
0.000408	2.956	1.63770082738
0.000409	2.93	1.63984755389
0.00041	2.914	1.64881897126
0.000411	2.92	1.66421152502
0.000412	2.916	1.67956661077
0.000413	2.904	1.66095875927
0.000414	2.9	1.65106026541
0.000415	2.886	1.66883312527
0.000416	2.852	1.66916026792
0.000417	2.854	1.69607900759
0.000418	2.834	1.6954185324
0.000419	2.816	1.68586594959
0.00042	2.808	1.67066932695
0.000421	2.814	1.67433688366
0.000422	2.802	1.65734607128
0.000423	2.796	1.63779852241
0.000424	2.766	1.62580564644
0.000425	2.774	1.62447653107
0.000426	2.752	1.62557559037
0.000427	2.742	1.61846717607
0.000428	2.732	1.61374595274
0.000429	2.732	1.64565366952
0.00043	2.736	1.64143351982
0.000431	2.702	1.63376742531
0.000432	2.69	1.61799258342
0.000433	2.688	1.63053856133
0.000434	2.67	1.61155204694
0.000435	2.674	1.61484488419
0.000436	2.66	1.61629205282
0.000437	2.658	1.61648878746
0.000438	2.662	1.63699602932
0.000439	2.644	1.62642675826
0.00044	2.648	1.63587774604
0.000441	2.634	1.63096413204
0.000442	2.642	1.63151340785
0.000443	2.634	1.62850974821
0.000444	2.64	1.628004914
0.000445	2.636	1.64058038511
0.000446	2.644	1.64355225046
0.000447	2.62	1.64060964279
0.000448	2.594	1.62885358458
0.000449	2.61	1.62539226035
0.00045	2.584	1.6269431459
0.000451	2.574	1.62250546994
0.000452	2.568	1.624
0.000453	2.562	1.62054188468
0.000454	2.56	1.63413585727
0.000455	2.538	1.62989447511
0.000456	2.536	1.62748394769
0.000457	2.526	1.61657786698
0.000458	2.512	1.6253787251
0.000459	2.514	1.59053575879
0.00046	2.496	1.5754313695
0.000461	2.478	1.58918721364
0.000462	2.496	1.58807556495
0.000463	2.478	1.57274155537
0.000464	2.464	1.57121099792
0.000465	2.47	1.56751395528
0.000466	2.46	1.55961533719
0.000467	2.448	1.533393622
0.000468	2.428	1.50758615011
0.000469	2.398	1.48848782326
0.00047	2.39	1.48388004906
0.000471	2.388	1.46746584287
0.000472	2.394	1.47335128194
0.000473	2.388	1.46473751915
0.000474	2.374	1.4663301129
0.000475	2.364	1.48576714192
0.000476	2.352	1.48327205866
0.000477	2.342	1.48493636227
0.000478	2.35	1.50449327017
0.000479	2.348	1.50429252474
0.00048	2.338	1.50988608842
0.000481	2.34	1.51934196282
0.000482	2.33	1.51429851747
0.000483	2.328	1.51407265347
0.000484	2.314	1.51373841862
0.000485	2.33	1.51429851747
0.000486	2.296	1.51406208591
0.000487	2.284	1.52556350245
0.000488	2.284	1.50311143965
0.000489	2.304	1.50452118629
0.00049	2.304	1.51247611551
0.000491	2.284	1.48840317119
0.000492	2.286	1.49539426239
0.000493	2.272	1.48930050695
0.000494	2.264	1.50010132991
0.000495	2.272	1.51327988158
0.000496	2.276	1.52309684525
0.000497	2.28	1.51182009512
0.000498	2.284	1.51107379039
0.000499	2.278	1.51285029002
0.0005	2.258	1.50047859032
0.000501	2.26	1.52197240448
0.000502	2.248	1.51475938683
0.000503	2.226	1.5228013659
0.000504	2.216	1.51833593121
0.000505	2.21	1.51851901536
0.000506	2.194	1.52589776853
0.000507	2.184	1.5343220001
0.000508	2.2	1.52315462117
0.000509	2.194	1.53243727441
0.00051	2.184	1.53562495421
0.000511	2.174	1.50855029747
0.000512	2.16	1.50811140172
0.000513	2.132	1.50551519421
0.000514	2.138	1.50829572697
0.000515	2.13	1.48495791186
0.000516	2.106	1.46654832856
0.000517	2.126	1.46769342848
0.000518	2.134	1.48460230365
0.000519	2.13	1.48764915219
0.00052	2.12	1.47431339952
0.000521	2.12	1.47566933966
0.000522	2.122	1.4761829155
0.000523	2.11	1.47577098494
0.000524	2.102	1.45999863014
0.000525	2.09	1.46215594244
0.000526	2.094	1.45779422416
0.000527	2.092	1.46817437656
0.000528	2.082	1.45026756152
0.000529	2.07	1.44813673388
0.00053	2.056	1.45219282466
0.000531	2.056	1.44667342548
0.000532	2.04	1.43610584568
0.000533	2.05	1.43788038445
0.000534	2.052	1.44266974738
0.000535	2.054	1.44051518562
0.000536	2.046	1.43104297629
0.000537	2.048	1.42326947554
0.000538	2.034	1.41733693947
0.000539	2.028	1.43220668899
0.00054	2.002	1.43596518064
0.000541	2.004	1.4380486779
0.000542	2.008	1.42826328105
0.000543	1.98	1.44761873434
0.000544	1.964	1.42923196158
0.000545	1.954	1.4155860977
0.000546	1.948	1.42873930442
0.000547	1.952	1.42747889652
0.000548	1.964	1.4222179861
0.000549	1.968	1.41949850299
0.00055	1.962	1.41299539985
0.000551	1.946	1.40252771809
0.000552	1.962	1.41299539985
0.000553	1.956	1.4248031443
0.000554	1.96	1.4150618361
0.000555	1.948	1.42453360789
0.000556	1.928	1.41379489319
0.000557	1.908	1.39123542221
0.000558	1.916	1.40319064991
0.000559	1.916	1.40319064991
0.00056	1.918	1.39831183933
0.000561	1.91	1.40067840706
0.000562	1.916	1.38019708738
0.000563	1.918	1.36794590536
0.000564	1.918	1.3752367069
0.000565	1.904	1.37068741878
0.000566	1.886	1.3597808647
0.000567	1.888	1.35626546074
0.000568	1.89	1.36744286901
0.000569	1.88	1.35262707351
0.00057	1.866	1.35057173079
0.000571	1.86	1.34476763792
0.000572	1.848	1.33150140819
0.000573	1.83	1.34205066968
0.000574	1.826	1.35193343031
0.000575	1.83	1.35687140142
0.000576	1.834	1.36177971787
0.000577	1.832	1.36812864892
0.000578	1.828	1.35292867513
0.000579	1.81	1.35716616521
0.00058	1.806	1.34028504431
0.000581	1.828	1.34848655907
0.000582	1.81	1.34383778783
0.000583	1.812	1.34634913748
0.000584	1.798	1.34357582592
0.000585	1.772	1.34015521489
0.000586	1.752	1.33659866826
0.000587	1.744	1.33209008704
0.000588	1.758	1.32039236593
0.000589	1.746	1.31357679638
0.00059	1.75	1.31129706779
0.000591	1.754	1.31661839574
0.000592	1.76	1.32755414202
0.000593	1.746	1.32871516888
0.000594	1.734	1.32334575981
0.000595	1.724	1.33260046526
0.000596	1.74	1.33431630433
0.000597	1.73	1.31495247062
0.000598	1.736	1.2908539809
0.000599	1.734	1.28032964505
0.0006	1.746	1.27337504295
0.000601	1.746	1.27807824487
0.000602	1.756	1.28236656226
0.000603	1.736	1.27839899875
0.000604	1.732	1.26813879367
0.000605	1.732	1.27443163803
0.000606	1.724	1.28055612919
0.000607	1.72	1.27655787178
0.000608	1.708	1.27229556315
0.000609	1.692	1.28106830419
0.00061	1.692	1.27166662298
0.000611	1.68	1.25602547745
0.000612	1.676	1.24860882585
0.000613	1.668	1.24650551543
0.000614	1.664	1.24703809084
0.000615	1.656	1.24806410092
0.000616	1.65	1.25678160394
0.000617	1.636	1.25996190419
0.000618	1.634	1.24259567036
0.000619	1.628	1.24483573213
0.00062	1.634	1.25699801114
0.000621	1.638	1.25018238669
0.000622	1.638	1.25656515947
0.000623	1.644	1.25270267821
0.000624	1.638	1.24376685918
0.000625	1.638	1.25018238669
0.000626	1.63	1.24462845862
0.000627	1.626	1.2450397584
0.000628	1.614	1.24137182182
0.000629	1.61	1.24173266044
0.00063	1.608	1.24190820917
0.000631	1.61	1.22715117243
0.000632	1.6	1.23773987574
0.000633	1.592	1.23188311134
0.000634	1.584	1.22920462088
0.000635	1.58	1.22131077126
0.000636	1.576	1.22646809987
0.000637	1.576	1.22156620778
0.000638	1.58	1.2229472597
0.000639	1.57	1.22028685152
0.00064	1.554	1.21946053647
0.000641	1.568	1.2318181684
0.000642	1.564	1.23040806239
0.000643	1.56	1.21753850042
0.000644	1.558	1.21927683485
0.000645	1.554	1.21781936263
0.000646	1.552	1.22118630847
0.000647	1.556	1.21279182055
0.000648	1.55	1.21140414396
0.000649	1.548	1.21478228502
0.00065	1.534	1.20035161515
0.000651	1.534	1.20699792875
0.000652	1.534	1.21689933848
0.000653	1.534	1.21195874517
0.000654	1.53	1.22028685152
0.000655	1.526	1.21380558575
0.000656	1.52	1.21227059686
0.000657	1.506	1.21406919078
0.000658	1.492	1.22062934587
0.000659	1.494	1.21735943747
0.00066	1.492	1.22553498522
0.000661	1.492	1.21570391132
0.000662	1.486	1.21729371969
0.000663	1.48	1.21061967603
0.000664	1.462	1.22170209135
0.000665	1.462	1.21018841508
0.000666	1.45	1.20975204071
0.000667	1.44	1.21424873893
0.000668	1.438	1.20588390818
0.000669	1.434	1.20234936686
0.00067	1.44	1.20929731663
0.000671	1.428	1.20532817108
0.000672	1.43	1.20212312181
0.000673	1.428	1.20532817108
0.000674	1.426	1.20520703616
0.000675	1.42	1.20316249942
0.000676	1.426	1.19520876837
0.000677	1.428	1.1919798656
0.000678	1.414	1.18093352904
0.000679	1.42	1.18304691369
0.00068	1.406	1.1837077342
0.000681	1.4	1.16961532138
0.000682	1.412	1.17909117544
0.000683	1.412	1.17739373194
0.000684	1.4	1.1610340219
0.000685	1.39	1.16357208629
0.000686	1.392	1.16203958624
0.000687	1.39	1.15147731198
0.000688	1.384	1.14216636266
0.000689	1.384	1.14216636266
0.00069	1.38	1.14525106418
0.000691	1.37	1.13538539712
0.000692	1.364	1.12405693806
0.000693	1.36	1.12356575242
0.000694	1.372	1.13208480248
0.000695	1.368	1.13515461502
0.000696	1.356	1.13721765727
0.000697	1.356	1.13721765727
0.000698	1.34	1.13154761279
0.000699	1.34	1.14035082321
0.0007	1.342	1.14587782944
0.000701	1.33	1.14065770501
0.000702	1.31	1.13221022783
0.000703	1.298	1.11767437118
0.000704	1.29	1.1053958567
0.000705	1.286	1.10462844432
0.000706	1.268	1.10098864663
0.000707	1.266	1.09327215276
0.000708	1.276	1.09536477942
0.000709	1.278	1.09941620872
0.00071	1.29	1.09448618082
0.000711	1.292	1.08937413224
0.000712	1.276	1.08250819858
0.000713	1.278	1.08660756485
0.000714	1.268	1.07339461523
0.000715	1.282	1.08741712328
0.000716	1.272	1.07796845965
0.000717	1.266	1.07109476705
0.000718	1.254	1.07213991624
0.000719	1.26	1.06789512594
0.00072	1.26	1.06414284755
0.000721	1.252	1.06042255729
0.000722	1.254	1.0702728624
0.000723	1.254	1.07586430371
0.000724	1.254	1.07772167093
0.000725	1.262	1.08321558334
0.000726	1.258	1.07862690491
0.000727	1.242	1.06556839292
0.000728	1.242	1.06368980441
0.000729	1.242	1.07118439122
0.00073	1.238	1.0645919406
0.000731	1.232	1.066853317
0.000732	1.228	1.06019620826
0.000733	1.212	1.05406641157
0.000734	1.228	1.0658405134
0.000735	1.23	1.06447169995
0.000736	1.22	1.05811152531
0.000737	1.214	1.06592870306
0.000738	1.208	1.05675730421
0.000739	1.194	1.0641259324
0.00074	1.188	1.06238222877
0.000741	1.188	1.05671945189
0.000742	1.192	1.056
0.000743	1.19	1.05161780129
0.000744	1.188	1.04146819443
0.000745	1.174	1.03136996272
0.000746	1.17	1.03590540109
0.000747	1.16	1.03846039886
0.000748	1.156	1.03134087478
0.000749	1.154	1.03067162569
0.00075	1.162	1.03718657917
0.000751	1.158	1.0300660173
0.000752	1.164	1.03783621058
0.000753	1.17	1.04933312156
0.000754	1.174	1.05248467922
0.000755	1.166	1.03848158385
0.000756	1.15	1.04283268073
0.000757	1.144	1.05984149758
0.000758	1.138	1.05780716579
0.000759	1.138	1.05591476929
0.00076	1.136	1.04570741606
0.000761	1.13	1.04933312156
0.000762	1.128	1.04480428789
0.000763	1.112	1.03896871945
0.000764	1.118	1.04118970414
0.000765	1.11	1.03435970532
0.000766	1.112	1.04089192523
0.000767	1.106	1.03670825211
0.000768	1.098	1.02975531074
0.000769	1.102	1.02547354915
0.00077	1.096	1.02507755804
0.000771	1.082	1.01748513503
0.000772	1.068	1.00765867237
0.000773	1.066	0.990779491108
0.000774	1.072	0.991370768179
0.000775	1.072	0.995397408074
0.000776	1.07	1.00054984883
0.000777	1.066	0.996816934046
0.000778	1.068	1.00368122429
0.000779	1.06	1.01014850393
0.00078	1.066	1.00878342572
0.000781	1.058	0.995306987818
0.000782	1.052	0.99463360088
0.000783	1.056	1.00641144668
0.000784	1.066	0.996816934046
0.000785	1.046	0.98786841229
0.000786	1.046	0.993923538307
0.000787	1.042	0.979916322958
0.000788	1.036	0.979134311522
0.000789	1.03	0.976268405716
0.00079	1.022	0.97031747382
0.000791	1.024	0.975409657529
0.000792	1.02	0.975499871861
0.000793	1.016	0.977621603689
0.000794	1.026	0.994647676316
0.000795	1.026	0.994647676316
0.000796	1.024	1.00370513598
0.000797	1.018	1.00283398427
0.000798	1.014	0.988839724121
0.000799	1.024	0.995702766894
0.0008	1.014	0.992876628791
0.000801	1.004	0.98386177891
0.000802	1.004	0.975696674177
0.000803	1.002	0.98285095513
0.000804	0.994	0.986896144485
0.000805	1.002	0.986912356798
0.000806	1.014	1.00289780137
0.000807	1.016	0.997869730977
0.000808	1.016	0.997869730977
0.000809	1.01	0.99894944817
0.00081	0.998	1.00498557204
0.000811	0.996	0.999991999968
0.000812	0.994	1.01092235112
0.000813	1.0	1.02371871137
0.000814	0.992	1.01780941241
0.000815	0.986	1.01084321237
0.000816	0.982	1.00482635316
0.000817	0.976	1.00569577905
0.000818	0.972	0.993587439534
0.000819	0.964	0.981174806036
0.00082	0.972	0.985502917297
0.000821	0.97	0.986458311334
0.000822	0.968	0.975179983388
0.000823	0.96	0.983056458196
0.000824	0.95	0.950526170076
0.000825	0.938	0.96028953967
0.000826	0.94	0.967677632272
0.000827	0.94	0.963535157636
0.000828	0.942	0.96261934325
0.000829	0.94	0.967677632272
0.00083	0.946	0.975235356209
0.000831	0.94	0.971802449061
0.000832	0.93	0.957653381971
0.000833	0.928	0.960633124559
0.000834	0.924	0.951957982266
0.000835	0.924	0.941394709992
0.000836	0.92	0.949526197638
0.000837	0.912	0.931802554193
0.000838	0.914	0.941596516561
0.000839	0.908	0.931416126122
0.00084	0.912	0.923177122767
0.000841	0.918	0.931276543246
0.000842	0.916	0.940714621976
0.000843	0.914	0.937338786139
0.000844	0.92	0.957914401186
0.000845	0.922	0.952846262521
0.000846	0.916	0.942838268209
0.000847	0.918	0.948301639775
0.000848	0.916	0.944957141885
0.000849	0.914	0.945835080762
0.00085	0.91	0.934826187053
0.000851	0.902	0.934021413031
0.000852	0.9	0.932737905309
0.000853	0.896	0.928
0.000854	0.89	0.92622891339
0.000855	0.89	0.928385695711
0.000856	0.89	0.930537479095
0.000857	0.896	0.94508412324
0.000858	0.898	0.952678329763
0.000859	0.898	0.948470347454
0.00086	0.896	0.942965534895
0.000861	0.892	0.959341440781
0.000862	0.892	0.957254407146
0.000863	0.892	0.959341440781
0.000864	0.884	0.950023157612
0.000865	0.882	0.927402825098
0.000866	0.888	0.944169476312
0.000867	0.89	0.947575854483
0.000868	0.884	0.947915608058
0.000869	0.878	0.948217274679
0.00087	0.87	0.957653381971
0.000871	0.864	0.951579739171
0.000872	0.86	0.948894093142
0.000873	0.854	0.932032188285
0.000874	0.846	0.932890132867
0.000875	0.842	0.938635179396
0.000876	0.838	0.935818358444
0.000877	0.836	0.925799114279
0.000878	0.834	0.915665877927
0.000879	0.834	0.924361401185
0.00088	0.838	0.935818358444
0.000881	0.834	0.941511550646
0.000882	0.836	0.942923114575
0.000883	0.832	0.93154495329
0.000884	0.836	0.923636292054
0.000885	0.834	0.920023912733
0.000886	0.826	0.925053511966
0.000887	0.822	0.917777750874
0.000888	0.814	0.918370295687
0.000889	0.816	0.915502048059
0.00089	0.816	0.913314841662
0.000891	0.818	0.910426273786
0.000892	0.812	0.897026198057
0.000893	0.812	0.905900656805
0.000894	0.816	0.917684041487
0.000895	0.82	0.918477000256
0.000896	0.82	0.920651942919
0.000897	0.822	0.922125804866
0.000898	0.816	0.924199112746
0.000899	0.804	0.921728810443
0.0009	0.798	0.903988937985
0.000901	0.794	0.900868469867
0.000902	0.8	0.905538513814
0.000903	0.786	0.903440092092
0.000904	0.776	0.89990221691
0.000905	0.77	0.886058688801
0.000906	0.774	0.880297676925
0.000907	0.778	0.879042661081
0.000908	0.78	0.889719056781
0.000909	0.778	0.88358134883
0.00091	0.778	0.885841972363
0.000911	0.776	0.890968012894
0.000912	0.77	0.881532756056
0.000913	0.766	0.87820498746
0.000914	0.768	0.868433071687
0.000915	0.76	0.863944442658
0.000916	0.752	0.864
0.000917	0.754	0.865727439787
0.000918	0.752	0.864
0.000919	0.744	0.854671866859
0.00092	0.746	0.85643680444
0.000921	0.742	0.848195732128
0.000922	0.73	0.84917607126
0.000923	0.734	0.848082543152
0.000924	0.736	0.849884698062
0.000925	0.734	0.845720994182
0.000926	0.724	0.838942191095
0.000927	0.73	0.844452485342
0.000928	0.73	0.853873526935
0.000929	0.724	0.843696627942
0.00093	0.724	0.857801841919
0.000931	0.722	0.853648639664
0.000932	0.714	0.848648337063
0.000933	0.712	0.846791591834
0.000934	0.718	0.85233561465
0.000935	0.714	0.85100176263
0.000936	0.71	0.854341851954
0.000937	0.7	0.847348806573
0.000938	0.704	0.848754381432
0.000939	0.702	0.842137755952
0.00094	0.682	0.822724741332
0.000941	0.682	0.817848396709
0.000942	0.672	0.815117169492
0.000943	0.676	0.819160545925
0.000944	0.68	0.813387976307
0.000945	0.688	0.823805802359
0.000946	0.686	0.831507065514
0.000947	0.69	0.837794724261
0.000948	0.68	0.835224520713
0.000949	0.678	0.835653038049
0.00095	0.678	0.833256263103
0.000951	0.674	0.836495068724
0.000952	0.668	0.832932170108
0.000953	0.664	0.831326650601
0.000954	0.66	0.82
0.000955	0.664	0.8167643479
0.000956	0.664	0.8167643479
0.000957	0.67	0.820426718239
0.000958	0.668	0.813496158565
0.000959	0.664	0.819209374946
0.00096	0.664	0.824077666243
0.000961	0.658	0.825249053317
0.000962	0.658	0.832487837749
0.000963	0.652	0.821520541435
0.000964	0.646	0.817731007117
0.000965	0.65	0.826740588093
0.000966	0.648	0.831923073367
0.000967	0.648	0.829515521253
0.000968	0.642	0.820875142759
0.000969	0.644	0.815637174239
0.00097	0.638	0.819119038968
0.000971	0.638	0.819119038968
0.000972	0.632	0.820107310052
0.000973	0.634	0.817339586708
0.000974	0.63	0.817985329942
0.000975	0.624	0.80908837589
0.000976	0.618	0.802543456767
0.000977	0.618	0.789984809981
0.000978	0.604	0.774069764298
0.000979	0.6	0.745654075292
0.00098	0.612	0.775535943719
0.000981	0.6	0.766811580507
0.000982	0.602	0.77174866375
0.000983	0.598	0.76706974911
0.000984	0.596	0.759462968156
0.000985	0.604	0.768884906862
0.000986	0.608	0.768333261027
0.000987	0.608	0.768333261027
0.000988	0.604	0.771481691293
0.000989	0.596	0.76209185798
0.00099	0.602	0.769152780662
0.000991	0.598	0.772266793278
0.000992	0.596	0.782805212042
0.000993	0.608	0.791413924568
0.000994	0.596	0.780246115018
0.000995	0.604	0.799489837334
0.000996	0.602	0.792209568233
0.000997	0.592	0.788375545029
0.000998	0.596	0.797987468573
0.000999	0.592	0.788375545029
0.001	0.596	0.787898470617
0.001001	0.598	0.790187319564
0.001002	0.594	0.790673130946
0.001003	0.59	0.778395786217
0.001004	0.594	0.777922875355
0.001005	0.598	0.774852243979
0.001006	0.604	0.781782578471
0.001007	0.6	0.779743547585
0.001008	0.596	0.775102573857
0.001009	0.596	0.76992467164
0.00101	0.59	0.76544104933
0.001011	0.586	0.760660239529
0.001012	0.586	0.760660239529
0.001013	0.582	0.755828022767
0.001014	0.588	0.757796806539
0.001015	0.584	0.755608364168
0.001016	0.584	0.755608364168
0.001017	0.574	0.737918694708
0.001018	0.57	0.741012820402
0.001019	0.566	0.738677196074
0.00102	0.568	0.741199028602
0.001021	0.568	0.746576184994
0.001022	0.57	0.754387168502
0.001023	0.558	0.747419560889
0.001024	0.564	0.754919863297
0.001025	0.562	0.755086749983
0.001026	0.56	0.747261667691
0.001027	0.544	0.737606941399
0.001028	0.54	0.737834669828
0.001029	0.532	0.738224897982
0.00103	0.524	0.730358815925
0.001031	0.524	0.733092081529
0.001032	0.528	0.738387432179
0.001033	0.524	0.735815194189
0.001034	0.512	0.727912082603
0.001035	0.508	0.722451382447
0.001036	0.51	0.725189630373
0.001037	0.512	0.725159292845
0.001038	0.516	0.719544300235
0.001039	0.514	0.727876363128
0.00104	0.514	0.722360021042
0.001041	0.51	0.719652694013
0.001042	0.51	0.711266476083
0.001043	0.508	0.714098032486
0.001044	0.504	0.714131640526
0.001045	0.504	0.711325523231
0.001046	0.51	0.722426466846
0.001047	0.51	0.727942305406
0.001048	0.51	0.733416661932
0.001049	0.51	0.738850458483
0.00105	0.504	0.738907301358
0.001051	0.502	0.738915421412
0.001052	0.496	0.736195626176
0.001053	0.5	0.736206492772
0.001054	0.488	0.733386664727
0.001055	0.504	0.749655921073
0.001056	0.5	0.74161984871
0.001057	0.51	0.744244583454
0.001058	0.51	0.744244583454
0.001059	0.508	0.744268768658
0.00106	0.506	0.738893767737
0.001061	0.508	0.73887482025
0.001062	0.512	0.736108687627
0.001063	0.51	0.736138573911
0.001064	0.512	0.733386664727
0.001065	0.508	0.730709244502
0.001066	0.506	0.730728403718
0.001067	0.504	0.730742088565
0.001068	0.5	0.722495674728
0.001069	0.498	0.719719389762
0.00107	0.492	0.7168932975
0.001071	0.494	0.722470760654
0.001072	0.498	0.73075029935
0.001073	0.486	0.716801227678
0.001074	0.482	0.716711936555
0.001075	0.482	0.711108993052
0.001076	0.478	0.710996483817
0.001077	0.484	0.711156804088
0.001078	0.482	0.713915961441
0.001079	0.478	0.70817794374
0.00108	0.472	0.705135447981
0.001081	0.462	0.701823339595
0.001082	0.47	0.705053189483
0.001083	0.462	0.701823339595
0.001084	0.464	0.701928771315
0.001085	0.466	0.704871619517
0.001086	0.468	0.702122496435
0.001087	0.464	0.701928771315
0.001088	0.47	0.702210794562
0.001089	0.47	0.696491205975
0.00109	0.464	0.690437542432
0.001091	0.458	0.678406957511
0.001092	0.454	0.672223177226
0.001093	0.458	0.669504294236
0.001094	0.458	0.672484944069
0.001095	0.462	0.678642763168
0.001096	0.458	0.675452440961
0.001097	0.456	0.675325106893
0.001098	0.454	0.672223177226
0.001099	0.454	0.675191824595
0.0011	0.448	0.671785680109
0.001101	0.448	0.671785680109
0.001102	0.444	0.653348299148
0.001103	0.436	0.649541376665
0.001104	0.432	0.652208555602
0.001105	0.432	0.661344085934
0.001106	0.436	0.676686042416
0.001107	0.436	0.685495441269
0.001108	0.434	0.676493902412
0.001109	0.428	0.675881646444
0.00111	0.418	0.659754499795
0.001111	0.412	0.655939021556
0.001112	0.414	0.650079995078
0.001113	0.422	0.660239350539
0.001114	0.426	0.663719820406
0.001115	0.422	0.660239350539
0.001116	0.424	0.660472558098
0.001117	0.426	0.669719344203
0.001118	0.426	0.672699041177
0.001119	0.426	0.672699041177
0.00112	0.416	0.662528489953
0.001121	0.412	0.658981031593
0.001122	0.414	0.662271847507
0.001123	0.414	0.662271847507
0.001124	0.41	0.655667598711
0.001125	0.41	0.65261014396
0.001126	0.412	0.658981031593
0.001127	0.41	0.655667598711
0.001128	0.41	0.655667598711
0.001129	0.41	0.658710862215
0.00113	0.408	0.658434506994
0.001131	0.406	0.658151958137
0.001132	0.41	0.658710862215
0.001133	0.406	0.652046010646
0.001134	0.404	0.648678656964
0.001135	0.4	0.654217089352
0.001136	0.396	0.644347732207
0.001137	0.39	0.633955834424
0.001138	0.392	0.631138653546
0.001139	0.39	0.630793151516
0.00114	0.394	0.631477632225
0.001141	0.394	0.628302474927
0.001142	0.398	0.638432455315
0.001143	0.4	0.641872261435
0.001144	0.404	0.648678656964
0.001145	0.406	0.652046010646
0.001146	0.412	0.662009063382
0.001147	0.408	0.658434506994
0.001148	0.404	0.648678656964
0.001149	0.396	0.634967715715
0.00115	0.4	0.641872261435
0.001151	0.404	0.642482684592
0.001152	0.398	0.638432455315
0.001153	0.4	0.644980619864
0.001154	0.394	0.644021738764
0.001155	0.388	0.636754269715
0.001156	0.394	0.647119772531
0.001157	0.4	0.654217089352
0.001158	0.4	0.648074069841
0.001159	0.406	0.648971493981
0.00116	0.404	0.651754555028
0.001161	0.398	0.650842530878
0.001162	0.398	0.650842530878
0.001163	0.398	0.650842530878
0.001164	0.396	0.644347732207
0.001165	0.394	0.640908729852
0.001166	0.394	0.644021738764
0.001167	0.398	0.644667356084
0.001168	0.398	0.644667356084
0.001169	0.394	0.647119772531
0.00117	0.384	0.63603773473
0.001171	0.378	0.622186467227
0.001172	0.37	0.614084684714
0.001173	0.372	0.611241359857
0.001174	0.378	0.615723964127
0.001175	0.374	0.614917880696
0.001176	0.376	0.621790961658
0.001177	0.372	0.607960525034
0.001178	0.37	0.604235053601
0.001179	0.37	0.597578446733
0.00118	0.366	0.596694226552
0.001181	0.366	0.600036665546
0.001182	0.364	0.606221081785
0.001183	0.364	0.609511279633
0.001184	0.364	0.609511279633
0.001185	0.362	0.618834388185
0.001186	0.36	0.615142259969
0.001187	0.36	0.61838499335
0.001188	0.358	0.614683658478
0.001189	0.352	0.600079994667
0.00119	0.354	0.597230273848
0.001191	0.358	0.608141430919
0.001192	0.362	0.618834388185
0.001193	0.354	0.607193544103
0.001194	0.348	0.592364752496
0.001195	0.346	0.585050425177
0.001196	0.344	0.591323938294
0.001197	0.348	0.595731483136
0.001198	0.348	0.595731483136
0.001199	0.35	0.596238207431
0.0012	0.354	0.600569729507
0.001201	0.348	0.599079293583
0.001202	0.352	0.609996721303
0.001203	0.346	0.605214011735
0.001204	0.348	0.609012315146
0.001205	0.352	0.613266663043
0.001206	0.346	0.608509654812
0.001207	0.342	0.604182091757
0.001208	0.342	0.604182091757
0.001209	0.34	0.603655530911
0.00121	0.34	0.593632883186
0.001211	0.334	0.585187149551
0.001212	0.334	0.585187149551
0.001213	0.336	0.589155327567
0.001214	0.334	0.588594937117
0.001215	0.33	0.584037670018
0.001216	0.33	0.584037670018
0.001217	0.326	0.586279796684
0.001218	0.324	0.585682507849
0.001219	0.32	0.581033561853
0.00122	0.32	0.581033561853
0.001221	0.32	0.577581163128
0.001222	0.322	0.581649378922
0.001223	0.312	0.571538275184
0.001224	0.31	0.570876519048
0.001225	0.316	0.572838546189
0.001226	0.316	0.572838546189
0.001227	0.316	0.579779268343
0.001228	0.314	0.575676992766
0.001229	0.312	0.57502695589
0.00123	0.31	0.574369219231
0.001231	0.31	0.570876519048
0.001232	0.302	0.568151388276
0.001233	0.304	0.568844442708
0.001234	0.306	0.569529630485
0.001235	0.306	0.566007067094
0.001236	0.31	0.5673623181
0.001237	0.302	0.564620226347
0.001238	0.302	0.564620226347
0.001239	0.3	0.560357029045
0.00124	0.298	0.559639169465
0.001241	0.294	0.5581791827
0.001242	0.296	0.558913231191
0.001243	0.302	0.564620226347
0.001244	0.296	0.551710068786
0.001245	0.3	0.553172667438
0.001246	0.294	0.550966423659
0.001247	0.292	0.546567470675
0.001248	0.288	0.545028439625
0.001249	0.286	0.540558969956
0.00125	0.282	0.538958254413
0.001251	0.282	0.538958254413
0.001252	0.286	0.544246267787
0.001253	0.284	0.543455609963
0.001254	0.286	0.547908751527
0.001255	0.286	0.547908751527
0.001256	0.288	0.55231874855
0.001257	0.288	0.55231874855
0.001258	0.292	0.5538375213
0.001259	0.294	0.554584529175
0.00126	0.294	0.554584529175
0.001261	0.288	0.541346469463
0.001262	0.288	0.537639284279
0.001263	0.286	0.536846346732
0.001264	0.284	0.539762910916
0.001265	0.29	0.54580216196
0.001266	0.286	0.544246267787
0.001267	0.286	0.544246267787
0.001268	0.282	0.538958254413
0.001269	0.288	0.55231874855
0.00127	0.284	0.543455609963
0.001271	0.28	0.538144961883
0.001272	0.284	0.54712338645
0.001273	0.284	0.54712338645
0.001274	0.286	0.547908751527
0.001275	0.28	0.541848687366
0.001276	0.278	0.529826386659
0.001277	0.274	0.528132559118
0.001278	0.27	0.52640288753
0.001279	0.27	0.52640288753
0.00128	0.266	0.520810906184
0.001281	0.272	0.523465376123
0.001282	0.272	0.51963063805
0.001283	0.272	0.51963063805
0.001284	0.272	0.523465376123
0.001285	0.268	0.513980544379
0.001286	0.268	0.513980544379
0.001287	0.266	0.505216785153
0.001288	0.258	0.493392338814
0.001289	0.254	0.48732330131
0.00129	0.254	0.495463419437
0.001291	0.254	0.495463419437
0.001292	0.252	0.498493731154
0.001293	0.254	0.499483733469
0.001294	0.26	0.510294032887
0.001295	0.254	0.507428812741
0.001296	0.254	0.507428812741
0.001297	0.258	0.513260167946
0.001298	0.264	0.516046509532
0.001299	0.26	0.514198405287
0.0013	0.258	0.509348603611
0.001301	0.254	0.491410215604
0.001302	0.258	0.501433943805
0.001303	0.252	0.498493731154
0.001304	0.25	0.497493718553
0.001305	0.242	0.493392338814
0.001306	0.238	0.491279960918
0.001307	0.238	0.491279960918
0.001308	0.24	0.492341345004
0.001309	0.236	0.481979252666
0.00131	0.242	0.485217477014
0.001311	0.236	0.481979252666
0.001312	0.24	0.484148737476
0.001313	0.23	0.47021271782
0.001314	0.228	0.473303285431
0.001315	0.222	0.46980421454
0.001316	0.22	0.468614980554
0.001317	0.214	0.464977418807
0.001318	0.214	0.464977418807
0.001319	0.212	0.463741307196
0.00132	0.204	0.454295058305
0.001321	0.204	0.458676356487
0.001322	0.21	0.462493243194
0.001323	0.212	0.463741307196
0.001324	0.216	0.470472103318
0.001325	0.216	0.461891762213
0.001326	0.214	0.456293765024
0.001327	0.21	0.453762052182
0.001328	0.214	0.464977418807
0.001329	0.22	0.468614980554
0.00133	0.22	0.468614980554
0.001331	0.222	0.46980421454
0.001332	0.22	0.468614980554
0.001333	0.222	0.478242616252
0.001334	0.218	0.467414163243
0.001335	0.218	0.467414163243
0.001336	0.22	0.468614980554
0.001337	0.222	0.46980421454
0.001338	0.224	0.470981952945
0.001339	0.226	0.467893150196
0.00134	0.224	0.466716187849
0.001341	0.23	0.47021271782
0.001342	0.23	0.47021271782
0.001343	0.234	0.476701164253
0.001344	0.238	0.483069353199
0.001345	0.234	0.480878362998
0.001346	0.234	0.480878362998
0.001347	0.23	0.478643917751
0.001348	0.228	0.477510209315
0.001349	0.23	0.478643917751
0.00135	0.226	0.472148281793
0.001351	0.224	0.470981952945
0.001352	0.22	0.46432747065
0.001353	0.22	0.46
0.001354	0.214	0.456293765024
0.001355	0.21	0.449332838773
0.001356	0.208	0.448035712862
0.001357	0.208	0.44354932082
0.001358	0.206	0.44222618647
0.001359	0.21	0.444859528391
0.00136	0.21	0.444859528391
0.001361	0.208	0.43901708395
0.001362	0.208	0.43901708395
0.001363	0.21	0.453762052182
0.001364	0.21	0.453762052182
0.001365	0.212	0.446156923066
0.001366	0.208	0.43901708395
0.001367	0.208	0.43901708395
0.001368	0.202	0.430344048408
0.001369	0.202	0.430344048408
0.00137	0.208	0.448035712862
0.001371	0.208	0.452477623756
0.001372	0.21	0.453762052182
0.001373	0.208	0.448035712862
0.001374	0.206	0.446725866724
0.001375	0.2	0.438178046004
0.001376	0.196	0.430794614637
0.001377	0.198	0.441356998358
0.001378	0.19	0.43577517139
0.001379	0.182	0.429972092118
0.00138	0.18	0.428485705713
0.001381	0.182	0.429972092118
0.001382	0.184	0.43144408676
0.001383	0.186	0.428256932226
0.001384	0.19	0.431161222746
0.001385	0.19	0.431161222746
0.001386	0.186	0.428256932226
0.001387	0.184	0.426783317387
0.001388	0.186	0.428256932226
0.001389	0.188	0.429716185406
0.00139	0.19	0.431161222746
0.001391	0.188	0.425036469024
0.001392	0.188	0.425036469024
0.001393	0.192	0.432592186707
0.001394	0.19	0.431161222746
0.001395	0.188	0.429716185406
0.001396	0.184	0.426783317387
0.001397	0.184	0.426783317387
0.001398	0.184	0.426783317387
0.001399	0.178	0.417511676483
0.0014	0.178	0.412693590936
0.001401	0.176	0.411125285041
0.001402	0.178	0.417511676483
0.001403	0.176	0.415961536683
0.001404	0.18	0.423792402008
0.001405	0.178	0.422274792049
0.001406	0.178	0.422274792049
0.001407	0.18	0.423792402008
0.001408	0.182	0.425295191602
0.001409	0.182	0.425295191602
0.00141	0.18	0.419046536795
0.001411	0.178	0.412693590936
0.001412	0.176	0.411125285041
0.001413	0.176	0.411125285041
0.001414	0.176	0.411125285041
0.001415	0.178	0.412693590936
0.001416	0.178	0.412693590936
0.001417	0.176	0.411125285041
0.001418	0.178	0.412693590936
0.001419	0.178	0.412693590936
0.00142	0.174	0.409541206718
0.001421	0.174	0.409541206718
0.001422	0.17	0.406324993078
0.001423	0.166	0.403043421978
0.001424	0.164	0.401377627677
0.001425	0.162	0.39969488363
0.001426	0.16	0.397994974843
0.001427	0.16	0.397994974843
0.001428	0.16	0.397994974843
0.001429	0.162	0.39969488363
0.00143	0.158	0.396277680421
0.001431	0.154	0.39279002024
0.001432	0.156	0.394542773347
0.001433	0.16	0.397994974843
0.001434	0.166	0.403043421978
0.001435	0.162	0.39969488363
0.001436	0.164	0.401377627677
0.001437	0.162	0.39969488363
0.001438	0.158	0.391198159505
0.001439	0.158	0.391198159505
0.00144	0.154	0.387664803664
0.001441	0.152	0.391019181115
0.001442	0.152	0.391019181115
0.001443	0.154	0.39279002024
0.001444	0.15	0.389230009121
0.001445	0.152	0.391019181115
0.001446	0.158	0.396277680421
0.001447	0.16	0.397994974843
0.001448	0.162	0.39969488363
0.001449	0.166	0.403043421978
0.00145	0.162	0.394659346779
0.001451	0.162	0.394659346779
0.001452	0.16	0.392937654088
0.001453	0.156	0.389440624486
0.001454	0.156	0.389440624486
0.001455	0.156	0.389440624486
0.001456	0.158	0.391198159505
0.001457	0.156	0.389440624486
0.001458	0.154	0.387664803664
0.001459	0.158	0.391198159505
0.00146	0.156	0.389440624486
0.001461	0.152	0.38587044458
0.001462	0.154	0.387664803664
0.001463	0.156	0.389440624486
0.001464	0.152	0.38587044458
0.001465	0.152	0.38587044458
0.001466	0.15	0.384057287393
0.001467	0.148	0.382225064589
0.001468	0.148	0.382225064589
0.001469	0.144	0.37850231175
0.00147	0.14	0.369323706252
0.001471	0.14	0.369323706252
0.001472	0.14	0.369323706252
0.001473	0.142	0.37126271022
0.001474	0.144	0.37318092127
0.001475	0.144	0.367782544447
0.001476	0.146	0.375078658417
0.001477	0.144	0.37318092127
0.001478	0.14	0.369323706252
0.001479	0.136	0.365381991893
0.00148	0.136	0.365381991893
0.001481	0.14	0.369323706252
0.001482	0.142	0.37126271022
0.001483	0.142	0.37126271022
0.001484	0.142	0.37126271022
0.001485	0.142	0.37126271022
0.001486	0.144	0.37318092127
0.001487	0.144	0.37318092127
0.001488	0.14	0.369323706252
0.001489	0.136	0.354265437208
0.00149	0.136	0.354265437208
0.001491	0.142	0.365836028844
0.001492	0.138	0.35065082347
0.001493	0.134	0.346473664223
0.001494	0.13	0.342198772645
0.001495	0.126	0.337822438568
0.001496	0.124	0.335594994003
0.001497	0.12	0.331058907145
0.001498	0.122	0.34513185886
0.001499	0.126	0.355139409247
0.0015	0.126	0.343691722333
0.001501	0.13	0.347994252826
0.001502	0.128	0.351590671094
0.001503	0.128	0.351590671094
0.001504	0.124	0.347309660102
0.001505	0.124	0.347309660102
0.001506	0.124	0.347309660102
0.001507	0.12	0.337045990927
0.001508	0.12	0.337045990927
0.001509	0.124	0.341502562216
0.00151	0.118	0.328749144486
0.001511	0.12	0.331058907145
0.001512	0.122	0.333340666586
0.001513	0.124	0.335594994003
0.001514	0.126	0.337822438568
0.001515	0.126	0.337822438568
0.001516	0.126	0.337822438568
0.001517	0.128	0.340023528598
0.001518	0.128	0.340023528598
0.001519	0.126	0.337822438568
0.00152	0.128	0.340023528598
0.001521	0.128	0.340023528598
0.001522	0.126	0.337822438568
0.001523	0.124	0.335594994003
0.001524	0.124	0.335594994003
0.001525	0.124	0.347309660102
0.001526	0.124	0.347309660102
0.001527	0.124	0.347309660102
0.001528	0.116	0.338443496023
0.001529	0.112	0.333850265838
0.00153	0.112	0.333850265838
0.001531	0.112	0.321645767888
0.001532	0.112	0.321645767888
0.001533	0.116	0.326410784136
0.001534	0.116	0.326410784136
0.001535	0.116	0.326410784136
0.001536	0.116	0.326410784136
0.001537	0.116	0.326410784136
0.001538	0.12	0.331058907145
0.001539	0.12	0.331058907145
0.00154	0.12	0.331058907145
0.001541	0.12	0.331058907145
0.001542	0.12	0.331058907145
0.001543	0.116	0.326410784136
0.001544	0.116	0.326410784136
0.001545	0.118	0.328749144486
0.001546	0.114	0.324043206996
0.001547	0.112	0.321645767888
0.001548	0.11	0.31921779399
0.001549	0.108	0.316758583151
0.00155	0.106	0.314267402064
0.001551	0.106	0.314267402064
0.001552	0.104	0.311743484294
0.001553	0.108	0.316758583151
0.001554	0.106	0.314267402064
0.001555	0.108	0.316758583151
0.001556	0.11	0.331511689085
0.001557	0.11	0.331511689085
0.001558	0.106	0.32674760902
0.001559	0.106	0.32674760902
0.00156	0.104	0.32432082881
0.001561	0.104	0.32432082881
0.001562	0.102	0.321863325031
0.001563	0.104	0.32432082881
0.001564	0.104	0.32432082881
0.001565	0.104	0.32432082881
0.001566	0.104	0.32432082881
0.001567	0.106	0.32674760902
0.001568	0.102	0.321863325031
0.001569	0.1	0.319374388453
0.00157	0.1	0.319374388453
0.001571	0.1	0.319374388453
0.001572	0.102	0.321863325031
0.001573	0.102	0.321863325031
0.001574	0.102	0.321863325031
0.001575	0.098	0.316853278348
0.001576	0.1	0.319374388453
0.001577	0.1	0.319374388453
0.001578	0.098	0.316853278348
0.001579	0.094	0.311711404989
0.00158	0.092	0.309088983951
0.001581	0.092	0.309088983951
0.001582	0.092	0.309088983951
0.001583	0.088	0.303736728105
0.001584	0.084	0.298234806822
0.001585	0.082	0.295425117416
0.001586	0.082	0.295425117416
0.001587	0.082	0.295425117416
0.001588	0.084	0.298234806822
0.001589	0.086	0.301004983347
0.00159	0.086	0.301004983347
0.001591	0.088	0.303736728105
0.001592	0.086	0.301004983347
0.001593	0.088	0.303736728105
0.001594	0.088	0.303736728105
0.001595	0.09	0.306431068921
0.001596	0.09	0.306431068921
0.001597	0.09	0.306431068921
0.001598	0.09	0.306431068921
0.001599	0.088	0.303736728105
0.0016	0.084	0.284506590433
0.001601	0.084	0.298234806822
0.001602	0.086	0.301004983347
0.001603	0.086	0.301004983347
0.001604	0.088	0.303736728105
0.001605	0.09	0.306431068921
0.001606	0.088	0.303736728105
0.001607	0.086	0.301004983347
0.001608	0.086	0.301004983347
0.001609	0.084	0.298234806822
0.00161	0.086	0.301004983347
0.001611	0.084	0.298234806822
0.001612	0.086	0.301004983347
0.001613	0.086	0.301004983347
0.001614	0.086	0.301004983347
0.001615	0.088	0.303736728105
0.001616	0.092	0.309088983951
0.001617	0.092	0.309088983951
0.001618	0.088	0.303736728105
0.001619	0.09	0.306431068921
0.00162	0.09	0.306431068921
0.001621	0.09	0.306431068921
0.001622	0.088	0.303736728105
0.001623	0.09	0.306431068921
0.001624	0.09	0.306431068921
0.001625	0.092	0.309088983951
0.001626	0.092	0.309088983951
0.001627	0.09	0.306431068921
0.001628	0.088	0.303736728105
0.001629	0.084	0.298234806822
0.00163	0.086	0.301004983347
0.001631	0.086	0.301004983347
0.001632	0.088	0.303736728105
0.001633	0.08	0.292574776767
0.001634	0.08	0.292574776767
0.001635	0.078	0.28968258491
0.001636	0.076	0.286747275488
0.001637	0.076	0.286747275488
0.001638	0.076	0.286747275488
0.001639	0.08	0.292574776767
0.00164	0.08	0.292574776767
0.001641	0.08	0.292574776767
0.001642	0.08	0.292574776767
0.001643	0.082	0.281559940332
0.001644	0.08	0.278567765544
0.001645	0.08	0.278567765544
0.001646	0.078	0.275528582909
0.001647	0.078	0.275528582909
0.001648	0.078	0.275528582909
0.001649	0.076	0.272440819262
0.00165	0.076	0.272440819262
0.001651	0.076	0.272440819262
0.001652	0.078	0.275528582909
0.001653	0.076	0.272440819262
0.001654	0.074	0.26930280355
0.001655	0.076	0.272440819262
0.001656	0.076	0.272440819262
0.001657	0.076	0.272440819262
0.001658	0.076	0.272440819262
0.001659	0.076	0.272440819262
0.00166	0.076	0.272440819262
0.001661	0.078	0.275528582909
0.001662	0.08	0.278567765544
0.001663	0.08	0.278567765544
0.001664	0.074	0.261770892194
0.001665	0.076	0.272440819262
0.001666	0.078	0.275528582909
0.001667	0.074	0.26930280355
0.001668	0.074	0.26930280355
0.001669	0.074	0.261770892194
0.00167	0.07	0.255147016443
0.001671	0.07	0.255147016443
0.001672	0.07	0.255147016443
0.001673	0.07	0.255147016443
0.001674	0.068	0.251745903641
0.001675	0.068	0.251745903641
0.001676	0.068	0.251745903641
0.001677	0.068	0.251745903641
0.001678	0.068	0.251745903641
0.001679	0.07	0.255147016443
0.00168	0.07	0.255147016443
0.001681	0.072	0.258487910742
0.001682	0.072	0.266112758056
0.001683	0.07	0.262868788562
0.001684	0.07	0.262868788562
0.001685	0.068	0.259568873327
0.001686	0.068	0.259568873327
0.001687	0.068	0.259568873327
0.001688	0.068	0.259568873327
0.001689	0.068	0.259568873327
0.00169	0.066	0.256210850668
0.001691	0.064	0.252792404949
0.001692	0.066	0.256210850668
0.001693	0.066	0.256210850668
0.001694	0.068	0.259568873327
0.001695	0.068	0.259568873327
0.001696	0.068	0.259568873327
0.001697	0.068	0.259568873327
0.001698	0.07	0.262868788562
0.001699	0.07	0.262868788562
0.0017	0.068	0.259568873327
0.001701	0.068	0.259568873327
0.001702	0.064	0.252792404949
0.001703	0.062	0.249311050698
0.001704	0.062	0.249311050698
0.001705	0.062	0.249311050698
0.001706	0.062	0.249311050698
0.001707	0.058	0.233743449106
0.001708	0.058	0.233743449106
0.001709	0.06	0.237486841741
0.00171	0.056	0.229921725811
0.001711	0.052	0.222027025382
0.001712	0.052	0.222027025382
0.001713	0.052	0.222027025382
0.001714	0.052	0.222027025382
0.001715	0.054	0.226017698422
0.001716	0.054	0.226017698422
0.001717	0.056	0.229921725811
0.001718	0.056	0.229921725811
0.001719	0.058	0.233743449106
0.00172	0.058	0.233743449106
0.001721	0.056	0.229921725811
0.001722	0.056	0.229921725811
0.001723	0.056	0.229921725811
0.001724	0.056	0.229921725811
0.001725	0.056	0.229921725811
0.001726	0.056	0.229921725811
0.001727	0.056	0.229921725811
0.001728	0.058	0.233743449106
0.001729	0.056	0.229921725811
0.00173	0.056	0.229921725811
0.001731	0.06	0.237486841741
0.001732	0.06	0.237486841741
0.001733	0.058	0.233743449106
0.001734	0.058	0.233743449106
0.001735	0.058	0.233743449106
0.001736	0.058	0.233743449106
0.001737	0.056	0.229921725811
0.001738	0.056	0.229921725811
0.001739	0.056	0.229921725811
0.00174	0.056	0.229921725811
0.001741	0.056	0.229921725811
0.001742	0.054	0.226017698422
0.001743	0.054	0.226017698422
0.001744	0.054	0.226017698422
0.001745	0.054	0.226017698422
0.001746	0.054	0.226017698422
0.001747	0.054	0.226017698422
0.001748	0.054	0.226017698422
0.001749	0.052	0.222027025382
0.00175	0.052	0.222027025382
0.001751	0.052	0.222027025382
0.001752	0.052	0.222027025382
0.001753	0.052	0.222027025382
0.001754	0.052	0.222027025382
0.001755	0.052	0.222027025382
0.001756	0.054	0.226017698422
0.001757	0.05	0.217944947177
0.001758	0.05	0.217944947177
0.001759	0.048	0.213766227454
0.00176	0.048	0.213766227454
0.001761	0.048	0.213766227454
0.001762	0.048	0.213766227454
0.001763	0.046	0.209485083001
0.001764	0.046	0.209485083001
0.001765	0.046	0.209485083001
0.001766	0.046	0.209485083001
0.001767	0.046	0.209485083001
0.001768	0.048	0.213766227454
0.001769	0.048	0.213766227454
0.00177	0.046	0.209485083001
0.001771	0.044	0.205095099893
0.001772	0.044	0.205095099893
0.001773	0.044	0.205095099893
0.001774	0.046	0.209485083001
0.001775	0.046	0.209485083001
0.001776	0.048	0.213766227454
0.001777	0.048	0.213766227454
0.001778	0.05	0.217944947177
0.001779	0.05	0.217944947177
0.00178	0.05	0.217944947177
0.001781	0.05	0.217944947177
0.001782	0.05	0.217944947177
0.001783	0.048	0.213766227454
0.001784	0.044	0.205095099893
0.001785	0.044	0.205095099893
0.001786	0.044	0.205095099893
0.001787	0.044	0.205095099893
0.001788	0.044	0.205095099893
0.001789	0.046	0.209485083001
0.00179	0.046	0.209485083001
0.001791	0.042	0.200589132308
0.001792	0.04	0.195959179423
0.001793	0.042	0.200589132308
0.001794	0.042	0.200589132308
0.001795	0.042	0.200589132308
0.001796	0.042	0.200589132308
0.001797	0.042	0.200589132308
0.001798	0.04	0.195959179423
0.001799	0.042	0.200589132308
0.0018	0.04	0.195959179423
0.001801	0.038	0.191196234273
0.001802	0.04	0.195959179423
0.001803	0.04	0.195959179423
0.001804	0.042	0.200589132308
0.001805	0.042	0.200589132308
0.001806	0.042	0.200589132308
0.001807	0.042	0.200589132308
0.001808	0.042	0.200589132308
0.001809	0.042	0.200589132308
0.00181	0.042	0.200589132308
0.001811	0.044	0.205095099893
0.001812	0.044	0.205095099893
0.001813	0.044	0.205095099893
0.001814	0.044	0.205095099893
0.001815	0.044	0.205095099893
0.001816	0.044	0.205095099893
0.001817	0.046	0.209485083001
0.001818	0.046	0.209485083001
0.001819	0.046	0.209485083001
0.00182	0.046	0.209485083001
0.001821	0.044	0.205095099893
0.001822	0.044	0.205095099893
0.001823	0.044	0.205095099893
0.001824	0.044	0.205095099893
0.001825	0.042	0.200589132308
0.001826	0.042	0.200589132308
0.001827	0.042	0.200589132308
0.001828	0.042	0.200589132308
0.001829	0.044	0.205095099893
0.00183	0.044	0.205095099893
0.001831	0.044	0.205095099893
0.001832	0.042	0.200589132308
0.001833	0.044	0.205095099893
0.001834	0.044	0.205095099893
0.001835	0.042	0.200589132308
0.001836	0.042	0.200589132308
0.001837	0.044	0.205095099893
0.001838	0.044	0.205095099893
0.001839	0.044	0.205095099893
0.00184	0.044	0.205095099893
0.001841	0.042	0.200589132308
0.001842	0.042	0.200589132308
0.001843	0.042	0.200589132308
0.001844	0.04	0.195959179423
0.001845	0.04	0.195959179423
0.001846	0.038	0.191196234273
0.001847	0.036	0.186290096355
0.001848	0.036	0.186290096355
0.001849	0.036	0.186290096355
0.00185	0.036	0.186290096355
0.001851	0.036	0.186290096355
0.001852	0.036	0.186290096355
0.001853	0.038	0.191196234273
0.001854	0.038	0.191196234273
0.001855	0.038	0.191196234273
0.001856	0.04	0.195959179423
0.001857	0.04	0.195959179423
0.001858	0.038	0.191196234273
0.001859	0.038	0.191196234273
0.00186	0.038	0.191196234273
0.001861	0.038	0.191196234273
0.001862	0.038	0.191196234273
0.001863	0.038	0.191196234273
0.001864	0.038	0.191196234273
0.001865	0.038	0.191196234273
0.001866	0.038	0.191196234273
0.001867	0.04	0.195959179423
0.001868	0.036	0.186290096355
0.001869	0.036	0.186290096355
0.00187	0.036	0.186290096355
0.001871	0.036	0.186290096355
0.001872	0.036	0.186290096355
0.001873	0.036	0.186290096355
0.001874	0.036	0.186290096355
0.001875	0.036	0.186290096355
0.001876	0.036	0.186290096355
0.001877	0.038	0.191196234273
0.001878	0.038	0.191196234273
0.001879	0.034	0.18122913673
0.00188	0.032	0.176
0.001881	0.032	0.176
0.001882	0.032	0.176
0.001883	0.032	0.176
0.001884	0.032	0.176
0.001885	0.032	0.176
0.001886	0.032	0.176
0.001887	0.032	0.176
0.001888	0.032	0.176
0.001889	0.03	0.170587221092
0.00189	0.03	0.170587221092
0.001891	0.032	0.176
0.001892	0.032	0.176
0.001893	0.032	0.176
0.001894	0.03	0.170587221092
0.001895	0.028	0.164972725018
0.001896	0.028	0.164972725018
0.001897	0.028	0.164972725018
0.001898	0.028	0.164972725018
0.001899	0.028	0.164972725018
0.0019	0.03	0.170587221092
0.001901	0.03	0.170587221092
0.001902	0.028	0.164972725018
0.001903	0.03	0.170587221092
0.001904	0.03	0.170587221092
0.001905	0.03	0.170587221092
0.001906	0.028	0.164972725018
0.001907	0.028	0.164972725018
0.001908	0.028	0.164972725018
0.001909	0.026	0.159135162676
0.00191	0.028	0.164972725018
0.001911	0.028	0.164972725018
0.001912	0.028	0.164972725018
0.001913	0.028	0.164972725018
0.001914	0.028	0.164972725018
0.001915	0.028	0.164972725018
0.001916	0.03	0.170587221092
0.001917	0.03	0.170587221092
0.001918	0.03	0.170587221092
0.001919	0.03	0.170587221092
0.00192	0.03	0.170587221092
0.001921	0.03	0.170587221092
0.001922	0.03	0.170587221092
0.001923	0.028	0.164972725018
0.001924	0.028	0.164972725018
0.001925	0.028	0.164972725018
0.001926	0.028	0.164972725018
0.001927	0.028	0.164972725018
0.001928	0.028	0.164972725018
0.001929	0.028	0.164972725018
0.00193	0.028	0.164972725018
0.001931	0.026	0.159135162676
0.001932	0.026	0.159135162676
0.001933	0.026	0.159135162676
0.001934	0.026	0.159135162676
0.001935	0.028	0.164972725018
0.001936	0.03	0.170587221092
0.001937	0.03	0.170587221092
0.001938	0.03	0.170587221092
0.001939	0.03	0.170587221092
0.00194	0.03	0.170587221092
0.001941	0.03	0.170587221092
0.001942	0.03	0.170587221092
0.001943	0.03	0.170587221092
0.001944	0.03	0.170587221092
0.001945	0.03	0.170587221092
0.001946	0.03	0.170587221092
0.001947	0.032	0.176
0.001948	0.032	0.176
0.001949	0.032	0.176
0.00195	0.032	0.176
0.001951	0.032	0.176
0.001952	0.03	0.170587221092
0.001953	0.03	0.170587221092
0.001954	0.03	0.170587221092
0.001955	0.03	0.170587221092
0.001956	0.03	0.170587221092
0.001957	0.028	0.164972725018
0.001958	0.028	0.164972725018
0.001959	0.026	0.159135162676
0.00196	0.026	0.159135162676
0.001961	0.026	0.159135162676
0.001962	0.026	0.159135162676
0.001963	0.024	0.153049011758
0.001964	0.024	0.153049011758
0.001965	0.024	0.153049011758
0.001966	0.024	0.153049011758
0.001967	0.024	0.153049011758
0.001968	0.024	0.153049011758
0.001969	0.022	0.146683332386
0.00197	0.022	0.146683332386
0.001971	0.024	0.153049011758
0.001972	0.024	0.153049011758
0.001973	0.024	0.153049011758
0.001974	0.024	0.153049011758
0.001975	0.022	0.146683332386
0.001976	0.022	0.146683332386
0.001977	0.022	0.146683332386
0.001978	0.022	0.146683332386
0.001979	0.024	0.153049011758
0.00198	0.024	0.153049011758
0.001981	0.024	0.153049011758
0.001982	0.024	0.153049011758
0.001983	0.024	0.153049011758
0.001984	0.024	0.153049011758
0.001985	0.024	0.153049011758
0.001986	0.026	0.159135162676
0.001987	0.026	0.159135162676
0.001988	0.026	0.159135162676
0.001989	0.026	0.159135162676
0.00199	0.026	0.159135162676
0.001991	0.026	0.159135162676
0.001992	0.024	0.153049011758
0.001993	0.024	0.153049011758
0.001994	0.024	0.153049011758
0.001995	0.024	0.153049011758
0.001996	0.024	0.153049011758
0.001997	0.022	0.146683332386
0.001998	0.022	0.146683332386
[truncated: 8,002 more rows]
