# Supplementary material for: The Influence of Synaptic Size on AMPA Receptor Activation: A Monte Carlo Model
Source: PLoS One. 2015 Jun 24;10(6):e0130924. doi: 10.1371/journal.pone.0130924 (PMC4479604; doi:10.1371/journal.pone.0130924)
Supplement: S1 Dataset — This package contains the experimental data used as basis for the analysis presented in the paper. (ZIP) [file pone.0130924.s001.zip › S1 Simulation data/training/1124_7734_373_697.csv]

time	AMPA.O.mean	AMPA.O.stdev
0.0	0.0	0.0
1e-06	0.0	0.0
2e-06	0.034	0.18122913673
3e-06	0.156	0.404554075495
4e-06	0.376	0.628191053741
5e-06	0.68	0.813387976307
6e-06	1.038	1.07170704952
7e-06	1.386	1.21696507756
8e-06	1.92	1.43443368616
9e-06	2.478	1.61910963187
1e-05	3.066	1.7859574463
1.1e-05	3.626	1.94579649501
1.2e-05	4.33	2.08257052702
1.3e-05	5.016	2.18351642998
1.4e-05	5.776	2.32504279531
1.5e-05	6.51	2.52307352251
1.6e-05	7.238	2.66633756303
1.7e-05	8.038	2.83488200813
1.8e-05	8.894	2.96357284371
1.9e-05	9.694	3.18753258807
2e-05	10.502	3.3229498943
2.1e-05	11.474	3.42831212115
2.2e-05	12.362	3.49327296385
2.3e-05	13.302	3.48752003578
2.4e-05	14.174	3.62873586804
2.5e-05	15.088	3.76726107404
2.6e-05	15.912	3.87456526594
2.7e-05	16.718	3.94695781584
2.8e-05	17.482	4.08529998898
2.9e-05	18.348	4.21223171252
3e-05	19.208	4.37592687325
3.1e-05	19.964	4.43065503058
3.2e-05	20.798	4.41737433324
3.3e-05	21.598	4.47039103435
3.4e-05	22.366	4.5514881083
3.5e-05	23.238	4.68800127986
3.6e-05	24.018	4.69570825329
3.7e-05	24.84	4.77602345053
3.8e-05	25.584	4.89887170683
3.9e-05	26.28	5.00135981509
4e-05	26.98	5.16987427313
4.1e-05	27.71	5.20210534303
4.2e-05	28.438	5.26746200746
4.3e-05	29.082	5.29370154051
4.4e-05	29.718	5.32939733929
4.5e-05	30.328	5.38408915231
4.6e-05	30.922	5.40406476645
4.7e-05	31.566	5.42159054153
4.8e-05	32.192	5.47897216638
4.9e-05	32.796	5.5355563406
5e-05	33.232	5.51454222941
5.1e-05	33.718	5.63582079204
5.2e-05	34.246	5.64813987079
5.3e-05	34.716	5.63021704733
5.4e-05	35.256	5.65495039766
5.5e-05	35.738	5.67427140697
5.6e-05	36.13	5.67072305795
5.7e-05	36.658	5.74534907556
5.8e-05	37.134	5.7459589278
5.9e-05	37.482	5.80255771191
6e-05	37.89	5.92603577444
6.1e-05	38.38	5.99062601069
6.2e-05	38.82	6.00629669597
6.3e-05	39.14	6.06468465792
6.4e-05	39.446	6.03217075355
6.5e-05	39.798	6.03035620838
6.6e-05	40.086	6.04703266074
6.7e-05	40.402	6.02796781677
6.8e-05	40.832	6.00264741593
6.9e-05	41.166	6.02315897184
7e-05	41.464	6.16447110464
7.1e-05	41.73	6.13686402
7.2e-05	41.962	6.06403792864
7.3e-05	42.228	6.15499926889
7.4e-05	42.452	6.0269143017
7.5e-05	42.6	6.06531120389
7.6e-05	42.78	6.14976422312
7.7e-05	43.024	6.22442157955
7.8e-05	43.286	6.2106524617
7.9e-05	43.462	6.12442291159
8e-05	43.63	6.14468062636
8.1e-05	43.862	6.14287847837
8.2e-05	44.028	6.17245623719
8.3e-05	44.224	6.26911668419
8.4e-05	44.344	6.1946480126
8.5e-05	44.478	6.18300218341
8.6e-05	44.672	6.17514501854
8.7e-05	44.81	6.21658266252
8.8e-05	44.898	6.25328681575
8.9e-05	45.054	6.2012163323
9e-05	45.096	6.24233802353
9.1e-05	45.318	6.22421689853
9.2e-05	45.424	6.25717380292
9.3e-05	45.51	6.32344051921
9.4e-05	45.604	6.38460523447
9.5e-05	45.682	6.37533340305
9.6e-05	45.738	6.34707460174
9.7e-05	45.726	6.35223771595
9.8e-05	45.816	6.31934680169
9.9e-05	45.972	6.32164662094
0.0001	46.082	6.21733672886
0.000101	46.122	6.2173238616
0.000102	46.116	6.23719039312
0.000103	46.18	6.28932428803
0.000104	46.226	6.33142353661
0.000105	46.154	6.38265493349
0.000106	46.182	6.41816765128
0.000107	46.192	6.39993249964
0.000108	46.178	6.38986040536
0.000109	46.28	6.39168209472
0.00011	46.3	6.37008634164
0.000111	46.328	6.43120641871
0.000112	46.356	6.49994338437
0.000113	46.326	6.46836331695
0.000114	46.24	6.50771849422
0.000115	46.324	6.53230617776
0.000116	46.316	6.5784606102
0.000117	46.41	6.61860257154
0.000118	46.336	6.63981204553
0.000119	46.344	6.63035926628
0.00012	46.394	6.66173881205
0.000121	46.426	6.65976906507
0.000122	46.468	6.65168971014
0.000123	46.476	6.69398416491
0.000124	46.442	6.65001022556
0.000125	46.406	6.61522214291
0.000126	46.41	6.56398507006
0.000127	46.398	6.59845406137
0.000128	46.304	6.62688343039
0.000129	46.364	6.6908522626
0.00013	46.358	6.62916555835
0.000131	46.304	6.61480037492
0.000132	46.278	6.64234265903
0.000133	46.28	6.62492264106
0.000134	46.154	6.53378022281
0.000135	46.108	6.561732698
0.000136	46.008	6.54308306534
0.000137	45.954	6.49891406313
0.000138	45.878	6.49238908261
0.000139	45.794	6.50596372569
0.00014	45.814	6.62324723984
0.000141	45.69	6.58497532266
0.000142	45.636	6.55740070455
0.000143	45.598	6.59669583959
0.000144	45.524	6.57916590458
0.000145	45.546	6.62600060368
0.000146	45.452	6.64978916959
0.000147	45.346	6.63794275359
0.000148	45.226	6.68363104906
0.000149	45.202	6.71276366335
0.00015	45.192	6.78138157015
0.000151	45.226	6.86403117709
0.000152	45.198	6.82515904577
0.000153	45.05	6.85299204727
0.000154	44.958	6.86150391678
0.000155	44.872	6.859126475
0.000156	44.792	6.76052779005
0.000157	44.808	6.77105132162
0.000158	44.676	6.81755264006
0.000159	44.502	6.75766202174
0.00016	44.454	6.7064061911
0.000161	44.442	6.70183825528
0.000162	44.368	6.6130610159
0.000163	44.28	6.62431883291
0.000164	44.256	6.6038219237
0.000165	44.17	6.58369956787
0.000166	44.12	6.53525821984
0.000167	44.05	6.53723947856
0.000168	44.026	6.59919116256
0.000169	43.932	6.58721306775
0.00017	43.942	6.58381621858
0.000171	43.76	6.63554067126
0.000172	43.688	6.60565333635
0.000173	43.492	6.60499326268
0.000174	43.366	6.68012305276
0.000175	43.242	6.68486619163
0.000176	43.158	6.70350923025
0.000177	43.018	6.73302873899
0.000178	42.956	6.74848605244
0.000179	42.902	6.64713442018
0.00018	42.83	6.60038635233
0.000181	42.768	6.64787003483
0.000182	42.71	6.59893173173
0.000183	42.618	6.51337669723
0.000184	42.588	6.49817328178
0.000185	42.536	6.52171020515
0.000186	42.464	6.52967870573
0.000187	42.34	6.50233804104
0.000188	42.222	6.44644987571
0.000189	42.054	6.3839708646
0.00019	41.948	6.4001012492
0.000191	41.888	6.4236637521
0.000192	41.788	6.44756201986
0.000193	41.746	6.42911222487
0.000194	41.682	6.47926508178
0.000195	41.63	6.37001569857
0.000196	41.558	6.36008144602
0.000197	41.578	6.32075280327
0.000198	41.494	6.25795206118
0.000199	41.41	6.27071766228
0.0002	41.298	6.33255051302
0.000201	41.228	6.31727916116
0.000202	41.108	6.22770712221
0.000203	40.992	6.28998696342
0.000204	40.942	6.28033725209
0.000205	40.9	6.22848296136
0.000206	40.77	6.17973300394
0.000207	40.574	6.15374065102
0.000208	40.406	6.13230495002
0.000209	40.364	6.14064361448
0.00021	40.366	6.15500154346
0.000211	40.242	6.16209672108
0.000212	40.204	6.12816318321
0.000213	40.194	6.12506032623
0.000214	40.154	6.08360781116
0.000215	40.098	6.10478468089
0.000216	40.006	6.10065275196
0.000217	39.924	6.14932711766
0.000218	39.848	6.06901112209
0.000219	39.82	6.04314487664
0.00022	39.674	6.07714768621
0.000221	39.642	6.09047091775
0.000222	39.612	6.13232875831
0.000223	39.492	6.11865475411
0.000224	39.38	6.10406421985
0.000225	39.282	6.11902573945
0.000226	39.248	6.13110887197
0.000227	39.25	6.1213968994
0.000228	39.082	6.18670154444
0.000229	38.956	6.18918928455
0.00023	38.874	6.18111025626
0.000231	38.752	6.19665199927
0.000232	38.658	6.14597722091
0.000233	38.578	6.09589337177
0.000234	38.502	6.10491572423
0.000235	38.464	6.08643606719
0.000236	38.328	6.09396553978
0.000237	38.22	6.09586745263
0.000238	38.098	6.03857565987
0.000239	38.018	6.07434572608
0.00024	37.958	6.12407021514
0.000241	37.95	6.19511904648
0.000242	37.87	6.19395673217
0.000243	37.808	6.07117253914
0.000244	37.672	6.07687551296
0.000245	37.58	6.05339574123
0.000246	37.486	6.06941545785
0.000247	37.336	6.07116990373
0.000248	37.204	6.03973376897
0.000249	37.094	6.04922838055
0.00025	36.998	6.00183272009
0.000251	36.94	6.0193355115
0.000252	36.77	6.08778284764
0.000253	36.67	6.07495678997
0.000254	36.506	6.06448381975
0.000255	36.406	6.06540715863
0.000256	36.26	6.04254913095
0.000257	36.162	6.07616293396
0.000258	36.106	6.09415818633
0.000259	36.076	6.07669515444
0.00026	36.014	6.02244169752
0.000261	35.914	6.01685997843
0.000262	35.842	6.03697242001
0.000263	35.78	6.10111465226
0.000264	35.644	6.1091131926
0.000265	35.516	6.14831228875
0.000266	35.312	6.10464216806
0.000267	35.246	6.14731518632
0.000268	35.208	6.08972380326
0.000269	35.15	6.0712025168
0.00027	35.12	6.08059207643
0.000271	34.994	5.99983033093
0.000272	34.9	6.06349734064
0.000273	34.86	6.08936778328
0.000274	34.808	6.10009311404
0.000275	34.746	6.02374335443
0.000276	34.708	6.07706639753
0.000277	34.658	6.02370616813
0.000278	34.516	5.93917031243
0.000279	34.45	6.00195801385
0.00028	34.404	6.00006533298
0.000281	34.308	5.98073039018
0.000282	34.2	5.96456201242
0.000283	34.112	5.90689901725
0.000284	33.976	5.98159042396
0.000285	33.924	6.01915475794
0.000286	33.84	5.9774911125
0.000287	33.706	5.97189785579
0.000288	33.608	5.93484085718
0.000289	33.562	5.87657689476
0.00029	33.468	5.89720069185
0.000291	33.368	5.86690514667
0.000292	33.312	5.8653777372
0.000293	33.29	5.88097780985
0.000294	33.248	5.86877295523
0.000295	33.202	5.81319155026
0.000296	33.094	5.81112415975
0.000297	33.03	5.76203956946
0.000298	32.97	5.79388470717
0.000299	32.88	5.74052262429
0.0003	32.79	5.78185956246
0.000301	32.676	5.74517397474
0.000302	32.574	5.75504335344
0.000303	32.496	5.70946442322
0.000304	32.41	5.68664224301
0.000305	32.364	5.69837731288
0.000306	32.246	5.68625395142
0.000307	32.21	5.70630353206
0.000308	32.042	5.71456350039
0.000309	31.968	5.65251943827
0.00031	31.91	5.64357156418
0.000311	31.82	5.64655647275
0.000312	31.714	5.64200354484
0.000313	31.624	5.63015310627
0.000314	31.566	5.66759596302
0.000315	31.478	5.70381591568
0.000316	31.374	5.66657956796
0.000317	31.34	5.6854551269
0.000318	31.152	5.64702541167
0.000319	31.032	5.59454877537
0.00032	31.002	5.56686590462
0.000321	30.936	5.59212875388
0.000322	30.854	5.58038385776
0.000323	30.82	5.53747234756
0.000324	30.68	5.59335319822
0.000325	30.602	5.5781355308
0.000326	30.548	5.53603612705
0.000327	30.446	5.52295971378
0.000328	30.316	5.56921394813
0.000329	30.21	5.59445260951
0.00033	30.118	5.56309949578
0.000331	30.082	5.57308496257
0.000332	29.96	5.53989169569
0.000333	29.824	5.53145767407
0.000334	29.728	5.48470746713
0.000335	29.662	5.57886691005
0.000336	29.624	5.48148009209
0.000337	29.53	5.40602441726
0.000338	29.466	5.3811563813
0.000339	29.42	5.38549904837
0.00034	29.372	5.37899767615
0.000341	29.262	5.32328432455
0.000342	29.212	5.3249465725
0.000343	29.144	5.31180421326
0.000344	29.07	5.35622068253
0.000345	28.974	5.39345195584
0.000346	28.906	5.38861429312
0.000347	28.826	5.31147098269
0.000348	28.732	5.30586241812
0.000349	28.676	5.32381667603
0.00035	28.556	5.22406584951
0.000351	28.464	5.24678034608
0.000352	28.342	5.25557190037
0.000353	28.262	5.21855880488
0.000354	28.206	5.2153201244
0.000355	28.154	5.21558088807
0.000356	28.114	5.1989425848
0.000357	28.04	5.21022072469
0.000358	28.006	5.24537548704
0.000359	27.958	5.21615145486
0.00036	27.852	5.19904760509
0.000361	27.808	5.1713766059
0.000362	27.734	5.2022345199
0.000363	27.662	5.20420560701
0.000364	27.622	5.1868213773
0.000365	27.594	5.19395456276
0.000366	27.586	5.14845646772
0.000367	27.532	5.17773850247
0.000368	27.46	5.08491887841
0.000369	27.446	5.0930427055
0.00037	27.36	5.10787627102
0.000371	27.28	5.05386980442
0.000372	27.168	5.07856042595
0.000373	27.106	5.06189332167
0.000374	27.028	5.0385728138
0.000375	26.982	5.07204850135
0.000376	26.906	5.11636237966
0.000377	26.852	5.11840756486
0.000378	26.764	5.10414576594
0.000379	26.684	5.08371360326
0.00038	26.618	5.06755128242
0.000381	26.524	5.01611642608
0.000382	26.506	4.98096014841
0.000383	26.432	5.00013759811
0.000384	26.34	4.96954726308
0.000385	26.238	4.96763082364
0.000386	26.218	4.90249691484
0.000387	26.098	4.90391639407
0.000388	26.046	4.93151944131
0.000389	26.018	4.93453908689
0.00039	25.904	4.92410235474
0.000391	25.908	4.91482817604
0.000392	25.81	4.83796444799
0.000393	25.77	4.85356569957
0.000394	25.65	4.76565840152
0.000395	25.586	4.79193113473
0.000396	25.512	4.81641526449
0.000397	25.466	4.76663864794
0.000398	25.382	4.83115679729
0.000399	25.318	4.89253267746
0.0004	25.28	4.89465014071
0.000401	25.234	4.89808574853
0.000402	25.182	4.9316200178
0.000403	25.08	4.91829238659
0.000404	24.986	4.93293056914
0.000405	24.926	4.95303179881
0.000406	24.804	5.0201179269
0.000407	24.78	4.98192733789
0.000408	24.692	4.96398388394
0.000409	24.62	4.93108507329
0.00041	24.524	4.9137993447
0.000411	24.438	4.81686163389
0.000412	24.33	4.78718079876
0.000413	24.302	4.79862438622
0.000414	24.188	4.76703849366
0.000415	24.104	4.76667431235
0.000416	24.01	4.75162077611
0.000417	24.018	4.70081652482
0.000418	23.964	4.67147771053
0.000419	23.95	4.69718000507
0.00042	23.898	4.67628014559
0.000421	23.858	4.70975965416
0.000422	23.77	4.72367441723
0.000423	23.684	4.6921364004
0.000424	23.64	4.71236670899
0.000425	23.626	4.7102148571
0.000426	23.562	4.66370625147
0.000427	23.438	4.68893975223
0.000428	23.368	4.66696646656
0.000429	23.298	4.66060039051
0.00043	23.202	4.67302856828
0.000431	23.18	4.76734727076
0.000432	23.148	4.73266267549
0.000433	23.022	4.6632087665
0.000434	22.918	4.7111862625
0.000435	22.87	4.69522097457
0.000436	22.872	4.69378482677
0.000437	22.778	4.72024533261
0.000438	22.706	4.68823676877
0.000439	22.688	4.66718930407
0.00044	22.646	4.63127239536
0.000441	22.578	4.66518123978
0.000442	22.516	4.64948857403
0.000443	22.456	4.63854114997
0.000444	22.406	4.64167685217
0.000445	22.304	4.63633303377
0.000446	22.242	4.6732682354
0.000447	22.174	4.61949391167
0.000448	22.152	4.59095806995
0.000449	22.134	4.56026797458
0.00045	22.052	4.53445652752
0.000451	21.96	4.51778706891
0.000452	21.936	4.53430303354
0.000453	21.872	4.50017955197
0.000454	21.814	4.52011106058
0.000455	21.768	4.53852134511
0.000456	21.766	4.57113158857
0.000457	21.702	4.53003267096
0.000458	21.61	4.54861517387
0.000459	21.48	4.53007726203
0.00046	21.372	4.54330452424
0.000461	21.346	4.50846803249
0.000462	21.352	4.51221630687
0.000463	21.276	4.54266705802
0.000464	21.25	4.51923666121
0.000465	21.18	4.45147166676
0.000466	21.144	4.43162092242
0.000467	21.1	4.45578275952
0.000468	21.0	4.40772049931
0.000469	20.91	4.40566680538
0.00047	20.836	4.43137721256
0.000471	20.778	4.45788245695
0.000472	20.716	4.47206261137
0.000473	20.63	4.43137676123
0.000474	20.57	4.3996704422
0.000475	20.582	4.40128117711
0.000476	20.518	4.38744527031
0.000477	20.528	4.38465688509
0.000478	20.488	4.3301103912
0.000479	20.444	4.32421831086
0.00048	20.354	4.30681831518
0.000481	20.326	4.34738128073
0.000482	20.228	4.30674076304
0.000483	20.176	4.30825068908
0.000484	20.152	4.30080178571
0.000485	20.088	4.3072329865
0.000486	20.028	4.29921109042
0.000487	19.95	4.2885312171
0.000488	19.896	4.27471449339
0.000489	19.846	4.29398230085
0.00049	19.834	4.318615982
0.000491	19.772	4.33497589382
0.000492	19.71	4.30138349836
0.000493	19.626	4.35455210096
0.000494	19.608	4.29212488169
0.000495	19.55	4.27966120154
0.000496	19.484	4.27618334499
0.000497	19.478	4.21918428135
0.000498	19.404	4.2233616942
0.000499	19.378	4.23970706535
0.0005	19.306	4.21715117111
0.000501	19.308	4.25642291132
0.000502	19.206	4.26421903753
0.000503	19.124	4.24789642058
0.000504	19.06	4.23561093586
0.000505	18.984	4.17130003716
0.000506	18.922	4.12939656609
0.000507	18.894	4.15773544132
0.000508	18.876	4.21481007876
0.000509	18.836	4.22292599983
0.00051	18.744	4.23727081976
0.000511	18.756	4.27463027641
0.000512	18.764	4.29514889148
0.000513	18.714	4.28907962155
0.000514	18.68	4.31156584085
0.000515	18.63	4.29477589637
0.000516	18.576	4.2731983338
0.000517	18.498	4.29999953488
0.000518	18.448	4.24444295521
0.000519	18.412	4.26641020063
0.00052	18.366	4.23981650546
0.000521	18.318	4.21294149022
0.000522	18.252	4.18240313695
0.000523	18.184	4.16198798653
0.000524	18.178	4.10783592662
0.000525	18.12	4.09946337952
0.000526	18.088	4.08022744464
0.000527	18.008	4.0600413791
0.000528	17.948	4.06759093322
0.000529	17.89	4.07454291915
0.00053	17.818	4.03743433383
0.000531	17.786	4.06007438356
0.000532	17.722	4.07881306264
0.000533	17.686	4.07816184083
0.000534	17.654	4.05392205154
0.000535	17.588	4.06869217317
0.000536	17.53	4.03647123116
0.000537	17.476	3.97761536602
0.000538	17.45	3.95012658025
0.000539	17.44	3.95201214573
0.00054	17.406	3.95842948655
0.000541	17.392	4.00878235877
0.000542	17.354	3.9840537145
0.000543	17.272	3.98672998835
0.000544	17.17	3.99212975741
0.000545	17.152	3.97905717476
0.000546	17.13	3.97606589483
0.000547	17.102	3.97033953208
0.000548	17.068	4.0198726348
0.000549	16.992	4.10511096074
0.00055	16.946	4.10208288556
0.000551	16.898	4.07033119046
0.000552	16.856	4.05897326919
0.000553	16.834	4.068223691
0.000554	16.798	4.03251732792
0.000555	16.728	4.01621911753
0.000556	16.674	3.96228772302
0.000557	16.628	3.95039441069
0.000558	16.61	3.97314736701
0.000559	16.578	3.9713871632
0.00056	16.524	3.89428093491
0.000561	16.516	3.88763990102
0.000562	16.482	3.85248958467
0.000563	16.442	3.85261417741
0.000564	16.34	3.87200206612
0.000565	16.3	3.90153815821
0.000566	16.25	3.97183836529
0.000567	16.216	3.96451056248
0.000568	16.142	3.96558142017
0.000569	16.116	3.97473823037
0.00057	16.038	3.95026024459
0.000571	16.022	3.93618038205
0.000572	16.024	3.95618806429
0.000573	15.992	3.95625277251
0.000574	15.966	3.95029669772
0.000575	15.936	3.97641848904
0.000576	15.904	3.96014949213
0.000577	15.862	3.93585518026
0.000578	15.84	3.91795865216
0.000579	15.808	3.93638615992
0.00058	15.732	3.89514775073
0.000581	15.698	3.90471458624
0.000582	15.678	3.89747559325
0.000583	15.64	3.89543322366
0.000584	15.608	3.92356164728
0.000585	15.56	3.87380949454
0.000586	15.51	3.86495795579
0.000587	15.458	3.88538749676
0.000588	15.414	3.88672149761
0.000589	15.412	3.88667672955
0.00059	15.336	3.8407165998
0.000591	15.286	3.82416056148
0.000592	15.246	3.77537865651
0.000593	15.21	3.77066307166
0.000594	15.126	3.75314854489
0.000595	15.112	3.79097032434
0.000596	15.06	3.80163122883
0.000597	15.06	3.81685734604
0.000598	15.034	3.82162844871
0.000599	14.948	3.82378032842
0.0006	14.898	3.85688942025
0.000601	14.854	3.83101605322
0.000602	14.818	3.82163263541
0.000603	14.794	3.8067786907
0.000604	14.79	3.83482724513
0.000605	14.71	3.80340636798
0.000606	14.706	3.79151209941
0.000607	14.658	3.76470928492
0.000608	14.664	3.73511766883
0.000609	14.634	3.76351484652
0.00061	14.596	3.77051508418
0.000611	14.578	3.75817987861
0.000612	14.55	3.73945183149
0.000613	14.526	3.71931767936
0.000614	14.544	3.72022364919
0.000615	14.49	3.70700687887
0.000616	14.43	3.67927982083
0.000617	14.408	3.69885603937
0.000618	14.366	3.69432591957
0.000619	14.28	3.7258019271
0.00062	14.232	3.75581895197
0.000621	14.2	3.77888872554
0.000622	14.15	3.77087522997
0.000623	14.148	3.78498295901
0.000624	14.096	3.79351868323
0.000625	14.036	3.79982946986
0.000626	13.988	3.75923609261
0.000627	13.96	3.77072937242
0.000628	13.892	3.79214134758
0.000629	13.864	3.7796169118
0.00063	13.842	3.75247065278
0.000631	13.84	3.71838674696
0.000632	13.832	3.72179741523
0.000633	13.792	3.73319380692
0.000634	13.736	3.7478399112
0.000635	13.676	3.70013837579
0.000636	13.644	3.68256215155
0.000637	13.594	3.66294471703
0.000638	13.582	3.65120199386
0.000639	13.496	3.6318017567
0.00064	13.456	3.64363335148
0.000641	13.376	3.65220809922
0.000642	13.306	3.64641796836
0.000643	13.246	3.56840076225
0.000644	13.188	3.57556373178
0.000645	13.162	3.59440620965
0.000646	13.17	3.55768182951
0.000647	13.158	3.54189723171
0.000648	13.114	3.53511018216
0.000649	13.082	3.5540506468
0.00065	13.03	3.54021185807
0.000651	12.964	3.57193281012
0.000652	12.902	3.55533345834
0.000653	12.858	3.54539645174
0.000654	12.8	3.55921339624
0.000655	12.74	3.57496853133
0.000656	12.702	3.56218977597
0.000657	12.65	3.53602884604
0.000658	12.642	3.4959742562
0.000659	12.582	3.53486576831
0.00066	12.542	3.51798749287
0.000661	12.546	3.5207788911
0.000662	12.548	3.51279034387
0.000663	12.524	3.49705933607
0.000664	12.466	3.46710888205
0.000665	12.422	3.468128602
0.000666	12.406	3.49530599519
0.000667	12.384	3.4820315909
0.000668	12.302	3.42327270313
0.000669	12.26	3.41414703843
0.00067	12.256	3.42556039211
0.000671	12.194	3.43749385454
0.000672	12.138	3.39101105867
0.000673	12.096	3.43435350539
0.000674	12.074	3.43751712723
0.000675	12.046	3.41758452712
0.000676	11.986	3.36657154981
0.000677	11.948	3.37302475532
0.000678	11.92	3.38786068191
0.000679	11.9	3.38732933149
0.00068	11.846	3.34638371978
0.000681	11.818	3.35572287294
0.000682	11.768	3.31152170459
0.000683	11.75	3.30204482102
0.000684	11.746	3.32166885767
0.000685	11.718	3.35178698607
0.000686	11.688	3.35300700864
0.000687	11.664	3.38453896417
0.000688	11.602	3.35076051069
0.000689	11.582	3.34533645543
0.00069	11.554	3.36557335383
0.000691	11.53	3.39604181364
0.000692	11.514	3.39025131812
0.000693	11.512	3.39202830177
0.000694	11.48	3.38076914326
0.000695	11.476	3.38369975027
0.000696	11.458	3.32388868646
0.000697	11.412	3.31394870208
0.000698	11.43	3.32822775663
0.000699	11.4	3.33406658602
0.0007	11.338	3.31960178335
0.000701	11.314	3.30324143835
0.000702	11.244	3.29612863827
0.000703	11.216	3.28714830818
0.000704	11.184	3.27141315031
0.000705	11.116	3.23582199758
0.000706	11.064	3.18808782815
0.000707	11.028	3.15518874237
0.000708	11.01	3.14672845985
0.000709	10.992	3.17678076046
0.00071	10.95	3.18927891537
0.000711	10.954	3.20248091329
0.000712	10.932	3.18423868452
0.000713	10.9	3.18276609257
0.000714	10.852	3.16324137555
0.000715	10.802	3.17471195544
0.000716	10.764	3.18375627208
0.000717	10.72	3.2350579593
0.000718	10.672	3.24906386518
0.000719	10.668	3.23508516117
0.00072	10.65	3.25568733142
0.000721	10.64	3.26778212248
0.000722	10.59	3.26464393158
0.000723	10.544	3.26191109627
0.000724	10.508	3.27443674546
0.000725	10.516	3.28355660831
0.000726	10.49	3.23572248501
0.000727	10.476	3.23255688272
0.000728	10.43	3.21637995268
0.000729	10.392	3.18219044056
0.00073	10.416	3.19232579791
0.000731	10.384	3.19633289881
0.000732	10.332	3.15876178272
0.000733	10.326	3.17359795815
0.000734	10.274	3.20794700704
0.000735	10.278	3.19009655026
0.000736	10.234	3.19550371616
0.000737	10.242	3.21363283528
0.000738	10.226	3.17976791606
0.000739	10.19	3.16573846045
0.00074	10.172	3.1455390635
0.000741	10.122	3.11369812281
0.000742	10.138	3.10144417973
0.000743	10.084	3.10369843896
0.000744	10.084	3.10111979775
0.000745	10.02	3.1054146261
0.000746	9.966	3.11333326196
0.000747	9.904	3.09689909426
0.000748	9.912	3.10100886809
0.000749	9.912	3.07770303961
0.00075	9.884	3.05982744612
0.000751	9.872	3.10155057995
0.000752	9.826	3.11828863321
0.000753	9.786	3.09325136386
0.000754	9.75	3.12849804219
0.000755	9.73	3.16181909666
0.000756	9.694	3.12095562288
0.000757	9.67	3.09533519994
0.000758	9.666	3.07350679192
0.000759	9.626	3.08773768316
0.00076	9.576	3.08678214327
0.000761	9.564	3.09675701339
0.000762	9.566	3.06686224014
0.000763	9.524	3.07919210183
0.000764	9.482	3.04855309942
0.000765	9.48	3.00892007205
0.000766	9.476	2.99890379972
0.000767	9.442	3.04148582111
0.000768	9.414	3.0322605429
0.000769	9.416	3.01379229543
0.00077	9.378	3.02441994439
0.000771	9.354	3.0312842163
0.000772	9.272	2.98362464127
0.000773	9.26	2.99739887236
0.000774	9.3	3.03413908712
0.000775	9.296	3.06991595976
0.000776	9.258	3.06650224197
0.000777	9.236	3.04044470432
0.000778	9.21	3.03609947136
0.000779	9.236	3.02792073872
0.00078	9.196	3.02615002933
0.000781	9.164	3.01215935833
0.000782	9.122	3.01647410067
0.000783	9.108	3.0100392024
0.000784	9.1	3.00033331482
0.000785	9.102	3.0244992974
0.000786	9.108	3.01998940395
0.000787	9.058	3.007097604
0.000788	9.024	3.01983840627
0.000789	8.99	3.00764027104
0.00079	8.94	2.97462602691
0.000791	8.91	2.97555036926
0.000792	8.868	2.98371848538
0.000793	8.838	2.98726563934
0.000794	8.836	2.98347180312
0.000795	8.792	2.9981220789
0.000796	8.804	2.97280742733
0.000797	8.786	2.94146290135
0.000798	8.764	2.94555665367
0.000799	8.758	2.9488024688
0.0008	8.718	2.96217420149
0.000801	8.672	2.93673560267
0.000802	8.648	2.92165980224
0.000803	8.628	2.96877348412
0.000804	8.632	2.96927196464
0.000805	8.624	2.98171494278
0.000806	8.612	2.95388828496
0.000807	8.566	2.94578410614
0.000808	8.55	2.95626453485
0.000809	8.526	2.90677209289
0.00081	8.536	2.90872893203
0.000811	8.528	2.89848512158
0.000812	8.486	2.91647115535
0.000813	8.458	2.86639773932
0.000814	8.442	2.84581025369
0.000815	8.45	2.8857408061
0.000816	8.416	2.86268126064
0.000817	8.396	2.85362646469
0.000818	8.37	2.83215465679
0.000819	8.332	2.81740589905
0.00082	8.346	2.82316914123
0.000821	8.326	2.8142004193
0.000822	8.31	2.76801372829
0.000823	8.292	2.77465961876
0.000824	8.272	2.7477292443
0.000825	8.242	2.76612291845
0.000826	8.226	2.77180879571
0.000827	8.218	2.82107709927
0.000828	8.192	2.7934093864
0.000829	8.17	2.80305190819
0.00083	8.122	2.79197349558
0.000831	8.106	2.79906484384
0.000832	8.054	2.78981791521
0.000833	8.024	2.79989714097
0.000834	8.024	2.76901137592
0.000835	8.014	2.79102203503
0.000836	7.986	2.7816908527
0.000837	7.97	2.78731053168
0.000838	7.934	2.77878462641
0.000839	7.914	2.77391492299
0.00084	7.884	2.73980729249
0.000841	7.862	2.77541996822
0.000842	7.818	2.78583488384
0.000843	7.804	2.79527887696
0.000844	7.772	2.78280721574
0.000845	7.786	2.80645755357
0.000846	7.752	2.80829058326
0.000847	7.714	2.81783675893
0.000848	7.682	2.80728979623
0.000849	7.67	2.78659290174
0.00085	7.662	2.76979349411
0.000851	7.654	2.77097167073
0.000852	7.634	2.76261542745
0.000853	7.61	2.75860471978
0.000854	7.594	2.75411764455
0.000855	7.564	2.75061883946
0.000856	7.516	2.72208449538
0.000857	7.508	2.74188548266
0.000858	7.506	2.7615148017
0.000859	7.516	2.77015234238
0.00086	7.492	2.7549838475
0.000861	7.458	2.76988014181
0.000862	7.44	2.77604034553
0.000863	7.428	2.78797704438
0.000864	7.41	2.76005434729
0.000865	7.386	2.75626631514
0.000866	7.346	2.75068791396
0.000867	7.308	2.75556455196
0.000868	7.308	2.72637781681
0.000869	7.296	2.74306106385
0.00087	7.272	2.73825053638
0.000871	7.264	2.71630337039
0.000872	7.216	2.70135965765
0.000873	7.204	2.69265370963
0.000874	7.186	2.68018730689
0.000875	7.184	2.66498480296
0.000876	7.142	2.66417642058
0.000877	7.14	2.6473382859
0.000878	7.15	2.63581107062
0.000879	7.142	2.65741152252
0.00088	7.166	2.67103800048
0.000881	7.138	2.67636992959
0.000882	7.112	2.6479154065
0.000883	7.062	2.6355561083
0.000884	7.026	2.63160103359
0.000885	6.986	2.63245208883
0.000886	6.978	2.60720463332
0.000887	6.956	2.61343911351
0.000888	6.914	2.61047964941
0.000889	6.906	2.61020382346
0.00089	6.864	2.5948996127
0.000891	6.866	2.58689852913
0.000892	6.854	2.58779520055
0.000893	6.85	2.60605065185
0.000894	6.82	2.60299827122
0.000895	6.814	2.58368032078
0.000896	6.792	2.55043839369
0.000897	6.786	2.52748966368
0.000898	6.762	2.5308804792
0.000899	6.752	2.51763698734
0.0009	6.73	2.51815408583
0.000901	6.718	2.53426044439
0.000902	6.722	2.53470234939
0.000903	6.704	2.54723065308
0.000904	6.672	2.54330808201
0.000905	6.662	2.55024626262
0.000906	6.624	2.53034068852
0.000907	6.608	2.5000671991
0.000908	6.604	2.51220699784
0.000909	6.566	2.5301470313
0.00091	6.55	2.56349370976
0.000911	6.52	2.52301407051
0.000912	6.506	2.54675558309
0.000913	6.502	2.54361868211
0.000914	6.5	2.53179778023
0.000915	6.484	2.52779429543
0.000916	6.424	2.50843058505
0.000917	6.396	2.49061920012
0.000918	6.384	2.47881907367
0.000919	6.392	2.48401610301
0.00092	6.348	2.51214967707
0.000921	6.318	2.4949701401
0.000922	6.302	2.45006040742
0.000923	6.28	2.44981631965
0.000924	6.284	2.4591348072
0.000925	6.254	2.44652488236
0.000926	6.242	2.43627502553
0.000927	6.23	2.4521623111
0.000928	6.222	2.46103961772
0.000929	6.21	2.44742722057
0.00093	6.192	2.44359080044
0.000931	6.2	2.47062745067
0.000932	6.168	2.46247355316
0.000933	6.126	2.44092687314
0.000934	6.112	2.42145741239
0.000935	6.088	2.43562230241
0.000936	6.088	2.44463821454
0.000937	6.048	2.44165845277
0.000938	6.048	2.40950119319
0.000939	6.036	2.40638816486
0.00094	6.028	2.4378712025
0.000941	6.03	2.42097087963
0.000942	6.018	2.4424733366
0.000943	6.016	2.43223025226
0.000944	5.984	2.39577628338
0.000945	5.956	2.36009830304
0.000946	5.956	2.38202938689
0.000947	5.932	2.35273797946
0.000948	5.92	2.34980850284
0.000949	5.912	2.34611508669
0.00095	5.89	2.36006355847
0.000951	5.872	2.37141645436
0.000952	5.85	2.36886048555
0.000953	5.846	2.38375418196
0.000954	5.79	2.39872883003
0.000955	5.774	2.39226336343
0.000956	5.758	2.37559171576
0.000957	5.752	2.35255095588
0.000958	5.752	2.34999914894
0.000959	5.726	2.35094108816
0.00096	5.718	2.35509575177
0.000961	5.708	2.33553762547
0.000962	5.656	2.33616437778
0.000963	5.672	2.38504004159
0.000964	5.666	2.39800834027
0.000965	5.654	2.39463650686
0.000966	5.676	2.38390939425
0.000967	5.656	2.35322417122
0.000968	5.644	2.33179415901
0.000969	5.64	2.35677746086
0.00097	5.622	2.35862587114
0.000971	5.616	2.34361771627
0.000972	5.602	2.36296339371
0.000973	5.6	2.35541928327
0.000974	5.566	2.3566170669
0.000975	5.552	2.32535932707
0.000976	5.552	2.32277764756
0.000977	5.54	2.31956892547
0.000978	5.544	2.31518120241
0.000979	5.534	2.34794463308
0.00098	5.508	2.32248487616
0.000981	5.482	2.30774261996
0.000982	5.46	2.31611744089
0.000983	5.448	2.30635990253
0.000984	5.416	2.30801733096
0.000985	5.384	2.32390705494
0.000986	5.362	2.32872411419
0.000987	5.37	2.28759699248
0.000988	5.336	2.30371526018
0.000989	5.338	2.30125096415
0.00099	5.318	2.29975563919
0.000991	5.316	2.2961149797
0.000992	5.294	2.30120924733
0.000993	5.264	2.30874511369
0.000994	5.23	2.29283667103
0.000995	5.228	2.2995686552
0.000996	5.236	2.2961498209
0.000997	5.238	2.28240136698
0.000998	5.222	2.28488861873
0.000999	5.186	2.28109710447
0.001	5.176	2.26119968158
0.001001	5.148	2.27378451046
0.001002	5.088	2.28040698122
0.001003	5.092	2.29423974336
0.001004	5.09	2.28689746163
0.001005	5.084	2.27880319466
0.001006	5.068	2.30811091588
0.001007	5.058	2.27214348138
0.001008	5.044	2.26584730289
0.001009	5.01	2.25075542874
0.00101	5.014	2.25517272066
0.001011	5.004	2.25654248797
0.001012	4.982	2.2648788047
0.001013	4.974	2.26215030447
0.001014	4.966	2.2416163811
0.001015	4.956	2.22667105788
0.001016	4.934	2.22837250028
0.001017	4.918	2.22154810886
0.001018	4.904	2.21060715642
0.001019	4.886	2.21833360882
0.00102	4.874	2.22218901086
0.001021	4.862	2.22776928788
0.001022	4.848	2.21921067049
0.001023	4.852	2.23832437328
0.001024	4.834	2.24197323802
0.001025	4.834	2.24731929196
0.001026	4.846	2.24995199949
0.001027	4.836	2.26651803434
0.001028	4.814	2.25907149068
0.001029	4.796	2.24819572102
0.00103	4.776	2.23110376271
0.001031	4.79	2.21131182785
0.001032	4.762	2.22381563984
0.001033	4.76	2.22405035914
0.001034	4.744	2.20328482044
0.001035	4.726	2.19064465398
0.001036	4.692	2.17373779468
0.001037	4.678	2.18410530882
0.001038	4.688	2.17592646935
0.001039	4.694	2.17723769947
0.00104	4.692	2.15154270234
0.001041	4.704	2.14205135326
0.001042	4.69	2.16099514113
0.001043	4.67	2.14688145923
0.001044	4.664	2.13707837947
0.001045	4.652	2.12765034721
0.001046	4.646	2.12713046144
0.001047	4.638	2.13329697886
0.001048	4.63	2.1215796002
0.001049	4.602	2.14839381865
0.00105	4.598	2.15137072584
0.001051	4.588	2.13031828608
0.001052	4.564	2.12553616765
0.001053	4.536	2.1458574044
0.001054	4.542	2.15040368303
0.001055	4.534	2.12904767443
0.001056	4.53	2.14408488638
0.001057	4.524	2.14881921064
0.001058	4.504	2.13213132804
0.001059	4.482	2.10657921759
0.00106	4.452	2.11274608034
0.001061	4.466	2.10733101339
0.001062	4.476	2.09700357653
0.001063	4.46	2.0785571919
0.001064	4.438	2.10194100774
0.001065	4.43	2.12910779436
0.001066	4.394	2.13231423575
0.001067	4.384	2.12521622429
0.001068	4.366	2.09381087971
0.001069	4.386	2.11116176547
0.00107	4.378	2.11733700671
0.001071	4.356	2.13196247622
0.001072	4.384	2.14022054938
0.001073	4.366	2.12792011128
0.001074	4.354	2.12148155778
0.001075	4.324	2.13425021963
0.001076	4.284	2.15205576136
0.001077	4.272	2.14988743891
0.001078	4.234	2.11831159181
0.001079	4.222	2.12243162434
0.00108	4.212	2.10595726452
0.001081	4.226	2.08876135544
0.001082	4.226	2.10212368808
0.001083	4.21	2.09138709951
0.001084	4.186	2.08408349161
0.001085	4.166	2.07230403175
0.001086	4.172	2.06262357206
0.001087	4.164	2.05939408565
0.001088	4.146	2.03388396916
0.001089	4.138	2.02162212097
0.00109	4.114	2.02904016717
0.001091	4.102	2.03558247192
0.001092	4.116	2.05196101327
0.001093	4.118	2.0425660332
0.001094	4.098	2.02790433699
0.001095	4.082	2.02664155686
0.001096	4.07	2.01223756053
0.001097	4.044	2.00550841434
0.001098	4.014	1.98136417652
0.001099	4.008	1.9849272027
0.0011	4.004	1.98594662567
0.001101	3.988	2.00196303662
0.001102	3.972	1.97261653648
0.001103	3.94	1.95765165441
0.001104	3.932	1.97670837505
0.001105	3.932	1.97771989928
0.001106	3.922	1.97785641542
0.001107	3.914	1.94489177077
0.001108	3.906	1.95068295733
0.001109	3.93	1.96089265387
0.00111	3.906	1.94040305091
0.001111	3.92	1.96407739155
0.001112	3.892	1.95149583653
0.001113	3.872	1.96662553629
0.001114	3.836	1.97309503066
0.001115	3.814	1.9827768407
0.001116	3.814	1.97570341904
0.001117	3.822	1.96425965697
0.001118	3.808	1.93884914318
0.001119	3.798	1.92384926644
0.00112	3.776	1.90520969974
0.001121	3.764	1.87624731845
0.001122	3.782	1.88957032153
0.001123	3.76	1.89694491222
0.001124	3.736	1.90323514049
0.001125	3.728	1.91363946448
0.001126	3.702	1.90714341359
0.001127	3.72	1.90094713235
0.001128	3.722	1.90806603659
0.001129	3.708	1.90229755822
0.00113	3.694	1.89112770589
0.001131	3.68	1.89778818628
0.001132	3.66	1.89430726124
0.001133	3.666	1.88532331445
0.001134	3.666	1.87894757777
0.001135	3.65	1.86855559189
0.001136	3.622	1.86309312703
0.001137	3.604	1.8545037072
0.001138	3.59	1.84550806013
0.001139	3.59	1.84442402934
0.00114	3.566	1.83456915923
0.001141	3.548	1.86217507233
0.001142	3.546	1.84387743627
0.001143	3.54	1.85698680663
0.001144	3.546	1.83844608297
0.001145	3.55	1.84485771809
0.001146	3.544	1.82758419779
0.001147	3.54	1.8320480343
0.001148	3.538	1.84947451997
0.001149	3.526	1.84860055177
0.00115	3.516	1.85519379042
0.001151	3.5	1.87243157418
0.001152	3.486	1.86917200921
0.001153	3.48	1.85838639685
0.001154	3.504	1.86493538762
0.001155	3.49	1.85739064281
0.001156	3.48	1.84759302878
0.001157	3.48	1.84108663566
0.001158	3.46	1.83749829932
0.001159	3.446	1.8533979605
0.00116	3.442	1.85866511239
0.001161	3.428	1.85494366491
0.001162	3.408	1.84106925454
0.001163	3.418	1.84696399532
0.001164	3.416	1.84687411591
0.001165	3.424	1.84505392875
0.001166	3.392	1.84670950612
0.001167	3.394	1.84031627717
0.001168	3.394	1.85115207371
0.001169	3.388	1.82796498872
0.00117	3.362	1.80304076493
0.001171	3.348	1.79078083528
0.001172	3.332	1.77476082896
0.001173	3.324	1.75813082562
0.001174	3.32	1.73712406005
0.001175	3.312	1.72007441699
0.001176	3.312	1.72471910757
0.001177	3.288	1.72077191981
0.001178	3.314	1.71680051258
0.001179	3.308	1.72195702618
0.00118	3.318	1.73576380882
0.001181	3.32	1.73251262622
0.001182	3.31	1.7221788525
0.001183	3.298	1.73008554702
0.001184	3.29	1.73259920351
0.001185	3.282	1.73391925994
0.001186	3.268	1.73325589571
0.001187	3.248	1.72351269215
0.001188	3.232	1.71760763855
0.001189	3.22	1.72383293854
0.00119	3.212	1.70500909088
0.001191	3.194	1.70539262342
0.001192	3.166	1.71068524282
0.001193	3.15	1.72612282298
0.001194	3.14	1.71941850636
0.001195	3.14	1.73332051277
0.001196	3.13	1.72426796061
0.001197	3.142	1.73027049908
0.001198	3.13	1.70678059516
0.001199	3.124	1.70546885049
0.0012	3.12	1.71043854026
0.001201	3.136	1.71741200648
0.001202	3.132	1.72005116203
0.001203	3.13	1.72194657292
0.001204	3.116	1.72004185996
0.001205	3.112	1.73189376118
0.001206	3.116	1.72584587956
0.001207	3.106	1.72706803572
0.001208	3.098	1.70070455988
0.001209	3.082	1.69093938389
0.00121	3.054	1.68258253884
0.001211	3.01	1.66069262659
0.001212	2.996	1.6745100776
0.001213	2.994	1.65950715575
0.001214	2.982	1.65580071265
0.001215	2.956	1.64744165299
0.001216	2.95	1.66718325327
0.001217	2.944	1.66519188084
0.001218	2.95	1.67436555149
0.001219	2.942	1.70957187623
0.00122	2.942	1.71424502333
0.001221	2.948	1.70331911279
0.001222	2.926	1.67825027931
0.001223	2.94	1.67702116862
0.001224	2.932	1.68148030021
0.001225	2.93	1.67722985902
0.001226	2.932	1.67313358702
0.001227	2.912	1.65537186155
0.001228	2.886	1.63737717097
0.001229	2.886	1.63981828262
0.00123	2.89	1.63398286405
0.001231	2.888	1.64300213025
0.001232	2.864	1.62157454346
0.001233	2.858	1.63151340785
0.001234	2.858	1.63273880336
0.001235	2.852	1.62668251358
0.001236	2.842	1.63004171726
0.001237	2.834	1.62924645158
0.001238	2.846	1.61934678188
0.001239	2.818	1.60526508714
0.00124	2.822	1.60944586737
0.001241	2.796	1.60074482664
0.001242	2.766	1.61469625627
0.001243	2.75	1.6023420359
0.001244	2.752	1.60327664487
0.001245	2.748	1.60265280083
0.001246	2.732	1.59504733472
0.001247	2.72	1.57911367545
0.001248	2.71	1.57159154999
0.001249	2.678	1.56790178264
0.00125	2.67	1.56878934214
0.001251	2.662	1.586113489
0.001252	2.66	1.58883605196
0.001253	2.648	1.58116918766
0.001254	2.634	1.57608502309
0.001255	2.626	1.57038976054
0.001256	2.626	1.56784055312
0.001257	2.648	1.57863738712
0.001258	2.65	1.57464281664
0.001259	2.646	1.564827147
0.00126	2.638	1.58080865382
0.001261	2.632	1.57244268576
0.001262	2.624	1.568
0.001263	2.604	1.56562575349
0.001264	2.614	1.56365085617
0.001265	2.62	1.56958593266
0.001266	2.622	1.56432605297
0.001267	2.626	1.56784055312
0.001268	2.6	1.55434873822
0.001269	2.606	1.54491553167
0.00127	2.608	1.54994709587
0.001271	2.622	1.55792040875
0.001272	2.608	1.54865619167
0.001273	2.604	1.54634536893
0.001274	2.608	1.54477700656
0.001275	2.602	1.56447946615
0.001276	2.602	1.56575732475
0.001277	2.594	1.55729380658
0.001278	2.608	1.55767005492
0.001279	2.604	1.57327175021
0.00128	2.598	1.57873240291
0.001281	2.596	1.58138673322
0.001282	2.592	1.58667450978
0.001283	2.576	1.57867792789
0.001284	2.568	1.55350442548
0.001285	2.552	1.56948908884
0.001286	2.538	1.59265689965
0.001287	2.538	1.5964197443
0.001288	2.526	1.56758540437
0.001289	2.514	1.55106544027
0.00129	2.506	1.55240587476
0.001291	2.508	1.56138912511
0.001292	2.516	1.55362286286
0.001293	2.528	1.55987691822
0.001294	2.53	1.56368155326
0.001295	2.514	1.56901370294
0.001296	2.516	1.57662424185
0.001297	2.506	1.57669400963
0.001298	2.502	1.57797211636
0.001299	2.484	1.57789226502
0.0013	2.482	1.56769767494
0.001301	2.47	1.56368155326
0.001302	2.47	1.57133701032
0.001303	2.452	1.56067165028
0.001304	2.456	1.56462902951
0.001305	2.446	1.54889767254
0.001306	2.436	1.54980773001
0.001307	2.416	1.54626776465
0.001308	2.414	1.53577472306
0.001309	2.42	1.53870075063
0.00131	2.406	1.55986025015
0.001311	2.386	1.55209664648
0.001312	2.376	1.54874917272
0.001313	2.368	1.54291153343
0.001314	2.372	1.53675502277
0.001315	2.354	1.52862160131
0.001316	2.352	1.52318613439
0.001317	2.344	1.51580473677
0.001318	2.322	1.49877149693
0.001319	2.32	1.48781719307
0.00132	2.312	1.49487658353
0.001321	2.3	1.49733095874
0.001322	2.284	1.48974628712
0.001323	2.282	1.49481637668
0.001324	2.28	1.48647233408
0.001325	2.27	1.49969996999
0.001326	2.254	1.50780768004
0.001327	2.256	1.50015465869
0.001328	2.252	1.49682864751
0.001329	2.252	1.50349459593
0.00133	2.244	1.48474374893
0.001331	2.24	1.48539557021
0.001332	2.224	1.47303224676
0.001333	2.22	1.47227714782
0.001334	2.212	1.47480710603
0.001335	2.206	1.46954550797
0.001336	2.196	1.47023263465
0.001337	2.198	1.48013377774
0.001338	2.188	1.47534945013
0.001339	2.158	1.46186045846
0.00134	2.142	1.46213405678
0.001341	2.136	1.46338785016
0.001342	2.126	1.4663301129
0.001343	2.116	1.45689532912
0.001344	2.11	1.44841292455
0.001345	2.092	1.4475966289
0.001346	2.084	1.4369913013
0.001347	2.074	1.42566616008
0.001348	2.058	1.41655779974
0.001349	2.076	1.42906402936
0.00135	2.074	1.41581213443
0.001351	2.056	1.42297716074
0.001352	2.038	1.39160195458
0.001353	2.014	1.37905909953
0.001354	2.016	1.36519009665
0.001355	2.024	1.37383550689
0.001356	2.014	1.37470142213
0.001357	2.026	1.36869426827
0.001358	2.04	1.38072444753
0.001359	2.048	1.37611627416
0.00136	2.048	1.37466214031
0.001361	2.038	1.36108633084
0.001362	2.034	1.34493271207
0.001363	2.018	1.33778772606
0.001364	1.99	1.34681104837
0.001365	2.0	1.34014924542
0.001366	2.008	1.34459510634
0.001367	2.002	1.33041196627
0.001368	1.998	1.32740197378
0.001369	1.996	1.32815059387
0.00137	1.994	1.32738992011
0.001371	1.986	1.32732965009
0.001372	1.986	1.32732965009
0.001373	1.98	1.33101465056
0.001374	1.984	1.31899355571
0.001375	1.992	1.34012536727
0.001376	1.984	1.31899355571
0.001377	1.964	1.31099351638
0.001378	1.966	1.31028393869
0.001379	1.956	1.31074940397
0.00138	1.942	1.3109675816
0.001381	1.932	1.3249060344
0.001382	1.92	1.32574507353
0.001383	1.922	1.32661825707
0.001384	1.916	1.31184755212
0.001385	1.908	1.31435763778
0.001386	1.904	1.32165956282
0.001387	1.916	1.33601796395
0.001388	1.918	1.33987909902
0.001389	1.91	1.33787144375
0.00139	1.914	1.33962830666
0.001391	1.92	1.32725280184
0.001392	1.92	1.32423562858
0.001393	1.9	1.31984847615
0.001394	1.898	1.32196671668
0.001395	1.886	1.32702825893
0.001396	1.892	1.32073312974
0.001397	1.874	1.3031208693
0.001398	1.874	1.3031208693
0.001399	1.87	1.30579477714
0.0014	1.86	1.29011627383
0.001401	1.872	1.29136207161
0.001402	1.866	1.29462118011
0.001403	1.856	1.29277376211
0.001404	1.846	1.29239467656
0.001405	1.832	1.29606172693
0.001406	1.812	1.27618807391
0.001407	1.792	1.28403115227
0.001408	1.79	1.29379287369
0.001409	1.79	1.29069748586
0.00141	1.784	1.29820799566
0.001411	1.78	1.29599382715
0.001412	1.764	1.30855034294
0.001413	1.766	1.30355053604
0.001414	1.768	1.30620672177
0.001415	1.772	1.3145402238
0.001416	1.76	1.30935098427
0.001417	1.74	1.30552671363
0.001418	1.744	1.30631696001
0.001419	1.722	1.30104419602
0.00142	1.708	1.29874400865
0.001421	1.688	1.29099031755
0.001422	1.688	1.31097520953
0.001423	1.686	1.30207680265
0.001424	1.688	1.30792048688
0.001425	1.68	1.29830658937
0.001426	1.686	1.30514520265
0.001427	1.682	1.29802773468
0.001428	1.684	1.30542866523
0.001429	1.696	1.31132909676
0.00143	1.686	1.31278482624
0.001431	1.68	1.31209755735
0.001432	1.658	1.30116716835
0.001433	1.654	1.30164664944
0.001434	1.658	1.29808936518
0.001435	1.656	1.28750300971
0.001436	1.652	1.28953324889
0.001437	1.628	1.28281565316
0.001438	1.63	1.28105425334
0.001439	1.626	1.28923388103
0.00144	1.63	1.28417288556
0.001441	1.608	1.26425313921
0.001442	1.596	1.26363918901
0.001443	1.594	1.27010393276
0.001444	1.588	1.2815053648
0.001445	1.58	1.27263506159
0.001446	1.562	1.25624679104
0.001447	1.552	1.24871774233
0.001448	1.546	1.22795928271
0.001449	1.544	1.21986228731
0.00145	1.544	1.22313695063
0.001451	1.556	1.23404375935
0.001452	1.562	1.23375686422
0.001453	1.548	1.22788273056
0.001454	1.536	1.21684181388
0.001455	1.552	1.22118630847
0.001456	1.556	1.22754388924
0.001457	1.562	1.2288840466
0.001458	1.554	1.22926156696
0.001459	1.554	1.23575240238
0.00146	1.558	1.24202898517
0.001461	1.556	1.24212076708
0.001462	1.548	1.21642755641
0.001463	1.546	1.21321226502
0.001464	1.55	1.20312094155
0.001465	1.542	1.19676062769
0.001466	1.536	1.19193288402
0.001467	1.526	1.19386933958
0.001468	1.522	1.19729528522
0.001469	1.514	1.19574411978
0.00147	1.516	1.19571903054
0.001471	1.512	1.19576586337
0.001472	1.5	1.18406080925
0.001473	1.498	1.17558325949
0.001474	1.496	1.18405405282
0.001475	1.488	1.18737357222
0.001476	1.484	1.17036062818
0.001477	1.484	1.18732640836
0.001478	1.48	1.18558002682
0.001479	1.48	1.18220133649
0.00148	1.482	1.18561207821
0.001481	1.472	1.17354846513
0.001482	1.466	1.16655218486
0.001483	1.454	1.16785444299
0.001484	1.438	1.16368208717
0.001485	1.416	1.14845287235
0.001486	1.424	1.1420262694
0.001487	1.402	1.14734301758
0.001488	1.404	1.1387642425
0.001489	1.396	1.12213368188
0.00149	1.396	1.13101016795
0.001491	1.39	1.14450862819
0.001492	1.376	1.13957184942
0.001493	1.376	1.14132554514
0.001494	1.384	1.14216636266
0.001495	1.396	1.15029735286
0.001496	1.398	1.15394800576
0.001497	1.382	1.13845333677
0.001498	1.376	1.13957184942
0.001499	1.37	1.13714554917
0.0015	1.368	1.14042798984
0.001501	1.364	1.1329183554
0.001502	1.364	1.12938213196
0.001503	1.358	1.11974818598
0.001504	1.35	1.1133283433
0.001505	1.346	1.11994821309
0.001506	1.346	1.12351412986
0.001507	1.35	1.12405515879
0.001508	1.344	1.1267936812
0.001509	1.352	1.13846212058
0.00151	1.366	1.14369751246
0.001511	1.36	1.14122740941
0.001512	1.35	1.13820033386
0.001513	1.34	1.13507708989
0.001514	1.338	1.13479337326
0.001515	1.342	1.13359428368
0.001516	1.34	1.13331372532
0.001517	1.314	1.13287422073
0.001518	1.308	1.11585662161
0.001519	1.308	1.12300311665
0.00152	1.31	1.1179892665
0.001521	1.308	1.11943557206
0.001522	1.306	1.12799113472
0.001523	1.308	1.13187278437
0.001524	1.302	1.13613203458
0.001525	1.284	1.12753891285
0.001526	1.27	1.10503393613
0.001527	1.268	1.0973495341
0.001528	1.268	1.0973495341
0.001529	1.26	1.09927248669
0.00153	1.256	1.08557081759
0.001531	1.246	1.09612225596
0.001532	1.246	1.09612225596
0.001533	1.238	1.09606386675
0.001534	1.234	1.10961434742
0.001535	1.232	1.1055206918
0.001536	1.232	1.1055206918
0.001537	1.238	1.11056562165
0.001538	1.242	1.11329960029
0.001539	1.23	1.1122499719
0.00154	1.224	1.10173681068
0.001541	1.23	1.10140818955
0.001542	1.228	1.09727662875
0.001543	1.224	1.09810017758
0.001544	1.212	1.084
0.001545	1.216	1.08689649921
0.001546	1.214	1.0752692686
0.001547	1.216	1.07020745652
0.001548	1.214	1.06967471691
0.001549	1.214	1.06967471691
0.00155	1.222	1.07178169419
0.001551	1.222	1.07736530481
0.001552	1.208	1.07179102441
0.001553	1.2	1.0733126292
0.001554	1.198	1.08572372176
0.001555	1.2	1.08258948822
0.001556	1.2	1.08258948822
0.001557	1.206	1.08607734531
0.001558	1.21	1.09995454452
0.001559	1.208	1.09578100002
0.00156	1.198	1.09672056605
0.001561	1.196	1.0888452599
0.001562	1.182	1.08483915859
0.001563	1.186	1.08968068717
0.001564	1.194	1.10107402113
0.001565	1.184	1.09093721176
0.001566	1.186	1.08968068717
0.001567	1.176	1.08674928111
0.001568	1.17	1.09045861911
0.001569	1.174	1.08615100239
0.00157	1.166	1.07816696295
0.001571	1.158	1.07193096793
0.001572	1.15	1.05995282914
0.001573	1.132	1.05951687103
0.001574	1.132	1.05573481519
0.001575	1.116	1.03852972995
0.001576	1.11	1.04206525707
0.001577	1.096	1.03478693459
0.001578	1.096	1.03478693459
0.001579	1.09	1.02854265833
0.00158	1.088	1.03162783987
0.001581	1.096	1.03091415744
0.001582	1.074	1.02397460906
0.001583	1.08	1.01666120217
0.001584	1.078	1.01583266339
0.001585	1.078	1.01386192354
0.001586	1.092	1.02739281679
0.001587	1.088	1.03162783987
0.001588	1.084	1.03196123958
0.001589	1.08	1.03614670776
0.00159	1.078	1.03726370803
0.001591	1.078	1.04111286612
0.001592	1.092	1.04858762152
0.001593	1.09	1.04780723418
0.001594	1.084	1.04735094405
0.001595	1.08	1.04192130221
0.001596	1.086	1.04048258034
0.001597	1.074	1.04332353563
0.001598	1.074	1.03755674544
0.001599	1.072	1.03673333119
0.0016	1.07	1.03397292034
0.001601	1.062	1.03060952839
0.001602	1.062	1.0364149748
0.001603	1.068	1.04277322559
0.001604	1.06	1.03556747728
0.001605	1.054	1.02911806903
0.001606	1.044	1.01688937451
0.001607	1.044	1.01492068656
0.001608	1.038	1.01022571735
0.001609	1.026	1.0066399555
0.00161	1.046	0.999941998318
0.001611	1.048	1.00084764075
0.001612	1.062	1.02477119397
0.001613	1.052	1.01651168218
0.001614	1.046	1.01778386704
0.001615	1.052	1.00861092598
0.001616	1.048	1.00284395596
0.001617	1.022	0.988694088179
0.001618	1.022	0.992731585072
0.001619	1.018	0.998837324092
0.00162	1.018	1.00083764917
0.001621	1.02	0.997797574661
0.001622	1.012	1.00789682012
0.001623	1.004	1.00398406362
0.001624	1.002	0.994985427029
0.001625	1.002	0.99699348042
0.001626	1.004	1.00199001991
0.001627	0.998	1.00099750249
0.001628	0.98	0.993780659904
0.001629	0.98	0.997797574661
0.00163	0.984	0.995863444454
0.001631	0.98	0.993780659904
0.001632	0.974	0.990617988934
0.001633	0.98	0.993780659904
0.001634	0.972	0.991572488525
0.001635	0.962	0.984152427218
0.001636	0.954	0.98786841229
0.001637	0.956	0.980848612172
0.001638	0.956	0.980848612172
0.001639	0.95	0.977496803064
0.00164	0.944	0.982274910603
0.001641	0.944	0.978194254737
0.001642	0.944	0.984308894606
0.001643	0.942	0.979099586355
0.001644	0.938	0.974759457507
0.001645	0.928	0.975097943798
0.001646	0.934	0.984705031977
0.001647	0.934	0.984705031977
0.001648	0.932	0.989634275882
0.001649	0.934	0.980634488482
0.00165	0.922	0.979753030105
0.001651	0.922	0.977709568328
0.001652	0.926	0.971866245941
0.001653	0.924	0.972740458704
0.001654	0.934	0.972442286205
0.001655	0.926	0.975973360292
0.001656	0.914	0.970877953195
0.001657	0.914	0.964678184681
0.001658	0.9	0.962288937898
0.001659	0.894	0.95433956221
0.00166	0.898	0.950576667082
0.001661	0.904	0.954350040604
0.001662	0.914	0.954255730923
0.001663	0.916	0.953385546356
0.001664	0.912	0.946707980319
0.001665	0.91	0.947575854483
0.001666	0.906	0.942954929994
0.001667	0.91	0.949684158023
0.001668	0.898	0.948470347454
0.001669	0.892	0.948860369074
0.00167	0.89	0.939095309327
0.001671	0.886	0.925745105307
0.001672	0.892	0.929696724744
0.001673	0.878	0.920389048175
0.001674	0.88	0.923904756996
0.001675	0.872	0.927154787509
0.001676	0.862	0.922472763826
0.001677	0.86	0.929731143934
0.001678	0.858	0.928351226638
0.001679	0.856	0.918294070546
0.00168	0.866	0.920893044821
0.001681	0.87	0.927954740276
0.001682	0.872	0.9400085106
0.001683	0.872	0.942133748467
0.001684	0.862	0.937526532958
0.001685	0.858	0.943311189375
0.001686	0.858	0.930503089732
0.001687	0.84	0.917823512447
0.001688	0.84	0.924337600663
0.001689	0.842	0.925762388521
0.00169	0.824	0.910507550765
0.001691	0.822	0.911216768941
0.001692	0.83	0.917115041857
0.001693	0.824	0.914890157341
0.001694	0.826	0.922888942398
0.001695	0.814	0.920545490457
0.001696	0.814	0.918370295687
0.001697	0.8	0.916515138991
0.001698	0.8	0.909945053286
0.001699	0.798	0.91060199868
0.0017	0.786	0.905651146966
0.001701	0.788	0.907224338298
0.001702	0.784	0.906280309838
0.001703	0.786	0.905651146966
0.001704	0.78	0.90310575239
0.001705	0.776	0.902121942977
0.001706	0.778	0.901507626146
0.001707	0.786	0.901223612651
0.001708	0.786	0.910057141063
0.001709	0.786	0.905651146966
0.00171	0.79	0.913181252545
0.001711	0.79	0.910988474131
0.001712	0.78	0.905317623821
0.001713	0.782	0.902483240842
0.001714	0.786	0.905651146966
0.001715	0.792	0.903734474279
0.001716	0.79	0.904378239455
0.001717	0.778	0.894827357651
0.001718	0.77	0.901720577563
0.001719	0.766	0.905120986388
0.00172	0.758	0.891872188153
0.001721	0.758	0.89634591537
0.001722	0.75	0.887411967465
0.001723	0.764	0.896829972737
0.001724	0.776	0.906545089888
0.001725	0.784	0.910683259976
0.001726	0.776	0.908748590095
0.001727	0.774	0.902731410775
0.001728	0.772	0.901119303977
0.001729	0.77	0.901720577563
0.00173	0.774	0.902731410775
0.001731	0.776	0.902121942977
0.001732	0.766	0.891764542915
0.001733	0.758	0.882856726768
0.001734	0.748	0.881190104348
0.001735	0.736	0.877669641722
0.001736	0.726	0.866558711225
0.001737	0.724	0.869381389265
0.001738	0.732	0.864971675837
0.001739	0.726	0.854940933632
0.00174	0.734	0.864432761989
0.001741	0.732	0.862656362638
0.001742	0.734	0.873638369121
0.001743	0.734	0.869047754729
0.001744	0.732	0.874171607867
0.001745	0.736	0.888990438644
0.001746	0.736	0.886737841755
0.001747	0.73	0.881532756056
0.001748	0.726	0.873455207781
0.001749	0.716	0.866801015228
0.00175	0.712	0.86084609542
0.001751	0.71	0.861336171306
0.001752	0.702	0.863247357366
0.001753	0.702	0.867868653657
0.001754	0.696	0.864629400379
0.001755	0.686	0.855221608707
0.001756	0.692	0.860892560079
0.001757	0.688	0.854784183288
0.001758	0.69	0.8590110593
0.001759	0.688	0.864092587632
0.00176	0.686	0.85755699519
0.001761	0.682	0.853742349893
0.001762	0.684	0.860316220933
0.001763	0.686	0.852879827408
0.001764	0.69	0.856679636737
0.001765	0.676	0.852657023662
0.001766	0.67	0.853873526935
0.001767	0.678	0.84280246796
0.001768	0.68	0.844748483278
0.001769	0.684	0.853313541437
0.00177	0.678	0.854585279536
0.001771	0.68	0.856504524215
0.001772	0.678	0.856922400221
0.001773	0.676	0.854999415204
0.001774	0.672	0.848773232377
0.001775	0.674	0.843637362852
0.001776	0.674	0.836495068724
0.001777	0.674	0.836495068724
0.001778	0.67	0.837317144217
0.001779	0.672	0.839294942199
0.00178	0.662	0.836514195935
0.001781	0.656	0.837653866463
0.001782	0.646	0.827456343259
0.001783	0.648	0.834323678197
0.001784	0.654	0.840407044235
0.001785	0.642	0.828152159932
0.001786	0.642	0.823307961822
0.001787	0.644	0.813181406575
0.001788	0.644	0.813181406575
0.001789	0.646	0.812824704349
0.00179	0.636	0.807157977102
0.001791	0.636	0.807157977102
0.001792	0.634	0.814888949489
0.001793	0.638	0.814221100193
0.001794	0.634	0.809965431361
0.001795	0.644	0.813181406575
0.001796	0.638	0.809293519065
0.001797	0.638	0.804335750791
0.001798	0.636	0.804676332447
0.001799	0.64	0.808949936646
0.0018	0.64	0.808949936646
0.001801	0.632	0.810293773887
0.001802	0.628	0.801009363241
0.001803	0.626	0.788748375593
0.001804	0.624	0.794118379085
0.001805	0.62	0.794732659452
0.001806	0.618	0.79251246047
0.001807	0.616	0.792807668984
0.001808	0.616	0.795326348111
0.001809	0.606	0.789153977371
0.00181	0.606	0.789153977371
0.001811	0.61	0.788606365686
0.001812	0.606	0.778950576096
0.001813	0.6	0.772010362625
0.001814	0.602	0.779484445002
0.001815	0.608	0.796452132899
0.001816	0.61	0.801186619958
0.001817	0.614	0.810557832607
0.001818	0.616	0.800339927781
0.001819	0.61	0.796178371975
0.00182	0.612	0.793382631522
0.001821	0.614	0.793097724117
0.001822	0.618	0.797543729209
0.001823	0.612	0.783234319983
0.001824	0.614	0.788038070146
0.001825	0.612	0.785783685247
0.001826	0.622	0.79442809618
0.001827	0.62	0.792212092814
0.001828	0.612	0.788324806155
0.001829	0.612	0.79085776218
0.00183	0.606	0.791684280506
0.001831	0.6	0.787400787401
0.001832	0.604	0.791949493339
0.001833	0.594	0.790673130946
0.001834	0.598	0.790187319564
0.001835	0.596	0.787898470617
0.001836	0.592	0.788375545029
0.001837	0.59	0.796178371975
0.001838	0.586	0.78651382696
0.001839	0.584	0.776494687683
0.00184	0.592	0.78072786552
0.001841	0.58	0.776916983982
0.001842	0.576	0.777318467554
0.001843	0.57	0.775306391048
0.001844	0.572	0.775123216011
0.001845	0.568	0.770309028897
0.001846	0.574	0.764541692781
0.001847	0.572	0.759484035382
0.001848	0.574	0.754005305021
0.001849	0.57	0.754387168502
0.00185	0.574	0.761921255774
0.001851	0.57	0.764918296291
0.001852	0.562	0.752433385756
0.001853	0.558	0.742048515934
0.001854	0.56	0.747261667691
0.001855	0.556	0.744891938472
0.001856	0.554	0.74771919863
0.001857	0.556	0.744891938472
0.001858	0.56	0.75524830354
0.001859	0.564	0.762826323615
0.00186	0.564	0.757564518705
0.001861	0.56	0.752595508889
0.001862	0.552	0.750530479061
0.001863	0.552	0.755841253174
0.001864	0.55	0.758617163001
0.001865	0.556	0.76607049284
0.001866	0.558	0.765921667013
0.001867	0.556	0.768676785131
0.001868	0.548	0.758746334423
0.001869	0.536	0.740745570355
0.00187	0.532	0.732786462757
0.001871	0.532	0.730052052939
0.001872	0.532	0.732786462757
0.001873	0.532	0.735510706924
0.001874	0.52	0.73047929471
0.001875	0.52	0.73047929471
0.001876	0.524	0.735815194189
0.001877	0.532	0.738224897982
0.001878	0.528	0.727472336244
0.001879	0.528	0.727472336244
0.00188	0.524	0.727615282962
0.001881	0.514	0.725123437768
0.001882	0.514	0.722360021042
0.001883	0.506	0.711311464831
0.001884	0.506	0.714117637368
0.001885	0.502	0.714140042289
0.001886	0.512	0.716837499019
0.001887	0.51	0.719652694013
0.001888	0.506	0.727986263607
0.001889	0.508	0.73887482025
0.00189	0.506	0.74428757883
0.001891	0.5	0.746993975879
0.001892	0.496	0.738907301358
0.001893	0.498	0.744309075586
0.001894	0.482	0.727788430796
0.001895	0.48	0.727736215946
0.001896	0.48	0.722218803411
0.001897	0.488	0.730654501115
0.001898	0.502	0.744309075586
0.001899	0.502	0.738915421412
0.0019	0.496	0.736195626176
0.001901	0.496	0.736195626176
0.001902	0.494	0.727986263607
0.001903	0.49	0.730684610485
0.001904	0.49	0.733416661932
0.001905	0.484	0.730577853483
0.001906	0.478	0.71938584918
0.001907	0.48	0.719444229944
0.001908	0.484	0.719544300235
0.001909	0.484	0.719544300235
0.00191	0.482	0.719497046554
0.001911	0.48	0.716658914687
0.001912	0.484	0.719544300235
0.001913	0.474	0.705212024855
0.001914	0.482	0.713915961441
0.001915	0.48	0.711055553385
0.001916	0.468	0.70496524737
0.001917	0.464	0.701928771315
0.001918	0.468	0.702122496435
0.001919	0.48	0.708237248385
0.00192	0.48	0.708237248385
0.001921	0.478	0.716600307005
0.001922	0.482	0.725035171561
0.001923	0.476	0.719321902906
0.001924	0.474	0.702370272719
0.001925	0.462	0.693221465334
0.001926	0.462	0.696100567447
0.001927	0.458	0.692990620427
0.001928	0.452	0.692600895177
0.001929	0.458	0.692990620427
0.00193	0.464	0.696206865809
0.001931	0.464	0.687534726396
0.001932	0.462	0.684511504651
0.001933	0.46	0.684397545291
0.001934	0.458	0.684277721397
0.001935	0.464	0.681692012569
0.001936	0.462	0.678642763168
0.001937	0.462	0.678642763168
0.001938	0.462	0.678642763168
0.001939	0.47	0.687822651561
0.00194	0.466	0.684721841334
0.001941	0.466	0.684721841334
0.001942	0.456	0.675325106893
0.001943	0.458	0.68134866258
0.001944	0.452	0.669100889254
0.001945	0.45	0.671937497093
0.001946	0.452	0.672083328167
0.001947	0.448	0.668801913873
0.001948	0.448	0.671785680109
0.001949	0.434	0.658516514599
0.00195	0.43	0.658103335351
0.001951	0.428	0.65484043858
0.001952	0.426	0.654617445536
0.001953	0.424	0.654388263953
0.001954	0.422	0.651088319662
0.001955	0.422	0.648009259193
0.001956	0.414	0.640783894929
0.001957	0.416	0.641049140082
0.001958	0.416	0.63792162528
0.001959	0.42	0.647765389628
0.00196	0.42	0.650845603811
0.001961	0.418	0.641308038309
0.001962	0.414	0.640783894929
0.001963	0.412	0.640512294964
0.001964	0.414	0.640783894929
0.001965	0.416	0.641049140082
0.001966	0.412	0.637382145969
0.001967	0.412	0.637382145969
0.001968	0.414	0.637655079177
0.001969	0.42	0.641560597294
0.00197	0.428	0.65484043858
0.001971	0.422	0.648009259193
0.001972	0.422	0.648009259193
0.001973	0.422	0.644915498341
0.001974	0.42	0.644670458451
0.001975	0.416	0.641049140082
0.001976	0.414	0.643897507372
0.001977	0.41	0.6402343321
0.001978	0.406	0.639659284307
0.001979	0.404	0.639362182178
0.00198	0.406	0.639659284307
0.001981	0.404	0.636226374807
0.001982	0.406	0.639659284307
0.001983	0.404	0.639362182178
0.001984	0.4	0.632455532034
0.001985	0.406	0.633375086343
0.001986	0.406	0.636524940595
0.001987	0.404	0.633075035047
0.001988	0.404	0.633075035047
0.001989	0.402	0.632768520077
0.00199	0.4	0.635609943283
0.001991	0.39	0.627614531381
0.001992	0.382	0.626159724032
0.001993	0.38	0.625779513886
0.001994	0.392	0.646788991867
0.001995	0.39	0.646451854356
0.001996	0.39	0.649538297562
0.001997	0.388	0.646108350047
0.001998	0.388	0.646108350047
[truncated: 8,002 more rows]
