# Supplementary material for: The Influence of Synaptic Size on AMPA Receptor Activation: A Monte Carlo Model
Source: PLoS One. 2015 Jun 24;10(6):e0130924. doi: 10.1371/journal.pone.0130924 (PMC4479604; doi:10.1371/journal.pone.0130924)
Supplement: S1 Dataset — This package contains the experimental data used as basis for the analysis presented in the paper. (ZIP) [file pone.0130924.s001.zip › S1 Simulation data/training/1130_7192_195_349.csv]

time	AMPA.O.mean	AMPA.O.stdev
0.0	0.0	0.0
1e-06	0.0	0.0
2e-06	0.028	0.164972725018
3e-06	0.144	0.367782544447
4e-06	0.376	0.608788961792
5e-06	0.668	0.778316131145
6e-06	1.022	0.980569222442
7e-06	1.436	1.15840580109
8e-06	1.922	1.38416617499
9e-06	2.406	1.49838713289
1e-05	2.924	1.59944490371
1.1e-05	3.46	1.7822457743
1.2e-05	4.08	1.96305883763
1.3e-05	4.638	2.16216465608
1.4e-05	5.22	2.26353705514
1.5e-05	5.816	2.43929170047
1.6e-05	6.416	2.53750743841
1.7e-05	7.05	2.69137511321
1.8e-05	7.674	2.77267452111
1.9e-05	8.268	2.83269765418
2e-05	8.87	2.9368520562
2.1e-05	9.384	3.0568846887
2.2e-05	9.982	3.1770546108
2.3e-05	10.488	3.23076709157
2.4e-05	10.936	3.28266720823
2.5e-05	11.412	3.39503402045
2.6e-05	11.854	3.50095472693
2.7e-05	12.288	3.59291747748
2.8e-05	12.726	3.58258621669
2.9e-05	13.088	3.6677317241
3e-05	13.578	3.74057696084
3.1e-05	14.012	3.78415855905
3.2e-05	14.384	3.83047568848
3.3e-05	14.736	3.85205192073
3.4e-05	15.066	3.90815096945
3.5e-05	15.406	3.9981450699
3.6e-05	15.654	4.02172649493
3.7e-05	15.996	4.08607195238
3.8e-05	16.188	4.14543797445
3.9e-05	16.432	4.20682493099
4e-05	16.706	4.16983980508
4.1e-05	16.906	4.2219857887
4.2e-05	17.094	4.22340668182
4.3e-05	17.374	4.24147662967
4.4e-05	17.548	4.22512674366
4.5e-05	17.73	4.30315000901
4.6e-05	17.908	4.34597929125
4.7e-05	18.074	4.4145808408
4.8e-05	18.286	4.43082430254
4.9e-05	18.368	4.43718108713
5e-05	18.47	4.4659937304
5.1e-05	18.582	4.52672906192
5.2e-05	18.7	4.49510845253
5.3e-05	18.854	4.47400089405
5.4e-05	18.916	4.50121583575
5.5e-05	19.056	4.51938756913
5.6e-05	19.16	4.53104844379
5.7e-05	19.24	4.57322643218
5.8e-05	19.3	4.60716832773
5.9e-05	19.378	4.59511871446
6e-05	19.41	4.64950535003
6.1e-05	19.512	4.61539337435
6.2e-05	19.566	4.64904764441
6.3e-05	19.608	4.64912206766
6.4e-05	19.636	4.67669798041
6.5e-05	19.676	4.63584123973
6.6e-05	19.714	4.63769382344
6.7e-05	19.752	4.57236219038
6.8e-05	19.802	4.57676698118
6.9e-05	19.8	4.60434577329
7e-05	19.852	4.59979303882
7.1e-05	19.878	4.66209352116
7.2e-05	19.874	4.69618185338
7.3e-05	19.902	4.70663319157
7.4e-05	19.94	4.7096072023
7.5e-05	19.964	4.69113035419
7.6e-05	19.966	4.6588457798
7.7e-05	19.988	4.62426815831
7.8e-05	19.97	4.60489956459
7.9e-05	19.962	4.60266835651
8e-05	19.944	4.63301888621
8.1e-05	19.934	4.60973361486
8.2e-05	19.908	4.60950496257
8.3e-05	19.924	4.56664253035
8.4e-05	19.92	4.61883102094
8.5e-05	19.914	4.57281138907
8.6e-05	19.896	4.57571677445
8.7e-05	19.884	4.50982749116
8.8e-05	19.904	4.528
8.9e-05	19.896	4.47807815921
9e-05	19.844	4.47165114918
9.1e-05	19.836	4.4709175792
9.2e-05	19.824	4.50255749547
9.3e-05	19.796	4.57672197102
9.4e-05	19.788	4.59772291466
9.5e-05	19.762	4.59405659521
9.6e-05	19.65	4.58295756035
9.7e-05	19.644	4.549424579
9.8e-05	19.576	4.5051330724
9.9e-05	19.568	4.51058488447
0.0001	19.512	4.48306323846
0.000101	19.494	4.5283511348
0.000102	19.494	4.51596767039
0.000103	19.432	4.52961102083
0.000104	19.41	4.55608384471
0.000105	19.336	4.52494243057
0.000106	19.346	4.52882810449
0.000107	19.296	4.53082597326
0.000108	19.262	4.56742334364
0.000109	19.246	4.61058391096
0.00011	19.224	4.60758331449
0.000111	19.212	4.57897979904
0.000112	19.206	4.57072904469
0.000113	19.168	4.54970064949
0.000114	19.146	4.51095156259
0.000115	19.128	4.46582758288
0.000116	19.088	4.44705025832
0.000117	19.066	4.42285473422
0.000118	19.038	4.42860655286
0.000119	18.984	4.40859887039
0.00012	18.904	4.38118522777
0.000121	18.894	4.45407274301
0.000122	18.828	4.44369395886
0.000123	18.8	4.47124143835
0.000124	18.74	4.48646854441
0.000125	18.682	4.51496135089
0.000126	18.644	4.52739041833
0.000127	18.63	4.52427894808
0.000128	18.58	4.49751042244
0.000129	18.584	4.50721022363
0.00013	18.5	4.48887513749
0.000131	18.456	4.54181285392
0.000132	18.438	4.48889251375
0.000133	18.382	4.4975633403
0.000134	18.348	4.47335399896
0.000135	18.312	4.44956806893
0.000136	18.266	4.41216998766
0.000137	18.154	4.38386633008
0.000138	18.112	4.36113012876
0.000139	18.066	4.309250979
0.00014	18.004	4.2731702517
0.000141	17.99	4.28227743146
0.000142	17.972	4.31963146576
0.000143	17.91	4.24663396115
0.000144	17.85	4.23786502853
0.000145	17.802	4.19366140741
0.000146	17.768	4.20216325242
0.000147	17.714	4.15935139174
0.000148	17.664	4.14476826855
0.000149	17.624	4.17499988024
0.00015	17.58	4.20185673245
0.000151	17.526	4.21062038184
0.000152	17.522	4.23479822424
0.000153	17.488	4.25932576824
0.000154	17.44	4.25234053199
0.000155	17.364	4.24823539837
0.000156	17.284	4.26278594349
0.000157	17.204	4.2664252015
0.000158	17.18	4.26984777246
0.000159	17.216	4.29387284395
0.00016	17.124	4.26152836433
0.000161	17.102	4.2773351517
0.000162	16.998	4.25182266799
0.000163	16.92	4.24141485828
0.000164	16.91	4.2282265786
0.000165	16.85	4.20469975147
0.000166	16.828	4.18741161101
0.000167	16.764	4.14973541325
0.000168	16.712	4.12711230766
0.000169	16.654	4.14997397582
0.00017	16.626	4.11608114594
0.000171	16.616	4.11928925908
0.000172	16.6	4.12601502663
0.000173	16.562	4.12482193555
0.000174	16.494	4.09706773193
0.000175	16.438	4.09416120836
0.000176	16.364	4.08699204795
0.000177	16.28	4.05679676592
0.000178	16.274	4.05843861602
0.000179	16.23	4.05722811782
0.00018	16.184	4.02717568527
0.000181	16.158	4.04734925599
0.000182	16.108	4.04330755694
0.000183	16.102	4.05260360756
0.000184	16.098	4.06354475797
0.000185	16.102	4.08944935169
0.000186	16.038	4.05518877489
0.000187	15.962	4.03838532089
0.000188	15.938	4.02270506003
0.000189	15.888	4.03031710911
0.00019	15.862	4.09230448525
0.000191	15.83	4.06658333248
0.000192	15.77	4.07886013489
0.000193	15.796	4.05442770314
0.000194	15.754	4.03205704325
0.000195	15.726	4.02081136091
0.000196	15.652	3.99485869587
0.000197	15.598	3.96792086615
0.000198	15.582	3.98638633351
0.000199	15.522	3.99268280734
0.0002	15.5	4.01820855606
0.000201	15.458	4.06795231044
0.000202	15.348	4.0068561242
0.000203	15.276	4.01544816926
0.000204	15.236	3.99353277187
0.000205	15.18	3.92932564189
0.000206	15.176	3.9644702042
0.000207	15.138	3.99486620552
0.000208	15.108	3.97345391316
0.000209	15.1	3.97265654191
0.00021	15.104	3.93766225063
0.000211	15.068	3.92980610209
0.000212	15.018	3.90457116723
0.000213	14.986	3.86649763998
0.000214	14.928	3.89651331321
0.000215	14.88	3.90814534018
0.000216	14.828	3.9031290012
0.000217	14.776	3.87528373155
0.000218	14.752	3.90211429868
0.000219	14.686	3.86359987576
0.00022	14.664	3.84436002476
0.000221	14.644	3.86228740515
0.000222	14.564	3.80340689383
0.000223	14.514	3.82175404755
0.000224	14.502	3.80762340575
0.000225	14.456	3.7266692904
0.000226	14.402	3.70086422339
0.000227	14.402	3.69707938784
0.000228	14.352	3.69649780197
0.000229	14.286	3.66226760355
0.00023	14.274	3.66045407019
0.000231	14.246	3.64876472248
0.000232	14.166	3.67728758734
0.000233	14.116	3.68816268622
0.000234	14.04	3.69951348153
0.000235	13.962	3.72243952268
0.000236	13.936	3.7277210196
0.000237	13.952	3.75095934395
0.000238	13.918	3.75276911094
0.000239	13.906	3.71337636121
0.00024	13.858	3.69889659223
0.000241	13.82	3.71154954163
0.000242	13.762	3.71178609297
0.000243	13.738	3.72523234175
0.000244	13.676	3.69581168351
0.000245	13.652	3.71145470133
0.000246	13.622	3.70177200811
0.000247	13.626	3.7032585651
0.000248	13.588	3.74783350751
0.000249	13.514	3.74777320552
0.00025	13.468	3.7401839527
0.000251	13.438	3.71512530071
0.000252	13.406	3.69718325215
0.000253	13.39	3.66795583398
0.000254	13.368	3.66723001733
0.000255	13.346	3.66691750657
0.000256	13.308	3.67710973456
0.000257	13.278	3.66506698438
0.000258	13.262	3.69720921777
0.000259	13.218	3.66203167654
0.00026	13.19	3.64223832279
0.000261	13.16	3.64998630134
0.000262	13.118	3.61885009361
0.000263	13.094	3.61734211819
0.000264	13.048	3.59022227724
0.000265	13.016	3.60995069218
0.000266	13.0	3.59944440157
0.000267	12.958	3.59780988936
0.000268	12.908	3.5860195203
0.000269	12.886	3.60125033842
0.00027	12.87	3.59181012861
0.000271	12.822	3.5947623009
0.000272	12.792	3.6217034666
0.000273	12.778	3.64536911711
0.000274	12.724	3.64414928344
0.000275	12.696	3.63477427085
0.000276	12.668	3.62295128314
0.000277	12.644	3.5868180885
0.000278	12.638	3.55738049694
0.000279	12.66	3.57217020871
0.00028	12.632	3.57051480882
0.000281	12.63	3.54472848043
0.000282	12.62	3.57541605971
0.000283	12.606	3.58925674757
0.000284	12.562	3.62576281629
0.000285	12.576	3.61444656898
0.000286	12.546	3.60941601925
0.000287	12.476	3.58070160723
0.000288	12.412	3.5830512137
0.000289	12.346	3.60031720825
0.00029	12.302	3.56353700696
0.000291	12.276	3.56143566557
0.000292	12.286	3.56822140569
0.000293	12.236	3.56150305349
0.000294	12.212	3.52973880053
0.000295	12.184	3.51086086309
0.000296	12.182	3.48322781339
0.000297	12.134	3.44384145977
0.000298	12.106	3.41332154946
0.000299	12.04	3.40799061032
0.0003	11.996	3.39823248175
0.000301	11.968	3.41276661962
0.000302	11.928	3.42969619646
0.000303	11.9	3.41964910481
0.000304	11.834	3.40329898775
0.000305	11.814	3.39814714219
0.000306	11.778	3.41477905581
0.000307	11.754	3.38961413733
0.000308	11.688	3.40567996148
0.000309	11.64	3.36903547028
0.00031	11.634	3.32506300692
0.000311	11.59	3.35587544465
0.000312	11.548	3.35256558474
0.000313	11.502	3.34693830239
0.000314	11.49	3.33734924753
0.000315	11.47	3.32161105489
0.000316	11.448	3.30625104915
0.000317	11.468	3.35871642149
0.000318	11.39	3.31148003165
0.000319	11.346	3.31153801126
0.00032	11.31	3.30422456864
0.000321	11.262	3.28166969697
0.000322	11.262	3.29869004303
0.000323	11.254	3.31020905684
0.000324	11.226	3.25068054413
0.000325	11.18	3.28505707713
0.000326	11.178	3.27632660155
0.000327	11.162	3.27471464406
0.000328	11.144	3.30019150959
0.000329	11.162	3.2960212378
0.00033	11.132	3.33385302615
0.000331	11.146	3.34733983934
0.000332	11.108	3.31003564935
0.000333	11.064	3.30936610244
0.000334	11.012	3.27839228891
0.000335	10.956	3.22150027161
0.000336	10.952	3.22330513604
0.000337	10.902	3.23549007107
0.000338	10.854	3.22686907079
0.000339	10.842	3.22071979533
0.00034	10.84	3.24074065608
0.000341	10.806	3.21128696943
0.000342	10.774	3.19733076174
0.000343	10.726	3.19733076174
0.000344	10.726	3.17850971369
0.000345	10.698	3.14369146069
0.000346	10.638	3.14816708578
0.000347	10.602	3.08797603618
0.000348	10.54	3.08616266584
0.000349	10.51	3.09869327298
0.00035	10.496	3.09547799217
0.000351	10.436	3.0889972483
0.000352	10.434	3.06751430315
0.000353	10.4	3.09967740257
0.000354	10.358	3.09868294603
0.000355	10.348	3.06576189552
0.000356	10.316	3.07768484416
0.000357	10.286	3.05617473322
0.000358	10.274	3.04284800803
0.000359	10.218	3.05720068036
0.00036	10.174	3.07826639523
0.000361	10.128	3.07304669668
0.000362	10.106	3.05528460213
0.000363	10.096	3.0644386109
0.000364	10.05	3.07563001676
0.000365	9.998	3.04794947465
0.000366	9.948	3.08371464309
0.000367	9.918	3.08857183824
0.000368	9.914	3.07873415546
0.000369	9.912	3.07575291595
0.00037	9.878	3.05010098193
0.000371	9.886	3.05303193563
0.000372	9.866	3.04500311987
0.000373	9.788	3.04221235288
0.000374	9.78	3.01589124472
0.000375	9.758	2.97379151926
0.000376	9.776	2.98560278671
0.000377	9.79	3.01759838282
0.000378	9.792	3.02799207397
0.000379	9.762	3.06681528625
0.00038	9.746	3.07595253539
0.000381	9.736	3.0552093218
0.000382	9.71	3.04136482521
0.000383	9.664	3.04090512841
0.000384	9.616	3.02796036962
0.000385	9.588	3.00037597644
0.000386	9.528	3.03005214477
0.000387	9.514	3.04200657461
0.000388	9.478	3.04787073217
0.000389	9.416	3.01312860661
0.00039	9.392	3.0545598701
0.000391	9.364	3.03636361459
0.000392	9.36	3.00506239536
0.000393	9.348	3.00248164024
0.000394	9.322	3.02164127586
0.000395	9.286	3.02856467654
0.000396	9.246	3.0478654826
0.000397	9.218	3.05654641712
0.000398	9.192	3.0244232508
0.000399	9.118	3.02193249428
0.0004	9.124	2.99810340049
0.000401	9.13	3.00018332773
0.000402	9.128	2.97449424272
0.000403	9.124	2.99943728056
0.000404	9.074	3.01073479403
0.000405	9.042	2.99803869221
0.000406	9.014	2.97284442916
0.000407	8.998	2.96141790364
0.000408	8.974	2.98685855038
0.000409	8.98	3.00326489008
0.00041	8.984	3.02782826461
0.000411	8.948	3.00354723619
0.000412	8.928	2.96020539828
0.000413	8.948	2.96669782755
0.000414	8.908	2.98722881614
0.000415	8.874	3.02160950488
0.000416	8.862	3.02505471025
0.000417	8.812	3.01208499216
0.000418	8.818	3.01079325096
0.000419	8.792	2.9981220789
0.00042	8.766	2.98584058516
0.000421	8.744	3.00240969889
0.000422	8.7	2.96344394244
0.000423	8.69	2.9465064059
0.000424	8.656	2.96001081079
0.000425	8.626	2.95603179956
0.000426	8.624	2.98573676
0.000427	8.62	2.98656993891
0.000428	8.582	2.96972658674
0.000429	8.548	2.95697412907
0.00043	8.512	2.95395599155
0.000431	8.466	2.94700593824
0.000432	8.45	2.92018835009
0.000433	8.422	2.89826085782
0.000434	8.378	2.93174282637
0.000435	8.358	2.91853319323
0.000436	8.342	2.90878600107
0.000437	8.326	2.89339316374
0.000438	8.314	2.87113287745
0.000439	8.324	2.88912166584
0.00044	8.288	2.85185132852
0.000441	8.25	2.85438259524
0.000442	8.246	2.84490491933
0.000443	8.238	2.82512937757
0.000444	8.212	2.81550279702
0.000445	8.184	2.79680961097
0.000446	8.15	2.78127668527
0.000447	8.124	2.75401960777
0.000448	8.096	2.74859673288
0.000449	8.068	2.74870442209
0.00045	8.06	2.74816302282
0.000451	8.02	2.74801746719
0.000452	7.984	2.74367344996
0.000453	7.986	2.76582790499
0.000454	7.944	2.79943994399
0.000455	7.916	2.81299555634
0.000456	7.89	2.84919286816
0.000457	7.834	2.83450948137
0.000458	7.82	2.84808707732
0.000459	7.808	2.85501943951
0.00046	7.804	2.85054100128
0.000461	7.768	2.82315001373
0.000462	7.776	2.84074356463
0.000463	7.774	2.8324766548
0.000464	7.754	2.80454702225
0.000465	7.75	2.79633688958
0.000466	7.762	2.79452249946
0.000467	7.756	2.81219913946
0.000468	7.744	2.81255471058
0.000469	7.752	2.80829058326
0.00047	7.718	2.81611008308
0.000471	7.706	2.80491782411
0.000472	7.664	2.79340365862
0.000473	7.668	2.80602494643
0.000474	7.646	2.78938774644
0.000475	7.626	2.82314080414
0.000476	7.6	2.81921975021
0.000477	7.602	2.80848642511
0.000478	7.564	2.80889729253
0.000479	7.582	2.86204053081
0.00048	7.574	2.87619957583
0.000481	7.504	2.88409153808
0.000482	7.468	2.86093970576
0.000483	7.448	2.82971659358
0.000484	7.404	2.83633284366
0.000485	7.396	2.81268270518
0.000486	7.362	2.80480944094
0.000487	7.322	2.77818573893
0.000488	7.288	2.74901000362
0.000489	7.292	2.74057220303
0.00049	7.302	2.74932646297
0.000491	7.29	2.76801372829
0.000492	7.284	2.78340510885
0.000493	7.264	2.76157636143
0.000494	7.252	2.72846037171
0.000495	7.254	2.74107351233
0.000496	7.24	2.73832065325
0.000497	7.232	2.7441166156
0.000498	7.184	2.74119390047
0.000499	7.168	2.7611186139
0.0005	7.15	2.75236262146
0.000501	7.116	2.75872144299
0.000502	7.076	2.74412536157
0.000503	7.056	2.74096041562
0.000504	7.002	2.72433404707
0.000505	7.01	2.7177012345
0.000506	6.984	2.7349120644
0.000507	6.974	2.72127249646
0.000508	6.988	2.70108422675
0.000509	6.96	2.70599334811
0.00051	6.976	2.71356297145
0.000511	6.946	2.71644694408
0.000512	6.916	2.70794091516
0.000513	6.884	2.68971076512
0.000514	6.848	2.66249807512
0.000515	6.82	2.63127345595
0.000516	6.804	2.63772326069
0.000517	6.778	2.6162408146
0.000518	6.746	2.58640368079
0.000519	6.712	2.60558170089
0.00052	6.714	2.62148888992
0.000521	6.706	2.60683025915
0.000522	6.684	2.59771899943
0.000523	6.662	2.57521960229
0.000524	6.68	2.56702162048
0.000525	6.618	2.55657505268
0.000526	6.602	2.58371747682
0.000527	6.594	2.5963751655
0.000528	6.58	2.57285833267
0.000529	6.574	2.59008185199
0.00053	6.536	2.60628164249
0.000531	6.536	2.61011570625
0.000532	6.51	2.61340773704
0.000533	6.456	2.60692615929
0.000534	6.452	2.61451639888
0.000535	6.46	2.59853805052
0.000536	6.436	2.55927802319
0.000537	6.418	2.5595460535
0.000538	6.38	2.55882785666
0.000539	6.402	2.55585523847
0.00054	6.394	2.5656897708
0.000541	6.378	2.58207590903
0.000542	6.37	2.56302555586
0.000543	6.358	2.53571212877
0.000544	6.314	2.48664512949
0.000545	6.302	2.5073484002
0.000546	6.284	2.4631979214
0.000547	6.252	2.46667711709
0.000548	6.232	2.47753425809
0.000549	6.208	2.46348046471
0.00055	6.2	2.4445858545
0.000551	6.182	2.44803513047
0.000552	6.17	2.43415283004
0.000553	6.178	2.46947686768
0.000554	6.138	2.47446074934
0.000555	6.118	2.47791767418
0.000556	6.106	2.48571197044
0.000557	6.098	2.47878922057
0.000558	6.072	2.47685607172
0.000559	6.06	2.46260025177
0.00056	6.0	2.46657657493
0.000561	5.986	2.44985795507
0.000562	5.96	2.42866218318
0.000563	5.954	2.44456212848
0.000564	5.926	2.44632867784
0.000565	5.934	2.46204061705
0.000566	5.896	2.45462502228
0.000567	5.874	2.45073948024
0.000568	5.88	2.47014169634
0.000569	5.882	2.46983319275
0.00057	5.886	2.48133109439
0.000571	5.85	2.48263972416
0.000572	5.856	2.4631816823
0.000573	5.82	2.46081287383
0.000574	5.762	2.44322655519
0.000575	5.734	2.42471524101
0.000576	5.74	2.40424624363
0.000577	5.714	2.40254115469
0.000578	5.706	2.40739776522
0.000579	5.726	2.42959338162
0.00058	5.708	2.40805647774
0.000581	5.696	2.39574289105
0.000582	5.68	2.42602555634
0.000583	5.654	2.41956277042
0.000584	5.646	2.39680704271
0.000585	5.602	2.40657349773
0.000586	5.59	2.39455632634
0.000587	5.554	2.39730765652
0.000588	5.572	2.39182273591
0.000589	5.582	2.42389686249
0.00059	5.588	2.45565795664
0.000591	5.57	2.47246840222
0.000592	5.55	2.4664752178
0.000593	5.546	2.44456212848
0.000594	5.55	2.44857101184
0.000595	5.538	2.4658783425
0.000596	5.528	2.46032843336
0.000597	5.514	2.44577267954
0.000598	5.508	2.43514599152
0.000599	5.468	2.43330557062
0.0006	5.454	2.42649623944
0.000601	5.426	2.41174708458
0.000602	5.406	2.44236852256
0.000603	5.368	2.41424439525
0.000604	5.338	2.3697586375
0.000605	5.292	2.356
0.000606	5.284	2.34932841468
0.000607	5.28	2.36507927986
0.000608	5.278	2.3708049266
0.000609	5.254	2.33698181422
0.00061	5.252	2.3256173374
0.000611	5.238	2.31632381156
0.000612	5.224	2.29560972293
0.000613	5.198	2.3019113797
0.000614	5.198	2.26600882611
0.000615	5.192	2.25014132889
0.000616	5.164	2.22285941976
0.000617	5.126	2.231170993
0.000618	5.108	2.21998558554
0.000619	5.12	2.22117086241
0.00062	5.096	2.21241587411
0.000621	5.088	2.23075233946
0.000622	5.066	2.22388039247
0.000623	5.066	2.21486884488
0.000624	5.04	2.20508503237
0.000625	5.04	2.22943939142
0.000626	5.024	2.22966903374
0.000627	5.018	2.24358552322
0.000628	4.994	2.25343382419
0.000629	4.97	2.27356548179
0.00063	4.938	2.27291794837
0.000631	4.926	2.29183856325
0.000632	4.912	2.28566314228
0.000633	4.904	2.28534111239
0.000634	4.898	2.28289202548
0.000635	4.904	2.27832921238
0.000636	4.886	2.2726645155
0.000637	4.848	2.25940169071
0.000638	4.846	2.26854226322
0.000639	4.826	2.26091220528
0.00064	4.808	2.26255077291
0.000641	4.784	2.23815638417
0.000642	4.796	2.23838870619
0.000643	4.78	2.21079171339
0.000644	4.718	2.16575067817
0.000645	4.71	2.16561769479
0.000646	4.696	2.15211152127
0.000647	4.704	2.13269407089
0.000648	4.692	2.15061293589
0.000649	4.676	2.17784847958
0.00065	4.692	2.1700543772
0.000651	4.656	2.16371532323
0.000652	4.644	2.16639423928
0.000653	4.614	2.16171320947
0.000654	4.604	2.17880334129
0.000655	4.632	2.1992216805
0.000656	4.614	2.20658197219
0.000657	4.622	2.21610378818
0.000658	4.606	2.21873026752
0.000659	4.564	2.19223721344
0.00066	4.568	2.19576319306
0.000661	4.546	2.16976588599
0.000662	4.52	2.16647178611
0.000663	4.498	2.16009166472
0.000664	4.496	2.15452639807
0.000665	4.502	2.14055973988
0.000666	4.512	2.13210131091
0.000667	4.48	2.14420148307
0.000668	4.482	2.1590914756
0.000669	4.474	2.14786498645
0.00067	4.466	2.12904767443
0.000671	4.47	2.11780546793
0.000672	4.464	2.13183113778
0.000673	4.464	2.14119219128
0.000674	4.462	2.1467547601
0.000675	4.438	2.14433113115
0.000676	4.424	2.14760890294
0.000677	4.396	2.129597145
0.000678	4.38	2.13344791359
0.000679	4.374	2.14152375658
0.00068	4.382	2.14197945835
0.000681	4.38	2.16877845803
0.000682	4.368	2.15883672379
0.000683	4.362	2.15846148912
0.000684	4.358	2.14984557585
0.000685	4.338	2.14283830468
0.000686	4.35	2.15394986014
0.000687	4.338	2.12691231601
0.000688	4.336	2.13333166667
0.000689	4.332	2.14797020464
0.00069	4.322	2.13876506424
0.000691	4.29	2.13960276687
0.000692	4.284	2.14554049134
0.000693	4.256	2.13505597116
0.000694	4.252	2.12520493129
0.000695	4.24	2.12471174516
0.000696	4.242	2.12213006199
0.000697	4.25	2.10701210248
0.000698	4.228	2.07268328502
0.000699	4.216	2.05069354122
0.0007	4.212	2.05306015499
0.000701	4.188	2.05442352011
0.000702	4.182	2.06030968546
0.000703	4.188	2.07283766851
0.000704	4.182	2.09496443884
0.000705	4.196	2.08939799942
0.000706	4.174	2.09277901366
0.000707	4.16	2.09532813659
0.000708	4.146	2.0815100288
0.000709	4.126	2.07608381334
0.00071	4.116	2.05001073168
0.000711	4.09	2.03418288263
0.000712	4.056	2.03196062954
0.000713	4.054	2.04623654547
0.000714	4.028	2.03843469358
0.000715	4.006	2.0253305903
0.000716	3.996	2.020886934
0.000717	3.956	2.00550841434
0.000718	3.944	2.00520921602
0.000719	3.942	2.00465358603
0.00072	3.906	2.0012905836
0.000721	3.888	1.98682057569
0.000722	3.868	1.96024896378
0.000723	3.844	1.95848512887
0.000724	3.836	1.9598734653
0.000725	3.812	1.97500784809
0.000726	3.812	1.97500784809
0.000727	3.796	1.94689085467
0.000728	3.764	1.9058604356
0.000729	3.748	1.91533182504
0.00073	3.738	1.9373579948
0.000731	3.742	1.9420185375
0.000732	3.738	1.95687403785
0.000733	3.742	1.93892650712
0.000734	3.72	1.93742096613
0.000735	3.724	1.93489637965
0.000736	3.72	1.93018133863
0.000737	3.702	1.91342520105
0.000738	3.66	1.8995789007
0.000739	3.656	1.91459238482
0.00074	3.648	1.90370585963
0.000741	3.648	1.9089515447
0.000742	3.634	1.86011935101
0.000743	3.636	1.86855666224
0.000744	3.616	1.85594827514
0.000745	3.6	1.85256578831
0.000746	3.59	1.83899429037
0.000747	3.602	1.84488373617
0.000748	3.578	1.83954233439
0.000749	3.58	1.83728059915
0.00075	3.576	1.82543802962
0.000751	3.588	1.80062655762
0.000752	3.584	1.79859500722
0.000753	3.568	1.80924735733
0.000754	3.572	1.83216156493
0.000755	3.558	1.8250030137
0.000756	3.518	1.81374639903
0.000757	3.524	1.8114701212
0.000758	3.516	1.79269183074
0.000759	3.498	1.79610578753
0.00076	3.474	1.7847476012
0.000761	3.44	1.78840711249
0.000762	3.442	1.77500309859
0.000763	3.424	1.77770188727
0.000764	3.392	1.77604504447
0.000765	3.378	1.78188551821
0.000766	3.366	1.77877598365
0.000767	3.374	1.78385089063
0.000768	3.362	1.77396617781
0.000769	3.374	1.78385089063
0.00077	3.368	1.78677810598
0.000771	3.36	1.78616908494
0.000772	3.37	1.78244214492
0.000773	3.37	1.78131973548
0.000774	3.378	1.78860727942
0.000775	3.382	1.77990898644
0.000776	3.358	1.7713938015
0.000777	3.346	1.77152025108
0.000778	3.338	1.7319803694
0.000779	3.334	1.75112649457
0.00078	3.316	1.74932672763
0.000781	3.318	1.76773188012
0.000782	3.29	1.75553410676
0.000783	3.274	1.73980573628
0.000784	3.272	1.74528393106
0.000785	3.28	1.756587601
0.000786	3.284	1.76390022394
0.000787	3.268	1.74819220911
0.000788	3.246	1.74054129511
0.000789	3.238	1.74967311233
0.00079	3.24	1.747684182
0.000791	3.216	1.72433871383
0.000792	3.218	1.72814235525
0.000793	3.212	1.73869376257
0.000794	3.208	1.74032640617
0.000795	3.206	1.74572735557
0.000796	3.196	1.7520228309
0.000797	3.202	1.74848391471
0.000798	3.202	1.74390252021
0.000799	3.194	1.74021952638
0.0008	3.188	1.75175797415
0.000801	3.182	1.76320049909
0.000802	3.178	1.76360880016
0.000803	3.172	1.77944260936
0.000804	3.16	1.78280677585
0.000805	3.146	1.78120296429
0.000806	3.116	1.76253907758
0.000807	3.112	1.73535471878
0.000808	3.092	1.74457330027
0.000809	3.086	1.73280235457
0.00081	3.078	1.73894105708
0.000811	3.066	1.74288381713
0.000812	3.052	1.7370365569
0.000813	3.018	1.72327478946
0.000814	2.998	1.72800347222
0.000815	2.976	1.74454120043
0.000816	2.952	1.73023004251
0.000817	2.962	1.73221130351
0.000818	2.974	1.72433291449
0.000819	2.968	1.70263795329
0.00082	2.974	1.7009773661
0.000821	2.968	1.71200934577
0.000822	2.95	1.71099386323
0.000823	2.938	1.70591793472
0.000824	2.928	1.70141588097
0.000825	2.924	1.71529122892
0.000826	2.914	1.6942856902
0.000827	2.912	1.70066339997
0.000828	2.912	1.70653332812
0.000829	2.906	1.70093033367
0.00083	2.908	1.69219856991
0.000831	2.89	1.67866018002
0.000832	2.886	1.6760083532
0.000833	2.894	1.68248744423
0.000834	2.896	1.6688870543
0.000835	2.896	1.70680520271
0.000836	2.882	1.69353948876
0.000837	2.88	1.71043854026
0.000838	2.878	1.70502668601
0.000839	2.874	1.70356215032
0.00084	2.876	1.71132229577
0.000841	2.866	1.7134888386
0.000842	2.856	1.71209345539
0.000843	2.84	1.71767284429
0.000844	2.824	1.70558611627
0.000845	2.822	1.70244412537
0.000846	2.806	1.67820260994
0.000847	2.82	1.68511127229
0.000848	2.796	1.67641999511
0.000849	2.782	1.67644743431
0.00085	2.766	1.66470537934
0.000851	2.744	1.66447108716
0.000852	2.732	1.6685850293
0.000853	2.698	1.64644951335
0.000854	2.704	1.66144033898
0.000855	2.686	1.66595438113
0.000856	2.664	1.6586452303
0.000857	2.648	1.6504835655
0.000858	2.656	1.64610570742
0.000859	2.652	1.64890751712
0.00086	2.652	1.6513315839
0.000861	2.648	1.6346547036
0.000862	2.64	1.61319558641
0.000863	2.634	1.6334148279
0.000864	2.618	1.6370937664
0.000865	2.614	1.64711991063
0.000866	2.618	1.65168883268
0.000867	2.618	1.65410882351
0.000868	2.598	1.65903465907
0.000869	2.592	1.68212246879
0.00087	2.596	1.68070937404
0.000871	2.602	1.67200358851
0.000872	2.57	1.6616558007
0.000873	2.564	1.66310071854
0.000874	2.568	1.68088548093
0.000875	2.558	1.68007023663
0.000876	2.548	1.68869653875
0.000877	2.554	1.68139346971
0.000878	2.546	1.68875220207
0.000879	2.55	1.66478226805
0.00088	2.546	1.6576742744
0.000881	2.546	1.6576742744
0.000882	2.52	1.65819178625
0.000883	2.492	1.64497294811
0.000884	2.494	1.64132994855
0.000885	2.488	1.64737852359
0.000886	2.496	1.64620290365
0.000887	2.484	1.63515870789
0.000888	2.456	1.65047387135
0.000889	2.45	1.6356955707
0.00089	2.434	1.62900092081
0.000891	2.428	1.61765756574
0.000892	2.442	1.62315618472
0.000893	2.436	1.62539349082
0.000894	2.44	1.628004914
0.000895	2.434	1.63512812954
0.000896	2.416	1.62325105883
0.000897	2.414	1.63174875517
0.000898	2.41	1.6461773902
0.000899	2.422	1.65406045839
0.0009	2.414	1.65366381106
0.000901	2.402	1.65178570039
0.000902	2.386	1.63003190153
0.000903	2.382	1.62606149945
0.000904	2.378	1.62083805483
0.000905	2.37	1.60408852624
0.000906	2.366	1.60001374994
0.000907	2.354	1.61637990584
0.000908	2.36	1.61195533437
0.000909	2.348	1.61582672338
0.00091	2.336	1.60221846201
0.000911	2.326	1.60241193206
0.000912	2.334	1.58443807074
0.000913	2.318	1.58898584009
0.000914	2.314	1.57588197528
0.000915	2.304	1.57466948913
0.000916	2.302	1.56805484598
0.000917	2.286	1.56595146796
0.000918	2.28	1.55486333805
0.000919	2.25	1.53346013968
0.00092	2.258	1.54771961285
0.000921	2.266	1.53468042276
0.000922	2.268	1.51926824491
0.000923	2.254	1.51838203361
0.000924	2.252	1.52986796816
0.000925	2.252	1.53248034245
0.000926	2.244	1.5298575097
0.000927	2.244	1.54157841189
0.000928	2.27	1.540486936
0.000929	2.26	1.54025971836
0.00093	2.258	1.53474297522
0.000931	2.26	1.52983659258
0.000932	2.256	1.53181722147
0.000933	2.262	1.53014901235
0.000934	2.256	1.54092958957
0.000935	2.266	1.55023998142
0.000936	2.254	1.55096228194
0.000937	2.252	1.55964611371
0.000938	2.254	1.56763643744
0.000939	2.248	1.56668312048
0.00094	2.232	1.5742223477
0.000941	2.228	1.57734460407
0.000942	2.226	1.56298560454
0.000943	2.204	1.55254114277
0.000944	2.192	1.53854996669
0.000945	2.188	1.52074192419
0.000946	2.188	1.52074192419
0.000947	2.166	1.52657918236
0.000948	2.176	1.52217738782
0.000949	2.162	1.50856090364
0.00095	2.148	1.50269624342
0.000951	2.146	1.5088684502
0.000952	2.132	1.50684305752
0.000953	2.136	1.51178834497
0.000954	2.14	1.4981321704
0.000955	2.132	1.48814515421
0.000956	2.132	1.49083064095
0.000957	2.12	1.47431339952
0.000958	2.108	1.467084183
0.000959	2.104	1.44678401982
0.00096	2.098	1.4520316801
0.000961	2.1	1.44706599711
0.000962	2.094	1.43845889757
0.000963	2.082	1.42241906624
0.000964	2.078	1.40851553062
0.000965	2.078	1.42123748895
0.000966	2.068	1.4083238264
0.000967	2.046	1.3942324053
0.000968	2.038	1.38584126075
0.000969	2.036	1.38805763569
0.00097	2.04	1.39799856938
0.000971	2.046	1.4085041711
0.000972	2.032	1.40676081833
0.000973	2.032	1.40676081833
0.000974	2.03	1.4131878856
0.000975	2.018	1.42044922472
0.000976	2.022	1.41616242006
0.000977	2.014	1.42330741585
0.000978	1.996	1.40569698015
0.000979	2.002	1.4106721802
0.00098	1.982	1.39773960379
0.000981	1.978	1.40481884953
0.000982	1.99	1.41063815346
0.000983	1.978	1.39625069382
0.000984	1.968	1.39963423794
0.000985	1.966	1.41168126714
0.000986	1.972	1.4068461181
0.000987	1.96	1.39370011121
0.000988	1.97	1.37589970565
0.000989	1.982	1.39487490479
0.00099	1.976	1.3997942706
0.000991	1.978	1.39911257589
0.000992	1.97	1.38603751753
0.000993	1.954	1.37545774199
0.000994	1.936	1.35643061009
0.000995	1.926	1.36107457547
0.000996	1.922	1.34904262349
0.000997	1.908	1.33099060853
0.000998	1.908	1.32948711916
0.000999	1.91	1.34234868793
0.001	1.908	1.32948711916
0.001001	1.894	1.31710439981
0.001002	1.884	1.30020921393
0.001003	1.888	1.30516512365
0.001004	1.878	1.29426272449
0.001005	1.866	1.28220279207
0.001006	1.87	1.27479410102
0.001007	1.876	1.28086845538
0.001008	1.866	1.28997829439
0.001009	1.858	1.2782159442
0.00101	1.842	1.28725910368
0.001011	1.85	1.29595524614
0.001012	1.84	1.28
0.001013	1.836	1.28417444298
0.001014	1.82	1.2804686642
0.001015	1.816	1.26733736629
0.001016	1.806	1.26978895884
0.001017	1.79	1.25932521614
0.001018	1.786	1.27444262327
0.001019	1.766	1.26619271835
0.00102	1.77	1.27007873772
0.001021	1.77	1.29038753869
0.001022	1.784	1.28426788483
0.001023	1.776	1.28601088642
0.001024	1.776	1.29376350234
0.001025	1.778	1.2886877046
0.001026	1.768	1.27991249701
0.001027	1.756	1.2729744695
0.001028	1.738	1.24794070372
0.001029	1.74	1.24595345017
0.00103	1.75	1.25039993602
0.001031	1.746	1.23186200526
0.001032	1.74	1.23951603459
0.001033	1.738	1.22529833102
0.001034	1.75	1.23753787821
0.001035	1.748	1.24919814281
0.001036	1.752	1.2419726245
0.001037	1.748	1.25399202549
0.001038	1.748	1.25399202549
0.001039	1.726	1.26290300498
0.00104	1.714	1.25068141427
0.001041	1.712	1.27163516781
0.001042	1.716	1.27567393953
0.001043	1.708	1.2596570962
0.001044	1.7	1.26253712817
0.001045	1.704	1.25872316257
0.001046	1.7	1.25777581468
0.001047	1.706	1.27262091763
0.001048	1.706	1.25839739351
0.001049	1.694	1.2346513678
0.00105	1.694	1.25871521799
0.001051	1.698	1.25171722046
0.001052	1.694	1.2555333528
0.001053	1.69	1.26091236809
0.001054	1.682	1.2573289148
0.001055	1.666	1.25476850455
0.001056	1.662	1.26639488312
0.001057	1.66	1.27137720603
0.001058	1.658	1.27319912033
0.001059	1.636	1.25996190419
0.00106	1.64	1.25155902777
0.001061	1.634	1.25540591045
0.001062	1.63	1.25741798937
0.001063	1.634	1.2458105795
0.001064	1.624	1.25004959902
0.001065	1.62	1.24402572321
0.001066	1.614	1.24458989229
0.001067	1.598	1.2378998344
0.001068	1.574	1.21512303904
0.001069	1.574	1.23309529234
0.00107	1.574	1.22332497726
0.001071	1.566	1.21558381036
0.001072	1.55	1.21470160945
0.001073	1.54	1.21342490497
0.001074	1.54	1.21671689394
0.001075	1.53	1.21371331047
0.001076	1.534	1.22508938449
0.001077	1.534	1.22835011296
0.001078	1.53	1.22519386221
0.001079	1.538	1.21513620636
0.00108	1.532	1.22350970572
0.001081	1.528	1.22033438041
0.001082	1.516	1.20737069701
0.001083	1.52	1.21061967603
0.001084	1.506	1.21077000293
0.001085	1.508	1.21898974565
0.001086	1.514	1.21893560125
0.001087	1.526	1.2220163665
0.001088	1.524	1.23346017366
0.001089	1.52	1.22539789456
0.00109	1.516	1.21232998808
0.001091	1.504	1.19915970579
0.001092	1.502	1.20581756497
0.001093	1.498	1.21078321759
0.001094	1.492	1.20910545446
0.001095	1.502	1.21078321759
0.001096	1.502	1.21408236953
0.001097	1.51	1.22061459929
0.001098	1.502	1.21408236953
0.001099	1.486	1.19239423011
0.0011	1.472	1.17695199562
0.001101	1.456	1.17646249409
0.001102	1.458	1.16800513698
0.001103	1.452	1.16606003276
0.001104	1.446	1.17434407224
0.001105	1.438	1.16368208717
0.001106	1.434	1.15483505316
0.001107	1.434	1.15310190356
0.001108	1.43	1.15978446273
0.001109	1.428	1.16310618604
0.00111	1.418	1.15899784297
0.001111	1.414	1.16901839164
0.001112	1.418	1.17272162085
0.001113	1.418	1.16930577695
0.001114	1.408	1.16856150886
0.001115	1.404	1.1699504263
0.001116	1.404	1.16481071424
0.001117	1.394	1.1518524211
0.001118	1.392	1.1464449398
0.001119	1.392	1.1446990871
0.00112	1.384	1.1560899619
0.001121	1.39	1.16012930314
0.001122	1.378	1.16581130549
0.001123	1.384	1.17666647781
0.001124	1.382	1.16793664212
0.001125	1.368	1.15955853669
0.001126	1.358	1.15144952126
0.001127	1.352	1.15243047513
0.001128	1.344	1.1461518224
0.001129	1.334	1.13597711245
0.00113	1.34	1.13683771929
0.001131	1.332	1.13215546636
0.001132	1.326	1.12770740886
0.001133	1.324	1.12562160605
0.001134	1.316	1.11541203149
0.001135	1.314	1.11866170043
0.001136	1.316	1.1296654372
0.001137	1.31	1.13573764576
0.001138	1.31	1.13749725274
0.001139	1.304	1.14349639265
0.00114	1.298	1.14943290365
0.001141	1.294	1.14872276899
0.001142	1.282	1.1465059965
0.001143	1.274	1.14670135606
0.001144	1.27	1.14240973385
0.001145	1.264	1.14817420281
0.001146	1.256	1.14125544906
0.001147	1.254	1.13379186803
0.001148	1.252	1.12627527719
0.001149	1.26	1.12089250154
0.00115	1.262	1.12310106402
0.001151	1.264	1.12885074301
0.001152	1.256	1.13422396377
0.001153	1.262	1.13549812858
0.001154	1.272	1.13578871275
0.001155	1.284	1.13284773911
0.001156	1.278	1.12637294002
0.001157	1.268	1.11721797336
0.001158	1.262	1.12665700193
0.001159	1.26	1.12800709218
0.00116	1.25	1.12227447623
0.001161	1.25	1.11691539518
0.001162	1.238	1.11953383156
0.001163	1.24	1.11462998345
0.001164	1.23	1.10503393613
0.001165	1.222	1.10486017215
0.001166	1.212	1.10047989532
0.001167	1.208	1.09578100002
0.001168	1.2	1.0881176407
0.001169	1.2	1.09909053312
0.00117	1.204	1.09835513383
0.001171	1.214	1.10643752648
0.001172	1.192	1.09322275864
0.001173	1.19	1.08715224325
0.001174	1.176	1.07750823663
0.001175	1.182	1.08483915859
0.001176	1.182	1.06998878499
0.001177	1.176	1.05878420842
0.001178	1.174	1.06382517361
0.001179	1.186	1.07116945438
0.00118	1.178	1.06316320478
0.001181	1.16	1.04422219858
0.001182	1.168	1.05060744334
0.001183	1.162	1.05439840668
0.001184	1.158	1.05310778176
0.001185	1.158	1.06819286648
0.001186	1.16	1.06508215646
0.001187	1.166	1.07072125224
0.001188	1.172	1.08000740738
0.001189	1.158	1.08121968166
0.00119	1.156	1.07873258966
0.001191	1.144	1.06923524072
0.001192	1.146	1.06615383505
0.001193	1.146	1.06615383505
0.001194	1.142	1.06481735523
0.001195	1.144	1.0636089507
0.001196	1.148	1.07614868861
0.001197	1.136	1.06278125689
0.001198	1.132	1.06328547437
0.001199	1.12	1.05527247666
0.0012	1.116	1.05002095217
0.001201	1.118	1.04502440163
0.001202	1.116	1.05192395162
0.001203	1.118	1.04693648327
0.001204	1.12	1.04383906806
0.001205	1.124	1.0433714583
0.001206	1.126	1.04409003443
0.001207	1.126	1.04217273041
0.001208	1.12	1.04383906806
0.001209	1.112	1.03896871945
0.00121	1.1	1.02664502142
0.001211	1.09	1.02854265833
0.001212	1.088	1.02384373808
0.001213	1.09	1.02464628043
0.001214	1.09	1.02269252466
0.001215	1.096	1.02116795876
0.001216	1.096	1.01527533211
0.001217	1.096	1.01920753529
0.001218	1.098	1.0239121056
0.001219	1.092	1.02349206152
0.00122	1.092	1.02349206152
0.001221	1.084	1.02807781807
0.001222	1.072	1.04250467625
0.001223	1.068	1.04277322559
0.001224	1.066	1.03616794006
0.001225	1.062	1.04026727335
0.001226	1.066	1.05339641161
0.001227	1.062	1.04792938693
0.001228	1.066	1.05718683306
0.001229	1.052	1.04369344158
0.00123	1.056	1.04156804867
0.001231	1.042	1.04510095206
0.001232	1.032	1.04066132819
0.001233	1.024	1.02148127736
0.001234	1.018	1.01669857873
0.001235	1.016	1.02359366938
0.001236	1.012	1.0098792007
0.001237	0.994	1.00894202014
0.001238	0.99	0.99894944817
0.001239	0.988	0.995919675476
0.00124	0.966	0.974086238482
0.001241	0.97	0.980357077804
0.001242	0.96	0.972830920561
0.001243	0.96	0.972830920561
0.001244	0.966	0.972030863708
0.001245	0.962	0.963616106134
0.001246	0.978	0.97031747382
0.001247	0.974	0.964014522712
0.001248	0.976	0.969238876645
0.001249	0.974	0.964014522712
0.00125	0.96	0.958331884057
0.001251	0.954	0.946511489629
0.001252	0.948	0.943024920137
0.001253	0.958	0.944582447434
0.001254	0.94	0.934023554307
0.001255	0.948	0.943024920137
0.001256	0.94	0.94466925429
0.001257	0.932	0.942006369405
0.001258	0.936	0.948632700259
0.001259	0.934	0.94744076332
0.00126	0.924	0.939267799938
0.001261	0.932	0.933475227309
0.001262	0.926	0.934089931431
0.001263	0.922	0.927316558679
0.001264	0.922	0.92299295772
0.001265	0.928	0.924562599287
0.001266	0.912	0.912280658569
0.001267	0.918	0.924811332111
0.001268	0.926	0.936228604562
0.001269	0.922	0.94441304523
0.00127	0.932	0.939880843512
0.001271	0.924	0.928560175756
0.001272	0.926	0.929797827487
0.001273	0.926	0.931946350387
0.001274	0.916	0.932171658012
0.001275	0.922	0.935903841214
0.001276	0.912	0.92534101822
0.001277	0.916	0.938586170791
0.001278	0.91	0.939095309327
0.001279	0.912	0.931802554193
0.00128	0.904	0.911473532254
0.001281	0.914	0.900335493025
0.001282	0.914	0.909177650407
0.001283	0.908	0.911885957782
0.001284	0.912	0.914470338502
0.001285	0.918	0.916120079466
0.001286	0.918	0.913934352128
0.001287	0.91	0.910988474131
0.001288	0.92	0.90642153549
0.001289	0.928	0.909294231808
0.00129	0.928	0.911491086078
0.001291	0.924	0.911166285592
0.001292	0.92	0.921737489744
0.001293	0.914	0.92228195255
0.001294	0.904	0.918032679157
0.001295	0.894	0.913654201545
0.001296	0.892	0.907929512683
0.001297	0.884	0.902520913885
0.001298	0.882	0.903369248979
0.001299	0.884	0.906942115022
0.0013	0.882	0.909986813091
0.001301	0.876	0.908088101453
0.001302	0.874	0.911111409214
0.001303	0.876	0.923376412954
0.001304	0.884	0.935170572676
0.001305	0.87	0.927954740276
0.001306	0.872	0.929309421022
0.001307	0.872	0.920660632372
0.001308	0.85	0.914056891008
0.001309	0.85	0.909670269933
0.00131	0.846	0.909001650164
0.001311	0.838	0.898752468703
0.001312	0.84	0.904654630232
0.001313	0.834	0.891315881155
0.001314	0.824	0.88375562233
0.001315	0.824	0.876940134787
0.001316	0.832	0.885311244704
0.001317	0.836	0.883800882552
0.001318	0.836	0.881535024829
0.001319	0.838	0.880770117568
0.00132	0.838	0.880770117568
0.001321	0.836	0.883800882552
0.001322	0.834	0.886816779273
0.001323	0.82	0.885211839053
0.001324	0.806	0.883382137017
0.001325	0.808	0.882686807424
0.001326	0.812	0.883547395446
0.001327	0.81	0.886510011224
0.001328	0.81	0.888763185556
0.001329	0.8	0.883176086633
0.00133	0.796	0.884524731141
0.001331	0.792	0.885853260986
0.001332	0.79	0.877439456601
0.001333	0.792	0.885853260986
0.001334	0.786	0.876472475324
0.001335	0.78	0.880681554252
0.001336	0.776	0.868230384172
0.001337	0.79	0.868274150254
0.001338	0.784	0.856355066547
0.001339	0.776	0.844881056717
0.00134	0.784	0.842225622978
0.001341	0.776	0.825726346921
0.001342	0.768	0.825939465094
0.001343	0.768	0.830768319088
0.001344	0.766	0.829001809407
0.001345	0.772	0.831874990609
0.001346	0.77	0.837317144217
0.001347	0.754	0.832756867279
0.001348	0.746	0.839930949543
0.001349	0.754	0.842308731998
0.00135	0.758	0.843466656128
0.001351	0.76	0.847584804017
0.001352	0.756	0.839323537142
0.001353	0.76	0.83809307359
0.001354	0.746	0.837546416624
0.001355	0.756	0.851154510063
0.001356	0.758	0.852898587172
0.001357	0.752	0.85935789983
0.001358	0.752	0.849997647056
0.001359	0.744	0.845259723399
0.00136	0.74	0.834505841801
0.001361	0.74	0.824863625092
0.001362	0.742	0.829117603239
0.001363	0.746	0.832756867279
0.001364	0.748	0.832163445484
0.001365	0.758	0.836322904146
0.001366	0.754	0.839930949543
0.001367	0.75	0.838749068554
0.001368	0.746	0.839930949543
0.001369	0.738	0.835078439429
0.00137	0.734	0.83381292866
0.001371	0.74	0.829698740508
0.001372	0.734	0.824162605315
0.001373	0.742	0.824279078953
0.001374	0.74	0.827284715198
0.001375	0.734	0.826585748728
0.001376	0.722	0.812844388552
0.001377	0.722	0.817750573219
0.001378	0.712	0.813053503775
0.001379	0.712	0.822834126662
0.00138	0.714	0.822316240871
0.001381	0.716	0.829062120712
0.001382	0.714	0.824744809017
0.001383	0.698	0.816575777255
0.001384	0.692	0.81310269954
0.001385	0.694	0.815085271613
0.001386	0.698	0.811662491433
0.001387	0.702	0.818044008596
0.001388	0.708	0.816539037646
0.001389	0.714	0.824744809017
0.00139	0.71	0.823346828499
0.001391	0.71	0.823346828499
0.001392	0.712	0.820399902487
0.001393	0.712	0.820399902487
0.001394	0.706	0.8096690682
0.001395	0.69	0.806163755077
0.001396	0.7	0.813633824272
0.001397	0.7	0.820975030071
0.001398	0.698	0.82145967643
0.001399	0.7	0.820975030071
0.0014	0.704	0.829689098398
0.001401	0.7	0.833066623986
0.001402	0.692	0.834946704886
0.001403	0.696	0.829206849948
0.001404	0.694	0.827262956985
0.001405	0.7	0.837854402626
0.001406	0.702	0.83498263455
0.001407	0.694	0.832084130362
0.001408	0.69	0.825772365728
0.001409	0.68	0.820731381147
0.00141	0.676	0.819160545925
0.001411	0.674	0.812233956444
0.001412	0.676	0.809335529926
0.001413	0.676	0.79437019078
0.001414	0.684	0.800089994938
0.001415	0.678	0.796439577118
0.001416	0.672	0.792726939116
0.001417	0.678	0.793924429653
0.001418	0.68	0.803492377064
0.001419	0.68	0.808455317256
0.00142	0.664	0.799439803863
0.001421	0.658	0.803141332519
0.001422	0.662	0.804832901912
0.001423	0.65	0.802184517427
0.001424	0.648	0.797556267607
0.001425	0.64	0.79649231007
0.001426	0.64	0.801498596381
0.001427	0.636	0.799689939914
0.001428	0.642	0.793622076306
0.001429	0.636	0.789622694709
0.00143	0.64	0.793977329651
0.001431	0.638	0.789275617259
0.001432	0.632	0.785223535052
0.001433	0.628	0.783336453894
0.001434	0.626	0.783660640839
0.001435	0.62	0.774338427304
0.001436	0.616	0.774947740173
0.001437	0.622	0.779176488352
0.001438	0.62	0.771751255263
0.001439	0.622	0.774025839362
0.00144	0.61	0.768049477573
0.001441	0.606	0.766005221914
0.001442	0.61	0.770649077077
0.001443	0.6	0.766811580507
0.001444	0.592	0.767812477106
0.001445	0.592	0.7730045278
0.001446	0.592	0.77041287632
0.001447	0.588	0.770880016604
0.001448	0.59	0.768049477573
0.001449	0.598	0.777429096445
0.00145	0.596	0.777678596851
0.001451	0.6	0.787400787401
0.001452	0.602	0.779484445002
0.001453	0.6	0.777174369109
0.001454	0.602	0.779484445002
0.001455	0.6	0.779743547585
0.001456	0.594	0.775347663955
0.001457	0.59	0.773239936889
0.001458	0.592	0.775587519239
0.001459	0.58	0.771751255263
0.00146	0.576	0.772155424769
0.001461	0.582	0.774129188185
0.001462	0.58	0.774338427304
0.001463	0.576	0.769560913768
0.001464	0.574	0.777511414707
0.001465	0.574	0.772349661747
0.001466	0.568	0.757215953345
0.001467	0.57	0.759670981412
0.001468	0.562	0.762991480949
0.001469	0.552	0.750530479061
0.00147	0.546	0.750922099821
0.001471	0.548	0.756105812701
0.001472	0.544	0.751041942903
0.001473	0.548	0.750796909956
0.001474	0.552	0.750530479061
0.001475	0.564	0.770651672288
0.001476	0.564	0.765443662199
0.001477	0.568	0.770309028897
0.001478	0.566	0.767882803558
0.001479	0.568	0.780625390312
0.00148	0.57	0.777881739084
0.001481	0.566	0.775657140752
0.001482	0.564	0.770651672288
0.001483	0.562	0.765608254919
0.001484	0.562	0.768216115426
0.001485	0.562	0.768216115426
0.001486	0.562	0.768216115426
0.001487	0.562	0.755086749983
0.001488	0.556	0.750242627421
0.001489	0.552	0.745181856999
0.00149	0.542	0.737723525448
0.001491	0.54	0.737834669828
0.001492	0.538	0.737940376995
0.001493	0.536	0.7488017094
0.001494	0.534	0.751561042098
0.001495	0.526	0.746541358533
0.001496	0.53	0.751731334986
0.001497	0.532	0.746308247308
0.001498	0.522	0.741293464156
0.001499	0.516	0.736032607973
0.0015	0.512	0.722396013278
0.001501	0.516	0.722318489311
0.001502	0.524	0.719321902906
0.001503	0.522	0.724924823689
0.001504	0.518	0.722271417128
0.001505	0.512	0.722396013278
0.001506	0.504	0.711325523231
0.001507	0.498	0.711333958138
0.001508	0.496	0.719711053132
0.001509	0.492	0.7168932975
0.00151	0.496	0.719711053132
0.001511	0.494	0.716912825942
0.001512	0.496	0.714131640526
0.001513	0.496	0.711325523231
0.001514	0.506	0.714117637368
0.001515	0.512	0.722396013278
0.001516	0.508	0.719677705643
0.001517	0.512	0.719622123062
0.001518	0.52	0.724982758416
0.001519	0.516	0.722318489311
0.00152	0.512	0.722396013278
0.001521	0.518	0.73326393611
0.001522	0.508	0.725214451042
0.001523	0.51	0.725189630373
0.001524	0.512	0.722396013278
0.001525	0.512	0.719622123062
0.001526	0.508	0.714098032486
0.001527	0.508	0.719677705643
0.001528	0.504	0.719711053132
0.001529	0.502	0.719719389762
0.00153	0.506	0.722470760654
0.001531	0.504	0.716926774504
0.001532	0.496	0.708508292118
0.001533	0.496	0.711325523231
0.001534	0.49	0.705620294493
0.001535	0.492	0.702805805326
0.001536	0.486	0.69699641319
0.001537	0.482	0.691141085452
0.001538	0.476	0.690958754196
0.001539	0.476	0.690958754196
0.00154	0.484	0.708338901939
0.001541	0.486	0.714005602219
0.001542	0.488	0.70841795573
0.001543	0.482	0.705461551043
0.001544	0.476	0.696723761616
0.001545	0.474	0.690886387187
0.001546	0.468	0.684818224057
0.001547	0.47	0.684908753047
0.001548	0.468	0.684818224057
0.001549	0.466	0.684721841334
0.00155	0.466	0.678854918226
0.001551	0.464	0.672832817273
0.001552	0.46	0.669626761711
0.001553	0.454	0.663237514017
0.001554	0.45	0.659924238076
0.001555	0.45	0.662947961759
0.001556	0.454	0.66624620074
0.001557	0.458	0.666510314999
0.001558	0.454	0.663237514017
0.001559	0.45	0.656886595997
0.00156	0.452	0.660072723266
0.001561	0.45	0.653834841531
0.001562	0.456	0.657315753653
0.001563	0.454	0.654128427757
0.001564	0.452	0.647839486293
0.001565	0.45	0.653834841531
0.001566	0.448	0.644434635941
0.001567	0.454	0.651063744959
0.001568	0.448	0.653678820217
0.001569	0.446	0.653516640951
0.00157	0.446	0.656569874423
0.001571	0.444	0.656402315657
0.001572	0.436	0.649541376665
0.001573	0.436	0.65261320857
0.001574	0.44	0.659090282131
0.001575	0.44	0.66211781429
0.001576	0.438	0.667949099857
0.001577	0.438	0.667949099857
0.001578	0.434	0.661546672579
0.001579	0.424	0.654388263953
0.00158	0.426	0.654617445536
0.001581	0.422	0.657203164935
0.001582	0.416	0.647258835397
0.001583	0.41	0.646451854356
0.001584	0.41	0.65261014396
0.001585	0.416	0.647258835397
0.001586	0.416	0.653409519367
0.001587	0.416	0.650341448779
0.001588	0.418	0.650596649238
0.001589	0.416	0.653409519367
0.00159	0.42	0.656962708226
0.001591	0.416	0.650341448779
0.001592	0.418	0.653663522005
0.001593	0.42	0.650845603811
0.001594	0.416	0.647258835397
0.001595	0.418	0.647515250786
0.001596	0.416	0.647258835397
0.001597	0.42	0.650845603811
0.001598	0.428	0.651779103685
0.001599	0.434	0.652413979004
0.0016	0.434	0.655472348768
0.001601	0.434	0.658516514599
0.001602	0.428	0.651779103685
0.001603	0.432	0.655267884151
0.001604	0.434	0.652413979004
0.001605	0.424	0.635786127562
0.001606	0.426	0.639158822203
0.001607	0.428	0.642507587504
0.001608	0.418	0.635040156211
0.001609	0.412	0.631075272848
0.00161	0.398	0.62257208418
0.001611	0.396	0.628636619996
0.001612	0.388	0.627260711347
0.001613	0.392	0.63744489958
0.001614	0.392	0.63744489958
0.001615	0.388	0.633605555531
0.001616	0.384	0.629717396933
0.001617	0.384	0.629717396933
0.001618	0.386	0.626900311054
0.001619	0.386	0.633248766284
0.00162	0.386	0.626900311054
0.001621	0.386	0.623701851849
0.001622	0.384	0.626533319146
0.001623	0.38	0.625779513886
0.001624	0.38	0.622575296651
0.001625	0.378	0.625392676644
0.001626	0.376	0.624999199999
0.001627	0.374	0.621388767198
0.001628	0.372	0.611241359857
0.001629	0.372	0.614504678583
0.00163	0.372	0.604661888993
0.001631	0.368	0.597139849616
0.001632	0.37	0.597578446733
0.001633	0.362	0.595781839267
0.001634	0.36	0.598665181884
0.001635	0.362	0.602458297312
0.001636	0.364	0.602912929037
0.001637	0.362	0.602458297312
0.001638	0.352	0.593376777436
0.001639	0.348	0.585573223432
0.00164	0.354	0.593872040089
0.001641	0.354	0.600569729507
0.001642	0.35	0.592874354311
0.001643	0.348	0.592364752496
0.001644	0.35	0.596238207431
0.001645	0.35	0.596238207431
0.001646	0.348	0.595731483136
0.001647	0.348	0.592364752496
0.001648	0.342	0.590792687836
0.001649	0.34	0.593632883186
0.00165	0.336	0.589155327567
0.001651	0.332	0.58461611336
0.001652	0.338	0.586307086773
0.001653	0.334	0.585187149551
0.001654	0.336	0.585750800256
0.001655	0.336	0.585750800256
0.001656	0.338	0.586307086773
0.001657	0.34	0.586856030045
0.001658	0.342	0.594168326318
0.001659	0.348	0.595731483136
0.00166	0.344	0.59805016512
0.001661	0.348	0.595731483136
0.001662	0.342	0.587397650659
0.001663	0.34	0.583438085833
0.001664	0.336	0.585750800256
0.001665	0.338	0.589708402518
0.001666	0.338	0.589708402518
0.001667	0.334	0.58175940044
0.001668	0.33	0.57714816122
0.001669	0.33	0.57714816122
0.00167	0.326	0.572471833368
0.001671	0.324	0.571860122757
0.001672	0.314	0.550821205111
0.001673	0.318	0.555766137867
0.001674	0.322	0.560638921232
0.001675	0.322	0.560638921232
0.001676	0.328	0.566053001052
0.001677	0.326	0.565441420485
0.001678	0.328	0.580013792939
0.001679	0.33	0.57714816122
0.00168	0.328	0.576555287895
0.001681	0.33	0.57714816122
0.001682	0.33	0.570175411606
0.001683	0.332	0.570767903793
0.001684	0.332	0.570767903793
0.001685	0.33	0.570175411606
0.001686	0.324	0.564822095885
0.001687	0.326	0.565441420485
0.001688	0.322	0.55706014038
0.001689	0.322	0.560638921232
0.00169	0.32	0.55641710973
0.001691	0.316	0.558698487558
0.001692	0.318	0.559353197899
0.001693	0.318	0.56291740069
0.001694	0.312	0.557365230347
0.001695	0.308	0.556
0.001696	0.306	0.551691943026
0.001697	0.304	0.547342671459
0.001698	0.304	0.547342671459
0.001699	0.302	0.546622355928
0.0017	0.304	0.547342671459
0.001701	0.302	0.54295119486
0.001702	0.302	0.54295119486
0.001703	0.31	0.54580216196
0.001704	0.308	0.552391165751
0.001705	0.306	0.548054741791
0.001706	0.308	0.548758599021
0.001707	0.314	0.558035841143
0.001708	0.316	0.558698487558
0.001709	0.314	0.550821205111
0.00171	0.312	0.550141799903
0.001711	0.31	0.549454274713
0.001712	0.306	0.540706944657
0.001713	0.316	0.547853995148
0.001714	0.314	0.550821205111
0.001715	0.316	0.547853995148
0.001716	0.318	0.555766137867
0.001717	0.314	0.554440258279
0.001718	0.31	0.549454274713
0.001719	0.31	0.54580216196
0.00172	0.312	0.546494281763
0.001721	0.312	0.550141799903
0.001722	0.314	0.550821205111
0.001723	0.31	0.549454274713
0.001724	0.316	0.551492520348
0.001725	0.312	0.550141799903
0.001726	0.316	0.555107196855
0.001727	0.32	0.54918120871
0.001728	0.32	0.54918120871
0.001729	0.324	0.550476157522
0.00173	0.326	0.551111603942
0.001731	0.326	0.551111603942
0.001732	0.322	0.549832701828
0.001733	0.322	0.549832701828
0.001734	0.316	0.54419114289
0.001735	0.318	0.544863285605
0.001736	0.32	0.545527267879
0.001737	0.316	0.540503468999
0.001738	0.316	0.540503468999
0.001739	0.312	0.539125217366
0.00174	0.312	0.542822254518
0.001741	0.314	0.54351080946
0.001742	0.312	0.542822254518
0.001743	0.316	0.540503468999
0.001744	0.312	0.539125217366
0.001745	0.306	0.533257911334
0.001746	0.304	0.532526055701
0.001747	0.302	0.524209881631
0.001748	0.3	0.523450093132
0.001749	0.302	0.524209881631
0.00175	0.302	0.524209881631
0.001751	0.304	0.52875703305
0.001752	0.304	0.532526055701
0.001753	0.302	0.531785671112
0.001754	0.304	0.532526055701
0.001755	0.298	0.530279171758
0.001756	0.298	0.530279171758
0.001757	0.3	0.531036721894
0.001758	0.304	0.536268589421
0.001759	0.304	0.536268589421
0.00176	0.3	0.523450093132
0.001761	0.296	0.514182846855
0.001762	0.288	0.507006903306
0.001763	0.292	0.512577798973
0.001764	0.288	0.507006903306
0.001765	0.284	0.505315742878
0.001766	0.284	0.501342198503
0.001767	0.288	0.510936395259
0.001768	0.288	0.507006903306
0.001769	0.286	0.506165980682
0.00177	0.284	0.501342198503
0.001771	0.276	0.497819244305
0.001772	0.278	0.498714347097
0.001773	0.272	0.496
0.001774	0.266	0.493197729111
0.001775	0.266	0.493197729111
0.001776	0.268	0.490077544884
0.001777	0.256	0.480066662038
0.001778	0.256	0.475882338399
0.001779	0.256	0.475882338399
0.00178	0.26	0.482078831728
0.001781	0.264	0.484049584237
0.001782	0.264	0.484049584237
0.001783	0.266	0.485019587233
0.001784	0.266	0.485019587233
0.001785	0.27	0.486929152958
0.001786	0.274	0.488798527003
0.001787	0.27	0.486929152958
0.001788	0.272	0.496
0.001789	0.278	0.502708663144
0.00179	0.276	0.501820685106
0.001791	0.28	0.503587132481
0.001792	0.276	0.497819244305
0.001793	0.274	0.496914479564
0.001794	0.272	0.491951217094
0.001795	0.268	0.494141680088
0.001796	0.268	0.490077544884
0.001797	0.264	0.4881639069
0.001798	0.268	0.494141680088
0.001799	0.268	0.498172660832
0.0018	0.268	0.498172660832
0.001801	0.27	0.503090449124
0.001802	0.266	0.497236362307
0.001803	0.268	0.498172660832
0.001804	0.268	0.498172660832
0.001805	0.266	0.497236362307
0.001806	0.258	0.485217477014
0.001807	0.26	0.486209831246
0.001808	0.258	0.485217477014
0.001809	0.254	0.479044883075
0.00181	0.256	0.480066662038
0.001811	0.258	0.481077956261
0.001812	0.258	0.481077956261
0.001813	0.258	0.481077956261
0.001814	0.262	0.483069353199
0.001815	0.258	0.481077956261
0.001816	0.26	0.482078831728
0.001817	0.258	0.481077956261
0.001818	0.258	0.481077956261
0.001819	0.254	0.470620866516
0.00182	0.252	0.469570016079
0.001821	0.248	0.467435557056
0.001822	0.246	0.466351798538
0.001823	0.244	0.460938173728
0.001824	0.25	0.468508271005
0.001825	0.246	0.466351798538
0.001826	0.238	0.453162222609
0.001827	0.236	0.4564033304
0.001828	0.234	0.45082590875
0.001829	0.23	0.443959457608
0.00183	0.226	0.441501981876
0.001831	0.226	0.441501981876
0.001832	0.222	0.438994305202
0.001833	0.224	0.440254471868
0.001834	0.224	0.440254471868
0.001835	0.226	0.441501981876
0.001836	0.226	0.44600896852
0.001837	0.224	0.45367830012
0.001838	0.228	0.460451951891
0.001839	0.23	0.47021271782
0.00184	0.23	0.47021271782
0.001841	0.23	0.47021271782
0.001842	0.23	0.47021271782
0.001843	0.234	0.472487036859
0.001844	0.234	0.480878362998
0.001845	0.238	0.483069353199
0.001846	0.234	0.480878362998
0.001847	0.232	0.479766609926
0.001848	0.23	0.478643917751
0.001849	0.23	0.478643917751
0.00185	0.232	0.479766609926
0.001851	0.232	0.479766609926
0.001852	0.234	0.480878362998
0.001853	0.232	0.479766609926
0.001854	0.23	0.474447046571
0.001855	0.23	0.474447046571
0.001856	0.232	0.475579646326
0.001857	0.23	0.474447046571
0.001858	0.23	0.474447046571
0.001859	0.234	0.476701164253
0.00186	0.234	0.476701164253
0.001861	0.236	0.477811678384
0.001862	0.23	0.474447046571
0.001863	0.228	0.473303285431
0.001864	0.232	0.475579646326
0.001865	0.23	0.474447046571
0.001866	0.228	0.473303285431
0.001867	0.224	0.466716187849
0.001868	0.224	0.466716187849
0.001869	0.226	0.467893150196
0.00187	0.228	0.46905863173
0.001871	0.23	0.47021271782
0.001872	0.23	0.47021271782
0.001873	0.224	0.466716187849
0.001874	0.222	0.46552765761
0.001875	0.222	0.46552765761
0.001876	0.216	0.457541254971
0.001877	0.222	0.461211448253
0.001878	0.224	0.462411072532
0.001879	0.224	0.4580654975
0.00188	0.218	0.454396302802
0.001881	0.218	0.454396302802
0.001882	0.216	0.453148982124
0.001883	0.216	0.457541254971
0.001884	0.218	0.458776634104
0.001885	0.214	0.447441616303
0.001886	0.214	0.447441616303
0.001887	0.214	0.44294920702
0.001888	0.216	0.444234172481
0.001889	0.214	0.44294920702
0.00189	0.214	0.44294920702
0.001891	0.216	0.448713717196
0.001892	0.214	0.44294920702
0.001893	0.214	0.447441616303
0.001894	0.21	0.444859528391
0.001895	0.214	0.447441616303
0.001896	0.214	0.447441616303
0.001897	0.216	0.444234172481
0.001898	0.216	0.444234172481
0.001899	0.216	0.444234172481
0.0019	0.214	0.447441616303
0.001901	0.216	0.453148982124
0.001902	0.214	0.451889366992
0.001903	0.21	0.444859528391
0.001904	0.208	0.44354932082
0.001905	0.206	0.44222618647
0.001906	0.202	0.439540669336
0.001907	0.202	0.439540669336
0.001908	0.198	0.436802014647
0.001909	0.198	0.436802014647
0.00191	0.198	0.441356998358
0.001911	0.198	0.441356998358
0.001912	0.194	0.438593205602
0.001913	0.196	0.444504218203
0.001914	0.196	0.444504218203
0.001915	0.2	0.4472135955
0.001916	0.194	0.438593205602
0.001917	0.196	0.439981817806
0.001918	0.198	0.441356998358
0.001919	0.198	0.441356998358
0.00192	0.198	0.441356998358
0.001921	0.198	0.441356998358
0.001922	0.198	0.441356998358
0.001923	0.196	0.435412448145
0.001924	0.196	0.435412448145
0.001925	0.196	0.435412448145
0.001926	0.2	0.438178046004
0.001927	0.19	0.421781934179
0.001928	0.188	0.425036469024
0.001929	0.188	0.425036469024
0.00193	0.184	0.42207108406
0.001931	0.184	0.42207108406
0.001932	0.184	0.42207108406
0.001933	0.184	0.42207108406
0.001934	0.188	0.425036469024
0.001935	0.182	0.420566284906
0.001936	0.18	0.419046536795
0.001937	0.176	0.411125285041
0.001938	0.178	0.412693590936
0.001939	0.178	0.412693590936
0.00194	0.174	0.409541206718
0.001941	0.174	0.414395945926
0.001942	0.172	0.412814728419
0.001943	0.166	0.403043421978
0.001944	0.166	0.403043421978
0.001945	0.172	0.40794117223
0.001946	0.172	0.40794117223
0.001947	0.166	0.398050248084
0.001948	0.166	0.398050248084
0.001949	0.168	0.399719901931
0.00195	0.168	0.399719901931
0.001951	0.166	0.398050248084
0.001952	0.164	0.396363469558
0.001953	0.158	0.391198159505
0.001954	0.158	0.391198159505
0.001955	0.158	0.391198159505
0.001956	0.16	0.392937654088
0.001957	0.162	0.394659346779
0.001958	0.166	0.398050248084
0.001959	0.166	0.398050248084
0.00196	0.172	0.40794117223
0.001961	0.164	0.396363469558
0.001962	0.164	0.396363469558
0.001963	0.16	0.392937654088
0.001964	0.158	0.396277680421
0.001965	0.164	0.401377627677
0.001966	0.164	0.401377627677
0.001967	0.162	0.394659346779
0.001968	0.158	0.391198159505
0.001969	0.158	0.391198159505
0.00197	0.162	0.394659346779
0.001971	0.164	0.396363469558
0.001972	0.162	0.394659346779
0.001973	0.16	0.392937654088
0.001974	0.164	0.396363469558
0.001975	0.168	0.404692475838
0.001976	0.164	0.396363469558
0.001977	0.16	0.392937654088
0.001978	0.16	0.392937654088
0.001979	0.156	0.384270737892
0.00198	0.156	0.384270737892
0.001981	0.156	0.384270737892
0.001982	0.156	0.384270737892
0.001983	0.156	0.384270737892
0.001984	0.158	0.386051809994
0.001985	0.158	0.386051809994
0.001986	0.162	0.394659346779
0.001987	0.162	0.389558724713
0.001988	0.16	0.387814388593
0.001989	0.152	0.375361159418
0.00199	0.152	0.375361159418
0.001991	0.152	0.375361159418
0.001992	0.154	0.382470913927
0.001993	0.152	0.38587044458
0.001994	0.154	0.387664803664
0.001995	0.16	0.397994974843
0.001996	0.16	0.397994974843
0.001997	0.162	0.404667764963
0.001998	0.158	0.401292910478
[truncated: 8,002 more rows]
