# Supplementary material for: The Influence of Synaptic Size on AMPA Receptor Activation: A Monte Carlo Model
Source: PLoS One. 2015 Jun 24;10(6):e0130924. doi: 10.1371/journal.pone.0130924 (PMC4479604; doi:10.1371/journal.pone.0130924)
Supplement: S1 Dataset — This package contains the experimental data used as basis for the analysis presented in the paper. (ZIP) [file pone.0130924.s001.zip › S1 Simulation data/training/1136_10854_227_292.csv]

time	AMPA.O.mean	AMPA.O.stdev
0.0	0.0	0.0
1e-06	0.0	0.0
2e-06	0.026	0.159135162676
3e-06	0.15	0.394334883063
4e-06	0.398	0.650842530878
5e-06	0.676	0.824029125699
6e-06	0.99	1.01286721736
7e-06	1.358	1.15144952126
8e-06	1.82	1.324990566
9e-06	2.352	1.49669502571
1e-05	2.934	1.64852782809
1.1e-05	3.574	1.76423467827
1.2e-05	4.274	1.97254252172
1.3e-05	4.922	2.08899880325
1.4e-05	5.528	2.20481654566
1.5e-05	6.212	2.34841563613
1.6e-05	6.872	2.51070030071
1.7e-05	7.506	2.6347607102
1.8e-05	8.136	2.74545151114
1.9e-05	8.814	2.83044236825
2e-05	9.522	3.01753475539
2.1e-05	10.12	3.12051277837
2.2e-05	10.766	3.21111257978
2.3e-05	11.328	3.34729980731
2.4e-05	11.934	3.40846651737
2.5e-05	12.47	3.45674702575
2.6e-05	13.068	3.5019103358
2.7e-05	13.62	3.5388698761
2.8e-05	14.122	3.61650604866
2.9e-05	14.606	3.65660552972
3e-05	15.052	3.75303823588
3.1e-05	15.538	3.82368356431
3.2e-05	15.92	3.80914688612
3.3e-05	16.294	3.87395973133
3.4e-05	16.624	3.87073946424
3.5e-05	17.002	3.96408829367
3.6e-05	17.372	3.95848657949
3.7e-05	17.728	3.99374711268
3.8e-05	18.068	4.02186225522
3.9e-05	18.354	4.02898051621
4e-05	18.696	4.0992174863
4.1e-05	18.952	4.17153401041
4.2e-05	19.166	4.20742724239
4.3e-05	19.378	4.25618561625
4.4e-05	19.538	4.26527326205
4.5e-05	19.742	4.27871896717
4.6e-05	19.922	4.28718042541
4.7e-05	20.146	4.26810074858
4.8e-05	20.36	4.2939958081
4.9e-05	20.56	4.28653706388
5e-05	20.644	4.29293186529
5.1e-05	20.756	4.28210976039
5.2e-05	20.848	4.29149111615
5.3e-05	20.936	4.28204437156
5.4e-05	21.032	4.29406287797
5.5e-05	21.16	4.29492724036
5.6e-05	21.27	4.26674348889
5.7e-05	21.4	4.23131185331
5.8e-05	21.46	4.16802111319
5.9e-05	21.52	4.16144205775
6e-05	21.59	4.21875574074
6.1e-05	21.682	4.2328330938
6.2e-05	21.702	4.21535241706
6.3e-05	21.79	4.20641177252
6.4e-05	21.894	4.25285363021
6.5e-05	21.904	4.17406085246
6.6e-05	21.938	4.16246993983
6.7e-05	21.984	4.18183500392
6.8e-05	22.0	4.18998806681
6.9e-05	22.092	4.21135797576
7e-05	22.166	4.16346538355
7.1e-05	22.174	4.18183261262
7.2e-05	22.174	4.18326714423
7.3e-05	22.168	4.19711519975
7.4e-05	22.138	4.17743414071
7.5e-05	22.152	4.16087683067
7.6e-05	22.184	4.12675950353
7.7e-05	22.186	4.13997632843
7.8e-05	22.162	4.09582177347
7.9e-05	22.158	4.09011442383
8e-05	22.19	4.08287888628
8.1e-05	22.212	4.11813744307
8.2e-05	22.172	4.18932166347
8.3e-05	22.172	4.19647661735
8.4e-05	22.124	4.19673968695
8.5e-05	22.1	4.22634593946
8.6e-05	22.07	4.22481952277
8.7e-05	22.038	4.16227774181
8.8e-05	22.04	4.17305643384
8.9e-05	22.02	4.19804716505
9e-05	21.98	4.2473050279
9.1e-05	21.944	4.26390243791
9.2e-05	21.884	4.279549509
9.3e-05	21.85	4.35516934229
9.4e-05	21.788	4.30709368368
9.5e-05	21.734	4.29409408374
9.6e-05	21.712	4.31891838311
9.7e-05	21.638	4.32607859383
9.8e-05	21.61	4.31438292227
9.9e-05	21.548	4.29414671384
0.0001	21.468	4.32769869561
0.000101	21.448	4.35147055603
0.000102	21.408	4.37327520287
0.000103	21.406	4.41148093048
0.000104	21.392	4.37656669091
0.000105	21.392	4.38250339418
0.000106	21.33	4.39648723415
0.000107	21.256	4.39982545108
0.000108	21.226	4.36290316189
0.000109	21.162	4.40678522281
0.00011	21.122	4.40217173677
0.000111	21.042	4.41636003967
0.000112	20.98	4.36573017948
0.000113	20.944	4.34705233463
0.000114	20.89	4.32225635519
0.000115	20.806	4.30492322812
0.000116	20.738	4.35905448463
0.000117	20.732	4.370832415
0.000118	20.69	4.38245365064
0.000119	20.626	4.35133588683
0.00012	20.556	4.41258019757
0.000121	20.548	4.4212776434
0.000122	20.5	4.41429496069
0.000123	20.426	4.4172982693
0.000124	20.338	4.39906308207
0.000125	20.266	4.4491846444
0.000126	20.218	4.44370070999
0.000127	20.148	4.41792892654
0.000128	20.102	4.40948931283
0.000129	20.1	4.37195608395
0.00013	20.028	4.33396077509
0.000131	19.938	4.29862257008
0.000132	19.9	4.27200187266
0.000133	19.848	4.27187265728
0.000134	19.838	4.3002041812
0.000135	19.786	4.33545891458
0.000136	19.738	4.353545222
0.000137	19.7	4.34211929822
0.000138	19.698	4.31587719937
0.000139	19.618	4.25488848267
0.00014	19.518	4.27430415389
0.000141	19.412	4.23583002492
0.000142	19.366	4.21616460779
0.000143	19.32	4.20732694237
0.000144	19.316	4.19858833419
0.000145	19.316	4.20810456144
0.000146	19.232	4.14272567279
0.000147	19.164	4.16234357063
0.000148	19.136	4.11065736835
0.000149	19.08	4.13540808144
0.00015	19.028	4.09233625207
0.000151	18.964	4.1117762585
0.000152	18.91	4.10242611146
0.000153	18.908	4.09139780515
0.000154	18.848	4.09791361549
0.000155	18.804	4.09018141407
0.000156	18.81	4.14076079966
0.000157	18.738	4.14841608328
0.000158	18.676	4.09768520021
0.000159	18.614	4.08227926531
0.00016	18.566	4.09849289374
0.000161	18.494	4.1267376946
0.000162	18.446	4.13316876016
0.000163	18.422	4.08606363142
0.000164	18.468	4.10669891762
0.000165	18.39	4.11556800454
0.000166	18.31	4.11167848938
0.000167	18.236	4.08708991827
0.000168	18.2	4.10170696174
0.000169	18.18	4.13274727028
0.00017	18.148	4.07849187813
0.000171	18.118	4.05019456323
0.000172	18.072	4.04064549299
0.000173	18.048	4.04891294053
0.000174	18.002	4.07602698715
0.000175	17.952	4.03604955371
0.000176	17.894	4.05891167679
0.000177	17.772	4.05265542577
0.000178	17.654	4.08145611271
0.000179	17.64	4.06674316868
0.00018	17.62	4.04964195948
0.000181	17.584	4.02330013795
0.000182	17.48	3.99519711654
0.000183	17.424	3.95730008971
0.000184	17.4	3.96585425854
0.000185	17.382	4.00200899549
0.000186	17.348	3.99736112955
0.000187	17.334	4.0306877825
0.000188	17.282	4.05049083445
0.000189	17.226	4.06729934969
0.00019	17.164	4.07935092876
0.000191	17.148	4.12675368783
0.000192	17.064	4.12163850914
0.000193	17.016	4.1104432851
0.000194	17.006	4.11022675773
0.000195	16.92	4.07057735463
0.000196	16.9	4.06767747001
0.000197	16.84	4.04949379553
0.000198	16.852	4.06719756097
0.000199	16.824	4.06559024005
0.0002	16.734	4.03376300742
0.000201	16.714	3.97444386047
0.000202	16.678	3.97722466049
0.000203	16.622	3.97330039136
0.000204	16.56	3.93324293681
0.000205	16.512	3.97213494232
0.000206	16.468	3.9386515459
0.000207	16.414	3.92359579977
0.000208	16.394	3.88571280462
0.000209	16.362	3.87955616018
0.00021	16.344	3.9071298929
0.000211	16.316	3.87351829736
0.000212	16.264	3.92355756935
0.000213	16.182	3.90754091469
0.000214	16.17	3.92900750826
0.000215	16.082	3.93437110603
0.000216	15.996	3.95018784363
0.000217	15.968	3.93026411326
0.000218	15.946	3.91804594154
0.000219	15.966	3.90446462399
0.00022	15.934	3.89122654185
0.000221	15.86	3.90287073832
0.000222	15.866	3.91459372094
0.000223	15.786	3.92379968908
0.000224	15.754	3.95392008012
0.000225	15.638	3.96874740945
0.000226	15.602	3.96681181807
0.000227	15.598	3.96539985373
0.000228	15.554	3.96977127805
0.000229	15.49	3.93673722771
0.00023	15.436	3.90357579663
0.000231	15.344	3.86596223468
0.000232	15.348	3.88470024584
0.000233	15.324	3.90883921388
0.000234	15.282	3.9143934396
0.000235	15.252	3.88747938901
0.000236	15.2	3.872466914
0.000237	15.182	3.84511066161
0.000238	15.154	3.82756894125
0.000239	15.128	3.84702690399
0.00024	15.106	3.79825802178
0.000241	15.08	3.82434308084
0.000242	15.006	3.79657266492
0.000243	14.948	3.77323415653
0.000244	14.934	3.75574812787
0.000245	14.872	3.70993477032
0.000246	14.822	3.74624024857
0.000247	14.72	3.78438898635
0.000248	14.678	3.82077426708
0.000249	14.642	3.80024157127
0.00025	14.66	3.78528730746
0.000251	14.602	3.78359564436
0.000252	14.58	3.80152600938
0.000253	14.584	3.83235488962
0.000254	14.54	3.82314007067
0.000255	14.504	3.78602482823
0.000256	14.418	3.77296647215
0.000257	14.338	3.75656172583
0.000258	14.282	3.78873013027
0.000259	14.266	3.8198486881
0.00026	14.198	3.81717120392
0.000261	14.168	3.84340682208
0.000262	14.12	3.85507457775
0.000263	14.106	3.82344922812
0.000264	14.076	3.83695504274
0.000265	14.056	3.8477089287
0.000266	14.0	3.8230877573
0.000267	13.98	3.77777712418
0.000268	13.97	3.746077949
0.000269	13.962	3.71221712727
0.00027	13.942	3.73559044864
0.000271	13.842	3.68904269425
0.000272	13.804	3.68857479252
0.000273	13.792	3.721388988
0.000274	13.78	3.71316576522
0.000275	13.756	3.70303443138
0.000276	13.696	3.71585575608
0.000277	13.64	3.70329582939
0.000278	13.578	3.73201232581
0.000279	13.486	3.74456993525
0.00028	13.516	3.72635800749
0.000281	13.42	3.70129706995
0.000282	13.37	3.65856529257
0.000283	13.318	3.65196878409
0.000284	13.276	3.66385370887
0.000285	13.26	3.67483332955
0.000286	13.218	3.67729193837
0.000287	13.174	3.69915179467
0.000288	13.18	3.63807641481
0.000289	13.106	3.6297057732
0.00029	13.042	3.61444822898
0.000291	13.03	3.57226818702
0.000292	12.922	3.54963603768
0.000293	12.89	3.5408897187
0.000294	12.87	3.52379057266
0.000295	12.868	3.54267921212
0.000296	12.832	3.56816143133
0.000297	12.834	3.57693220512
0.000298	12.798	3.50388298891
0.000299	12.77	3.50044282913
0.0003	12.734	3.51614049776
0.000301	12.69	3.51936073741
0.000302	12.622	3.51441545637
0.000303	12.582	3.52920330953
0.000304	12.58	3.57093825206
0.000305	12.524	3.5700733886
0.000306	12.462	3.51063470045
0.000307	12.436	3.54145506819
0.000308	12.36	3.50348398027
0.000309	12.36	3.48172371104
0.00031	12.31	3.43829899805
0.000311	12.306	3.44272624529
0.000312	12.25	3.44376247729
0.000313	12.21	3.40204350354
0.000314	12.202	3.38602953324
0.000315	12.108	3.3953403364
0.000316	12.088	3.41763895109
0.000317	12.08	3.36475853517
0.000318	12.028	3.38927956947
0.000319	11.958	3.39237910617
0.00032	11.886	3.39779399022
0.000321	11.91	3.43364238091
0.000322	11.872	3.41754531791
0.000323	11.854	3.42237987371
0.000324	11.878	3.39928168883
0.000325	11.866	3.37521021568
0.000326	11.842	3.36764546828
0.000327	11.83	3.34261873387
0.000328	11.796	3.3344240882
0.000329	11.798	3.35338575174
0.00033	11.734	3.33934784052
0.000331	11.678	3.38855662488
0.000332	11.652	3.37444751033
0.000333	11.594	3.36707053683
0.000334	11.59	3.37903832473
0.000335	11.52	3.35702249024
0.000336	11.468	3.31556571342
0.000337	11.422	3.32684775726
0.000338	11.438	3.30970633138
0.000339	11.408	3.32709122207
0.00034	11.43	3.34680444604
0.000341	11.402	3.3663624285
0.000342	11.374	3.41381370318
0.000343	11.362	3.40572400526
0.000344	11.334	3.37556573036
0.000345	11.258	3.31412673264
0.000346	11.224	3.27869242229
0.000347	11.226	3.28982127174
0.000348	11.202	3.26820990758
0.000349	11.114	3.26940422707
0.00035	11.078	3.26984953782
0.000351	11.084	3.26204598373
0.000352	11.024	3.22667382919
0.000353	10.98	3.24092579366
0.000354	10.948	3.23006129973
0.000355	10.916	3.21386745215
0.000356	10.894	3.16840085848
0.000357	10.826	3.13938274188
0.000358	10.82	3.17672787629
0.000359	10.806	3.18878723028
0.00036	10.774	3.17473211468
0.000361	10.748	3.183786425
0.000362	10.722	3.20136158533
0.000363	10.682	3.1825895117
0.000364	10.68	3.18521584826
0.000365	10.646	3.16996593042
0.000366	10.608	3.18344718819
0.000367	10.602	3.17231713421
0.000368	10.562	3.1840471102
0.000369	10.522	3.1889678581
0.00037	10.478	3.18269005717
0.000371	10.488	3.19591238929
0.000372	10.454	3.20747314876
0.000373	10.394	3.19793120626
0.000374	10.348	3.20981245558
0.000375	10.32	3.18207479485
0.000376	10.31	3.19842148567
0.000377	10.284	3.20863584721
0.000378	10.244	3.19694604271
0.000379	10.206	3.17420289207
0.00038	10.162	3.16097390056
0.000381	10.168	3.14066489776
0.000382	10.096	3.13093979501
0.000383	10.072	3.13605101999
0.000384	10.036	3.13284279848
0.000385	10.032	3.11239072097
0.000386	10.01	3.10385244495
0.000387	9.976	3.08794818609
0.000388	9.99	3.11414514755
0.000389	9.982	3.11153916896
0.00039	9.96	3.11101269686
0.000391	9.968	3.12841429481
0.000392	9.978	3.13456791281
0.000393	9.95	3.11632796734
0.000394	9.914	3.12003269214
0.000395	9.872	3.13043383575
0.000396	9.804	3.12819180998
0.000397	9.76	3.09748284902
0.000398	9.754	3.08892926432
0.000399	9.738	3.06094037838
0.0004	9.688	3.06376500404
0.000401	9.666	3.06699266383
0.000402	9.698	3.04808070759
0.000403	9.674	3.05216709896
0.000404	9.646	3.01739689136
0.000405	9.556	2.99313614792
0.000406	9.536	3.00078389758
0.000407	9.518	3.00627277538
0.000408	9.512	3.02751647394
0.000409	9.5	3.0056613249
0.00041	9.468	2.99348893434
0.000411	9.446	2.96160159373
0.000412	9.412	2.97829750025
0.000413	9.362	3.01047438122
0.000414	9.336	2.99518012814
0.000415	9.302	2.97435640097
0.000416	9.286	2.99001739125
0.000417	9.27	2.98280069733
0.000418	9.23	2.97070698656
0.000419	9.202	2.97610416484
0.00042	9.186	2.94811872217
0.000421	9.172	2.93979863256
0.000422	9.15	2.96167182517
0.000423	9.134	2.95973715049
0.000424	9.102	2.9447573754
0.000425	9.084	2.95109200128
0.000426	9.062	2.96684276631
0.000427	9.018	2.95392552377
0.000428	9.01	2.93085311812
0.000429	8.986	2.9553009999
0.00043	8.952	2.95934046706
0.000431	9.0	2.97523108346
0.000432	8.966	2.96796967639
0.000433	8.938	2.95468373942
0.000434	8.946	3.00584164586
0.000435	8.904	2.99312278398
0.000436	8.896	2.98616543413
0.000437	8.896	2.97946035382
0.000438	8.83	2.96599055966
0.000439	8.824	2.92455535082
0.00044	8.796	2.92410396532
0.000441	8.798	2.87353371304
0.000442	8.776	2.89375603671
0.000443	8.762	2.89090919954
0.000444	8.754	2.90197932453
0.000445	8.752	2.90766160342
0.000446	8.732	2.88447152872
0.000447	8.704	2.86712120427
0.000448	8.658	2.86095019181
0.000449	8.634	2.88028540253
0.00045	8.606	2.88145171745
0.000451	8.572	2.82644936272
0.000452	8.562	2.79681175627
0.000453	8.506	2.79892193532
0.000454	8.458	2.82634675863
0.000455	8.396	2.81552552821
0.000456	8.354	2.82217717374
0.000457	8.33	2.82649960198
0.000458	8.256	2.8639944134
0.000459	8.232	2.84924130252
0.00046	8.22	2.85229731971
0.000461	8.236	2.86431562507
0.000462	8.222	2.8685738617
0.000463	8.206	2.85299211355
0.000464	8.184	2.85834637509
0.000465	8.118	2.85658467405
0.000466	8.104	2.83499276895
0.000467	8.064	2.81920272418
0.000468	8.052	2.79308002034
0.000469	8.038	2.78434121472
0.00047	8.026	2.76501790229
0.000471	8.0	2.76115917687
0.000472	7.994	2.7615148017
0.000473	8.014	2.79746385142
0.000474	8.022	2.79955639343
0.000475	7.986	2.74987345163
0.000476	7.976	2.75162206707
0.000477	7.942	2.73690262889
0.000478	7.938	2.71553972536
0.000479	7.9	2.73093390619
0.00048	7.898	2.70029553938
0.000481	7.864	2.71394620433
0.000482	7.834	2.73467438647
0.000483	7.768	2.7037337147
0.000484	7.736	2.70449699575
0.000485	7.712	2.69982517953
0.000486	7.702	2.71462630946
0.000487	7.68	2.71691000955
0.000488	7.664	2.72820527087
0.000489	7.63	2.68869856994
0.00049	7.622	2.66666758333
0.000491	7.62	2.67873104286
0.000492	7.586	2.69863002281
0.000493	7.552	2.68538563339
0.000494	7.534	2.68567384468
0.000495	7.506	2.65894039046
0.000496	7.51	2.68587043619
0.000497	7.538	2.64812310892
0.000498	7.502	2.64310347887
0.000499	7.472	2.60944745109
0.0005	7.454	2.60535678939
0.000501	7.456	2.56983734894
0.000502	7.432	2.58870160505
0.000503	7.44	2.5943014474
0.000504	7.438	2.58807959692
0.000505	7.358	2.58337685985
0.000506	7.336	2.59289490724
0.000507	7.318	2.58551271511
0.000508	7.306	2.57378398472
0.000509	7.316	2.57140895231
0.00051	7.228	2.57138406311
0.000511	7.194	2.57145173005
0.000512	7.156	2.55336327224
0.000513	7.132	2.57809542104
0.000514	7.136	2.5747823209
0.000515	7.118	2.57761052139
0.000516	7.09	2.57796431317
0.000517	7.056	2.54339615475
0.000518	7.066	2.54040233034
0.000519	7.044	2.54913004768
0.00052	7.034	2.54732094562
0.000521	7.014	2.5576950561
0.000522	6.992	2.52980947899
0.000523	6.978	2.52220459123
0.000524	6.972	2.53045766611
0.000525	6.97	2.52845802813
0.000526	6.93	2.52924890037
0.000527	6.914	2.50651231794
0.000528	6.914	2.51686392163
0.000529	6.894	2.51451068799
0.00053	6.876	2.50052474493
0.000531	6.88	2.50950194262
0.000532	6.862	2.49939112585
0.000533	6.836	2.48135124479
0.000534	6.8	2.51316533479
0.000535	6.78	2.50990039643
0.000536	6.762	2.54191974696
0.000537	6.716	2.51223884215
0.000538	6.676	2.50978564822
0.000539	6.702	2.52214115386
0.00054	6.718	2.53662689413
0.000541	6.676	2.532
0.000542	6.654	2.52710981162
0.000543	6.65	2.50189927855
0.000544	6.646	2.51330141447
0.000545	6.618	2.51079190695
0.000546	6.572	2.49816252474
0.000547	6.546	2.49236514179
0.000548	6.548	2.46894633397
0.000549	6.538	2.4755920504
0.00055	6.56	2.47757946391
0.000551	6.526	2.47574715995
0.000552	6.52	2.4481829997
0.000553	6.48	2.43589819163
0.000554	6.44	2.44671207951
0.000555	6.428	2.45047260748
0.000556	6.406	2.46356733214
0.000557	6.412	2.44177312623
0.000558	6.398	2.42643689388
0.000559	6.368	2.44552162125
0.00056	6.346	2.45647796652
0.000561	6.292	2.41634765711
0.000562	6.294	2.41817369103
0.000563	6.3	2.46292509021
0.000564	6.304	2.45755651003
0.000565	6.284	2.4296798143
0.000566	6.256	2.36272385183
0.000567	6.224	2.38784924147
0.000568	6.206	2.38988786348
0.000569	6.18	2.41652643271
0.00057	6.15	2.40322699719
0.000571	6.146	2.38425753643
0.000572	6.136	2.38023192147
0.000573	6.14	2.37158175065
0.000574	6.122	2.38476749391
0.000575	6.106	2.37460817821
0.000576	6.074	2.35553051349
0.000577	6.068	2.36798986484
0.000578	6.072	2.36533633972
0.000579	6.058	2.37205311914
0.00058	6.034	2.35559843776
0.000581	6.0	2.356268236
0.000582	5.99	2.36260449504
0.000583	5.994	2.34647906447
0.000584	5.988	2.34090922507
0.000585	5.954	2.31773251261
0.000586	5.94	2.32473654421
0.000587	5.928	2.34666060605
0.000588	5.908	2.32970727775
0.000589	5.876	2.31184428541
0.00059	5.868	2.29664450884
0.000591	5.832	2.28205521406
0.000592	5.8	2.27596133535
0.000593	5.794	2.28988296644
0.000594	5.772	2.29521589398
0.000595	5.74	2.2944280333
0.000596	5.718	2.29923378542
0.000597	5.712	2.28058238176
0.000598	5.674	2.27062194123
0.000599	5.658	2.28057799691
0.0006	5.652	2.27923144941
0.000601	5.664	2.26519403142
0.000602	5.644	2.25682608989
0.000603	5.65	2.23774440006
0.000604	5.628	2.24713506492
0.000605	5.61	2.24006696328
0.000606	5.58	2.24312282321
0.000607	5.556	2.27746877037
0.000608	5.546	2.30127877494
0.000609	5.578	2.32032670113
0.00061	5.544	2.31690828476
0.000611	5.52	2.30252035822
0.000612	5.51	2.3025855033
0.000613	5.546	2.30301628305
0.000614	5.516	2.29472089806
0.000615	5.49	2.30084766988
0.000616	5.482	2.28597375313
0.000617	5.422	2.26183907474
0.000618	5.43	2.23631393145
0.000619	5.426	2.27607644863
0.00062	5.434	2.275443693
0.000621	5.436	2.25873947148
0.000622	5.414	2.20603807764
0.000623	5.428	2.22908411685
0.000624	5.4	2.21269066975
0.000625	5.372	2.18669065027
0.000626	5.358	2.17757571625
0.000627	5.36	2.20145406493
0.000628	5.36	2.20780433916
0.000629	5.344	2.2175806637
0.00063	5.31	2.22753226688
0.000631	5.3	2.22126090318
0.000632	5.294	2.19352775227
0.000633	5.266	2.18431774245
0.000634	5.248	2.16298312522
0.000635	5.22	2.16323831327
0.000636	5.222	2.17180017497
0.000637	5.192	2.17787419288
0.000638	5.18	2.17522412638
0.000639	5.16	2.16573313222
0.00064	5.128	2.13438890552
0.000641	5.124	2.11012416696
0.000642	5.102	2.13344697614
0.000643	5.076	2.11901486545
0.000644	5.084	2.12813157488
0.000645	5.104	2.11593572681
0.000646	5.094	2.11498557915
0.000647	5.094	2.10550801471
0.000648	5.082	2.09649135462
0.000649	5.062	2.10479357658
0.00065	5.03	2.0940630363
0.000651	4.996	2.09856713021
0.000652	4.976	2.12683426717
0.000653	4.974	2.11407757663
0.000654	4.936	2.07169109666
0.000655	4.926	2.0862703564
0.000656	4.916	2.09020190412
0.000657	4.924	2.08571906066
0.000658	4.902	2.09961806051
0.000659	4.898	2.10988056534
0.00066	4.904	2.11725860489
0.000661	4.892	2.13736660402
0.000662	4.856	2.15667892835
0.000663	4.854	2.15143765887
0.000664	4.846	2.13501381729
0.000665	4.828	2.14252561245
0.000666	4.816	2.14339543715
0.000667	4.788	2.15105927394
0.000668	4.772	2.14196545257
0.000669	4.758	2.12871698448
0.00067	4.728	2.12744353627
0.000671	4.712	2.12815788888
0.000672	4.728	2.12179546611
0.000673	4.724	2.14192063345
0.000674	4.702	2.15527167661
0.000675	4.712	2.1450072261
0.000676	4.73	2.14874381907
0.000677	4.728	2.14336557778
0.000678	4.706	2.16230525135
0.000679	4.69	2.15079055233
0.00068	4.682	2.124353078
0.000681	4.664	2.11922249894
0.000682	4.672	2.13457630456
0.000683	4.656	2.1386126344
0.000684	4.634	2.12509858595
0.000685	4.606	2.10683744034
0.000686	4.59	2.13023472885
0.000687	4.59	2.12365251395
0.000688	4.574	2.12521151888
0.000689	4.562	2.12182845678
0.00069	4.554	2.10596391232
0.000691	4.532	2.11020757273
0.000692	4.51	2.11610491233
0.000693	4.484	2.12173136848
0.000694	4.494	2.13024975062
0.000695	4.466	2.09686527941
0.000696	4.458	2.08140241184
0.000697	4.42	2.05708531666
0.000698	4.406	2.05162472202
0.000699	4.406	2.04381114587
0.0007	4.402	2.03872411081
0.000701	4.384	2.02596742323
0.000702	4.372	2.0222799015
0.000703	4.37	2.02511728055
0.000704	4.354	2.02303830908
0.000705	4.352	2.03766925677
0.000706	4.346	2.02343371525
0.000707	4.324	2.00475035852
0.000708	4.298	2.0112672622
0.000709	4.262	1.99332787067
0.00071	4.262	1.98528486621
0.000711	4.262	2.00133855207
0.000712	4.24	2.0105720579
0.000713	4.234	1.989784913
0.000714	4.238	1.99533355608
0.000715	4.224	1.99845540356
0.000716	4.242	2.0128179252
0.000717	4.198	1.99769767482
0.000718	4.188	2.00116366147
0.000719	4.188	1.98410080389
0.00072	4.166	1.97647261555
0.000721	4.148	1.97233262915
0.000722	4.118	1.97384801847
0.000723	4.13	1.98522039079
0.000724	4.11	1.99346432123
0.000725	4.092	2.00687219324
0.000726	4.082	1.99180219901
0.000727	4.064	1.98391128834
0.000728	4.05	1.97471516933
0.000729	4.044	1.97738817636
0.00073	4.024	2.01480123089
0.000731	4.03	2.01223756053
0.000732	4.022	2.00836152124
0.000733	4.006	2.02927671844
0.000734	3.984	2.02280597191
0.000735	3.984	2.02280597191
0.000736	3.986	1.99845039968
0.000737	4.006	1.99949093521
0.000738	4.0	2.00698779269
0.000739	4.004	2.00997114407
0.00074	3.962	1.98104921696
0.000741	3.934	1.94772790708
0.000742	3.922	1.94831106346
0.000743	3.924	1.9447940765
0.000744	3.918	1.92438977341
0.000745	3.896	1.91446702766
0.000746	3.902	1.93297594398
0.000747	3.884	1.92835266484
0.000748	3.874	1.91262228367
0.000749	3.862	1.91179392195
0.00075	3.858	1.93851386376
0.000751	3.856	1.93268310905
0.000752	3.842	1.92276779669
0.000753	3.83	1.93522608498
0.000754	3.832	1.94210607331
0.000755	3.834	1.93763876922
0.000756	3.814	1.94715279318
0.000757	3.776	1.91776536625
0.000758	3.77	1.91548949358
0.000759	3.77	1.91026176217
0.00076	3.762	1.8807860059
0.000761	3.768	1.88737277717
0.000762	3.76	1.88
0.000763	3.762	1.89350363084
0.000764	3.75	1.89618037117
0.000765	3.74	1.89007936341
0.000766	3.722	1.88910454978
0.000767	3.68	1.87872297053
0.000768	3.678	1.8778487692
0.000769	3.678	1.88104120104
0.00077	3.664	1.87699334043
0.000771	3.654	1.89057768949
0.000772	3.65	1.89618037117
0.000773	3.65	1.8877234967
0.000774	3.632	1.91326318106
0.000775	3.618	1.89949361673
0.000776	3.624	1.8736659254
0.000777	3.6	1.86654761525
0.000778	3.586	1.87259285484
0.000779	3.568	1.87653297333
0.00078	3.54	1.87840357751
0.000781	3.506	1.87988403898
0.000782	3.51	1.87453994356
0.000783	3.484	1.84654921407
0.000784	3.502	1.8541833782
0.000785	3.488	1.85414562535
0.000786	3.472	1.8572065044
0.000787	3.468	1.8603698557
0.000788	3.456	1.86442055342
0.000789	3.468	1.8614446003
0.00079	3.466	1.8678447473
0.000791	3.47	1.85717527444
0.000792	3.452	1.86324877566
0.000793	3.468	1.87642639078
0.000794	3.464	1.88486179865
0.000795	3.446	1.85770934217
0.000796	3.424	1.85478408447
0.000797	3.404	1.83106089467
0.000798	3.388	1.82358328573
0.000799	3.386	1.84201085773
0.0008	3.372	1.84651455451
0.000801	3.366	1.83085881487
0.000802	3.348	1.81518483907
0.000803	3.354	1.81677846751
0.000804	3.328	1.82658588629
0.000805	3.31	1.83245736649
0.000806	3.27	1.83005464399
0.000807	3.294	1.81316408524
0.000808	3.27	1.80141610962
0.000809	3.27	1.79696967142
0.00081	3.242	1.78197530847
0.000811	3.236	1.75849481091
0.000812	3.226	1.75696442764
0.000813	3.266	1.7604669835
0.000814	3.266	1.75819339096
0.000815	3.278	1.76428909196
0.000816	3.29	1.77254054961
0.000817	3.282	1.77495802767
0.000818	3.256	1.76931173059
0.000819	3.252	1.75057019282
0.00082	3.25	1.76053968998
0.000821	3.224	1.75665135983
0.000822	3.212	1.74328884583
0.000823	3.214	1.74247065972
0.000824	3.198	1.71778811266
0.000825	3.194	1.7240545235
0.000826	3.178	1.74651538785
0.000827	3.184	1.75104083333
0.000828	3.174	1.7537742158
0.000829	3.18	1.76170372083
0.00083	3.17	1.75074269954
0.000831	3.146	1.72182577516
0.000832	3.116	1.7095449687
0.000833	3.1	1.69882312205
0.000834	3.09	1.69289692539
0.000835	3.07	1.70091152033
0.000836	3.058	1.67887938816
0.000837	3.056	1.67357820253
0.000838	3.074	1.69249047265
0.000839	3.068	1.70040465772
0.00084	3.06	1.71941850636
0.000841	3.062	1.73613248342
0.000842	3.07	1.74272774695
0.000843	3.06	1.74367428151
0.000844	3.05	1.7156631371
0.000845	3.05	1.73306087602
0.000846	3.044	1.71757503475
0.000847	3.026	1.7021527546
0.000848	3.016	1.70872584109
0.000849	3.004	1.70293393882
0.00085	2.996	1.70293393882
0.000851	2.972	1.6897384413
0.000852	2.952	1.68217002708
0.000853	2.954	1.68044160863
0.000854	2.918	1.65869707904
0.000855	2.918	1.67429865914
0.000856	2.912	1.67220094486
0.000857	2.926	1.67586514971
0.000858	2.916	1.6555796568
0.000859	2.906	1.63742602886
0.00086	2.878	1.63067961292
0.000861	2.866	1.63830522187
0.000862	2.868	1.64273430597
0.000863	2.866	1.64074495276
0.000864	2.87	1.65441832678
0.000865	2.872	1.65759343628
0.000866	2.868	1.65002303014
0.000867	2.872	1.65759343628
0.000868	2.854	1.61514209901
0.000869	2.858	1.62905985157
0.00087	2.858	1.66308027467
0.000871	2.85	1.66958078571
0.000872	2.852	1.6727510275
0.000873	2.856	1.66230683088
0.000874	2.84	1.64996969669
0.000875	2.836	1.65078890231
0.000876	2.846	1.64264542735
0.000877	2.84	1.66565302509
0.000878	2.826	1.67681960866
0.000879	2.816	1.67873285546
0.00088	2.802	1.6741553094
0.000881	2.77	1.65924681708
0.000882	2.744	1.65483050492
0.000883	2.748	1.65060473766
0.000884	2.744	1.66326907023
0.000885	2.75	1.67077826177
0.000886	2.756	1.66627248672
0.000887	2.75	1.66478226805
0.000888	2.72	1.6485144828
0.000889	2.702	1.61282237088
0.00089	2.702	1.62394458034
0.000891	2.708	1.64643129222
0.000892	2.684	1.62976808166
0.000893	2.652	1.6009047442
0.000894	2.638	1.59591854429
0.000895	2.63	1.59282767429
0.000896	2.628	1.59675170268
0.000897	2.616	1.60141937043
0.000898	2.618	1.59501598738
0.000899	2.624	1.59706731229
0.0009	2.628	1.58795969722
0.000901	2.626	1.60689887672
0.000902	2.6	1.59624559514
0.000903	2.594	1.60535478945
0.000904	2.574	1.60764548331
0.000905	2.562	1.59064640948
0.000906	2.542	1.57614593233
0.000907	2.532	1.55723344429
0.000908	2.524	1.57779086067
0.000909	2.53	1.57133701032
0.00091	2.522	1.58666820728
0.000911	2.512	1.59557387795
0.000912	2.502	1.59059611467
0.000913	2.492	1.60310199301
0.000914	2.484	1.61051047808
0.000915	2.49	1.61799258342
0.000916	2.462	1.63234677688
0.000917	2.454	1.60620173079
0.000918	2.448	1.5985293241
0.000919	2.436	1.58930928393
0.00092	2.424	1.60755217645
0.000921	2.404	1.60399002491
0.000922	2.404	1.58517633089
0.000923	2.41	1.58300347441
0.000924	2.4	1.58619040471
0.000925	2.412	1.58816120089
0.000926	2.416	1.58963643642
0.000927	2.404	1.58265094067
0.000928	2.404	1.59899468417
0.000929	2.406	1.57897561729
0.00093	2.408	1.57909341079
0.000931	2.39	1.57413468293
0.000932	2.384	1.56094330454
0.000933	2.366	1.55436289199
0.000934	2.376	1.54357507106
0.000935	2.384	1.55452372127
0.000936	2.362	1.53067174796
0.000937	2.348	1.52541666439
0.000938	2.336	1.55534690664
0.000939	2.332	1.55491993363
0.00094	2.32	1.54712636847
0.000941	2.326	1.56068062075
0.000942	2.332	1.54330035962
0.000943	2.322	1.54088156586
0.000944	2.33	1.53398174696
0.000945	2.324	1.52545861956
0.000946	2.306	1.51669509131
0.000947	2.292	1.51483860526
0.000948	2.302	1.52669446845
0.000949	2.282	1.52265426148
0.00095	2.284	1.51239677334
0.000951	2.272	1.504
0.000952	2.254	1.49314567273
0.000953	2.244	1.48877936579
0.000954	2.256	1.502818685
0.000955	2.248	1.48811827487
0.000956	2.23	1.47278647468
0.000957	2.224	1.45802057599
0.000958	2.214	1.47383988276
0.000959	2.216	1.47015101265
0.00096	2.218	1.45687199163
0.000961	2.226	1.45290192374
0.000962	2.22	1.44623649518
0.000963	2.218	1.44999172411
0.000964	2.204	1.4402721965
0.000965	2.196	1.44138266952
0.000966	2.186	1.43923729802
0.000967	2.178	1.4178561281
0.000968	2.17	1.4258681566
0.000969	2.168	1.42960693899
0.00097	2.158	1.43423707943
0.000971	2.156	1.43375869657
0.000972	2.156	1.42255544707
0.000973	2.152	1.42859931401
0.000974	2.13	1.4131878856
0.000975	2.132	1.41512402283
0.000976	2.118	1.43947073607
0.000977	2.126	1.44572611514
0.000978	2.112	1.43786508407
0.000979	2.118	1.44640105088
0.00098	2.11	1.43453825324
0.000981	2.1	1.43874945699
0.000982	2.086	1.43478360738
0.000983	2.084	1.4369913013
0.000984	2.066	1.43584260976
0.000985	2.058	1.4403596773
0.000986	2.056	1.41875438325
0.000987	2.06	1.4185908501
0.000988	2.066	1.42465574789
0.000989	2.048	1.41056584391
0.00099	2.044	1.39787839242
0.000991	2.044	1.38782707857
0.000992	2.044	1.38060276691
0.000993	2.04	1.37927517197
0.000994	2.04	1.38361844451
0.000995	2.034	1.39314177312
0.000996	2.034	1.40315501638
0.000997	2.02	1.40556038647
0.000998	2.014	1.3934862755
0.000999	2.012	1.40137646619
0.001	2.002	1.40641245728
0.001001	2.002	1.39785406964
0.001002	1.996	1.39426826687
0.001003	1.984	1.38987193655
0.001004	1.978	1.38907019261
0.001005	1.984	1.39990856844
0.001006	1.99	1.40637832748
0.001007	1.984	1.40276298782
0.001008	1.992	1.40567990666
0.001009	1.974	1.38756044913
0.00101	1.972	1.39255735968
0.001011	1.976	1.40122232354
0.001012	1.966	1.40457965242
0.001013	1.962	1.38872459473
0.001014	1.948	1.39186780982
0.001015	1.942	1.40094111225
0.001016	1.942	1.4037934321
0.001017	1.942	1.4052174209
0.001018	1.922	1.41842024802
0.001019	1.926	1.4200436613
0.00102	1.924	1.41641236933
0.001021	1.916	1.39317766276
0.001022	1.932	1.40548070069
0.001023	1.92	1.39914259459
0.001024	1.904	1.39383786719
0.001025	1.878	1.38387716218
0.001026	1.888	1.38255415807
0.001027	1.894	1.3808562561
0.001028	1.892	1.3712534412
0.001029	1.878	1.37080852055
0.00103	1.872	1.37099088254
0.001031	1.87	1.36715032092
0.001032	1.866	1.37260482296
0.001033	1.86	1.36981750609
0.001034	1.858	1.36741946746
0.001035	1.846	1.37050501641
0.001036	1.826	1.34600297176
0.001037	1.834	1.34106077416
0.001038	1.824	1.32250671076
0.001039	1.832	1.32957737646
0.00104	1.824	1.32250671076
0.001041	1.82	1.32800602408
0.001042	1.818	1.32093754584
0.001043	1.816	1.31382799483
0.001044	1.812	1.31326158856
0.001045	1.802	1.31711654761
0.001046	1.794	1.30367327195
0.001047	1.806	1.3039800612
0.001048	1.794	1.30979540387
0.001049	1.772	1.32966762764
0.00105	1.762	1.31352807355
0.001051	1.762	1.30895225276
0.001052	1.76	1.30629246342
0.001053	1.75	1.28666234887
0.001054	1.748	1.28081848831
0.001055	1.74	1.28234160815
0.001056	1.74	1.29938446966
0.001057	1.726	1.31260199604
0.001058	1.724	1.31142060377
0.001059	1.706	1.30520649707
0.00106	1.708	1.31861139082
0.001061	1.708	1.31557439926
0.001062	1.692	1.29966764982
0.001063	1.71	1.30763144655
0.001064	1.694	1.30090891303
0.001065	1.68	1.29058126439
0.001066	1.66	1.28856509343
0.001067	1.652	1.27706538595
0.001068	1.664	1.27244017541
0.001069	1.668	1.25290701969
0.00107	1.68	1.260793401
0.001071	1.662	1.27112391213
0.001072	1.652	1.25972060394
0.001073	1.652	1.25494860453
0.001074	1.64	1.25634390196
0.001075	1.63	1.26059509756
0.001076	1.632	1.25720960862
0.001077	1.63	1.25741798937
0.001078	1.622	1.26297901804
0.001079	1.618	1.25541865527
0.00108	1.6	1.2585706178
0.001081	1.584	1.23569575543
0.001082	1.582	1.23096547474
0.001083	1.586	1.24523250841
0.001084	1.586	1.23717581612
0.001085	1.584	1.2275764742
0.001086	1.582	1.23096547474
0.001087	1.576	1.23459467033
0.001088	1.568	1.23990967413
0.001089	1.568	1.24152164701
0.00109	1.564	1.24816024612
0.001091	1.56	1.24354332454
0.001092	1.556	1.24372987421
0.001093	1.554	1.23736979113
0.001094	1.55	1.23592070943
0.001095	1.558	1.25165330663
0.001096	1.552	1.24390353324
0.001097	1.546	1.23769301525
0.001098	1.546	1.24413986352
0.001099	1.548	1.24567090357
0.0011	1.55	1.25359483088
0.001101	1.558	1.25484501035
0.001102	1.562	1.24022417328
0.001103	1.54	1.22163824433
0.001104	1.544	1.22803257286
0.001105	1.534	1.221819954
0.001106	1.508	1.21405765926
0.001107	1.502	1.20913026593
0.001108	1.498	1.20913026593
0.001109	1.494	1.21406919078
0.00111	1.484	1.21562494216
0.001111	1.474	1.19888448151
0.001112	1.482	1.19903127566
0.001113	1.474	1.18377531652
0.001114	1.46	1.17490425142
0.001115	1.448	1.17613604655
0.001116	1.434	1.17883162496
0.001117	1.43	1.18705517985
0.001118	1.434	1.19232713632
0.001119	1.438	1.19756252446
0.00112	1.42	1.1745637488
0.001121	1.412	1.15855772407
0.001122	1.408	1.15305507241
0.001123	1.402	1.14734301758
0.001124	1.39	1.15321290315
0.001125	1.392	1.14818813789
0.001126	1.39	1.14450862819
0.001127	1.376	1.15352676605
0.001128	1.372	1.16172974482
0.001129	1.374	1.16710068118
0.00113	1.368	1.15263871183
0.001131	1.384	1.1560899619
0.001132	1.37	1.17690271476
0.001133	1.354	1.18519365506
0.001134	1.356	1.18036604492
0.001135	1.356	1.17015554522
0.001136	1.362	1.17087830281
0.001137	1.36	1.17064085013
0.001138	1.348	1.16743136843
0.001139	1.354	1.1767259664
0.00114	1.354	1.17842437178
0.001141	1.358	1.18567955199
0.001142	1.36	1.18084715353
0.001143	1.36	1.17745488236
0.001144	1.348	1.18274933946
0.001145	1.358	1.19408374916
0.001146	1.356	1.1786704374
0.001147	1.336	1.15373480488
0.001148	1.342	1.15110208062
0.001149	1.352	1.15589618911
0.00115	1.344	1.14963646428
0.001151	1.348	1.15883389664
0.001152	1.35	1.16425942126
0.001153	1.338	1.15920489992
0.001154	1.334	1.14997565192
0.001155	1.328	1.14560726255
0.001156	1.326	1.14705012968
0.001157	1.322	1.14294181829
0.001158	1.322	1.14817942849
0.001159	1.318	1.1510325799
0.00116	1.314	1.14865312432
0.001161	1.326	1.1574644703
0.001162	1.312	1.15006782409
0.001163	1.304	1.1417460313
0.001164	1.29	1.13749725274
0.001165	1.27	1.13185688141
0.001166	1.276	1.13305957478
0.001167	1.272	1.1410591571
0.001168	1.264	1.13767482173
0.001169	1.268	1.15938604442
0.00117	1.264	1.15685089791
0.001171	1.262	1.15989482282
0.001172	1.258	1.16766262251
0.001173	1.242	1.16423193566
0.001174	1.228	1.15239576535
0.001175	1.232	1.16197073973
0.001176	1.242	1.16423193566
0.001177	1.232	1.16197073973
0.001178	1.23	1.15633040261
0.001179	1.224	1.14272656397
0.00118	1.23	1.14764977236
0.001181	1.234	1.13984384895
0.001182	1.226	1.14145696371
0.001183	1.214	1.13675151198
0.001184	1.214	1.142017513
0.001185	1.218	1.13422925372
0.001186	1.216	1.13373012662
0.001187	1.216	1.12665167643
0.001188	1.214	1.12258808118
0.001189	1.198	1.10941245711
0.00119	1.202	1.10688572129
0.001191	1.2	1.10634533488
0.001192	1.218	1.10926822726
0.001193	1.208	1.11567737272
0.001194	1.196	1.11963565502
0.001195	1.186	1.11866170043
0.001196	1.174	1.11880471933
0.001197	1.17	1.10864782506
0.001198	1.172	1.10562923261
0.001199	1.162	1.1062350564
0.0012	1.16	1.09654001295
0.001201	1.164	1.09229300098
0.001202	1.156	1.08428040654
0.001203	1.142	1.08158957096
0.001204	1.14	1.08277421469
0.001205	1.12	1.05337552658
0.001206	1.114	1.05309258852
0.001207	1.12	1.07591821251
0.001208	1.102	1.05242386898
0.001209	1.098	1.04134336316
0.00121	1.098	1.03749506023
0.001211	1.104	1.0436397846
0.001212	1.096	1.05203802213
0.001213	1.092	1.05049321749
0.001214	1.098	1.0432621914
0.001215	1.102	1.04861623104
0.001216	1.096	1.04631926294
0.001217	1.088	1.05083585778
0.001218	1.098	1.05280387537
0.001219	1.104	1.07386405099
0.00122	1.112	1.07305917824
0.001221	1.098	1.05848760031
0.001222	1.094	1.04936361667
0.001223	1.092	1.04284994127
0.001224	1.09	1.04014422077
0.001225	1.08	1.02645019363
0.001226	1.082	1.03115275299
0.001227	1.074	1.03369434554
0.001228	1.07	1.03590540109
0.001229	1.06	1.01607086367
0.00123	1.046	0.999941998318
0.001231	1.042	1.00808531385
0.001232	1.028	1.00559236274
0.001233	1.038	1.01220353684
0.001234	1.03	1.00254675701
0.001235	1.034	0.994406355571
0.001236	1.032	1.00148689457
0.001237	1.038	1.0042688883
0.001238	1.034	1.00640151033
0.001239	1.03	1.01641526946
0.00124	1.028	1.01548806
0.001241	1.024	1.01164420623
0.001242	1.028	1.01745565014
0.001243	1.024	1.00966529107
0.001244	1.016	1.00386453269
0.001245	1.014	0.998901396535
0.001246	1.02	0.991766101457
0.001247	1.022	0.996752727611
0.001248	1.016	1.00187025108
0.001249	1.02	0.999799979996
0.00125	1.016	0.993853107859
0.001251	1.018	1.00083764917
0.001252	1.008	0.999967999488
0.001253	0.998	0.984883749485
0.001254	1.0	0.995991967839
0.001255	0.99	1.00294566154
0.001256	0.974	0.98657184229
0.001257	0.964	0.979134311522
0.001258	0.964	0.97298715305
0.001259	0.958	0.979916322958
0.00126	0.948	0.964
0.001261	0.942	0.970894432984
0.001262	0.936	0.961199250936
0.001263	0.938	0.95402096413
0.001264	0.924	0.951957982266
0.001265	0.926	0.959439419661
0.001266	0.928	0.962712833611
0.001267	0.928	0.950166301234
0.001268	0.924	0.941394709992
0.001269	0.908	0.931416126122
0.00127	0.9	0.93701654201
0.001271	0.902	0.940423308941
0.001272	0.89	0.92622891339
0.001273	0.908	0.937835806525
0.001274	0.912	0.933946465275
0.001275	0.906	0.938703361025
0.001276	0.902	0.934021413031
0.001277	0.888	0.931373179773
0.001278	0.888	0.927068498009
0.001279	0.882	0.927402825098
0.00128	0.89	0.932684298142
0.001281	0.882	0.935989316178
0.001282	0.874	0.930657831859
0.001283	0.868	0.941581648079
0.001284	0.866	0.93810660375
0.001285	0.856	0.933415234502
0.001286	0.848	0.934289034507
0.001287	0.844	0.929335246292
0.001288	0.84	0.9286549413
0.001289	0.838	0.931534218373
0.00129	0.838	0.937953090511
0.001291	0.836	0.940799659864
0.001292	0.84	0.941488183675
0.001293	0.844	0.940034041937
0.001294	0.838	0.942208044967
0.001295	0.838	0.940082975061
0.001296	0.834	0.943633403394
0.001297	0.836	0.947155742209
0.001298	0.836	0.938671401503
0.001299	0.828	0.93937000165
0.0013	0.826	0.94431138932
0.001301	0.828	0.947848089094
0.001302	0.826	0.950643992249
0.001303	0.826	0.946426964958
0.001304	0.818	0.940678478546
0.001305	0.82	0.94
0.001306	0.818	0.938549945394
0.001307	0.814	0.929195350828
0.001308	0.806	0.923235614564
0.001309	0.808	0.916043667081
0.00131	0.812	0.919051685162
0.001311	0.812	0.921225271039
0.001312	0.814	0.918370295687
0.001313	0.806	0.91233984896
0.001314	0.8	0.907744457433
0.001315	0.798	0.908402994271
0.001316	0.792	0.903734474279
0.001317	0.794	0.909705446834
0.001318	0.79	0.917551088496
0.001319	0.798	0.942971897779
0.00132	0.788	0.939710593747
0.001321	0.784	0.936666429419
0.001322	0.788	0.937579863265
0.001323	0.78	0.924986486388
0.001324	0.792	0.938475359293
0.001325	0.8	0.933809402394
0.001326	0.8	0.933809402394
0.001327	0.792	0.916916571996
0.001328	0.79	0.910988474131
0.001329	0.788	0.913813985448
0.00133	0.794	0.924967026439
0.001331	0.794	0.927126744302
0.001332	0.8	0.92736184955
0.001333	0.794	0.916277250618
0.001334	0.788	0.909426192717
0.001335	0.786	0.907856816905
0.001336	0.792	0.912543697584
0.001337	0.79	0.913181252545
0.001338	0.788	0.913813985448
0.001339	0.79	0.917551088496
0.00134	0.784	0.912876771531
0.001341	0.794	0.916277250618
0.001342	0.79	0.913181252545
0.001343	0.784	0.895178194551
0.001344	0.78	0.898665677546
0.001345	0.774	0.898289485634
0.001346	0.768	0.89787304225
0.001347	0.77	0.897273648337
0.001348	0.768	0.89340696214
0.001349	0.766	0.891764542915
0.00135	0.754	0.881750531613
0.001351	0.754	0.886275352247
0.001352	0.748	0.874354619133
0.001353	0.748	0.87663903632
0.001354	0.744	0.868598871747
0.001355	0.74	0.881135630876
0.001356	0.74	0.878862901709
0.001357	0.734	0.871346085089
0.001358	0.748	0.887972972562
0.001359	0.746	0.888529121639
0.00136	0.74	0.885663593019
0.001361	0.734	0.880479414864
0.001362	0.724	0.869381389265
0.001363	0.726	0.864247649693
0.001364	0.716	0.857522011379
0.001365	0.714	0.855689195912
0.001366	0.72	0.861162005664
0.001367	0.72	0.861162005664
0.001368	0.718	0.866300178922
0.001369	0.712	0.86084609542
0.00137	0.71	0.854341851954
0.001371	0.702	0.851584405682
0.001372	0.704	0.855794367824
0.001373	0.7	0.859069263797
0.001374	0.7	0.854400374532
0.001375	0.704	0.855794367824
0.001376	0.698	0.854866071382
0.001377	0.7	0.852056336166
0.001378	0.702	0.856268649432
0.001379	0.696	0.843554384732
0.00138	0.694	0.855782682695
0.001381	0.698	0.861856136487
0.001382	0.694	0.855782682695
0.001383	0.684	0.853313541437
0.001384	0.678	0.840426082413
0.001385	0.68	0.84
0.001386	0.682	0.839568937015
0.001387	0.682	0.839568937015
0.001388	0.682	0.844319844609
0.001389	0.682	0.851396499875
0.00139	0.684	0.855654135735
0.001391	0.676	0.857335406944
0.001392	0.676	0.854999415204
0.001393	0.676	0.857335406944
0.001394	0.678	0.856922400221
0.001395	0.68	0.858836422143
0.001396	0.676	0.847952828877
0.001397	0.676	0.843222390595
0.001398	0.682	0.846685301632
0.001399	0.672	0.841674521415
0.0014	0.672	0.839294942199
0.001401	0.674	0.843637362852
0.001402	0.676	0.843222390595
0.001403	0.668	0.844852649875
0.001404	0.666	0.842878401669
0.001405	0.664	0.845638220517
0.001406	0.664	0.843269826331
0.001407	0.668	0.851924879317
0.001408	0.66	0.8416650165
0.001409	0.658	0.830081923668
0.00141	0.66	0.836899038116
0.001411	0.654	0.840407044235
0.001412	0.652	0.836
0.001413	0.654	0.842783483464
0.001414	0.648	0.843857807927
0.001415	0.644	0.832624765426
0.001416	0.638	0.828828088327
0.001417	0.64	0.823650411279
0.001418	0.642	0.830563664026
0.001419	0.646	0.832276396397
0.00142	0.652	0.838388931225
0.001421	0.646	0.822608047614
0.001422	0.64	0.816333265278
0.001423	0.64	0.813879597975
0.001424	0.632	0.815215308983
0.001425	0.636	0.817009179875
0.001426	0.636	0.809632015177
0.001427	0.626	0.803818387448
0.001428	0.626	0.803818387448
0.001429	0.618	0.797543729209
0.00143	0.62	0.804735981549
0.001431	0.622	0.809392364679
0.001432	0.626	0.813710022059
0.001433	0.62	0.804735981549
0.001434	0.62	0.799749960925
0.001435	0.616	0.800339927781
0.001436	0.616	0.800339927781
0.001437	0.618	0.802543456767
0.001438	0.608	0.79895932312
0.001439	0.604	0.796984316031
0.00144	0.6	0.789936706325
0.001441	0.596	0.787898470617
0.001442	0.592	0.785834588193
0.001443	0.58	0.774338427304
0.001444	0.58	0.771751255263
0.001445	0.58	0.756042326857
0.001446	0.58	0.750732975165
0.001447	0.576	0.753806341178
0.001448	0.568	0.749250291959
0.001449	0.562	0.747098387095
0.00145	0.558	0.747419560889
0.001451	0.55	0.745318723769
0.001452	0.552	0.758482695913
0.001453	0.55	0.753325958666
0.001454	0.534	0.746219806759
0.001455	0.536	0.7488017094
0.001456	0.528	0.743784915147
0.001457	0.522	0.749343712858
0.001458	0.514	0.746862771866
0.001459	0.512	0.736108687627
0.00146	0.512	0.736108687627
0.001461	0.508	0.733441204187
0.001462	0.514	0.730618915715
0.001463	0.516	0.736032607973
0.001464	0.522	0.738590549628
0.001465	0.534	0.7435348008
0.001466	0.532	0.743623560681
0.001467	0.53	0.738308878451
0.001468	0.53	0.738308878451
0.001469	0.53	0.732871066423
0.00147	0.536	0.735325778142
0.001471	0.526	0.719252389638
0.001472	0.53	0.732871066423
0.001473	0.53	0.732871066423
0.001474	0.53	0.730136973451
0.001475	0.514	0.722360021042
0.001476	0.516	0.722318489311
0.001477	0.512	0.716837499019
0.001478	0.518	0.719497046554
0.001479	0.508	0.711291782604
0.00148	0.51	0.719652694013
0.001481	0.512	0.719622123062
0.001482	0.51	0.711266476083
0.001483	0.51	0.708449010162
0.001484	0.51	0.708449010162
0.001485	0.504	0.702839953332
0.001486	0.502	0.702848490074
0.001487	0.502	0.702848490074
0.001488	0.5	0.702851335632
0.001489	0.498	0.702848490074
0.00149	0.5	0.702851335632
0.001491	0.498	0.694259317546
0.001492	0.496	0.699988571335
0.001493	0.492	0.697091098781
0.001494	0.484	0.688290636287
0.001495	0.476	0.685145240077
0.001496	0.464	0.678751795578
0.001497	0.448	0.674756252287
0.001498	0.442	0.668308312084
0.001499	0.444	0.66246811244
0.0015	0.442	0.656228618699
0.001501	0.448	0.665804776192
0.001502	0.448	0.662794085671
0.001503	0.442	0.653173790044
0.001504	0.442	0.653173790044
0.001505	0.44	0.646838465152
0.001506	0.44	0.646838465152
0.001507	0.438	0.646649827959
0.001508	0.434	0.646253820105
0.001509	0.438	0.649735330731
0.00151	0.438	0.655862790529
0.001511	0.45	0.662947961759
0.001512	0.446	0.656569874423
0.001513	0.448	0.671785680109
0.001514	0.444	0.665480277694
0.001515	0.452	0.669100889254
0.001516	0.448	0.671785680109
0.001517	0.448	0.671785680109
0.001518	0.45	0.671937497093
0.001519	0.45	0.674907401056
0.00152	0.446	0.671627873156
0.001521	0.446	0.668643402719
0.001522	0.44	0.659090282131
0.001523	0.438	0.658905152507
0.001524	0.446	0.659608975075
0.001525	0.444	0.65944218852
0.001526	0.442	0.656228618699
0.001527	0.446	0.659608975075
0.001528	0.444	0.65944218852
0.001529	0.44	0.656048778674
0.00153	0.44	0.656048778674
0.001531	0.448	0.659769656774
0.001532	0.45	0.662947961759
0.001533	0.45	0.662947961759
0.001534	0.448	0.656731299696
0.001535	0.45	0.659924238076
0.001536	0.442	0.653173790044
0.001537	0.438	0.649735330731
0.001538	0.438	0.65280624997
0.001539	0.438	0.65280624997
0.00154	0.434	0.646253820105
0.001541	0.43	0.642728558569
0.001542	0.428	0.636251522591
0.001543	0.428	0.629933329806
0.001544	0.426	0.632869654826
0.001545	0.426	0.632869654826
0.001546	0.426	0.6265173581
0.001547	0.42	0.619354502688
0.001548	0.414	0.612049017645
0.001549	0.414	0.61530805293
0.00155	0.41	0.614735715572
0.001551	0.408	0.607894727728
0.001552	0.408	0.614439582058
0.001553	0.406	0.61413679258
0.001554	0.406	0.61413679258
0.001555	0.406	0.617384807069
0.001556	0.4	0.61318838867
0.001557	0.396	0.599319614229
0.001558	0.392	0.598611727249
0.001559	0.388	0.59452165646
0.00156	0.39	0.598247440446
0.001561	0.392	0.60525697022
0.001562	0.388	0.604529569169
0.001563	0.39	0.604896685393
0.001564	0.392	0.608552380654
0.001565	0.39	0.604896685393
0.001566	0.388	0.604529569169
0.001567	0.392	0.608552380654
0.001568	0.392	0.608552380654
0.001569	0.39	0.611473629848
0.00157	0.384	0.607078248663
0.001571	0.384	0.610363825927
0.001572	0.388	0.611110464646
0.001573	0.386	0.610740534106
0.001574	0.378	0.602591071955
0.001575	0.368	0.587005962491
0.001576	0.37	0.587452125709
0.001577	0.366	0.586552640434
0.001578	0.362	0.585624453041
0.001579	0.366	0.589952540464
0.00158	0.366	0.593332958801
0.001581	0.37	0.600915967503
0.001582	0.38	0.609590026165
0.001583	0.378	0.612467141976
0.001584	0.376	0.612065355987
0.001585	0.372	0.607960525034
0.001586	0.37	0.604235053601
0.001587	0.37	0.604235053601
0.001588	0.364	0.592877727698
0.001589	0.364	0.592877727698
0.00159	0.364	0.592877727698
0.001591	0.364	0.596241561785
0.001592	0.368	0.597139849616
0.001593	0.366	0.600036665546
0.001594	0.362	0.599129368334
0.001595	0.358	0.588078226089
0.001596	0.35	0.582666285278
0.001597	0.354	0.580244775935
0.001598	0.35	0.575760366819
0.001599	0.352	0.579737871801
0.0016	0.354	0.580244775935
0.001601	0.352	0.579737871801
0.001602	0.356	0.584178055048
0.001603	0.358	0.581236612749
0.001604	0.362	0.582199278598
0.001605	0.358	0.5777854273
0.001606	0.358	0.581236612749
0.001607	0.348	0.571748196324
0.001608	0.344	0.567154299993
0.001609	0.34	0.566038867923
0.00161	0.346	0.564166642048
0.001611	0.348	0.564708774502
0.001612	0.348	0.561155949804
0.001613	0.34	0.555337735077
0.001614	0.342	0.559496201953
0.001615	0.344	0.560057139942
0.001616	0.34	0.562494444417
0.001617	0.34	0.562494444417
0.001618	0.342	0.566600388281
0.001619	0.332	0.563716240674
0.00162	0.338	0.561921702731
0.001621	0.332	0.556575241993
0.001622	0.328	0.551739068763
0.001623	0.33	0.552358579186
0.001624	0.33	0.545068802996
0.001625	0.334	0.549949088553
0.001626	0.336	0.554169649115
0.001627	0.334	0.553573843313
0.001628	0.33	0.548725796733
0.001629	0.332	0.549341423889
0.00163	0.336	0.554169649115
0.001631	0.336	0.557766976434
0.001632	0.334	0.557175017387
0.001633	0.336	0.561341250934
0.001634	0.34	0.566038867923
0.001635	0.338	0.565469716254
0.001636	0.338	0.561921702731
0.001637	0.326	0.55472876255
0.001638	0.328	0.558941857441
0.001639	0.322	0.553458218839
0.00164	0.322	0.549832701828
0.001641	0.314	0.54351080946
0.001642	0.314	0.54351080946
0.001643	0.314	0.54351080946
0.001644	0.306	0.533257911334
0.001645	0.306	0.533257911334
0.001646	0.304	0.524960950929
0.001647	0.3	0.519615242271
0.001648	0.298	0.522681547407
0.001649	0.298	0.522681547407
0.00165	0.296	0.525722360186
0.001651	0.298	0.530279171758
0.001652	0.288	0.514835896184
0.001653	0.288	0.518706082478
0.001654	0.294	0.521118028857
0.001655	0.29	0.519519008314
0.001656	0.288	0.514835896184
0.001657	0.29	0.519519008314
0.001658	0.294	0.521118028857
0.001659	0.298	0.522681547407
0.00166	0.292	0.520322976621
0.001661	0.29	0.519519008314
0.001662	0.282	0.512324116161
0.001663	0.286	0.517884156931
0.001664	0.298	0.53403745187
0.001665	0.292	0.527954543498
0.001666	0.292	0.527954543498
0.001667	0.288	0.518706082478
0.001668	0.29	0.523354564325
0.001669	0.29	0.523354564325
0.00167	0.286	0.517884156931
0.001671	0.288	0.518706082478
0.001672	0.284	0.509258284174
0.001673	0.284	0.509258284174
0.001674	0.284	0.509258284174
0.001675	0.292	0.527954543498
0.001676	0.296	0.533276663656
0.001677	0.298	0.53403745187
0.001678	0.296	0.533276663656
0.001679	0.286	0.525551139281
0.00168	0.28	0.51923019943
0.001681	0.276	0.517517149474
0.001682	0.282	0.520073071789
0.001683	0.282	0.520073071789
0.001684	0.28	0.51923019943
0.001685	0.284	0.520906901471
0.001686	0.28	0.51923019943
0.001687	0.276	0.513638004824
0.001688	0.276	0.517517149474
0.001689	0.28	0.51923019943
0.00169	0.284	0.520906901471
0.001691	0.294	0.524941901547
0.001692	0.298	0.530279171758
0.001693	0.298	0.530279171758
0.001694	0.296	0.529512983788
0.001695	0.288	0.522547605487
0.001696	0.284	0.517053188753
0.001697	0.282	0.516213134277
0.001698	0.282	0.512324116161
0.001699	0.284	0.513170536956
0.0017	0.286	0.517884156931
0.001701	0.286	0.517884156931
0.001702	0.286	0.517884156931
0.001703	0.288	0.518706082478
0.001704	0.288	0.518706082478
0.001705	0.288	0.518706082478
0.001706	0.282	0.50840535009
0.001707	0.282	0.512324116161
0.001708	0.284	0.517053188753
0.001709	0.284	0.513170536956
0.00171	0.278	0.506671491205
0.001711	0.274	0.504899990097
0.001712	0.272	0.504
0.001713	0.266	0.501242456302
0.001714	0.266	0.501242456302
0.001715	0.26	0.498397431775
0.001716	0.262	0.499355584729
0.001717	0.262	0.495334230596
0.001718	0.26	0.486209831246
0.001719	0.264	0.492243842013
0.00172	0.266	0.497236362307
0.001721	0.264	0.492243842013
0.001722	0.264	0.492243842013
0.001723	0.266	0.493197729111
0.001724	0.268	0.498172660832
0.001725	0.264	0.492243842013
0.001726	0.266	0.497236362307
0.001727	0.266	0.497236362307
0.001728	0.268	0.498172660832
0.001729	0.266	0.493197729111
0.00173	0.264	0.4881639069
0.001731	0.262	0.487191953957
0.001732	0.264	0.484049584237
0.001733	0.258	0.47690250576
0.001734	0.26	0.477912125814
0.001735	0.258	0.47690250576
0.001736	0.258	0.47690250576
0.001737	0.256	0.475882338399
0.001738	0.256	0.475882338399
0.001739	0.258	0.481077956261
0.00174	0.254	0.479044883075
0.001741	0.254	0.483201821189
0.001742	0.252	0.482178390225
0.001743	0.25	0.481144468949
0.001744	0.248	0.480099989586
0.001745	0.248	0.480099989586
0.001746	0.242	0.472690173369
0.001747	0.24	0.471593044902
0.001748	0.242	0.472690173369
0.001749	0.236	0.460764581972
0.00175	0.236	0.469365529199
0.001751	0.238	0.470484856292
0.001752	0.236	0.469365529199
0.001753	0.234	0.468234983742
0.001754	0.238	0.470484856292
0.001755	0.238	0.470484856292
0.001756	0.236	0.465084938479
0.001757	0.24	0.471593044902
0.001758	0.24	0.471593044902
0.001759	0.24	0.471593044902
0.00176	0.238	0.470484856292
0.001761	0.242	0.468439964136
0.001762	0.236	0.465084938479
0.001763	0.234	0.463943962133
0.001764	0.234	0.463943962133
0.001765	0.236	0.469365529199
0.001766	0.24	0.471593044902
0.001767	0.24	0.471593044902
0.001768	0.238	0.470484856292
0.001769	0.238	0.470484856292
0.00177	0.238	0.466214542888
0.001771	0.23	0.457274534607
0.001772	0.222	0.44352677484
0.001773	0.22	0.44226688775
0.001774	0.226	0.454888997449
0.001775	0.226	0.454888997449
0.001776	0.228	0.460451951891
0.001777	0.236	0.469365529199
0.001778	0.234	0.463943962133
0.001779	0.23	0.461627555503
0.00178	0.228	0.460451951891
0.001781	0.226	0.459264629598
0.001782	0.226	0.459264629598
0.001783	0.226	0.459264629598
0.001784	0.226	0.459264629598
0.001785	0.226	0.459264629598
0.001786	0.226	0.459264629598
0.001787	0.226	0.454888997449
0.001788	0.224	0.449248260987
0.001789	0.224	0.449248260987
0.00179	0.22	0.446766158074
0.001791	0.218	0.445506453376
0.001792	0.218	0.445506453376
0.001793	0.216	0.444234172481
0.001794	0.216	0.444234172481
0.001795	0.22	0.446766158074
0.001796	0.22	0.446766158074
0.001797	0.22	0.44226688775
0.001798	0.22	0.446766158074
0.001799	0.218	0.445506453376
0.0018	0.216	0.444234172481
0.001801	0.22	0.446766158074
0.001802	0.22	0.44226688775
0.001803	0.216	0.439708994677
0.001804	0.216	0.439708994677
0.001805	0.216	0.439708994677
0.001806	0.216	0.439708994677
0.001807	0.212	0.432499710983
0.001808	0.21	0.43577517139
0.001809	0.21	0.43577517139
0.00181	0.206	0.433086596422
0.001811	0.204	0.431722132859
0.001812	0.206	0.437680248583
0.001813	0.208	0.43901708395
0.001814	0.206	0.433086596422
0.001815	0.212	0.437099531
0.001816	0.208	0.434437567436
0.001817	0.208	0.434437567436
0.001818	0.206	0.433086596422
0.001819	0.202	0.430344048408
0.00182	0.2	0.428952211791
0.001821	0.194	0.424692830173
0.001822	0.196	0.42612674171
0.001823	0.202	0.439540669336
0.001824	0.2	0.438178046004
0.001825	0.2	0.438178046004
0.001826	0.2	0.438178046004
0.001827	0.198	0.4275464887
0.001828	0.194	0.424692830173
0.001829	0.19	0.426497362243
0.00183	0.194	0.429376291847
0.001831	0.194	0.429376291847
0.001832	0.194	0.429376291847
0.001833	0.196	0.435412448145
0.001834	0.192	0.432592186707
0.001835	0.19	0.431161222746
0.001836	0.188	0.425036469024
0.001837	0.188	0.425036469024
0.001838	0.188	0.425036469024
0.001839	0.192	0.42794392156
0.00184	0.194	0.429376291847
0.001841	0.192	0.42794392156
0.001842	0.198	0.432199028227
0.001843	0.194	0.429376291847
0.001844	0.194	0.429376291847
0.001845	0.194	0.434009216492
0.001846	0.194	0.434009216492
0.001847	0.19	0.431161222746
0.001848	0.194	0.434009216492
0.001849	0.19	0.426497362243
0.00185	0.19	0.426497362243
0.001851	0.19	0.421781934179
0.001852	0.192	0.418492532789
0.001853	0.192	0.418492532789
0.001854	0.196	0.42612674171
0.001855	0.198	0.432199028227
0.001856	0.194	0.424692830173
0.001857	0.19	0.41701318924
0.001858	0.186	0.414009661723
0.001859	0.18	0.409389789809
0.00186	0.178	0.407818587119
0.001861	0.176	0.401277958528
0.001862	0.17	0.396358423652
0.001863	0.17	0.396358423652
0.001864	0.17	0.396358423652
0.001865	0.17	0.396358423652
0.001866	0.174	0.39965485109
0.001867	0.174	0.39965485109
0.001868	0.176	0.401277958528
0.001869	0.174	0.39965485109
0.00187	0.17	0.396358423652
0.001871	0.168	0.394684684273
0.001872	0.164	0.391285062327
0.001873	0.166	0.392993638625
0.001874	0.166	0.392993638625
0.001875	0.168	0.394684684273
0.001876	0.172	0.398015075091
0.001877	0.17	0.396358423652
0.001878	0.17	0.396358423652
0.001879	0.172	0.398015075091
0.00188	0.172	0.398015075091
0.001881	0.176	0.396262539234
0.001882	0.176	0.401277958528
0.001883	0.17	0.396358423652
0.001884	0.172	0.398015075091
0.001885	0.172	0.398015075091
0.001886	0.172	0.398015075091
0.001887	0.174	0.39965485109
0.001888	0.172	0.398015075091
0.001889	0.17	0.396358423652
0.00189	0.168	0.394684684273
0.001891	0.168	0.394684684273
0.001892	0.166	0.392993638625
0.001893	0.168	0.394684684273
0.001894	0.168	0.394684684273
0.001895	0.168	0.394684684273
0.001896	0.164	0.386139871031
0.001897	0.164	0.386139871031
0.001898	0.166	0.387871112613
0.001899	0.16	0.382622529394
0.0019	0.154	0.377205514276
0.001901	0.154	0.377205514276
0.001902	0.152	0.375361159418
0.001903	0.15	0.37349698794
0.001904	0.148	0.371612701613
0.001905	0.15	0.37349698794
0.001906	0.154	0.382470913927
0.001907	0.154	0.377205514276
0.001908	0.15	0.37349698794
0.001909	0.156	0.384270737892
0.00191	0.152	0.375361159418
0.001911	0.152	0.375361159418
0.001912	0.152	0.375361159418
0.001913	0.154	0.377205514276
0.001914	0.15	0.37349698794
0.001915	0.152	0.375361159418
0.001916	0.152	0.380652072108
0.001917	0.152	0.38587044458
0.001918	0.148	0.376956230881
0.001919	0.148	0.376956230881
0.00192	0.146	0.375078658417
0.001921	0.144	0.37318092127
0.001922	0.142	0.37126271022
0.001923	0.142	0.37126271022
0.001924	0.146	0.375078658417
0.001925	0.146	0.375078658417
0.001926	0.148	0.376956230881
0.001927	0.146	0.375078658417
0.001928	0.146	0.375078658417
0.001929	0.148	0.382225064589
0.00193	0.144	0.37318092127
0.001931	0.142	0.365836028844
0.001932	0.148	0.376956230881
0.001933	0.15	0.378813938498
0.001934	0.15	0.378813938498
0.001935	0.15	0.378813938498
0.001936	0.148	0.376956230881
0.001937	0.148	0.376956230881
0.001938	0.144	0.37850231175
0.001939	0.148	0.387422250264
0.00194	0.142	0.376611205356
0.001941	0.142	0.376611205356
0.001942	0.146	0.380373500654
0.001943	0.146	0.380373500654
0.001944	0.144	0.37850231175
0.001945	0.144	0.37850231175
0.001946	0.142	0.376611205356
0.001947	0.14	0.374699879904
0.001948	0.142	0.376611205356
0.001949	0.14	0.369323706252
0.00195	0.14	0.369323706252
0.001951	0.136	0.359866641966
0.001952	0.136	0.359866641966
0.001953	0.136	0.359866641966
0.001954	0.14	0.363868107973
0.001955	0.14	0.363868107973
0.001956	0.138	0.361878432626
0.001957	0.138	0.361878432626
0.001958	0.138	0.361878432626
0.001959	0.138	0.361878432626
0.00196	0.142	0.365836028844
0.001961	0.142	0.365836028844
0.001962	0.144	0.367782544447
0.001963	0.14	0.363868107973
0.001964	0.138	0.361878432626
0.001965	0.14	0.363868107973
0.001966	0.14	0.363868107973
0.001967	0.142	0.365836028844
0.001968	0.14	0.363868107973
0.001969	0.14	0.358329457343
0.00197	0.14	0.358329457343
0.001971	0.136	0.354265437208
0.001972	0.134	0.352198807494
0.001973	0.134	0.357832362986
0.001974	0.134	0.357832362986
0.001975	0.132	0.350108554594
0.001976	0.134	0.352198807494
0.001977	0.136	0.354265437208
0.001978	0.13	0.347994252826
0.001979	0.13	0.347994252826
0.00198	0.132	0.350108554594
0.001981	0.124	0.341502562216
0.001982	0.118	0.328749144486
0.001983	0.114	0.324043206996
0.001984	0.116	0.326410784136
0.001985	0.112	0.321645767888
0.001986	0.11	0.31921779399
0.001987	0.11	0.31921779399
0.001988	0.114	0.324043206996
0.001989	0.108	0.316758583151
0.00199	0.108	0.316758583151
0.001991	0.106	0.314267402064
0.001992	0.116	0.326410784136
0.001993	0.114	0.324043206996
0.001994	0.116	0.326410784136
0.001995	0.116	0.326410784136
0.001996	0.116	0.326410784136
0.001997	0.116	0.326410784136
0.001998	0.114	0.324043206996
[truncated: 8,002 more rows]
