# Supplementary material for: The Influence of Synaptic Size on AMPA Receptor Activation: A Monte Carlo Model
Source: PLoS One. 2015 Jun 24;10(6):e0130924. doi: 10.1371/journal.pone.0130924 (PMC4479604; doi:10.1371/journal.pone.0130924)
Supplement: S1 Dataset — This package contains the experimental data used as basis for the analysis presented in the paper. (ZIP) [file pone.0130924.s001.zip › S1 Simulation data/training/1136_11442_113_221.csv]

time	AMPA.O.mean	AMPA.O.stdev
0.0	0.0	0.0
1e-06	0.0	0.0
2e-06	0.044	0.205095099893
3e-06	0.194	0.424692830173
4e-06	0.404	0.642482684592
5e-06	0.66	0.802745289616
6e-06	0.966	0.923495533286
7e-06	1.316	1.10097411414
8e-06	1.612	1.25277931017
9e-06	1.952	1.37320646663
1e-05	2.272	1.49198391412
1.1e-05	2.592	1.5752891798
1.2e-05	2.956	1.66194584749
1.3e-05	3.26	1.69245383984
1.4e-05	3.576	1.78891699081
1.5e-05	3.898	1.91196129668
1.6e-05	4.18	1.95130725412
1.7e-05	4.418	1.99581462065
1.8e-05	4.696	2.05902501199
1.9e-05	4.954	2.1023520162
2e-05	5.184	2.13872485374
2.1e-05	5.364	2.16691116569
2.2e-05	5.63	2.23452455793
2.3e-05	5.786	2.29264127155
2.4e-05	5.946	2.33389888384
2.5e-05	6.086	2.39303238591
2.6e-05	6.252	2.41339926245
2.7e-05	6.4	2.45764114549
2.8e-05	6.544	2.50999282868
2.9e-05	6.654	2.5215638005
3e-05	6.772	2.56982800981
3.1e-05	6.894	2.61357303322
3.2e-05	6.964	2.61967631588
3.3e-05	7.102	2.63127269586
3.4e-05	7.204	2.61885165674
3.5e-05	7.27	2.66403828801
3.6e-05	7.324	2.66964866602
3.7e-05	7.386	2.63078011244
3.8e-05	7.49	2.65139585879
3.9e-05	7.52	2.66112758056
4e-05	7.526	2.66708155106
4.1e-05	7.562	2.66348568609
4.2e-05	7.564	2.66418918247
4.3e-05	7.608	2.63786580402
4.4e-05	7.614	2.65875986129
4.5e-05	7.654	2.70301387344
4.6e-05	7.728	2.71477733894
4.7e-05	7.77	2.76280654408
4.8e-05	7.796	2.72220204981
4.9e-05	7.824	2.71974704706
5e-05	7.82	2.74801746719
5.1e-05	7.814	2.74069407268
5.2e-05	7.81	2.69998148142
5.3e-05	7.828	2.73101006955
5.4e-05	7.85	2.7509089407
5.5e-05	7.848	2.73877636911
5.6e-05	7.858	2.71768945982
5.7e-05	7.85	2.72167228005
5.8e-05	7.846	2.72144887881
5.9e-05	7.842	2.70943462737
6e-05	7.85	2.67422886081
6.1e-05	7.84	2.67701326108
6.2e-05	7.844	2.67948950362
6.3e-05	7.83	2.69315799759
6.4e-05	7.81	2.68884733669
6.5e-05	7.802	2.68305721147
6.6e-05	7.746	2.68132131607
6.7e-05	7.744	2.67627801246
6.8e-05	7.728	2.70000296296
6.9e-05	7.73	2.69612685162
7e-05	7.726	2.70904485013
7.1e-05	7.738	2.70284220775
7.2e-05	7.72	2.68506983149
7.3e-05	7.722	2.67146326945
7.4e-05	7.75	2.6674894564
7.5e-05	7.746	2.66711154622
7.6e-05	7.72	2.64151471698
7.7e-05	7.744	2.67478298185
7.8e-05	7.716	2.64108765474
7.9e-05	7.692	2.63612139326
8e-05	7.684	2.64275310992
8.1e-05	7.662	2.63965073447
8.2e-05	7.66	2.61465102834
8.3e-05	7.662	2.65023697054
8.4e-05	7.638	2.65686958656
8.5e-05	7.598	2.64884805151
8.6e-05	7.586	2.65981277537
8.7e-05	7.606	2.64324875863
8.8e-05	7.596	2.61930983276
8.9e-05	7.572	2.61320033675
9e-05	7.538	2.59548762278
9.1e-05	7.542	2.58538894559
9.2e-05	7.52	2.59722929292
9.3e-05	7.484	2.59494585685
9.4e-05	7.474	2.58405185706
9.5e-05	7.428	2.57852981367
9.6e-05	7.412	2.58500599612
9.7e-05	7.374	2.58420664808
9.8e-05	7.342	2.59018068868
9.9e-05	7.318	2.62237983519
0.0001	7.318	2.62542872689
0.000101	7.316	2.61000842911
0.000102	7.294	2.61142949359
0.000103	7.28	2.59722929292
0.000104	7.272	2.60960073574
0.000105	7.262	2.56697409414
0.000106	7.232	2.55933116263
0.000107	7.19	2.55927724172
0.000108	7.18	2.54
0.000109	7.14	2.53069160508
0.00011	7.108	2.51084368291
0.000111	7.102	2.5265779228
0.000112	7.1	2.50958163844
0.000113	7.094	2.49903261283
0.000114	7.066	2.51269655948
0.000115	7.056	2.52999288537
0.000116	7.016	2.52343892337
0.000117	7.01	2.51672406116
0.000118	6.974	2.49265400728
0.000119	6.932	2.4866394994
0.00012	6.97	2.47893122131
0.000121	6.986	2.46450887602
0.000122	6.97	2.48698612783
0.000123	6.934	2.44000901638
0.000124	6.93	2.43250899279
0.000125	6.902	2.43318638826
0.000126	6.882	2.4413266885
0.000127	6.874	2.42118235579
0.000128	6.868	2.41962311115
0.000129	6.852	2.43353569935
0.00013	6.818	2.44067121915
0.000131	6.82	2.46973682809
0.000132	6.81	2.44987754796
0.000133	6.786	2.43889401164
0.000134	6.772	2.45845805333
0.000135	6.744	2.46301928535
0.000136	6.682	2.4258763365
0.000137	6.676	2.43290443709
0.000138	6.652	2.40393344334
0.000139	6.642	2.43348227855
0.00014	6.644	2.43418651709
0.000141	6.632	2.41341583653
0.000142	6.61	2.41451858556
0.000143	6.6	2.42569577647
0.000144	6.614	2.43659680702
0.000145	6.586	2.44266330058
0.000146	6.554	2.4696323613
0.000147	6.546	2.48110539881
0.000148	6.538	2.48928825169
0.000149	6.464	2.46671927872
0.00015	6.47	2.4651774784
0.000151	6.452	2.4770337099
0.000152	6.456	2.45031916288
0.000153	6.432	2.44568518007
0.000154	6.404	2.43326611779
0.000155	6.39	2.41451858556
0.000156	6.356	2.41935197935
0.000157	6.334	2.41876910845
0.000158	6.304	2.41983139909
0.000159	6.264	2.39881303982
0.00016	6.256	2.39467409056
0.000161	6.222	2.37586110705
0.000162	6.214	2.38583402608
0.000163	6.196	2.38276813811
0.000164	6.19	2.40122885207
0.000165	6.164	2.41103795076
0.000166	6.136	2.39697809752
0.000167	6.11	2.35921597146
0.000168	6.106	2.32954158581
0.000169	6.094	2.30416232067
0.00017	6.094	2.29197818489
0.000171	6.082	2.30114667068
0.000172	6.028	2.31499805615
0.000173	6.022	2.30944062491
0.000174	6.006	2.31040342798
0.000175	5.976	2.30552033173
0.000176	5.976	2.30812131397
0.000177	5.946	2.34159859925
0.000178	5.938	2.32855233997
0.000179	5.9	2.33623628942
0.00018	5.888	2.34509189585
0.000181	5.83	2.32574719176
0.000182	5.816	2.31994482693
0.000183	5.806	2.34784241379
0.000184	5.788	2.36961093853
0.000185	5.774	2.37211382526
0.000186	5.768	2.3685810098
0.000187	5.74	2.37495263111
0.000188	5.726	2.34753572923
0.000189	5.704	2.33160545547
0.00019	5.678	2.30788127944
0.000191	5.654	2.31738732196
0.000192	5.662	2.32201550382
0.000193	5.636	2.31678743091
0.000194	5.616	2.32390705494
0.000195	5.604	2.33134810786
0.000196	5.572	2.33940505257
0.000197	5.544	2.34436857171
0.000198	5.546	2.34176941649
0.000199	5.52	2.32843294943
0.0002	5.53	2.3334738053
0.000201	5.532	2.32743979514
0.000202	5.5	2.30694603318
0.000203	5.482	2.28422328156
0.000204	5.46	2.28306811112
0.000205	5.428	2.277897276
0.000206	5.404	2.26556483024
0.000207	5.406	2.24703449017
0.000208	5.394	2.22592991803
0.000209	5.384	2.21462050925
0.00021	5.388	2.22293859564
0.000211	5.416	2.20430124983
0.000212	5.394	2.18878139612
0.000213	5.384	2.19101437695
0.000214	5.356	2.20028725397
0.000215	5.332	2.20675689644
0.000216	5.324	2.22239150466
0.000217	5.31	2.23738686865
0.000218	5.266	2.24036693423
0.000219	5.282	2.22406744502
0.00022	5.254	2.20487732085
0.000221	5.246	2.2211447499
0.000222	5.236	2.23434643688
0.000223	5.236	2.20642335013
0.000224	5.218	2.19419142283
0.000225	5.194	2.16895458689
0.000226	5.18	2.16138844265
0.000227	5.168	2.16974099837
0.000228	5.166	2.17127704359
0.000229	5.154	2.19141141733
0.00023	5.128	2.15768765117
0.000231	5.13	2.17740671442
0.000232	5.11	2.18217781127
0.000233	5.076	2.21138508632
0.000234	5.074	2.21190506125
0.000235	5.074	2.23170876236
0.000236	5.06	2.22449994381
0.000237	5.048	2.20583226924
0.000238	5.028	2.21883212524
0.000239	5.028	2.19891245847
0.00024	4.99	2.18949765928
0.000241	4.972	2.19891245847
0.000242	4.952	2.19036435325
0.000243	4.948	2.19118598024
0.000244	4.966	2.19837303477
0.000245	4.96	2.20327029663
0.000246	4.968	2.22597753807
0.000247	4.944	2.24518685191
0.000248	4.944	2.23447174965
0.000249	4.93	2.20297526087
0.00025	4.91	2.20678499179
0.000251	4.898	2.18164983441
0.000252	4.886	2.17830300923
0.000253	4.882	2.18725307178
0.000254	4.836	2.15895900841
0.000255	4.822	2.14530091129
0.000256	4.8	2.13260404201
0.000257	4.766	2.12867188641
0.000258	4.762	2.14787243569
0.000259	4.758	2.12589651677
0.00026	4.74	2.1429885674
0.000261	4.726	2.16030645974
0.000262	4.73	2.15060456616
0.000263	4.712	2.13472621195
0.000264	4.734	2.14551718707
0.000265	4.732	2.14386939901
0.000266	4.712	2.13847048144
0.000267	4.692	2.13193245672
0.000268	4.69	2.14147145673
0.000269	4.69	2.14706776791
0.00027	4.654	2.13220167902
0.000271	4.636	2.11459310507
0.000272	4.596	2.10256605128
0.000273	4.618	2.11661900209
0.000274	4.596	2.13372538064
0.000275	4.576	2.11854289548
0.000276	4.566	2.11320704144
0.000277	4.538	2.09106575698
0.000278	4.5	2.07509035948
0.000279	4.472	2.08451816975
0.00028	4.464	2.08439535597
0.000281	4.464	2.07477806042
0.000282	4.462	2.09870340925
0.000283	4.454	2.10900071124
0.000284	4.462	2.10821156434
0.000285	4.478	2.10274011709
0.000286	4.472	2.09409073347
0.000287	4.484	2.07116971782
0.000288	4.454	2.05909786071
0.000289	4.446	2.06762762605
0.00029	4.404	2.06803868436
0.000291	4.382	2.0832849061
0.000292	4.36	2.07036228714
0.000293	4.356	2.06912155274
0.000294	4.356	2.05457148817
0.000295	4.342	2.03888106568
0.000296	4.31	2.05082910063
0.000297	4.318	2.06030968546
0.000298	4.296	2.06116083797
0.000299	4.262	2.05459387714
0.0003	4.24	2.0626196935
0.000301	4.242	2.03848865584
0.000302	4.234	2.02762028003
0.000303	4.234	1.99981099107
0.000304	4.242	1.98379333601
0.000305	4.234	1.9746503488
0.000306	4.198	1.97656166107
0.000307	4.204	2.00059591122
0.000308	4.198	1.99669627134
0.000309	4.198	1.98161449329
0.00031	4.2	1.97888857695
0.000311	4.158	1.95474704246
0.000312	4.154	1.97440725282
0.000313	4.138	1.99573445127
0.000314	4.126	1.98849792557
0.000315	4.124	1.99515011967
0.000316	4.106	1.9775651696
0.000317	4.104	1.98725539375
0.000318	4.114	2.00125060899
0.000319	4.1	2.00049993752
0.00032	4.072	1.97656672035
0.000321	4.058	1.97044055987
0.000322	4.054	1.95833704964
0.000323	4.056	1.95572595217
0.000324	4.04	1.95714077164
0.000325	4.048	1.97121688304
0.000326	4.036	1.98562433506
0.000327	4.046	1.98289787937
0.000328	4.042	1.9950528815
0.000329	4.032	2.01170972061
0.00033	4.036	2.00965270632
0.000331	4.036	1.98562433506
0.000332	4.002	1.96112110794
0.000333	3.972	1.9501835811
0.000334	3.958	1.97084651863
0.000335	3.968	1.98266890832
0.000336	3.926	1.96888902684
0.000337	3.924	1.94684976308
0.000338	3.914	1.9304414003
0.000339	3.904	1.93152375082
0.00034	3.882	1.92563651814
0.000341	3.852	1.9157494617
0.000342	3.844	1.93588842654
0.000343	3.86	1.94535343832
0.000344	3.858	1.95188011927
0.000345	3.858	1.96209989552
0.000346	3.848	1.96898349409
0.000347	3.816	1.94785625753
0.000348	3.784	1.93322114617
0.000349	3.786	1.93292627899
0.00035	3.776	1.9467470303
0.000351	3.762	1.95380551745
0.000352	3.756	1.92469841793
0.000353	3.728	1.91572858203
0.000354	3.706	1.92446460087
0.000355	3.694	1.93916580003
0.000356	3.686	1.94303988636
0.000357	3.674	1.9400319585
0.000358	3.658	1.9238076827
0.000359	3.654	1.92309230148
0.00036	3.648	1.92668004609
0.000361	3.64	1.90115754213
0.000362	3.632	1.89646407823
0.000363	3.614	1.86788757692
0.000364	3.608	1.86288378596
0.000365	3.614	1.87216559097
0.000366	3.606	1.88858783222
0.000367	3.602	1.88562880759
0.000368	3.582	1.88448295296
0.000369	3.584	1.89603375497
0.00037	3.604	1.8992588028
0.000371	3.606	1.89281906161
0.000372	3.608	1.90849050299
0.000373	3.592	1.90932867783
0.000374	3.59	1.90732797389
0.000375	3.562	1.89477069853
0.000376	3.538	1.88482253807
0.000377	3.522	1.89671189167
0.000378	3.508	1.88730919565
0.000379	3.518	1.89464402989
0.00038	3.506	1.87242196099
0.000381	3.514	1.87664700996
0.000382	3.5	1.88732615093
0.000383	3.478	1.8840159235
0.000384	3.47	1.8785898967
0.000385	3.462	1.89540391474
0.000386	3.474	1.90612801249
0.000387	3.474	1.91345864863
0.000388	3.458	1.90584259581
0.000389	3.436	1.90732902248
0.00039	3.412	1.91579122036
0.000391	3.412	1.87783279341
0.000392	3.42	1.87712546198
0.000393	3.416	1.8716153451
0.000394	3.398	1.85999892473
0.000395	3.406	1.85934504598
0.000396	3.376	1.84027823983
0.000397	3.358	1.84982053184
0.000398	3.352	1.84935015614
0.000399	3.342	1.85500296496
0.0004	3.344	1.85624998316
0.000401	3.328	1.82877445301
0.000402	3.308	1.8376985607
0.000403	3.294	1.82744740006
0.000404	3.288	1.81577972232
0.000405	3.272	1.7623892873
0.000406	3.276	1.77758937891
0.000407	3.256	1.76818098621
0.000408	3.244	1.76761534277
0.000409	3.234	1.77179118408
0.00041	3.218	1.76931512173
0.000411	3.196	1.76226672215
0.000412	3.172	1.76250276596
0.000413	3.178	1.76587542029
0.000414	3.178	1.75337274987
0.000415	3.168	1.72156208137
0.000416	3.16	1.70364315512
0.000417	3.16	1.70716138663
0.000418	3.146	1.71017075171
0.000419	3.144	1.71559435765
0.00042	3.142	1.71401166857
0.000421	3.122	1.71904508376
0.000422	3.116	1.69308712121
0.000423	3.094	1.69149756133
0.000424	3.096	1.70610198992
0.000425	3.088	1.721701484
0.000426	3.098	1.72869777578
0.000427	3.086	1.73164777019
0.000428	3.08	1.73251262622
0.000429	3.072	1.73170898248
0.00043	3.078	1.72160274163
0.000431	3.078	1.70173911044
0.000432	3.08	1.70223382648
0.000433	3.074	1.70191774184
0.000434	3.068	1.72376796582
0.000435	3.058	1.72006860328
0.000436	3.066	1.71861688575
0.000437	3.048	1.70343652655
0.000438	3.036	1.70020704622
0.000439	3.016	1.67801787833
0.00044	3.028	1.6897384413
0.000441	3.032	1.69675454913
0.000442	3.026	1.68799407582
0.000443	3.026	1.69272679426
0.000444	3.008	1.69703741856
0.000445	3.0	1.69115345253
0.000446	3.008	1.68521096602
0.000447	3.0	1.68760184878
0.000448	3.0	1.68522995464
0.000449	2.992	1.6840237528
0.00045	2.988	1.68874391191
0.000451	2.956	1.65833169179
0.000452	2.946	1.66825777385
0.000453	2.93	1.66886188763
0.000454	2.922	1.65888999032
0.000455	2.926	1.68775709153
0.000456	2.918	1.66831531792
0.000457	2.918	1.67787842229
0.000458	2.92	1.68214149227
0.000459	2.92	1.66060230037
0.00046	2.9	1.66312958004
0.000461	2.898	1.65154352047
0.000462	2.882	1.64805218364
0.000463	2.876	1.65669067722
0.000464	2.87	1.64106672625
0.000465	2.862	1.63552927213
0.000466	2.858	1.63763121612
0.000467	2.852	1.62668251358
0.000468	2.842	1.63494220081
0.000469	2.85	1.61229649879
0.00047	2.854	1.61885268014
0.000471	2.826	1.63086602761
0.000472	2.818	1.64221679446
0.000473	2.796	1.62922803806
0.000474	2.784	1.63258812932
0.000475	2.77	1.62760560333
0.000476	2.766	1.63561731466
0.000477	2.758	1.63077772857
0.000478	2.74	1.63474768695
0.000479	2.758	1.64299604382
0.00048	2.754	1.63263100546
0.000481	2.752	1.61817675178
0.000482	2.732	1.62977789898
0.000483	2.722	1.63239578534
0.000484	2.694	1.62737948863
0.000485	2.696	1.63082310506
0.000486	2.698	1.62073933746
0.000487	2.7	1.63645959315
0.000488	2.672	1.63107817103
0.000489	2.66	1.62
0.00049	2.658	1.60282126265
0.000491	2.638	1.61336790597
0.000492	2.634	1.6099826086
0.000493	2.64	1.60324670591
0.000494	2.644	1.61160292876
0.000495	2.632	1.6101478193
0.000496	2.612	1.60295227627
0.000497	2.604	1.57581217155
0.000498	2.608	1.55767005492
0.000499	2.598	1.55833115864
0.0005	2.578	1.55432171702
0.000501	2.582	1.56309820549
0.000502	2.564	1.54980773001
0.000503	2.568	1.55350442548
0.000504	2.538	1.55838249477
0.000505	2.506	1.55240587476
0.000506	2.486	1.5368161894
0.000507	2.484	1.53939728465
0.000508	2.498	1.54725434238
0.000509	2.506	1.54982708713
0.00051	2.486	1.54071541824
0.000511	2.486	1.54330943106
0.000512	2.482	1.52501672122
0.000513	2.494	1.54724400144
0.000514	2.5	1.53166575988
0.000515	2.494	1.52117191665
0.000516	2.496	1.52249269292
0.000517	2.502	1.54207522514
0.000518	2.496	1.55498681666
0.000519	2.488	1.54073229342
0.00052	2.484	1.54587968484
0.000521	2.47	1.54954832129
0.000522	2.484	1.55362286286
0.000523	2.478	1.55869047601
0.000524	2.47	1.55727325797
0.000525	2.462	1.5364101015
0.000526	2.452	1.5138348655
0.000527	2.43	1.50103297765
0.000528	2.428	1.48351474546
0.000529	2.406	1.48497946114
0.00053	2.4	1.48323969742
0.000531	2.384	1.47259770474
0.000532	2.374	1.46223253965
0.000533	2.39	1.47305804366
0.000534	2.39	1.48388004906
0.000535	2.376	1.48142633971
0.000536	2.368	1.47396607831
0.000537	2.374	1.48260716307
0.000538	2.366	1.47649720623
0.000539	2.358	1.47031833288
0.00054	2.352	1.47786873571
0.000541	2.352	1.47380324331
0.000542	2.348	1.45426820085
0.000543	2.344	1.46207523746
0.000544	2.34	1.47526268847
0.000545	2.34	1.47526268847
0.000546	2.316	1.46974283465
0.000547	2.304	1.46682786993
0.000548	2.296	1.47254337797
0.000549	2.29	1.47712558708
0.00055	2.278	1.47672475431
0.000551	2.274	1.47476235374
0.000552	2.268	1.47383038373
0.000553	2.26	1.47797158295
0.000554	2.266	1.48298482797
0.000555	2.274	1.49362779835
0.000556	2.256	1.49079307753
0.000557	2.248	1.50149791875
0.000558	2.248	1.49214476509
0.000559	2.24	1.49077161229
0.00056	2.23	1.50369544789
0.000561	2.22	1.50585523873
0.000562	2.222	1.51549199932
0.000563	2.222	1.50622574669
0.000564	2.226	1.5096105458
0.000565	2.218	1.52002499979
0.000566	2.222	1.49020669707
0.000567	2.228	1.48593943349
0.000568	2.226	1.46932773744
0.000569	2.21	1.45392572025
0.00057	2.212	1.48292144094
0.000571	2.216	1.48234408961
0.000572	2.186	1.47085145409
0.000573	2.172	1.46779290092
0.000574	2.184	1.47314086224
0.000575	2.176	1.47411804141
0.000576	2.168	1.47911324786
0.000577	2.17	1.47956074563
0.000578	2.18	1.47634684272
0.000579	2.182	1.45632276642
0.00058	2.176	1.46322383797
0.000581	2.17	1.47006802564
0.000582	2.164	1.47685612028
0.000583	2.162	1.46005342368
0.000584	2.148	1.45123947025
0.000585	2.142	1.46076555272
0.000586	2.134	1.46288892265
0.000587	2.114	1.44533871463
0.000588	2.116	1.43615598039
0.000589	2.106	1.43204888185
0.00059	2.096	1.41943087186
0.000591	2.08	1.43721953786
0.000592	2.058	1.4389704653
0.000593	2.056	1.45219282466
0.000594	2.042	1.45197658383
0.000595	2.038	1.45070879228
0.000596	2.042	1.44645635952
0.000597	2.036	1.43621168356
0.000598	2.034	1.44112594869
0.000599	2.044	1.45122844515
0.0006	2.052	1.45234155762
0.000601	2.05	1.44204715596
0.000602	2.044	1.44846953713
0.000603	2.062	1.4457371822
0.000604	2.056	1.43974442176
0.000605	2.042	1.43674493213
0.000606	2.024	1.42106438981
0.000607	2.026	1.41043397577
0.000608	2.032	1.41949850299
0.000609	2.024	1.40264892257
0.00061	2.02	1.39125842316
0.000611	2.006	1.38490577297
0.000612	1.996	1.38129794034
0.000613	1.974	1.36576864805
0.000614	1.97	1.36568664049
0.000615	1.974	1.37015473579
0.000616	1.978	1.37895467656
0.000617	1.99	1.39495519641
0.000618	1.972	1.37666844229
0.000619	1.976	1.36507289183
0.00062	1.96	1.36762567978
0.000621	1.96	1.38217220345
0.000622	1.944	1.36706400728
0.000623	1.944	1.37871824533
0.000624	1.952	1.37901994184
0.000625	1.956	1.37915336348
0.000626	1.966	1.38016086019
0.000627	1.964	1.37793468641
0.000628	1.956	1.36750283364
0.000629	1.94	1.36249770642
0.00063	1.936	1.37255382408
0.000631	1.938	1.3704583175
0.000632	1.938	1.36607320448
0.000633	1.928	1.35455380107
0.000634	1.928	1.35455380107
0.000635	1.914	1.34855626505
0.000636	1.912	1.35360851061
0.000637	1.892	1.33878153558
0.000638	1.89	1.32434889663
0.000639	1.878	1.31267513117
0.00064	1.88	1.31666244725
0.000641	1.882	1.30540261988
0.000642	1.874	1.31077229144
0.000643	1.874	1.30771709479
0.000644	1.854	1.3117484515
0.000645	1.858	1.31371077487
0.000646	1.85	1.30671343454
0.000647	1.844	1.30063984254
0.000648	1.83	1.29038753869
0.000649	1.814	1.30361190544
0.00065	1.806	1.30090891303
0.000651	1.786	1.296226832
0.000652	1.78	1.28825463322
0.000653	1.764	1.29626540492
0.000654	1.768	1.29235289298
0.000655	1.782	1.30938000596
0.000656	1.776	1.30913100949
0.000657	1.764	1.31007786028
0.000658	1.758	1.31584041586
0.000659	1.756	1.31774959685
0.00066	1.756	1.31926646285
0.000661	1.752	1.3139619477
0.000662	1.742	1.30055219042
0.000663	1.74	1.29630243385
0.000664	1.726	1.30649301567
0.000665	1.726	1.30035533605
0.000666	1.728	1.29538256897
0.000667	1.726	1.28488287404
0.000668	1.72	1.29213002442
0.000669	1.726	1.29881638425
0.00067	1.73	1.3119070089
0.000671	1.726	1.30802293558
0.000672	1.706	1.30367327195
0.000673	1.706	1.30520649707
0.000674	1.708	1.30028304611
0.000675	1.692	1.29658628714
0.000676	1.686	1.2974605967
0.000677	1.686	1.2974605967
0.000678	1.684	1.29774573781
0.000679	1.68	1.2936769303
0.00068	1.666	1.2955477606
0.000681	1.658	1.30730103649
0.000682	1.67	1.30732551417
0.000683	1.656	1.30601071971
0.000684	1.654	1.29856998271
0.000685	1.66	1.3070577646
0.000686	1.644	1.28734766089
0.000687	1.638	1.281778452
0.000688	1.642	1.29222134327
0.000689	1.64	1.2893409169
0.00069	1.62	1.29135587659
0.000691	1.622	1.28495758685
0.000692	1.61	1.26566188218
0.000693	1.614	1.27161472153
0.000694	1.594	1.27324938641
0.000695	1.592	1.2670974706
0.000696	1.6	1.27279220614
0.000697	1.594	1.27167763211
0.000698	1.586	1.28007968502
0.000699	1.574	1.26669806979
0.0007	1.572	1.26839110688
0.000701	1.572	1.26365185079
0.000702	1.582	1.2693604689
0.000703	1.578	1.26961253932
0.000704	1.576	1.25706960826
0.000705	1.57	1.25263721803
0.000706	1.566	1.25125696801
0.000707	1.576	1.25388356716
0.000708	1.568	1.25114987112
0.000709	1.56	1.24835892275
0.00071	1.548	1.23438081644
0.000711	1.56	1.24995999936
0.000712	1.556	1.25652855121
0.000713	1.544	1.24902521992
0.000714	1.52	1.22049170419
0.000715	1.51	1.20909056733
0.000716	1.506	1.22064081531
0.000717	1.508	1.23528782071
0.000718	1.508	1.23204545371
0.000719	1.508	1.2465696932
0.00072	1.49	1.22715117243
0.000721	1.49	1.21568910499
0.000722	1.486	1.19908465089
0.000723	1.48	1.19230868486
0.000724	1.484	1.19404522527
0.000725	1.49	1.20909056733
0.000726	1.496	1.20581258909
0.000727	1.496	1.20082638212
0.000728	1.5	1.20415945788
0.000729	1.492	1.19913969161
0.00073	1.488	1.21402471145
0.000731	1.472	1.21376109676
0.000732	1.47	1.20212312181
0.000733	1.458	1.18162430578
0.000734	1.454	1.18316693666
0.000735	1.448	1.18122648125
0.000736	1.436	1.16700642672
0.000737	1.426	1.16469910277
0.000738	1.434	1.15483505316
0.000739	1.434	1.16346207502
0.00074	1.444	1.16912959076
0.000741	1.43	1.18705517985
0.000742	1.426	1.17325359578
0.000743	1.432	1.16506480506
0.000744	1.422	1.15754740724
0.000745	1.416	1.15885460693
0.000746	1.412	1.16886953934
0.000747	1.404	1.16652646777
0.000748	1.412	1.16028272417
0.000749	1.394	1.16394329759
0.00075	1.388	1.15128450003
0.000751	1.378	1.13978769953
0.000752	1.388	1.13024599092
0.000753	1.39	1.13221022783
0.000754	1.396	1.12746795963
0.000755	1.388	1.12314558273
0.000756	1.382	1.11538154907
0.000757	1.38	1.11157545853
0.000758	1.374	1.11808944186
0.000759	1.368	1.11381147417
0.00076	1.364	1.10612115069
0.000761	1.356	1.09966540366
0.000762	1.352	1.09731308203
0.000763	1.354	1.09758097651
0.000764	1.352	1.09731308203
0.000765	1.342	1.09042927327
0.000766	1.338	1.09167577604
0.000767	1.342	1.09409140386
0.000768	1.332	1.09260056745
0.000769	1.328	1.09745888306
0.00077	1.316	1.1027891911
0.000771	1.324	1.10771115369
0.000772	1.324	1.10951520945
0.000773	1.324	1.12027853679
0.000774	1.314	1.12756551916
0.000775	1.316	1.127893612
0.000776	1.294	1.0915878343
0.000777	1.288	1.08122893043
0.000778	1.284	1.08043694865
0.000779	1.27	1.07196082018
0.00078	1.268	1.07525624853
0.000781	1.272	1.08167277862
0.000782	1.272	1.08536445492
0.000783	1.28	1.0925200227
0.000784	1.272	1.09453917244
0.000785	1.272	1.09636490276
0.000786	1.27	1.09594707901
0.000787	1.274	1.09129464399
0.000788	1.266	1.0896072687
0.000789	1.278	1.09759555393
0.00079	1.276	1.09170692038
0.000791	1.27	1.08494239478
0.000792	1.262	1.0905759946
0.000793	1.252	1.09749533029
0.000794	1.238	1.0905759946
0.000795	1.23	1.07939798036
0.000796	1.222	1.08844659952
0.000797	1.226	1.09129464399
0.000798	1.222	1.09211537852
0.000799	1.21	1.07791465339
0.0008	1.2	1.07144761888
0.000801	1.196	1.07218655093
0.000802	1.202	1.07573044951
0.000803	1.206	1.07310950047
0.000804	1.198	1.06338892227
0.000805	1.194	1.06600375234
0.000806	1.19	1.05919780967
0.000807	1.188	1.07175370305
0.000808	1.188	1.05482510399
0.000809	1.192	1.056
0.00081	1.186	1.05990754314
0.000811	1.186	1.05612688632
0.000812	1.178	1.05561167102
0.000813	1.182	1.05871431463
0.000814	1.162	1.05249988124
0.000815	1.16	1.04804580053
0.000816	1.16	1.04804580053
0.000817	1.156	1.04864865422
0.000818	1.164	1.0436014565
0.000819	1.162	1.03718657917
0.00082	1.17	1.04933312156
0.000821	1.162	1.04487128394
0.000822	1.156	1.05814176744
0.000823	1.156	1.05624997041
0.000824	1.162	1.06571853695
0.000825	1.17	1.066348911
0.000826	1.166	1.0632234008
0.000827	1.154	1.07437609802
0.000828	1.15	1.07680081724
0.000829	1.148	1.07428860182
0.00083	1.142	1.06669395798
0.000831	1.14	1.05848948979
0.000832	1.14	1.05470374987
0.000833	1.12	1.04575331699
0.000834	1.118	1.04884507912
0.000835	1.118	1.05455014106
0.000836	1.11	1.04398275848
0.000837	1.104	1.04937314622
0.000838	1.094	1.03979036349
0.000839	1.098	1.03169569157
0.00084	1.1	1.02859126965
0.000841	1.106	1.02701703978
0.000842	1.106	1.0405594649
0.000843	1.122	1.04264855057
0.000844	1.116	1.03852972995
0.000845	1.104	1.03401353956
0.000846	1.1	1.03440804328
0.000847	1.092	1.04284994127
0.000848	1.102	1.04861623104
0.000849	1.082	1.03695515814
0.00085	1.078	1.02172207571
0.000851	1.072	1.0270423555
0.000852	1.058	1.02305229583
0.000853	1.064	1.0314572216
0.000854	1.058	1.02695472149
0.000855	1.056	1.03772057896
0.000856	1.05	1.04091306073
0.000857	1.05	1.03706316105
0.000858	1.044	1.03443897838
0.000859	1.06	1.02975725295
0.00086	1.064	1.02951639132
0.000861	1.058	1.02695472149
0.000862	1.05	1.01955872808
0.000863	1.044	1.02277270202
0.000864	1.036	1.01916828836
0.000865	1.032	1.00547302301
0.000866	1.032	1.00746017291
0.000867	1.022	1.01070074701
0.000868	1.024	1.01755786076
0.000869	1.022	1.01267763874
0.00087	1.01	1.00692601516
0.000871	1.0	1.00199800399
0.000872	0.998	0.99699348042
0.000873	0.996	1.00398406362
0.000874	0.996	0.999991999968
0.000875	0.998	1.00895787821
0.000876	1.0	1.01192885125
0.000877	1.0	1.017840852
0.000878	1.0	1.02371871137
0.000879	0.998	1.02469312479
0.00088	0.988	1.01777011157
0.000881	0.982	1.00681477939
0.000882	0.988	0.997925848949
0.000883	0.984	0.993853107859
0.000884	0.99	0.996945334509
0.000885	0.988	0.995919675476
0.000886	0.986	0.986815078928
0.000887	0.984	0.98982018569
0.000888	0.982	0.982688149923
0.000889	0.976	0.97130015958
0.00089	0.978	0.974431116088
0.000891	0.976	0.973357077336
0.000892	0.972	0.981435683068
0.000893	0.972	0.987530252701
0.000894	0.972	0.983471402736
0.000895	0.978	0.976481438636
0.000896	0.974	0.976383121526
0.000897	0.968	0.96487097583
0.000898	0.956	0.956066943263
0.000899	0.956	0.958156563407
0.0009	0.958	0.973774101114
0.000901	0.956	0.970599814548
0.000902	0.962	0.975989754045
0.000903	0.952	0.964207446559
0.000904	0.95	0.960989073819
0.000905	0.938	0.947710926391
0.000906	0.938	0.949818930112
0.000907	0.938	0.951922265734
0.000908	0.94	0.959374796417
0.000909	0.94	0.961457227338
0.00091	0.936	0.954936647113
0.000911	0.93	0.959739548002
0.000912	0.932	0.952562858818
0.000913	0.94	0.950999474237
0.000914	0.936	0.948632700259
0.000915	0.932	0.956752841647
0.000916	0.934	0.94744076332
0.000917	0.918	0.935561863267
0.000918	0.91	0.941222609163
0.000919	0.912	0.942473341798
0.00092	0.908	0.942091290693
0.000921	0.9	0.94127573006
0.000922	0.89	0.919728220726
0.000923	0.888	0.922743734739
0.000924	0.888	0.929223331605
0.000925	0.882	0.929556883682
0.000926	0.882	0.929556883682
0.000927	0.882	0.929556883682
0.000928	0.88	0.930376267969
0.000929	0.876	0.932
0.00093	0.874	0.934945987745
0.000931	0.874	0.941341595809
0.000932	0.884	0.939438129948
0.000933	0.888	0.942048831006
0.000934	0.878	0.931190635692
0.000935	0.882	0.929556883682
0.000936	0.876	0.934143457934
0.000937	0.87	0.927954740276
0.000938	0.86	0.929731143934
0.000939	0.864	0.930324674509
0.00094	0.862	0.928954250757
0.000941	0.868	0.928749697174
0.000942	0.864	0.938884444434
0.000943	0.86	0.931879820578
0.000944	0.85	0.93139680051
0.000945	0.84	0.926498785752
0.000946	0.832	0.920747522397
0.000947	0.838	0.918561919524
0.000948	0.838	0.920736661592
0.000949	0.832	0.909821960605
0.00095	0.828	0.917832228678
0.000951	0.828	0.917832228678
0.000952	0.824	0.919251869729
0.000953	0.826	0.922888942398
0.000954	0.82	0.92714615892
0.000955	0.818	0.921344669491
0.000956	0.818	0.9235128586
0.000957	0.814	0.914004376357
0.000958	0.822	0.915595980769
0.000959	0.814	0.914004376357
0.00096	0.81	0.910988474131
0.000961	0.81	0.913181252545
0.000962	0.812	0.914689018191
0.000963	0.81	0.910988474131
0.000964	0.814	0.914004376357
0.000965	0.808	0.913857756984
0.000966	0.802	0.902660512042
0.000967	0.802	0.891513320147
0.000968	0.8	0.892188320928
0.000969	0.796	0.889035432365
0.00097	0.798	0.888367041262
0.000971	0.794	0.891943944427
0.000972	0.79	0.888763185556
0.000973	0.788	0.882641490074
0.000974	0.786	0.874187622882
0.000975	0.78	0.873842090998
0.000976	0.77	0.860871651293
0.000977	0.76	0.856971411425
0.000978	0.76	0.849941174435
0.000979	0.75	0.841130192063
0.00098	0.75	0.841130192063
0.000981	0.752	0.840533164129
0.000982	0.748	0.839342599896
0.000983	0.762	0.856362072957
0.000984	0.756	0.851154510063
0.000985	0.756	0.855841106748
0.000986	0.75	0.850588031893
0.000987	0.75	0.843504593941
0.000988	0.744	0.842890265693
0.000989	0.746	0.842308731998
0.00099	0.742	0.838710915632
0.000991	0.746	0.844679820997
0.000992	0.75	0.843504593941
0.000993	0.75	0.841130192063
0.000994	0.744	0.838131254637
0.000995	0.75	0.845872330792
0.000996	0.734	0.84097800209
0.000997	0.734	0.843352832449
0.000998	0.728	0.847358247732
0.000999	0.72	0.851821577562
0.001	0.716	0.843412117532
0.001001	0.71	0.844926032266
0.001002	0.698	0.838329290911
0.001003	0.702	0.844509324993
0.001004	0.698	0.840711603346
0.001005	0.704	0.84402843554
0.001006	0.704	0.841655511477
0.001007	0.708	0.847782991101
0.001008	0.7	0.840238061504
0.001009	0.704	0.841655511477
0.00101	0.706	0.841168235254
0.001011	0.702	0.827765667324
0.001012	0.704	0.832096148291
0.001013	0.704	0.839275878362
0.001014	0.692	0.825309638863
0.001015	0.696	0.831615295675
0.001016	0.7	0.840238061504
0.001017	0.69	0.830602191184
0.001018	0.686	0.824259667823
0.001019	0.678	0.82602421272
0.00102	0.666	0.828519160913
0.001021	0.662	0.829310557029
0.001022	0.66	0.827284715198
0.001023	0.662	0.831718702447
0.001024	0.674	0.850719695317
0.001025	0.672	0.83690859716
0.001026	0.666	0.826101688656
0.001027	0.674	0.824453758558
0.001028	0.664	0.819209374946
0.001029	0.65	0.797182538695
0.00103	0.64	0.786384130054
0.001031	0.646	0.790369533826
0.001032	0.648	0.78999746835
0.001033	0.642	0.778354674939
0.001034	0.64	0.776144316477
0.001035	0.638	0.773922476738
0.001036	0.634	0.779771761479
0.001037	0.632	0.777544854012
0.001038	0.636	0.789622694709
0.001039	0.638	0.791805531681
0.00104	0.646	0.800427385838
0.001041	0.642	0.806124059931
0.001042	0.64	0.806473806146
0.001043	0.64	0.806473806146
0.001044	0.638	0.801845371627
0.001045	0.632	0.797857130068
0.001046	0.64	0.798999374218
0.001047	0.642	0.793622076306
0.001048	0.64	0.783836717691
0.001049	0.64	0.786384130054
0.00105	0.64	0.783836717691
0.001051	0.624	0.77111866791
0.001052	0.624	0.768520656847
0.001053	0.612	0.759905257253
0.001054	0.614	0.76223618387
0.001055	0.618	0.76946474903
0.001056	0.614	0.772660339347
0.001057	0.61	0.773239936889
0.001058	0.616	0.785203158425
0.001059	0.616	0.782651902189
0.00106	0.602	0.769152780662
0.001061	0.598	0.761837252962
0.001062	0.6	0.761577310586
0.001063	0.602	0.763934552171
0.001064	0.598	0.761837252962
0.001065	0.598	0.761837252962
0.001066	0.596	0.759462968156
0.001067	0.594	0.76496012968
0.001068	0.602	0.769152780662
0.001069	0.604	0.768884906862
0.00107	0.606	0.773798423364
0.001071	0.598	0.769672657693
0.001072	0.576	0.7564548896
0.001073	0.574	0.756653157001
0.001074	0.57	0.754387168502
0.001075	0.586	0.760660239529
0.001076	0.584	0.760883696763
0.001077	0.58	0.750732975165
0.001078	0.574	0.743319581338
0.001079	0.57	0.741012820402
0.00108	0.572	0.751542413973
0.001081	0.582	0.75317726997
0.001082	0.576	0.745804263866
0.001083	0.576	0.745804263866
0.001084	0.572	0.732677282301
0.001085	0.578	0.732062838833
0.001086	0.582	0.734354138002
0.001087	0.58	0.731846978541
0.001088	0.578	0.723820419717
0.001089	0.568	0.710898023629
0.00109	0.564	0.708451833225
0.001091	0.566	0.713893549488
0.001092	0.558	0.706141628854
0.001093	0.552	0.700925102989
0.001094	0.544	0.698615774228
0.001095	0.542	0.695870677641
0.001096	0.554	0.703622057642
0.001097	0.556	0.703465706343
0.001098	0.554	0.706458774452
0.001099	0.548	0.704056815889
0.0011	0.554	0.70077385796
0.001101	0.558	0.706141628854
0.001102	0.554	0.70077385796
0.001103	0.546	0.69273660218
0.001104	0.55	0.698212002188
0.001105	0.55	0.698212002188
0.001106	0.554	0.70077385796
0.001107	0.56	0.708801805867
0.001108	0.562	0.711446414005
0.001109	0.558	0.717381349075
0.00111	0.558	0.711783675002
0.001111	0.564	0.722429235289
0.001112	0.564	0.722429235289
0.001113	0.558	0.717381349075
0.001114	0.556	0.717540242774
0.001115	0.55	0.715192281838
0.001116	0.556	0.720322150152
0.001117	0.556	0.723093354969
0.001118	0.554	0.723245463173
0.001119	0.546	0.715460690744
0.00112	0.54	0.710211236183
0.001121	0.538	0.710321054172
0.001122	0.54	0.713021738799
0.001123	0.544	0.715586472762
0.001124	0.546	0.709847871026
0.001125	0.546	0.701344423233
0.001126	0.544	0.701472736462
0.001127	0.54	0.698856208386
0.001128	0.54	0.698856208386
0.001129	0.54	0.704556598152
0.00113	0.536	0.699073672799
0.001131	0.534	0.704871619517
0.001132	0.532	0.699268188895
0.001133	0.532	0.702122496435
0.001134	0.532	0.699268188895
0.001135	0.528	0.699439775821
0.001136	0.524	0.699588450448
0.001137	0.518	0.699768533159
0.001138	0.514	0.69699641319
0.001139	0.506	0.69423627102
0.00114	0.512	0.694158483345
0.001141	0.504	0.694250675189
0.001142	0.502	0.691372547907
0.001143	0.504	0.691363869464
0.001144	0.502	0.691372547907
0.001145	0.498	0.685562542734
0.001146	0.498	0.688473674152
0.001147	0.488	0.682536445913
0.001148	0.488	0.682536445913
0.001149	0.492	0.685518781654
0.00115	0.486	0.682498351646
0.001151	0.48	0.673498329619
0.001152	0.48	0.68527366796
0.001153	0.476	0.673367655891
0.001154	0.484	0.676567808871
0.001155	0.482	0.673554749074
0.001156	0.478	0.679349689041
0.001157	0.476	0.679281973852
0.001158	0.476	0.679281973852
0.001159	0.474	0.679208362728
0.00116	0.472	0.684993430625
0.001161	0.468	0.681891486968
0.001162	0.47	0.681982404465
0.001163	0.472	0.682067445345
0.001164	0.472	0.690808222302
0.001165	0.466	0.690538919975
0.001166	0.458	0.678406957511
0.001167	0.458	0.675452440961
0.001168	0.452	0.663095769855
0.001169	0.452	0.657035767672
0.00117	0.452	0.653984709301
0.001171	0.446	0.641158326781
0.001172	0.442	0.637680170618
0.001173	0.44	0.631189353522
0.001174	0.444	0.631556806629
0.001175	0.44	0.63749509802
0.001176	0.436	0.63079632212
0.001177	0.438	0.634157709091
0.001178	0.442	0.634536050985
0.001179	0.438	0.630996038022
0.00118	0.438	0.637303695266
0.001181	0.442	0.637680170618
0.001182	0.436	0.63395898921
0.001183	0.432	0.636691448034
0.001184	0.436	0.643353712976
0.001185	0.432	0.627196938768
0.001186	0.428	0.620335393154
0.001187	0.422	0.613119890397
0.001188	0.426	0.613615514797
0.001189	0.422	0.613119890397
0.00119	0.424	0.613371013335
0.001191	0.426	0.610347442036
0.001192	0.424	0.613371013335
0.001193	0.43	0.614084684714
0.001194	0.43	0.614084684714
0.001195	0.426	0.613615514797
0.001196	0.426	0.620099991937
0.001197	0.428	0.61710290876
0.001198	0.424	0.616623061521
0.001199	0.422	0.616373263534
0.0012	0.424	0.613371013335
0.001201	0.418	0.609324215833
0.001202	0.422	0.609849161679
0.001203	0.426	0.613615514797
0.001204	0.434	0.617773421248
0.001205	0.438	0.62141451544
0.001206	0.434	0.621002415454
0.001207	0.43	0.614084684714
0.001208	0.422	0.613119890397
0.001209	0.42	0.612862137842
0.00121	0.418	0.609324215833
0.001211	0.424	0.613371013335
0.001212	0.418	0.619092884792
0.001213	0.41	0.617980582219
0.001214	0.406	0.617384807069
0.001215	0.402	0.610242574719
0.001216	0.404	0.610560398323
0.001217	0.404	0.610560398323
0.001218	0.398	0.609586745263
0.001219	0.396	0.60264749232
0.00122	0.394	0.602298929104
0.001221	0.398	0.602989220467
0.001222	0.394	0.602298929104
0.001223	0.396	0.619018578073
0.001224	0.394	0.615438055372
0.001225	0.398	0.616113625884
0.001226	0.402	0.616762515074
0.001227	0.4	0.6
0.001228	0.398	0.599663238827
0.001229	0.394	0.595620684664
0.00123	0.392	0.595261287167
0.001231	0.392	0.595261287167
0.001232	0.388	0.591148035605
0.001233	0.388	0.591148035605
0.001234	0.388	0.58775505102
0.001235	0.386	0.590765604957
0.001236	0.384	0.59037615128
0.001237	0.384	0.586978704895
0.001238	0.384	0.586978704895
0.001239	0.384	0.586978704895
0.00124	0.378	0.582336672381
0.001241	0.38	0.582752091373
0.001242	0.382	0.583160355305
0.001243	0.376	0.581914083005
0.001244	0.384	0.580124124649
0.001245	0.382	0.579720622369
0.001246	0.386	0.580520456143
0.001247	0.386	0.577064987675
0.001248	0.386	0.577064987675
0.001249	0.382	0.576260357824
0.00125	0.38	0.575847201956
0.001251	0.378	0.564903531587
0.001252	0.38	0.57236352085
0.001253	0.376	0.568
0.001254	0.368	0.562650868657
0.001255	0.366	0.562177907784
0.001256	0.366	0.565724314485
0.001257	0.362	0.564761896732
0.001258	0.362	0.564761896732
0.001259	0.364	0.565246848731
0.00126	0.368	0.566194312935
0.001261	0.37	0.573672380371
0.001262	0.366	0.572751254909
0.001263	0.366	0.572751254909
0.001264	0.372	0.581047330258
0.001265	0.368	0.576694026326
0.001266	0.368	0.573215491766
0.001267	0.364	0.572279651919
0.001268	0.362	0.571800664568
0.001269	0.35	0.568770604022
0.00127	0.35	0.568770604022
0.001271	0.35	0.568770604022
0.001272	0.35	0.579223618303
0.001273	0.356	0.580744349951
0.001274	0.356	0.580744349951
0.001275	0.352	0.57627771083
0.001276	0.35	0.575760366819
0.001277	0.348	0.575235603905
0.001278	0.344	0.570669781923
0.001279	0.342	0.573616596692
0.00128	0.342	0.573616596692
0.001281	0.344	0.574163739712
0.001282	0.336	0.564892910205
0.001283	0.338	0.565469716254
0.001284	0.338	0.565469716254
0.001285	0.334	0.564308426306
0.001286	0.336	0.568422378166
0.001287	0.332	0.563716240674
0.001288	0.334	0.564308426306
0.001289	0.33	0.559553393342
0.00129	0.334	0.564308426306
0.001291	0.336	0.561341250934
0.001292	0.346	0.56770062533
0.001293	0.34	0.562494444417
0.001294	0.342	0.56305949952
0.001295	0.336	0.561341250934
0.001296	0.328	0.548102180255
0.001297	0.336	0.557766976434
0.001298	0.336	0.557766976434
0.001299	0.33	0.555967624957
0.0013	0.33	0.555967624957
0.001301	0.326	0.55472876255
0.001302	0.326	0.558322487457
0.001303	0.32	0.55641710973
0.001304	0.322	0.55706014038
0.001305	0.322	0.560638921232
0.001306	0.32	0.56
0.001307	0.322	0.560638921232
0.001308	0.316	0.555107196855
0.001309	0.318	0.559353197899
0.00131	0.316	0.551492520348
0.001311	0.32	0.545527267879
0.001312	0.314	0.539818488012
0.001313	0.318	0.537471859728
0.001314	0.314	0.536100736802
0.001315	0.302	0.520380629924
0.001316	0.298	0.518841016112
0.001317	0.296	0.518057911821
0.001318	0.296	0.514182846855
0.001319	0.294	0.5133848459
0.00132	0.298	0.522681547407
0.001321	0.296	0.529512983788
0.001322	0.298	0.530279171758
0.001323	0.302	0.531785671112
0.001324	0.298	0.530279171758
0.001325	0.298	0.530279171758
0.001326	0.302	0.531785671112
0.001327	0.302	0.531785671112
0.001328	0.304	0.532526055701
0.001329	0.298	0.530279171758
0.00133	0.294	0.528738120434
0.001331	0.292	0.527954543498
0.001332	0.288	0.526361092787
0.001333	0.284	0.524732312708
0.001334	0.28	0.51923019943
0.001335	0.286	0.514007782042
0.001336	0.278	0.510603564422
0.001337	0.28	0.511468474102
0.001338	0.278	0.510603564422
0.001339	0.278	0.502708663144
0.00134	0.278	0.498714347097
0.001341	0.278	0.498714347097
0.001342	0.28	0.503587132481
0.001343	0.282	0.50840535009
0.001344	0.286	0.510101950594
0.001345	0.284	0.509258284174
0.001346	0.286	0.514007782042
0.001347	0.284	0.505315742878
0.001348	0.286	0.510101950594
0.001349	0.288	0.514835896184
0.00135	0.286	0.514007782042
0.001351	0.286	0.514007782042
0.001352	0.288	0.522547605487
0.001353	0.286	0.521731731832
0.001354	0.284	0.520906901471
0.001355	0.286	0.521731731832
0.001356	0.286	0.521731731832
0.001357	0.29	0.530942558098
0.001358	0.288	0.533906358831
0.001359	0.288	0.533906358831
0.00136	0.284	0.528530036989
0.001361	0.29	0.530942558098
0.001362	0.292	0.527954543498
0.001363	0.29	0.527162214124
0.001364	0.29	0.527162214124
0.001365	0.286	0.521731731832
0.001366	0.276	0.509729339944
0.001367	0.274	0.50884575266
0.001368	0.272	0.507952753708
0.001369	0.272	0.507952753708
0.00137	0.27	0.507050293363
0.001371	0.266	0.505216785153
0.001372	0.266	0.505216785153
0.001373	0.268	0.506138321015
0.001374	0.27	0.507050293363
0.001375	0.264	0.504285633347
0.001376	0.27	0.507050293363
0.001377	0.27	0.510979451642
0.001378	0.27	0.510979451642
0.001379	0.264	0.508236165577
0.00138	0.262	0.507302670996
0.001381	0.258	0.497429391974
0.001382	0.254	0.491410215604
0.001383	0.252	0.490403915156
0.001384	0.252	0.498493731154
0.001385	0.252	0.498493731154
0.001386	0.252	0.510388087635
0.001387	0.25	0.509411425078
0.001388	0.256	0.512312404691
0.001389	0.26	0.514198405287
0.00139	0.256	0.512312404691
0.001391	0.254	0.503471945594
0.001392	0.256	0.504444248654
0.001393	0.26	0.506359556047
0.001394	0.26	0.506359556047
0.001395	0.258	0.505406766872
0.001396	0.26	0.506359556047
0.001397	0.26	0.502394267483
0.001398	0.264	0.504285633347
0.001399	0.268	0.513980544379
0.0014	0.26	0.510294032887
0.001401	0.258	0.505406766872
0.001402	0.254	0.503471945594
0.001403	0.25	0.501497756725
0.001404	0.248	0.500495754228
0.001405	0.252	0.502489800892
0.001406	0.248	0.500495754228
0.001407	0.25	0.497493718553
0.001408	0.248	0.496483635178
0.001409	0.248	0.500495754228
0.00141	0.248	0.500495754228
0.001411	0.248	0.500495754228
0.001412	0.244	0.494433008607
0.001413	0.246	0.495463419437
0.001414	0.242	0.489321979886
0.001415	0.242	0.489321979886
0.001416	0.246	0.491410215604
0.001417	0.244	0.494433008607
0.001418	0.246	0.491410215604
0.001419	0.25	0.493457191659
0.00142	0.25	0.485283422342
0.001421	0.25	0.481144468949
0.001422	0.254	0.483201821189
0.001423	0.25	0.481144468949
0.001424	0.246	0.479044883075
0.001425	0.242	0.464150837552
0.001426	0.236	0.452
0.001427	0.236	0.452
0.001428	0.234	0.455240595729
0.001429	0.236	0.4564033304
0.00143	0.238	0.457554368354
0.001431	0.238	0.466214542888
0.001432	0.236	0.465084938479
0.001433	0.236	0.469365529199
0.001434	0.228	0.460451951891
0.001435	0.226	0.459264629598
0.001436	0.222	0.456854462603
0.001437	0.222	0.461211448253
0.001438	0.216	0.457541254971
0.001439	0.214	0.451889366992
0.00144	0.212	0.450617354304
0.001441	0.214	0.451889366992
0.001442	0.21	0.444859528391
0.001443	0.206	0.44222618647
0.001444	0.208	0.44354932082
0.001445	0.214	0.451889366992
0.001446	0.214	0.456293765024
0.001447	0.214	0.456293765024
0.001448	0.218	0.467414163243
0.001449	0.218	0.467414163243
0.00145	0.22	0.468614980554
0.001451	0.222	0.46980421454
0.001452	0.226	0.472148281793
0.001453	0.224	0.466716187849
0.001454	0.22	0.46432747065
0.001455	0.224	0.470981952945
0.001456	0.222	0.46980421454
0.001457	0.222	0.46980421454
0.001458	0.226	0.472148281793
0.001459	0.224	0.470981952945
0.00146	0.222	0.46980421454
0.001461	0.22	0.468614980554
0.001462	0.214	0.460656053906
0.001463	0.214	0.460656053906
0.001464	0.218	0.458776634104
0.001465	0.216	0.448713717196
0.001466	0.218	0.449973332543
0.001467	0.218	0.449973332543
0.001468	0.218	0.454396302802
0.001469	0.218	0.454396302802
0.00147	0.214	0.447441616303
0.001471	0.22	0.455631429996
0.001472	0.22	0.455631429996
0.001473	0.218	0.458776634104
0.001474	0.218	0.458776634104
0.001475	0.214	0.456293765024
0.001476	0.214	0.456293765024
0.001477	0.218	0.458776634104
0.001478	0.214	0.451889366992
0.001479	0.206	0.44222618647
0.00148	0.206	0.44222618647
0.001481	0.21	0.444859528391
0.001482	0.21	0.449332838773
0.001483	0.212	0.450617354304
0.001484	0.204	0.43633015023
0.001485	0.204	0.43633015023
0.001486	0.202	0.434966665389
0.001487	0.2	0.428952211791
0.001488	0.198	0.422842760373
0.001489	0.192	0.418492532789
0.00149	0.194	0.424692830173
0.001491	0.194	0.41995714067
0.001492	0.19	0.41701318924
0.001493	0.188	0.415518952636
0.001494	0.19	0.426497362243
0.001495	0.19	0.426497362243
0.001496	0.188	0.425036469024
0.001497	0.19	0.426497362243
0.001498	0.19	0.426497362243
0.001499	0.19	0.426497362243
0.0015	0.192	0.43719103376
0.001501	0.19	0.43577517139
0.001502	0.188	0.434345484609
0.001503	0.18	0.428485705713
0.001504	0.178	0.422274792049
0.001505	0.182	0.425295191602
0.001506	0.184	0.426783317387
0.001507	0.184	0.426783317387
0.001508	0.184	0.426783317387
0.001509	0.182	0.425295191602
0.00151	0.18	0.423792402008
0.001511	0.18	0.423792402008
0.001512	0.18	0.423792402008
0.001513	0.18	0.423792402008
0.001514	0.178	0.417511676483
0.001515	0.178	0.417511676483
0.001516	0.178	0.422274792049
0.001517	0.178	0.422274792049
0.001518	0.18	0.423792402008
0.001519	0.186	0.432901836448
0.00152	0.184	0.43144408676
0.001521	0.18	0.428485705713
0.001522	0.18	0.428485705713
0.001523	0.182	0.429972092118
0.001524	0.184	0.43144408676
0.001525	0.182	0.429972092118
0.001526	0.178	0.426984777246
0.001527	0.176	0.425469152818
0.001528	0.176	0.425469152818
0.001529	0.178	0.426984777246
0.00153	0.178	0.426984777246
0.001531	0.182	0.429972092118
0.001532	0.182	0.429972092118
0.001533	0.186	0.432901836448
0.001534	0.182	0.429972092118
0.001535	0.184	0.43144408676
0.001536	0.186	0.432901836448
0.001537	0.188	0.434345484609
0.001538	0.186	0.432901836448
0.001539	0.184	0.43144408676
0.00154	0.184	0.43144408676
0.001541	0.184	0.43144408676
0.001542	0.182	0.429972092118
0.001543	0.178	0.426984777246
0.001544	0.18	0.428485705713
0.001545	0.176	0.425469152818
0.001546	0.174	0.42393867481
0.001547	0.176	0.425469152818
0.001548	0.178	0.426984777246
0.001549	0.178	0.426984777246
0.00155	0.176	0.425469152818
0.001551	0.176	0.425469152818
0.001552	0.178	0.417511676483
0.001553	0.178	0.417511676483
0.001554	0.18	0.419046536795
0.001555	0.172	0.40794117223
0.001556	0.17	0.401372644808
0.001557	0.166	0.398050248084
0.001558	0.164	0.396363469558
0.001559	0.16	0.392937654088
0.00156	0.164	0.406329915217
0.001561	0.166	0.40797548946
0.001562	0.162	0.404667764963
0.001563	0.166	0.40797548946
0.001564	0.162	0.404667764963
0.001565	0.162	0.404667764963
0.001566	0.162	0.404667764963
0.001567	0.16	0.402988833592
0.001568	0.16	0.402988833592
0.001569	0.158	0.401292910478
0.00157	0.156	0.389440624486
0.001571	0.154	0.387664803664
0.001572	0.154	0.387664803664
0.001573	0.156	0.389440624486
0.001574	0.152	0.38587044458
0.001575	0.152	0.38587044458
0.001576	0.144	0.37850231175
0.001577	0.144	0.37850231175
0.001578	0.144	0.37850231175
0.001579	0.15	0.389230009121
0.00158	0.15	0.389230009121
0.001581	0.152	0.38587044458
0.001582	0.15	0.384057287393
0.001583	0.144	0.37850231175
0.001584	0.146	0.380373500654
0.001585	0.146	0.380373500654
0.001586	0.146	0.380373500654
0.001587	0.146	0.380373500654
0.001588	0.148	0.382225064589
0.001589	0.154	0.387664803664
0.00159	0.154	0.387664803664
0.001591	0.154	0.387664803664
0.001592	0.154	0.387664803664
0.001593	0.148	0.382225064589
0.001594	0.154	0.397849217669
0.001595	0.154	0.397849217669
0.001596	0.152	0.391019181115
0.001597	0.152	0.391019181115
0.001598	0.152	0.391019181115
0.001599	0.15	0.389230009121
0.0016	0.15	0.389230009121
0.001601	0.15	0.389230009121
0.001602	0.146	0.380373500654
0.001603	0.146	0.380373500654
0.001604	0.146	0.380373500654
0.001605	0.142	0.381884799383
0.001606	0.144	0.383749918567
0.001607	0.146	0.385595643129
0.001608	0.144	0.383749918567
0.001609	0.146	0.385595643129
0.00161	0.146	0.385595643129
0.001611	0.14	0.374699879904
0.001612	0.14	0.374699879904
0.001613	0.14	0.374699879904
0.001614	0.142	0.376611205356
0.001615	0.142	0.376611205356
0.001616	0.142	0.376611205356
0.001617	0.138	0.37276802438
0.001618	0.138	0.37276802438
0.001619	0.134	0.363378590454
0.00162	0.134	0.363378590454
0.001621	0.132	0.361353012994
0.001622	0.134	0.368841429343
0.001623	0.134	0.368841429343
0.001624	0.134	0.368841429343
0.001625	0.136	0.376170174256
0.001626	0.132	0.372257975066
0.001627	0.132	0.366846016743
0.001628	0.132	0.366846016743
0.001629	0.132	0.366846016743
0.00163	0.132	0.366846016743
0.001631	0.13	0.359304884464
0.001632	0.128	0.357233816988
0.001633	0.124	0.35302124582
0.001634	0.124	0.347309660102
0.001635	0.128	0.351590671094
0.001636	0.126	0.349462444334
0.001637	0.124	0.347309660102
0.001638	0.126	0.343691722333
0.001639	0.128	0.351590671094
0.00164	0.128	0.357233816988
0.001641	0.128	0.351590671094
0.001642	0.13	0.353694783677
0.001643	0.13	0.353694783677
0.001644	0.13	0.353694783677
0.001645	0.13	0.353694783677
0.001646	0.134	0.357832362986
0.001647	0.136	0.359866641966
0.001648	0.138	0.361878432626
0.001649	0.138	0.361878432626
0.00165	0.138	0.361878432626
0.001651	0.138	0.361878432626
0.001652	0.136	0.359866641966
0.001653	0.132	0.355775209929
0.001654	0.134	0.357832362986
0.001655	0.134	0.363378590454
0.001656	0.134	0.363378590454
0.001657	0.13	0.359304884464
0.001658	0.128	0.351590671094
0.001659	0.13	0.353694783677
0.00166	0.13	0.353694783677
0.001661	0.128	0.351590671094
0.001662	0.128	0.351590671094
0.001663	0.128	0.351590671094
0.001664	0.126	0.349462444334
0.001665	0.124	0.341502562216
0.001666	0.124	0.341502562216
0.001667	0.122	0.339287488717
0.001668	0.12	0.337045990927
0.001669	0.124	0.341502562216
0.00167	0.128	0.357233816988
0.001671	0.128	0.357233816988
0.001672	0.128	0.357233816988
0.001673	0.126	0.355139409247
0.001674	0.126	0.355139409247
0.001675	0.126	0.355139409247
0.001676	0.124	0.35302124582
0.001677	0.124	0.35302124582
0.001678	0.126	0.355139409247
0.001679	0.126	0.355139409247
0.00168	0.124	0.35302124582
0.001681	0.124	0.35302124582
0.001682	0.12	0.348711915483
0.001683	0.118	0.346519840702
0.001684	0.116	0.344302192848
0.001685	0.114	0.342058474533
0.001686	0.114	0.342058474533
0.001687	0.116	0.344302192848
0.001688	0.114	0.342058474533
0.001689	0.114	0.342058474533
0.00169	0.112	0.339788169306
0.001691	0.112	0.339788169306
0.001692	0.112	0.339788169306
0.001693	0.112	0.339788169306
0.001694	0.112	0.339788169306
0.001695	0.112	0.339788169306
0.001696	0.116	0.344302192848
0.001697	0.118	0.346519840702
0.001698	0.118	0.346519840702
0.001699	0.118	0.346519840702
0.0017	0.12	0.348711915483
0.001701	0.118	0.346519840702
0.001702	0.118	0.346519840702
0.001703	0.114	0.342058474533
0.001704	0.11	0.337490740614
0.001705	0.112	0.339788169306
0.001706	0.112	0.339788169306
0.001707	0.114	0.342058474533
0.001708	0.11	0.337490740614
0.001709	0.108	0.335165630696
0.00171	0.11	0.337490740614
0.001711	0.11	0.337490740614
0.001712	0.11	0.337490740614
0.001713	0.112	0.339788169306
0.001714	0.114	0.342058474533
0.001715	0.114	0.342058474533
0.001716	0.112	0.339788169306
0.001717	0.114	0.342058474533
0.001718	0.114	0.342058474533
0.001719	0.114	0.342058474533
0.00172	0.114	0.342058474533
0.001721	0.114	0.342058474533
0.001722	0.114	0.342058474533
0.001723	0.112	0.339788169306
0.001724	0.112	0.339788169306
0.001725	0.112	0.339788169306
0.001726	0.114	0.342058474533
0.001727	0.114	0.342058474533
0.001728	0.112	0.339788169306
0.001729	0.112	0.339788169306
0.00173	0.112	0.339788169306
0.001731	0.114	0.342058474533
0.001732	0.116	0.344302192848
0.001733	0.11	0.337490740614
0.001734	0.108	0.335165630696
0.001735	0.106	0.33281225939
0.001736	0.104	0.330430022849
0.001737	0.106	0.33281225939
0.001738	0.106	0.33281225939
0.001739	0.104	0.330430022849
0.00174	0.102	0.328018292173
0.001741	0.104	0.330430022849
0.001742	0.102	0.328018292173
0.001743	0.1	0.325576411922
0.001744	0.096	0.314299220489
0.001745	0.096	0.314299220489
0.001746	0.098	0.316853278348
0.001747	0.1	0.319374388453
0.001748	0.1	0.31304951685
0.001749	0.098	0.303967103483
0.00175	0.098	0.303967103483
0.001751	0.096	0.301303833364
0.001752	0.098	0.303967103483
0.001753	0.1	0.31304951685
0.001754	0.1	0.31304951685
0.001755	0.1	0.31304951685
0.001756	0.102	0.315588339455
0.001757	0.102	0.315588339455
0.001758	0.102	0.315588339455
0.001759	0.102	0.321863325031
0.00176	0.102	0.321863325031
0.001761	0.102	0.321863325031
0.001762	0.102	0.321863325031
0.001763	0.094	0.305227783794
0.001764	0.094	0.305227783794
0.001765	0.096	0.307870102478
0.001766	0.096	0.307870102478
0.001767	0.094	0.305227783794
0.001768	0.094	0.305227783794
0.001769	0.09	0.299833287011
0.00177	0.09	0.299833287011
0.001771	0.088	0.297079114042
0.001772	0.088	0.297079114042
0.001773	0.09	0.299833287011
0.001774	0.086	0.294285575589
0.001775	0.088	0.297079114042
0.001776	0.088	0.297079114042
0.001777	0.088	0.297079114042
0.001778	0.09	0.299833287011
0.001779	0.092	0.302549169558
0.00178	0.092	0.302549169558
0.001781	0.094	0.305227783794
0.001782	0.096	0.307870102478
0.001783	0.096	0.307870102478
0.001784	0.094	0.305227783794
0.001785	0.092	0.295864834004
0.001786	0.09	0.293087017795
0.001787	0.09	0.293087017795
0.001788	0.088	0.290268840904
0.001789	0.088	0.290268840904
0.00179	0.088	0.290268840904
0.001791	0.088	0.290268840904
0.001792	0.086	0.28740911607
0.001793	0.084	0.284506590433
0.001794	0.082	0.281559940332
0.001795	0.082	0.281559940332
0.001796	0.082	0.281559940332
0.001797	0.084	0.284506590433
0.001798	0.084	0.284506590433
0.001799	0.082	0.281559940332
0.0018	0.082	0.281559940332
0.001801	0.082	0.281559940332
0.001802	0.08	0.278567765544
0.001803	0.08	0.278567765544
0.001804	0.08	0.278567765544
0.001805	0.08	0.278567765544
0.001806	0.078	0.275528582909
0.001807	0.076	0.272440819262
0.001808	0.076	0.272440819262
0.001809	0.078	0.275528582909
0.00181	0.076	0.272440819262
0.001811	0.072	0.266112758056
0.001812	0.074	0.26930280355
0.001813	0.072	0.258487910742
0.001814	0.076	0.264998113201
0.001815	0.08	0.278567765544
0.001816	0.078	0.275528582909
0.001817	0.078	0.275528582909
0.001818	0.082	0.281559940332
0.001819	0.082	0.281559940332
0.00182	0.08	0.278567765544
0.001821	0.08	0.278567765544
0.001822	0.08	0.278567765544
0.001823	0.08	0.278567765544
0.001824	0.082	0.281559940332
0.001825	0.08	0.278567765544
0.001826	0.08	0.278567765544
0.001827	0.076	0.272440819262
0.001828	0.074	0.26930280355
0.001829	0.072	0.266112758056
0.00183	0.07	0.262868788562
0.001831	0.07	0.262868788562
0.001832	0.07	0.262868788562
0.001833	0.074	0.26930280355
0.001834	0.074	0.26930280355
0.001835	0.074	0.26930280355
0.001836	0.074	0.26930280355
0.001837	0.076	0.272440819262
0.001838	0.072	0.266112758056
0.001839	0.072	0.266112758056
0.00184	0.072	0.266112758056
0.001841	0.072	0.266112758056
0.001842	0.072	0.266112758056
0.001843	0.072	0.266112758056
0.001844	0.07	0.262868788562
0.001845	0.07	0.262868788562
0.001846	0.07	0.262868788562
0.001847	0.07	0.262868788562
0.001848	0.07	0.262868788562
0.001849	0.07	0.262868788562
0.00185	0.068	0.259568873327
0.001851	0.07	0.262868788562
0.001852	0.068	0.259568873327
0.001853	0.068	0.259568873327
0.001854	0.068	0.259568873327
0.001855	0.07	0.262868788562
0.001856	0.07	0.262868788562
0.001857	0.072	0.266112758056
0.001858	0.072	0.266112758056
0.001859	0.074	0.26930280355
0.00186	0.072	0.266112758056
0.001861	0.07	0.262868788562
0.001862	0.07	0.262868788562
0.001863	0.07	0.262868788562
0.001864	0.07	0.262868788562
0.001865	0.07	0.262868788562
0.001866	0.07	0.262868788562
0.001867	0.07	0.262868788562
0.001868	0.068	0.259568873327
0.001869	0.068	0.259568873327
0.00187	0.066	0.256210850668
0.001871	0.064	0.252792404949
0.001872	0.064	0.252792404949
0.001873	0.068	0.259568873327
0.001874	0.068	0.259568873327
0.001875	0.066	0.256210850668
0.001876	0.064	0.252792404949
0.001877	0.064	0.252792404949
0.001878	0.062	0.249311050698
0.001879	0.066	0.256210850668
0.00188	0.064	0.252792404949
0.001881	0.064	0.252792404949
0.001882	0.066	0.256210850668
0.001883	0.064	0.244752936652
0.001884	0.064	0.244752936652
0.001885	0.064	0.244752936652
0.001886	0.068	0.251745903641
0.001887	0.07	0.255147016443
0.001888	0.072	0.258487910742
0.001889	0.074	0.26930280355
0.00189	0.074	0.26930280355
0.001891	0.072	0.266112758056
0.001892	0.066	0.256210850668
0.001893	0.066	0.256210850668
0.001894	0.066	0.256210850668
0.001895	0.066	0.256210850668
0.001896	0.068	0.259568873327
0.001897	0.068	0.259568873327
0.001898	0.066	0.248282097623
0.001899	0.066	0.248282097623
0.0019	0.066	0.248282097623
0.001901	0.068	0.251745903641
0.001902	0.068	0.251745903641
0.001903	0.068	0.251745903641
0.001904	0.07	0.255147016443
0.001905	0.07	0.255147016443
0.001906	0.07	0.255147016443
0.001907	0.068	0.251745903641
0.001908	0.066	0.248282097623
0.001909	0.066	0.248282097623
0.00191	0.066	0.248282097623
0.001911	0.068	0.251745903641
0.001912	0.068	0.251745903641
0.001913	0.064	0.244752936652
0.001914	0.064	0.244752936652
0.001915	0.064	0.244752936652
0.001916	0.064	0.244752936652
0.001917	0.064	0.244752936652
0.001918	0.064	0.244752936652
0.001919	0.066	0.256210850668
0.00192	0.068	0.259568873327
0.001921	0.068	0.259568873327
0.001922	0.07	0.262868788562
0.001923	0.068	0.259568873327
0.001924	0.066	0.256210850668
0.001925	0.068	0.259568873327
0.001926	0.066	0.256210850668
0.001927	0.068	0.259568873327
0.001928	0.068	0.259568873327
0.001929	0.068	0.259568873327
0.00193	0.068	0.259568873327
0.001931	0.068	0.259568873327
0.001932	0.064	0.252792404949
0.001933	0.062	0.249311050698
0.001934	0.062	0.249311050698
0.001935	0.062	0.249311050698
0.001936	0.062	0.249311050698
0.001937	0.06	0.245764114549
0.001938	0.06	0.245764114549
0.001939	0.058	0.242148714636
0.00194	0.058	0.242148714636
0.001941	0.058	0.242148714636
0.001942	0.058	0.242148714636
0.001943	0.058	0.242148714636
0.001944	0.06	0.245764114549
0.001945	0.06	0.245764114549
0.001946	0.064	0.252792404949
0.001947	0.064	0.252792404949
0.001948	0.064	0.252792404949
0.001949	0.064	0.252792404949
0.00195	0.064	0.252792404949
0.001951	0.062	0.249311050698
0.001952	0.062	0.24115555146
0.001953	0.062	0.24115555146
0.001954	0.062	0.24115555146
0.001955	0.062	0.24115555146
0.001956	0.062	0.24115555146
0.001957	0.06	0.237486841741
0.001958	0.062	0.249311050698
0.001959	0.06	0.245764114549
0.00196	0.06	0.245764114549
0.001961	0.06	0.245764114549
0.001962	0.06	0.245764114549
0.001963	0.058	0.242148714636
0.001964	0.058	0.242148714636
0.001965	0.054	0.234699808266
0.001966	0.054	0.234699808266
0.001967	0.052	0.230859264488
0.001968	0.05	0.226936114358
0.001969	0.048	0.222925996689
0.00197	0.048	0.222925996689
0.001971	0.048	0.222925996689
0.001972	0.05	0.226936114358
0.001973	0.05	0.226936114358
0.001974	0.05	0.226936114358
0.001975	0.05	0.226936114358
0.001976	0.05	0.226936114358
0.001977	0.05	0.226936114358
0.001978	0.05	0.226936114358
0.001979	0.05	0.226936114358
0.00198	0.048	0.222925996689
0.001981	0.052	0.230859264488
0.001982	0.052	0.230859264488
0.001983	0.052	0.230859264488
0.001984	0.05	0.226936114358
0.001985	0.048	0.222925996689
0.001986	0.048	0.222925996689
0.001987	0.05	0.226936114358
0.001988	0.048	0.222925996689
0.001989	0.048	0.222925996689
0.00199	0.048	0.222925996689
0.001991	0.048	0.222925996689
0.001992	0.048	0.222925996689
0.001993	0.048	0.222925996689
0.001994	0.05	0.226936114358
0.001995	0.048	0.222925996689
0.001996	0.048	0.213766227454
0.001997	0.048	0.213766227454
0.001998	0.044	0.205095099893
[truncated: 8,002 more rows]
