# Supplementary material for: The Influence of Synaptic Size on AMPA Receptor Activation: A Monte Carlo Model
Source: PLoS One. 2015 Jun 24;10(6):e0130924. doi: 10.1371/journal.pone.0130924 (PMC4479604; doi:10.1371/journal.pone.0130924)
Supplement: S1 Dataset — This package contains the experimental data used as basis for the analysis presented in the paper. (ZIP) [file pone.0130924.s001.zip › S1 Simulation data/training/1147_7115_182_343.csv]

time	AMPA.O.mean	AMPA.O.stdev
0.0	0.0	0.0
1e-06	0.0	0.0
2e-06	0.028	0.164972725018
3e-06	0.192	0.459495375385
4e-06	0.372	0.611241359857
5e-06	0.682	0.812942802416
6e-06	0.982	0.988774999684
7e-06	1.424	1.16285166724
8e-06	1.878	1.32782378349
9e-06	2.398	1.49117269288
1e-05	2.898	1.66360932914
1.1e-05	3.458	1.78892034479
1.2e-05	3.988	1.86114373437
1.3e-05	4.55	1.96456101967
1.4e-05	5.124	2.15328214593
1.5e-05	5.678	2.28436336864
1.6e-05	6.312	2.36276448255
1.7e-05	6.864	2.43834041922
1.8e-05	7.374	2.56634448194
1.9e-05	7.824	2.61477035321
2e-05	8.336	2.65840252784
2.1e-05	8.848	2.77360703778
2.2e-05	9.316	2.87195821697
2.3e-05	9.796	2.88624046122
2.4e-05	10.228	2.96715621429
2.5e-05	10.602	2.99058455824
2.6e-05	10.984	3.07501934953
2.7e-05	11.332	3.13716049956
2.8e-05	11.686	3.16660764857
2.9e-05	12.054	3.1779055996
3e-05	12.4	3.22242144978
3.1e-05	12.738	3.24674544737
3.2e-05	13.084	3.30529030495
3.3e-05	13.402	3.35684315988
3.4e-05	13.774	3.38687525604
3.5e-05	14.072	3.43726868313
3.6e-05	14.402	3.52255532249
3.7e-05	14.582	3.55854970458
3.8e-05	14.86	3.63048206166
3.9e-05	15.094	3.72520657145
4e-05	15.332	3.81126960474
4.1e-05	15.522	3.83373395008
4.2e-05	15.698	3.86352119187
4.3e-05	15.866	3.89256265203
4.4e-05	16.056	3.89009819927
4.5e-05	16.21	3.91687375339
4.6e-05	16.296	3.91565882068
4.7e-05	16.44	3.89080968437
4.8e-05	16.574	3.89621919301
4.9e-05	16.69	3.86806153002
5e-05	16.824	3.83001618796
5.1e-05	16.95	3.88220298284
5.2e-05	17.098	3.90287022587
5.3e-05	17.22	3.90737763724
5.4e-05	17.322	3.93119778185
5.5e-05	17.418	3.90426382305
5.6e-05	17.508	3.93216683268
5.7e-05	17.574	3.95632708456
5.8e-05	17.588	3.93119015058
5.9e-05	17.618	3.88124670692
6e-05	17.75	3.90429250953
6.1e-05	17.778	3.92692194982
6.2e-05	17.808	3.95159916996
6.3e-05	17.808	3.96725799514
6.4e-05	17.82	3.98090441985
6.5e-05	17.828	3.94593664419
6.6e-05	17.866	3.99900537634
6.7e-05	17.92	4.03653316597
6.8e-05	17.936	4.08263444359
6.9e-05	17.938	4.04155366165
7e-05	17.984	4.076241406
7.1e-05	18.014	4.04348908741
7.2e-05	18.012	4.0620014771
7.3e-05	18.018	4.03951432724
7.4e-05	18.036	4.07365977961
7.5e-05	18.074	4.06749603565
7.6e-05	18.05	4.09432534125
7.7e-05	18.06	4.08661228893
7.8e-05	18.076	4.13548352675
7.9e-05	18.018	4.14652577467
8e-05	17.988	4.13084204491
8.1e-05	17.956	4.10780525342
8.2e-05	17.96	4.14468334134
8.3e-05	17.976	4.10212432771
8.4e-05	17.928	4.12247692534
8.5e-05	17.89	4.12915245541
8.6e-05	17.894	4.1253804673
8.7e-05	17.904	4.09521476848
8.8e-05	17.916	4.0577018126
8.9e-05	17.872	4.10604627348
9e-05	17.872	4.13468451033
9.1e-05	17.804	4.0833300136
9.2e-05	17.76	4.08342993083
9.3e-05	17.772	4.11582506917
9.4e-05	17.772	4.09927017895
9.5e-05	17.794	4.07670994799
9.6e-05	17.8	4.03683043984
9.7e-05	17.738	4.04293902996
9.8e-05	17.736	4.05934773086
9.9e-05	17.712	4.0906058231
0.0001	17.726	4.10450045682
0.000101	17.698	4.13264999728
0.000102	17.654	4.10831887759
0.000103	17.638	4.14378522609
0.000104	17.59	4.16484093334
0.000105	17.554	4.17409678853
0.000106	17.51	4.21496144704
0.000107	17.438	4.18546962717
0.000108	17.42	4.15061441235
0.000109	17.438	4.09269544433
0.00011	17.406	4.08670576382
0.000111	17.418	4.0796171389
0.000112	17.346	4.04849157094
0.000113	17.322	4.02819016433
0.000114	17.324	4.0446290312
0.000115	17.29	4.09315281904
0.000116	17.232	4.08927573049
0.000117	17.208	4.11007737153
0.000118	17.134	4.06645349168
0.000119	17.14	4.03440206226
0.00012	17.13	4.0121191408
0.000121	17.064	3.99448419699
0.000122	17.038	3.9945658087
0.000123	16.992	3.97390689373
0.000124	16.988	3.97087597389
0.000125	16.934	3.98467614744
0.000126	16.9	3.98773118452
0.000127	16.888	3.97585915243
0.000128	16.808	4.00588766692
0.000129	16.798	3.97406542473
0.00013	16.738	3.94985518722
0.000131	16.694	3.90184110389
0.000132	16.644	3.93106397811
0.000133	16.598	3.91463868064
0.000134	16.526	3.95238206655
0.000135	16.538	4.00506629159
0.000136	16.488	3.982192361
0.000137	16.438	3.91741700614
0.000138	16.374	3.93879727836
0.000139	16.376	3.91543407555
0.00014	16.358	3.90817553342
0.000141	16.366	3.91969947828
0.000142	16.306	3.93450937221
0.000143	16.214	3.9512281635
0.000144	16.144	3.97180865602
0.000145	16.124	3.94874967553
0.000146	16.09	3.9163631088
0.000147	16.034	3.9366031042
0.000148	16.004	3.95979595434
0.000149	15.966	3.94269501737
0.00015	15.872	3.94406085146
0.000151	15.78	3.87086553629
0.000152	15.704	3.81842690123
0.000153	15.634	3.83354196534
0.000154	15.554	3.83185124972
0.000155	15.518	3.84781444459
0.000156	15.5	3.83118780537
0.000157	15.46	3.87406762977
0.000158	15.438	3.87893748338
0.000159	15.396	3.83029816072
0.00016	15.384	3.81897158932
0.000161	15.332	3.86028185499
0.000162	15.318	3.8430295341
0.000163	15.274	3.81142020774
0.000164	15.266	3.79463357915
0.000165	15.202	3.80068362272
0.000166	15.172	3.76860929256
0.000167	15.122	3.75434628131
0.000168	15.08	3.75520971452
0.000169	15.072	3.73347237836
0.00017	15.018	3.76054198221
0.000171	14.994	3.75951645827
0.000172	14.942	3.72808744533
0.000173	14.932	3.71798009677
0.000174	14.876	3.75294870735
0.000175	14.838	3.76772557387
0.000176	14.796	3.74624932432
0.000177	14.742	3.73194801679
0.000178	14.692	3.73217577292
0.000179	14.672	3.77311754389
0.00018	14.672	3.8063651953
0.000181	14.584	3.79090279485
0.000182	14.558	3.77606091053
0.000183	14.528	3.73647106238
0.000184	14.45	3.73624142689
0.000185	14.414	3.71680023676
0.000186	14.394	3.72004892441
0.000187	14.356	3.73808293113
0.000188	14.328	3.68027390285
0.000189	14.362	3.6860488331
0.00019	14.264	3.64942516021
0.000191	14.234	3.67413173417
0.000192	14.186	3.67197549011
0.000193	14.134	3.67804893932
0.000194	14.106	3.65386972948
0.000195	14.094	3.66621930604
0.000196	14.084	3.62614726673
0.000197	14.028	3.62866587054
0.000198	13.938	3.58917204937
0.000199	13.916	3.59735235972
0.0002	13.866	3.59945051362
0.000201	13.856	3.61486707916
0.000202	13.766	3.6098814385
0.000203	13.764	3.60115314865
0.000204	13.698	3.626954094
0.000205	13.656	3.64824122009
0.000206	13.622	3.68009728132
0.000207	13.554	3.66539002018
0.000208	13.5	3.6723289613
0.000209	13.49	3.63784276736
0.00021	13.452	3.6567329681
0.000211	13.476	3.65149613172
0.000212	13.476	3.66843617908
0.000213	13.434	3.63725775826
0.000214	13.358	3.60746947319
0.000215	13.282	3.6108829945
0.000216	13.27	3.63057846631
0.000217	13.242	3.66380075877
0.000218	13.208	3.67542324093
0.000219	13.176	3.66674569612
0.00022	13.156	3.65727548867
0.000221	13.152	3.67163396868
0.000222	13.136	3.62787871903
0.000223	13.09	3.66686514614
0.000224	13.052	3.62840130085
0.000225	13.01	3.6008193512
0.000226	13.012	3.61716131794
0.000227	12.958	3.61942481618
0.000228	12.94	3.61114940151
0.000229	12.946	3.60098375448
0.00023	12.938	3.53696988961
0.000231	12.856	3.52579976743
0.000232	12.832	3.50710364831
0.000233	12.82	3.44551882886
0.000234	12.814	3.46401558888
0.000235	12.808	3.48814219894
0.000236	12.8	3.46410161514
0.000237	12.788	3.50814138826
0.000238	12.774	3.52461685861
0.000239	12.748	3.49921362595
0.00024	12.694	3.49003782214
0.000241	12.686	3.44258681808
0.000242	12.668	3.44293130922
0.000243	12.626	3.44588508224
0.000244	12.626	3.46729346898
0.000245	12.626	3.44762584977
0.000246	12.566	3.44291213945
0.000247	12.51	3.42489415895
0.000248	12.49	3.45801966449
0.000249	12.444	3.45179141896
0.00025	12.43	3.4300291544
0.000251	12.398	3.44493773529
0.000252	12.374	3.4551590412
0.000253	12.35	3.43037898781
0.000254	12.278	3.46073922739
0.000255	12.226	3.45932421146
0.000256	12.204	3.48172141332
0.000257	12.134	3.45485802892
0.000258	12.112	3.44781902077
0.000259	12.09	3.43072878555
0.00026	12.026	3.38131986065
0.000261	12.018	3.35584207018
0.000262	12.016	3.37753519597
0.000263	12.002	3.3808277093
0.000264	11.952	3.36655550972
0.000265	11.924	3.36782184802
0.000266	11.912	3.39827250232
0.000267	11.848	3.36821852023
0.000268	11.842	3.37950233023
0.000269	11.784	3.37658762658
0.00027	11.706	3.36683293319
0.000271	11.66	3.38236603578
0.000272	11.624	3.39626618509
0.000273	11.574	3.39713467499
0.000274	11.548	3.38285323359
0.000275	11.528	3.33724676942
0.000276	11.502	3.32535652224
0.000277	11.488	3.3510977306
0.000278	11.452	3.33102026412
0.000279	11.462	3.3028103185
0.00028	11.412	3.27875830155
0.000281	11.38	3.25385924711
0.000282	11.328	3.26502924949
0.000283	11.294	3.24400431566
0.000284	11.282	3.22280561002
0.000285	11.236	3.20379524939
0.000286	11.206	3.22731529293
0.000287	11.21	3.21028036159
0.000288	11.174	3.22919866221
0.000289	11.118	3.21932850141
0.00029	11.104	3.21141464156
0.000291	11.12	3.19837458719
0.000292	11.066	3.18522275516
0.000293	11.026	3.20145654351
0.000294	11.014	3.16888055944
0.000295	10.994	3.16701184084
0.000296	10.948	3.18265549502
0.000297	10.918	3.14631149125
0.000298	10.888	3.1310471092
0.000299	10.848	3.16305169101
0.0003	10.858	3.17393068607
0.000301	10.82	3.13170879872
0.000302	10.796	3.12384122516
0.000303	10.742	3.1437932502
0.000304	10.726	3.14307556384
0.000305	10.688	3.15509999842
0.000306	10.664	3.16150343982
0.000307	10.632	3.17499228346
0.000308	10.588	3.15883776095
0.000309	10.56	3.16265711072
0.00031	10.536	3.17312212182
0.000311	10.504	3.18087786625
0.000312	10.488	3.184
0.000313	10.434	3.19274865907
0.000314	10.46	3.19943745055
0.000315	10.412	3.19159145255
0.000316	10.366	3.17175724166
0.000317	10.33	3.14660134113
0.000318	10.294	3.111842541
0.000319	10.26	3.14458264321
0.00032	10.224	3.15686933528
0.000321	10.224	3.16003544284
0.000322	10.244	3.14713584073
0.000323	10.202	3.10631550233
0.000324	10.142	3.08704324557
0.000325	10.148	3.08254699883
0.000326	10.114	3.05172148139
0.000327	10.122	3.08141461021
0.000328	10.074	3.04639524685
0.000329	10.04	3.05849636259
0.00033	10.006	3.05580824006
0.000331	9.988	3.05153338504
0.000332	9.934	3.06816622757
0.000333	9.904	3.06248004075
0.000334	9.904	3.08330731521
0.000335	9.868	3.120028205
0.000336	9.894	3.10076829189
0.000337	9.876	3.08814248376
0.000338	9.826	3.07111119955
0.000339	9.776	3.07990649209
0.00034	9.744	3.06438639861
0.000341	9.706	3.02779854019
0.000342	9.698	3.0395387808
0.000343	9.69	3.03346336718
0.000344	9.684	3.04633287741
0.000345	9.66	3.0594770795
0.000346	9.604	3.03367499907
0.000347	9.606	3.02370038198
0.000348	9.592	3.04590479168
0.000349	9.602	3.03242411282
0.00035	9.558	3.04608535665
0.000351	9.534	3.04184877994
0.000352	9.518	3.03276705337
0.000353	9.494	3.02621281472
0.000354	9.5	3.02687958135
0.000355	9.45	2.98655319725
0.000356	9.42	2.94747349437
0.000357	9.38	2.96708611267
0.000358	9.356	2.91569271358
0.000359	9.362	2.9323976538
0.00036	9.332	2.94444833543
0.000361	9.31	2.91648761355
0.000362	9.268	2.89830571196
0.000363	9.256	2.92138049559
0.000364	9.208	2.91148347067
0.000365	9.162	2.89892324838
0.000366	9.154	2.92271859747
0.000367	9.178	2.88899913465
0.000368	9.164	2.86515339903
0.000369	9.108	2.85592997113
0.00037	9.098	2.84752453896
0.000371	9.096	2.83809513583
0.000372	9.058	2.87308823394
0.000373	9.028	2.88014166318
0.000374	9.03	2.90329123582
0.000375	8.992	2.9085969126
0.000376	8.99	2.91030926192
0.000377	8.976	2.91194505443
0.000378	8.974	2.88397711503
0.000379	8.934	2.89026711568
0.00038	8.884	2.86330997274
0.000381	8.824	2.8929265459
0.000382	8.808	2.92012602468
0.000383	8.77	2.8749086942
0.000384	8.756	2.87131746764
0.000385	8.748	2.87410786158
0.000386	8.72	2.87290793448
0.000387	8.682	2.82150243665
0.000388	8.624	2.82181218369
0.000389	8.614	2.7944595184
0.00039	8.626	2.82101471106
0.000391	8.596	2.84056050807
0.000392	8.588	2.89521260014
0.000393	8.566	2.8833390366
0.000394	8.528	2.89434206686
0.000395	8.532	2.86093970576
0.000396	8.524	2.85471960094
0.000397	8.52	2.86244650605
0.000398	8.476	2.82938579907
0.000399	8.422	2.81778565544
0.0004	8.424	2.81286757598
0.000401	8.388	2.82160521689
0.000402	8.376	2.82393767637
0.000403	8.366	2.81425727324
0.000404	8.37	2.81799574166
0.000405	8.332	2.85267874111
0.000406	8.304	2.85719862803
0.000407	8.268	2.8649914485
0.000408	8.228	2.8698459889
0.000409	8.194	2.82990529877
0.00041	8.142	2.85198807852
0.000411	8.1	2.86391340651
0.000412	8.066	2.85545863216
0.000413	8.044	2.86043073679
0.000414	8.052	2.87006898872
0.000415	8.004	2.83619181298
0.000416	7.992	2.84181913569
0.000417	7.956	2.82242165525
0.000418	7.964	2.82324352474
0.000419	7.958	2.81073584671
0.00042	7.922	2.79498050083
0.000421	7.906	2.77437632631
0.000422	7.892	2.79290816176
0.000423	7.88	2.78381033837
0.000424	7.884	2.80330947275
0.000425	7.858	2.81599644886
0.000426	7.842	2.84693449169
0.000427	7.776	2.83722117573
0.000428	7.768	2.83093200201
0.000429	7.724	2.82344187119
0.00043	7.712	2.81159314269
0.000431	7.676	2.7948209245
0.000432	7.662	2.82696940203
0.000433	7.658	2.80518020811
0.000434	7.62	2.82552649961
0.000435	7.586	2.83947248622
0.000436	7.59	2.80533420469
0.000437	7.56	2.79685537703
0.000438	7.568	2.81165004935
0.000439	7.556	2.80550601496
0.00044	7.54	2.77495945916
0.000441	7.506	2.77884220495
0.000442	7.476	2.78234145999
0.000443	7.43	2.76931399448
0.000444	7.398	2.75673647634
0.000445	7.392	2.77746935177
0.000446	7.37	2.76063398516
0.000447	7.342	2.77002454863
0.000448	7.324	2.76749417344
0.000449	7.3	2.76514014111
0.00045	7.294	2.75019344774
0.000451	7.292	2.71343619789
0.000452	7.26	2.73283735337
0.000453	7.236	2.70042663296
0.000454	7.222	2.67146326945
0.000455	7.206	2.68245484585
0.000456	7.178	2.67699757191
0.000457	7.192	2.70391124115
0.000458	7.172	2.6971125301
0.000459	7.166	2.70747927047
0.00046	7.14	2.71153093289
0.000461	7.126	2.70446371763
0.000462	7.116	2.70084135039
0.000463	7.092	2.69361021679
0.000464	7.074	2.70786336435
0.000465	7.072	2.73181551354
0.000466	7.05	2.72020219837
0.000467	7.03	2.70353472328
0.000468	7.004	2.66907924199
0.000469	6.972	2.68537073791
0.00047	6.964	2.67258376857
0.000471	6.956	2.65444231431
0.000472	6.944	2.65572287711
0.000473	6.914	2.63488216055
0.000474	6.896	2.65201508291
0.000475	6.87	2.62547138625
0.000476	6.848	2.64743196324
0.000477	6.836	2.66253713589
0.000478	6.832	2.64646481178
0.000479	6.818	2.62999543726
0.00048	6.784	2.66408408276
0.000481	6.764	2.6578758436
0.000482	6.738	2.68129744713
0.000483	6.736	2.66726526615
0.000484	6.73	2.66553934505
0.000485	6.706	2.65547811138
0.000486	6.692	2.65577408678
0.000487	6.702	2.66705755468
0.000488	6.704	2.6684047669
0.000489	6.668	2.68286712306
0.00049	6.628	2.65661739812
0.000491	6.596	2.64363083656
0.000492	6.562	2.64918025057
0.000493	6.572	2.62694042567
0.000494	6.552	2.61214394703
0.000495	6.546	2.58299903213
0.000496	6.488	2.60496756218
0.000497	6.464	2.59397455654
0.000498	6.436	2.60267247267
0.000499	6.432	2.58870160505
0.0005	6.4	2.57060304209
0.000501	6.366	2.59076127808
0.000502	6.36	2.59353041239
0.000503	6.346	2.55465927278
0.000504	6.344	2.56391575525
0.000505	6.338	2.55651246819
0.000506	6.338	2.52581788734
0.000507	6.296	2.55036938501
0.000508	6.268	2.52510910655
0.000509	6.28	2.50631203165
0.00051	6.254	2.49909663679
0.000511	6.266	2.50184811689
0.000512	6.238	2.51661598183
0.000513	6.228	2.51316851803
0.000514	6.21	2.49437366888
0.000515	6.196	2.50151634014
0.000516	6.196	2.51666128035
0.000517	6.178	2.52077686438
0.000518	6.132	2.5397984172
0.000519	6.108	2.5377817085
0.00052	6.086	2.50571426942
0.000521	6.082	2.49705346358
0.000522	6.08	2.51825336295
0.000523	6.05	2.50269854357
0.000524	6.028	2.50743215262
0.000525	6.042	2.52749599406
0.000526	6.034	2.54496443983
0.000527	6.022	2.54431051564
0.000528	5.98	2.54472002389
0.000529	5.972	2.54464457243
0.00053	5.956	2.54913004768
0.000531	5.936	2.55732360095
0.000532	5.91	2.57563584383
0.000533	5.908	2.5588153509
0.000534	5.86	2.56990272189
0.000535	5.826	2.56587684817
0.000536	5.822	2.57338609618
0.000537	5.806	2.51323775238
0.000538	5.816	2.50881326527
0.000539	5.79	2.47263017858
0.00054	5.796	2.47919019036
0.000541	5.784	2.43173682787
0.000542	5.746	2.40945720028
0.000543	5.736	2.43193420964
0.000544	5.72	2.41942141844
0.000545	5.674	2.39827521356
0.000546	5.654	2.37282194865
0.000547	5.634	2.35797455457
0.000548	5.624	2.36275771081
0.000549	5.63	2.39772809134
0.00055	5.638	2.3914338795
0.000551	5.62	2.40491164079
0.000552	5.626	2.39125991895
0.000553	5.618	2.40251451609
0.000554	5.578	2.39581217962
0.000555	5.546	2.39747450456
0.000556	5.544	2.39417292609
0.000557	5.538	2.37919229992
0.000558	5.516	2.38447981749
0.000559	5.492	2.36430454891
0.00056	5.486	2.37861388208
0.000561	5.474	2.36417512042
0.000562	5.452	2.33916566322
0.000563	5.44	2.31222836242
0.000564	5.454	2.28907929089
0.000565	5.432	2.29289685769
0.000566	5.386	2.28670155464
0.000567	5.39	2.31730446856
0.000568	5.336	2.30110929771
0.000569	5.32	2.32155120555
0.00057	5.334	2.31310267822
0.000571	5.336	2.32015171918
0.000572	5.308	2.33176671217
0.000573	5.304	2.29773453645
0.000574	5.316	2.28651350313
0.000575	5.288	2.27531448376
0.000576	5.284	2.27669585145
0.000577	5.266	2.26345841579
0.000578	5.276	2.27504373584
0.000579	5.246	2.26483641793
0.00058	5.256	2.2428695905
0.000581	5.22	2.2582293949
0.000582	5.204	2.25884572293
0.000583	5.19	2.25785296244
0.000584	5.196	2.2515736719
0.000585	5.178	2.2240314746
0.000586	5.182	2.22100787932
0.000587	5.162	2.21624818105
0.000588	5.138	2.2088358925
0.000589	5.14	2.21729565011
0.00059	5.12	2.22656686403
0.000591	5.102	2.24757558271
0.000592	5.074	2.24332877662
0.000593	5.056	2.25939460918
0.000594	5.024	2.25109395628
0.000595	4.998	2.24098103517
0.000596	4.98	2.23329353198
0.000597	4.954	2.21808115271
0.000598	4.958	2.21816049915
0.000599	4.944	2.22640158103
0.0006	4.93	2.19934081033
0.000601	4.906	2.19389243127
0.000602	4.872	2.18806215634
0.000603	4.83	2.1902282986
0.000604	4.818	2.19747036385
0.000605	4.816	2.20502698396
0.000606	4.814	2.21345973535
0.000607	4.768	2.18498878716
0.000608	4.754	2.187574913
0.000609	4.732	2.17443693861
0.00061	4.72	2.18394139115
0.000611	4.7	2.1610182785
0.000612	4.678	2.15181690671
0.000613	4.656	2.13767724411
0.000614	4.666	2.12660386532
0.000615	4.66	2.12141462237
0.000616	4.658	2.1177903579
0.000617	4.648	2.08616777849
0.000618	4.622	2.07728572902
0.000619	4.602	2.0764382967
0.00062	4.614	2.07195656325
0.000621	4.602	2.07161675992
0.000622	4.586	2.07137731956
0.000623	4.574	2.0737704791
0.000624	4.588	2.05675861491
0.000625	4.598	2.08623967942
0.000626	4.59	2.08276258849
0.000627	4.59	2.0702415318
0.000628	4.562	2.05673430467
0.000629	4.542	2.04554051537
0.00063	4.532	2.03395575173
0.000631	4.528	2.04578004683
0.000632	4.512	2.06151788738
0.000633	4.484	2.07213513073
0.000634	4.478	2.07014878692
0.000635	4.438	2.10953928619
0.000636	4.412	2.09338386351
0.000637	4.386	2.05061064076
0.000638	4.37	2.06230453619
0.000639	4.36	2.06358910639
0.00064	4.376	2.05684807412
0.000641	4.372	2.04587780671
0.000642	4.36	2.04606940254
0.000643	4.366	2.04940088806
0.000644	4.346	2.03820607398
0.000645	4.328	2.02692279083
0.000646	4.3	2.01544039852
0.000647	4.308	2.01621824216
0.000648	4.302	2.00668781827
0.000649	4.314	2.03061665511
0.00065	4.302	2.02059298227
0.000651	4.292	2.00766929548
0.000652	4.278	2.01114793091
0.000653	4.254	2.01630454049
0.000654	4.258	2.03160921439
0.000655	4.232	2.02142919737
0.000656	4.242	2.00883946596
0.000657	4.202	2.01623312144
0.000658	4.198	1.99469195617
0.000659	4.188	1.98913448515
0.00066	4.176	1.99625248904
0.000661	4.188	1.9981631565
0.000662	4.168	2.0188551211
0.000663	4.13	2.00626518686
0.000664	4.122	1.9967764021
0.000665	4.116	1.99963596687
0.000666	4.114	2.00324836204
0.000667	4.09	1.98037875165
0.000668	4.08	1.98635344287
0.000669	4.074	1.98305925277
0.00067	4.06	1.98201917246
0.000671	4.05	1.96354271662
0.000672	4.022	1.95384646275
0.000673	4.016	1.95031894827
0.000674	3.992	1.94420575043
0.000675	3.986	1.93334011493
0.000676	3.974	1.93734973611
0.000677	3.958	1.90689171166
0.000678	3.954	1.90994345466
0.000679	3.95	1.91715935697
0.00068	3.928	1.90651934163
0.000681	3.934	1.90621195044
0.000682	3.926	1.91429464817
0.000683	3.918	1.93061544591
0.000684	3.904	1.91488485294
0.000685	3.896	1.94555493369
0.000686	3.886	1.95882720014
0.000687	3.874	1.9682794517
0.000688	3.866	1.97282639885
0.000689	3.846	1.95711113634
0.00069	3.856	1.96450095444
0.000691	3.856	1.96856902343
0.000692	3.844	1.97070139798
0.000693	3.814	1.98982511794
0.000694	3.79	1.99045220993
0.000695	3.774	1.98869907226
0.000696	3.796	1.97037661375
0.000697	3.824	1.97307475783
0.000698	3.818	1.94444747936
0.000699	3.796	1.92311830109
0.0007	3.796	1.92623570728
0.000701	3.792	1.90492414547
0.000702	3.77	1.89343603008
0.000703	3.772	1.90893059067
0.000704	3.772	1.92146194342
0.000705	3.752	1.91689749335
0.000706	3.732	1.90687597919
0.000707	3.7	1.88202019118
0.000708	3.682	1.87533357033
0.000709	3.674	1.86432937004
0.00071	3.668	1.86487962078
0.000711	3.67	1.89976314313
0.000712	3.654	1.91579852803
0.000713	3.63	1.90291881067
0.000714	3.616	1.91847439389
0.000715	3.604	1.90871265517
0.000716	3.6	1.90892639984
0.000717	3.596	1.91749419817
0.000718	3.58	1.90252463847
0.000719	3.56	1.88318878501
0.00072	3.572	1.89441706073
0.000721	3.554	1.88973119782
0.000722	3.56	1.91269443456
0.000723	3.55	1.88984126318
0.000724	3.542	1.8772948623
0.000725	3.52	1.88509946687
0.000726	3.508	1.88306558569
0.000727	3.506	1.88731661361
0.000728	3.49	1.87667258732
0.000729	3.472	1.85073390848
0.00073	3.472	1.86901471369
0.000731	3.472	1.85505148177
0.000732	3.462	1.85271584438
0.000733	3.464	1.85814531186
0.000734	3.446	1.86093632347
0.000735	3.422	1.86330781139
0.000736	3.42	1.87072178584
0.000737	3.398	1.8803180582
0.000738	3.376	1.85111425903
0.000739	3.366	1.8319508727
0.00074	3.37	1.83986412542
0.000741	3.362	1.85659796402
0.000742	3.308	1.85179264498
0.000743	3.302	1.83923788565
0.000744	3.274	1.82179142604
0.000745	3.27	1.81358760472
0.000746	3.262	1.80924183016
0.000747	3.264	1.80618492962
0.000748	3.248	1.80291319813
0.000749	3.228	1.79444030271
0.00075	3.214	1.7978331402
0.000751	3.214	1.82652785361
0.000752	3.216	1.8235525767
0.000753	3.224	1.85305801312
0.000754	3.214	1.85693403222
0.000755	3.228	1.84824673678
0.000756	3.234	1.83827201469
0.000757	3.232	1.84666618532
0.000758	3.226	1.8522753575
0.000759	3.228	1.83956951486
0.00076	3.224	1.84223342712
0.000761	3.228	1.86655190123
0.000762	3.21	1.8595429546
0.000763	3.182	1.849561029
0.000764	3.18	1.84813419426
0.000765	3.172	1.83368917759
0.000766	3.16	1.81725067066
0.000767	3.154	1.80839265648
0.000768	3.136	1.80374721067
0.000769	3.12	1.80709711969
0.00077	3.11	1.80607308822
0.000771	3.096	1.8063178015
0.000772	3.088	1.80893780988
0.000773	3.1	1.8105247858
0.000774	3.092	1.80098195438
0.000775	3.09	1.80385697881
0.000776	3.076	1.79170979793
0.000777	3.054	1.79083332558
0.000778	3.056	1.77900646429
0.000779	3.074	1.79792213402
0.00078	3.084	1.80912796673
0.000781	3.078	1.80330696222
0.000782	3.094	1.80143387334
0.000783	3.074	1.8023662225
0.000784	3.064	1.79440909494
0.000785	3.052	1.79813681348
0.000786	3.022	1.80375053708
0.000787	3.004	1.78325096383
0.000788	2.996	1.78773152347
0.000789	2.976	1.77747686342
0.00079	2.97	1.79251220358
0.000791	2.97	1.78244214492
0.000792	2.942	1.77612949978
0.000793	2.92	1.77583783043
0.000794	2.902	1.74825513012
0.000795	2.896	1.74848048316
0.000796	2.904	1.76940215892
0.000797	2.866	1.77877598365
0.000798	2.868	1.77160266426
0.000799	2.86	1.76193075914
0.0008	2.854	1.75973975349
0.000801	2.856	1.76840719293
0.000802	2.854	1.7688086386
0.000803	2.82	1.74802745974
0.000804	2.808	1.74560476626
0.000805	2.804	1.73711945473
0.000806	2.782	1.74426947459
0.000807	2.754	1.72437930862
0.000808	2.736	1.72229614178
0.000809	2.748	1.73450165754
0.00081	2.744	1.74884647697
0.000811	2.732	1.73556215677
0.000812	2.724	1.74694705129
0.000813	2.738	1.73705382761
0.000814	2.73	1.73813118032
0.000815	2.718	1.72582617896
0.000816	2.734	1.70857952698
0.000817	2.718	1.70249111598
0.000818	2.724	1.70523429475
0.000819	2.73	1.71029237267
0.00082	2.716	1.72607763441
0.000821	2.716	1.72723594219
0.000822	2.706	1.72498231875
0.000823	2.702	1.71732233433
0.000824	2.7	1.69882312205
0.000825	2.698	1.70258509332
0.000826	2.678	1.69538078319
0.000827	2.686	1.68386579038
0.000828	2.682	1.67835514716
0.000829	2.668	1.66786570203
0.00083	2.664	1.66706448586
0.000831	2.646	1.67232891502
0.000832	2.654	1.67877455306
0.000833	2.646	1.66873724714
0.000834	2.656	1.65458877066
0.000835	2.648	1.65532353333
0.000836	2.65	1.64301552032
0.000837	2.636	1.6271152387
0.000838	2.634	1.62482122093
0.000839	2.618	1.62483106814
0.00084	2.618	1.62974721966
0.000841	2.602	1.65396372391
0.000842	2.598	1.66023974172
0.000843	2.59	1.6461773902
0.000844	2.572	1.62505876817
0.000845	2.554	1.60844148168
0.000846	2.546	1.60495607417
0.000847	2.56	1.62061716639
0.000848	2.548	1.62225028895
0.000849	2.554	1.61959377623
0.00085	2.556	1.64768443581
0.000851	2.542	1.63714263276
0.000852	2.534	1.6164293984
0.000853	2.532	1.60654162722
0.000854	2.522	1.6301889461
0.000855	2.508	1.62663333299
0.000856	2.508	1.61305176606
0.000857	2.504	1.61182629337
0.000858	2.496	1.61182629337
0.000859	2.494	1.59560772121
0.00086	2.492	1.59810387647
0.000861	2.494	1.59936362345
0.000862	2.49	1.6055840059
0.000863	2.468	1.60529623434
0.000864	2.456	1.59375782351
0.000865	2.45	1.59984374237
0.000866	2.442	1.59957369321
0.000867	2.442	1.59205401918
0.000868	2.422	1.57731290491
0.000869	2.39	1.58047461226
0.00087	2.374	1.59063635065
0.000871	2.358	1.5817193177
0.000872	2.358	1.59054581826
0.000873	2.346	1.58186092941
0.000874	2.332	1.58548919895
0.000875	2.306	1.59259662187
0.000876	2.31	1.59433371664
0.000877	2.318	1.59526674885
0.000878	2.31	1.58804911763
0.000879	2.306	1.59259662187
0.00088	2.318	1.594012547
0.000881	2.314	1.58347844949
0.000882	2.316	1.58118436623
0.000883	2.31	1.57667371387
0.000884	2.29	1.55495980655
0.000885	2.296	1.55318511453
0.000886	2.292	1.55136584982
0.000887	2.28	1.53022874107
0.000888	2.264	1.5252226067
0.000889	2.268	1.52452484401
0.00089	2.274	1.53457616298
0.000891	2.27	1.51693770472
0.000892	2.26	1.51538773916
0.000893	2.254	1.51310409424
0.000894	2.24	1.50545674132
0.000895	2.244	1.49414323276
0.000896	2.224	1.49057841122
0.000897	2.224	1.50127412553
0.000898	2.214	1.50738316297
0.000899	2.228	1.52184624716
0.0009	2.234	1.53337666605
0.000901	2.206	1.52038284652
0.000902	2.19	1.49060390446
0.000903	2.19	1.47441513828
0.000904	2.2	1.47105404387
0.000905	2.2	1.46560567684
0.000906	2.186	1.46949106836
0.000907	2.2	1.47648230602
0.000908	2.188	1.48480840515
0.000909	2.182	1.48622878454
0.00091	2.17	1.47820837503
0.000911	2.16	1.48404851673
0.000912	2.152	1.47949180464
0.000913	2.148	1.48394609067
0.000914	2.138	1.49765015942
0.000915	2.128	1.49787048839
0.000916	2.12	1.48916083752
0.000917	2.12	1.47837748901
0.000918	2.112	1.47222824317
0.000919	2.114	1.4673118278
0.00092	2.098	1.47254745255
0.000921	2.102	1.46546784339
0.000922	2.114	1.46458321716
0.000923	2.126	1.45949443301
0.000924	2.128	1.45726318831
0.000925	2.12	1.44968962195
0.000926	2.118	1.45054334647
0.000927	2.11	1.44979308869
0.000928	2.1	1.47580486515
0.000929	2.108	1.48470064323
0.00093	2.098	1.46437563487
0.000931	2.102	1.45588323708
0.000932	2.084	1.4453179581
0.000933	2.08	1.42884568796
0.000934	2.08	1.44692777981
0.000935	2.066	1.43723484511
0.000936	2.048	1.41481306186
0.000937	2.034	1.41733693947
0.000938	2.032	1.42792716901
0.000939	2.036	1.42923196158
0.00094	2.026	1.43990416348
0.000941	2.03	1.42306008306
0.000942	2.028	1.41817347317
0.000943	2.018	1.42044922472
0.000944	2.014	1.41343694589
0.000945	2.022	1.40908339001
0.000946	2.022	1.39911257589
0.000947	2.012	1.3870313623
0.000948	2.008	1.40567990666
0.000949	2.002	1.40783379701
0.00095	2.002	1.39928410268
0.000951	1.99	1.39495519641
0.000952	1.976	1.39836475928
0.000953	1.982	1.39200431034
0.000954	1.974	1.39187786821
0.000955	1.974	1.38611832107
0.000956	1.984	1.37976229837
0.000957	1.984	1.36372431232
0.000958	1.982	1.37319918439
0.000959	1.972	1.36646112275
0.00096	1.968	1.36783624751
0.000961	1.964	1.35893487703
0.000962	1.954	1.35642323778
0.000963	1.946	1.34725053349
0.000964	1.948	1.3495540004
0.000965	1.944	1.35235498298
0.000966	1.928	1.35307649451
0.000967	1.922	1.34309940064
0.000968	1.924	1.35728552634
0.000969	1.908	1.34295792935
0.00097	1.91	1.35863902491
0.000971	1.886	1.3597808647
0.000972	1.876	1.35669598658
0.000973	1.868	1.35741519072
0.000974	1.872	1.36074097462
0.000975	1.864	1.35259158655
0.000976	1.868	1.3588877805
0.000977	1.878	1.37080852055
0.000978	1.854	1.35966319359
0.000979	1.852	1.35428800482
0.00098	1.854	1.35228843077
0.000981	1.858	1.34381397522
0.000982	1.872	1.34744795818
0.000983	1.864	1.3466640264
0.000984	1.86	1.34029847422
0.000985	1.848	1.33150140819
0.000986	1.826	1.32201512851
0.000987	1.814	1.32793222719
0.000988	1.816	1.31990302674
0.000989	1.818	1.31486729368
0.00099	1.812	1.31782244631
0.000991	1.794	1.3189253201
0.000992	1.784	1.31047472314
0.000993	1.782	1.30632155306
0.000994	1.782	1.30785167355
0.000995	1.782	1.31851279857
0.000996	1.772	1.29923669899
0.000997	1.756	1.29786902267
0.000998	1.756	1.29478337957
0.000999	1.744	1.27846157549
0.001	1.722	1.28090436802
0.001001	1.714	1.29158971814
0.001002	1.698	1.28483306309
0.001003	1.692	1.29504285643
0.001004	1.678	1.30012153278
0.001005	1.676	1.29731414854
0.001006	1.66	1.27765410029
0.001007	1.66	1.26664912269
0.001008	1.65	1.24879942345
0.001009	1.648	1.24261659413
0.00101	1.644	1.24630012437
0.001011	1.644	1.23986450873
0.001012	1.654	1.24349668275
0.001013	1.656	1.2416376283
0.001014	1.658	1.25101398873
0.001015	1.662	1.24729948288
0.001016	1.67	1.2494398745
0.001017	1.66	1.2587295182
0.001018	1.664	1.26455683937
0.001019	1.662	1.26006190324
0.00102	1.666	1.25636141297
0.001021	1.662	1.24408842129
0.001022	1.66	1.24112851873
0.001023	1.66	1.24273891063
0.001024	1.64	1.26585939188
0.001025	1.632	1.25402392322
0.001026	1.654	1.26581357237
0.001027	1.658	1.25739254014
0.001028	1.656	1.25764223848
0.001029	1.642	1.24813300573
0.00103	1.624	1.24524053901
0.001031	1.622	1.25344166199
0.001032	1.62	1.25522906276
0.001033	1.608	1.24833328883
0.001034	1.596	1.2461075395
0.001035	1.598	1.24434561115
0.001036	1.596	1.23157784975
0.001037	1.592	1.24801282045
0.001038	1.586	1.23717581612
0.001039	1.572	1.23968383066
0.00104	1.574	1.23309529234
0.001041	1.57	1.22845431335
0.001042	1.566	1.22704686137
0.001043	1.56	1.22409149985
0.001044	1.56	1.23385574521
0.001045	1.556	1.21443978854
0.001046	1.548	1.21642755641
0.001047	1.546	1.22469751367
0.001048	1.536	1.2201245838
0.001049	1.528	1.22687244651
0.00105	1.504	1.20912530368
0.001051	1.492	1.21570391132
0.001052	1.494	1.21406919078
0.001053	1.484	1.21232998808
0.001054	1.494	1.21571542723
0.001055	1.494	1.21735943747
0.001056	1.5	1.22065556157
0.001057	1.488	1.2271332446
0.001058	1.49	1.23527324912
0.001059	1.492	1.22553498522
0.00106	1.492	1.22390195686
0.001061	1.48	1.22702893201
0.001062	1.48	1.23190908755
0.001063	1.488	1.23363527835
0.001064	1.488	1.22386927406
0.001065	1.488	1.21731507836
0.001066	1.482	1.2188830953
0.001067	1.478	1.21058498256
0.001068	1.484	1.22382351669
0.001069	1.49	1.21897497923
0.00107	1.492	1.22390195686
0.001071	1.484	1.22218820155
0.001072	1.474	1.2022162867
0.001073	1.462	1.19522215508
0.001074	1.458	1.17993050643
0.001075	1.46	1.1833849754
0.001076	1.458	1.19173654807
0.001077	1.454	1.18822725099
0.001078	1.456	1.18830299167
0.001079	1.454	1.17808488659
0.00108	1.448	1.17783530258
0.001081	1.446	1.17263975713
0.001082	1.426	1.17154769429
0.001083	1.416	1.16573753478
0.001084	1.414	1.15525062216
0.001085	1.412	1.15163188563
0.001086	1.406	1.15635807603
0.001087	1.406	1.15115767817
0.001088	1.388	1.1460610804
0.001089	1.392	1.1446990871
0.00109	1.38	1.14350338871
0.001091	1.398	1.15567988647
0.001092	1.396	1.15895815283
0.001093	1.382	1.14545886002
0.001094	1.39	1.15147731198
0.001095	1.384	1.13865886024
0.001096	1.384	1.13514051994
0.001097	1.396	1.13806150976
0.001098	1.382	1.15761651681
0.001099	1.38	1.15221525767
0.0011	1.374	1.15850075529
0.001101	1.368	1.15610380157
0.001102	1.378	1.1450397373
0.001103	1.37	1.14065770501
0.001104	1.362	1.14322176326
0.001105	1.356	1.14772122051
0.001106	1.342	1.14062965068
0.001107	1.338	1.12238852453
0.001108	1.33	1.12298708808
0.001109	1.326	1.1312488674
0.00111	1.312	1.12723378232
0.001111	1.32	1.13912246927
0.001112	1.324	1.14150076654
0.001113	1.324	1.13093943251
0.001114	1.322	1.14294181829
0.001115	1.316	1.14548854206
0.001116	1.312	1.1395858897
0.001117	1.31	1.13397530837
0.001118	1.304	1.12587033001
0.001119	1.288	1.1229674973
0.00112	1.282	1.11286836598
0.001121	1.272	1.11086272779
0.001122	1.266	1.1078104531
0.001123	1.268	1.09003486183
0.001124	1.26	1.09013760599
0.001125	1.262	1.08874055679
0.001126	1.262	1.10152439828
0.001127	1.264	1.09467072675
0.001128	1.258	1.0988339274
0.001129	1.254	1.11242258158
0.00113	1.25	1.10972969682
0.001131	1.242	1.0988339274
0.001132	1.236	1.09009357397
0.001133	1.226	1.10041991985
0.001134	1.226	1.08762309648
0.001135	1.238	1.10514976361
0.001136	1.228	1.09727662875
0.001137	1.234	1.08777019632
0.001138	1.236	1.0790291933
0.001139	1.242	1.09152920254
0.00114	1.24	1.08554133961
0.001141	1.23	1.08309741021
0.001142	1.228	1.0807478892
0.001143	1.232	1.08359401992
0.001144	1.21	1.07976849371
0.001145	1.204	1.07999259257
0.001146	1.204	1.07999259257
0.001147	1.202	1.08314172665
0.001148	1.19	1.07046718773
0.001149	1.168	1.05819468908
0.00115	1.17	1.06259117256
0.001151	1.17	1.06447169995
0.001152	1.154	1.0537001471
0.001153	1.156	1.04482725845
0.001154	1.154	1.03840454544
0.001155	1.164	1.04551614048
0.001156	1.162	1.05629351981
0.001157	1.156	1.06003018825
0.001158	1.152	1.05872376001
0.001159	1.15	1.05047608255
0.00116	1.168	1.05250938238
0.001161	1.16	1.04613574645
0.001162	1.164	1.0416832532
0.001163	1.152	1.04541666335
0.001164	1.154	1.04989713782
0.001165	1.148	1.04599043973
0.001166	1.146	1.0491348817
0.001167	1.134	1.037325407
0.001168	1.128	1.03904571603
0.001169	1.12	1.03033974979
0.00117	1.116	1.03660214161
0.001171	1.106	1.03284267921
0.001172	1.096	1.04822898262
0.001173	1.09	1.04014422077
0.001174	1.078	1.03340021289
0.001175	1.078	1.04686006706
0.001176	1.074	1.04715041899
0.001177	1.08	1.05527247666
0.001178	1.088	1.05842146615
0.001179	1.084	1.05874642857
0.00118	1.08	1.04192130221
0.001181	1.078	1.05067406935
0.001182	1.068	1.05231934317
0.001183	1.068	1.05421819373
0.001184	1.066	1.05339641161
0.001185	1.062	1.05553588286
0.001186	1.062	1.04792938693
0.001187	1.058	1.05006475991
0.001188	1.056	1.0568178651
0.001189	1.054	1.05975657582
0.00119	1.056	1.06059605883
0.001191	1.06	1.06789512594
0.001192	1.05	1.05806427026
0.001193	1.034	1.04730320347
0.001194	1.034	1.05869920185
0.001195	1.034	1.05301661905
0.001196	1.03	1.05123736615
0.001197	1.024	1.04471240062
0.001198	1.014	1.03431329876
0.001199	1.004	1.01586613291
0.0012	1.01	1.01089069637
0.001201	1.016	1.009823747
0.001202	1.018	1.01669857873
0.001203	1.008	1.00396015857
0.001204	1.006	1.01092235112
0.001205	1.004	1.01389545812
0.001206	1.014	1.02264558866
0.001207	1.006	1.01684020377
0.001208	1.0	1.00995049384
0.001209	1.0	1.01587400794
0.00121	0.996	1.01389545812
0.001211	1.002	1.01488718585
0.001212	0.996	0.99798997991
0.001213	0.98	0.983666610189
0.001214	0.984	0.985770764428
0.001215	0.992	0.993949696916
0.001216	0.99	0.990908673895
0.001217	0.994	0.996977432041
0.001218	1.002	1.00299351942
0.001219	0.998	1.00099750249
0.00122	0.996	1.00398406362
0.001221	0.996	1.00398406362
0.001222	0.996	1.00597415474
0.001223	0.994	0.99295719948
0.001224	0.992	1.01189722798
0.001225	0.984	0.999871991807
0.001226	0.986	0.994888938525
0.001227	0.974	0.98657184229
0.001228	0.958	0.98195519246
0.001229	0.982	0.976563362
0.00123	0.984	0.97352144301
0.001231	0.98	0.983666610189
0.001232	0.978	0.982606737205
0.001233	0.982	0.978609217206
0.001234	0.97	0.978314877736
0.001235	0.974	0.978429353607
0.001236	0.96	0.98711701434
0.001237	0.956	0.982885547762
0.001238	0.948	0.978415044856
0.001239	0.96	0.970772887961
0.00124	0.942	0.964694770381
0.001241	0.938	0.949818930112
0.001242	0.93	0.942920993509
0.001243	0.93	0.942920993509
0.001244	0.928	0.94170908459
0.001245	0.928	0.94170908459
0.001246	0.93	0.961821189203
0.001247	0.926	0.971866245941
0.001248	0.926	0.9698061662
0.001249	0.918	0.965026424509
0.00125	0.912	0.969667984415
0.001251	0.914	0.952157549988
0.001252	0.896	0.957697238171
0.001253	0.904	0.962696213766
0.001254	0.91	0.960156237286
0.001255	0.908	0.952646839075
0.001256	0.904	0.950149461927
0.001257	0.896	0.949307115743
0.001258	0.902	0.955194221088
0.001259	0.882	0.933850095037
0.00126	0.884	0.941564655241
0.001261	0.872	0.927154787509
0.001262	0.866	0.918718672935
0.001263	0.888	0.916218314595
0.001264	0.896	0.921511801335
0.001265	0.898	0.920649770543
0.001266	0.902	0.927575333868
0.001267	0.902	0.934021413031
0.001268	0.9	0.934879671402
0.001269	0.892	0.931845480753
0.00127	0.886	0.934346830679
0.001271	0.886	0.936484917124
0.001272	0.868	0.933046622629
0.001273	0.874	0.937082707129
0.001274	0.88	0.941063228481
0.001275	0.876	0.927698226796
0.001276	0.874	0.924188292503
0.001277	0.874	0.91984998777
0.001278	0.872	0.905326460455
0.001279	0.874	0.900068886253
0.00128	0.88	0.897552226893
0.001281	0.882	0.907786318469
0.001282	0.876	0.903672507051
0.001283	0.872	0.907532919513
0.001284	0.872	0.911929821861
0.001285	0.866	0.912164458856
0.001286	0.862	0.902749134588
0.001287	0.866	0.903351537332
0.001288	0.856	0.887278986565
0.001289	0.844	0.87844407904
0.00129	0.844	0.880717888997
0.001291	0.838	0.88303793803
0.001292	0.818	0.872282064472
0.001293	0.816	0.879854533432
0.001294	0.816	0.882124707737
0.001295	0.816	0.875296521186
0.001296	0.808	0.864370291021
0.001297	0.794	0.869231844792
0.001298	0.794	0.857650278377
0.001299	0.778	0.865283768483
0.0013	0.78	0.866948672068
0.001301	0.776	0.865923784175
0.001302	0.772	0.862563620842
0.001303	0.772	0.862563620842
0.001304	0.76	0.859302042358
0.001305	0.76	0.866256313108
0.001306	0.762	0.870262029506
0.001307	0.762	0.883943437104
0.001308	0.758	0.889626888083
0.001309	0.76	0.897997772826
0.00131	0.76	0.895767827062
0.001311	0.764	0.890114599363
0.001312	0.762	0.888457089566
0.001313	0.75	0.882892971996
0.001314	0.74	0.876584280032
0.001315	0.736	0.886737841755
0.001316	0.734	0.871346085089
0.001317	0.736	0.870806522713
0.001318	0.73	0.870114934937
0.001319	0.736	0.873100223342
0.00132	0.738	0.877129408924
0.001321	0.736	0.86850676451
0.001322	0.73	0.860871651293
0.001323	0.72	0.844748483278
0.001324	0.716	0.838656067766
0.001325	0.716	0.843412117532
0.001326	0.708	0.831105288155
0.001327	0.708	0.82869536019
0.001328	0.702	0.820485222292
0.001329	0.704	0.81264014176
0.00133	0.71	0.803679040414
0.001331	0.71	0.811110350076
0.001332	0.714	0.817437459381
0.001333	0.704	0.817547552134
0.001334	0.706	0.814594377589
0.001335	0.706	0.817045898344
0.001336	0.704	0.819990243844
0.001337	0.702	0.818044008596
0.001338	0.704	0.822425680533
0.001339	0.704	0.815097540175
0.00134	0.702	0.822919194089
0.001341	0.706	0.821927004058
0.001342	0.71	0.825772365728
0.001343	0.704	0.822425680533
0.001344	0.7	0.825832912883
0.001345	0.692	0.827729424389
0.001346	0.68	0.818290901819
0.001347	0.686	0.81694797876
0.001348	0.682	0.820290192554
0.001349	0.682	0.820290192554
0.00135	0.68	0.808455317256
0.001351	0.676	0.811802931751
0.001352	0.664	0.811852203298
0.001353	0.672	0.82000975604
0.001354	0.662	0.817163386356
0.001355	0.67	0.832526275862
0.001356	0.666	0.821245395725
0.001357	0.666	0.823677121207
0.001358	0.66	0.817557337439
0.001359	0.656	0.815882344459
0.00136	0.662	0.822043794454
0.001361	0.668	0.823271522646
0.001362	0.662	0.812253654963
0.001363	0.654	0.803917906257
0.001364	0.656	0.80601736954
0.001365	0.656	0.803532202217
0.001366	0.65	0.802184517427
0.001367	0.638	0.794327388424
0.001368	0.64	0.79649231007
0.001369	0.634	0.789964556167
0.00137	0.638	0.791805531681
0.001371	0.648	0.792525078468
0.001372	0.644	0.785661504721
0.001373	0.64	0.781280999385
0.001374	0.64	0.781280999385
0.001375	0.646	0.785292302267
0.001376	0.642	0.780919970291
0.001377	0.64	0.778716893357
0.001378	0.634	0.787428726933
0.001379	0.64	0.791454357496
0.00138	0.652	0.799309702181
0.001381	0.648	0.802555917055
0.001382	0.648	0.787461745103
0.001383	0.64	0.786384130054
0.001384	0.632	0.780112812355
0.001385	0.628	0.770464794783
0.001386	0.624	0.77111866791
0.001387	0.61	0.768049477573
0.001388	0.606	0.76076540405
0.001389	0.608	0.757849589299
0.00139	0.604	0.755767159911
0.001391	0.594	0.746434189999
0.001392	0.59	0.746927037936
0.001393	0.592	0.765203240976
0.001394	0.602	0.766548106775
0.001395	0.596	0.759462968156
0.001396	0.598	0.759207481523
0.001397	0.596	0.756824946735
0.001398	0.598	0.764457977916
0.001399	0.59	0.7601973428
0.0014	0.59	0.7601973428
0.001401	0.594	0.754429585846
0.001402	0.592	0.744
0.001403	0.592	0.741306953967
0.001404	0.59	0.746927037936
0.001405	0.586	0.73932672074
0.001406	0.588	0.741792423795
0.001407	0.578	0.734789765851
0.001408	0.572	0.735401930919
0.001409	0.574	0.737918694708
0.00141	0.568	0.733059342755
0.001411	0.57	0.732871066423
0.001412	0.57	0.735594997264
0.001413	0.564	0.744247270737
0.001414	0.564	0.741555122698
0.001415	0.57	0.751731334986
0.001416	0.572	0.754198912754
0.001417	0.572	0.756846087392
0.001418	0.562	0.747098387095
0.001419	0.568	0.767708277929
0.00142	0.564	0.762826323615
0.001421	0.57	0.77012985918
0.001422	0.562	0.770815152939
0.001423	0.552	0.75319054694
0.001424	0.552	0.75319054694
0.001425	0.554	0.750389232332
0.001426	0.558	0.750090661187
0.001427	0.558	0.747419560889
0.001428	0.56	0.744580418759
0.001429	0.558	0.736638310163
0.00143	0.562	0.73902368027
0.001431	0.56	0.7310266753
0.001432	0.556	0.723093354969
0.001433	0.552	0.723392009909
0.001434	0.556	0.728604144924
0.001435	0.556	0.723093354969
0.001436	0.556	0.723093354969
0.001437	0.56	0.725534285889
0.001438	0.564	0.73341938889
0.001439	0.56	0.733757453114
0.00144	0.556	0.725853979806
0.001441	0.556	0.728604144924
0.001442	0.556	0.731343968321
0.001443	0.54	0.718609768929
0.001444	0.542	0.724041435278
0.001445	0.538	0.724262383394
0.001446	0.538	0.729764345525
0.001447	0.54	0.73511903798
0.001448	0.538	0.737940376995
0.001449	0.538	0.737940376995
0.00145	0.53	0.732871066423
0.001451	0.522	0.724924823689
0.001452	0.516	0.725082064321
0.001453	0.518	0.725035171561
0.001454	0.522	0.735877707231
0.001455	0.526	0.7330238741
0.001456	0.522	0.727678500438
0.001457	0.526	0.730290353216
0.001458	0.526	0.724792384066
0.001459	0.526	0.724792384066
0.00146	0.526	0.727546562084
0.001461	0.522	0.727678500438
0.001462	0.526	0.724792384066
0.001463	0.53	0.727392603757
0.001464	0.53	0.735594997264
0.001465	0.532	0.735510706924
0.001466	0.53	0.735594997264
0.001467	0.526	0.7330238741
0.001468	0.524	0.733092081529
0.001469	0.522	0.724924823689
0.00147	0.524	0.730358815925
0.001471	0.52	0.727736215946
0.001472	0.52	0.735934779719
0.001473	0.51	0.733416661932
0.001474	0.512	0.730654501115
0.001475	0.51	0.719652694013
0.001476	0.5	0.716937933157
0.001477	0.496	0.708508292118
0.001478	0.492	0.699954284221
0.001479	0.482	0.699768533159
0.00148	0.476	0.696723761616
0.001481	0.472	0.684993430625
0.001482	0.472	0.687906970455
0.001483	0.468	0.684818224057
0.001484	0.462	0.678642763168
0.001485	0.462	0.675689277701
0.001486	0.462	0.678642763168
0.001487	0.464	0.687534726396
0.001488	0.466	0.687636531897
0.001489	0.468	0.687732506139
0.00149	0.472	0.687906970455
0.001491	0.47	0.684908753047
0.001492	0.462	0.681583450503
0.001493	0.462	0.678642763168
0.001494	0.46	0.675573830162
0.001495	0.458	0.687194295669
0.001496	0.46	0.690217357069
0.001497	0.456	0.687069137715
0.001498	0.452	0.689707184246
0.001499	0.46	0.693108938047
0.0015	0.456	0.69286650951
0.001501	0.456	0.698615774228
0.001502	0.458	0.701595324956
0.001503	0.452	0.69548256628
0.001504	0.454	0.689843460504
0.001505	0.454	0.689843460504
0.001506	0.442	0.688938313639
0.001507	0.442	0.688938313639
0.001508	0.438	0.688589863417
0.001509	0.44	0.688767014309
0.00151	0.44	0.688767014309
0.001511	0.434	0.67353099409
0.001512	0.434	0.670554994016
0.001513	0.422	0.657203164935
0.001514	0.428	0.660920570114
0.001515	0.422	0.660239350539
0.001516	0.426	0.666726330663
0.001517	0.426	0.669719344203
0.001518	0.424	0.669495332321
0.001519	0.414	0.665284901377
0.00152	0.414	0.665284901377
0.001521	0.418	0.674741431957
0.001522	0.414	0.671270437305
0.001523	0.418	0.671770794245
0.001524	0.418	0.671770794245
0.001525	0.416	0.671523640686
0.001526	0.41	0.655667598711
0.001527	0.408	0.658434506994
0.001528	0.422	0.669265268784
0.001529	0.432	0.670355129763
0.00153	0.434	0.661546672579
0.001531	0.436	0.66174315259
0.001532	0.436	0.66174315259
0.001533	0.432	0.658312995466
0.001534	0.43	0.661135387043
0.001535	0.426	0.654617445536
0.001536	0.424	0.654388263953
0.001537	0.424	0.666501312827
0.001538	0.42	0.656962708226
0.001539	0.424	0.660472558098
0.00154	0.426	0.657665568507
0.001541	0.424	0.657437449496
0.001542	0.422	0.657203164935
0.001543	0.426	0.663719820406
0.001544	0.426	0.663719820406
0.001545	0.426	0.666726330663
0.001546	0.428	0.6699373105
0.001547	0.424	0.666501312827
0.001548	0.416	0.662528489953
0.001549	0.422	0.663261637666
0.00155	0.418	0.665789756605
0.001551	0.414	0.668284370609
0.001552	0.418	0.668786961595
0.001553	0.416	0.668538704938
0.001554	0.412	0.662009063382
0.001555	0.412	0.668023951666
0.001556	0.416	0.668538704938
0.001557	0.412	0.662009063382
0.001558	0.406	0.658151958137
0.001559	0.406	0.658151958137
0.00156	0.402	0.657568247409
0.001561	0.402	0.657568247409
0.001562	0.404	0.663915657294
0.001563	0.406	0.664201776571
0.001564	0.406	0.664201776571
0.001565	0.404	0.663915657294
0.001566	0.404	0.663915657294
0.001567	0.402	0.663623387171
0.001568	0.398	0.656959663906
0.001569	0.398	0.650842530878
0.00157	0.398	0.647762302083
0.001571	0.398	0.647762302083
0.001572	0.396	0.650525941066
0.001573	0.384	0.642295881973
0.001574	0.378	0.64118328113
0.001575	0.382	0.645039533672
0.001576	0.386	0.645758468779
0.001577	0.392	0.649873833909
0.001578	0.398	0.650842530878
0.001579	0.392	0.640574741931
0.00158	0.39	0.6402343321
0.001581	0.388	0.639887490111
0.001582	0.388	0.643005443212
0.001583	0.384	0.639174467575
0.001584	0.38	0.635295206971
0.001585	0.376	0.634526595187
0.001586	0.38	0.641560597294
0.001587	0.378	0.638056423837
0.001588	0.374	0.637278589002
0.001589	0.372	0.633731804473
0.00159	0.362	0.612336508792
0.001591	0.366	0.613224265665
0.001592	0.362	0.605768932845
0.001593	0.366	0.613224265665
0.001594	0.368	0.620141919241
0.001595	0.364	0.616038959807
0.001596	0.37	0.617332973362
0.001597	0.364	0.616038959807
0.001598	0.36	0.611882341631
0.001599	0.354	0.603890718591
0.0016	0.354	0.600569729507
0.001601	0.36	0.608604962188
0.001602	0.356	0.607670963598
0.001603	0.356	0.604370747141
0.001604	0.356	0.604370747141
0.001605	0.348	0.595731483136
0.001606	0.35	0.596238207431
0.001607	0.352	0.596737798367
0.001608	0.354	0.597230273848
0.001609	0.354	0.600569729507
0.00161	0.354	0.607193544103
0.001611	0.348	0.599079293583
0.001612	0.342	0.587397650659
0.001613	0.34	0.58
0.001614	0.336	0.582326368972
0.001615	0.336	0.582326368972
0.001616	0.336	0.582326368972
0.001617	0.33	0.57714816122
0.001618	0.322	0.571240754849
0.001619	0.326	0.575954859342
0.00162	0.326	0.575954859342
0.001621	0.32	0.56709787515
0.001622	0.324	0.564822095885
0.001623	0.322	0.56419500175
0.001624	0.326	0.565441420485
0.001625	0.328	0.566053001052
0.001626	0.324	0.564822095885
0.001627	0.326	0.56896748589
0.001628	0.322	0.567728808499
0.001629	0.32	0.56709787515
0.00163	0.324	0.571860122757
0.001631	0.324	0.575346851908
0.001632	0.318	0.573477113754
0.001633	0.314	0.572192275376
0.001634	0.312	0.571538275184
0.001635	0.318	0.573477113754
0.001636	0.316	0.572838546189
0.001637	0.32	0.574108003776
0.001638	0.324	0.57881257761
0.001639	0.328	0.583451797495
0.00164	0.33	0.584037670018
0.001641	0.328	0.583451797495
0.001642	0.326	0.582858473388
0.001643	0.326	0.586279796684
0.001644	0.328	0.583451797495
0.001645	0.322	0.578200657212
0.001646	0.322	0.578200657212
0.001647	0.318	0.573477113754
0.001648	0.318	0.573477113754
0.001649	0.316	0.572838546189
0.00165	0.32	0.577581163128
0.001651	0.318	0.576954070962
0.001652	0.318	0.576954070962
0.001653	0.318	0.576954070962
0.001654	0.318	0.5664591777
0.001655	0.32	0.574108003776
0.001656	0.32	0.574108003776
0.001657	0.318	0.573477113754
0.001658	0.32	0.570613704707
0.001659	0.312	0.564496235594
0.00166	0.304	0.550984573287
0.001661	0.3	0.545893762558
0.001662	0.304	0.547342671459
0.001663	0.302	0.546622355928
0.001664	0.304	0.547342671459
0.001665	0.308	0.552391165751
0.001666	0.306	0.551691943026
0.001667	0.31	0.553082272361
0.001668	0.306	0.551691943026
0.001669	0.306	0.551691943026
0.00167	0.302	0.550269025114
0.001671	0.292	0.535477357131
0.001672	0.29	0.534696175412
0.001673	0.292	0.539199406528
0.001674	0.292	0.542895938463
0.001675	0.29	0.542125446737
0.001676	0.29	0.538423625039
0.001677	0.29	0.542125446737
0.001678	0.29	0.542125446737
0.001679	0.286	0.540558969956
0.00168	0.288	0.541346469463
0.001681	0.284	0.532300666917
0.001682	0.278	0.529826386659
0.001683	0.282	0.531484712856
0.001684	0.28	0.530659966457
0.001685	0.272	0.523465376123
0.001686	0.27	0.518748493974
0.001687	0.266	0.513073094208
0.001688	0.272	0.515767389431
0.001689	0.272	0.515767389431
0.00169	0.276	0.521367432815
0.001691	0.276	0.525189489613
0.001692	0.278	0.529826386659
0.001693	0.274	0.520503602293
0.001694	0.274	0.520503602293
0.001695	0.276	0.521367432815
0.001696	0.274	0.520503602293
0.001697	0.266	0.516956477859
0.001698	0.262	0.515127168765
0.001699	0.264	0.519907684113
0.0017	0.264	0.519907684113
0.001701	0.262	0.518995183022
0.001702	0.26	0.51807335388
0.001703	0.262	0.518995183022
0.001704	0.26	0.51807335388
0.001705	0.264	0.523740393707
0.001706	0.26	0.51807335388
0.001707	0.254	0.515251394952
0.001708	0.252	0.510388087635
0.001709	0.254	0.507428812741
0.00171	0.256	0.508393548346
0.001711	0.258	0.509348603611
0.001712	0.258	0.509348603611
0.001713	0.256	0.508393548346
0.001714	0.25	0.505470078244
0.001715	0.25	0.505470078244
0.001716	0.25	0.505470078244
0.001717	0.248	0.500495754228
0.001718	0.248	0.496483635178
0.001719	0.244	0.494433008607
0.00172	0.248	0.500495754228
0.001721	0.242	0.497429391974
0.001722	0.242	0.497429391974
0.001723	0.242	0.497429391974
0.001724	0.238	0.495334230596
0.001725	0.23	0.482804308183
0.001726	0.23	0.482804308183
0.001727	0.232	0.483917348315
0.001728	0.228	0.473303285431
0.001729	0.234	0.476701164253
0.00173	0.232	0.475579646326
0.001731	0.232	0.479766609926
0.001732	0.23	0.478643917751
0.001733	0.232	0.475579646326
0.001734	0.23	0.47021271782
0.001735	0.226	0.467893150196
0.001736	0.224	0.466716187849
0.001737	0.224	0.466716187849
0.001738	0.22	0.46432747065
0.001739	0.22	0.472863616701
0.00174	0.218	0.471673615968
0.001741	0.22	0.472863616701
0.001742	0.216	0.470472103318
0.001743	0.212	0.4722880477
0.001744	0.212	0.4722880477
0.001745	0.214	0.473501847937
0.001746	0.212	0.4722880477
0.001747	0.216	0.470472103318
0.001748	0.216	0.461891762213
0.001749	0.218	0.463115536341
0.00175	0.218	0.463115536341
0.001751	0.224	0.466716187849
0.001752	0.22	0.46
0.001753	0.222	0.46552765761
0.001754	0.22	0.46432747065
0.001755	0.218	0.467414163243
0.001756	0.216	0.466201673099
0.001757	0.216	0.466201673099
0.001758	0.21	0.458148447558
0.001759	0.204	0.454295058305
0.00176	0.2	0.451663591625
0.001761	0.2	0.451663591625
0.001762	0.196	0.444504218203
0.001763	0.202	0.457379492326
0.001764	0.202	0.457379492326
0.001765	0.202	0.457379492326
0.001766	0.198	0.45032876879
0.001767	0.202	0.461731523723
0.001768	0.204	0.463016198421
0.001769	0.21	0.466797600679
0.00177	0.208	0.465549138115
0.001771	0.206	0.459960867901
0.001772	0.204	0.458676356487
0.001773	0.202	0.461731523723
0.001774	0.2	0.451663591625
0.001775	0.202	0.452985650987
0.001776	0.206	0.455591922668
0.001777	0.208	0.456876350887
0.001778	0.212	0.468034186786
0.001779	0.214	0.469258990324
0.00178	0.216	0.470472103318
0.001781	0.216	0.474704118373
0.001782	0.212	0.468034186786
0.001783	0.214	0.469258990324
0.001784	0.214	0.469258990324
0.001785	0.214	0.464977418807
0.001786	0.218	0.467414163243
0.001787	0.212	0.463741307196
0.001788	0.214	0.469258990324
0.001789	0.21	0.466797600679
0.00179	0.208	0.465549138115
0.001791	0.202	0.461731523723
0.001792	0.202	0.461731523723
0.001793	0.202	0.457379492326
0.001794	0.202	0.461731523723
0.001795	0.21	0.466797600679
0.001796	0.206	0.459960867901
0.001797	0.206	0.459960867901
0.001798	0.204	0.463016198421
0.001799	0.202	0.457379492326
0.0018	0.202	0.457379492326
0.001801	0.198	0.45474828202
0.001802	0.2	0.45607017004
0.001803	0.2	0.45607017004
0.001804	0.2	0.45607017004
0.001805	0.2	0.45607017004
0.001806	0.204	0.463016198421
0.001807	0.202	0.457379492326
0.001808	0.202	0.457379492326
0.001809	0.202	0.457379492326
0.00181	0.202	0.457379492326
0.001811	0.202	0.457379492326
0.001812	0.202	0.457379492326
0.001813	0.2	0.45607017004
0.001814	0.2	0.45607017004
0.001815	0.202	0.461731523723
0.001816	0.204	0.463016198421
0.001817	0.202	0.461731523723
0.001818	0.204	0.467315739089
0.001819	0.198	0.459125255241
0.00182	0.2	0.464758001545
0.001821	0.198	0.459125255241
0.001822	0.202	0.466042916479
0.001823	0.2	0.464758001545
0.001824	0.2	0.464758001545
0.001825	0.194	0.460829686544
0.001826	0.198	0.463460893712
0.001827	0.198	0.459125255241
0.001828	0.198	0.463460893712
0.001829	0.198	0.463460893712
0.00183	0.192	0.450706112672
0.001831	0.194	0.452066366809
0.001832	0.196	0.453413718363
0.001833	0.196	0.453413718363
0.001834	0.2	0.469041575982
0.001835	0.194	0.460829686544
0.001836	0.192	0.459495375385
0.001837	0.19	0.458148447558
0.001838	0.192	0.459495375385
0.001839	0.19	0.458148447558
0.00184	0.192	0.463827554162
0.001841	0.19	0.462493243194
0.001842	0.19	0.462493243194
0.001843	0.188	0.456788791456
0.001844	0.184	0.454030835957
0.001845	0.182	0.448191923176
0.001846	0.178	0.440812885474
0.001847	0.174	0.433271277608
0.001848	0.176	0.434768904132
0.001849	0.174	0.433271277608
0.00185	0.17	0.430232495286
0.001851	0.168	0.42869103093
0.001852	0.17	0.430232495286
0.001853	0.172	0.43636681817
0.001854	0.174	0.43786299227
0.001855	0.17	0.430232495286
0.001856	0.174	0.43786299227
0.001857	0.174	0.43786299227
0.001858	0.176	0.439344966968
0.001859	0.174	0.43786299227
0.00186	0.17	0.434856298103
0.001861	0.17	0.439431450854
0.001862	0.162	0.428667703472
0.001863	0.16	0.422374241639
0.001864	0.162	0.423976414438
0.001865	0.168	0.424
0.001866	0.168	0.419256484744
0.001867	0.168	0.414458683104
0.001868	0.166	0.412848640545
0.001869	0.168	0.419256484744
0.00187	0.17	0.416052881254
0.001871	0.166	0.412848640545
0.001872	0.164	0.411222567474
0.001873	0.162	0.404667764963
0.001874	0.16	0.402988833592
0.001875	0.158	0.401292910478
0.001876	0.156	0.399579779268
0.001877	0.154	0.397849217669
0.001878	0.158	0.401292910478
0.001879	0.154	0.397849217669
0.00188	0.154	0.397849217669
0.001881	0.158	0.406246230752
0.001882	0.158	0.406246230752
0.001883	0.156	0.404554075495
0.001884	0.158	0.406246230752
0.001885	0.158	0.406246230752
0.001886	0.158	0.406246230752
0.001887	0.158	0.406246230752
0.001888	0.156	0.399579779268
0.001889	0.156	0.399579779268
0.00189	0.156	0.404554075495
0.001891	0.156	0.404554075495
0.001892	0.158	0.411139878873
0.001893	0.158	0.411139878873
0.001894	0.16	0.417612260356
0.001895	0.16	0.417612260356
0.001896	0.156	0.414323545071
0.001897	0.156	0.414323545071
0.001898	0.156	0.414323545071
0.001899	0.154	0.412654819431
0.0019	0.152	0.410969585249
0.001901	0.156	0.414323545071
0.001902	0.156	0.414323545071
0.001903	0.156	0.414323545071
0.001904	0.154	0.412654819431
0.001905	0.148	0.397612877055
0.001906	0.148	0.397612877055
0.001907	0.146	0.390748000635
0.001908	0.144	0.388926728318
0.001909	0.146	0.390748000635
0.00191	0.146	0.390748000635
0.001911	0.144	0.388926728318
0.001912	0.146	0.395833298246
0.001913	0.146	0.395833298246
0.001914	0.146	0.395833298246
0.001915	0.15	0.399374510954
0.001916	0.146	0.395833298246
0.001917	0.144	0.388926728318
0.001918	0.142	0.387086553629
0.001919	0.142	0.387086553629
0.00192	0.14	0.385227205685
0.001921	0.14	0.385227205685
0.001922	0.14	0.385227205685
0.001923	0.14	0.385227205685
0.001924	0.14	0.385227205685
0.001925	0.14	0.385227205685
0.001926	0.138	0.383348405501
0.001927	0.136	0.381449865644
0.001928	0.136	0.376170174256
0.001929	0.138	0.383348405501
0.00193	0.136	0.376170174256
0.001931	0.138	0.383348405501
0.001932	0.136	0.381449865644
0.001933	0.134	0.379531289883
0.001934	0.136	0.381449865644
0.001935	0.134	0.379531289883
0.001936	0.134	0.379531289883
0.001937	0.134	0.379531289883
0.001938	0.134	0.379531289883
0.001939	0.13	0.37563279942
0.00194	0.128	0.373652244741
0.001941	0.128	0.373652244741
0.001942	0.128	0.373652244741
0.001943	0.128	0.373652244741
0.001944	0.13	0.380919939095
0.001945	0.132	0.377592372804
0.001946	0.134	0.379531289883
0.001947	0.134	0.374224531532
0.001948	0.134	0.374224531532
0.001949	0.132	0.372257975066
0.00195	0.132	0.372257975066
0.001951	0.13	0.370270171631
0.001952	0.13	0.370270171631
0.001953	0.128	0.368260777167
0.001954	0.128	0.368260777167
0.001955	0.128	0.368260777167
0.001956	0.128	0.368260777167
0.001957	0.13	0.370270171631
0.001958	0.13	0.370270171631
0.001959	0.132	0.372257975066
0.00196	0.132	0.372257975066
0.001961	0.132	0.372257975066
0.001962	0.132	0.372257975066
0.001963	0.132	0.372257975066
0.001964	0.134	0.374224531532
0.001965	0.132	0.372257975066
0.001966	0.13	0.370270171631
0.001967	0.132	0.377592372804
0.001968	0.132	0.377592372804
0.001969	0.136	0.381449865644
0.00197	0.136	0.381449865644
0.001971	0.134	0.379531289883
0.001972	0.134	0.379531289883
0.001973	0.13	0.37563279942
0.001974	0.13	0.37563279942
0.001975	0.13	0.37563279942
0.001976	0.134	0.379531289883
0.001977	0.128	0.362789194988
0.001978	0.128	0.362789194988
0.001979	0.128	0.362789194988
0.00198	0.128	0.362789194988
0.001981	0.126	0.360727043622
0.001982	0.126	0.360727043622
0.001983	0.126	0.366229436283
0.001984	0.122	0.362099433858
0.001985	0.122	0.362099433858
0.001986	0.118	0.357877073868
0.001987	0.12	0.36551333765
0.001988	0.12	0.36551333765
0.001989	0.12	0.36551333765
0.00199	0.118	0.363422618999
0.001991	0.116	0.355730234869
0.001992	0.114	0.353559047402
0.001993	0.116	0.355730234869
0.001994	0.114	0.353559047402
0.001995	0.114	0.353559047402
0.001996	0.114	0.353559047402
0.001997	0.114	0.353559047402
0.001998	0.116	0.36130873225
[truncated: 8,002 more rows]
