# Supplementary material for: The Influence of Synaptic Size on AMPA Receptor Activation: A Monte Carlo Model
Source: PLoS One. 2015 Jun 24;10(6):e0130924. doi: 10.1371/journal.pone.0130924 (PMC4479604; doi:10.1371/journal.pone.0130924)
Supplement: S1 Dataset — This package contains the experimental data used as basis for the analysis presented in the paper. (ZIP) [file pone.0130924.s001.zip › S1 Simulation data/training/1148_10006_220_308.csv]

time	AMPA.O.mean	AMPA.O.stdev
0.0	0.0	0.0
1e-06	0.0	0.0
2e-06	0.03	0.170587221092
3e-06	0.188	0.438925961866
4e-06	0.406	0.652046010646
5e-06	0.73	0.856212590424
6e-06	1.116	1.0595017697
7e-06	1.578	1.23932078172
8e-06	2.058	1.41089900418
9e-06	2.612	1.53540092484
1e-05	3.194	1.71124632943
1.1e-05	3.808	1.92850615763
1.2e-05	4.46	2.09675940441
1.3e-05	5.062	2.22399550359
1.4e-05	5.734	2.33650251444
1.5e-05	6.314	2.55331235849
1.6e-05	6.966	2.7160346095
1.7e-05	7.588	2.80397146918
1.8e-05	8.22	2.90027584895
1.9e-05	8.782	2.96757072367
2e-05	9.402	2.98871142802
2.1e-05	10.006	3.06430481513
2.2e-05	10.542	3.1362774112
2.3e-05	11.068	3.22790582267
2.4e-05	11.638	3.30135669082
2.5e-05	12.224	3.32533066025
2.6e-05	12.726	3.32850176506
2.7e-05	13.162	3.40407931752
2.8e-05	13.636	3.42979649542
2.9e-05	14.19	3.55104210057
3e-05	14.622	3.57590771693
3.1e-05	15.046	3.60941601925
3.2e-05	15.504	3.69025527572
3.3e-05	15.896	3.69988972809
3.4e-05	16.262	3.77324210726
3.5e-05	16.698	3.88262746088
3.6e-05	17.038	3.93300851766
3.7e-05	17.318	4.01059546701
3.8e-05	17.66	4.05615581555
3.9e-05	17.892	4.08317719429
4e-05	18.21	4.1686808465
4.1e-05	18.472	4.19919230329
4.2e-05	18.682	4.25263165581
4.3e-05	18.918	4.2903701472
4.4e-05	19.106	4.30241374115
4.5e-05	19.364	4.38674184333
4.6e-05	19.548	4.36711529502
4.7e-05	19.738	4.33143809837
4.8e-05	19.888	4.32243635002
4.9e-05	20.026	4.39833195655
5e-05	20.136	4.41197280137
5.1e-05	20.284	4.42937286757
5.2e-05	20.42	4.46627361455
5.3e-05	20.592	4.50083725544
5.4e-05	20.73	4.52560493194
5.5e-05	20.894	4.52092512656
5.6e-05	21.002	4.54070435065
5.7e-05	21.084	4.60878986286
5.8e-05	21.21	4.54949447741
5.9e-05	21.214	4.54842873969
6e-05	21.232	4.50978669119
6.1e-05	21.338	4.51173536458
6.2e-05	21.454	4.49887585959
6.3e-05	21.516	4.53141743829
6.4e-05	21.562	4.50623523576
6.5e-05	21.63	4.50345422981
6.6e-05	21.692	4.52030264474
6.7e-05	21.748	4.51447627084
6.8e-05	21.734	4.50458033561
6.9e-05	21.796	4.54250855805
7e-05	21.798	4.52914958905
7.1e-05	21.82	4.54308265388
7.2e-05	21.836	4.53222947345
7.3e-05	21.888	4.52277083213
7.4e-05	21.908	4.54351581927
7.5e-05	21.958	4.60393701086
7.6e-05	21.956	4.59500424374
7.7e-05	21.954	4.62167545377
7.8e-05	21.972	4.62679327396
7.9e-05	21.96	4.63275296125
8e-05	21.958	4.60567432631
8.1e-05	21.96	4.58283754894
8.2e-05	21.964	4.62198052787
8.3e-05	21.958	4.56686281817
8.4e-05	21.93	4.55555704607
8.5e-05	21.924	4.53279428168
8.6e-05	21.882	4.49400445038
8.7e-05	21.912	4.49802801236
8.8e-05	21.906	4.53929113409
8.9e-05	21.872	4.55758883622
9e-05	21.84	4.57934493132
9.1e-05	21.712	4.55115985217
9.2e-05	21.66	4.55942978891
9.3e-05	21.64	4.51380105897
9.4e-05	21.638	4.50277203509
9.5e-05	21.63	4.51808587789
9.6e-05	21.594	4.51676477138
9.7e-05	21.598	4.54493080255
9.8e-05	21.606	4.55617866199
9.9e-05	21.544	4.53387957493
0.0001	21.524	4.5459238885
0.000101	21.544	4.53123206203
0.000102	21.46	4.54273045645
0.000103	21.414	4.49562053559
0.000104	21.34	4.57431962154
0.000105	21.276	4.63937754446
0.000106	21.156	4.60083296806
0.000107	21.066	4.60495863174
0.000108	20.972	4.59730529767
0.000109	20.92	4.54198194624
0.00011	20.89	4.54069377959
0.000111	20.82	4.58384118399
0.000112	20.77	4.56301435457
0.000113	20.72	4.63137128721
0.000114	20.668	4.6477710787
0.000115	20.624	4.64829258976
0.000116	20.528	4.61575735931
0.000117	20.472	4.65459085205
0.000118	20.466	4.70200425351
0.000119	20.434	4.6675094001
0.00012	20.436	4.61886392958
0.000121	20.356	4.58358636877
0.000122	20.332	4.5600192982
0.000123	20.304	4.5333854899
0.000124	20.288	4.58312731658
0.000125	20.232	4.59632200787
0.000126	20.194	4.603082011
0.000127	20.11	4.58016375253
0.000128	20.124	4.58918554866
0.000129	20.09	4.53628702796
0.00013	20.056	4.55421387289
0.000131	20.046	4.55542358074
0.000132	19.98	4.55363590991
0.000133	19.908	4.4894917307
0.000134	19.846	4.45985246393
0.000135	19.814	4.47743274656
0.000136	19.804	4.46783885117
0.000137	19.742	4.43570017021
0.000138	19.666	4.42023121567
0.000139	19.626	4.40387602005
0.00014	19.618	4.39955406831
0.000141	19.608	4.36558541321
0.000142	19.534	4.33922158918
0.000143	19.53	4.29477589637
0.000144	19.468	4.34430385678
0.000145	19.386	4.34982804258
0.000146	19.336	4.35971375207
0.000147	19.286	4.38864489336
0.000148	19.228	4.37493039945
0.000149	19.14	4.33870948555
0.00015	19.112	4.35975412151
0.000151	19.03	4.33879015395
0.000152	19.018	4.28458586097
0.000153	18.944	4.30312258715
0.000154	18.898	4.26797328951
0.000155	18.848	4.29475214652
0.000156	18.78	4.33492791174
0.000157	18.73	4.32077539338
0.000158	18.678	4.29352023403
0.000159	18.596	4.31657086123
0.00016	18.566	4.37191536972
0.000161	18.512	4.35360264609
0.000162	18.438	4.34213726176
0.000163	18.422	4.35383922533
0.000164	18.384	4.35666661566
0.000165	18.312	4.3315881614
0.000166	18.272	4.35178308283
0.000167	18.25	4.29645202464
0.000168	18.194	4.29748344965
0.000169	18.138	4.33808206469
0.00017	18.104	4.349848733
0.000171	18.03	4.35121822022
0.000172	17.99	4.32086796836
0.000173	17.932	4.321038764
0.000174	17.844	4.33954652009
0.000175	17.758	4.32844498637
0.000176	17.728	4.29068945509
0.000177	17.71	4.30138349836
0.000178	17.69	4.3282675518
0.000179	17.666	4.30237655256
0.00018	17.618	4.36028393571
0.000181	17.558	4.34679606147
0.000182	17.482	4.33193674931
0.000183	17.36	4.33063505736
0.000184	17.35	4.32891441357
0.000185	17.278	4.31099942009
0.000186	17.256	4.28887677603
0.000187	17.166	4.24858141031
0.000188	17.15	4.24446698656
0.000189	17.108	4.23749171091
0.00019	17.04	4.27298490519
0.000191	17.012	4.28110453038
0.000192	16.942	4.23776308918
0.000193	16.902	4.26244014621
0.000194	16.842	4.2474740729
0.000195	16.822	4.21216286485
0.000196	16.79	4.2324815416
0.000197	16.75	4.23975235126
0.000198	16.728	4.24193540733
0.000199	16.718	4.2202459644
0.0002	16.726	4.19606053341
0.000201	16.71	4.18113620921
0.000202	16.682	4.21863437619
0.000203	16.64	4.17257714129
0.000204	16.622	4.17984640866
0.000205	16.598	4.20385489759
0.000206	16.58	4.16936445996
0.000207	16.534	4.1733492545
0.000208	16.462	4.14880175472
0.000209	16.374	4.15284528968
0.00021	16.368	4.14542832528
0.000211	16.298	4.10380262683
0.000212	16.248	4.07706953583
0.000213	16.18	4.08993887485
0.000214	16.178	4.12968715522
0.000215	16.14	4.13042370708
0.000216	16.102	4.17224112438
0.000217	16.038	4.12026164218
0.000218	16.012	4.12454312621
0.000219	15.972	4.07862918148
0.00022	15.96	4.05097519123
0.000221	15.918	4.034758481
0.000222	15.866	4.02293972115
0.000223	15.822	4.02570689445
0.000224	15.806	4.04973628771
0.000225	15.742	4.04072221267
0.000226	15.754	4.01017256487
0.000227	15.72	3.98165794613
0.000228	15.696	4.00644281127
0.000229	15.618	4.03386613561
0.00023	15.57	4.05032097494
0.000231	15.528	4.01611952013
0.000232	15.454	3.96634390844
0.000233	15.414	4.00082541484
0.000234	15.356	3.96803024182
0.000235	15.304	3.93491855062
0.000236	15.222	3.93455410434
0.000237	15.156	3.9648031477
0.000238	15.126	3.94082783181
0.000239	15.078	3.93089251952
0.00024	15.086	3.9322517722
0.000241	15.046	3.9196790685
0.000242	15.014	3.951430627
0.000243	14.964	3.96266375056
0.000244	14.908	3.95771853471
0.000245	14.85	3.97737350522
0.000246	14.798	4.00164916003
0.000247	14.75	3.97183836529
0.000248	14.738	3.99015739038
0.000249	14.702	3.9871287915
0.00025	14.66	3.96943320891
0.000251	14.612	3.95391653933
0.000252	14.606	3.96821924798
0.000253	14.572	3.94370587139
0.000254	14.538	3.89930198882
0.000255	14.47	3.85915793924
0.000256	14.466	3.82790334256
0.000257	14.39	3.79919728364
0.000258	14.366	3.79737330269
0.000259	14.322	3.78342648931
0.00026	14.258	3.78568831258
0.000261	14.228	3.78893335914
0.000262	14.212	3.79144510708
0.000263	14.148	3.77916604557
0.000264	14.094	3.75781372609
0.000265	14.006	3.72746079792
0.000266	13.986	3.72529247174
0.000267	13.958	3.73312683953
0.000268	13.924	3.75262894515
0.000269	13.866	3.74860560742
0.00027	13.842	3.76258368678
0.000271	13.84	3.77708882607
0.000272	13.784	3.80333327491
0.000273	13.712	3.77055115335
0.000274	13.686	3.76555493918
0.000275	13.66	3.73796736208
0.000276	13.608	3.75370963182
0.000277	13.588	3.77124064467
0.000278	13.584	3.79406694722
0.000279	13.556	3.82084597962
0.00028	13.5	3.81549472546
0.000281	13.466	3.82685824143
0.000282	13.44	3.79768350445
0.000283	13.376	3.77394011611
0.000284	13.324	3.75486670869
0.000285	13.272	3.79710626662
0.000286	13.242	3.7851599702
0.000287	13.244	3.77789147541
0.000288	13.214	3.76672324441
0.000289	13.166	3.76595857651
0.00029	13.12	3.71774124974
0.000291	13.048	3.65317615234
0.000292	13.038	3.69926425117
0.000293	12.998	3.67559464577
0.000294	12.946	3.63140248389
0.000295	12.938	3.63897732887
0.000296	12.9	3.6362068148
0.000297	12.838	3.63204570456
0.000298	12.814	3.69369787611
0.000299	12.786	3.63815942476
0.0003	12.76	3.57412926459
0.000301	12.74	3.58167558553
0.000302	12.694	3.56936464935
0.000303	12.646	3.55368597375
0.000304	12.6	3.54231562682
0.000305	12.57	3.53116128207
0.000306	12.554	3.5421863305
0.000307	12.534	3.56662922099
0.000308	12.464	3.56436586225
0.000309	12.456	3.56764123757
0.00031	12.452	3.56534654697
0.000311	12.41	3.56116553954
0.000312	12.392	3.53529857296
0.000313	12.358	3.54088068141
0.000314	12.276	3.51736037392
0.000315	12.224	3.51309322393
0.000316	12.228	3.51966134735
0.000317	12.196	3.51761055263
0.000318	12.138	3.51951076146
0.000319	12.116	3.50407534166
0.00032	12.088	3.49345903082
0.000321	12.096	3.4817788557
0.000322	12.052	3.49989942713
0.000323	12.048	3.5028125842
0.000324	12.024	3.50648313842
0.000325	11.984	3.48822935026
0.000326	12.0	3.48941255801
0.000327	11.96	3.47252069828
0.000328	11.912	3.43747814539
0.000329	11.892	3.45432135158
0.00033	11.848	3.39895513357
0.000331	11.826	3.39525021169
0.000332	11.818	3.42649616956
0.000333	11.76	3.43778998777
0.000334	11.732	3.4566133715
0.000335	11.68	3.45913283931
0.000336	11.654	3.4650085137
0.000337	11.61	3.45686273954
0.000338	11.632	3.43926968992
0.000339	11.58	3.44957968454
0.00034	11.542	3.45025158503
0.000341	11.536	3.44915989771
0.000342	11.51	3.46841462343
0.000343	11.5	3.46034680343
0.000344	11.452	3.46578937617
0.000345	11.41	3.51651816432
0.000346	11.322	3.50175898657
0.000347	11.304	3.46346416179
0.000348	11.274	3.46625503966
0.000349	11.266	3.42625801714
0.00035	11.25	3.44898535804
0.000351	11.192	3.43615133543
0.000352	11.182	3.43815008398
0.000353	11.16	3.42438315613
0.000354	11.11	3.40027940028
0.000355	11.1	3.37905312181
0.000356	11.072	3.36553353868
0.000357	10.996	3.3740160047
0.000358	11.006	3.36302899185
0.000359	10.964	3.35122425391
0.00036	10.916	3.34259539879
0.000361	10.916	3.34558574842
0.000362	10.866	3.36155380739
0.000363	10.854	3.37648989337
0.000364	10.844	3.35673412709
0.000365	10.832	3.3810909482
0.000366	10.754	3.4031579452
0.000367	10.732	3.41294242553
0.000368	10.694	3.38058633968
0.000369	10.676	3.3596166448
0.00037	10.632	3.34014610459
0.000371	10.618	3.33107730322
0.000372	10.608	3.30852474677
0.000373	10.568	3.27312938944
0.000374	10.558	3.30615123671
0.000375	10.55	3.29173206686
0.000376	10.536	3.28035120071
0.000377	10.512	3.31026524617
0.000378	10.494	3.31872927489
0.000379	10.476	3.30354718447
0.00038	10.494	3.3199343367
0.000381	10.47	3.28589409446
0.000382	10.426	3.29674445476
0.000383	10.406	3.29319965991
0.000384	10.42	3.2917472564
0.000385	10.396	3.28255753948
0.000386	10.322	3.23764049888
0.000387	10.308	3.22631926504
0.000388	10.274	3.22101288417
0.000389	10.236	3.24596734426
0.00039	10.216	3.24057772627
0.000391	10.17	3.24670602303
0.000392	10.182	3.24173965642
0.000393	10.118	3.23296705829
0.000394	10.11	3.19779611608
0.000395	10.106	3.18602636524
0.000396	10.052	3.18139843465
0.000397	10.016	3.17234046092
0.000398	10.0	3.1546790645
0.000399	9.97	3.15865477696
0.0004	9.928	3.13477527105
0.000401	9.876	3.11971537163
0.000402	9.818	3.09659102886
0.000403	9.808	3.09113830166
0.000404	9.784	3.11212853205
0.000405	9.796	3.11229561578
0.000406	9.758	3.11117919767
0.000407	9.738	3.16691584985
0.000408	9.702	3.1459809281
0.000409	9.668	3.11091240635
0.00041	9.65	3.12913726129
0.000411	9.596	3.09786765373
0.000412	9.604	3.09437942082
0.000413	9.592	3.07140619261
0.000414	9.554	3.04812795007
0.000415	9.516	3.059696717
0.000416	9.506	3.03347391616
0.000417	9.46	3.04046049144
0.000418	9.39	3.03939138645
0.000419	9.362	3.02505471025
0.00042	9.35	3.02712735114
0.000421	9.324	3.0091566925
0.000422	9.286	3.00935275433
0.000423	9.314	3.01585875001
0.000424	9.27	3.01547674506
0.000425	9.256	3.0262954251
0.000426	9.232	3.02426453869
0.000427	9.196	3.01555699664
0.000428	9.192	3.00518485288
0.000429	9.134	3.0126473408
0.00043	9.098	2.98938053784
0.000431	9.048	2.99494507462
0.000432	9.046	2.97991342156
0.000433	9.054	3.01911973926
0.000434	9.018	3.00959731526
0.000435	8.974	2.9962182831
0.000436	8.942	3.01705750691
0.000437	8.95	3.06912039516
0.000438	8.884	3.04212820243
0.000439	8.872	3.04493283998
0.00044	8.858	3.00097250904
0.000441	8.824	3.02010330949
0.000442	8.792	3.03985789142
0.000443	8.758	3.00789560989
0.000444	8.712	2.99750829857
0.000445	8.716	3.01916279786
0.000446	8.706	3.02184777909
0.000447	8.674	3.03639984192
0.000448	8.684	3.04041839226
0.000449	8.7	3.03347984994
0.00045	8.656	3.02020926427
0.000451	8.638	3.00249163196
0.000452	8.608	3.02362960695
0.000453	8.588	3.01633154676
0.000454	8.566	3.04132273855
0.000455	8.57	3.03069299006
0.000456	8.524	3.01751951112
0.000457	8.502	3.03018085269
0.000458	8.498	3.02291184126
0.000459	8.504	3.04335078491
0.00046	8.498	3.01628844775
0.000461	8.508	3.01826705247
0.000462	8.46	3.00606054497
0.000463	8.442	3.00243834241
0.000464	8.422	2.99665079714
0.000465	8.376	2.98238562228
0.000466	8.354	2.96996363614
0.000467	8.348	2.96561899104
0.000468	8.332	2.96610451603
0.000469	8.288	2.94636318196
0.00047	8.268	2.9394176294
0.000471	8.252	2.90249823428
0.000472	8.228	2.8614709504
0.000473	8.19	2.84849082849
0.000474	8.166	2.87026897694
0.000475	8.172	2.87583309669
0.000476	8.15	2.8788018341
0.000477	8.144	2.89538667539
0.000478	8.092	2.86348319359
0.000479	8.05	2.87671687867
0.00048	8.008	2.86285451953
0.000481	7.996	2.8572686258
0.000482	7.984	2.85932579466
0.000483	7.942	2.88351105425
0.000484	7.926	2.8852251212
0.000485	7.926	2.89767562022
0.000486	7.928	2.896
0.000487	7.902	2.87269838305
0.000488	7.868	2.84579971186
0.000489	7.866	2.81496785062
0.00049	7.824	2.82436258296
0.000491	7.794	2.83188347218
0.000492	7.784	2.83007844414
0.000493	7.76	2.81396517391
0.000494	7.738	2.81164649272
0.000495	7.72	2.79241830677
0.000496	7.72	2.82163073417
0.000497	7.684	2.81000782917
0.000498	7.67	2.81586576385
0.000499	7.644	2.8180248402
0.0005	7.616	2.82852328963
0.000501	7.588	2.85556579332
0.000502	7.55	2.84385302011
0.000503	7.506	2.83795066906
0.000504	7.474	2.82087291454
0.000505	7.474	2.78088547049
0.000506	7.456	2.75101145036
0.000507	7.436	2.76150393807
0.000508	7.378	2.76895575985
0.000509	7.348	2.8012311579
0.00051	7.346	2.82175193807
0.000511	7.33	2.81302328465
0.000512	7.296	2.74306106385
0.000513	7.32	2.74401166178
0.000514	7.296	2.76629427213
0.000515	7.268	2.77924018394
0.000516	7.258	2.7855764215
0.000517	7.27	2.76497739593
0.000518	7.284	2.75306084204
0.000519	7.252	2.77137077996
0.00052	7.216	2.77512954653
0.000521	7.19	2.7853007019
0.000522	7.186	2.75307173899
0.000523	7.156	2.75239241388
0.000524	7.172	2.73759310344
0.000525	7.146	2.72849482316
0.000526	7.112	2.71872322975
0.000527	7.12	2.73598245608
0.000528	7.08	2.71248963132
0.000529	7.046	2.77558714509
0.00053	7.056	2.75624091835
0.000531	7.022	2.76360561586
0.000532	7.024	2.74652944641
0.000533	6.994	2.74626364357
0.000534	7.0	2.76260746397
0.000535	6.954	2.7820647009
0.000536	6.922	2.74734708401
0.000537	6.912	2.74522421671
0.000538	6.892	2.72256055947
0.000539	6.89	2.72651792585
0.00054	6.856	2.72015881889
0.000541	6.862	2.70905075626
0.000542	6.838	2.68249063372
0.000543	6.832	2.66454048571
0.000544	6.826	2.66903053561
0.000545	6.832	2.68174868323
0.000546	6.788	2.63268987919
0.000547	6.754	2.61944345234
0.000548	6.736	2.62798477926
0.000549	6.714	2.63746165849
0.00055	6.692	2.63460357549
0.000551	6.676	2.63723794907
0.000552	6.65	2.65018867253
0.000553	6.642	2.66492701589
0.000554	6.648	2.68776784712
0.000555	6.634	2.70998966788
0.000556	6.632	2.69677140299
0.000557	6.618	2.69890274
0.000558	6.634	2.69221915898
0.000559	6.618	2.69519498367
0.00056	6.594	2.69242715779
0.000561	6.606	2.69420934599
0.000562	6.566	2.67013932221
0.000563	6.504	2.64839272012
0.000564	6.482	2.63394684836
0.000565	6.43	2.61860649965
0.000566	6.406	2.61173582125
0.000567	6.384	2.59317257428
0.000568	6.378	2.58671915754
0.000569	6.348	2.57038829751
0.00057	6.354	2.52995731189
0.000571	6.356	2.53559933743
0.000572	6.352	2.56672865726
0.000573	6.33	2.57314982074
0.000574	6.3	2.55773337156
0.000575	6.288	2.57003035002
0.000576	6.264	2.56169943592
0.000577	6.252	2.56680657627
0.000578	6.24	2.56249878049
0.000579	6.22	2.54943130914
0.00058	6.184	2.5514983833
0.000581	6.178	2.54132170337
0.000582	6.166	2.50648040088
0.000583	6.138	2.512161619
0.000584	6.112	2.49147667057
0.000585	6.112	2.47132676917
0.000586	6.104	2.45217943879
0.000587	6.084	2.44723190564
0.000588	6.038	2.4208585254
0.000589	6.042	2.40753733097
0.00059	6.02	2.39324048102
0.000591	6.012	2.40330106312
0.000592	5.99	2.39455632634
0.000593	5.966	2.43163401852
0.000594	5.952	2.44656820874
0.000595	5.906	2.46762314789
0.000596	5.882	2.47549510199
0.000597	5.89	2.47263017858
0.000598	5.872	2.47135914023
0.000599	5.844	2.47217798712
0.0006	5.846	2.47189886525
0.000601	5.87	2.4700404855
0.000602	5.864	2.49108490421
0.000603	5.814	2.46726650364
0.000604	5.8	2.464142853
0.000605	5.792	2.45290358555
0.000606	5.78	2.43794995847
0.000607	5.78	2.45022447951
0.000608	5.758	2.42392986697
0.000609	5.714	2.4298567859
0.00061	5.698	2.4204949907
0.000611	5.694	2.40590190989
0.000612	5.698	2.42462285727
0.000613	5.682	2.40600831254
0.000614	5.68	2.39532878745
0.000615	5.658	2.38097375038
0.000616	5.614	2.34627449375
0.000617	5.614	2.33345323501
0.000618	5.574	2.33934264271
0.000619	5.548	2.32027929353
0.00062	5.564	2.33278888886
0.000621	5.548	2.32974161657
0.000622	5.524	2.32581684576
0.000623	5.494	2.32249090418
0.000624	5.48	2.32155120555
0.000625	5.466	2.33684488146
0.000626	5.472	2.33264142122
0.000627	5.476	2.32839515547
0.000628	5.49	2.33963672394
0.000629	5.472	2.33521219593
0.00063	5.458	2.35377059205
0.000631	5.45	2.34765840786
0.000632	5.416	2.3295802197
0.000633	5.406	2.3205956132
0.000634	5.394	2.31403630049
0.000635	5.39	2.34390699474
0.000636	5.392	2.34655833083
0.000637	5.37	2.33946575098
0.000638	5.332	2.32847074278
0.000639	5.316	2.31865133213
0.00064	5.318	2.30930205906
0.000641	5.306	2.29267616553
0.000642	5.302	2.30364841067
0.000643	5.276	2.29952690787
0.000644	5.258	2.29596080106
0.000645	5.26	2.28744398839
0.000646	5.244	2.29618466156
0.000647	5.244	2.32302905707
0.000648	5.21	2.31730446856
0.000649	5.19	2.29126602558
0.00065	5.168	2.28643302985
0.000651	5.146	2.26730765447
0.000652	5.162	2.26268778226
0.000653	5.128	2.26000353982
0.000654	5.12	2.2586721763
0.000655	5.112	2.22877903795
0.000656	5.096	2.24383243581
0.000657	5.084	2.19293045945
0.000658	5.07	2.17004608246
0.000659	5.052	2.16824721838
0.00066	5.024	2.14928453212
0.000661	5.024	2.17702181891
0.000662	4.994	2.16932339682
0.000663	4.996	2.18082186343
0.000664	5.018	2.20401361157
0.000665	4.984	2.20538976147
0.000666	4.956	2.21586642197
0.000667	4.928	2.22773786609
0.000668	4.92	2.22925996689
0.000669	4.908	2.25200710478
0.00067	4.876	2.26199557913
0.000671	4.856	2.26522934821
0.000672	4.856	2.25904050428
0.000673	4.854	2.261124499
0.000674	4.856	2.24928077394
0.000675	4.86	2.24597417616
0.000676	4.828	2.26327550245
0.000677	4.804	2.25955393828
0.000678	4.786	2.24948971991
0.000679	4.79	2.22573583338
0.00068	4.782	2.2348324322
0.000681	4.752	2.22497101105
0.000682	4.732	2.22085028762
0.000683	4.73	2.23452455793
0.000684	4.73	2.22285852001
0.000685	4.71	2.20678499179
0.000686	4.706	2.20806793374
0.000687	4.674	2.20266293381
0.000688	4.678	2.19415496262
0.000689	4.67	2.21113093235
0.00069	4.682	2.20564639052
0.000691	4.644	2.21568589832
0.000692	4.644	2.21749047349
0.000693	4.59	2.18675558762
0.000694	4.58	2.16785608378
0.000695	4.554	2.16311904434
0.000696	4.568	2.16272420803
0.000697	4.552	2.14273096771
0.000698	4.526	2.13103824461
0.000699	4.522	2.15070128098
0.0007	4.48	2.12828569511
0.000701	4.472	2.11972073632
0.000702	4.458	2.14201680666
0.000703	4.432	2.15809545665
0.000704	4.426	2.18369503365
0.000705	4.444	2.19154374814
0.000706	4.442	2.20059900936
0.000707	4.44	2.18869824325
0.000708	4.412	2.18683698524
0.000709	4.412	2.17859036994
0.00071	4.406	2.19298062007
0.000711	4.382	2.16981012994
0.000712	4.388	2.18939626381
0.000713	4.39	2.20769110158
0.000714	4.374	2.21317057635
0.000715	4.354	2.20015544905
0.000716	4.356	2.16177334612
0.000717	4.342	2.1543063849
0.000718	4.336	2.15385793403
0.000719	4.328	2.14858465042
0.00072	4.318	2.14216619337
0.000721	4.292	2.11913567286
0.000722	4.272	2.09237090402
0.000723	4.268	2.08714541899
0.000724	4.25	2.07737815527
0.000725	4.226	2.05886473572
0.000726	4.208	2.06899395843
0.000727	4.166	2.06166049581
0.000728	4.156	2.04344415143
0.000729	4.152	2.05740030135
0.00073	4.156	2.0629260772
0.000731	4.172	2.06068338179
0.000732	4.154	2.04114771636
0.000733	4.132	2.04904270331
0.000734	4.136	2.04780467819
0.000735	4.128	2.06388371765
0.000736	4.102	2.02375789066
0.000737	4.07	2.04183740783
0.000738	4.054	2.05014243408
0.000739	4.006	2.03419861371
0.00074	4.004	2.03862306472
0.000741	4.016	2.03954504731
0.000742	4.008	2.04448917825
0.000743	4.004	2.04841011519
0.000744	3.988	2.05033070503
0.000745	3.992	2.03271640914
0.000746	3.968	2.02854036194
0.000747	3.942	2.02450882932
0.000748	3.952	2.01833991191
0.000749	3.934	2.01038404291
0.00075	3.922	2.03172734391
0.000751	3.918	2.02367882827
0.000752	3.9	2.02138566335
0.000753	3.862	2.0324753381
0.000754	3.87	2.00825795156
0.000755	3.866	1.98898064345
0.000756	3.85	2.01482009122
0.000757	3.842	2.02510147894
0.000758	3.834	2.0490104929
0.000759	3.784	2.0613937033
0.00076	3.788	2.04329537757
0.000761	3.786	1.99805004942
0.000762	3.78	1.98584994398
0.000763	3.778	1.99417050424
0.000764	3.744	1.98052114354
0.000765	3.742	1.99083801451
0.000766	3.73	1.9751202495
0.000767	3.732	1.98498765739
0.000768	3.71	1.99346432123
0.000769	3.7	1.99148186032
0.00077	3.694	1.97898054563
0.000771	3.664	1.96242299212
0.000772	3.662	1.95646517986
0.000773	3.648	1.96267572462
0.000774	3.624	1.95412998544
0.000775	3.608	1.94995794826
0.000776	3.606	1.93462244379
0.000777	3.594	1.9207196568
0.000778	3.596	1.94955995035
0.000779	3.594	1.95988877235
0.00078	3.58	1.9574473173
0.000781	3.59	1.95599079752
0.000782	3.586	1.96331454434
0.000783	3.56	1.97544931598
0.000784	3.552	1.99281107986
0.000785	3.546	2.00895097003
0.000786	3.542	2.00005899913
0.000787	3.542	1.97186104987
0.000788	3.504	1.97027510769
0.000789	3.522	1.96914092944
0.00079	3.508	1.95395394009
0.000791	3.53	1.94450507842
0.000792	3.512	1.90521809775
0.000793	3.494	1.89260772481
0.000794	3.48	1.87659265692
0.000795	3.484	1.88407643157
0.000796	3.488	1.87452820731
0.000797	3.476	1.87441297477
0.000798	3.454	1.87186644823
0.000799	3.43	1.86684225365
0.0008	3.424	1.87835672863
0.000801	3.426	1.84838415921
0.000802	3.442	1.83810663456
0.000803	3.44	1.84564351921
0.000804	3.432	1.84211183157
0.000805	3.422	1.86115985342
0.000806	3.408	1.84757570887
0.000807	3.384	1.83208733416
0.000808	3.376	1.82609528777
0.000809	3.364	1.82743098365
0.00081	3.372	1.82253010949
0.000811	3.37	1.81579183829
0.000812	3.362	1.82180020858
0.000813	3.346	1.82381029715
0.000814	3.346	1.82490657295
0.000815	3.35	1.84485771809
0.000816	3.352	1.85259169814
0.000817	3.334	1.83914219135
0.000818	3.314	1.82849774405
0.000819	3.32	1.84108663566
0.00082	3.31	1.82589703981
0.000821	3.28	1.83564702489
0.000822	3.264	1.84561751184
0.000823	3.27	1.84420714672
0.000824	3.25	1.84051623193
0.000825	3.242	1.8513335734
0.000826	3.228	1.84065640466
0.000827	3.222	1.85275902373
0.000828	3.228	1.84499756097
0.000829	3.228	1.83848198251
0.00083	3.214	1.82323997323
0.000831	3.204	1.80842030513
0.000832	3.172	1.81505261632
0.000833	3.174	1.81320820647
0.000834	3.16	1.80177690073
0.000835	3.162	1.78542880004
0.000836	3.14	1.80011110768
0.000837	3.134	1.77989999719
0.000838	3.122	1.78188551821
0.000839	3.114	1.78465795042
0.00084	3.1	1.77482393493
0.000841	3.076	1.78275741479
0.000842	3.056	1.78573906269
0.000843	3.06	1.80676506497
0.000844	3.058	1.80406097458
0.000845	3.052	1.80147051044
0.000846	3.034	1.76885386621
0.000847	3.044	1.79723788075
0.000848	3.032	1.78296831155
0.000849	3.012	1.75609111381
0.00085	3.002	1.73147220596
0.000851	3.0	1.74355957742
0.000852	2.99	1.73375315429
0.000853	2.994	1.73377161126
0.000854	2.988	1.72738414952
0.000855	2.994	1.73377161126
0.000856	2.984	1.69815900316
0.000857	3.0	1.72858323491
0.000858	2.968	1.72944384124
0.000859	2.952	1.74404587096
0.00086	2.966	1.7276701074
0.000861	2.962	1.74371901406
0.000862	2.948	1.74851251068
0.000863	2.946	1.76609286279
0.000864	2.922	1.75154674502
0.000865	2.922	1.73548725147
0.000866	2.914	1.75002971403
0.000867	2.898	1.76623780958
0.000868	2.884	1.75343776622
0.000869	2.886	1.74842900914
0.00087	2.91	1.76008522521
0.000871	2.894	1.7795403901
0.000872	2.88	1.76567267635
0.000873	2.872	1.74688751784
0.000874	2.868	1.74773453362
0.000875	2.856	1.7604726638
0.000876	2.838	1.73774451517
0.000877	2.822	1.74078028481
0.000878	2.83	1.73582833253
0.000879	2.82	1.73424335086
0.00088	2.818	1.73691565713
0.000881	2.82	1.72846752934
0.000882	2.804	1.70926416917
0.000883	2.788	1.6955990092
0.000884	2.788	1.70500909088
0.000885	2.76	1.69776323438
0.000886	2.756	1.66627248672
0.000887	2.774	1.6741935372
0.000888	2.764	1.67341088798
0.000889	2.774	1.68134588946
0.00089	2.75	1.67794517193
0.000891	2.742	1.65995060167
0.000892	2.746	1.65815680803
0.000893	2.736	1.67639613457
0.000894	2.746	1.68210701205
0.000895	2.73	1.66886188763
0.000896	2.718	1.66687612017
0.000897	2.702	1.6712857326
0.000898	2.692	1.67485402349
0.000899	2.678	1.67281678614
0.0009	2.67	1.68436931817
0.000901	2.676	1.69558957298
0.000902	2.666	1.69777619255
0.000903	2.644	1.68441800038
0.000904	2.64	1.67880910171
0.000905	2.64	1.67403703663
0.000906	2.64	1.68712773672
0.000907	2.626	1.69059871052
0.000908	2.622	1.69207446645
0.000909	2.62	1.67916645988
0.00091	2.626	1.66316685874
0.000911	2.622	1.67663830327
0.000912	2.61	1.67029937436
0.000913	2.608	1.67401792105
0.000914	2.6	1.66252819525
0.000915	2.612	1.66776976828
0.000916	2.614	1.67362002856
0.000917	2.61	1.67029937436
0.000918	2.598	1.65903465907
0.000919	2.598	1.66264728671
0.00092	2.582	1.65869707904
0.000921	2.582	1.65749087479
0.000922	2.56	1.65239220526
0.000923	2.552	1.65024119449
0.000924	2.556	1.65977829845
0.000925	2.534	1.64585661587
0.000926	2.534	1.66037465652
0.000927	2.512	1.64859212663
0.000928	2.508	1.63154405396
0.000929	2.502	1.64012072726
0.00093	2.504	1.63767640271
0.000931	2.51	1.65224090253
0.000932	2.49	1.63275840221
0.000933	2.48	1.62283702201
0.000934	2.46	1.63352379842
0.000935	2.456	1.65047387135
0.000936	2.438	1.64503981715
0.000937	2.44	1.62923294835
0.000938	2.422	1.63092489097
0.000939	2.414	1.62314632735
0.00094	2.402	1.62123286421
0.000941	2.388	1.59544852628
0.000942	2.378	1.59847302136
0.000943	2.388	1.61042106295
0.000944	2.386	1.59530686703
0.000945	2.384	1.59013961651
0.000946	2.368	1.58511072168
0.000947	2.354	1.58008987086
0.000948	2.348	1.56425573357
0.000949	2.35	1.55290051195
0.00095	2.336	1.54373054644
0.000951	2.348	1.54106975832
0.000952	2.334	1.53441976004
0.000953	2.346	1.55379664049
0.000954	2.332	1.56517602844
0.000955	2.33	1.57768818212
0.000956	2.336	1.56304318558
0.000957	2.332	1.55234532241
0.000958	2.306	1.55960379584
0.000959	2.284	1.5451032328
0.00096	2.28	1.57022291411
0.000961	2.276	1.56965728744
0.000962	2.284	1.57332259883
0.000963	2.278	1.5584338292
0.000964	2.256	1.56155819616
0.000965	2.254	1.54967222341
0.000966	2.246	1.54450121398
0.000967	2.236	1.54929145095
0.000968	2.216	1.53145159897
0.000969	2.204	1.53048489048
0.00097	2.22	1.53349274534
0.000971	2.22	1.5295751044
0.000972	2.214	1.52322158598
0.000973	2.224	1.5381235321
0.000974	2.22	1.54647987378
0.000975	2.206	1.53868905241
0.000976	2.192	1.52811517891
0.000977	2.176	1.5089811132
0.000978	2.17	1.50369544789
0.000979	2.148	1.513306314
0.00098	2.148	1.52384251155
0.000981	2.152	1.50893869988
0.000982	2.128	1.50851450109
0.000983	2.128	1.50187083333
0.000984	2.132	1.51214285039
0.000985	2.132	1.50949527989
0.000986	2.098	1.48337318299
0.000987	2.092	1.4627152833
0.000988	2.08	1.43861044067
0.000989	2.076	1.43046286215
0.00099	2.062	1.43043909343
0.000991	2.06	1.41718029904
0.000992	2.06	1.42421908427
0.000993	2.06	1.41435497666
0.000994	2.05	1.41968306322
0.000995	2.038	1.42286893283
0.000996	2.028	1.42239797525
0.000997	2.018	1.42326244944
0.000998	2.01	1.42193530092
0.000999	2.002	1.42618231654
0.001	2.008	1.42545992578
0.001001	2.002	1.42898425464
0.001002	2.01	1.42614865985
0.001003	2.014	1.42891707247
0.001004	1.998	1.43038316545
0.001005	2.002	1.42477928115
0.001006	1.986	1.42611500238
0.001007	1.962	1.40162619839
0.001008	1.972	1.40826702014
0.001009	1.972	1.41110453192
0.00101	1.98	1.40128512445
0.001011	1.974	1.40475051166
0.001012	1.968	1.3852710926
0.001013	1.972	1.39829038472
0.001014	1.968	1.40248921564
0.001015	1.964	1.38661602472
0.001016	1.96	1.40797727254
0.001017	1.954	1.4155860977
0.001018	1.96	1.40370937163
0.001019	1.954	1.40566141016
0.00102	1.95	1.3897841559
0.001021	1.946	1.38097212137
0.001022	1.936	1.37401018919
0.001023	1.936	1.38704866533
0.001024	1.93	1.39753354164
0.001025	1.924	1.38644293067
0.001026	1.896	1.38173224613
0.001027	1.886	1.37149699234
0.001028	1.872	1.34744795818
0.001029	1.872	1.37099088254
0.00103	1.878	1.3664245314
0.001031	1.872	1.3577982177
0.001032	1.868	1.3588877805
0.001033	1.856	1.35176329289
0.001034	1.83	1.33607634512
0.001035	1.84	1.34551105532
0.001036	1.838	1.3534238065
0.001037	1.86	1.37564530312
0.001038	1.844	1.36808771649
0.001039	1.838	1.35784977078
0.00104	1.838	1.37541121124
0.001041	1.828	1.38362422644
0.001042	1.818	1.36999124085
0.001043	1.83	1.35981616405
0.001044	1.842	1.37004963414
0.001045	1.832	1.35785713534
0.001046	1.82	1.36073509545
0.001047	1.808	1.34578452956
0.001048	1.79	1.3348782716
0.001049	1.792	1.34191504947
0.00105	1.804	1.34372020897
0.001051	1.796	1.35143775291
0.001052	1.776	1.35418757933
0.001053	1.784	1.36723955472
0.001054	1.782	1.36765346488
0.001055	1.778	1.37721312802
0.001056	1.778	1.37576015352
0.001057	1.768	1.36900547844
0.001058	1.75	1.36069835011
0.001059	1.754	1.36582722187
0.00106	1.762	1.38034633335
0.001061	1.748	1.37276946353
0.001062	1.756	1.36398826974
0.001063	1.752	1.34554672903
0.001064	1.75	1.33996268605
0.001065	1.73	1.33757242795
0.001066	1.73	1.34055958465
0.001067	1.736	1.33353065207
0.001068	1.746	1.33771596387
0.001069	1.74	1.33131513925
0.00107	1.734	1.32334575981
0.001071	1.734	1.31576745666
0.001072	1.738	1.32111922248
0.001073	1.73	1.31799089526
0.001074	1.736	1.30931432437
0.001075	1.728	1.30461335268
0.001076	1.728	1.30461335268
0.001077	1.716	1.3218714007
0.001078	1.704	1.32528638414
0.001079	1.7	1.32287565553
0.00108	1.694	1.33430281421
0.001081	1.682	1.33599251495
0.001082	1.682	1.32396223511
0.001083	1.668	1.31216462382
0.001084	1.656	1.29833123663
0.001085	1.646	1.29949374758
0.001086	1.638	1.30190475842
0.001087	1.63	1.3119070089
0.001088	1.632	1.30559411763
0.001089	1.64	1.30935098427
0.00109	1.646	1.3117484515
0.001091	1.632	1.2932810986
0.001092	1.636	1.3005783329
0.001093	1.634	1.28997829439
0.001094	1.632	1.30099039197
0.001095	1.612	1.29207430127
0.001096	1.618	1.28221527054
0.001097	1.604	1.29274282052
0.001098	1.582	1.29123042096
0.001099	1.582	1.27721415589
0.0011	1.584	1.2770841789
0.001101	1.582	1.28034214177
0.001102	1.57	1.27479410102
0.001103	1.564	1.27667693643
0.001104	1.566	1.27814083731
0.001105	1.558	1.27539640896
0.001106	1.556	1.26762139458
0.001107	1.548	1.25844984008
0.001108	1.554	1.25979522145
0.001109	1.542	1.26025235568
0.00111	1.538	1.25082212964
0.001111	1.526	1.24471844206
0.001112	1.522	1.24157802816
0.001113	1.51	1.24975997696
0.001114	1.518	1.24646540265
0.001115	1.51	1.24494979818
0.001116	1.506	1.2513848329
0.001117	1.522	1.24960633801
0.001118	1.514	1.24972156899
0.001119	1.512	1.24010322151
0.00112	1.504	1.24337604931
0.001121	1.506	1.23691713546
0.001122	1.512	1.24332457548
0.001123	1.504	1.22718539757
0.001124	1.5	1.22065556157
0.001125	1.492	1.22716584046
0.001126	1.492	1.22879453124
0.001127	1.49	1.22225201984
0.001128	1.486	1.21235473357
0.001129	1.482	1.20069813026
0.00113	1.472	1.18710403925
0.001131	1.472	1.18203891645
0.001132	1.468	1.18193739259
0.001133	1.474	1.1955433911
0.001134	1.466	1.20533978612
0.001135	1.466	1.20035161515
0.001136	1.474	1.2022162867
0.001137	1.472	1.20715202025
0.001138	1.47	1.22028685152
0.001139	1.458	1.22320725963
0.00114	1.448	1.21461763531
0.001141	1.452	1.21148503912
0.001142	1.436	1.21569075015
0.001143	1.428	1.21524318554
0.001144	1.422	1.21816090891
0.001145	1.432	1.21547357026
0.001146	1.428	1.22180849563
0.001147	1.424	1.23135047813
0.001148	1.422	1.23122540585
0.001149	1.408	1.20728455635
0.00115	1.402	1.19849739257
0.001151	1.394	1.19447226841
0.001152	1.388	1.19392462074
0.001153	1.38	1.17796434581
0.001154	1.376	1.17073652032
0.001155	1.378	1.17945580672
0.001156	1.378	1.17435769679
0.001157	1.354	1.18012033285
0.001158	1.346	1.18079803523
0.001159	1.346	1.19259548884
0.00116	1.332	1.18058290687
0.001161	1.324	1.18280344944
0.001162	1.34	1.17660528641
0.001163	1.332	1.16695158426
0.001164	1.328	1.14909355581
0.001165	1.316	1.14023857153
0.001166	1.312	1.14309054759
0.001167	1.302	1.13789103169
0.001168	1.298	1.13542767273
0.001169	1.306	1.13857981714
0.00117	1.302	1.12374196326
0.001171	1.302	1.12374196326
0.001172	1.31	1.14275981728
0.001173	1.312	1.14483885329
0.001174	1.32	1.14262854857
0.001175	1.308	1.12655936373
0.001176	1.296	1.12622555467
0.001177	1.304	1.13295366189
0.001178	1.294	1.12408362678
0.001179	1.302	1.14140089364
0.00118	1.292	1.13257935704
0.001181	1.302	1.14140089364
0.001182	1.3	1.13048662089
0.001183	1.296	1.12622555467
0.001184	1.286	1.12258808118
0.001185	1.282	1.11824684216
0.001186	1.264	1.10557858156
0.001187	1.252	1.09201465192
0.001188	1.262	1.09970723377
0.001189	1.26	1.10471715837
0.00119	1.254	1.09976542953
0.001191	1.258	1.11688674448
0.001192	1.25	1.11153047642
0.001193	1.246	1.11242258158
0.001194	1.246	1.12315804765
0.001195	1.252	1.11556980956
0.001196	1.252	1.11197841706
0.001197	1.236	1.11009188809
0.001198	1.226	1.10404891196
0.001199	1.226	1.11486501425
0.0012	1.226	1.10404891196
0.001201	1.228	1.10091598226
0.001202	1.226	1.08209241749
0.001203	1.224	1.08343158529
0.001204	1.21	1.07605761928
0.001205	1.2	1.06957935657
0.001206	1.186	1.05423147363
0.001207	1.184	1.0421823257
0.001208	1.172	1.0268476031
0.001209	1.178	1.03456077637
0.00121	1.166	1.02295845468
0.001211	1.162	1.03525648996
0.001212	1.172	1.04614339361
0.001213	1.166	1.04806679176
0.001214	1.162	1.05059792499
0.001215	1.174	1.04676836024
0.001216	1.17	1.04933312156
0.001217	1.166	1.05377606729
0.001218	1.168	1.05440789071
0.001219	1.17	1.06447169995
0.00122	1.166	1.06510281194
0.001221	1.152	1.05493886079
0.001222	1.142	1.06293743936
0.001223	1.152	1.06812733323
0.001224	1.146	1.06427627992
0.001225	1.142	1.04586614822
0.001226	1.13	1.04168133323
0.001227	1.116	1.04045374717
0.001228	1.112	1.03511158819
0.001229	1.116	1.03660214161
0.00123	1.114	1.03971342205
0.001231	1.124	1.04528656358
0.001232	1.13	1.05692951515
0.001233	1.12	1.06094297679
0.001234	1.12	1.06470653234
0.001235	1.122	1.06165719514
0.001236	1.104	1.06638829701
0.001237	1.106	1.0708706738
0.001238	1.096	1.05961502443
0.001239	1.094	1.0569597911
0.00124	1.098	1.05470185361
0.001241	1.088	1.04511052047
0.001242	1.076	1.0345163121
0.001243	1.076	1.02870015068
0.001244	1.07	1.02425582742
0.001245	1.054	1.00751377162
0.001246	1.07	1.01444566143
0.001247	1.084	1.02807781807
0.001248	1.084	1.02613059598
0.001249	1.09	1.02659631794
0.00125	1.084	1.03196123958
0.001251	1.084	1.02613059598
0.001252	1.09	1.03629146479
0.001253	1.084	1.02807781807
0.001254	1.082	1.01354624956
0.001255	1.076	1.0050990001
0.001256	1.074	1.01218772962
0.001257	1.078	1.02172207571
0.001258	1.074	1.02981745955
0.001259	1.07	1.02815368501
0.00126	1.064	1.02562371267
0.001261	1.064	1.01779369226
0.001262	1.04	1.00319489632
0.001263	1.032	0.995477774739
0.001264	1.038	1.00027796137
0.001265	1.038	1.00027796137
0.001266	1.036	1.01128828729
0.001267	1.02	1.00179838291
0.001268	1.016	1.00585486031
0.001269	1.014	0.994888938525
0.00127	1.02	1.00379280731
0.001271	1.022	1.01661988963
0.001272	1.018	1.00879928628
0.001273	1.014	1.00090159356
0.001274	1.004	0.993973842714
0.001275	0.998	0.986912356798
0.001276	0.992	0.985868145342
0.001277	1.002	1.00099750249
0.001278	1.01	1.01286721736
0.001279	1.002	1.00895787821
0.00128	1.002	1.0188208871
0.001281	0.994	1.02467751024
0.001282	0.998	1.0305319015
0.001283	0.996	1.01783299219
0.001284	0.988	1.0216927131
0.001285	0.986	1.01872665617
0.001286	0.984	1.01180235224
0.001287	0.976	1.01952145637
0.001288	0.976	1.01559046864
0.001289	0.98	1.00379280731
0.00129	0.99	1.01286721736
0.001291	0.986	1.01676152563
0.001292	0.988	1.0118576975
0.001293	0.998	1.00895787821
0.001294	0.994	1.00297756705
0.001295	0.968	0.989432160383
0.001296	0.968	0.987408729959
0.001297	0.962	0.992247952883
0.001298	0.956	0.982885547762
0.001299	0.95	0.985646995633
0.0013	0.948	0.986557651635
0.001301	0.948	0.974318223169
0.001302	0.94	0.977957054272
0.001303	0.948	0.972263338813
0.001304	0.944	0.967917351844
0.001305	0.938	0.972705505279
0.001306	0.92	0.966229786334
0.001307	0.922	0.967427516665
0.001308	0.906	0.961854458845
0.001309	0.896	0.949307115743
0.00131	0.902	0.948891985423
0.001311	0.904	0.950149461927
0.001312	0.9	0.947628619239
0.001313	0.896	0.932300380779
0.001314	0.892	0.927542990917
0.001315	0.89	0.92622891339
0.001316	0.898	0.9335930591
0.001317	0.898	0.939997872338
0.001318	0.902	0.959372711724
0.001319	0.904	0.964771475532
0.00132	0.898	0.96311785364
0.001321	0.9	0.951840322743
0.001322	0.9	0.945515732286
0.001323	0.898	0.937867794521
0.001324	0.9	0.947628619239
0.001325	0.904	0.954350040604
0.001326	0.908	0.965161126445
0.001327	0.896	0.963941906963
0.001328	0.886	0.95760325814
0.001329	0.88	0.953729521405
0.00133	0.876	0.957404825557
0.001331	0.87	0.957653381971
0.001332	0.872	0.958966109933
0.001333	0.868	0.974974871471
0.001334	0.884	0.968784805826
0.001335	0.874	0.962353365454
0.001336	0.866	0.96749366923
0.001337	0.864	0.968247902141
0.001338	0.868	0.96466367196
0.001339	0.866	0.961272073869
0.00134	0.874	0.960272877884
0.001341	0.872	0.967272453862
0.001342	0.874	0.962353365454
0.001343	0.874	0.962353365454
0.001344	0.862	0.954440150036
0.001345	0.862	0.952342375409
0.001346	0.858	0.945429003151
0.001347	0.84	0.935093578205
0.001348	0.846	0.943548620899
0.001349	0.836	0.936538306745
0.00135	0.83	0.93866927083
0.001351	0.826	0.935801260952
0.001352	0.822	0.930760978984
0.001353	0.818	0.927834036884
0.001354	0.816	0.926360620925
0.001355	0.81	0.928385695711
0.001356	0.816	0.934956683489
0.001357	0.822	0.9520063025
0.001358	0.81	0.939095309327
0.001359	0.808	0.946116271924
0.00136	0.798	0.938720405659
0.001361	0.792	0.925600345722
0.001362	0.782	0.926539799469
0.001363	0.786	0.933918626005
0.001364	0.788	0.931158418316
0.001365	0.786	0.929625731141
0.001366	0.776	0.928344763544
0.001367	0.78	0.911921049214
0.001368	0.772	0.907753270443
0.001369	0.77	0.910549284773
0.00137	0.766	0.902908633251
0.001371	0.768	0.902317017461
0.001372	0.772	0.8921972876
0.001373	0.756	0.88343873585
0.001374	0.752	0.886846097133
0.001375	0.752	0.889098419749
0.001376	0.762	0.886203136984
0.001377	0.756	0.878899311639
0.001378	0.75	0.880624778211
0.001379	0.752	0.87777901547
0.00138	0.744	0.873191846045
0.001381	0.734	0.859792998343
0.001382	0.732	0.864971675837
0.001383	0.73	0.858545281275
0.001384	0.73	0.858545281275
0.001385	0.726	0.850249375184
0.001386	0.732	0.858006992978
0.001387	0.726	0.859606886897
0.001388	0.728	0.863722177555
0.001389	0.724	0.862452317523
0.00139	0.722	0.862969292617
0.001391	0.712	0.867787992542
0.001392	0.718	0.875486150661
0.001393	0.718	0.875486150661
0.001394	0.714	0.871896782882
0.001395	0.718	0.880043180759
0.001396	0.716	0.880536200278
0.001397	0.722	0.885841972363
0.001398	0.726	0.887087368865
0.001399	0.732	0.892286949361
0.0014	0.732	0.890042695605
0.001401	0.728	0.90222835247
0.001402	0.72	0.888594395661
0.001403	0.718	0.880043180759
0.001404	0.718	0.880043180759
0.001405	0.718	0.880043180759
0.001406	0.712	0.876958379856
0.001407	0.706	0.876107299365
0.001408	0.698	0.864173593672
0.001409	0.69	0.856679636737
0.00141	0.696	0.859990697624
0.001411	0.696	0.864629400379
0.001412	0.686	0.862208791419
0.001413	0.684	0.857988344909
0.001414	0.682	0.856081771795
0.001415	0.684	0.855654135735
0.001416	0.678	0.85224174974
0.001417	0.688	0.85945098755
0.001418	0.684	0.860316220933
0.001419	0.682	0.846685301632
0.00142	0.68	0.847112743382
0.001421	0.676	0.847952828877
0.001422	0.67	0.84917607126
0.001423	0.676	0.864305501544
0.001424	0.676	0.857335406944
0.001425	0.67	0.856212590424
0.001426	0.668	0.854269278389
0.001427	0.666	0.849967058185
0.001428	0.66	0.84403791384
0.001429	0.658	0.837278926046
0.00143	0.66	0.839285410334
0.001431	0.66	0.8416650165
0.001432	0.646	0.834675985039
0.001433	0.642	0.837756527877
0.001434	0.64	0.835703296631
0.001435	0.646	0.834675985039
0.001436	0.642	0.830563664026
0.001437	0.646	0.827456343259
0.001438	0.644	0.822960509381
0.001439	0.64	0.826075057123
0.00144	0.634	0.809965431361
0.001441	0.634	0.81243092014
0.001442	0.628	0.793483459185
0.001443	0.63	0.800687204843
0.001444	0.632	0.807821762519
0.001445	0.632	0.805342163307
0.001446	0.628	0.80846521261
0.001447	0.634	0.819782898089
0.001448	0.632	0.815215308983
0.001449	0.626	0.816164199166
0.00145	0.628	0.823174343624
0.001451	0.62	0.814616474177
0.001452	0.618	0.802543456767
0.001453	0.632	0.810293773887
0.001454	0.628	0.801009363241
0.001455	0.628	0.805987592957
0.001456	0.632	0.812758266645
0.001457	0.628	0.813397811652
0.001458	0.622	0.824084947078
0.001459	0.628	0.828019323446
0.00146	0.624	0.82135497807
0.001461	0.628	0.828019323446
0.001462	0.624	0.823786380077
0.001463	0.616	0.810274027721
0.001464	0.618	0.81490858383
0.001465	0.622	0.814319347676
0.001466	0.62	0.81215762017
0.001467	0.618	0.812450613884
0.001468	0.618	0.812450613884
0.001469	0.626	0.82590798519
0.00147	0.618	0.824667205605
0.001471	0.622	0.83133386795
0.001472	0.618	0.831911052938
0.001473	0.622	0.833736169301
0.001474	0.618	0.836705443989
0.001475	0.62	0.841189633793
0.001476	0.612	0.839914281341
0.001477	0.618	0.836705443989
0.001478	0.618	0.834311692355
0.001479	0.612	0.827922701706
0.00148	0.602	0.802244351803
0.001481	0.596	0.792959015334
0.001482	0.594	0.793198587997
0.001483	0.588	0.788832048031
0.001484	0.59	0.791138420253
0.001485	0.594	0.79822553204
0.001486	0.594	0.790673130946
0.001487	0.592	0.793433046955
0.001488	0.582	0.776708439506
0.001489	0.584	0.786729940958
0.00149	0.58	0.784601809837
0.001491	0.582	0.786940912648
0.001492	0.576	0.784999363057
0.001493	0.586	0.796620361276
0.001494	0.586	0.796620361276
0.001495	0.588	0.796401908586
0.001496	0.576	0.787543014698
0.001497	0.578	0.784803160034
0.001498	0.582	0.792007575721
0.001499	0.578	0.787347445541
0.0015	0.572	0.790453034658
0.001501	0.562	0.783681057574
0.001502	0.566	0.775657140752
0.001503	0.568	0.775484364768
0.001504	0.568	0.778059123717
0.001505	0.562	0.773405456407
0.001506	0.56	0.75789181286
0.001507	0.552	0.75319054694
0.001508	0.552	0.75319054694
0.001509	0.554	0.763599371398
0.00151	0.542	0.756462821294
0.001511	0.536	0.756772092509
0.001512	0.534	0.762131222297
0.001513	0.532	0.767447718089
0.001514	0.522	0.743986559018
0.001515	0.516	0.738744881539
0.001516	0.524	0.743924727375
0.001517	0.522	0.743986559018
0.001518	0.52	0.741350119714
0.001519	0.518	0.735986412918
0.00152	0.516	0.738744881539
0.001521	0.508	0.741576698663
0.001522	0.516	0.760094730938
0.001523	0.516	0.757458909777
0.001524	0.508	0.746951136287
0.001525	0.508	0.749623905702
0.001526	0.508	0.746951136287
0.001527	0.514	0.746862771866
0.001528	0.514	0.746862771866
0.001529	0.512	0.738820681898
0.00153	0.508	0.73887482025
0.001531	0.502	0.736203776138
0.001532	0.496	0.728
0.001533	0.498	0.733482106121
0.001534	0.498	0.733482106121
0.001535	0.496	0.730742088565
0.001536	0.5	0.730753036258
0.001537	0.5	0.733484832836
0.001538	0.494	0.727986263607
0.001539	0.5	0.730753036258
0.00154	0.5	0.736206492772
0.001541	0.504	0.741609061433
0.001542	0.504	0.741609061433
0.001543	0.498	0.733482106121
0.001544	0.5	0.733484832836
0.001545	0.49	0.719652694013
0.001546	0.488	0.716837499019
0.001547	0.488	0.716837499019
0.001548	0.484	0.713963584506
0.001549	0.486	0.711198987626
0.00155	0.484	0.713963584506
0.001551	0.486	0.716801227678
0.001552	0.48	0.705407683542
0.001553	0.484	0.708338901939
0.001554	0.484	0.711156804088
0.001555	0.484	0.711156804088
0.001556	0.484	0.719544300235
0.001557	0.488	0.719622123062
0.001558	0.486	0.711198987626
0.001559	0.49	0.714072825418
0.00156	0.48	0.696850055607
0.001561	0.47	0.699356847396
0.001562	0.478	0.702506939468
0.001563	0.484	0.708338901939
0.001564	0.482	0.696904584574
0.001565	0.48	0.691086101727
0.001566	0.48	0.693974062916
0.001567	0.476	0.690958754196
0.001568	0.472	0.699439775821
0.001569	0.474	0.699516976206
0.00157	0.472	0.690808222302
0.001571	0.47	0.702210794562
0.001572	0.474	0.708042371613
0.001573	0.478	0.705348140991
0.001574	0.472	0.702293385986
0.001575	0.472	0.699439775821
0.001576	0.476	0.702441456635
0.001577	0.468	0.69640218265
0.001578	0.464	0.690437542432
0.001579	0.462	0.693221465334
0.00158	0.466	0.693429160044
0.001581	0.46	0.687313611098
0.001582	0.458	0.687194295669
0.001583	0.458	0.68134866258
0.001584	0.458	0.678406957511
0.001585	0.466	0.690538919975
0.001586	0.466	0.690538919975
0.001587	0.466	0.690538919975
0.001588	0.468	0.690634490885
0.001589	0.466	0.681794690504
0.00159	0.458	0.678406957511
0.001591	0.458	0.678406957511
0.001592	0.46	0.678527818147
0.001593	0.462	0.678642763168
0.001594	0.464	0.678751795578
0.001595	0.464	0.678751795578
0.001596	0.464	0.678751795578
0.001597	0.466	0.681794690504
0.001598	0.456	0.675325106893
0.001599	0.448	0.668801913873
0.0016	0.45	0.671937497093
0.001601	0.45	0.671937497093
0.001602	0.452	0.672083328167
0.001603	0.452	0.666105096813
0.001604	0.452	0.6780088495
0.001605	0.45	0.674907401056
0.001606	0.444	0.668478870272
0.001607	0.44	0.66813172354
0.001608	0.44	0.665131565933
0.001609	0.44	0.665131565933
0.00161	0.436	0.667760436085
0.001611	0.434	0.664563014318
0.001612	0.438	0.658905152507
0.001613	0.436	0.658713898442
0.001614	0.432	0.649134808803
0.001615	0.426	0.632869654826
0.001616	0.424	0.635786127562
0.001617	0.428	0.639387206628
0.001618	0.426	0.639158822203
0.001619	0.414	0.634510835211
0.00162	0.414	0.640783894929
0.001621	0.418	0.644419118276
0.001622	0.412	0.640512294964
0.001623	0.404	0.636226374807
0.001624	0.406	0.633375086343
0.001625	0.408	0.636817085198
0.001626	0.404	0.636226374807
0.001627	0.41	0.637102817448
0.001628	0.414	0.646996136001
0.001629	0.414	0.646996136001
0.00163	0.41	0.643350604259
0.001631	0.402	0.642180659939
0.001632	0.402	0.639058682751
0.001633	0.398	0.641557479888
0.001634	0.394	0.637780526514
0.001635	0.39	0.633955834424
0.001636	0.388	0.627260711347
0.001637	0.382	0.622957462432
0.001638	0.378	0.612467141976
0.001639	0.38	0.609590026165
0.00164	0.386	0.610740534106
0.001641	0.382	0.600063329991
0.001642	0.378	0.599262880546
0.001643	0.378	0.602591071955
0.001644	0.382	0.606692673435
0.001645	0.376	0.60218269653
0.001646	0.38	0.606300255649
0.001647	0.372	0.604661888993
0.001648	0.368	0.607104603837
0.001649	0.37	0.607536007163
0.00165	0.374	0.611656766496
0.001651	0.37	0.604235053601
0.001652	0.372	0.611241359857
0.001653	0.37	0.610819122163
0.001654	0.374	0.614917880696
0.001655	0.376	0.615324304737
0.001656	0.38	0.622575296651
0.001657	0.378	0.618963649983
0.001658	0.376	0.618566083778
0.001659	0.37	0.614084684714
0.00166	0.368	0.620141919241
0.001661	0.372	0.620979870849
0.001662	0.37	0.62377880695
0.001663	0.37	0.62377880695
0.001664	0.37	0.62377880695
0.001665	0.374	0.627792959502
0.001666	0.376	0.628191053741
0.001667	0.37	0.626976873577
0.001668	0.364	0.625702804852
0.001669	0.364	0.625702804852
0.00167	0.364	0.622498192768
0.001671	0.36	0.624819974073
0.001672	0.362	0.618834388185
0.001673	0.356	0.617465788526
0.001674	0.354	0.61047850085
0.001675	0.356	0.610953353375
0.001676	0.356	0.607670963598
0.001677	0.356	0.607670963598
0.001678	0.362	0.609061573242
0.001679	0.36	0.608604962188
0.00168	0.36	0.611882341631
0.001681	0.36	0.611882341631
0.001682	0.36	0.611882341631
0.001683	0.356	0.607670963598
0.001684	0.356	0.607670963598
0.001685	0.35	0.599583188557
0.001686	0.342	0.594168326318
0.001687	0.34	0.590254182535
0.001688	0.344	0.594696561281
0.001689	0.342	0.587397650659
0.00169	0.342	0.587397650659
0.001691	0.338	0.582885923659
0.001692	0.338	0.589708402518
0.001693	0.336	0.585750800256
0.001694	0.336	0.589155327567
0.001695	0.33	0.587452125709
0.001696	0.326	0.586279796684
0.001697	0.324	0.582257674917
0.001698	0.326	0.582858473388
0.001699	0.328	0.583451797495
0.0017	0.33	0.584037670018
0.001701	0.332	0.58461611336
0.001702	0.334	0.591983107867
0.001703	0.336	0.592540293989
0.001704	0.332	0.591418633457
0.001705	0.324	0.582257674917
0.001706	0.324	0.582257674917
0.001707	0.326	0.582858473388
0.001708	0.326	0.586279796684
0.001709	0.328	0.583451797495
0.00171	0.328	0.583451797495
0.001711	0.326	0.586279796684
0.001712	0.33	0.59422218067
0.001713	0.326	0.593063234403
0.001714	0.328	0.593646359376
0.001715	0.33	0.59422218067
0.001716	0.336	0.599252868162
0.001717	0.334	0.595351996721
0.001718	0.332	0.591418633457
0.001719	0.33	0.584037670018
0.00172	0.328	0.580013792939
0.001721	0.322	0.574731241538
0.001722	0.324	0.571860122757
0.001723	0.322	0.56419500175
0.001724	0.32	0.563560112144
0.001725	0.318	0.559353197899
0.001726	0.316	0.551492520348
0.001727	0.314	0.558035841143
0.001728	0.318	0.56291740069
0.001729	0.32	0.570613704707
0.00173	0.322	0.574731241538
0.001731	0.322	0.574731241538
0.001732	0.318	0.573477113754
0.001733	0.312	0.560942064745
0.001734	0.312	0.560942064745
0.001735	0.316	0.565812689854
0.001736	0.314	0.572192275376
0.001737	0.314	0.568686205213
0.001738	0.318	0.576954070962
0.001739	0.318	0.580410199773
0.00174	0.318	0.580410199773
0.001741	0.32	0.581033561853
0.001742	0.318	0.580410199773
0.001743	0.316	0.579779268343
0.001744	0.316	0.579779268343
0.001745	0.31	0.577840808528
0.001746	0.314	0.579140742825
0.001747	0.312	0.57502695589
0.001748	0.312	0.57502695589
0.001749	0.312	0.581941577824
0.00175	0.308	0.580634136096
0.001751	0.31	0.588132638101
0.001752	0.31	0.594894948709
0.001753	0.308	0.594252471598
0.001754	0.31	0.594894948709
0.001755	0.314	0.592793387278
0.001756	0.314	0.592793387278
0.001757	0.314	0.592793387278
0.001758	0.312	0.588774999469
0.001759	0.31	0.588132638101
0.00176	0.314	0.599503127598
0.001761	0.314	0.599503127598
0.001762	0.312	0.598878952711
0.001763	0.314	0.596157697258
0.001764	0.312	0.595530016036
0.001765	0.304	0.589562549693
0.001766	0.306	0.59022368641
0.001767	0.306	0.583407233414
0.001768	0.306	0.586825357325
0.001769	0.304	0.586160387607
0.00177	0.304	0.586160387607
0.001771	0.294	0.575815942815
0.001772	0.296	0.576527536203
0.001773	0.294	0.575815942815
0.001774	0.296	0.576527536203
0.001775	0.288	0.570136825683
0.001776	0.286	0.572890914573
0.001777	0.284	0.568633449596
0.001778	0.28	0.563560112144
0.001779	0.286	0.558752181204
0.00178	0.292	0.568098582994
0.001781	0.286	0.56586570845
0.001782	0.286	0.56586570845
0.001783	0.28	0.563560112144
0.001784	0.28	0.563560112144
0.001785	0.284	0.568633449596
0.001786	0.29	0.570876519048
0.001787	0.29	0.5673623181
0.001788	0.286	0.562320193484
0.001789	0.29	0.56382621436
0.00179	0.284	0.561554983951
0.001791	0.282	0.553602745658
0.001792	0.288	0.555928052899
0.001793	0.288	0.555928052899
0.001794	0.286	0.55516123784
0.001795	0.284	0.550766738284
0.001796	0.286	0.551546915502
0.001797	0.282	0.54265642906
0.001798	0.284	0.543455609963
0.001799	0.284	0.539762910916
0.0018	0.282	0.538958254413
0.001801	0.28	0.526877594893
0.001802	0.274	0.520503602293
0.001803	0.274	0.531906006734
0.001804	0.276	0.53275134913
0.001805	0.276	0.53275134913
0.001806	0.272	0.531051786552
0.001807	0.27	0.52640288753
0.001808	0.27	0.530188645672
0.001809	0.266	0.524637017375
0.00181	0.262	0.51122988958
0.001811	0.264	0.512156226165
0.001812	0.262	0.51122988958
0.001813	0.264	0.512156226165
0.001814	0.268	0.517857123153
0.001815	0.268	0.517857123153
0.001816	0.268	0.517857123153
0.001817	0.268	0.517857123153
0.001818	0.268	0.517857123153
0.001819	0.268	0.529316540456
0.00182	0.264	0.523740393707
0.001821	0.264	0.527545258722
0.001822	0.266	0.528435426519
0.001823	0.266	0.524637017375
0.001824	0.264	0.519907684113
0.001825	0.26	0.514198405287
0.001826	0.262	0.515127168765
0.001827	0.258	0.513260167946
0.001828	0.254	0.511355062554
0.001829	0.256	0.51620151104
0.00183	0.254	0.519118483585
0.001831	0.258	0.520995201513
0.001832	0.258	0.520995201513
0.001833	0.254	0.515251394952
0.001834	0.252	0.510388087635
0.001835	0.248	0.508425019054
0.001836	0.246	0.507428812741
0.001837	0.246	0.507428812741
0.001838	0.244	0.510356737978
0.001839	0.236	0.486111098413
0.00184	0.238	0.487191953957
0.001841	0.228	0.481680391961
0.001842	0.222	0.474042192215
0.001843	0.222	0.46980421454
0.001844	0.222	0.46980421454
0.001845	0.22	0.468614980554
0.001846	0.22	0.468614980554
0.001847	0.218	0.467414163243
0.001848	0.216	0.466201673099
0.001849	0.22	0.468614980554
0.00185	0.22	0.468614980554
0.001851	0.222	0.482406467618
0.001852	0.22	0.477074417675
0.001853	0.222	0.478242616252
0.001854	0.222	0.482406467618
0.001855	0.216	0.478898736687
0.001856	0.216	0.470472103318
0.001857	0.218	0.471673615968
0.001858	0.218	0.471673615968
0.001859	0.222	0.474042192215
0.00186	0.222	0.474042192215
0.001861	0.222	0.478242616252
0.001862	0.22	0.472863616701
0.001863	0.214	0.464977418807
0.001864	0.216	0.466201673099
0.001865	0.218	0.467414163243
0.001866	0.218	0.467414163243
0.001867	0.218	0.471673615968
0.001868	0.222	0.474042192215
0.001869	0.224	0.479399624531
0.00187	0.22	0.481248376621
0.001871	0.222	0.46980421454
0.001872	0.222	0.46980421454
0.001873	0.224	0.470981952945
0.001874	0.224	0.470981952945
0.001875	0.224	0.470981952945
0.001876	0.224	0.470981952945
0.001877	0.22	0.46432747065
0.001878	0.224	0.470981952945
0.001879	0.226	0.472148281793
0.00188	0.228	0.477510209315
0.001881	0.228	0.477510209315
0.001882	0.228	0.473303285431
0.001883	0.224	0.466716187849
0.001884	0.222	0.478242616252
0.001885	0.224	0.479399624531
0.001886	0.222	0.478242616252
0.001887	0.222	0.478242616252
0.001888	0.22	0.477074417675
0.001889	0.222	0.478242616252
0.00189	0.218	0.47589494639
0.001891	0.214	0.473501847937
0.001892	0.214	0.473501847937
0.001893	0.214	0.473501847937
0.001894	0.214	0.473501847937
0.001895	0.216	0.474704118373
0.001896	0.214	0.473501847937
0.001897	0.214	0.473501847937
0.001898	0.214	0.473501847937
0.001899	0.21	0.471062628533
0.0019	0.208	0.469825499521
0.001901	0.206	0.468576567916
0.001902	0.208	0.474063286914
0.001903	0.212	0.476503934926
0.001904	0.21	0.462493243194
0.001905	0.208	0.456876350887
0.001906	0.208	0.456876350887
0.001907	0.208	0.456876350887
0.001908	0.204	0.449871092648
0.001909	0.2	0.4472135955
0.00191	0.204	0.463016198421
0.001911	0.204	0.463016198421
0.001912	0.202	0.461731523723
0.001913	0.202	0.461731523723
0.001914	0.204	0.463016198421
0.001915	0.204	0.463016198421
0.001916	0.202	0.457379492326
0.001917	0.204	0.449871092648
0.001918	0.2	0.451663591625
0.001919	0.192	0.441742006153
0.00192	0.194	0.44312977783
0.001921	0.198	0.459125255241
0.001922	0.198	0.459125255241
0.001923	0.196	0.457803451276
0.001924	0.198	0.459125255241
0.001925	0.196	0.453413718363
0.001926	0.198	0.45474828202
0.001927	0.2	0.45607017004
0.001928	0.202	0.457379492326
0.001929	0.2	0.45607017004
0.00193	0.2	0.460434577329
0.001931	0.204	0.467315739089
0.001932	0.2	0.460434577329
0.001933	0.198	0.459125255241
0.001934	0.202	0.461731523723
0.001935	0.202	0.461731523723
0.001936	0.198	0.463460893712
0.001937	0.196	0.462151490315
0.001938	0.194	0.460829686544
0.001939	0.192	0.446246568614
0.00194	0.194	0.447620374871
0.001941	0.196	0.448981068643
0.001942	0.194	0.447620374871
0.001943	0.188	0.443459130022
0.001944	0.188	0.443459130022
0.001945	0.186	0.437497428564
0.001946	0.186	0.437497428564
0.001947	0.186	0.432901836448
0.001948	0.184	0.43144408676
0.001949	0.184	0.43144408676
0.00195	0.186	0.446546750072
0.001951	0.18	0.44226688775
0.001952	0.182	0.443707110603
0.001953	0.184	0.445133687784
0.001954	0.182	0.448191923176
0.001955	0.184	0.449604270442
0.001956	0.18	0.428485705713
0.001957	0.176	0.420742201354
0.001958	0.176	0.420742201354
0.001959	0.178	0.422274792049
0.00196	0.178	0.436252220625
0.001961	0.172	0.431759192143
0.001962	0.17	0.430232495286
0.001963	0.172	0.431759192143
0.001964	0.172	0.427101861387
0.001965	0.17	0.425558456619
0.001966	0.17	0.425558456619
0.001967	0.168	0.424
0.001968	0.166	0.422426324937
0.001969	0.166	0.422426324937
0.00197	0.168	0.424
0.001971	0.168	0.424
0.001972	0.17	0.425558456619
0.001973	0.168	0.424
0.001974	0.17	0.430232495286
0.001975	0.172	0.431759192143
0.001976	0.17	0.430232495286
0.001977	0.17	0.425558456619
0.001978	0.17	0.430232495286
0.001979	0.168	0.42869103093
0.00198	0.166	0.427134639195
0.001981	0.166	0.427134639195
0.001982	0.17	0.434856298103
0.001983	0.166	0.427134639195
0.001984	0.168	0.42869103093
0.001985	0.168	0.42869103093
0.001986	0.17	0.430232495286
0.001987	0.172	0.431759192143
0.001988	0.174	0.433271277608
0.001989	0.174	0.433271277608
0.00199	0.174	0.433271277608
0.001991	0.172	0.431759192143
0.001992	0.168	0.433331282046
0.001993	0.168	0.433331282046
0.001994	0.166	0.427134639195
0.001995	0.164	0.4255631563
0.001996	0.162	0.423976414438
0.001997	0.162	0.423976414438
0.001998	0.162	0.423976414438
[truncated: 8,002 more rows]
