# Supplementary material for: The Influence of Synaptic Size on AMPA Receptor Activation: A Monte Carlo Model
Source: PLoS One. 2015 Jun 24;10(6):e0130924. doi: 10.1371/journal.pone.0130924 (PMC4479604; doi:10.1371/journal.pone.0130924)
Supplement: S1 Dataset — This package contains the experimental data used as basis for the analysis presented in the paper. (ZIP) [file pone.0130924.s001.zip › S1 Simulation data/training/1165_9641_141_167.csv]

time	AMPA.O.mean	AMPA.O.stdev
0.0	0.0	0.0
1e-06	0.0	0.0
2e-06	0.048	0.213766227454
3e-06	0.158	0.386051809994
4e-06	0.386	0.626900311054
5e-06	0.686	0.812036944972
6e-06	1.04	0.974884608556
7e-06	1.428	1.14752603456
8e-06	1.824	1.35684339553
9e-06	2.274	1.4882620737
1e-05	2.74	1.59386323127
1.1e-05	3.18	1.69457959388
1.2e-05	3.558	1.77274814906
1.3e-05	4.012	1.89205073928
1.4e-05	4.372	1.99539870703
1.5e-05	4.744	2.12378529988
1.6e-05	5.148	2.23832437328
1.7e-05	5.58	2.30382290986
1.8e-05	5.924	2.36097945777
1.9e-05	6.296	2.43236181519
2e-05	6.658	2.44970120627
2.1e-05	6.982	2.51985634511
2.2e-05	7.254	2.59951610882
2.3e-05	7.494	2.57797672604
2.4e-05	7.736	2.63558418572
2.5e-05	7.946	2.65538773063
2.6e-05	8.134	2.64046283822
2.7e-05	8.258	2.67571224163
2.8e-05	8.45	2.71652351361
2.9e-05	8.564	2.75642957465
3e-05	8.734	2.71426675181
3.1e-05	8.878	2.70760336829
3.2e-05	9.036	2.72446398398
3.3e-05	9.136	2.75272664825
3.4e-05	9.312	2.74274606918
3.5e-05	9.386	2.76568327905
3.6e-05	9.47	2.77868674017
3.7e-05	9.548	2.79064437003
3.8e-05	9.592	2.7902573358
3.9e-05	9.644	2.81731503386
4e-05	9.702	2.8371105019
4.1e-05	9.758	2.85857237096
4.2e-05	9.842	2.89016193318
4.3e-05	9.848	2.88736835198
4.4e-05	9.828	2.88000277778
4.5e-05	9.88	2.85685141371
4.6e-05	9.908	2.87602781628
4.7e-05	9.9	2.88340076992
4.8e-05	9.918	2.82971305966
4.9e-05	9.952	2.88542821779
5e-05	9.98	2.87951384786
5.1e-05	10.032	2.90016827098
5.2e-05	10.062	2.90071646322
5.3e-05	10.068	2.95082632495
5.4e-05	10.094	2.95519271791
5.5e-05	10.146	2.98206036156
5.6e-05	10.124	2.98808032021
5.7e-05	10.076	2.96280677737
5.8e-05	10.076	2.97762052653
5.9e-05	10.052	3.00221518216
6e-05	10.014	2.97486201361
6.1e-05	10.022	2.98287042964
6.2e-05	10.01	2.97084163159
6.3e-05	9.97	2.92525212589
6.4e-05	9.928	2.90565242243
6.5e-05	9.926	2.90869799051
6.6e-05	9.946	2.9255912223
6.7e-05	9.912	2.89417622131
6.8e-05	9.884	2.87515982164
6.9e-05	9.926	2.87550412971
7e-05	9.878	2.90501566261
7.1e-05	9.866	2.89621200881
7.2e-05	9.814	2.87530937466
7.3e-05	9.808	2.90708376212
7.4e-05	9.82	2.92431188487
7.5e-05	9.814	2.90781773844
7.6e-05	9.792	2.91628805162
7.7e-05	9.762	2.90333532338
7.8e-05	9.75	2.91195810409
7.9e-05	9.78	2.93659666962
8e-05	9.78	2.91746465274
8.1e-05	9.74	2.91073873785
8.2e-05	9.708	2.91045288572
8.3e-05	9.706	2.87185723879
8.4e-05	9.698	2.84302585285
8.5e-05	9.636	2.82125929329
8.6e-05	9.626	2.82101471106
8.7e-05	9.586	2.81329059999
8.8e-05	9.574	2.83487636415
8.9e-05	9.562	2.86184485953
9e-05	9.57	2.85396215812
9.1e-05	9.542	2.82705429732
9.2e-05	9.512	2.81742009647
9.3e-05	9.48	2.82588039379
9.4e-05	9.462	2.7986703986
9.5e-05	9.434	2.78525474598
9.6e-05	9.39	2.76729109419
9.7e-05	9.354	2.775731255
9.8e-05	9.328	2.78287908469
9.9e-05	9.292	2.80833331355
0.0001	9.326	2.8092212444
0.000101	9.27	2.80732969207
0.000102	9.234	2.76102227445
0.000103	9.212	2.73624852672
0.000104	9.176	2.73441474543
0.000105	9.168	2.7217229837
0.000106	9.138	2.73842217344
0.000107	9.12	2.7139638907
0.000108	9.078	2.70331574183
0.000109	9.034	2.69756260354
0.00011	9.012	2.72247240574
0.000111	8.984	2.74513096227
0.000112	8.942	2.71783663968
0.000113	8.904	2.70532511909
0.000114	8.866	2.68850218523
0.000115	8.838	2.68696036443
0.000116	8.84	2.69636792742
0.000117	8.852	2.704458541
0.000118	8.846	2.68296179622
0.000119	8.822	2.68073049746
0.00012	8.78	2.67275139136
0.000121	8.778	2.65945783949
0.000122	8.8	2.6328691574
0.000123	8.792	2.64891222958
0.000124	8.802	2.66585746056
0.000125	8.766	2.65541785789
0.000126	8.756	2.66692032127
0.000127	8.72	2.67761087539
0.000128	8.684	2.7195852625
0.000129	8.664	2.70316555172
0.00013	8.642	2.6828783051
0.000131	8.626	2.6769617106
0.000132	8.63	2.70796971918
0.000133	8.576	2.69373792341
0.000134	8.538	2.67816280312
0.000135	8.512	2.64987848778
0.000136	8.484	2.6430558072
0.000137	8.476	2.64375187943
0.000138	8.482	2.62405716401
0.000139	8.486	2.61491950163
0.00014	8.478	2.58331492467
0.000141	8.456	2.56438374663
0.000142	8.444	2.57892690862
0.000143	8.434	2.57092279153
0.000144	8.41	2.5764122341
0.000145	8.394	2.63339400774
0.000146	8.37	2.64595918336
0.000147	8.354	2.65869968218
0.000148	8.314	2.67346292288
0.000149	8.256	2.6740351531
0.00015	8.236	2.66539002774
0.000151	8.218	2.68299757734
0.000152	8.166	2.68522699227
0.000153	8.118	2.67358859962
0.000154	8.122	2.69204680494
0.000155	8.12	2.68581458779
0.000156	8.104	2.67603886369
0.000157	8.102	2.67798356978
0.000158	8.072	2.66135604533
0.000159	8.042	2.67137342953
0.00016	8.028	2.6823899791
0.000161	7.978	2.69174961688
0.000162	7.962	2.66768738798
0.000163	7.924	2.68890758488
0.000164	7.942	2.68377271765
0.000165	7.918	2.69356195399
0.000166	7.9	2.68290886912
0.000167	7.9	2.67469624444
0.000168	7.858	2.63397722086
0.000169	7.884	2.67030784742
0.00017	7.878	2.65388696067
0.000171	7.866	2.67881391664
0.000172	7.834	2.65149844428
0.000173	7.796	2.63104237898
0.000174	7.782	2.63789234049
0.000175	7.742	2.63428092655
0.000176	7.732	2.62148354944
0.000177	7.682	2.61244636309
0.000178	7.666	2.62420349821
0.000179	7.664	2.65840252784
0.00018	7.648	2.66159651337
0.000181	7.626	2.66423047051
0.000182	7.616	2.68487318136
0.000183	7.568	2.70728203185
0.000184	7.546	2.71733030749
0.000185	7.56	2.68372874933
0.000186	7.528	2.66556110416
0.000187	7.508	2.63627312697
0.000188	7.508	2.6279147627
0.000189	7.498	2.59268123764
0.00019	7.472	2.5567979975
0.000191	7.464	2.54415093892
0.000192	7.452	2.55884661518
0.000193	7.418	2.57357261409
0.000194	7.4	2.57371327074
0.000195	7.374	2.56088344131
0.000196	7.346	2.5640366612
0.000197	7.352	2.58226567185
0.000198	7.326	2.58141898963
0.000199	7.298	2.58943932155
0.0002	7.312	2.58585691793
0.000201	7.272	2.53811268465
0.000202	7.258	2.54232885363
0.000203	7.244	2.55116914375
0.000204	7.234	2.55249760039
0.000205	7.198	2.56179546412
0.000206	7.194	2.53857519093
0.000207	7.182	2.56298185713
0.000208	7.17	2.55050975297
0.000209	7.166	2.5429203684
0.00021	7.136	2.53485778694
0.000211	7.122	2.52093554063
0.000212	7.122	2.53280792797
0.000213	7.106	2.53510630941
0.000214	7.086	2.50491596665
0.000215	7.068	2.48985461423
0.000216	7.044	2.43681431381
0.000217	6.99	2.46128015472
0.000218	6.952	2.47258892661
0.000219	6.918	2.42224606512
0.00022	6.91	2.43760127995
0.000221	6.906	2.45787794652
0.000222	6.904	2.47684961191
0.000223	6.898	2.46730541279
0.000224	6.876	2.47641353574
0.000225	6.862	2.50099100358
0.000226	6.814	2.50188009305
0.000227	6.788	2.48979035262
0.000228	6.77	2.47731709718
0.000229	6.766	2.48822105127
0.00023	6.752	2.45733514198
0.000231	6.742	2.47536583155
0.000232	6.716	2.4631979214
0.000233	6.706	2.46405438252
0.000234	6.694	2.47958948215
0.000235	6.652	2.48412882114
0.000236	6.624	2.47520180995
0.000237	6.614	2.46272288331
0.000238	6.624	2.45328840539
0.000239	6.608	2.44669900069
0.00024	6.604	2.46560012979
0.000241	6.586	2.46467117482
0.000242	6.586	2.45654309956
0.000243	6.568	2.43831417172
0.000244	6.558	2.41715452547
0.000245	6.512	2.4211270103
0.000246	6.468	2.41432723548
0.000247	6.454	2.38660512025
0.000248	6.442	2.37710664464
0.000249	6.442	2.38969370422
0.00025	6.438	2.41042651827
0.000251	6.416	2.40061325498
0.000252	6.418	2.41148833711
0.000253	6.386	2.41929824536
0.000254	6.386	2.40187510083
0.000255	6.368	2.42746287304
0.000256	6.364	2.41981486895
0.000257	6.338	2.41324594685
0.000258	6.314	2.39904230892
0.000259	6.276	2.41657277979
0.00026	6.23	2.40854728
0.000261	6.202	2.41188639865
0.000262	6.168	2.40910273754
0.000263	6.146	2.41923210958
0.000264	6.12	2.43178946457
0.000265	6.12	2.43261176516
0.000266	6.122	2.43045592431
0.000267	6.106	2.41221143352
0.000268	6.088	2.40421629643
0.000269	6.09	2.39539140852
0.00027	6.088	2.39588313571
0.000271	6.058	2.40304723216
0.000272	6.054	2.4081287341
0.000273	6.048	2.39367834096
0.000274	6.026	2.39109263727
0.000275	6.014	2.38449239881
0.000276	6.018	2.38530417348
0.000277	5.996	2.36811824029
0.000278	5.988	2.36724650174
0.000279	5.97	2.32918440661
0.00028	5.934	2.32414371328
0.000281	5.932	2.32795532603
0.000282	5.936	2.31687375573
0.000283	5.924	2.27644986767
0.000284	5.914	2.26949421678
0.000285	5.9	2.25787510726
0.000286	5.89	2.26581111305
0.000287	5.88	2.28595712996
0.000288	5.85	2.29335998047
0.000289	5.838	2.28292706848
0.00029	5.844	2.29165093328
0.000291	5.834	2.31396715621
0.000292	5.812	2.29012139416
0.000293	5.77	2.2788374229
0.000294	5.74	2.29006550125
0.000295	5.718	2.28352271721
0.000296	5.688	2.30274966073
0.000297	5.67	2.30848435126
0.000298	5.658	2.31279830508
0.000299	5.652	2.31838219455
0.0003	5.646	2.30666078997
0.000301	5.604	2.25459175906
0.000302	5.578	2.24942570449
0.000303	5.558	2.23128572801
0.000304	5.548	2.23957495967
0.000305	5.534	2.24696328408
0.000306	5.524	2.22832313635
0.000307	5.52	2.21485891199
0.000308	5.492	2.19771153703
0.000309	5.488	2.16098496061
0.00031	5.456	2.18542078328
0.000311	5.452	2.17616543489
0.000312	5.446	2.17234527642
0.000313	5.432	2.15345675601
0.000314	5.424	2.1373404034
0.000315	5.402	2.18091632118
0.000316	5.408	2.18301076498
0.000317	5.37	2.17924298783
0.000318	5.358	2.1757380357
0.000319	5.342	2.1902136882
0.00032	5.33	2.16173541397
0.000321	5.314	2.17517907309
0.000322	5.3	2.18403296678
0.000323	5.282	2.20147132618
0.000324	5.25	2.20261208568
0.000325	5.21	2.19314842179
0.000326	5.21	2.19952267549
0.000327	5.188	2.18464093159
0.000328	5.19	2.18126110312
0.000329	5.17	2.16820202011
0.00033	5.158	2.15244883795
0.000331	5.18	2.13157218972
0.000332	5.194	2.13550087801
0.000333	5.172	2.12283207061
0.000334	5.144	2.12020376379
0.000335	5.126	2.11332060985
0.000336	5.1	2.10285520186
0.000337	5.074	2.0862703564
0.000338	5.078	2.09378031321
0.000339	5.066	2.09323768359
0.00034	5.064	2.119411239
0.000341	5.034	2.10162889207
0.000342	5.032	2.09927987653
0.000343	4.986	2.10185727394
0.000344	4.972	2.08883125216
0.000345	4.97	2.08353065732
0.000346	4.964	2.0944459888
0.000347	4.95	2.0831466583
0.000348	4.946	2.10501401421
0.000349	4.926	2.10820397495
0.00035	4.904	2.10113873887
0.000351	4.884	2.08483668425
0.000352	4.864	2.08937885507
0.000353	4.842	2.07582176499
0.000354	4.866	2.0957204012
0.000355	4.864	2.09511431669
0.000356	4.89	2.11137396024
0.000357	4.87	2.11969337405
0.000358	4.878	2.14548735722
0.000359	4.85	2.14557684551
0.00036	4.852	2.17395860126
0.000361	4.838	2.1917472482
0.000362	4.816	2.173969641
0.000363	4.79	2.1572899666
0.000364	4.772	2.14476478897
0.000365	4.758	2.13434673847
0.000366	4.734	2.11925552966
0.000367	4.724	2.10898648644
0.000368	4.694	2.13268938198
0.000369	4.69	2.14147145673
0.00037	4.678	2.12563308217
0.000371	4.676	2.12391713586
0.000372	4.652	2.10971467265
0.000373	4.628	2.08844822775
0.000374	4.62	2.08221036401
0.000375	4.608	2.07227797363
0.000376	4.592	2.06531740902
0.000377	4.602	2.03950876438
0.000378	4.602	2.03754656389
0.000379	4.606	2.02355232203
0.00038	4.604	2.02661885909
0.000381	4.61	2.00746108306
0.000382	4.59	1.99446734744
0.000383	4.572	2.01713063533
0.000384	4.556	2.02949846021
0.000385	4.528	2.01921172738
0.000386	4.528	2.02613326314
0.000387	4.514	2.04298898675
0.000388	4.496	2.0292816463
0.000389	4.488	2.03613751991
0.00039	4.472	2.04186581342
0.000391	4.456	2.03864268571
0.000392	4.462	2.02695732565
0.000393	4.464	2.02304325213
0.000394	4.438	2.02833823609
0.000395	4.414	2.02943440397
0.000396	4.428	2.02109277372
0.000397	4.43	2.03693397046
0.000398	4.418	2.0384494107
0.000399	4.404	2.02306302423
0.0004	4.4	2.02977831302
0.000401	4.378	2.0501502384
0.000402	4.348	2.06079984472
0.000403	4.332	2.05372247395
0.000404	4.314	2.03160133885
0.000405	4.324	2.01470196307
0.000406	4.334	2.00859254206
0.000407	4.326	2.02280102828
0.000408	4.316	2.03669929052
0.000409	4.316	2.06401162787
0.00041	4.298	2.04772947432
0.000411	4.264	2.02442683246
0.000412	4.262	2.03306566544
0.000413	4.23	2.0320187007
0.000414	4.236	2.02393280521
0.000415	4.204	2.01454312438
0.000416	4.182	1.99320746537
0.000417	4.166	1.98656588111
0.000418	4.156	1.98183349452
0.000419	4.132	1.99062201334
0.00042	4.14	1.98
0.000421	4.13	1.98522039079
0.000422	4.108	1.97593927032
0.000423	4.102	1.96662045143
0.000424	4.118	2.01496302696
0.000425	4.11	2.00247347049
0.000426	4.088	2.00904355353
0.000427	4.096	2.02652017014
0.000428	4.096	2.03832872717
0.000429	4.084	2.01517840401
0.00043	4.066	2.02919787108
0.000431	4.05	2.02076718105
0.000432	4.046	2.04251903296
0.000433	4.026	2.02220770447
0.000434	4.032	2.02952605305
0.000435	4.004	2.01791575642
0.000436	4.012	1.98792756407
0.000437	4.01	1.98743553355
0.000438	3.996	1.9503804757
0.000439	3.968	1.94909620081
0.00044	3.97	1.94141700827
0.000441	3.956	1.91051406695
0.000442	3.962	1.89751310931
0.000443	3.954	1.88252065062
0.000444	3.938	1.88630750409
0.000445	3.918	1.88766416505
0.000446	3.902	1.89113616644
0.000447	3.912	1.90479815204
0.000448	3.892	1.89956205479
0.000449	3.876	1.8911964467
0.00045	3.87	1.8892061825
0.000451	3.868	1.89065491299
0.000452	3.858	1.88834213002
0.000453	3.838	1.89096694842
0.000454	3.826	1.90570826729
0.000455	3.798	1.87114831053
0.000456	3.776	1.87665233861
0.000457	3.766	1.86741639706
0.000458	3.758	1.85780408009
0.000459	3.762	1.85939667634
0.00046	3.76	1.86826122371
0.000461	3.736	1.86609324526
0.000462	3.746	1.86050638268
0.000463	3.758	1.86210526018
0.000464	3.746	1.86265509421
0.000465	3.74	1.862364089
0.000466	3.728	1.86708757159
0.000467	3.716	1.85777931951
0.000468	3.712	1.83985216797
0.000469	3.692	1.82568781559
0.00047	3.664	1.79752719034
0.000471	3.65	1.82304690011
0.000472	3.664	1.85448213796
0.000473	3.674	1.84708527145
0.000474	3.674	1.83949014675
0.000475	3.664	1.85340335599
0.000476	3.63	1.86684225365
0.000477	3.616	1.87417821991
0.000478	3.612	1.86586601877
0.000479	3.598	1.85913851017
0.00048	3.57	1.84203691603
0.000481	3.568	1.83231438351
0.000482	3.564	1.84659253762
0.000483	3.542	1.85154962126
0.000484	3.54	1.85051344226
0.000485	3.542	1.85154962126
0.000486	3.538	1.84839281539
0.000487	3.542	1.84071616497
0.000488	3.5	1.84228119461
0.000489	3.48	1.80377382174
0.00049	3.478	1.79039548704
0.000491	3.484	1.80381373761
0.000492	3.46	1.78336760092
0.000493	3.454	1.77535461246
0.000494	3.442	1.77274814906
0.000495	3.438	1.75674585527
0.000496	3.412	1.76245737537
0.000497	3.416	1.79414157747
0.000498	3.412	1.78500868345
0.000499	3.4	1.7742604093
0.0005	3.386	1.81024970653
0.000501	3.38	1.79432438539
0.000502	3.368	1.79236603405
0.000503	3.356	1.77348921621
0.000504	3.352	1.76184448803
0.000505	3.35	1.77749824191
0.000506	3.352	1.77879060038
0.000507	3.348	1.77845326056
0.000508	3.352	1.77654045831
0.000509	3.346	1.77039091728
0.00051	3.35	1.76507790196
0.000511	3.332	1.76572251501
0.000512	3.336	1.77513492445
0.000513	3.324	1.78410313603
0.000514	3.308	1.74044132334
0.000515	3.304	1.73884559407
0.000516	3.3	1.73262806165
0.000517	3.284	1.73301586836
0.000518	3.286	1.73902386413
0.000519	3.282	1.74197474149
0.00052	3.264	1.74077683808
0.000521	3.262	1.74394839373
0.000522	3.242	1.74225026905
0.000523	3.208	1.73917681677
0.000524	3.21	1.7509711591
0.000525	3.188	1.73570043498
0.000526	3.196	1.73942059319
0.000527	3.164	1.7254286424
0.000528	3.158	1.71611071904
0.000529	3.146	1.7148422668
0.00053	3.126	1.70942212458
0.000531	3.096	1.72938833117
0.000532	3.088	1.71821302521
0.000533	3.094	1.7266047608
0.000534	3.104	1.74848048316
0.000535	3.108	1.75394868796
0.000536	3.08	1.73597235001
0.000537	3.084	1.72769904787
0.000538	3.088	1.7240232017
0.000539	3.084	1.71141578817
0.00054	3.076	1.69888904876
0.000541	3.068	1.69687241713
0.000542	3.048	1.69519792355
0.000543	3.046	1.69584315312
0.000544	3.034	1.69258500525
0.000545	3.018	1.68928268801
0.000546	3.022	1.6880509471
0.000547	3.016	1.68396674551
0.000548	3.022	1.69160160794
0.000549	2.982	1.67620881754
0.00055	2.97	1.66766303551
0.000551	2.98	1.66361053134
0.000552	2.972	1.65747277504
0.000553	2.964	1.66934238549
0.000554	2.966	1.67953684092
0.000555	2.962	1.70779272747
0.000556	2.954	1.70407863668
0.000557	2.942	1.70136298302
0.000558	2.942	1.69901030015
0.000559	2.928	1.70845427214
0.00056	2.926	1.70191774184
0.000561	2.922	1.70056343604
0.000562	2.882	1.67692456598
0.000563	2.888	1.6850685446
0.000564	2.876	1.68066177442
0.000565	2.846	1.65477611779
0.000566	2.826	1.65037086741
0.000567	2.832	1.66246082661
0.000568	2.798	1.65081676754
0.000569	2.816	1.65231473999
0.00057	2.826	1.66964786707
0.000571	2.828	1.6871324785
0.000572	2.804	1.6797571253
0.000573	2.81	1.67985118389
0.000574	2.794	1.675578706
0.000575	2.786	1.66619446644
0.000576	2.77	1.66646332093
0.000577	2.772	1.66733799813
0.000578	2.77	1.66886188763
0.000579	2.762	1.64236293188
0.00058	2.734	1.63928154995
0.000581	2.732	1.64808252221
0.000582	2.706	1.65274438435
0.000583	2.696	1.64547379195
0.000584	2.67	1.64228499354
0.000585	2.656	1.65216948283
0.000586	2.642	1.63640948421
0.000587	2.626	1.62792014546
0.000588	2.624	1.64031216541
0.000589	2.61	1.61799258342
0.00059	2.62	1.6197530676
0.000591	2.62	1.63205392068
0.000592	2.614	1.60530495545
0.000593	2.61	1.59809261309
0.000594	2.608	1.60696484093
0.000595	2.612	1.60170409252
0.000596	2.598	1.59135036997
0.000597	2.596	1.58138673322
0.000598	2.594	1.59159165617
0.000599	2.58	1.58354033735
0.0006	2.574	1.60141312596
0.000601	2.588	1.60070484475
0.000602	2.596	1.59272847655
0.000603	2.594	1.59284776423
0.000604	2.58	1.57721273137
0.000605	2.556	1.57824712894
0.000606	2.554	1.55534047719
0.000607	2.558	1.56672780023
0.000608	2.54	1.57492856981
0.000609	2.542	1.57487650309
0.00061	2.526	1.57013502604
0.000611	2.522	1.57782001508
0.000612	2.526	1.57140828558
0.000613	2.524	1.57398348149
0.000614	2.512	1.57539074518
0.000615	2.498	1.55756091374
0.000616	2.508	1.56138912511
0.000617	2.502	1.55884444381
0.000618	2.514	1.56646225617
0.000619	2.514	1.55364217245
0.00062	2.512	1.54720910028
0.000621	2.492	1.54075825489
0.000622	2.484	1.53419164383
0.000623	2.486	1.53551424611
0.000624	2.486	1.54071541824
0.000625	2.48	1.54194682139
0.000626	2.464	1.53124263264
0.000627	2.448	1.54508769978
0.000628	2.442	1.55904971056
0.000629	2.448	1.56438358467
0.00063	2.45	1.55290051195
0.000631	2.442	1.54746114652
0.000632	2.436	1.53293965961
0.000633	2.434	1.541961089
0.000634	2.43	1.540486936
0.000635	2.424	1.53369618895
0.000636	2.432	1.53667693417
0.000637	2.438	1.54342346749
0.000638	2.432	1.55221647975
0.000639	2.412	1.54215952482
0.00064	2.412	1.54604527747
0.000641	2.41	1.54334053274
0.000642	2.4	1.54402072525
0.000643	2.382	1.54404533612
0.000644	2.374	1.54341310089
0.000645	2.358	1.54590944107
0.000646	2.364	1.53346144392
0.000647	2.352	1.54534656307
0.000648	2.336	1.53463480998
0.000649	2.324	1.53981297566
0.00065	2.32	1.53805071438
0.000651	2.306	1.52196057768
0.000652	2.292	1.5305998824
0.000653	2.294	1.53348100738
0.000654	2.296	1.52328067013
0.000655	2.284	1.5203104946
0.000656	2.27	1.51297719745
0.000657	2.27	1.49836577644
0.000658	2.252	1.48879011281
0.000659	2.24	1.48135073497
0.00066	2.238	1.48234813725
0.000661	2.244	1.49280407288
0.000662	2.226	1.48960531685
0.000663	2.222	1.48617495605
0.000664	2.202	1.47553244627
0.000665	2.192	1.46531088851
0.000666	2.19	1.46761711628
0.000667	2.184	1.46223937849
0.000668	2.19	1.47169969763
0.000669	2.186	1.44616873151
0.00067	2.176	1.44672872371
0.000671	2.178	1.455443575
0.000672	2.186	1.47356845786
0.000673	2.188	1.46719323881
0.000674	2.178	1.46092984089
0.000675	2.158	1.45500378006
0.000676	2.148	1.44156026582
0.000677	2.144	1.443351655
0.000678	2.16	1.45134420452
0.000679	2.162	1.45868296761
0.00068	2.162	1.45868296761
0.000681	2.158	1.4494950845
0.000682	2.152	1.44114399003
0.000683	2.13	1.4412147654
0.000684	2.12	1.43164241345
0.000685	2.114	1.4370121781
0.000686	2.078	1.44219138813
0.000687	2.082	1.45439884488
0.000688	2.068	1.44200416088
0.000689	2.066	1.44556009906
0.00069	2.042	1.44230232614
0.000691	2.038	1.42707953527
0.000692	2.018	1.41621890963
0.000693	2.022	1.41898414367
0.000694	2.014	1.40349706092
0.000695	2.008	1.41135962816
0.000696	2.012	1.40707355884
0.000697	2.012	1.39851921689
0.000698	2.0	1.39857069896
0.000699	1.992	1.37402183389
0.0007	1.99	1.38054337129
0.000701	1.99	1.38054337129
0.000702	2.002	1.37767775623
0.000703	1.988	1.3696189251
0.000704	1.99	1.37473633836
0.000705	1.994	1.3762136462
0.000706	1.998	1.3747712537
0.000707	2.0	1.36967149346
0.000708	1.988	1.36229805843
0.000709	1.978	1.35259602247
0.00071	1.968	1.35756252158
0.000711	1.962	1.34779672058
0.000712	1.96	1.35587610053
0.000713	1.954	1.34754740176
0.000714	1.954	1.34159755516
0.000715	1.948	1.33914002255
0.000716	1.94	1.34029847422
0.000717	1.928	1.3426898376
0.000718	1.922	1.33712976184
0.000719	1.916	1.33151943283
0.00072	1.912	1.33126105629
0.000721	1.908	1.33848272309
0.000722	1.914	1.34409969868
0.000723	1.912	1.33426234302
0.000724	1.896	1.33610778008
0.000725	1.908	1.33848272309
0.000726	1.886	1.33154196329
0.000727	1.874	1.35134155564
0.000728	1.868	1.34408928275
0.000729	1.854	1.36113335129
0.00073	1.856	1.36501428564
0.000731	1.852	1.36018234072
0.000732	1.842	1.35537301139
0.000733	1.846	1.35878033545
0.000734	1.86	1.35955875195
0.000735	1.85	1.35775550082
0.000736	1.846	1.34991999763
0.000737	1.852	1.35576399126
0.000738	1.844	1.34894922069
0.000739	1.832	1.33558077255
0.00074	1.852	1.35133119553
0.000741	1.84	1.34699665924
0.000742	1.84	1.34402380931
0.000743	1.838	1.34601485876
0.000744	1.836	1.35244371417
0.000745	1.834	1.33657921576
0.000746	1.844	1.3430055845
0.000747	1.838	1.32353919474
0.000748	1.824	1.31947868494
0.000749	1.804	1.31665637127
0.00075	1.804	1.31513649482
0.000751	1.794	1.31740806131
0.000752	1.79	1.32283785855
0.000753	1.77	1.33007518584
0.000754	1.762	1.31504980894
0.000755	1.762	1.31352807355
0.000756	1.748	1.29788135051
0.000757	1.74	1.2916655914
0.000758	1.734	1.28811645436
0.000759	1.726	1.28332536794
0.00076	1.704	1.28389407663
0.000761	1.706	1.28201560053
0.000762	1.704	1.28389407663
0.000763	1.708	1.29720314523
0.000764	1.706	1.29134193768
0.000765	1.706	1.28045460677
0.000766	1.708	1.28013124327
0.000767	1.702	1.28109172193
0.000768	1.706	1.27104838618
0.000769	1.688	1.26121211539
0.00077	1.684	1.25225556497
0.000771	1.678	1.25152546918
0.000772	1.67	1.25423283325
0.000773	1.672	1.26507549182
0.000774	1.654	1.25629773541
0.000775	1.648	1.25063823706
0.000776	1.648	1.25860875573
0.000777	1.65	1.27416639416
0.000778	1.642	1.26721584586
0.000779	1.634	1.26334634998
0.00078	1.636	1.26471498766
0.000781	1.622	1.25821937674
0.000782	1.606	1.24046926604
0.000783	1.602	1.24563076391
0.000784	1.608	1.2579093767
0.000785	1.602	1.26316903065
0.000786	1.588	1.25469358809
0.000787	1.578	1.24896597231
0.000788	1.582	1.25350548463
0.000789	1.588	1.25787757751
0.00079	1.588	1.24509276763
0.000791	1.588	1.25309855957
0.000792	1.58	1.25682138747
0.000793	1.58	1.26317061397
0.000794	1.564	1.25614648827
0.000795	1.564	1.25932680429
0.000796	1.58	1.26633328946
0.000797	1.58	1.26633328946
0.000798	1.578	1.26487785972
0.000799	1.572	1.27311272085
0.0008	1.564	1.2703952141
0.000801	1.564	1.26881992418
0.000802	1.564	1.2640822758
0.000803	1.562	1.24665793223
0.000804	1.564	1.25136085922
0.000805	1.554	1.24059824278
0.000806	1.546	1.24092062599
0.000807	1.53	1.22519386221
0.000808	1.52	1.22702893201
0.000809	1.52	1.22539789456
0.00081	1.522	1.23511780815
0.000811	1.524	1.23183765164
0.000812	1.516	1.23196753204
0.000813	1.508	1.23042106614
0.000814	1.498	1.23369201991
0.000815	1.496	1.22392156611
0.000816	1.482	1.20402491669
0.000817	1.474	1.20387873143
0.000818	1.468	1.20207154529
0.000819	1.472	1.19382410765
0.00082	1.454	1.19326610611
0.000821	1.46	1.19180535324
0.000822	1.454	1.17808488659
0.000823	1.444	1.17934897295
0.000824	1.434	1.17713380718
0.000825	1.43	1.17860086543
0.000826	1.416	1.18107747417
0.000827	1.404	1.17846680055
0.000828	1.402	1.16978459556
0.000829	1.4	1.16961532138
0.00083	1.378	1.16752558858
0.000831	1.364	1.15043643892
0.000832	1.358	1.1497112681
0.000833	1.374	1.15331001903
0.000834	1.364	1.15217359803
0.000835	1.374	1.15850075529
0.000836	1.354	1.15615050923
0.000837	1.358	1.15837645004
0.000838	1.346	1.1481654933
0.000839	1.352	1.1472122733
0.00084	1.37	1.14939114317
0.000841	1.352	1.13846212058
0.000842	1.334	1.13068297944
0.000843	1.328	1.12446253828
0.000844	1.346	1.13414461159
0.000845	1.34	1.13331372532
0.000846	1.334	1.12891275128
0.000847	1.316	1.1136175286
0.000848	1.32	1.117855089
0.000849	1.32	1.117855089
0.00085	1.308	1.1122661552
0.000851	1.296	1.10289800072
0.000852	1.304	1.09707976009
0.000853	1.308	1.10142453214
0.000854	1.314	1.10607594676
0.000855	1.306	1.0992561121
0.000856	1.308	1.10323886806
0.000857	1.302	1.11301212931
0.000858	1.302	1.10760823399
0.000859	1.296	1.10832486212
0.00086	1.292	1.09851536175
0.000861	1.282	1.11106975479
0.000862	1.28	1.117855089
0.000863	1.27	1.1122499719
0.000864	1.258	1.1042807614
0.000865	1.264	1.10738611153
0.000866	1.272	1.10906086397
0.000867	1.272	1.11804114414
0.000868	1.274	1.1237989144
0.000869	1.272	1.11804114414
0.00087	1.28	1.11427106217
0.000871	1.276	1.11706042809
0.000872	1.272	1.11266167365
0.000873	1.274	1.1166575124
0.000874	1.274	1.09860092845
0.000875	1.276	1.10264409489
0.000876	1.268	1.0991705964
0.000877	1.264	1.09649623802
0.000878	1.274	1.10766601465
0.000879	1.278	1.10304850301
0.00088	1.266	1.10056530928
0.000881	1.26	1.10290525432
0.000882	1.256	1.11645152156
0.000883	1.252	1.12271813025
0.000884	1.254	1.12671380572
0.000885	1.254	1.11421900899
0.000886	1.256	1.11286297449
0.000887	1.248	1.11646585259
0.000888	1.254	1.10339657422
0.000889	1.242	1.09152920254
0.00089	1.234	1.08777019632
0.000891	1.232	1.0982604427
0.000892	1.232	1.07989629132
0.000893	1.226	1.08209241749
0.000894	1.222	1.07922008877
0.000895	1.216	1.07579923778
0.000896	1.218	1.0837324393
0.000897	1.214	1.08637194367
0.000898	1.206	1.07497162753
0.000899	1.198	1.06901637031
0.0009	1.19	1.07046718773
0.000901	1.186	1.06930070607
0.000902	1.182	1.07185633366
0.000903	1.178	1.07066147778
0.000904	1.174	1.06194350132
0.000905	1.17	1.06447169995
0.000906	1.158	1.06444163767
0.000907	1.152	1.05304130973
0.000908	1.142	1.04011345535
0.000909	1.142	1.04395210618
0.00091	1.148	1.04790075866
0.000911	1.152	1.04732802884
0.000912	1.15	1.04474877363
0.000913	1.142	1.04395210618
0.000914	1.136	1.05142950311
0.000915	1.144	1.04845791523
0.000916	1.14	1.04899952336
0.000917	1.142	1.0553842902
0.000918	1.142	1.0553842902
0.000919	1.132	1.04430646843
0.00092	1.134	1.04882982414
0.000921	1.132	1.04430646843
0.000922	1.13	1.05313816757
0.000923	1.12	1.04
0.000924	1.104	1.03207751647
0.000925	1.104	1.03207751647
0.000926	1.106	1.04439647644
0.000927	1.1	1.04211323761
0.000928	1.102	1.03517921154
0.000929	1.102	1.04095917307
0.00093	1.104	1.04555439839
0.000931	1.102	1.03903609177
0.000932	1.104	1.05317804763
0.000933	1.104	1.05507535276
0.000934	1.102	1.03710944456
0.000935	1.098	1.04134336316
0.000936	1.092	1.03900721845
0.000937	1.09	1.03821962994
0.000938	1.09	1.05351791632
0.000939	1.09	1.04206525707
0.00094	1.092	1.03900721845
0.000941	1.092	1.03321633746
0.000942	1.088	1.03162783987
0.000943	1.098	1.03556554597
0.000944	1.09	1.03048532255
0.000945	1.088	1.02384373808
0.000946	1.084	1.02026663182
0.000947	1.074	1.01809822709
0.000948	1.062	1.01101730945
0.000949	1.052	0.996642363137
0.00095	1.054	1.00552672764
0.000951	1.056	0.996425611875
0.000952	1.046	0.98786841229
0.000953	1.04	0.997196068985
0.000954	1.032	0.993466657719
0.000955	1.026	0.998661103678
0.000956	1.014	0.996897186273
0.000957	1.008	0.991935481773
0.000958	1.004	0.98386177891
0.000959	1.006	0.986896144485
0.00096	1.006	0.99094096696
0.000961	1.01	0.994937183947
0.000962	1.008	0.999967999488
0.000963	1.008	0.991935481773
0.000964	1.014	1.00090159356
0.000965	1.02	1.00776981499
0.000966	1.022	1.01267763874
0.000967	1.0	0.989949493661
0.000968	1.004	0.987919025022
0.000969	1.002	0.984883749485
0.00097	1.002	0.984883749485
0.000971	1.006	0.986896144485
0.000972	1.008	0.993949696916
0.000973	1.012	0.989876760006
0.000974	1.008	0.985868145342
0.000975	1.004	0.9919596766
0.000976	0.992	0.993949696916
0.000977	0.994	0.988920623711
0.000978	0.986	0.986815078928
0.000979	0.972	0.981435683068
0.00098	0.97	0.982395032561
0.000981	0.966	0.984298735141
0.000982	0.98	0.99579114276
0.000983	0.974	0.990617988934
0.000984	0.976	0.987635560316
0.000985	0.962	0.965689391057
0.000986	0.956	0.972658213351
0.000987	0.956	0.982885547762
0.000988	0.956	0.978807437651
0.000989	0.952	0.978619435736
0.00099	0.95	0.975448614741
0.000991	0.948	0.970204102238
0.000992	0.938	0.978854432487
0.000993	0.948	0.980457036285
0.000994	0.944	0.980236706107
0.000995	0.936	0.975655676968
0.000996	0.93	0.976268405716
0.000997	0.932	0.96714838572
0.000998	0.934	0.966252554977
0.000999	0.926	0.955261220819
0.001	0.924	0.966552636953
0.001001	0.924	0.96861963639
0.001002	0.92	0.968297474953
0.001003	0.922	0.965357964695
0.001004	0.918	0.965026424509
0.001005	0.914	0.964678184681
0.001006	0.92	0.978570385818
0.001007	0.918	0.962951712185
0.001008	0.91	0.960156237286
0.001009	0.902	0.957285746264
0.00101	0.896	0.949307115743
0.001011	0.884	0.945803362227
0.001012	0.878	0.935476349247
0.001013	0.882	0.946612909272
0.001014	0.876	0.944787806865
0.001015	0.874	0.954004192863
0.001016	0.87	0.94079753401
0.001017	0.87	0.94079753401
0.001018	0.866	0.946596006753
0.001019	0.866	0.946596006753
0.00102	0.876	0.959491532011
0.001021	0.87	0.953467356547
0.001022	0.86	0.955196314901
0.001023	0.854	0.946933999812
0.001024	0.846	0.932890132867
0.001025	0.854	0.932032188285
0.001026	0.858	0.930503089732
0.001027	0.848	0.927844814611
0.001028	0.846	0.924274850897
0.001029	0.85	0.924932429964
0.00103	0.844	0.933629476827
0.001031	0.836	0.925799114279
0.001032	0.83	0.912743118298
0.001033	0.822	0.909019251721
0.001034	0.832	0.922917114372
0.001035	0.828	0.917832228678
0.001036	0.834	0.917847481884
0.001037	0.836	0.914933877392
0.001038	0.846	0.917760317294
0.001039	0.836	0.906147890799
0.00104	0.84	0.913454979734
0.001041	0.832	0.905414822057
0.001042	0.828	0.900231081445
0.001043	0.828	0.906871545479
0.001044	0.828	0.911271638975
0.001045	0.83	0.92146622293
0.001046	0.818	0.908226843911
0.001047	0.818	0.906022074786
0.001048	0.81	0.904378239455
0.001049	0.802	0.900442113631
0.00105	0.794	0.900868469867
0.001051	0.788	0.90501712691
0.001052	0.794	0.909705446834
0.001053	0.796	0.911254080924
0.001054	0.804	0.908616530776
0.001055	0.798	0.888367041262
0.001056	0.794	0.887448026647
0.001057	0.792	0.894838532921
0.001058	0.79	0.893252483904
0.001059	0.788	0.880372648371
0.00106	0.786	0.878751386912
0.001061	0.778	0.872190346197
0.001062	0.778	0.872190346197
0.001063	0.77	0.863191751582
0.001064	0.784	0.872550285084
0.001065	0.778	0.874480417162
0.001066	0.77	0.872410453858
0.001067	0.766	0.880479414864
0.001068	0.772	0.88544677988
0.001069	0.776	0.886467145471
0.00107	0.77	0.879261053385
0.001071	0.77	0.874699948554
0.001072	0.778	0.874480417162
0.001073	0.78	0.87155034278
0.001074	0.772	0.871788965289
0.001075	0.774	0.880297676925
0.001076	0.76	0.88
0.001077	0.756	0.876620784604
0.001078	0.756	0.876620784604
0.001079	0.744	0.870898386725
0.00108	0.75	0.855277732669
0.001081	0.748	0.848820357909
0.001082	0.746	0.847044272751
0.001083	0.742	0.841092147152
0.001084	0.744	0.84762255751
0.001085	0.744	0.840514128376
0.001086	0.74	0.84403791384
0.001087	0.746	0.847044272751
0.001088	0.732	0.831971153346
0.001089	0.736	0.838035798758
0.00109	0.734	0.83381292866
0.001091	0.732	0.82956374077
0.001092	0.732	0.82956374077
0.001093	0.728	0.830672017104
0.001094	0.722	0.829889149224
0.001095	0.706	0.824356718903
0.001096	0.696	0.824368849484
0.001097	0.7	0.825832912883
0.001098	0.7	0.842614977318
0.001099	0.7	0.842614977318
0.0011	0.7	0.837854402626
0.001101	0.702	0.844509324993
0.001102	0.696	0.848282971655
0.001103	0.69	0.840178552452
0.001104	0.69	0.842555636145
0.001105	0.692	0.842102131573
0.001106	0.688	0.845373290328
0.001107	0.69	0.844926032266
0.001108	0.696	0.848282971655
0.001109	0.692	0.849197268013
0.00111	0.688	0.845373290328
0.001111	0.682	0.844319844609
0.001112	0.686	0.843447686582
0.001113	0.682	0.839568937015
0.001114	0.678	0.830852574167
0.001115	0.678	0.833256263103
0.001116	0.678	0.830852574167
0.001117	0.672	0.832115376616
0.001118	0.672	0.839294942199
0.001119	0.674	0.843637362852
0.00112	0.67	0.837317144217
0.001121	0.67	0.834925146345
0.001122	0.664	0.819209374946
0.001123	0.658	0.808106428634
0.001124	0.66	0.815107354893
0.001125	0.666	0.816360214611
0.001126	0.666	0.818806448436
0.001127	0.664	0.8167643479
0.001128	0.666	0.821245395725
0.001129	0.662	0.822043794454
0.00113	0.658	0.813041204368
0.001131	0.662	0.819607223004
0.001132	0.652	0.816637006264
0.001133	0.652	0.814184254331
0.001134	0.662	0.817163386356
0.001135	0.658	0.820387713219
0.001136	0.65	0.814555093287
0.001137	0.648	0.817371396612
0.001138	0.634	0.805011801156
0.001139	0.634	0.805011801156
0.00114	0.636	0.809632015177
0.001141	0.634	0.805011801156
0.001142	0.63	0.808146026409
0.001143	0.632	0.807821762519
0.001144	0.628	0.810935262521
0.001145	0.618	0.802543456767
0.001146	0.612	0.795899491142
0.001147	0.606	0.791684280506
0.001148	0.606	0.789153977371
0.001149	0.606	0.786615535061
0.00115	0.602	0.779484445002
0.001151	0.602	0.766548106775
0.001152	0.596	0.767322617939
0.001153	0.602	0.7769144097
0.001154	0.596	0.76992467164
0.001155	0.592	0.767812477106
0.001156	0.596	0.772517960956
0.001157	0.596	0.777678596851
0.001158	0.6	0.769415362467
0.001159	0.6	0.777174369109
0.00116	0.6	0.774596669241
0.001161	0.598	0.774852243979
0.001162	0.592	0.765203240976
0.001163	0.598	0.769672657693
0.001164	0.592	0.765203240976
0.001165	0.596	0.76992467164
0.001166	0.592	0.762585077221
0.001167	0.594	0.749108803846
0.001168	0.596	0.746179603045
0.001169	0.592	0.752021276295
0.00117	0.596	0.754177697894
0.001171	0.6	0.756306816048
0.001172	0.602	0.753389673409
0.001173	0.596	0.754177697894
0.001174	0.594	0.759713103744
0.001175	0.594	0.759713103744
0.001176	0.584	0.742256020521
0.001177	0.588	0.752499833887
0.001178	0.59	0.757561878661
0.001179	0.598	0.756568569265
0.00118	0.596	0.759462968156
0.001181	0.592	0.75995789357
0.001182	0.582	0.745168437335
0.001183	0.576	0.743117756483
0.001184	0.562	0.73902368027
0.001185	0.558	0.739348361735
0.001186	0.544	0.734890468029
0.001187	0.54	0.73511903798
0.001188	0.55	0.742630459919
0.001189	0.55	0.742630459919
0.00119	0.55	0.745318723769
0.001191	0.546	0.742888955363
0.001192	0.548	0.745450199544
0.001193	0.546	0.740191867018
0.001194	0.548	0.731912563084
0.001195	0.554	0.734223399246
0.001196	0.55	0.723532998556
0.001197	0.544	0.715586472762
0.001198	0.548	0.723668432364
0.001199	0.55	0.726291952317
0.0012	0.546	0.72379831445
0.001201	0.548	0.72642687175
0.001202	0.552	0.731639255371
0.001203	0.546	0.729303777585
0.001204	0.536	0.740745570355
0.001205	0.536	0.746125994722
0.001206	0.534	0.746219806759
0.001207	0.536	0.7488017094
0.001208	0.538	0.751369416466
0.001209	0.538	0.748702878317
0.00121	0.528	0.74646902146
0.001211	0.524	0.735815194189
0.001212	0.52	0.727736215946
0.001213	0.518	0.725035171561
0.001214	0.518	0.730531313497
0.001215	0.512	0.730654501115
0.001216	0.514	0.730618915715
0.001217	0.512	0.727912082603
0.001218	0.512	0.727912082603
0.001219	0.512	0.727912082603
0.00122	0.506	0.722470760654
0.001221	0.51	0.716868188721
0.001222	0.504	0.711325523231
0.001223	0.504	0.70567981408
0.001224	0.508	0.708474417322
0.001225	0.518	0.719497046554
0.001226	0.51	0.714072825418
0.001227	0.51	0.714072825418
0.001228	0.502	0.705688316468
0.001229	0.492	0.699954284221
0.00123	0.492	0.699954284221
0.001231	0.486	0.69699641319
0.001232	0.484	0.694077805437
0.001233	0.488	0.705589115562
0.001234	0.49	0.711266476083
0.001235	0.498	0.71693514351
0.001236	0.492	0.705645803502
0.001237	0.494	0.69711118195
0.001238	0.492	0.697091098781
0.001239	0.492	0.702805805326
0.00124	0.492	0.702805805326
0.001241	0.49	0.702780193233
0.001242	0.486	0.694121026911
0.001243	0.49	0.699928567784
0.001244	0.492	0.699954284221
0.001245	0.488	0.69703371511
0.001246	0.492	0.711291782604
0.001247	0.488	0.711235544669
0.001248	0.472	0.699439775821
0.001249	0.472	0.707966100883
0.00125	0.474	0.716466328588
0.001251	0.456	0.704318109947
0.001252	0.462	0.710321054172
0.001253	0.452	0.698352346599
0.001254	0.458	0.701595324956
0.001255	0.46	0.707389567353
0.001256	0.452	0.692600895177
0.001257	0.448	0.689417145131
0.001258	0.45	0.689565080322
0.001259	0.458	0.690098543688
0.00126	0.45	0.686658576004
0.001261	0.45	0.686658576004
0.001262	0.444	0.668478870272
0.001263	0.442	0.665308950789
0.001264	0.434	0.661546672579
0.001265	0.434	0.655472348768
0.001266	0.434	0.646253820105
0.001267	0.436	0.649541376665
0.001268	0.438	0.649735330731
0.001269	0.436	0.64645494816
0.00127	0.428	0.642507587504
0.001271	0.428	0.642507587504
0.001272	0.43	0.645832795699
0.001273	0.434	0.655472348768
0.001274	0.428	0.65484043858
0.001275	0.43	0.648922183316
0.001276	0.428	0.64870332202
0.001277	0.424	0.645154245123
0.001278	0.432	0.652208555602
0.001279	0.424	0.648246866556
0.00128	0.428	0.65484043858
0.001281	0.432	0.655267884151
0.001282	0.436	0.65567064903
0.001283	0.436	0.65567064903
0.001284	0.432	0.646046437959
0.001285	0.418	0.631882900544
0.001286	0.41	0.633955834424
0.001287	0.41	0.633955834424
0.001288	0.406	0.633375086343
0.001289	0.404	0.62990792978
0.00129	0.398	0.632136061303
0.001291	0.402	0.632768520077
0.001292	0.402	0.632768520077
0.001293	0.404	0.633075035047
0.001294	0.398	0.63529205882
0.001295	0.396	0.634967715715
0.001296	0.394	0.634636904064
0.001297	0.394	0.634636904064
0.001298	0.386	0.620486905583
0.001299	0.388	0.633605555531
0.0013	0.392	0.640574741931
0.001301	0.394	0.640908729852
0.001302	0.394	0.640908729852
0.001303	0.396	0.634967715715
0.001304	0.396	0.634967715715
0.001305	0.396	0.634967715715
0.001306	0.396	0.641236305897
0.001307	0.384	0.63603773473
0.001308	0.384	0.632885455671
0.001309	0.386	0.636399245757
0.00131	0.382	0.626159724032
0.001311	0.384	0.626533319146
0.001312	0.384	0.632885455671
0.001313	0.38	0.632139225171
0.001314	0.378	0.631756282122
0.001315	0.38	0.635295206971
0.001316	0.386	0.645758468779
0.001317	0.386	0.645758468779
0.001318	0.382	0.648132702461
0.001319	0.386	0.651923308373
0.00132	0.396	0.662709589488
0.001321	0.4	0.666333249958
0.001322	0.392	0.656
0.001323	0.396	0.653593145619
0.001324	0.394	0.647119772531
0.001325	0.396	0.64744420609
0.001326	0.396	0.64744420609
0.001327	0.398	0.650842530878
0.001328	0.4	0.648074069841
0.001329	0.398	0.647762302083
0.00133	0.394	0.647119772531
0.001331	0.396	0.650525941066
0.001332	0.396	0.650525941066
0.001333	0.394	0.659366362503
0.001334	0.388	0.658373754033
0.001335	0.39	0.658710862215
0.001336	0.386	0.651923308373
0.001337	0.384	0.651570410623
0.001338	0.386	0.651923308373
0.001339	0.39	0.649538297562
0.00134	0.386	0.630082534276
0.001341	0.384	0.632885455671
0.001342	0.376	0.628191053741
0.001343	0.378	0.634914167427
0.001344	0.37	0.626976873577
0.001345	0.368	0.626558855974
0.001346	0.368	0.629742804643
0.001347	0.37	0.630158710168
0.001348	0.366	0.622931777966
0.001349	0.366	0.622931777966
0.00135	0.362	0.622057875121
0.001351	0.362	0.618834388185
0.001352	0.36	0.61838499335
0.001353	0.358	0.624368480947
0.001354	0.354	0.623445266242
0.001355	0.35	0.61603571325
0.001356	0.348	0.609012315146
0.001357	0.346	0.601900323974
0.001358	0.346	0.605214011735
0.001359	0.344	0.608
0.00136	0.342	0.607483333105
0.001361	0.342	0.600862713105
0.001362	0.342	0.594168326318
0.001363	0.34	0.590254182535
0.001364	0.346	0.595217607266
0.001365	0.342	0.590792687836
0.001366	0.354	0.597230273848
0.001367	0.346	0.591847953448
0.001368	0.342	0.583982876461
0.001369	0.344	0.591323938294
0.00137	0.346	0.585050425177
0.001371	0.348	0.585573223432
0.001372	0.352	0.58999661016
0.001373	0.354	0.593872040089
0.001374	0.346	0.578172984495
0.001375	0.342	0.580548016963
0.001376	0.342	0.577092713522
0.001377	0.346	0.578172984495
0.001378	0.346	0.574703401765
0.001379	0.344	0.570669781923
0.00138	0.344	0.574163739712
0.001381	0.344	0.574163739712
0.001382	0.338	0.56899560631
0.001383	0.344	0.57763656394
0.001384	0.342	0.580548016963
0.001385	0.338	0.575982638627
0.001386	0.338	0.579444561628
0.001387	0.334	0.578311334836
0.001388	0.334	0.588594937117
0.001389	0.338	0.586307086773
0.00139	0.334	0.574842587149
0.001391	0.336	0.571930065655
0.001392	0.338	0.579444561628
0.001393	0.338	0.579444561628
0.001394	0.334	0.578311334836
0.001395	0.334	0.591983107867
0.001396	0.334	0.595351996721
0.001397	0.336	0.595906032861
0.001398	0.34	0.600333240792
0.001399	0.34	0.596992462264
0.0014	0.338	0.596452848094
0.001401	0.34	0.596992462264
0.001402	0.34	0.600333240792
0.001403	0.338	0.599796632201
0.001404	0.34	0.600333240792
0.001405	0.334	0.598701929177
0.001406	0.334	0.598701929177
0.001407	0.332	0.58461611336
0.001408	0.334	0.588594937117
0.001409	0.332	0.574261264583
0.00141	0.33	0.56665686266
0.001411	0.336	0.575416370987
0.001412	0.334	0.574842587149
0.001413	0.336	0.585750800256
0.001414	0.334	0.574842587149
0.001415	0.33	0.573672380371
0.001416	0.328	0.573075911202
0.001417	0.328	0.573075911202
0.001418	0.33	0.57714816122
0.001419	0.328	0.573075911202
0.00142	0.314	0.568686205213
0.001421	0.312	0.560942064745
0.001422	0.31	0.556686626389
0.001423	0.318	0.56997894698
0.001424	0.328	0.580013792939
0.001425	0.324	0.582257674917
0.001426	0.324	0.582257674917
0.001427	0.324	0.582257674917
0.001428	0.32	0.581033561853
0.001429	0.318	0.587261440927
0.00143	0.31	0.584722156242
0.001431	0.312	0.588774999469
0.001432	0.314	0.592793387278
0.001433	0.314	0.586006825899
0.001434	0.318	0.590657261024
0.001435	0.312	0.585368260158
0.001436	0.314	0.586006825899
0.001437	0.31	0.581291665173
0.001438	0.31	0.574369219231
0.001439	0.31	0.570876519048
0.00144	0.312	0.57502695589
0.001441	0.312	0.57502695589
0.001442	0.31	0.574369219231
0.001443	0.31	0.574369219231
0.001444	0.312	0.581941577824
0.001445	0.31	0.581291665173
0.001446	0.306	0.573030540198
0.001447	0.304	0.572349543548
0.001448	0.304	0.572349543548
0.001449	0.302	0.564620226347
0.00145	0.308	0.566688627025
0.001451	0.306	0.566007067094
0.001452	0.304	0.568844442708
0.001453	0.3	0.567450438364
0.001454	0.298	0.559639169465
0.001455	0.296	0.562480221875
0.001456	0.298	0.563201562498
0.001457	0.294	0.5581791827
0.001458	0.292	0.557436991955
0.001459	0.292	0.557436991955
0.00146	0.288	0.545028439625
0.001461	0.29	0.54580216196
0.001462	0.288	0.548685702383
0.001463	0.29	0.549454274713
0.001464	0.292	0.550214503626
0.001465	0.296	0.555323329242
0.001466	0.294	0.539966665638
0.001467	0.292	0.535477357131
0.001468	0.29	0.530942558098
0.001469	0.29	0.538423625039
0.00147	0.284	0.528530036989
0.001471	0.286	0.529342988997
0.001472	0.286	0.529342988997
0.001473	0.28	0.526877594893
0.001474	0.274	0.524331955921
0.001475	0.274	0.528132559118
0.001476	0.274	0.531906006734
0.001477	0.274	0.53565287267
0.001478	0.272	0.531051786552
0.001479	0.274	0.528132559118
0.00148	0.27	0.522589705218
0.001481	0.27	0.518748493974
0.001482	0.268	0.517857123153
0.001483	0.264	0.516046509532
0.001484	0.26	0.510294032887
0.001485	0.262	0.507302670996
0.001486	0.262	0.51122988958
0.001487	0.254	0.507428812741
0.001488	0.256	0.508393548346
0.001489	0.252	0.506454341476
0.00149	0.252	0.506454341476
0.001491	0.252	0.498493731154
0.001492	0.254	0.499483733469
0.001493	0.256	0.500463784904
0.001494	0.254	0.499483733469
0.001495	0.252	0.498493731154
0.001496	0.254	0.499483733469
0.001497	0.256	0.500463784904
0.001498	0.256	0.500463784904
0.001499	0.256	0.500463784904
0.0015	0.252	0.502489800892
0.001501	0.248	0.504475965731
0.001502	0.246	0.503471945594
0.001503	0.246	0.503471945594
0.001504	0.248	0.504475965731
0.001505	0.252	0.510388087635
0.001506	0.252	0.514291745996
0.001507	0.25	0.509411425078
0.001508	0.25	0.505470078244
0.001509	0.248	0.504475965731
0.00151	0.24	0.49638694584
0.001511	0.242	0.497429391974
0.001512	0.238	0.487191953957
0.001513	0.238	0.483069353199
0.001514	0.234	0.480878362998
0.001515	0.232	0.479766609926
0.001516	0.234	0.476701164253
0.001517	0.236	0.477811678384
0.001518	0.232	0.479766609926
0.001519	0.24	0.49638694584
0.00152	0.238	0.491279960918
0.001521	0.24	0.492341345004
0.001522	0.24	0.492341345004
0.001523	0.244	0.498461633428
0.001524	0.246	0.499483733469
0.001525	0.25	0.501497756725
0.001526	0.248	0.496483635178
0.001527	0.252	0.498493731154
0.001528	0.254	0.499483733469
0.001529	0.252	0.498493731154
0.00153	0.246	0.495463419437
0.001531	0.246	0.495463419437
0.001532	0.25	0.497493718553
0.001533	0.25	0.497493718553
0.001534	0.25	0.497493718553
0.001535	0.25	0.497493718553
0.001536	0.248	0.500495754228
0.001537	0.248	0.492438828688
0.001538	0.246	0.491410215604
0.001539	0.244	0.498461633428
0.00154	0.238	0.495334230596
0.001541	0.238	0.495334230596
0.001542	0.236	0.494271180629
0.001543	0.236	0.494271180629
0.001544	0.234	0.493197729111
0.001545	0.23	0.486929152958
0.001546	0.224	0.462411072532
0.001547	0.22	0.455631429996
0.001548	0.222	0.461211448253
0.001549	0.222	0.461211448253
0.00155	0.22	0.455631429996
0.001551	0.222	0.461211448253
0.001552	0.22	0.46
0.001553	0.216	0.453148982124
0.001554	0.212	0.446156923066
0.001555	0.208	0.44354932082
0.001556	0.204	0.43633015023
0.001557	0.206	0.437680248583
0.001558	0.206	0.437680248583
0.001559	0.21	0.440340777126
0.00156	0.206	0.437680248583
0.001561	0.208	0.44354932082
0.001562	0.196	0.435412448145
0.001563	0.194	0.434009216492
0.001564	0.192	0.432592186707
0.001565	0.192	0.432592186707
0.001566	0.188	0.425036469024
0.001567	0.19	0.426497362243
0.001568	0.19	0.421781934179
0.001569	0.196	0.430794614637
0.00157	0.198	0.4275464887
0.001571	0.198	0.4275464887
0.001572	0.198	0.432199028227
0.001573	0.198	0.432199028227
0.001574	0.2	0.433589667774
0.001575	0.196	0.430794614637
0.001576	0.202	0.434966665389
0.001577	0.2	0.433589667774
0.001578	0.202	0.434966665389
0.001579	0.196	0.42612674171
0.00158	0.204	0.43633015023
0.001581	0.204	0.43633015023
0.001582	0.204	0.431722132859
0.001583	0.21	0.43577517139
0.001584	0.206	0.433086596422
0.001585	0.206	0.433086596422
0.001586	0.206	0.433086596422
0.001587	0.204	0.431722132859
0.001588	0.204	0.431722132859
0.001589	0.206	0.433086596422
0.00159	0.202	0.430344048408
0.001591	0.2	0.428952211791
0.001592	0.202	0.434966665389
0.001593	0.198	0.432199028227
0.001594	0.196	0.430794614637
0.001595	0.194	0.429376291847
0.001596	0.194	0.434009216492
0.001597	0.192	0.432592186707
0.001598	0.194	0.434009216492
0.001599	0.186	0.423561093586
0.0016	0.184	0.42207108406
0.001601	0.184	0.42207108406
0.001602	0.176	0.415961536683
0.001603	0.178	0.417511676483
0.001604	0.176	0.415961536683
0.001605	0.176	0.415961536683
0.001606	0.172	0.412814728419
0.001607	0.18	0.419046536795
0.001608	0.182	0.420566284906
0.001609	0.178	0.417511676483
0.00161	0.178	0.417511676483
0.001611	0.182	0.420566284906
0.001612	0.178	0.417511676483
0.001613	0.18	0.419046536795
0.001614	0.174	0.414395945926
0.001615	0.174	0.414395945926
0.001616	0.172	0.40794117223
0.001617	0.174	0.409541206718
0.001618	0.174	0.414395945926
0.001619	0.172	0.412814728419
0.00162	0.17	0.411217703899
0.001621	0.166	0.40797548946
0.001622	0.164	0.406329915217
0.001623	0.158	0.396277680421
0.001624	0.16	0.397994974843
0.001625	0.168	0.409604687473
0.001626	0.168	0.409604687473
0.001627	0.162	0.39969488363
0.001628	0.16	0.392937654088
0.001629	0.156	0.389440624486
0.00163	0.156	0.389440624486
0.001631	0.156	0.389440624486
0.001632	0.156	0.384270737892
0.001633	0.152	0.380652072108
0.001634	0.154	0.382470913927
0.001635	0.154	0.382470913927
0.001636	0.152	0.380652072108
0.001637	0.15	0.378813938498
0.001638	0.152	0.380652072108
0.001639	0.152	0.380652072108
0.00164	0.152	0.375361159418
0.001641	0.154	0.371865567107
0.001642	0.154	0.377205514276
0.001643	0.156	0.379030341793
0.001644	0.158	0.380835922675
0.001645	0.162	0.38439042652
0.001646	0.166	0.392993638625
0.001647	0.166	0.403043421978
0.001648	0.166	0.403043421978
0.001649	0.168	0.404692475838
0.00165	0.168	0.404692475838
0.001651	0.166	0.403043421978
0.001652	0.17	0.406324993078
0.001653	0.168	0.399719901931
0.001654	0.166	0.392993638625
0.001655	0.166	0.392993638625
0.001656	0.168	0.394684684273
0.001657	0.17	0.396358423652
0.001658	0.174	0.39965485109
0.001659	0.174	0.39965485109
0.00166	0.176	0.401277958528
0.001661	0.17	0.396358423652
0.001662	0.164	0.386139871031
0.001663	0.164	0.386139871031
0.001664	0.164	0.386139871031
0.001665	0.164	0.386139871031
0.001666	0.164	0.386139871031
0.001667	0.158	0.380835922675
0.001668	0.16	0.387814388593
0.001669	0.15	0.37349698794
0.00167	0.152	0.369994594555
0.001671	0.14	0.358329457343
0.001672	0.14	0.358329457343
0.001673	0.142	0.360327628694
0.001674	0.144	0.362303739975
0.001675	0.144	0.362303739975
0.001676	0.152	0.369994594555
0.001677	0.152	0.369994594555
0.001678	0.15	0.368103246386
0.001679	0.152	0.369994594555
0.00168	0.152	0.369994594555
0.001681	0.154	0.371865567107
0.001682	0.154	0.371865567107
0.001683	0.148	0.366191206885
0.001684	0.148	0.366191206885
0.001685	0.148	0.366191206885
0.001686	0.146	0.358725521813
0.001687	0.144	0.356740802264
0.001688	0.144	0.362303739975
0.001689	0.144	0.362303739975
0.00169	0.144	0.362303739975
0.001691	0.142	0.354733702938
0.001692	0.144	0.362303739975
0.001693	0.142	0.360327628694
0.001694	0.142	0.360327628694
0.001695	0.134	0.352198807494
0.001696	0.134	0.352198807494
0.001697	0.132	0.350108554594
0.001698	0.136	0.354265437208
0.001699	0.138	0.356308854788
0.0017	0.134	0.352198807494
0.001701	0.132	0.350108554594
0.001702	0.13	0.342198772645
0.001703	0.13	0.342198772645
0.001704	0.134	0.346473664223
0.001705	0.134	0.346473664223
0.001706	0.138	0.356308854788
0.001707	0.136	0.354265437208
0.001708	0.136	0.354265437208
0.001709	0.134	0.352198807494
0.00171	0.132	0.350108554594
0.001711	0.134	0.352198807494
0.001712	0.132	0.350108554594
0.001713	0.13	0.342198772645
0.001714	0.126	0.337822438568
0.001715	0.126	0.337822438568
0.001716	0.13	0.342198772645
0.001717	0.126	0.337822438568
0.001718	0.122	0.333340666586
0.001719	0.12	0.331058907145
0.00172	0.118	0.328749144486
0.001721	0.118	0.328749144486
0.001722	0.118	0.328749144486
0.001723	0.118	0.328749144486
0.001724	0.116	0.326410784136
0.001725	0.118	0.328749144486
0.001726	0.12	0.331058907145
0.001727	0.12	0.331058907145
0.001728	0.12	0.331058907145
0.001729	0.12	0.331058907145
0.00173	0.122	0.333340666586
0.001731	0.122	0.333340666586
0.001732	0.122	0.333340666586
0.001733	0.12	0.331058907145
0.001734	0.122	0.333340666586
0.001735	0.12	0.331058907145
0.001736	0.118	0.328749144486
0.001737	0.118	0.328749144486
0.001738	0.116	0.326410784136
0.001739	0.118	0.328749144486
0.00174	0.118	0.328749144486
0.001741	0.122	0.333340666586
0.001742	0.124	0.329581552882
0.001743	0.122	0.327285807819
0.001744	0.128	0.334089808285
0.001745	0.126	0.331849363417
0.001746	0.12	0.324961536185
0.001747	0.12	0.324961536185
0.001748	0.12	0.324961536185
0.001749	0.118	0.32260812141
0.00175	0.114	0.317811264747
0.001751	0.114	0.317811264747
0.001752	0.118	0.32260812141
0.001753	0.118	0.32260812141
0.001754	0.118	0.32260812141
0.001755	0.118	0.32260812141
0.001756	0.118	0.32260812141
0.001757	0.116	0.320224920954
0.001758	0.118	0.32260812141
0.001759	0.12	0.324961536185
0.00176	0.118	0.32260812141
0.001761	0.114	0.317811264747
0.001762	0.11	0.312889756943
0.001763	0.11	0.312889756943
0.001764	0.106	0.307837619533
0.001765	0.108	0.310380411753
0.001766	0.108	0.310380411753
0.001767	0.104	0.305260544453
0.001768	0.104	0.305260544453
0.001769	0.106	0.307837619533
0.00177	0.108	0.310380411753
0.001771	0.106	0.307837619533
0.001772	0.108	0.310380411753
0.001773	0.114	0.317811264747
0.001774	0.11	0.312889756943
0.001775	0.11	0.312889756943
0.001776	0.112	0.315366453511
0.001777	0.114	0.317811264747
0.001778	0.112	0.315366453511
0.001779	0.11	0.312889756943
0.00178	0.11	0.312889756943
0.001781	0.108	0.310380411753
0.001782	0.11	0.312889756943
0.001783	0.11	0.312889756943
0.001784	0.116	0.320224920954
0.001785	0.118	0.32260812141
0.001786	0.118	0.32260812141
0.001787	0.116	0.320224920954
0.001788	0.116	0.320224920954
0.001789	0.116	0.320224920954
0.00179	0.116	0.320224920954
0.001791	0.116	0.320224920954
0.001792	0.116	0.320224920954
0.001793	0.108	0.310380411753
0.001794	0.108	0.310380411753
0.001795	0.108	0.310380411753
0.001796	0.11	0.312889756943
0.001797	0.11	0.312889756943
0.001798	0.11	0.312889756943
0.001799	0.108	0.310380411753
0.0018	0.108	0.310380411753
0.001801	0.108	0.310380411753
0.001802	0.106	0.307837619533
0.001803	0.104	0.305260544453
0.001804	0.106	0.307837619533
0.001805	0.11	0.312889756943
0.001806	0.11	0.312889756943
0.001807	0.106	0.307837619533
0.001808	0.106	0.307837619533
0.001809	0.106	0.307837619533
0.00181	0.104	0.305260544453
0.001811	0.102	0.30264831075
0.001812	0.102	0.30264831075
0.001813	0.098	0.297314648142
0.001814	0.096	0.294591242232
0.001815	0.096	0.294591242232
0.001816	0.098	0.297314648142
0.001817	0.096	0.294591242232
0.001818	0.096	0.294591242232
0.001819	0.096	0.294591242232
0.00182	0.098	0.297314648142
0.001821	0.094	0.291828716887
0.001822	0.098	0.297314648142
0.001823	0.102	0.30264831075
0.001824	0.102	0.30264831075
0.001825	0.098	0.297314648142
0.001826	0.098	0.297314648142
0.001827	0.094	0.291828716887
0.001828	0.096	0.294591242232
0.001829	0.098	0.297314648142
0.00183	0.098	0.297314648142
0.001831	0.098	0.297314648142
0.001832	0.1	0.3
0.001833	0.1	0.3
0.001834	0.1	0.3
0.001835	0.098	0.297314648142
0.001836	0.1	0.3
0.001837	0.098	0.297314648142
0.001838	0.098	0.297314648142
0.001839	0.098	0.297314648142
0.00184	0.096	0.294591242232
0.001841	0.094	0.291828716887
0.001842	0.092	0.289025950392
0.001843	0.092	0.289025950392
0.001844	0.094	0.291828716887
0.001845	0.094	0.291828716887
0.001846	0.094	0.291828716887
0.001847	0.092	0.289025950392
0.001848	0.092	0.289025950392
0.001849	0.092	0.289025950392
0.00185	0.092	0.289025950392
0.001851	0.09	0.286181760425
0.001852	0.088	0.283294899354
0.001853	0.088	0.283294899354
0.001854	0.088	0.283294899354
0.001855	0.086	0.280364049051
0.001856	0.086	0.280364049051
0.001857	0.088	0.283294899354
0.001858	0.086	0.280364049051
0.001859	0.086	0.280364049051
0.00186	0.086	0.280364049051
0.001861	0.086	0.280364049051
0.001862	0.086	0.280364049051
0.001863	0.086	0.280364049051
0.001864	0.086	0.280364049051
0.001865	0.086	0.280364049051
0.001866	0.088	0.283294899354
0.001867	0.088	0.283294899354
0.001868	0.082	0.274364720764
0.001869	0.08	0.271293199325
0.00187	0.08	0.271293199325
0.001871	0.082	0.274364720764
0.001872	0.084	0.277387815161
0.001873	0.084	0.277387815161
0.001874	0.084	0.277387815161
0.001875	0.086	0.280364049051
0.001876	0.088	0.283294899354
0.001877	0.088	0.283294899354
0.001878	0.088	0.283294899354
0.001879	0.09	0.286181760425
0.00188	0.09	0.286181760425
0.001881	0.09	0.286181760425
0.001882	0.09	0.286181760425
0.001883	0.09	0.286181760425
0.001884	0.086	0.280364049051
0.001885	0.088	0.283294899354
0.001886	0.09	0.286181760425
0.001887	0.088	0.283294899354
0.001888	0.084	0.277387815161
0.001889	0.084	0.277387815161
0.00189	0.086	0.280364049051
0.001891	0.088	0.283294899354
0.001892	0.086	0.280364049051
0.001893	0.084	0.277387815161
0.001894	0.084	0.277387815161
0.001895	0.086	0.280364049051
0.001896	0.086	0.280364049051
0.001897	0.086	0.280364049051
0.001898	0.086	0.280364049051
0.001899	0.086	0.280364049051
0.0019	0.086	0.280364049051
0.001901	0.084	0.277387815161
0.001902	0.088	0.283294899354
0.001903	0.086	0.280364049051
0.001904	0.084	0.277387815161
0.001905	0.084	0.277387815161
0.001906	0.082	0.274364720764
0.001907	0.082	0.274364720764
0.001908	0.082	0.274364720764
0.001909	0.082	0.274364720764
0.00191	0.082	0.274364720764
0.001911	0.084	0.277387815161
0.001912	0.084	0.277387815161
0.001913	0.084	0.277387815161
0.001914	0.084	0.277387815161
0.001915	0.084	0.277387815161
0.001916	0.082	0.274364720764
0.001917	0.082	0.274364720764
0.001918	0.08	0.271293199325
0.001919	0.082	0.274364720764
0.00192	0.082	0.274364720764
0.001921	0.082	0.274364720764
0.001922	0.082	0.274364720764
0.001923	0.082	0.274364720764
0.001924	0.082	0.274364720764
0.001925	0.082	0.274364720764
0.001926	0.082	0.274364720764
0.001927	0.082	0.274364720764
0.001928	0.082	0.274364720764
0.001929	0.082	0.274364720764
0.00193	0.082	0.274364720764
0.001931	0.082	0.274364720764
0.001932	0.082	0.274364720764
0.001933	0.082	0.274364720764
0.001934	0.082	0.274364720764
0.001935	0.082	0.274364720764
0.001936	0.08	0.271293199325
0.001937	0.074	0.261770892194
0.001938	0.072	0.258487910742
0.001939	0.072	0.258487910742
0.00194	0.068	0.251745903641
0.001941	0.068	0.251745903641
0.001942	0.068	0.251745903641
0.001943	0.068	0.251745903641
0.001944	0.066	0.248282097623
0.001945	0.066	0.248282097623
0.001946	0.068	0.251745903641
0.001947	0.068	0.251745903641
0.001948	0.068	0.251745903641
0.001949	0.068	0.251745903641
0.00195	0.07	0.255147016443
0.001951	0.068	0.251745903641
0.001952	0.068	0.251745903641
0.001953	0.068	0.251745903641
0.001954	0.07	0.255147016443
0.001955	0.07	0.255147016443
0.001956	0.07	0.255147016443
0.001957	0.072	0.258487910742
0.001958	0.07	0.255147016443
0.001959	0.07	0.255147016443
0.00196	0.07	0.255147016443
0.001961	0.068	0.251745903641
0.001962	0.068	0.251745903641
0.001963	0.066	0.248282097623
0.001964	0.066	0.248282097623
0.001965	0.066	0.248282097623
0.001966	0.066	0.248282097623
0.001967	0.068	0.251745903641
0.001968	0.07	0.255147016443
0.001969	0.07	0.255147016443
0.00197	0.068	0.251745903641
0.001971	0.066	0.248282097623
0.001972	0.066	0.248282097623
0.001973	0.07	0.255147016443
0.001974	0.07	0.255147016443
0.001975	0.068	0.251745903641
0.001976	0.068	0.251745903641
0.001977	0.068	0.251745903641
0.001978	0.062	0.24115555146
0.001979	0.064	0.244752936652
0.00198	0.064	0.244752936652
0.001981	0.064	0.244752936652
0.001982	0.062	0.24115555146
0.001983	0.064	0.244752936652
0.001984	0.062	0.24115555146
0.001985	0.062	0.24115555146
0.001986	0.062	0.24115555146
0.001987	0.062	0.24115555146
0.001988	0.06	0.237486841741
0.001989	0.062	0.24115555146
0.00199	0.062	0.24115555146
0.001991	0.062	0.24115555146
0.001992	0.062	0.24115555146
0.001993	0.062	0.24115555146
0.001994	0.062	0.24115555146
0.001995	0.062	0.24115555146
0.001996	0.062	0.24115555146
0.001997	0.058	0.233743449106
0.001998	0.06	0.237486841741
[truncated: 8,002 more rows]
