# Supplementary material for: The Influence of Synaptic Size on AMPA Receptor Activation: A Monte Carlo Model
Source: PLoS One. 2015 Jun 24;10(6):e0130924. doi: 10.1371/journal.pone.0130924 (PMC4479604; doi:10.1371/journal.pone.0130924)
Supplement: S1 Dataset — This package contains the experimental data used as basis for the analysis presented in the paper. (ZIP) [file pone.0130924.s001.zip › S1 Simulation data/training/1170_9294_423_482.csv]

time	AMPA.O.mean	AMPA.O.stdev
0.0	0.0	0.0
1e-06	0.0	0.0
2e-06	0.026	0.159135162676
3e-06	0.122	0.367581283528
4e-06	0.314	0.547178215941
5e-06	0.626	0.76297051057
6e-06	0.988	0.99189515575
7e-06	1.398	1.18978821645
8e-06	1.874	1.38496353743
9e-06	2.402	1.55318897756
1e-05	3.034	1.76772282895
1.1e-05	3.7	1.94473648601
1.2e-05	4.404	2.07961150218
1.3e-05	5.112	2.19076607606
1.4e-05	5.864	2.2903065297
1.5e-05	6.626	2.39627293938
1.6e-05	7.516	2.55690124956
1.7e-05	8.41	2.61952285732
1.8e-05	9.276	2.77989640095
1.9e-05	10.156	2.9119862637
2e-05	11.04	2.9883774862
2.1e-05	11.93	3.21575807548
2.2e-05	12.792	3.36403567163
2.3e-05	13.7	3.44702770514
2.4e-05	14.688	3.64782894336
2.5e-05	15.672	3.70248781227
2.6e-05	16.53	3.74501001334
2.7e-05	17.518	3.76054198221
2.8e-05	18.466	3.84718650445
2.9e-05	19.456	3.96636659929
3e-05	20.408	4.01914617798
3.1e-05	21.288	4.13824310547
3.2e-05	22.178	4.16825095214
3.3e-05	23.122	4.30105986938
3.4e-05	23.95	4.43345237935
3.5e-05	24.87	4.61010845859
3.6e-05	25.676	4.75468442696
3.7e-05	26.53	4.80719252787
3.8e-05	27.348	4.89641664894
3.9e-05	28.21	4.80061454399
4e-05	29.058	4.90292117008
4.1e-05	29.82	4.94364238189
4.2e-05	30.638	5.18217676271
4.3e-05	31.316	5.19809041861
4.4e-05	32.026	5.25369622266
4.5e-05	32.834	5.48146367314
4.6e-05	33.5	5.60196394133
4.7e-05	34.17	5.64491806849
4.8e-05	34.834	5.6792996047
4.9e-05	35.526	5.71185819152
5e-05	36.148	5.73010436205
5.1e-05	36.73	5.86558607472
5.2e-05	37.386	5.88769938091
5.3e-05	37.964	5.92070130981
5.4e-05	38.54	5.88017006557
5.5e-05	39.006	5.94625630124
5.6e-05	39.632	6.0040466354
5.7e-05	40.122	6.11744358372
5.8e-05	40.63	6.09664661925
5.9e-05	41.138	6.13766698347
6e-05	41.7	6.10065570246
6.1e-05	42.224	6.13920385718
6.2e-05	42.684	6.20162430336
6.3e-05	43.222	6.22773763095
6.4e-05	43.682	6.29705296151
6.5e-05	44.138	6.26793075903
6.6e-05	44.55	6.26286675573
6.7e-05	44.982	6.33037723994
6.8e-05	45.344	6.3486741923
6.9e-05	45.73	6.32717156398
7e-05	46.086	6.34969322094
7.1e-05	46.434	6.42196574267
7.2e-05	46.84	6.45835892468
7.3e-05	47.15	6.56075452978
7.4e-05	47.436	6.5413992387
7.5e-05	47.678	6.56188357105
7.6e-05	47.96	6.53133983192
7.7e-05	48.164	6.56331501606
7.8e-05	48.38	6.54733533584
7.9e-05	48.576	6.62089299113
8e-05	48.818	6.69424200339
8.1e-05	49.034	6.74394869494
8.2e-05	49.264	6.70897190335
8.3e-05	49.558	6.66142897583
8.4e-05	49.892	6.63448083877
8.5e-05	50.096	6.55582061988
8.6e-05	50.276	6.52562824562
8.7e-05	50.402	6.51984631721
8.8e-05	50.522	6.51256600734
8.9e-05	50.674	6.51150704522
9e-05	50.738	6.47374358467
9.1e-05	50.834	6.44782474948
9.2e-05	51.01	6.53466908114
9.3e-05	51.194	6.55655122759
9.4e-05	51.26	6.58729079364
9.5e-05	51.448	6.59145628826
9.6e-05	51.458	6.47890700659
9.7e-05	51.692	6.54653618336
9.8e-05	51.886	6.63875018358
9.9e-05	52.04	6.65179674975
0.0001	52.052	6.70830052994
0.000101	52.048	6.771831067
0.000102	52.168	6.84542007477
0.000103	52.2	6.88825086651
0.000104	52.208	6.955913743
0.000105	52.27	6.8996449184
0.000106	52.292	6.92666846327
0.000107	52.298	6.88369057991
0.000108	52.276	6.86730107102
0.000109	52.336	6.709925782
0.00011	52.438	6.67608837569
0.000111	52.514	6.71816969122
0.000112	52.66	6.75014073927
0.000113	52.692	6.77503771207
0.000114	52.736	6.70360380691
0.000115	52.808	6.66506834174
0.000116	52.834	6.65270200746
0.000117	52.818	6.71244188057
0.000118	52.828	6.70927835166
0.000119	52.874	6.68267341713
0.00012	52.848	6.77797137793
0.000121	52.884	6.67791464456
0.000122	52.944	6.66939757399
0.000123	52.864	6.69578255322
0.000124	52.826	6.7281293091
0.000125	52.784	6.6137239132
0.000126	52.742	6.70458320852
0.000127	52.764	6.72787514747
0.000128	52.698	6.73014086034
0.000129	52.612	6.75732609839
0.00013	52.674	6.72694016623
0.000131	52.588	6.72028689864
0.000132	52.556	6.68063350289
0.000133	52.554	6.69470566941
0.000134	52.488	6.55147739063
0.000135	52.468	6.48205029292
0.000136	52.426	6.47738558371
0.000137	52.336	6.45655511864
0.000138	52.256	6.46115036197
0.000139	52.146	6.54955601549
0.00014	52.168	6.53022021068
0.000141	52.014	6.59710572903
0.000142	51.998	6.61377320446
0.000143	51.896	6.59827128875
0.000144	51.87	6.51468341518
0.000145	51.688	6.52308638606
0.000146	51.67	6.58400334143
0.000147	51.63	6.60553555739
0.000148	51.586	6.55122919764
0.000149	51.48	6.50734969093
0.00015	51.35	6.51885726182
0.000151	51.304	6.49396519855
0.000152	51.28	6.52392519884
0.000153	51.208	6.43931176447
0.000154	51.182	6.43124218173
0.000155	51.052	6.39885114689
0.000156	51.022	6.41198222081
0.000157	50.888	6.32261464902
0.000158	50.786	6.4015782429
0.000159	50.712	6.4851411704
0.00016	50.7	6.48243781305
0.000161	50.594	6.49008197175
0.000162	50.508	6.44871584116
0.000163	50.546	6.38653928196
0.000164	50.418	6.38680483497
0.000165	50.332	6.46883111543
0.000166	50.256	6.41797974444
0.000167	50.12	6.42725446828
0.000168	49.958	6.43243624143
0.000169	49.84	6.33706556696
0.00017	49.744	6.31113809071
0.000171	49.692	6.34169819528
0.000172	49.63	6.44213473935
0.000173	49.484	6.46016594214
0.000174	49.462	6.49342405823
0.000175	49.296	6.4767572133
0.000176	49.104	6.48206633721
0.000177	49.084	6.46010402393
0.000178	49.004	6.46714651141
0.000179	48.948	6.43034182606
0.00018	48.778	6.40599063377
0.000181	48.69	6.48366408754
0.000182	48.568	6.42101051237
0.000183	48.508	6.50122573058
0.000184	48.368	6.56418890648
0.000185	48.306	6.62301774118
0.000186	48.17	6.58946887086
0.000187	48.102	6.59875715571
0.000188	47.94	6.53455430768
0.000189	47.848	6.52908079288
0.00019	47.734	6.5890245105
0.000191	47.618	6.67832883287
0.000192	47.622	6.65034705861
0.000193	47.5	6.60711737447
0.000194	47.394	6.58200303859
0.000195	47.328	6.49279724002
0.000196	47.196	6.41946913693
0.000197	47.096	6.3992799595
0.000198	47.02	6.36267239452
0.000199	46.898	6.38902152133
0.0002	46.816	6.39610381404
0.000201	46.716	6.40276065459
0.000202	46.682	6.47061635395
0.000203	46.586	6.46332762592
0.000204	46.462	6.34984692729
0.000205	46.412	6.38453255924
0.000206	46.218	6.38893387037
0.000207	46.15	6.40932913806
0.000208	46.036	6.4388433744
0.000209	46.012	6.44793424284
0.00021	45.936	6.48320167818
0.000211	45.828	6.50280062742
0.000212	45.752	6.49295741554
0.000213	45.59	6.42945565347
0.000214	45.476	6.43874397689
0.000215	45.32	6.43875764414
0.000216	45.238	6.45239149463
0.000217	45.206	6.47484084746
0.000218	45.062	6.41639743158
0.000219	44.92	6.40449841908
0.00022	44.816	6.33009826148
0.000221	44.758	6.38337183626
0.000222	44.646	6.35646788712
0.000223	44.546	6.33686704926
0.000224	44.45	6.30773334883
0.000225	44.352	6.2810903512
0.000226	44.258	6.20156722128
0.000227	44.15	6.30773334883
0.000228	43.998	6.36663144842
0.000229	43.874	6.39610225059
0.00023	43.728	6.29619059432
0.000231	43.604	6.30485400307
0.000232	43.558	6.31811965699
0.000233	43.416	6.26090600472
0.000234	43.342	6.28403023545
0.000235	43.23	6.25404668994
0.000236	43.064	6.22317475249
0.000237	42.986	6.22204178707
0.000238	42.858	6.23424702751
0.000239	42.75	6.20673021808
0.00024	42.608	6.21082409991
0.000241	42.446	6.1581721314
0.000242	42.33	6.21716173185
0.000243	42.244	6.14332678603
0.000244	42.078	6.0732129882
0.000245	41.89	6.04730518496
0.000246	41.786	6.04881839701
0.000247	41.634	6.0567354243
0.000248	41.58	6.05174355042
0.000249	41.486	6.0489506528
0.00025	41.322	6.06187396768
0.000251	41.228	6.05111692169
0.000252	41.15	6.02557051241
0.000253	41.058	5.9348661316
0.000254	40.986	5.88300977392
0.000255	40.994	5.88438306027
0.000256	40.902	5.88050984184
0.000257	40.782	5.84555181313
0.000258	40.716	5.85178126727
0.000259	40.624	5.83014785404
0.00026	40.596	5.83753235537
0.000261	40.532	5.90872033523
0.000262	40.422	5.95415115697
0.000263	40.264	5.92606986121
0.000264	40.11	5.9010083884
0.000265	40.002	5.88540533863
0.000266	39.894	5.97618306279
0.000267	39.808	5.96884712486
0.000268	39.64	5.94191888198
0.000269	39.574	5.9309800202
0.00027	39.474	5.98007725703
0.000271	39.37	6.03896514314
0.000272	39.352	6.04450957481
0.000273	39.24	6.04569268157
0.000274	39.186	6.01027486892
0.000275	39.144	5.95678302442
0.000276	39.044	5.92908627024
0.000277	38.958	5.8995115052
0.000278	38.858	5.85575238548
0.000279	38.766	5.85621413543
0.00028	38.672	5.84982187763
0.000281	38.518	5.78149427052
0.000282	38.388	5.76519349198
0.000283	38.3	5.70876519048
0.000284	38.116	5.67613812376
0.000285	38.012	5.74141585325
0.000286	37.88	5.78356291571
0.000287	37.764	5.79933651377
0.000288	37.6	5.77823502464
0.000289	37.506	5.71996188798
0.00029	37.432	5.70941117805
0.000291	37.392	5.64644454502
0.000292	37.268	5.73970173441
0.000293	37.194	5.69880373412
0.000294	37.082	5.62665762243
0.000295	36.982	5.60014964086
0.000296	36.896	5.6289594065
0.000297	36.868	5.68810829714
0.000298	36.766	5.63837246021
0.000299	36.756	5.63493247519
0.0003	36.684	5.63951629131
0.000301	36.57	5.61472172062
0.000302	36.466	5.62039535976
0.000303	36.392	5.61198146825
0.000304	36.262	5.66156833395
0.000305	36.166	5.63794678939
0.000306	36.082	5.74971964534
0.000307	35.934	5.71363667028
0.000308	35.776	5.72064891424
0.000309	35.626	5.66799117854
0.00031	35.434	5.71048544346
0.000311	35.33	5.74431022839
0.000312	35.316	5.71525537487
0.000313	35.218	5.66413947568
0.000314	35.056	5.65233261583
0.000315	35.006	5.57763067978
0.000316	34.842	5.59651999014
0.000317	34.716	5.56339320918
0.000318	34.662	5.59461848565
0.000319	34.572	5.58863274871
0.00032	34.562	5.54383946377
0.000321	34.57	5.54302264112
0.000322	34.488	5.51052229829
0.000323	34.388	5.51955215575
0.000324	34.29	5.55066662663
0.000325	34.238	5.51954309703
0.000326	34.098	5.55449331623
0.000327	34.032	5.51497742516
0.000328	33.922	5.47977335298
0.000329	33.856	5.5055666375
0.00033	33.806	5.54692383218
0.000331	33.736	5.59556109787
0.000332	33.692	5.57181622095
0.000333	33.61	5.49671720211
0.000334	33.502	5.38832033198
0.000335	33.404	5.436247235
0.000336	33.292	5.41098290517
0.000337	33.218	5.37275311177
0.000338	33.126	5.34323160643
0.000339	33.068	5.39883098457
0.00034	32.994	5.39425286764
0.000341	32.928	5.37948101586
0.000342	32.868	5.32790540457
0.000343	32.776	5.32144942661
0.000344	32.652	5.34667148794
0.000345	32.596	5.34684804347
0.000346	32.54	5.41778552547
0.000347	32.404	5.41375876818
0.000348	32.316	5.39222996542
0.000349	32.204	5.35522025691
0.00035	32.138	5.37130859288
0.000351	32.056	5.3464814598
0.000352	32.006	5.35704806773
0.000353	31.848	5.29838616939
0.000354	31.764	5.34231260785
0.000355	31.646	5.33448066826
0.000356	31.606	5.40839754456
0.000357	31.514	5.33983183256
0.000358	31.442	5.32828640371
0.000359	31.35	5.34597979794
0.00036	31.212	5.34631237396
0.000361	31.166	5.36977131729
0.000362	31.086	5.37574218132
0.000363	30.984	5.36728460211
0.000364	30.886	5.35621172098
0.000365	30.754	5.31991390908
0.000366	30.688	5.30609611673
0.000367	30.618	5.27561143376
0.000368	30.508	5.21554752639
0.000369	30.47	5.16111422079
0.00037	30.4	5.1267923695
0.000371	30.286	5.14511457598
0.000372	30.254	5.12537647398
0.000373	30.174	5.14429042726
0.000374	30.188	5.20121678072
0.000375	30.11	5.18747530115
0.000376	30.002	5.15965076338
0.000377	29.94	5.12175751086
0.000378	29.898	5.08169223783
0.000379	29.834	5.10905509855
0.00038	29.704	5.09944938204
0.000381	29.652	5.17831014907
0.000382	29.552	5.14580372731
0.000383	29.464	5.16030076643
0.000384	29.444	5.16941621462
0.000385	29.35	5.12791380583
0.000386	29.306	5.07270775819
0.000387	29.25	5.08797602196
0.000388	29.184	5.09452097846
0.000389	29.188	5.1041802476
0.00039	29.082	5.10991937314
0.000391	28.982	5.09408244927
0.000392	28.848	5.16148195773
0.000393	28.806	5.15289860176
0.000394	28.686	5.1566853695
0.000395	28.564	5.15886654218
0.000396	28.454	5.186124179
0.000397	28.404	5.12764897395
0.000398	28.326	5.09977685786
0.000399	28.294	5.08758921298
0.0004	28.214	5.09236722949
0.000401	28.178	5.07211159183
0.000402	28.066	5.09133027803
0.000403	27.932	5.06392890945
0.000404	27.842	5.06804064704
0.000405	27.778	5.06998185401
0.000406	27.758	5.02587663995
0.000407	27.69	5.06101768422
0.000408	27.548	5.11856386108
0.000409	27.554	5.11224842902
0.00041	27.506	5.07641251279
0.000411	27.498	5.12464593899
0.000412	27.386	5.02603263022
0.000413	27.29	5.04241013802
0.000414	27.202	5.07081807996
0.000415	27.098	5.06995029561
0.000416	27.044	5.05905761975
0.000417	26.992	5.08605308663
0.000418	26.912	5.04422997097
0.000419	26.79	5.0149675971
0.00042	26.762	4.97527446479
0.000421	26.724	4.9747184845
0.000422	26.624	4.9741958144
0.000423	26.526	5.00373100796
0.000424	26.394	5.01345828745
0.000425	26.316	5.00720920274
0.000426	26.252	4.94696836456
0.000427	26.144	4.8714745201
0.000428	26.058	4.87715449827
0.000429	25.992	4.87031169434
0.00043	25.96	4.85287543627
0.000431	25.864	4.8643092007
0.000432	25.822	4.89513186748
0.000433	25.724	4.81703477255
0.000434	25.646	4.79798749477
0.000435	25.54	4.79754103682
0.000436	25.478	4.70632723044
0.000437	25.448	4.70991464891
0.000438	25.378	4.75427344607
0.000439	25.3	4.804373008
0.00044	25.18	4.80287413951
0.000441	25.104	4.85068902322
0.000442	25.09	4.83093158718
0.000443	25.084	4.79843141037
0.000444	25.042	4.72104183417
0.000445	24.91	4.71909949037
0.000446	24.868	4.74663838943
0.000447	24.772	4.66433446485
0.000448	24.712	4.65113491527
0.000449	24.562	4.6473816284
0.00045	24.502	4.65166593813
0.000451	24.428	4.63948445412
0.000452	24.382	4.64973934753
0.000453	24.306	4.67422335795
0.000454	24.28	4.65549138115
0.000455	24.26	4.71978813084
0.000456	24.232	4.75291237033
0.000457	24.18	4.78451669451
0.000458	24.174	4.77490565352
0.000459	24.178	4.79482179022
0.00046	24.162	4.80247394579
0.000461	24.136	4.82716314205
0.000462	24.13	4.79511209462
0.000463	24.056	4.77167308184
0.000464	23.95	4.78993736911
0.000465	23.836	4.75153701448
0.000466	23.736	4.693218938
0.000467	23.656	4.664939871
0.000468	23.586	4.70006425488
0.000469	23.486	4.6795089486
0.00047	23.426	4.65924071067
0.000471	23.282	4.64698568967
0.000472	23.276	4.61907176822
0.000473	23.234	4.64663792435
0.000474	23.192	4.55490241388
0.000475	23.12	4.6166654633
0.000476	23.056	4.67855362265
0.000477	22.942	4.59767723965
0.000478	22.876	4.55682169939
0.000479	22.804	4.54726115371
0.00048	22.804	4.55253599656
0.000481	22.662	4.54837949164
0.000482	22.66	4.57956329796
0.000483	22.634	4.58650673171
0.000484	22.592	4.59059211867
0.000485	22.504	4.61324007613
0.000486	22.44	4.59199303135
0.000487	22.366	4.54137027779
0.000488	22.328	4.57169727782
0.000489	22.274	4.63798706337
0.00049	22.254	4.61881846363
0.000491	22.178	4.58588224882
0.000492	22.166	4.6002656445
0.000493	22.132	4.59157663554
0.000494	22.076	4.57670449123
0.000495	22.04	4.5222118482
0.000496	22.028	4.51256202173
0.000497	21.984	4.50862994711
0.000498	21.934	4.47544902775
0.000499	21.898	4.43481634344
0.0005	21.856	4.4180611132
0.000501	21.77	4.43453492488
0.000502	21.674	4.48014776542
0.000503	21.594	4.46600089566
0.000504	21.534	4.50431393222
0.000505	21.47	4.52383686709
0.000506	21.376	4.56449602914
0.000507	21.326	4.57380847872
0.000508	21.266	4.54260321842
0.000509	21.222	4.5520013181
0.00051	21.182	4.54190224465
0.000511	21.15	4.60168447419
0.000512	21.082	4.61944542126
0.000513	21.046	4.58169008118
0.000514	21.058	4.55572562826
0.000515	21.026	4.54591288962
0.000516	20.906	4.56784018985
0.000517	20.852	4.59848844731
0.000518	20.75	4.53249379481
0.000519	20.728	4.57580768827
0.00052	20.702	4.58183325755
0.000521	20.654	4.5204296256
0.000522	20.578	4.50465492574
0.000523	20.52	4.51238296247
0.000524	20.506	4.50843254358
0.000525	20.46	4.51579450374
0.000526	20.39	4.49198174529
0.000527	20.324	4.43700619788
0.000528	20.242	4.42350946648
0.000529	20.166	4.40391235153
0.00053	20.122	4.42754062658
0.000531	20.086	4.38982960945
0.000532	20.062	4.40660368084
0.000533	20.064	4.43079044867
0.000534	19.962	4.44888255633
0.000535	19.886	4.45207861566
0.000536	19.828	4.44954109993
0.000537	19.794	4.46806042931
0.000538	19.768	4.47372059923
0.000539	19.666	4.47240919416
0.00054	19.564	4.41700169798
0.000541	19.528	4.33557562499
0.000542	19.534	4.30451437447
0.000543	19.46	4.34883892551
0.000544	19.41	4.34763153913
0.000545	19.386	4.34706843746
0.000546	19.39	4.33103913628
0.000547	19.334	4.31768965999
0.000548	19.284	4.31547726213
0.000549	19.208	4.31053778547
0.00055	19.158	4.27469718226
0.000551	19.18	4.33953914604
0.000552	19.19	4.3342704115
0.000553	19.132	4.31677842841
0.000554	19.056	4.30916047508
0.000555	19.016	4.26001690137
0.000556	18.994	4.28508623017
0.000557	18.954	4.28810960681
0.000558	18.92	4.25741705732
0.000559	18.84	4.28933561289
0.00056	18.742	4.31641471594
0.000561	18.664	4.32378352835
0.000562	18.622	4.2608820683
0.000563	18.58	4.22227426869
0.000564	18.522	4.22865415942
0.000565	18.512	4.24333076722
0.000566	18.46	4.27462279038
0.000567	18.424	4.25067335842
0.000568	18.358	4.23341894927
0.000569	18.326	4.20948025295
0.00057	18.258	4.24587281957
0.000571	18.218	4.27486561192
0.000572	18.176	4.23662884851
0.000573	18.12	4.24895281216
0.000574	18.066	4.21493107891
0.000575	17.994	4.18735763937
0.000576	17.96	4.1335698857
0.000577	17.924	4.11900764748
0.000578	17.886	4.09059946707
0.000579	17.844	4.05754408479
0.00058	17.8	4.00449747159
0.000581	17.768	3.98875619711
0.000582	17.746	3.98565979481
0.000583	17.69	4.01421225149
0.000584	17.628	4.02363218995
0.000585	17.528	4.02308538314
0.000586	17.444	4.0073512449
0.000587	17.432	4.04788537387
0.000588	17.358	4.07306223866
0.000589	17.326	4.08848676163
0.00059	17.272	4.12189470996
0.000591	17.232	4.1053837823
0.000592	17.162	4.10508903679
0.000593	17.086	4.13262676757
0.000594	17.058	4.13456599899
0.000595	16.948	4.1266567582
0.000596	16.932	4.17604789245
0.000597	16.85	4.14191984471
0.000598	16.772	4.17756101092
0.000599	16.69	4.16964027225
0.0006	16.646	4.16469494681
0.000601	16.634	4.14825794762
0.000602	16.578	4.1414871725
0.000603	16.528	4.10964913344
0.000604	16.45	4.13805509871
0.000605	16.386	4.1203160073
0.000606	16.354	4.12221833483
0.000607	16.366	4.11339810862
0.000608	16.308	4.10184543834
0.000609	16.288	4.08864965484
0.00061	16.264	4.09954924351
0.000611	16.232	4.07850168567
0.000612	16.256	4.06675103738
0.000613	16.214	3.99151650379
0.000614	16.214	3.99001303256
0.000615	16.164	3.96952188557
0.000616	16.084	3.97956580546
0.000617	16.01	3.97365071439
0.000618	15.966	3.92846585832
0.000619	15.946	3.93383832916
0.00062	15.906	3.91473677276
0.000621	15.89	3.89382845025
0.000622	15.866	3.88999280205
0.000623	15.798	3.90450970033
0.000624	15.738	3.87677133708
0.000625	15.676	3.85474045819
0.000626	15.594	3.82533188103
0.000627	15.528	3.83056340504
0.000628	15.482	3.82905680292
0.000629	15.408	3.81228750227
0.00063	15.38	3.80730876079
0.000631	15.314	3.8162028248
0.000632	15.29	3.81705383771
0.000633	15.25	3.81464284042
0.000634	15.202	3.76473053485
0.000635	15.16	3.78713612113
0.000636	15.166	3.8118819499
0.000637	15.17	3.86174830873
0.000638	15.144	3.8563277869
0.000639	15.134	3.84604264147
0.00064	15.12	3.83322318682
0.000641	15.068	3.78832100013
0.000642	15.016	3.78202908503
0.000643	14.986	3.77542103612
0.000644	14.958	3.79265553406
0.000645	14.9	3.78179851393
0.000646	14.854	3.7821533549
0.000647	14.814	3.79465466149
0.000648	14.76	3.72053759556
0.000649	14.74	3.73529115331
0.00065	14.728	3.75686252077
0.000651	14.686	3.75065380967
0.000652	14.698	3.76706729433
0.000653	14.65	3.74639827034
0.000654	14.62	3.76982758226
0.000655	14.622	3.7835322121
0.000656	14.594	3.76897386566
0.000657	14.59	3.74458275379
0.000658	14.556	3.74471147086
0.000659	14.51	3.70700687887
0.00066	14.464	3.69549780138
0.000661	14.404	3.71170904032
0.000662	14.346	3.71083332959
0.000663	14.31	3.74885315797
0.000664	14.228	3.75606389722
0.000665	14.208	3.7492313879
0.000666	14.156	3.76877486725
0.000667	14.088	3.74543135033
0.000668	14.01	3.74298009613
0.000669	14.016	3.70293721254
0.00067	13.96	3.69951348153
0.000671	13.91	3.6875330507
0.000672	13.904	3.68331155348
0.000673	13.87	3.71067379326
0.000674	13.808	3.72009892342
0.000675	13.784	3.7187825965
0.000676	13.748	3.67593471106
0.000677	13.712	3.70473426847
0.000678	13.648	3.70352480753
0.000679	13.604	3.6730347126
0.00068	13.578	3.65895012264
0.000681	13.548	3.68289234162
0.000682	13.492	3.66305009521
0.000683	13.446	3.6506278912
0.000684	13.436	3.62848508334
0.000685	13.414	3.60813026372
0.000686	13.378	3.59932160275
0.000687	13.36	3.60532938856
0.000688	13.32	3.60188839361
0.000689	13.278	3.57053441378
0.00069	13.21	3.54371274231
0.000691	13.166	3.48517488801
0.000692	13.148	3.48225444217
0.000693	13.118	3.47621575855
0.000694	13.062	3.4776653088
0.000695	13.048	3.45393920039
0.000696	12.988	3.41582435146
0.000697	12.966	3.39541514398
0.000698	12.932	3.45649764936
0.000699	12.92	3.4295189167
0.0007	12.82	3.4268936371
0.000701	12.78	3.45768708821
0.000702	12.72	3.43476345619
0.000703	12.698	3.45294019641
0.000704	12.686	3.45360738938
0.000705	12.668	3.43595343391
0.000706	12.664	3.42273341059
0.000707	12.638	3.39454798169
0.000708	12.624	3.42499985401
0.000709	12.592	3.41548473866
0.00071	12.534	3.38774910523
0.000711	12.536	3.36937739056
0.000712	12.492	3.33015555192
0.000713	12.428	3.34078074707
0.000714	12.39	3.3772622048
0.000715	12.362	3.3607969293
0.000716	12.336	3.33453205113
0.000717	12.296	3.34430620608
0.000718	12.258	3.35312332013
0.000719	12.236	3.36516032308
0.00072	12.214	3.36989673432
0.000721	12.196	3.37069488385
0.000722	12.152	3.35035759285
0.000723	12.134	3.3888115911
0.000724	12.156	3.36744175896
0.000725	12.084	3.32038311043
0.000726	12.04	3.32601864096
0.000727	12.058	3.33146154113
0.000728	12.038	3.35567519286
0.000729	12.006	3.32174110972
0.00073	11.948	3.28166055527
0.000731	11.912	3.26928983114
0.000732	11.888	3.2899021262
0.000733	11.838	3.29359317463
0.000734	11.816	3.31935897426
0.000735	11.79	3.30785428941
0.000736	11.752	3.3212190533
0.000737	11.738	3.31803496064
0.000738	11.72	3.32168631872
0.000739	11.64	3.34041913538
0.00074	11.632	3.33355305942
0.000741	11.618	3.32927559688
0.000742	11.596	3.36047377612
0.000743	11.568	3.35400894453
0.000744	11.55	3.3417809623
0.000745	11.498	3.33496566699
0.000746	11.474	3.32585688207
0.000747	11.46	3.33532607102
0.000748	11.37	3.34799940263
0.000749	11.356	3.36470860551
0.00075	11.328	3.30097197807
0.000751	11.28	3.27804819977
0.000752	11.246	3.24799692118
0.000753	11.206	3.29052640166
0.000754	11.158	3.30953712776
0.000755	11.142	3.27625334796
0.000756	11.162	3.25265368584
0.000757	11.152	3.25774400468
0.000758	11.15	3.24214435212
0.000759	11.146	3.22500914727
0.00076	11.116	3.22529750566
0.000761	11.092	3.22545128625
0.000762	11.07	3.25347506522
0.000763	11.036	3.26782863688
0.000764	11.008	3.22551329249
0.000765	10.988	3.21245326814
0.000766	10.992	3.24036047377
0.000767	10.978	3.21955214277
0.000768	10.926	3.19006645699
0.000769	10.926	3.15919673335
0.00077	10.89	3.12696338322
0.000771	10.816	3.1103286
0.000772	10.784	3.10311843151
0.000773	10.736	3.0845265439
0.000774	10.69	3.09998387093
0.000775	10.656	3.09800968365
0.000776	10.64	3.11294073185
0.000777	10.576	3.10615904293
0.000778	10.542	3.14519252193
0.000779	10.496	3.13336624096
0.00078	10.482	3.13969361563
0.000781	10.454	3.14958473453
0.000782	10.44	3.14998412694
0.000783	10.432	3.15489714571
0.000784	10.392	3.17715847889
0.000785	10.35	3.17293239764
0.000786	10.396	3.16846713728
0.000787	10.342	3.07847949482
0.000788	10.27	3.05042619973
0.000789	10.272	3.04992065471
0.00079	10.226	3.06902655577
0.000791	10.21	3.09223220344
0.000792	10.212	3.13162194398
0.000793	10.206	3.14572153885
0.000794	10.202	3.12749036769
0.000795	10.168	3.13684172377
0.000796	10.128	3.14191279319
0.000797	10.09	3.12312343656
0.000798	10.072	3.12391037003
0.000799	10.028	3.14121250475
0.0008	10.03	3.14151237464
0.000801	10.056	3.15227917545
0.000802	10.018	3.14669286712
0.000803	9.992	3.12472974831
0.000804	9.94	3.1087618114
0.000805	9.87	3.07589011507
0.000806	9.842	3.0412227804
0.000807	9.786	3.01134587851
0.000808	9.738	2.98217303321
0.000809	9.714	2.99135487697
0.00081	9.64	2.97697833381
0.000811	9.62	2.98523030937
0.000812	9.6	2.97993288515
0.000813	9.572	2.97872724498
0.000814	9.568	2.95725818961
0.000815	9.55	2.92292661557
0.000816	9.514	2.91441314847
0.000817	9.528	2.93755272293
0.000818	9.534	2.93476472652
0.000819	9.514	2.94037480604
0.00082	9.496	2.95262324044
0.000821	9.438	2.93430673243
0.000822	9.412	2.97292044966
0.000823	9.41	2.96747367301
0.000824	9.37	2.95315085968
0.000825	9.336	2.95213549825
0.000826	9.318	2.97201547775
0.000827	9.284	2.981164873
0.000828	9.274	2.97908106637
0.000829	9.232	2.96684613689
0.00083	9.176	2.93615803389
0.000831	9.176	2.9313860203
0.000832	9.154	2.92340281179
0.000833	9.132	2.90009930864
0.000834	9.13	2.88740367805
0.000835	9.118	2.89552689506
0.000836	9.096	2.92759013525
0.000837	9.08	2.94849113955
0.000838	9.074	2.93266499962
0.000839	9.064	2.89687831985
0.00084	9.036	2.90563314959
0.000841	9.02	2.91472125597
0.000842	8.972	2.89883010885
0.000843	8.946	2.89466474743
0.000844	8.922	2.90239831863
0.000845	8.894	2.88976884889
0.000846	8.86	2.86503054085
0.000847	8.824	2.86374300523
0.000848	8.768	2.85064483933
0.000849	8.728	2.83513950274
0.00085	8.712	2.80874633956
0.000851	8.656	2.79600858368
0.000852	8.618	2.81852372706
0.000853	8.594	2.83780971878
0.000854	8.572	2.83422229192
0.000855	8.55	2.80347998031
0.000856	8.512	2.81812987635
0.000857	8.456	2.80571987198
0.000858	8.474	2.83290028063
0.000859	8.472	2.85328161947
0.00086	8.41	2.84075694138
0.000861	8.42	2.82552649961
0.000862	8.41	2.81955670275
0.000863	8.356	2.80165379731
0.000864	8.356	2.77511513275
0.000865	8.344	2.79886834274
0.000866	8.326	2.79637694169
0.000867	8.31	2.76005434729
0.000868	8.278	2.77285340399
0.000869	8.256	2.77028229608
0.00087	8.23	2.76280654408
0.000871	8.212	2.78407183815
0.000872	8.174	2.77843913016
0.000873	8.164	2.76786993914
0.000874	8.112	2.76323288921
0.000875	8.114	2.76640633313
0.000876	8.092	2.75164241863
0.000877	8.068	2.74797671024
0.000878	8.056	2.7540631801
0.000879	8.08	2.76144889505
0.00088	8.072	2.76094476584
0.000881	8.028	2.75231102894
0.000882	7.998	2.73312934198
0.000883	8.01	2.77306689425
0.000884	7.97	2.77220129139
0.000885	7.928	2.7478748152
0.000886	7.93	2.74027370896
0.000887	7.906	2.7402853866
0.000888	7.9	2.73020145777
0.000889	7.89	2.73676816702
0.00089	7.864	2.72937795111
0.000891	7.878	2.7098184441
0.000892	7.844	2.68843151298
0.000893	7.814	2.67645362373
0.000894	7.836	2.69612759342
0.000895	7.816	2.69706210533
0.000896	7.778	2.72996630016
0.000897	7.748	2.71597054476
0.000898	7.734	2.70171130952
0.000899	7.736	2.70819201683
0.0009	7.726	2.71052098313
0.000901	7.714	2.70558755172
0.000902	7.692	2.71535191089
0.000903	7.67	2.70427439436
0.000904	7.634	2.69518904717
0.000905	7.62	2.69510667692
0.000906	7.618	2.72691694043
0.000907	7.568	2.73374761088
0.000908	7.57	2.73662200532
0.000909	7.536	2.71306173907
0.00091	7.55	2.70471809991
0.000911	7.54	2.69748030577
0.000912	7.528	2.69169389047
0.000913	7.506	2.68513761286
0.000914	7.47	2.68721044952
0.000915	7.456	2.69593471731
0.000916	7.432	2.70284590756
0.000917	7.394	2.66359981979
0.000918	7.374	2.66873078447
0.000919	7.34	2.65864627207
0.00092	7.338	2.65400753578
0.000921	7.294	2.67274465672
0.000922	7.272	2.68589203059
0.000923	7.23	2.68721044952
0.000924	7.21	2.63626629914
0.000925	7.2	2.65781865446
0.000926	7.2	2.65857104475
0.000927	7.198	2.64476766465
0.000928	7.184	2.66873453157
0.000929	7.182	2.63531326411
0.00093	7.142	2.62332537059
0.000931	7.092	2.609125524
0.000932	7.028	2.57821954069
0.000933	7.018	2.56235750823
0.000934	7.0	2.56203044478
0.000935	7.006	2.56553386257
0.000936	6.996	2.5612465715
0.000937	6.938	2.57024434636
0.000938	6.934	2.57713872347
0.000939	6.936	2.56357250726
0.00094	6.934	2.55140039978
0.000941	6.916	2.53158922418
0.000942	6.916	2.54969488371
0.000943	6.904	2.53747591122
0.000944	6.886	2.51018007322
0.000945	6.874	2.4887997107
0.000946	6.848	2.46756884402
0.000947	6.828	2.46463303557
0.000948	6.81	2.43185114676
0.000949	6.78	2.44532206468
0.00095	6.76	2.45650157745
0.000951	6.734	2.45667336046
0.000952	6.708	2.46632033605
0.000953	6.67	2.43743717868
0.000954	6.622	2.4222130377
0.000955	6.632	2.42251439624
0.000956	6.61	2.40954352523
0.000957	6.59	2.39539140852
0.000958	6.564	2.38199580184
0.000959	6.552	2.37303518727
0.00096	6.518	2.41032694878
0.000961	6.518	2.41612830785
0.000962	6.516	2.42440590661
0.000963	6.492	2.41452604045
0.000964	6.482	2.41281495353
0.000965	6.454	2.40247455762
0.000966	6.42	2.37309923939
0.000967	6.398	2.33400856896
0.000968	6.398	2.30121620019
0.000969	6.398	2.29163609677
0.00097	6.362	2.27573197016
0.000971	6.334	2.27298130217
0.000972	6.32	2.27367543858
0.000973	6.308	2.29981216624
0.000974	6.292	2.31057049232
0.000975	6.304	2.3262811524
0.000976	6.27	2.3309011133
0.000977	6.28	2.33871759732
0.000978	6.278	2.34536052666
0.000979	6.28	2.35151015307
0.00098	6.272	2.34478485154
0.000981	6.252	2.34531362508
0.000982	6.222	2.33852859722
0.000983	6.21	2.32333811573
0.000984	6.188	2.31098593678
0.000985	6.154	2.28872977872
0.000986	6.158	2.30933670131
0.000987	6.14	2.27604920861
0.000988	6.138	2.3002078167
0.000989	6.122	2.29763269475
0.00099	6.098	2.28481859236
0.000991	6.052	2.30852680296
0.000992	6.03	2.29806440293
0.000993	6.03	2.2805920284
0.000994	5.996	2.30824262156
0.000995	6.006	2.31040342798
0.000996	6.012	2.30301020406
0.000997	5.99	2.30084766988
0.000998	5.968	2.28275622877
0.000999	5.952	2.28422765941
0.001	5.916	2.27265131509
0.001001	5.868	2.29403051418
0.001002	5.832	2.30386110692
0.001003	5.828	2.27385487664
0.001004	5.822	2.28611373295
0.001005	5.792	2.27436496631
0.001006	5.79	2.27637870312
0.001007	5.79	2.29126602558
0.001008	5.746	2.27716578228
0.001009	5.746	2.28855500262
0.00101	5.722	2.25847647763
0.001011	5.69	2.25075542874
0.001012	5.692	2.26299270878
0.001013	5.67	2.26651715193
0.001014	5.656	2.26045659105
0.001015	5.658	2.24878544997
0.001016	5.624	2.20513582348
0.001017	5.606	2.21150717837
0.001018	5.578	2.19543070945
0.001019	5.554	2.1906811726
0.00102	5.542	2.16523347471
0.001021	5.516	2.17387764145
0.001022	5.506	2.16747871962
0.001023	5.502	2.16933077238
0.001024	5.48	2.14792923533
0.001025	5.474	2.16640808713
0.001026	5.458	2.16061009902
0.001027	5.45	2.16875540345
0.001028	5.432	2.17655140073
0.001029	5.41	2.18675558762
0.00103	5.422	2.20088982005
0.001031	5.394	2.16119503979
0.001032	5.356	2.16639423928
0.001033	5.338	2.15772009306
0.001034	5.326	2.14283083793
0.001035	5.308	2.15247206718
0.001036	5.292	2.12761274672
0.001037	5.274	2.13328947872
0.001038	5.264	2.15181411837
0.001039	5.266	2.15760144605
0.00104	5.256	2.16390018254
0.001041	5.226	2.14357738372
0.001042	5.218	2.14627025325
0.001043	5.158	2.14593476136
0.001044	5.154	2.14994976686
0.001045	5.146	2.12713046144
0.001046	5.134	2.12792011128
0.001047	5.134	2.12603951045
0.001048	5.118	2.17533353764
0.001049	5.096	2.17595588191
0.00105	5.09	2.18217781127
0.001051	5.078	2.16515957841
0.001052	5.068	2.16780441922
0.001053	5.054	2.15478165947
0.001054	5.05	2.16043977005
0.001055	5.042	2.15319204903
0.001056	5.03	2.13192401366
0.001057	5.032	2.13798409723
0.001058	5.034	2.14495780844
0.001059	5.0	2.15220816837
0.00106	4.982	2.14141915561
0.001061	4.97	2.15339267204
0.001062	4.946	2.16958152647
0.001063	4.926	2.17267669017
0.001064	4.928	2.16120707013
0.001065	4.908	2.14091942866
0.001066	4.876	2.1393045599
0.001067	4.862	2.12295925538
0.001068	4.856	2.11359031035
0.001069	4.838	2.07358530087
0.00107	4.8	2.06009708509
0.001071	4.79	2.07699301877
0.001072	4.774	2.0849278165
0.001073	4.736	2.08477912499
0.001074	4.746	2.09415472208
0.001075	4.72	2.09609160105
0.001076	4.71	2.07410221542
0.001077	4.714	2.09002488023
0.001078	4.706	2.1060778713
0.001079	4.71	2.11137396024
0.00108	4.708	2.0982697634
0.001081	4.698	2.09351283731
0.001082	4.674	2.10516602671
0.001083	4.652	2.09449182381
0.001084	4.634	2.08327722591
0.001085	4.624	2.07716730188
0.001086	4.614	2.06131123317
0.001087	4.596	2.08153404969
0.001088	4.582	2.06186226504
0.001089	4.556	2.06370152881
0.00109	4.556	2.06467043375
0.001091	4.562	2.03522873407
0.001092	4.57	2.05063404829
0.001093	4.566	2.03116813681
0.001094	4.544	2.04354202306
0.001095	4.512	2.05374195068
0.001096	4.51	2.0469245223
0.001097	4.518	2.05758985223
0.001098	4.494	2.03321518782
0.001099	4.49	1.99546986948
0.0011	4.506	2.00548348285
0.001101	4.5	2.01940585322
0.001102	4.482	2.01138658641
0.001103	4.506	2.04302814469
0.001104	4.472	2.03990588018
0.001105	4.476	2.06141310756
0.001106	4.466	2.04177471823
0.001107	4.452	2.01586110633
0.001108	4.422	2.04252686641
0.001109	4.412	2.02441497722
0.00111	4.424	2.01400695133
0.001111	4.42	2.01881153157
0.001112	4.412	2.0194692372
0.001113	4.392	1.98149842291
0.001114	4.368	2.001143673
0.001115	4.358	1.98842550778
0.001116	4.322	1.99256518087
0.001117	4.32	1.99138143006
0.001118	4.31	1.99847441815
0.001119	4.29	1.98138840211
0.00112	4.282	1.99661613737
0.001121	4.274	2.00871202515
0.001122	4.234	1.99981099107
0.001123	4.21	1.97329673389
0.001124	4.188	1.97196754537
0.001125	4.152	1.97709281522
0.001126	4.134	1.97383991245
0.001127	4.11	1.94368207277
0.001128	4.098	1.92156082391
0.001129	4.096	1.91592901747
0.00113	4.084	1.90812578202
0.001131	4.06	1.89747200243
0.001132	4.062	1.90424683274
0.001133	4.056	1.93619833695
0.001134	4.034	1.933091824
0.001135	4.036	1.95107765094
0.001136	4.016	1.95134415212
0.001137	3.996	1.95345437623
0.001138	3.998	1.94884478602
0.001139	3.98	1.94514780929
0.00114	3.992	1.9839193532
0.001141	3.986	1.98136417652
0.001142	3.976	1.96759345394
0.001143	3.998	1.99148085605
0.001144	3.984	2.00592721702
0.001145	3.956	2.00251441942
0.001146	3.966	2.005204229
0.001147	3.964	1.97957167084
0.001148	3.946	1.97663451351
0.001149	3.934	1.95899055638
0.00115	3.916	1.95983264592
0.001151	3.894	1.94904181587
0.001152	3.884	1.93559913205
0.001153	3.884	1.9469319454
0.001154	3.878	1.92953776848
0.001155	3.864	1.9228894924
0.001156	3.852	1.92823650002
0.001157	3.836	1.91340116024
0.001158	3.832	1.89836139868
0.001159	3.834	1.89906397996
0.00116	3.814	1.89509999736
0.001161	3.798	1.88499230768
0.001162	3.774	1.89813698136
0.001163	3.762	1.89138996508
0.001164	3.746	1.88824892427
0.001165	3.748	1.90800838573
0.001166	3.726	1.90654766528
0.001167	3.742	1.93272760626
0.001168	3.718	1.91689227658
0.001169	3.72	1.91562000407
0.00117	3.716	1.89824761293
0.001171	3.714	1.90373422515
0.001172	3.702	1.91133356586
0.001173	3.688	1.90647737988
0.001174	3.674	1.90990156814
0.001175	3.664	1.90134268347
0.001176	3.674	1.91513028277
0.001177	3.67	1.9175765956
0.001178	3.634	1.89737819108
0.001179	3.616	1.90592339825
0.00118	3.598	1.92571960576
0.001181	3.598	1.92156082391
0.001182	3.588	1.91996249963
0.001183	3.58	1.90462594753
0.001184	3.57	1.91026176217
0.001185	3.58	1.92758916785
0.001186	3.562	1.90319625893
0.001187	3.546	1.91203661053
0.001188	3.53	1.91861929522
0.001189	3.53	1.9175765956
0.00119	3.526	1.92492181659
0.001191	3.532	1.92067071618
0.001192	3.526	1.92907335267
0.001193	3.514	1.92400727649
0.001194	3.504	1.92613187503
0.001195	3.48	1.93742096613
0.001196	3.468	1.93829203166
0.001197	3.452	1.93279486754
0.001198	3.448	1.94404115183
0.001199	3.428	1.95469076838
0.0012	3.414	1.93561463107
0.001201	3.386	1.90814150419
0.001202	3.378	1.90449888422
0.001203	3.39	1.89786722402
0.001204	3.38	1.88986772024
0.001205	3.366	1.87084045284
0.001206	3.358	1.87131932069
0.001207	3.356	1.8860710485
0.001208	3.34	1.86986630538
0.001209	3.336	1.85016323604
0.00121	3.314	1.8317761872
0.001211	3.304	1.82635812479
0.001212	3.266	1.81968238987
0.001213	3.278	1.83975976693
0.001214	3.258	1.84049884542
0.001215	3.242	1.84808982466
0.001216	3.244	1.84077809635
0.001217	3.23	1.82786761009
0.001218	3.2	1.82318402801
0.001219	3.204	1.81944606955
0.00122	3.206	1.82963493626
0.001221	3.2	1.84499322492
0.001222	3.176	1.84743714372
0.001223	3.148	1.83360191972
0.001224	3.128	1.84597291421
0.001225	3.134	1.8341330377
0.001226	3.13	1.83986412542
0.001227	3.116	1.8293561709
0.001228	3.124	1.83210916705
0.001229	3.114	1.83983803635
0.00123	3.122	1.84041191042
0.001231	3.112	1.83069822745
0.001232	3.122	1.814143324
0.001233	3.124	1.83320048003
0.001234	3.124	1.82335514917
0.001235	3.12	1.83564702489
0.001236	3.108	1.80895992217
0.001237	3.082	1.79311907022
0.001238	3.066	1.78707694294
0.001239	3.058	1.79405574049
0.00124	3.042	1.77207110467
0.001241	3.024	1.77522505615
0.001242	3.018	1.74633215626
0.001243	3.02	1.73424335086
0.001244	3.028	1.72256088427
0.001245	3.004	1.71696942314
0.001246	2.988	1.71809662126
0.001247	2.978	1.7174155001
0.001248	2.978	1.71041398498
0.001249	2.968	1.72944384124
0.00125	2.962	1.72874405277
0.001251	2.94	1.73562668797
0.001252	2.942	1.73050166137
0.001253	2.938	1.7199290683
0.001254	2.922	1.73433445448
0.001255	2.926	1.74026549699
0.001256	2.914	1.73626150104
0.001257	2.94	1.74825627412
0.001258	2.95	1.72612282298
0.001259	2.938	1.71176984434
0.00126	2.914	1.71073200707
0.001261	2.91	1.72333978077
0.001262	2.888	1.70512638828
0.001263	2.888	1.70747064396
0.001264	2.882	1.72976183332
0.001265	2.866	1.73206350923
0.001266	2.862	1.72016162031
0.001267	2.868	1.72005116203
0.001268	2.854	1.72762380164
0.001269	2.85	1.72148191974
0.00127	2.844	1.73195381001
0.001271	2.816	1.72572999047
0.001272	2.818	1.73461119563
0.001273	2.836	1.7323694756
0.001274	2.818	1.73921706523
0.001275	2.798	1.7277719757
0.001276	2.784	1.71969299586
0.001277	2.772	1.70529059107
0.001278	2.77	1.70091152033
0.001279	2.764	1.70302789173
0.00128	2.762	1.69981057768
0.001281	2.748	1.71362072817
0.001282	2.75	1.70161687815
0.001283	2.746	1.68329557713
0.001284	2.734	1.67667647446
0.001285	2.72	1.683330033
0.001286	2.714	1.68172649382
0.001287	2.708	1.67890916967
0.001288	2.686	1.66114538798
0.001289	2.684	1.67336308074
0.00129	2.674	1.67681960866
0.001291	2.658	1.68197384046
0.001292	2.664	1.67305230044
0.001293	2.66	1.66385095486
0.001294	2.644	1.65446789029
0.001295	2.64	1.64754362613
0.001296	2.632	1.66630609433
0.001297	2.636	1.67197607638
0.001298	2.604	1.65020725971
0.001299	2.604	1.64899484535
0.0013	2.592	1.6533408602
0.001301	2.572	1.6482766758
0.001302	2.574	1.63723058852
0.001303	2.584	1.64040970492
0.001304	2.582	1.63562709687
0.001305	2.574	1.63723058852
0.001306	2.55	1.62218987791
0.001307	2.548	1.62348267622
0.001308	2.548	1.629630633
0.001309	2.544	1.64561964014
0.00131	2.53	1.63618458616
0.001311	2.528	1.6349972477
0.001312	2.532	1.65317149746
0.001313	2.506	1.66912072661
0.001314	2.498	1.65951679714
0.001315	2.5	1.65227116419
0.001316	2.502	1.65347996662
0.001317	2.49	1.62785134456
0.001318	2.45	1.62834271577
0.001319	2.446	1.63066980103
0.00132	2.434	1.64123246373
0.001321	2.432	1.62891865972
0.001322	2.426	1.62496892278
0.001323	2.42	1.6296011782
0.001324	2.414	1.62314632735
0.001325	2.424	1.61871059798
0.001326	2.42	1.59862440867
0.001327	2.416	1.59340641394
0.001328	2.4	1.58619040471
0.001329	2.402	1.59386197646
0.00133	2.398	1.59486551157
0.001331	2.39	1.57794169728
0.001332	2.408	1.5752891798
0.001333	2.402	1.55833115864
0.001334	2.39	1.54722331937
0.001335	2.376	1.52401574795
0.001336	2.348	1.50562146637
0.001337	2.344	1.50786736817
0.001338	2.336	1.48966573432
0.001339	2.336	1.50834478817
0.00134	2.308	1.50636516157
0.001341	2.322	1.51469997029
0.001342	2.314	1.52951103298
0.001343	2.31	1.52509016127
0.001344	2.302	1.52407217677
0.001345	2.314	1.53993636232
0.001346	2.31	1.539447953
0.001347	2.308	1.55085008947
0.001348	2.29	1.53032676249
0.001349	2.288	1.5326630419
0.00135	2.272	1.52250320197
0.001351	2.246	1.50780768004
0.001352	2.25	1.50980131143
0.001353	2.242	1.51638913212
0.001354	2.242	1.50845483857
0.001355	2.228	1.48459287348
0.001356	2.232	1.48801075265
0.001357	2.214	1.48600269179
0.001358	2.206	1.47362274684
0.001359	2.188	1.46855575311
0.00136	2.204	1.48942404976
0.001361	2.21	1.47305804366
0.001362	2.214	1.49003489892
0.001363	2.206	1.50052124277
0.001364	2.192	1.48564329501
0.001365	2.184	1.47178259264
0.001366	2.182	1.46999183671
0.001367	2.174	1.47638883767
0.001368	2.174	1.4709602306
0.001369	2.174	1.47909566966
0.00137	2.17	1.48091188124
0.001371	2.152	1.46727502534
0.001372	2.156	1.48312642752
0.001373	2.14	1.47526268847
0.001374	2.126	1.4785546997
0.001375	2.108	1.46572030074
0.001376	2.11	1.47034009671
0.001377	2.116	1.45963831136
0.001378	2.1	1.45945195193
0.001379	2.088	1.46432783215
0.00138	2.09	1.44841292455
0.001381	2.076	1.4374366073
0.001382	2.082	1.45851842635
0.001383	2.072	1.45698867532
0.001384	2.068	1.45580767961
0.001385	2.064	1.44218722779
0.001386	2.062	1.44296777511
0.001387	2.052	1.4371137742
0.001388	2.032	1.4335187477
0.001389	2.034	1.43277492999
0.00139	2.026	1.41891648803
0.001391	2.026	1.41326713681
0.001392	2.018	1.40914016336
0.001393	2.012	1.4056514504
0.001394	2.008	1.41135962816
0.001395	2.02	1.41548578234
0.001396	2.008	1.41419093478
0.001397	2.004	1.4085396693
0.001398	2.004	1.40142213483
0.001399	2.012	1.40849423144
0.0014	2.02	1.41689802032
0.001401	2.018	1.41480599377
0.001402	2.006	1.42336362185
0.001403	2.002	1.40356545982
0.001404	1.994	1.40070125294
0.001405	1.98	1.39985713557
0.001406	1.95	1.3955285737
0.001407	1.95	1.41827359843
0.001408	1.918	1.42663099644
0.001409	1.906	1.42729254184
0.00141	1.908	1.43510835828
0.001411	1.908	1.42812324398
0.001412	1.914	1.42499263156
0.001413	1.912	1.4409219271
0.001414	1.912	1.45198347098
0.001415	1.912	1.45748276148
0.001416	1.912	1.43675189229
0.001417	1.892	1.44094968684
0.001418	1.896	1.44540098243
0.001419	1.878	1.42797619028
0.00142	1.866	1.4099801417
0.001421	1.852	1.41777854406
0.001422	1.844	1.41974082142
0.001423	1.838	1.39705261175
0.001424	1.838	1.38699531362
0.001425	1.828	1.39943417137
0.001426	1.826	1.38265107674
0.001427	1.808	1.37081581549
0.001428	1.794	1.36658845305
0.001429	1.794	1.36951232196
0.00143	1.796	1.34995703635
0.001431	1.796	1.3617576877
0.001432	1.784	1.34065058833
0.001433	1.784	1.34808901783
0.001434	1.77	1.34502788075
0.001435	1.754	1.35406203698
0.001436	1.758	1.35920417892
0.001437	1.748	1.35812223309
0.001438	1.752	1.35885834435
0.001439	1.738	1.33766812027
0.00144	1.73	1.33457858517
0.001441	1.71	1.32736581243
0.001442	1.71	1.32434889663
0.001443	1.702	1.33760831337
0.001444	1.698	1.33820626213
0.001445	1.698	1.32317648105
0.001446	1.706	1.30979540387
0.001447	1.712	1.31341387232
0.001448	1.702	1.3346145511
0.001449	1.708	1.34414880129
0.00145	1.71	1.33637569568
0.001451	1.712	1.33456210047
0.001452	1.706	1.31588905307
0.001453	1.69	1.33337916588
0.001454	1.684	1.3342203716
0.001455	1.676	1.32628202129
0.001456	1.666	1.3215309304
0.001457	1.668	1.32581144964
0.001458	1.66	1.3177253128
0.001459	1.646	1.3253995624
0.00146	1.636	1.30977249933
0.001461	1.628	1.29831275123
0.001462	1.64	1.29553077926
0.001463	1.634	1.29770720889
0.001464	1.634	1.28531863754
0.001465	1.63	1.29193653095
0.001466	1.618	1.28221527054
0.001467	1.612	1.27650146886
0.001468	1.626	1.28145386183
0.001469	1.624	1.28942778006
0.00147	1.614	1.27632441017
0.001471	1.598	1.26506758713
0.001472	1.598	1.26506758713
0.001473	1.602	1.25522746943
0.001474	1.582	1.25987142201
0.001475	1.592	1.24961434051
0.001476	1.578	1.25376074273
0.001477	1.578	1.25853724617
0.001478	1.58	1.25363471554
0.001479	1.574	1.25877877326
0.00148	1.57	1.2494398745
0.001481	1.556	1.2485447529
0.001482	1.556	1.25652855121
0.001483	1.534	1.2493374244
0.001484	1.534	1.23969512381
0.001485	1.524	1.23346017366
0.001486	1.524	1.23669883157
0.001487	1.528	1.22687244651
0.001488	1.532	1.23003089392
0.001489	1.522	1.21223595063
0.00149	1.51	1.19578426148
0.001491	1.5	1.1891173197
0.001492	1.514	1.2007514314
0.001493	1.508	1.20579268533
0.001494	1.494	1.19748235895
0.001495	1.494	1.2024824323
0.001496	1.49	1.19411054765
0.001497	1.494	1.21242071906
0.001498	1.492	1.20910545446
0.001499	1.486	1.20241590143
0.0015	1.478	1.19729528522
0.001501	1.478	1.20727627327
0.001502	1.466	1.20699792875
0.001503	1.45	1.19812353286
0.001504	1.464	1.20693993223
0.001505	1.468	1.21201320125
0.001506	1.46	1.19682914403
0.001507	1.442	1.19106506959
0.001508	1.442	1.18770198282
0.001509	1.43	1.17860086543
0.00151	1.434	1.17373080389
0.001511	1.414	1.17072797865
0.001512	1.408	1.16169531289
0.001513	1.418	1.1710149444
0.001514	1.416	1.17428446298
0.001515	1.412	1.18078617878
0.001516	1.42	1.1948221625
0.001517	1.424	1.21170293389
0.001518	1.412	1.20592537083
0.001519	1.408	1.20396677695
0.00152	1.424	1.1984256339
0.001521	1.418	1.19468656977
0.001522	1.428	1.19030080232
0.001523	1.424	1.1950832607
0.001524	1.42	1.1948221625
0.001525	1.406	1.1938023287
0.001526	1.398	1.19146800209
0.001527	1.406	1.20048490203
0.001528	1.398	1.20482197855
0.001529	1.402	1.22163660718
0.00153	1.408	1.23350557356
0.001531	1.402	1.22816774099
0.001532	1.398	1.22946980443
0.001533	1.39	1.21897497923
0.001534	1.394	1.21604440708
0.001535	1.388	1.20227118405
0.001536	1.384	1.20687364707
0.001537	1.374	1.2075280535
0.001538	1.36	1.17234807118
0.001539	1.364	1.18131452205
0.00154	1.354	1.17161597804
0.001541	1.344	1.16690359499
0.001542	1.342	1.16663447575
0.001543	1.344	1.16690359499
0.001544	1.332	1.1754896852
0.001545	1.334	1.17577378777
0.001546	1.332	1.17378703349
0.001547	1.332	1.16695158426
0.001548	1.326	1.16435561578
0.001549	1.324	1.15370013435
0.00155	1.318	1.14055951182
0.001551	1.322	1.12174685201
0.001552	1.32	1.12320968657
0.001553	1.316	1.127893612
0.001554	1.312	1.12367966966
0.001555	1.288	1.11761173938
0.001556	1.286	1.10824365552
0.001557	1.282	1.10384600375
0.001558	1.266	1.09509999543
0.001559	1.264	1.0928421661
0.00156	1.252	1.0791181585
0.001561	1.254	1.08327466508
0.001562	1.25	1.09704147597
0.001563	1.254	1.09794535383
0.001564	1.242	1.09335995903
0.001565	1.228	1.0807478892
0.001566	1.204	1.0762824908
0.001567	1.21	1.07419737479
0.001568	1.204	1.0762824908
0.001569	1.192	1.07477253407
0.00157	1.182	1.06998878499
0.001571	1.166	1.06510281194
0.001572	1.172	1.06696579139
0.001573	1.172	1.06321023321
0.001574	1.172	1.05755188998
0.001575	1.166	1.0632234008
0.001576	1.172	1.07629735668
0.001577	1.17	1.0775435026
0.001578	1.16	1.06695829347
0.001579	1.138	1.06909120284
0.00158	1.144	1.07483207991
0.001581	1.136	1.07028220578
0.001582	1.146	1.07920526315
0.001583	1.134	1.06772842989
0.001584	1.128	1.06377441218
0.001585	1.136	1.0552269898
0.001586	1.144	1.05795273997
0.001587	1.136	1.05142950311
0.001588	1.132	1.04812976296
0.001589	1.116	1.03660214161
0.00159	1.12	1.04192130221
0.001591	1.128	1.04288829699
0.001592	1.112	1.03124003025
0.001593	1.108	1.02972617719
0.001594	1.118	1.0295999223
0.001595	1.112	1.02345297889
0.001596	1.108	1.01800589389
0.001597	1.096	1.01132784002
0.001598	1.086	1.01518668234
0.001599	1.072	1.01134366068
0.0016	1.068	1.00964152054
0.001601	1.072	1.01134366068
0.001602	1.076	1.00708688801
0.001603	1.088	1.01402958537
0.001604	1.082	1.01748513503
0.001605	1.068	1.00765867237
0.001606	1.072	1.00936415629
0.001607	1.06	0.996192752433
0.001608	1.062	1.00506517202
0.001609	1.056	1.01235566873
0.00161	1.06	1.02586548826
0.001611	1.062	1.02281767681
0.001612	1.044	1.01885425847
0.001613	1.042	1.01006732449
0.001614	1.026	1.0066399555
0.001615	1.022	1.00474673426
0.001616	1.006	0.978756353747
0.001617	0.998	0.972623256971
0.001618	1.0	0.969535971483
0.001619	0.996	0.975696674177
0.00162	1.006	0.99295719948
0.001621	0.996	0.99798997991
0.001622	0.998	1.01291460647
0.001623	0.996	1.00796031668
0.001624	1.006	1.01487142043
0.001625	1.016	1.01967838067
0.001626	1.014	1.02264558866
0.001627	1.016	1.02163790063
0.001628	1.016	1.01967838067
0.001629	1.016	1.01377709582
0.00163	1.012	1.0059105328
0.001631	1.0	0.985900603509
0.001632	0.998	0.978772700886
0.001633	1.002	0.978772700886
0.001634	1.008	0.991935481773
0.001635	1.004	0.989941412408
0.001636	1.004	0.989941412408
0.001637	0.998	0.980813947699
0.001638	0.992	0.981802424116
0.001639	0.978	0.984640035749
0.00164	0.976	0.985608441522
0.001641	0.968	0.971069513475
0.001642	0.966	0.978184031765
0.001643	0.966	0.990375686293
0.001644	0.968	0.979273199878
0.001645	0.964	0.981174806036
0.001646	0.964	0.977089555773
0.001647	0.962	0.967758234271
0.001648	0.964	0.962654662898
0.001649	0.966	0.965838495816
0.00165	0.968	0.969007739907
0.001651	0.954	0.96534139039
0.001652	0.962	0.963616106134
0.001653	0.962	0.95736931223
0.001654	0.962	0.942632484057
0.001655	0.966	0.957519712591
0.001656	0.966	0.967907020328
0.001657	0.966	0.961688099126
0.001658	0.97	0.963898334888
0.001659	0.978	0.96203742131
0.00166	0.972	0.952478871157
0.001661	0.968	0.954450627324
0.001662	0.964	0.954308126341
0.001663	0.96	0.956242647031
0.001664	0.954	0.950728142005
0.001665	0.948	0.947257092874
0.001666	0.946	0.948200400759
0.001667	0.94	0.950999474237
0.001668	0.942	0.956366038711
0.001669	0.936	0.954936647113
0.00167	0.942	0.958455006769
0.001671	0.938	0.951922265734
0.001672	0.93	0.951367436903
0.001673	0.924	0.95615061575
0.001674	0.928	0.954366805793
0.001675	0.924	0.945634178739
0.001676	0.918	0.954607772858
0.001677	0.918	0.962951712185
0.001678	0.898	0.939997872338
0.001679	0.896	0.938714013957
0.00168	0.898	0.935732867863
0.001681	0.896	0.934443149689
0.001682	0.898	0.931448334584
0.001683	0.894	0.928850902998
0.001684	0.89	0.939095309327
0.001685	0.886	0.93220384037
0.001686	0.88	0.941063228481
0.001687	0.862	0.937526532958
0.001688	0.856	0.929120013776
0.001689	0.862	0.928954250757
0.00169	0.858	0.924032466962
0.001691	0.85	0.920597631976
0.001692	0.84	0.913454979734
0.001693	0.836	0.914933877392
0.001694	0.834	0.909089654545
0.001695	0.826	0.914179413463
0.001696	0.818	0.906022074786
0.001697	0.812	0.910305443244
0.001698	0.81	0.904378239455
0.001699	0.816	0.913314841662
0.0017	0.82	0.916296895116
0.001701	0.82	0.914111590562
0.001702	0.818	0.921344669491
0.001703	0.834	0.932975883933
0.001704	0.83	0.927954740276
0.001705	0.828	0.917832228678
0.001706	0.826	0.920719284038
0.001707	0.824	0.925755907354
0.001708	0.822	0.922125804866
0.001709	0.816	0.930668576884
0.00171	0.808	0.918224373451
0.001711	0.802	0.913671713473
0.001712	0.802	0.907081032764
0.001713	0.788	0.891659127694
0.001714	0.784	0.899635481737
0.001715	0.8	0.907744457433
0.001716	0.782	0.893574842976
0.001717	0.782	0.886834821148
0.001718	0.788	0.902804519262
0.001719	0.798	0.912795705511
0.00172	0.794	0.916277250618
0.001721	0.8	0.931665175908
0.001722	0.798	0.923686093865
0.001723	0.79	0.92622891339
0.001724	0.79	0.928385695711
0.001725	0.796	0.92864632665
0.001726	0.784	0.928086202893
0.001727	0.788	0.931158418316
0.001728	0.786	0.920979912919
0.001729	0.788	0.91818081008
0.00173	0.794	0.927126744302
0.001731	0.786	0.920979912919
0.001732	0.776	0.917509672974
0.001733	0.776	0.917509672974
0.001734	0.784	0.92159861111
0.001735	0.778	0.923426228781
0.001736	0.782	0.930846926191
0.001737	0.772	0.925211327211
0.001738	0.762	0.932392621163
0.001739	0.766	0.935544761088
0.00174	0.768	0.937110452401
0.001741	0.762	0.917254599334
0.001742	0.762	0.921605121514
0.001743	0.762	0.921605121514
0.001744	0.756	0.916768236797
0.001745	0.744	0.911297975417
0.001746	0.748	0.905812342596
0.001747	0.736	0.891237342126
0.001748	0.734	0.891764542915
0.001749	0.732	0.887792768612
0.00175	0.732	0.892286949361
0.001751	0.728	0.893317412793
0.001752	0.722	0.888096841566
0.001753	0.72	0.884081444212
0.001754	0.72	0.886340792246
0.001755	0.716	0.873695599165
0.001756	0.71	0.8590110593
0.001757	0.714	0.858023309707
0.001758	0.712	0.853847761606
0.001759	0.708	0.845420605379
0.00176	0.702	0.842137755952
0.001761	0.7	0.835463942968
0.001762	0.7	0.842614977318
0.001763	0.694	0.844016587515
0.001764	0.688	0.843004151828
0.001765	0.69	0.847289796941
0.001766	0.69	0.837794724261
0.001767	0.702	0.844509324993
0.001768	0.7	0.840238061504
0.001769	0.692	0.839723764103
0.00177	0.696	0.843554384732
0.001771	0.692	0.839723764103
0.001772	0.706	0.850625652094
0.001773	0.706	0.862301571377
0.001774	0.708	0.86182132719
0.001775	0.7	0.859069263797
0.001776	0.688	0.852441200318
0.001777	0.696	0.852985345712
0.001778	0.692	0.846838827641
0.001779	0.686	0.84107312405
0.00178	0.686	0.84107312405
0.001781	0.682	0.837183372983
0.001782	0.68	0.832826512546
0.001783	0.67	0.830120473184
0.001784	0.672	0.829708382506
0.001785	0.664	0.809384951676
0.001786	0.664	0.811852203298
0.001787	0.666	0.806501084934
0.001788	0.666	0.804017412747
0.001789	0.662	0.802344065847
0.00179	0.668	0.811033908046
0.001791	0.668	0.823271522646
0.001792	0.668	0.842482047286
0.001793	0.664	0.838512969488
0.001794	0.654	0.835633891127
0.001795	0.656	0.832864935028
0.001796	0.66	0.836899038116
0.001797	0.662	0.836514195935
0.001798	0.648	0.834323678197
0.001799	0.642	0.832968186667
0.0018	0.64	0.835703296631
0.001801	0.638	0.831237631487
0.001802	0.63	0.827707677867
0.001803	0.636	0.83156719512
0.001804	0.632	0.829804796323
0.001805	0.632	0.827391080445
0.001806	0.634	0.829484177064
0.001807	0.626	0.823482847423
0.001808	0.622	0.819216699049
0.001809	0.62	0.819512049942
0.00181	0.624	0.811556529146
0.001811	0.62	0.8096912992
0.001812	0.624	0.816470452619
0.001813	0.624	0.814017198836
0.001814	0.62	0.8096912992
0.001815	0.608	0.806434126262
0.001816	0.608	0.811379072937
0.001817	0.606	0.80669944837
0.001818	0.614	0.808086629019
0.001819	0.604	0.809434370409
0.00182	0.602	0.802244351803
0.001821	0.606	0.801725638857
0.001822	0.622	0.806917591827
0.001823	0.624	0.80908837589
0.001824	0.618	0.80998518505
0.001825	0.614	0.800627254095
0.001826	0.61	0.811110350076
0.001827	0.612	0.823077153127
0.001828	0.616	0.817645399914
0.001829	0.614	0.820368210013
0.00183	0.608	0.811379072937
0.001831	0.6	0.8049844719
0.001832	0.606	0.809174888389
0.001833	0.604	0.801987531075
0.001834	0.602	0.804733496258
0.001835	0.6	0.80249610591
0.001836	0.596	0.802984433224
0.001837	0.594	0.79822553204
0.001838	0.594	0.790673130946
0.001839	0.588	0.778624428078
0.00184	0.586	0.776275724211
0.001841	0.586	0.781411543298
0.001842	0.58	0.771751255263
0.001843	0.572	0.772538672171
0.001844	0.568	0.775484364768
0.001845	0.566	0.775657140752
0.001846	0.558	0.765921667013
0.001847	0.556	0.755555424837
0.001848	0.57	0.759670981412
0.001849	0.568	0.762480163676
0.00185	0.568	0.762480163676
0.001851	0.564	0.762826323615
0.001852	0.56	0.752595508889
0.001853	0.558	0.750090661187
0.001854	0.558	0.752752283291
0.001855	0.56	0.74993333037
0.001856	0.558	0.750090661187
0.001857	0.564	0.754919863297
0.001858	0.564	0.754919863297
0.001859	0.56	0.760526133673
0.00186	0.562	0.765608254919
0.001861	0.562	0.762991480949
0.001862	0.562	0.765608254919
0.001863	0.562	0.765608254919
0.001864	0.552	0.763738175031
0.001865	0.548	0.758746334423
0.001866	0.542	0.75381430074
0.001867	0.546	0.750922099821
0.001868	0.554	0.755700999073
0.001869	0.544	0.748374237932
0.00187	0.544	0.756349125735
0.001871	0.548	0.740064862022
0.001872	0.546	0.742888955363
0.001873	0.548	0.753456037205
0.001874	0.54	0.753923072999
0.001875	0.538	0.751369416466
0.001876	0.536	0.75412465813
0.001877	0.542	0.751156441762
0.001878	0.532	0.748983310896
0.001879	0.53	0.741012820402
0.00188	0.53	0.743706931526
0.001881	0.532	0.738224897982
0.001882	0.532	0.743623560681
0.001883	0.53	0.743706931526
0.001884	0.53	0.741012820402
0.001885	0.53	0.738308878451
0.001886	0.536	0.743440649951
0.001887	0.542	0.745812308828
0.001888	0.552	0.755841253174
0.001889	0.548	0.753456037205
0.00189	0.548	0.756105812701
0.001891	0.544	0.756349125735
0.001892	0.544	0.753700205652
0.001893	0.546	0.758870212882
0.001894	0.542	0.745812308828
0.001895	0.534	0.746219806759
0.001896	0.536	0.746125994722
0.001897	0.534	0.7435348008
0.001898	0.528	0.738387432179
0.001899	0.524	0.738528266216
0.0019	0.528	0.738387432179
0.001901	0.522	0.738590549628
0.001902	0.52	0.735934779719
0.001903	0.526	0.738460560897
0.001904	0.532	0.74092914641
0.001905	0.526	0.727546562084
0.001906	0.524	0.727615282962
0.001907	0.526	0.727546562084
0.001908	0.52	0.727736215946
0.001909	0.506	0.711311464831
0.00191	0.5	0.702851335632
0.001911	0.508	0.719677705643
0.001912	0.514	0.725123437768
0.001913	0.51	0.725189630373
0.001914	0.514	0.725123437768
0.001915	0.51	0.725189630373
0.001916	0.51	0.719652694013
0.001917	0.508	0.714098032486
0.001918	0.506	0.708494177817
0.001919	0.506	0.708494177817
0.00192	0.5	0.691375440698
0.001921	0.498	0.682638996835
0.001922	0.498	0.682638996835
0.001923	0.49	0.682568677863
0.001924	0.492	0.679658737897
0.001925	0.5	0.682641926635
0.001926	0.504	0.694250675189
0.001927	0.51	0.697065276714
0.001928	0.5	0.691375440698
0.001929	0.49	0.691303117308
0.00193	0.478	0.67639929036
0.001931	0.478	0.67639929036
0.001932	0.466	0.666966266014
0.001933	0.462	0.666750328084
0.001934	0.452	0.657035767672
0.001935	0.452	0.663095769855
0.001936	0.45	0.656886595997
0.001937	0.448	0.656731299696
0.001938	0.448	0.653678820217
0.001939	0.45	0.662947961759
0.00194	0.452	0.663095769855
0.001941	0.446	0.659608975075
0.001942	0.448	0.659769656774
0.001943	0.446	0.656569874423
0.001944	0.444	0.656402315657
0.001945	0.442	0.656228618699
0.001946	0.442	0.659269292475
0.001947	0.444	0.66246811244
0.001948	0.432	0.652208555602
0.001949	0.436	0.65567064903
0.00195	0.43	0.651996932508
0.001951	0.43	0.651996932508
0.001952	0.422	0.657203164935
0.001953	0.422	0.657203164935
0.001954	0.414	0.640783894929
0.001955	0.414	0.637655079177
0.001956	0.416	0.63792162528
0.001957	0.412	0.637382145969
0.001958	0.408	0.636817085198
0.001959	0.406	0.633375086343
0.00196	0.41	0.630793151516
0.001961	0.41	0.646451854356
0.001962	0.412	0.649812280586
0.001963	0.412	0.649812280586
0.001964	0.416	0.653409519367
0.001965	0.412	0.640512294964
0.001966	0.41	0.633955834424
0.001967	0.418	0.638181792282
0.001968	0.422	0.638683019972
0.001969	0.414	0.631350932525
0.00197	0.418	0.631882900544
0.001971	0.42	0.632139225171
0.001972	0.418	0.635040156211
0.001973	0.408	0.633668683146
0.001974	0.398	0.625776317864
0.001975	0.404	0.626724819997
0.001976	0.402	0.623214248874
0.001977	0.41	0.627614531381
0.001978	0.41	0.62441973063
0.001979	0.414	0.631350932525
0.00198	0.404	0.636226374807
0.001981	0.408	0.636817085198
0.001982	0.402	0.632768520077
0.001983	0.404	0.633075035047
0.001984	0.402	0.629599872935
0.001985	0.402	0.629599872935
0.001986	0.4	0.6260990337
0.001987	0.394	0.621903529496
0.001988	0.396	0.625447040124
0.001989	0.392	0.624768757221
0.00199	0.388	0.611110464646
0.001991	0.386	0.614006514623
0.001992	0.382	0.609980327552
0.001993	0.38	0.61611687203
0.001994	0.386	0.61725521464
0.001995	0.392	0.618333243486
0.001996	0.392	0.618333243486
0.001997	0.392	0.61183004176
0.001998	0.39	0.608194047981
[truncated: 8,002 more rows]
