# Supplementary material for: The Influence of Synaptic Size on AMPA Receptor Activation: A Monte Carlo Model
Source: PLoS One. 2015 Jun 24;10(6):e0130924. doi: 10.1371/journal.pone.0130924 (PMC4479604; doi:10.1371/journal.pone.0130924)
Supplement: S1 Dataset — This package contains the experimental data used as basis for the analysis presented in the paper. (ZIP) [file pone.0130924.s001.zip › S1 Simulation data/training/1171_10369_61_118.csv]

time	AMPA.O.mean	AMPA.O.stdev
0.0	0.0	0.0
1e-06	0.0	0.0
2e-06	0.014	0.117490425142
3e-06	0.126	0.343691722333
4e-06	0.284	0.536044774249
5e-06	0.432	0.646046437959
6e-06	0.582	0.750517155034
7e-06	0.76	0.847584804017
8e-06	0.916	0.903849545002
9e-06	1.066	0.996816934046
1e-05	1.202	1.05886543054
1.1e-05	1.334	1.09838244706
1.2e-05	1.454	1.154072788
1.3e-05	1.554	1.21123243021
1.4e-05	1.654	1.24349668275
1.5e-05	1.758	1.2835248342
1.6e-05	1.838	1.30986869571
1.7e-05	1.912	1.35508523717
1.8e-05	1.97	1.40893576859
1.9e-05	2.026	1.45647657036
2e-05	2.074	1.47801353174
2.1e-05	2.13	1.48630414115
2.2e-05	2.162	1.50191744114
2.3e-05	2.208	1.52470849673
2.4e-05	2.244	1.5298575097
2.5e-05	2.26	1.53244902036
2.6e-05	2.324	1.56940243405
2.7e-05	2.332	1.5458900349
2.8e-05	2.35	1.55804364509
2.9e-05	2.362	1.55143675346
3e-05	2.392	1.5602358796
3.1e-05	2.418	1.57711001519
3.2e-05	2.446	1.57704914318
3.3e-05	2.454	1.59620925946
3.4e-05	2.474	1.58912680425
3.5e-05	2.498	1.60436778826
3.6e-05	2.532	1.61151357425
3.7e-05	2.518	1.59049552027
3.8e-05	2.536	1.59771837318
3.9e-05	2.53	1.595336955
4e-05	2.546	1.60121328998
4.1e-05	2.552	1.59602506246
4.2e-05	2.55	1.60608218968
4.3e-05	2.56	1.6193825984
4.4e-05	2.566	1.61543925915
4.5e-05	2.574	1.61013167163
4.6e-05	2.56	1.6094719631
4.7e-05	2.558	1.60581318963
4.8e-05	2.554	1.59219471171
4.9e-05	2.552	1.57965059428
5e-05	2.568	1.58914316536
5.1e-05	2.546	1.5937013522
5.2e-05	2.554	1.59470498839
5.3e-05	2.54	1.5875767698
5.4e-05	2.538	1.5673404225
5.5e-05	2.546	1.57476474433
5.6e-05	2.558	1.59832287101
5.7e-05	2.538	1.60267151968
5.8e-05	2.536	1.59018992576
5.9e-05	2.508	1.56778059689
6e-05	2.52	1.57022291411
6.1e-05	2.514	1.56006538325
6.2e-05	2.506	1.55111701686
6.3e-05	2.49	1.55753009602
6.4e-05	2.478	1.56509296848
6.5e-05	2.504	1.57034518498
6.6e-05	2.512	1.58046069233
6.7e-05	2.504	1.58176610155
6.8e-05	2.518	1.57787071714
6.9e-05	2.514	1.58549802901
7e-05	2.502	1.58807934311
7.1e-05	2.496	1.58555479249
7.2e-05	2.49	1.57794169728
7.3e-05	2.47	1.56240199693
7.4e-05	2.464	1.54554327018
7.5e-05	2.482	1.55231311274
7.6e-05	2.46	1.55190205877
7.7e-05	2.456	1.5595076146
7.8e-05	2.458	1.56851394638
7.9e-05	2.456	1.57355139732
8e-05	2.434	1.57532345885
8.1e-05	2.43	1.58275077002
8.2e-05	2.44	1.58694675399
8.3e-05	2.442	1.57563828336
8.4e-05	2.432	1.57142483116
8.5e-05	2.426	1.58256879787
8.6e-05	2.424	1.58247401242
8.7e-05	2.424	1.56723450702
8.8e-05	2.432	1.57650753249
8.9e-05	2.41	1.5690442951
9e-05	2.378	1.56048582179
9.1e-05	2.368	1.55967176034
9.2e-05	2.366	1.57735347972
9.3e-05	2.366	1.58368052334
9.4e-05	2.352	1.58495930547
9.5e-05	2.366	1.60126325131
9.6e-05	2.354	1.59144085658
9.7e-05	2.346	1.58942882823
9.8e-05	2.338	1.56325173916
9.9e-05	2.324	1.56173749395
0.0001	2.314	1.54641650276
0.000101	2.294	1.54517442381
0.000102	2.276	1.5204683489
0.000103	2.278	1.52076165128
0.000104	2.266	1.53207179988
0.000105	2.27	1.51825557796
0.000106	2.254	1.49849391056
0.000107	2.25	1.49649590711
0.000108	2.252	1.49549189232
0.000109	2.226	1.50030796839
0.00011	2.232	1.50936277945
0.000111	2.234	1.50573702883
0.000112	2.232	1.50405319055
0.000113	2.222	1.50356775704
0.000114	2.224	1.50393616886
0.000115	2.218	1.49882487303
0.000116	2.208	1.49557213133
0.000117	2.204	1.4867360223
0.000118	2.202	1.49438816912
0.000119	2.184	1.49202680941
0.00012	2.18	1.49919978655
0.000121	2.158	1.49834441968
0.000122	2.168	1.49123304684
0.000123	2.158	1.49433463454
0.000124	2.148	1.48932736495
0.000125	2.136	1.49315236999
0.000126	2.154	1.48266112109
0.000127	2.154	1.4867023912
0.000128	2.15	1.47360103149
0.000129	2.138	1.48961605792
0.00013	2.138	1.49898498992
0.000131	2.12	1.48243043682
0.000132	2.112	1.473586102
0.000133	2.116	1.46374314687
0.000134	2.108	1.45476321097
0.000135	2.102	1.45450885181
0.000136	2.086	1.4514144825
0.000137	2.088	1.4533602444
0.000138	2.068	1.44200416088
0.000139	2.054	1.43076343258
0.00014	2.04	1.4150618361
0.000141	2.048	1.41056584391
0.000142	2.044	1.40643663206
0.000143	2.048	1.41056584391
0.000144	2.046	1.41134120609
0.000145	2.044	1.4121133099
0.000146	2.032	1.41385147735
0.000147	2.036	1.42783192288
0.000148	2.01	1.42193530092
0.000149	2.0	1.43387586631
0.00015	2.006	1.43873694607
0.000151	2.008	1.43942210626
0.000152	2.012	1.42963491843
0.000153	2.028	1.42801120444
0.000154	2.026	1.42173274563
0.000155	2.026	1.44129247552
0.000156	2.012	1.43939431707
0.000157	2.0	1.43944433724
0.000158	2.0	1.42828568571
0.000159	1.984	1.42117697702
0.00016	1.972	1.41393634935
0.000161	1.964	1.40239224185
0.000162	1.972	1.40257477519
0.000163	1.956	1.38494187604
0.000164	1.95	1.38401589586
0.000165	1.968	1.39247118462
0.000166	1.978	1.39911257589
0.000167	1.974	1.38756044913
0.000168	1.95	1.3897841559
0.000169	1.936	1.39136767247
0.00017	1.938	1.41356145958
0.000171	1.938	1.41214588482
0.000172	1.946	1.41953654409
0.000173	1.926	1.40731091092
0.000174	1.91	1.39352072105
0.000175	1.904	1.38086349796
0.000176	1.906	1.37301274575
0.000177	1.9	1.37477270849
0.000178	1.896	1.37302002899
0.000179	1.884	1.37642435317
0.00018	1.87	1.37735253294
0.000181	1.872	1.36953130669
0.000182	1.862	1.36196769418
0.000183	1.872	1.36220996913
0.000184	1.858	1.33035183316
0.000185	1.862	1.34274197074
0.000186	1.85	1.33846927496
0.000187	1.832	1.33258245523
0.000188	1.828	1.3395581361
0.000189	1.83	1.33007518584
0.00019	1.828	1.35588200077
0.000191	1.844	1.36808771649
0.000192	1.842	1.36273108132
0.000193	1.824	1.36272667839
0.000194	1.838	1.35784977078
0.000195	1.832	1.33408245622
0.000196	1.826	1.32955782123
0.000197	1.822	1.31693431879
0.000198	1.818	1.31182163422
0.000199	1.82	1.31438198405
0.0002	1.814	1.31734733461
0.000201	1.79	1.31829435256
0.000202	1.796	1.31239628162
0.000203	1.786	1.32068315655
0.000204	1.774	1.33675876657
0.000205	1.774	1.33526177209
0.000206	1.77	1.32404682697
0.000207	1.772	1.33567061808
0.000208	1.766	1.33238282787
0.000209	1.764	1.32676448551
0.00021	1.754	1.31965298469
0.000211	1.75	1.3189010577
0.000212	1.746	1.32116766536
0.000213	1.744	1.32908389502
0.000214	1.736	1.33802242134
0.000215	1.726	1.32775148277
0.000216	1.728	1.33192191963
0.000217	1.728	1.32288170295
0.000218	1.728	1.32136898707
0.000219	1.724	1.32356488318
0.00022	1.71	1.31829435256
0.000221	1.716	1.3264026538
0.000222	1.706	1.30826755673
0.000223	1.694	1.31162647122
0.000224	1.682	1.30417636844
0.000225	1.68	1.30598621739
0.000226	1.674	1.29912432046
0.000227	1.666	1.29709059051
0.000228	1.666	1.3017081086
0.000229	1.656	1.29833123663
0.00023	1.654	1.29702891255
0.000231	1.656	1.29987076281
0.000232	1.656	1.29987076281
0.000233	1.664	1.30196159698
0.000234	1.66	1.30552671363
0.000235	1.662	1.30374690795
0.000236	1.658	1.29345892861
0.000237	1.648	1.27596865165
0.000238	1.65	1.26313103042
0.000239	1.654	1.26106462959
0.00024	1.648	1.26336693007
0.000241	1.648	1.25063823706
0.000242	1.64	1.25634390196
0.000243	1.622	1.23576534989
0.000244	1.618	1.24582342248
0.000245	1.614	1.26372623618
0.000246	1.598	1.24434561115
0.000247	1.59	1.24173266044
0.000248	1.588	1.24509276763
0.000249	1.588	1.23865087898
0.00025	1.59	1.23850716591
0.000251	1.592	1.25440663264
0.000252	1.586	1.25004159931
0.000253	1.584	1.25656038454
0.000254	1.582	1.27877910524
0.000255	1.582	1.27877910524
0.000256	1.576	1.27445046981
0.000257	1.582	1.26462484556
0.000258	1.584	1.26607424743
0.000259	1.582	1.28034214177
0.00026	1.588	1.29238384391
0.000261	1.576	1.2884967986
0.000262	1.582	1.28034214177
0.000263	1.58	1.29444969002
0.000264	1.568	1.28428034323
0.000265	1.564	1.27196855307
0.000266	1.556	1.2707729931
0.000267	1.546	1.26169885472
0.000268	1.54	1.2475576139
0.000269	1.534	1.23322504029
0.00027	1.524	1.22858617931
0.000271	1.516	1.22218820155
0.000272	1.512	1.23201298694
0.000273	1.514	1.23361420225
0.000274	1.498	1.22881894517
0.000275	1.496	1.22718539757
0.000276	1.498	1.23854592164
0.000277	1.496	1.23368715645
0.000278	1.492	1.21898974565
0.000279	1.47	1.2170045193
0.00028	1.478	1.20727627327
0.000281	1.478	1.20727627327
0.000282	1.444	1.20617743305
0.000283	1.448	1.20303615906
0.000284	1.446	1.19627923162
0.000285	1.456	1.20169214028
0.000286	1.452	1.20983304633
0.000287	1.45	1.21799014774
0.000288	1.454	1.20328051592
0.000289	1.468	1.1970697557
0.00029	1.458	1.1697162049
0.000291	1.448	1.15900647108
0.000292	1.434	1.15310190356
0.000293	1.418	1.15899784297
0.000294	1.412	1.16028272417
0.000295	1.404	1.16309242969
0.000296	1.39	1.16012930314
0.000297	1.39	1.15321290315
0.000298	1.368	1.14742145701
0.000299	1.378	1.15547219785
0.0003	1.37	1.15459949766
0.000301	1.364	1.15736943108
0.000302	1.358	1.16354458445
0.000303	1.348	1.16228051691
0.000304	1.35	1.15217186218
0.000305	1.356	1.14423074596
0.000306	1.342	1.14587782944
0.000307	1.35	1.1452074048
0.000308	1.344	1.13915056072
0.000309	1.348	1.14319552133
0.00031	1.34	1.14734476074
0.000311	1.334	1.14474626009
0.000312	1.336	1.15026257872
0.000313	1.346	1.16888151666
0.000314	1.348	1.15710673665
0.000315	1.352	1.16279662882
0.000316	1.354	1.16648360469
0.000317	1.356	1.16329875784
0.000318	1.348	1.15364465933
0.000319	1.342	1.13711740819
0.00032	1.33	1.13362251213
0.000321	1.326	1.12770740886
0.000322	1.326	1.12947952615
0.000323	1.32	1.12676528168
0.000324	1.3	1.11803398875
0.000325	1.3	1.12516665432
0.000326	1.278	1.11566840952
0.000327	1.278	1.11387431966
0.000328	1.28	1.11247471881
0.000329	1.282	1.11824684216
0.00033	1.28	1.12498888883
0.000331	1.272	1.12339485489
0.000332	1.276	1.11347384343
0.000333	1.27	1.10864782506
0.000334	1.27	1.10684235553
0.000335	1.26	1.09562767398
0.000336	1.242	1.08601841605
0.000337	1.232	1.08727917298
0.000338	1.226	1.07653332508
0.000339	1.222	1.0736461242
0.00034	1.228	1.07889573176
0.000341	1.222	1.08292012633
0.000342	1.218	1.09108936389
0.000343	1.202	1.08129366964
0.000344	1.198	1.08388006717
0.000345	1.198	1.07833019062
0.000346	1.18	1.06564534438
0.000347	1.184	1.06308231102
0.000348	1.192	1.07477253407
0.000349	1.188	1.06614070366
0.00035	1.19	1.06672395679
0.000351	1.18	1.0618851162
0.000352	1.172	1.06696579139
0.000353	1.176	1.08306232508
0.000354	1.168	1.07878450119
0.000355	1.156	1.07873258966
0.000356	1.16	1.07070070515
0.000357	1.182	1.08483915859
0.000358	1.174	1.08799080878
0.000359	1.156	1.07501813938
0.00036	1.158	1.07565607887
0.000361	1.158	1.06819286648
0.000362	1.162	1.06946528695
0.000363	1.168	1.08248602762
0.000364	1.16	1.08921990434
0.000365	1.156	1.07501813938
0.000366	1.148	1.06868891638
0.000367	1.148	1.06305973492
0.000368	1.146	1.06989906066
0.000369	1.142	1.06481735523
0.00037	1.148	1.0649394349
0.000371	1.146	1.06802808952
0.000372	1.132	1.05951687103
0.000373	1.132	1.07264905724
0.000374	1.134	1.07890870791
0.000375	1.116	1.07449709167
0.000376	1.122	1.07476322974
0.000377	1.124	1.07546455079
0.000378	1.118	1.07334803303
0.000379	1.118	1.07520974698
0.00038	1.104	1.06451115541
0.000381	1.108	1.07160440462
0.000382	1.104	1.06638829701
0.000383	1.11	1.0685972113
0.000384	1.104	1.06263069784
0.000385	1.102	1.05999811321
0.000386	1.102	1.04479471668
0.000387	1.1	1.04211323761
0.000388	1.078	1.02952221928
0.000389	1.072	1.01331929815
0.00039	1.066	1.0264716265
0.000391	1.064	1.0333944068
0.000392	1.068	1.03893021902
0.000393	1.06	1.03749698795
0.000394	1.064	1.03532796736
0.000395	1.07	1.04168133323
0.000396	1.064	1.03725792357
0.000397	1.056	1.03964609363
0.000398	1.052	1.04369344158
0.000399	1.042	1.04126653648
0.0004	1.036	1.04053063386
0.000401	1.04	1.05943381105
0.000402	1.028	1.04652568053
0.000403	1.022	1.04379883119
0.000404	1.024	1.04279624088
0.000405	1.026	1.03601351343
0.000406	1.01	1.02464628043
0.000407	1.004	1.01783299219
0.000408	1.004	1.02761082127
0.000409	1.006	1.03245532591
0.00041	1.002	1.03633778277
0.000411	1.0	1.02761860629
0.000412	0.992	1.01584250748
0.000413	0.998	1.01685593867
0.000414	0.98	0.999799979996
0.000415	0.982	1.00283398427
0.000416	0.97	0.994535067255
0.000417	0.964	0.993329753909
0.000418	0.96	1.00915806492
0.000419	0.952	0.996843016728
0.00042	0.95	1.00573356313
0.000421	0.954	0.995933732735
0.000422	0.94	1.00219758531
0.000423	0.95	1.01955872808
0.000424	0.954	1.01581691264
0.000425	0.954	1.01187153335
0.000426	0.946	1.011476149
0.000427	0.95	0.995740930162
0.000428	0.948	0.99864708481
0.000429	0.952	1.00284395596
0.00043	0.942	1.00530393414
0.000431	0.95	1.00772019926
0.000432	0.948	1.01256900999
0.000433	0.95	1.02151847756
0.000434	0.952	1.03426108889
0.000435	0.948	1.02239718309
0.000436	0.936	1.01779369226
0.000437	0.938	1.0129935834
0.000438	0.928	1.00738076217
0.000439	0.92	1.00079968026
0.00044	0.924	1.0050990001
0.000441	0.926	1.00425295618
0.000442	0.924	1.00111138241
0.000443	0.92	0.998799279135
0.000444	0.922	0.99795591085
0.000445	0.92	1.00079968026
0.000446	0.906	0.99858099321
0.000447	0.898	0.999797979594
0.000448	0.904	0.999391815056
0.000449	0.9	1.00299551345
0.00045	0.894	1.0033763003
0.000451	0.892	0.990119184745
0.000452	0.892	0.994150893979
0.000453	0.888	0.985624675016
0.000454	0.896	0.980399918401
0.000455	0.878	0.973198849157
0.000456	0.872	0.98163944501
0.000457	0.87	0.970103087306
0.000458	0.864	0.964107877781
0.000459	0.858	0.962203720633
0.00046	0.86	0.959374796417
0.000461	0.868	0.96050819882
0.000462	0.866	0.96335040354
0.000463	0.86	0.961457227338
0.000464	0.852	0.962338817673
0.000465	0.864	0.970311290257
0.000466	0.864	0.974424958629
0.000467	0.858	0.955947697314
0.000468	0.87	0.959739548002
0.000469	0.872	0.954785839861
0.00047	0.87	0.955562661472
0.000471	0.866	0.957101875455
0.000472	0.872	0.956878257669
0.000473	0.854	0.949043729235
0.000474	0.858	0.949650462012
0.000475	0.856	0.952504068233
0.000476	0.86	0.963535157636
0.000477	0.866	0.96749366923
0.000478	0.854	0.967824364231
0.000479	0.836	0.968041321432
0.00048	0.832	0.959049529482
0.000481	0.824	0.95969995311
0.000482	0.822	0.949903152958
0.000483	0.82	0.94
0.000484	0.808	0.931201374569
0.000485	0.802	0.943819898074
0.000486	0.804	0.94105472742
0.000487	0.796	0.939352968804
0.000488	0.806	0.948875123502
0.000489	0.806	0.948875123502
0.00049	0.81	0.943345111823
0.000491	0.806	0.929711783296
0.000492	0.816	0.939225212609
0.000493	0.814	0.946257892966
0.000494	0.816	0.947704595325
0.000495	0.818	0.947035374207
0.000496	0.814	0.944141938482
0.000497	0.816	0.949812613098
0.000498	0.822	0.9520063025
0.000499	0.818	0.942802206192
0.0005	0.81	0.943345111823
0.000501	0.81	0.945462849614
0.000502	0.812	0.936299097511
0.000503	0.81	0.928385695711
0.000504	0.82	0.931450481776
0.000505	0.814	0.929195350828
0.000506	0.818	0.93427833112
0.000507	0.816	0.943474429966
0.000508	0.804	0.928215492221
0.000509	0.802	0.915858067607
0.00051	0.802	0.915858067607
0.000511	0.79	0.908790404879
0.000512	0.784	0.908484452261
0.000513	0.776	0.910946760245
0.000514	0.774	0.913741757829
0.000515	0.768	0.908942242389
0.000516	0.77	0.906145683651
0.000517	0.77	0.910549284773
0.000518	0.768	0.919878252814
0.000519	0.78	0.920651942919
0.00052	0.768	0.919878252814
0.000521	0.768	0.915519524642
0.000522	0.768	0.906739212784
0.000523	0.764	0.896829972737
0.000524	0.754	0.895256387858
0.000525	0.746	0.890777188751
0.000526	0.738	0.888457089566
0.000527	0.736	0.886737841755
0.000528	0.732	0.878735455072
0.000529	0.724	0.87167883994
0.00053	0.732	0.874171607867
0.000531	0.72	0.879545337092
0.000532	0.714	0.869599908004
0.000533	0.716	0.871403465681
0.000534	0.718	0.87319871736
0.000535	0.724	0.857801841919
0.000536	0.726	0.859606886897
0.000537	0.724	0.855467123857
0.000538	0.726	0.864247649693
0.000539	0.726	0.866558711225
0.00054	0.726	0.866558711225
0.000541	0.724	0.876255670452
0.000542	0.73	0.867813343986
0.000543	0.73	0.858545281275
0.000544	0.734	0.857463701856
0.000545	0.724	0.862452317523
0.000546	0.722	0.862969292617
0.000547	0.712	0.853847761606
0.000548	0.712	0.853847761606
0.000549	0.708	0.852488123084
0.00055	0.706	0.852973622101
0.000551	0.704	0.848754381432
0.000552	0.7	0.840238061504
0.000553	0.7	0.830662386292
0.000554	0.7	0.820975030071
0.000555	0.696	0.817058137466
0.000556	0.702	0.830178294103
0.000557	0.7	0.828251169634
0.000558	0.7	0.835463942968
0.000559	0.692	0.837338641172
0.00056	0.694	0.848742599379
0.000561	0.694	0.851095764294
0.000562	0.696	0.852985345712
0.000563	0.696	0.855326838115
0.000564	0.698	0.854866071382
0.000565	0.7	0.856737999624
0.000566	0.69	0.844926032266
0.000567	0.682	0.834790991806
0.000568	0.676	0.816715372697
0.000569	0.678	0.823599417193
0.00057	0.674	0.831699464951
0.000571	0.678	0.84280246796
0.000572	0.674	0.841263335704
0.000573	0.672	0.839294942199
0.000574	0.672	0.834515428258
0.000575	0.68	0.84
0.000576	0.68	0.844748483278
0.000577	0.676	0.840847191825
0.000578	0.672	0.839294942199
0.000579	0.672	0.834515428258
0.00058	0.668	0.83532987496
0.000581	0.67	0.837317144217
0.000582	0.672	0.839294942199
0.000583	0.678	0.849891757814
0.000584	0.676	0.850308179427
0.000585	0.674	0.860072090002
0.000586	0.666	0.854660166382
0.000587	0.66	0.865101150155
0.000588	0.662	0.867038638124
0.000589	0.662	0.862412894152
0.00059	0.656	0.856541884557
0.000591	0.648	0.853285415321
0.000592	0.638	0.845550708119
0.000593	0.628	0.835234098921
0.000594	0.624	0.831037905273
0.000595	0.622	0.83133386795
0.000596	0.62	0.826801064344
0.000597	0.626	0.833141044482
0.000598	0.63	0.834925146345
0.000599	0.634	0.84145350436
0.0006	0.622	0.828924604533
0.000601	0.622	0.833736169301
0.000602	0.614	0.820368210013
0.000603	0.616	0.817645399914
0.000604	0.612	0.813299452846
0.000605	0.612	0.81575486514
0.000606	0.614	0.820368210013
0.000607	0.618	0.81980241522
0.000608	0.62	0.817067928633
0.000609	0.614	0.815477774069
0.00061	0.616	0.820087800178
0.000611	0.616	0.820087800178
0.000612	0.616	0.817645399914
0.000613	0.614	0.817926647078
0.000614	0.606	0.814103187563
0.000615	0.602	0.81461401903
0.000616	0.604	0.814361099267
0.000617	0.606	0.816556183003
0.000618	0.606	0.816556183003
0.000619	0.606	0.816556183003
0.00062	0.61	0.818474190186
0.000621	0.612	0.82550348273
0.000622	0.616	0.822522948008
0.000623	0.61	0.828190799273
0.000624	0.614	0.825229665002
0.000625	0.606	0.821440198675
0.000626	0.604	0.814361099267
0.000627	0.602	0.81215515759
0.000628	0.602	0.81461401903
0.000629	0.606	0.814103187563
0.00063	0.602	0.819509609462
0.000631	0.598	0.810182695446
0.000632	0.6	0.8
0.000633	0.598	0.802742798161
0.000634	0.6	0.8
0.000635	0.6	0.794984276574
0.000636	0.594	0.780489589937
0.000637	0.59	0.780960946527
0.000638	0.582	0.776708439506
0.000639	0.576	0.774741247127
0.00064	0.578	0.774542445577
0.000641	0.576	0.769560913768
0.000642	0.574	0.77493483597
0.000643	0.582	0.77927915409
0.000644	0.576	0.774741247127
0.000645	0.574	0.767153178968
0.000646	0.568	0.765098686445
0.000647	0.572	0.759484035382
0.000648	0.562	0.760365701488
0.000649	0.562	0.749770631593
0.00065	0.56	0.74188947964
0.000651	0.55	0.742630459919
0.000652	0.55	0.737224524823
0.000653	0.546	0.732040982459
0.000654	0.546	0.732040982459
0.000655	0.54	0.721387551875
0.000656	0.534	0.713333021807
0.000657	0.528	0.713593721945
0.000658	0.53	0.713512438574
0.000659	0.526	0.710861449229
0.00066	0.534	0.710523750483
0.000661	0.522	0.70817794374
0.000662	0.522	0.713803894638
0.000663	0.516	0.711156804088
0.000664	0.514	0.708381253281
0.000665	0.508	0.708474417322
0.000666	0.518	0.716711936555
0.000667	0.518	0.711108993052
0.000668	0.526	0.724792384066
0.000669	0.524	0.7220969464
0.00067	0.526	0.7220277003
0.000671	0.526	0.719252389638
0.000672	0.52	0.716658914687
0.000673	0.52	0.722218803411
0.000674	0.524	0.724861366056
0.000675	0.518	0.722271417128
0.000676	0.514	0.716801227678
0.000677	0.508	0.714098032486
0.000678	0.508	0.722451382447
0.000679	0.508	0.722451382447
0.00068	0.508	0.714098032486
0.000681	0.51	0.708449010162
0.000682	0.514	0.714005602219
0.000683	0.508	0.714098032486
0.000684	0.51	0.725189630373
0.000685	0.512	0.722396013278
0.000686	0.508	0.719677705643
0.000687	0.51	0.719652694013
0.000688	0.51	0.716868188721
0.000689	0.502	0.702848490074
0.00069	0.5	0.705691150575
0.000691	0.496	0.70567981408
0.000692	0.492	0.705645803502
0.000693	0.484	0.702669196706
0.000694	0.484	0.702669196706
0.000695	0.488	0.70841795573
0.000696	0.49	0.711266476083
0.000697	0.486	0.708381253281
0.000698	0.488	0.70841795573
0.000699	0.488	0.705589115562
0.0007	0.48	0.696850055607
0.000701	0.478	0.693913539283
0.000702	0.478	0.696789781785
0.000703	0.474	0.693775179723
0.000704	0.482	0.696904584574
0.000705	0.484	0.702669196706
0.000706	0.484	0.696953370033
0.000707	0.48	0.693974062916
0.000708	0.476	0.693847245437
0.000709	0.48	0.699714227381
0.00071	0.478	0.696789781785
0.000711	0.48	0.696850055607
0.000712	0.486	0.702711889753
0.000713	0.488	0.702748888295
0.000714	0.484	0.702669196706
0.000715	0.488	0.702748888295
0.000716	0.482	0.694028817845
0.000717	0.482	0.696904584574
0.000718	0.482	0.705461551043
0.000719	0.48	0.70256672281
0.00072	0.48	0.70256672281
0.000721	0.48	0.705407683542
0.000722	0.476	0.702441456635
0.000723	0.48	0.70256672281
0.000724	0.474	0.693775179723
0.000725	0.478	0.693913539283
0.000726	0.47	0.687822651561
0.000727	0.47	0.693613725354
0.000728	0.47	0.690724257573
0.000729	0.464	0.687534726396
0.00073	0.46	0.684397545291
0.000731	0.458	0.68134866258
0.000732	0.458	0.684277721397
0.000733	0.45	0.680808343075
0.000734	0.448	0.677713803903
0.000735	0.448	0.683590520707
0.000736	0.444	0.683274469009
0.000737	0.44	0.682934843159
0.000738	0.444	0.683274469009
0.000739	0.442	0.683107604994
0.00074	0.438	0.682756179027
0.000741	0.436	0.682571607965
0.000742	0.438	0.676872218369
0.000743	0.434	0.676493902412
0.000744	0.432	0.676295793274
0.000745	0.428	0.6699373105
0.000746	0.422	0.663261637666
0.000747	0.426	0.663719820406
0.000748	0.426	0.663719820406
0.000749	0.426	0.663719820406
0.00075	0.43	0.664153596693
0.000751	0.432	0.664361347461
0.000752	0.428	0.663939756303
0.000753	0.432	0.664361347461
0.000754	0.432	0.670355129763
0.000755	0.436	0.664758602803
0.000756	0.436	0.66174315259
0.000757	0.434	0.664563014318
0.000758	0.436	0.658713898442
0.000759	0.434	0.658516514599
0.00076	0.434	0.658516514599
0.000761	0.43	0.655057249406
0.000762	0.428	0.65484043858
0.000763	0.428	0.65484043858
0.000764	0.428	0.663939756303
0.000765	0.43	0.661135387043
0.000766	0.424	0.660472558098
0.000767	0.43	0.664153596693
0.000768	0.43	0.667158152165
0.000769	0.428	0.663939756303
0.00077	0.426	0.654617445536
0.000771	0.422	0.651088319662
0.000772	0.422	0.648009259193
0.000773	0.416	0.647258835397
0.000774	0.418	0.641308038309
0.000775	0.424	0.642046727271
0.000776	0.42	0.619354502688
0.000777	0.42	0.619354502688
0.000778	0.42	0.619354502688
0.000779	0.414	0.618549917145
0.00078	0.41	0.614735715572
0.000781	0.404	0.607275884586
0.000782	0.396	0.60264749232
0.000783	0.398	0.609586745263
0.000784	0.404	0.617076980611
0.000785	0.4	0.609918027279
0.000786	0.406	0.607588676656
0.000787	0.404	0.607275884586
0.000788	0.398	0.602989220467
0.000789	0.398	0.602989220467
0.00079	0.398	0.609586745263
0.000791	0.396	0.609248717684
0.000792	0.39	0.614735715572
0.000793	0.396	0.634967715715
0.000794	0.386	0.620486905583
0.000795	0.392	0.621559329429
0.000796	0.396	0.622241110824
0.000797	0.39	0.614735715572
0.000798	0.38	0.596322060635
0.000799	0.372	0.584479255406
0.0008	0.372	0.587891146387
0.000801	0.374	0.591712768157
0.000802	0.37	0.59422218067
0.000803	0.364	0.589494698874
0.000804	0.356	0.580744349951
0.000805	0.358	0.584667426833
0.000806	0.36	0.585149553533
0.000807	0.354	0.580244775935
0.000808	0.356	0.587591694972
0.000809	0.36	0.588557558782
0.00081	0.356	0.587591694972
0.000811	0.358	0.591469356772
0.000812	0.362	0.592415394803
0.000813	0.36	0.591945943478
0.000814	0.358	0.574313503237
0.000815	0.358	0.567305913948
0.000816	0.358	0.570820462142
0.000817	0.362	0.582199278598
0.000818	0.36	0.58172158289
0.000819	0.358	0.584667426833
0.00082	0.352	0.57627771083
0.000821	0.356	0.577290221639
0.000822	0.352	0.57627771083
0.000823	0.358	0.581236612749
0.000824	0.356	0.580744349951
0.000825	0.36	0.578273291792
0.000826	0.356	0.577290221639
0.000827	0.354	0.566289678522
0.000828	0.362	0.571800664568
0.000829	0.36	0.571314274283
0.00083	0.356	0.5596999196
0.000831	0.356	0.570319208865
0.000832	0.352	0.558655528926
0.000833	0.352	0.558655528926
0.000834	0.356	0.566801552574
0.000835	0.348	0.557580487463
0.000836	0.344	0.560057139942
0.000837	0.344	0.560057139942
0.000838	0.342	0.555910064669
0.000839	0.336	0.550548817091
0.00084	0.33	0.541387107346
0.000841	0.328	0.540755027716
0.000842	0.322	0.542508986101
0.000843	0.324	0.546830869648
0.000844	0.322	0.546183119476
0.000845	0.314	0.54351080946
0.000846	0.312	0.539125217366
0.000847	0.316	0.547853995148
0.000848	0.316	0.547853995148
0.000849	0.318	0.548521649527
0.00085	0.322	0.553458218839
0.000851	0.324	0.554097464351
0.000852	0.32	0.54918120871
0.000853	0.316	0.547853995148
0.000854	0.318	0.548521649527
0.000855	0.322	0.55706014038
0.000856	0.324	0.557695257287
0.000857	0.32	0.55641710973
0.000858	0.316	0.555107196855
0.000859	0.314	0.550821205111
0.00086	0.306	0.540706944657
0.000861	0.308	0.54510182535
0.000862	0.306	0.544393240223
0.000863	0.306	0.544393240223
0.000864	0.302	0.535533378978
0.000865	0.306	0.551691943026
0.000866	0.304	0.547342671459
0.000867	0.304	0.547342671459
0.000868	0.306	0.540706944657
0.000869	0.304	0.547342671459
0.00087	0.304	0.547342671459
0.000871	0.306	0.551691943026
0.000872	0.302	0.550269025114
0.000873	0.302	0.550269025114
0.000874	0.302	0.550269025114
0.000875	0.308	0.552391165751
0.000876	0.306	0.551691943026
0.000877	0.304	0.550984573287
0.000878	0.304	0.550984573287
0.000879	0.304	0.554602560398
0.00088	0.304	0.554602560398
0.000881	0.314	0.561608404496
0.000882	0.312	0.564496235594
0.000883	0.314	0.568686205213
0.000884	0.314	0.568686205213
0.000885	0.31	0.56382621436
0.000886	0.302	0.553891686163
0.000887	0.306	0.555305321422
0.000888	0.308	0.556
0.000889	0.306	0.555305321422
0.00089	0.308	0.552391165751
0.000891	0.3	0.538516480713
0.000892	0.3	0.531036721894
0.000893	0.296	0.525722360186
0.000894	0.296	0.529512983788
0.000895	0.294	0.528738120434
0.000896	0.29	0.523354564325
0.000897	0.29	0.523354564325
0.000898	0.286	0.514007782042
0.000899	0.288	0.514835896184
0.0009	0.29	0.515654923374
0.000901	0.288	0.514835896184
0.000902	0.294	0.528738120434
0.000903	0.294	0.524941901547
0.000904	0.296	0.525722360186
0.000905	0.29	0.515654923374
0.000906	0.29	0.515654923374
0.000907	0.288	0.510936395259
0.000908	0.284	0.509258284174
0.000909	0.286	0.514007782042
0.00091	0.292	0.524152649521
0.000911	0.29	0.527162214124
0.000912	0.292	0.527954543498
0.000913	0.292	0.524152649521
0.000914	0.288	0.522547605487
0.000915	0.284	0.524732312708
0.000916	0.282	0.523904571463
0.000917	0.28	0.523067873225
0.000918	0.272	0.511874984737
0.000919	0.276	0.517517149474
0.00092	0.276	0.517517149474
0.000921	0.28	0.51923019943
0.000922	0.278	0.518378240284
0.000923	0.276	0.513638004824
0.000924	0.27	0.507050293363
0.000925	0.27	0.503090449124
0.000926	0.27	0.503090449124
0.000927	0.27	0.499099188539
0.000928	0.274	0.500923147798
0.000929	0.274	0.500923147798
0.00093	0.274	0.500923147798
0.000931	0.27	0.495075751779
0.000932	0.27	0.495075751779
0.000933	0.268	0.494141680088
0.000934	0.264	0.4881639069
0.000935	0.264	0.4881639069
0.000936	0.262	0.487191953957
0.000937	0.264	0.4881639069
0.000938	0.262	0.487191953957
0.000939	0.266	0.489125750702
0.00094	0.268	0.494141680088
0.000941	0.262	0.487191953957
0.000942	0.262	0.491279960918
0.000943	0.262	0.491279960918
0.000944	0.258	0.489321979886
0.000945	0.256	0.492406336271
0.000946	0.258	0.489321979886
0.000947	0.258	0.493392338814
0.000948	0.258	0.493392338814
0.000949	0.262	0.495334230596
0.00095	0.26	0.494368283772
0.000951	0.262	0.495334230596
0.000952	0.26	0.490306026885
0.000953	0.258	0.493392338814
0.000954	0.258	0.489321979886
0.000955	0.258	0.489321979886
0.000956	0.26	0.494368283772
0.000957	0.262	0.503344812231
0.000958	0.26	0.502394267483
0.000959	0.258	0.501433943805
0.00096	0.256	0.496451407491
0.000961	0.25	0.481144468949
0.000962	0.244	0.47797907904
0.000963	0.244	0.486275641997
0.000964	0.244	0.486275641997
0.000965	0.244	0.486275641997
0.000966	0.242	0.485217477014
0.000967	0.246	0.491410215604
0.000968	0.252	0.494465367847
0.000969	0.25	0.493457191659
0.00097	0.252	0.494465367847
0.000971	0.252	0.494465367847
0.000972	0.25	0.493457191659
0.000973	0.252	0.498493731154
0.000974	0.246	0.491410215604
0.000975	0.242	0.489321979886
0.000976	0.238	0.487191953957
0.000977	0.242	0.489321979886
0.000978	0.24	0.484148737476
0.000979	0.232	0.479766609926
0.00098	0.232	0.479766609926
0.000981	0.228	0.477510209315
0.000982	0.228	0.477510209315
0.000983	0.228	0.473303285431
0.000984	0.23	0.474447046571
0.000985	0.23	0.474447046571
0.000986	0.232	0.475579646326
0.000987	0.228	0.473303285431
0.000988	0.228	0.477510209315
0.000989	0.23	0.478643917751
0.00099	0.232	0.483917348315
0.000991	0.23	0.482804308183
0.000992	0.228	0.477510209315
0.000993	0.228	0.477510209315
0.000994	0.228	0.477510209315
0.000995	0.226	0.476365405965
0.000996	0.228	0.477510209315
0.000997	0.232	0.479766609926
0.000998	0.236	0.481979252666
0.000999	0.234	0.480878362998
0.001	0.24	0.492341345004
0.001001	0.244	0.494433008607
0.001002	0.242	0.493392338814
0.001003	0.238	0.491279960918
0.001004	0.234	0.485019587233
0.001005	0.238	0.487191953957
0.001006	0.238	0.487191953957
0.001007	0.242	0.489321979886
0.001008	0.238	0.483069353199
0.001009	0.236	0.481979252666
0.00101	0.236	0.481979252666
0.001011	0.234	0.480878362998
0.001012	0.236	0.481979252666
0.001013	0.24	0.484148737476
0.001014	0.238	0.483069353199
0.001015	0.24	0.484148737476
0.001016	0.24	0.484148737476
0.001017	0.236	0.477811678384
0.001018	0.236	0.477811678384
0.001019	0.234	0.476701164253
0.00102	0.228	0.473303285431
0.001021	0.226	0.472148281793
0.001022	0.226	0.472148281793
0.001023	0.23	0.474447046571
0.001024	0.226	0.467893150196
0.001025	0.222	0.461211448253
0.001026	0.222	0.46552765761
0.001027	0.222	0.456854462603
0.001028	0.224	0.462411072532
0.001029	0.226	0.467893150196
0.00103	0.222	0.46980421454
0.001031	0.218	0.467414163243
0.001032	0.218	0.463115536341
0.001033	0.218	0.463115536341
0.001034	0.212	0.459408315118
0.001035	0.216	0.461891762213
0.001036	0.224	0.470981952945
0.001037	0.222	0.46980421454
0.001038	0.214	0.456293765024
0.001039	0.212	0.455034064659
0.00104	0.212	0.455034064659
0.001041	0.208	0.448035712862
0.001042	0.21	0.449332838773
0.001043	0.21	0.449332838773
0.001044	0.212	0.455034064659
0.001045	0.21	0.453762052182
0.001046	0.208	0.448035712862
0.001047	0.21	0.462493243194
0.001048	0.212	0.463741307196
0.001049	0.21	0.462493243194
0.00105	0.204	0.458676356487
0.001051	0.206	0.459960867901
0.001052	0.208	0.461233129773
0.001053	0.208	0.461233129773
0.001054	0.208	0.456876350887
0.001055	0.21	0.462493243194
0.001056	0.212	0.463741307196
0.001057	0.208	0.456876350887
0.001058	0.206	0.451180673345
0.001059	0.206	0.451180673345
0.00106	0.206	0.451180673345
0.001061	0.206	0.451180673345
0.001062	0.206	0.44222618647
0.001063	0.2	0.438178046004
0.001064	0.198	0.432199028227
0.001065	0.198	0.432199028227
0.001066	0.206	0.437680248583
0.001067	0.202	0.434966665389
0.001068	0.206	0.44222618647
0.001069	0.204	0.43633015023
0.00107	0.202	0.434966665389
0.001071	0.2	0.433589667774
0.001072	0.204	0.43633015023
0.001073	0.212	0.446156923066
0.001074	0.21	0.444859528391
0.001075	0.206	0.44222618647
0.001076	0.202	0.439540669336
0.001077	0.202	0.439540669336
0.001078	0.2	0.438178046004
0.001079	0.198	0.432199028227
0.00108	0.198	0.436802014647
0.001081	0.2	0.438178046004
0.001082	0.198	0.436802014647
0.001083	0.2	0.438178046004
0.001084	0.2	0.438178046004
0.001085	0.196	0.435412448145
0.001086	0.196	0.435412448145
0.001087	0.196	0.435412448145
0.001088	0.196	0.435412448145
0.001089	0.196	0.435412448145
0.00109	0.196	0.435412448145
0.001091	0.194	0.434009216492
0.001092	0.196	0.435412448145
0.001093	0.196	0.435412448145
0.001094	0.192	0.432592186707
0.001095	0.188	0.429716185406
0.001096	0.188	0.429716185406
0.001097	0.182	0.420566284906
0.001098	0.18	0.419046536795
0.001099	0.18	0.414246303544
0.0011	0.178	0.412693590936
0.001101	0.18	0.414246303544
0.001102	0.178	0.412693590936
0.001103	0.178	0.412693590936
0.001104	0.182	0.41578359756
0.001105	0.18	0.409389789809
0.001106	0.18	0.409389789809
0.001107	0.178	0.402884598862
0.001108	0.182	0.406049258096
0.001109	0.18	0.404474968323
0.00111	0.184	0.407607654491
0.001111	0.184	0.407607654491
0.001112	0.182	0.410945251828
0.001113	0.172	0.398015075091
0.001114	0.17	0.396358423652
0.001115	0.17	0.396358423652
0.001116	0.164	0.391285062327
0.001117	0.166	0.398050248084
0.001118	0.164	0.396363469558
0.001119	0.164	0.396363469558
0.00112	0.166	0.398050248084
0.001121	0.166	0.398050248084
0.001122	0.168	0.404692475838
0.001123	0.176	0.425469152818
0.001124	0.174	0.419194465612
0.001125	0.174	0.419194465612
0.001126	0.176	0.420742201354
0.001127	0.176	0.415961536683
0.001128	0.178	0.422274792049
0.001129	0.176	0.415961536683
0.00113	0.174	0.414395945926
0.001131	0.172	0.412814728419
0.001132	0.174	0.419194465612
0.001133	0.17	0.411217703899
0.001134	0.168	0.404692475838
0.001135	0.166	0.403043421978
0.001136	0.166	0.403043421978
0.001137	0.168	0.404692475838
0.001138	0.166	0.403043421978
0.001139	0.166	0.403043421978
0.00114	0.164	0.401377627677
0.001141	0.164	0.401377627677
0.001142	0.168	0.394684684273
0.001143	0.168	0.404692475838
0.001144	0.168	0.404692475838
0.001145	0.168	0.404692475838
0.001146	0.168	0.404692475838
0.001147	0.17	0.406324993078
0.001148	0.17	0.401372644808
0.001149	0.164	0.396363469558
0.00115	0.164	0.396363469558
0.001151	0.164	0.396363469558
0.001152	0.164	0.396363469558
0.001153	0.162	0.394659346779
0.001154	0.16	0.392937654088
0.001155	0.158	0.391198159505
0.001156	0.156	0.389440624486
0.001157	0.158	0.391198159505
0.001158	0.152	0.380652072108
0.001159	0.15	0.378813938498
0.00116	0.15	0.378813938498
0.001161	0.154	0.387664803664
0.001162	0.158	0.391198159505
0.001163	0.156	0.389440624486
0.001164	0.156	0.394542773347
0.001165	0.156	0.394542773347
0.001166	0.152	0.38587044458
0.001167	0.15	0.384057287393
0.001168	0.146	0.380373500654
0.001169	0.144	0.37850231175
0.00117	0.142	0.376611205356
0.001171	0.146	0.385595643129
0.001172	0.144	0.383749918567
0.001173	0.144	0.383749918567
0.001174	0.144	0.383749918567
0.001175	0.142	0.381884799383
0.001176	0.144	0.383749918567
0.001177	0.148	0.387422250264
0.001178	0.146	0.385595643129
0.001179	0.146	0.385595643129
0.00118	0.142	0.381884799383
0.001181	0.142	0.381884799383
0.001182	0.142	0.381884799383
0.001183	0.138	0.378095226101
0.001184	0.136	0.376170174256
0.001185	0.132	0.372257975066
0.001186	0.132	0.372257975066
0.001187	0.134	0.374224531532
0.001188	0.134	0.374224531532
0.001189	0.136	0.376170174256
0.00119	0.138	0.378095226101
0.001191	0.138	0.378095226101
0.001192	0.136	0.376170174256
0.001193	0.138	0.378095226101
0.001194	0.138	0.378095226101
0.001195	0.138	0.378095226101
0.001196	0.136	0.376170174256
0.001197	0.132	0.372257975066
0.001198	0.13	0.359304884464
0.001199	0.126	0.355139409247
0.0012	0.126	0.349462444334
0.001201	0.124	0.341502562216
0.001202	0.13	0.359304884464
0.001203	0.126	0.355139409247
0.001204	0.126	0.355139409247
0.001205	0.128	0.357233816988
0.001206	0.126	0.355139409247
0.001207	0.126	0.360727043622
0.001208	0.122	0.356533308402
0.001209	0.124	0.358641882663
0.00121	0.122	0.356533308402
0.001211	0.124	0.358641882663
0.001212	0.122	0.34513185886
0.001213	0.12	0.354400902933
0.001214	0.124	0.358641882663
0.001215	0.124	0.358641882663
0.001216	0.126	0.360727043622
0.001217	0.126	0.360727043622
0.001218	0.126	0.360727043622
0.001219	0.126	0.360727043622
0.00122	0.128	0.362789194988
0.001221	0.124	0.35302124582
0.001222	0.124	0.35302124582
0.001223	0.126	0.355139409247
0.001224	0.124	0.35302124582
0.001225	0.122	0.350878896487
0.001226	0.122	0.350878896487
0.001227	0.124	0.35302124582
0.001228	0.126	0.355139409247
0.001229	0.124	0.35302124582
0.00123	0.124	0.35302124582
0.001231	0.122	0.350878896487
0.001232	0.12	0.34292856399
0.001233	0.118	0.340699280892
0.001234	0.118	0.340699280892
0.001235	0.118	0.340699280892
0.001236	0.118	0.340699280892
0.001237	0.12	0.34292856399
0.001238	0.118	0.340699280892
0.001239	0.12	0.34292856399
0.00124	0.122	0.34513185886
0.001241	0.122	0.34513185886
0.001242	0.122	0.34513185886
0.001243	0.122	0.34513185886
0.001244	0.124	0.347309660102
0.001245	0.124	0.347309660102
0.001246	0.128	0.351590671094
0.001247	0.124	0.335594994003
0.001248	0.12	0.331058907145
0.001249	0.116	0.326410784136
0.00125	0.114	0.324043206996
0.001251	0.114	0.324043206996
0.001252	0.112	0.321645767888
0.001253	0.11	0.31921779399
0.001254	0.114	0.324043206996
0.001255	0.114	0.324043206996
0.001256	0.11	0.31921779399
0.001257	0.112	0.321645767888
0.001258	0.114	0.324043206996
0.001259	0.11	0.31921779399
0.00126	0.112	0.321645767888
0.001261	0.114	0.324043206996
0.001262	0.112	0.321645767888
0.001263	0.112	0.321645767888
0.001264	0.112	0.321645767888
0.001265	0.112	0.321645767888
0.001266	0.11	0.31921779399
0.001267	0.11	0.31921779399
0.001268	0.11	0.31921779399
0.001269	0.108	0.316758583151
0.00127	0.11	0.331511689085
0.001271	0.11	0.337490740614
0.001272	0.11	0.337490740614
0.001273	0.11	0.337490740614
0.001274	0.108	0.335165630696
0.001275	0.108	0.335165630696
0.001276	0.106	0.33281225939
0.001277	0.108	0.335165630696
0.001278	0.112	0.339788169306
0.001279	0.112	0.339788169306
0.00128	0.114	0.342058474533
0.001281	0.114	0.342058474533
0.001282	0.114	0.342058474533
0.001283	0.114	0.342058474533
0.001284	0.112	0.339788169306
0.001285	0.112	0.339788169306
0.001286	0.112	0.339788169306
0.001287	0.106	0.33281225939
0.001288	0.106	0.33281225939
0.001289	0.106	0.33281225939
0.00129	0.108	0.335165630696
0.001291	0.106	0.33281225939
0.001292	0.1	0.325576411922
0.001293	0.102	0.328018292173
0.001294	0.108	0.335165630696
0.001295	0.106	0.33281225939
0.001296	0.108	0.335165630696
0.001297	0.11	0.337490740614
0.001298	0.112	0.339788169306
0.001299	0.11	0.337490740614
0.0013	0.11	0.337490740614
0.001301	0.108	0.335165630696
0.001302	0.108	0.335165630696
0.001303	0.108	0.335165630696
0.001304	0.11	0.337490740614
0.001305	0.108	0.335165630696
0.001306	0.11	0.337490740614
0.001307	0.11	0.337490740614
0.001308	0.112	0.339788169306
0.001309	0.112	0.339788169306
0.00131	0.112	0.339788169306
0.001311	0.112	0.339788169306
0.001312	0.11	0.337490740614
0.001313	0.11	0.337490740614
0.001314	0.11	0.337490740614
0.001315	0.108	0.335165630696
0.001316	0.108	0.335165630696
0.001317	0.11	0.337490740614
0.001318	0.11	0.337490740614
0.001319	0.11	0.337490740614
0.00132	0.106	0.33281225939
0.001321	0.104	0.330430022849
0.001322	0.102	0.328018292173
0.001323	0.1	0.325576411922
0.001324	0.1	0.325576411922
0.001325	0.1	0.325576411922
0.001326	0.098	0.323103698524
0.001327	0.1	0.325576411922
0.001328	0.102	0.328018292173
0.001329	0.102	0.328018292173
0.00133	0.106	0.33281225939
0.001331	0.104	0.330430022849
0.001332	0.102	0.328018292173
0.001333	0.102	0.328018292173
0.001334	0.102	0.328018292173
0.001335	0.102	0.328018292173
0.001336	0.104	0.330430022849
0.001337	0.102	0.328018292173
0.001338	0.1	0.325576411922
0.001339	0.1	0.325576411922
0.00134	0.1	0.325576411922
0.001341	0.1	0.325576411922
0.001342	0.098	0.323103698524
0.001343	0.098	0.323103698524
0.001344	0.098	0.323103698524
0.001345	0.098	0.323103698524
0.001346	0.098	0.316853278348
0.001347	0.1	0.319374388453
0.001348	0.1	0.319374388453
0.001349	0.098	0.316853278348
0.00135	0.096	0.314299220489
0.001351	0.096	0.314299220489
0.001352	0.096	0.314299220489
0.001353	0.096	0.314299220489
0.001354	0.098	0.323103698524
0.001355	0.096	0.314299220489
0.001356	0.096	0.314299220489
0.001357	0.094	0.311711404989
0.001358	0.098	0.323103698524
0.001359	0.092	0.309088983951
0.00136	0.09	0.306431068921
0.001361	0.092	0.309088983951
0.001362	0.092	0.309088983951
0.001363	0.092	0.309088983951
0.001364	0.086	0.301004983347
0.001365	0.088	0.303736728105
0.001366	0.086	0.301004983347
0.001367	0.086	0.301004983347
0.001368	0.086	0.301004983347
0.001369	0.086	0.301004983347
0.00137	0.086	0.301004983347
0.001371	0.088	0.303736728105
0.001372	0.086	0.301004983347
0.001373	0.086	0.301004983347
0.001374	0.086	0.301004983347
0.001375	0.084	0.298234806822
0.001376	0.088	0.303736728105
0.001377	0.088	0.310251510875
0.001378	0.086	0.301004983347
0.001379	0.086	0.301004983347
0.00138	0.084	0.298234806822
0.001381	0.084	0.298234806822
0.001382	0.084	0.298234806822
0.001383	0.09	0.312889756943
0.001384	0.09	0.312889756943
0.001385	0.09	0.312889756943
0.001386	0.092	0.315493264587
0.001387	0.088	0.310251510875
0.001388	0.086	0.301004983347
0.001389	0.082	0.295425117416
0.00139	0.084	0.298234806822
0.001391	0.086	0.301004983347
0.001392	0.084	0.298234806822
0.001393	0.08	0.292574776767
0.001394	0.078	0.28968258491
0.001395	0.076	0.286747275488
0.001396	0.076	0.286747275488
0.001397	0.076	0.286747275488
0.001398	0.078	0.28968258491
0.001399	0.078	0.28968258491
0.0014	0.078	0.28968258491
0.001401	0.078	0.28968258491
0.001402	0.078	0.28968258491
0.001403	0.078	0.28968258491
0.001404	0.078	0.28968258491
0.001405	0.08	0.292574776767
0.001406	0.08	0.292574776767
0.001407	0.08	0.299332590942
0.001408	0.08	0.299332590942
0.001409	0.08	0.299332590942
0.00141	0.078	0.29650632371
0.001411	0.078	0.29650632371
0.001412	0.072	0.287777691978
0.001413	0.07	0.284780617318
0.001414	0.068	0.281737466447
0.001415	0.068	0.281737466447
0.001416	0.07	0.284780617318
0.001417	0.068	0.281737466447
0.001418	0.068	0.281737466447
0.001419	0.068	0.281737466447
0.00142	0.066	0.278646729749
0.001421	0.068	0.281737466447
0.001422	0.066	0.263901496775
0.001423	0.068	0.267162871672
0.001424	0.068	0.267162871672
0.001425	0.066	0.263901496775
0.001426	0.066	0.263901496775
0.001427	0.07	0.270370116692
0.001428	0.072	0.273525135956
0.001429	0.07	0.270370116692
0.00143	0.07	0.270370116692
0.001431	0.07	0.270370116692
0.001432	0.068	0.267162871672
0.001433	0.068	0.267162871672
0.001434	0.07	0.270370116692
0.001435	0.07	0.270370116692
0.001436	0.072	0.273525135956
0.001437	0.074	0.276629716408
0.001438	0.07	0.270370116692
0.001439	0.072	0.287777691978
0.00144	0.072	0.287777691978
0.001441	0.072	0.287777691978
0.001442	0.072	0.287777691978
0.001443	0.07	0.284780617318
0.001444	0.07	0.284780617318
0.001445	0.07	0.284780617318
0.001446	0.072	0.287777691978
0.001447	0.072	0.287777691978
0.001448	0.072	0.287777691978
0.001449	0.072	0.287777691978
0.00145	0.068	0.274546899454
0.001451	0.068	0.281737466447
0.001452	0.07	0.284780617318
0.001453	0.074	0.290730115399
0.001454	0.076	0.293639234436
0.001455	0.074	0.290730115399
0.001456	0.074	0.290730115399
0.001457	0.074	0.290730115399
0.001458	0.072	0.287777691978
0.001459	0.07	0.284780617318
0.00146	0.068	0.281737466447
0.001461	0.068	0.281737466447
0.001462	0.068	0.281737466447
0.001463	0.068	0.281737466447
0.001464	0.066	0.278646729749
0.001465	0.066	0.278646729749
0.001466	0.068	0.281737466447
0.001467	0.068	0.281737466447
0.001468	0.068	0.281737466447
0.001469	0.066	0.263901496775
0.00147	0.064	0.260583959598
0.001471	0.064	0.260583959598
0.001472	0.062	0.249311050698
0.001473	0.06	0.245764114549
0.001474	0.06	0.245764114549
0.001475	0.06	0.261533936612
0.001476	0.062	0.264869779326
0.001477	0.062	0.264869779326
0.001478	0.062	0.264869779326
0.001479	0.062	0.264869779326
0.00148	0.064	0.268149212194
0.001481	0.064	0.268149212194
0.001482	0.062	0.264869779326
0.001483	0.062	0.264869779326
0.001484	0.064	0.268149212194
0.001485	0.064	0.268149212194
0.001486	0.064	0.268149212194
0.001487	0.066	0.278646729749
0.001488	0.064	0.275506805724
0.001489	0.064	0.275506805724
0.00149	0.062	0.27231599292
0.001491	0.06	0.269072480941
0.001492	0.06	0.269072480941
0.001493	0.06	0.269072480941
0.001494	0.056	0.26241951147
0.001495	0.056	0.26241951147
0.001496	0.056	0.26241951147
0.001497	0.056	0.26241951147
0.001498	0.056	0.26241951147
0.001499	0.052	0.255530820059
0.0015	0.054	0.259005791441
0.001501	0.058	0.265774340372
0.001502	0.058	0.265774340372
0.001503	0.058	0.265774340372
0.001504	0.058	0.265774340372
0.001505	0.062	0.27231599292
0.001506	0.064	0.275506805724
0.001507	0.062	0.27231599292
0.001508	0.062	0.264869779326
0.001509	0.062	0.264869779326
0.00151	0.058	0.242148714636
0.001511	0.052	0.230859264488
0.001512	0.05	0.217944947177
0.001513	0.052	0.222027025382
0.001514	0.052	0.222027025382
0.001515	0.05	0.217944947177
0.001516	0.05	0.217944947177
0.001517	0.048	0.213766227454
0.001518	0.05	0.217944947177
0.001519	0.046	0.209485083001
0.00152	0.048	0.213766227454
0.001521	0.046	0.209485083001
0.001522	0.046	0.209485083001
0.001523	0.048	0.222925996689
0.001524	0.044	0.214625254805
0.001525	0.046	0.218824130296
0.001526	0.048	0.222925996689
0.001527	0.05	0.226936114358
0.001528	0.05	0.226936114358
0.001529	0.05	0.226936114358
0.00153	0.05	0.226936114358
0.001531	0.05	0.226936114358
0.001532	0.05	0.226936114358
0.001533	0.052	0.230859264488
0.001534	0.052	0.230859264488
0.001535	0.054	0.234699808266
0.001536	0.054	0.234699808266
0.001537	0.054	0.234699808266
0.001538	0.054	0.234699808266
0.001539	0.054	0.234699808266
0.00154	0.054	0.234699808266
0.001541	0.054	0.234699808266
0.001542	0.054	0.234699808266
0.001543	0.054	0.234699808266
0.001544	0.054	0.234699808266
0.001545	0.054	0.234699808266
0.001546	0.054	0.234699808266
0.001547	0.054	0.234699808266
0.001548	0.054	0.234699808266
0.001549	0.054	0.234699808266
0.00155	0.054	0.234699808266
0.001551	0.056	0.246706303122
0.001552	0.06	0.253771550809
0.001553	0.06	0.253771550809
0.001554	0.058	0.250271852193
0.001555	0.058	0.250271852193
0.001556	0.056	0.246706303122
0.001557	0.056	0.246706303122
0.001558	0.058	0.250271852193
0.001559	0.058	0.250271852193
0.00156	0.058	0.250271852193
0.001561	0.058	0.250271852193
0.001562	0.058	0.250271852193
0.001563	0.06	0.253771550809
0.001564	0.06	0.253771550809
0.001565	0.06	0.253771550809
0.001566	0.06	0.253771550809
0.001567	0.06	0.253771550809
0.001568	0.058	0.250271852193
0.001569	0.058	0.250271852193
0.00157	0.06	0.253771550809
0.001571	0.058	0.250271852193
0.001572	0.058	0.250271852193
0.001573	0.058	0.250271852193
0.001574	0.058	0.250271852193
0.001575	0.056	0.246706303122
0.001576	0.054	0.243072005793
0.001577	0.054	0.243072005793
0.001578	0.056	0.246706303122
0.001579	0.056	0.238461736973
0.00158	0.052	0.230859264488
0.001581	0.048	0.222925996689
0.001582	0.048	0.222925996689
0.001583	0.05	0.226936114358
0.001584	0.05	0.226936114358
0.001585	0.048	0.222925996689
0.001586	0.048	0.222925996689
0.001587	0.048	0.222925996689
0.001588	0.048	0.222925996689
0.001589	0.048	0.222925996689
0.00159	0.048	0.222925996689
0.001591	0.046	0.218824130296
0.001592	0.046	0.218824130296
0.001593	0.046	0.218824130296
0.001594	0.046	0.218824130296
0.001595	0.048	0.222925996689
0.001596	0.048	0.222925996689
0.001597	0.048	0.222925996689
0.001598	0.048	0.222925996689
0.001599	0.052	0.230859264488
0.0016	0.05	0.226936114358
0.001601	0.05	0.226936114358
0.001602	0.048	0.222925996689
0.001603	0.048	0.222925996689
0.001604	0.05	0.226936114358
0.001605	0.05	0.226936114358
0.001606	0.048	0.222925996689
0.001607	0.048	0.222925996689
0.001608	0.048	0.222925996689
0.001609	0.048	0.222925996689
0.00161	0.048	0.222925996689
0.001611	0.042	0.210323560259
0.001612	0.04	0.20591260282
0.001613	0.042	0.210323560259
0.001614	0.042	0.210323560259
0.001615	0.042	0.210323560259
0.001616	0.042	0.210323560259
0.001617	0.048	0.222925996689
0.001618	0.048	0.222925996689
0.001619	0.048	0.222925996689
0.00162	0.048	0.222925996689
0.001621	0.048	0.222925996689
0.001622	0.048	0.222925996689
0.001623	0.048	0.222925996689
0.001624	0.048	0.222925996689
0.001625	0.05	0.226936114358
0.001626	0.05	0.226936114358
0.001627	0.046	0.209485083001
0.001628	0.05	0.226936114358
0.001629	0.05	0.226936114358
0.00163	0.05	0.226936114358
0.001631	0.052	0.230859264488
0.001632	0.052	0.230859264488
0.001633	0.052	0.230859264488
0.001634	0.054	0.234699808266
0.001635	0.054	0.234699808266
0.001636	0.054	0.234699808266
0.001637	0.054	0.234699808266
0.001638	0.056	0.238461736973
0.001639	0.056	0.238461736973
0.00164	0.056	0.238461736973
0.001641	0.056	0.238461736973
0.001642	0.054	0.234699808266
0.001643	0.058	0.242148714636
0.001644	0.058	0.242148714636
0.001645	0.058	0.242148714636
0.001646	0.058	0.242148714636
0.001647	0.058	0.242148714636
0.001648	0.056	0.238461736973
0.001649	0.058	0.250271852193
0.00165	0.058	0.250271852193
0.001651	0.054	0.243072005793
0.001652	0.052	0.239365828806
0.001653	0.052	0.239365828806
0.001654	0.052	0.239365828806
0.001655	0.05	0.235584379788
0.001656	0.054	0.243072005793
0.001657	0.056	0.246706303122
0.001658	0.056	0.246706303122
0.001659	0.056	0.246706303122
0.00166	0.056	0.246706303122
0.001661	0.056	0.246706303122
0.001662	0.052	0.239365828806
0.001663	0.052	0.239365828806
0.001664	0.052	0.239365828806
0.001665	0.05	0.226936114358
0.001666	0.048	0.213766227454
0.001667	0.048	0.213766227454
0.001668	0.048	0.213766227454
0.001669	0.048	0.213766227454
0.00167	0.048	0.213766227454
0.001671	0.048	0.213766227454
0.001672	0.046	0.209485083001
0.001673	0.044	0.205095099893
0.001674	0.044	0.205095099893
0.001675	0.044	0.205095099893
0.001676	0.044	0.205095099893
0.001677	0.048	0.213766227454
0.001678	0.048	0.213766227454
0.001679	0.048	0.213766227454
0.00168	0.048	0.213766227454
0.001681	0.048	0.213766227454
0.001682	0.048	0.213766227454
0.001683	0.048	0.213766227454
0.001684	0.048	0.213766227454
0.001685	0.048	0.213766227454
0.001686	0.048	0.213766227454
0.001687	0.048	0.213766227454
0.001688	0.048	0.213766227454
0.001689	0.048	0.213766227454
0.00169	0.048	0.213766227454
0.001691	0.046	0.209485083001
0.001692	0.046	0.209485083001
0.001693	0.046	0.209485083001
0.001694	0.046	0.209485083001
0.001695	0.046	0.209485083001
0.001696	0.046	0.209485083001
0.001697	0.046	0.209485083001
0.001698	0.046	0.209485083001
0.001699	0.046	0.209485083001
0.0017	0.046	0.209485083001
0.001701	0.042	0.200589132308
0.001702	0.042	0.200589132308
0.001703	0.04	0.195959179423
0.001704	0.042	0.200589132308
0.001705	0.042	0.200589132308
0.001706	0.04	0.195959179423
0.001707	0.038	0.191196234273
0.001708	0.04	0.195959179423
0.001709	0.042	0.200589132308
0.00171	0.042	0.200589132308
0.001711	0.044	0.205095099893
0.001712	0.044	0.205095099893
0.001713	0.044	0.205095099893
0.001714	0.048	0.213766227454
0.001715	0.044	0.205095099893
0.001716	0.04	0.195959179423
0.001717	0.038	0.191196234273
0.001718	0.038	0.191196234273
0.001719	0.038	0.191196234273
0.00172	0.038	0.191196234273
0.001721	0.038	0.191196234273
0.001722	0.038	0.191196234273
0.001723	0.038	0.191196234273
0.001724	0.036	0.186290096355
0.001725	0.036	0.186290096355
0.001726	0.036	0.186290096355
0.001727	0.036	0.186290096355
0.001728	0.036	0.186290096355
0.001729	0.038	0.191196234273
0.00173	0.038	0.191196234273
0.001731	0.04	0.195959179423
0.001732	0.038	0.191196234273
0.001733	0.04	0.195959179423
0.001734	0.04	0.195959179423
0.001735	0.044	0.205095099893
0.001736	0.044	0.205095099893
0.001737	0.044	0.205095099893
0.001738	0.04	0.195959179423
0.001739	0.04	0.195959179423
0.00174	0.04	0.195959179423
0.001741	0.04	0.195959179423
0.001742	0.04	0.195959179423
0.001743	0.038	0.191196234273
0.001744	0.038	0.191196234273
0.001745	0.036	0.186290096355
0.001746	0.036	0.186290096355
0.001747	0.034	0.18122913673
0.001748	0.034	0.18122913673
0.001749	0.03	0.170587221092
0.00175	0.028	0.164972725018
0.001751	0.03	0.170587221092
0.001752	0.03	0.170587221092
0.001753	0.03	0.170587221092
0.001754	0.03	0.170587221092
0.001755	0.03	0.170587221092
0.001756	0.03	0.170587221092
0.001757	0.028	0.164972725018
0.001758	0.028	0.164972725018
0.001759	0.028	0.164972725018
0.00176	0.028	0.164972725018
0.001761	0.028	0.164972725018
0.001762	0.03	0.170587221092
0.001763	0.03	0.170587221092
0.001764	0.03	0.170587221092
0.001765	0.03	0.170587221092
0.001766	0.032	0.176
0.001767	0.032	0.176
0.001768	0.03	0.170587221092
0.001769	0.028	0.164972725018
0.00177	0.028	0.164972725018
0.001771	0.028	0.164972725018
0.001772	0.028	0.164972725018
0.001773	0.028	0.164972725018
0.001774	0.028	0.164972725018
0.001775	0.028	0.164972725018
0.001776	0.026	0.159135162676
0.001777	0.026	0.159135162676
0.001778	0.028	0.164972725018
0.001779	0.034	0.18122913673
0.00178	0.034	0.18122913673
0.001781	0.034	0.18122913673
0.001782	0.034	0.18122913673
0.001783	0.036	0.186290096355
0.001784	0.036	0.186290096355
0.001785	0.032	0.176
0.001786	0.032	0.176
0.001787	0.032	0.176
0.001788	0.036	0.186290096355
0.001789	0.036	0.186290096355
0.00179	0.034	0.18122913673
0.001791	0.034	0.18122913673
0.001792	0.034	0.18122913673
0.001793	0.034	0.18122913673
0.001794	0.034	0.18122913673
0.001795	0.034	0.18122913673
0.001796	0.034	0.18122913673
0.001797	0.034	0.18122913673
0.001798	0.034	0.18122913673
0.001799	0.034	0.18122913673
0.0018	0.034	0.18122913673
0.001801	0.032	0.176
0.001802	0.032	0.176
0.001803	0.032	0.176
0.001804	0.034	0.18122913673
0.001805	0.034	0.18122913673
0.001806	0.034	0.18122913673
0.001807	0.034	0.18122913673
0.001808	0.034	0.18122913673
0.001809	0.034	0.18122913673
0.00181	0.034	0.18122913673
0.001811	0.032	0.176
0.001812	0.03	0.170587221092
0.001813	0.03	0.170587221092
0.001814	0.03	0.170587221092
0.001815	0.03	0.170587221092
0.001816	0.03	0.170587221092
0.001817	0.03	0.170587221092
0.001818	0.03	0.170587221092
0.001819	0.03	0.170587221092
0.00182	0.03	0.170587221092
0.001821	0.032	0.176
0.001822	0.032	0.176
0.001823	0.032	0.176
0.001824	0.032	0.176
0.001825	0.032	0.176
0.001826	0.032	0.176
0.001827	0.032	0.176
0.001828	0.032	0.176
0.001829	0.032	0.176
0.00183	0.03	0.170587221092
0.001831	0.03	0.170587221092
0.001832	0.028	0.164972725018
0.001833	0.028	0.164972725018
0.001834	0.028	0.164972725018
0.001835	0.024	0.153049011758
0.001836	0.028	0.164972725018
0.001837	0.028	0.164972725018
0.001838	0.028	0.164972725018
0.001839	0.026	0.159135162676
0.00184	0.026	0.159135162676
0.001841	0.024	0.153049011758
0.001842	0.024	0.153049011758
0.001843	0.024	0.153049011758
0.001844	0.024	0.153049011758
0.001845	0.024	0.153049011758
0.001846	0.024	0.153049011758
0.001847	0.024	0.153049011758
0.001848	0.024	0.153049011758
0.001849	0.024	0.153049011758
0.00185	0.024	0.153049011758
0.001851	0.022	0.146683332386
0.001852	0.024	0.153049011758
0.001853	0.024	0.153049011758
0.001854	0.024	0.153049011758
0.001855	0.024	0.153049011758
0.001856	0.024	0.153049011758
0.001857	0.026	0.159135162676
0.001858	0.026	0.159135162676
0.001859	0.026	0.159135162676
0.00186	0.026	0.159135162676
0.001861	0.028	0.164972725018
0.001862	0.028	0.164972725018
0.001863	0.028	0.164972725018
0.001864	0.028	0.164972725018
0.001865	0.028	0.164972725018
0.001866	0.028	0.164972725018
0.001867	0.028	0.164972725018
0.001868	0.028	0.164972725018
0.001869	0.028	0.164972725018
0.00187	0.026	0.159135162676
0.001871	0.026	0.159135162676
0.001872	0.026	0.159135162676
0.001873	0.026	0.159135162676
0.001874	0.026	0.159135162676
0.001875	0.026	0.159135162676
0.001876	0.026	0.159135162676
0.001877	0.026	0.159135162676
0.001878	0.026	0.159135162676
0.001879	0.026	0.159135162676
0.00188	0.026	0.159135162676
0.001881	0.026	0.159135162676
0.001882	0.028	0.164972725018
0.001883	0.028	0.164972725018
0.001884	0.028	0.164972725018
0.001885	0.028	0.164972725018
0.001886	0.028	0.164972725018
0.001887	0.028	0.164972725018
0.001888	0.026	0.159135162676
0.001889	0.026	0.159135162676
0.00189	0.026	0.159135162676
0.001891	0.026	0.159135162676
0.001892	0.026	0.159135162676
0.001893	0.028	0.164972725018
0.001894	0.028	0.164972725018
0.001895	0.028	0.164972725018
0.001896	0.028	0.164972725018
0.001897	0.028	0.164972725018
0.001898	0.028	0.164972725018
0.001899	0.028	0.164972725018
0.0019	0.028	0.164972725018
0.001901	0.028	0.164972725018
0.001902	0.026	0.159135162676
0.001903	0.026	0.159135162676
0.001904	0.026	0.159135162676
0.001905	0.026	0.159135162676
0.001906	0.026	0.159135162676
0.001907	0.026	0.159135162676
0.001908	0.024	0.153049011758
0.001909	0.024	0.153049011758
0.00191	0.024	0.153049011758
0.001911	0.024	0.153049011758
0.001912	0.024	0.153049011758
0.001913	0.024	0.153049011758
0.001914	0.024	0.153049011758
0.001915	0.024	0.153049011758
0.001916	0.024	0.153049011758
0.001917	0.022	0.146683332386
0.001918	0.022	0.146683332386
0.001919	0.022	0.146683332386
0.00192	0.022	0.146683332386
0.001921	0.022	0.146683332386
0.001922	0.02	0.14
0.001923	0.02	0.14
0.001924	0.02	0.14
0.001925	0.016	0.125475097131
0.001926	0.02	0.14
0.001927	0.02	0.14
0.001928	0.02	0.14
0.001929	0.02	0.14
0.00193	0.02	0.14
0.001931	0.02	0.14
0.001932	0.02	0.14
0.001933	0.018	0.132951118837
0.001934	0.018	0.132951118837
0.001935	0.02	0.14
0.001936	0.02	0.14
0.001937	0.02	0.14
0.001938	0.02	0.14
0.001939	0.022	0.146683332386
0.00194	0.022	0.146683332386
0.001941	0.02	0.14
0.001942	0.02	0.14
0.001943	0.02	0.14
0.001944	0.024	0.153049011758
0.001945	0.022	0.146683332386
0.001946	0.022	0.146683332386
0.001947	0.022	0.146683332386
0.001948	0.022	0.146683332386
0.001949	0.022	0.146683332386
0.00195	0.022	0.146683332386
0.001951	0.022	0.146683332386
0.001952	0.022	0.146683332386
0.001953	0.022	0.146683332386
0.001954	0.022	0.146683332386
0.001955	0.022	0.146683332386
0.001956	0.022	0.146683332386
0.001957	0.02	0.14
0.001958	0.02	0.14
0.001959	0.02	0.14
0.00196	0.02	0.14
0.001961	0.02	0.14
0.001962	0.02	0.14
0.001963	0.02	0.14
0.001964	0.02	0.14
0.001965	0.02	0.14
0.001966	0.022	0.146683332386
0.001967	0.022	0.146683332386
0.001968	0.022	0.146683332386
0.001969	0.022	0.146683332386
0.00197	0.022	0.146683332386
0.001971	0.022	0.146683332386
0.001972	0.022	0.146683332386
0.001973	0.022	0.146683332386
0.001974	0.022	0.146683332386
0.001975	0.022	0.146683332386
0.001976	0.022	0.146683332386
0.001977	0.022	0.146683332386
0.001978	0.022	0.146683332386
0.001979	0.022	0.146683332386
0.00198	0.022	0.146683332386
0.001981	0.022	0.146683332386
0.001982	0.022	0.146683332386
0.001983	0.022	0.146683332386
0.001984	0.022	0.146683332386
0.001985	0.022	0.146683332386
0.001986	0.022	0.146683332386
0.001987	0.022	0.146683332386
0.001988	0.022	0.146683332386
0.001989	0.022	0.146683332386
0.00199	0.022	0.146683332386
0.001991	0.022	0.146683332386
0.001992	0.022	0.146683332386
0.001993	0.022	0.146683332386
0.001994	0.022	0.146683332386
0.001995	0.022	0.146683332386
0.001996	0.022	0.146683332386
0.001997	0.022	0.146683332386
0.001998	0.022	0.146683332386
[truncated: 8,002 more rows]
