# Supplementary material for: The Influence of Synaptic Size on AMPA Receptor Activation: A Monte Carlo Model
Source: PLoS One. 2015 Jun 24;10(6):e0130924. doi: 10.1371/journal.pone.0130924 (PMC4479604; doi:10.1371/journal.pone.0130924)
Supplement: S1 Dataset — This package contains the experimental data used as basis for the analysis presented in the paper. (ZIP) [file pone.0130924.s001.zip › S1 Simulation data/training/1174_9484_157_271.csv]

time	AMPA.O.mean	AMPA.O.stdev
0.0	0.0	0.0
1e-06	0.0	0.0
2e-06	0.034	0.18122913673
3e-06	0.194	0.438593205602
4e-06	0.392	0.621559329429
5e-06	0.736	0.873100223342
6e-06	1.1	1.06301458127
7e-06	1.474	1.25909650146
8e-06	1.914	1.41088766385
9e-06	2.372	1.56384653979
1e-05	2.872	1.71569694294
1.1e-05	3.418	1.86528174815
1.2e-05	3.952	1.98032724568
1.3e-05	4.452	2.12030563835
1.4e-05	5.0	2.23785611691
1.5e-05	5.502	2.33280860767
1.6e-05	6.018	2.41364371853
1.7e-05	6.536	2.46996032357
1.8e-05	6.976	2.54704220617
1.9e-05	7.346	2.61577598429
2e-05	7.758	2.64261915531
2.1e-05	8.16	2.72073519476
2.2e-05	8.534	2.721184301
2.3e-05	8.888	2.80561151979
2.4e-05	9.188	2.86228160739
2.5e-05	9.556	2.91802398893
2.6e-05	9.776	2.91647458415
2.7e-05	10.086	2.94933958709
2.8e-05	10.362	2.96630342345
2.9e-05	10.676	3.01579574905
3e-05	10.942	3.10332660221
3.1e-05	11.156	3.11699598973
3.2e-05	11.368	3.13186462032
3.3e-05	11.56	3.10586541885
3.4e-05	11.688	3.11555067364
3.5e-05	11.868	3.16331724618
3.6e-05	12.048	3.21273964087
3.7e-05	12.24	3.18094325633
3.8e-05	12.388	3.23318047749
3.9e-05	12.566	3.25540227929
4e-05	12.74	3.28517883836
4.1e-05	12.856	3.26117524828
4.2e-05	13.004	3.3099824773
4.3e-05	13.102	3.3304047802
4.4e-05	13.228	3.35320980554
4.5e-05	13.33	3.30954679677
4.6e-05	13.426	3.31971745786
4.7e-05	13.544	3.29970665363
4.8e-05	13.616	3.30522979534
4.9e-05	13.682	3.31916796803
5e-05	13.734	3.320127106
5.1e-05	13.754	3.3468618137
5.2e-05	13.816	3.40149143759
5.3e-05	13.882	3.40412631963
5.4e-05	13.922	3.4577327832
5.5e-05	13.948	3.44286160047
5.6e-05	14.014	3.46724732317
5.7e-05	14.042	3.50317513122
5.8e-05	14.09	3.49083084666
5.9e-05	14.082	3.50246713047
6e-05	14.13	3.53399207696
6.1e-05	14.14	3.55870763059
6.2e-05	14.206	3.51732341419
6.3e-05	14.246	3.51475233836
6.4e-05	14.194	3.50262244611
6.5e-05	14.2	3.4819534747
6.6e-05	14.262	3.42013976323
6.7e-05	14.236	3.41647537676
6.8e-05	14.228	3.4287047117
6.9e-05	14.222	3.4433582445
7e-05	14.216	3.47179262053
7.1e-05	14.176	3.43176689185
7.2e-05	14.226	3.46798558244
7.3e-05	14.208	3.47112892299
7.4e-05	14.184	3.48914660053
7.5e-05	14.152	3.48093320821
7.6e-05	14.114	3.47404720751
7.7e-05	14.102	3.4927920064
7.8e-05	14.108	3.53671259788
7.9e-05	14.088	3.56822869222
8e-05	14.078	3.59665344452
8.1e-05	14.104	3.55713142855
8.2e-05	14.058	3.53647225353
8.3e-05	14.018	3.51648631449
8.4e-05	14.016	3.50196287816
8.5e-05	14.03	3.53908180182
8.6e-05	13.982	3.5255745631
8.7e-05	13.966	3.53565326354
8.8e-05	13.886	3.53001473085
8.9e-05	13.866	3.47506028725
9e-05	13.818	3.4763308243
9.1e-05	13.786	3.44444538351
9.2e-05	13.756	3.4293532918
9.3e-05	13.714	3.42698176243
9.4e-05	13.664	3.44370498156
9.5e-05	13.654	3.43719129523
9.6e-05	13.594	3.46253722002
9.7e-05	13.552	3.4373385053
9.8e-05	13.486	3.41142257717
9.9e-05	13.462	3.38416252565
0.0001	13.458	3.41646542497
0.000101	13.476	3.42657613369
0.000102	13.438	3.42201052015
0.000103	13.398	3.41578629308
0.000104	13.342	3.38127727346
0.000105	13.304	3.36683590334
0.000106	13.28	3.34747666161
0.000107	13.24	3.30672042967
0.000108	13.21	3.31932221997
0.000109	13.164	3.30228769189
0.00011	13.15	3.26795042802
0.000111	13.14	3.26441418941
0.000112	13.074	3.29613773984
0.000113	13.058	3.32184225995
0.000114	12.998	3.30181707549
0.000115	12.992	3.32745187794
0.000116	12.95	3.33579076082
0.000117	12.896	3.32342955394
0.000118	12.834	3.33383322918
0.000119	12.808	3.34531553071
0.00012	12.776	3.34571726241
0.000121	12.77	3.3053139034
0.000122	12.724	3.30995830789
0.000123	12.676	3.29226730385
0.000124	12.636	3.23349717798
0.000125	12.606	3.21912472576
0.000126	12.648	3.23976789292
0.000127	12.628	3.2083665626
0.000128	12.548	3.171702382
0.000129	12.528	3.18892082059
0.00013	12.482	3.1770546108
0.000131	12.472	3.17004984188
0.000132	12.448	3.17919738299
0.000133	12.424	3.16863125024
0.000134	12.384	3.16046578846
0.000135	12.358	3.16636005533
0.000136	12.29	3.15814819158
0.000137	12.25	3.19804627859
0.000138	12.23	3.18388127919
0.000139	12.198	3.17660132846
0.00014	12.21	3.2015465013
0.000141	12.184	3.1865567624
0.000142	12.11	3.17960689394
0.000143	12.116	3.17215132048
0.000144	12.052	3.18202702691
0.000145	12.032	3.20296362764
0.000146	11.99	3.21526048711
0.000147	11.936	3.19810944153
0.000148	11.946	3.15326560886
0.000149	11.91	3.16826450916
0.00015	11.892	3.15029141509
0.000151	11.868	3.15318505642
0.000152	11.82	3.16979494605
0.000153	11.768	3.10904744255
0.000154	11.742	3.12016602122
0.000155	11.69	3.0935254969
0.000156	11.666	3.09037926475
0.000157	11.642	3.1301495172
0.000158	11.622	3.16782512144
0.000159	11.574	3.16046262436
0.00016	11.58	3.16284681893
0.000161	11.556	3.14751711671
0.000162	11.522	3.13839385674
0.000163	11.51	3.15371209846
0.000164	11.536	3.16049110108
0.000165	11.482	3.13650697433
0.000166	11.446	3.13098770358
0.000167	11.394	3.11813469882
0.000168	11.372	3.0753237228
0.000169	11.356	3.07201302081
0.00017	11.306	3.03518763835
0.000171	11.27	3.06220508784
0.000172	11.214	3.08094206372
0.000173	11.2	3.09127805284
0.000174	11.152	3.13956939723
0.000175	11.136	3.12881830728
0.000176	11.114	3.17001640374
0.000177	11.076	3.16831564084
0.000178	11.032	3.09822142527
0.000179	11.012	3.10931761002
0.00018	10.936	3.08996828463
0.000181	10.926	3.11713394002
0.000182	10.876	3.09073195214
0.000183	10.888	3.0982988881
0.000184	10.862	3.07228839792
0.000185	10.842	3.07327772907
0.000186	10.82	3.08668106548
0.000187	10.776	3.09997161277
0.000188	10.75	3.0899029111
0.000189	10.692	3.07199218749
0.00019	10.692	3.05043210054
0.000191	10.69	3.01428266757
0.000192	10.65	3.01189309239
0.000193	10.668	3.04265936312
0.000194	10.66	3.03387540944
0.000195	10.64	3.02033110768
0.000196	10.63	3.03201253296
0.000197	10.582	3.03039205384
0.000198	10.58	2.99793262099
0.000199	10.55	2.96369701555
0.0002	10.51	2.96612541879
0.000201	10.49	2.93562599798
0.000202	10.476	2.87496504327
0.000203	10.424	2.87892757811
0.000204	10.366	2.9278053214
0.000205	10.336	2.89051967646
0.000206	10.292	2.86474012783
0.000207	10.278	2.83138058198
0.000208	10.256	2.84437409635
0.000209	10.186	2.8297356767
0.00021	10.186	2.86066495766
0.000211	10.132	2.87029197121
0.000212	10.14	2.89489205326
0.000213	10.112	2.88504003438
0.000214	10.074	2.88383841434
0.000215	10.066	2.90682713624
0.000216	10.07	2.90535712091
0.000217	10.03	2.91085897975
0.000218	10.008	2.91889294083
0.000219	9.986	2.91647115535
0.00022	9.992	2.92642033891
0.000221	9.968	2.92762292654
0.000222	9.922	2.91477546305
0.000223	9.906	2.87978540867
0.000224	9.886	2.86513594791
0.000225	9.862	2.86826707264
0.000226	9.856	2.82546704104
0.000227	9.8	2.81496003524
0.000228	9.77	2.86375627455
0.000229	9.716	2.85785653944
0.00023	9.696	2.8599972028
0.000231	9.692	2.86166664725
0.000232	9.68	2.84211189083
0.000233	9.644	2.85539209217
0.000234	9.636	2.86068243606
0.000235	9.642	2.92606151678
0.000236	9.626	2.91789718804
0.000237	9.604	2.9683638591
0.000238	9.586	2.9648952764
0.000239	9.524	2.90816505721
0.00024	9.522	2.901984838
0.000241	9.468	2.88738220539
0.000242	9.454	2.88650030314
0.000243	9.44	2.8779159126
0.000244	9.426	2.8671456189
0.000245	9.412	2.89106485572
0.000246	9.374	2.86393505513
0.000247	9.348	2.88424964245
0.000248	9.298	2.89502953353
0.000249	9.262	2.9191361736
0.00025	9.206	2.86976723795
0.000251	9.202	2.8371105019
0.000252	9.166	2.80329163663
0.000253	9.16	2.78035968896
0.000254	9.116	2.80687441828
0.000255	9.072	2.78546513171
0.000256	9.07	2.76714654473
0.000257	9.046	2.76620389704
0.000258	9.014	2.78958850012
0.000259	8.986	2.75786221556
0.00026	8.972	2.76608315132
0.000261	8.944	2.77864427374
0.000262	8.936	2.77270698055
0.000263	8.882	2.77634219793
0.000264	8.868	2.78111056954
0.000265	8.828	2.77748375333
0.000266	8.83	2.7358910797
0.000267	8.814	2.72238939169
0.000268	8.778	2.71601104563
0.000269	8.768	2.72289845569
0.00027	8.704	2.71521343544
0.000271	8.694	2.71078660171
0.000272	8.672	2.71448263947
0.000273	8.656	2.7176578151
0.000274	8.602	2.74874444065
0.000275	8.59	2.74843591885
0.000276	8.582	2.74358816151
0.000277	8.54	2.75034543285
0.000278	8.516	2.75930136085
0.000279	8.468	2.75843723873
0.00028	8.454	2.74442780922
0.000281	8.414	2.74419459951
0.000282	8.394	2.71933153551
0.000283	8.35	2.7363296585
0.000284	8.312	2.74201677602
0.000285	8.314	2.75670165234
0.000286	8.29	2.75207194673
0.000287	8.278	2.76924466236
0.000288	8.252	2.76486817046
0.000289	8.218	2.77461276577
0.00029	8.202	2.755575439
0.000291	8.134	2.74154044289
0.000292	8.094	2.6953968168
0.000293	8.088	2.71002878213
0.000294	8.098	2.6848456194
0.000295	8.068	2.68465565762
0.000296	8.062	2.65144413481
0.000297	8.054	2.66891063919
0.000298	8.024	2.65620481138
0.000299	8.008	2.63665242305
0.0003	7.98	2.62061061587
0.000301	7.97	2.63611456504
0.000302	7.958	2.65485140827
0.000303	7.904	2.62045492234
0.000304	7.91	2.62866886465
0.000305	7.902	2.62305089543
0.000306	7.884	2.62955205311
0.000307	7.876	2.67294294739
0.000308	7.89	2.64913193329
0.000309	7.856	2.61672772753
0.00031	7.812	2.59319416936
0.000311	7.806	2.62761564922
0.000312	7.798	2.62091510736
0.000313	7.79	2.65441142252
0.000314	7.77	2.66778934701
0.000315	7.754	2.65282566333
0.000316	7.706	2.63658187811
0.000317	7.67	2.61401989281
0.000318	7.646	2.57462307921
0.000319	7.612	2.551363557
0.00032	7.588	2.55700136879
0.000321	7.594	2.55835181318
0.000322	7.59	2.57951545838
0.000323	7.542	2.57375911849
0.000324	7.534	2.56998910504
0.000325	7.518	2.54434195815
0.000326	7.486	2.51193232393
0.000327	7.458	2.54484498546
0.000328	7.408	2.51665174389
0.000329	7.396	2.53991810892
0.00033	7.38	2.56507309837
0.000331	7.35	2.53367322281
0.000332	7.324	2.52567297962
0.000333	7.354	2.53785027139
0.000334	7.328	2.52990434602
0.000335	7.31	2.51195143265
0.000336	7.272	2.50320115053
0.000337	7.29	2.51195143265
0.000338	7.28	2.46446748812
0.000339	7.246	2.45142489177
0.00034	7.258	2.47455773826
0.000341	7.26	2.487649493
0.000342	7.238	2.46522940109
0.000343	7.224	2.46856719576
0.000344	7.198	2.47442841885
0.000345	7.2	2.49639740426
0.000346	7.16	2.51682339468
0.000347	7.136	2.50469638879
0.000348	7.114	2.5109767024
0.000349	7.106	2.51291941773
0.00035	7.078	2.49397594215
0.000351	7.024	2.42722557666
0.000352	6.98	2.41735392527
0.000353	6.96	2.40383027687
0.000354	6.938	2.38875616169
0.000355	6.922	2.39581217962
0.000356	6.93	2.3876976358
0.000357	6.908	2.38233834709
0.000358	6.892	2.35464137397
0.000359	6.87	2.34970210878
0.00036	6.876	2.34960081716
0.000361	6.866	2.35967031596
0.000362	6.848	2.38094435046
0.000363	6.85	2.35276433159
0.000364	6.844	2.35364908175
0.000365	6.794	2.3374267903
0.000366	6.784	2.33951789906
0.000367	6.778	2.32308329597
0.000368	6.772	2.3134424566
0.000369	6.744	2.29138909834
0.00037	6.736	2.2729505054
0.000371	6.722	2.28401313481
0.000372	6.71	2.29388317052
0.000373	6.684	2.28125930135
0.000374	6.662	2.2960304876
0.000375	6.616	2.300552977
0.000376	6.616	2.27168307649
0.000377	6.59	2.28951960027
0.000378	6.592	2.32153742162
0.000379	6.582	2.3184641468
0.00038	6.576	2.3461082669
0.000381	6.558	2.37205311914
0.000382	6.502	2.34563338994
0.000383	6.492	2.36345848282
0.000384	6.464	2.37164584203
0.000385	6.45	2.37476314608
0.000386	6.452	2.37817072558
0.000387	6.414	2.35512292673
0.000388	6.37	2.35055312639
0.000389	6.356	2.34973700656
0.00039	6.35	2.35531314266
0.000391	6.362	2.34242523894
0.000392	6.378	2.33390573931
0.000393	6.344	2.28772026262
0.000394	6.276	2.30994025897
0.000395	6.254	2.29814794998
0.000396	6.238	2.26304131646
0.000397	6.226	2.25275919707
0.000398	6.234	2.22962866864
0.000399	6.262	2.23189515883
0.0004	6.214	2.23879521172
0.000401	6.2	2.24142811618
0.000402	6.152	2.23894975379
0.000403	6.116	2.23484764581
0.000404	6.128	2.25113660181
0.000405	6.084	2.26824690014
0.000406	6.022	2.26307666684
0.000407	6.008	2.24587087786
0.000408	6.012	2.21717297476
0.000409	5.992	2.21719101568
0.00041	5.976	2.23414950261
0.000411	5.94	2.24775443499
0.000412	5.956	2.23742351825
0.000413	5.924	2.21770692383
0.000414	5.896	2.20026907445
0.000415	5.906	2.18750177143
0.000416	5.88	2.20036360632
0.000417	5.886	2.17370743202
0.000418	5.848	2.18194775373
0.000419	5.85	2.177957759
0.00042	5.816	2.17856466509
0.000421	5.812	2.19012693696
0.000422	5.78	2.18897236163
0.000423	5.8	2.20363336333
0.000424	5.782	2.19783438867
0.000425	5.79	2.20950220638
0.000426	5.774	2.20882864885
0.000427	5.772	2.20272921622
0.000428	5.736	2.20234057312
0.000429	5.72	2.18851547858
0.00043	5.712	2.17831494509
0.000431	5.702	2.19298791606
0.000432	5.684	2.16243936331
0.000433	5.65	2.16043977005
0.000434	5.618	2.14384607656
0.000435	5.606	2.13793451724
0.000436	5.582	2.17330991807
0.000437	5.564	2.16469489767
0.000438	5.538	2.17084223287
0.000439	5.518	2.16556597683
0.00044	5.514	2.16189823997
0.000441	5.496	2.18494485056
0.000442	5.486	2.18856208502
0.000443	5.448	2.15483085183
0.000444	5.452	2.15213754207
0.000445	5.424	2.18362634166
0.000446	5.412	2.18225937963
0.000447	5.408	2.15905905431
0.000448	5.37	2.12816822643
0.000449	5.346	2.13032485786
0.00045	5.316	2.13169979125
0.000451	5.318	2.12623517044
0.000452	5.324	2.13049853321
0.000453	5.338	2.12973143847
0.000454	5.326	2.14376397955
0.000455	5.302	2.15564282756
0.000456	5.314	2.1287094682
0.000457	5.304	2.14279817062
0.000458	5.306	2.17723769947
0.000459	5.274	2.1796614416
0.00046	5.268	2.17351696566
0.000461	5.25	2.19077611818
0.000462	5.226	2.16308206039
0.000463	5.208	2.13746017507
0.000464	5.18	2.12969481382
0.000465	5.186	2.12588899052
0.000466	5.178	2.12657377018
0.000467	5.154	2.13313947036
0.000468	5.13	2.14594967322
0.000469	5.132	2.12286975578
0.00047	5.106	2.10208563099
0.000471	5.1	2.12461761265
0.000472	5.112	2.13528827094
0.000473	5.12	2.09990475975
0.000474	5.094	2.10075319826
0.000475	5.062	2.08761969717
0.000476	5.014	2.08657710138
0.000477	5.012	2.07842632778
0.000478	5.002	2.09236612475
0.000479	4.986	2.09709418005
0.00048	4.952	2.10563434622
0.000481	4.934	2.11793389887
0.000482	4.936	2.11374170607
0.000483	4.94	2.09961901306
0.000484	4.924	2.13218760901
0.000485	4.934	2.13392689659
0.000486	4.932	2.1315196457
0.000487	4.882	2.13262186053
0.000488	4.88	2.13485362496
0.000489	4.86	2.14392164036
0.00049	4.846	2.1564517152
0.000491	4.81	2.1377324435
0.000492	4.79	2.13492388623
0.000493	4.768	2.12654085312
0.000494	4.754	2.12825844295
0.000495	4.738	2.10460352561
0.000496	4.728	2.11518698937
0.000497	4.732	2.11664262454
0.000498	4.724	2.12033582246
0.000499	4.716	2.10602564087
0.0005	4.696	2.09465605769
0.000501	4.658	2.0863930598
0.000502	4.652	2.08971194187
0.000503	4.628	2.05854706043
0.000504	4.63	2.05063404829
0.000505	4.642	2.04593157266
0.000506	4.616	2.05731475472
0.000507	4.584	2.04326797068
0.000508	4.574	2.04267569624
0.000509	4.564	2.04985462899
0.00051	4.552	2.03157475865
0.000511	4.55	2.03064029311
0.000512	4.54	2.02395652127
0.000513	4.52	2.03312567246
0.000514	4.498	2.02336254784
0.000515	4.482	2.01138658641
0.000516	4.456	2.01198011919
0.000517	4.446	1.98974470724
0.000518	4.43	1.97613258664
0.000519	4.428	1.96693060376
0.00052	4.414	1.97550094913
0.000521	4.396	1.96956441885
0.000522	4.408	1.97523061945
0.000523	4.412	1.98248732657
0.000524	4.402	1.98504307258
0.000525	4.396	2.0087767422
0.000526	4.384	1.99111626983
0.000527	4.396	1.98372982031
0.000528	4.382	1.97486100777
0.000529	4.36	1.99459269025
0.00053	4.344	1.99641278297
0.000531	4.32	1.97524682002
0.000532	4.294	1.97270474223
0.000533	4.272	1.97332612611
0.000534	4.266	1.9604193429
0.000535	4.258	1.93376213635
0.000536	4.26	1.93401137535
0.000537	4.252	1.93507002457
0.000538	4.26	1.92468179188
0.000539	4.232	1.9230642215
0.00054	4.214	1.89319940841
0.000541	4.204	1.88424626841
0.000542	4.192	1.88550682842
0.000543	4.178	1.86930896323
0.000544	4.154	1.86715933975
0.000545	4.16	1.87147001045
0.000546	4.142	1.85952574599
0.000547	4.122	1.86201933395
0.000548	4.086	1.86080735166
0.000549	4.064	1.83082058105
0.00055	4.06	1.85051344226
0.000551	4.028	1.85343357043
0.000552	4.036	1.86941274201
0.000553	4.022	1.87337022502
0.000554	4.002	1.873498332
0.000555	3.964	1.84789177172
0.000556	3.958	1.85801937557
0.000557	3.942	1.85435595288
0.000558	3.972	1.88552804275
0.000559	3.97	1.89765644941
0.00056	3.946	1.8907892532
0.000561	3.924	1.89267641186
0.000562	3.936	1.89628689812
0.000563	3.92	1.91562000407
0.000564	3.904	1.89070991958
0.000565	3.9	1.88838555385
0.000566	3.92	1.87445992222
0.000567	3.912	1.87410138466
0.000568	3.896	1.86793575907
0.000569	3.88	1.86590460635
0.00057	3.844	1.83838624886
0.000571	3.85	1.83725338481
0.000572	3.832	1.85358463524
0.000573	3.814	1.83613833901
0.000574	3.808	1.82733029308
0.000575	3.79	1.82260802149
0.000576	3.78	1.80654366125
0.000577	3.764	1.81667388378
0.000578	3.752	1.82606023997
0.000579	3.734	1.82735984415
0.00058	3.756	1.83424752964
0.000581	3.758	1.8448403725
0.000582	3.754	1.81699862411
0.000583	3.75	1.77749824191
0.000584	3.748	1.76988587203
0.000585	3.722	1.77896486756
0.000586	3.734	1.76727021137
0.000587	3.716	1.77632879839
0.000588	3.7	1.76578594399
0.000589	3.688	1.75916343755
0.00059	3.696	1.74802288315
0.000591	3.686	1.74338865432
0.000592	3.678	1.7327192502
0.000593	3.662	1.74119384332
0.000594	3.654	1.7350170028
0.000595	3.654	1.73847174265
0.000596	3.658	1.74385664548
0.000597	3.664	1.77288014259
0.000598	3.642	1.75665477542
0.000599	3.614	1.72424012249
0.0006	3.622	1.71788125317
0.000601	3.62	1.70985379492
0.000602	3.602	1.70399413145
0.000603	3.578	1.71111542568
0.000604	3.572	1.70669739556
0.000605	3.58	1.71685759456
0.000606	3.564	1.70349757851
0.000607	3.54	1.71941850636
0.000608	3.536	1.73109907284
0.000609	3.524	1.73707340087
0.00061	3.504	1.73608294733
0.000611	3.508	1.73029939606
0.000612	3.514	1.73257149925
0.000613	3.492	1.7349167127
0.000614	3.474	1.72665109388
0.000615	3.466	1.74150624461
0.000616	3.438	1.72341405356
0.000617	3.44	1.70716138663
0.000618	3.424	1.6983003268
0.000619	3.422	1.71228385497
0.00062	3.414	1.70017763778
0.000621	3.388	1.68447499239
0.000622	3.396	1.68498783378
0.000623	3.376	1.66451914978
0.000624	3.376	1.65970599806
0.000625	3.382	1.65289927098
0.000626	3.39	1.66430165535
0.000627	3.368	1.67707364179
0.000628	3.372	1.68333478548
0.000629	3.362	1.66702009586
0.00063	3.358	1.65946858964
0.000631	3.332	1.63149501991
0.000632	3.312	1.61822618938
0.000633	3.332	1.60803482549
0.000634	3.31	1.59433371664
0.000635	3.31	1.60433786965
0.000636	3.276	1.59117063824
0.000637	3.292	1.60708929435
0.000638	3.294	1.62344202237
0.000639	3.282	1.61321914196
0.00064	3.282	1.61693413595
0.000641	3.288	1.62266940564
0.000642	3.262	1.61906022124
0.000643	3.268	1.63712430805
0.000644	3.246	1.62649438978
0.000645	3.232	1.61807787204
0.000646	3.206	1.61355632068
0.000647	3.2	1.62726764854
0.000648	3.184	1.62300462107
0.000649	3.17	1.61403221777
0.00065	3.162	1.59742167257
0.000651	3.144	1.59099465744
0.000652	3.126	1.57927958259
0.000653	3.13	1.58527600121
0.000654	3.138	1.60466694364
0.000655	3.126	1.62792014546
0.000656	3.136	1.62157454346
0.000657	3.14	1.62493076776
0.000658	3.122	1.59972372615
0.000659	3.118	1.59626940082
0.00066	3.116	1.59328089175
0.000661	3.11	1.58047461226
0.000662	3.09	1.58552830312
0.000663	3.072	1.57696417207
0.000664	3.05	1.5695540768
0.000665	3.04	1.57683226755
0.000666	3.024	1.58222122347
0.000667	3.018	1.57152028304
0.000668	3.002	1.57162209198
0.000669	2.99	1.57667371387
0.00067	2.968	1.56300223928
0.000671	2.986	1.58044424134
0.000672	2.992	1.59997999987
0.000673	2.978	1.61787391351
0.000674	2.968	1.62079486672
0.000675	2.948	1.61656920668
0.000676	2.954	1.6086901504
0.000677	2.94	1.59511755053
0.000678	2.93	1.59157155039
0.000679	2.934	1.59174244148
0.00068	2.936	1.60121953523
0.000681	2.916	1.58522679765
0.000682	2.904	1.59711740332
0.000683	2.912	1.60756212944
0.000684	2.896	1.60286743058
0.000685	2.876	1.58260039176
0.000686	2.876	1.587647316
0.000687	2.864	1.56764281646
0.000688	2.836	1.568790617
0.000689	2.82	1.55807573628
0.00069	2.818	1.55848516194
0.000691	2.808	1.56816325681
0.000692	2.802	1.57060370559
0.000693	2.804	1.56766833227
0.000694	2.798	1.58278109668
0.000695	2.806	1.58882472287
0.000696	2.794	1.5973615746
0.000697	2.788	1.60967574374
0.000698	2.786	1.61499349844
0.000699	2.788	1.62943425765
0.0007	2.774	1.62939375229
0.000701	2.78	1.63572613845
0.000702	2.784	1.63625914818
0.000703	2.766	1.63806104892
0.000704	2.764	1.62858957383
0.000705	2.744	1.62187052504
0.000706	2.736	1.62182119853
0.000707	2.728	1.62788697396
0.000708	2.718	1.62802825528
0.000709	2.702	1.62024566039
0.00071	2.676	1.6121488765
0.000711	2.682	1.62999263802
0.000712	2.698	1.61579577918
0.000713	2.7	1.61925908983
0.000714	2.702	1.60411844949
0.000715	2.686	1.59103865446
0.000716	2.674	1.58610340142
0.000717	2.676	1.59844424363
0.000718	2.66	1.59135162676
0.000719	2.656	1.58039994938
0.00072	2.638	1.57065464059
0.000721	2.63	1.58527600121
0.000722	2.638	1.56682992057
0.000723	2.64	1.57047763435
0.000724	2.628	1.58417675781
0.000725	2.634	1.59375154902
0.000726	2.62	1.59987499512
0.000727	2.604	1.57834850397
0.000728	2.592	1.5752891798
0.000729	2.582	1.55797175841
0.00073	2.574	1.58761582255
0.000731	2.576	1.59756815191
0.000732	2.576	1.59003899323
0.000733	2.562	1.59315912576
0.000734	2.558	1.59707106918
0.000735	2.518	1.5867186266
0.000736	2.506	1.57922892577
0.000737	2.466	1.57760704867
0.000738	2.454	1.55816687168
0.000739	2.44	1.5499677416
0.00074	2.448	1.54767438436
0.000741	2.458	1.52978299115
0.000742	2.452	1.5138348655
0.000743	2.454	1.52835990526
0.000744	2.44	1.52
0.000745	2.446	1.52416665755
0.000746	2.436	1.53814953759
0.000747	2.432	1.54317076178
0.000748	2.418	1.51633637429
0.000749	2.414	1.51082891156
0.00075	2.42	1.51512375732
0.000751	2.42	1.50983442801
0.000752	2.394	1.5135270067
0.000753	2.404	1.52209855134
0.000754	2.402	1.51538641937
0.000755	2.396	1.5057171049
0.000756	2.394	1.50690543831
0.000757	2.392	1.49075014674
0.000758	2.376	1.46922564639
0.000759	2.38	1.45725769856
0.00076	2.362	1.44324495495
0.000761	2.364	1.44204854287
0.000762	2.358	1.44839083123
0.000763	2.342	1.45362856329
0.000764	2.326	1.4709602306
0.000765	2.33	1.47414381931
0.000766	2.326	1.47638883767
0.000767	2.318	1.46453951807
0.000768	2.31	1.4594176921
0.000769	2.308	1.4659931787
0.00077	2.32	1.47295621116
0.000771	2.32	1.47023807596
0.000772	2.298	1.442635089
0.000773	2.294	1.44345557604
0.000774	2.28	1.44554487997
0.000775	2.28	1.43582728766
0.000776	2.276	1.44354563489
0.000777	2.26	1.44651304868
0.000778	2.252	1.43961661563
0.000779	2.254	1.44688769433
0.00078	2.252	1.43544278883
0.000781	2.226	1.42650762353
0.000782	2.212	1.42374716857
0.000783	2.212	1.42374716857
0.000784	2.2	1.41985914794
0.000785	2.188	1.42149780162
0.000786	2.182	1.42438618359
0.000787	2.164	1.42306148848
0.000788	2.166	1.4193111005
0.000789	2.166	1.42353222654
0.00079	2.156	1.42676697467
0.000791	2.14	1.42562267098
0.000792	2.13	1.41742724681
0.000793	2.114	1.40463660781
0.000794	2.106	1.41660297896
0.000795	2.114	1.42443111452
0.000796	2.116	1.42497157866
0.000797	2.104	1.42870010849
0.000798	2.098	1.42421767999
0.000799	2.106	1.4306515998
0.0008	2.086	1.42639545709
0.000801	2.084	1.41171668546
0.000802	2.072	1.39671614869
0.000803	2.086	1.40092969131
0.000804	2.084	1.41029925902
0.000805	2.096	1.4180211564
0.000806	2.08	1.41901374201
0.000807	2.066	1.41902924565
0.000808	2.062	1.42343106612
0.000809	2.032	1.42371907341
0.00081	2.024	1.41683591146
0.000811	2.024	1.39693378512
0.000812	2.036	1.40096538144
0.000813	2.03	1.41035456535
0.000814	2.03	1.39896390232
0.000815	2.028	1.38246735947
0.000816	2.026	1.39044021806
0.000817	2.012	1.3696189251
0.000818	2.02	1.38693907581
0.000819	2.028	1.38246735947
0.00082	2.028	1.3723031735
0.000821	2.02	1.36660162447
0.000822	2.03	1.36568664049
0.000823	2.032	1.36197503648
0.000824	2.034	1.36851890743
0.000825	2.022	1.35849769967
0.000826	2.008	1.35201183427
0.000827	1.996	1.3475845057
0.000828	1.984	1.35784535202
0.000829	1.976	1.35772751316
0.00083	1.98	1.34744202102
0.000831	1.97	1.34948138186
0.000832	1.962	1.32836591344
0.000833	1.948	1.31958175192
0.000834	1.944	1.32546746471
0.000835	1.94	1.31164019457
0.000836	1.932	1.31124978551
0.000837	1.918	1.28812887554
0.000838	1.902	1.28234004851
0.000839	1.89	1.28604043482
0.00084	1.892	1.29627774802
0.000841	1.892	1.30243464327
0.000842	1.892	1.31618235819
0.000843	1.88	1.32574507353
0.000844	1.888	1.32039993941
0.000845	1.868	1.33662859464
0.000846	1.866	1.32817318148
0.000847	1.864	1.33323066271
0.000848	1.866	1.34463526653
0.000849	1.858	1.34678728833
0.00085	1.854	1.34040441658
0.000851	1.85	1.32646145817
0.000852	1.836	1.31799241272
0.000853	1.814	1.30207680265
0.000854	1.814	1.30667670064
0.000855	1.824	1.3103526243
0.000856	1.826	1.29758390865
0.000857	1.82	1.29444969002
0.000858	1.82	1.30061523903
0.000859	1.804	1.29675903698
0.00086	1.8	1.31301180497
0.000861	1.802	1.32317648105
0.000862	1.782	1.30938000596
0.000863	1.752	1.30479730227
0.000864	1.742	1.30515746176
0.000865	1.726	1.30035533605
0.000866	1.732	1.29002945703
0.000867	1.728	1.2860855337
0.000868	1.714	1.296226832
0.000869	1.706	1.28979223133
0.00087	1.698	1.2879425453
0.000871	1.684	1.28380060757
0.000872	1.688	1.28477858015
0.000873	1.68	1.28124939024
0.000874	1.67	1.27792801049
0.000875	1.674	1.29140388725
0.000876	1.674	1.2929516619
0.000877	1.684	1.31458890913
0.000878	1.672	1.30246535463
0.000879	1.666	1.30017075802
0.00088	1.664	1.30042454606
0.000881	1.652	1.29880560516
0.000882	1.64	1.29707362937
0.000883	1.642	1.29531308957
0.000884	1.632	1.30099039197
0.000885	1.638	1.28800465838
0.000886	1.632	1.28241023078
0.000887	1.64	1.2893409169
0.000888	1.632	1.28708041707
0.000889	1.626	1.26258623468
0.00089	1.622	1.26139446645
0.000891	1.624	1.25164851296
0.000892	1.614	1.23166716283
0.000893	1.596	1.22669637645
0.000894	1.582	1.23096547474
0.000895	1.574	1.22168899479
0.000896	1.566	1.21886996845
0.000897	1.556	1.19283863117
0.000898	1.566	1.2006848046
0.000899	1.562	1.19254182317
0.0009	1.558	1.21104748049
0.000901	1.554	1.1929308446
0.000902	1.544	1.20501618246
0.000903	1.544	1.19668876488
0.000904	1.552	1.2046974724
0.000905	1.554	1.22273627574
0.000906	1.556	1.22264631026
0.000907	1.558	1.21434591447
0.000908	1.556	1.22428101349
0.000909	1.552	1.21790640034
0.00091	1.548	1.21642755641
0.000911	1.55	1.22454073023
0.000912	1.554	1.21781936263
0.000913	1.556	1.22100941847
0.000914	1.554	1.22109950454
0.000915	1.556	1.23242200565
0.000916	1.556	1.22428101349
0.000917	1.544	1.23290875575
0.000918	1.544	1.22640287019
0.000919	1.554	1.22926156696
0.00092	1.544	1.2312855071
0.000921	1.538	1.21513620636
0.000922	1.522	1.20561851346
0.000923	1.502	1.21078321759
0.000924	1.496	1.20082638212
0.000925	1.498	1.19079637218
0.000926	1.49	1.17894020205
0.000927	1.488	1.16527078398
0.000928	1.494	1.16015688594
0.000929	1.462	1.14741274178
0.00093	1.464	1.13697141565
0.000931	1.456	1.11895665689
0.000932	1.442	1.11652854867
0.000933	1.424	1.11365344699
0.000934	1.42	1.12053558623
0.000935	1.426	1.1245105602
0.000936	1.422	1.12245979883
0.000937	1.434	1.11966244913
0.000938	1.434	1.11249449437
0.000939	1.432	1.11237403781
0.00094	1.434	1.12500844441
0.000941	1.436	1.12156319483
0.000942	1.442	1.12544924364
0.000943	1.432	1.11596415713
0.000944	1.434	1.1303291556
0.000945	1.436	1.13221199428
0.000946	1.44	1.13066352201
0.000947	1.438	1.12701197864
0.000948	1.424	1.12615451871
0.000949	1.412	1.1252804095
0.00095	1.42	1.12765242872
0.000951	1.408	1.12318119642
0.000952	1.406	1.12479509245
0.000953	1.388	1.10156978898
0.000954	1.388	1.09793260267
0.000955	1.382	1.08447037765
0.000956	1.384	1.09386653665
0.000957	1.376	1.08932272537
0.000958	1.368	1.09205128085
0.000959	1.35	1.10068160701
0.00096	1.35	1.09886304879
0.000961	1.328	1.09745888306
0.000962	1.336	1.10413042708
0.000963	1.344	1.10709710505
0.000964	1.33	1.10140818955
0.000965	1.334	1.10020179967
0.000966	1.324	1.10409419888
0.000967	1.33	1.10322255234
0.000968	1.334	1.10744932164
0.000969	1.328	1.11732537786
0.00097	1.318	1.10493257713
0.000971	1.302	1.11838991412
0.000972	1.308	1.11943557206
0.000973	1.296	1.11551960987
0.000974	1.292	1.10758114827
0.000975	1.298	1.10688572129
0.000976	1.294	1.09889216941
0.000977	1.3	1.09087121146
0.000978	1.304	1.09159699523
0.000979	1.292	1.07644600422
0.00098	1.292	1.07644600422
0.000981	1.292	1.08937413224
0.000982	1.286	1.07898285436
0.000983	1.278	1.07178169419
0.000984	1.278	1.07922008877
0.000985	1.274	1.07281126019
0.000986	1.276	1.06949707807
0.000987	1.28	1.06845683114
0.000988	1.268	1.07339461523
0.000989	1.26	1.06789512594
0.00099	1.254	1.05521751312
0.000991	1.254	1.07213991624
0.000992	1.262	1.07580481501
0.000993	1.252	1.08096993483
0.000994	1.25	1.06747365307
0.000995	1.254	1.07213991624
0.000996	1.238	1.07394413263
0.000997	1.228	1.08812499282
0.000998	1.228	1.08996146721
0.000999	1.224	1.09079053901
0.001	1.226	1.09129464399
0.001001	1.23	1.08124927746
0.001002	1.218	1.06886668954
0.001003	1.182	1.06998878499
0.001004	1.192	1.06917538318
0.001005	1.182	1.06811797101
0.001006	1.188	1.05861040992
0.001007	1.188	1.05292734792
0.001008	1.188	1.04721344529
0.001009	1.176	1.03779766814
0.00101	1.178	1.04226484158
0.001011	1.186	1.05423147363
0.001012	1.186	1.05233264703
0.001013	1.172	1.04231281293
0.001014	1.176	1.0416448531
0.001015	1.17	1.0300970828
0.001016	1.178	1.02874486633
0.001017	1.186	1.04278665124
0.001018	1.18	1.05052367893
0.001019	1.172	1.04805343375
0.00102	1.172	1.04039223373
0.001021	1.164	1.0416832532
0.001022	1.164	1.04742732445
0.001023	1.168	1.04296500421
0.001024	1.178	1.04034417382
0.001025	1.17	1.04359954005
0.001026	1.16	1.02878569197
0.001027	1.152	1.02415623808
0.001028	1.15	1.02737529657
0.001029	1.142	1.03239333589
0.00103	1.142	1.04777669377
0.001031	1.138	1.04065171888
0.001032	1.134	1.03346214251
0.001033	1.126	1.02280203363
0.001034	1.12	1.03421467791
0.001035	1.108	1.02778207807
0.001036	1.098	1.01803536284
0.001037	1.096	1.01920753529
0.001038	1.1	1.0246950766
0.001039	1.094	1.02428706914
0.00104	1.086	1.01518668234
0.001041	1.072	1.00738076217
0.001042	1.068	0.993667952588
0.001043	1.068	0.993667952588
0.001044	1.068	0.987611259555
0.001045	1.062	0.984964973997
0.001046	1.062	0.986993414365
0.001047	1.05	0.983615778645
0.001048	1.052	0.990603856241
0.001049	1.058	0.999317767279
0.00105	1.056	1.00442222198
0.001051	1.06	1.01212647431
0.001052	1.06	1.01014850393
0.001053	1.058	0.999317767279
0.001054	1.062	0.993053875678
0.001055	1.064	0.999951998848
0.001056	1.052	0.996642363137
0.001057	1.046	0.985841772294
0.001058	1.034	0.974086238482
0.001059	1.032	0.975179983388
0.00106	1.036	0.970929451608
0.001061	1.032	0.975179983388
0.001062	1.03	0.980357077804
0.001063	1.022	0.980569222442
0.001064	1.024	0.983577144915
0.001065	1.022	0.982606737205
0.001066	1.018	0.978609217206
0.001067	1.022	0.978527465123
0.001068	1.022	0.968254098881
0.001069	1.024	0.977457927483
0.00107	1.016	0.97966524895
0.001071	1.01	0.978723658649
0.001072	0.998	0.976727188113
0.001073	0.988	0.971522516466
0.001074	0.998	0.972623256971
0.001075	0.996	0.973644699056
0.001076	0.988	0.967396506093
0.001077	0.982	0.95795406988
0.001078	0.988	0.959091236536
0.001079	0.992	0.950755489072
0.00108	0.992	0.950755489072
0.001081	0.984	0.948548364608
0.001082	0.976	0.94415253005
0.001083	0.97	0.932255329832
0.001084	0.972	0.96084129803
0.001085	0.966	0.957519712591
0.001086	0.972	0.958757529306
0.001087	0.98	0.954777460982
0.001088	0.982	0.960039582517
0.001089	0.986	0.95593095985
0.00109	0.992	0.963294347539
0.001091	0.982	0.953769364155
0.001092	0.974	0.949380850871
0.001093	0.978	0.953685482746
0.001094	0.966	0.944904227951
0.001095	0.954	0.933747289153
0.001096	0.952	0.938986687872
0.001097	0.956	0.939182623349
0.001098	0.958	0.946697417341
0.001099	0.96	0.956242647031
0.0011	0.964	0.954308126341
0.001101	0.964	0.960574827903
0.001102	0.946	0.933318809411
0.001103	0.952	0.936854310979
0.001104	0.948	0.940901695184
0.001105	0.948	0.940901695184
0.001106	0.936	0.938031982397
0.001107	0.928	0.939582886179
0.001108	0.932	0.944127110086
0.001109	0.928	0.937451865431
0.00111	0.928	0.937451865431
0.001111	0.926	0.931946350387
0.001112	0.926	0.936228604562
0.001113	0.922	0.933764424253
0.001114	0.922	0.942292948079
0.001115	0.914	0.933061627118
0.001116	0.914	0.933061627118
0.001117	0.9	0.930591209931
0.001118	0.902	0.940423308941
0.001119	0.896	0.942965534895
0.00112	0.886	0.927903012173
0.001121	0.886	0.923582156605
0.001122	0.876	0.919034275748
0.001123	0.886	0.925745105307
0.001124	0.89	0.932684298142
0.001125	0.882	0.903369248979
0.001126	0.876	0.899235230627
0.001127	0.868	0.886891199641
0.001128	0.866	0.894451787409
0.001129	0.86	0.894650769854
0.00113	0.872	0.900897330443
0.001131	0.876	0.916855495703
0.001132	0.872	0.900897330443
0.001133	0.872	0.900897330443
0.001134	0.874	0.900068886253
0.001135	0.864	0.888540376123
0.001136	0.868	0.889143408006
0.001137	0.86	0.892412460693
0.001138	0.854	0.892571565758
0.001139	0.854	0.894809476928
0.00114	0.862	0.896078121594
0.001141	0.864	0.897498746517
0.001142	0.86	0.896883492991
0.001143	0.86	0.896883492991
0.001144	0.866	0.894451787409
0.001145	0.872	0.903114610667
0.001146	0.864	0.899724402248
0.001147	0.852	0.895598124161
0.001148	0.84	0.891291198206
0.001149	0.838	0.896524400114
0.00115	0.83	0.890561620552
0.001151	0.824	0.890518949826
0.001152	0.834	0.886816779273
0.001153	0.82	0.87155034278
0.001154	0.818	0.872282064472
0.001155	0.81	0.868274150254
0.001156	0.812	0.879008532382
0.001157	0.81	0.877439456601
0.001158	0.8	0.871779788708
0.001159	0.8	0.864869932418
0.00116	0.796	0.859292732426
0.001161	0.798	0.856268649432
0.001162	0.802	0.857202426501
0.001163	0.802	0.852523313464
0.001164	0.798	0.846874252767
0.001165	0.796	0.838083528057
0.001166	0.782	0.835748766077
0.001167	0.774	0.83362101701
0.001168	0.766	0.83381292866
0.001169	0.764	0.829640886167
0.00117	0.772	0.836669588308
0.001171	0.776	0.842510534059
0.001172	0.77	0.842080756222
0.001173	0.764	0.832048075534
0.001174	0.77	0.832526275862
0.001175	0.764	0.827226692026
0.001176	0.772	0.834275733795
0.001177	0.764	0.836841681562
0.001178	0.764	0.834448320749
0.001179	0.766	0.836208108069
0.00118	0.762	0.825442911412
0.001181	0.768	0.835569267027
0.001182	0.764	0.829640886167
0.001183	0.768	0.828357410784
0.001184	0.768	0.830768319088
0.001185	0.764	0.836841681562
0.001186	0.76	0.83330666624
0.001187	0.764	0.836841681562
0.001188	0.77	0.837317144217
0.001189	0.768	0.825939465094
0.00119	0.762	0.830274653353
0.001191	0.756	0.824902418471
0.001192	0.756	0.83214421827
0.001193	0.756	0.83214421827
0.001194	0.758	0.841092147152
0.001195	0.748	0.832163445484
0.001196	0.75	0.829156197589
0.001197	0.746	0.827939611324
0.001198	0.742	0.821849134574
0.001199	0.738	0.825442911412
0.0012	0.736	0.826016948979
0.001201	0.728	0.818545050684
0.001202	0.72	0.818290901819
0.001203	0.712	0.813053503775
0.001204	0.722	0.812844388552
0.001205	0.72	0.820731381147
0.001206	0.724	0.82208515374
0.001207	0.708	0.811625529416
0.001208	0.706	0.804713613654
0.001209	0.706	0.8096690682
0.00121	0.71	0.818474190186
0.001211	0.692	0.81310269954
0.001212	0.692	0.815558704202
0.001213	0.692	0.81310269954
0.001214	0.696	0.819502287977
0.001215	0.69	0.818474190186
0.001216	0.692	0.81800733493
0.001217	0.692	0.810639253922
0.001218	0.682	0.80552839801
0.001219	0.678	0.80393780854
0.00122	0.68	0.808455317256
0.001221	0.678	0.808898015822
0.001222	0.686	0.812036944972
0.001223	0.686	0.802124678588
0.001224	0.684	0.800089994938
0.001225	0.686	0.809570256371
0.001226	0.684	0.812492461503
0.001227	0.678	0.813827991654
0.001228	0.684	0.817400758502
0.001229	0.684	0.817400758502
0.00123	0.678	0.811366748148
0.001231	0.676	0.804378020585
0.001232	0.668	0.798608790335
0.001233	0.668	0.803601891486
0.001234	0.68	0.820731381147
0.001235	0.678	0.821167461606
0.001236	0.68	0.820731381147
0.001237	0.674	0.817143806193
0.001238	0.668	0.808564159483
0.001239	0.664	0.806910156089
0.00124	0.658	0.800647238177
0.001241	0.654	0.798926780124
0.001242	0.65	0.78962016185
0.001243	0.65	0.792148975888
0.001244	0.644	0.788203019532
0.001245	0.644	0.790736365674
0.001246	0.638	0.784191303191
0.001247	0.63	0.775306391048
0.001248	0.628	0.785885487842
0.001249	0.634	0.787428726933
0.00125	0.638	0.791805531681
0.001251	0.636	0.792151500661
0.001252	0.646	0.795414357426
0.001253	0.646	0.795414357426
0.001254	0.642	0.793622076306
0.001255	0.636	0.789622694709
0.001256	0.64	0.791454357496
0.001257	0.636	0.789622694709
0.001258	0.642	0.793622076306
0.001259	0.636	0.787085764069
0.00126	0.63	0.783007024234
0.001261	0.628	0.77563909133
0.001262	0.636	0.787085764069
0.001263	0.634	0.792492271256
0.001264	0.644	0.800789610322
0.001265	0.642	0.796138178961
0.001266	0.642	0.798646354778
0.001267	0.646	0.797924808488
0.001268	0.652	0.804298452069
0.001269	0.654	0.80142622867
0.00127	0.654	0.803917906257
0.001271	0.664	0.804427746911
0.001272	0.656	0.796030150183
0.001273	0.656	0.798538665313
0.001274	0.658	0.793117897919
0.001275	0.65	0.792148975888
0.001276	0.646	0.787835008108
0.001277	0.646	0.792895957866
0.001278	0.646	0.790369533826
0.001279	0.64	0.778716893357
0.00128	0.642	0.780919970291
0.001281	0.634	0.779771761479
0.001282	0.622	0.774025839362
0.001283	0.62	0.766550715869
0.001284	0.614	0.770067529506
0.001285	0.612	0.778110531994
0.001286	0.612	0.783234319983
0.001287	0.604	0.781782578471
0.001288	0.598	0.777429096445
0.001289	0.6	0.774596669241
0.00129	0.59	0.762823701782
0.001291	0.594	0.762341130991
0.001292	0.59	0.754917214004
0.001293	0.592	0.75995789357
0.001294	0.59	0.754917214004
0.001295	0.59	0.757561878661
0.001296	0.582	0.755828022767
0.001297	0.584	0.755608364168
0.001298	0.578	0.758891296564
0.001299	0.568	0.751914888801
0.0013	0.572	0.756846087392
0.001301	0.566	0.752093079346
0.001302	0.564	0.754919863297
0.001303	0.558	0.750090661187
0.001304	0.556	0.750242627421
0.001305	0.55	0.742630459919
0.001306	0.542	0.735007482955
0.001307	0.542	0.732281366689
0.001308	0.54	0.737834669828
0.001309	0.546	0.7374849151
0.00131	0.546	0.729303777585
0.001311	0.544	0.7266801222
0.001312	0.554	0.728755102898
0.001313	0.556	0.731343968321
0.001314	0.556	0.734073565796
0.001315	0.552	0.731639255371
0.001316	0.55	0.723532998556
0.001317	0.552	0.723392009909
0.001318	0.548	0.720899438202
0.001319	0.544	0.718375946145
0.00132	0.54	0.718609768929
0.001321	0.526	0.710861449229
0.001322	0.524	0.705282921954
0.001323	0.53	0.699356847396
0.001324	0.53	0.707884171316
0.001325	0.526	0.699516976206
0.001326	0.526	0.699516976206
0.001327	0.52	0.693974062916
0.001328	0.524	0.702441456635
0.001329	0.522	0.702506939468
0.00133	0.526	0.708042371613
0.001331	0.532	0.710616633636
0.001332	0.532	0.713425539212
0.001333	0.528	0.713593721945
0.001334	0.526	0.705212024855
0.001335	0.524	0.699588450448
0.001336	0.518	0.699768533159
0.001337	0.518	0.694028817845
0.001338	0.522	0.696789781785
0.001339	0.528	0.699439775821
0.00134	0.522	0.693913539283
0.001341	0.524	0.699588450448
0.001342	0.524	0.699588450448
0.001343	0.522	0.696789781785
0.001344	0.524	0.696723761616
0.001345	0.52	0.70256672281
0.001346	0.518	0.699768533159
0.001347	0.516	0.699817118968
0.001348	0.518	0.702620808118
0.001349	0.516	0.696953370033
0.00135	0.516	0.696953370033
0.001351	0.516	0.694077805437
0.001352	0.516	0.694077805437
0.001353	0.51	0.691303117308
0.001354	0.508	0.697091098781
0.001355	0.504	0.697125526717
0.001356	0.506	0.69711118195
0.001357	0.498	0.691372547907
0.001358	0.498	0.691372547907
0.001359	0.496	0.688464959166
0.00136	0.484	0.688290636287
0.001361	0.482	0.685329118016
0.001362	0.486	0.685422497442
0.001363	0.486	0.685422497442
0.001364	0.484	0.688290636287
0.001365	0.488	0.688371992458
0.001366	0.478	0.685212375837
0.001367	0.474	0.679208362728
0.001368	0.476	0.679281973852
0.001369	0.478	0.682287329503
0.00137	0.474	0.685072258963
0.001371	0.474	0.682146611807
0.001372	0.478	0.685212375837
0.001373	0.48	0.682348884369
0.001374	0.482	0.682404572083
0.001375	0.478	0.682287329503
0.001376	0.478	0.685212375837
0.001377	0.476	0.685145240077
0.001378	0.484	0.691190277709
0.001379	0.488	0.694158483345
0.00138	0.484	0.691190277709
0.001381	0.48	0.68527366796
0.001382	0.474	0.685072258963
0.001383	0.472	0.682067445345
0.001384	0.47	0.679043444855
0.001385	0.466	0.675902359812
0.001386	0.468	0.676
0.001387	0.468	0.681891486968
0.001388	0.468	0.678952133806
0.001389	0.458	0.663502825917
0.00139	0.448	0.659769656774
0.001391	0.448	0.656731299696
0.001392	0.444	0.653348299148
0.001393	0.446	0.659608975075
0.001394	0.448	0.659769656774
0.001395	0.448	0.659769656774
0.001396	0.44	0.656048778674
0.001397	0.434	0.649341204607
0.001398	0.434	0.649341204607
0.001399	0.434	0.649341204607
0.0014	0.432	0.649134808803
0.001401	0.434	0.646253820105
0.001402	0.438	0.649735330731
0.001403	0.436	0.64645494816
0.001404	0.436	0.64645494816
0.001405	0.432	0.639824976068
0.001406	0.432	0.636691448034
0.001407	0.434	0.636901876273
0.001408	0.436	0.637105956651
0.001409	0.436	0.63079632212
0.00141	0.428	0.626750349023
0.001411	0.424	0.613371013335
0.001412	0.414	0.612049017645
0.001413	0.418	0.615853878773
0.001414	0.416	0.61232671018
0.001415	0.41	0.608194047981
0.001416	0.41	0.608194047981
0.001417	0.412	0.608486647347
0.001418	0.408	0.604595732701
0.001419	0.404	0.603973509353
0.00142	0.392	0.591891882019
0.001421	0.4	0.6
0.001422	0.4	0.60332412516
0.001423	0.398	0.602989220467
0.001424	0.394	0.602298929104
0.001425	0.392	0.598611727249
0.001426	0.386	0.594141397312
0.001427	0.386	0.594141397312
0.001428	0.384	0.59375415788
0.001429	0.388	0.597876241374
0.00143	0.386	0.594141397312
0.001431	0.384	0.59037615128
0.001432	0.392	0.598611727249
0.001433	0.386	0.594141397312
0.001434	0.384	0.59375415788
0.001435	0.386	0.594141397312
0.001436	0.388	0.59452165646
0.001437	0.384	0.59037615128
0.001438	0.384	0.586978704895
0.001439	0.386	0.58737041124
0.00144	0.382	0.583160355305
0.001441	0.38	0.592958683215
0.001442	0.38	0.592958683215
0.001443	0.378	0.58576104343
0.001444	0.376	0.581914083005
0.001445	0.376	0.581914083005
0.001446	0.376	0.588747823775
0.001447	0.374	0.588323040514
0.001448	0.37	0.587452125709
0.001449	0.366	0.579693022211
0.00145	0.372	0.581047330258
0.001451	0.376	0.588747823775
0.001452	0.37	0.58060313468
0.001453	0.37	0.57714816122
0.001454	0.37	0.57714816122
0.001455	0.372	0.581047330258
0.001456	0.376	0.581914083005
0.001457	0.372	0.584479255406
0.001458	0.368	0.583588896399
0.001459	0.364	0.582669717765
0.00146	0.37	0.590846849869
0.001461	0.366	0.593332958801
0.001462	0.362	0.595781839267
0.001463	0.358	0.594841155268
0.001464	0.356	0.587591694972
0.001465	0.36	0.595315042645
0.001466	0.362	0.602458297312
0.001467	0.364	0.602912929037
0.001468	0.364	0.602912929037
0.001469	0.362	0.602458297312
0.00147	0.358	0.601528054209
0.001471	0.36	0.601996677732
0.001472	0.352	0.593376777436
0.001473	0.35	0.589491306128
0.001474	0.35	0.586088730484
0.001475	0.352	0.586596965556
0.001476	0.352	0.586596965556
0.001477	0.354	0.587097947535
0.001478	0.354	0.583681419954
0.001479	0.348	0.582147747569
0.00148	0.346	0.585050425177
0.001481	0.344	0.584520316157
0.001482	0.338	0.56899560631
0.001483	0.336	0.568422378166
0.001484	0.332	0.563716240674
0.001485	0.33	0.563116329012
0.001486	0.33	0.56665686266
0.001487	0.332	0.570767903793
0.001488	0.332	0.560157120815
0.001489	0.328	0.566053001052
0.00149	0.326	0.56896748589
0.001491	0.328	0.576555287895
0.001492	0.33	0.57714816122
0.001493	0.328	0.573075911202
0.001494	0.328	0.573075911202
0.001495	0.328	0.573075911202
0.001496	0.332	0.577733502577
0.001497	0.33	0.57714816122
0.001498	0.332	0.574261264583
0.001499	0.336	0.575416370987
0.0015	0.336	0.575416370987
0.001501	0.334	0.574842587149
0.001502	0.332	0.574261264583
0.001503	0.326	0.572471833368
0.001504	0.324	0.571860122757
0.001505	0.32	0.570613704707
0.001506	0.324	0.571860122757
0.001507	0.32	0.56709787515
0.001508	0.318	0.559353197899
0.001509	0.32	0.56
0.00151	0.32	0.56
0.001511	0.322	0.560638921232
0.001512	0.322	0.560638921232
0.001513	0.324	0.561269988508
0.001514	0.324	0.564822095885
0.001515	0.324	0.564822095885
0.001516	0.322	0.55706014038
0.001517	0.326	0.558322487457
0.001518	0.322	0.55706014038
0.001519	0.318	0.559353197899
0.00152	0.318	0.555766137867
0.001521	0.312	0.550141799903
0.001522	0.314	0.554440258279
0.001523	0.312	0.553765293243
0.001524	0.31	0.553082272361
0.001525	0.316	0.555107196855
0.001526	0.316	0.555107196855
0.001527	0.308	0.552391165751
0.001528	0.304	0.554602560398
0.001529	0.312	0.560942064745
0.00153	0.31	0.56382621436
0.001531	0.31	0.56382621436
0.001532	0.314	0.56515838488
0.001533	0.31	0.56382621436
0.001534	0.312	0.568028168316
0.001535	0.316	0.569336455885
0.001536	0.32	0.577581163128
0.001537	0.318	0.580410199773
0.001538	0.316	0.572838546189
0.001539	0.31	0.56382621436
0.00154	0.308	0.559585560929
0.001541	0.31	0.5673623181
0.001542	0.314	0.568686205213
0.001543	0.316	0.569336455885
0.001544	0.31	0.56382621436
0.001545	0.312	0.568028168316
0.001546	0.308	0.563148293081
0.001547	0.312	0.564496235594
0.001548	0.308	0.559585560929
0.001549	0.306	0.555305321422
0.00155	0.3	0.542217668469
0.001551	0.298	0.54147576123
0.001552	0.3	0.545893762558
0.001553	0.296	0.540725438647
0.001554	0.294	0.536249941725
0.001555	0.294	0.539966665638
0.001556	0.298	0.545156858161
0.001557	0.298	0.545156858161
0.001558	0.294	0.543657980719
0.001559	0.296	0.54807298784
0.00156	0.294	0.550966423659
0.001561	0.296	0.551710068786
0.001562	0.3	0.553172667438
0.001563	0.302	0.557490807099
0.001564	0.302	0.557490807099
0.001565	0.302	0.553891686163
0.001566	0.308	0.556
0.001567	0.306	0.555305321422
0.001568	0.304	0.554602560398
0.001569	0.306	0.555305321422
0.00157	0.298	0.545156858161
0.001571	0.294	0.543657980719
0.001572	0.298	0.548813265146
0.001573	0.292	0.542895938463
0.001574	0.284	0.536044774249
0.001575	0.286	0.536846346732
0.001576	0.288	0.537639284279
0.001577	0.288	0.545028439625
0.001578	0.286	0.544246267787
0.001579	0.278	0.544716439994
0.00158	0.276	0.543897049082
0.001581	0.28	0.54918120871
0.001582	0.282	0.549978181385
0.001583	0.28	0.545527267879
0.001584	0.28	0.545527267879
0.001585	0.28	0.545527267879
0.001586	0.28	0.54918120871
0.001587	0.278	0.548375783565
0.001588	0.282	0.549978181385
0.001589	0.28	0.54918120871
0.00159	0.28	0.545527267879
0.001591	0.274	0.546739426052
0.001592	0.274	0.543069056382
0.001593	0.272	0.542232422491
0.001594	0.272	0.542232422491
0.001595	0.278	0.548375783565
0.001596	0.276	0.54756186865
0.001597	0.276	0.54756186865
0.001598	0.27	0.537680202351
0.001599	0.262	0.526645991155
0.0016	0.264	0.531322877354
0.001601	0.266	0.524637017375
0.001602	0.266	0.524637017375
0.001603	0.26	0.521919534028
0.001604	0.262	0.522834581871
0.001605	0.262	0.518995183022
0.001606	0.254	0.519118483585
0.001607	0.25	0.517204021639
0.001608	0.238	0.495334230596
0.001609	0.24	0.500399840128
0.00161	0.244	0.50245795844
0.001611	0.244	0.506422748304
0.001612	0.254	0.526767500896
0.001613	0.256	0.527696882689
0.001614	0.258	0.528617063667
0.001615	0.26	0.529528091795
0.001616	0.258	0.528617063667
0.001617	0.258	0.528617063667
0.001618	0.254	0.522956977198
0.001619	0.248	0.516232505757
0.00162	0.248	0.516232505757
0.001621	0.252	0.518165996569
0.001622	0.25	0.513322510708
0.001623	0.248	0.512343634683
0.001624	0.248	0.512343634683
0.001625	0.248	0.512343634683
0.001626	0.254	0.519118483585
0.001627	0.252	0.518165996569
0.001628	0.252	0.514291745996
0.001629	0.25	0.509411425078
0.00163	0.244	0.506422748304
0.001631	0.248	0.512343634683
0.001632	0.244	0.510356737978
0.001633	0.24	0.500399840128
0.001634	0.236	0.498301113786
0.001635	0.236	0.498301113786
0.001636	0.236	0.494271180629
0.001637	0.238	0.495334230596
0.001638	0.238	0.495334230596
0.001639	0.236	0.490208119068
0.00164	0.232	0.475579646326
0.001641	0.236	0.477811678384
0.001642	0.232	0.458449561021
0.001643	0.228	0.456087710863
0.001644	0.23	0.457274534607
0.001645	0.23	0.457274534607
0.001646	0.23	0.461627555503
0.001647	0.23	0.461627555503
0.001648	0.228	0.460451951891
0.001649	0.232	0.462791529741
0.00165	0.23	0.461627555503
0.001651	0.23	0.461627555503
0.001652	0.228	0.460451951891
0.001653	0.23	0.461627555503
0.001654	0.234	0.468234983742
0.001655	0.234	0.468234983742
0.001656	0.232	0.467093138464
0.001657	0.232	0.467093138464
0.001658	0.232	0.462791529741
0.001659	0.234	0.468234983742
0.00166	0.23	0.461627555503
0.001661	0.222	0.452455522676
0.001662	0.216	0.444234172481
0.001663	0.214	0.44294920702
0.001664	0.218	0.449973332543
0.001665	0.214	0.447441616303
0.001666	0.216	0.448713717196
0.001667	0.22	0.451220566907
0.001668	0.216	0.448713717196
0.001669	0.222	0.456854462603
0.00167	0.22	0.451220566907
0.001671	0.214	0.44294920702
0.001672	0.21	0.440340777126
0.001673	0.208	0.43901708395
0.001674	0.206	0.433086596422
0.001675	0.208	0.434437567436
0.001676	0.21	0.440340777126
0.001677	0.206	0.437680248583
0.001678	0.2	0.433589667774
0.001679	0.202	0.434966665389
0.00168	0.204	0.43633015023
0.001681	0.202	0.434966665389
0.001682	0.198	0.432199028227
0.001683	0.196	0.430794614637
0.001684	0.194	0.429376291847
0.001685	0.202	0.448548771038
0.001686	0.204	0.454295058305
0.001687	0.2	0.451663591625
0.001688	0.2	0.451663591625
0.001689	0.202	0.452985650987
0.00169	0.2	0.451663591625
0.001691	0.2	0.4472135955
0.001692	0.2	0.4472135955
0.001693	0.198	0.445865450557
0.001694	0.198	0.445865450557
0.001695	0.196	0.439981817806
0.001696	0.198	0.441356998358
0.001697	0.196	0.435412448145
0.001698	0.196	0.435412448145
0.001699	0.194	0.434009216492
0.0017	0.194	0.429376291847
0.001701	0.196	0.430794614637
0.001702	0.198	0.432199028227
0.001703	0.198	0.432199028227
0.001704	0.198	0.436802014647
0.001705	0.198	0.436802014647
0.001706	0.196	0.435412448145
0.001707	0.196	0.435412448145
0.001708	0.194	0.434009216492
0.001709	0.196	0.435412448145
0.00171	0.194	0.434009216492
0.001711	0.196	0.435412448145
0.001712	0.198	0.436802014647
0.001713	0.194	0.434009216492
0.001714	0.194	0.434009216492
0.001715	0.194	0.434009216492
0.001716	0.196	0.435412448145
0.001717	0.194	0.434009216492
0.001718	0.198	0.436802014647
0.001719	0.192	0.432592186707
0.00172	0.192	0.432592186707
0.001721	0.19	0.43577517139
0.001722	0.19	0.43577517139
0.001723	0.188	0.434345484609
0.001724	0.188	0.434345484609
0.001725	0.188	0.434345484609
0.001726	0.188	0.434345484609
0.001727	0.19	0.43577517139
0.001728	0.19	0.43577517139
0.001729	0.19	0.431161222746
0.00173	0.188	0.429716185406
0.001731	0.188	0.429716185406
0.001732	0.19	0.431161222746
0.001733	0.186	0.423561093586
0.001734	0.186	0.423561093586
0.001735	0.19	0.426497362243
0.001736	0.184	0.417305643384
0.001737	0.184	0.417305643384
0.001738	0.188	0.420304651414
0.001739	0.19	0.421781934179
0.00174	0.186	0.41881260726
0.001741	0.18	0.399499687109
0.001742	0.18	0.399499687109
0.001743	0.178	0.397889431878
0.001744	0.18	0.404474968323
0.001745	0.18	0.404474968323
0.001746	0.19	0.431161222746
0.001747	0.19	0.431161222746
0.001748	0.19	0.431161222746
0.001749	0.186	0.423561093586
0.00175	0.188	0.425036469024
0.001751	0.188	0.425036469024
0.001752	0.188	0.425036469024
0.001753	0.184	0.42207108406
0.001754	0.184	0.42207108406
0.001755	0.19	0.426497362243
0.001756	0.188	0.425036469024
0.001757	0.182	0.401093505308
0.001758	0.178	0.397889431878
0.001759	0.178	0.397889431878
0.00176	0.182	0.401093505308
0.001761	0.178	0.39283075236
0.001762	0.18	0.394461658466
0.001763	0.178	0.397889431878
0.001764	0.17	0.386134691526
0.001765	0.164	0.375638123731
0.001766	0.164	0.375638123731
0.001767	0.164	0.380925189506
0.001768	0.164	0.386139871031
0.001769	0.164	0.386139871031
0.00177	0.166	0.392993638625
0.001771	0.166	0.392993638625
0.001772	0.166	0.392993638625
0.001773	0.164	0.391285062327
0.001774	0.164	0.391285062327
0.001775	0.168	0.394684684273
0.001776	0.166	0.392993638625
0.001777	0.164	0.391285062327
0.001778	0.164	0.391285062327
0.001779	0.166	0.392993638625
0.00178	0.164	0.391285062327
0.001781	0.164	0.391285062327
0.001782	0.158	0.386051809994
0.001783	0.158	0.386051809994
0.001784	0.156	0.384270737892
0.001785	0.152	0.380652072108
0.001786	0.154	0.382470913927
0.001787	0.154	0.382470913927
0.001788	0.156	0.384270737892
0.001789	0.152	0.380652072108
0.00179	0.152	0.380652072108
0.001791	0.15	0.378813938498
0.001792	0.15	0.378813938498
0.001793	0.15	0.378813938498
0.001794	0.152	0.380652072108
0.001795	0.15	0.37349698794
0.001796	0.15	0.37349698794
0.001797	0.15	0.37349698794
0.001798	0.154	0.382470913927
0.001799	0.154	0.382470913927
0.0018	0.154	0.382470913927
0.001801	0.154	0.382470913927
0.001802	0.15	0.378813938498
0.001803	0.148	0.376956230881
0.001804	0.146	0.375078658417
0.001805	0.148	0.376956230881
0.001806	0.146	0.375078658417
0.001807	0.146	0.375078658417
0.001808	0.144	0.37318092127
0.001809	0.148	0.376956230881
0.00181	0.15	0.378813938498
0.001811	0.144	0.37318092127
0.001812	0.144	0.37318092127
0.001813	0.144	0.37318092127
0.001814	0.144	0.37318092127
0.001815	0.142	0.37126271022
0.001816	0.142	0.37126271022
0.001817	0.142	0.37126271022
0.001818	0.14	0.369323706252
0.001819	0.14	0.369323706252
0.00182	0.138	0.367363580122
0.001821	0.136	0.365381991893
0.001822	0.126	0.355139409247
0.001823	0.128	0.357233816988
0.001824	0.128	0.357233816988
0.001825	0.128	0.357233816988
0.001826	0.128	0.357233816988
0.001827	0.13	0.359304884464
0.001828	0.134	0.363378590454
0.001829	0.132	0.361353012994
0.00183	0.134	0.363378590454
0.001831	0.134	0.363378590454
0.001832	0.134	0.363378590454
0.001833	0.134	0.363378590454
0.001834	0.132	0.361353012994
0.001835	0.132	0.361353012994
0.001836	0.132	0.361353012994
0.001837	0.134	0.363378590454
0.001838	0.132	0.361353012994
0.001839	0.132	0.361353012994
0.00184	0.134	0.363378590454
0.001841	0.136	0.365381991893
0.001842	0.134	0.363378590454
0.001843	0.132	0.361353012994
0.001844	0.126	0.355139409247
0.001845	0.128	0.357233816988
0.001846	0.128	0.357233816988
0.001847	0.13	0.359304884464
0.001848	0.13	0.359304884464
0.001849	0.128	0.357233816988
0.00185	0.128	0.357233816988
0.001851	0.13	0.359304884464
0.001852	0.132	0.361353012994
0.001853	0.13	0.359304884464
0.001854	0.126	0.355139409247
0.001855	0.12	0.348711915483
0.001856	0.122	0.350878896487
0.001857	0.118	0.340699280892
0.001858	0.118	0.340699280892
0.001859	0.114	0.330157538154
0.00186	0.114	0.330157538154
0.001861	0.112	0.327804819977
0.001862	0.112	0.327804819977
0.001863	0.112	0.327804819977
0.001864	0.112	0.327804819977
0.001865	0.112	0.327804819977
0.001866	0.112	0.327804819977
0.001867	0.11	0.325422801905
0.001868	0.112	0.333850265838
0.001869	0.114	0.336160675868
0.00187	0.114	0.336160675868
0.001871	0.112	0.333850265838
0.001872	0.11	0.331511689085
0.001873	0.112	0.333850265838
0.001874	0.11	0.331511689085
0.001875	0.112	0.339788169306
0.001876	0.112	0.339788169306
0.001877	0.11	0.337490740614
0.001878	0.11	0.337490740614
0.001879	0.11	0.337490740614
0.00188	0.108	0.329144345235
0.001881	0.108	0.335165630696
0.001882	0.108	0.335165630696
0.001883	0.106	0.33281225939
0.001884	0.108	0.335165630696
0.001885	0.108	0.335165630696
0.001886	0.108	0.335165630696
0.001887	0.11	0.337490740614
0.001888	0.114	0.342058474533
0.001889	0.114	0.342058474533
0.00189	0.112	0.339788169306
0.001891	0.11	0.337490740614
0.001892	0.112	0.339788169306
0.001893	0.114	0.342058474533
0.001894	0.114	0.342058474533
0.001895	0.112	0.339788169306
0.001896	0.112	0.339788169306
0.001897	0.112	0.339788169306
0.001898	0.11	0.331511689085
0.001899	0.11	0.331511689085
0.0019	0.11	0.331511689085
0.001901	0.11	0.331511689085
0.001902	0.112	0.333850265838
0.001903	0.114	0.336160675868
0.001904	0.11	0.331511689085
0.001905	0.11	0.331511689085
0.001906	0.11	0.331511689085
0.001907	0.11	0.331511689085
0.001908	0.108	0.329144345235
0.001909	0.108	0.329144345235
0.00191	0.108	0.329144345235
0.001911	0.11	0.331511689085
0.001912	0.11	0.331511689085
0.001913	0.112	0.339788169306
0.001914	0.112	0.339788169306
0.001915	0.114	0.342058474533
0.001916	0.108	0.335165630696
0.001917	0.108	0.335165630696
0.001918	0.11	0.337490740614
0.001919	0.112	0.339788169306
0.00192	0.112	0.339788169306
0.001921	0.112	0.339788169306
0.001922	0.108	0.335165630696
0.001923	0.108	0.335165630696
0.001924	0.106	0.33281225939
0.001925	0.108	0.335165630696
0.001926	0.108	0.335165630696
0.001927	0.104	0.330430022849
0.001928	0.104	0.330430022849
0.001929	0.102	0.328018292173
0.00193	0.104	0.330430022849
0.001931	0.104	0.330430022849
0.001932	0.104	0.330430022849
0.001933	0.104	0.330430022849
0.001934	0.108	0.335165630696
0.001935	0.108	0.335165630696
0.001936	0.108	0.335165630696
0.001937	0.106	0.33281225939
0.001938	0.106	0.33281225939
0.001939	0.104	0.330430022849
0.00194	0.104	0.330430022849
0.001941	0.102	0.328018292173
0.001942	0.1	0.325576411922
0.001943	0.096	0.320599438552
0.001944	0.096	0.320599438552
0.001945	0.096	0.320599438552
0.001946	0.098	0.323103698524
0.001947	0.096	0.320599438552
0.001948	0.098	0.323103698524
0.001949	0.098	0.323103698524
0.00195	0.104	0.330430022849
0.001951	0.104	0.330430022849
0.001952	0.106	0.33281225939
0.001953	0.106	0.33281225939
0.001954	0.106	0.33281225939
0.001955	0.104	0.330430022849
0.001956	0.104	0.330430022849
0.001957	0.104	0.330430022849
0.001958	0.102	0.328018292173
0.001959	0.104	0.330430022849
0.00196	0.102	0.321863325031
0.001961	0.102	0.321863325031
0.001962	0.102	0.321863325031
0.001963	0.104	0.32432082881
0.001964	0.104	0.32432082881
0.001965	0.104	0.32432082881
0.001966	0.102	0.315588339455
0.001967	0.1	0.31304951685
0.001968	0.1	0.31304951685
0.001969	0.1	0.31304951685
0.00197	0.1	0.31304951685
0.001971	0.096	0.307870102478
0.001972	0.094	0.305227783794
0.001973	0.096	0.307870102478
0.001974	0.096	0.307870102478
0.001975	0.094	0.305227783794
0.001976	0.094	0.311711404989
0.001977	0.094	0.311711404989
0.001978	0.094	0.311711404989
0.001979	0.094	0.311711404989
0.00198	0.094	0.311711404989
0.001981	0.094	0.311711404989
0.001982	0.098	0.323103698524
0.001983	0.098	0.323103698524
0.001984	0.098	0.323103698524
0.001985	0.094	0.318062886864
0.001986	0.094	0.318062886864
0.001987	0.092	0.315493264587
0.001988	0.092	0.315493264587
0.001989	0.09	0.312889756943
0.00199	0.092	0.315493264587
0.001991	0.092	0.315493264587
0.001992	0.092	0.315493264587
0.001993	0.092	0.315493264587
0.001994	0.092	0.315493264587
0.001995	0.092	0.315493264587
0.001996	0.092	0.315493264587
0.001997	0.092	0.315493264587
0.001998	0.094	0.318062886864
[truncated: 8,002 more rows]
