# Supplementary material for: The Influence of Synaptic Size on AMPA Receptor Activation: A Monte Carlo Model
Source: PLoS One. 2015 Jun 24;10(6):e0130924. doi: 10.1371/journal.pone.0130924 (PMC4479604; doi:10.1371/journal.pone.0130924)
Supplement: S1 Dataset — This package contains the experimental data used as basis for the analysis presented in the paper. (ZIP) [file pone.0130924.s001.zip › S1 Simulation data/training/1185_8981_162_254.csv]

time	AMPA.O.mean	AMPA.O.stdev
0.0	0.0	0.0
1e-06	0.0	0.0
2e-06	0.034	0.18122913673
3e-06	0.198	0.45032876879
4e-06	0.398	0.63529205882
5e-06	0.714	0.827166246894
6e-06	1.058	1.04241834213
7e-06	1.486	1.24972156899
8e-06	1.916	1.39174135528
9e-06	2.41	1.5158825812
1e-05	2.94	1.68059513268
1.1e-05	3.398	1.80099861188
1.2e-05	3.924	1.91473862446
1.3e-05	4.426	2.10155275927
1.4e-05	4.896	2.2020862835
1.5e-05	5.454	2.33407026458
1.6e-05	5.974	2.44322000647
1.7e-05	6.452	2.5091225558
1.8e-05	6.896	2.63385345074
1.9e-05	7.414	2.79832163984
2e-05	7.854	2.86856828401
2.1e-05	8.27	2.86096137688
2.2e-05	8.704	2.98133929636
2.3e-05	9.118	3.05615379194
2.4e-05	9.526	3.09407886131
2.5e-05	9.882	3.16165716041
2.6e-05	10.206	3.23597960439
2.7e-05	10.512	3.26402450971
2.8e-05	10.85	3.31654941166
2.9e-05	11.148	3.35530862962
3e-05	11.366	3.37343208024
3.1e-05	11.596	3.38064845851
3.2e-05	11.836	3.40956067551
3.3e-05	12.074	3.44333036463
3.4e-05	12.28	3.50622303911
3.5e-05	12.542	3.53952482687
3.6e-05	12.76	3.56852910875
3.7e-05	12.924	3.55502798864
3.8e-05	13.14	3.58335038756
3.9e-05	13.348	3.63412933177
4e-05	13.522	3.65096096939
4.1e-05	13.618	3.63319088406
4.2e-05	13.766	3.62701585329
4.3e-05	13.896	3.65036765272
4.4e-05	13.96	3.66856920338
4.5e-05	14.046	3.6534756055
4.6e-05	14.168	3.71265080502
4.7e-05	14.248	3.73610706485
4.8e-05	14.354	3.74602242385
4.9e-05	14.43	3.76312370246
5e-05	14.468	3.78060524255
5.1e-05	14.544	3.73952724285
5.2e-05	14.6	3.75233260786
5.3e-05	14.608	3.71676418407
5.4e-05	14.604	3.7378047033
5.5e-05	14.592	3.70317917471
5.6e-05	14.678	3.73661825719
5.7e-05	14.702	3.75622097327
5.8e-05	14.768	3.75368831951
5.9e-05	14.76	3.74037431282
6e-05	14.766	3.69313471187
6.1e-05	14.778	3.66833967893
6.2e-05	14.75	3.70236410959
6.3e-05	14.77	3.72519798132
6.4e-05	14.788	3.75646855437
6.5e-05	14.832	3.78942950851
6.6e-05	14.804	3.79230589483
6.7e-05	14.76	3.79241347957
6.8e-05	14.794	3.79045696454
6.9e-05	14.788	3.75753323339
7e-05	14.81	3.78125640495
7.1e-05	14.788	3.769224854
7.2e-05	14.736	3.77283765885
7.3e-05	14.72	3.74667852904
7.4e-05	14.702	3.74769208981
7.5e-05	14.672	3.74972212304
7.6e-05	14.694	3.77787824049
7.7e-05	14.706	3.74854158307
7.8e-05	14.694	3.75238111071
7.9e-05	14.648	3.75660697971
8e-05	14.628	3.75574440025
8.1e-05	14.544	3.73899237763
8.2e-05	14.524	3.74612119398
8.3e-05	14.498	3.78444130619
8.4e-05	14.502	3.7870827823
8.5e-05	14.502	3.77385691303
8.6e-05	14.478	3.76264747219
8.7e-05	14.452	3.74695823302
8.8e-05	14.424	3.73954863587
8.9e-05	14.386	3.77955076696
9e-05	14.346	3.74837084611
9.1e-05	14.318	3.70470997515
9.2e-05	14.288	3.70581381076
9.3e-05	14.256	3.70492429072
9.4e-05	14.198	3.69199079089
9.5e-05	14.164	3.66184434404
9.6e-05	14.134	3.65075937306
9.7e-05	14.102	3.6736352568
9.8e-05	14.058	3.67187091276
9.9e-05	14.02	3.68124978778
0.0001	13.966	3.67978858088
0.000101	13.946	3.69527860925
0.000102	13.934	3.68966719366
0.000103	13.928	3.70551157062
0.000104	13.89	3.66959125789
0.000105	13.852	3.65104039967
0.000106	13.828	3.64998849313
0.000107	13.818	3.63990054809
0.000108	13.858	3.63618426376
0.000109	13.834	3.66912033054
0.00011	13.812	3.6475547974
0.000111	13.744	3.61862736407
0.000112	13.712	3.63717692723
0.000113	13.656	3.65973550957
0.000114	13.602	3.69047368233
0.000115	13.592	3.68259908217
0.000116	13.56	3.64669713577
0.000117	13.51	3.65046572371
0.000118	13.45	3.66490109007
0.000119	13.42	3.65562580142
0.00012	13.348	3.62310584996
0.000121	13.332	3.58967630853
0.000122	13.348	3.58648797572
0.000123	13.312	3.55283773905
0.000124	13.29	3.53862967828
0.000125	13.256	3.52625353598
0.000126	13.216	3.48960513526
0.000127	13.18	3.50308435525
0.000128	13.128	3.51448659124
0.000129	13.108	3.5083238163
0.00013	13.052	3.49360787725
0.000131	13.052	3.48558402567
0.000132	13.052	3.48099066359
0.000133	13.006	3.45918545325
0.000134	12.976	3.46055255703
0.000135	12.934	3.45624709765
0.000136	12.896	3.43004139917
0.000137	12.83	3.43701905726
0.000138	12.794	3.41578160894
0.000139	12.744	3.38562608686
0.00014	12.674	3.37812433164
0.000141	12.658	3.38600590667
0.000142	12.576	3.40414805788
0.000143	12.544	3.42521006655
0.000144	12.518	3.41609074821
0.000145	12.476	3.42949325703
0.000146	12.442	3.44247527224
0.000147	12.398	3.42630938475
0.000148	12.358	3.43945286347
0.000149	12.336	3.41395723465
0.00015	12.3	3.3760924158
0.000151	12.292	3.42151077742
0.000152	12.268	3.39943760055
0.000153	12.212	3.43089725874
0.000154	12.204	3.4528805366
0.000155	12.19	3.43888063183
0.000156	12.15	3.40697813318
0.000157	12.082	3.38338233134
0.000158	12.048	3.37367692585
0.000159	12.006	3.3529038161
0.00016	11.996	3.33586330655
0.000161	11.928	3.32668243149
0.000162	11.904	3.36315090354
0.000163	11.902	3.37407705899
0.000164	11.864	3.39786756658
0.000165	11.812	3.36342920247
0.000166	11.768	3.38853596705
0.000167	11.738	3.39784578814
0.000168	11.724	3.35794937425
0.000169	11.746	3.37245963653
0.00017	11.71	3.37074175813
0.000171	11.71	3.34931336247
0.000172	11.738	3.34624505976
0.000173	11.682	3.3563188168
0.000174	11.652	3.32849755896
0.000175	11.626	3.32236722835
0.000176	11.596	3.34436600868
0.000177	11.566	3.33731089352
0.000178	11.542	3.29670077502
0.000179	11.55	3.27284280099
0.00018	11.494	3.24067338681
0.000181	11.492	3.28053898011
0.000182	11.47	3.26941890861
0.000183	11.412	3.26776008911
0.000184	11.384	3.29189064217
0.000185	11.372	3.34329418389
0.000186	11.344	3.35881884001
0.000187	11.31	3.34871617191
0.000188	11.268	3.32989128952
0.000189	11.278	3.34853938307
0.00019	11.248	3.3404335048
0.000191	11.23	3.33842777367
0.000192	11.142	3.34512122351
0.000193	11.076	3.31152895201
0.000194	11.062	3.3006296369
0.000195	11.072	3.27396029298
0.000196	11.046	3.23046188648
0.000197	11.012	3.22301970208
0.000198	10.95	3.17797105084
0.000199	10.884	3.19789680884
0.0002	10.846	3.1897153478
0.000201	10.81	3.2090341226
0.000202	10.738	3.2319275982
0.000203	10.728	3.24931008062
0.000204	10.718	3.27696139739
0.000205	10.694	3.25274714664
0.000206	10.68	3.27316360728
0.000207	10.676	3.28557818352
0.000208	10.666	3.24937594008
0.000209	10.646	3.24417693722
0.00021	10.628	3.25170970414
0.000211	10.638	3.24391060296
0.000212	10.594	3.23499057186
0.000213	10.572	3.26141319063
0.000214	10.564	3.2732100452
0.000215	10.508	3.27992926753
0.000216	10.484	3.28050971649
0.000217	10.424	3.27966827591
0.000218	10.402	3.28091389707
0.000219	10.39	3.27259835605
0.00022	10.356	3.25534391424
0.000221	10.352	3.24346974705
0.000222	10.34	3.20068742616
0.000223	10.304	3.22793804154
0.000224	10.236	3.17305909179
0.000225	10.208	3.17879474015
0.000226	10.168	3.17927287284
0.000227	10.12	3.16126556936
0.000228	10.09	3.19404132722
0.000229	10.064	3.21308325445
0.00023	10.018	3.202136162
0.000231	9.98	3.19868723072
0.000232	9.948	3.19394677476
0.000233	9.948	3.2089400119
0.000234	9.946	3.18544879099
0.000235	9.9	3.16575425452
0.000236	9.882	3.14198599615
0.000237	9.828	3.1225656118
0.000238	9.794	3.12786892308
0.000239	9.744	3.13024983029
0.00024	9.72	3.11858942472
0.000241	9.698	3.10464104205
0.000242	9.658	3.08172613968
0.000243	9.644	3.05765661905
0.000244	9.624	3.07483723146
0.000245	9.582	3.06973549349
0.000246	9.566	3.07532827516
0.000247	9.558	3.08393190586
0.000248	9.566	3.08312244324
0.000249	9.548	3.09704633482
0.00025	9.516	3.05446296425
0.000251	9.502	3.05515891567
0.000252	9.486	3.04397831793
0.000253	9.476	3.01685664227
0.000254	9.478	3.00890611352
0.000255	9.426	3.0127270039
0.000256	9.382	3.00866681439
0.000257	9.358	3.01493548853
0.000258	9.34	3.02859703493
0.000259	9.308	3.02475387428
0.00026	9.266	3.00187341505
0.000261	9.25	3.0125570534
0.000262	9.178	2.98903261943
0.000263	9.18	2.99726542035
0.000264	9.152	3.01743202078
0.000265	9.168	3.01989668697
0.000266	9.144	3.01848703824
0.000267	9.1	3.03347984994
0.000268	9.036	3.04018157352
0.000269	9.04	3.02231699198
0.00027	8.994	3.02290654834
0.000271	8.962	3.03390111902
0.000272	8.956	2.99967731598
0.000273	8.906	2.98482227277
0.000274	8.854	2.98340141449
0.000275	8.82	2.92431188487
0.000276	8.824	2.9019000672
0.000277	8.796	2.87095524173
0.000278	8.77	2.8901730052
0.000279	8.752	2.88556684206
0.00028	8.678	2.87303254419
0.000281	8.608	2.89798826775
0.000282	8.612	2.91366710521
0.000283	8.608	2.89660767105
0.000284	8.592	2.90612043797
0.000285	8.582	2.89262441392
0.000286	8.584	2.87592489471
0.000287	8.566	2.89026711568
0.000288	8.554	2.89120805201
0.000289	8.528	2.90331121308
0.00029	8.508	2.87435836318
0.000291	8.47	2.91154598109
0.000292	8.458	2.91483035527
0.000293	8.442	2.9350700162
0.000294	8.412	2.96078638203
0.000295	8.4	2.95567251231
0.000296	8.376	2.97432748701
0.000297	8.328	2.92445140155
0.000298	8.328	2.93809734352
0.000299	8.302	2.90564898086
0.0003	8.28	2.92465382567
0.000301	8.28	2.93421198961
0.000302	8.272	2.91582166807
0.000303	8.286	2.91688258248
0.000304	8.252	2.91556100948
0.000305	8.194	2.91828100086
0.000306	8.178	2.92067047097
0.000307	8.186	2.93315597949
0.000308	8.17	2.9368520562
0.000309	8.142	2.90892351223
0.00031	8.158	2.9101608203
0.000311	8.132	2.89112019812
0.000312	8.098	2.88658899049
0.000313	8.094	2.8693490551
0.000314	8.044	2.91171152417
0.000315	8.01	2.90755911376
0.000316	7.994	2.92676681681
0.000317	7.974	2.90470721416
0.000318	7.936	2.913400762
0.000319	7.898	2.9106006253
0.00032	7.87	2.90398002748
0.000321	7.81	2.88684949383
0.000322	7.772	2.87263224239
0.000323	7.766	2.8794520312
0.000324	7.74	2.87478694863
0.000325	7.732	2.87544361795
0.000326	7.716	2.8683347085
0.000327	7.688	2.84792134723
0.000328	7.662	2.82626184208
0.000329	7.678	2.82671470085
0.00033	7.696	2.85859825789
0.000331	7.668	2.84003098575
0.000332	7.654	2.8274164886
0.000333	7.582	2.83606699498
0.000334	7.554	2.81976665701
0.000335	7.518	2.82872338697
0.000336	7.536	2.83490811139
0.000337	7.512	2.84145314936
0.000338	7.496	2.82098989718
0.000339	7.494	2.81601917607
0.00034	7.454	2.8113847122
0.000341	7.408	2.79813080466
0.000342	7.404	2.80798575495
0.000343	7.386	2.80517450438
0.000344	7.34	2.78503141814
0.000345	7.324	2.8112317585
0.000346	7.292	2.79905984216
0.000347	7.274	2.78045391978
0.000348	7.282	2.76739516513
0.000349	7.214	2.78212221155
0.00035	7.21	2.78458255399
0.000351	7.188	2.77932653713
0.000352	7.156	2.79207163232
0.000353	7.122	2.79626822748
0.000354	7.114	2.82931157704
0.000355	7.092	2.83187852847
0.000356	7.066	2.81098630377
0.000357	7.062	2.79609656486
0.000358	7.052	2.79379598396
0.000359	7.03	2.78659290174
0.00036	6.988	2.79210601518
0.000361	6.944	2.79085363285
0.000362	6.956	2.78101851846
0.000363	6.926	2.75690478617
0.000364	6.932	2.77044689536
0.000365	6.898	2.75673647634
0.000366	6.882	2.73497276038
0.000367	6.858	2.73456321924
0.000368	6.858	2.75060647858
0.000369	6.826	2.74075245143
0.00037	6.8	2.71955878774
0.000371	6.806	2.69821496549
0.000372	6.78	2.66600825205
0.000373	6.75	2.65245169607
0.000374	6.756	2.62915651873
0.000375	6.724	2.61683472921
0.000376	6.692	2.64066961205
0.000377	6.684	2.64653433758
0.000378	6.692	2.6632942008
0.000379	6.682	2.6444046589
0.00038	6.654	2.62569685988
0.000381	6.652	2.62352739646
0.000382	6.632	2.61315441564
0.000383	6.596	2.60091983729
0.000384	6.596	2.58858725949
0.000385	6.53	2.57548053769
0.000386	6.492	2.56552840561
0.000387	6.464	2.58083397374
0.000388	6.46	2.58464697783
0.000389	6.446	2.5781939415
0.00039	6.43	2.57159483589
0.000391	6.44	2.57417948092
0.000392	6.428	2.58317943628
0.000393	6.434	2.59723776347
0.000394	6.394	2.57735600956
0.000395	6.386	2.58011705161
0.000396	6.366	2.55813291289
0.000397	6.374	2.54049680181
0.000398	6.376	2.52004444405
0.000399	6.356	2.54504695438
0.0004	6.334	2.53346482115
0.000401	6.328	2.50607581689
0.000402	6.316	2.477124139
0.000403	6.288	2.46435711698
0.000404	6.268	2.47389894701
0.000405	6.252	2.47638769178
0.000406	6.242	2.45345389197
0.000407	6.184	2.45889080685
0.000408	6.184	2.45155950366
0.000409	6.176	2.4505150479
0.00041	6.148	2.44664995453
0.000411	6.128	2.45185970235
0.000412	6.112	2.45019509427
0.000413	6.1	2.43680118188
0.000414	6.072	2.43778916234
0.000415	6.06	2.42825039895
0.000416	6.048	2.41116071634
0.000417	5.998	2.39541144691
0.000418	5.99	2.38953970463
0.000419	5.968	2.37886023129
0.00042	5.958	2.37912504926
0.000421	5.966	2.41429989852
0.000422	5.972	2.40732548693
0.000423	5.964	2.41136973523
0.000424	5.954	2.41161439704
0.000425	5.948	2.41107776731
0.000426	5.946	2.39814178063
0.000427	5.938	2.41291442036
0.000428	5.928	2.4055801795
0.000429	5.938	2.42943532534
0.00043	5.912	2.42739695971
0.000431	5.884	2.42786820071
0.000432	5.862	2.42135416658
0.000433	5.85	2.40405906749
0.000434	5.83	2.39271811963
0.000435	5.82	2.38486896915
0.000436	5.802	2.38972718108
0.000437	5.772	2.38411744677
0.000438	5.782	2.37454753585
0.000439	5.758	2.38231735921
0.00044	5.762	2.37009620058
0.000441	5.726	2.35858516912
0.000442	5.71	2.39372095283
0.000443	5.68	2.39949994791
0.000444	5.666	2.38210914947
0.000445	5.68	2.3667699508
0.000446	5.67	2.34117491871
0.000447	5.646	2.35726197102
0.000448	5.604	2.36625949549
0.000449	5.61	2.36260449504
0.00045	5.604	2.35524605933
0.000451	5.544	2.34266173401
0.000452	5.524	2.32753603624
0.000453	5.498	2.32421943887
0.000454	5.472	2.3292093079
0.000455	5.464	2.31013073223
0.000456	5.47	2.31454099121
0.000457	5.474	2.31026491987
0.000458	5.466	2.31362140377
0.000459	5.43	2.2937087871
0.00046	5.396	2.29329108488
0.000461	5.374	2.29567506412
0.000462	5.346	2.27206602017
0.000463	5.332	2.2868703505
0.000464	5.3	2.27903488345
0.000465	5.304	2.28639104267
0.000466	5.278	2.28576376732
0.000467	5.27	2.2805920284
0.000468	5.254	2.2868065069
0.000469	5.232	2.25348086302
0.00047	5.222	2.25847647763
0.000471	5.216	2.24974309644
0.000472	5.202	2.21296091244
0.000473	5.21	2.23022420398
0.000474	5.224	2.23379139581
0.000475	5.226	2.23135026385
0.000476	5.202	2.25326341114
0.000477	5.17	2.28234528501
0.000478	5.132	2.31226642064
0.000479	5.12	2.29817318756
0.00048	5.108	2.29179754778
0.000481	5.1	2.29564805665
0.000482	5.096	2.31317617141
0.000483	5.096	2.32094463527
0.000484	5.068	2.33310436972
0.000485	5.078	2.34604262536
0.000486	5.07	2.34458951631
0.000487	5.066	2.32328302193
0.000488	5.032	2.31321767242
0.000489	5.008	2.29694057389
0.00049	5.01	2.2825205366
0.000491	4.996	2.28385288493
0.000492	4.972	2.29329806174
0.000493	4.958	2.29177573074
0.000494	4.948	2.27008722299
0.000495	4.936	2.24140670116
0.000496	4.914	2.24824464861
0.000497	4.896	2.23901406874
0.000498	4.902	2.23973123388
0.000499	4.89	2.25785296244
0.0005	4.856	2.24126392913
0.000501	4.844	2.24759071007
0.000502	4.838	2.23153669027
0.000503	4.828	2.25353411334
0.000504	4.802	2.23400895253
0.000505	4.796	2.20870640874
0.000506	4.784	2.20393829315
0.000507	4.768	2.209564663
0.000508	4.768	2.21679408155
0.000509	4.778	2.23622807424
0.00051	4.746	2.19942810749
0.000511	4.726	2.18790401983
0.000512	4.724	2.19540975674
0.000513	4.698	2.18696044774
0.000514	4.676	2.16956769887
0.000515	4.65	2.14557684551
0.000516	4.634	2.14756699546
0.000517	4.618	2.12039524617
0.000518	4.628	2.13016806849
0.000519	4.612	2.14230156607
0.00052	4.594	2.15619201371
0.000521	4.552	2.13150087966
0.000522	4.534	2.11490992716
0.000523	4.54	2.13363539528
0.000524	4.546	2.14752974368
0.000525	4.526	2.13572563781
0.000526	4.518	2.14887784669
0.000527	4.492	2.15079892133
0.000528	4.48	2.14233517452
0.000529	4.484	2.13769595593
0.00053	4.492	2.12554369515
0.000531	4.486	2.1198594293
0.000532	4.466	2.11017629595
0.000533	4.424	2.10433457416
0.000534	4.42	2.08796551696
0.000535	4.41	2.075066264
0.000536	4.412	2.07418803391
0.000537	4.398	2.09179253273
0.000538	4.366	2.05816520231
0.000539	4.348	2.05691419364
0.00054	4.338	2.06972365305
0.000541	4.326	2.08127941421
0.000542	4.322	2.06162945264
0.000543	4.32	2.04782811779
0.000544	4.308	2.03988627134
0.000545	4.302	2.01960293127
0.000546	4.288	2.01123245797
0.000547	4.26	2.00907939116
0.000548	4.232	1.99553902493
0.000549	4.222	2.00716616153
0.00055	4.2	2.01692835768
0.000551	4.198	2.03931262929
0.000552	4.168	2.0228138817
0.000553	4.162	2.0218199722
0.000554	4.148	2.00750990035
0.000555	4.132	2.01161030023
0.000556	4.124	2.04270017379
0.000557	4.114	2.04181389945
0.000558	4.096	2.03538301064
0.000559	4.076	2.02934077966
0.00056	4.098	2.03184546656
0.000561	4.102	2.0168282029
0.000562	4.098	2.01801783937
0.000563	4.09	2.02926094921
0.000564	4.094	2.04772166077
0.000565	4.06	2.03283053893
0.000566	4.02	2.01186480659
0.000567	4.026	2.01626486355
0.000568	4.014	2.02133718117
0.000569	4.008	2.03173226583
0.00057	4.004	2.020886934
0.000571	4.002	1.99949893723
0.000572	4.03	2.01819226042
0.000573	4.03	2.0201732599
0.000574	4.028	2.01077497498
0.000575	4.032	1.99573946195
0.000576	4.024	1.98681252261
0.000577	3.988	1.97885219256
0.000578	3.972	1.94915776683
0.000579	3.964	1.95005230699
0.00058	3.962	1.94127689936
0.000581	3.962	1.93818368583
0.000582	3.954	1.93904203152
0.000583	3.926	1.93714325748
0.000584	3.92	1.95795812008
0.000585	3.922	1.96059072731
0.000586	3.924	1.96728848927
0.000587	3.926	1.96888902684
0.000588	3.9	1.9590814174
0.000589	3.888	1.95434285631
0.00059	3.884	1.95103664753
0.000591	3.87	1.96496819313
0.000592	3.884	1.97548576305
0.000593	3.882	1.97789686283
0.000594	3.878	1.98572807806
0.000595	3.868	1.97245430872
0.000596	3.87	1.98118651318
0.000597	3.858	1.97429379779
0.000598	3.84	1.96224361383
0.000599	3.822	1.96018264455
0.0006	3.824	1.97206085099
0.000601	3.832	1.97579756048
0.000602	3.842	1.97104946665
0.000603	3.85	1.9918584287
0.000604	3.826	1.9899055254
0.000605	3.818	1.97708775728
0.000606	3.822	1.97542805488
0.000607	3.782	1.95101922082
0.000608	3.762	1.94354212715
0.000609	3.75	1.94409361914
0.00061	3.738	1.94559913651
0.000611	3.734	1.94608427361
0.000612	3.714	1.93809287703
0.000613	3.674	1.92969531274
0.000614	3.66	1.91739406487
0.000615	3.628	1.9177111357
0.000616	3.61	1.89892074611
0.000617	3.618	1.90475090235
0.000618	3.594	1.87860693068
0.000619	3.602	1.89198202951
0.00062	3.592	1.89671716394
0.000621	3.59	1.89575842343
0.000622	3.562	1.90214510488
0.000623	3.568	1.89667498534
0.000624	3.54	1.89852574383
0.000625	3.536	1.90596537219
0.000626	3.516	1.8957172785
0.000627	3.522	1.87016469863
0.000628	3.508	1.87881239085
0.000629	3.486	1.87237923509
0.00063	3.488	1.8573787982
0.000631	3.462	1.84080308561
0.000632	3.458	1.8199549445
0.000633	3.442	1.79628394192
0.000634	3.438	1.78722018789
0.000635	3.426	1.78676355459
0.000636	3.412	1.78500868345
0.000637	3.39	1.7691523394
0.000638	3.38	1.76397278891
0.000639	3.378	1.78524956239
0.00064	3.366	1.78774830443
0.000641	3.352	1.77766588537
0.000642	3.32	1.78370401132
0.000643	3.32	1.78930153971
0.000644	3.31	1.78378810401
0.000645	3.31	1.80607308822
0.000646	3.294	1.80209988624
0.000647	3.29	1.81049716929
0.000648	3.302	1.83597276668
0.000649	3.312	1.83484495258
0.00065	3.278	1.82008681112
0.000651	3.258	1.80428268295
0.000652	3.242	1.79204799043
0.000653	3.226	1.78070884762
0.000654	3.236	1.77547289475
0.000655	3.224	1.7826452255
0.000656	3.22	1.79543866506
0.000657	3.226	1.80524901329
0.000658	3.216	1.79703756221
0.000659	3.216	1.80370285801
0.00066	3.214	1.82104475508
0.000661	3.198	1.82504684871
0.000662	3.202	1.82351199612
0.000663	3.198	1.82175629545
0.000664	3.184	1.81718023322
0.000665	3.174	1.80547057578
0.000666	3.158	1.7846669157
0.000667	3.154	1.79284243591
0.000668	3.148	1.80501966748
0.000669	3.14	1.79454729667
0.00067	3.128	1.78986479936
0.000671	3.102	1.78314217044
0.000672	3.104	1.77346666165
0.000673	3.092	1.75486067823
0.000674	3.086	1.75117217886
0.000675	3.092	1.74686461983
0.000676	3.09	1.766889923
0.000677	3.088	1.77433255057
0.000678	3.07	1.7632640188
0.000679	3.068	1.74452744318
0.00068	3.058	1.75915775302
0.000681	3.05	1.74685431562
0.000682	3.05	1.75485042098
0.000683	3.052	1.76785067243
0.000684	3.056	1.7722482896
0.000685	3.056	1.75295864184
0.000686	3.06	1.75965905789
0.000687	3.024	1.7468325621
0.000688	2.998	1.74068836958
0.000689	2.982	1.73368855335
0.00069	2.966	1.7230333717
0.000691	2.95	1.70161687815
0.000692	2.932	1.70510292944
0.000693	2.914	1.69782331236
0.000694	2.916	1.72422272343
0.000695	2.91	1.71403033812
0.000696	2.898	1.70633994268
0.000697	2.916	1.71491807384
0.000698	2.926	1.71479561464
0.000699	2.904	1.71545445874
0.0007	2.872	1.70517330498
0.000701	2.876	1.70312183945
0.000702	2.852	1.69767370245
0.000703	2.816	1.68111391643
0.000704	2.812	1.69016448904
0.000705	2.822	1.69065549418
0.000706	2.814	1.68979407029
0.000707	2.812	1.69960465991
0.000708	2.796	1.70011293743
0.000709	2.796	1.71650342266
0.00071	2.808	1.70503255101
0.000711	2.806	1.69834154398
0.000712	2.796	1.68356288864
0.000713	2.806	1.6793939383
0.000714	2.808	1.68378620971
0.000715	2.792	1.69491474712
0.000716	2.766	1.69092992167
0.000717	2.766	1.68619215987
0.000718	2.774	1.68372325517
0.000719	2.77	1.67722985902
0.00072	2.74	1.66505255172
0.000721	2.728	1.66072755141
0.000722	2.708	1.65370372195
0.000723	2.694	1.65056475183
0.000724	2.682	1.64950780538
0.000725	2.674	1.66003734898
0.000726	2.69	1.65102998156
0.000727	2.686	1.6526959793
0.000728	2.678	1.62920716915
0.000729	2.684	1.65654580377
0.00073	2.662	1.6406571854
0.000731	2.666	1.63781683958
0.000732	2.652	1.65496102673
0.000733	2.66	1.66264848961
0.000734	2.654	1.67400238948
0.000735	2.636	1.67077945882
0.000736	2.624	1.67171289401
0.000737	2.614	1.6628301176
0.000738	2.61	1.65466008594
0.000739	2.59	1.6364290391
0.00074	2.566	1.63268000539
0.000741	2.556	1.61829045601
0.000742	2.532	1.61647022862
0.000743	2.536	1.62009382444
0.000744	2.53	1.63496177325
0.000745	2.522	1.61910963187
0.000746	2.526	1.61286205238
0.000747	2.506	1.60435781545
0.000748	2.494	1.58428659024
0.000749	2.494	1.60186266577
0.00075	2.5	1.61307160411
0.000751	2.492	1.60559521673
0.000752	2.496	1.60685531396
0.000753	2.48	1.6004999219
0.000754	2.48	1.61170716943
0.000755	2.488	1.6093029547
0.000756	2.482	1.61668673527
0.000757	2.474	1.58660770199
0.000758	2.48	1.58290871499
0.000759	2.486	1.58044424134
0.00076	2.472	1.58783374445
0.000761	2.466	1.57252790118
0.000762	2.45	1.58603278655
0.000763	2.43	1.58527600121
0.000764	2.444	1.59964496061
0.000765	2.44	1.59197989937
0.000766	2.43	1.60533485603
0.000767	2.428	1.60897980099
0.000768	2.41	1.6105589092
0.000769	2.424	1.61003850886
0.00077	2.416	1.59340641394
0.000771	2.408	1.5954735974
0.000772	2.396	1.57327175021
0.000773	2.384	1.55452372127
0.000774	2.374	1.53561844219
0.000775	2.36	1.53179633111
0.000776	2.334	1.51209920309
0.000777	2.33	1.51825557796
0.000778	2.316	1.51398282685
0.000779	2.304	1.52956987418
0.00078	2.284	1.53340927348
0.000781	2.272	1.54078421591
0.000782	2.276	1.54525855442
0.000783	2.286	1.56339502366
0.000784	2.268	1.55826056871
0.000785	2.258	1.559306256
0.000786	2.236	1.54670747073
0.000787	2.23	1.53528498983
0.000788	2.218	1.51870866199
0.000789	2.214	1.50870938222
0.00079	2.208	1.50091172292
0.000791	2.202	1.50638507693
0.000792	2.206	1.49384202645
0.000793	2.198	1.49358494904
0.000794	2.18	1.49117403411
0.000795	2.178	1.47861962654
0.000796	2.166	1.48944419164
0.000797	2.156	1.4722988827
0.000798	2.158	1.47547822756
0.000799	2.152	1.46454634614
0.0008	2.154	1.46910993462
0.000801	2.162	1.46688649868
0.000802	2.146	1.45625684548
0.000803	2.136	1.45103549233
0.000804	2.126	1.44018193295
0.000805	2.126	1.43461632502
0.000806	2.1	1.42056326857
0.000807	2.1	1.42758537398
0.000808	2.096	1.41236822394
0.000809	2.09	1.40353126078
0.00081	2.086	1.40378203436
0.000811	2.074	1.38149339484
0.000812	2.066	1.39915831842
0.000813	2.08	1.41336477952
0.000814	2.054	1.42656370345
0.000815	2.058	1.41937873734
0.000816	2.056	1.40600995729
0.000817	2.052	1.39903395241
0.000818	2.026	1.40759511224
0.000819	2.02	1.40840335132
0.00082	2.036	1.41516924783
0.000821	2.028	1.41252115028
0.000822	2.028	1.41676250656
0.000823	2.022	1.41474944778
0.000824	2.012	1.39135042315
0.000825	2.0	1.39283882772
0.000826	2.002	1.39068184715
0.000827	1.992	1.38850135038
0.000828	1.97	1.37735253294
0.000829	1.988	1.39278713377
0.00083	1.998	1.40356545982
0.000831	1.992	1.40710198635
0.000832	2.004	1.39570197392
0.000833	1.984	1.39418219756
0.000834	1.994	1.42195780528
0.000835	1.976	1.39836475928
0.000836	1.954	1.39279718552
0.000837	1.962	1.40305238676
0.000838	1.97	1.40467077993
0.000839	1.966	1.40884491694
0.00084	1.946	1.39824318343
0.000841	1.946	1.38241961792
0.000842	1.946	1.38386560041
0.000843	1.936	1.37837005191
0.000844	1.936	1.37691829823
0.000845	1.938	1.37918671687
0.000846	1.94	1.38578497611
0.000847	1.934	1.38911626583
0.000848	1.924	1.37776050168
0.000849	1.91	1.38343774706
0.00085	1.904	1.36043522448
0.000851	1.902	1.3828940668
0.000852	1.89	1.3819913169
0.000853	1.888	1.39120667048
0.000854	1.886	1.38888588444
0.000855	1.864	1.38618324907
0.000856	1.874	1.3892890268
0.000857	1.868	1.38223586989
0.000858	1.874	1.39503548342
0.000859	1.85	1.39409468832
0.00086	1.842	1.4017974176
0.000861	1.822	1.39510429718
0.000862	1.812	1.38443345813
0.000863	1.812	1.38443345813
0.000864	1.818	1.39171692524
0.000865	1.798	1.39039418871
0.000866	1.786	1.39147547589
0.000867	1.792	1.39166662675
0.000868	1.782	1.37349044409
0.000869	1.78	1.37098504733
0.00087	1.766	1.3737699953
0.000871	1.754	1.37312927287
0.000872	1.74	1.35955875195
0.000873	1.736	1.34696102393
0.000874	1.742	1.35920417892
0.000875	1.736	1.35584069861
0.000876	1.734	1.3561873027
0.000877	1.716	1.35031255641
0.000878	1.716	1.35622417026
0.000879	1.728	1.36748528328
0.00088	1.744	1.35737393521
0.000881	1.752	1.3529582403
0.000882	1.744	1.33808220973
0.000883	1.752	1.32457389375
0.000884	1.754	1.31205335257
0.000885	1.758	1.31735948017
0.000886	1.754	1.3150984754
0.000887	1.728	1.2922909889
0.000888	1.722	1.29333522337
0.000889	1.72	1.3013838788
0.00089	1.726	1.31107741953
0.000891	1.718	1.32607541264
0.000892	1.716	1.32790963548
0.000893	1.718	1.32758276578
0.000894	1.704	1.31771924172
0.000895	1.694	1.32527883858
0.000896	1.702	1.32559269763
0.000897	1.706	1.3340029985
0.000898	1.71	1.33187837283
0.000899	1.704	1.32528638414
0.0009	1.694	1.33130161872
0.000901	1.686	1.32340621126
0.000902	1.678	1.31845212276
0.000903	1.672	1.31469235945
0.000904	1.654	1.30164664944
0.000905	1.664	1.31875092417
0.000906	1.674	1.3325629441
0.000907	1.66	1.3162066707
0.000908	1.666	1.3215309304
0.000909	1.66	1.32075735849
0.00091	1.66	1.29938446966
0.000911	1.676	1.29885488027
0.000912	1.662	1.29296403662
0.000913	1.664	1.30656190056
0.000914	1.652	1.30188171506
0.000915	1.64	1.28623481527
0.000916	1.638	1.28645093183
0.000917	1.626	1.26890661595
0.000918	1.612	1.27021887878
0.000919	1.608	1.26741311339
0.00092	1.598	1.26031583343
0.000921	1.598	1.26031583343
0.000922	1.588	1.27838022513
0.000923	1.584	1.28021248236
0.000924	1.584	1.2770841789
0.000925	1.574	1.28238995629
0.000926	1.576	1.27601880864
0.000927	1.574	1.26985195988
0.000928	1.578	1.27275920739
0.000929	1.562	1.27049439196
0.00093	1.562	1.27049439196
0.000931	1.57	1.27636201761
0.000932	1.57	1.27007873772
0.000933	1.558	1.27225626349
0.000934	1.546	1.26644541927
0.000935	1.548	1.26320861302
0.000936	1.554	1.27557202854
0.000937	1.544	1.2759561121
0.000938	1.546	1.25215174799
0.000939	1.54	1.2507597691
0.00094	1.538	1.25401594886
0.000941	1.534	1.26049355413
0.000942	1.538	1.26513082327
0.000943	1.542	1.25388835229
0.000944	1.532	1.24618457702
0.000945	1.508	1.21898974565
0.000946	1.494	1.21077000293
0.000947	1.49	1.21239432529
0.000948	1.492	1.20745020601
0.000949	1.488	1.22059657545
0.00095	1.476	1.20059318672
0.000951	1.476	1.20392026314
0.000952	1.472	1.19214764186
0.000953	1.468	1.20207154529
0.000954	1.454	1.18316693666
0.000955	1.454	1.18485610941
0.000956	1.462	1.18345088618
0.000957	1.462	1.18345088618
0.000958	1.464	1.1868883688
0.000959	1.456	1.19501631788
0.00096	1.454	1.20494149236
0.000961	1.436	1.1840202701
0.000962	1.424	1.1900520997
0.000963	1.408	1.178785816
0.000964	1.414	1.18262589182
0.000965	1.416	1.18107747417
0.000966	1.408	1.18217426803
0.000967	1.4	1.17132403715
0.000968	1.39	1.16012930314
0.000969	1.388	1.14780486146
0.00097	1.38	1.15394973894
0.000971	1.374	1.13935244766
0.000972	1.372	1.12854596716
0.000973	1.374	1.13407407165
0.000974	1.37	1.11404667766
0.000975	1.374	1.12877101309
0.000976	1.38	1.12942463228
0.000977	1.368	1.11918541806
0.000978	1.37	1.11045035909
0.000979	1.356	1.10872178656
0.00098	1.358	1.10717478295
0.000981	1.36	1.12
0.000982	1.34	1.11013512691
0.000983	1.338	1.12060519363
0.000984	1.352	1.1260976867
0.000985	1.356	1.14597731217
0.000986	1.348	1.13793497178
0.000987	1.34	1.13331372532
0.000988	1.332	1.13215546636
0.000989	1.322	1.12174685201
0.00099	1.308	1.11585662161
0.000991	1.304	1.12409252288
0.000992	1.302	1.13083862686
0.000993	1.296	1.14034380781
0.000994	1.306	1.13857981714
0.000995	1.29	1.11977676347
0.000996	1.29	1.1179892665
0.000997	1.29	1.1144056712
0.000998	1.278	1.11207733544
0.000999	1.272	1.10906086397
0.001	1.28	1.11067547015
0.001001	1.282	1.11286836598
0.001002	1.28	1.11606451426
0.001003	1.274	1.11486501425
0.001004	1.276	1.12063553397
0.001005	1.27	1.11045035909
0.001006	1.278	1.11387431966
0.001007	1.264	1.11279108551
0.001008	1.26	1.10471715837
0.001009	1.254	1.0942961208
0.00101	1.254	1.08879933872
0.001011	1.246	1.09063467761
0.001012	1.24	1.07814655776
0.001013	1.244	1.082803768
0.001014	1.232	1.08543816038
0.001015	1.238	1.07394413263
0.001016	1.232	1.06872634477
0.001017	1.238	1.06834264167
0.001018	1.232	1.07618585755
0.001019	1.21	1.06296754419
0.00102	1.218	1.06699390814
0.001021	1.206	1.05240866587
0.001022	1.194	1.04516218837
0.001023	1.206	1.0693755187
0.001024	1.208	1.07551662005
0.001025	1.2	1.07703296143
0.001026	1.196	1.07962215613
0.001027	1.194	1.06974950339
0.001028	1.176	1.04356312698
0.001029	1.174	1.04676836024
0.00103	1.174	1.04676836024
0.001031	1.166	1.03462263652
0.001032	1.16	1.03846039886
0.001033	1.158	1.0397288108
0.001034	1.156	1.03906881389
0.001035	1.152	1.03387426702
0.001036	1.154	1.05180036129
0.001037	1.152	1.05683300478
0.001038	1.156	1.05245617486
0.001039	1.138	1.04448839151
0.00104	1.146	1.04722681402
0.001041	1.148	1.04790075866
0.001042	1.148	1.04023843421
0.001043	1.154	1.05937906341
0.001044	1.156	1.05245617486
0.001045	1.152	1.05304130973
0.001046	1.148	1.03638602847
0.001047	1.15	1.03513284172
0.001048	1.15	1.03898989408
0.001049	1.15	1.04091306073
0.00105	1.148	1.03058041899
0.001051	1.14	1.03556747728
0.001052	1.136	1.0552269898
0.001053	1.138	1.05780716579
0.001054	1.126	1.05552072457
0.001055	1.126	1.06118989818
0.001056	1.128	1.05433201602
0.001057	1.116	1.05571965976
0.001058	1.11	1.03629146479
0.001059	1.094	1.03012814737
0.00106	1.09	1.02073502928
0.001061	1.092	1.02933765111
0.001062	1.08	1.01271911209
0.001063	1.078	1.00792658463
0.001064	1.076	1.00708688801
0.001065	1.072	1.01134366068
0.001066	1.062	1.00903716483
0.001067	1.058	1.01125466624
0.001068	1.058	1.01520244287
0.001069	1.052	1.01256900999
0.00107	1.046	1.01384614217
0.001071	1.054	1.01739078038
0.001072	1.056	1.01037814703
0.001073	1.054	1.0094969044
0.001074	1.048	1.01473937541
0.001075	1.044	1.01294817242
0.001076	1.032	1.00944341099
0.001077	1.028	1.00160670924
0.001078	1.012	0.995919675476
0.001079	1.01	1.00094954918
0.00108	1.014	1.00289780137
0.001081	1.016	0.985770764428
0.001082	1.012	0.99189515575
0.001083	1.014	0.992876628791
0.001084	1.01	0.990908673895
0.001085	1.016	0.987797550108
0.001086	1.008	0.985868145342
0.001087	0.998	0.974677382522
0.001088	0.988	0.975631077816
0.001089	0.996	0.979787732113
0.00109	0.988	0.971522516466
0.001091	0.988	0.969461706309
0.001092	0.988	0.96532688764
0.001093	0.986	0.949633613558
0.001094	0.972	0.937665185447
0.001095	0.966	0.932118018279
0.001096	0.954	0.925139989407
0.001097	0.958	0.936074783337
0.001098	0.952	0.926118782878
0.001099	0.938	0.926367097861
0.0011	0.944	0.925669487452
0.001101	0.946	0.920371664058
0.001102	0.95	0.92276757637
0.001103	0.964	0.933115212608
0.001104	0.962	0.92981503537
0.001105	0.954	0.92945360293
0.001106	0.948	0.930212878862
0.001107	0.942	0.930932865463
0.001108	0.938	0.92420560483
0.001109	0.93	0.930107520666
0.00111	0.936	0.929464361877
0.001111	0.928	0.933175224703
0.001112	0.92	0.93252345815
0.001113	0.914	0.920110862886
0.001114	0.926	0.921153624538
0.001115	0.926	0.918979869203
0.001116	0.918	0.907345579148
0.001117	0.922	0.912094293371
0.001118	0.922	0.912094293371
0.001119	0.93	0.910549284773
0.00112	0.934	0.908649547405
0.001121	0.926	0.903617175578
0.001122	0.928	0.900453219218
0.001123	0.928	0.898229369371
0.001124	0.916	0.901634072116
0.001125	0.916	0.894954747459
0.001126	0.904	0.893747167828
0.001127	0.912	0.894570287904
0.001128	0.908	0.898630068493
0.001129	0.91	0.915368778144
0.00113	0.91	0.919728220726
0.001131	0.91	0.92622891339
0.001132	0.912	0.929653698965
0.001133	0.91	0.930537479095
0.001134	0.904	0.926705994369
0.001135	0.892	0.921051572932
0.001136	0.892	0.918877576177
0.001137	0.89	0.919728220726
0.001138	0.884	0.922249423963
0.001139	0.884	0.924415491
0.00114	0.87	0.919293206763
0.001141	0.862	0.913759268079
0.001142	0.856	0.913927787082
0.001143	0.858	0.910953346775
0.001144	0.854	0.905916110907
0.001145	0.84	0.886791971096
0.001146	0.848	0.888198176085
0.001147	0.842	0.890525687445
0.001148	0.84	0.891291198206
0.001149	0.85	0.900832947888
0.00115	0.844	0.903141184976
0.001151	0.844	0.898701285189
0.001152	0.842	0.901685089153
0.001153	0.852	0.908898234127
0.001154	0.848	0.906033111978
0.001155	0.846	0.911199209833
0.001156	0.854	0.903705704309
0.001157	0.848	0.894927930059
0.001158	0.848	0.885943564794
0.001159	0.844	0.885247987854
0.00116	0.84	0.8777243303
0.001161	0.834	0.873180393733
0.001162	0.836	0.888315259353
0.001163	0.836	0.87926332802
0.001164	0.836	0.881535024829
0.001165	0.838	0.889806720586
0.001166	0.842	0.892768727051
0.001167	0.832	0.889817958911
0.001168	0.832	0.889817958911
0.001169	0.828	0.884542819766
0.00117	0.824	0.879217834214
0.001171	0.824	0.876940134787
0.001172	0.824	0.872366895291
0.001173	0.82	0.866948672068
0.001174	0.82	0.862322445492
0.001175	0.806	0.853442440941
0.001176	0.812	0.858286665398
0.001177	0.81	0.849646985518
0.001178	0.818	0.851396499875
0.001179	0.814	0.862208791419
0.00118	0.818	0.863061990821
0.001181	0.822	0.854585279536
0.001182	0.814	0.855221608707
0.001183	0.808	0.852722698185
0.001184	0.814	0.855221608707
0.001185	0.816	0.854484640002
0.001186	0.808	0.850374035352
0.001187	0.802	0.840711603346
0.001188	0.802	0.835940189248
0.001189	0.796	0.838083528057
0.00119	0.796	0.838083528057
0.001191	0.792	0.829901198939
0.001192	0.794	0.824356718903
0.001193	0.788	0.821617916066
0.001194	0.784	0.815686214178
0.001195	0.774	0.814201449274
0.001196	0.776	0.823300674116
0.001197	0.772	0.822201921671
0.001198	0.758	0.81451580709
0.001199	0.756	0.810224660202
0.0012	0.754	0.815772026978
0.001201	0.746	0.813316666496
0.001202	0.748	0.807772245129
0.001203	0.754	0.803420188942
0.001204	0.752	0.801558481959
0.001205	0.746	0.803420188942
0.001206	0.75	0.804673846972
0.001207	0.758	0.81205664827
0.001208	0.762	0.815693569915
0.001209	0.758	0.816967563616
0.00121	0.752	0.818838201356
0.001211	0.742	0.816967563616
0.001212	0.742	0.821849134574
0.001213	0.738	0.823016403239
0.001214	0.726	0.816654149564
0.001215	0.726	0.819099505555
0.001216	0.722	0.810380157704
0.001217	0.714	0.805111172448
0.001218	0.702	0.793218759234
0.001219	0.704	0.792706755364
0.00122	0.692	0.77274575379
0.001221	0.698	0.771230186131
0.001222	0.688	0.768541475784
0.001223	0.686	0.766422859784
0.001224	0.692	0.770153231507
0.001225	0.69	0.773239936889
0.001226	0.698	0.781534388239
0.001227	0.696	0.776906686804
0.001228	0.694	0.774831594606
0.001229	0.692	0.77274575379
0.00123	0.686	0.771624260894
0.001231	0.698	0.781534388239
0.001232	0.692	0.777904878504
0.001233	0.692	0.780471652272
0.001234	0.68	0.77045441137
0.001235	0.68	0.778203058334
0.001236	0.682	0.782863972859
0.001237	0.688	0.799159558536
0.001238	0.696	0.807207532175
0.001239	0.696	0.80223687275
0.00124	0.688	0.799159558536
0.001241	0.68	0.80099937578
0.001242	0.676	0.806860582753
0.001243	0.672	0.802755255355
0.001244	0.672	0.795245873928
0.001245	0.668	0.79106004829
0.001246	0.67	0.795675813381
0.001247	0.668	0.79106004829
0.001248	0.666	0.794005037767
0.001249	0.666	0.799026908183
0.00125	0.66	0.797746827007
0.001251	0.642	0.791097971177
0.001252	0.646	0.787835008108
0.001253	0.64	0.781280999385
0.001254	0.64	0.773563184233
0.001255	0.624	0.776288606125
0.001256	0.624	0.778860706417
0.001257	0.62	0.769155380921
0.001258	0.62	0.766550715869
0.001259	0.61	0.7601973428
0.00126	0.604	0.761041391778
0.001261	0.608	0.763109428588
0.001262	0.612	0.770360954358
0.001263	0.61	0.768049477573
0.001264	0.606	0.768611735534
0.001265	0.602	0.769152780662
0.001266	0.606	0.776378773538
0.001267	0.606	0.773798423364
0.001268	0.604	0.768884906862
0.001269	0.606	0.781513915423
0.00127	0.608	0.781240039937
0.001271	0.612	0.783234319983
0.001272	0.612	0.783234319983
0.001273	0.6	0.784856674814
0.001274	0.596	0.777678596851
0.001275	0.596	0.780246115018
0.001276	0.596	0.777678596851
0.001277	0.594	0.775347663955
0.001278	0.588	0.77605154468
0.001279	0.586	0.778847867045
0.00128	0.582	0.771541314513
0.001281	0.582	0.768944731434
0.001282	0.582	0.763725081427
0.001283	0.586	0.760660239529
0.001284	0.592	0.765203240976
0.001285	0.588	0.760431456477
0.001286	0.59	0.757561878661
0.001287	0.582	0.75317726997
0.001288	0.58	0.756042326857
0.001289	0.574	0.751348121712
0.00129	0.574	0.754005305021
0.001291	0.574	0.759291775275
0.001292	0.57	0.757033684852
0.001293	0.568	0.757215953345
0.001294	0.566	0.754747639943
0.001295	0.57	0.759670981412
0.001296	0.578	0.758891296564
0.001297	0.578	0.756251280991
0.001298	0.57	0.751731334986
0.001299	0.566	0.74675564946
0.0013	0.566	0.752093079346
0.001301	0.556	0.736793050999
0.001302	0.554	0.736942331529
0.001303	0.546	0.726556260726
0.001304	0.552	0.731639255371
0.001305	0.552	0.728900541912
0.001306	0.55	0.720763484092
0.001307	0.55	0.720763484092
0.001308	0.548	0.720899438202
0.001309	0.558	0.728447664558
0.00131	0.56	0.725534285889
0.001311	0.56	0.722772439984
0.001312	0.57	0.735594997264
0.001313	0.568	0.733059342755
0.001314	0.568	0.733059342755
0.001315	0.572	0.740821166004
0.001316	0.57	0.727392603757
0.001317	0.568	0.727582297751
0.001318	0.562	0.730859767671
0.001319	0.56	0.7310266753
0.00132	0.56	0.728285658241
0.001321	0.56	0.725534285889
0.001322	0.558	0.725696906429
0.001323	0.55	0.717983286714
0.001324	0.55	0.720763484092
0.001325	0.546	0.72379831445
0.001326	0.546	0.721029819078
0.001327	0.54	0.721387551875
0.001328	0.54	0.721387551875
0.001329	0.538	0.718718303649
0.00133	0.532	0.719010431079
0.001331	0.532	0.716223428827
0.001332	0.53	0.707884171316
0.001333	0.528	0.710785481
0.001334	0.526	0.713669391245
0.001335	0.524	0.713739448258
0.001336	0.528	0.721952907051
0.001337	0.524	0.71653611214
0.001338	0.516	0.713963584506
0.001339	0.51	0.714072825418
0.00134	0.502	0.711333958138
0.001341	0.508	0.7168932975
0.001342	0.508	0.711291782604
0.001343	0.508	0.714098032486
0.001344	0.508	0.714098032486
0.001345	0.51	0.716868188721
0.001346	0.51	0.716868188721
0.001347	0.506	0.711311464831
0.001348	0.506	0.699974285242
0.001349	0.51	0.708449010162
0.00135	0.5	0.708519583357
0.001351	0.498	0.708516760564
0.001352	0.5	0.714142842854
0.001353	0.504	0.714131640526
0.001354	0.504	0.711325523231
0.001355	0.5	0.705691150575
0.001356	0.496	0.702839953332
0.001357	0.496	0.702839953332
0.001358	0.496	0.699988571335
0.001359	0.502	0.708516760564
0.00136	0.498	0.699997142851
0.001361	0.502	0.705688316468
0.001362	0.5	0.711336769751
0.001363	0.49	0.705620294493
0.001364	0.49	0.699928567784
0.001365	0.49	0.702780193233
0.001366	0.498	0.702848490074
0.001367	0.498	0.697134133435
0.001368	0.502	0.699997142851
0.001369	0.494	0.69423627102
0.00137	0.496	0.697125526717
0.001371	0.502	0.699997142851
0.001372	0.502	0.694259317546
0.001373	0.5	0.688476579122
0.001374	0.492	0.679658737897
0.001375	0.49	0.679632253502
0.001376	0.478	0.67639929036
0.001377	0.476	0.676331279773
0.001378	0.476	0.679281973852
0.001379	0.468	0.678952133806
0.00138	0.464	0.675798786622
0.001381	0.46	0.675573830162
0.001382	0.45	0.665957956631
0.001383	0.452	0.669100889254
0.001384	0.452	0.666105096813
0.001385	0.454	0.669241361543
0.001386	0.45	0.665957956631
0.001387	0.448	0.659769656774
0.001388	0.444	0.656402315657
0.001389	0.448	0.659769656774
0.00139	0.45	0.659924238076
0.001391	0.448	0.656731299696
0.001392	0.444	0.656402315657
0.001393	0.452	0.657035767672
0.001394	0.45	0.650768776141
0.001395	0.446	0.641158326781
0.001396	0.452	0.644744910798
0.001397	0.45	0.644592894779
0.001398	0.45	0.644592894779
0.001399	0.45	0.647688196588
0.0014	0.45	0.647688196588
0.001401	0.446	0.650449075639
0.001402	0.442	0.650104606967
0.001403	0.444	0.650279939718
0.001404	0.444	0.650279939718
0.001405	0.438	0.646649827959
0.001406	0.434	0.646253820105
0.001407	0.432	0.649134808803
0.001408	0.434	0.646253820105
0.001409	0.438	0.65280624997
0.00141	0.434	0.649341204607
0.001411	0.44	0.652993108693
0.001412	0.444	0.65944218852
0.001413	0.442	0.656228618699
0.001414	0.436	0.649541376665
0.001415	0.434	0.640034374077
0.001416	0.432	0.639824976068
0.001417	0.432	0.646046437959
0.001418	0.43	0.642728558569
0.001419	0.426	0.639158822203
0.00142	0.426	0.636022012198
0.001421	0.426	0.639158822203
0.001422	0.43	0.645832795699
0.001423	0.428	0.64870332202
0.001424	0.422	0.638683019972
0.001425	0.426	0.642280312636
0.001426	0.424	0.642046727271
0.001427	0.42	0.644670458451
0.001428	0.42	0.644670458451
0.001429	0.418	0.638181792282
0.00143	0.412	0.631075272848
0.001431	0.414	0.640783894929
0.001432	0.414	0.637655079177
0.001433	0.416	0.63792162528
0.001434	0.414	0.637655079177
0.001435	0.412	0.634236548931
0.001436	0.404	0.62990792978
0.001437	0.408	0.630504559857
0.001438	0.406	0.617384807069
0.001439	0.4	0.61318838867
0.00144	0.402	0.613511206092
0.001441	0.4	0.61318838867
0.001442	0.402	0.606956341099
0.001443	0.396	0.605957094191
0.001444	0.394	0.598969114396
0.001445	0.386	0.594141397312
0.001446	0.376	0.581914083005
0.001447	0.372	0.581047330258
0.001448	0.368	0.573215491766
0.001449	0.376	0.578466939418
0.00145	0.376	0.578466939418
0.001451	0.376	0.578466939418
0.001452	0.38	0.582752091373
0.001453	0.38	0.579309934318
0.001454	0.376	0.574999130434
0.001455	0.376	0.571510279873
0.001456	0.376	0.571510279873
0.001457	0.374	0.567559688491
0.001458	0.376	0.568
0.001459	0.382	0.576260357824
0.00146	0.378	0.58576104343
0.001461	0.378	0.592550419796
0.001462	0.376	0.588747823775
0.001463	0.374	0.581484307613
0.001464	0.372	0.577595013829
0.001465	0.37	0.57714816122
0.001466	0.37	0.58060313468
0.001467	0.368	0.580151704298
0.001468	0.37	0.584037670018
0.001469	0.366	0.579693022211
0.00147	0.37	0.584037670018
0.001471	0.364	0.575763840476
0.001472	0.358	0.574313503237
0.001473	0.362	0.575287754085
0.001474	0.366	0.576232591928
0.001475	0.368	0.573215491766
0.001476	0.37	0.573672380371
0.001477	0.372	0.584479255406
0.001478	0.372	0.584479255406
0.001479	0.378	0.592550419796
0.00148	0.376	0.588747823775
0.001481	0.378	0.58916551155
0.001482	0.372	0.591283350011
0.001483	0.37	0.590846849869
0.001484	0.368	0.583588896399
0.001485	0.362	0.582199278598
0.001486	0.36	0.58172158289
0.001487	0.36	0.585149553533
0.001488	0.356	0.587591694972
0.001489	0.356	0.590985617422
0.00149	0.356	0.590985617422
0.001491	0.356	0.587591694972
0.001492	0.356	0.584178055048
0.001493	0.35	0.575760366819
0.001494	0.348	0.575235603905
0.001495	0.348	0.575235603905
0.001496	0.352	0.572796648035
0.001497	0.346	0.571212744956
0.001498	0.342	0.570119285764
0.001499	0.336	0.568422378166
0.0015	0.332	0.567253029961
0.001501	0.332	0.567253029961
0.001502	0.336	0.568422378166
0.001503	0.338	0.572499781659
0.001504	0.334	0.571352780688
0.001505	0.338	0.572499781659
0.001506	0.338	0.572499781659
0.001507	0.34	0.573061951276
0.001508	0.338	0.572499781659
0.001509	0.338	0.575982638627
0.00151	0.338	0.575982638627
0.001511	0.338	0.575982638627
0.001512	0.336	0.575416370987
0.001513	0.336	0.571930065655
0.001514	0.334	0.571352780688
0.001515	0.336	0.571930065655
0.001516	0.33	0.570175411606
0.001517	0.328	0.5625086666
0.001518	0.334	0.571352780688
0.001519	0.336	0.571930065655
0.00152	0.33	0.56665686266
0.001521	0.326	0.561893228292
0.001522	0.322	0.560638921232
0.001523	0.322	0.560638921232
0.001524	0.324	0.561269988508
0.001525	0.326	0.565441420485
0.001526	0.328	0.566053001052
0.001527	0.328	0.573075911202
0.001528	0.326	0.572471833368
0.001529	0.328	0.573075911202
0.00153	0.324	0.571860122757
0.001531	0.326	0.572471833368
0.001532	0.322	0.56419500175
0.001533	0.316	0.565812689854
0.001534	0.312	0.560942064745
0.001535	0.312	0.560942064745
0.001536	0.312	0.557365230347
0.001537	0.312	0.557365230347
0.001538	0.316	0.562266840566
0.001539	0.31	0.556686626389
0.00154	0.308	0.556
0.001541	0.308	0.556
0.001542	0.304	0.554602560398
0.001543	0.306	0.558895339039
0.001544	0.308	0.559585560929
0.001545	0.306	0.558895339039
0.001546	0.304	0.554602560398
0.001547	0.298	0.552445472422
0.001548	0.298	0.545156858161
0.001549	0.308	0.541420354254
0.00155	0.306	0.540706944657
0.001551	0.302	0.539255041701
0.001552	0.298	0.53403745187
0.001553	0.296	0.525722360186
0.001554	0.296	0.529512983788
0.001555	0.298	0.530279171758
0.001556	0.296	0.525722360186
0.001557	0.296	0.525722360186
0.001558	0.294	0.528738120434
0.001559	0.294	0.528738120434
0.00156	0.286	0.521731731832
0.001561	0.284	0.524732312708
0.001562	0.28	0.523067873225
0.001563	0.278	0.522222174941
0.001564	0.276	0.528983931703
0.001565	0.282	0.535234528034
0.001566	0.28	0.534415568635
0.001567	0.28	0.534415568635
0.001568	0.28	0.534415568635
0.001569	0.276	0.528983931703
0.00157	0.278	0.533587855934
0.001571	0.278	0.533587855934
0.001572	0.272	0.531051786552
0.001573	0.266	0.524637017375
0.001574	0.266	0.528435426519
0.001575	0.268	0.529316540456
0.001576	0.272	0.527272225705
0.001577	0.274	0.531906006734
0.001578	0.274	0.531906006734
0.001579	0.276	0.528983931703
0.00158	0.278	0.529826386659
0.001581	0.278	0.529826386659
0.001582	0.278	0.529826386659
0.001583	0.276	0.525189489613
0.001584	0.274	0.520503602293
0.001585	0.276	0.517517149474
0.001586	0.276	0.513638004824
0.001587	0.278	0.514505587919
0.001588	0.278	0.514505587919
0.001589	0.278	0.506671491205
0.00159	0.268	0.502171285519
0.001591	0.268	0.502171285519
0.001592	0.268	0.502171285519
0.001593	0.268	0.502171285519
0.001594	0.274	0.504899990097
0.001595	0.27	0.499099188539
0.001596	0.268	0.498172660832
0.001597	0.268	0.502171285519
0.001598	0.268	0.502171285519
0.001599	0.264	0.50030390764
0.0016	0.27	0.507050293363
0.001601	0.266	0.497236362307
0.001602	0.268	0.502171285519
0.001603	0.262	0.499355584729
0.001604	0.26	0.494368283772
0.001605	0.26	0.490306026885
0.001606	0.264	0.492243842013
0.001607	0.262	0.495334230596
0.001608	0.266	0.493197729111
0.001609	0.262	0.495334230596
0.00161	0.254	0.491410215604
0.001611	0.256	0.492406336271
0.001612	0.256	0.496451407491
0.001613	0.256	0.496451407491
0.001614	0.254	0.495463419437
0.001615	0.248	0.492438828688
0.001616	0.246	0.48732330131
0.001617	0.248	0.488360522565
0.001618	0.244	0.47797907904
0.001619	0.244	0.482145206343
0.00162	0.238	0.478911265267
0.001621	0.236	0.477811678384
0.001622	0.24	0.48
0.001623	0.242	0.485217477014
0.001624	0.244	0.486275641997
0.001625	0.246	0.48732330131
0.001626	0.242	0.481077956261
0.001627	0.234	0.476701164253
0.001628	0.236	0.477811678384
0.001629	0.236	0.481979252666
0.00163	0.236	0.481979252666
0.001631	0.232	0.479766609926
0.001632	0.23	0.478643917751
0.001633	0.234	0.480878362998
0.001634	0.236	0.481979252666
0.001635	0.234	0.468234983742
0.001636	0.234	0.472487036859
0.001637	0.232	0.471355492171
0.001638	0.236	0.477811678384
0.001639	0.236	0.477811678384
0.00164	0.24	0.48
0.001641	0.236	0.477811678384
0.001642	0.238	0.478911265267
0.001643	0.234	0.476701164253
0.001644	0.236	0.477811678384
0.001645	0.238	0.478911265267
0.001646	0.238	0.478911265267
0.001647	0.232	0.475579646326
0.001648	0.232	0.475579646326
0.001649	0.23	0.474447046571
0.00165	0.232	0.475579646326
0.001651	0.23	0.474447046571
0.001652	0.228	0.46905863173
0.001653	0.23	0.47021271782
0.001654	0.23	0.47021271782
0.001655	0.228	0.464775214485
0.001656	0.228	0.456087710863
0.001657	0.226	0.454888997449
0.001658	0.224	0.45367830012
0.001659	0.218	0.449973332543
0.00166	0.218	0.449973332543
0.001661	0.216	0.444234172481
0.001662	0.224	0.4580654975
0.001663	0.224	0.4580654975
0.001664	0.224	0.4580654975
0.001665	0.216	0.448713717196
0.001666	0.216	0.444234172481
0.001667	0.218	0.445506453376
0.001668	0.22	0.451220566907
0.001669	0.218	0.449973332543
0.00167	0.222	0.456854462603
0.001671	0.224	0.4580654975
0.001672	0.22	0.455631429996
0.001673	0.22	0.451220566907
0.001674	0.214	0.44294920702
0.001675	0.214	0.44294920702
0.001676	0.214	0.44294920702
0.001677	0.214	0.44294920702
0.001678	0.216	0.444234172481
0.001679	0.214	0.44294920702
0.00168	0.208	0.44354932082
0.001681	0.202	0.439540669336
0.001682	0.2	0.438178046004
0.001683	0.196	0.435412448145
0.001684	0.2	0.438178046004
0.001685	0.194	0.424692830173
0.001686	0.198	0.432199028227
0.001687	0.202	0.439540669336
0.001688	0.2	0.433589667774
0.001689	0.204	0.43633015023
0.00169	0.202	0.434966665389
0.001691	0.204	0.43633015023
0.001692	0.208	0.448035712862
0.001693	0.206	0.446725866724
0.001694	0.21	0.449332838773
0.001695	0.21	0.453762052182
0.001696	0.21	0.449332838773
0.001697	0.21	0.449332838773
0.001698	0.212	0.450617354304
0.001699	0.214	0.451889366992
0.0017	0.216	0.453148982124
0.001701	0.214	0.451889366992
0.001702	0.214	0.451889366992
0.001703	0.214	0.451889366992
0.001704	0.212	0.450617354304
0.001705	0.212	0.450617354304
0.001706	0.21	0.449332838773
0.001707	0.21	0.449332838773
0.001708	0.208	0.448035712862
0.001709	0.21	0.449332838773
0.00171	0.208	0.448035712862
0.001711	0.204	0.445403188134
0.001712	0.204	0.440890008959
0.001713	0.202	0.439540669336
0.001714	0.198	0.436802014647
0.001715	0.198	0.436802014647
0.001716	0.198	0.436802014647
0.001717	0.196	0.435412448145
0.001718	0.198	0.436802014647
0.001719	0.196	0.435412448145
0.00172	0.198	0.436802014647
0.001721	0.194	0.434009216492
0.001722	0.192	0.432592186707
0.001723	0.19	0.426497362243
0.001724	0.19	0.421781934179
0.001725	0.188	0.420304651414
0.001726	0.188	0.420304651414
0.001727	0.19	0.421781934179
0.001728	0.19	0.421781934179
0.001729	0.188	0.420304651414
0.00173	0.188	0.420304651414
0.001731	0.188	0.420304651414
0.001732	0.182	0.41578359756
0.001733	0.18	0.419046536795
0.001734	0.18	0.409389789809
0.001735	0.182	0.410945251828
0.001736	0.188	0.420304651414
0.001737	0.188	0.420304651414
0.001738	0.19	0.421781934179
0.001739	0.19	0.421781934179
0.00174	0.186	0.41881260726
0.001741	0.184	0.417305643384
0.001742	0.182	0.41578359756
0.001743	0.184	0.417305643384
0.001744	0.18	0.414246303544
0.001745	0.18	0.414246303544
0.001746	0.178	0.412693590936
0.001747	0.178	0.412693590936
0.001748	0.174	0.409541206718
0.001749	0.17	0.406324993078
0.00175	0.168	0.404692475838
0.001751	0.17	0.406324993078
0.001752	0.168	0.404692475838
0.001753	0.166	0.398050248084
0.001754	0.168	0.399719901931
0.001755	0.168	0.399719901931
0.001756	0.17	0.406324993078
0.001757	0.17	0.406324993078
0.001758	0.17	0.406324993078
0.001759	0.168	0.404692475838
0.00176	0.168	0.404692475838
0.001761	0.168	0.404692475838
0.001762	0.166	0.403043421978
0.001763	0.162	0.39969488363
0.001764	0.164	0.401377627677
0.001765	0.166	0.403043421978
0.001766	0.164	0.401377627677
0.001767	0.164	0.401377627677
0.001768	0.164	0.401377627677
0.001769	0.166	0.403043421978
0.00177	0.162	0.39969488363
0.001771	0.158	0.396277680421
0.001772	0.158	0.396277680421
0.001773	0.158	0.396277680421
0.001774	0.16	0.397994974843
0.001775	0.16	0.397994974843
0.001776	0.16	0.397994974843
0.001777	0.156	0.394542773347
0.001778	0.156	0.389440624486
0.001779	0.15	0.384057287393
0.00178	0.154	0.387664803664
0.001781	0.156	0.389440624486
0.001782	0.158	0.391198159505
0.001783	0.156	0.384270737892
0.001784	0.158	0.386051809994
0.001785	0.15	0.37349698794
0.001786	0.148	0.371612701613
0.001787	0.15	0.378813938498
0.001788	0.148	0.376956230881
0.001789	0.144	0.367782544447
0.00179	0.142	0.365836028844
0.001791	0.14	0.369323706252
0.001792	0.14	0.369323706252
0.001793	0.142	0.37126271022
0.001794	0.14	0.369323706252
0.001795	0.14	0.369323706252
0.001796	0.144	0.37318092127
0.001797	0.146	0.375078658417
0.001798	0.148	0.376956230881
0.001799	0.146	0.375078658417
0.0018	0.142	0.37126271022
0.001801	0.146	0.375078658417
0.001802	0.144	0.37318092127
0.001803	0.142	0.365836028844
0.001804	0.142	0.365836028844
0.001805	0.136	0.359866641966
0.001806	0.134	0.357832362986
0.001807	0.14	0.374699879904
0.001808	0.142	0.376611205356
0.001809	0.144	0.37850231175
0.00181	0.142	0.37126271022
0.001811	0.142	0.37126271022
0.001812	0.144	0.37318092127
0.001813	0.146	0.380373500654
0.001814	0.15	0.384057287393
0.001815	0.152	0.38587044458
0.001816	0.152	0.38587044458
0.001817	0.148	0.382225064589
0.001818	0.15	0.384057287393
0.001819	0.154	0.387664803664
0.00182	0.154	0.387664803664
0.001821	0.156	0.394542773347
0.001822	0.156	0.394542773347
0.001823	0.154	0.39279002024
0.001824	0.156	0.389440624486
0.001825	0.156	0.389440624486
0.001826	0.154	0.382470913927
0.001827	0.15	0.378813938498
0.001828	0.144	0.37318092127
0.001829	0.144	0.37318092127
0.00183	0.144	0.37318092127
0.001831	0.14	0.369323706252
0.001832	0.142	0.37126271022
0.001833	0.14	0.369323706252
0.001834	0.14	0.369323706252
0.001835	0.138	0.367363580122
0.001836	0.14	0.374699879904
0.001837	0.136	0.370815317914
0.001838	0.136	0.365381991893
0.001839	0.136	0.365381991893
0.00184	0.134	0.363378590454
0.001841	0.134	0.363378590454
0.001842	0.132	0.361353012994
0.001843	0.132	0.355775209929
0.001844	0.132	0.355775209929
0.001845	0.134	0.357832362986
0.001846	0.134	0.357832362986
0.001847	0.134	0.357832362986
0.001848	0.134	0.357832362986
0.001849	0.13	0.353694783677
0.00185	0.132	0.355775209929
0.001851	0.134	0.357832362986
0.001852	0.134	0.357832362986
0.001853	0.134	0.357832362986
0.001854	0.134	0.357832362986
0.001855	0.132	0.355775209929
0.001856	0.134	0.357832362986
0.001857	0.132	0.355775209929
0.001858	0.134	0.363378590454
0.001859	0.134	0.363378590454
0.00186	0.134	0.363378590454
0.001861	0.132	0.361353012994
0.001862	0.132	0.361353012994
0.001863	0.132	0.361353012994
0.001864	0.128	0.357233816988
0.001865	0.128	0.357233816988
0.001866	0.126	0.355139409247
0.001867	0.126	0.355139409247
0.001868	0.122	0.350878896487
0.001869	0.122	0.350878896487
0.00187	0.122	0.350878896487
0.001871	0.122	0.350878896487
0.001872	0.122	0.350878896487
0.001873	0.124	0.35302124582
0.001874	0.124	0.35302124582
0.001875	0.122	0.350878896487
0.001876	0.122	0.350878896487
0.001877	0.118	0.340699280892
0.001878	0.116	0.332481578437
0.001879	0.114	0.330157538154
0.00188	0.114	0.330157538154
0.001881	0.116	0.338443496023
0.001882	0.116	0.338443496023
0.001883	0.118	0.340699280892
0.001884	0.12	0.34292856399
0.001885	0.116	0.338443496023
0.001886	0.112	0.333850265838
0.001887	0.106	0.32674760902
0.001888	0.106	0.320568245464
0.001889	0.104	0.318094325633
0.00189	0.104	0.318094325633
0.001891	0.104	0.318094325633
0.001892	0.104	0.318094325633
0.001893	0.104	0.311743484294
0.001894	0.106	0.314267402064
0.001895	0.106	0.320568245464
0.001896	0.102	0.315588339455
0.001897	0.104	0.318094325633
0.001898	0.102	0.315588339455
0.001899	0.102	0.315588339455
0.0019	0.1	0.31304951685
0.001901	0.112	0.327804819977
0.001902	0.11	0.325422801905
0.001903	0.108	0.323010835732
0.001904	0.102	0.315588339455
0.001905	0.1	0.31304951685
0.001906	0.1	0.31304951685
0.001907	0.1	0.31304951685
0.001908	0.102	0.309186028145
0.001909	0.102	0.309186028145
0.00191	0.102	0.309186028145
0.001911	0.102	0.309186028145
0.001912	0.102	0.309186028145
0.001913	0.102	0.309186028145
0.001914	0.102	0.309186028145
0.001915	0.098	0.303967103483
0.001916	0.098	0.303967103483
0.001917	0.094	0.298603415922
0.001918	0.094	0.298603415922
0.001919	0.092	0.295864834004
0.00192	0.09	0.286181760425
0.001921	0.092	0.289025950392
0.001922	0.092	0.289025950392
0.001923	0.092	0.289025950392
0.001924	0.094	0.291828716887
0.001925	0.094	0.291828716887
0.001926	0.092	0.289025950392
0.001927	0.092	0.289025950392
0.001928	0.092	0.289025950392
0.001929	0.094	0.298603415922
0.00193	0.088	0.290268840904
0.001931	0.086	0.28740911607
0.001932	0.086	0.28740911607
0.001933	0.084	0.284506590433
0.001934	0.086	0.28740911607
0.001935	0.084	0.284506590433
0.001936	0.082	0.281559940332
0.001937	0.078	0.275528582909
0.001938	0.078	0.275528582909
0.001939	0.076	0.272440819262
0.00194	0.074	0.26930280355
0.001941	0.074	0.26930280355
0.001942	0.074	0.26930280355
0.001943	0.074	0.26930280355
0.001944	0.07	0.262868788562
0.001945	0.07	0.262868788562
0.001946	0.068	0.259568873327
0.001947	0.068	0.259568873327
0.001948	0.068	0.259568873327
0.001949	0.068	0.259568873327
0.00195	0.07	0.262868788562
0.001951	0.07	0.262868788562
0.001952	0.072	0.266112758056
0.001953	0.072	0.266112758056
0.001954	0.066	0.256210850668
0.001955	0.066	0.256210850668
0.001956	0.068	0.259568873327
0.001957	0.064	0.252792404949
0.001958	0.06	0.245764114549
0.001959	0.068	0.259568873327
0.00196	0.068	0.259568873327
0.001961	0.07	0.262868788562
0.001962	0.07	0.262868788562
0.001963	0.068	0.259568873327
0.001964	0.07	0.262868788562
0.001965	0.068	0.259568873327
0.001966	0.068	0.259568873327
0.001967	0.068	0.259568873327
0.001968	0.066	0.248282097623
0.001969	0.068	0.251745903641
0.00197	0.07	0.262868788562
0.001971	0.068	0.259568873327
0.001972	0.068	0.259568873327
0.001973	0.066	0.256210850668
0.001974	0.068	0.259568873327
0.001975	0.068	0.259568873327
0.001976	0.07	0.262868788562
0.001977	0.07	0.262868788562
0.001978	0.07	0.262868788562
0.001979	0.07	0.262868788562
0.00198	0.066	0.248282097623
0.001981	0.068	0.251745903641
0.001982	0.068	0.251745903641
0.001983	0.068	0.251745903641
0.001984	0.07	0.255147016443
0.001985	0.07	0.255147016443
0.001986	0.07	0.255147016443
0.001987	0.072	0.258487910742
0.001988	0.072	0.258487910742
0.001989	0.074	0.261770892194
0.00199	0.074	0.261770892194
0.001991	0.074	0.261770892194
0.001992	0.074	0.261770892194
0.001993	0.074	0.261770892194
0.001994	0.072	0.266112758056
0.001995	0.07	0.255147016443
0.001996	0.07	0.255147016443
0.001997	0.066	0.248282097623
0.001998	0.062	0.24115555146
[truncated: 8,002 more rows]
