# Supplementary material for: The Influence of Synaptic Size on AMPA Receptor Activation: A Monte Carlo Model
Source: PLoS One. 2015 Jun 24;10(6):e0130924. doi: 10.1371/journal.pone.0130924 (PMC4479604; doi:10.1371/journal.pone.0130924)
Supplement: S1 Dataset — This package contains the experimental data used as basis for the analysis presented in the paper. (ZIP) [file pone.0130924.s001.zip › S1 Simulation data/training/1191_7106_75_82.csv]

time	AMPA.O.mean	AMPA.O.stdev
0.0	0.0	0.0
1e-06	0.0	0.0
2e-06	0.04	0.195959179423
3e-06	0.176	0.439344966968
4e-06	0.356	0.59771565146
5e-06	0.554	0.728755102898
6e-06	0.762	0.863340025714
7e-06	0.97	0.94079753401
8e-06	1.104	1.03401353956
9e-06	1.312	1.11653750497
1e-05	1.506	1.19748235895
1.1e-05	1.674	1.2472866551
1.2e-05	1.838	1.30067520927
1.3e-05	1.992	1.35053174713
1.4e-05	2.122	1.39968425011
1.5e-05	2.212	1.38818442579
1.6e-05	2.304	1.45175204494
1.7e-05	2.396	1.49103454018
1.8e-05	2.484	1.50523885148
1.9e-05	2.564	1.53293965961
2e-05	2.662	1.56708519232
2.1e-05	2.736	1.57553292571
2.2e-05	2.824	1.61648507571
2.3e-05	2.906	1.6640805269
2.4e-05	2.984	1.68039995239
2.5e-05	3.024	1.68743118378
2.6e-05	3.062	1.70943148444
2.7e-05	3.112	1.71448417899
2.8e-05	3.148	1.7280324071
2.9e-05	3.184	1.72341057209
3e-05	3.218	1.72350689004
3.1e-05	3.252	1.73680626438
3.2e-05	3.252	1.73334820506
3.3e-05	3.294	1.72961382973
3.4e-05	3.326	1.75605352994
3.5e-05	3.336	1.78075938858
3.6e-05	3.362	1.77396617781
3.7e-05	3.374	1.77485886763
3.8e-05	3.392	1.79285693796
3.9e-05	3.408	1.77807086473
4e-05	3.4	1.77763888346
4.1e-05	3.402	1.80454869704
4.2e-05	3.39	1.79830475726
4.3e-05	3.396	1.7751574578
4.4e-05	3.402	1.75168376141
4.5e-05	3.404	1.75293582313
4.6e-05	3.408	1.76452146487
4.7e-05	3.42	1.76283861995
4.8e-05	3.412	1.75791239827
4.9e-05	3.424	1.74706153297
5e-05	3.436	1.76802262429
5.1e-05	3.446	1.75814788912
5.2e-05	3.418	1.73990689406
5.3e-05	3.408	1.72323416865
5.4e-05	3.418	1.74564486652
5.5e-05	3.422	1.74238801649
5.6e-05	3.398	1.72730888957
5.7e-05	3.392	1.69538668156
5.8e-05	3.396	1.69681584151
5.9e-05	3.4	1.6923356641
6e-05	3.404	1.71720237596
6.1e-05	3.382	1.69943402343
6.2e-05	3.388	1.7162330844
6.3e-05	3.38	1.71452617361
6.4e-05	3.364	1.70396713583
6.5e-05	3.366	1.69824733181
6.6e-05	3.346	1.71180723214
6.7e-05	3.342	1.70910385875
6.8e-05	3.32	1.69988234887
6.9e-05	3.326	1.70871998876
7e-05	3.324	1.71319117439
7.1e-05	3.318	1.71955691967
7.2e-05	3.336	1.7248489789
7.3e-05	3.338	1.73774451517
7.4e-05	3.326	1.73888585019
7.5e-05	3.308	1.74732252318
7.6e-05	3.292	1.73284044274
7.7e-05	3.28	1.73135784863
7.8e-05	3.282	1.73507233279
7.9e-05	3.274	1.73404844223
8e-05	3.252	1.7252524453
8.1e-05	3.254	1.71624124178
8.2e-05	3.246	1.7080644016
8.3e-05	3.27	1.70326157709
8.4e-05	3.274	1.70027174299
8.5e-05	3.268	1.70416431133
8.6e-05	3.264	1.69065194526
8.7e-05	3.266	1.68500563797
8.8e-05	3.26	1.69481562419
8.9e-05	3.232	1.66918423189
9e-05	3.226	1.65376056308
9.1e-05	3.218	1.65483413066
9.2e-05	3.212	1.65138002895
9.3e-05	3.19	1.63030671961
9.4e-05	3.154	1.63165069791
9.5e-05	3.158	1.64348288704
9.6e-05	3.14	1.63597065988
9.7e-05	3.132	1.62805896699
9.8e-05	3.146	1.6360574562
9.9e-05	3.154	1.63287599039
0.0001	3.16	1.64268073587
0.000101	3.144	1.64901910238
0.000102	3.13	1.63496177325
0.000103	3.11	1.62416132204
0.000104	3.106	1.63547057448
0.000105	3.112	1.62955699501
0.000106	3.104	1.61777130646
0.000107	3.1	1.63156366716
0.000108	3.074	1.62619924978
0.000109	3.064	1.64557102551
0.00011	3.05	1.64787742263
0.000111	3.05	1.64057916603
0.000112	3.03	1.6189811611
0.000113	3.036	1.62563956645
0.000114	3.03	1.61279260911
0.000115	3.02	1.62468458477
0.000116	3.036	1.63300459277
0.000117	3.028	1.63805250221
0.000118	3.042	1.6493137967
0.000119	3.04	1.65118139524
0.00012	3.034	1.6482851695
0.000121	3.032	1.65860664414
0.000122	3.016	1.66004337293
0.000123	2.994	1.6881836393
0.000124	3.0	1.69469761315
0.000125	2.996	1.6852252075
0.000126	2.998	1.67391636589
0.000127	2.988	1.66729001676
0.000128	2.972	1.66589795606
0.000129	2.96	1.67044904143
0.00013	2.964	1.66694451017
0.000131	2.97	1.6628589838
0.000132	2.958	1.66980118577
0.000133	2.936	1.66009156374
0.000134	2.952	1.6582207332
0.000135	2.954	1.65163070933
0.000136	2.944	1.65796984291
0.000137	2.936	1.648
0.000138	2.924	1.64870373324
0.000139	2.932	1.63198529405
0.00014	2.936	1.64435519277
0.000141	2.926	1.6433271129
0.000142	2.918	1.63440386686
0.000143	2.89	1.62169664241
0.000144	2.89	1.61304060705
0.000145	2.876	1.61759821958
0.000146	2.904	1.60959125246
0.000147	2.894	1.62196300821
0.000148	2.894	1.62196300821
0.000149	2.888	1.62217631594
0.00015	2.878	1.65018665611
0.000151	2.88	1.65819178625
0.000152	2.888	1.65150113533
0.000153	2.852	1.6364889245
0.000154	2.856	1.6417259211
0.000155	2.834	1.63047355084
0.000156	2.826	1.60988322558
0.000157	2.846	1.58312475819
0.000158	2.854	1.57755633814
0.000159	2.854	1.59269708357
0.00016	2.848	1.59527301739
0.000161	2.832	1.58611979371
0.000162	2.82	1.55422006164
0.000163	2.824	1.54952379782
0.000164	2.814	1.54641650276
0.000165	2.772	1.53232372559
0.000166	2.764	1.51139141191
0.000167	2.764	1.50343074333
0.000168	2.744	1.49614972513
0.000169	2.73	1.50236480257
0.00017	2.738	1.50776523372
0.000171	2.726	1.52411416895
0.000172	2.714	1.52715552581
0.000173	2.696	1.52301805636
0.000174	2.7	1.54077902374
0.000175	2.716	1.53079848445
0.000176	2.704	1.54543974324
0.000177	2.688	1.53187989085
0.000178	2.672	1.52984182189
0.000179	2.678	1.54217897794
0.00018	2.678	1.5343780499
0.000181	2.67	1.53137193392
0.000182	2.67	1.53137193392
0.000183	2.656	1.54455948412
0.000184	2.636	1.53476512861
0.000185	2.624	1.52794764308
0.000186	2.62	1.51776150959
0.000187	2.63	1.53398174696
0.000188	2.624	1.53447841301
0.000189	2.606	1.55008515895
0.00019	2.596	1.55460091342
0.000191	2.596	1.54297893699
0.000192	2.602	1.53739910238
0.000193	2.594	1.53790897
0.000194	2.598	1.54932114166
0.000195	2.592	1.56126102878
0.000196	2.594	1.56498051106
0.000197	2.592	1.54192606827
0.000198	2.576	1.54409326143
0.000199	2.584	1.55014321919
0.0002	2.6	1.55306149267
0.000201	2.576	1.54668160912
0.000202	2.574	1.53509739105
0.000203	2.574	1.53770088119
0.000204	2.562	1.53432591062
0.000205	2.546	1.52442907346
0.000206	2.528	1.50107161721
0.000207	2.53	1.51825557796
0.000208	2.524	1.51043834697
0.000209	2.504	1.48928976361
0.00021	2.498	1.48391239634
0.000211	2.52	1.49050327071
0.000212	2.518	1.48784273362
0.000213	2.534	1.49694488877
0.000214	2.536	1.49556143304
0.000215	2.51	1.47712558708
0.000216	2.502	1.47444769321
0.000217	2.49	1.49328496945
0.000218	2.488	1.48924678949
0.000219	2.474	1.49041068166
0.00022	2.472	1.49037444959
0.000221	2.472	1.47824761119
0.000222	2.464	1.45213773451
0.000223	2.444	1.43487421051
0.000224	2.456	1.45466972196
0.000225	2.436	1.43732529373
0.000226	2.424	1.44368417599
0.000227	2.412	1.45542296258
0.000228	2.398	1.44069288886
0.000229	2.4	1.44222051019
0.00023	2.406	1.46463783919
0.000231	2.388	1.46882810431
0.000232	2.4	1.44637477854
0.000233	2.388	1.44825964523
0.000234	2.374	1.43600974927
0.000235	2.356	1.43152506091
0.000236	2.36	1.44166570328
0.000237	2.35	1.4337015031
0.000238	2.342	1.41599293784
0.000239	2.336	1.4124815043
0.00024	2.324	1.41951541027
0.000241	2.314	1.42527330712
0.000242	2.328	1.44790054907
0.000243	2.328	1.43958883019
0.000244	2.332	1.46074501539
0.000245	2.346	1.45405777052
0.000246	2.33	1.4412147654
0.000247	2.318	1.42719164796
0.000248	2.322	1.42629449974
0.000249	2.332	1.4120113314
0.00025	2.328	1.40442728541
0.000251	2.314	1.40975316988
0.000252	2.31	1.40495551531
0.000253	2.296	1.39584526363
0.000254	2.308	1.38749270268
0.000255	2.316	1.39001582725
0.000256	2.316	1.40717589519
0.000257	2.298	1.40470495123
0.000258	2.282	1.41084230161
0.000259	2.276	1.40279150268
0.00026	2.27	1.40467077993
0.000261	2.264	1.41785189636
0.000262	2.266	1.41394625075
0.000263	2.262	1.41044531975
0.000264	2.256	1.41931814615
0.000265	2.244	1.41579094502
0.000266	2.248	1.41650838331
0.000267	2.246	1.41190792901
0.000268	2.24	1.40228385144
0.000269	2.258	1.41118248288
0.00027	2.254	1.39623923452
0.000271	2.26	1.39585099491
0.000272	2.258	1.38399277455
0.000273	2.254	1.386176035
0.000274	2.25	1.39265932661
0.000275	2.238	1.39619339635
0.000276	2.24	1.38794812583
0.000277	2.264	1.40652195148
0.000278	2.248	1.40801136359
0.000279	2.236	1.41573443837
0.00028	2.226	1.40247067706
0.000281	2.21	1.38488266651
0.000282	2.192	1.37518580563
0.000283	2.162	1.39848346433
0.000284	2.156	1.38262937912
0.000285	2.154	1.37923312025
0.000286	2.144	1.38103729131
0.000287	2.144	1.3839306341
0.000288	2.13	1.37880382941
0.000289	2.11	1.36597950204
0.00029	2.1	1.35720300619
0.000291	2.09	1.36890467163
0.000292	2.082	1.37669023386
0.000293	2.09	1.38343774706
0.000294	2.076	1.3806607114
0.000295	2.068	1.38397109796
0.000296	2.064	1.38416184025
0.000297	2.084	1.39030356397
0.000298	2.102	1.39412911884
0.000299	2.084	1.39030356397
0.0003	2.088	1.39723154846
0.000301	2.092	1.40268884647
0.000302	2.078	1.38416617499
0.000303	2.082	1.36940717101
0.000304	2.066	1.37464322644
0.000305	2.07	1.38459380325
0.000306	2.066	1.39915831842
0.000307	2.044	1.37770243522
0.000308	2.04	1.37346277707
0.000309	2.028	1.3591232468
0.00031	2.016	1.34601040115
0.000311	2.016	1.35784535202
0.000312	1.996	1.35202958548
0.000313	1.984	1.35341937329
0.000314	1.974	1.3480815999
0.000315	1.964	1.34710949815
0.000316	1.962	1.35519592679
0.000317	1.954	1.33412293287
0.000318	1.952	1.32276074934
0.000319	1.958	1.32372051431
0.00032	1.968	1.32173219678
0.000321	1.952	1.29988307166
0.000322	1.956	1.31379754909
0.000323	1.946	1.30961215633
0.000324	1.936	1.31753709625
0.000325	1.942	1.3185734716
0.000326	1.95	1.33397901033
0.000327	1.93	1.32555648691
0.000328	1.906	1.33160204265
0.000329	1.914	1.33663906871
0.00033	1.928	1.34119946317
0.000331	1.93	1.31343062245
0.000332	1.942	1.31401522061
0.000333	1.964	1.31404109525
0.000334	1.954	1.31904662541
0.000335	1.956	1.31379754909
0.000336	1.956	1.32289984504
0.000337	1.95	1.31434394281
0.000338	1.94	1.32227077409
0.000339	1.94	1.32378245947
0.00034	1.946	1.31722587281
0.000341	1.946	1.31874334122
0.000342	1.936	1.31449762267
0.000343	1.934	1.31058918048
0.000344	1.928	1.30031380828
0.000345	1.922	1.31450218714
0.000346	1.916	1.30266803139
0.000347	1.908	1.30212748992
0.000348	1.914	1.30790060784
0.000349	1.922	1.30687260282
0.00035	1.908	1.30366253302
0.000351	1.9	1.29073622402
0.000352	1.892	1.28387538336
0.000353	1.884	1.28629079138
0.000354	1.882	1.27909186535
0.000355	1.866	1.26334634998
0.000356	1.862	1.2676576825
0.000357	1.874	1.26732947571
0.000358	1.872	1.27578054539
0.000359	1.878	1.29271651958
0.00036	1.878	1.29426272449
0.000361	1.856	1.28345782946
0.000362	1.846	1.2799546867
0.000363	1.842	1.27790296971
0.000364	1.842	1.27319912033
0.000365	1.842	1.28570447615
0.000366	1.854	1.29486833307
0.000367	1.852	1.28300272798
0.000368	1.852	1.28300272798
0.000369	1.852	1.27831764441
0.00037	1.846	1.27211791906
0.000371	1.836	1.271654041
0.000372	1.836	1.26534738313
0.000373	1.838	1.25688344726
0.000374	1.828	1.2579411751
0.000375	1.838	1.27426684803
0.000376	1.842	1.27946707656
0.000377	1.828	1.27374094697
0.000378	1.816	1.27206289153
0.000379	1.81	1.25455171276
0.00038	1.816	1.25464895489
0.000381	1.814	1.25674341057
0.000382	1.8	1.24899959968
0.000383	1.802	1.25171722046
0.000384	1.812	1.2524599794
0.000385	1.798	1.25586464239
0.000386	1.784	1.24953751444
0.000387	1.772	1.25539475863
0.000388	1.762	1.24794070372
0.000389	1.76	1.25475097131
0.00039	1.75	1.25359483088
0.000391	1.74	1.24434721842
0.000392	1.736	1.2370545663
0.000393	1.736	1.22894426237
0.000394	1.728	1.24177936849
0.000395	1.74	1.23790145004
0.000396	1.734	1.23743444271
0.000397	1.72	1.23028451994
0.000398	1.712	1.23331099079
0.000399	1.714	1.21663634665
0.0004	1.702	1.21704395976
0.000401	1.696	1.21308862001
0.000402	1.686	1.19975164097
0.000403	1.694	1.20845521224
0.000404	1.696	1.20978675807
0.000405	1.698	1.19949822843
0.000406	1.698	1.18945197465
0.000407	1.682	1.19702798631
0.000408	1.696	1.2014924053
0.000409	1.7	1.20249740124
0.00041	1.7	1.20415945788
0.000411	1.69	1.2057777573
0.000412	1.688	1.21435414933
0.000413	1.684	1.22316965299
0.000414	1.682	1.22019506637
0.000415	1.674	1.22463218968
0.000416	1.664	1.23414099681
0.000417	1.656	1.23031052991
0.000418	1.64	1.21753850042
0.000419	1.654	1.22893612527
0.00042	1.634	1.23127738548
0.000421	1.644	1.23014795858
0.000422	1.654	1.22240909682
0.000423	1.664	1.22110769386
0.000424	1.668	1.21234318574
0.000425	1.672	1.21013057147
0.000426	1.668	1.21234318574
0.000427	1.662	1.19823036183
0.000428	1.664	1.2062769168
0.000429	1.662	1.21480698055
0.00043	1.674	1.21314632258
0.000431	1.676	1.20790065817
0.000432	1.664	1.20295635831
0.000433	1.664	1.20793377302
0.000434	1.654	1.2009512896
0.000435	1.66	1.19180535324
0.000436	1.648	1.19502970674
0.000437	1.646	1.19360127346
0.000438	1.638	1.19956492113
0.000439	1.644	1.19885945798
0.00044	1.638	1.21282974898
0.000441	1.632	1.21514443586
0.000442	1.618	1.19669377871
0.000443	1.606	1.18775586717
0.000444	1.608	1.18251257921
0.000445	1.61	1.18907527096
0.000446	1.606	1.18100127011
0.000447	1.612	1.16509913741
0.000448	1.598	1.16636015021
0.000449	1.608	1.17232077521
0.00045	1.596	1.18354721072
0.000451	1.584	1.18107747417
0.000452	1.576	1.18161922801
0.000453	1.56	1.17234807118
0.000454	1.55	1.16425942126
0.000455	1.558	1.16216866246
0.000456	1.544	1.14894038139
0.000457	1.548	1.14354536421
0.000458	1.54	1.14908659378
0.000459	1.536	1.15095786196
0.00046	1.538	1.15089356589
0.000461	1.536	1.16133716035
0.000462	1.536	1.15615915859
0.000463	1.534	1.15794818537
0.000464	1.54	1.15082579047
0.000465	1.538	1.14566836388
0.000466	1.53	1.13890298094
0.000467	1.53	1.13714554917
0.000468	1.536	1.12281075877
0.000469	1.534	1.12820388228
0.00047	1.536	1.11924260105
0.000471	1.536	1.1352109936
0.000472	1.538	1.1369063286
0.000473	1.538	1.14041922116
0.000474	1.524	1.12846089875
0.000475	1.516	1.11970710456
0.000476	1.516	1.12149186355
0.000477	1.5	1.11803398875
0.000478	1.504	1.11623653407
0.000479	1.506	1.10542480522
0.00048	1.508	1.11262572323
0.000481	1.5	1.10724884285
0.000482	1.486	1.10716033166
0.000483	1.48	1.12142766151
0.000484	1.464	1.10485474158
0.000485	1.458	1.09737687236
0.000486	1.44	1.09654001295
0.000487	1.438	1.09460312442
0.000488	1.442	1.09482236002
0.000489	1.428	1.09399085919
0.00049	1.436	1.09265914173
0.000491	1.434	1.09254015944
0.000492	1.44	1.10742945599
0.000493	1.44	1.12534439173
0.000494	1.43	1.10684235553
0.000495	1.428	1.10490542582
0.000496	1.434	1.09983816991
0.000497	1.422	1.08070162395
0.000498	1.434	1.08150080906
0.000499	1.442	1.07453990154
0.0005	1.438	1.07431652691
0.000501	1.438	1.08173749126
0.000502	1.426	1.08835839685
0.000503	1.404	1.09762653029
0.000504	1.392	1.09102520594
0.000505	1.398	1.09890672944
0.000506	1.386	1.09772674195
0.000507	1.37	1.08494239478
0.000508	1.388	1.08878648045
0.000509	1.392	1.07997036996
0.00051	1.394	1.09852810615
0.000511	1.396	1.08405903898
0.000512	1.408	1.09614597568
0.000513	1.4	1.09726933795
0.000514	1.394	1.10216332728
0.000515	1.402	1.09744977106
0.000516	1.408	1.08882321797
0.000517	1.416	1.08946959572
0.000518	1.41	1.08161915664
0.000519	1.4	1.0733126292
0.00052	1.408	1.08145087729
0.000521	1.4	1.07888831674
0.000522	1.392	1.08182068754
0.000523	1.394	1.08016850537
0.000524	1.388	1.08326174122
0.000525	1.384	1.08284070851
0.000526	1.376	1.08932272537
0.000527	1.372	1.09069519115
0.000528	1.37	1.09229116997
0.000529	1.356	1.081325113
0.00053	1.352	1.07707752739
0.000531	1.342	1.06819286648
0.000532	1.34	1.0753604047
0.000533	1.338	1.07133374818
0.000534	1.336	1.07289514865
0.000535	1.34	1.06414284755
0.000536	1.332	1.08156183365
0.000537	1.334	1.08371767541
0.000538	1.338	1.08616573321
0.000539	1.342	1.0793683338
0.00054	1.342	1.07751380502
0.000541	1.35	1.08972473589
0.000542	1.34	1.09013760599
0.000543	1.336	1.08954302347
0.000544	1.32	1.06470653234
0.000545	1.334	1.09107469955
0.000546	1.328	1.06790261728
0.000547	1.328	1.07164173118
0.000548	1.322	1.07066147778
0.000549	1.316	1.07895505004
0.00055	1.308	1.07570256112
0.000551	1.31	1.0685972113
0.000552	1.316	1.07337970914
0.000553	1.316	1.06777525725
0.000554	1.306	1.06036031612
0.000555	1.308	1.06260811215
0.000556	1.298	1.06075256304
0.000557	1.298	1.05318374465
0.000558	1.296	1.06036974683
0.000559	1.292	1.05011237494
0.00056	1.284	1.04467411186
0.000561	1.28	1.03227903205
0.000562	1.284	1.04083812382
0.000563	1.286	1.03932862945
0.000564	1.28	1.0476640683
0.000565	1.274	1.04829575979
0.000566	1.272	1.05357296852
0.000567	1.268	1.04315674757
0.000568	1.26	1.03749698795
0.000569	1.268	1.03738903021
0.00057	1.262	1.03409670728
0.000571	1.262	1.03409670728
0.000572	1.27	1.0300970828
0.000573	1.27	1.03590540109
0.000574	1.27	1.04359954005
0.000575	1.27	1.04742541501
0.000576	1.25	1.04091306073
0.000577	1.242	1.03316794375
0.000578	1.242	1.03123033315
0.000579	1.242	1.01756375722
0.00058	1.232	1.02282745368
0.000581	1.228	1.02372652598
0.000582	1.22	1.02547549946
0.000583	1.218	1.0249273145
0.000584	1.22	1.03903801663
0.000585	1.22	1.04096109437
0.000586	1.222	1.04724209235
0.000587	1.226	1.05400379506
0.000588	1.216	1.05135341346
0.000589	1.212	1.04835871723
0.00059	1.204	1.05564387935
0.000591	1.208	1.06241987933
0.000592	1.2	1.05261578936
0.000593	1.202	1.06639392346
0.000594	1.214	1.06592870306
0.000595	1.216	1.07020745652
0.000596	1.212	1.06726566515
0.000597	1.216	1.04563091003
0.000598	1.21	1.04398275848
0.000599	1.212	1.04453626074
0.0006	1.218	1.05379125068
0.000601	1.214	1.05081111528
0.000602	1.22	1.06564534438
0.000603	1.212	1.05974336516
0.000604	1.212	1.0635111659
0.000605	1.22	1.07126093927
0.000606	1.21	1.06484740691
0.000607	1.21	1.05730790217
0.000608	1.212	1.05216728708
0.000609	1.214	1.05271268635
0.00061	1.198	1.05014094292
0.000611	1.198	1.05394307247
0.000612	1.194	1.05088724419
0.000613	1.184	1.04601338424
0.000614	1.184	1.05173380663
0.000615	1.18	1.05621967412
0.000616	1.17	1.04742541501
0.000617	1.164	1.04551614048
0.000618	1.162	1.04295541611
0.000619	1.164	1.04551614048
0.00062	1.166	1.03655390598
0.000621	1.162	1.04103602243
0.000622	1.156	1.03906881389
0.000623	1.154	1.03067162569
0.000624	1.158	1.0300660173
0.000625	1.148	1.02278834565
0.000626	1.152	1.02220154568
0.000627	1.15	1.02737529657
0.000628	1.154	1.01896221716
0.000629	1.158	1.01834964526
0.00063	1.158	1.02031171707
0.000631	1.156	1.01176281806
0.000632	1.156	1.01176281806
0.000633	1.15	1.01168176815
0.000634	1.15	1.00374299499
0.000635	1.148	1.00503532276
0.000636	1.152	1.01237147332
0.000637	1.146	1.00632201606
0.000638	1.138	1.01732787242
0.000639	1.142	1.01283562339
0.00064	1.136	1.01267171383
0.000641	1.144	1.00760309646
0.000642	1.136	1.01857940289
0.000643	1.13	1.01641526946
0.000644	1.134	1.01195059168
0.000645	1.12	0.998799279135
0.000646	1.12	0.992773891679
0.000647	1.124	0.99228221792
0.000648	1.122	0.993537115562
0.000649	1.118	0.996030120026
0.00065	1.102	0.989745421813
0.000651	1.096	0.993370021694
0.000652	1.1	0.988938825206
0.000653	1.102	0.983664576977
0.000654	1.098	0.975907782529
0.000655	1.104	0.978357807757
0.000656	1.094	0.9721954536
0.000657	1.088	0.965534049115
0.000658	1.088	0.967603224468
0.000659	1.094	0.963931532838
0.00066	1.078	0.946528393658
0.000661	1.074	0.944734883446
0.000662	1.06	0.938296328459
0.000663	1.062	0.951922265734
0.000664	1.058	0.941613508824
0.000665	1.05	0.960989073819
0.000666	1.044	0.951873941234
0.000667	1.054	0.956600229981
0.000668	1.054	0.950307318713
0.000669	1.068	0.956752841647
0.00067	1.074	0.967741701075
0.000671	1.08	0.972419662491
0.000672	1.07	0.974217634823
0.000673	1.058	0.983176484666
0.000674	1.06	0.988129546163
0.000675	1.044	0.984918270721
0.000676	1.046	0.97153692673
0.000677	1.03	0.963898334888
0.000678	1.018	0.95167011091
0.000679	1.022	0.955780309485
0.00068	1.01	0.953886785735
0.000681	1.006	0.945496694865
0.000682	1.014	0.941171610282
0.000683	1.024	0.950486191378
0.000684	1.012	0.944381278933
0.000685	1.022	0.94948196402
0.000686	1.014	0.95593095985
0.000687	1.002	0.947626508705
0.000688	1.004	0.942329029586
0.000689	1.006	0.951821411821
0.00069	1.016	0.946437530955
0.000691	1.014	0.947525197554
0.000692	1.012	0.950713416335
0.000693	1.02	0.944245730729
0.000694	1.004	0.952881944419
0.000695	1.008	0.942303560431
0.000696	1.002	0.937014407573
0.000697	0.998	0.939146420959
0.000698	0.996	0.935940169028
0.000699	1.002	0.941273605282
0.0007	0.998	0.941273605282
0.000701	0.984	0.933672319393
0.000702	0.98	0.942125257065
0.000703	0.986	0.945412079466
0.000704	0.988	0.950713416335
0.000705	0.98	0.944245730729
0.000706	0.968	0.952352875777
0.000707	0.962	0.938379454166
0.000708	0.952	0.951680618695
0.000709	0.952	0.951680618695
0.00071	0.944	0.953343589688
0.000711	0.946	0.950307318713
0.000712	0.938	0.945598223349
0.000713	0.942	0.952174353782
0.000714	0.94	0.942549733436
0.000715	0.948	0.936640806286
0.000716	0.952	0.936854310979
0.000717	0.962	0.936245694249
0.000718	0.962	0.931963518599
0.000719	0.954	0.927299304432
0.00072	0.948	0.925902802674
0.000721	0.954	0.925139989407
0.000722	0.952	0.923956708943
0.000723	0.948	0.928060342866
0.000724	0.954	0.92945360293
0.000725	0.966	0.925658684397
0.000726	0.966	0.932118018279
0.000727	0.968	0.935401518066
0.000728	0.966	0.921327303405
0.000729	0.972	0.926939048697
0.00073	0.968	0.933260949574
0.000731	0.97	0.930107520666
0.000732	0.964	0.930969387252
0.000733	0.97	0.949262871917
0.000734	0.972	0.948270003744
0.000735	0.96	0.943610088967
0.000736	0.962	0.951081489674
0.000737	0.966	0.942785235353
0.000738	0.974	0.94091657441
0.000739	0.972	0.939795722484
0.00074	0.982	0.941103607474
0.000741	0.978	0.938890834975
0.000742	0.984	0.933672319393
0.000743	0.984	0.933672319393
0.000744	0.972	0.922613678633
0.000745	0.98	0.920651942919
0.000746	0.976	0.92489134497
0.000747	0.986	0.932632832362
0.000748	0.982	0.932564206905
0.000749	0.972	0.939795722484
0.00075	0.964	0.935256114655
0.000751	0.974	0.943039765864
0.000752	0.974	0.945158187818
0.000753	0.97	0.93866927083
0.000754	0.972	0.941921440461
0.000755	0.972	0.956669221832
0.000756	0.966	0.957519712591
0.000757	0.956	0.951873941234
0.000758	0.956	0.956066943263
0.000759	0.946	0.95868868774
0.00076	0.946	0.96492694024
0.000761	0.942	0.968832286828
0.000762	0.944	0.965848849458
0.000763	0.944	0.959616590103
0.000764	0.938	0.966517459749
0.000765	0.92	0.962081077664
0.000766	0.916	0.955481030686
0.000767	0.918	0.952510367398
0.000768	0.918	0.948301639775
0.000769	0.908	0.937835806525
0.00077	0.916	0.925712698411
0.000771	0.924	0.926403799647
0.000772	0.918	0.929126471477
0.000773	0.92	0.917387595294
0.000774	0.904	0.909276635574
0.000775	0.9	0.913236004546
0.000776	0.886	0.899446496463
0.000777	0.892	0.912324503672
0.000778	0.896	0.908396389249
0.000779	0.898	0.909723034775
0.00078	0.892	0.905724019776
0.000781	0.892	0.907929512683
0.000782	0.886	0.901667344424
0.000783	0.888	0.903026023988
0.000784	0.882	0.905580476821
0.000785	0.878	0.909459179953
0.000786	0.88	0.901997782702
0.000787	0.892	0.899075080291
0.000788	0.88	0.904212364437
0.000789	0.882	0.898930475621
0.00079	0.888	0.905238090228
0.000791	0.888	0.905238090228
0.000792	0.888	0.909646085024
0.000793	0.892	0.907929512683
0.000794	0.884	0.91572048137
0.000795	0.894	0.918021786234
0.000796	0.902	0.918910224124
0.000797	0.894	0.909265637754
0.000798	0.9	0.924121204172
0.000799	0.904	0.928861668926
0.0008	0.904	0.926705994369
0.000801	0.9	0.911043357914
0.000802	0.91	0.917551088496
0.000803	0.91	0.919728220726
0.000804	0.908	0.920617184285
0.000805	0.9	0.919782583005
0.000806	0.894	0.913654201545
0.000807	0.886	0.910496567813
0.000808	0.896	0.908396389249
0.000809	0.896	0.910595409608
0.00081	0.882	0.912181999384
0.000811	0.88	0.913016976841
0.000812	0.888	0.911842091593
0.000813	0.888	0.916218314595
0.000814	0.886	0.914879227002
0.000815	0.888	0.911842091593
0.000816	0.89	0.908790404879
0.000817	0.89	0.906587006304
0.000818	0.888	0.914032822168
0.000819	0.888	0.911842091593
0.00082	0.886	0.908297308154
0.000821	0.882	0.903369248979
0.000822	0.878	0.893932883387
0.000823	0.88	0.90642153549
0.000824	0.872	0.900897330443
0.000825	0.862	0.896078121594
0.000826	0.85	0.894147638816
0.000827	0.852	0.893362188589
0.000828	0.848	0.888198176085
0.000829	0.848	0.888198176085
0.00083	0.838	0.889806720586
0.000831	0.842	0.886022573076
0.000832	0.834	0.870886904253
0.000833	0.84	0.866256313108
0.000834	0.83	0.858545281275
0.000835	0.824	0.863147727796
0.000836	0.824	0.858501019219
0.000837	0.818	0.856081771795
0.000838	0.82	0.852994724485
0.000839	0.808	0.845657140927
0.00084	0.802	0.84545608993
0.000841	0.8	0.850881895447
0.000842	0.8	0.864869932418
0.000843	0.808	0.866681025522
0.000844	0.814	0.869139804634
0.000845	0.806	0.86276532151
0.000846	0.816	0.861477800062
0.000847	0.818	0.865376218763
0.000848	0.812	0.860613734494
0.000849	0.804	0.84473901295
0.00085	0.802	0.854866071382
0.000851	0.804	0.847103299486
0.000852	0.812	0.853613495676
0.000853	0.806	0.86276532151
0.000854	0.798	0.860927406928
0.000855	0.798	0.853929739499
0.000856	0.794	0.852973622101
0.000857	0.788	0.850326995926
0.000858	0.8	0.862554346114
0.000859	0.798	0.853929739499
0.00086	0.8	0.869482604771
0.000861	0.794	0.871529689684
0.000862	0.792	0.86760359612
0.000863	0.782	0.868605779396
0.000864	0.784	0.874839413835
0.000865	0.786	0.878751386912
0.000866	0.778	0.869894246446
0.000867	0.788	0.868939583631
0.000868	0.792	0.86760359612
0.000869	0.79	0.870574522944
0.00087	0.79	0.870574522944
0.000871	0.786	0.864987861187
0.000872	0.786	0.862672591427
0.000873	0.788	0.85968366275
0.000874	0.794	0.857650278377
0.000875	0.796	0.85462506399
0.000876	0.79	0.863655023722
0.000877	0.798	0.863247357366
0.000878	0.788	0.850326995926
0.000879	0.792	0.851314278043
0.00088	0.788	0.855018128463
0.000881	0.79	0.865967666833
0.000882	0.792	0.862980880437
0.000883	0.786	0.864987861187
0.000884	0.784	0.846961628411
0.000885	0.78	0.843563868359
0.000886	0.784	0.854016393285
0.000887	0.776	0.849602259884
0.000888	0.782	0.857015752481
0.000889	0.788	0.857354069215
0.00089	0.782	0.857015752481
0.000891	0.766	0.8527860224
0.000892	0.764	0.851060514887
0.000893	0.762	0.846968712527
0.000894	0.758	0.841092147152
0.000895	0.746	0.849402142686
0.000896	0.748	0.851173307852
0.000897	0.748	0.8535197713
0.000898	0.742	0.857575652639
0.000899	0.75	0.85761296632
0.0009	0.744	0.854671866859
0.000901	0.746	0.849402142686
0.000902	0.74	0.84640415878
0.000903	0.738	0.846968712527
0.000904	0.732	0.848631840081
0.000905	0.724	0.848424422091
0.000906	0.728	0.854409737772
0.000907	0.73	0.863191751582
0.000908	0.728	0.861403505913
0.000909	0.728	0.866034641339
0.00091	0.722	0.867592070042
0.000911	0.72	0.865794432877
0.000912	0.712	0.86084609542
0.000913	0.71	0.847289796941
0.000914	0.712	0.851502201994
0.000915	0.724	0.860130222699
0.000916	0.72	0.854166260163
0.000917	0.722	0.858321618043
0.000918	0.722	0.862969292617
0.000919	0.72	0.865794432877
0.00092	0.73	0.870114934937
0.000921	0.732	0.862656362638
0.000922	0.728	0.85907857615
0.000923	0.724	0.860130222699
0.000924	0.734	0.862116001475
0.000925	0.732	0.862656362638
0.000926	0.732	0.853332291666
0.000927	0.724	0.857801841919
0.000928	0.724	0.857801841919
0.000929	0.726	0.859606886897
0.00093	0.728	0.85907857615
0.000931	0.728	0.863722177555
0.000932	0.722	0.862969292617
0.000933	0.724	0.869381389265
0.000934	0.706	0.855315146598
0.000935	0.71	0.863655023722
0.000936	0.704	0.86740071478
0.000937	0.7	0.859069263797
0.000938	0.694	0.853442440941
0.000939	0.704	0.860455693223
0.00094	0.698	0.854866071382
0.000941	0.694	0.848742599379
0.000942	0.69	0.844926032266
0.000943	0.696	0.857661938062
0.000944	0.696	0.859990697624
0.000945	0.702	0.85860118798
0.000946	0.694	0.855782682695
0.000947	0.694	0.853442440941
0.000948	0.694	0.860444071396
0.000949	0.69	0.861336171306
0.00095	0.692	0.858566246716
0.000951	0.686	0.862208791419
0.000952	0.694	0.871988532035
0.000953	0.698	0.875668887194
0.000954	0.702	0.872465472096
0.000955	0.69	0.865967666833
0.000956	0.688	0.87100861075
0.000957	0.68	0.854166260163
0.000958	0.672	0.848773232377
0.000959	0.678	0.849891757814
0.00096	0.676	0.847952828877
0.000961	0.672	0.844047392034
0.000962	0.676	0.845590917643
0.000963	0.684	0.848612985995
0.000964	0.686	0.848176868348
0.000965	0.688	0.847735807902
0.000966	0.692	0.849197268013
0.000967	0.688	0.843004151828
0.000968	0.68	0.847112743382
0.000969	0.678	0.845172171809
0.00097	0.672	0.844047392034
0.000971	0.668	0.844852649875
0.000972	0.68	0.844748483278
0.000973	0.674	0.838882590116
0.000974	0.674	0.836495068724
0.000975	0.674	0.838882590116
0.000976	0.68	0.844748483278
0.000977	0.684	0.848612985995
0.000978	0.68	0.844748483278
0.000979	0.678	0.840426082413
0.00098	0.682	0.849044168462
0.000981	0.676	0.847952828877
0.000982	0.672	0.839294942199
0.000983	0.662	0.824473165118
0.000984	0.654	0.816262212772
0.000985	0.664	0.819209374946
0.000986	0.658	0.815497394233
0.000987	0.658	0.822821973455
0.000988	0.66	0.812649986156
0.000989	0.66	0.815107354893
0.00099	0.668	0.81595097892
0.000991	0.662	0.812253654963
0.000992	0.654	0.796419487456
0.000993	0.658	0.803141332519
0.000994	0.664	0.814311979526
0.000995	0.656	0.813427316974
0.000996	0.654	0.816262212772
0.000997	0.658	0.820387713219
0.000998	0.656	0.815882344459
0.000999	0.648	0.80005999775
0.001	0.652	0.799309702181
0.001001	0.652	0.79680361445
0.001002	0.646	0.792895957866
0.001003	0.644	0.795778863756
0.001004	0.652	0.809256448847
0.001005	0.648	0.807524612628
0.001006	0.648	0.817371396612
0.001007	0.65	0.826740588093
0.001008	0.662	0.831718702447
0.001009	0.654	0.826004842601
0.00101	0.656	0.82804830777
0.001011	0.654	0.826004842601
0.001012	0.658	0.822821973455
0.001013	0.654	0.808878235583
0.001014	0.652	0.809256448847
0.001015	0.656	0.810964857438
0.001016	0.656	0.815882344459
0.001017	0.656	0.815882344459
0.001018	0.662	0.824473165118
0.001019	0.658	0.8179462085
0.00102	0.658	0.8179462085
0.001021	0.658	0.815497394233
0.001022	0.652	0.809256448847
0.001023	0.646	0.812824704349
0.001024	0.64	0.811418511004
0.001025	0.636	0.802187010615
0.001026	0.638	0.806818443022
0.001027	0.63	0.793158243984
0.001028	0.628	0.788426280638
0.001029	0.634	0.787428726933
0.00103	0.626	0.783660640839
0.001031	0.632	0.795346465385
0.001032	0.636	0.797185047527
0.001033	0.638	0.806818443022
0.001034	0.638	0.806818443022
0.001035	0.638	0.801845371627
0.001036	0.628	0.793483459185
0.001037	0.626	0.798826639516
0.001038	0.628	0.805987592957
0.001039	0.634	0.807492414825
0.00104	0.634	0.802523519905
0.001041	0.618	0.777223262647
0.001042	0.612	0.783234319983
0.001043	0.612	0.783234319983
0.001044	0.602	0.77174866375
0.001045	0.608	0.776103085936
0.001046	0.608	0.770931903608
0.001047	0.61	0.778395786217
0.001048	0.612	0.775535943719
0.001049	0.612	0.780676629598
0.00105	0.614	0.782945719702
0.001051	0.614	0.78038708344
0.001052	0.612	0.767760379285
0.001053	0.618	0.764248650637
0.001054	0.618	0.76946474903
0.001055	0.614	0.767465960157
0.001056	0.608	0.757849589299
0.001057	0.59	0.749599893276
0.001058	0.598	0.753920420204
0.001059	0.598	0.76706974911
0.00106	0.592	0.762585077221
0.001061	0.594	0.762341130991
0.001062	0.594	0.76496012968
0.001063	0.6	0.764198926982
0.001064	0.602	0.769152780662
0.001065	0.6	0.761577310586
0.001066	0.586	0.763285005748
0.001067	0.586	0.768507644725
0.001068	0.588	0.763057009666
0.001069	0.592	0.77041287632
0.00107	0.6	0.769415362467
0.001071	0.602	0.77174866375
0.001072	0.596	0.76992467164
0.001073	0.592	0.757321596153
0.001074	0.6	0.756306816048
0.001075	0.604	0.755767159911
0.001076	0.606	0.750175979354
0.001077	0.608	0.760484056375
0.001078	0.606	0.758131914643
0.001079	0.614	0.764855541916
0.00108	0.612	0.772952779929
0.001081	0.614	0.78038708344
0.001082	0.61	0.780960946527
0.001083	0.612	0.775535943719
0.001084	0.604	0.771481691293
0.001085	0.608	0.781240039937
0.001086	0.598	0.764457977916
0.001087	0.594	0.76496012968
0.001088	0.59	0.762823701782
0.001089	0.58	0.753392328073
0.00109	0.58	0.758683069536
0.001091	0.58	0.758683069536
0.001092	0.586	0.763285005748
0.001093	0.578	0.758891296564
0.001094	0.582	0.768944731434
0.001095	0.59	0.773239936889
0.001096	0.6	0.779743547585
0.001097	0.6	0.779743547585
0.001098	0.602	0.782046034451
0.001099	0.602	0.784599260769
0.0011	0.592	0.775587519239
0.001101	0.594	0.780489589937
0.001102	0.586	0.783966836033
0.001103	0.586	0.781411543298
0.001104	0.592	0.783285388604
0.001105	0.582	0.781841416145
0.001106	0.59	0.786066154977
0.001107	0.6	0.787400787401
0.001108	0.596	0.787898470617
0.001109	0.606	0.789153977371
0.00111	0.608	0.78888275428
0.001111	0.602	0.779484445002
0.001112	0.592	0.78072786552
0.001113	0.586	0.781411543298
0.001114	0.576	0.764345471629
0.001115	0.584	0.768728820846
0.001116	0.586	0.765900776863
0.001117	0.582	0.763725081427
0.001118	0.584	0.763507694788
0.001119	0.582	0.768944731434
0.00112	0.584	0.766122705577
0.001121	0.582	0.761101832871
0.001122	0.58	0.766550715869
0.001123	0.576	0.764345471629
0.001124	0.58	0.763937170191
0.001125	0.586	0.768507644725
0.001126	0.584	0.768728820846
0.001127	0.586	0.765900776863
0.001128	0.584	0.763507694788
0.001129	0.578	0.764143965493
0.00113	0.57	0.757033684852
0.001131	0.568	0.757215953345
0.001132	0.562	0.757730822918
0.001133	0.562	0.770815152939
0.001134	0.558	0.773715710064
0.001135	0.56	0.778716893357
0.001136	0.56	0.776144316477
0.001137	0.564	0.786068699288
0.001138	0.578	0.8024437675
0.001139	0.58	0.799749960925
0.00114	0.582	0.799547371955
0.001141	0.582	0.794528791171
0.001142	0.582	0.792007575721
0.001143	0.584	0.796833734226
0.001144	0.578	0.789883535719
0.001145	0.572	0.775123216011
0.001146	0.564	0.762826323615
0.001147	0.564	0.768052081567
0.001148	0.558	0.765921667013
0.001149	0.558	0.765921667013
0.00115	0.556	0.76607049284
0.001151	0.562	0.773405456407
0.001152	0.562	0.775987113295
0.001153	0.562	0.773405456407
0.001154	0.56	0.773563184233
0.001155	0.554	0.776584831168
0.001156	0.554	0.779155953581
0.001157	0.562	0.786228974282
0.001158	0.558	0.794125934597
0.001159	0.542	0.77474899161
0.00116	0.536	0.767270486856
0.001161	0.536	0.762039369062
0.001162	0.534	0.764750939849
0.001163	0.536	0.762039369062
0.001164	0.532	0.759589362748
0.001165	0.534	0.759502468725
0.001166	0.534	0.759502468725
0.001167	0.528	0.751808486252
0.001168	0.53	0.751731334986
0.001169	0.532	0.754304978109
0.00117	0.528	0.754464048183
0.001171	0.524	0.746608331055
0.001172	0.518	0.744094080073
0.001173	0.522	0.759944734833
0.001174	0.524	0.762511639255
0.001175	0.524	0.754601881789
0.001176	0.526	0.7492155898
0.001177	0.53	0.751731334986
0.001178	0.528	0.749143510951
0.001179	0.526	0.7492155898
0.00118	0.524	0.749282323293
0.001181	0.522	0.749343712858
0.001182	0.514	0.738785489841
0.001183	0.51	0.741552425658
0.001184	0.502	0.738915421412
0.001185	0.506	0.736182042704
0.001186	0.516	0.749495830542
0.001187	0.52	0.749399759808
0.001188	0.512	0.749570543712
0.001189	0.506	0.741595577117
0.00119	0.51	0.746927037936
0.001191	0.508	0.752287179208
0.001192	0.506	0.752305788892
0.001193	0.518	0.757414021523
0.001194	0.51	0.757561878661
0.001195	0.51	0.749599893276
0.001196	0.51	0.746927037936
0.001197	0.514	0.752199441638
0.001198	0.514	0.746862771866
0.001199	0.514	0.744180085732
0.0012	0.51	0.744244583454
0.001201	0.504	0.733473925917
0.001202	0.504	0.733473925917
0.001203	0.508	0.736163025423
0.001204	0.508	0.741576698663
0.001205	0.508	0.741576698663
0.001206	0.506	0.74428757883
0.001207	0.508	0.736163025423
0.001208	0.51	0.722426466846
0.001209	0.514	0.736073365909
0.00121	0.504	0.736195626176
0.001211	0.498	0.738915421412
0.001212	0.502	0.736203776138
0.001213	0.506	0.74428757883
0.001214	0.514	0.752199441638
0.001215	0.514	0.752199441638
0.001216	0.504	0.741609061433
0.001217	0.51	0.746927037936
0.001218	0.506	0.74428757883
0.001219	0.502	0.736203776138
0.00122	0.5	0.730753036258
0.001221	0.5	0.725258574579
0.001222	0.5	0.725258574579
0.001223	0.502	0.733482106121
0.001224	0.498	0.738915421412
0.001225	0.492	0.736163025423
0.001226	0.496	0.741609061433
0.001227	0.5	0.744311762637
0.001228	0.502	0.746991298477
0.001229	0.508	0.746951136287
0.00123	0.514	0.74953585638
0.001231	0.522	0.746669940469
0.001232	0.526	0.757181616259
0.001233	0.526	0.759818399356
0.001234	0.518	0.760049998355
0.001235	0.514	0.75749851485
0.001236	0.516	0.762721443254
0.001237	0.524	0.767739539167
0.001238	0.528	0.764994117624
0.001239	0.526	0.759818399356
0.00124	0.522	0.759944734833
0.001241	0.512	0.760168402395
0.001242	0.508	0.760221020493
0.001243	0.508	0.762847297957
0.001244	0.496	0.746983266211
0.001245	0.496	0.749655921073
0.001246	0.504	0.754972847194
0.001247	0.508	0.754941057302
0.001248	0.504	0.752319081241
0.001249	0.5	0.74966659256
0.00125	0.5	0.74161984871
0.001251	0.492	0.73887482025
0.001252	0.49	0.736138573911
0.001253	0.49	0.730684610485
0.001254	0.494	0.736182042704
0.001255	0.488	0.733386664727
0.001256	0.48	0.722218803411
0.001257	0.48	0.719444229944
0.001258	0.48	0.716658914687
0.001259	0.484	0.719544300235
0.00126	0.482	0.713915961441
0.001261	0.486	0.714005602219
0.001262	0.486	0.714005602219
0.001263	0.488	0.716837499019
0.001264	0.488	0.719622123062
0.001265	0.502	0.725255816936
0.001266	0.5	0.725258574579
0.001267	0.49	0.725189630373
0.001268	0.49	0.733416661932
0.001269	0.492	0.733441204187
0.00127	0.492	0.733441204187
0.001271	0.482	0.725035171561
0.001272	0.488	0.730654501115
0.001273	0.494	0.730728403718
0.001274	0.496	0.733473925917
0.001275	0.496	0.733473925917
0.001276	0.49	0.727942305406
0.001277	0.49	0.730684610485
0.001278	0.49	0.719652694013
0.001279	0.49	0.719652694013
0.00128	0.496	0.728
0.001281	0.494	0.72523375542
0.001282	0.49	0.719652694013
0.001283	0.492	0.719677705643
0.001284	0.492	0.719677705643
0.001285	0.494	0.72523375542
0.001286	0.488	0.722396013278
0.001287	0.488	0.725159292845
0.001288	0.486	0.722360021042
0.001289	0.488	0.722396013278
0.00129	0.496	0.733473925917
0.001291	0.508	0.73887482025
0.001292	0.51	0.741552425658
0.001293	0.512	0.741522757574
0.001294	0.512	0.738820681898
0.001295	0.506	0.738893767737
0.001296	0.508	0.746951136287
0.001297	0.51	0.746927037936
0.001298	0.506	0.74428757883
0.001299	0.516	0.749495830542
0.0013	0.52	0.746726188104
0.001301	0.524	0.749282323293
0.001302	0.522	0.749343712858
0.001303	0.518	0.74677707517
0.001304	0.512	0.736108687627
0.001305	0.508	0.730709244502
0.001306	0.51	0.727942305406
0.001307	0.508	0.727967032221
0.001308	0.504	0.725247543946
0.001309	0.508	0.733441204187
0.00131	0.506	0.736182042704
0.001311	0.504	0.730742088565
0.001312	0.51	0.738850458483
0.001313	0.502	0.733482106121
0.001314	0.502	0.738915421412
0.001315	0.498	0.725255816936
0.001316	0.496	0.722484601912
0.001317	0.494	0.722470760654
0.001318	0.498	0.71693514351
0.001319	0.496	0.719711053132
0.00132	0.496	0.719711053132
0.001321	0.488	0.716837499019
0.001322	0.484	0.713963584506
0.001323	0.484	0.716759373849
0.001324	0.482	0.702620808118
0.001325	0.482	0.699768533159
0.001326	0.484	0.705509744794
0.001327	0.48	0.696850055607
0.001328	0.48	0.696850055607
0.001329	0.478	0.693913539283
0.00133	0.478	0.688124988647
0.001331	0.484	0.68537872742
0.001332	0.478	0.682287329503
0.001333	0.486	0.691233679735
0.001334	0.484	0.688290636287
0.001335	0.48	0.688186021363
0.001336	0.478	0.685212375837
0.001337	0.482	0.694028817845
0.001338	0.488	0.69703371511
0.001339	0.486	0.69699641319
0.00134	0.484	0.696953370033
0.001341	0.484	0.696953370033
0.001342	0.48	0.696850055607
0.001343	0.482	0.694028817845
0.001344	0.482	0.694028817845
0.001345	0.484	0.696953370033
0.001346	0.492	0.702805805326
0.001347	0.492	0.702805805326
0.001348	0.49	0.699928567784
0.001349	0.492	0.708474417322
0.00135	0.482	0.694028817845
0.001351	0.494	0.708494177817
0.001352	0.49	0.702780193233
0.001353	0.488	0.699897135299
0.001354	0.49	0.702780193233
0.001355	0.488	0.702748888295
0.001356	0.486	0.694121026911
0.001357	0.488	0.699897135299
0.001358	0.488	0.699897135299
0.001359	0.482	0.699768533159
0.00136	0.488	0.699897135299
0.001361	0.488	0.694158483345
0.001362	0.494	0.699974285242
0.001363	0.49	0.694190175672
0.001364	0.492	0.697091098781
0.001365	0.488	0.69703371511
0.001366	0.484	0.699817118968
0.001367	0.478	0.699654200302
0.001368	0.484	0.699817118968
0.001369	0.482	0.699768533159
0.00137	0.482	0.702620808118
0.001371	0.48	0.696850055607
0.001372	0.472	0.684993430625
0.001373	0.478	0.693913539283
0.001374	0.48	0.696850055607
0.001375	0.48	0.696850055607
0.001376	0.474	0.690886387187
0.001377	0.47	0.681982404465
0.001378	0.472	0.682067445345
0.001379	0.472	0.679128853753
0.00138	0.464	0.681692012569
0.001381	0.46	0.675573830162
0.001382	0.462	0.663743926526
0.001383	0.468	0.664060238231
0.001384	0.47	0.658103335351
0.001385	0.472	0.664240920149
0.001386	0.46	0.657571288911
0.001387	0.468	0.667065214203
0.001388	0.466	0.663960842219
0.001389	0.47	0.676091709755
0.00139	0.466	0.675902359812
0.001391	0.462	0.672722825538
0.001392	0.462	0.669743234382
0.001393	0.458	0.663502825917
0.001394	0.464	0.672832817273
0.001395	0.462	0.672722825538
0.001396	0.47	0.687822651561
0.001397	0.47	0.687822651561
0.001398	0.478	0.691025325151
0.001399	0.474	0.685072258963
0.0014	0.48	0.693974062916
0.001401	0.474	0.679208362728
0.001402	0.466	0.669958207652
0.001403	0.462	0.669743234382
0.001404	0.466	0.678854918226
0.001405	0.464	0.672832817273
0.001406	0.46	0.672606868832
0.001407	0.466	0.678854918226
0.001408	0.472	0.690808222302
0.001409	0.472	0.696574475559
0.00141	0.466	0.693429160044
0.001411	0.476	0.702441456635
0.001412	0.472	0.710785481
0.001413	0.466	0.704871619517
0.001414	0.464	0.701928771315
0.001415	0.474	0.702370272719
0.001416	0.47	0.699356847396
0.001417	0.46	0.687313611098
0.001418	0.46	0.687313611098
0.001419	0.454	0.681090302383
0.00142	0.458	0.68134866258
0.001421	0.46	0.687313611098
0.001422	0.462	0.687427087043
0.001423	0.454	0.675191824595
0.001424	0.456	0.678280178098
0.001425	0.462	0.687427087043
0.001426	0.458	0.687194295669
0.001427	0.458	0.687194295669
0.001428	0.454	0.686938134041
0.001429	0.448	0.683590520707
0.00143	0.45	0.683739716559
0.001431	0.45	0.680808343075
0.001432	0.448	0.680658504685
0.001433	0.448	0.680658504685
0.001434	0.444	0.683274469009
0.001435	0.442	0.683107604994
0.001436	0.44	0.685857127979
0.001437	0.442	0.688938313639
0.001438	0.442	0.688938313639
0.001439	0.428	0.67883429495
0.00144	0.424	0.681339856459
0.001441	0.42	0.677938050267
0.001442	0.424	0.678398113205
0.001443	0.426	0.672699041177
0.001444	0.428	0.67883429495
0.001445	0.426	0.675665597763
0.001446	0.426	0.669719344203
0.001447	0.428	0.6699373105
0.001448	0.426	0.669719344203
0.001449	0.416	0.662528489953
0.00145	0.418	0.659754499795
0.001451	0.418	0.656716072591
0.001452	0.416	0.653409519367
0.001453	0.418	0.650596649238
0.001454	0.42	0.653911308971
0.001455	0.42	0.650845603811
0.001456	0.42	0.650845603811
0.001457	0.43	0.661135387043
0.001458	0.432	0.661344085934
0.001459	0.436	0.658713898442
0.00146	0.438	0.670936658709
0.001461	0.43	0.664153596693
0.001462	0.43	0.661135387043
0.001463	0.43	0.658103335351
0.001464	0.434	0.658516514599
0.001465	0.442	0.665308950789
0.001466	0.45	0.668954408013
0.001467	0.454	0.672223177226
0.001468	0.454	0.672223177226
0.001469	0.454	0.672223177226
0.00147	0.45	0.671937497093
0.001471	0.45	0.671937497093
0.001472	0.45	0.671937497093
0.001473	0.452	0.672083328167
0.001474	0.456	0.675325106893
0.001475	0.454	0.675191824595
0.001476	0.448	0.671785680109
0.001477	0.45	0.680808343075
0.001478	0.444	0.680341090924
0.001479	0.448	0.683590520707
0.00148	0.448	0.683590520707
0.001481	0.444	0.683274469009
0.001482	0.442	0.683107604994
0.001483	0.448	0.683590520707
0.001484	0.446	0.683435439526
0.001485	0.444	0.683274469009
0.001486	0.446	0.674599140231
0.001487	0.452	0.672083328167
0.001488	0.456	0.678280178098
0.001489	0.448	0.668801913873
0.00149	0.442	0.665308950789
0.001491	0.442	0.668308312084
0.001492	0.44	0.665131565933
0.001493	0.422	0.663261637666
0.001494	0.42	0.66302337817
0.001495	0.42	0.669029147347
0.001496	0.426	0.669719344203
0.001497	0.426	0.666726330663
0.001498	0.424	0.666501312827
0.001499	0.418	0.659754499795
0.0015	0.418	0.659754499795
0.001501	0.42	0.66
0.001502	0.426	0.669719344203
0.001503	0.42	0.66302337817
0.001504	0.416	0.659502843057
0.001505	0.416	0.662528489953
0.001506	0.418	0.662778997857
0.001507	0.416	0.659502843057
0.001508	0.416	0.656463251066
0.001509	0.412	0.655939021556
0.00151	0.41	0.658710862215
0.001511	0.414	0.653149293807
0.001512	0.42	0.66302337817
0.001513	0.422	0.666270215453
0.001514	0.418	0.653663522005
0.001515	0.424	0.660472558098
0.001516	0.422	0.657203164935
0.001517	0.422	0.663261637666
0.001518	0.422	0.663261637666
0.001519	0.428	0.6699373105
0.00152	0.422	0.660239350539
0.001521	0.418	0.653663522005
0.001522	0.422	0.651088319662
0.001523	0.42	0.644670458451
0.001524	0.42	0.647765389628
0.001525	0.432	0.652208555602
0.001526	0.432	0.655267884151
0.001527	0.432	0.646046437959
0.001528	0.428	0.645612887108
0.001529	0.424	0.642046727271
0.00153	0.424	0.642046727271
0.001531	0.424	0.645154245123
0.001532	0.43	0.655057249406
0.001533	0.424	0.645154245123
0.001534	0.418	0.638181792282
0.001535	0.41	0.627614531381
0.001536	0.41	0.633955834424
0.001537	0.414	0.634510835211
0.001538	0.416	0.641049140082
0.001539	0.412	0.634236548931
0.00154	0.414	0.634510835211
0.001541	0.414	0.631350932525
0.001542	0.408	0.620915453182
0.001543	0.408	0.624128191961
0.001544	0.412	0.624704730253
0.001545	0.41	0.62441973063
0.001546	0.412	0.627898080902
0.001547	0.402	0.626415197772
0.001548	0.4	0.629285308902
0.001549	0.404	0.636226374807
0.00155	0.406	0.636524940595
0.001551	0.402	0.635921378788
0.001552	0.402	0.635921378788
0.001553	0.406	0.645882342227
0.001554	0.404	0.64558810398
0.001555	0.406	0.645882342227
0.001556	0.41	0.649538297562
0.001557	0.404	0.648678656964
0.001558	0.404	0.648678656964
0.001559	0.41	0.65261014396
0.00156	0.416	0.656463251066
0.001561	0.418	0.656716072591
0.001562	0.414	0.653149293807
0.001563	0.414	0.643897507372
0.001564	0.42	0.644670458451
0.001565	0.416	0.641049140082
0.001566	0.416	0.647258835397
0.001567	0.412	0.640512294964
0.001568	0.41	0.6402343321
0.001569	0.41	0.637102817448
0.00157	0.414	0.643897507372
0.001571	0.412	0.643627221301
0.001572	0.41	0.643350604259
0.001573	0.406	0.636524940595
0.001574	0.408	0.643067648074
0.001575	0.406	0.642778344377
0.001576	0.404	0.642482684592
0.001577	0.408	0.649258038071
0.001578	0.406	0.648971493981
0.001579	0.41	0.646451854356
0.00158	0.404	0.642482684592
0.001581	0.4	0.638748776907
0.001582	0.392	0.631138653546
0.001583	0.394	0.631477632225
0.001584	0.38	0.622575296651
0.001585	0.384	0.610363825927
0.001586	0.382	0.609980327552
0.001587	0.38	0.606300255649
0.001588	0.392	0.615090237282
0.001589	0.386	0.607456994363
0.00159	0.392	0.61183004176
0.001591	0.394	0.612179712176
0.001592	0.394	0.612179712176
0.001593	0.404	0.623525460587
0.001594	0.404	0.620309600119
0.001595	0.406	0.623830105077
0.001596	0.414	0.631350932525
0.001597	0.412	0.631075272848
0.001598	0.416	0.631620139008
0.001599	0.414	0.631350932525
0.0016	0.408	0.617686004374
0.001601	0.402	0.616762515074
0.001602	0.406	0.617384807069
0.001603	0.396	0.612522652642
0.001604	0.39	0.608194047981
0.001605	0.382	0.603387106259
0.001606	0.378	0.58916551155
0.001607	0.378	0.58916551155
0.001608	0.384	0.59037615128
0.001609	0.382	0.589979660666
0.00161	0.378	0.582336672381
0.001611	0.374	0.581484307613
0.001612	0.366	0.589952540464
0.001613	0.368	0.593781104448
0.001614	0.368	0.590403252024
0.001615	0.366	0.586552640434
0.001616	0.368	0.583588896399
0.001617	0.374	0.588323040514
0.001618	0.372	0.587891146387
0.001619	0.374	0.591712768157
0.00162	0.378	0.599262880546
0.001621	0.382	0.600063329991
0.001622	0.382	0.596721040353
0.001623	0.382	0.600063329991
0.001624	0.378	0.592550419796
0.001625	0.386	0.594141397312
0.001626	0.378	0.592550419796
0.001627	0.378	0.595916101477
0.001628	0.376	0.595503148606
0.001629	0.378	0.595916101477
0.00163	0.374	0.595083187462
0.001631	0.378	0.599262880546
0.001632	0.38	0.596322060635
0.001633	0.382	0.593359924498
0.001634	0.386	0.597498117152
0.001635	0.396	0.605957094191
0.001636	0.398	0.606296956944
0.001637	0.394	0.602298929104
0.001638	0.396	0.599319614229
0.001639	0.394	0.592253324178
0.00164	0.394	0.592253324178
0.001641	0.394	0.592253324178
0.001642	0.392	0.591891882019
0.001643	0.392	0.598611727249
0.001644	0.392	0.601943518945
0.001645	0.388	0.601212108993
0.001646	0.386	0.600836084136
0.001647	0.376	0.585340926299
0.001648	0.374	0.581484307613
0.001649	0.374	0.581484307613
0.00165	0.374	0.57803460104
0.001651	0.374	0.57803460104
0.001652	0.378	0.58576104343
0.001653	0.374	0.584913668844
0.001654	0.38	0.589576118919
0.001655	0.366	0.572751254909
0.001656	0.37	0.57714816122
0.001657	0.368	0.576694026326
0.001658	0.374	0.584913668844
0.001659	0.372	0.584479255406
0.00166	0.38	0.592958683215
0.001661	0.382	0.593359924498
0.001662	0.382	0.593359924498
0.001663	0.38	0.589576118919
0.001664	0.378	0.595916101477
0.001665	0.376	0.595503148606
0.001666	0.374	0.595083187462
0.001667	0.37	0.59422218067
0.001668	0.374	0.598434624667
0.001669	0.374	0.595083187462
0.00167	0.378	0.595916101477
0.001671	0.38	0.599666574023
0.001672	0.386	0.604155609094
0.001673	0.388	0.6078289233
0.001674	0.39	0.608194047981
0.001675	0.394	0.612179712176
0.001676	0.394	0.612179712176
0.001677	0.396	0.612522652642
0.001678	0.388	0.6078289233
0.001679	0.38	0.606300255649
0.00168	0.37	0.597578446733
0.001681	0.366	0.589952540464
0.001682	0.37	0.590846849869
0.001683	0.368	0.593781104448
0.001684	0.374	0.598434624667
0.001685	0.372	0.598010033361
0.001686	0.372	0.598010033361
0.001687	0.37	0.59422218067
0.001688	0.372	0.598010033361
0.001689	0.372	0.604661888993
0.00169	0.376	0.608788961792
0.001691	0.38	0.609590026165
0.001692	0.382	0.609980327552
0.001693	0.384	0.610363825927
0.001694	0.39	0.611473629848
0.001695	0.388	0.6078289233
0.001696	0.382	0.606692673435
0.001697	0.38	0.599666574023
0.001698	0.378	0.602591071955
0.001699	0.378	0.602591071955
0.0017	0.372	0.591283350011
0.001701	0.382	0.596721040353
0.001702	0.378	0.595916101477
0.001703	0.376	0.592135119715
0.001704	0.37	0.590846849869
0.001705	0.37	0.59422218067
0.001706	0.372	0.594656203196
0.001707	0.368	0.590403252024
0.001708	0.37	0.587452125709
0.001709	0.366	0.583132917953
0.00171	0.36	0.574804314528
0.001711	0.358	0.570820462142
0.001712	0.362	0.582199278598
0.001713	0.364	0.582669717765
0.001714	0.368	0.583588896399
0.001715	0.366	0.583132917953
0.001716	0.364	0.582669717765
0.001717	0.368	0.583588896399
0.001718	0.364	0.582669717765
0.001719	0.36	0.578273291792
0.00172	0.362	0.585624453041
0.001721	0.36	0.585149553533
0.001722	0.364	0.582669717765
0.001723	0.358	0.5777854273
0.001724	0.354	0.576787655901
0.001725	0.348	0.564708774502
0.001726	0.346	0.564166642048
0.001727	0.352	0.57627771083
0.001728	0.354	0.580244775935
0.001729	0.356	0.590985617422
0.00173	0.362	0.592415394803
0.001731	0.36	0.591945943478
0.001732	0.364	0.589494698874
0.001733	0.362	0.582199278598
0.001734	0.36	0.58172158289
0.001735	0.362	0.582199278598
0.001736	0.36	0.58172158289
0.001737	0.362	0.582199278598
0.001738	0.358	0.584667426833
0.001739	0.354	0.587097947535
0.00174	0.354	0.597230273848
0.001741	0.358	0.598193948482
0.001742	0.362	0.599129368334
0.001743	0.362	0.602458297312
0.001744	0.356	0.60105241036
0.001745	0.35	0.596238207431
0.001746	0.344	0.584520316157
0.001747	0.346	0.58162187029
0.001748	0.346	0.588459004519
0.001749	0.344	0.581088633515
0.00175	0.344	0.581088633515
0.001751	0.342	0.583982876461
0.001752	0.344	0.587931968854
0.001753	0.346	0.588459004519
0.001754	0.35	0.589491306128
0.001755	0.352	0.58999661016
0.001756	0.358	0.591469356772
0.001757	0.35	0.589491306128
0.001758	0.344	0.584520316157
0.001759	0.346	0.585050425177
0.00176	0.34	0.583438085833
0.001761	0.334	0.574842587149
0.001762	0.334	0.585187149551
0.001763	0.332	0.58461611336
0.001764	0.336	0.592540293989
0.001765	0.334	0.591983107867
0.001766	0.33	0.587452125709
0.001767	0.336	0.589155327567
0.001768	0.338	0.596452848094
0.001769	0.344	0.604701579293
0.00177	0.35	0.609507998307
0.001771	0.354	0.61047850085
0.001772	0.354	0.61047850085
0.001773	0.35	0.606217782649
0.001774	0.352	0.60340367914
0.001775	0.356	0.604370747141
0.001776	0.352	0.606709156021
0.001777	0.348	0.602408499276
0.001778	0.35	0.599583188557
0.001779	0.342	0.590792687836
0.00178	0.342	0.590792687836
0.001781	0.342	0.594168326318
0.001782	0.346	0.598568291843
0.001783	0.344	0.594696561281
0.001784	0.34	0.586856030045
0.001785	0.34	0.586856030045
0.001786	0.348	0.585573223432
0.001787	0.348	0.585573223432
0.001788	0.344	0.581088633515
0.001789	0.346	0.588459004519
0.00179	0.344	0.587931968854
0.001791	0.338	0.582885923659
0.001792	0.342	0.587397650659
0.001793	0.344	0.591323938294
0.001794	0.342	0.590792687836
0.001795	0.342	0.590792687836
0.001796	0.342	0.594168326318
0.001797	0.342	0.594168326318
0.001798	0.34	0.593632883186
0.001799	0.338	0.593090212362
0.0018	0.344	0.594696561281
0.001801	0.342	0.590792687836
0.001802	0.344	0.591323938294
0.001803	0.338	0.582885923659
0.001804	0.34	0.590254182535
0.001805	0.342	0.594168326318
0.001806	0.344	0.594696561281
0.001807	0.342	0.583982876461
0.001808	0.348	0.588978777207
0.001809	0.35	0.589491306128
0.00181	0.342	0.580548016963
0.001811	0.344	0.57763656394
0.001812	0.344	0.57763656394
0.001813	0.344	0.581088633515
0.001814	0.348	0.582147747569
0.001815	0.338	0.575982638627
0.001816	0.336	0.571930065655
0.001817	0.346	0.588459004519
0.001818	0.346	0.591847953448
0.001819	0.338	0.582885923659
0.00182	0.336	0.582326368972
0.001821	0.334	0.58175940044
0.001822	0.332	0.581184996365
0.001823	0.334	0.588594937117
0.001824	0.336	0.589155327567
0.001825	0.336	0.589155327567
0.001826	0.338	0.589708402518
0.001827	0.334	0.585187149551
0.001828	0.33	0.584037670018
0.001829	0.328	0.583451797495
0.00183	0.328	0.580013792939
0.001831	0.324	0.57881257761
0.001832	0.324	0.57881257761
0.001833	0.324	0.582257674917
0.001834	0.326	0.586279796684
0.001835	0.32	0.577581163128
0.001836	0.318	0.576954070962
0.001837	0.314	0.575676992766
0.001838	0.316	0.576319355913
0.001839	0.32	0.577581163128
0.00184	0.316	0.565812689854
0.001841	0.322	0.571240754849
0.001842	0.316	0.562266840566
0.001843	0.322	0.567728808499
0.001844	0.324	0.568352003603
0.001845	0.326	0.56896748589
0.001846	0.324	0.568352003603
0.001847	0.326	0.56896748589
0.001848	0.328	0.566053001052
0.001849	0.332	0.567253029961
0.00185	0.33	0.56665686266
0.001851	0.326	0.561893228292
0.001852	0.33	0.56665686266
0.001853	0.334	0.564308426306
0.001854	0.334	0.564308426306
0.001855	0.336	0.564892910205
0.001856	0.338	0.561921702731
0.001857	0.334	0.553573843313
0.001858	0.336	0.557766976434
0.001859	0.336	0.561341250934
0.00186	0.338	0.565469716254
0.001861	0.336	0.564892910205
0.001862	0.332	0.563716240674
0.001863	0.334	0.564308426306
0.001864	0.336	0.564892910205
0.001865	0.338	0.565469716254
0.001866	0.336	0.564892910205
0.001867	0.332	0.563716240674
0.001868	0.336	0.568422378166
0.001869	0.336	0.568422378166
0.00187	0.334	0.560753065083
0.001871	0.33	0.555967624957
0.001872	0.334	0.564308426306
0.001873	0.328	0.558941857441
0.001874	0.328	0.5625086666
0.001875	0.33	0.570175411606
0.001876	0.33	0.56665686266
0.001877	0.334	0.567841527189
0.001878	0.332	0.563716240674
0.001879	0.332	0.567253029961
0.00188	0.336	0.571930065655
0.001881	0.33	0.56665686266
0.001882	0.328	0.566053001052
0.001883	0.322	0.56419500175
0.001884	0.324	0.564822095885
0.001885	0.326	0.56896748589
0.001886	0.328	0.573075911202
0.001887	0.324	0.571860122757
0.001888	0.328	0.573075911202
0.001889	0.332	0.577733502577
0.00189	0.338	0.579444561628
0.001891	0.342	0.587397650659
0.001892	0.336	0.589155327567
0.001893	0.33	0.587452125709
0.001894	0.338	0.596452848094
0.001895	0.346	0.598568291843
0.001896	0.354	0.603890718591
0.001897	0.356	0.604370747141
0.001898	0.354	0.603890718591
0.001899	0.354	0.603890718591
0.0019	0.356	0.604370747141
0.001901	0.35	0.592874354311
0.001902	0.354	0.600569729507
0.001903	0.35	0.599583188557
0.001904	0.352	0.596737798367
0.001905	0.352	0.600079994667
0.001906	0.348	0.592364752496
0.001907	0.352	0.593376777436
0.001908	0.354	0.593872040089
0.001909	0.356	0.594360160172
0.00191	0.35	0.592874354311
0.001911	0.35	0.596238207431
0.001912	0.348	0.595731483136
0.001913	0.346	0.595217607266
0.001914	0.344	0.591323938294
0.001915	0.346	0.595217607266
0.001916	0.344	0.594696561281
0.001917	0.346	0.591847953448
0.001918	0.348	0.592364752496
0.001919	0.348	0.599079293583
0.00192	0.344	0.591323938294
0.001921	0.344	0.591323938294
0.001922	0.34	0.586856030045
0.001923	0.342	0.594168326318
0.001924	0.336	0.592540293989
0.001925	0.332	0.591418633457
0.001926	0.33	0.587452125709
0.001927	0.334	0.591983107867
0.001928	0.334	0.585187149551
0.001929	0.33	0.584037670018
0.00193	0.332	0.58461611336
0.001931	0.334	0.591983107867
0.001932	0.334	0.595351996721
0.001933	0.334	0.595351996721
0.001934	0.326	0.586279796684
0.001935	0.328	0.583451797495
0.001936	0.328	0.583451797495
0.001937	0.332	0.58461611336
0.001938	0.338	0.593090212362
0.001939	0.332	0.591418633457
0.00194	0.34	0.603655530911
0.001941	0.346	0.611787544823
0.001942	0.344	0.601385067989
0.001943	0.344	0.59805016512
0.001944	0.334	0.591983107867
0.001945	0.334	0.591983107867
0.001946	0.33	0.587452125709
0.001947	0.328	0.590267735862
0.001948	0.33	0.590846849869
0.001949	0.33	0.59422218067
0.00195	0.328	0.590267735862
0.001951	0.328	0.58686966185
0.001952	0.328	0.58686966185
0.001953	0.326	0.586279796684
0.001954	0.32	0.584465567848
0.001955	0.322	0.585077772608
0.001956	0.328	0.590267735862
0.001957	0.326	0.58968126984
0.001958	0.328	0.590267735862
0.001959	0.33	0.590846849869
0.00196	0.328	0.597005862618
0.001961	0.324	0.595838904403
0.001962	0.322	0.598595021697
0.001963	0.32	0.597996655509
0.001964	0.322	0.595244487585
0.001965	0.322	0.5918749868
0.001966	0.328	0.600346566576
0.001967	0.328	0.600346566576
0.001968	0.33	0.600915967503
0.001969	0.326	0.596426022236
0.00197	0.332	0.608092098288
0.001971	0.334	0.608641109358
0.001972	0.33	0.600915967503
0.001973	0.326	0.593063234403
0.001974	0.324	0.595838904403
0.001975	0.326	0.596426022236
0.001976	0.33	0.597578446733
0.001977	0.328	0.593646359376
0.001978	0.328	0.593646359376
0.001979	0.322	0.5918749868
0.00198	0.324	0.592472784185
0.001981	0.326	0.596426022236
0.001982	0.33	0.597578446733
0.001983	0.326	0.596426022236
0.001984	0.328	0.600346566576
0.001985	0.33	0.597578446733
0.001986	0.326	0.58968126984
0.001987	0.33	0.597578446733
0.001988	0.33	0.597578446733
0.001989	0.326	0.5997699559
0.00199	0.326	0.5997699559
0.001991	0.33	0.607536007163
0.001992	0.33	0.604235053601
0.001993	0.33	0.604235053601
0.001994	0.33	0.604235053601
0.001995	0.328	0.603668783357
0.001996	0.326	0.5997699559
0.001997	0.326	0.596426022236
0.001998	0.32	0.584465567848
[truncated: 8,002 more rows]
