# Supplementary material for: The Influence of Synaptic Size on AMPA Receptor Activation: A Monte Carlo Model
Source: PLoS One. 2015 Jun 24;10(6):e0130924. doi: 10.1371/journal.pone.0130924 (PMC4479604; doi:10.1371/journal.pone.0130924)
Supplement: S1 Dataset — This package contains the experimental data used as basis for the analysis presented in the paper. (ZIP) [file pone.0130924.s001.zip › S1 Simulation data/training/1193_8549_161_278.csv]

time	AMPA.O.mean	AMPA.O.stdev
0.0	0.0	0.0
1e-06	0.0	0.0
2e-06	0.048	0.213766227454
3e-06	0.174	0.42393867481
4e-06	0.426	0.645386705782
5e-06	0.754	0.854098354992
6e-06	1.15	1.05995282914
7e-06	1.566	1.2592235703
8e-06	2.028	1.44472004208
9e-06	2.478	1.59044522069
1e-05	2.952	1.73830262037
1.1e-05	3.542	1.89742878654
1.2e-05	4.092	2.05122792493
1.3e-05	4.654	2.16662964071
1.4e-05	5.156	2.26443458726
1.5e-05	5.642	2.38868918028
1.6e-05	6.142	2.43594663324
1.7e-05	6.62	2.54078727957
1.8e-05	7.028	2.56343831601
1.9e-05	7.538	2.62612947129
2e-05	8.03	2.68721044952
2.1e-05	8.488	2.71106178462
2.2e-05	8.904	2.73473655038
2.3e-05	9.302	2.88769735256
2.4e-05	9.668	2.93287844958
2.5e-05	9.992	2.99865569881
2.6e-05	10.356	3.12302161376
2.7e-05	10.726	3.20420411335
2.8e-05	11.022	3.27620451132
2.9e-05	11.322	3.33501364315
3e-05	11.596	3.37116953
3.1e-05	11.842	3.37061359399
3.2e-05	12.152	3.44047903641
3.3e-05	12.334	3.48804300432
3.4e-05	12.552	3.57537354692
3.5e-05	12.724	3.61881527575
3.6e-05	12.914	3.62527295524
3.7e-05	13.076	3.57801956395
3.8e-05	13.244	3.63819515694
3.9e-05	13.432	3.63336978575
4e-05	13.612	3.6597070921
4.1e-05	13.732	3.67697919494
4.2e-05	13.82	3.63092274773
4.3e-05	13.97	3.63443255543
4.4e-05	14.172	3.71246764296
4.5e-05	14.288	3.70797195243
4.6e-05	14.374	3.69785397224
4.7e-05	14.494	3.72209134762
4.8e-05	14.602	3.72606977927
4.9e-05	14.708	3.7038812076
5e-05	14.782	3.72538266491
5.1e-05	14.848	3.72302242808
5.2e-05	14.896	3.6955627447
5.3e-05	14.964	3.71142883537
5.4e-05	14.98	3.73893032832
5.5e-05	14.97	3.72788143588
5.6e-05	15.032	3.80249602235
5.7e-05	15.03	3.7758575185
5.8e-05	15.108	3.81370371162
5.9e-05	15.136	3.79334997067
6e-05	15.194	3.79846863881
6.1e-05	15.174	3.82357476715
6.2e-05	15.232	3.81970888943
6.3e-05	15.278	3.81322907783
6.4e-05	15.222	3.81322907783
6.5e-05	15.24	3.77708882607
6.6e-05	15.232	3.81237144046
6.7e-05	15.238	3.83632063311
6.8e-05	15.274	3.8458970345
6.9e-05	15.23	3.82689168909
7e-05	15.266	3.83343762177
7.1e-05	15.294	3.87189411012
7.2e-05	15.288	3.89372007212
7.3e-05	15.264	3.89439391947
7.4e-05	15.218	3.89030538647
7.5e-05	15.2	3.8230877573
7.6e-05	15.196	3.83269930989
7.7e-05	15.214	3.86422100817
7.8e-05	15.154	3.87172881282
7.9e-05	15.11	3.85718809497
8e-05	15.056	3.82895077012
8.1e-05	15.002	3.78972241728
8.2e-05	14.988	3.79998105258
8.3e-05	14.958	3.79581822536
8.4e-05	14.926	3.78001640208
8.5e-05	14.878	3.80040997788
8.6e-05	14.84	3.77232024091
8.7e-05	14.838	3.7586907295
8.8e-05	14.802	3.75003946646
8.9e-05	14.828	3.76701685688
9e-05	14.838	3.72555445538
9.1e-05	14.844	3.71209698149
9.2e-05	14.806	3.64257656062
9.3e-05	14.75	3.64081034936
9.4e-05	14.66	3.64642290471
9.5e-05	14.64	3.62524481932
9.6e-05	14.642	3.6427786098
9.7e-05	14.624	3.64069004448
9.8e-05	14.594	3.62948536297
9.9e-05	14.516	3.60801108646
0.0001	14.434	3.61906673053
0.000101	14.424	3.58723068676
0.000102	14.406	3.61236266175
0.000103	14.346	3.58249689463
0.000104	14.324	3.61980993976
0.000105	14.286	3.65351939915
0.000106	14.294	3.685045997
0.000107	14.28	3.65206790736
0.000108	14.256	3.66148385221
0.000109	14.234	3.67957117067
0.00011	14.186	3.67143078377
0.000111	14.156	3.68017173512
0.000112	14.156	3.67473318759
0.000113	14.096	3.66316584391
0.000114	14.066	3.68315679818
0.000115	14.064	3.6501923237
0.000116	14.004	3.64417123637
0.000117	13.92	3.60799113081
0.000118	13.902	3.60283166412
0.000119	13.858	3.5465244959
0.00012	13.814	3.57706639581
0.000121	13.79	3.53862967828
0.000122	13.774	3.58370255462
0.000123	13.776	3.55497172985
0.000124	13.75	3.51219304709
0.000125	13.678	3.50518416064
0.000126	13.656	3.47874460115
0.000127	13.636	3.52072492535
0.000128	13.626	3.51028830725
0.000129	13.606	3.48636831101
0.00013	13.544	3.42579392258
0.000131	13.516	3.44234571187
0.000132	13.48	3.45624073236
0.000133	13.476	3.46026357378
0.000134	13.4	3.48367621917
0.000135	13.356	3.40371326642
0.000136	13.35	3.41225731738
0.000137	13.332	3.41376273341
0.000138	13.282	3.41913380844
0.000139	13.242	3.38872188295
0.00014	13.184	3.40971318442
0.000141	13.132	3.44246655757
0.000142	13.108	3.44504513759
0.000143	13.104	3.47579976408
0.000144	13.064	3.45946585472
0.000145	13.02	3.41988303894
0.000146	13.01	3.46956769641
0.000147	12.972	3.45878822711
0.000148	12.98	3.47096528361
0.000149	12.936	3.46928004058
0.00015	12.89	3.45281044947
0.000151	12.834	3.41854413457
0.000152	12.852	3.40148438185
0.000153	12.796	3.37733385972
0.000154	12.714	3.40296987938
0.000155	12.656	3.44117189341
0.000156	12.628	3.44000232558
0.000157	12.608	3.40151966039
0.000158	12.602	3.37336567837
0.000159	12.586	3.39449613345
0.00016	12.606	3.41214946918
0.000161	12.578	3.37696846299
0.000162	12.554	3.35068410925
0.000163	12.494	3.32053670361
0.000164	12.458	3.27356625105
0.000165	12.4	3.30575256182
0.000166	12.32	3.27804819977
0.000167	12.316	3.28757418167
0.000168	12.294	3.32559227808
0.000169	12.282	3.36607724213
0.00017	12.264	3.36426871697
0.000171	12.232	3.34875738148
0.000172	12.228	3.32746389913
0.000173	12.202	3.34562340977
0.000174	12.11	3.35944935964
0.000175	12.068	3.3399664669
0.000176	12.024	3.33218006716
0.000177	11.958	3.34906494413
0.000178	11.932	3.34535140157
0.000179	11.922	3.34423623567
0.00018	11.856	3.35786598899
0.000181	11.846	3.38737125217
0.000182	11.802	3.39511354744
0.000183	11.75	3.36147289146
0.000184	11.7	3.36541230758
0.000185	11.7	3.37964495177
0.000186	11.656	3.36536238762
0.000187	11.616	3.29674748806
0.000188	11.61	3.28418939771
0.000189	11.63	3.33063057093
0.00019	11.626	3.32717958638
0.000191	11.568	3.34684567914
0.000192	11.564	3.33315226175
0.000193	11.55	3.31775526524
0.000194	11.526	3.31501493209
0.000195	11.52	3.34388995034
0.000196	11.498	3.31511628755
0.000197	11.426	3.26443318204
0.000198	11.35	3.25630158308
0.000199	11.314	3.2495236574
0.0002	11.246	3.23442174121
0.000201	11.196	3.19837208592
0.000202	11.186	3.23657287883
0.000203	11.142	3.26218270488
0.000204	11.148	3.29394839061
0.000205	11.136	3.29567959608
0.000206	11.088	3.27051310959
0.000207	11.062	3.32116786688
0.000208	11.022	3.3071915578
0.000209	10.998	3.28481293227
0.00021	10.996	3.30937818933
0.000211	10.948	3.3035278113
0.000212	10.894	3.24942517994
0.000213	10.856	3.23963948612
0.000214	10.814	3.24274636689
0.000215	10.76	3.20537049341
0.000216	10.688	3.19040060181
0.000217	10.682	3.18321786876
0.000218	10.662	3.16350375375
0.000219	10.622	3.13673652065
0.00022	10.61	3.13335283682
0.000221	10.564	3.13335347511
0.000222	10.52	3.10122556419
0.000223	10.486	3.09932315192
0.000224	10.45	3.09507673572
0.000225	10.416	3.10144224515
0.000226	10.392	3.08193705322
0.000227	10.396	3.0625453466
0.000228	10.398	3.0684843164
0.000229	10.418	3.08273839305
0.00023	10.394	3.05920970187
0.000231	10.438	3.0682496639
0.000232	10.406	3.06547940786
0.000233	10.372	3.02483321854
0.000234	10.354	3.04247990955
0.000235	10.372	3.06294237621
0.000236	10.348	3.07292954687
0.000237	10.362	3.09434257961
0.000238	10.304	3.08603045999
0.000239	10.264	3.04931205356
0.00024	10.238	3.03535105054
0.000241	10.206	3.04098076285
0.000242	10.142	3.04792322738
0.000243	10.11	3.05252354618
0.000244	10.07	3.04320554679
0.000245	10.018	3.02682606041
0.000246	9.97	2.98949828567
0.000247	9.93	2.97339872873
0.000248	9.898	2.94882959833
0.000249	9.878	2.95416925717
0.00025	9.898	2.95966146713
0.000251	9.884	2.98639314224
0.000252	9.84	2.99372677444
0.000253	9.83	3.00218253942
0.000254	9.776	2.97620967003
0.000255	9.736	2.97158274325
0.000256	9.712	2.95923233289
0.000257	9.676	2.95279934977
0.000258	9.648	2.94552134604
0.000259	9.58	2.9325074595
0.00026	9.556	2.97571235169
0.000261	9.556	2.95412660528
0.000262	9.562	2.96212018662
0.000263	9.5	2.9526259499
0.000264	9.476	2.96402159236
0.000265	9.43	2.96666479401
0.000266	9.428	2.97805574159
0.000267	9.424	2.97594085963
0.000268	9.4	2.93462092952
0.000269	9.406	2.92867956595
0.00027	9.38	2.94339939526
0.000271	9.328	2.92034518508
0.000272	9.312	2.96355462241
0.000273	9.29	2.95802298842
0.000274	9.268	2.92919374573
0.000275	9.226	2.92419629984
0.000276	9.196	2.90268565298
0.000277	9.178	2.92340828486
0.000278	9.144	2.92630552062
0.000279	9.148	2.93770250366
0.00028	9.136	2.93215006437
0.000281	9.104	2.91362042826
0.000282	9.07	2.92525212589
0.000283	9.078	2.91957462655
0.000284	9.068	2.91536893034
0.000285	9.042	2.90451992591
0.000286	9.016	2.92638753415
0.000287	8.992	2.91546497149
0.000288	8.964	2.8758831687
0.000289	8.908	2.85368813993
0.00029	8.882	2.82136066464
0.000291	8.882	2.82419475249
0.000292	8.87	2.82295944002
0.000293	8.802	2.8465410589
0.000294	8.802	2.85846042477
0.000295	8.774	2.86686658218
0.000296	8.738	2.85260512514
0.000297	8.68	2.82021275793
0.000298	8.662	2.81562710599
0.000299	8.604	2.79413385506
0.0003	8.578	2.7727091445
0.000301	8.57	2.76353035084
0.000302	8.552	2.73043879258
0.000303	8.532	2.73586841789
0.000304	8.494	2.72359394918
0.000305	8.454	2.69886716976
0.000306	8.434	2.71986102586
0.000307	8.414	2.73689678285
0.000308	8.372	2.70732635639
0.000309	8.334	2.6665415804
0.00031	8.332	2.68882427838
0.000311	8.33	2.71902556075
0.000312	8.28	2.71248963132
0.000313	8.246	2.69693974719
0.000314	8.224	2.69551924497
0.000315	8.238	2.69543243284
0.000316	8.232	2.69261508575
0.000317	8.232	2.69112913105
0.000318	8.196	2.67611359998
0.000319	8.192	2.7031714707
0.00032	8.166	2.71485616562
0.000321	8.172	2.75361870999
0.000322	8.176	2.76568689479
0.000323	8.156	2.76977688632
0.000324	8.124	2.74018685494
0.000325	8.098	2.74597814995
0.000326	8.05	2.71210250544
0.000327	8.022	2.74472512285
0.000328	7.994	2.73897133976
0.000329	7.948	2.69319438585
0.00033	7.906	2.69910429587
0.000331	7.854	2.6564419813
0.000332	7.794	2.67648351387
0.000333	7.792	2.67819640803
0.000334	7.778	2.65945783949
0.000335	7.78	2.6297528401
0.000336	7.786	2.62453881663
0.000337	7.786	2.60848691774
0.000338	7.76	2.59353041239
0.000339	7.728	2.57488174486
0.00034	7.686	2.56581449057
0.000341	7.674	2.5767661904
0.000342	7.65	2.59065628751
0.000343	7.614	2.60710644202
0.000344	7.602	2.61679116477
0.000345	7.588	2.59581509357
0.000346	7.556	2.59670252436
0.000347	7.54	2.61618042191
0.000348	7.522	2.62631224343
0.000349	7.508	2.63703166458
0.00035	7.462	2.6435877137
0.000351	7.424	2.62149270455
0.000352	7.42	2.61449803978
0.000353	7.416	2.59132089869
0.000354	7.392	2.57105737003
0.000355	7.366	2.56437984706
0.000356	7.36	2.53503451653
0.000357	7.376	2.51925068225
0.000358	7.4	2.56281095674
0.000359	7.384	2.55744872871
0.00036	7.368	2.54883816669
0.000361	7.356	2.57240432281
0.000362	7.364	2.57905098825
0.000363	7.36	2.58038756779
0.000364	7.356	2.57706499724
0.000365	7.31	2.54909787964
0.000366	7.288	2.53555832116
0.000367	7.268	2.52193893661
0.000368	7.248	2.52952485657
0.000369	7.2	2.52031744032
0.00037	7.21	2.50397683695
0.000371	7.186	2.53365427792
0.000372	7.116	2.5279525312
0.000373	7.102	2.52420205213
0.000374	7.102	2.54078649241
0.000375	7.08	2.52142816673
0.000376	7.072	2.51133749225
0.000377	7.052	2.52057453768
0.000378	7.05	2.51147367097
0.000379	7.052	2.53481675866
0.00038	7.048	2.54119971667
0.000381	7.034	2.54496443983
0.000382	7.048	2.56314182206
0.000383	7.04	2.58658075459
0.000384	7.014	2.57173171229
0.000385	7.01	2.5616205808
0.000386	7.004	2.58843273044
0.000387	6.966	2.55202742932
0.000388	6.944	2.54182296787
0.000389	6.914	2.51209155884
0.00039	6.888	2.54233278703
0.000391	6.868	2.53506922982
0.000392	6.836	2.53793301724
0.000393	6.804	2.52934457914
0.000394	6.78	2.52103153491
0.000395	6.776	2.51113998017
0.000396	6.726	2.53434883155
0.000397	6.706	2.53841761734
0.000398	6.68	2.54275441205
0.000399	6.654	2.52077051712
0.0004	6.644	2.52690799199
0.000401	6.652	2.55712651232
0.000402	6.64	2.54762634623
0.000403	6.59	2.51592925179
0.000404	6.568	2.50706521654
0.000405	6.558	2.52084033608
0.000406	6.528	2.51738276788
0.000407	6.524	2.5253562125
0.000408	6.472	2.49583973844
0.000409	6.462	2.49971118332
0.00041	6.426	2.50130445968
0.000411	6.416	2.48655263367
0.000412	6.408	2.44816992874
0.000413	6.404	2.44310949407
0.000414	6.366	2.48113764229
0.000415	6.334	2.48000887095
0.000416	6.31	2.47263017858
0.000417	6.288	2.44725478853
0.000418	6.272	2.47103541051
0.000419	6.274	2.45171858091
0.00042	6.25	2.43300226058
0.000421	6.238	2.4342054145
0.000422	6.222	2.4217175723
0.000423	6.22	2.42148714636
0.000424	6.19	2.42608738507
0.000425	6.172	2.4245444933
0.000426	6.166	2.44017294469
0.000427	6.142	2.43019258496
0.000428	6.118	2.42488680148
0.000429	6.11	2.42278765062
0.00043	6.096	2.43449871637
0.000431	6.078	2.43473119666
0.000432	6.028	2.40649454602
0.000433	6.028	2.39483110052
0.000434	6.014	2.37945455935
0.000435	5.994	2.35413763404
0.000436	5.988	2.3511392983
0.000437	5.98	2.33143732491
0.000438	5.958	2.32470127113
0.000439	5.96	2.31222836242
0.00044	5.982	2.30427342128
0.000441	5.948	2.29287941244
0.000442	5.926	2.30575887725
0.000443	5.912	2.29003406088
0.000444	5.908	2.26440632396
0.000445	5.886	2.27178432075
0.000446	5.844	2.24046066692
0.000447	5.844	2.26089893626
0.000448	5.834	2.23750843574
0.000449	5.824	2.24967197609
0.00045	5.802	2.24917673828
0.000451	5.778	2.22636834329
0.000452	5.76	2.23749860335
0.000453	5.742	2.23146498964
0.000454	5.722	2.23801608573
0.000455	5.694	2.24240139137
0.000456	5.684	2.22264347118
0.000457	5.68	2.24535075211
0.000458	5.662	2.22525414279
0.000459	5.65	2.24131657737
0.00046	5.6	2.22171105232
0.000461	5.576	2.22176146334
0.000462	5.588	2.23299261083
0.000463	5.56	2.23481542862
0.000464	5.544	2.23876394468
0.000465	5.55	2.2287889088
0.000466	5.538	2.24333590886
0.000467	5.552	2.23948565523
0.000468	5.536	2.26466421352
0.000469	5.518	2.2480382559
0.00047	5.508	2.25431497356
0.000471	5.492	2.25076342604
0.000472	5.462	2.24155214082
0.000473	5.448	2.24127106794
0.000474	5.432	2.24530087071
0.000475	5.43	2.25235432381
0.000476	5.406	2.24347141725
0.000477	5.394	2.27393139738
0.000478	5.376	2.25889884678
0.000479	5.4	2.26627447587
0.00048	5.376	2.26420493772
0.000481	5.34	2.2557482129
0.000482	5.312	2.22500696628
0.000483	5.296	2.22629378115
0.000484	5.314	2.23414502663
0.000485	5.29	2.22393794877
0.000486	5.276	2.23602862236
0.000487	5.24	2.26327196775
0.000488	5.216	2.23099619005
0.000489	5.2	2.23696222588
0.00049	5.17	2.21655137545
0.000491	5.18	2.21711524283
0.000492	5.152	2.19656459045
0.000493	5.136	2.18208707434
0.000494	5.122	2.20615411973
0.000495	5.11	2.21221608348
0.000496	5.096	2.22323727928
0.000497	5.07	2.21745349444
0.000498	5.04	2.22135094031
0.000499	5.022	2.21664521293
0.0005	5.016	2.2090142598
0.000501	4.998	2.19681496717
0.000502	4.996	2.20816303746
0.000503	4.976	2.20077804424
0.000504	4.956	2.20591568289
0.000505	4.936	2.18538417675
0.000506	4.932	2.20530632793
0.000507	4.926	2.18735548094
0.000508	4.906	2.17742141075
0.000509	4.894	2.20969771688
0.00051	4.888	2.22518673374
0.000511	4.902	2.22089981764
0.000512	4.884	2.21326546081
0.000513	4.872	2.2198234164
0.000514	4.88	2.22925996689
0.000515	4.85	2.22069808844
0.000516	4.866	2.23786594773
0.000517	4.858	2.24094533624
0.000518	4.844	2.23151607657
0.000519	4.816	2.25879259783
0.00052	4.794	2.25556290092
0.000521	4.77	2.25412954375
0.000522	4.764	2.25661339179
0.000523	4.768	2.26587201757
0.000524	4.77	2.24523940817
0.000525	4.772	2.23249098542
0.000526	4.748	2.22452152159
0.000527	4.75	2.20170388563
0.000528	4.742	2.2323610819
0.000529	4.74	2.21729565011
0.00053	4.722	2.20198001807
0.000531	4.724	2.17435599661
0.000532	4.692	2.15340103093
0.000533	4.68	2.14979068749
0.000534	4.68	2.14886016297
0.000535	4.658	2.15244883795
0.000536	4.64	2.14438802459
0.000537	4.612	2.13106921521
0.000538	4.6	2.10902821223
0.000539	4.586	2.10394961917
0.00054	4.58	2.07451199081
0.000541	4.57	2.09883300908
0.000542	4.532	2.09594274731
0.000543	4.53	2.08736676222
0.000544	4.52	2.08652821692
0.000545	4.514	2.08177904687
0.000546	4.498	2.08182516077
0.000547	4.468	2.09498830546
0.000548	4.468	2.10546336943
0.000549	4.458	2.09767394988
0.00055	4.432	2.09603816759
0.000551	4.402	2.08047975236
0.000552	4.404	2.08729106739
0.000553	4.388	2.07013429516
0.000554	4.376	2.06848350247
0.000555	4.346	2.04701831941
0.000556	4.35	2.04829197138
0.000557	4.332	2.06052808765
0.000558	4.328	2.03480121879
0.000559	4.282	2.02841711687
0.00056	4.278	2.02896919641
0.000561	4.282	2.05096952683
0.000562	4.274	2.06468496386
0.000563	4.26	2.04068615911
0.000564	4.246	2.03604616844
0.000565	4.202	2.04284017975
0.000566	4.166	2.02742299484
0.000567	4.142	2.01837459358
0.000568	4.156	1.9979149131
0.000569	4.124	1.99915582184
0.00057	4.11	2.00646455239
0.000571	4.11	1.98542186953
0.000572	4.116	1.99262239273
0.000573	4.1	1.99649693213
0.000574	4.12	1.98937176013
0.000575	4.092	1.98079176089
0.000576	4.058	1.98459970775
0.000577	4.072	1.97454197221
0.000578	4.054	1.96343678279
0.000579	4.04	1.98554778336
0.00058	4.038	1.98003939355
0.000581	4.016	1.98588620016
0.000582	3.996	1.9819142262
0.000583	3.998	1.97332105852
0.000584	3.992	1.98794768543
0.000585	3.994	1.99348037362
0.000586	3.974	1.9852768069
0.000587	3.974	2.01527268626
0.000588	3.974	2.01328686481
0.000589	3.962	1.99713695074
0.00059	3.95	2.00486907303
0.000591	3.934	1.97829320375
0.000592	3.908	1.98885293574
0.000593	3.91	1.96211620451
0.000594	3.88	1.9518196638
0.000595	3.912	1.9442880445
0.000596	3.896	1.97108700975
0.000597	3.866	1.97383991245
0.000598	3.864	1.97015329353
0.000599	3.856	1.97364231815
0.0006	3.834	1.967344403
0.000601	3.794	1.95948054341
0.000602	3.772	1.96265534417
0.000603	3.762	1.96910030217
0.000604	3.76	1.99559514932
0.000605	3.76	1.99759855827
0.000606	3.77	1.98723425896
0.000607	3.766	1.96957965059
0.000608	3.752	1.96430547523
0.000609	3.758	1.97368589193
0.00061	3.742	1.96556251491
0.000611	3.754	1.96201019365
0.000612	3.76	1.96020407101
0.000613	3.75	1.969644638
0.000614	3.722	1.95773236169
0.000615	3.702	1.91968643273
0.000616	3.7	1.90945018264
0.000617	3.692	1.91445449149
0.000618	3.69	1.90837627317
0.000619	3.658	1.90185067763
0.00062	3.662	1.9057166631
0.000621	3.666	1.90011683851
0.000622	3.668	1.88726680679
0.000623	3.654	1.88103269509
0.000624	3.63	1.87752496655
0.000625	3.632	1.85918691906
0.000626	3.634	1.87404482337
0.000627	3.636	1.88772455618
0.000628	3.628	1.86161650186
0.000629	3.606	1.88222315361
0.00063	3.596	1.87210683456
0.000631	3.606	1.85869954538
0.000632	3.598	1.85483045047
0.000633	3.572	1.86890770238
0.000634	3.584	1.86947693219
0.000635	3.57	1.87539329209
0.000636	3.56	1.89166593245
0.000637	3.544	1.87831413773
0.000638	3.518	1.87767835371
0.000639	3.508	1.87987659169
0.00064	3.496	1.8777603681
0.000641	3.496	1.88626191182
0.000642	3.496	1.88414012218
0.000643	3.468	1.87749194406
0.000644	3.456	1.87405015941
0.000645	3.448	1.88660965756
0.000646	3.444	1.88543469789
0.000647	3.438	1.89160143794
0.000648	3.438	1.89582594138
0.000649	3.422	1.91204497855
0.00065	3.43	1.91861929522
0.000651	3.41	1.90312900246
0.000652	3.362	1.87908381931
0.000653	3.35	1.87283208003
0.000654	3.356	1.87650313083
0.000655	3.346	1.86823017854
0.000656	3.322	1.86716790889
0.000657	3.3	1.86064504944
0.000658	3.258	1.84700730914
0.000659	3.258	1.84917170647
0.00066	3.236	1.86018923769
0.000661	3.244	1.85269101579
0.000662	3.258	1.8426708876
0.000663	3.244	1.83206550101
0.000664	3.238	1.83230892592
0.000665	3.222	1.81568609622
0.000666	3.22	1.81096659273
0.000667	3.194	1.80675510239
0.000668	3.178	1.78838362775
0.000669	3.19	1.7905027227
0.00067	3.192	1.79308003168
0.000671	3.182	1.79133358144
0.000672	3.152	1.79913757117
0.000673	3.13	1.78692473261
0.000674	3.12	1.80377382174
0.000675	3.12	1.81482781552
0.000676	3.13	1.81027622202
0.000677	3.132	1.81619822707
0.000678	3.12	1.81262240966
0.000679	3.102	1.81096548835
0.00068	3.082	1.8086669124
0.000681	3.09	1.79830475726
0.000682	3.07	1.78580514055
0.000683	3.064	1.79217856253
0.000684	3.044	1.78607502642
0.000685	3.03	1.77005649627
0.000686	3.012	1.74581098633
0.000687	3.008	1.73318666046
0.000688	2.984	1.72387470542
0.000689	2.986	1.73257149925
0.00069	2.98	1.7180221186
0.000691	2.946	1.71087229214
0.000692	2.944	1.72998959534
0.000693	2.936	1.7005599078
0.000694	2.936	1.70291044979
0.000695	2.92	1.70223382648
0.000696	2.928	1.73170898248
0.000697	2.928	1.73977469806
0.000698	2.924	1.74075385968
0.000699	2.92	1.75088549026
0.0007	2.92	1.73827500701
0.000701	2.914	1.73856377507
0.000702	2.902	1.71008654752
0.000703	2.904	1.71894851581
0.000704	2.898	1.72730888957
0.000705	2.902	1.71825376473
0.000706	2.874	1.70590855558
0.000707	2.876	1.67947134539
0.000708	2.862	1.68016546804
0.000709	2.874	1.66076006696
0.00071	2.868	1.67289449757
0.000711	2.862	1.66702009586
0.000712	2.842	1.6784028122
0.000713	2.818	1.68430282313
0.000714	2.82	1.68511127229
0.000715	2.806	1.67820260994
0.000716	2.818	1.66999281436
0.000717	2.804	1.6654080581
0.000718	2.794	1.65395405015
0.000719	2.776	1.6630766669
0.00072	2.778	1.67233848248
0.000721	2.76	1.65601932356
0.000722	2.768	1.65836546033
0.000723	2.77	1.67842187784
0.000724	2.752	1.66327868982
0.000725	2.74	1.65782990684
0.000726	2.73	1.6532090007
0.000727	2.714	1.63835405209
0.000728	2.696	1.63082310506
0.000729	2.7	1.63401346384
0.00073	2.708	1.6366844534
0.000731	2.696	1.64790290976
0.000732	2.678	1.64387225781
0.000733	2.666	1.65603260837
0.000734	2.68	1.66180624623
0.000735	2.676	1.66343740489
0.000736	2.682	1.66999281436
0.000737	2.682	1.65555912006
0.000738	2.678	1.65720125513
0.000739	2.664	1.66225870429
0.00074	2.668	1.68100446162
0.000741	2.656	1.6785898844
0.000742	2.648	1.66616205694
0.000743	2.646	1.65912145426
0.000744	2.642	1.6510105996
0.000745	2.632	1.62252149446
0.000746	2.606	1.63179778159
0.000747	2.6	1.63340135913
0.000748	2.608	1.63044043129
0.000749	2.608	1.61565342818
0.00075	2.606	1.61330840201
0.000751	2.594	1.59911350441
0.000752	2.584	1.58963643642
0.000753	2.568	1.57269704648
0.000754	2.564	1.58300473783
0.000755	2.552	1.60726351293
0.000756	2.54	1.60137440969
0.000757	2.546	1.59495579876
0.000758	2.526	1.58282153132
0.000759	2.526	1.58912680425
0.00076	2.52	1.60174904401
0.000761	2.532	1.60030497094
0.000762	2.53	1.60906805325
0.000763	2.508	1.61181140336
0.000764	2.498	1.60561390129
0.000765	2.486	1.61425029038
0.000766	2.464	1.59395859419
0.000767	2.438	1.58434718417
0.000768	2.434	1.59299843063
0.000769	2.434	1.58544757088
0.00077	2.436	1.57794296475
0.000771	2.416	1.58963643642
0.000772	2.408	1.58919350615
0.000773	2.382	1.57228368941
0.000774	2.378	1.57579059523
0.000775	2.374	1.57420583152
0.000776	2.364	1.57718229764
0.000777	2.36	1.58063278468
0.000778	2.344	1.57151646507
0.000779	2.344	1.55102030934
0.00078	2.334	1.54869106022
0.000781	2.318	1.53390873262
0.000782	2.318	1.52999215684
0.000783	2.3	1.53818074361
0.000784	2.3	1.54337292966
0.000785	2.29	1.53814823733
0.000786	2.286	1.5388970076
0.000787	2.288	1.55082429695
0.000788	2.266	1.54377589047
0.000789	2.266	1.54894932131
0.00079	2.262	1.53536835971
0.000791	2.248	1.53834196458
0.000792	2.232	1.53823795298
0.000793	2.216	1.52752872313
0.000794	2.198	1.51749662273
0.000795	2.196	1.514458319
0.000796	2.186	1.48842332688
0.000797	2.198	1.48956235183
0.000798	2.188	1.48615476987
0.000799	2.178	1.49074343869
0.0008	2.158	1.49031406086
0.000801	2.138	1.47069915346
0.000802	2.136	1.47969726634
0.000803	2.144	1.47352095336
0.000804	2.134	1.46562068763
0.000805	2.134	1.47106899906
0.000806	2.126	1.4649655286
0.000807	2.126	1.47177579814
0.000808	2.116	1.47055907736
0.000809	2.118	1.47243879329
0.00081	2.116	1.46919842091
0.000811	2.114	1.4370121781
0.000812	2.112	1.42669408073
0.000813	2.092	1.4168754356
0.000814	2.104	1.41604519702
0.000815	2.092	1.41828628986
0.000816	2.076	1.41358551209
0.000817	2.068	1.42104750097
0.000818	2.058	1.41937873734
0.000819	2.054	1.42235157398
0.00082	2.036	1.42362354575
0.000821	2.028	1.42660996772
0.000822	2.02	1.43094374453
0.000823	2.01	1.41488515435
0.000824	2.024	1.4252803233
0.000825	2.026	1.43851451157
0.000826	2.04	1.4430523206
0.000827	2.042	1.43674493213
0.000828	2.05	1.44065957117
0.000829	2.05	1.44481832768
0.00083	2.03	1.43425939077
0.000831	2.022	1.41757398396
0.000832	2.03	1.4258681566
0.000833	2.016	1.423988764
0.000834	2.01	1.41770942016
0.000835	2.002	1.40498967968
0.000836	1.99	1.40637832748
0.000837	1.972	1.41110453192
0.000838	1.968	1.40248921564
0.000839	1.962	1.40305238676
0.00084	1.944	1.39314895112
0.000841	1.946	1.38963448432
0.000842	1.954	1.39995857082
0.000843	1.934	1.39629653011
0.000844	1.944	1.40458677197
0.000845	1.944	1.38450857708
0.000846	1.934	1.37318753271
0.000847	1.932	1.38829967946
0.000848	1.914	1.37353703991
0.000849	1.912	1.37704611397
0.00085	1.912	1.37849773304
0.000851	1.904	1.36483845198
0.000852	1.884	1.36034701455
0.000853	1.872	1.33851260734
0.000854	1.872	1.32348630518
0.000855	1.856	1.32335331639
0.000856	1.856	1.33088842508
0.000857	1.854	1.3389114982
0.000858	1.844	1.33404047915
0.000859	1.834	1.34404017797
0.00086	1.834	1.33807473633
0.000861	1.842	1.35241857426
0.000862	1.834	1.35145995131
0.000863	1.836	1.3568728754
0.000864	1.85	1.35480625921
0.000865	1.854	1.35966319359
0.000866	1.854	1.34784420465
0.000867	1.86	1.36396480893
0.000868	1.852	1.36458638422
0.000869	1.848	1.3538448951
0.00087	1.832	1.35490811497
0.000871	1.82	1.34
0.000872	1.802	1.33521384055
0.000873	1.796	1.34252895686
0.000874	1.79	1.3348782716
0.000875	1.772	1.33267250291
0.000876	1.77	1.33607634512
0.000877	1.762	1.34065506377
0.000878	1.758	1.32794427594
0.000879	1.766	1.32636495732
0.00088	1.756	1.31166459127
0.000881	1.758	1.31735948017
0.000882	1.75	1.32947358003
0.000883	1.736	1.31692976274
0.000884	1.732	1.32067255594
0.000885	1.722	1.30564773197
0.000886	1.706	1.30213824151
0.000887	1.676	1.29577158481
0.000888	1.654	1.28307599151
0.000889	1.648	1.26494901083
0.00089	1.642	1.27351325081
0.000891	1.64	1.26901536634
0.000892	1.632	1.26987243454
0.000893	1.632	1.26197305835
0.000894	1.624	1.24844863731
0.000895	1.626	1.24984959095
0.000896	1.626	1.24021127232
0.000897	1.628	1.23515828945
0.000898	1.63	1.23656783073
0.000899	1.63	1.23332882882
0.0009	1.636	1.22780454471
0.000901	1.652	1.24534975007
0.000902	1.658	1.24781248591
0.000903	1.646	1.25247115735
0.000904	1.64	1.25634390196
0.000905	1.648	1.26336693007
0.000906	1.644	1.270143299
0.000907	1.648	1.26968342511
0.000908	1.642	1.26563659871
0.000909	1.636	1.25996190419
0.00091	1.652	1.2707855838
0.000911	1.646	1.26991495778
0.000912	1.646	1.26676122454
0.000913	1.638	1.25815579321
0.000914	1.63	1.26059509756
0.000915	1.64	1.28156154749
0.000916	1.628	1.26712903842
0.000917	1.63	1.27949208673
0.000918	1.626	1.29233277448
0.000919	1.62	1.28825463322
0.00092	1.604	1.27404238548
0.000921	1.606	1.26915877651
0.000922	1.606	1.25807948874
0.000923	1.588	1.2515014982
0.000924	1.594	1.25425834659
0.000925	1.594	1.24946548572
0.000926	1.58	1.23919328597
0.000927	1.576	1.21992786672
0.000928	1.562	1.22725547463
0.000929	1.552	1.21461763531
0.00093	1.552	1.23097359842
0.000931	1.548	1.22788273056
0.000932	1.544	1.22640287019
0.000933	1.542	1.21829224737
0.000934	1.534	1.22018195364
0.000935	1.528	1.20549408957
0.000936	1.516	1.20072644678
0.000937	1.51	1.19578426148
0.000938	1.512	1.18905676904
0.000939	1.502	1.1874325244
0.00094	1.508	1.20579268533
0.000941	1.518	1.20899793217
0.000942	1.51	1.20245582039
0.000943	1.5	1.19247641486
0.000944	1.498	1.18911563777
0.000945	1.498	1.1874325244
0.000946	1.49	1.17894020205
0.000947	1.488	1.17722385297
0.000948	1.492	1.18740725954
0.000949	1.488	1.19743726349
0.00095	1.476	1.20059318672
0.000951	1.464	1.19862587991
0.000952	1.474	1.20055153992
0.000953	1.46	1.20349491067
0.000954	1.458	1.20342677384
0.000955	1.456	1.20002666637
0.000956	1.458	1.20508754869
0.000957	1.454	1.20825659526
0.000958	1.456	1.20501618246
0.000959	1.454	1.20161724355
0.00096	1.448	1.19134210032
0.000961	1.432	1.18717142823
0.000962	1.414	1.17413968505
0.000963	1.414	1.18431583625
0.000964	1.41	1.18570654042
0.000965	1.408	1.19228184587
0.000966	1.412	1.18247875245
0.000967	1.414	1.17243507283
0.000968	1.398	1.16430064846
0.000969	1.396	1.16068255781
0.00097	1.388	1.15993792937
0.000971	1.38	1.1745637488
0.000972	1.362	1.17087830281
0.000973	1.366	1.17475273994
0.000974	1.358	1.1755152062
0.000975	1.336	1.15892363855
0.000976	1.328	1.14909355581
0.000977	1.326	1.1540034662
0.000978	1.32	1.14262854857
0.000979	1.316	1.14723319338
0.00098	1.326	1.13829873056
0.000981	1.332	1.14794424952
0.000982	1.322	1.10919610529
0.000983	1.314	1.09881936641
0.000984	1.3	1.10181668167
0.000985	1.296	1.10108310313
0.000986	1.29	1.09265731133
0.000987	1.292	1.09303979799
0.000988	1.302	1.10760823399
0.000989	1.31	1.10358506695
0.00099	1.318	1.0994889722
0.000991	1.308	1.07756020713
0.000992	1.308	1.06823967348
0.000993	1.308	1.09047512581
0.000994	1.3	1.09087121146
0.000995	1.298	1.09963448473
0.000996	1.298	1.10326606039
0.000997	1.286	1.10281639451
0.000998	1.286	1.09188094589
0.000999	1.28	1.08885260711
0.001	1.284	1.09514565241
0.001001	1.278	1.09211537852
0.001002	1.272	1.09636490276
0.001003	1.272	1.08720559233
0.001004	1.282	1.09108936389
0.001005	1.284	1.09697037335
0.001006	1.278	1.08844659952
0.001007	1.266	1.09327215276
0.001008	1.266	1.10419382357
0.001009	1.26	1.08830142883
0.00101	1.254	1.0942961208
0.001011	1.248	1.08558555628
0.001012	1.24	1.09288608739
0.001013	1.226	1.09312579331
0.001014	1.236	1.09375682855
0.001015	1.23	1.11045035909
0.001016	1.234	1.10238105934
0.001017	1.234	1.10238105934
0.001018	1.224	1.1125753907
0.001019	1.216	1.10875786356
0.00102	1.208	1.10848364895
0.001021	1.196	1.09799089249
0.001022	1.194	1.09561124492
0.001023	1.182	1.08299399814
0.001024	1.182	1.08114568861
0.001025	1.174	1.07318404759
0.001026	1.172	1.06132747067
0.001027	1.19	1.07791465339
0.001028	1.178	1.07810760131
0.001029	1.174	1.0843080743
0.00103	1.17	1.08309741021
0.001031	1.158	1.08121968166
0.001032	1.156	1.09346421981
0.001033	1.15	1.08972473589
0.001034	1.156	1.08243429362
0.001035	1.166	1.08740240941
0.001036	1.166	1.07258752557
0.001037	1.172	1.07629735668
0.001038	1.176	1.08490736932
0.001039	1.182	1.08299399814
0.00104	1.186	1.08600368324
0.001041	1.18	1.08240473022
0.001042	1.176	1.07936277497
0.001043	1.176	1.07378955108
0.001044	1.166	1.0632234008
0.001045	1.164	1.06070919672
0.001046	1.162	1.06384021357
0.001047	1.168	1.0713430823
0.001048	1.162	1.06571853695
0.001049	1.166	1.06697891263
0.00105	1.164	1.07196268592
0.001051	1.158	1.06631890164
0.001052	1.154	1.06314815524
0.001053	1.16	1.07070070515
0.001054	1.154	1.06502769917
0.001055	1.148	1.0649394349
0.001056	1.138	1.05591476929
0.001057	1.124	1.03567562489
0.001058	1.13	1.04742541501
0.001059	1.126	1.04217273041
0.00106	1.108	1.03360340557
0.001061	1.114	1.02810699832
0.001062	1.108	1.02192759039
0.001063	1.096	1.0093483046
0.001064	1.084	1.00047188866
0.001065	1.096	1.0033862666
0.001066	1.106	1.01131795198
0.001067	1.106	1.01131795198
0.001068	1.102	1.01370409884
0.001069	1.096	1.02312462584
0.00107	1.092	1.02544429395
0.001071	1.092	1.01957638262
0.001072	1.084	1.00843641346
0.001073	1.092	1.01169956015
0.001074	1.086	1.00925913422
0.001075	1.09	1.02073502928
0.001076	1.084	1.02417967174
0.001077	1.072	1.01134366068
0.001078	1.06	0.996192752433
0.001079	1.062	1.00307327748
0.00108	1.062	0.999077574566
0.001081	1.058	0.99731439376
0.001082	1.058	0.999317767279
0.001083	1.05	0.987674035297
0.001084	1.05	0.983615778645
0.001085	1.052	0.978415044856
0.001086	1.052	0.978415044856
0.001087	1.056	0.982274910603
0.001088	1.052	0.978415044856
0.001089	1.052	0.974318223169
0.00109	1.04	0.974884608556
0.001091	1.04	0.985088828482
0.001092	1.032	0.971069513475
0.001093	1.032	0.971069513475
0.001094	1.024	0.963028556171
0.001095	1.014	0.968402808753
0.001096	1.024	0.9651031033
0.001097	1.002	0.960206227849
0.001098	0.994	0.960189564617
0.001099	0.994	0.972606806474
0.0011	1.0	0.969535971483
0.001101	0.998	0.968501935982
0.001102	0.996	0.965393184148
0.001103	0.986	0.960106244121
0.001104	0.978	0.953685482746
0.001105	0.978	0.94948196402
0.001106	0.98	0.946361453146
0.001107	0.988	0.954911514225
0.001108	0.99	0.960156237286
0.001109	0.992	0.954953402005
0.00111	0.986	0.939044194913
0.001111	0.986	0.930485894573
0.001112	0.982	0.926107985064
0.001113	0.984	0.935811946921
0.001114	0.98	0.933595201359
0.001115	0.972	0.929094182524
0.001116	0.986	0.921848143677
0.001117	0.982	0.923945885861
0.001118	0.972	0.937665185447
0.001119	0.954	0.933747289153
0.00112	0.95	0.937816613203
0.001121	0.954	0.944396103338
0.001122	0.958	0.946697417341
0.001123	0.95	0.935681569766
0.001124	0.942	0.917952068465
0.001125	0.93	0.912743118298
0.001126	0.932	0.913989059015
0.001127	0.934	0.917411576121
0.001128	0.936	0.914277857109
0.001129	0.942	0.917952068465
0.00113	0.946	0.918196057495
0.001131	0.95	0.916242326025
0.001132	0.956	0.919817373178
0.001133	0.944	0.912613828517
0.001134	0.944	0.914802710971
0.001135	0.93	0.912743118298
0.001136	0.922	0.920823544443
0.001137	0.92	0.923904756996
0.001138	0.924	0.917727628439
0.001139	0.918	0.91174338495
0.00114	0.912	0.901252461855
0.001141	0.916	0.908264278721
0.001142	0.92	0.919565114606
0.001143	0.91	0.919728220726
0.001144	0.91	0.913181252545
0.001145	0.9	0.911043357914
0.001146	0.904	0.911473532254
0.001147	0.894	0.911462560943
0.001148	0.892	0.910129661092
0.001149	0.88	0.915204895092
0.00115	0.872	0.909734027065
0.001151	0.874	0.906710538154
0.001152	0.874	0.908913637262
0.001153	0.872	0.898674579589
0.001154	0.864	0.897498746517
0.001155	0.852	0.884361916864
0.001156	0.84	0.868562030024
0.001157	0.848	0.874583329363
0.001158	0.858	0.87740298609
0.001159	0.848	0.876867150713
0.00116	0.852	0.884361916864
0.001161	0.85	0.887411967465
0.001162	0.838	0.880770117568
0.001163	0.832	0.871651306429
0.001164	0.836	0.874702235049
0.001165	0.836	0.87926332802
0.001166	0.834	0.880024999645
0.001167	0.822	0.879952271433
0.001168	0.824	0.888270229153
0.001169	0.82	0.889719056781
0.00117	0.812	0.879008532382
0.001171	0.806	0.867389186006
0.001172	0.804	0.863472060926
0.001173	0.796	0.856962076174
0.001174	0.802	0.864173593672
0.001175	0.804	0.865785192759
0.001176	0.808	0.864370291021
0.001177	0.81	0.872868833216
0.001178	0.812	0.879008532382
0.001179	0.81	0.884251095561
0.00118	0.806	0.89686342327
0.001181	0.798	0.892858331428
0.001182	0.79	0.879715863219
0.001183	0.796	0.882260732437
0.001184	0.798	0.890615517493
0.001185	0.804	0.897543313718
0.001186	0.8	0.892188320928
0.001187	0.798	0.890615517493
0.001188	0.798	0.883852928942
0.001189	0.796	0.895758896132
0.00119	0.79	0.881986394453
0.001191	0.778	0.865283768483
0.001192	0.774	0.866558711225
0.001193	0.776	0.870530872514
0.001194	0.776	0.877396147701
0.001195	0.782	0.880043180759
0.001196	0.784	0.879399795315
0.001197	0.78	0.876127844552
0.001198	0.782	0.870905276135
0.001199	0.784	0.874839413835
0.0012	0.782	0.863988425848
0.001201	0.768	0.847452653545
0.001202	0.76	0.847584804017
0.001203	0.756	0.851154510063
0.001204	0.754	0.851753485464
0.001205	0.758	0.857575652639
0.001206	0.76	0.854634424769
0.001207	0.756	0.851154510063
0.001208	0.754	0.849402142686
0.001209	0.748	0.846460867377
0.00121	0.746	0.842308731998
0.001211	0.748	0.841722044383
0.001212	0.746	0.839930949543
0.001213	0.73	0.827707677867
0.001214	0.726	0.826392158724
0.001215	0.714	0.817437459381
0.001216	0.722	0.839473644613
0.001217	0.73	0.842080756222
0.001218	0.73	0.844452485342
0.001219	0.732	0.848631840081
0.00122	0.734	0.836208108069
0.001221	0.734	0.83381292866
0.001222	0.742	0.836322904146
0.001223	0.736	0.835645858004
0.001224	0.742	0.845834499178
0.001225	0.734	0.848082543152
0.001226	0.736	0.852234709455
0.001227	0.726	0.843163092171
0.001228	0.714	0.841548572573
0.001229	0.714	0.841548572573
0.00123	0.716	0.841037454576
0.001231	0.718	0.849985882236
0.001232	0.712	0.849150163399
0.001233	0.716	0.859851149909
0.001234	0.71	0.856679636737
0.001235	0.708	0.859497527629
0.001236	0.702	0.849232594758
0.001237	0.7	0.844985206971
0.001238	0.704	0.84402843554
0.001239	0.698	0.835940189248
0.00124	0.692	0.825309638863
0.001241	0.688	0.821374457845
0.001242	0.686	0.82182966605
0.001243	0.69	0.833006602615
0.001244	0.69	0.833006602615
0.001245	0.69	0.830602191184
0.001246	0.692	0.83254789652
0.001247	0.686	0.82668252673
0.001248	0.684	0.822279757747
0.001249	0.678	0.813827991654
0.00125	0.676	0.816715372697
0.001251	0.668	0.81595097892
0.001252	0.676	0.816715372697
0.001253	0.668	0.813496158565
0.001254	0.662	0.80978762648
0.001255	0.662	0.81471221913
0.001256	0.652	0.821520541435
0.001257	0.652	0.826375217441
0.001258	0.656	0.820770369836
0.001259	0.654	0.818708739418
0.00126	0.652	0.811724091056
0.001261	0.652	0.806781259078
0.001262	0.656	0.808494897943
0.001263	0.65	0.809629544915
0.001264	0.65	0.817006731918
0.001265	0.652	0.821520541435
0.001266	0.654	0.82114797692
0.001267	0.652	0.809256448847
0.001268	0.658	0.813041204368
0.001269	0.664	0.814311979526
0.00127	0.654	0.813808331243
0.001271	0.642	0.813533035592
0.001272	0.642	0.818435092112
0.001273	0.642	0.818435092112
0.001274	0.628	0.80846521261
0.001275	0.62	0.807217442824
0.001276	0.63	0.81061704892
0.001277	0.626	0.811248420646
0.001278	0.622	0.811859593772
0.001279	0.61	0.806163755077
0.00128	0.616	0.810274027721
0.001281	0.608	0.801458670176
0.001282	0.61	0.806163755077
0.001283	0.608	0.801458670176
0.001284	0.604	0.796984316031
0.001285	0.598	0.790187319564
0.001286	0.59	0.775822144567
0.001287	0.582	0.776708439506
0.001288	0.59	0.780960946527
0.001289	0.588	0.781188837606
0.00129	0.594	0.783047891256
0.001291	0.596	0.782805212042
0.001292	0.604	0.794470893111
0.001293	0.59	0.793662396741
0.001294	0.594	0.793198587997
0.001295	0.596	0.787898470617
0.001296	0.596	0.790432792842
0.001297	0.592	0.795949747157
0.001298	0.594	0.795716029749
0.001299	0.594	0.800727169515
0.0013	0.59	0.791138420253
0.001301	0.584	0.786729940958
0.001302	0.582	0.789478308758
0.001303	0.578	0.789883535719
0.001304	0.58	0.787146746166
0.001305	0.574	0.772349661747
0.001306	0.574	0.759291775275
0.001307	0.564	0.752265910433
0.001308	0.564	0.749602561362
0.001309	0.568	0.754570076269
0.00131	0.572	0.756846087392
0.001311	0.576	0.753806341178
0.001312	0.578	0.758891296564
0.001313	0.578	0.76936077363
0.001314	0.58	0.769155380921
0.001315	0.58	0.763937170191
0.001316	0.578	0.761522159888
0.001317	0.568	0.746576184994
0.001318	0.562	0.747098387095
0.001319	0.564	0.749602561362
0.00132	0.554	0.734223399246
0.001321	0.55	0.731778655059
0.001322	0.55	0.729040465269
0.001323	0.544	0.734890468029
0.001324	0.534	0.732696390055
0.001325	0.532	0.730052052939
0.001326	0.54	0.73511903798
0.001327	0.544	0.737606941399
0.001328	0.546	0.740191867018
0.001329	0.55	0.737224524823
0.00133	0.55	0.737224524823
0.001331	0.548	0.737357443849
0.001332	0.54	0.73511903798
0.001333	0.544	0.740313447129
0.001334	0.542	0.745812308828
0.001335	0.536	0.746125994722
0.001336	0.536	0.746125994722
0.001337	0.534	0.751561042098
0.001338	0.532	0.746308247308
0.001339	0.53	0.746391318277
0.00134	0.52	0.738647412505
0.001341	0.524	0.741231407861
0.001342	0.526	0.743857513238
0.001343	0.526	0.743857513238
0.001344	0.522	0.738590549628
0.001345	0.516	0.730577853483
0.001346	0.522	0.741293464156
0.001347	0.51	0.730684610485
0.001348	0.508	0.730709244502
0.001349	0.504	0.730742088565
0.00135	0.51	0.727942305406
0.001351	0.514	0.733351211903
0.001352	0.512	0.727912082603
0.001353	0.512	0.727912082603
0.001354	0.504	0.719711053132
0.001355	0.506	0.719697158533
0.001356	0.516	0.722318489311
0.001357	0.51	0.714072825418
0.001358	0.512	0.716837499019
0.001359	0.52	0.733212111193
0.00136	0.516	0.733310302669
0.001361	0.514	0.730618915715
0.001362	0.516	0.725082064321
0.001363	0.508	0.719677705643
0.001364	0.502	0.719719389762
0.001365	0.498	0.719719389762
0.001366	0.506	0.730728403718
0.001367	0.502	0.728008241712
0.001368	0.508	0.730709244502
0.001369	0.502	0.733482106121
0.00137	0.496	0.728
0.001371	0.49	0.725189630373
0.001372	0.49	0.719652694013
0.001373	0.486	0.714005602219
0.001374	0.482	0.711108993052
0.001375	0.482	0.711108993052
0.001376	0.48	0.708237248385
0.001377	0.476	0.708112985335
0.001378	0.484	0.713963584506
0.001379	0.476	0.702441456635
0.00138	0.468	0.69640218265
0.001381	0.47	0.699356847396
0.001382	0.468	0.702122496435
0.001383	0.462	0.690330355699
0.001384	0.46	0.687313611098
0.001385	0.454	0.672223177226
0.001386	0.454	0.675191824595
0.001387	0.454	0.678147476586
0.001388	0.46	0.681469001496
0.001389	0.46	0.669626761711
0.00139	0.452	0.669100889254
0.001391	0.45	0.665957956631
0.001392	0.45	0.671937497093
0.001393	0.448	0.665804776192
0.001394	0.45	0.662947961759
0.001395	0.452	0.663095769855
0.001396	0.45	0.662947961759
0.001397	0.446	0.662634137364
0.001398	0.446	0.665645551326
0.001399	0.448	0.665804776192
0.0014	0.45	0.668954408013
0.001401	0.446	0.659608975075
0.001402	0.446	0.665645551326
0.001403	0.446	0.671627873156
0.001404	0.442	0.668308312084
0.001405	0.438	0.664948118277
0.001406	0.434	0.655472348768
0.001407	0.428	0.645612887108
0.001408	0.424	0.645154245123
0.001409	0.414	0.643897507372
0.00141	0.41	0.643350604259
0.001411	0.412	0.646727144938
0.001412	0.408	0.636817085198
0.001413	0.398	0.63529205882
0.001414	0.4	0.635609943283
0.001415	0.414	0.643897507372
0.001416	0.412	0.643627221301
0.001417	0.412	0.643627221301
0.001418	0.414	0.643897507372
0.001419	0.414	0.643897507372
0.00142	0.41	0.6402343321
0.001421	0.41	0.6402343321
0.001422	0.41	0.637102817448
0.001423	0.418	0.647515250786
0.001424	0.416	0.64416147044
0.001425	0.412	0.643627221301
0.001426	0.416	0.64416147044
0.001427	0.416	0.641049140082
0.001428	0.408	0.633668683146
0.001429	0.394	0.621903529496
0.00143	0.39	0.62120849962
0.001431	0.384	0.623332976827
0.001432	0.384	0.616882484757
0.001433	0.384	0.616882484757
0.001434	0.384	0.613631811431
0.001435	0.384	0.613631811431
0.001436	0.376	0.612065355987
0.001437	0.38	0.61611687203
0.001438	0.378	0.612467141976
0.001439	0.376	0.612065355987
0.00144	0.372	0.611241359857
0.001441	0.37	0.607536007163
0.001442	0.37	0.604235053601
0.001443	0.364	0.602912929037
0.001444	0.364	0.602912929037
0.001445	0.366	0.600036665546
0.001446	0.376	0.595503148606
0.001447	0.378	0.595916101477
0.001448	0.382	0.603387106259
0.001449	0.382	0.600063329991
0.00145	0.376	0.592135119715
0.001451	0.37	0.590846849869
0.001452	0.368	0.590403252024
0.001453	0.372	0.594656203196
0.001454	0.372	0.598010033361
0.001455	0.374	0.598434624667
0.001456	0.372	0.594656203196
0.001457	0.37	0.597578446733
0.001458	0.372	0.60134515879
0.001459	0.364	0.599586524198
0.00146	0.364	0.596241561785
0.001461	0.362	0.595781839267
0.001462	0.358	0.591469356772
0.001463	0.364	0.596241561785
0.001464	0.366	0.596694226552
0.001465	0.366	0.596694226552
0.001466	0.366	0.596694226552
0.001467	0.364	0.596241561785
0.001468	0.36	0.595315042645
0.001469	0.354	0.593872040089
0.00147	0.352	0.58999661016
0.001471	0.352	0.58999661016
0.001472	0.352	0.58999661016
0.001473	0.356	0.594360160172
0.001474	0.352	0.58999661016
0.001475	0.352	0.58999661016
0.001476	0.35	0.589491306128
0.001477	0.344	0.581088633515
0.001478	0.34	0.576541412216
0.001479	0.342	0.577092713522
0.00148	0.34	0.576541412216
0.001481	0.332	0.563716240674
0.001482	0.334	0.564308426306
0.001483	0.328	0.558941857441
0.001484	0.33	0.56665686266
0.001485	0.328	0.566053001052
0.001486	0.332	0.560157120815
0.001487	0.336	0.564892910205
0.001488	0.34	0.569561234636
0.001489	0.334	0.567841527189
0.00149	0.338	0.56899560631
0.001491	0.342	0.573616596692
0.001492	0.34	0.569561234636
0.001493	0.338	0.56899560631
0.001494	0.338	0.572499781659
0.001495	0.344	0.57763656394
0.001496	0.344	0.570669781923
0.001497	0.34	0.569561234636
0.001498	0.338	0.56899560631
0.001499	0.336	0.571930065655
0.0015	0.338	0.575982638627
0.001501	0.34	0.58
0.001502	0.336	0.568422378166
0.001503	0.342	0.570119285764
0.001504	0.336	0.564892910205
0.001505	0.334	0.560753065083
0.001506	0.334	0.557175017387
0.001507	0.33	0.555967624957
0.001508	0.326	0.55472876255
0.001509	0.324	0.550476157522
0.00151	0.328	0.551739068763
0.001511	0.324	0.550476157522
0.001512	0.328	0.555352140538
0.001513	0.33	0.559553393342
0.001514	0.326	0.558322487457
0.001515	0.324	0.557695257287
0.001516	0.316	0.547853995148
0.001517	0.322	0.553458218839
0.001518	0.32	0.552810998443
0.001519	0.316	0.551492520348
0.00152	0.318	0.552155775121
0.001521	0.318	0.555766137867
0.001522	0.318	0.559353197899
0.001523	0.322	0.560638921232
0.001524	0.322	0.56419500175
0.001525	0.316	0.562266840566
0.001526	0.312	0.560942064745
0.001527	0.312	0.560942064745
0.001528	0.304	0.547342671459
0.001529	0.306	0.551691943026
0.00153	0.304	0.550984573287
0.001531	0.298	0.545156858161
0.001532	0.296	0.544411608987
0.001533	0.298	0.54147576123
0.001534	0.3	0.538516480713
0.001535	0.298	0.537769467337
0.001536	0.3	0.538516480713
0.001537	0.302	0.539255041701
0.001538	0.296	0.537013966299
0.001539	0.296	0.533276663656
0.00154	0.29	0.527162214124
0.001541	0.298	0.54147576123
0.001542	0.294	0.536249941725
0.001543	0.294	0.536249941725
0.001544	0.294	0.536249941725
0.001545	0.292	0.535477357131
0.001546	0.282	0.516213134277
0.001547	0.288	0.522547605487
0.001548	0.288	0.530147149384
0.001549	0.29	0.527162214124
0.00155	0.284	0.520906901471
0.001551	0.284	0.524732312708
0.001552	0.284	0.528530036989
0.001553	0.286	0.529342988997
0.001554	0.29	0.534696175412
0.001555	0.292	0.539199406528
0.001556	0.292	0.539199406528
0.001557	0.294	0.543657980719
0.001558	0.29	0.542125446737
0.001559	0.286	0.540558969956
0.00156	0.284	0.536044774249
0.001561	0.284	0.532300666917
0.001562	0.278	0.52603802144
0.001563	0.278	0.522222174941
0.001564	0.278	0.522222174941
0.001565	0.276	0.521367432815
0.001566	0.278	0.518378240284
0.001567	0.276	0.521367432815
0.001568	0.27	0.510979451642
0.001569	0.268	0.506138321015
0.00157	0.268	0.506138321015
0.001571	0.266	0.501242456302
0.001572	0.268	0.506138321015
0.001573	0.272	0.504
0.001574	0.262	0.499355584729
0.001575	0.264	0.504285633347
0.001576	0.262	0.503344812231
0.001577	0.264	0.512156226165
0.001578	0.266	0.513073094208
0.001579	0.268	0.513980544379
0.00158	0.266	0.513073094208
0.001581	0.262	0.503344812231
0.001582	0.266	0.513073094208
0.001583	0.268	0.513980544379
0.001584	0.26	0.502394267483
0.001585	0.256	0.500463784904
0.001586	0.254	0.499483733469
0.001587	0.256	0.500463784904
0.001588	0.26	0.506359556047
0.001589	0.258	0.505406766872
0.00159	0.258	0.505406766872
0.001591	0.256	0.504444248654
0.001592	0.262	0.507302670996
0.001593	0.26	0.506359556047
0.001594	0.26	0.506359556047
0.001595	0.264	0.516046509532
0.001596	0.266	0.520810906184
0.001597	0.266	0.520810906184
0.001598	0.268	0.521704897428
0.001599	0.27	0.518748493974
0.0016	0.27	0.518748493974
0.001601	0.268	0.517857123153
0.001602	0.27	0.518748493974
0.001603	0.268	0.513980544379
0.001604	0.268	0.513980544379
0.001605	0.268	0.513980544379
0.001606	0.268	0.510074504362
0.001607	0.268	0.506138321015
0.001608	0.27	0.510979451642
0.001609	0.266	0.509160092702
0.00161	0.264	0.508236165577
0.001611	0.266	0.509160092702
0.001612	0.268	0.510074504362
0.001613	0.258	0.501433943805
0.001614	0.258	0.505406766872
0.001615	0.26	0.510294032887
0.001616	0.262	0.51122988958
0.001617	0.258	0.509348603611
0.001618	0.256	0.504444248654
0.001619	0.252	0.502489800892
0.00162	0.254	0.503471945594
0.001621	0.258	0.509348603611
0.001622	0.254	0.503471945594
0.001623	0.254	0.503471945594
0.001624	0.254	0.503471945594
0.001625	0.252	0.498493731154
0.001626	0.256	0.500463784904
0.001627	0.256	0.500463784904
0.001628	0.248	0.492438828688
0.001629	0.246	0.48732330131
0.00163	0.248	0.492438828688
0.001631	0.25	0.497493718553
0.001632	0.25	0.497493718553
0.001633	0.244	0.494433008607
0.001634	0.246	0.495463419437
0.001635	0.242	0.493392338814
0.001636	0.244	0.494433008607
0.001637	0.238	0.483069353199
0.001638	0.238	0.483069353199
0.001639	0.236	0.477811678384
0.00164	0.236	0.481979252666
0.001641	0.238	0.483069353199
0.001642	0.232	0.479766609926
0.001643	0.238	0.483069353199
0.001644	0.234	0.480878362998
0.001645	0.238	0.487191953957
0.001646	0.234	0.485019587233
0.001647	0.232	0.483917348315
0.001648	0.232	0.488032785784
0.001649	0.23	0.486929152958
0.00165	0.232	0.492113807975
0.001651	0.228	0.489914278216
0.001652	0.226	0.488798527003
0.001653	0.226	0.484689591388
0.001654	0.224	0.479399624531
0.001655	0.226	0.480545523338
0.001656	0.224	0.479399624531
0.001657	0.222	0.482406467618
0.001658	0.224	0.483553513068
0.001659	0.224	0.483553513068
0.00166	0.224	0.483553513068
0.001661	0.222	0.478242616252
0.001662	0.222	0.478242616252
0.001663	0.22	0.477074417675
0.001664	0.218	0.47589494639
0.001665	0.216	0.470472103318
0.001666	0.216	0.470472103318
0.001667	0.212	0.463741307196
0.001668	0.21	0.466797600679
0.001669	0.214	0.464977418807
0.00167	0.212	0.468034186786
0.001671	0.206	0.459960867901
0.001672	0.206	0.459960867901
0.001673	0.21	0.466797600679
0.001674	0.206	0.464288703287
0.001675	0.204	0.458676356487
0.001676	0.204	0.449871092648
0.001677	0.204	0.449871092648
0.001678	0.208	0.456876350887
0.001679	0.21	0.458148447558
0.00168	0.208	0.452477623756
0.001681	0.21	0.458148447558
0.001682	0.21	0.453762052182
0.001683	0.21	0.453762052182
0.001684	0.21	0.453762052182
0.001685	0.208	0.452477623756
0.001686	0.208	0.456876350887
0.001687	0.208	0.461233129773
0.001688	0.206	0.459960867901
0.001689	0.204	0.458676356487
0.00169	0.204	0.454295058305
0.001691	0.2	0.4472135955
0.001692	0.2	0.4472135955
0.001693	0.202	0.448548771038
0.001694	0.204	0.449871092648
0.001695	0.204	0.449871092648
0.001696	0.206	0.451180673345
0.001697	0.208	0.452477623756
0.001698	0.206	0.446725866724
0.001699	0.202	0.444067562427
0.0017	0.204	0.449871092648
0.001701	0.202	0.448548771038
0.001702	0.202	0.448548771038
0.001703	0.198	0.445865450557
0.001704	0.194	0.44312977783
0.001705	0.19	0.440340777126
0.001706	0.184	0.43144408676
0.001707	0.188	0.438925961866
0.001708	0.186	0.437497428564
0.001709	0.182	0.429972092118
0.00171	0.184	0.43144408676
0.001711	0.182	0.429972092118
0.001712	0.182	0.429972092118
0.001713	0.186	0.432901836448
0.001714	0.186	0.432901836448
0.001715	0.184	0.426783317387
0.001716	0.184	0.426783317387
0.001717	0.186	0.428256932226
0.001718	0.184	0.42207108406
0.001719	0.184	0.426783317387
0.00172	0.188	0.438925961866
0.001721	0.188	0.438925961866
0.001722	0.188	0.438925961866
0.001723	0.188	0.438925961866
0.001724	0.19	0.440340777126
0.001725	0.19	0.440340777126
0.001726	0.192	0.441742006153
0.001727	0.19	0.440340777126
0.001728	0.19	0.440340777126
0.001729	0.186	0.437497428564
0.00173	0.184	0.43144408676
0.001731	0.182	0.429972092118
0.001732	0.18	0.428485705713
0.001733	0.182	0.434598665437
0.001734	0.184	0.440617748167
0.001735	0.188	0.443459130022
0.001736	0.184	0.436055042397
0.001737	0.178	0.431643371315
0.001738	0.174	0.428630376898
0.001739	0.174	0.428630376898
0.00174	0.176	0.430144161881
0.001741	0.18	0.433128156554
0.001742	0.178	0.431643371315
0.001743	0.176	0.430144161881
0.001744	0.178	0.431643371315
0.001745	0.18	0.433128156554
0.001746	0.18	0.433128156554
0.001747	0.18	0.428485705713
0.001748	0.184	0.436055042397
0.001749	0.182	0.429972092118
0.00175	0.178	0.412693590936
0.001751	0.182	0.420566284906
0.001752	0.182	0.420566284906
0.001753	0.182	0.425295191602
0.001754	0.18	0.423792402008
0.001755	0.178	0.422274792049
0.001756	0.176	0.425469152818
0.001757	0.176	0.425469152818
0.001758	0.176	0.425469152818
0.001759	0.174	0.42393867481
0.00176	0.174	0.42393867481
0.001761	0.174	0.42393867481
0.001762	0.174	0.42393867481
0.001763	0.176	0.425469152818
0.001764	0.178	0.426984777246
0.001765	0.18	0.433128156554
0.001766	0.184	0.436055042397
0.001767	0.182	0.434598665437
0.001768	0.184	0.436055042397
0.001769	0.182	0.434598665437
0.00177	0.178	0.426984777246
0.001771	0.174	0.42393867481
0.001772	0.172	0.422393181763
0.001773	0.172	0.422393181763
0.001774	0.172	0.422393181763
0.001775	0.17	0.416052881254
0.001776	0.162	0.404667764963
0.001777	0.162	0.404667764963
0.001778	0.164	0.406329915217
0.001779	0.168	0.409604687473
0.00178	0.166	0.403043421978
0.001781	0.168	0.404692475838
0.001782	0.164	0.396363469558
0.001783	0.164	0.401377627677
0.001784	0.164	0.401377627677
0.001785	0.162	0.39969488363
0.001786	0.16	0.397994974843
0.001787	0.156	0.384270737892
0.001788	0.156	0.384270737892
0.001789	0.156	0.384270737892
0.00179	0.156	0.384270737892
0.001791	0.156	0.384270737892
0.001792	0.154	0.382470913927
0.001793	0.156	0.384270737892
0.001794	0.156	0.384270737892
0.001795	0.158	0.386051809994
0.001796	0.158	0.386051809994
0.001797	0.158	0.391198159505
0.001798	0.158	0.391198159505
0.001799	0.158	0.391198159505
0.0018	0.154	0.387664803664
0.001801	0.152	0.38587044458
0.001802	0.152	0.38587044458
0.001803	0.156	0.389440624486
0.001804	0.154	0.387664803664
0.001805	0.154	0.387664803664
0.001806	0.16	0.392937654088
0.001807	0.158	0.391198159505
0.001808	0.156	0.389440624486
0.001809	0.158	0.391198159505
0.00181	0.158	0.391198159505
0.001811	0.156	0.389440624486
0.001812	0.154	0.387664803664
0.001813	0.152	0.38587044458
0.001814	0.148	0.376956230881
0.001815	0.148	0.376956230881
0.001816	0.148	0.376956230881
0.001817	0.148	0.371612701613
0.001818	0.144	0.367782544447
0.001819	0.14	0.358329457343
0.00182	0.138	0.356308854788
0.001821	0.142	0.360327628694
0.001822	0.144	0.362303739975
0.001823	0.142	0.360327628694
0.001824	0.142	0.360327628694
0.001825	0.14	0.358329457343
0.001826	0.14	0.358329457343
0.001827	0.138	0.356308854788
0.001828	0.142	0.360327628694
0.001829	0.142	0.360327628694
0.00183	0.142	0.360327628694
0.001831	0.138	0.356308854788
0.001832	0.136	0.354265437208
0.001833	0.134	0.352198807494
0.001834	0.136	0.354265437208
0.001835	0.14	0.358329457343
0.001836	0.138	0.356308854788
0.001837	0.14	0.358329457343
0.001838	0.136	0.354265437208
0.001839	0.134	0.352198807494
0.00184	0.13	0.347994252826
0.001841	0.128	0.345855461139
0.001842	0.132	0.350108554594
0.001843	0.128	0.345855461139
0.001844	0.126	0.343691722333
0.001845	0.124	0.341502562216
0.001846	0.124	0.341502562216
0.001847	0.122	0.339287488717
0.001848	0.124	0.341502562216
0.001849	0.128	0.345855461139
0.00185	0.128	0.345855461139
0.001851	0.128	0.345855461139
0.001852	0.132	0.350108554594
0.001853	0.132	0.350108554594
0.001854	0.136	0.354265437208
0.001855	0.13	0.347994252826
0.001856	0.128	0.340023528598
0.001857	0.128	0.340023528598
0.001858	0.126	0.337822438568
0.001859	0.124	0.335594994003
0.00186	0.13	0.342198772645
0.001861	0.132	0.344348660517
0.001862	0.13	0.342198772645
0.001863	0.13	0.342198772645
0.001864	0.13	0.342198772645
0.001865	0.128	0.340023528598
0.001866	0.128	0.340023528598
0.001867	0.132	0.344348660517
0.001868	0.13	0.342198772645
0.001869	0.13	0.347994252826
0.00187	0.13	0.347994252826
0.001871	0.128	0.345855461139
0.001872	0.13	0.347994252826
0.001873	0.13	0.347994252826
0.001874	0.128	0.345855461139
0.001875	0.13	0.347994252826
0.001876	0.128	0.345855461139
0.001877	0.13	0.347994252826
0.001878	0.13	0.347994252826
0.001879	0.128	0.345855461139
0.00188	0.128	0.345855461139
0.001881	0.126	0.343691722333
0.001882	0.126	0.343691722333
0.001883	0.124	0.341502562216
0.001884	0.122	0.333340666586
0.001885	0.124	0.335594994003
0.001886	0.122	0.333340666586
0.001887	0.126	0.337822438568
0.001888	0.124	0.335594994003
0.001889	0.124	0.335594994003
0.00189	0.122	0.333340666586
0.001891	0.122	0.333340666586
0.001892	0.122	0.333340666586
0.001893	0.12	0.331058907145
0.001894	0.12	0.331058907145
0.001895	0.118	0.32260812141
0.001896	0.118	0.32260812141
0.001897	0.118	0.32260812141
0.001898	0.118	0.32260812141
0.001899	0.118	0.32260812141
0.0019	0.118	0.32260812141
0.001901	0.12	0.324961536185
0.001902	0.116	0.320224920954
0.001903	0.116	0.320224920954
0.001904	0.114	0.317811264747
0.001905	0.112	0.315366453511
0.001906	0.11	0.312889756943
0.001907	0.11	0.312889756943
0.001908	0.108	0.310380411753
0.001909	0.11	0.312889756943
0.00191	0.106	0.307837619533
0.001911	0.108	0.310380411753
0.001912	0.11	0.312889756943
0.001913	0.108	0.310380411753
0.001914	0.106	0.307837619533
0.001915	0.102	0.30264831075
0.001916	0.104	0.305260544453
0.001917	0.104	0.305260544453
0.001918	0.104	0.305260544453
0.001919	0.102	0.30264831075
0.00192	0.108	0.310380411753
0.001921	0.108	0.310380411753
0.001922	0.106	0.307837619533
0.001923	0.106	0.307837619533
0.001924	0.104	0.305260544453
0.001925	0.104	0.305260544453
0.001926	0.104	0.305260544453
0.001927	0.102	0.30264831075
0.001928	0.1	0.3
0.001929	0.102	0.30264831075
0.00193	0.1	0.3
0.001931	0.102	0.30264831075
0.001932	0.102	0.30264831075
0.001933	0.1	0.3
0.001934	0.098	0.297314648142
0.001935	0.1	0.3
0.001936	0.1	0.3
0.001937	0.1	0.3
0.001938	0.1	0.3
0.001939	0.102	0.30264831075
0.00194	0.104	0.305260544453
0.001941	0.104	0.305260544453
0.001942	0.104	0.305260544453
0.001943	0.102	0.30264831075
0.001944	0.1	0.3
0.001945	0.1	0.3
0.001946	0.104	0.305260544453
0.001947	0.106	0.307837619533
0.001948	0.106	0.307837619533
0.001949	0.108	0.310380411753
0.00195	0.106	0.307837619533
0.001951	0.104	0.305260544453
0.001952	0.102	0.30264831075
0.001953	0.102	0.30264831075
0.001954	0.102	0.30264831075
0.001955	0.1	0.3
0.001956	0.1	0.3
0.001957	0.1	0.3
0.001958	0.098	0.297314648142
0.001959	0.1	0.3
0.00196	0.1	0.3
0.001961	0.102	0.30264831075
0.001962	0.1	0.3
0.001963	0.098	0.297314648142
0.001964	0.096	0.294591242232
0.001965	0.096	0.294591242232
0.001966	0.09	0.286181760425
0.001967	0.09	0.286181760425
0.001968	0.09	0.286181760425
0.001969	0.09	0.286181760425
0.00197	0.09	0.286181760425
0.001971	0.09	0.286181760425
0.001972	0.088	0.283294899354
0.001973	0.088	0.283294899354
0.001974	0.088	0.283294899354
0.001975	0.082	0.274364720764
0.001976	0.082	0.274364720764
0.001977	0.082	0.274364720764
0.001978	0.082	0.274364720764
0.001979	0.08	0.271293199325
0.00198	0.08	0.271293199325
0.001981	0.082	0.274364720764
0.001982	0.086	0.280364049051
0.001983	0.086	0.280364049051
0.001984	0.088	0.283294899354
0.001985	0.088	0.283294899354
0.001986	0.088	0.283294899354
0.001987	0.09	0.286181760425
0.001988	0.092	0.289025950392
0.001989	0.092	0.289025950392
0.00199	0.092	0.289025950392
0.001991	0.094	0.291828716887
0.001992	0.092	0.289025950392
0.001993	0.09	0.286181760425
0.001994	0.09	0.286181760425
0.001995	0.09	0.286181760425
0.001996	0.084	0.277387815161
0.001997	0.086	0.280364049051
0.001998	0.086	0.280364049051
[truncated: 8,002 more rows]
