# Supplementary material for: The Influence of Synaptic Size on AMPA Receptor Activation: A Monte Carlo Model
Source: PLoS One. 2015 Jun 24;10(6):e0130924. doi: 10.1371/journal.pone.0130924 (PMC4479604; doi:10.1371/journal.pone.0130924)
Supplement: S1 Dataset — This package contains the experimental data used as basis for the analysis presented in the paper. (ZIP) [file pone.0130924.s001.zip › S1 Simulation data/training/1199_8080_215_301.csv]

time	AMPA.O.mean	AMPA.O.stdev
0.0	0.0	0.0
1e-06	0.0	0.0
2e-06	0.038	0.211082922095
3e-06	0.17	0.401372644808
4e-06	0.432	0.664361347461
5e-06	0.76	0.897997772826
6e-06	1.156	1.06003018825
7e-06	1.584	1.26922968765
8e-06	2.09	1.47169969763
9e-06	2.688	1.67888534451
1e-05	3.292	1.83813383626
1.1e-05	3.968	2.03346403951
1.2e-05	4.662	2.14190475979
1.3e-05	5.312	2.31314850366
1.4e-05	5.996	2.44703575781
1.5e-05	6.642	2.55065403377
1.6e-05	7.366	2.69370451238
1.7e-05	8.05	2.79848173122
1.8e-05	8.63	2.9477279386
1.9e-05	9.294	3.02118585989
2e-05	10.004	3.01130934977
2.1e-05	10.66	3.11839702411
2.2e-05	11.298	3.25164512209
2.3e-05	11.96	3.34819354279
2.4e-05	12.634	3.37046643656
2.5e-05	13.172	3.42613718348
2.6e-05	13.78	3.55859522846
2.7e-05	14.262	3.55940388267
2.8e-05	14.79	3.67721361903
2.9e-05	15.31	3.7970909918
3e-05	15.74	3.8131876429
3.1e-05	16.19	3.8845720485
3.2e-05	16.614	3.94930424252
3.3e-05	16.982	4.02015870333
3.4e-05	17.436	4.01919195859
3.5e-05	17.87	4.1057398846
3.6e-05	18.308	4.09794289858
3.7e-05	18.604	4.16883484921
3.8e-05	18.922	4.16460274216
3.9e-05	19.222	4.21576991782
4e-05	19.48	4.19685596608
4.1e-05	19.802	4.2288055051
4.2e-05	20.076	4.25373059796
4.3e-05	20.322	4.2711024338
4.4e-05	20.466	4.22242158009
4.5e-05	20.632	4.21670202884
4.6e-05	20.844	4.21801659551
4.7e-05	21.054	4.26697597837
4.8e-05	21.254	4.31665194335
4.9e-05	21.416	4.34867152128
5e-05	21.624	4.41979909046
5.1e-05	21.738	4.3996995352
5.2e-05	21.868	4.40165605199
5.3e-05	22.01	4.44453597128
5.4e-05	22.146	4.36585432647
5.5e-05	22.292	4.38254902996
5.6e-05	22.388	4.38285934066
5.7e-05	22.416	4.43068211453
5.8e-05	22.466	4.44306695876
5.9e-05	22.518	4.54243062688
6e-05	22.67	4.54544827272
6.1e-05	22.756	4.4940476188
6.2e-05	22.836	4.51631531229
6.3e-05	22.858	4.50797471155
6.4e-05	22.978	4.51281685868
6.5e-05	22.986	4.51417810902
6.6e-05	23.042	4.5396295003
6.7e-05	23.066	4.55956620744
6.8e-05	23.05	4.51347981052
6.9e-05	23.004	4.51973273546
7e-05	23.04	4.54118927155
7.1e-05	23.016	4.50285953589
7.2e-05	23.094	4.50967448936
7.3e-05	23.098	4.58785309268
7.4e-05	23.084	4.58791281521
7.5e-05	23.05	4.58993464006
7.6e-05	23.006	4.56310902784
7.7e-05	23.012	4.56725913432
7.8e-05	23.068	4.59906251317
7.9e-05	23.05	4.5764068875
8e-05	23.04	4.62929800294
8.1e-05	23.07	4.62353760664
8.2e-05	23.062	4.58106494169
8.3e-05	23.044	4.53894965824
8.4e-05	23.01	4.54201497135
8.5e-05	23.022	4.62185200975
8.6e-05	23.016	4.60692348536
8.7e-05	22.992	4.5873670008
8.8e-05	23.0	4.53387251696
8.9e-05	22.972	4.53555024225
9e-05	22.918	4.55008527393
9.1e-05	22.912	4.53830981754
9.2e-05	22.87	4.54896691569
9.3e-05	22.798	4.57090756853
9.4e-05	22.758	4.54306460443
9.5e-05	22.762	4.48746654584
9.6e-05	22.704	4.40821778046
9.7e-05	22.676	4.41214505655
9.8e-05	22.594	4.41238756231
9.9e-05	22.492	4.37286359266
0.0001	22.452	4.34001105989
0.000101	22.41	4.31994212924
0.000102	22.39	4.32595654162
0.000103	22.314	4.31363002586
0.000104	22.288	4.34661431461
0.000105	22.254	4.32498369939
0.000106	22.232	4.30652713912
0.000107	22.238	4.30225010895
0.000108	22.188	4.2858670068
0.000109	22.154	4.30607524319
0.00011	22.096	4.33344943434
0.000111	22.018	4.34530505258
0.000112	21.968	4.3098696036
0.000113	21.928	4.32837336652
0.000114	21.892	4.35985504346
0.000115	21.878	4.32702160845
0.000116	21.796	4.3683388147
0.000117	21.752	4.37612796888
0.000118	21.742	4.38992437292
0.000119	21.716	4.36432629394
0.00012	21.636	4.33122430728
0.000121	21.59	4.34533082745
0.000122	21.594	4.34800689972
0.000123	21.496	4.32920131202
0.000124	21.404	4.32536518689
0.000125	21.394	4.32605640278
0.000126	21.356	4.33604243522
0.000127	21.254	4.34574320456
0.000128	21.238	4.29154471024
0.000129	21.218	4.31537669271
0.00013	21.162	4.35106377797
0.000131	21.132	4.3848119686
0.000132	21.07	4.39557732272
0.000133	20.958	4.36259509925
0.000134	20.872	4.31087183758
0.000135	20.844	4.2936772119
0.000136	20.772	4.31694521624
0.000137	20.774	4.30150252819
0.000138	20.704	4.24928040967
0.000139	20.624	4.24577719623
0.00014	20.59	4.20260633417
0.000141	20.512	4.17107372268
0.000142	20.5	4.19785659593
0.000143	20.396	4.22506615333
0.000144	20.364	4.13031524221
0.000145	20.322	4.195034684
0.000146	20.28	4.25600751879
0.000147	20.25	4.28153010033
0.000148	20.212	4.27072078226
0.000149	20.226	4.27912654639
0.00015	20.192	4.28615632006
0.000151	20.128	4.30390706219
0.000152	20.098	4.33501972314
0.000153	20.028	4.36247819479
0.000154	19.95	4.36021788446
0.000155	19.908	4.31179034741
0.000156	19.908	4.32337090706
0.000157	19.83	4.31799722093
0.000158	19.786	4.30861973258
0.000159	19.796	4.28280095265
0.00016	19.746	4.29155962326
0.000161	19.644	4.3286561425
0.000162	19.626	4.30605666475
0.000163	19.582	4.31685950663
0.000164	19.544	4.32620665248
0.000165	19.46	4.3169896919
0.000166	19.372	4.28877791451
0.000167	19.298	4.33234301504
0.000168	19.288	4.31567561339
0.000169	19.208	4.27232208524
0.00017	19.182	4.25639236913
0.000171	19.124	4.28306245577
0.000172	19.074	4.24411639803
0.000173	19.02	4.23976414438
0.000174	18.942	4.25095706871
0.000175	18.846	4.15286455353
0.000176	18.808	4.1355937905
0.000177	18.786	4.12603974775
0.000178	18.742	4.11721216359
0.000179	18.692	4.12324338355
0.00018	18.664	4.11814327094
0.000181	18.606	4.14376205881
0.000182	18.548	4.18565359293
0.000183	18.488	4.20878319708
0.000184	18.422	4.19617873785
0.000185	18.342	4.12807897211
0.000186	18.294	4.09286745449
0.000187	18.232	4.09709360401
0.000188	18.172	4.11757404305
0.000189	18.154	4.13645790502
0.00019	18.082	4.12495769675
0.000191	18.028	4.106484628
0.000192	17.95	4.10505785587
0.000193	17.878	4.0908576118
0.000194	17.824	4.09206842563
0.000195	17.754	4.11065493565
0.000196	17.668	4.0499106163
0.000197	17.66	4.06452949307
0.000198	17.63	4.06018472486
0.000199	17.628	4.01218344546
0.0002	17.564	4.01919195859
0.000201	17.502	3.96307910595
0.000202	17.494	3.93826916297
0.000203	17.488	3.96608824914
0.000204	17.444	3.98783951533
0.000205	17.336	3.9098726322
0.000206	17.336	3.95007645496
0.000207	17.268	3.97896670004
0.000208	17.198	3.96368464941
0.000209	17.198	3.93481842021
0.00021	17.154	3.94135560436
0.000211	17.124	3.94368152872
0.000212	17.1	3.98020099995
0.000213	17.07	3.92900750826
0.000214	17.046	3.91406233982
0.000215	16.99	3.92350608512
0.000216	16.918	3.9201117331
0.000217	16.87	3.97203977825
0.000218	16.786	3.90950175854
0.000219	16.772	3.932431309
0.00022	16.72	3.95039238557
0.000221	16.668	3.95648530896
0.000222	16.584	3.95410470271
0.000223	16.564	3.95346733893
0.000224	16.58	3.94659346779
0.000225	16.514	3.95749971573
0.000226	16.482	3.91939740266
0.000227	16.46	3.92484394594
0.000228	16.42	3.95064551687
0.000229	16.384	3.93961216365
0.00023	16.348	3.93279747762
0.000231	16.31	3.9148307754
0.000232	16.27	3.91319562506
0.000233	16.198	3.91034474184
0.000234	16.112	3.91554032031
0.000235	16.068	3.89247684643
0.000236	16.072	3.88829217009
0.000237	16.042	3.90233724837
0.000238	15.998	3.91126526843
0.000239	16.018	3.91020152933
0.00024	15.972	3.92112432856
0.000241	15.93	3.9065457888
0.000242	15.884	3.87692455433
0.000243	15.826	3.83036865067
0.000244	15.8	3.84187454246
0.000245	15.796	3.84790644377
0.000246	15.752	3.83646921009
0.000247	15.704	3.82156826447
0.000248	15.67	3.80119717984
0.000249	15.628	3.78280530823
0.00025	15.56	3.81240081838
0.000251	15.49	3.8535567986
0.000252	15.438	3.84631719961
0.000253	15.398	3.80205155147
0.000254	15.334	3.79821589697
0.000255	15.294	3.84285883165
0.000256	15.266	3.84749840806
0.000257	15.216	3.85452253853
0.000258	15.18	3.8615540913
0.000259	15.126	3.85306683046
0.00026	15.054	3.85163393899
0.000261	14.97	3.8607123695
0.000262	14.906	3.8352527948
0.000263	14.838	3.83402608233
0.000264	14.778	3.83049813993
0.000265	14.748	3.81582179877
0.000266	14.722	3.82370448649
0.000267	14.7	3.79815744803
0.000268	14.674	3.70131382079
0.000269	14.638	3.72598389691
0.00027	14.578	3.73308397977
0.000271	14.558	3.7119585127
0.000272	14.49	3.71078158883
0.000273	14.496	3.75206396534
0.000274	14.49	3.69782368428
0.000275	14.47	3.74180437757
0.000276	14.474	3.71124291848
0.000277	14.458	3.71163521915
0.000278	14.454	3.73093607557
0.000279	14.394	3.74683386341
0.00028	14.322	3.73929351616
0.000281	14.302	3.72918167967
0.000282	14.25	3.70506410201
0.000283	14.242	3.75119127745
0.000284	14.236	3.74650557186
0.000285	14.194	3.74117147428
0.000286	14.112	3.74799359658
0.000287	14.06	3.74171083864
0.000288	14.064	3.71912677923
0.000289	14.032	3.67681601389
0.00029	13.988	3.6742150182
0.000291	13.952	3.66683732936
0.000292	13.926	3.66394923546
0.000293	13.93	3.66675605952
0.000294	13.89	3.65976775219
0.000295	13.822	3.65326100902
0.000296	13.822	3.67346103831
0.000297	13.792	3.6808607689
0.000298	13.75	3.62815380049
0.000299	13.686	3.62096727409
0.0003	13.656	3.57626397236
0.000301	13.61	3.55554496526
0.000302	13.612	3.5756756005
0.000303	13.544	3.55809836851
0.000304	13.506	3.55948928921
0.000305	13.496	3.58412946195
0.000306	13.45	3.52640043103
0.000307	13.43	3.53342609941
0.000308	13.406	3.57619406632
0.000309	13.394	3.58368023127
0.00031	13.38	3.5742971337
0.000311	13.356	3.54813528491
0.000312	13.322	3.53133345919
0.000313	13.28	3.54310598204
0.000314	13.234	3.55910719142
0.000315	13.216	3.55490421812
0.000316	13.176	3.52775055808
0.000317	13.072	3.50240146185
0.000318	13.062	3.52166949045
0.000319	12.984	3.49395821383
0.00032	12.98	3.46808304399
0.000321	12.978	3.49192153406
0.000322	12.896	3.52947361514
0.000323	12.892	3.49461528641
0.000324	12.868	3.51888846086
0.000325	12.812	3.46708177002
0.000326	12.78	3.47211750953
0.000327	12.758	3.46748266037
0.000328	12.69	3.47417616134
0.000329	12.65	3.4396947539
0.00033	12.596	3.45670131773
0.000331	12.542	3.41763602509
0.000332	12.554	3.42740193149
0.000333	12.496	3.4429615159
0.000334	12.496	3.44470376085
0.000335	12.476	3.42073442407
0.000336	12.422	3.40057583359
0.000337	12.394	3.43784292835
0.000338	12.316	3.46412239969
0.000339	12.296	3.43749676363
0.00034	12.232	3.4701838568
0.000341	12.182	3.48724475768
0.000342	12.18	3.47269347913
0.000343	12.124	3.45146693451
0.000344	12.114	3.44862349351
0.000345	12.138	3.45643689368
0.000346	12.104	3.4642725066
0.000347	12.054	3.45645540981
0.000348	12.02	3.46288896732
0.000349	11.982	3.44291678668
0.00035	11.976	3.47899755677
0.000351	11.942	3.4725546792
0.000352	11.936	3.47158522868
0.000353	11.904	3.44133462482
0.000354	11.882	3.42637943024
0.000355	11.824	3.41306665625
0.000356	11.782	3.41386525803
0.000357	11.76	3.39446608467
0.000358	11.738	3.38487163715
0.000359	11.708	3.36076419881
0.00036	11.69	3.3511042956
0.000361	11.626	3.31634196065
0.000362	11.568	3.311400912
0.000363	11.564	3.33195198045
0.000364	11.534	3.35929218735
0.000365	11.552	3.33695909474
0.000366	11.506	3.31209359771
0.000367	11.472	3.28712883836
0.000368	11.48	3.30962233495
0.000369	11.464	3.29069962166
0.00037	11.43	3.30773336289
0.000371	11.356	3.31138400069
0.000372	11.308	3.25593857436
0.000373	11.29	3.25667007847
0.000374	11.24	3.23085128101
0.000375	11.2	3.2
0.000376	11.14	3.20131223095
0.000377	11.126	3.21902531832
0.000378	11.11	3.19404132722
0.000379	11.094	3.176974032
0.00038	11.05	3.14825348408
0.000381	11.026	3.17195901613
0.000382	11.02	3.19931242613
0.000383	10.976	3.20115978983
0.000384	10.926	3.178761394
0.000385	10.906	3.15169224386
0.000386	10.88	3.15620024713
0.000387	10.87	3.14278538879
0.000388	10.834	3.14554351424
0.000389	10.788	3.17664225244
0.00039	10.754	3.1939762053
0.000391	10.734	3.21422525657
0.000392	10.702	3.24240589686
0.000393	10.654	3.23454540855
0.000394	10.61	3.25175337318
0.000395	10.578	3.21681768212
0.000396	10.564	3.17583122977
0.000397	10.534	3.19637982724
0.000398	10.48	3.23938265724
0.000399	10.466	3.26141748324
0.0004	10.406	3.25102506911
0.000401	10.406	3.22011863136
0.000402	10.348	3.18792973574
0.000403	10.334	3.20412921088
0.000404	10.288	3.204536784
0.000405	10.214	3.1950280124
0.000406	10.186	3.23348171481
0.000407	10.154	3.21842880922
0.000408	10.126	3.20532744037
0.000409	10.098	3.14839578198
0.00041	10.058	3.14112018236
0.000411	10.028	3.14184913705
0.000412	9.986	3.18210684924
0.000413	9.946	3.16529366726
0.000414	9.93	3.12811444803
0.000415	9.944	3.13191059898
0.000416	9.936	3.12280386832
0.000417	9.92	3.12115363287
0.000418	9.904	3.13540810741
0.000419	9.904	3.14559755849
0.00042	9.9	3.11287648325
0.000421	9.868	3.13090657797
0.000422	9.83	3.13896479751
0.000423	9.816	3.16893420569
0.000424	9.794	3.1666329121
0.000425	9.806	3.15346856652
0.000426	9.79	3.16826450916
0.000427	9.762	3.16628425761
0.000428	9.726	3.17347191574
0.000429	9.692	3.18074456692
0.00043	9.642	3.14608264354
0.000431	9.61	3.14227624502
0.000432	9.576	3.13563773418
0.000433	9.548	3.12084860254
0.000434	9.53	3.12363570219
0.000435	9.478	3.09734014922
0.000436	9.472	3.11275055216
0.000437	9.458	3.14773505874
0.000438	9.408	3.12050252363
0.000439	9.36	3.09166621743
0.00044	9.318	3.08494343546
0.000441	9.272	3.09031001681
0.000442	9.24	3.07935058089
0.000443	9.212	3.08529674424
0.000444	9.174	3.06915688749
0.000445	9.108	3.09714965735
0.000446	9.094	3.08952488257
0.000447	9.068	3.08080768631
0.000448	9.068	3.09441044466
0.000449	9.09	3.07667027808
0.00045	9.048	3.07728711693
0.000451	9.04	3.06111090946
0.000452	9.032	3.04154171433
0.000453	9.0	3.04302481094
0.000454	8.966	3.05038423809
0.000455	8.96	3.05849636259
0.000456	8.918	3.04224851056
0.000457	8.89	3.02950491005
0.000458	8.882	3.02722248935
0.000459	8.862	3.02835863134
0.00046	8.838	3.01392700642
0.000461	8.8	3.00199933378
0.000462	8.804	2.99959730631
0.000463	8.79	2.99096974241
0.000464	8.776	3.00230311594
0.000465	8.768	2.99235292036
0.000466	8.72	3.02284634079
0.000467	8.728	3.02423808587
0.000468	8.71	3.03214445566
0.000469	8.684	3.02326710696
0.00047	8.68	3.02813473941
0.000471	8.64	3.01104632977
0.000472	8.62	3.00326489008
0.000473	8.606	2.98910755912
0.000474	8.558	2.96490067287
0.000475	8.554	2.9568706431
0.000476	8.564	2.95328698233
0.000477	8.558	2.97903272892
0.000478	8.512	2.98292742118
0.000479	8.496	2.97623654974
0.00048	8.444	2.98644671809
0.000481	8.434	2.9573035015
0.000482	8.38	2.93863914083
0.000483	8.35	2.94338240805
0.000484	8.344	2.94578750082
0.000485	8.332	2.94173010319
0.000486	8.298	2.94977897477
0.000487	8.29	2.94989830333
0.000488	8.246	2.95389302447
0.000489	8.218	2.94320845337
0.00049	8.252	2.96791104988
0.000491	8.192	2.96228560406
0.000492	8.156	2.93456368137
0.000493	8.094	2.92867956595
0.000494	8.088	2.93670836141
0.000495	8.094	2.92867956595
0.000496	8.072	2.94801899587
0.000497	8.064	2.93937136136
0.000498	8.066	2.91575787747
0.000499	8.076	2.90692689967
0.0005	8.09	2.94718509768
0.000501	8.07	2.91566458976
0.000502	8.084	2.92248934985
0.000503	8.03	2.8749086942
0.000504	8.018	2.83225634433
0.000505	7.948	2.82228559859
0.000506	7.944	2.86371506963
0.000507	7.94	2.85804128732
0.000508	7.92	2.83224292743
0.000509	7.918	2.81127657835
0.00051	7.904	2.80477877916
0.000511	7.876	2.80795726463
0.000512	7.842	2.81656457409
0.000513	7.782	2.80472387233
0.000514	7.774	2.80907885258
0.000515	7.76	2.81609658925
0.000516	7.722	2.81579757795
0.000517	7.738	2.82937378231
0.000518	7.716	2.7963089958
0.000519	7.676	2.78837300231
0.00052	7.632	2.78290783175
0.000521	7.606	2.77970573982
0.000522	7.584	2.78045751631
0.000523	7.568	2.8088033039
0.000524	7.534	2.806571574
0.000525	7.484	2.78024171611
0.000526	7.462	2.77426674997
0.000527	7.458	2.75104271141
0.000528	7.426	2.76559649985
0.000529	7.424	2.77059993503
0.00053	7.392	2.77386661539
0.000531	7.384	2.76342975304
0.000532	7.362	2.76458966214
0.000533	7.31	2.7571543301
0.000534	7.288	2.7570012695
0.000535	7.26	2.72110271765
0.000536	7.252	2.70933497375
0.000537	7.238	2.7050611823
0.000538	7.216	2.70061918826
0.000539	7.196	2.69918209834
0.00054	7.17	2.67228366758
0.000541	7.15	2.68840101175
0.000542	7.144	2.7348243088
0.000543	7.118	2.75464625678
0.000544	7.102	2.73780861274
0.000545	7.1	2.70518021581
0.000546	7.07	2.68646608019
0.000547	7.038	2.71229718136
0.000548	7.018	2.69919914049
0.000549	7.028	2.68983568271
0.00055	6.992	2.65404144655
0.000551	6.992	2.63589377631
0.000552	6.972	2.64106342218
0.000553	6.936	2.64573316871
0.000554	6.958	2.62073195882
0.000555	6.934	2.63469998292
0.000556	6.934	2.60262252353
0.000557	6.892	2.62151406634
0.000558	6.864	2.60643511333
0.000559	6.86	2.62
0.00056	6.834	2.61351181363
0.000561	6.808	2.61134754485
0.000562	6.76	2.61273802743
0.000563	6.748	2.58543922767
0.000564	6.73	2.61784262323
0.000565	6.712	2.62317670011
0.000566	6.694	2.59776134393
0.000567	6.678	2.59119972214
0.000568	6.678	2.57959609241
0.000569	6.676	2.56651982264
0.00057	6.62	2.54472002389
0.000571	6.6	2.57293606605
0.000572	6.61	2.55301782211
0.000573	6.6	2.56281095674
0.000574	6.604	2.56655099306
0.000575	6.606	2.5586644954
0.000576	6.582	2.5681269439
0.000577	6.604	2.5626517516
0.000578	6.61	2.56083970603
0.000579	6.606	2.57269586232
0.00058	6.586	2.55550464684
0.000581	6.57	2.5379322292
0.000582	6.554	2.53280161086
0.000583	6.536	2.53154182268
0.000584	6.524	2.52931295019
0.000585	6.464	2.50613327658
0.000586	6.478	2.52379000711
0.000587	6.428	2.52919275659
0.000588	6.43	2.53082990341
0.000589	6.428	2.54260024384
0.00059	6.408	2.55920612691
0.000591	6.366	2.54244842622
0.000592	6.348	2.53828603589
0.000593	6.348	2.53986141354
0.000594	6.304	2.53447903917
0.000595	6.26	2.55507338446
0.000596	6.258	2.5517515553
0.000597	6.244	2.49969278112
0.000598	6.24	2.51602861669
0.000599	6.27	2.51497514898
0.0006	6.258	2.50428353027
0.000601	6.26	2.52990118384
0.000602	6.246	2.52061183049
0.000603	6.218	2.51286211321
0.000604	6.194	2.48522916448
0.000605	6.16	2.48724747462
0.000606	6.132	2.46952950985
0.000607	6.148	2.45399592502
0.000608	6.142	2.47827278563
0.000609	6.146	2.47238427434
0.00061	6.116	2.44346966423
0.000611	6.104	2.44973141385
0.000612	6.086	2.43199588815
0.000613	6.054	2.44603434154
0.000614	6.052	2.43829776689
0.000615	6.02	2.41900806117
0.000616	6.01	2.41782960525
0.000617	5.988	2.41657940072
0.000618	5.96	2.42123935207
0.000619	5.964	2.42954810613
0.00062	5.97	2.43086404392
0.000621	5.966	2.42998847734
0.000622	5.914	2.42293293345
0.000623	5.878	2.40647376882
0.000624	5.842	2.4060415624
0.000625	5.856	2.39149827514
0.000626	5.84	2.34742412018
0.000627	5.794	2.34340862847
0.000628	5.766	2.34760388482
0.000629	5.752	2.32346637591
0.00063	5.724	2.3082079629
0.000631	5.732	2.29873356438
0.000632	5.72	2.28595712996
0.000633	5.716	2.2994225362
0.000634	5.698	2.31490734156
0.000635	5.676	2.2915112917
0.000636	5.664	2.31497386594
0.000637	5.674	2.32974762582
0.000638	5.67	2.33261655657
0.000639	5.644	2.3360787658
0.00064	5.608	2.304416629
0.000641	5.586	2.29752127302
0.000642	5.584	2.3278625389
0.000643	5.576	2.32641870694
0.000644	5.556	2.33127947703
0.000645	5.542	2.34525819474
0.000646	5.516	2.32244354076
0.000647	5.52	2.31032465251
0.000648	5.522	2.33184819403
0.000649	5.506	2.34903469536
0.00065	5.482	2.3557750317
0.000651	5.478	2.35234266211
0.000652	5.468	2.34626852683
0.000653	5.456	2.33924432243
0.000654	5.434	2.33701604616
0.000655	5.418	2.33650936228
0.000656	5.402	2.29791122544
0.000657	5.352	2.28124878082
0.000658	5.36	2.26856783015
0.000659	5.342	2.26297061404
0.00066	5.316	2.24680751289
0.000661	5.286	2.22355661048
0.000662	5.284	2.1962112831
0.000663	5.274	2.19975544095
0.000664	5.28	2.21124399377
0.000665	5.284	2.21073381482
0.000666	5.258	2.22248419567
0.000667	5.262	2.2075678925
0.000668	5.238	2.22471481318
0.000669	5.212	2.2322759686
0.00067	5.206	2.21530223672
0.000671	5.208	2.19379488558
0.000672	5.18	2.18714425679
0.000673	5.166	2.19053509445
0.000674	5.154	2.18226579499
0.000675	5.138	2.20430397178
0.000676	5.128	2.20898528741
0.000677	5.124	2.20649586449
0.000678	5.104	2.19298518007
0.000679	5.106	2.19152093305
0.00068	5.088	2.19003561615
0.000681	5.088	2.19914892629
0.000682	5.084	2.19930534488
0.000683	5.056	2.20019635487
0.000684	5.028	2.19071130001
0.000685	5.022	2.18300618414
0.000686	5.008	2.18996255676
0.000687	5.002	2.2022706464
0.000688	4.994	2.18768462078
0.000689	4.97	2.17556889112
0.00069	4.95	2.15766077037
0.000691	4.918	2.15203996245
0.000692	4.9	2.13213508015
0.000693	4.894	2.1219717246
0.000694	4.87	2.11402459778
0.000695	4.844	2.09753760395
0.000696	4.862	2.11446352534
0.000697	4.856	2.11359031035
0.000698	4.842	2.12533197407
0.000699	4.826	2.13909420082
0.0007	4.818	2.13280941483
0.000701	4.814	2.14368934317
0.000702	4.816	2.13123063041
0.000703	4.796	2.11905261851
0.000704	4.78	2.09465987693
0.000705	4.768	2.10574832304
0.000706	4.75	2.09176958578
0.000707	4.736	2.0914836839
0.000708	4.712	2.08447979122
0.000709	4.716	2.08502853697
0.00071	4.686	2.06480120108
0.000711	4.666	2.06940667825
0.000712	4.642	2.08178673259
0.000713	4.634	2.08615531541
0.000714	4.628	2.09418623814
0.000715	4.632	2.08340490544
0.000716	4.62	2.09942849366
0.000717	4.6	2.0918890984
0.000718	4.596	2.11016207908
0.000719	4.602	2.10798387091
0.00072	4.598	2.09675845056
0.000721	4.586	2.08581015435
0.000722	4.598	2.09198374755
0.000723	4.582	2.12303462054
0.000724	4.562	2.12277083078
0.000725	4.554	2.12863430396
0.000726	4.52	2.10940749975
0.000727	4.506	2.09808579424
0.000728	4.48	2.06048537971
0.000729	4.476	2.09127329634
0.00073	4.47	2.0940630363
0.000731	4.464	2.07284924681
0.000732	4.446	2.07535153649
0.000733	4.42	2.05416649763
0.000734	4.384	2.05536955315
0.000735	4.384	2.06313935545
0.000736	4.376	2.06170414948
0.000737	4.358	2.07697761182
0.000738	4.338	2.07551343046
0.000739	4.336	2.08209125641
0.00074	4.35	2.07545175805
0.000741	4.336	2.08880444274
0.000742	4.32	2.08940182828
0.000743	4.286	2.07079791385
0.000744	4.266	2.06185450505
0.000745	4.264	2.07033910266
0.000746	4.24	2.06164982478
0.000747	4.224	2.07311938875
0.000748	4.188	2.06122681915
0.000749	4.172	2.06456193901
0.00075	4.17	2.0603640455
0.000751	4.162	2.03562177233
0.000752	4.154	2.03132567551
0.000753	4.152	2.01119268097
0.000754	4.136	2.01928304108
0.000755	4.132	1.99964396831
0.000756	4.134	1.96368123686
0.000757	4.128	1.97068921954
0.000758	4.118	1.97384801847
0.000759	4.094	1.99127195531
0.00076	4.086	2.01559023613
0.000761	4.078	1.99497268152
0.000762	4.072	1.97656672035
0.000763	4.078	1.96059072731
0.000764	4.064	1.94213902695
0.000765	4.058	1.95208503913
0.000766	4.038	1.93198240158
0.000767	4.022	1.92185223157
0.000768	4.014	1.9114926105
0.000769	3.99	1.92818567571
0.00077	3.978	1.92601038419
0.000771	3.966	1.92271786802
0.000772	3.958	1.92463918696
0.000773	3.952	1.90622559001
0.000774	3.938	1.91367604364
0.000775	3.942	1.92006145735
0.000776	3.932	1.92025414985
0.000777	3.912	1.92568325537
0.000778	3.92	1.93225257148
0.000779	3.928	1.93773475997
0.00078	3.908	1.94821354066
0.000781	3.874	1.9365236895
0.000782	3.888	1.95127035544
0.000783	3.874	1.90633785043
0.000784	3.856	1.91396551693
0.000785	3.856	1.92750201038
0.000786	3.85	1.93067345763
0.000787	3.828	1.92416631298
0.000788	3.816	1.91576198939
0.000789	3.802	1.90861101328
0.00079	3.794	1.89303037482
0.000791	3.79	1.88517903659
0.000792	3.772	1.87936585049
0.000793	3.78	1.87392635928
0.000794	3.762	1.88503474769
0.000795	3.728	1.87563749163
0.000796	3.734	1.87703063374
0.000797	3.722	1.88592576736
0.000798	3.716	1.88343940704
0.000799	3.72	1.89251155875
0.0008	3.716	1.91084902596
0.000801	3.71	1.9115177216
0.000802	3.706	1.92654197982
0.000803	3.696	1.90881743496
0.000804	3.676	1.92016249312
0.000805	3.664	1.91078622561
0.000806	3.65	1.9119361914
0.000807	3.628	1.91457984947
0.000808	3.614	1.92171902213
0.000809	3.612	1.91871206803
0.00081	3.616	1.92575803257
0.000811	3.598	1.92883280768
0.000812	3.58	1.93483849455
0.000813	3.582	1.91710093631
0.000814	3.546	1.89944307627
0.000815	3.528	1.89663280579
0.000816	3.52	1.91666376811
0.000817	3.504	1.91049313006
0.000818	3.482	1.90201892735
0.000819	3.46	1.89219449317
0.00082	3.462	1.89961996199
0.000821	3.454	1.89838984405
0.000822	3.452	1.8814079834
0.000823	3.448	1.89084531361
0.000824	3.434	1.90306174361
0.000825	3.416	1.8748183912
0.000826	3.406	1.86578776928
0.000827	3.376	1.86188721463
0.000828	3.38	1.86751171348
0.000829	3.376	1.85003351321
0.00083	3.366	1.86441518981
0.000831	3.358	1.84332200117
0.000832	3.344	1.84761034853
0.000833	3.348	1.85334724215
0.000834	3.322	1.85211122776
0.000835	3.312	1.85220301263
0.000836	3.296	1.85698249857
0.000837	3.29	1.85523583407
0.000838	3.284	1.86851384796
0.000839	3.274	1.85766627789
0.00084	3.27	1.83660011979
0.000841	3.26	1.82109856955
0.000842	3.234	1.82407346343
0.000843	3.248	1.81947684789
0.000844	3.254	1.82906642854
0.000845	3.25	1.81093898296
0.000846	3.238	1.79815349734
0.000847	3.24	1.80842472887
0.000848	3.232	1.81828930591
0.000849	3.236	1.81005635271
0.00085	3.224	1.78824606808
0.000851	3.22	1.78202132423
0.000852	3.208	1.80907047956
0.000853	3.2	1.80111076839
0.000854	3.198	1.80077649918
0.000855	3.18	1.78874257511
0.000856	3.202	1.79365437027
0.000857	3.2	1.79332094172
0.000858	3.186	1.79315476187
0.000859	3.174	1.79547319668
0.00086	3.15	1.77524646176
0.000861	3.142	1.77026438703
0.000862	3.14	1.76985875143
0.000863	3.118	1.76863676316
0.000864	3.112	1.75939080366
0.000865	3.114	1.77454332153
0.000866	3.09	1.78154427394
0.000867	3.074	1.78003483112
0.000868	3.056	1.75067529828
0.000869	3.03	1.74502148984
0.00087	3.024	1.73649762453
0.000871	3.002	1.74068836958
0.000872	2.99	1.76008522521
0.000873	2.982	1.77021919547
0.000874	3.0	1.7640861657
0.000875	2.972	1.75704752355
0.000876	2.96	1.73850510497
0.000877	2.948	1.74851251068
0.000878	2.936	1.73663582826
0.000879	2.93	1.74043098111
0.00088	2.9	1.73378199322
0.000881	2.926	1.74026549699
0.000882	2.928	1.71662925526
0.000883	2.914	1.72354402323
0.000884	2.904	1.7340080738
0.000885	2.896	1.718483052
0.000886	2.888	1.73535471878
0.000887	2.894	1.72706803572
0.000888	2.884	1.71421818915
0.000889	2.872	1.71686225423
0.00089	2.87	1.72078470472
0.000891	2.85	1.72031973772
0.000892	2.854	1.7148422668
0.000893	2.858	1.71517812486
0.000894	2.838	1.71106867191
0.000895	2.814	1.70745541669
0.000896	2.812	1.69489114695
0.000897	2.8	1.6935170504
0.000898	2.808	1.68378620971
0.000899	2.814	1.70511114007
0.0009	2.794	1.70398474172
0.000901	2.812	1.70782200478
0.000902	2.812	1.71949294852
0.000903	2.8	1.71464281995
0.000904	2.79	1.71752729236
0.000905	2.776	1.724477892
0.000906	2.78	1.71685759456
0.000907	2.776	1.71866925265
0.000908	2.766	1.72720699396
0.000909	2.758	1.70746478734
0.00091	2.76	1.70011764299
0.000911	2.764	1.70771894643
0.000912	2.772	1.72627228443
0.000913	2.738	1.71620395058
0.000914	2.736	1.70947477314
0.000915	2.742	1.71097516054
0.000916	2.744	1.70600820631
0.000917	2.73	1.69855821213
0.000918	2.748	1.70308426098
0.000919	2.72	1.69398937423
0.00092	2.71	1.69997058798
0.000921	2.696	1.70516392174
0.000922	2.682	1.69495604663
0.000923	2.674	1.70050698323
0.000924	2.654	1.68353318946
0.000925	2.638	1.66821941003
0.000926	2.63	1.66526274203
0.000927	2.618	1.64440749208
0.000928	2.622	1.64533157752
0.000929	2.588	1.61686610454
0.00093	2.574	1.61880326167
0.000931	2.56	1.59197989937
0.000932	2.566	1.58544757088
0.000933	2.558	1.58070743656
0.000934	2.564	1.57920992905
0.000935	2.564	1.57286490202
0.000936	2.568	1.58662408906
0.000937	2.56	1.5755633913
0.000938	2.544	1.56590676606
0.000939	2.562	1.56401918147
0.00094	2.564	1.57667498236
0.000941	2.556	1.57951384926
0.000942	2.552	1.59977998487
0.000943	2.542	1.60257168326
0.000944	2.518	1.61544916355
0.000945	2.512	1.60432415677
0.000946	2.512	1.60307704119
0.000947	2.498	1.60561390129
0.000948	2.488	1.59306497043
0.000949	2.488	1.60182895466
0.00095	2.486	1.60679930296
0.000951	2.482	1.59677049071
0.000952	2.46	1.59887460421
0.000953	2.44	1.59824904192
0.000954	2.44	1.6193825984
0.000955	2.438	1.63406119836
0.000956	2.436	1.63643026127
0.000957	2.432	1.60791044527
0.000958	2.4	1.59624559514
0.000959	2.392	1.59822901988
0.00096	2.386	1.59154139123
0.000961	2.384	1.57877927526
0.000962	2.368	1.57498444437
0.000963	2.376	1.57690329444
0.000964	2.372	1.57150119313
0.000965	2.358	1.58424619299
0.000966	2.36	1.57936696179
0.000967	2.358	1.58802896699
0.000968	2.348	1.58836267899
0.000969	2.332	1.57536535445
0.00097	2.34	1.57238672088
0.000971	2.346	1.59194346633
0.000972	2.354	1.59896341422
0.000973	2.35	1.58477127687
0.000974	2.35	1.59106882315
0.000975	2.34	1.58379291576
0.000976	2.356	1.5941342478
0.000977	2.346	1.59821275179
0.000978	2.33	1.59157155039
0.000979	2.336	1.59596491189
0.00098	2.328	1.59512256582
0.000981	2.314	1.57334166664
0.000982	2.286	1.57867159346
0.000983	2.264	1.5704470701
0.000984	2.26	1.55833244207
0.000985	2.264	1.55122661143
0.000986	2.262	1.55349798841
0.000987	2.256	1.54869751727
0.000988	2.246	1.5275745481
0.000989	2.246	1.52232847967
0.00099	2.246	1.52888325257
0.000991	2.25	1.52954241523
0.000992	2.24	1.51736613907
0.000993	2.226	1.51357986245
0.000994	2.224	1.53160830502
0.000995	2.204	1.51075610209
0.000996	2.204	1.5134014669
0.000997	2.208	1.51813569881
0.000998	2.21	1.53032676249
0.000999	2.21	1.53554550568
0.001	2.214	1.54019609141
0.001001	2.204	1.53830556132
0.001002	2.21	1.539447953
0.001003	2.186	1.54900096837
0.001004	2.164	1.54954961198
0.001005	2.126	1.52778401615
0.001006	2.134	1.54273912247
0.001007	2.132	1.52005789363
0.001008	2.122	1.52023550807
0.001009	2.118	1.51131598284
0.00101	2.102	1.50452517427
0.001011	2.098	1.50479101539
0.001012	2.1	1.52118374958
0.001013	2.104	1.51564639676
0.001014	2.082	1.51633637429
0.001015	2.078	1.51522803564
0.001016	2.08	1.52892118829
0.001017	2.066	1.50653376995
0.001018	2.068	1.50976024587
0.001019	2.054	1.51627306248
0.00102	2.056	1.52081031033
0.001021	2.05	1.51641023473
0.001022	2.046	1.49126925805
0.001023	2.048	1.49053547425
0.001024	2.022	1.47834907921
0.001025	2.03	1.47549991528
0.001026	2.03	1.46051360829
0.001027	2.032	1.4638907063
0.001028	2.024	1.47357524409
0.001029	2.01	1.46897923743
0.00103	2.012	1.46419124434
0.001031	2.01	1.47847894811
0.001032	2.02	1.4804053499
0.001033	2.012	1.48049181018
0.001034	1.998	1.47444769321
0.001035	1.986	1.47979863495
0.001036	1.984	1.48045398443
0.001037	1.978	1.47834907921
0.001038	1.968	1.45016412864
0.001039	1.962	1.43963745436
0.00104	1.956	1.41069628198
0.001041	1.944	1.40885201494
0.001042	1.936	1.40851127081
0.001043	1.93	1.3903596657
0.001044	1.926	1.39302692006
0.001045	1.912	1.36830405978
0.001046	1.92	1.38043471414
0.001047	1.908	1.39410759986
0.001048	1.888	1.384
0.001049	1.88	1.39341307587
0.00105	1.868	1.39089036232
0.001051	1.844	1.40273447238
0.001052	1.844	1.39558733156
0.001053	1.85	1.39839193362
0.001054	1.848	1.39316043584
0.001055	1.848	1.38162802519
0.001056	1.846	1.36318890841
0.001057	1.852	1.36897625984
0.001058	1.844	1.36954883082
0.001059	1.844	1.38262937912
0.00106	1.832	1.37687181684
0.001061	1.824	1.38456635811
0.001062	1.824	1.38312110822
0.001063	1.818	1.37727121512
0.001064	1.806	1.35807363571
0.001065	1.816	1.35578169334
0.001066	1.796	1.34995703635
0.001067	1.782	1.34405208232
0.001068	1.796	1.34847469387
0.001069	1.796	1.35439432958
0.00107	1.798	1.34506356727
0.001071	1.804	1.35114173942
0.001072	1.794	1.35777906892
0.001073	1.778	1.3670098756
0.001074	1.756	1.35663701851
0.001075	1.756	1.3536853401
0.001076	1.742	1.3577319323
0.001077	1.748	1.36106428944
0.001078	1.772	1.36821635716
0.001079	1.76	1.35144367252
0.00108	1.756	1.35072721154
0.001081	1.754	1.34665660062
0.001082	1.742	1.35034662217
0.001083	1.758	1.35034662217
0.001084	1.752	1.33958799636
0.001085	1.74	1.32529242056
0.001086	1.732	1.34021490814
0.001087	1.726	1.34123972503
0.001088	1.724	1.33859030327
0.001089	1.718	1.33059234929
0.00109	1.71	1.33337916588
0.001091	1.71	1.33787144375
0.001092	1.71	1.34234868793
0.001093	1.71	1.35421564014
0.001094	1.706	1.33100112697
0.001095	1.714	1.33723745087
0.001096	1.71	1.33337916588
0.001097	1.696	1.33100864009
0.001098	1.696	1.32950517111
0.001099	1.694	1.32979848097
0.0011	1.698	1.34268238985
0.001101	1.704	1.34476168892
0.001102	1.696	1.328
0.001103	1.686	1.31430742218
0.001104	1.686	1.31430742218
0.001105	1.684	1.31306663959
0.001106	1.674	1.31138247663
0.001107	1.654	1.31995605987
0.001108	1.64	1.30476051442
0.001109	1.628	1.30599234301
0.00111	1.638	1.30803516772
0.001111	1.62	1.30828131531
0.001112	1.608	1.31237799433
0.001113	1.602	1.31438046242
0.001114	1.596	1.31635253637
0.001115	1.592	1.31511824563
0.001116	1.586	1.32612367447
0.001117	1.586	1.3306404473
0.001118	1.572	1.3209148345
0.001119	1.576	1.31917550008
0.00112	1.56	1.31240237732
0.001121	1.548	1.30218892639
0.001122	1.546	1.28057955629
0.001123	1.532	1.27002992091
0.001124	1.522	1.24800480768
0.001125	1.516	1.24969756341
0.001126	1.512	1.2545341765
0.001127	1.518	1.27030547507
0.001128	1.502	1.25458997286
0.001129	1.504	1.26094567686
0.00113	1.502	1.26727897481
0.001131	1.512	1.25930774634
0.001132	1.514	1.24972156899
0.001133	1.496	1.21572365281
0.001134	1.49	1.21404283285
0.001135	1.484	1.21562494216
0.001136	1.484	1.22055069538
0.001137	1.484	1.21562494216
0.001138	1.49	1.23527324912
0.001139	1.48	1.22702893201
0.00114	1.476	1.24315083558
0.001141	1.464	1.24767944601
0.001142	1.464	1.24125098187
0.001143	1.464	1.2428612151
0.001144	1.452	1.25047830849
0.001145	1.454	1.25534218443
0.001146	1.444	1.25014559152
0.001147	1.438	1.24986239243
0.001148	1.434	1.25125696801
0.001149	1.428	1.23968383066
0.00115	1.424	1.22320235448
0.001151	1.416	1.22594616521
0.001152	1.414	1.22580748896
0.001153	1.418	1.22117811969
0.001154	1.418	1.22444926396
0.001155	1.42	1.22784363825
0.001156	1.426	1.22005081861
0.001157	1.434	1.21558381036
0.001158	1.438	1.21743829412
0.001159	1.434	1.20234936686
0.00116	1.428	1.20033995185
0.001161	1.422	1.20163055887
0.001162	1.432	1.21052715789
0.001163	1.428	1.2102958316
0.001164	1.43	1.2170045193
0.001165	1.404	1.19531753104
0.001166	1.384	1.1885049432
0.001167	1.38	1.18135515405
0.001168	1.378	1.18453197509
0.001169	1.378	1.18453197509
0.00117	1.366	1.17475273994
0.001171	1.372	1.18727250452
0.001172	1.364	1.17452288185
0.001173	1.354	1.16304944005
0.001174	1.338	1.15228295136
0.001175	1.346	1.15511211577
0.001176	1.35	1.16597598603
0.001177	1.34	1.15948264325
0.001178	1.336	1.15892363855
0.001179	1.322	1.15512596716
0.00118	1.322	1.16030857965
0.001181	1.322	1.15339325471
0.001182	1.318	1.14929369615
0.001183	1.318	1.14055951182
0.001184	1.314	1.13991403185
0.001185	1.326	1.15053205084
0.001186	1.31	1.13221022783
0.001187	1.308	1.12655936373
0.001188	1.306	1.1137163014
0.001189	1.296	1.10651886563
0.00119	1.29	1.09813478226
0.001191	1.298	1.10326606039
0.001192	1.308	1.11764752941
0.001193	1.302	1.11121375081
0.001194	1.288	1.10501402706
0.001195	1.282	1.10746376916
0.001196	1.284	1.11146030069
0.001197	1.282	1.11824684216
0.001198	1.268	1.12079257671
0.001199	1.278	1.11387431966
0.0012	1.276	1.09718913593
0.001201	1.27	1.10503393613
0.001202	1.27	1.10322255234
0.001203	1.266	1.10238105934
0.001204	1.25	1.08420477771
0.001205	1.242	1.07862690491
0.001206	1.246	1.08327466508
0.001207	1.236	1.07717408064
0.001208	1.226	1.06344910551
0.001209	1.228	1.06958683612
0.00121	1.202	1.06639392346
0.001211	1.194	1.0641259324
0.001212	1.186	1.07303494817
0.001213	1.186	1.07861207114
0.001214	1.188	1.07547942798
0.001215	1.186	1.07489720439
0.001216	1.184	1.07431094195
0.001217	1.166	1.06510281194
0.001218	1.172	1.07443752727
0.001219	1.162	1.07319895639
0.00122	1.148	1.0649394349
0.001221	1.154	1.07437609802
0.001222	1.134	1.07519486606
0.001223	1.134	1.08260980967
0.001224	1.118	1.06022450453
0.001225	1.118	1.07148308433
0.001226	1.118	1.07148308433
0.001227	1.118	1.06399060146
0.001228	1.13	1.06259117256
0.001229	1.134	1.07333312629
0.00123	1.132	1.06140284529
0.001231	1.136	1.06841190559
0.001232	1.14	1.07163426597
0.001233	1.124	1.06236716817
0.001234	1.122	1.06353937398
0.001235	1.126	1.0649525811
0.001236	1.128	1.06000754714
0.001237	1.126	1.05362422144
0.001238	1.13	1.04742541501
0.001239	1.118	1.0354110295
0.00124	1.102	1.03517921154
0.001241	1.102	1.04095917307
0.001242	1.102	1.03903609177
0.001243	1.096	1.03478693459
0.001244	1.08	1.02449987799
0.001245	1.072	1.0270423555
0.001246	1.066	1.02256735719
0.001247	1.072	1.0250931665
0.001248	1.076	1.03064251804
0.001249	1.074	1.02201956928
0.00125	1.08	1.03033974979
0.001251	1.074	1.0356273461
0.001252	1.076	1.0345163121
0.001253	1.08	1.03227903205
0.001254	1.082	1.03695515814
0.001255	1.084	1.03389748041
0.001256	1.076	1.0208937261
0.001257	1.06	1.01212647431
0.001258	1.054	1.00552672764
0.001259	1.054	0.993521011353
0.00126	1.046	1.00791071033
0.001261	1.048	1.00880919901
0.001262	1.04	0.999199679744
0.001263	1.036	0.993329753909
0.001264	1.028	0.999607923138
0.001265	1.024	1.00370513598
0.001266	1.02	0.987724657989
0.001267	1.028	0.989553434636
0.001268	1.024	0.999711958516
0.001269	1.034	0.992393067287
0.00127	1.028	0.995598312574
0.001271	1.02	0.99579114276
0.001272	1.016	0.985770764428
0.001273	1.006	0.984867503779
0.001274	1.002	0.974677382522
0.001275	0.994	0.970548298644
0.001276	1.002	0.976727188113
0.001277	1.006	0.980797634581
0.001278	1.006	0.978756353747
0.001279	1.004	0.979787732113
0.00128	1.014	0.986815078928
0.001281	1.012	0.993909452616
0.001282	1.01	0.9828021164
0.001283	1.012	0.983796726972
0.001284	1.016	0.983739802997
0.001285	1.008	0.979763236706
0.001286	1.0	0.979795897113
0.001287	0.994	0.978756353747
0.001288	0.994	0.970548298644
0.001289	0.996	0.975696674177
0.00129	0.996	0.975696674177
0.001291	0.988	0.97357896444
0.001292	0.988	0.97357896444
0.001293	0.996	0.973644699056
0.001294	1.0	0.977752524926
0.001295	1.0	0.971596624119
0.001296	0.986	0.978674613955
0.001297	0.978	0.982606737205
0.001298	0.986	0.978674613955
0.001299	0.984	0.971464873271
0.0013	0.98	0.965194280961
0.001301	0.98	0.973447481891
0.001302	0.976	0.97130015958
0.001303	0.97	0.972162537851
0.001304	0.968	0.971069513475
0.001305	0.966	0.969971133591
0.001306	0.96	0.968710483065
0.001307	0.962	0.975989754045
0.001308	0.97	0.986458311334
0.001309	0.97	0.998548947223
0.00131	0.966	1.000421911
0.001311	0.96	0.997196068985
0.001312	0.956	0.999031531034
0.001313	0.958	0.996110435645
0.001314	0.954	0.995933732735
0.001315	0.944	0.994416411771
0.001316	0.948	0.988582824047
0.001317	0.942	0.977054757933
0.001318	0.928	0.98326802043
0.001319	0.932	0.987611259555
0.00132	0.928	0.98326802043
0.001321	0.92	0.976524449259
0.001322	0.92	0.968297474953
0.001323	0.918	0.960872520161
0.001324	0.916	0.967958676804
0.001325	0.908	0.973414608479
0.001326	0.908	0.977515217273
0.001327	0.91	0.974628134213
0.001328	0.91	0.978723658649
0.001329	0.91	0.968452373635
0.00133	0.9	0.960208310733
0.001331	0.898	0.967262115458
0.001332	0.898	0.969327602
0.001333	0.896	0.966014492645
0.001334	0.894	0.964761110327
0.001335	0.884	0.962571555782
0.001336	0.874	0.949802084647
0.001337	0.882	0.955026701197
0.001338	0.882	0.957118592443
0.001339	0.878	0.958705377058
0.00134	0.876	0.944787806865
0.001341	0.878	0.956616955735
0.001342	0.876	0.951117237779
0.001343	0.884	0.945803362227
0.001344	0.874	0.934945987745
0.001345	0.868	0.928749697174
0.001346	0.872	0.931459070491
0.001347	0.864	0.934614358974
0.001348	0.852	0.917657888322
0.001349	0.85	0.920597631976
0.00135	0.846	0.919936954362
0.001351	0.838	0.914196915331
0.001352	0.828	0.909074254393
0.001353	0.818	0.906022074786
0.001354	0.814	0.905209368047
0.001355	0.818	0.906022074786
0.001356	0.82	0.907524104363
0.001357	0.814	0.896328064941
0.001358	0.81	0.891010662114
0.001359	0.818	0.908226843911
0.00136	0.816	0.90892463934
0.001361	0.81	0.913181252545
0.001362	0.816	0.904513128705
0.001363	0.812	0.894793831002
0.001364	0.808	0.882686807424
0.001365	0.808	0.882686807424
0.001366	0.804	0.870393014678
0.001367	0.806	0.881115202457
0.001368	0.798	0.879315642986
0.001369	0.792	0.888108101528
0.00137	0.792	0.885853260986
0.001371	0.79	0.888763185556
0.001372	0.788	0.878097944423
0.001373	0.782	0.87319871736
0.001374	0.77	0.867813343986
0.001375	0.768	0.859171694133
0.001376	0.766	0.864432761989
0.001377	0.754	0.854098354992
0.001378	0.752	0.854690587289
0.001379	0.756	0.865138139259
0.00138	0.766	0.871346085089
0.001381	0.756	0.851154510063
0.001382	0.758	0.852898587172
0.001383	0.76	0.854634424769
0.001384	0.76	0.856971411425
0.001385	0.76	0.852291030107
0.001386	0.768	0.852159609463
0.001387	0.766	0.857463701856
0.001388	0.76	0.863944442658
0.001389	0.764	0.865045663535
0.00139	0.756	0.85350102519
0.001391	0.754	0.849402142686
0.001392	0.754	0.844679820997
0.001393	0.754	0.842308731998
0.001394	0.732	0.82956374077
0.001395	0.742	0.838710915632
0.001396	0.738	0.835078439429
0.001397	0.736	0.842795348824
0.001398	0.734	0.838596446451
0.001399	0.73	0.842080756222
0.0014	0.73	0.842080756222
0.001401	0.724	0.843696627942
0.001402	0.724	0.853126016483
0.001403	0.73	0.84917607126
0.001404	0.72	0.832826512546
0.001405	0.728	0.842624471517
0.001406	0.738	0.832680010568
0.001407	0.734	0.843352832449
0.001408	0.736	0.842795348824
0.001409	0.734	0.843352832449
0.00141	0.73	0.842080756222
0.001411	0.73	0.842080756222
0.001412	0.724	0.843696627942
0.001413	0.724	0.846063827379
0.001414	0.728	0.852065725164
0.001415	0.728	0.847358247732
0.001416	0.718	0.83813841339
0.001417	0.712	0.834898796262
0.001418	0.706	0.834004796149
0.001419	0.718	0.833352266452
0.00142	0.708	0.823854356061
0.001421	0.708	0.821423155262
0.001422	0.71	0.82091412462
0.001423	0.708	0.816539037646
0.001424	0.702	0.808205419432
0.001425	0.694	0.797724263139
0.001426	0.69	0.791138420253
0.001427	0.686	0.789559370789
0.001428	0.688	0.799159558536
0.001429	0.686	0.797122324364
0.00143	0.682	0.782863972859
0.001431	0.682	0.777737745001
0.001432	0.684	0.77983588017
0.001433	0.688	0.78144481571
0.001434	0.69	0.786066154977
0.001435	0.694	0.797724263139
0.001436	0.688	0.796652998488
0.001437	0.686	0.797122324364
0.001438	0.684	0.802585820956
0.001439	0.682	0.798045111507
0.00144	0.68	0.795989949685
0.001441	0.676	0.79437019078
0.001442	0.678	0.791401288854
0.001443	0.676	0.791848470353
0.001444	0.666	0.778745144447
0.001445	0.656	0.77824417762
0.001446	0.656	0.77824417762
0.001447	0.656	0.780809836004
0.001448	0.646	0.782741336586
0.001449	0.636	0.779425429403
0.00145	0.634	0.779771761479
0.001451	0.636	0.784540629923
0.001452	0.642	0.778354674939
0.001453	0.632	0.764575699326
0.001454	0.632	0.759326016939
0.001455	0.616	0.74601876652
0.001456	0.618	0.753708166335
0.001457	0.604	0.745106703768
0.001458	0.596	0.748855126176
0.001459	0.592	0.74935705775
0.00146	0.596	0.746179603045
0.001461	0.606	0.742134758652
0.001462	0.598	0.737831959189
0.001463	0.608	0.749890658696
0.001464	0.604	0.745106703768
0.001465	0.598	0.748596019225
0.001466	0.59	0.738850458483
0.001467	0.586	0.742026953688
0.001468	0.588	0.739091334004
0.001469	0.58	0.734574706888
0.00147	0.572	0.729942463486
0.001471	0.564	0.73341938889
0.001472	0.568	0.741199028602
0.001473	0.572	0.735401930919
0.001474	0.572	0.735401930919
0.001475	0.57	0.735594997264
0.001476	0.568	0.735782576581
0.001477	0.574	0.740624061181
0.001478	0.58	0.742697785105
0.001479	0.578	0.745597746778
0.00148	0.576	0.745804263866
0.001481	0.582	0.74247962935
0.001482	0.572	0.735401930919
0.001483	0.578	0.74291049259
0.001484	0.578	0.74291049259
0.001485	0.57	0.735594997264
0.001486	0.568	0.743892465347
0.001487	0.564	0.736141290786
0.001488	0.56	0.7310266753
0.001489	0.564	0.730687347639
0.00149	0.558	0.728447664558
0.001491	0.558	0.731188074301
0.001492	0.55	0.729040465269
0.001493	0.554	0.728755102898
0.001494	0.542	0.718495650648
0.001495	0.542	0.724041435278
0.001496	0.538	0.713131123988
0.001497	0.532	0.716223428827
0.001498	0.528	0.716390954717
0.001499	0.532	0.719010431079
0.0015	0.532	0.721786672085
0.001501	0.534	0.724461179084
0.001502	0.532	0.719010431079
0.001503	0.534	0.713333021807
0.001504	0.538	0.715930164192
0.001505	0.538	0.715930164192
0.001506	0.53	0.707884171316
0.001507	0.528	0.705135447981
0.001508	0.524	0.696723761616
0.001509	0.524	0.696723761616
0.00151	0.514	0.682498351646
0.001511	0.514	0.682498351646
0.001512	0.508	0.679658737897
0.001513	0.5	0.67082039325
0.001514	0.504	0.670808467448
0.001515	0.508	0.67077268877
0.001516	0.51	0.673721010508
0.001517	0.508	0.673747727269
0.001518	0.496	0.661803596243
0.001519	0.5	0.667832314283
0.00152	0.498	0.664827797253
0.001521	0.5	0.667832314283
0.001522	0.494	0.670793559898
0.001523	0.486	0.66166759026
0.001524	0.486	0.655594386797
0.001525	0.478	0.652315874404
0.001526	0.478	0.652315874404
0.001527	0.484	0.661622248719
0.001528	0.488	0.6586774628
0.001529	0.488	0.664722498491
0.00153	0.486	0.66166759026
0.001531	0.49	0.661740130263
0.001532	0.478	0.664466703455
0.001533	0.476	0.661380374671
0.001534	0.478	0.661449922519
0.001535	0.478	0.661449922519
0.001536	0.478	0.661449922519
0.001537	0.48	0.664529909033
0.001538	0.478	0.664466703455
0.001539	0.48	0.658483105326
0.00154	0.48	0.658483105326
0.001541	0.474	0.652168689834
0.001542	0.468	0.648826633239
0.001543	0.47	0.648922183316
0.001544	0.468	0.648826633239
0.001545	0.462	0.632894935989
0.001546	0.456	0.626150141739
0.001547	0.458	0.623085868882
0.001548	0.456	0.61972897302
0.001549	0.462	0.629726924944
0.00155	0.46	0.632771680782
0.001551	0.45	0.632060123722
0.001552	0.452	0.635370757904
0.001553	0.454	0.635518685799
0.001554	0.456	0.638798872886
0.001555	0.464	0.639299616768
0.001556	0.468	0.645736788483
0.001557	0.464	0.645526141996
0.001558	0.464	0.639299616768
0.001559	0.462	0.636047168062
0.00156	0.46	0.639061812347
0.001561	0.46	0.639061812347
0.001562	0.456	0.632506126453
0.001563	0.46	0.635924523823
0.001564	0.462	0.639183854615
0.001565	0.464	0.645526141996
0.001566	0.466	0.648724903175
0.001567	0.466	0.648724903175
0.001568	0.462	0.642305223395
0.001569	0.458	0.642056072318
0.00157	0.452	0.641635410494
0.001571	0.444	0.637858918571
0.001572	0.438	0.637303695266
0.001573	0.438	0.640434227692
0.001574	0.44	0.634350061086
0.001575	0.444	0.637858918571
0.001576	0.442	0.634536050985
0.001577	0.438	0.630996038022
0.001578	0.442	0.634536050985
0.001579	0.446	0.638031347192
0.00158	0.44	0.628012738724
0.001581	0.44	0.628012738724
0.001582	0.436	0.63079632212
0.001583	0.436	0.627617718042
0.001584	0.438	0.627818445094
0.001585	0.434	0.624214706651
0.001586	0.424	0.616623061521
0.001587	0.418	0.609324215833
0.001588	0.422	0.616373263534
0.001589	0.424	0.616623061521
0.00159	0.418	0.615853878773
0.001591	0.42	0.61611687203
0.001592	0.418	0.615853878773
0.001593	0.418	0.612597747302
0.001594	0.416	0.609051721942
0.001595	0.412	0.611764660633
0.001596	0.41	0.604896685393
0.001597	0.408	0.607894727728
0.001598	0.406	0.607588676656
0.001599	0.404	0.607275884586
0.0016	0.4	0.606630035524
0.001601	0.398	0.606296956944
0.001602	0.396	0.605957094191
0.001603	0.394	0.602298929104
0.001604	0.398	0.609586745263
0.001605	0.398	0.602989220467
0.001606	0.398	0.602989220467
0.001607	0.406	0.607588676656
0.001608	0.4	0.60332412516
0.001609	0.4	0.60332412516
0.00161	0.404	0.603973509353
0.001611	0.4	0.596657355607
0.001612	0.402	0.596989112129
0.001613	0.402	0.593629514091
0.001614	0.406	0.600969217182
0.001615	0.406	0.597631993789
0.001616	0.396	0.585819084701
0.001617	0.392	0.585094864103
0.001618	0.394	0.585460502511
0.001619	0.392	0.585094864103
0.00162	0.39	0.581291665173
0.001621	0.392	0.581666571156
0.001622	0.39	0.581291665173
0.001623	0.396	0.589223217465
0.001624	0.402	0.593629514091
0.001625	0.398	0.592955310289
0.001626	0.392	0.591891882019
0.001627	0.394	0.592253324178
0.001628	0.396	0.589223217465
0.001629	0.398	0.586170623624
0.00163	0.398	0.586170623624
0.001631	0.398	0.589572726642
0.001632	0.39	0.588132638101
0.001633	0.388	0.58775505102
0.001634	0.386	0.58737041124
0.001635	0.39	0.598247440446
0.001636	0.386	0.597498117152
0.001637	0.388	0.597876241374
0.001638	0.392	0.598611727249
0.001639	0.386	0.590765604957
0.00164	0.388	0.591148035605
0.001641	0.386	0.58737041124
0.001642	0.386	0.58737041124
0.001643	0.39	0.594894948709
0.001644	0.39	0.591523456847
0.001645	0.392	0.591891882019
0.001646	0.392	0.591891882019
0.001647	0.392	0.591891882019
0.001648	0.392	0.598611727249
0.001649	0.388	0.59452165646
0.00165	0.388	0.59452165646
0.001651	0.388	0.59452165646
0.001652	0.382	0.589979660666
0.001653	0.378	0.58916551155
0.001654	0.378	0.58576104343
0.001655	0.378	0.58576104343
0.001656	0.372	0.581047330258
0.001657	0.374	0.584913668844
0.001658	0.372	0.581047330258
0.001659	0.368	0.580151704298
0.00166	0.366	0.579693022211
0.001661	0.368	0.583588896399
0.001662	0.37	0.573672380371
0.001663	0.368	0.569715718583
0.001664	0.362	0.571800664568
0.001665	0.362	0.568292178373
0.001666	0.364	0.568774120368
0.001667	0.362	0.568292178373
0.001668	0.37	0.57714816122
0.001669	0.374	0.57803460104
0.00167	0.366	0.569248627578
0.001671	0.37	0.573672380371
0.001672	0.364	0.568774120368
0.001673	0.36	0.574804314528
0.001674	0.352	0.5657702714
0.001675	0.352	0.5657702714
0.001676	0.35	0.568770604022
0.001677	0.352	0.569294299989
0.001678	0.35	0.561693866799
0.001679	0.352	0.562224154586
0.00168	0.352	0.562224154586
0.001681	0.356	0.5596999196
0.001682	0.354	0.55918154476
0.001683	0.356	0.5596999196
0.001684	0.356	0.5596999196
0.001685	0.36	0.564269439187
0.001686	0.35	0.55452682532
0.001687	0.34	0.540740233384
0.001688	0.336	0.539540545279
0.001689	0.334	0.531454607657
0.00169	0.336	0.535820865588
0.001691	0.338	0.536428932851
0.001692	0.334	0.538928566695
0.001693	0.334	0.538928566695
0.001694	0.334	0.538928566695
0.001695	0.334	0.542626943673
0.001696	0.332	0.545688555863
0.001697	0.33	0.541387107346
0.001698	0.33	0.541387107346
0.001699	0.328	0.540755027716
0.0017	0.326	0.540114802611
0.001701	0.324	0.535746208573
0.001702	0.322	0.531334169803
0.001703	0.322	0.531334169803
0.001704	0.324	0.532
0.001705	0.322	0.531334169803
0.001706	0.316	0.525494053249
0.001707	0.32	0.530659966457
0.001708	0.322	0.53508503997
0.001709	0.318	0.529977358007
0.00171	0.324	0.532
0.001711	0.326	0.532657488448
0.001712	0.318	0.529977358007
0.001713	0.314	0.524789481602
0.001714	0.31	0.523354564325
0.001715	0.312	0.524076330318
0.001716	0.312	0.520246095612
0.001717	0.308	0.518783191709
0.001718	0.3	0.519615242271
0.001719	0.298	0.522681547407
0.00172	0.302	0.524209881631
0.001721	0.302	0.524209881631
0.001722	0.302	0.524209881631
0.001723	0.302	0.520380629924
0.001724	0.3	0.519615242271
0.001725	0.3	0.519615242271
0.001726	0.302	0.520380629924
0.001727	0.304	0.521137218015
0.001728	0.302	0.524209881631
0.001729	0.298	0.522681547407
0.00173	0.3	0.523450093132
0.001731	0.3	0.531036721894
0.001732	0.302	0.531785671112
0.001733	0.3	0.527257053059
0.001734	0.296	0.525722360186
0.001735	0.3	0.531036721894
0.001736	0.302	0.535533378978
0.001737	0.302	0.535533378978
0.001738	0.302	0.539255041701
0.001739	0.292	0.531729254414
0.00174	0.29	0.530942558098
0.001741	0.292	0.531729254414
0.001742	0.288	0.526361092787
0.001743	0.29	0.527162214124
0.001744	0.288	0.526361092787
0.001745	0.288	0.522547605487
0.001746	0.29	0.523354564325
0.001747	0.296	0.525722360186
0.001748	0.294	0.524941901547
0.001749	0.294	0.524941901547
0.00175	0.3	0.527257053059
0.001751	0.3	0.527257053059
0.001752	0.302	0.528011363514
0.001753	0.3	0.527257053059
0.001754	0.306	0.533257911334
0.001755	0.298	0.530279171758
0.001756	0.296	0.529512983788
0.001757	0.292	0.527954543498
0.001758	0.288	0.526361092787
0.001759	0.292	0.527954543498
0.00176	0.288	0.522547605487
0.001761	0.286	0.517884156931
0.001762	0.288	0.518706082478
0.001763	0.286	0.514007782042
0.001764	0.292	0.520322976621
0.001765	0.292	0.520322976621
0.001766	0.288	0.514835896184
0.001767	0.284	0.513170536956
0.001768	0.284	0.513170536956
0.001769	0.284	0.509258284174
0.00177	0.282	0.50840535009
0.001771	0.282	0.512324116161
0.001772	0.286	0.514007782042
0.001773	0.284	0.517053188753
0.001774	0.284	0.517053188753
0.001775	0.278	0.514505587919
0.001776	0.278	0.510603564422
0.001777	0.278	0.510603564422
0.001778	0.274	0.504899990097
0.001779	0.28	0.511468474102
0.00178	0.278	0.506671491205
0.001781	0.28	0.507543101618
0.001782	0.27	0.503090449124
0.001783	0.272	0.504
0.001784	0.278	0.514505587919
0.001785	0.278	0.518378240284
0.001786	0.272	0.511874984737
0.001787	0.274	0.512761152975
0.001788	0.274	0.50884575266
0.001789	0.276	0.509729339944
0.00179	0.278	0.510603564422
0.001791	0.272	0.504
0.001792	0.272	0.504
0.001793	0.268	0.498172660832
0.001794	0.27	0.499099188539
0.001795	0.27	0.503090449124
0.001796	0.274	0.504899990097
0.001797	0.268	0.498172660832
0.001798	0.266	0.497236362307
0.001799	0.264	0.496290237663
0.0018	0.268	0.498172660832
0.001801	0.266	0.497236362307
0.001802	0.262	0.495334230596
0.001803	0.26	0.494368283772
0.001804	0.262	0.491279960918
0.001805	0.26	0.490306026885
0.001806	0.262	0.491279960918
0.001807	0.26	0.494368283772
0.001808	0.256	0.492406336271
0.001809	0.258	0.497429391974
0.00181	0.258	0.497429391974
0.001811	0.252	0.494465367847
0.001812	0.252	0.494465367847
0.001813	0.248	0.480099989586
0.001814	0.246	0.479044883075
0.001815	0.246	0.479044883075
0.001816	0.246	0.479044883075
0.001817	0.238	0.466214542888
0.001818	0.234	0.463943962133
0.001819	0.228	0.460451951891
0.00182	0.228	0.464775214485
0.001821	0.224	0.4580654975
0.001822	0.228	0.464775214485
0.001823	0.232	0.467093138464
0.001824	0.23	0.465939910289
0.001825	0.228	0.460451951891
0.001826	0.226	0.459264629598
0.001827	0.228	0.460451951891
0.001828	0.226	0.459264629598
0.001829	0.224	0.4580654975
0.00183	0.224	0.45367830012
0.001831	0.222	0.452455522676
0.001832	0.224	0.4580654975
0.001833	0.228	0.464775214485
0.001834	0.222	0.456854462603
0.001835	0.226	0.459264629598
0.001836	0.228	0.456087710863
0.001837	0.23	0.457274534607
0.001838	0.23	0.461627555503
0.001839	0.224	0.4580654975
0.00184	0.22	0.451220566907
0.001841	0.218	0.454396302802
0.001842	0.222	0.456854462603
0.001843	0.222	0.456854462603
0.001844	0.222	0.456854462603
0.001845	0.224	0.4580654975
0.001846	0.224	0.462411072532
0.001847	0.224	0.462411072532
0.001848	0.222	0.461211448253
0.001849	0.218	0.458776634104
0.00185	0.216	0.457541254971
0.001851	0.214	0.460656053906
0.001852	0.214	0.464977418807
0.001853	0.22	0.472863616701
0.001854	0.22	0.472863616701
0.001855	0.216	0.461891762213
0.001856	0.218	0.467414163243
0.001857	0.222	0.46980421454
0.001858	0.222	0.474042192215
0.001859	0.226	0.467893150196
0.00186	0.228	0.46905863173
0.001861	0.224	0.466716187849
0.001862	0.222	0.46552765761
0.001863	0.224	0.470981952945
0.001864	0.224	0.466716187849
0.001865	0.222	0.461211448253
0.001866	0.226	0.463598964624
0.001867	0.226	0.467893150196
0.001868	0.224	0.466716187849
0.001869	0.214	0.451889366992
0.00187	0.218	0.458776634104
0.001871	0.218	0.458776634104
0.001872	0.212	0.446156923066
0.001873	0.212	0.446156923066
0.001874	0.21	0.444859528391
0.001875	0.212	0.450617354304
0.001876	0.212	0.455034064659
0.001877	0.21	0.453762052182
0.001878	0.21	0.449332838773
0.001879	0.208	0.448035712862
0.00188	0.206	0.446725866724
0.001881	0.208	0.452477623756
0.001882	0.206	0.451180673345
0.001883	0.212	0.455034064659
0.001884	0.21	0.453762052182
0.001885	0.206	0.451180673345
0.001886	0.204	0.445403188134
0.001887	0.204	0.445403188134
0.001888	0.204	0.445403188134
0.001889	0.202	0.444067562427
0.00189	0.202	0.448548771038
0.001891	0.206	0.455591922668
0.001892	0.208	0.456876350887
0.001893	0.208	0.456876350887
0.001894	0.206	0.455591922668
0.001895	0.202	0.448548771038
0.001896	0.198	0.441356998358
0.001897	0.194	0.44312977783
0.001898	0.192	0.441742006153
0.001899	0.192	0.441742006153
0.0019	0.192	0.441742006153
0.001901	0.192	0.441742006153
0.001902	0.194	0.447620374871
0.001903	0.196	0.448981068643
0.001904	0.196	0.448981068643
0.001905	0.198	0.45474828202
0.001906	0.196	0.453413718363
0.001907	0.2	0.45607017004
0.001908	0.2	0.45607017004
0.001909	0.196	0.453413718363
0.00191	0.192	0.450706112672
0.001911	0.19	0.449332838773
0.001912	0.19	0.449332838773
0.001913	0.196	0.453413718363
0.001914	0.196	0.444504218203
0.001915	0.194	0.44312977783
0.001916	0.196	0.444504218203
0.001917	0.198	0.45032876879
0.001918	0.2	0.45607017004
0.001919	0.196	0.448981068643
0.00192	0.196	0.448981068643
0.001921	0.194	0.44312977783
0.001922	0.19	0.43577517139
0.001923	0.18	0.419046536795
0.001924	0.182	0.425295191602
0.001925	0.188	0.429716185406
0.001926	0.188	0.434345484609
0.001927	0.188	0.434345484609
0.001928	0.184	0.43144408676
0.001929	0.18	0.428485705713
0.00193	0.184	0.43144408676
0.001931	0.184	0.43144408676
0.001932	0.182	0.429972092118
0.001933	0.182	0.425295191602
0.001934	0.18	0.423792402008
0.001935	0.18	0.423792402008
0.001936	0.18	0.423792402008
0.001937	0.178	0.422274792049
0.001938	0.178	0.422274792049
0.001939	0.178	0.422274792049
0.00194	0.174	0.419194465612
0.001941	0.168	0.409604687473
0.001942	0.168	0.409604687473
0.001943	0.17	0.411217703899
0.001944	0.166	0.403043421978
0.001945	0.164	0.401377627677
0.001946	0.164	0.401377627677
0.001947	0.166	0.40797548946
0.001948	0.166	0.40797548946
0.001949	0.16	0.397994974843
0.00195	0.162	0.39969488363
0.001951	0.162	0.39969488363
0.001952	0.166	0.40797548946
0.001953	0.166	0.40797548946
0.001954	0.17	0.411217703899
0.001955	0.17	0.411217703899
0.001956	0.168	0.414458683104
0.001957	0.168	0.414458683104
0.001958	0.168	0.409604687473
0.001959	0.164	0.401377627677
0.00196	0.164	0.401377627677
0.001961	0.162	0.39969488363
0.001962	0.162	0.404667764963
0.001963	0.158	0.396277680421
0.001964	0.16	0.397994974843
0.001965	0.158	0.396277680421
0.001966	0.158	0.396277680421
0.001967	0.16	0.397994974843
0.001968	0.156	0.394542773347
0.001969	0.156	0.394542773347
0.00197	0.152	0.391019181115
0.001971	0.152	0.391019181115
0.001972	0.152	0.391019181115
0.001973	0.15	0.389230009121
0.001974	0.152	0.391019181115
0.001975	0.15	0.389230009121
0.001976	0.146	0.385595643129
0.001977	0.148	0.387422250264
0.001978	0.146	0.385595643129
0.001979	0.15	0.389230009121
0.00198	0.152	0.391019181115
0.001981	0.148	0.387422250264
0.001982	0.148	0.387422250264
0.001983	0.15	0.394334883063
0.001984	0.148	0.387422250264
0.001985	0.144	0.383749918567
0.001986	0.144	0.383749918567
0.001987	0.146	0.385595643129
0.001988	0.146	0.385595643129
0.001989	0.148	0.392550633677
0.00199	0.142	0.387086553629
0.001991	0.142	0.381884799383
0.001992	0.14	0.38
0.001993	0.138	0.37276802438
0.001994	0.14	0.374699879904
0.001995	0.14	0.374699879904
0.001996	0.14	0.369323706252
0.001997	0.136	0.359866641966
0.001998	0.132	0.355775209929
[truncated: 8,002 more rows]
