# Supplementary material for: The Influence of Synaptic Size on AMPA Receptor Activation: A Monte Carlo Model
Source: PLoS One. 2015 Jun 24;10(6):e0130924. doi: 10.1371/journal.pone.0130924 (PMC4479604; doi:10.1371/journal.pone.0130924)
Supplement: S1 Dataset — This package contains the experimental data used as basis for the analysis presented in the paper. (ZIP) [file pone.0130924.s001.zip › S1 Simulation data/training/1200_10009_93_120.csv]

time	AMPA.O.mean	AMPA.O.stdev
0.0	0.0	0.0
1e-06	0.0	0.0
2e-06	0.026	0.159135162676
3e-06	0.192	0.42794392156
4e-06	0.412	0.634236548931
5e-06	0.67	0.822860863087
6e-06	0.924	0.982966937389
7e-06	1.21	1.13749725274
8e-06	1.47	1.23332882882
9e-06	1.73	1.32706442948
1e-05	1.958	1.37558569344
1.1e-05	2.2	1.44083309235
1.2e-05	2.458	1.53108980795
1.3e-05	2.658	1.57639969551
1.4e-05	2.888	1.62955699501
1.5e-05	3.07	1.71729438362
1.6e-05	3.27	1.77005649627
1.7e-05	3.42	1.81758080976
1.8e-05	3.588	1.88208820197
1.9e-05	3.72	1.92083315257
2e-05	3.9	1.99549492608
2.1e-05	4.042	2.01301664176
2.2e-05	4.134	2.03667474085
2.3e-05	4.228	2.0688199535
2.4e-05	4.336	2.07246326867
2.5e-05	4.446	2.11165432777
2.6e-05	4.53	2.12063669684
2.7e-05	4.592	2.1525649816
2.8e-05	4.672	2.14765360335
2.9e-05	4.724	2.20631457413
3e-05	4.788	2.24923453646
3.1e-05	4.86	2.25929192448
3.2e-05	4.89	2.22303846121
3.3e-05	4.95	2.19624679852
3.4e-05	5.002	2.1940820404
3.5e-05	5.044	2.19318581064
3.6e-05	5.09	2.22303846121
3.7e-05	5.132	2.23664391444
3.8e-05	5.146	2.23264058908
3.9e-05	5.156	2.24581032147
4e-05	5.194	2.27604130015
4.1e-05	5.212	2.27223590325
4.2e-05	5.218	2.28001666661
4.3e-05	5.222	2.29188045063
4.4e-05	5.228	2.27156686012
4.5e-05	5.23	2.27708146539
4.6e-05	5.25	2.28374692118
4.7e-05	5.26	2.25929192448
4.8e-05	5.278	2.28926101614
4.9e-05	5.25	2.30900411433
5e-05	5.258	2.33483104314
5.1e-05	5.248	2.32002068956
5.2e-05	5.24	2.32
5.3e-05	5.23	2.32488709403
5.4e-05	5.252	2.33334438093
5.5e-05	5.262	2.32322103985
5.6e-05	5.23	2.32402667799
5.7e-05	5.214	2.32125052504
5.8e-05	5.206	2.32111266422
5.9e-05	5.23	2.34032049087
6e-05	5.236	2.31090977756
6.1e-05	5.246	2.32152622212
6.2e-05	5.234	2.34845566277
6.3e-05	5.218	2.35424637623
6.4e-05	5.24	2.33803336161
6.5e-05	5.238	2.36248936506
6.6e-05	5.234	2.35100914503
6.7e-05	5.204	2.32774225377
6.8e-05	5.184	2.3302669375
6.9e-05	5.194	2.35973812106
7e-05	5.186	2.34678588712
7.1e-05	5.174	2.34429605639
7.2e-05	5.148	2.35076498187
7.3e-05	5.132	2.30533641797
7.4e-05	5.13	2.3274664337
7.5e-05	5.12	2.34213577745
7.6e-05	5.116	2.3165802382
7.7e-05	5.102	2.30295375551
7.8e-05	5.094	2.31282597702
7.9e-05	5.098	2.32731519137
8e-05	5.092	2.29859435308
8.1e-05	5.092	2.30554462113
8.2e-05	5.066	2.31379428645
8.3e-05	5.038	2.33078441732
8.4e-05	5.018	2.32242890096
8.5e-05	5.002	2.29303205385
8.6e-05	4.998	2.3199129294
8.7e-05	4.968	2.31667347721
8.8e-05	4.974	2.31890577644
8.9e-05	4.984	2.31856507349
9e-05	4.972	2.30460755878
9.1e-05	4.946	2.28628169743
9.2e-05	4.952	2.27633389466
9.3e-05	4.916	2.24609527848
9.4e-05	4.894	2.25449861388
9.5e-05	4.864	2.24443845984
9.6e-05	4.858	2.22751790116
9.7e-05	4.86	2.23257698635
9.8e-05	4.842	2.25500243902
9.9e-05	4.826	2.24047405698
0.0001	4.826	2.2333212935
0.000101	4.822	2.22672764388
0.000102	4.818	2.21017555864
0.000103	4.792	2.19379488558
0.000104	4.774	2.2079230059
0.000105	4.758	2.20078077054
0.000106	4.722	2.1607211759
0.000107	4.732	2.15410677544
0.000108	4.708	2.14539879743
0.000109	4.676	2.13986541633
0.00011	4.666	2.1443982839
0.000111	4.658	2.1598694405
0.000112	4.67	2.18748714282
0.000113	4.65	2.20442736329
0.000114	4.63	2.20932116271
0.000115	4.618	2.20546503033
0.000116	4.602	2.20444913754
0.000117	4.616	2.23260923585
0.000118	4.61	2.2104072023
0.000119	4.588	2.21320039761
0.00012	4.56	2.20689827586
0.000121	4.568	2.2021298781
0.000122	4.56	2.20327029663
0.000123	4.534	2.17367062822
0.000124	4.534	2.15240423713
0.000125	4.502	2.1236751164
0.000126	4.496	2.12178792531
0.000127	4.492	2.10853883056
0.000128	4.486	2.10185727394
0.000129	4.492	2.09235178687
0.00013	4.462	2.09393314124
0.000131	4.45	2.09176958578
0.000132	4.458	2.08715979264
0.000133	4.452	2.08703042623
0.000134	4.454	2.09377267152
0.000135	4.454	2.07843306363
0.000136	4.444	2.09257353515
0.000137	4.424	2.07273346092
0.000138	4.432	2.07686687103
0.000139	4.418	2.0983984369
0.00014	4.39	2.09425404381
0.000141	4.392	2.08574590974
0.000142	4.374	2.08185590279
0.000143	4.384	2.07088000618
0.000144	4.368	2.06992173765
0.000145	4.35	2.05511556853
0.000146	4.338	2.04933062242
0.000147	4.336	2.03742582687
0.000148	4.324	2.04817577371
0.000149	4.324	2.06083090039
0.00015	4.304	2.05416260311
0.000151	4.282	2.05291889757
0.000152	4.284	2.04630007575
0.000153	4.262	2.04776854161
0.000154	4.262	2.05848390812
0.000155	4.246	2.02619939789
0.000156	4.23	2.03791560179
0.000157	4.212	2.04427395424
0.000158	4.194	2.03773501712
0.000159	4.186	2.03749944785
0.00016	4.162	2.03856714385
0.000161	4.134	2.03667474085
0.000162	4.106	2.03439524183
0.000163	4.11	2.0469245223
0.000164	4.092	2.04634698915
0.000165	4.074	2.03679257658
0.000166	4.064	2.01492034582
0.000167	4.066	2.00839338776
0.000168	4.038	1.99011456957
0.000169	4.014	1.98942303194
0.00017	4.006	1.99448339176
0.000171	3.986	1.99945092463
0.000172	3.972	1.99178713722
0.000173	3.95	1.99085408807
0.000174	3.922	1.96873461899
0.000175	3.942	2.00365565904
0.000176	3.924	1.99955595071
0.000177	3.922	1.99497268152
0.000178	3.924	2.00055592274
0.000179	3.92	2.00139951034
0.00018	3.93	2.00626518686
0.000181	3.916	2.01319248955
0.000182	3.906	2.009269519
0.000183	3.88	2.0212867189
0.000184	3.864	2.04095663844
0.000185	3.884	2.01656738048
0.000186	3.87	2.0201732599
0.000187	3.862	2.02063257422
0.000188	3.856	2.00281402032
0.000189	3.858	1.99545383309
0.00019	3.826	1.98184863196
0.000191	3.802	1.96946591745
0.000192	3.794	1.98483349428
0.000193	3.808	1.97360989053
0.000194	3.796	1.97949084363
0.000195	3.786	1.96779165564
0.000196	3.78	1.95028203089
0.000197	3.748	1.9515368303
0.000198	3.712	1.93521471677
0.000199	3.69	1.92403222426
0.0002	3.674	1.93900077359
0.000201	3.682	1.90915583439
0.000202	3.676	1.90026945458
0.000203	3.66	1.90378570223
0.000204	3.648	1.90999895288
0.000205	3.628	1.88934274286
0.000206	3.604	1.87594882659
0.000207	3.602	1.88138140737
0.000208	3.576	1.85046588728
0.000209	3.552	1.85345515187
0.00021	3.546	1.86758774894
0.000211	3.536	1.85706865786
0.000212	3.544	1.84825972201
0.000213	3.528	1.84857134025
0.000214	3.502	1.81603854585
0.000215	3.5	1.7949930362
0.000216	3.494	1.80830417795
0.000217	3.496	1.77369219427
0.000218	3.478	1.79597216014
0.000219	3.45	1.81535120569
0.00022	3.432	1.8136636954
0.000221	3.42	1.81758080976
0.000222	3.43	1.81027622202
0.000223	3.448	1.82627927766
0.000224	3.43	1.8234856731
0.000225	3.414	1.83046551456
0.000226	3.442	1.82828772353
0.000227	3.442	1.85543418099
0.000228	3.424	1.84938476256
0.000229	3.418	1.8512903608
0.00023	3.388	1.85619395538
0.000231	3.384	1.84405639827
0.000232	3.414	1.86188184373
0.000233	3.422	1.83954233439
0.000234	3.42	1.84054339802
0.000235	3.394	1.82394188504
0.000236	3.382	1.82758748081
0.000237	3.368	1.83100409612
0.000238	3.39	1.84875633873
0.000239	3.38	1.8589244202
0.00024	3.358	1.85198164138
0.000241	3.33	1.83114718141
0.000242	3.316	1.82870008476
0.000243	3.292	1.82283734875
0.000244	3.266	1.83391493805
0.000245	3.256	1.83370226591
0.000246	3.25	1.82852399492
0.000247	3.252	1.81452362895
0.000248	3.256	1.81506583903
0.000249	3.254	1.83234385419
0.00025	3.244	1.83315683999
0.000251	3.25	1.82085144919
0.000252	3.244	1.81891835991
0.000253	3.246	1.82029777784
0.000254	3.224	1.82587622801
0.000255	3.216	1.80591915655
0.000256	3.212	1.81192052806
0.000257	3.214	1.81002872905
0.000258	3.218	1.8017979909
0.000259	3.212	1.78747195782
0.00026	3.206	1.76962255863
0.000261	3.192	1.76270700912
0.000262	3.168	1.77982471047
0.000263	3.158	1.76324587055
0.000264	3.164	1.75985908527
0.000265	3.172	1.76477080665
0.000266	3.134	1.73782737923
0.000267	3.134	1.73552412833
0.000268	3.134	1.74471888853
0.000269	3.12	1.7474552927
0.00027	3.11	1.7509711591
0.000271	3.09	1.74066079407
0.000272	3.068	1.73878578324
0.000273	3.054	1.72716067579
0.000274	3.04	1.71300904843
0.000275	3.038	1.72526983397
0.000276	3.054	1.72831825773
0.000277	3.042	1.75049592973
0.000278	3.014	1.75664566717
0.000279	2.99	1.72449992752
0.00028	2.994	1.71521543836
0.000281	2.988	1.70992865348
0.000282	2.978	1.7174155001
0.000283	2.96	1.71184111412
0.000284	2.948	1.70449288646
0.000285	2.954	1.70055402737
0.000286	2.96	1.70950285171
0.000287	2.952	1.66784171911
0.000288	2.96	1.68119005469
0.000289	2.968	1.68373869707
0.00029	2.964	1.70373237335
0.000291	2.94	1.68178476625
0.000292	2.924	1.6835153697
0.000293	2.914	1.6919231661
0.000294	2.902	1.69717294346
0.000295	2.914	1.70252870754
0.000296	2.926	1.70778335863
0.000297	2.922	1.69349224976
0.000298	2.892	1.68770139539
0.000299	2.904	1.69551879966
0.0003	2.886	1.70440722833
0.000301	2.868	1.69781506649
0.000302	2.874	1.70590855558
0.000303	2.902	1.71592424075
0.000304	2.896	1.71615383926
0.000305	2.886	1.70558025317
0.000306	2.86	1.67702116862
0.000307	2.846	1.66321495905
0.000308	2.864	1.67496388021
0.000309	2.86	1.64815047857
0.00031	2.842	1.63494220081
0.000311	2.826	1.64064743318
0.000312	2.804	1.63999512194
0.000313	2.792	1.64095581903
0.000314	2.766	1.62949194536
0.000315	2.76	1.62308348522
0.000316	2.74	1.62246725699
0.000317	2.708	1.62810810452
0.000318	2.694	1.64084246654
0.000319	2.684	1.63833574093
0.00032	2.672	1.65300211736
0.000321	2.668	1.63761289687
0.000322	2.644	1.6128434518
0.000323	2.638	1.60964468129
0.000324	2.632	1.62498492301
0.000325	2.632	1.6101478193
0.000326	2.634	1.60873987953
0.000327	2.63	1.60658021897
0.000328	2.64	1.59323570133
0.000329	2.636	1.57464408677
0.00033	2.636	1.58981256757
0.000331	2.64	1.59699718221
0.000332	2.628	1.58921867595
0.000333	2.608	1.57807984589
0.000334	2.6	1.59122594247
0.000335	2.588	1.59695209696
0.000336	2.578	1.58237669346
0.000337	2.578	1.58490252066
0.000338	2.566	1.59926358053
0.000339	2.554	1.60221222065
0.00034	2.54	1.5875767698
0.000341	2.52	1.57784663387
0.000342	2.51	1.58678921095
0.000343	2.504	1.59936987592
0.000344	2.49	1.57794169728
0.000345	2.48	1.58417170787
0.000346	2.49	1.60309076474
0.000347	2.5	1.61431099854
0.000348	2.504	1.62048881514
0.000349	2.522	1.62650422686
0.00035	2.518	1.62286043762
0.000351	2.52	1.62529997231
0.000352	2.518	1.64610935238
0.000353	2.506	1.60435781545
0.000354	2.52	1.60424437041
0.000355	2.504	1.59184923909
0.000356	2.486	1.58801889158
0.000357	2.47	1.58275077002
0.000358	2.474	1.56758540437
0.000359	2.48	1.57784663387
0.00036	2.468	1.58271159723
0.000361	2.45	1.55547420422
0.000362	2.454	1.54657169249
0.000363	2.436	1.54980773001
0.000364	2.442	1.55262229792
0.000365	2.416	1.55272148179
0.000366	2.408	1.54839788168
0.000367	2.414	1.53967658942
0.000368	2.41	1.54204409794
0.000369	2.39	1.539447953
0.00037	2.396	1.54892995323
0.000371	2.4	1.54919333848
0.000372	2.404	1.55460091342
0.000373	2.402	1.55447611754
0.000374	2.39	1.5652156401
0.000375	2.384	1.56733659435
0.000376	2.37	1.55983973536
0.000377	2.362	1.54627164496
0.000378	2.356	1.52094181348
0.000379	2.37	1.52744885348
0.00038	2.374	1.53039994773
0.000381	2.378	1.53203002582
0.000382	2.364	1.51904706971
0.000383	2.36	1.54090882274
0.000384	2.354	1.52862160131
0.000385	2.358	1.51849794205
0.000386	2.342	1.51427738542
0.000387	2.336	1.52286046636
0.000388	2.328	1.52460355503
0.000389	2.318	1.52212877248
0.00039	2.304	1.51247611551
0.000391	2.29	1.49863271017
0.000392	2.292	1.51483860526
0.000393	2.284	1.51107379039
0.000394	2.268	1.49002550314
0.000395	2.262	1.48099831195
0.000396	2.252	1.47935661691
0.000397	2.246	1.47833825629
0.000398	2.24	1.4759403782
0.000399	2.218	1.47596612427
0.0004	2.218	1.47596612427
0.000401	2.214	1.47655138752
0.000402	2.212	1.47345037243
0.000403	2.212	1.46937265525
0.000404	2.218	1.47325354233
0.000405	2.232	1.48127512637
0.000406	2.224	1.48923604576
0.000407	2.214	1.48600269179
0.000408	2.206	1.47362274684
0.000409	2.208	1.47402035264
0.00041	2.196	1.46750945482
0.000411	2.192	1.45435071424
0.000412	2.186	1.45031169064
0.000413	2.192	1.44192094097
0.000414	2.192	1.43636207135
0.000415	2.196	1.44692225085
0.000416	2.19	1.46352314638
0.000417	2.178	1.46912082553
0.000418	2.168	1.46825610845
0.000419	2.152	1.47135855589
0.00042	2.16	1.47322774886
0.000421	2.166	1.48271507715
0.000422	2.156	1.49119549356
0.000423	2.148	1.48663916268
0.000424	2.126	1.46086412784
0.000425	2.128	1.48176111435
0.000426	2.114	1.48087946842
0.000427	2.106	1.47335128194
0.000428	2.086	1.45279179513
0.000429	2.072	1.43764251467
0.00043	2.074	1.43684515519
0.000431	2.07	1.43982637842
0.000432	2.064	1.43384239022
0.000433	2.034	1.42015632942
0.000434	2.016	1.41694883464
0.000435	2.004	1.41703352113
0.000436	1.98	1.41830885212
0.000437	1.972	1.41676250656
0.000438	1.952	1.39774675818
0.000439	1.962	1.3944733773
0.00044	1.946	1.39394547957
0.000441	1.936	1.38126898177
0.000442	1.942	1.36331801132
0.000443	1.95	1.3738631664
0.000444	1.96	1.38650640099
0.000445	1.954	1.38270893539
0.000446	1.94	1.38866842695
0.000447	1.924	1.3806607114
0.000448	1.928	1.38376876681
0.000449	1.922	1.38127332559
0.00045	1.914	1.40092969131
0.000451	1.904	1.39240224073
0.000452	1.91	1.399249799
0.000453	1.926	1.40446573472
0.000454	1.922	1.41276891246
0.000455	1.902	1.40726543338
0.000456	1.888	1.3998057008
0.000457	1.884	1.40376066336
0.000458	1.87	1.37298943914
0.000459	1.858	1.35861547172
0.00046	1.862	1.37657400818
0.000461	1.868	1.3778882393
0.000462	1.862	1.36782893667
0.000463	1.864	1.35259158655
0.000464	1.872	1.36807017364
0.000465	1.87	1.36861243601
0.000466	1.866	1.37551590322
0.000467	1.854	1.36699817118
0.000468	1.842	1.36273108132
0.000469	1.828	1.36029996692
0.00047	1.818	1.33898319631
0.000471	1.808	1.3368380605
0.000472	1.81	1.3348782716
0.000473	1.814	1.34141865202
0.000474	1.806	1.34177643443
0.000475	1.792	1.33594011842
0.000476	1.778	1.33742887661
0.000477	1.764	1.3432438349
0.000478	1.75	1.32796837312
0.000479	1.752	1.33059986472
0.00048	1.782	1.3290884094
0.000481	1.778	1.32842613645
0.000482	1.79	1.32283785855
0.000483	1.79	1.32585821263
0.000484	1.788	1.31417502639
0.000485	1.796	1.33055777778
0.000486	1.792	1.33294260942
0.000487	1.78	1.32348026053
0.000488	1.766	1.31424655221
0.000489	1.77	1.31799089526
0.00049	1.766	1.32031965826
0.000491	1.762	1.32414349676
0.000492	1.77	1.32404682697
0.000493	1.782	1.3290884094
0.000494	1.782	1.32305555439
0.000495	1.762	1.30895225276
0.000496	1.768	1.30620672177
0.000497	1.744	1.29246431285
0.000498	1.726	1.28954410549
0.000499	1.724	1.28989301882
0.0005	1.734	1.28189079098
0.000501	1.722	1.26992755699
0.000502	1.716	1.28815527014
0.000503	1.714	1.29776885461
0.000504	1.72	1.29984614474
0.000505	1.72	1.30291979799
0.000506	1.72	1.30751673029
0.000507	1.7	1.3
0.000508	1.71	1.30610106806
0.000509	1.71	1.30763144655
0.00051	1.684	1.30389570135
0.000511	1.682	1.3057090028
0.000512	1.674	1.2929516619
0.000513	1.662	1.29141627681
0.000514	1.662	1.28831517883
0.000515	1.656	1.28594867705
0.000516	1.64	1.28778880256
0.000517	1.636	1.27416796381
0.000518	1.638	1.28021716908
0.000519	1.636	1.28355132348
0.00052	1.636	1.28355132348
0.000521	1.634	1.26808674782
0.000522	1.634	1.27123719266
0.000523	1.62	1.2742056349
0.000524	1.632	1.27458856107
0.000525	1.632	1.26671859543
0.000526	1.626	1.26575037033
0.000527	1.616	1.26354422162
0.000528	1.598	1.2587279293
0.000529	1.588	1.25628659151
0.00053	1.582	1.26304235875
0.000531	1.582	1.26462484556
0.000532	1.592	1.26867489926
0.000533	1.592	1.27025036902
0.000534	1.59	1.27039363978
0.000535	1.59	1.27510783858
0.000536	1.588	1.2815053648
0.000537	1.568	1.27959993748
0.000538	1.558	1.26910834841
0.000539	1.554	1.26770816831
0.00054	1.554	1.27400313971
0.000541	1.558	1.26595260575
0.000542	1.55	1.24237675445
0.000543	1.53	1.24462845862
0.000544	1.52	1.2367699867
0.000545	1.506	1.22717724881
0.000546	1.508	1.21898974565
0.000547	1.49	1.20909056733
0.000548	1.49	1.21733315078
0.000549	1.498	1.21078321759
0.00055	1.502	1.20083137867
0.000551	1.5	1.2058192236
0.000552	1.512	1.2090723717
0.000553	1.5	1.19749739039
0.000554	1.494	1.2041445096
0.000555	1.47	1.20212312181
0.000556	1.484	1.21067914825
0.000557	1.47	1.19544970618
0.000558	1.444	1.18611297944
0.000559	1.458	1.19005714149
0.00056	1.456	1.18493206556
0.000561	1.462	1.20189683418
0.000562	1.458	1.20508754869
0.000563	1.446	1.18957303265
0.000564	1.444	1.19451412717
0.000565	1.436	1.19243616181
0.000566	1.44	1.19431989015
0.000567	1.434	1.17713380718
0.000568	1.43	1.16666190475
0.000569	1.422	1.16957941158
0.00057	1.426	1.15087966356
0.000571	1.426	1.16298065332
0.000572	1.422	1.15061548747
0.000573	1.408	1.15478829229
0.000574	1.402	1.15602595127
0.000575	1.396	1.15550162267
0.000576	1.41	1.16700471293
0.000577	1.384	1.15262483055
0.000578	1.378	1.15374000537
0.000579	1.366	1.14893167769
0.00058	1.374	1.14983651012
0.000581	1.358	1.15837645004
0.000582	1.356	1.14946248308
0.000583	1.354	1.13872033441
0.000584	1.352	1.13846212058
0.000585	1.34	1.13683771929
0.000586	1.34	1.15948264325
0.000587	1.348	1.15364465933
0.000588	1.352	1.16279662882
0.000589	1.362	1.14845809675
0.00059	1.354	1.16132854955
0.000591	1.352	1.15762515522
0.000592	1.344	1.16347067002
0.000593	1.356	1.1769723871
0.000594	1.356	1.18036604492
0.000595	1.358	1.16182442736
0.000596	1.366	1.15240791389
0.000597	1.368	1.13867291177
0.000598	1.36	1.14297856498
0.000599	1.352	1.12964419177
0.0006	1.348	1.11485245661
0.000601	1.338	1.12060519363
0.000602	1.34	1.12445542375
0.000603	1.342	1.11222120102
0.000604	1.336	1.10774726359
0.000605	1.336	1.09686097569
0.000606	1.328	1.08646951177
0.000607	1.322	1.08734355197
0.000608	1.318	1.086681186
0.000609	1.322	1.07810760131
0.00061	1.318	1.08114568861
0.000611	1.31	1.08531101533
0.000612	1.306	1.08644558078
0.000613	1.296	1.0882940779
0.000614	1.292	1.09120850437
0.000615	1.286	1.08637194367
0.000616	1.278	1.0736461242
0.000617	1.272	1.07052136831
0.000618	1.278	1.06616884216
0.000619	1.28	1.07591821251
0.00062	1.272	1.05925256667
0.000621	1.27	1.05692951515
0.000622	1.262	1.05705061374
0.000623	1.262	1.0494550967
0.000624	1.258	1.04853993725
0.000625	1.252	1.04904528024
0.000626	1.256	1.04616633477
0.000627	1.252	1.05095004639
0.000628	1.246	1.05332046406
0.000629	1.23	1.04168133323
0.00063	1.226	1.04255647329
0.000631	1.224	1.04394635878
0.000632	1.234	1.0407900845
0.000633	1.23	1.03397292034
0.000634	1.218	1.03076476463
0.000635	1.214	1.02576995472
0.000636	1.212	1.02130113091
0.000637	1.218	1.04042106861
0.000638	1.222	1.04341554522
0.000639	1.214	1.03932862945
0.00064	1.208	1.03379688527
0.000641	1.194	1.02584794195
0.000642	1.19	1.01877377273
0.000643	1.18	1.01960776772
0.000644	1.19	1.02073502928
0.000645	1.188	1.03182169002
0.000646	1.186	1.04470282856
0.000647	1.18	1.03518114357
0.000648	1.178	1.04226484158
0.000649	1.172	1.04422985975
0.00065	1.162	1.04103602243
0.000651	1.156	1.04482725845
0.000652	1.156	1.0332782781
0.000653	1.148	1.03058041899
0.000654	1.136	1.03029316216
0.000655	1.132	1.02887122615
0.000656	1.118	1.01787818525
0.000657	1.106	1.01723350318
0.000658	1.104	1.01251370361
0.000659	1.104	1.00855540254
0.00066	1.11	1.01286721736
0.000661	1.106	1.00735495234
0.000662	1.112	1.00172650958
0.000663	1.104	1.00657041482
0.000664	1.106	0.99938180892
0.000665	1.092	0.99173383526
0.000666	1.086	0.991263839752
0.000667	1.1	1.0009995005
0.000668	1.11	1.00692601516
0.000669	1.102	0.997795570245
0.00067	1.084	0.994456635555
0.000671	1.084	0.984349531417
0.000672	1.092	0.99173383526
0.000673	1.102	0.991764084851
0.000674	1.088	0.988056678536
0.000675	1.098	0.994181070027
0.000676	1.098	0.996190744787
0.000677	1.092	0.989715110524
0.000678	1.092	0.987692259765
0.000679	1.094	0.99858099321
0.00068	1.082	0.989583750877
0.000681	1.08	0.986711710684
0.000682	1.074	0.98819228898
0.000683	1.08	0.994786409236
0.000684	1.07	0.990504921744
0.000685	1.068	0.985584090781
0.000686	1.068	0.981517192921
0.000687	1.064	0.977703431517
0.000688	1.058	0.964694770381
0.000689	1.066	0.980634488482
0.00069	1.062	0.966517459749
0.000691	1.062	0.96028953967
0.000692	1.064	0.963277737727
0.000693	1.06	0.961457227338
0.000694	1.058	0.95427249777
0.000695	1.062	0.951922265734
0.000696	1.062	0.956115055838
0.000697	1.052	0.961923073847
0.000698	1.042	0.961371936349
0.000699	1.046	0.954926175157
0.0007	1.036	0.930969387252
0.000701	1.03	0.942920993509
0.000702	1.028	0.941921440461
0.000703	1.018	0.945344381694
0.000704	1.006	0.939129384057
0.000705	0.998	0.926280734983
0.000706	0.988	0.925124856438
0.000707	0.986	0.928333991622
0.000708	1.002	0.930589060757
0.000709	0.998	0.92843739692
0.00071	0.998	0.930589060757
0.000711	1.006	0.941256606883
0.000712	0.996	0.935940169028
0.000713	0.994	0.934860417389
0.000714	1.0	0.931665175908
0.000715	1.01	0.939095309327
0.000716	1.004	0.952881944419
0.000717	1.008	0.954953402005
0.000718	1.006	0.947609624265
0.000719	0.988	0.946496698357
0.00072	0.982	0.953769364155
0.000721	0.97	0.949262871917
0.000722	0.968	0.937537199262
0.000723	0.952	0.923956708943
0.000724	0.946	0.924707521328
0.000725	0.936	0.929464361877
0.000726	0.93	0.932255329832
0.000727	0.918	0.931276543246
0.000728	0.914	0.935202651835
0.000729	0.904	0.922379531429
0.00073	0.91	0.932684298142
0.000731	0.908	0.933560924632
0.000732	0.916	0.934314722136
0.000733	0.92	0.945304183848
0.000734	0.918	0.948301639775
0.000735	0.916	0.942838268209
0.000736	0.914	0.939470063387
0.000737	0.91	0.945462849614
0.000738	0.9	0.943398113206
0.000739	0.888	0.937793154166
0.00074	0.888	0.935658057198
0.000741	0.888	0.929223331605
0.000742	0.88	0.919565114606
0.000743	0.87	0.919293206763
0.000744	0.87	0.910549284773
0.000745	0.864	0.904159278004
0.000746	0.872	0.907532919513
0.000747	0.878	0.909459179953
0.000748	0.88	0.895321171424
0.000749	0.874	0.888889194444
0.00075	0.878	0.898396349058
0.000751	0.876	0.897008361165
0.000752	0.882	0.907786318469
0.000753	0.876	0.908088101453
0.000754	0.878	0.907257405591
0.000755	0.878	0.916032750506
0.000756	0.87	0.92146622293
0.000757	0.868	0.915737953784
0.000758	0.87	0.927954740276
0.000759	0.868	0.924432799072
0.00076	0.868	0.92659376212
0.000761	0.868	0.917919386439
0.000762	0.866	0.916539142645
0.000763	0.854	0.908121137294
0.000764	0.858	0.910953346775
0.000765	0.858	0.908755192557
0.000766	0.858	0.910953346775
0.000767	0.864	0.919512914537
0.000768	0.86	0.916733330909
0.000769	0.862	0.920302124305
0.00077	0.868	0.917919386439
0.000771	0.868	0.917919386439
0.000772	0.862	0.907169223464
0.000773	0.862	0.902749134588
0.000774	0.858	0.897683685938
0.000775	0.848	0.899386457536
0.000776	0.846	0.90015776395
0.000777	0.846	0.90015776395
0.000778	0.846	0.895703075801
0.000779	0.842	0.890525687445
0.00078	0.844	0.894239341564
0.000781	0.844	0.89647308939
0.000782	0.83	0.886058688801
0.000783	0.822	0.882222194235
0.000784	0.824	0.886015801213
0.000785	0.814	0.887357875944
0.000786	0.81	0.886510011224
0.000787	0.816	0.888900444369
0.000788	0.816	0.884389054659
0.000789	0.816	0.877578486518
0.00079	0.822	0.888997187847
0.000791	0.814	0.876015981589
0.000792	0.824	0.874656504006
0.000793	0.816	0.873008591023
0.000794	0.81	0.868274150254
0.000795	0.818	0.872282064472
0.000796	0.82	0.882949602186
0.000797	0.808	0.880418082504
0.000798	0.802	0.871088973642
0.000799	0.796	0.87085245593
0.0008	0.796	0.875433606849
0.000801	0.794	0.871529689684
0.000802	0.784	0.856355066547
0.000803	0.774	0.854940933632
0.000804	0.76	0.854634424769
0.000805	0.764	0.855747626348
0.000806	0.77	0.858545281275
0.000807	0.78	0.864638652849
0.000808	0.772	0.853238536401
0.000809	0.776	0.856635278284
0.00081	0.778	0.848949939631
0.000811	0.764	0.846347446384
0.000812	0.766	0.843352832449
0.000813	0.76	0.840476055578
0.000814	0.762	0.844604049244
0.000815	0.754	0.837546416624
0.000816	0.758	0.843466656128
0.000817	0.752	0.83576073131
0.000818	0.74	0.834505841801
0.000819	0.74	0.832105762509
0.00082	0.742	0.838710915632
0.000821	0.74	0.839285410334
0.000822	0.752	0.842909247784
0.000823	0.756	0.84880150801
0.000824	0.758	0.852898587172
0.000825	0.76	0.849941174435
0.000826	0.754	0.851753485464
0.000827	0.744	0.849978823266
0.000828	0.746	0.847044272751
0.000829	0.748	0.858193451385
0.00083	0.748	0.865156633217
0.000831	0.748	0.86746527308
0.000832	0.738	0.863340025714
0.000833	0.746	0.863414153231
0.000834	0.75	0.866890996608
0.000835	0.748	0.869767785101
0.000836	0.75	0.871492971859
0.000837	0.748	0.872064217819
0.000838	0.752	0.873210169432
0.000839	0.744	0.873191846045
0.00084	0.746	0.872630505999
0.000841	0.734	0.866743329943
0.000842	0.728	0.861403505913
0.000843	0.722	0.855988317677
0.000844	0.708	0.845420605379
0.000845	0.696	0.836411382036
0.000846	0.69	0.828190799273
0.000847	0.694	0.817535320338
0.000848	0.678	0.808898015822
0.000849	0.67	0.81061704892
0.00085	0.67	0.808146026409
0.000851	0.666	0.801526044493
0.000852	0.672	0.797756855188
0.000853	0.662	0.789782248471
0.000854	0.66	0.787654746701
0.000855	0.656	0.788456720436
0.000856	0.662	0.797343088012
0.000857	0.668	0.801109231004
0.000858	0.668	0.803601891486
0.000859	0.668	0.811033908046
0.00086	0.668	0.81595097892
0.000861	0.662	0.80978762648
0.000862	0.66	0.810185164021
0.000863	0.662	0.804832901912
0.000864	0.66	0.807712820252
0.000865	0.652	0.799309702181
0.000866	0.656	0.790989254036
0.000867	0.648	0.797556267607
0.000868	0.648	0.792525078468
0.000869	0.64	0.786384130054
0.00087	0.644	0.790736365674
0.000871	0.642	0.796138178961
0.000872	0.634	0.787428726933
0.000873	0.636	0.784540629923
0.000874	0.632	0.777544854012
0.000875	0.632	0.774968386452
0.000876	0.634	0.764227714755
0.000877	0.636	0.769092972273
0.000878	0.634	0.772038859126
0.000879	0.638	0.7687366259
0.00088	0.64	0.773563184233
0.000881	0.642	0.770607552519
0.000882	0.634	0.7668402702
0.000883	0.626	0.775966494122
0.000884	0.638	0.776502414678
0.000885	0.642	0.783476866283
0.000886	0.644	0.785661504721
0.000887	0.638	0.781636744274
0.000888	0.636	0.794672259488
0.000889	0.636	0.794672259488
0.00089	0.638	0.794327388424
0.000891	0.622	0.791906560145
0.000892	0.62	0.792212092814
0.000893	0.614	0.777820030598
0.000894	0.602	0.761312025388
0.000895	0.6	0.769415362467
0.000896	0.6	0.769415362467
0.000897	0.598	0.76706974911
0.000898	0.592	0.757321596153
0.000899	0.594	0.76496012968
0.0009	0.588	0.755152964637
0.000901	0.582	0.755828022767
0.000902	0.576	0.764345471629
0.000903	0.58	0.766550715869
0.000904	0.582	0.766339350419
0.000905	0.576	0.759094197053
0.000906	0.57	0.757033684852
0.000907	0.574	0.769755805434
0.000908	0.574	0.761921255774
0.000909	0.574	0.761921255774
0.00091	0.572	0.762112852536
0.000911	0.574	0.767153178968
0.000912	0.576	0.761724359595
0.000913	0.576	0.759094197053
0.000914	0.572	0.751542413973
0.000915	0.58	0.756042326857
0.000916	0.574	0.748681507719
0.000917	0.568	0.743892465347
0.000918	0.57	0.743706931526
0.000919	0.572	0.743515971584
0.00092	0.57	0.746391318277
0.000921	0.568	0.749250291959
0.000922	0.564	0.749602561362
0.000923	0.564	0.741555122698
0.000924	0.57	0.754387168502
0.000925	0.566	0.744072577105
0.000926	0.564	0.749602561362
0.000927	0.568	0.751914888801
0.000928	0.552	0.747860949642
0.000929	0.544	0.740313447129
0.00093	0.548	0.742762411542
0.000931	0.54	0.743236167042
0.000932	0.538	0.74602680917
0.000933	0.536	0.746125994722
0.000934	0.538	0.754026524732
0.000935	0.538	0.759312847251
0.000936	0.532	0.754304978109
0.000937	0.532	0.754304978109
0.000938	0.534	0.762131222297
0.000939	0.534	0.759502468725
0.00094	0.532	0.75695178182
0.000941	0.538	0.764562620065
0.000942	0.54	0.774854825112
0.000943	0.542	0.769568710383
0.000944	0.544	0.764240799748
0.000945	0.54	0.76183987819
0.000946	0.542	0.777326186359
0.000947	0.544	0.777215542819
0.000948	0.542	0.772163195186
0.000949	0.54	0.772269383052
0.00095	0.544	0.774637979962
0.000951	0.536	0.775050966066
0.000952	0.532	0.772642219918
0.000953	0.534	0.772556794029
0.000954	0.534	0.777717172242
0.000955	0.53	0.780448588954
0.000956	0.53	0.780448588954
0.000957	0.524	0.77551531255
0.000958	0.522	0.767799452982
0.000959	0.516	0.765339140512
0.00096	0.52	0.765245058788
0.000961	0.52	0.765245058788
0.000962	0.52	0.765245058788
0.000963	0.522	0.767799452982
0.000964	0.522	0.759944734833
0.000965	0.52	0.754718490565
0.000966	0.516	0.749495830542
0.000967	0.52	0.752063827079
0.000968	0.508	0.73887482025
0.000969	0.514	0.741487693762
0.00097	0.504	0.736195626176
0.000971	0.504	0.733473925917
0.000972	0.502	0.733482106121
0.000973	0.494	0.72523375542
0.000974	0.496	0.728
0.000975	0.49	0.722426466846
0.000976	0.486	0.722360021042
0.000977	0.49	0.725189630373
0.000978	0.488	0.725159292845
0.000979	0.486	0.716801227678
0.00098	0.49	0.725189630373
0.000981	0.488	0.722396013278
0.000982	0.486	0.725123437768
0.000983	0.482	0.719497046554
0.000984	0.48	0.719444229944
0.000985	0.472	0.710785481
0.000986	0.474	0.708042371613
0.000987	0.468	0.707796580947
0.000988	0.472	0.710785481
0.000989	0.472	0.707966100883
0.00099	0.466	0.710523750483
0.000991	0.452	0.701210382125
0.000992	0.46	0.698856208386
0.000993	0.444	0.697756404485
0.000994	0.45	0.706753139363
0.000995	0.448	0.706608802662
0.000996	0.444	0.703465706343
0.000997	0.45	0.701070609853
0.000998	0.446	0.70077385796
0.000999	0.444	0.709129043264
0.001	0.452	0.715329294801
0.001001	0.446	0.706458774452
0.001002	0.444	0.703465706343
0.001003	0.448	0.703772690576
0.001004	0.448	0.703772690576
0.001005	0.446	0.703622057642
0.001006	0.452	0.706891788041
0.001007	0.452	0.706891788041
0.001008	0.452	0.709715435932
0.001009	0.446	0.706458774452
0.00101	0.452	0.709715435932
0.001011	0.454	0.71265980664
0.001012	0.452	0.709715435932
0.001013	0.442	0.694720087517
0.001014	0.448	0.700925102989
0.001015	0.448	0.698065899468
0.001016	0.448	0.698065899468
0.001017	0.446	0.697914034821
0.001018	0.444	0.703465706343
0.001019	0.448	0.703772690576
0.00102	0.45	0.703917608815
0.001021	0.454	0.707024752042
0.001022	0.452	0.704056815889
0.001023	0.45	0.692459385091
0.001024	0.448	0.689417145131
0.001025	0.446	0.689263374916
0.001026	0.444	0.686195307474
0.001027	0.442	0.686029153899
0.001028	0.44	0.674091981854
0.001029	0.438	0.670936658709
0.00103	0.422	0.666270215453
0.001031	0.42	0.666033032214
0.001032	0.416	0.656463251066
0.001033	0.412	0.658981031593
0.001034	0.412	0.658981031593
0.001035	0.414	0.659245022734
0.001036	0.41	0.658710862215
0.001037	0.414	0.662271847507
0.001038	0.416	0.665540381945
0.001039	0.414	0.662271847507
0.00104	0.414	0.662271847507
0.001041	0.41	0.65261014396
0.001042	0.406	0.652046010646
0.001043	0.406	0.648971493981
0.001044	0.408	0.652331204221
0.001045	0.404	0.64558810398
0.001046	0.398	0.641557479888
0.001047	0.39	0.627614531381
0.001048	0.394	0.631477632225
0.001049	0.384	0.632885455671
0.00105	0.384	0.629717396933
0.001051	0.384	0.629717396933
0.001052	0.388	0.636754269715
0.001053	0.39	0.643350604259
0.001054	0.39	0.6402343321
0.001055	0.388	0.639887490111
0.001056	0.388	0.636754269715
0.001057	0.382	0.629345691969
0.001058	0.378	0.622186467227
0.001059	0.378	0.622186467227
0.00106	0.372	0.617750758802
0.001061	0.368	0.610390039237
0.001062	0.368	0.61690842108
0.001063	0.364	0.606221081785
0.001064	0.366	0.606666300366
0.001065	0.364	0.599586524198
0.001066	0.368	0.603801291817
0.001067	0.368	0.603801291817
0.001068	0.362	0.595781839267
0.001069	0.36	0.601996677732
0.00107	0.358	0.604843781484
0.001071	0.354	0.603890718591
0.001072	0.354	0.600569729507
0.001073	0.354	0.607193544103
0.001074	0.354	0.603890718591
0.001075	0.35	0.592874354311
0.001076	0.354	0.597230273848
0.001077	0.352	0.58999661016
0.001078	0.35	0.589491306128
0.001079	0.344	0.584520316157
0.00108	0.346	0.585050425177
0.001081	0.35	0.589491306128
0.001082	0.344	0.584520316157
0.001083	0.344	0.581088633515
0.001084	0.346	0.585050425177
0.001085	0.35	0.586088730484
0.001086	0.346	0.585050425177
0.001087	0.338	0.582885923659
0.001088	0.34	0.590254182535
0.001089	0.34	0.586856030045
0.00109	0.332	0.574261264583
0.001091	0.328	0.5625086666
0.001092	0.326	0.561893228292
0.001093	0.332	0.567253029961
0.001094	0.326	0.558322487457
0.001095	0.326	0.55472876255
0.001096	0.322	0.553458218839
0.001097	0.322	0.549832701828
0.001098	0.32	0.541848687366
0.001099	0.316	0.540503468999
0.0011	0.318	0.544863285605
0.001101	0.318	0.544863285605
0.001102	0.314	0.547178215941
0.001103	0.312	0.546494281763
0.001104	0.312	0.546494281763
0.001105	0.312	0.553765293243
0.001106	0.31	0.553082272361
0.001107	0.312	0.557365230347
0.001108	0.314	0.558035841143
0.001109	0.322	0.56419500175
0.00111	0.324	0.568352003603
0.001111	0.32	0.56709787515
0.001112	0.318	0.56291740069
0.001113	0.314	0.561608404496
0.001114	0.318	0.56291740069
0.001115	0.32	0.563560112144
0.001116	0.322	0.560638921232
0.001117	0.32	0.55641710973
0.001118	0.32	0.56
0.001119	0.316	0.558698487558
0.00112	0.316	0.558698487558
0.001121	0.312	0.557365230347
0.001122	0.314	0.558035841143
0.001123	0.318	0.56291740069
0.001124	0.322	0.567728808499
0.001125	0.322	0.567728808499
0.001126	0.316	0.565812689854
0.001127	0.318	0.5664591777
0.001128	0.322	0.567728808499
0.001129	0.324	0.568352003603
0.00113	0.318	0.5664591777
0.001131	0.312	0.560942064745
0.001132	0.32	0.56709787515
0.001133	0.318	0.56291740069
0.001134	0.322	0.56419500175
0.001135	0.322	0.560638921232
0.001136	0.31	0.553082272361
0.001137	0.302	0.546622355928
0.001138	0.304	0.550984573287
0.001139	0.306	0.551691943026
0.00114	0.306	0.558895339039
0.001141	0.308	0.563148293081
0.001142	0.306	0.558895339039
0.001143	0.31	0.56382621436
0.001144	0.31	0.56382621436
0.001145	0.306	0.562462443191
0.001146	0.298	0.556053954217
0.001147	0.3	0.560357029045
0.001148	0.306	0.566007067094
0.001149	0.306	0.566007067094
0.00115	0.3	0.563914887195
0.001151	0.298	0.559639169465
0.001152	0.3	0.556776436283
0.001153	0.3	0.556776436283
0.001154	0.3	0.556776436283
0.001155	0.308	0.559585560929
0.001156	0.31	0.56382621436
0.001157	0.306	0.562462443191
0.001158	0.298	0.548813265146
0.001159	0.294	0.543657980719
0.00116	0.302	0.550269025114
0.001161	0.302	0.550269025114
0.001162	0.304	0.554602560398
0.001163	0.306	0.555305321422
0.001164	0.304	0.550984573287
0.001165	0.302	0.550269025114
0.001166	0.3	0.549545266561
0.001167	0.292	0.542895938463
0.001168	0.292	0.542895938463
0.001169	0.29	0.538423625039
0.00117	0.288	0.537639284279
0.001171	0.29	0.542125446737
0.001172	0.292	0.542895938463
0.001173	0.288	0.541346469463
0.001174	0.288	0.545028439625
0.001175	0.288	0.545028439625
0.001176	0.28	0.530659966457
0.001177	0.282	0.531484712856
0.001178	0.282	0.531484712856
0.001179	0.284	0.532300666917
0.00118	0.284	0.532300666917
0.001181	0.282	0.527708252731
0.001182	0.282	0.531484712856
0.001183	0.284	0.536044774249
0.001184	0.282	0.531484712856
0.001185	0.282	0.527708252731
0.001186	0.284	0.528530036989
0.001187	0.288	0.530147149384
0.001188	0.29	0.538423625039
0.001189	0.29	0.538423625039
0.00119	0.292	0.539199406528
0.001191	0.286	0.536846346732
0.001192	0.28	0.530659966457
0.001193	0.28	0.530659966457
0.001194	0.278	0.52603802144
0.001195	0.278	0.52603802144
0.001196	0.276	0.521367432815
0.001197	0.274	0.520503602293
0.001198	0.272	0.527272225705
0.001199	0.268	0.525524499905
0.0012	0.266	0.524637017375
0.001201	0.268	0.525524499905
0.001202	0.268	0.525524499905
0.001203	0.268	0.525524499905
0.001204	0.27	0.52640288753
0.001205	0.274	0.528132559118
0.001206	0.27	0.52640288753
0.001207	0.258	0.520995201513
0.001208	0.266	0.524637017375
0.001209	0.266	0.524637017375
0.00121	0.266	0.524637017375
0.001211	0.27	0.530188645672
0.001212	0.264	0.523740393707
0.001213	0.262	0.522834581871
0.001214	0.256	0.51620151104
0.001215	0.254	0.519118483585
0.001216	0.25	0.517204021639
0.001217	0.25	0.517204021639
0.001218	0.256	0.520061534821
0.001219	0.258	0.520995201513
0.00122	0.256	0.520061534821
0.001221	0.252	0.514291745996
0.001222	0.252	0.514291745996
0.001223	0.26	0.525737577124
0.001224	0.262	0.526645991155
0.001225	0.256	0.51620151104
0.001226	0.258	0.517142146803
0.001227	0.258	0.520995201513
0.001228	0.252	0.518165996569
0.001229	0.252	0.518165996569
0.00123	0.256	0.523893118871
0.001231	0.25	0.521056618805
0.001232	0.252	0.5258288695
0.001233	0.252	0.5258288695
0.001234	0.254	0.526767500896
0.001235	0.254	0.526767500896
0.001236	0.256	0.527696882689
0.001237	0.254	0.522956977198
0.001238	0.258	0.528617063667
0.001239	0.252	0.522011494126
0.00124	0.254	0.522956977198
0.001241	0.248	0.516232505757
0.001242	0.246	0.507428812741
0.001243	0.244	0.506422748304
0.001244	0.24	0.504380808517
0.001245	0.24	0.504380808517
0.001246	0.238	0.499355584729
0.001247	0.238	0.499355584729
0.001248	0.234	0.497236362307
0.001249	0.23	0.491019347888
0.00125	0.228	0.489914278216
0.001251	0.224	0.487672020932
0.001252	0.222	0.4865346853
0.001253	0.218	0.484227219392
0.001254	0.214	0.481875502594
0.001255	0.218	0.484227219392
0.001256	0.216	0.483056932462
0.001257	0.216	0.487179638327
0.001258	0.214	0.486008230383
0.001259	0.222	0.49062816878
0.00126	0.222	0.49062816878
0.001261	0.226	0.484689591388
0.001262	0.226	0.488798527003
0.001263	0.228	0.489914278216
0.001264	0.228	0.48581477952
0.001265	0.228	0.48581477952
0.001266	0.228	0.489914278216
0.001267	0.23	0.495075751779
0.001268	0.228	0.49397975667
0.001269	0.224	0.487672020932
0.00127	0.226	0.488798527003
0.001271	0.228	0.49397975667
0.001272	0.224	0.487672020932
0.001273	0.224	0.487672020932
0.001274	0.226	0.488798527003
0.001275	0.222	0.482406467618
0.001276	0.226	0.484689591388
0.001277	0.228	0.48581477952
0.001278	0.23	0.486929152958
0.001279	0.232	0.488032785784
0.00128	0.234	0.489125750702
0.001281	0.236	0.490208119068
0.001282	0.234	0.489125750702
0.001283	0.232	0.479766609926
0.001284	0.228	0.477510209315
0.001285	0.228	0.473303285431
0.001286	0.232	0.475579646326
0.001287	0.23	0.478643917751
0.001288	0.23	0.474447046571
0.001289	0.228	0.477510209315
0.00129	0.224	0.479399624531
0.001291	0.222	0.482406467618
0.001292	0.22	0.477074417675
0.001293	0.22	0.468614980554
0.001294	0.22	0.468614980554
0.001295	0.224	0.475209427516
0.001296	0.226	0.480545523338
0.001297	0.222	0.474042192215
0.001298	0.228	0.477510209315
0.001299	0.228	0.477510209315
0.0013	0.232	0.479766609926
0.001301	0.23	0.478643917751
0.001302	0.226	0.476365405965
0.001303	0.222	0.46980421454
0.001304	0.222	0.46980421454
0.001305	0.22	0.468614980554
0.001306	0.222	0.46552765761
0.001307	0.224	0.466716187849
0.001308	0.222	0.46552765761
0.001309	0.218	0.463115536341
0.00131	0.216	0.461891762213
0.001311	0.214	0.460656053906
0.001312	0.212	0.459408315118
0.001313	0.208	0.456876350887
0.001314	0.208	0.456876350887
0.001315	0.208	0.456876350887
0.001316	0.208	0.456876350887
0.001317	0.21	0.458148447558
0.001318	0.208	0.452477623756
0.001319	0.21	0.453762052182
0.00132	0.21	0.449332838773
0.001321	0.204	0.440890008959
0.001322	0.204	0.440890008959
0.001323	0.204	0.440890008959
0.001324	0.202	0.439540669336
0.001325	0.206	0.446725866724
0.001326	0.206	0.446725866724
0.001327	0.202	0.444067562427
0.001328	0.208	0.448035712862
0.001329	0.204	0.440890008959
0.00133	0.204	0.449871092648
0.001331	0.206	0.455591922668
0.001332	0.202	0.452985650987
0.001333	0.204	0.454295058305
0.001334	0.194	0.44312977783
0.001335	0.19	0.440340777126
0.001336	0.192	0.441742006153
0.001337	0.198	0.45032876879
0.001338	0.2	0.451663591625
0.001339	0.2	0.4472135955
0.00134	0.202	0.452985650987
0.001341	0.198	0.45032876879
0.001342	0.19	0.440340777126
0.001343	0.186	0.437497428564
0.001344	0.186	0.442045246553
0.001345	0.186	0.442045246553
0.001346	0.186	0.437497428564
0.001347	0.186	0.437497428564
0.001348	0.184	0.426783317387
0.001349	0.182	0.425295191602
0.00135	0.182	0.425295191602
0.001351	0.182	0.425295191602
0.001352	0.184	0.426783317387
0.001353	0.184	0.426783317387
0.001354	0.186	0.428256932226
0.001355	0.184	0.426783317387
0.001356	0.182	0.425295191602
0.001357	0.18	0.428485705713
0.001358	0.176	0.425469152818
0.001359	0.172	0.422393181763
0.00136	0.172	0.422393181763
0.001361	0.174	0.42393867481
0.001362	0.174	0.42393867481
0.001363	0.174	0.419194465612
0.001364	0.17	0.416052881254
0.001365	0.172	0.417631416443
0.001366	0.17	0.411217703899
0.001367	0.17	0.411217703899
0.001368	0.164	0.406329915217
0.001369	0.162	0.404667764963
0.00137	0.16	0.402988833592
0.001371	0.158	0.401292910478
0.001372	0.16	0.402988833592
0.001373	0.162	0.404667764963
0.001374	0.166	0.40797548946
0.001375	0.162	0.404667764963
0.001376	0.156	0.399579779268
0.001377	0.16	0.402988833592
0.001378	0.16	0.402988833592
0.001379	0.158	0.401292910478
0.00138	0.154	0.397849217669
0.001381	0.15	0.389230009121
0.001382	0.154	0.39279002024
0.001383	0.152	0.391019181115
0.001384	0.15	0.389230009121
0.001385	0.152	0.391019181115
0.001386	0.152	0.391019181115
0.001387	0.154	0.39279002024
0.001388	0.152	0.38587044458
0.001389	0.152	0.38587044458
0.00139	0.154	0.387664803664
0.001391	0.148	0.371612701613
0.001392	0.15	0.378813938498
0.001393	0.148	0.376956230881
0.001394	0.15	0.384057287393
0.001395	0.15	0.384057287393
0.001396	0.15	0.384057287393
0.001397	0.15	0.384057287393
0.001398	0.15	0.384057287393
0.001399	0.156	0.389440624486
0.0014	0.152	0.38587044458
0.001401	0.154	0.387664803664
0.001402	0.156	0.389440624486
0.001403	0.156	0.389440624486
0.001404	0.154	0.39279002024
0.001405	0.154	0.39279002024
0.001406	0.154	0.39279002024
0.001407	0.154	0.39279002024
0.001408	0.156	0.394542773347
0.001409	0.152	0.38587044458
0.00141	0.152	0.38587044458
0.001411	0.156	0.389440624486
0.001412	0.156	0.379030341793
0.001413	0.156	0.389440624486
0.001414	0.156	0.389440624486
0.001415	0.156	0.389440624486
0.001416	0.158	0.391198159505
0.001417	0.156	0.389440624486
0.001418	0.152	0.38587044458
0.001419	0.152	0.38587044458
0.00142	0.154	0.39279002024
0.001421	0.156	0.394542773347
0.001422	0.156	0.394542773347
0.001423	0.156	0.394542773347
0.001424	0.152	0.38587044458
0.001425	0.148	0.382225064589
0.001426	0.148	0.371612701613
0.001427	0.146	0.369707992881
0.001428	0.144	0.367782544447
0.001429	0.144	0.367782544447
0.00143	0.144	0.367782544447
0.001431	0.146	0.369707992881
0.001432	0.146	0.369707992881
0.001433	0.146	0.369707992881
0.001434	0.144	0.367782544447
0.001435	0.144	0.367782544447
0.001436	0.144	0.367782544447
0.001437	0.146	0.375078658417
0.001438	0.146	0.375078658417
0.001439	0.146	0.375078658417
0.00144	0.146	0.375078658417
0.001441	0.146	0.369707992881
0.001442	0.142	0.365836028844
0.001443	0.142	0.365836028844
0.001444	0.144	0.367782544447
0.001445	0.144	0.367782544447
0.001446	0.144	0.367782544447
0.001447	0.142	0.365836028844
0.001448	0.142	0.365836028844
0.001449	0.142	0.365836028844
0.00145	0.142	0.365836028844
0.001451	0.136	0.359866641966
0.001452	0.136	0.359866641966
0.001453	0.134	0.357832362986
0.001454	0.136	0.359866641966
0.001455	0.138	0.361878432626
0.001456	0.142	0.381884799383
0.001457	0.142	0.381884799383
0.001458	0.144	0.383749918567
0.001459	0.144	0.383749918567
0.00146	0.142	0.381884799383
0.001461	0.14	0.38
0.001462	0.14	0.38
0.001463	0.14	0.38
0.001464	0.138	0.378095226101
0.001465	0.14	0.38
0.001466	0.14	0.38
0.001467	0.134	0.368841429343
0.001468	0.136	0.370815317914
0.001469	0.134	0.368841429343
0.00147	0.132	0.366846016743
0.001471	0.128	0.362789194988
0.001472	0.126	0.360727043622
0.001473	0.128	0.362789194988
0.001474	0.128	0.362789194988
0.001475	0.128	0.362789194988
0.001476	0.128	0.362789194988
0.001477	0.128	0.362789194988
0.001478	0.128	0.362789194988
0.001479	0.128	0.362789194988
0.00148	0.13	0.364828726939
0.001481	0.13	0.364828726939
0.001482	0.134	0.368841429343
0.001483	0.132	0.366846016743
0.001484	0.13	0.364828726939
0.001485	0.128	0.362789194988
0.001486	0.126	0.360727043622
0.001487	0.13	0.364828726939
0.001488	0.13	0.364828726939
0.001489	0.13	0.364828726939
0.00149	0.13	0.364828726939
0.001491	0.13	0.364828726939
0.001492	0.128	0.362789194988
0.001493	0.128	0.362789194988
0.001494	0.13	0.364828726939
0.001495	0.13	0.364828726939
0.001496	0.128	0.357233816988
0.001497	0.124	0.35302124582
0.001498	0.12	0.348711915483
0.001499	0.12	0.348711915483
0.0015	0.12	0.348711915483
0.001501	0.118	0.340699280892
0.001502	0.116	0.338443496023
0.001503	0.118	0.340699280892
0.001504	0.12	0.34292856399
0.001505	0.122	0.34513185886
0.001506	0.122	0.34513185886
0.001507	0.124	0.347309660102
0.001508	0.124	0.347309660102
0.001509	0.122	0.34513185886
0.00151	0.122	0.34513185886
0.001511	0.122	0.34513185886
0.001512	0.122	0.34513185886
0.001513	0.12	0.34292856399
0.001514	0.12	0.34292856399
0.001515	0.116	0.338443496023
0.001516	0.114	0.336160675868
0.001517	0.114	0.336160675868
0.001518	0.114	0.336160675868
0.001519	0.11	0.331511689085
0.00152	0.11	0.331511689085
0.001521	0.11	0.331511689085
0.001522	0.112	0.333850265838
0.001523	0.108	0.329144345235
0.001524	0.108	0.335165630696
0.001525	0.108	0.335165630696
0.001526	0.106	0.320568245464
0.001527	0.104	0.318094325633
0.001528	0.104	0.318094325633
0.001529	0.106	0.320568245464
0.00153	0.104	0.318094325633
0.001531	0.102	0.309186028145
0.001532	0.102	0.309186028145
0.001533	0.102	0.309186028145
0.001534	0.106	0.314267402064
0.001535	0.108	0.316758583151
0.001536	0.106	0.314267402064
0.001537	0.106	0.314267402064
0.001538	0.104	0.311743484294
0.001539	0.104	0.318094325633
0.00154	0.104	0.318094325633
0.001541	0.106	0.33281225939
0.001542	0.106	0.33281225939
0.001543	0.102	0.309186028145
0.001544	0.102	0.309186028145
0.001545	0.104	0.311743484294
0.001546	0.104	0.318094325633
0.001547	0.102	0.315588339455
0.001548	0.104	0.318094325633
0.001549	0.1	0.31304951685
0.00155	0.098	0.310477052292
0.001551	0.098	0.310477052292
0.001552	0.094	0.305227783794
0.001553	0.094	0.305227783794
0.001554	0.1	0.31304951685
0.001555	0.102	0.315588339455
0.001556	0.102	0.315588339455
0.001557	0.102	0.315588339455
0.001558	0.098	0.310477052292
0.001559	0.102	0.315588339455
0.00156	0.102	0.315588339455
0.001561	0.102	0.315588339455
0.001562	0.102	0.315588339455
0.001563	0.102	0.315588339455
0.001564	0.104	0.318094325633
0.001565	0.098	0.310477052292
0.001566	0.1	0.31304951685
0.001567	0.1	0.31304951685
0.001568	0.1	0.31304951685
0.001569	0.104	0.318094325633
0.00157	0.104	0.318094325633
0.001571	0.104	0.318094325633
0.001572	0.104	0.318094325633
0.001573	0.104	0.318094325633
0.001574	0.104	0.318094325633
0.001575	0.104	0.318094325633
0.001576	0.104	0.318094325633
0.001577	0.104	0.318094325633
0.001578	0.102	0.315588339455
0.001579	0.102	0.315588339455
0.00158	0.102	0.315588339455
0.001581	0.102	0.315588339455
0.001582	0.104	0.318094325633
0.001583	0.102	0.315588339455
0.001584	0.1	0.31304951685
0.001585	0.1	0.31304951685
0.001586	0.1	0.31304951685
0.001587	0.098	0.310477052292
0.001588	0.098	0.310477052292
0.001589	0.098	0.310477052292
0.00159	0.098	0.310477052292
0.001591	0.096	0.307870102478
0.001592	0.09	0.299833287011
0.001593	0.09	0.299833287011
0.001594	0.092	0.302549169558
0.001595	0.092	0.302549169558
0.001596	0.09	0.299833287011
0.001597	0.09	0.299833287011
0.001598	0.086	0.294285575589
0.001599	0.086	0.294285575589
0.0016	0.086	0.294285575589
0.001601	0.086	0.294285575589
0.001602	0.086	0.294285575589
0.001603	0.09	0.299833287011
0.001604	0.09	0.299833287011
0.001605	0.086	0.294285575589
0.001606	0.088	0.297079114042
0.001607	0.09	0.299833287011
0.001608	0.09	0.293087017795
0.001609	0.09	0.293087017795
0.00161	0.09	0.293087017795
0.001611	0.088	0.290268840904
0.001612	0.086	0.28740911607
0.001613	0.086	0.28740911607
0.001614	0.086	0.28740911607
0.001615	0.086	0.28740911607
0.001616	0.086	0.28740911607
0.001617	0.084	0.284506590433
0.001618	0.086	0.28740911607
0.001619	0.086	0.28740911607
0.00162	0.084	0.284506590433
0.001621	0.082	0.281559940332
0.001622	0.082	0.281559940332
0.001623	0.084	0.291451539711
0.001624	0.082	0.288575813262
0.001625	0.08	0.285657137142
0.001626	0.082	0.288575813262
0.001627	0.084	0.291451539711
0.001628	0.082	0.288575813262
0.001629	0.08	0.285657137142
0.00163	0.08	0.285657137142
0.001631	0.08	0.285657137142
0.001632	0.082	0.288575813262
0.001633	0.082	0.288575813262
0.001634	0.08	0.278567765544
0.001635	0.078	0.275528582909
0.001636	0.078	0.275528582909
0.001637	0.078	0.275528582909
0.001638	0.078	0.275528582909
0.001639	0.074	0.26930280355
0.00164	0.074	0.26930280355
0.001641	0.074	0.26930280355
0.001642	0.074	0.26930280355
0.001643	0.074	0.26930280355
0.001644	0.074	0.26930280355
0.001645	0.07	0.262868788562
0.001646	0.07	0.262868788562
0.001647	0.07	0.262868788562
0.001648	0.07	0.262868788562
0.001649	0.07	0.262868788562
0.00165	0.074	0.26930280355
0.001651	0.074	0.26930280355
0.001652	0.074	0.26930280355
0.001653	0.074	0.26930280355
0.001654	0.074	0.26930280355
0.001655	0.076	0.272440819262
0.001656	0.076	0.272440819262
0.001657	0.076	0.272440819262
0.001658	0.076	0.272440819262
0.001659	0.068	0.259568873327
0.00166	0.066	0.256210850668
0.001661	0.066	0.256210850668
0.001662	0.068	0.259568873327
0.001663	0.068	0.259568873327
0.001664	0.068	0.259568873327
0.001665	0.07	0.262868788562
0.001666	0.068	0.259568873327
0.001667	0.064	0.252792404949
0.001668	0.068	0.267162871672
0.001669	0.074	0.276629716408
0.00167	0.076	0.279685537703
0.001671	0.078	0.282694181051
0.001672	0.076	0.279685537703
0.001673	0.076	0.279685537703
0.001674	0.078	0.282694181051
0.001675	0.078	0.282694181051
0.001676	0.076	0.279685537703
0.001677	0.074	0.276629716408
0.001678	0.076	0.279685537703
0.001679	0.078	0.282694181051
0.00168	0.076	0.279685537703
0.001681	0.076	0.279685537703
0.001682	0.078	0.282694181051
0.001683	0.076	0.279685537703
0.001684	0.074	0.276629716408
0.001685	0.07	0.270370116692
0.001686	0.074	0.276629716408
0.001687	0.074	0.276629716408
0.001688	0.072	0.273525135956
0.001689	0.072	0.273525135956
0.00169	0.074	0.276629716408
0.001691	0.072	0.273525135956
0.001692	0.074	0.276629716408
0.001693	0.074	0.276629716408
0.001694	0.076	0.279685537703
0.001695	0.074	0.26930280355
0.001696	0.072	0.266112758056
0.001697	0.072	0.266112758056
0.001698	0.072	0.266112758056
0.001699	0.07	0.262868788562
0.0017	0.07	0.262868788562
0.001701	0.072	0.266112758056
0.001702	0.074	0.26930280355
0.001703	0.076	0.272440819262
0.001704	0.078	0.275528582909
0.001705	0.078	0.275528582909
0.001706	0.078	0.282694181051
0.001707	0.076	0.272440819262
0.001708	0.072	0.266112758056
0.001709	0.07	0.262868788562
0.00171	0.068	0.259568873327
0.001711	0.068	0.259568873327
0.001712	0.066	0.256210850668
0.001713	0.066	0.256210850668
0.001714	0.066	0.256210850668
0.001715	0.066	0.256210850668
0.001716	0.066	0.256210850668
0.001717	0.064	0.252792404949
0.001718	0.066	0.256210850668
0.001719	0.064	0.252792404949
0.00172	0.068	0.259568873327
0.001721	0.068	0.259568873327
0.001722	0.068	0.259568873327
0.001723	0.068	0.259568873327
0.001724	0.068	0.259568873327
0.001725	0.068	0.259568873327
0.001726	0.07	0.262868788562
0.001727	0.072	0.266112758056
0.001728	0.072	0.266112758056
0.001729	0.074	0.26930280355
0.00173	0.072	0.266112758056
0.001731	0.068	0.259568873327
0.001732	0.068	0.259568873327
0.001733	0.068	0.259568873327
0.001734	0.068	0.259568873327
0.001735	0.068	0.259568873327
0.001736	0.068	0.259568873327
0.001737	0.072	0.266112758056
0.001738	0.072	0.266112758056
0.001739	0.074	0.26930280355
0.00174	0.072	0.266112758056
0.001741	0.074	0.26930280355
0.001742	0.074	0.26930280355
0.001743	0.072	0.266112758056
0.001744	0.07	0.262868788562
0.001745	0.068	0.259568873327
0.001746	0.068	0.267162871672
0.001747	0.068	0.267162871672
0.001748	0.072	0.273525135956
0.001749	0.072	0.273525135956
0.00175	0.072	0.273525135956
0.001751	0.066	0.263901496775
0.001752	0.066	0.263901496775
0.001753	0.068	0.267162871672
0.001754	0.066	0.263901496775
0.001755	0.07	0.270370116692
0.001756	0.062	0.257208086965
0.001757	0.064	0.260583959598
0.001758	0.066	0.263901496775
0.001759	0.066	0.263901496775
0.00176	0.066	0.263901496775
0.001761	0.066	0.263901496775
0.001762	0.066	0.263901496775
0.001763	0.066	0.263901496775
0.001764	0.068	0.267162871672
0.001765	0.068	0.267162871672
0.001766	0.068	0.267162871672
0.001767	0.068	0.267162871672
0.001768	0.068	0.267162871672
0.001769	0.074	0.276629716408
0.00177	0.074	0.276629716408
0.001771	0.074	0.276629716408
0.001772	0.076	0.279685537703
0.001773	0.076	0.279685537703
0.001774	0.076	0.279685537703
0.001775	0.074	0.276629716408
0.001776	0.074	0.276629716408
0.001777	0.074	0.276629716408
0.001778	0.074	0.276629716408
0.001779	0.074	0.276629716408
0.00178	0.074	0.276629716408
0.001781	0.074	0.276629716408
0.001782	0.074	0.276629716408
0.001783	0.072	0.273525135956
0.001784	0.07	0.270370116692
0.001785	0.072	0.273525135956
0.001786	0.07	0.270370116692
0.001787	0.07	0.270370116692
0.001788	0.072	0.273525135956
0.001789	0.072	0.273525135956
0.00179	0.068	0.267162871672
0.001791	0.068	0.267162871672
0.001792	0.066	0.263901496775
0.001793	0.068	0.259568873327
0.001794	0.068	0.259568873327
0.001795	0.068	0.259568873327
0.001796	0.068	0.259568873327
0.001797	0.066	0.256210850668
0.001798	0.066	0.256210850668
0.001799	0.068	0.259568873327
0.0018	0.068	0.259568873327
0.001801	0.062	0.249311050698
0.001802	0.062	0.257208086965
0.001803	0.06	0.253771550809
0.001804	0.06	0.253771550809
0.001805	0.06	0.253771550809
0.001806	0.066	0.263901496775
0.001807	0.064	0.260583959598
0.001808	0.064	0.260583959598
0.001809	0.064	0.260583959598
0.00181	0.064	0.260583959598
0.001811	0.064	0.260583959598
0.001812	0.064	0.260583959598
0.001813	0.064	0.260583959598
0.001814	0.064	0.260583959598
0.001815	0.064	0.260583959598
0.001816	0.066	0.263901496775
0.001817	0.064	0.260583959598
0.001818	0.064	0.260583959598
0.001819	0.06	0.245764114549
0.00182	0.06	0.245764114549
0.001821	0.058	0.233743449106
0.001822	0.056	0.229921725811
0.001823	0.056	0.229921725811
0.001824	0.058	0.233743449106
0.001825	0.06	0.237486841741
0.001826	0.062	0.249311050698
0.001827	0.062	0.249311050698
0.001828	0.062	0.249311050698
0.001829	0.062	0.249311050698
0.00183	0.06	0.245764114549
0.001831	0.058	0.242148714636
0.001832	0.06	0.253771550809
0.001833	0.06	0.253771550809
0.001834	0.06	0.253771550809
0.001835	0.058	0.250271852193
0.001836	0.058	0.250271852193
0.001837	0.056	0.246706303122
0.001838	0.052	0.230859264488
0.001839	0.052	0.230859264488
0.00184	0.052	0.230859264488
0.001841	0.05	0.226936114358
0.001842	0.048	0.222925996689
0.001843	0.048	0.222925996689
0.001844	0.05	0.226936114358
0.001845	0.05	0.226936114358
0.001846	0.048	0.222925996689
0.001847	0.05	0.226936114358
0.001848	0.05	0.226936114358
0.001849	0.052	0.230859264488
0.00185	0.054	0.234699808266
0.001851	0.052	0.230859264488
0.001852	0.05	0.226936114358
0.001853	0.05	0.226936114358
0.001854	0.052	0.239365828806
0.001855	0.05	0.235584379788
0.001856	0.052	0.239365828806
0.001857	0.05	0.235584379788
0.001858	0.052	0.239365828806
0.001859	0.052	0.239365828806
0.00186	0.052	0.239365828806
0.001861	0.052	0.239365828806
0.001862	0.052	0.239365828806
0.001863	0.052	0.239365828806
0.001864	0.054	0.243072005793
0.001865	0.056	0.246706303122
0.001866	0.054	0.243072005793
0.001867	0.054	0.243072005793
0.001868	0.054	0.243072005793
0.001869	0.052	0.230859264488
0.00187	0.05	0.226936114358
0.001871	0.05	0.226936114358
0.001872	0.048	0.222925996689
0.001873	0.05	0.226936114358
0.001874	0.05	0.226936114358
0.001875	0.052	0.230859264488
0.001876	0.05	0.226936114358
0.001877	0.05	0.226936114358
0.001878	0.05	0.226936114358
0.001879	0.05	0.226936114358
0.00188	0.05	0.226936114358
0.001881	0.046	0.218824130296
0.001882	0.046	0.218824130296
0.001883	0.048	0.222925996689
0.001884	0.048	0.222925996689
0.001885	0.048	0.222925996689
0.001886	0.05	0.226936114358
0.001887	0.05	0.226936114358
0.001888	0.05	0.226936114358
0.001889	0.05	0.226936114358
0.00189	0.044	0.214625254805
0.001891	0.044	0.214625254805
0.001892	0.044	0.214625254805
0.001893	0.044	0.214625254805
0.001894	0.044	0.214625254805
0.001895	0.044	0.214625254805
0.001896	0.042	0.210323560259
0.001897	0.042	0.210323560259
0.001898	0.042	0.210323560259
0.001899	0.042	0.210323560259
0.0019	0.042	0.210323560259
0.001901	0.042	0.210323560259
0.001902	0.042	0.210323560259
0.001903	0.042	0.210323560259
0.001904	0.042	0.210323560259
0.001905	0.042	0.210323560259
0.001906	0.042	0.210323560259
0.001907	0.042	0.210323560259
0.001908	0.042	0.210323560259
0.001909	0.042	0.210323560259
0.00191	0.04	0.20591260282
0.001911	0.04	0.20591260282
0.001912	0.04	0.20591260282
0.001913	0.04	0.20591260282
0.001914	0.04	0.20591260282
0.001915	0.04	0.20591260282
0.001916	0.042	0.210323560259
0.001917	0.042	0.210323560259
0.001918	0.042	0.210323560259
0.001919	0.042	0.210323560259
0.00192	0.042	0.210323560259
0.001921	0.042	0.210323560259
0.001922	0.042	0.210323560259
0.001923	0.04	0.20591260282
0.001924	0.04	0.20591260282
0.001925	0.04	0.20591260282
0.001926	0.038	0.201385203031
0.001927	0.038	0.201385203031
0.001928	0.04	0.20591260282
0.001929	0.04	0.20591260282
0.00193	0.04	0.20591260282
0.001931	0.04	0.20591260282
0.001932	0.042	0.210323560259
0.001933	0.042	0.210323560259
0.001934	0.042	0.210323560259
0.001935	0.042	0.210323560259
0.001936	0.042	0.210323560259
0.001937	0.042	0.210323560259
0.001938	0.04	0.20591260282
0.001939	0.04	0.20591260282
0.00194	0.04	0.20591260282
0.001941	0.04	0.20591260282
0.001942	0.038	0.201385203031
0.001943	0.038	0.201385203031
0.001944	0.038	0.201385203031
0.001945	0.038	0.201385203031
0.001946	0.038	0.201385203031
0.001947	0.038	0.201385203031
0.001948	0.038	0.201385203031
0.001949	0.038	0.201385203031
0.00195	0.038	0.201385203031
0.001951	0.038	0.201385203031
0.001952	0.038	0.201385203031
0.001953	0.038	0.201385203031
0.001954	0.038	0.201385203031
0.001955	0.036	0.196733322038
0.001956	0.036	0.196733322038
0.001957	0.036	0.196733322038
0.001958	0.036	0.196733322038
0.001959	0.036	0.196733322038
0.00196	0.036	0.196733322038
0.001961	0.038	0.201385203031
0.001962	0.038	0.201385203031
0.001963	0.038	0.201385203031
0.001964	0.034	0.1919479096
0.001965	0.032	0.187018715641
0.001966	0.032	0.187018715641
0.001967	0.032	0.187018715641
0.001968	0.032	0.187018715641
0.001969	0.032	0.187018715641
0.00197	0.032	0.187018715641
0.001971	0.032	0.187018715641
0.001972	0.032	0.187018715641
0.001973	0.03	0.181934053987
0.001974	0.032	0.187018715641
0.001975	0.034	0.1919479096
0.001976	0.034	0.1919479096
0.001977	0.034	0.1919479096
0.001978	0.034	0.1919479096
0.001979	0.034	0.1919479096
0.00198	0.034	0.1919479096
0.001981	0.038	0.201385203031
0.001982	0.038	0.201385203031
0.001983	0.038	0.201385203031
0.001984	0.036	0.196733322038
0.001985	0.034	0.1919479096
0.001986	0.034	0.1919479096
0.001987	0.032	0.187018715641
0.001988	0.03	0.181934053987
0.001989	0.03	0.181934053987
0.00199	0.03	0.181934053987
0.001991	0.03	0.181934053987
0.001992	0.03	0.181934053987
0.001993	0.03	0.181934053987
0.001994	0.028	0.176680502603
0.001995	0.028	0.176680502603
0.001996	0.032	0.187018715641
0.001997	0.03	0.181934053987
0.001998	0.03	0.181934053987
[truncated: 8,002 more rows]
