# Supplementary material for: The Influence of Synaptic Size on AMPA Receptor Activation: A Monte Carlo Model
Source: PLoS One. 2015 Jun 24;10(6):e0130924. doi: 10.1371/journal.pone.0130924 (PMC4479604; doi:10.1371/journal.pone.0130924)
Supplement: S1 Dataset — This package contains the experimental data used as basis for the analysis presented in the paper. (ZIP) [file pone.0130924.s001.zip › S1 Simulation data/training/1200_10313_293_424.csv]

time	AMPA.O.mean	AMPA.O.stdev
0.0	0.0	0.0
1e-06	0.0	0.0
2e-06	0.036	0.186290096355
3e-06	0.16	0.382622529394
4e-06	0.416	0.668538704938
5e-06	0.72	0.865794432877
6e-06	1.146	1.06615383505
7e-06	1.572	1.27625075906
8e-06	2.162	1.43935957981
9e-06	2.662	1.643093424
1e-05	3.334	1.90222080737
1.1e-05	3.992	2.05716698399
1.2e-05	4.668	2.08944394517
1.3e-05	5.408	2.26484789776
1.4e-05	6.234	2.47371057321
1.5e-05	6.954	2.61302200527
1.6e-05	7.708	2.75658049039
1.7e-05	8.466	2.86301309812
1.8e-05	9.208	2.94562998355
1.9e-05	9.944	3.08818134183
2e-05	10.712	3.17002460558
2.1e-05	11.444	3.36969790931
2.2e-05	12.264	3.58082448606
2.3e-05	13.044	3.64445661245
2.4e-05	13.832	3.72716728897
2.5e-05	14.564	3.83065320801
2.6e-05	15.36	3.91336172619
2.7e-05	16.068	4.06144998738
2.8e-05	16.796	4.15383966951
2.9e-05	17.65	4.25199952963
3e-05	18.35	4.32429184954
3.1e-05	19.114	4.42775383236
3.2e-05	19.876	4.45921786864
3.3e-05	20.562	4.46521623217
3.4e-05	21.206	4.60256059167
3.5e-05	21.832	4.69678358028
3.6e-05	22.412	4.79940162937
3.7e-05	23.068	4.84472661767
3.8e-05	23.654	4.86438937586
3.9e-05	24.17	4.95914307114
4e-05	24.648	5.0147877323
4.1e-05	25.166	4.98622542611
4.2e-05	25.646	4.97078303691
4.3e-05	26.148	5.02932361257
4.4e-05	26.572	5.15488273387
4.5e-05	27.03	5.21661767815
4.6e-05	27.474	5.18626300914
4.7e-05	27.83	5.12221631718
4.8e-05	28.196	5.172
4.9e-05	28.586	5.26028554358
5e-05	28.88	5.31804475348
5.1e-05	29.274	5.23134055477
5.2e-05	29.55	5.24132616806
5.3e-05	29.826	5.3174922661
5.4e-05	30.184	5.36452644695
5.5e-05	30.466	5.27833723818
5.6e-05	30.77	5.25786078172
5.7e-05	31.022	5.2991995622
5.8e-05	31.31	5.27616337882
5.9e-05	31.468	5.2357402533
6e-05	31.708	5.24430510173
6.1e-05	31.904	5.2705582247
6.2e-05	32.158	5.25214584718
6.3e-05	32.35	5.33286977152
6.4e-05	32.55	5.38771751301
6.5e-05	32.674	5.42030663339
6.6e-05	32.886	5.44251816717
6.7e-05	33.004	5.49071798584
6.8e-05	33.23	5.43811548241
6.9e-05	33.348	5.44232450337
7e-05	33.45	5.43392123609
7.1e-05	33.634	5.57458913284
7.2e-05	33.814	5.55728386894
7.3e-05	33.92	5.52608360414
7.4e-05	34.042	5.5176295635
7.5e-05	34.072	5.47529140777
7.6e-05	34.134	5.45784243085
7.7e-05	34.256	5.46026226476
7.8e-05	34.286	5.50056397109
7.9e-05	34.392	5.49384528359
8e-05	34.37	5.49009107393
8.1e-05	34.482	5.53621495247
8.2e-05	34.556	5.5795039206
8.3e-05	34.528	5.62789623216
8.4e-05	34.65	5.68818951864
8.5e-05	34.662	5.59926388019
8.6e-05	34.702	5.61615491239
8.7e-05	34.738	5.75059614301
8.8e-05	34.73	5.70097360106
8.9e-05	34.734	5.72776081903
9e-05	34.852	5.7586540094
9.1e-05	34.83	5.77036394
9.2e-05	34.848	5.82828413858
9.3e-05	34.828	5.83081606638
9.4e-05	34.78	5.76190940574
9.5e-05	34.798	5.73769953901
9.6e-05	34.816	5.71368042509
9.7e-05	34.83	5.6749537443
9.8e-05	34.782	5.69337123329
9.9e-05	34.732	5.67628188165
0.0001	34.758	5.68325927615
0.000101	34.738	5.64458643303
0.000102	34.726	5.63834408315
0.000103	34.728	5.71646884011
0.000104	34.728	5.6968426343
0.000105	34.664	5.7781574918
0.000106	34.678	5.80674745447
0.000107	34.648	5.78861779702
0.000108	34.622	5.67336901673
0.000109	34.536	5.64062975208
0.00011	34.496	5.63222726814
0.000111	34.45	5.66069783684
0.000112	34.444	5.67264171264
0.000113	34.412	5.66835566986
0.000114	34.294	5.64549058984
0.000115	34.372	5.67112122953
0.000116	34.292	5.65957030171
0.000117	34.216	5.60011999871
0.000118	34.072	5.54173402465
0.000119	34.054	5.58095726556
0.00012	34.088	5.64626035531
0.000121	33.93	5.64598087138
0.000122	33.856	5.6220337957
0.000123	33.766	5.65006584032
0.000124	33.706	5.5963884783
0.000125	33.656	5.54992468417
0.000126	33.632	5.57965733715
0.000127	33.598	5.52199203187
0.000128	33.524	5.60119844319
0.000129	33.426	5.57212024278
0.00013	33.36	5.61733032677
0.000131	33.308	5.58400716332
0.000132	33.27	5.51988224512
0.000133	33.176	5.61791989975
0.000134	33.12	5.62899635814
0.000135	33.04	5.64255261384
0.000136	32.94	5.55809319821
0.000137	32.854	5.56567013036
0.000138	32.812	5.54262176231
0.000139	32.726	5.5651526484
0.00014	32.642	5.58263701131
0.000141	32.526	5.57864894038
0.000142	32.52	5.5786736775
0.000143	32.446	5.5604931436
0.000144	32.376	5.52074487728
0.000145	32.308	5.54266506295
0.000146	32.18	5.49541627177
0.000147	32.086	5.44964255709
0.000148	32.094	5.4619743683
0.000149	32.046	5.41736873399
0.00015	32.0	5.42881202474
0.000151	31.954	5.44939299372
0.000152	31.878	5.48444308932
0.000153	31.804	5.50178007558
0.000154	31.712	5.48389058972
0.000155	31.706	5.51212880836
0.000156	31.662	5.57779131915
0.000157	31.578	5.52231074823
0.000158	31.518	5.57832196991
0.000159	31.472	5.52641077011
0.00016	31.42	5.45706881027
0.000161	31.328	5.44062643452
0.000162	31.262	5.42967365502
0.000163	31.25	5.43649703394
0.000164	31.204	5.43896901995
0.000165	31.096	5.36570442719
0.000166	31.0	5.38553618501
0.000167	30.896	5.41601181683
0.000168	30.834	5.38724827718
0.000169	30.742	5.4062404682
0.00017	30.694	5.40854546066
0.000171	30.616	5.37703859015
0.000172	30.618	5.33629796769
0.000173	30.572	5.26581579625
0.000174	30.468	5.19124031422
0.000175	30.384	5.14475888648
0.000176	30.318	5.14284707142
0.000177	30.272	5.15732643915
0.000178	30.138	5.08517020364
0.000179	30.07	5.12455851757
0.00018	29.948	5.08933158676
0.000181	29.882	5.09667303248
0.000182	29.782	5.08944751422
0.000183	29.736	5.14376360266
0.000184	29.61	5.16777514991
0.000185	29.52	5.17316150917
0.000186	29.436	5.13399493572
0.000187	29.354	5.15874829779
0.000188	29.29	5.1577029771
0.000189	29.292	5.14380559508
0.00019	29.272	5.13828920945
0.000191	29.216	5.1003278326
0.000192	29.15	5.08443703865
0.000193	29.128	5.14894319254
0.000194	29.048	5.14953357111
0.000195	28.94	5.14085595986
0.000196	28.818	5.12102294469
0.000197	28.73	5.1568498136
0.000198	28.672	5.15135089079
0.000199	28.646	5.12763922288
0.0002	28.522	5.09602943477
0.000201	28.486	5.09370238628
0.000202	28.376	5.07844700671
0.000203	28.344	5.10467080231
0.000204	28.324	5.09421475794
0.000205	28.196	5.0799196844
0.000206	28.126	5.08115380598
0.000207	28.024	5.03144353044
0.000208	27.966	4.98766919513
0.000209	27.902	4.98321141434
0.00021	27.832	5.0055744925
0.000211	27.732	4.976763607
0.000212	27.742	4.93917361509
0.000213	27.714	4.97113709326
0.000214	27.65	4.98713344518
0.000215	27.49	5.02970178042
0.000216	27.4	4.96668903798
0.000217	27.322	4.96732483335
0.000218	27.26	4.91695027431
0.000219	27.144	4.93023975076
0.00022	27.044	4.96850722048
0.000221	26.946	4.89684428995
0.000222	26.862	4.91029082642
0.000223	26.802	4.90538438861
0.000224	26.7	4.94145727493
0.000225	26.628	4.95112270096
0.000226	26.576	4.87198357961
0.000227	26.422	4.8224388021
0.000228	26.39	4.85735524746
0.000229	26.328	4.86543071064
0.00023	26.268	4.88264026936
0.000231	26.244	4.90514668486
0.000232	26.144	4.87516809967
0.000233	26.1	4.87052358582
0.000234	26.038	4.87981106192
0.000235	25.96	4.82767024557
0.000236	25.912	4.83283105436
0.000237	25.882	4.80417276958
0.000238	25.832	4.83981156658
0.000239	25.768	4.83675262961
0.00024	25.692	4.86303773376
0.000241	25.636	4.91441797164
0.000242	25.576	4.92140467753
0.000243	25.554	4.88252844334
0.000244	25.522	4.81097869461
0.000245	25.49	4.85735524746
0.000246	25.444	4.81028730951
0.000247	25.36	4.85040204519
0.000248	25.35	4.82488341828
0.000249	25.312	4.79944330105
0.00025	25.256	4.79692234667
0.000251	25.184	4.80188962805
0.000252	25.098	4.8407020152
0.000253	25.132	4.80235109087
0.000254	25.034	4.78924252883
0.000255	24.922	4.74593678845
0.000256	24.87	4.76540659336
0.000257	24.73	4.7867629981
0.000258	24.662	4.81287398547
0.000259	24.566	4.81431656624
0.00026	24.488	4.75119521805
0.000261	24.452	4.76064029307
0.000262	24.404	4.79341047689
0.000263	24.286	4.77076555701
0.000264	24.234	4.74628739121
0.000265	24.098	4.78459987878
0.000266	24.074	4.81752259984
0.000267	23.986	4.78474701526
0.000268	23.938	4.83302762252
0.000269	23.888	4.85051090093
0.00027	23.882	4.86621783318
0.000271	23.866	4.85963414261
0.000272	23.836	4.84655589053
0.000273	23.772	4.84107591347
0.000274	23.722	4.82418034489
0.000275	23.716	4.8739454244
0.000276	23.67	4.88682923786
0.000277	23.566	4.87295023574
0.000278	23.502	4.88200737402
0.000279	23.444	4.84054377111
0.00028	23.384	4.79630524466
0.000281	23.29	4.74951576479
0.000282	23.18	4.69506123496
0.000283	23.086	4.68941403589
0.000284	23.028	4.62506389145
0.000285	22.93	4.62613229383
0.000286	22.862	4.59379538073
0.000287	22.84	4.60026086217
0.000288	22.782	4.63750752021
0.000289	22.676	4.61508656474
0.00029	22.596	4.5809151924
0.000291	22.512	4.54112937495
0.000292	22.482	4.53758482014
0.000293	22.406	4.54941358858
0.000294	22.334	4.59678626869
0.000295	22.256	4.61242495874
0.000296	22.19	4.6279477093
0.000297	22.128	4.65055007499
0.000298	22.112	4.65526110976
0.000299	22.058	4.57762340085
0.0003	22.022	4.54417385231
0.000301	21.97	4.53663972561
0.000302	21.918	4.57157259595
0.000303	21.902	4.57213254401
0.000304	21.822	4.54997978017
0.000305	21.824	4.54851887981
0.000306	21.796	4.4991536982
0.000307	21.772	4.4690061535
0.000308	21.71	4.47592448551
0.000309	21.6	4.4515165955
0.00031	21.616	4.47487921625
0.000311	21.534	4.4610362025
0.000312	21.438	4.44906237313
0.000313	21.36	4.40708520453
0.000314	21.298	4.41284443415
0.000315	21.228	4.39909263371
0.000316	21.194	4.41093686194
0.000317	21.162	4.44159385806
0.000318	21.112	4.44065941049
0.000319	21.06	4.44076569974
0.00032	21.028	4.44018197825
0.000321	20.964	4.4084809175
0.000322	20.876	4.41323282866
0.000323	20.808	4.46890769652
0.000324	20.772	4.44387398561
0.000325	20.732	4.40774046423
0.000326	20.668	4.39246809892
0.000327	20.596	4.42682549916
0.000328	20.552	4.42123240737
0.000329	20.482	4.44541066719
0.00033	20.45	4.43209882561
0.000331	20.448	4.42665742971
0.000332	20.334	4.37886332283
0.000333	20.288	4.3755063707
0.000334	20.238	4.3700521736
0.000335	20.14	4.35573185584
0.000336	20.136	4.28736562472
0.000337	20.054	4.32794223621
0.000338	20.012	4.32710711677
0.000339	19.97	4.32725085938
0.00034	19.912	4.34422098885
0.000341	19.832	4.32617336685
0.000342	19.796	4.38068305176
0.000343	19.774	4.37251918235
0.000344	19.76	4.4238444819
0.000345	19.75	4.39766983754
0.000346	19.702	4.33511199394
0.000347	19.62	4.26
0.000348	19.586	4.23350965512
0.000349	19.562	4.21973411485
0.00035	19.504	4.16821112709
0.000351	19.422	4.13278550133
0.000352	19.38	4.12790503767
0.000353	19.272	4.10000195122
0.000354	19.256	4.06527539043
0.000355	19.178	4.13259192275
0.000356	19.048	4.0975231543
0.000357	19.014	4.09656002031
0.000358	18.956	4.12092999213
0.000359	18.938	4.18212338412
0.00036	18.85	4.14867448711
0.000361	18.828	4.13647386067
0.000362	18.77	4.14934934658
0.000363	18.696	4.17511484872
0.000364	18.608	4.17975310276
0.000365	18.57	4.14259580457
0.000366	18.51	4.13931153696
0.000367	18.474	4.14937633868
0.000368	18.404	4.1353094201
0.000369	18.348	4.13798211693
0.00037	18.284	4.1269048935
0.000371	18.314	4.12981888223
0.000372	18.26	4.17712820009
0.000373	18.18	4.16072109135
0.000374	18.108	4.16129018455
0.000375	18.032	4.11715630017
0.000376	17.964	4.0961816366
0.000377	17.926	4.09200733137
0.000378	17.862	4.10645297063
0.000379	17.854	4.11055762641
0.00038	17.826	4.10167331707
0.000381	17.75	4.11235942009
0.000382	17.714	4.14393581031
0.000383	17.67	4.14645631835
0.000384	17.672	4.16514297474
0.000385	17.67	4.10866158256
0.000386	17.638	4.1297646422
0.000387	17.548	4.15832851035
0.000388	17.536	4.11688037232
0.000389	17.462	4.12026164218
0.00039	17.322	4.10052630768
0.000391	17.262	4.10674518323
0.000392	17.248	4.10201121403
0.000393	17.194	4.13477496365
0.000394	17.16	4.11173929135
0.000395	17.138	4.12152350472
0.000396	17.124	4.07782098675
0.000397	17.074	4.09249605986
0.000398	17.058	4.09226538729
0.000399	17.022	4.08038184488
0.0004	16.998	4.04351282921
0.000401	16.998	4.01322762873
0.000402	16.888	4.00792415098
0.000403	16.844	4.00495493108
0.000404	16.81	4.02813852791
0.000405	16.788	3.990871584
0.000406	16.684	3.98649520256
0.000407	16.578	3.94409888314
0.000408	16.548	3.96732857223
0.000409	16.532	3.97655328142
0.00041	16.492	3.94638264744
0.000411	16.464	3.90290968381
0.000412	16.402	3.91106072569
0.000413	16.326	3.93035927111
0.000414	16.292	3.94597719203
0.000415	16.21	3.96155272589
0.000416	16.208	3.97853440352
0.000417	16.176	3.99161922032
0.000418	16.094	3.95590242549
0.000419	16.022	3.92855138696
0.00042	15.976	3.92930324612
0.000421	15.942	3.93072970325
0.000422	15.924	3.90617767133
0.000423	15.878	3.90885098207
0.000424	15.836	3.8942398488
0.000425	15.754	3.89993384559
0.000426	15.752	3.91184048755
0.000427	15.718	3.924598833
0.000428	15.674	3.93900038081
0.000429	15.646	3.97953313845
0.00043	15.58	4.00394805161
0.000431	15.544	4.03683836684
0.000432	15.454	3.97188670533
0.000433	15.408	3.98365861991
0.000434	15.348	3.99085153821
0.000435	15.304	3.9984476988
0.000436	15.25	3.96679971766
0.000437	15.246	3.94885856926
0.000438	15.21	3.9781779749
0.000439	15.14	3.92993638625
0.00044	15.082	3.90733617699
0.000441	15.048	3.91786880842
0.000442	14.97	3.92340413417
0.000443	14.938	3.90514481166
0.000444	14.896	3.87726501545
0.000445	14.846	3.86707693226
0.000446	14.796	3.84998493504
0.000447	14.78	3.81780041385
0.000448	14.74	3.81738130136
0.000449	14.69	3.82333623946
0.00045	14.606	3.80194213528
0.000451	14.548	3.7804359537
0.000452	14.552	3.76660271332
0.000453	14.536	3.76466519096
0.000454	14.524	3.80702298391
0.000455	14.45	3.80414247893
0.000456	14.414	3.78082054586
0.000457	14.336	3.77929940597
0.000458	14.286	3.81053854462
0.000459	14.214	3.8094886796
0.00046	14.194	3.81003464551
0.000461	14.154	3.7902881157
0.000462	14.168	3.7507034007
0.000463	14.08	3.78174562867
0.000464	14.076	3.75049650046
0.000465	14.028	3.77136792159
0.000466	14.006	3.76695686198
0.000467	13.934	3.76903754293
0.000468	13.91	3.7690715037
0.000469	13.902	3.76462428404
0.00047	13.89	3.75684708233
0.000471	13.874	3.75740921381
0.000472	13.834	3.80084780016
0.000473	13.788	3.78140926111
0.000474	13.798	3.80699303913
0.000475	13.714	3.77520913328
0.000476	13.66	3.76993368642
0.000477	13.634	3.75766470032
0.000478	13.622	3.77347532124
0.000479	13.554	3.75966541064
0.00048	13.528	3.76473319108
0.000481	13.452	3.73680291158
0.000482	13.37	3.73752591964
0.000483	13.342	3.66838329513
0.000484	13.302	3.66098292812
0.000485	13.266	3.65721806842
0.000486	13.244	3.65738485806
0.000487	13.232	3.72265711556
0.000488	13.214	3.78103213422
0.000489	13.158	3.77372972005
0.00049	13.098	3.74384775331
0.000491	13.066	3.72741787301
0.000492	12.994	3.70863371068
0.000493	12.96	3.67619368369
0.000494	12.95	3.67634329191
0.000495	12.894	3.71897351429
0.000496	12.87	3.73324255842
0.000497	12.826	3.76825211471
0.000498	12.772	3.71860403915
0.000499	12.792	3.68900203307
0.0005	12.734	3.65229297839
0.000501	12.732	3.68132802124
0.000502	12.666	3.65656177303
0.000503	12.64	3.63791148875
0.000504	12.586	3.66259525473
0.000505	12.576	3.66499986357
0.000506	12.552	3.67849099496
0.000507	12.496	3.68483161081
0.000508	12.442	3.65658802711
0.000509	12.444	3.72274952152
0.00051	12.36	3.72214991638
0.000511	12.362	3.76337029802
0.000512	12.328	3.75664957109
0.000513	12.286	3.74595835535
0.000514	12.218	3.75479373601
0.000515	12.192	3.75488162263
0.000516	12.148	3.74727847911
0.000517	12.15	3.75439742169
0.000518	12.12	3.76053187727
0.000519	12.11	3.76801008491
0.00052	12.082	3.7650067729
0.000521	12.002	3.75898869378
0.000522	11.946	3.70392818505
0.000523	11.95	3.68558000863
0.000524	11.92	3.69291213001
0.000525	11.894	3.7114369185
0.000526	11.844	3.70292641029
0.000527	11.834	3.70222149526
0.000528	11.792	3.67487904563
0.000529	11.778	3.67650866992
0.00053	11.738	3.63721816778
0.000531	11.73	3.61622731586
0.000532	11.702	3.58011117146
0.000533	11.654	3.57467257242
0.000534	11.612	3.54759862442
0.000535	11.592	3.53009008384
0.000536	11.602	3.51505277343
0.000537	11.552	3.5024699856
0.000538	11.51	3.50455417992
0.000539	11.518	3.50680424318
0.00054	11.47	3.50101413879
0.000541	11.43	3.49586899068
0.000542	11.376	3.44943821513
0.000543	11.382	3.425795674
0.000544	11.386	3.45325990913
0.000545	11.34	3.42233838187
0.000546	11.332	3.42721111109
0.000547	11.296	3.43167364416
0.000548	11.256	3.42263991679
0.000549	11.25	3.43620430126
0.00055	11.218	3.44535571458
0.000551	11.196	3.47009855768
0.000552	11.172	3.47079472167
0.000553	11.134	3.46468526709
0.000554	11.09	3.45917620251
0.000555	11.07	3.49243468085
0.000556	11.014	3.48795126113
0.000557	11.04	3.46213806773
0.000558	11.04	3.43255007247
0.000559	10.976	3.43677523269
0.00056	10.944	3.40835209449
0.000561	10.902	3.39240268836
0.000562	10.886	3.40543741684
0.000563	10.886	3.42593111431
0.000564	10.832	3.40231920901
0.000565	10.8	3.39529085647
0.000566	10.786	3.3906052557
0.000567	10.772	3.36630598728
0.000568	10.768	3.4050221732
0.000569	10.754	3.39550938741
0.00057	10.742	3.36086834018
0.000571	10.706	3.32619362034
0.000572	10.64	3.30430022849
0.000573	10.58	3.28992401128
0.000574	10.552	3.29837778309
0.000575	10.554	3.28558731432
0.000576	10.526	3.26333020088
0.000577	10.46	3.24659821968
0.000578	10.432	3.22759600942
0.000579	10.406	3.24425091508
0.00058	10.392	3.24689636422
0.000581	10.384	3.25707598929
0.000582	10.362	3.22350058167
0.000583	10.304	3.20243407426
0.000584	10.258	3.18550404175
0.000585	10.222	3.15986012349
0.000586	10.2	3.1253799769
0.000587	10.178	3.13724656347
0.000588	10.176	3.19953496621
0.000589	10.15	3.22234386744
0.00059	10.154	3.26592773956
0.000591	10.126	3.27324365118
0.000592	10.1	3.26588426004
0.000593	10.058	3.27881624981
0.000594	10.032	3.26174431861
0.000595	9.986	3.25173861188
0.000596	9.936	3.25021599282
0.000597	9.868	3.24261869482
0.000598	9.846	3.19159583907
0.000599	9.794	3.18049744537
0.0006	9.798	3.18954479511
0.000601	9.776	3.20340818504
0.000602	9.746	3.17072294595
0.000603	9.71	3.20092174225
0.000604	9.742	3.22667568869
0.000605	9.704	3.22930085313
0.000606	9.696	3.2061790343
0.000607	9.67	3.17507480227
0.000608	9.644	3.1637420881
0.000609	9.624	3.19164910352
0.00061	9.556	3.1929397113
0.000611	9.534	3.23741316486
0.000612	9.522	3.20710398958
0.000613	9.494	3.21962171691
0.000614	9.474	3.19269854512
0.000615	9.474	3.23192264759
0.000616	9.41	3.22271624565
0.000617	9.384	3.17813530234
0.000618	9.384	3.18567794982
0.000619	9.364	3.17671276637
0.00062	9.374	3.19845650275
0.000621	9.338	3.16603158544
0.000622	9.336	3.15136541835
0.000623	9.328	3.14140350799
0.000624	9.304	3.1259532946
0.000625	9.278	3.10108303662
0.000626	9.258	3.0645449907
0.000627	9.232	3.07671513143
0.000628	9.22	3.04821259101
0.000629	9.184	3.0551831369
0.00063	9.138	3.03495568337
0.000631	9.11	3.02223427285
0.000632	9.096	3.02238051873
0.000633	9.064	3.00996744168
0.000634	9.038	2.98873819529
0.000635	9.032	2.98244463486
0.000636	9.034	2.9934668864
0.000637	9.024	2.99790326729
0.000638	9.012	3.00863025312
0.000639	8.968	3.00116244145
0.00064	8.902	2.9826826851
0.000641	8.89	2.98360520177
0.000642	8.872	2.98991906245
0.000643	8.882	3.02259424998
0.000644	8.866	3.00533592132
0.000645	8.886	3.03133699875
0.000646	8.842	3.03793284982
0.000647	8.81	3.03609947136
0.000648	8.794	3.04361035614
0.000649	8.734	3.03368488805
0.00065	8.716	3.02379628943
0.000651	8.678	2.97965031505
0.000652	8.634	2.93735323038
0.000653	8.614	2.95719529284
0.000654	8.576	2.97929924647
0.000655	8.564	2.97622310992
0.000656	8.576	2.99135821994
0.000657	8.544	3.01198671976
0.000658	8.542	2.98734597929
0.000659	8.534	3.00879444296
0.00066	8.488	3.00430624271
0.000661	8.48	2.97213727812
0.000662	8.472	2.97072651047
0.000663	8.476	2.98486582613
0.000664	8.448	2.98651904397
0.000665	8.42	2.9838900784
0.000666	8.408	2.97548920348
0.000667	8.35	2.98253248096
0.000668	8.31	2.9701683454
0.000669	8.28	2.97079114042
0.00067	8.27	2.96059115718
0.000671	8.25	2.96234704246
0.000672	8.172	2.97496487374
0.000673	8.182	2.9807509121
0.000674	8.18	2.98656993891
0.000675	8.144	3.00387483095
0.000676	8.14	2.97932878347
0.000677	8.126	2.9573846554
0.000678	8.104	2.95587279835
0.000679	8.086	2.95408259871
0.00068	8.052	2.96265016497
0.000681	8.038	2.95576656724
0.000682	7.994	2.96006148585
0.000683	7.93	2.95315085968
0.000684	7.92	2.9748277261
0.000685	7.918	2.94470304106
0.000686	7.902	2.89972343509
0.000687	7.892	2.88519254124
0.000688	7.846	2.86675495988
0.000689	7.824	2.8553500661
0.00069	7.79	2.84778861575
0.000691	7.752	2.83169489882
0.000692	7.722	2.82713919006
0.000693	7.696	2.81417554534
0.000694	7.654	2.77601945238
0.000695	7.652	2.76385527841
0.000696	7.6	2.74153241819
0.000697	7.556	2.73035968327
0.000698	7.566	2.74766155121
0.000699	7.57	2.78659290174
0.0007	7.57	2.7966229635
0.000701	7.558	2.79832735755
0.000702	7.556	2.78834431159
0.000703	7.53	2.77724683815
0.000704	7.502	2.77596757906
0.000705	7.49	2.77811086892
0.000706	7.446	2.78048269191
0.000707	7.434	2.77734477514
0.000708	7.398	2.74728884539
0.000709	7.348	2.76023477262
0.00071	7.364	2.74945521877
0.000711	7.348	2.73183015577
0.000712	7.322	2.74778383429
0.000713	7.314	2.70543970548
0.000714	7.294	2.70768609702
0.000715	7.288	2.71017637802
0.000716	7.266	2.72823092864
0.000717	7.258	2.73997007283
0.000718	7.226	2.73037067081
0.000719	7.214	2.72913979122
0.00072	7.166	2.71927269688
0.000721	7.164	2.71829063935
0.000722	7.13	2.7380832712
0.000723	7.126	2.73900054765
0.000724	7.124	2.75111322922
0.000725	7.11	2.73603728045
0.000726	7.068	2.71797277396
0.000727	7.052	2.71538137285
0.000728	7.042	2.71813097551
0.000729	7.028	2.72602567853
0.00073	7.01	2.71401915984
0.000731	6.988	2.72687660154
0.000732	6.99	2.73311177964
0.000733	6.966	2.71824281476
0.000734	6.948	2.71243359366
0.000735	6.93	2.74027370896
0.000736	6.896	2.7410187887
0.000737	6.87	2.77220129139
0.000738	6.84	2.74269940023
0.000739	6.838	2.72245404002
0.00074	6.838	2.70698282226
0.000741	6.842	2.69759819098
0.000742	6.822	2.68743669693
0.000743	6.802	2.67260098032
0.000744	6.78	2.66150333458
0.000745	6.76	2.63787793501
0.000746	6.776	2.62256058081
0.000747	6.756	2.59007026932
0.000748	6.724	2.61454087748
0.000749	6.728	2.62183447227
0.00075	6.716	2.61062138197
0.000751	6.72	2.6225178741
0.000752	6.704	2.63066227403
0.000753	6.686	2.60986666326
0.000754	6.634	2.61687676439
0.000755	6.588	2.59889514987
0.000756	6.566	2.58875336794
0.000757	6.518	2.59339083055
0.000758	6.474	2.60716781201
0.000759	6.442	2.61125180708
0.00076	6.434	2.59569720884
0.000761	6.422	2.58841959504
0.000762	6.42	2.59144747197
0.000763	6.42	2.58449221318
0.000764	6.39	2.55145056781
0.000765	6.356	2.54111471603
0.000766	6.33	2.49981999352
0.000767	6.302	2.49214686566
0.000768	6.276	2.47786682451
0.000769	6.276	2.4899445777
0.00077	6.274	2.48815674747
0.000771	6.266	2.47209304032
0.000772	6.244	2.51325764696
0.000773	6.216	2.48381641834
0.000774	6.2	2.46495436063
0.000775	6.178	2.46461274849
0.000776	6.152	2.45619543196
0.000777	6.156	2.46245081169
0.000778	6.148	2.44010163723
0.000779	6.126	2.4482900155
0.00078	6.082	2.45342128466
0.000781	6.088	2.44300143266
0.000782	6.084	2.43412078583
0.000783	6.07	2.45705107802
0.000784	6.074	2.44796323502
0.000785	6.058	2.44757757793
0.000786	6.05	2.4403893132
0.000787	6.024	2.4148341558
0.000788	6.006	2.39122646355
0.000789	6.004	2.38746392643
0.00079	5.97	2.38182702982
0.000791	5.942	2.37626513672
0.000792	5.956	2.40542387117
0.000793	5.942	2.41135563532
0.000794	5.904	2.38385905624
0.000795	5.878	2.37383992721
0.000796	5.854	2.35895824465
0.000797	5.844	2.36128439626
0.000798	5.832	2.34942035404
0.000799	5.82	2.36127084427
0.0008	5.828	2.36947589142
0.000801	5.816	2.39042757682
0.000802	5.802	2.35091386486
0.000803	5.798	2.36752951407
0.000804	5.78	2.34170877779
0.000805	5.788	2.35011829489
0.000806	5.774	2.36535916934
0.000807	5.754	2.37433864476
0.000808	5.754	2.39363405724
0.000809	5.736	2.38627408317
0.00081	5.724	2.36470378695
0.000811	5.696	2.34937949255
0.000812	5.67	2.33946575098
0.000813	5.62	2.32886238322
0.000814	5.604	2.33220582282
0.000815	5.614	2.36072107628
0.000816	5.606	2.37039321633
0.000817	5.588	2.35334995273
0.000818	5.578	2.37400842458
0.000819	5.552	2.37976805592
0.00082	5.526	2.39192892871
0.000821	5.508	2.36768578996
0.000822	5.494	2.34135943417
0.000823	5.46	2.32043099445
0.000824	5.446	2.33817963382
0.000825	5.448	2.35951181391
0.000826	5.436	2.35412489048
0.000827	5.42	2.31853401959
0.000828	5.39	2.31384960618
0.000829	5.388	2.31461789503
0.00083	5.358	2.27812115569
0.000831	5.362	2.27133352901
0.000832	5.344	2.28246883878
0.000833	5.308	2.28847897085
0.000834	5.276	2.28556863822
0.000835	5.272	2.30000347826
0.000836	5.276	2.29168584234
0.000837	5.264	2.29745598434
0.000838	5.252	2.29095962426
0.000839	5.25	2.2924877317
0.00084	5.268	2.28214285267
0.000841	5.266	2.25549196407
0.000842	5.25	2.23327114341
0.000843	5.214	2.25393078864
0.000844	5.188	2.24157444668
0.000845	5.162	2.23064026683
0.000846	5.138	2.20702424092
0.000847	5.108	2.20280185219
0.000848	5.088	2.17629409777
0.000849	5.084	2.17461352888
0.00085	5.04	2.15183642501
0.000851	5.04	2.13222888077
0.000852	5.05	2.14837147626
0.000853	5.048	2.13955509394
0.000854	5.022	2.14418189527
0.000855	4.998	2.15545726007
0.000856	5.006	2.18127577349
0.000857	4.992	2.19634605652
0.000858	4.984	2.17065520062
0.000859	4.942	2.15653332921
0.00086	4.91	2.13398687906
0.000861	4.896	2.14596924489
0.000862	4.882	2.14197945835
0.000863	4.886	2.13471403237
0.000864	4.87	2.14221847625
0.000865	4.868	2.14162928631
0.000866	4.848	2.15241631661
0.000867	4.828	2.18687356745
0.000868	4.834	2.19053509445
0.000869	4.82	2.19262399877
0.00087	4.798	2.18384889587
0.000871	4.766	2.12679195033
0.000872	4.754	2.11884024882
0.000873	4.718	2.1209611029
0.000874	4.736	2.132206369
0.000875	4.696	2.13156843662
0.000876	4.678	2.12469197768
0.000877	4.682	2.11586294452
0.000878	4.736	2.11620036859
0.000879	4.722	2.1271379833
0.00088	4.724	2.11277637245
0.000881	4.696	2.12404896365
0.000882	4.67	2.12816822643
0.000883	4.656	2.10467669726
0.000884	4.638	2.10213129942
0.000885	4.644	2.10648142646
0.000886	4.626	2.10668554844
0.000887	4.636	2.0898574114
0.000888	4.618	2.08232466249
0.000889	4.598	2.08528079644
0.00089	4.61	2.10378230813
0.000891	4.604	2.12489623276
0.000892	4.578	2.09950375089
0.000893	4.572	2.07961919591
0.000894	4.56	2.10104735787
0.000895	4.53	2.07776322039
0.000896	4.508	2.06444568831
0.000897	4.472	2.04284507489
0.000898	4.47	2.04672909785
0.000899	4.454	2.02974973827
0.0009	4.436	2.03024727558
0.000901	4.424	2.0435811704
0.000902	4.414	2.03435591773
0.000903	4.412	2.02243813255
0.000904	4.406	2.02315693904
0.000905	4.382	2.02683891812
0.000906	4.384	2.0387604077
0.000907	4.358	2.04495378921
0.000908	4.34	2.05436121459
0.000909	4.322	2.06840905045
0.00091	4.32	2.07210038367
0.000911	4.312	2.06074161408
0.000912	4.312	2.0675241232
0.000913	4.292	2.05687530006
0.000914	4.264	2.03919199685
0.000915	4.248	2.04707010139
0.000916	4.234	2.06088427623
0.000917	4.24	2.07132807638
0.000918	4.24	2.0626196935
0.000919	4.224	2.05762581632
0.00092	4.204	2.03823060521
0.000921	4.166	2.00958801748
0.000922	4.176	1.99424772784
0.000923	4.188	1.98410080389
0.000924	4.186	1.99784984421
0.000925	4.148	2.012485031
0.000926	4.12	2.0429390593
0.000927	4.1	2.02435174809
0.000928	4.088	2.02490888684
0.000929	4.084	2.00622630827
0.00093	4.05	2.00586639635
0.000931	4.046	2.01094107323
0.000932	4.032	1.9897175679
0.000933	4.024	1.96454167683
0.000934	4.022	1.97319943239
0.000935	4.004	1.999996
0.000936	3.978	2.0033761504
0.000937	3.984	2.00891612568
0.000938	3.976	1.98479822652
0.000939	3.97	1.99326365542
0.00094	3.982	1.98536545754
0.000941	3.988	1.98389919099
0.000942	3.968	1.99974398361
0.000943	3.96	2.00658914579
0.000944	3.97	2.01620931453
0.000945	3.962	2.03090029297
0.000946	3.958	2.0209492819
0.000947	3.942	2.01758172077
0.000948	3.924	1.97135080592
0.000949	3.914	1.94180431558
0.00095	3.88	1.93742096613
0.000951	3.87	1.9238243163
0.000952	3.874	1.91992812365
0.000953	3.842	1.91338339075
0.000954	3.852	1.91470519924
0.000955	3.84	1.91060199937
0.000956	3.85	1.91820228339
0.000957	3.836	1.93419337193
0.000958	3.812	1.92993678653
0.000959	3.802	1.93152685718
0.00096	3.784	1.94970356721
0.000961	3.774	1.94394547249
0.000962	3.77	1.94141700827
0.000963	3.776	1.96209683757
0.000964	3.756	1.94947787882
0.000965	3.758	1.96454473097
0.000966	3.736	1.9550713542
0.000967	3.718	1.95716018762
0.000968	3.71	1.9156983061
0.000969	3.706	1.94308105853
0.00097	3.68	1.93638839079
0.000971	3.674	1.93796904
0.000972	3.658	1.92276779669
0.000973	3.646	1.92683263414
0.000974	3.642	1.92816907972
0.000975	3.646	1.92371619528
0.000976	3.624	1.92525946303
0.000977	3.626	1.93238815977
0.000978	3.622	1.91497154026
0.000979	3.638	1.92845948881
0.00098	3.608	1.9178988503
0.000981	3.596	1.91853694257
0.000982	3.594	1.90503648259
0.000983	3.576	1.90793710588
0.000984	3.578	1.89417950575
0.000985	3.548	1.90044626338
0.000986	3.546	1.92142759426
0.000987	3.572	1.9320496888
0.000988	3.548	1.91616700734
0.000989	3.526	1.89982209693
0.00099	3.514	1.88196811875
0.000991	3.516	1.88619829286
0.000992	3.498	1.89472847659
0.000993	3.478	1.88507718675
0.000994	3.454	1.87293459576
0.000995	3.432	1.85293712791
0.000996	3.432	1.8442819741
0.000997	3.392	1.82820567771
0.000998	3.38	1.82526710374
0.000999	3.392	1.81833330278
0.001	3.388	1.81478814191
0.001001	3.368	1.80792035223
0.001002	3.354	1.82775381274
0.001003	3.358	1.83788900644
0.001004	3.344	1.82473669333
0.001005	3.342	1.83984673275
0.001006	3.344	1.83239297095
0.001007	3.35	1.84377330494
0.001008	3.336	1.83823393506
0.001009	3.32	1.82471915647
0.00101	3.296	1.81889636868
0.001011	3.262	1.79035080361
0.001012	3.252	1.77440018034
0.001013	3.222	1.76994802184
0.001014	3.226	1.76378116556
0.001015	3.224	1.77139041434
0.001016	3.206	1.76736074416
0.001017	3.202	1.77234195346
0.001018	3.202	1.77459741913
0.001019	3.17	1.76892622797
0.00102	3.162	1.75264257623
0.001021	3.156	1.75033253983
0.001022	3.136	1.7462829095
0.001023	3.122	1.75815698958
0.001024	3.124	1.74946391789
0.001025	3.118	1.74243392988
0.001026	3.082	1.72837380216
0.001027	3.076	1.73269270213
0.001028	3.082	1.73530285541
0.001029	3.08	1.7554486606
0.00103	3.07	1.77457037054
0.001031	3.062	1.76922468895
0.001032	3.058	1.77274814906
0.001033	3.048	1.77473829057
0.001034	3.048	1.76909468373
0.001035	3.058	1.77612949978
0.001036	3.052	1.78473975694
0.001037	3.058	1.77049032756
0.001038	3.048	1.75205479366
0.001039	3.018	1.73022426292
0.00104	2.992	1.72160855016
0.001041	3.0	1.71580884716
0.001042	2.974	1.72780901722
0.001043	2.972	1.72951322632
0.001044	2.968	1.73752007183
0.001045	2.964	1.74433483024
0.001046	2.94	1.74711190254
0.001047	2.918	1.73184179416
0.001048	2.912	1.73443247202
0.001049	2.912	1.74133741704
0.00105	2.906	1.74618555715
0.001051	2.9	1.75214154679
0.001052	2.898	1.75145539481
0.001053	2.89	1.74066079407
0.001054	2.896	1.7358525283
0.001055	2.876	1.71832010987
0.001056	2.86	1.7182549287
0.001057	2.852	1.71991162564
0.001058	2.864	1.71041047705
0.001059	2.838	1.69344500944
0.00106	2.818	1.6973143492
0.001061	2.806	1.69951875541
0.001062	2.802	1.68724509186
0.001063	2.788	1.67542710972
0.001064	2.782	1.66206979396
0.001065	2.782	1.65241520206
0.001066	2.746	1.64969209248
0.001067	2.74	1.6493635136
0.001068	2.746	1.62895181021
0.001069	2.748	1.63722203748
0.00107	2.74	1.63474768695
0.001071	2.722	1.6299435573
0.001072	2.714	1.63346380431
0.001073	2.71	1.64252853856
0.001074	2.696	1.64547379195
0.001075	2.688	1.62685463395
0.001076	2.676	1.63187744638
0.001077	2.666	1.603260428
0.001078	2.658	1.58777706244
0.001079	2.66	1.5875767698
0.00108	2.664	1.58590794184
0.001081	2.668	1.57790240509
0.001082	2.676	1.58462109036
0.001083	2.672	1.56984585231
0.001084	2.634	1.55178735657
0.001085	2.63	1.56751395528
0.001086	2.624	1.57309376707
0.001087	2.626	1.58937849488
0.001088	2.614	1.5865068547
0.001089	2.624	1.57436463375
0.00109	2.626	1.56784055312
0.001091	2.632	1.55324692177
0.001092	2.624	1.55776249794
0.001093	2.61	1.56137759687
0.001094	2.604	1.56690267726
0.001095	2.582	1.55925495029
0.001096	2.594	1.57897561729
0.001097	2.588	1.5755176927
0.001098	2.566	1.58922748529
0.001099	2.556	1.57697939111
0.0011	2.552	1.58091619006
0.001101	2.55	1.58477127687
0.001102	2.524	1.57271230681
0.001103	2.51	1.5639373389
0.001104	2.51	1.55624548192
0.001105	2.508	1.55497138237
0.001106	2.506	1.56267846981
0.001107	2.514	1.56901370294
0.001108	2.49	1.56265799201
0.001109	2.47	1.540486936
0.00111	2.46	1.52197240448
0.001111	2.456	1.52448811081
0.001112	2.442	1.53056721512
0.001113	2.432	1.55092746445
0.001114	2.44	1.54867685461
0.001115	2.42	1.55422006164
0.001116	2.418	1.58596216853
0.001117	2.422	1.59371139169
0.001118	2.42	1.58480282685
0.001119	2.388	1.56251591992
0.00112	2.376	1.53968308427
0.001121	2.358	1.5368266005
0.001122	2.364	1.54126701126
0.001123	2.364	1.53085074387
0.001124	2.364	1.54386009729
0.001125	2.346	1.55250893717
0.001126	2.34	1.54932243255
0.001127	2.33	1.54308133292
0.001128	2.324	1.55789088193
0.001129	2.3	1.54466824917
0.00113	2.28	1.54064921381
0.001131	2.286	1.5388970076
0.001132	2.296	1.54025452442
0.001133	2.31	1.54722331937
0.001134	2.314	1.54900096837
0.001135	2.314	1.53342883761
0.001136	2.306	1.52720790988
0.001137	2.318	1.53651423684
0.001138	2.314	1.53993636232
0.001139	2.318	1.53390873262
0.00114	2.314	1.53733665799
0.001141	2.292	1.52667481803
0.001142	2.276	1.52703110643
0.001143	2.264	1.52653332751
0.001144	2.25	1.53346013968
0.001145	2.248	1.52528554704
0.001146	2.232	1.51465375581
0.001147	2.236	1.49408968941
0.001148	2.228	1.50599335988
0.001149	2.218	1.52265426148
0.00115	2.2	1.5205262247
0.001151	2.192	1.50037861888
0.001152	2.176	1.47682903547
0.001153	2.174	1.4709602306
0.001154	2.162	1.46688649868
0.001155	2.162	1.49256691642
0.001156	2.15	1.50049991669
0.001157	2.166	1.51606200401
0.001158	2.154	1.52259121237
0.001159	2.142	1.53030585178
0.00116	2.154	1.51732791446
0.001161	2.152	1.51158724525
0.001162	2.142	1.51454151478
0.001163	2.13	1.50369544789
0.001164	2.1	1.48526091984
0.001165	2.096	1.48687053909
0.001166	2.102	1.4965279817
0.001167	2.116	1.50550456658
0.001168	2.11	1.49729756562
0.001169	2.086	1.49084003166
0.00117	2.08	1.47159777113
0.001171	2.074	1.49550125376
0.001172	2.08	1.49986666074
0.001173	2.078	1.50063853076
0.001174	2.074	1.48879951639
0.001175	2.074	1.48745554555
0.001176	2.066	1.48379378621
0.001177	2.042	1.48735873279
0.001178	2.016	1.47232605085
0.001179	1.998	1.47037274186
0.00118	2.002	1.47173231262
0.001181	2.008	1.46011506396
0.001182	2.006	1.45943961848
0.001183	1.996	1.46013150093
0.001184	1.978	1.45516871874
0.001185	1.964	1.45282621122
0.001186	1.97	1.43704558035
0.001187	1.972	1.43778162459
0.001188	1.97	1.44260181616
0.001189	1.97	1.4412147654
0.00119	1.974	1.44821407257
0.001191	1.966	1.44112594869
0.001192	1.956	1.44708811066
0.001193	1.952	1.44142152058
0.001194	1.952	1.44972273211
0.001195	1.934	1.44832454926
0.001196	1.918	1.4419694865
0.001197	1.912	1.42276350811
0.001198	1.888	1.42669408073
0.001199	1.884	1.43336806159
0.0012	1.882	1.43668924963
0.001201	1.864	1.4203886792
0.001202	1.85	1.40836784968
0.001203	1.854	1.40452269473
0.001204	1.854	1.40736775578
0.001205	1.844	1.405583153
0.001206	1.848	1.40174748083
0.001207	1.84	1.39513440213
0.001208	1.84	1.39656722001
0.001209	1.858	1.41486253749
0.00121	1.844	1.41267972308
0.001211	1.846	1.39795708089
0.001212	1.83	1.39466841937
0.001213	1.84	1.39082709206
0.001214	1.834	1.40229954004
0.001215	1.824	1.40606685474
0.001216	1.83	1.40893576859
0.001217	1.824	1.3932063738
0.001218	1.83	1.4131878856
0.001219	1.822	1.4079474422
0.00122	1.832	1.40277439384
0.001221	1.816	1.39217240312
0.001222	1.802	1.3823154488
0.001223	1.784	1.36870157449
0.001224	1.77	1.37007299076
0.001225	1.77	1.35981616405
0.001226	1.764	1.34918642151
0.001227	1.756	1.33434028643
0.001228	1.746	1.33472244306
0.001229	1.758	1.33695026085
0.00123	1.736	1.32601055803
0.001231	1.744	1.33058784002
0.001232	1.752	1.34108016166
0.001233	1.75	1.33697419571
0.001234	1.74	1.32378245947
0.001235	1.724	1.30683740381
0.001236	1.732	1.30850143294
0.001237	1.714	1.32068315655
0.001238	1.718	1.32758276578
0.001239	1.708	1.3291862172
0.00124	1.714	1.32823341322
0.001241	1.702	1.32860678908
0.001242	1.702	1.32559269763
0.001243	1.706	1.3399865671
0.001244	1.702	1.34506356727
0.001245	1.69	1.34085793431
0.001246	1.676	1.32326263455
0.001247	1.664	1.32781926481
0.001248	1.656	1.31516690956
0.001249	1.668	1.32731910255
0.00125	1.662	1.32956985525
0.001251	1.65	1.32947358003
0.001252	1.654	1.32600301659
0.001253	1.648	1.33120096154
0.001254	1.638	1.30036764032
0.001255	1.63	1.28417288556
0.001256	1.632	1.28863338464
0.001257	1.622	1.29271651958
0.001258	1.612	1.2843114887
0.001259	1.62	1.28202964084
0.00126	1.61	1.28292634239
0.001261	1.606	1.26915877651
0.001262	1.602	1.26475135896
0.001263	1.606	1.28326302838
0.001264	1.592	1.28278447137
0.001265	1.58	1.27263506159
0.001266	1.592	1.27653280412
0.001267	1.586	1.27851632762
0.001268	1.59	1.28448433233
0.001269	1.584	1.288
0.00127	1.592	1.28589890738
0.001271	1.582	1.27877910524
0.001272	1.584	1.28021248236
0.001273	1.592	1.27966245549
0.001274	1.6	1.28062484749
0.001275	1.588	1.27681478688
0.001276	1.574	1.26353630735
0.001277	1.558	1.25961740223
0.001278	1.554	1.25502350576
0.001279	1.552	1.27878692518
0.00128	1.534	1.27155180783
0.001281	1.524	1.26230899545
0.001282	1.506	1.25617037061
0.001283	1.51	1.26091236809
0.001284	1.506	1.25935062632
0.001285	1.512	1.25771856947
0.001286	1.51	1.26091236809
0.001287	1.514	1.25132090209
0.001288	1.506	1.26410600821
0.001289	1.504	1.2529900239
0.00129	1.508	1.26725530182
0.001291	1.514	1.26720321969
0.001292	1.498	1.2417713155
0.001293	1.484	1.2416698434
0.001294	1.486	1.23846840896
0.001295	1.47	1.23170613378
0.001296	1.472	1.22850152625
0.001297	1.474	1.23988870468
0.001298	1.458	1.24428131867
0.001299	1.464	1.25885026909
0.0013	1.466	1.26207923682
0.001301	1.462	1.26196513423
0.001302	1.462	1.25242005733
0.001303	1.462	1.25401594886
0.001304	1.452	1.26794952581
0.001305	1.456	1.25859604322
0.001306	1.452	1.25207667497
0.001307	1.434	1.23192694589
0.001308	1.434	1.23192694589
0.001309	1.436	1.23040806239
0.00131	1.436	1.22388888385
0.001311	1.44	1.23223374406
0.001312	1.442	1.22418789408
0.001313	1.434	1.22704686137
0.001314	1.43	1.2186467905
0.001315	1.424	1.21499958848
0.001316	1.416	1.20621059521
0.001317	1.4	1.20498962651
0.001318	1.398	1.21144376675
0.001319	1.386	1.21696507756
0.00132	1.386	1.20871998412
0.001321	1.384	1.2085296852
0.001322	1.372	1.21392586265
0.001323	1.366	1.21162865598
0.001324	1.364	1.20975369394
0.001325	1.354	1.22011638789
0.001326	1.346	1.21749086239
0.001327	1.344	1.22051792285
0.001328	1.324	1.21943593518
0.001329	1.312	1.21764362603
0.00133	1.316	1.22806514485
0.001331	1.32	1.22049170419
0.001332	1.318	1.22836313849
0.001333	1.334	1.22574222412
0.001334	1.326	1.23277086273
0.001335	1.33	1.22028685152
0.001336	1.32	1.21227059686
0.001337	1.308	1.20711888395
0.001338	1.314	1.20474229609
0.001339	1.304	1.20315585025
0.00134	1.29	1.20411793442
0.001341	1.296	1.21176895488
0.001342	1.296	1.19515019977
0.001343	1.288	1.17688402147
0.001344	1.282	1.16896364357
0.001345	1.272	1.16362193173
0.001346	1.264	1.17230712699
0.001347	1.264	1.1603034086
0.001348	1.26	1.15082579047
0.001349	1.25	1.1434596626
0.00135	1.25	1.13995613951
0.001351	1.242	1.12935202661
0.001352	1.238	1.13373541887
0.001353	1.24	1.13595774569
0.001354	1.256	1.12714861487
0.001355	1.246	1.13202650146
0.001356	1.236	1.12619003725
0.001357	1.24	1.13947356266
0.001358	1.24	1.13595774569
0.001359	1.238	1.13196996427
0.00136	1.232	1.12879404676
0.001361	1.216	1.13196466376
0.001362	1.198	1.13083862686
0.001363	1.204	1.13065644649
0.001364	1.206	1.13470877321
0.001365	1.214	1.13499074886
0.001366	1.218	1.137750412
0.001367	1.208	1.1299274313
0.001368	1.204	1.12711312653
0.001369	1.2	1.13313723794
0.00137	1.194	1.12087644279
0.001371	1.192	1.11136672615
0.001372	1.178	1.1037735275
0.001373	1.182	1.10674116215
0.001374	1.18	1.10435501538
0.001375	1.176	1.10137368772
0.001376	1.172	1.0965473086
0.001377	1.182	1.09401828138
0.001378	1.172	1.07629735668
0.001379	1.178	1.07996111041
0.00138	1.18	1.07498837203
0.001381	1.176	1.05878420842
0.001382	1.17	1.04551422755
0.001383	1.164	1.0436014565
0.001384	1.148	1.04599043973
0.001385	1.142	1.0496837619
0.001386	1.146	1.05103948546
0.001387	1.144	1.03694937196
0.001388	1.15	1.05047608255
0.001389	1.15	1.05427700345
0.00139	1.146	1.05103948546
0.001391	1.16	1.05375518979
0.001392	1.166	1.06134066162
0.001393	1.168	1.05440789071
0.001394	1.174	1.06005848895
0.001395	1.176	1.06255541032
0.001396	1.172	1.05944136223
0.001397	1.15	1.03706316105
0.001398	1.148	1.03251924922
0.001399	1.138	1.0251614507
0.0014	1.142	1.02851154588
0.001401	1.14	1.02391405889
0.001402	1.132	1.0269255085
0.001403	1.138	1.04257182007
0.001404	1.134	1.04882982414
0.001405	1.126	1.04409003443
0.001406	1.116	1.04045374717
0.001407	1.102	1.00975046422
0.001408	1.102	0.999797979594
0.001409	1.104	0.99859100737
0.00141	1.104	1.00059182487
0.001411	1.106	1.00933839717
0.001412	1.1	1.00299551345
0.001413	1.098	1.00617891053
0.001414	1.1	1.01094015649
0.001415	1.098	1.00219558969
0.001416	1.096	0.99738859027
0.001417	1.082	0.99763520387
0.001418	1.08	0.992773891679
0.001419	1.066	0.990779491108
0.00142	1.066	0.996816934046
0.001421	1.06	0.996192752433
0.001422	1.066	0.996816934046
0.001423	1.066	1.00082166244
0.001424	1.072	1.01529109126
0.001425	1.066	1.01076406743
0.001426	1.054	1.00353574924
0.001427	1.052	1.0026445033
0.001428	1.058	0.995306987818
0.001429	1.052	0.996642363137
0.00143	1.04	0.985088828482
0.001431	1.018	0.976563362
0.001432	1.014	0.972524549819
0.001433	1.012	0.981761681876
0.001434	1.004	0.977744342863
0.001435	1.006	0.976710806739
0.001436	1.01	0.976678043165
0.001437	1.016	0.97966524895
0.001438	1.014	0.986815078928
0.001439	1.006	0.978756353747
0.00144	1.01	0.972573904647
0.001441	1.0	0.973652915571
0.001442	1.002	0.978772700886
0.001443	1.01	0.986863719062
0.001444	0.996	0.981826868648
0.001445	0.996	0.971588390215
0.001446	0.99	0.953886785735
0.001447	0.984	0.959032846153
0.001448	0.98	0.952680429105
0.001449	0.976	0.969238876645
0.00145	0.968	0.962795928533
0.001451	0.958	0.953014165687
0.001452	0.946	0.937594795207
0.001453	0.95	0.942072184071
0.001454	0.944	0.93641016654
0.001455	0.944	0.94067210015
0.001456	0.944	0.951243396823
0.001457	0.946	0.950307318713
0.001458	0.946	0.954507202697
0.001459	0.94	0.953100204596
0.00146	0.942	0.95427249777
0.001461	0.942	0.966765742049
0.001462	0.942	0.975005641009
0.001463	0.936	0.969486461999
0.001464	0.938	0.96444595494
0.001465	0.932	0.958840967001
0.001466	0.932	0.960924554791
0.001467	0.93	0.957653381971
0.001468	0.932	0.948354364149
0.001469	0.926	0.946849512858
0.00147	0.942	0.950071576251
0.001471	0.926	0.942615510163
0.001472	0.922	0.938038378746
0.001473	0.922	0.933764424253
0.001474	0.922	0.931620094244
0.001475	0.918	0.929126471477
0.001476	0.918	0.933421662487
0.001477	0.918	0.939827643773
0.001478	0.904	0.937434797733
0.001479	0.898	0.9335930591
0.00148	0.892	0.929696724744
0.001481	0.89	0.919728220726
0.001482	0.888	0.927068498009
0.001483	0.898	0.931448334584
0.001484	0.892	0.925384244517
0.001485	0.888	0.929223331605
0.001486	0.892	0.925384244517
0.001487	0.892	0.933989293301
0.001488	0.89	0.932684298142
0.001489	0.888	0.937793154166
0.00149	0.898	0.939997872338
0.001491	0.892	0.936128196349
0.001492	0.892	0.940391407872
0.001493	0.892	0.942515782361
0.001494	0.88	0.93680307429
0.001495	0.88	0.938935567544
0.001496	0.876	0.944787806865
0.001497	0.872	0.937878456944
0.001498	0.866	0.940236140552
0.001499	0.854	0.940576419011
0.0015	0.864	0.941012220962
0.001501	0.86	0.934023554307
0.001502	0.846	0.922108453491
0.001503	0.844	0.931484836162
0.001504	0.852	0.932789365291
0.001505	0.85	0.93139680051
0.001506	0.832	0.927241068978
0.001507	0.832	0.922917114372
0.001508	0.822	0.913408999299
0.001509	0.818	0.901596362016
0.00151	0.828	0.91565058838
0.001511	0.83	0.919293206763
0.001512	0.82	0.918477000256
0.001513	0.818	0.916992911641
0.001514	0.82	0.911921049214
0.001515	0.828	0.920008695611
0.001516	0.826	0.918544500827
0.001517	0.824	0.90167843492
0.001518	0.824	0.899457614343
0.001519	0.822	0.893485310456
0.00152	0.82	0.894203556244
0.001521	0.818	0.879133664467
0.001522	0.812	0.865249097081
0.001523	0.81	0.868274150254
0.001524	0.806	0.86508034309
0.001525	0.808	0.866681025522
0.001526	0.802	0.857202426501
0.001527	0.798	0.853929739499
0.001528	0.792	0.84660262225
0.001529	0.782	0.845266821779
0.00153	0.778	0.848949939631
0.001531	0.77	0.856212590424
0.001532	0.764	0.853407288462
0.001533	0.772	0.862563620842
0.001534	0.768	0.85684070865
0.001535	0.774	0.866558711225
0.001536	0.774	0.868863625663
0.001537	0.758	0.852898587172
0.001538	0.756	0.85350102519
0.001539	0.754	0.85643680444
0.00154	0.748	0.851173307852
0.001541	0.742	0.852898587172
0.001542	0.744	0.842890265693
0.001543	0.738	0.835078439429
0.001544	0.744	0.828531230552
0.001545	0.754	0.832756867279
0.001546	0.76	0.847584804017
0.001547	0.756	0.839323537142
0.001548	0.752	0.838150344509
0.001549	0.744	0.830941634533
0.00155	0.74	0.836899038116
0.001551	0.738	0.84932679223
0.001552	0.726	0.840787725886
0.001553	0.718	0.823696546065
0.001554	0.72	0.82316462509
0.001555	0.726	0.821537582829
0.001556	0.732	0.819863403257
0.001557	0.728	0.820984774524
0.001558	0.712	0.817958434152
0.001559	0.716	0.826646236307
0.00156	0.71	0.833006602615
0.001561	0.706	0.829194790143
0.001562	0.702	0.825345988056
0.001563	0.702	0.825345988056
0.001564	0.7	0.818535277187
0.001565	0.706	0.824356718903
0.001566	0.704	0.819990243844
0.001567	0.708	0.82869536019
0.001568	0.708	0.83350824831
0.001569	0.712	0.837290869412
0.00157	0.708	0.835904300743
0.001571	0.71	0.835404093837
0.001572	0.71	0.835404093837
0.001573	0.716	0.836267899659
0.001574	0.71	0.823346828499
0.001575	0.698	0.826314710023
0.001576	0.692	0.820448657748
0.001577	0.688	0.821374457845
0.001578	0.684	0.819843887579
0.001579	0.68	0.815843122175
0.00158	0.68	0.810925397309
0.001581	0.682	0.815399288692
0.001582	0.678	0.811366748148
0.001583	0.676	0.816715372697
0.001584	0.668	0.818398435971
0.001585	0.668	0.81595097892
0.001586	0.666	0.813906628551
0.001587	0.668	0.813496158565
0.001588	0.668	0.818398435971
0.001589	0.672	0.817567122627
0.00159	0.676	0.816715372697
0.001591	0.666	0.811445623563
0.001592	0.66	0.805232885568
0.001593	0.656	0.803532202217
0.001594	0.652	0.809256448847
0.001595	0.65	0.812096053432
0.001596	0.652	0.811724091056
0.001597	0.656	0.818330006782
0.001598	0.642	0.803639222537
0.001599	0.644	0.805769197724
0.0016	0.64	0.806473806146
0.001601	0.64	0.788923316933
0.001602	0.628	0.778213338359
0.001603	0.632	0.777544854012
0.001604	0.624	0.778860706417
0.001605	0.632	0.790301208401
0.001606	0.636	0.794672259488
0.001607	0.628	0.785885487842
0.001608	0.632	0.782672345238
0.001609	0.63	0.780448588954
0.00161	0.632	0.785223535052
0.001611	0.626	0.775966494122
0.001612	0.632	0.774968386452
0.001613	0.626	0.765587356217
0.001614	0.614	0.751667479674
0.001615	0.61	0.749599893276
0.001616	0.608	0.747218843445
0.001617	0.604	0.753116192895
0.001618	0.598	0.751262936661
0.001619	0.598	0.756568569265
0.00162	0.598	0.756568569265
0.001621	0.59	0.741552425658
0.001622	0.582	0.731625587305
0.001623	0.576	0.724033148412
0.001624	0.572	0.727197359731
0.001625	0.574	0.72974242031
0.001626	0.568	0.71370582175
0.001627	0.562	0.71425205635
0.001628	0.56	0.72
0.001629	0.568	0.730325954626
0.00163	0.568	0.722063709101
0.001631	0.552	0.703772690576
0.001632	0.55	0.695341642648
0.001633	0.554	0.689263374916
0.001634	0.54	0.681469001496
0.001635	0.536	0.684619602407
0.001636	0.534	0.681794690504
0.001637	0.538	0.681583450503
0.001638	0.548	0.69548256628
0.001639	0.54	0.695988505652
0.00164	0.54	0.704556598152
0.001641	0.542	0.7072736387
0.001642	0.544	0.707152034572
0.001643	0.54	0.704556598152
0.001644	0.542	0.7072736387
0.001645	0.54	0.707389567353
0.001646	0.536	0.699073672799
0.001647	0.534	0.70202848945
0.001648	0.536	0.699073672799
0.001649	0.536	0.704772303656
0.00165	0.528	0.690808222302
0.001651	0.53	0.693613725354
0.001652	0.516	0.694077805437
0.001653	0.512	0.688371992458
0.001654	0.514	0.691233679735
0.001655	0.512	0.69127129262
0.001656	0.506	0.685539203839
0.001657	0.514	0.685422497442
0.001658	0.51	0.685492523665
0.001659	0.51	0.691303117308
0.00166	0.52	0.693974062916
0.001661	0.52	0.699714227381
0.001662	0.524	0.702441456635
0.001663	0.516	0.699817118968
0.001664	0.512	0.699897135299
0.001665	0.514	0.702711889753
0.001666	0.506	0.691349405149
0.001667	0.504	0.691363869464
0.001668	0.508	0.697091098781
0.001669	0.504	0.697125526717
0.00167	0.502	0.694259317546
0.001671	0.496	0.688464959166
0.001672	0.498	0.691372547907
0.001673	0.498	0.699997142851
0.001674	0.496	0.694250675189
0.001675	0.5	0.697137002317
0.001676	0.5	0.7
0.001677	0.5	0.694262198308
0.001678	0.5	0.694262198308
0.001679	0.494	0.69711118195
0.00168	0.496	0.691363869464
0.001681	0.488	0.688371992458
0.001682	0.48	0.688186021363
0.001683	0.476	0.676331279773
0.001684	0.476	0.679281973852
0.001685	0.478	0.679349689041
0.001686	0.476	0.673367655891
0.001687	0.48	0.679411510059
0.001688	0.478	0.67639929036
0.001689	0.474	0.670316343229
0.00169	0.476	0.673367655891
0.001691	0.47	0.661135387043
0.001692	0.472	0.658191461506
0.001693	0.462	0.654641886836
0.001694	0.47	0.661135387043
0.001695	0.472	0.658191461506
0.001696	0.468	0.654962594352
0.001697	0.464	0.65475491598
0.001698	0.468	0.661041602322
0.001699	0.464	0.657802401941
0.0017	0.46	0.660605782597
0.001701	0.464	0.663855405943
0.001702	0.462	0.663743926526
0.001703	0.462	0.663743926526
0.001704	0.468	0.661041602322
0.001705	0.47	0.664153596693
0.001706	0.468	0.664060238231
0.001707	0.462	0.660723845491
0.001708	0.462	0.657689896532
0.001709	0.46	0.651459898996
0.00171	0.452	0.647839486293
0.001711	0.452	0.647839486293
0.001712	0.45	0.644592894779
0.001713	0.446	0.653516640951
0.001714	0.448	0.662794085671
0.001715	0.444	0.656402315657
0.001716	0.444	0.653348299148
0.001717	0.446	0.656569874423
0.001718	0.446	0.653516640951
0.001719	0.45	0.659924238076
0.00172	0.452	0.660072723266
0.001721	0.452	0.660072723266
0.001722	0.448	0.653678820217
0.001723	0.448	0.656731299696
0.001724	0.448	0.665804776192
0.001725	0.444	0.66246811244
0.001726	0.444	0.66246811244
0.001727	0.446	0.659608975075
0.001728	0.446	0.656569874423
0.001729	0.442	0.653173790044
0.00173	0.45	0.659924238076
0.001731	0.448	0.650612019563
0.001732	0.448	0.650612019563
0.001733	0.448	0.647530694253
0.001734	0.448	0.650612019563
0.001735	0.446	0.644270129682
0.001736	0.444	0.640986739332
0.001737	0.444	0.640986739332
0.001738	0.442	0.640808863859
0.001739	0.438	0.643549531893
0.00174	0.436	0.640237455949
0.001741	0.436	0.637105956651
0.001742	0.436	0.640237455949
0.001743	0.438	0.640434227692
0.001744	0.44	0.640624695122
0.001745	0.426	0.632869654826
0.001746	0.43	0.633324561343
0.001747	0.426	0.629701516593
0.001748	0.428	0.626750349023
0.001749	0.428	0.633100308008
0.00175	0.432	0.636691448034
0.001751	0.422	0.629218562981
0.001752	0.412	0.621494971822
0.001753	0.414	0.631350932525
0.001754	0.422	0.635543861586
0.001755	0.412	0.624704730253
0.001756	0.408	0.627324477444
0.001757	0.42	0.635295206971
0.001758	0.424	0.638924095648
0.001759	0.416	0.631620139008
0.00176	0.41	0.627614531381
0.001761	0.406	0.627027910065
0.001762	0.408	0.630504559857
0.001763	0.41	0.630793151516
0.001764	0.41	0.630793151516
0.001765	0.408	0.630504559857
0.001766	0.41	0.633955834424
0.001767	0.41	0.633955834424
0.001768	0.412	0.637382145969
0.001769	0.402	0.629599872935
0.00177	0.392	0.621559329429
0.001771	0.39	0.617980582219
0.001772	0.388	0.614374478637
0.001773	0.382	0.613250356706
0.001774	0.384	0.613631811431
0.001775	0.374	0.608378171864
0.001776	0.37	0.600915967503
0.001777	0.372	0.604661888993
0.001778	0.378	0.609192908691
0.001779	0.382	0.609980327552
0.00178	0.378	0.609192908691
0.001781	0.374	0.595083187462
0.001782	0.374	0.601767396923
0.001783	0.378	0.602591071955
0.001784	0.378	0.605900982009
0.001785	0.38	0.606300255649
0.001786	0.386	0.610740534106
0.001787	0.386	0.620486905583
0.001788	0.384	0.623332976827
0.001789	0.382	0.619738654596
0.00179	0.388	0.620851028831
0.001791	0.384	0.620116118159
0.001792	0.382	0.613250356706
0.001793	0.38	0.61611687203
0.001794	0.376	0.615324304737
0.001795	0.378	0.615723964127
0.001796	0.374	0.608378171864
0.001797	0.372	0.611241359857
0.001798	0.364	0.606221081785
0.001799	0.36	0.601996677732
0.0018	0.356	0.594360160172
0.001801	0.354	0.597230273848
0.001802	0.352	0.60340367914
0.001803	0.352	0.60340367914
0.001804	0.354	0.603890718591
0.001805	0.352	0.60340367914
0.001806	0.346	0.585050425177
0.001807	0.35	0.586088730484
0.001808	0.342	0.577092713522
0.001809	0.344	0.57763656394
0.00181	0.34	0.573061951276
0.001811	0.338	0.572499781659
0.001812	0.338	0.575982638627
0.001813	0.338	0.575982638627
0.001814	0.336	0.568422378166
0.001815	0.33	0.563116329012
0.001816	0.334	0.567841527189
0.001817	0.34	0.576541412216
0.001818	0.34	0.576541412216
0.001819	0.338	0.575982638627
0.00182	0.338	0.575982638627
0.001821	0.33	0.563116329012
0.001822	0.33	0.570175411606
0.001823	0.326	0.561893228292
0.001824	0.328	0.5625086666
0.001825	0.322	0.55706014038
0.001826	0.322	0.55706014038
0.001827	0.322	0.560638921232
0.001828	0.326	0.561893228292
0.001829	0.33	0.563116329012
0.00183	0.32	0.552810998443
0.001831	0.32	0.552810998443
0.001832	0.328	0.5625086666
0.001833	0.326	0.558322487457
0.001834	0.328	0.5625086666
0.001835	0.328	0.5625086666
0.001836	0.332	0.563716240674
0.001837	0.33	0.563116329012
0.001838	0.33	0.563116329012
0.001839	0.328	0.558941857441
0.00184	0.328	0.558941857441
0.001841	0.33	0.559553393342
0.001842	0.324	0.554097464351
0.001843	0.318	0.548521649527
0.001844	0.326	0.55472876255
0.001845	0.324	0.546830869648
0.001846	0.328	0.551739068763
0.001847	0.33	0.555967624957
0.001848	0.328	0.555352140538
0.001849	0.326	0.55472876255
0.00185	0.328	0.555352140538
0.001851	0.33	0.555967624957
0.001852	0.332	0.567253029961
0.001853	0.332	0.567253029961
0.001854	0.33	0.56665686266
0.001855	0.328	0.5625086666
0.001856	0.33	0.563116329012
0.001857	0.334	0.560753065083
0.001858	0.322	0.549832701828
0.001859	0.316	0.547853995148
0.00186	0.318	0.548521649527
0.001861	0.31	0.534696175412
0.001862	0.304	0.52875703305
0.001863	0.304	0.524960950929
0.001864	0.302	0.531785671112
0.001865	0.302	0.531785671112
0.001866	0.302	0.531785671112
0.001867	0.298	0.526494064544
0.001868	0.304	0.52875703305
0.001869	0.306	0.536995344486
0.00187	0.306	0.533257911334
0.001871	0.3	0.531036721894
0.001872	0.296	0.525722360186
0.001873	0.298	0.53403745187
0.001874	0.298	0.526494064544
0.001875	0.296	0.52190420577
0.001876	0.296	0.52190420577
0.001877	0.294	0.521118028857
0.001878	0.29	0.519519008314
0.001879	0.294	0.517265889074
0.00188	0.294	0.521118028857
0.001881	0.3	0.527257053059
0.001882	0.292	0.524152649521
0.001883	0.294	0.524941901547
0.001884	0.302	0.539255041701
0.001885	0.31	0.553082272361
0.001886	0.306	0.548054741791
0.001887	0.306	0.551691943026
0.001888	0.31	0.553082272361
0.001889	0.312	0.553765293243
0.00189	0.314	0.554440258279
0.001891	0.31	0.549454274713
0.001892	0.308	0.541420354254
0.001893	0.306	0.536995344486
0.001894	0.304	0.536268589421
0.001895	0.306	0.540706944657
0.001896	0.302	0.535533378978
0.001897	0.3	0.538516480713
0.001898	0.296	0.537013966299
0.001899	0.296	0.537013966299
0.0019	0.292	0.531729254414
0.001901	0.292	0.531729254414
0.001902	0.29	0.527162214124
0.001903	0.288	0.526361092787
0.001904	0.29	0.534696175412
0.001905	0.282	0.531484712856
0.001906	0.288	0.537639284279
0.001907	0.294	0.536249941725
0.001908	0.29	0.534696175412
0.001909	0.284	0.532300666917
0.00191	0.278	0.533587855934
0.001911	0.278	0.533587855934
0.001912	0.28	0.534415568635
0.001913	0.282	0.527708252731
0.001914	0.278	0.52603802144
0.001915	0.276	0.525189489613
0.001916	0.274	0.520503602293
0.001917	0.278	0.52603802144
0.001918	0.27	0.518748493974
0.001919	0.264	0.516046509532
0.00192	0.262	0.515127168765
0.001921	0.264	0.516046509532
0.001922	0.266	0.516956477859
0.001923	0.256	0.512312404691
0.001924	0.258	0.513260167946
0.001925	0.26	0.502394267483
0.001926	0.254	0.499483733469
0.001927	0.25	0.493457191659
0.001928	0.252	0.494465367847
0.001929	0.254	0.495463419437
0.00193	0.254	0.499483733469
0.001931	0.254	0.499483733469
0.001932	0.252	0.494465367847
0.001933	0.248	0.488360522565
0.001934	0.25	0.501497756725
0.001935	0.254	0.507428812741
0.001936	0.254	0.507428812741
0.001937	0.252	0.510388087635
0.001938	0.25	0.501497756725
0.001939	0.244	0.498461633428
0.00194	0.246	0.495463419437
0.001941	0.25	0.497493718553
0.001942	0.252	0.494465367847
0.001943	0.25	0.48938737213
0.001944	0.244	0.486275641997
0.001945	0.242	0.485217477014
0.001946	0.242	0.485217477014
0.001947	0.236	0.481979252666
0.001948	0.234	0.480878362998
0.001949	0.232	0.483917348315
0.00195	0.226	0.480545523338
0.001951	0.228	0.48581477952
0.001952	0.224	0.487672020932
0.001953	0.228	0.49397975667
0.001954	0.224	0.483553513068
0.001955	0.224	0.483553513068
0.001956	0.226	0.484689591388
0.001957	0.22	0.481248376621
0.001958	0.22	0.477074417675
0.001959	0.222	0.478242616252
0.00196	0.222	0.474042192215
0.001961	0.22	0.468614980554
0.001962	0.226	0.476365405965
0.001963	0.224	0.475209427516
0.001964	0.226	0.476365405965
0.001965	0.228	0.481680391961
0.001966	0.222	0.474042192215
0.001967	0.218	0.467414163243
0.001968	0.22	0.468614980554
0.001969	0.22	0.468614980554
0.00197	0.224	0.470981952945
0.001971	0.226	0.472148281793
0.001972	0.226	0.476365405965
0.001973	0.224	0.475209427516
0.001974	0.224	0.475209427516
0.001975	0.222	0.474042192215
0.001976	0.226	0.480545523338
0.001977	0.226	0.480545523338
0.001978	0.226	0.480545523338
0.001979	0.222	0.478242616252
0.00198	0.216	0.474704118373
0.001981	0.214	0.473501847937
0.001982	0.214	0.477707023185
0.001983	0.212	0.476503934926
0.001984	0.204	0.471576080818
0.001985	0.202	0.466042916479
0.001986	0.2	0.464758001545
0.001987	0.202	0.466042916479
0.001988	0.202	0.466042916479
0.001989	0.204	0.467315739089
0.00199	0.202	0.461731523723
0.001991	0.204	0.463016198421
0.001992	0.202	0.461731523723
0.001993	0.202	0.461731523723
0.001994	0.202	0.461731523723
0.001995	0.204	0.463016198421
0.001996	0.204	0.458676356487
0.001997	0.2	0.451663591625
0.001998	0.2	0.451663591625
[truncated: 8,002 more rows]
