# Supplementary material for: The Influence of Synaptic Size on AMPA Receptor Activation: A Monte Carlo Model
Source: PLoS One. 2015 Jun 24;10(6):e0130924. doi: 10.1371/journal.pone.0130924 (PMC4479604; doi:10.1371/journal.pone.0130924)
Supplement: S1 Dataset — This package contains the experimental data used as basis for the analysis presented in the paper. (ZIP) [file pone.0130924.s001.zip › S1 Simulation data/training/1202_7204_145_262.csv]

time	AMPA.O.mean	AMPA.O.stdev
0.0	0.0	0.0
1e-06	0.0	0.0
2e-06	0.026	0.159135162676
3e-06	0.186	0.428256932226
4e-06	0.366	0.600036665546
5e-06	0.676	0.847952828877
6e-06	0.984	1.00784125734
7e-06	1.402	1.23142031817
8e-06	1.896	1.39182757553
9e-06	2.326	1.5491042573
1e-05	2.752	1.69307294586
1.1e-05	3.266	1.82078115104
1.2e-05	3.812	1.95669517299
1.3e-05	4.322	2.06937575128
1.4e-05	4.77	2.13192401366
1.5e-05	5.238	2.2048482941
1.6e-05	5.65	2.270572615
1.7e-05	6.088	2.36902005057
1.8e-05	6.594	2.48699899477
1.9e-05	7.07	2.60098058432
2e-05	7.418	2.66594748635
2.1e-05	7.764	2.71887918084
2.2e-05	8.132	2.83523826159
2.3e-05	8.432	2.93281025639
2.4e-05	8.78	2.94883027657
2.5e-05	9.082	2.96972658674
2.6e-05	9.38	3.046900064
2.7e-05	9.63	3.0972729941
2.8e-05	9.916	3.13320028086
2.9e-05	10.176	3.1989098143
3e-05	10.394	3.15891816925
3.1e-05	10.6	3.19499608763
3.2e-05	10.838	3.255726647
3.3e-05	10.988	3.27778217702
3.4e-05	11.196	3.2052432045
3.5e-05	11.396	3.2284956249
3.6e-05	11.548	3.26308075291
3.7e-05	11.674	3.28385809681
3.8e-05	11.838	3.27288191049
3.9e-05	11.95	3.30507186004
4e-05	12.082	3.30564305393
4.1e-05	12.186	3.30989486238
4.2e-05	12.258	3.3519301902
4.3e-05	12.402	3.39476007989
4.4e-05	12.464	3.41711925458
4.5e-05	12.428	3.4089317975
4.6e-05	12.538	3.46302699961
4.7e-05	12.602	3.47154086826
4.8e-05	12.62	3.49965712606
4.9e-05	12.66	3.50662230644
5e-05	12.752	3.5046392111
5.1e-05	12.78	3.57149828503
5.2e-05	12.86	3.60948749825
5.3e-05	12.886	3.59291024102
5.4e-05	12.91	3.59859694881
5.5e-05	12.95	3.59158739278
5.6e-05	13.02	3.60826828271
5.7e-05	13.068	3.653406082
5.8e-05	13.088	3.68025216527
5.9e-05	13.094	3.64323537532
6e-05	13.11	3.64278739429
6.1e-05	13.096	3.58981670841
6.2e-05	13.094	3.56386924564
6.3e-05	13.152	3.5901108618
6.4e-05	13.144	3.57984133727
6.5e-05	13.112	3.51617064432
6.6e-05	13.112	3.53545697188
6.7e-05	13.146	3.56604598961
6.8e-05	13.168	3.52984078961
6.9e-05	13.172	3.52851470168
7e-05	13.138	3.52575608912
7.1e-05	13.116	3.56294035875
7.2e-05	13.108	3.54179841324
7.3e-05	13.092	3.5150442387
7.4e-05	13.068	3.50647629395
7.5e-05	13.066	3.47759169541
7.6e-05	13.104	3.4901552974
7.7e-05	13.11	3.46033235398
7.8e-05	13.058	3.44770010297
7.9e-05	13.042	3.4310692211
8e-05	13.01	3.41963448339
8.1e-05	12.96	3.42263056727
8.2e-05	12.938	3.40090517363
8.3e-05	12.908	3.41167642076
8.4e-05	12.84	3.41678211187
8.5e-05	12.818	3.41655908774
8.6e-05	12.812	3.38654041759
8.7e-05	12.76	3.39623320754
8.8e-05	12.766	3.38810330421
8.9e-05	12.766	3.4028288232
9e-05	12.768	3.41382131928
9.1e-05	12.786	3.3829283173
9.2e-05	12.716	3.37984378337
9.3e-05	12.662	3.39171873834
9.4e-05	12.638	3.37623399663
9.5e-05	12.62	3.36802612816
9.6e-05	12.604	3.35487466234
9.7e-05	12.604	3.38632307968
9.8e-05	12.592	3.3677197033
9.9e-05	12.542	3.36098735493
0.0001	12.482	3.35047399632
0.000101	12.444	3.35780642682
0.000102	12.408	3.35939518366
0.000103	12.386	3.36288626034
0.000104	12.402	3.38295669496
0.000105	12.374	3.34874961739
0.000106	12.37	3.32702569873
0.000107	12.386	3.35216407713
0.000108	12.356	3.33005465421
0.000109	12.338	3.33702801906
0.00011	12.286	3.34068915046
0.000111	12.242	3.33578116788
0.000112	12.166	3.33922805451
0.000113	12.12	3.35284953435
0.000114	12.088	3.33770220361
0.000115	12.05	3.30507186004
0.000116	12.024	3.31291774724
0.000117	11.988	3.316
0.000118	11.99	3.35647136142
0.000119	11.986	3.31749966089
0.00012	11.956	3.31693593547
0.000121	11.922	3.34722511941
0.000122	11.84	3.37437401602
0.000123	11.822	3.37317595153
0.000124	11.812	3.38535906515
0.000125	11.782	3.40330368906
0.000126	11.732	3.40766430272
0.000127	11.67	3.39309593145
0.000128	11.694	3.39121866001
0.000129	11.628	3.37485051521
0.00013	11.594	3.33723897856
0.000131	11.596	3.3149334835
0.000132	11.552	3.31289842887
0.000133	11.54	3.3233116014
0.000134	11.536	3.35152263904
0.000135	11.512	3.29815948674
0.000136	11.486	3.30421004175
0.000137	11.456	3.26742467396
0.000138	11.388	3.2424459903
0.000139	11.374	3.24316573736
0.00014	11.324	3.25684264281
0.000141	11.312	3.21102102142
0.000142	11.256	3.2078753093
0.000143	11.23	3.18199622878
0.000144	11.204	3.22961050283
0.000145	11.182	3.2485190472
0.000146	11.14	3.24536592698
0.000147	11.12	3.23938265724
0.000148	11.078	3.26740202608
0.000149	11.026	3.23872258769
0.00015	11.048	3.27562146775
0.000151	11.002	3.22335167179
0.000152	11.004	3.26128563606
0.000153	10.97	3.24978460825
0.000154	10.96	3.29095730753
0.000155	10.95	3.23596971556
0.000156	10.914	3.243856347
0.000157	10.876	3.22251826992
0.000158	10.902	3.22558459818
0.000159	10.85	3.16219860224
0.00016	10.832	3.15337533446
0.000161	10.82	3.14381933323
0.000162	10.772	3.15658296264
0.000163	10.72	3.12691541299
0.000164	10.7	3.11737068697
0.000165	10.664	3.14628415754
0.000166	10.602	3.15524896007
0.000167	10.594	3.16119660888
0.000168	10.578	3.15212880447
0.000169	10.55	3.15903466268
0.00017	10.528	3.13643364349
0.000171	10.53	3.14214894618
0.000172	10.494	3.16701184084
0.000173	10.474	3.16438366827
0.000174	10.43	3.16055374895
0.000175	10.424	3.16231307748
0.000176	10.354	3.13315878946
0.000177	10.34	3.16929014134
0.000178	10.282	3.1525348531
0.000179	10.246	3.11792944115
0.00018	10.198	3.0917302599
0.000181	10.182	3.05104506686
0.000182	10.174	3.06263350729
0.000183	10.16	3.06633331522
0.000184	10.132	3.03291542909
0.000185	10.08	3.06685506668
0.000186	10.07	3.07198632809
0.000187	10.006	3.07407937438
0.000188	9.936	3.11253979894
0.000189	9.918	3.07494325151
0.00019	9.894	3.0605169498
0.000191	9.916	3.04317991581
0.000192	9.894	3.05462992849
0.000193	9.862	3.07424071927
0.000194	9.81	3.05383365624
0.000195	9.74	3.04046049144
0.000196	9.748	3.07644210087
0.000197	9.73	3.04780248704
0.000198	9.718	3.03816984384
0.000199	9.71	3.04399408672
0.0002	9.702	3.0563370233
0.000201	9.662	3.02121763533
0.000202	9.606	3.00578841571
0.000203	9.608	3.01169985224
0.000204	9.586	3.02499652892
0.000205	9.552	3.00720734237
0.000206	9.532	2.99081527347
0.000207	9.47	2.95179606342
0.000208	9.476	2.98218443427
0.000209	9.482	2.99627702324
0.00021	9.454	2.98594775574
0.000211	9.422	2.99197526728
0.000212	9.394	2.96289790577
0.000213	9.322	2.93910122316
0.000214	9.3	2.96479341607
0.000215	9.262	2.96738201113
0.000216	9.248	2.98370507926
0.000217	9.208	2.98341012937
0.000218	9.154	2.98098708484
0.000219	9.086	2.96556975976
0.00022	9.092	2.94202923167
0.000221	9.082	2.92220396277
0.000222	9.052	2.88327868927
0.000223	9.042	2.88170713293
0.000224	9.034	2.8783404941
0.000225	8.998	2.88617324497
0.000226	8.982	2.91850578207
0.000227	8.966	2.92794193932
0.000228	8.954	2.9441270353
0.000229	8.956	2.93156340542
0.00023	8.958	2.93602384187
0.000231	8.924	2.92407660638
0.000232	8.906	2.89295074275
0.000233	8.88	2.87081869856
0.000234	8.844	2.89821738315
0.000235	8.85	2.91470410162
0.000236	8.852	2.91652121542
0.000237	8.832	2.87954440841
0.000238	8.82	2.89544469814
0.000239	8.782	2.89939235013
0.00024	8.788	2.91462793509
0.000241	8.768	2.91310418626
0.000242	8.738	2.89090919954
0.000243	8.736	2.91381262266
0.000244	8.73	2.93480834127
0.000245	8.694	2.89764801175
0.000246	8.716	2.89609115879
0.000247	8.684	2.91000756013
0.000248	8.632	2.90457845478
0.000249	8.626	2.88619541958
0.00025	8.598	2.88520293914
0.000251	8.594	2.89156774086
0.000252	8.588	2.88205759831
0.000253	8.564	2.88477104811
0.000254	8.548	2.8725765438
0.000255	8.522	2.81451878658
0.000256	8.496	2.80320958902
0.000257	8.476	2.79596566503
0.000258	8.44	2.78323552722
0.000259	8.424	2.81996879415
0.00026	8.396	2.82969680355
0.000261	8.38	2.81346761133
0.000262	8.33	2.81586576385
0.000263	8.3	2.84640123665
0.000264	8.266	2.84661974981
0.000265	8.246	2.83363441538
0.000266	8.236	2.82706632395
0.000267	8.24	2.86956442688
0.000268	8.202	2.87770672585
0.000269	8.158	2.868629638
0.00027	8.128	2.84246653454
0.000271	8.108	2.84118566799
0.000272	8.092	2.81487761723
0.000273	8.08	2.80314109527
0.000274	8.062	2.81463248045
0.000275	8.026	2.81661569974
0.000276	8.008	2.8113939603
0.000277	7.958	2.78787302437
0.000278	7.942	2.78758605248
0.000279	7.912	2.76048111749
0.00028	7.892	2.76917605074
0.000281	7.878	2.79626822748
0.000282	7.82	2.78345109531
0.000283	7.756	2.77064324661
0.000284	7.742	2.78270300248
0.000285	7.732	2.78857956673
0.000286	7.684	2.76914138317
0.000287	7.676	2.79052396514
0.000288	7.628	2.79743024935
0.000289	7.622	2.79555289701
0.00029	7.606	2.80049352793
0.000291	7.582	2.79629683689
0.000292	7.53	2.76135836139
0.000293	7.53	2.74974544276
0.000294	7.52	2.73598245608
0.000295	7.48	2.7139638907
0.000296	7.486	2.71252723489
0.000297	7.484	2.71987940909
0.000298	7.478	2.72057273382
0.000299	7.486	2.72576668114
0.0003	7.46	2.71889683512
0.000301	7.428	2.71234511079
0.000302	7.42	2.71433233043
0.000303	7.42	2.74364720764
0.000304	7.416	2.71862906628
0.000305	7.396	2.72675338085
0.000306	7.386	2.73148384582
0.000307	7.368	2.71524879155
0.000308	7.344	2.69474748353
0.000309	7.318	2.67448611886
0.00031	7.292	2.64702398931
0.000311	7.268	2.68256891803
0.000312	7.226	2.68308106475
0.000313	7.194	2.66089533804
0.000314	7.174	2.67127759696
0.000315	7.15	2.6861682747
0.000316	7.122	2.71203171073
0.000317	7.078	2.71365362565
0.000318	7.05	2.6936035343
0.000319	7.032	2.69276363612
0.00032	7.04	2.74051090127
0.000321	6.99	2.7132821453
0.000322	6.996	2.72323043461
0.000323	6.972	2.71205014703
0.000324	6.944	2.70792614375
0.000325	6.9	2.69480982631
0.000326	6.906	2.68498864057
0.000327	6.896	2.6745436994
0.000328	6.892	2.66764615345
0.000329	6.858	2.65590587183
0.00033	6.844	2.63508330039
0.000331	6.83	2.63687314826
0.000332	6.808	2.66216753793
0.000333	6.806	2.65035167478
0.000334	6.786	2.67585575097
0.000335	6.754	2.67982909903
0.000336	6.722	2.68416020386
0.000337	6.668	2.67390650547
0.000338	6.648	2.68031639923
0.000339	6.66	2.68335610756
0.00034	6.656	2.67538109435
0.000341	6.642	2.66867682569
0.000342	6.644	2.68575203621
0.000343	6.598	2.67813293173
0.000344	6.572	2.67597010447
0.000345	6.6	2.69369634517
0.000346	6.552	2.69282305397
0.000347	6.542	2.65032752693
0.000348	6.5	2.64612924854
0.000349	6.486	2.63473034673
0.00035	6.484	2.63168083171
0.000351	6.462	2.64283105779
0.000352	6.452	2.65324254451
0.000353	6.448	2.6220785648
0.000354	6.434	2.60722918057
0.000355	6.424	2.61385232942
0.000356	6.418	2.58906855838
0.000357	6.394	2.5951423853
0.000358	6.394	2.62502647606
0.000359	6.352	2.63516526996
0.00036	6.324	2.62736065282
0.000361	6.312	2.61431750176
0.000362	6.304	2.58448911779
0.000363	6.316	2.60002769216
0.000364	6.274	2.57738704893
0.000365	6.248	2.54686002756
0.000366	6.212	2.53516390003
0.000367	6.202	2.53242887363
0.000368	6.19	2.54123985487
0.000369	6.188	2.54571325958
0.00037	6.182	2.56999533074
0.000371	6.158	2.58322201911
0.000372	6.136	2.60873609244
0.000373	6.142	2.59187885519
0.000374	6.136	2.595670241
0.000375	6.118	2.59231093814
0.000376	6.124	2.58159330647
0.000377	6.092	2.57517688713
0.000378	6.054	2.56653151159
0.000379	6.038	2.55275459063
0.00038	5.992	2.54164041516
0.000381	5.98	2.53684843852
0.000382	5.938	2.54757845807
0.000383	5.926	2.54961251958
0.000384	5.936	2.55262688225
0.000385	5.912	2.51082775196
0.000386	5.894	2.49775178911
0.000387	5.868	2.45897864976
0.000388	5.868	2.44674804588
0.000389	5.848	2.45048893081
0.00039	5.828	2.44426185177
0.000391	5.808	2.46883292266
0.000392	5.802	2.44924396498
0.000393	5.81	2.43185114676
0.000394	5.806	2.41751194413
0.000395	5.772	2.38914545392
0.000396	5.758	2.40154866701
0.000397	5.718	2.41132245874
0.000398	5.674	2.3941019193
0.000399	5.642	2.38533771194
0.0004	5.666	2.36271961942
0.000401	5.658	2.36496004195
0.000402	5.644	2.33093629257
0.000403	5.632	2.33421849877
0.000404	5.612	2.33440699108
0.000405	5.594	2.31887127715
0.000406	5.602	2.32111955745
0.000407	5.588	2.31306203981
0.000408	5.584	2.2993355562
0.000409	5.566	2.31033417496
0.00041	5.558	2.33722827298
0.000411	5.544	2.32896200055
0.000412	5.526	2.32149176178
0.000413	5.51	2.3112550703
0.000414	5.492	2.27902084238
0.000415	5.492	2.31644900656
0.000416	5.448	2.29331550381
0.000417	5.408	2.27629875016
0.000418	5.402	2.27868295294
0.000419	5.394	2.28446142449
0.00042	5.38	2.28901725638
0.000421	5.354	2.29274595191
0.000422	5.33	2.27268563598
0.000423	5.332	2.29821147852
0.000424	5.316	2.29698585107
0.000425	5.302	2.28796765711
0.000426	5.288	2.29805482963
0.000427	5.294	2.30207819155
0.000428	5.26	2.29529954472
0.000429	5.214	2.30742367154
0.00043	5.212	2.31063973825
0.000431	5.214	2.32211196974
0.000432	5.204	2.31395419142
0.000433	5.178	2.31134506294
0.000434	5.184	2.32339062579
0.000435	5.172	2.33289862617
0.000436	5.158	2.34968848999
0.000437	5.134	2.33924004754
0.000438	5.118	2.34778108008
0.000439	5.106	2.35685468368
0.00044	5.084	2.29193019091
0.000441	5.06	2.2883181597
0.000442	5.062	2.32683390039
0.000443	5.068	2.32451629377
0.000444	5.044	2.35925072852
0.000445	5.014	2.34388651602
0.000446	5.01	2.34987233696
0.000447	4.994	2.35158754887
0.000448	5.024	2.37053242965
0.000449	5.016	2.35026466595
0.00045	4.994	2.35158754887
0.000451	4.992	2.34945440475
0.000452	4.994	2.36177136912
0.000453	4.972	2.34077252205
0.000454	4.952	2.32071023611
0.000455	4.922	2.3090941947
0.000456	4.896	2.30936874492
0.000457	4.862	2.3175323083
0.000458	4.85	2.3331309436
0.000459	4.826	2.3012440114
0.00046	4.834	2.30877543299
0.000461	4.824	2.30065729738
0.000462	4.804	2.28682837135
0.000463	4.814	2.28197370712
0.000464	4.788	2.27575394101
0.000465	4.78	2.26795061675
0.000466	4.756	2.24776867137
0.000467	4.734	2.24838697737
0.000468	4.702	2.25237563475
0.000469	4.696	2.25468046517
0.00047	4.696	2.23508031176
0.000471	4.656	2.24358284893
0.000472	4.632	2.22813285062
0.000473	4.626	2.2284801996
0.000474	4.63	2.21564888915
0.000475	4.64	2.20327029663
0.000476	4.638	2.19065195775
0.000477	4.622	2.16127647468
0.000478	4.596	2.17273652337
0.000479	4.578	2.15868385828
0.00048	4.564	2.16377078268
0.000481	4.576	2.16430681744
0.000482	4.558	2.17867758055
0.000483	4.542	2.1753703133
0.000484	4.53	2.16727940054
0.000485	4.512	2.17390340172
0.000486	4.498	2.16286754102
0.000487	4.496	2.15452639807
0.000488	4.496	2.16286476692
0.000489	4.488	2.17022026532
0.00049	4.476	2.2039564424
0.000491	4.446	2.16589104066
0.000492	4.424	2.15875519687
0.000493	4.422	2.13445918209
0.000494	4.396	2.12865779307
0.000495	4.388	2.13013051243
0.000496	4.382	2.12886730446
0.000497	4.38	2.12028299998
0.000498	4.362	2.12578362022
0.000499	4.34	2.1195282494
0.0005	4.328	2.13457630456
0.000501	4.334	2.1443982839
0.000502	4.312	2.15189590826
0.000503	4.302	2.10304445982
0.000504	4.286	2.0967126651
0.000505	4.292	2.07430373861
0.000506	4.272	2.05475448655
0.000507	4.26	2.06504237245
0.000508	4.242	2.05315269768
0.000509	4.256	2.05972425339
0.00051	4.23	2.06714779346
0.000511	4.246	2.06917471471
0.000512	4.23	2.06618005024
0.000513	4.202	2.06135780494
0.000514	4.178	2.06162945264
0.000515	4.164	2.05939408565
0.000516	4.142	2.08466687986
0.000517	4.132	2.06943857121
0.000518	4.134	2.06398740306
0.000519	4.14	2.05143851967
0.00052	4.13	2.04770603359
0.000521	4.11	2.03319944914
0.000522	4.09	2.05569939437
0.000523	4.084	2.06323629282
0.000524	4.078	2.05813410642
0.000525	4.064	2.04741397866
0.000526	4.058	2.04319259983
0.000527	4.056	2.03491130028
0.000528	4.032	2.03935676133
0.000529	4.032	2.04033722703
0.00053	4.028	2.05990679401
0.000531	4.012	2.03957250423
0.000532	3.972	2.02761337538
0.000533	3.96	2.02148460296
0.000534	3.942	2.01460566861
0.000535	3.914	2.02252416549
0.000536	3.92	2.02622802271
0.000537	3.914	2.03533879244
0.000538	3.896	2.0002959781
0.000539	3.898	1.99087819818
0.00054	3.9	1.99649693213
0.000541	3.87	1.99526940537
0.000542	3.858	1.9823813962
0.000543	3.85	2.00586639635
0.000544	3.87	2.01422441649
0.000545	3.882	2.01694719812
0.000546	3.872	2.00190309456
0.000547	3.854	1.99115142568
0.000548	3.836	1.98118752267
0.000549	3.828	1.97848831182
0.00055	3.824	1.97914729113
0.000551	3.818	1.96185524441
0.000552	3.806	1.96986395469
0.000553	3.796	1.96631228446
0.000554	3.772	1.95448612172
0.000555	3.788	1.96851619247
0.000556	3.782	1.96938467548
0.000557	3.76	1.95407267009
0.000558	3.75	1.95639975465
0.000559	3.732	1.9555500505
0.00056	3.716	1.95533731105
0.000561	3.706	1.92861712115
0.000562	3.674	1.89307263463
0.000563	3.68	1.89462397325
0.000564	3.668	1.86809421604
0.000565	3.674	1.88990052648
0.000566	3.662	1.88990899252
0.000567	3.648	1.88576138469
0.000568	3.628	1.86269052717
0.000569	3.62	1.87179058658
0.00057	3.624	1.876865472
0.000571	3.6	1.87082869339
0.000572	3.596	1.86782868593
0.000573	3.606	1.90965022975
0.000574	3.612	1.91035494084
0.000575	3.594	1.91446180427
0.000576	3.582	1.90559072206
0.000577	3.582	1.89506622576
0.000578	3.582	1.89401055963
0.000579	3.574	1.8816280185
0.00058	3.574	1.88375263769
0.000581	3.582	1.88342135488
0.000582	3.582	1.87597334736
0.000583	3.584	1.8716153451
0.000584	3.582	1.88978199801
0.000585	3.562	1.89160143794
0.000586	3.538	1.88057331684
0.000587	3.538	1.89961996199
0.000588	3.518	1.86055798082
0.000589	3.486	1.84222799892
0.00059	3.466	1.85063340508
0.000591	3.466	1.86248328852
0.000592	3.466	1.87319086054
0.000593	3.452	1.8589502414
0.000594	3.434	1.84218457273
0.000595	3.418	1.83501389641
0.000596	3.412	1.84017825224
0.000597	3.374	1.82924137281
0.000598	3.358	1.80716241661
0.000599	3.372	1.82362715488
0.0006	3.37	1.84962158292
0.000601	3.356	1.83664476696
0.000602	3.324	1.8392998668
0.000603	3.338	1.8460108342
0.000604	3.314	1.83613833901
0.000605	3.298	1.84314839337
0.000606	3.292	1.84790043022
0.000607	3.268	1.84504092096
0.000608	3.266	1.84370388078
0.000609	3.256	1.84240712113
0.00061	3.226	1.85119528954
0.000611	3.212	1.85877809326
0.000612	3.202	1.85396763726
0.000613	3.212	1.83495395038
0.000614	3.192	1.83715432123
0.000615	3.194	1.83531032798
0.000616	3.176	1.80915007669
0.000617	3.19	1.80385697881
0.000618	3.188	1.79684612585
0.000619	3.178	1.82929385283
0.00062	3.174	1.81871493093
0.000621	3.17	1.81358760472
0.000622	3.178	1.8227221401
0.000623	3.172	1.81615417848
0.000624	3.17	1.82129075109
0.000625	3.166	1.83914219135
0.000626	3.146	1.82556402243
0.000627	3.14	1.80122180755
0.000628	3.138	1.79414492168
0.000629	3.12	1.79265166722
0.00063	3.11	1.78826731782
0.000631	3.088	1.7618898944
0.000632	3.076	1.7658493707
0.000633	3.078	1.76972201207
0.000634	3.06	1.7641995352
0.000635	3.058	1.74660699644
0.000636	3.028	1.73528556728
0.000637	3.028	1.7433347355
0.000638	3.036	1.73629029831
0.000639	3.034	1.73575459095
0.00064	3.022	1.72206736221
0.000641	3.008	1.72624911296
0.000642	3.016	1.75491994119
0.000643	3.002	1.74756859665
0.000644	2.996	1.73665886115
0.000645	2.986	1.72679008568
0.000646	2.992	1.72160855016
0.000647	2.99	1.71052623482
0.000648	2.986	1.71866343418
0.000649	2.964	1.72241226192
0.00065	2.944	1.71489474896
0.000651	2.926	1.7042664111
0.000652	2.914	1.69664492455
0.000653	2.916	1.70556266376
0.000654	2.892	1.69479674298
0.000655	2.892	1.69951051777
0.000656	2.886	1.72887362175
0.000657	2.87	1.73928146083
0.000658	2.854	1.71600815849
0.000659	2.852	1.7280324071
0.00066	2.848	1.74610881677
0.000661	2.838	1.74692758865
0.000662	2.82	1.72499275361
0.000663	2.792	1.72416240534
0.000664	2.786	1.72400812063
0.000665	2.798	1.74045856027
0.000666	2.776	1.74408256685
0.000667	2.756	1.73564512502
0.000668	2.762	1.73935505289
0.000669	2.772	1.7447108643
0.00067	2.768	1.71760763855
0.000671	2.764	1.7123971502
0.000672	2.768	1.71877165441
0.000673	2.746	1.69159214943
0.000674	2.736	1.65357310089
0.000675	2.718	1.67166862745
0.000676	2.72	1.66180624623
0.000677	2.686	1.66234894051
0.000678	2.678	1.65115595871
0.000679	2.672	1.64451086953
0.00068	2.668	1.63394491951
0.000681	2.67	1.61031052906
0.000682	2.656	1.61420692602
0.000683	2.648	1.61248131772
0.000684	2.666	1.64025729689
0.000685	2.668	1.64127267692
0.000686	2.674	1.64308368624
0.000687	2.654	1.62181503261
0.000688	2.65	1.60857079421
0.000689	2.644	1.60289238566
0.00069	2.642	1.61920844859
0.000691	2.632	1.62621523791
0.000692	2.63	1.60658021897
0.000693	2.626	1.60814302846
0.000694	2.602	1.59109899126
0.000695	2.588	1.5869013832
0.000696	2.602	1.59486551157
0.000697	2.612	1.62032589315
0.000698	2.598	1.62861781889
0.000699	2.58	1.62345310989
0.0007	2.58	1.63694838037
0.000701	2.564	1.64860668445
0.000702	2.556	1.64038532059
0.000703	2.56	1.63658180364
0.000704	2.576	1.64809708452
0.000705	2.552	1.63318584368
0.000706	2.548	1.629630633
0.000707	2.554	1.63801220997
0.000708	2.552	1.63196078384
0.000709	2.53	1.62883393874
0.00071	2.518	1.6326898052
0.000711	2.504	1.60809949941
0.000712	2.488	1.61426639685
0.000713	2.486	1.60555410996
0.000714	2.478	1.59546732966
0.000715	2.472	1.60162917056
0.000716	2.47	1.60159295703
0.000717	2.47	1.58527600121
0.000718	2.47	1.57895535086
0.000719	2.446	1.55534047719
0.00072	2.416	1.53848756901
0.000721	2.404	1.52209855134
0.000722	2.422	1.51654739458
0.000723	2.428	1.51288333985
0.000724	2.434	1.53936480407
0.000725	2.436	1.53554680814
0.000726	2.434	1.53024311794
0.000727	2.426	1.54029997078
0.000728	2.416	1.53066782811
0.000729	2.412	1.53696323964
0.00073	2.404	1.53778542066
0.000731	2.404	1.54038436762
0.000732	2.388	1.50779839501
0.000733	2.376	1.49620319476
0.000734	2.362	1.50696914368
0.000735	2.37	1.52482785914
0.000736	2.36	1.51076139744
0.000737	2.346	1.50939855572
0.000738	2.35	1.5190457531
0.000739	2.334	1.52132968156
0.00074	2.314	1.53603515585
0.000741	2.308	1.53007712224
0.000742	2.278	1.5220762136
0.000743	2.266	1.52815051615
0.000744	2.254	1.53019083777
0.000745	2.264	1.53437413951
0.000746	2.272	1.5355832768
0.000747	2.274	1.54626129745
0.000748	2.268	1.52452484401
0.000749	2.252	1.48475452517
0.00075	2.236	1.47793910565
0.000751	2.23	1.49301707961
0.000752	2.236	1.51403566669
0.000753	2.232	1.519926314
0.000754	2.232	1.52255574611
0.000755	2.214	1.50738316297
0.000756	2.208	1.50888568155
0.000757	2.2	1.48593404968
0.000758	2.168	1.46552925593
0.000759	2.166	1.47052507629
0.00076	2.162	1.4614225946
0.000761	2.162	1.45043303879
0.000762	2.15	1.44758419444
0.000763	2.138	1.46251700845
0.000764	2.13	1.46188234821
0.000765	2.122	1.47482744753
0.000766	2.116	1.46510886967
0.000767	2.12	1.44968962195
0.000768	2.126	1.45262658657
0.000769	2.114	1.46048074277
0.00077	2.112	1.44894996463
0.000771	2.098	1.43540795595
0.000772	2.092	1.43092138149
0.000773	2.082	1.43222763554
0.000774	2.076	1.43604456755
0.000775	2.07	1.43286426433
0.000776	2.054	1.41953654409
0.000777	2.064	1.44218722779
0.000778	2.062	1.41356145958
0.000779	2.07	1.41601553664
0.00078	2.066	1.42043796063
0.000781	2.064	1.43104996419
0.000782	2.044	1.43459541335
0.000783	2.032	1.42652584975
0.000784	2.04	1.43610584568
0.000785	2.022	1.43161307622
0.000786	2.012	1.42683425807
0.000787	2.024	1.43088224533
0.000788	2.02	1.43094374453
0.000789	2.018	1.46071078588
0.00079	2.014	1.45389270581
0.000791	2.014	1.46075459951
0.000792	1.994	1.43037197959
0.000793	1.988	1.41133128641
0.000794	1.982	1.42466697863
0.000795	1.976	1.42948382292
0.000796	1.982	1.4260701245
0.000797	2.002	1.44291233275
0.000798	1.988	1.42823527474
0.000799	1.978	1.44413157295
0.0008	1.974	1.43712351592
0.000801	1.974	1.45510274551
0.000802	1.954	1.43801390814
0.000803	1.94	1.42421908427
0.000804	1.928	1.42366288144
0.000805	1.922	1.41135254278
0.000806	1.92	1.39341307587
0.000807	1.924	1.38499963899
0.000808	1.92	1.38332931726
0.000809	1.91	1.38776799214
0.00081	1.906	1.38894348337
0.000811	1.894	1.37795645795
0.000812	1.88	1.38043471414
0.000813	1.866	1.39141798177
0.000814	1.852	1.37043642684
0.000815	1.85	1.38690302473
0.000816	1.836	1.377353985
0.000817	1.824	1.37587208708
0.000818	1.828	1.37783017822
0.000819	1.826	1.38554104955
0.00082	1.826	1.38409681742
0.000821	1.804	1.37462140242
0.000822	1.804	1.36439876869
0.000823	1.804	1.36439876869
0.000824	1.812	1.36698792972
0.000825	1.81	1.37182360382
0.000826	1.802	1.37651589166
0.000827	1.796	1.372
0.000828	1.794	1.36219088237
0.000829	1.806	1.36541715238
0.00083	1.796	1.36469190662
0.000831	1.786	1.36095701622
0.000832	1.788	1.36347203858
0.000833	1.78	1.34447015586
0.000834	1.786	1.35358930256
0.000835	1.772	1.35056136477
0.000836	1.774	1.34570576279
0.000837	1.762	1.3451230427
0.000838	1.756	1.33882933939
0.000839	1.752	1.3470322936
0.00084	1.742	1.34440916391
0.000841	1.738	1.34214604272
0.000842	1.736	1.33502958769
0.000843	1.73	1.34205066968
0.000844	1.724	1.34752513891
0.000845	1.714	1.3446947609
0.000846	1.716	1.35917033517
0.000847	1.704	1.34476168892
0.000848	1.698	1.33969996641
0.000849	1.692	1.34057301181
0.00085	1.69	1.35273796428
0.000851	1.674	1.3325629441
0.000852	1.672	1.32831321608
0.000853	1.68	1.32725280184
0.000854	1.69	1.33187837283
0.000855	1.688	1.32312357699
0.000856	1.686	1.32340621126
0.000857	1.694	1.31467258281
0.000858	1.686	1.31582825627
0.000859	1.68	1.30598621739
0.00086	1.648	1.29772724407
0.000861	1.628	1.28903684974
0.000862	1.626	1.29078425773
0.000863	1.636	1.30671496509
0.000864	1.64	1.29707362937
0.000865	1.648	1.27909968337
0.000866	1.632	1.28708041707
0.000867	1.628	1.28437377737
0.000868	1.618	1.28688616435
0.000869	1.616	1.27143383627
0.00087	1.608	1.26583411235
0.000871	1.588	1.25946655374
0.000872	1.574	1.25718892773
0.000873	1.566	1.2592235703
0.000874	1.562	1.24986239243
0.000875	1.564	1.25136085922
0.000876	1.568	1.24473933014
0.000877	1.572	1.24129609683
0.000878	1.572	1.23645299142
0.000879	1.578	1.24093351957
0.00088	1.562	1.24022417328
0.000881	1.548	1.25207667497
0.000882	1.534	1.23484573935
0.000883	1.534	1.23160220851
0.000884	1.528	1.22033438041
0.000885	1.532	1.21366222649
0.000886	1.524	1.21549331549
0.000887	1.528	1.22524120074
0.000888	1.528	1.21376109676
0.000889	1.524	1.21219800363
0.00089	1.518	1.20734253632
0.000891	1.516	1.20072644678
0.000892	1.518	1.19234055538
0.000893	1.514	1.21070392747
0.000894	1.514	1.20739554414
0.000895	1.506	1.20911703321
0.000896	1.484	1.21232998808
0.000897	1.488	1.22876197858
0.000898	1.482	1.20734253632
0.000899	1.476	1.20225787583
0.0009	1.47	1.20378569521
0.000901	1.474	1.2022162867
0.000902	1.476	1.20392026314
0.000903	1.482	1.21230194259
0.000904	1.468	1.20040659778
0.000905	1.47	1.19879105769
0.000906	1.47	1.20045824584
0.000907	1.46	1.19012604374
0.000908	1.448	1.18460795202
0.000909	1.43	1.18198984767
0.00091	1.422	1.18148889119
0.000911	1.418	1.15899784297
0.000912	1.412	1.1533672442
0.000913	1.404	1.1699504263
0.000914	1.4	1.17643529359
0.000915	1.404	1.18860590609
0.000916	1.402	1.19348062406
0.000917	1.406	1.19547647405
0.000918	1.41	1.20245582039
0.000919	1.404	1.17336439353
0.00092	1.402	1.16120454701
0.000921	1.4	1.1541230437
0.000922	1.394	1.15011477688
0.000923	1.39	1.13925414197
0.000924	1.384	1.13161124067
0.000925	1.392	1.14818813789
0.000926	1.408	1.16513346875
0.000927	1.416	1.16745192621
0.000928	1.404	1.15099261509
0.000929	1.4	1.1541230437
0.00093	1.39	1.15147731198
0.000931	1.39	1.15321290315
0.000932	1.376	1.15698919615
0.000933	1.376	1.15005391178
0.000934	1.368	1.15437255685
0.000935	1.356	1.15467051577
0.000936	1.352	1.14372024551
0.000937	1.344	1.1338712449
0.000938	1.34	1.12089250154
0.000939	1.348	1.12200534758
0.00094	1.344	1.1250173332
0.000941	1.344	1.11788371488
0.000942	1.332	1.11435003477
0.000943	1.336	1.11135232937
0.000944	1.338	1.11523809117
0.000945	1.334	1.11823253396
0.000946	1.32	1.10163514831
0.000947	1.32	1.08885260711
0.000948	1.31	1.07419737479
0.000949	1.29	1.0685972113
0.00095	1.282	1.07446544849
0.000951	1.276	1.07136548386
0.000952	1.28	1.07777548682
0.000953	1.278	1.06804307029
0.000954	1.276	1.06387217277
0.000955	1.274	1.07281126019
0.000956	1.262	1.07394413263
0.000957	1.26	1.07907367682
0.000958	1.254	1.08511934827
0.000959	1.244	1.07724834648
0.00096	1.224	1.061048538
0.000961	1.22	1.06564534438
0.000962	1.23	1.08124927746
0.000963	1.222	1.0810716905
0.000964	1.212	1.08030366101
0.000965	1.206	1.08053875451
0.000966	1.2	1.0733126292
0.000967	1.196	1.07218655093
0.000968	1.196	1.07031957844
0.000969	1.188	1.07175370305
0.00097	1.19	1.07791465339
0.000971	1.2	1.08074048689
0.000972	1.208	1.09760466471
0.000973	1.21	1.1053958567
0.000974	1.216	1.10514433446
0.000975	1.208	1.09942530442
0.000976	1.22	1.10254251619
0.000977	1.21	1.08715224325
0.000978	1.2	1.08995412748
0.000979	1.202	1.08866707491
0.00098	1.204	1.08737482038
0.000981	1.208	1.08477463097
0.000982	1.204	1.08184287214
0.000983	1.2	1.08074048689
0.000984	1.196	1.08147306948
0.000985	1.19	1.07791465339
0.000986	1.176	1.06443600089
0.000987	1.168	1.06196798445
0.000988	1.18	1.05811152531
0.000989	1.182	1.05682354251
0.00099	1.178	1.0499123773
0.000991	1.172	1.03846810254
0.000992	1.164	1.03203875896
0.000993	1.168	1.02165356163
0.000994	1.168	1.01576375206
0.000995	1.152	1.01631491183
0.000996	1.15	1.03319891599
0.000997	1.148	1.03445444559
0.000998	1.134	1.03925165384
0.000999	1.13	1.0378342835
0.001	1.118	1.02180037189
0.001001	1.114	1.02420896305
0.001002	1.114	1.02420896305
0.001003	1.106	1.02506780264
0.001004	1.104	1.01842230926
0.001005	1.096	1.01132784002
0.001006	1.098	1.01999803921
0.001007	1.104	1.02038424135
0.001008	1.098	1.0160688953
0.001009	1.09	1.01089069637
0.00101	1.092	1.01367450397
0.001011	1.078	1.00792658463
0.001012	1.072	1.00340221248
0.001013	1.08	1.02254584249
0.001014	1.078	1.01779958735
0.001015	1.078	1.01386192354
0.001016	1.084	1.01633852628
0.001017	1.07	1.01049492824
0.001018	1.072	1.00936415629
0.001019	1.066	0.998821305339
0.00102	1.062	0.991037839843
0.001021	1.054	0.991505925348
0.001022	1.052	1.00064779018
0.001023	1.06	0.990151503559
0.001024	1.06	0.992169340385
0.001025	1.056	0.994416411771
0.001026	1.048	0.990805732725
0.001027	1.04	0.985088828482
0.001028	1.038	0.990230276249
0.001029	1.038	0.992247952883
0.00103	1.04	0.993176721435
0.001031	1.038	0.992247952883
0.001032	1.018	0.982688149923
0.001033	1.026	0.982509033037
0.001034	1.03	0.980357077804
0.001035	1.032	0.981313405595
0.001036	1.022	0.972376470304
0.001037	1.03	0.970103087306
0.001038	1.014	0.953836463971
0.001039	1.008	0.954953402005
0.00104	0.998	0.951838221548
0.001041	1.006	0.960189564617
0.001042	0.996	0.957070530316
0.001043	0.984	0.950654511376
0.001044	0.984	0.944321978988
0.001045	0.98	0.946361453146
0.001046	0.97	0.945039681707
0.001047	0.974	0.953584815315
0.001048	0.976	0.956777926167
0.001049	0.978	0.957870554929
0.00105	0.978	0.94948196402
0.001051	0.962	0.936245694249
0.001052	0.966	0.932118018279
0.001053	0.96	0.939361485265
0.001054	0.958	0.940338237019
0.001055	0.962	0.944751819263
0.001056	0.968	0.948143449062
0.001057	0.966	0.940661469393
0.001058	0.962	0.944751819263
0.001059	0.954	0.933747289153
0.00106	0.958	0.936074783337
0.001061	0.952	0.921789563838
0.001062	0.956	0.92631744019
0.001063	0.962	0.934107060245
0.001064	0.948	0.930212878862
0.001065	0.946	0.93117345323
0.001066	0.942	0.922299300661
0.001067	0.946	0.92686784387
0.001068	0.94	0.923255111007
0.001069	0.944	0.921338157247
0.00107	0.95	0.920597631976
0.001071	0.944	0.925669487452
0.001072	0.932	0.92270038474
0.001073	0.928	0.928878894151
0.001074	0.928	0.937451865431
0.001075	0.934	0.951653298213
0.001076	0.93	0.947153630622
0.001077	0.924	0.945634178739
0.001078	0.92	0.934665715644
0.001079	0.92	0.934665715644
0.00108	0.918	0.92697141272
0.001081	0.912	0.929653698965
0.001082	0.904	0.922379531429
0.001083	0.912	0.927499865229
0.001084	0.9	0.930591209931
0.001085	0.894	0.931001611169
0.001086	0.906	0.93228965456
0.001087	0.906	0.934432448067
0.001088	0.902	0.927575333868
0.001089	0.892	0.929696724744
0.00109	0.89	0.924067097131
0.001091	0.886	0.921414130562
0.001092	0.878	0.920389048175
0.001093	0.874	0.91330389247
0.001094	0.876	0.916855495703
0.001095	0.876	0.916855495703
0.001096	0.872	0.918485710286
0.001097	0.866	0.901134840077
0.001098	0.864	0.910771101869
0.001099	0.862	0.907169223464
0.0011	0.862	0.907169223464
0.001101	0.85	0.907469007735
0.001102	0.842	0.901685089153
0.001103	0.84	0.895767827062
0.001104	0.844	0.903141184976
0.001105	0.852	0.904486594704
0.001106	0.86	0.89911067172
0.001107	0.856	0.896249965132
0.001108	0.852	0.88887344431
0.001109	0.852	0.897828491417
0.00111	0.848	0.90382299152
0.001111	0.838	0.900975027401
0.001112	0.836	0.897275877309
0.001113	0.836	0.899502084489
0.001114	0.834	0.895792386661
0.001115	0.838	0.898752468703
0.001116	0.832	0.896535554231
0.001117	0.832	0.894301962427
0.001118	0.83	0.901720577563
0.001119	0.818	0.901596362016
0.00112	0.816	0.893389052989
0.001121	0.824	0.899457614343
0.001122	0.81	0.891010662114
0.001123	0.812	0.892555880604
0.001124	0.804	0.895312236038
0.001125	0.806	0.89686342327
0.001126	0.806	0.901312376482
0.001127	0.802	0.900442113631
0.001128	0.788	0.89389932319
0.001129	0.8	0.894427191
0.00113	0.798	0.897327142128
0.001131	0.798	0.901773807559
0.001132	0.796	0.906853902236
0.001133	0.806	0.916713695763
0.001134	0.792	0.901518718608
0.001135	0.796	0.897988864073
0.001136	0.796	0.897988864073
0.001137	0.788	0.882641490074
0.001138	0.78	0.885211839053
0.001139	0.78	0.880681554252
0.00114	0.774	0.880297676925
0.001141	0.772	0.883185144803
0.001142	0.772	0.87636522067
0.001143	0.77	0.867813343986
0.001144	0.772	0.869491805597
0.001145	0.764	0.858081581203
0.001146	0.75	0.843504593941
0.001147	0.752	0.857027420798
0.001148	0.75	0.855277732669
0.001149	0.752	0.866311722188
0.00115	0.75	0.862264460592
0.001151	0.756	0.855841106748
0.001152	0.758	0.855240317104
0.001153	0.758	0.852898587172
0.001154	0.75	0.850588031893
0.001155	0.756	0.855841106748
0.001156	0.756	0.858174807367
0.001157	0.748	0.851173307852
0.001158	0.74	0.851116913238
0.001159	0.734	0.855128060585
0.00116	0.734	0.855128060585
0.001161	0.74	0.851116913238
0.001162	0.726	0.847893861282
0.001163	0.722	0.848949939631
0.001164	0.716	0.857522011379
0.001165	0.716	0.852844651739
0.001166	0.726	0.847893861282
0.001167	0.726	0.840787725886
0.001168	0.72	0.84
0.001169	0.712	0.837290869412
0.00117	0.704	0.834496255234
0.001171	0.704	0.836889478964
0.001172	0.708	0.845420605379
0.001173	0.704	0.84402843554
0.001174	0.702	0.837374468204
0.001175	0.702	0.844509324993
0.001176	0.702	0.844509324993
0.001177	0.714	0.848648337063
0.001178	0.716	0.850496325683
0.001179	0.72	0.851821577562
0.00118	0.704	0.834496255234
0.001181	0.696	0.841180123398
0.001182	0.69	0.835404093837
0.001183	0.682	0.827572353332
0.001184	0.676	0.826452660471
0.001185	0.672	0.815117169492
0.001186	0.666	0.791482153937
0.001187	0.658	0.788058373472
0.001188	0.66	0.80024996095
0.001189	0.658	0.793117897919
0.00119	0.662	0.807314065281
0.001191	0.664	0.801937653437
0.001192	0.664	0.806910156089
0.001193	0.664	0.814311979526
0.001194	0.66	0.812649986156
0.001195	0.656	0.808494897943
0.001196	0.65	0.804673846972
0.001197	0.646	0.797924808488
0.001198	0.636	0.787085764069
0.001199	0.638	0.786737567426
0.0012	0.646	0.795414357426
0.001201	0.634	0.792492271256
0.001202	0.628	0.788426280638
0.001203	0.624	0.789065269797
0.001204	0.628	0.785885487842
0.001205	0.618	0.782352861566
0.001206	0.602	0.782046034451
0.001207	0.608	0.786343436419
0.001208	0.602	0.7769144097
0.001209	0.598	0.772266793278
0.00121	0.606	0.776378773538
0.001211	0.61	0.770649077077
0.001212	0.61	0.770649077077
0.001213	0.6	0.772010362625
0.001214	0.596	0.76209185798
0.001215	0.596	0.76992467164
0.001216	0.594	0.76496012968
0.001217	0.59	0.76544104933
0.001218	0.588	0.757796806539
0.001219	0.586	0.758026384765
0.00122	0.588	0.757796806539
0.001221	0.592	0.765203240976
0.001222	0.594	0.762341130991
0.001223	0.594	0.762341130991
0.001224	0.592	0.75995789357
0.001225	0.586	0.758026384765
0.001226	0.59	0.757561878661
0.001227	0.584	0.752956838072
0.001228	0.582	0.747847578053
0.001229	0.58	0.745385806143
0.00123	0.584	0.750295941612
0.001231	0.58	0.753392328073
0.001232	0.572	0.735401930919
0.001233	0.57	0.738308878451
0.001234	0.568	0.741199028602
0.001235	0.562	0.747098387095
0.001236	0.556	0.750242627421
0.001237	0.554	0.74771919863
0.001238	0.556	0.747572070104
0.001239	0.554	0.750389232332
0.00124	0.552	0.745181856999
0.001241	0.552	0.745181856999
0.001242	0.548	0.734640047915
0.001243	0.554	0.745039596263
0.001244	0.554	0.745039596263
0.001245	0.55	0.742630459919
0.001246	0.55	0.739932429347
0.001247	0.55	0.739932429347
0.001248	0.538	0.735225135588
0.001249	0.532	0.730052052939
0.00125	0.536	0.7326008463
0.001251	0.534	0.716131272882
0.001252	0.528	0.705135447981
0.001253	0.524	0.702441456635
0.001254	0.53	0.705053189483
0.001255	0.526	0.702370272719
0.001256	0.518	0.702620808118
0.001257	0.524	0.708112985335
0.001258	0.516	0.694077805437
0.001259	0.512	0.682536445913
0.00126	0.514	0.682498351646
0.001261	0.514	0.682498351646
0.001262	0.51	0.673721010508
0.001263	0.514	0.676612148871
0.001264	0.51	0.670745853509
0.001265	0.508	0.667784396344
0.001266	0.51	0.664755594185
0.001267	0.512	0.670713053399
0.001268	0.508	0.67077268877
0.001269	0.508	0.676709686646
0.00127	0.508	0.676709686646
0.001271	0.51	0.676683086829
0.001272	0.508	0.676709686646
0.001273	0.51	0.676683086829
0.001274	0.502	0.667829319512
0.001275	0.508	0.67077268877
0.001276	0.512	0.67368835525
0.001277	0.518	0.679467438513
0.001278	0.508	0.673747727269
0.001279	0.504	0.673783347969
0.00128	0.502	0.667829319512
0.001281	0.5	0.664830805544
0.001282	0.498	0.670817411819
0.001283	0.502	0.685562542734
0.001284	0.502	0.682638996835
0.001285	0.494	0.682615557983
0.001286	0.498	0.685562542734
0.001287	0.498	0.679702876263
0.001288	0.486	0.682498351646
0.001289	0.5	0.688476579122
0.00129	0.49	0.682568677863
0.001291	0.492	0.682595048327
0.001292	0.488	0.685460429201
0.001293	0.486	0.685422497442
0.001294	0.486	0.688334221146
0.001295	0.49	0.685492523665
0.001296	0.49	0.68840395118
0.001297	0.49	0.68840395118
0.001298	0.486	0.688334221146
0.001299	0.488	0.688371992458
0.0013	0.488	0.685460429201
0.001301	0.486	0.688334221146
0.001302	0.498	0.691372547907
0.001303	0.496	0.688464959166
0.001304	0.492	0.682595048327
0.001305	0.49	0.679632253502
0.001306	0.486	0.679561623401
0.001307	0.482	0.679467438513
0.001308	0.476	0.676331279773
0.001309	0.472	0.676177491492
0.00131	0.476	0.679281973852
0.001311	0.474	0.679208362728
0.001312	0.466	0.678854918226
0.001313	0.474	0.693775179723
0.001314	0.474	0.693775179723
0.001315	0.48	0.693974062916
0.001316	0.474	0.687985464963
0.001317	0.466	0.675902359812
0.001318	0.46	0.6666333325
0.001319	0.458	0.666510314999
0.00132	0.452	0.666105096813
0.001321	0.456	0.663373198132
0.001322	0.454	0.657178818892
0.001323	0.454	0.657178818892
0.001324	0.454	0.654128427757
0.001325	0.456	0.654266000951
0.001326	0.456	0.657315753653
0.001327	0.456	0.660351421593
0.001328	0.456	0.657315753653
0.001329	0.46	0.657571288911
0.00133	0.452	0.650919349843
0.001331	0.448	0.650612019563
0.001332	0.45	0.653834841531
0.001333	0.452	0.657035767672
0.001334	0.452	0.653984709301
0.001335	0.458	0.654397432758
0.001336	0.456	0.651201965599
0.001337	0.448	0.650612019563
0.001338	0.442	0.650104606967
0.001339	0.442	0.653173790044
0.00134	0.44	0.649923072371
0.001341	0.442	0.647020865197
0.001342	0.442	0.647020865197
0.001343	0.438	0.640434227692
0.001344	0.436	0.640237455949
0.001345	0.42	0.628967407741
0.001346	0.418	0.631882900544
0.001347	0.418	0.638181792282
0.001348	0.418	0.638181792282
0.001349	0.42	0.63843558798
0.00135	0.416	0.634778701596
0.001351	0.412	0.631075272848
0.001352	0.414	0.634510835211
0.001353	0.4	0.622896460096
0.001354	0.398	0.62257208418
0.001355	0.394	0.618679238378
0.001356	0.398	0.619351273511
0.001357	0.396	0.615779181201
0.001358	0.398	0.616113625884
0.001359	0.404	0.620309600119
0.00136	0.404	0.620309600119
0.001361	0.398	0.619351273511
0.001362	0.394	0.618679238378
0.001363	0.402	0.629599872935
0.001364	0.4	0.619677335393
0.001365	0.398	0.625776317864
0.001366	0.4	0.629285308902
0.001367	0.404	0.62990792978
0.001368	0.4	0.622896460096
0.001369	0.398	0.62257208418
0.00137	0.398	0.62257208418
0.001371	0.402	0.626415197772
0.001372	0.404	0.620309600119
0.001373	0.4	0.616441400297
0.001374	0.402	0.619996774185
0.001375	0.402	0.629599872935
0.001376	0.392	0.624768757221
0.001377	0.4	0.6260990337
0.001378	0.406	0.627027910065
0.001379	0.402	0.619996774185
0.00138	0.402	0.619996774185
0.001381	0.396	0.615779181201
0.001382	0.4	0.619677335393
0.001383	0.4	0.619677335393
0.001384	0.396	0.619018578073
0.001385	0.39	0.611473629848
0.001386	0.392	0.618333243486
0.001387	0.392	0.621559329429
0.001388	0.386	0.620486905583
0.001389	0.382	0.616503041355
0.00139	0.38	0.61611687203
0.001391	0.38	0.612862137842
0.001392	0.386	0.620486905583
0.001393	0.39	0.627614531381
0.001394	0.392	0.627961782277
0.001395	0.392	0.627961782277
0.001396	0.39	0.627614531381
0.001397	0.386	0.626900311054
0.001398	0.386	0.633248766284
0.001399	0.39	0.637102817448
0.0014	0.388	0.636754269715
0.001401	0.39	0.6402343321
0.001402	0.388	0.639887490111
0.001403	0.386	0.639534205496
0.001404	0.382	0.632515612456
0.001405	0.374	0.630970680777
0.001406	0.376	0.634526595187
0.001407	0.378	0.634914167427
0.001408	0.372	0.633731804473
0.001409	0.372	0.633731804473
0.00141	0.362	0.625264743929
0.001411	0.354	0.623445266242
0.001412	0.36	0.624819974073
0.001413	0.36	0.624819974073
0.001414	0.364	0.619276997797
0.001415	0.366	0.622931777966
0.001416	0.36	0.615142259969
0.001417	0.356	0.610953353375
0.001418	0.354	0.61047850085
0.001419	0.35	0.609507998307
0.00142	0.35	0.622494979899
0.001421	0.346	0.621517497742
0.001422	0.346	0.618291193533
0.001423	0.338	0.616243458383
0.001424	0.334	0.615178023014
0.001425	0.328	0.610258961425
0.001426	0.324	0.599186114659
0.001427	0.33	0.610819122163
0.001428	0.336	0.612457345454
0.001429	0.33	0.610819122163
0.00143	0.33	0.607536007163
0.001431	0.322	0.601926905862
0.001432	0.32	0.597996655509
0.001433	0.312	0.595530016036
0.001434	0.314	0.592793387278
0.001435	0.316	0.596778015681
0.001436	0.32	0.597996655509
0.001437	0.318	0.597390994241
0.001438	0.32	0.597996655509
0.001439	0.324	0.599186114659
0.00144	0.324	0.599186114659
0.001441	0.322	0.588486193551
0.001442	0.326	0.58968126984
0.001443	0.326	0.58968126984
0.001444	0.326	0.58968126984
0.001445	0.326	0.58968126984
0.001446	0.33	0.59422218067
0.001447	0.332	0.594790719497
0.001448	0.336	0.602581114872
0.001449	0.332	0.601478179155
0.00145	0.336	0.609183059515
0.001451	0.33	0.607536007163
0.001452	0.33	0.607536007163
0.001453	0.328	0.606972816525
0.001454	0.328	0.606972816525
0.001455	0.33	0.604235053601
0.001456	0.328	0.603668783357
0.001457	0.332	0.601478179155
0.001458	0.33	0.600915967503
0.001459	0.324	0.595838904403
0.00146	0.314	0.586006825899
0.001461	0.31	0.581291665173
0.001462	0.312	0.581941577824
0.001463	0.298	0.566741563678
0.001464	0.3	0.567450438364
0.001465	0.302	0.578615589144
0.001466	0.302	0.578615589144
0.001467	0.304	0.57929612462
0.001468	0.298	0.57375604572
0.001469	0.3	0.567450438364
0.00147	0.3	0.567450438364
0.001471	0.304	0.572349543548
0.001472	0.302	0.575148676431
0.001473	0.304	0.575833309214
0.001474	0.298	0.570259590011
0.001475	0.3	0.570964096945
0.001476	0.302	0.57166073855
0.001477	0.3	0.570964096945
0.001478	0.3	0.570964096945
0.001479	0.304	0.572349543548
0.00148	0.302	0.568151388276
0.001481	0.304	0.565317609844
0.001482	0.31	0.5673623181
0.001483	0.31	0.5673623181
0.001484	0.306	0.566007067094
0.001485	0.308	0.566688627025
0.001486	0.306	0.562462443191
0.001487	0.314	0.568686205213
0.001488	0.314	0.568686205213
0.001489	0.312	0.560942064745
0.00149	0.306	0.551691943026
0.001491	0.308	0.552391165751
0.001492	0.31	0.556686626389
0.001493	0.31	0.556686626389
0.001494	0.31	0.560267793113
0.001495	0.312	0.560942064745
0.001496	0.308	0.556
0.001497	0.304	0.554602560398
0.001498	0.306	0.562462443191
0.001499	0.31	0.56382621436
0.0015	0.312	0.568028168316
0.001501	0.312	0.568028168316
0.001502	0.31	0.5673623181
0.001503	0.302	0.553891686163
0.001504	0.308	0.559585560929
0.001505	0.3	0.553172667438
0.001506	0.3	0.553172667438
0.001507	0.302	0.553891686163
0.001508	0.302	0.546622355928
0.001509	0.3	0.545893762558
0.00151	0.296	0.537013966299
0.001511	0.298	0.537769467337
0.001512	0.29	0.534696175412
0.001513	0.284	0.532300666917
0.001514	0.282	0.531484712856
0.001515	0.272	0.527272225705
0.001516	0.268	0.525524499905
0.001517	0.266	0.524637017375
0.001518	0.27	0.52640288753
0.001519	0.274	0.53565287267
0.00152	0.278	0.544716439994
0.001521	0.284	0.550766738284
0.001522	0.286	0.551546915502
0.001523	0.284	0.550766738284
0.001524	0.28	0.552810998443
0.001525	0.276	0.54756186865
0.001526	0.276	0.54756186865
0.001527	0.276	0.543897049082
0.001528	0.27	0.518748493974
0.001529	0.268	0.521704897428
0.00153	0.268	0.521704897428
0.001531	0.27	0.522589705218
0.001532	0.266	0.516956477859
0.001533	0.27	0.522589705218
0.001534	0.268	0.521704897428
0.001535	0.254	0.507428812741
0.001536	0.252	0.510388087635
0.001537	0.248	0.504475965731
0.001538	0.248	0.504475965731
0.001539	0.26	0.521919534028
0.00154	0.258	0.520995201513
0.001541	0.248	0.508425019054
0.001542	0.248	0.508425019054
0.001543	0.244	0.506422748304
0.001544	0.248	0.508425019054
0.001545	0.244	0.50245795844
0.001546	0.252	0.514291745996
0.001547	0.252	0.514291745996
0.001548	0.248	0.512343634683
0.001549	0.252	0.514291745996
0.00155	0.252	0.514291745996
0.001551	0.252	0.510388087635
0.001552	0.25	0.509411425078
0.001553	0.252	0.514291745996
0.001554	0.242	0.505406766872
0.001555	0.242	0.509348603611
0.001556	0.248	0.512343634683
0.001557	0.248	0.512343634683
0.001558	0.254	0.515251394952
0.001559	0.252	0.510388087635
0.00156	0.254	0.511355062554
0.001561	0.256	0.512312404691
0.001562	0.252	0.502489800892
0.001563	0.252	0.502489800892
0.001564	0.25	0.501497756725
0.001565	0.25	0.501497756725
0.001566	0.248	0.500495754228
0.001567	0.244	0.490371287903
0.001568	0.236	0.486111098413
0.001569	0.24	0.492341345004
0.00157	0.24	0.492341345004
0.001571	0.242	0.493392338814
0.001572	0.24	0.488262224629
0.001573	0.244	0.494433008607
0.001574	0.244	0.498461633428
0.001575	0.244	0.498461633428
0.001576	0.242	0.497429391974
0.001577	0.242	0.497429391974
0.001578	0.244	0.498461633428
0.001579	0.242	0.497429391974
0.00158	0.244	0.498461633428
0.001581	0.238	0.483069353199
0.001582	0.234	0.472487036859
0.001583	0.232	0.471355492171
0.001584	0.226	0.463598964624
0.001585	0.226	0.463598964624
0.001586	0.218	0.449973332543
0.001587	0.22	0.451220566907
0.001588	0.214	0.447441616303
0.001589	0.22	0.455631429996
0.00159	0.218	0.458776634104
0.001591	0.22	0.46432747065
0.001592	0.216	0.461891762213
0.001593	0.216	0.461891762213
0.001594	0.212	0.450617354304
0.001595	0.212	0.450617354304
0.001596	0.208	0.44354932082
0.001597	0.21	0.444859528391
0.001598	0.21	0.453762052182
0.001599	0.21	0.458148447558
0.0016	0.212	0.459408315118
0.001601	0.212	0.455034064659
0.001602	0.214	0.464977418807
0.001603	0.208	0.461233129773
0.001604	0.204	0.454295058305
0.001605	0.208	0.461233129773
0.001606	0.214	0.469258990324
0.001607	0.208	0.465549138115
0.001608	0.206	0.459960867901
0.001609	0.202	0.457379492326
0.00161	0.204	0.458676356487
0.001611	0.206	0.464288703287
0.001612	0.206	0.464288703287
0.001613	0.206	0.464288703287
0.001614	0.202	0.461731523723
0.001615	0.202	0.461731523723
0.001616	0.202	0.461731523723
0.001617	0.208	0.461233129773
0.001618	0.206	0.459960867901
0.001619	0.206	0.459960867901
0.00162	0.206	0.459960867901
0.001621	0.214	0.469258990324
0.001622	0.212	0.468034186786
0.001623	0.212	0.468034186786
0.001624	0.204	0.463016198421
0.001625	0.204	0.458676356487
0.001626	0.206	0.459960867901
0.001627	0.206	0.464288703287
0.001628	0.204	0.463016198421
0.001629	0.204	0.454295058305
0.00163	0.204	0.454295058305
0.001631	0.202	0.444067562427
0.001632	0.2	0.438178046004
0.001633	0.2	0.438178046004
0.001634	0.198	0.436802014647
0.001635	0.2	0.4472135955
0.001636	0.2	0.4472135955
0.001637	0.198	0.445865450557
0.001638	0.198	0.445865450557
0.001639	0.196	0.444504218203
0.00164	0.19	0.440340777126
0.001641	0.186	0.432901836448
0.001642	0.186	0.432901836448
0.001643	0.184	0.436055042397
0.001644	0.186	0.437497428564
0.001645	0.19	0.440340777126
0.001646	0.194	0.44312977783
0.001647	0.188	0.438925961866
0.001648	0.186	0.437497428564
0.001649	0.186	0.437497428564
0.00165	0.18	0.428485705713
0.001651	0.18	0.428485705713
0.001652	0.178	0.426984777246
0.001653	0.18	0.428485705713
0.001654	0.18	0.428485705713
0.001655	0.178	0.426984777246
0.001656	0.174	0.419194465612
0.001657	0.17	0.416052881254
0.001658	0.168	0.409604687473
0.001659	0.17	0.411217703899
0.00166	0.17	0.406324993078
0.001661	0.17	0.406324993078
0.001662	0.17	0.411217703899
0.001663	0.172	0.417631416443
0.001664	0.168	0.409604687473
0.001665	0.17	0.42083250825
0.001666	0.174	0.42393867481
0.001667	0.172	0.422393181763
0.001668	0.172	0.422393181763
0.001669	0.176	0.430144161881
0.00167	0.176	0.430144161881
0.001671	0.178	0.431643371315
0.001672	0.18	0.433128156554
0.001673	0.178	0.431643371315
0.001674	0.176	0.430144161881
0.001675	0.178	0.431643371315
0.001676	0.174	0.428630376898
0.001677	0.176	0.430144161881
0.001678	0.174	0.428630376898
0.001679	0.174	0.428630376898
0.00168	0.178	0.436252220625
0.001681	0.176	0.434768904132
0.001682	0.176	0.434768904132
0.001683	0.172	0.427101861387
0.001684	0.17	0.42083250825
0.001685	0.17	0.42083250825
0.001686	0.176	0.430144161881
0.001687	0.174	0.428630376898
0.001688	0.17	0.425558456619
0.001689	0.168	0.42869103093
0.00169	0.168	0.42869103093
0.001691	0.17	0.430232495286
0.001692	0.17	0.430232495286
0.001693	0.168	0.42869103093
0.001694	0.172	0.431759192143
0.001695	0.172	0.431759192143
0.001696	0.172	0.431759192143
0.001697	0.172	0.431759192143
0.001698	0.168	0.42869103093
0.001699	0.166	0.427134639195
0.0017	0.164	0.420837260708
0.001701	0.164	0.420837260708
0.001702	0.164	0.420837260708
0.001703	0.166	0.422426324937
0.001704	0.164	0.420837260708
0.001705	0.162	0.419232632318
0.001706	0.168	0.42869103093
0.001707	0.168	0.42869103093
0.001708	0.162	0.414434554544
0.001709	0.156	0.409467947464
0.00171	0.154	0.402844883299
0.001711	0.154	0.402844883299
0.001712	0.15	0.394334883063
0.001713	0.146	0.390748000635
0.001714	0.15	0.399374510954
0.001715	0.152	0.401118436375
0.001716	0.152	0.401118436375
0.001717	0.152	0.401118436375
0.001718	0.154	0.402844883299
0.001719	0.154	0.397849217669
0.00172	0.156	0.404554075495
0.001721	0.154	0.402844883299
0.001722	0.154	0.402844883299
0.001723	0.154	0.402844883299
0.001724	0.154	0.402844883299
0.001725	0.154	0.402844883299
0.001726	0.148	0.397612877055
0.001727	0.144	0.394035531393
0.001728	0.144	0.394035531393
0.001729	0.148	0.407548770088
0.00173	0.146	0.405812764708
0.001731	0.148	0.407548770088
0.001732	0.144	0.394035531393
0.001733	0.144	0.394035531393
0.001734	0.142	0.381884799383
0.001735	0.142	0.381884799383
0.001736	0.142	0.381884799383
0.001737	0.142	0.381884799383
0.001738	0.14	0.38
0.001739	0.142	0.381884799383
0.00174	0.142	0.381884799383
0.001741	0.146	0.395833298246
0.001742	0.14	0.390384425919
0.001743	0.138	0.388530565078
0.001744	0.142	0.397285791339
0.001745	0.146	0.400854088167
0.001746	0.144	0.39907893956
0.001747	0.15	0.404351332383
0.001748	0.152	0.415807647837
0.001749	0.148	0.402611475246
0.00175	0.148	0.402611475246
0.001751	0.146	0.395833298246
0.001752	0.144	0.394035531393
0.001753	0.148	0.407548770088
0.001754	0.146	0.395833298246
0.001755	0.144	0.394035531393
0.001756	0.144	0.394035531393
0.001757	0.14	0.390384425919
0.001758	0.14	0.390384425919
0.001759	0.14	0.390384425919
0.00176	0.14	0.390384425919
0.001761	0.144	0.394035531393
0.001762	0.142	0.392219326398
0.001763	0.142	0.392219326398
0.001764	0.142	0.402288453724
0.001765	0.14	0.40049968789
0.001766	0.14	0.40049968789
0.001767	0.136	0.396867736154
0.001768	0.136	0.396867736154
0.001769	0.136	0.396867736154
0.00177	0.134	0.389928198519
0.001771	0.136	0.391795865216
0.001772	0.134	0.389928198519
0.001773	0.132	0.388041234922
0.001774	0.132	0.388041234922
0.001775	0.138	0.398692864245
0.001776	0.14	0.40049968789
0.001777	0.14	0.40049968789
0.001778	0.132	0.382852451997
0.001779	0.132	0.382852451997
0.00178	0.134	0.384764863261
0.001781	0.132	0.382852451997
0.001782	0.132	0.382852451997
0.001783	0.134	0.384764863261
0.001784	0.136	0.376170174256
0.001785	0.134	0.374224531532
0.001786	0.134	0.374224531532
0.001787	0.13	0.370270171631
0.001788	0.128	0.368260777167
0.001789	0.128	0.368260777167
0.00179	0.13	0.370270171631
0.001791	0.128	0.368260777167
0.001792	0.126	0.366229436283
0.001793	0.132	0.372257975066
0.001794	0.132	0.372257975066
0.001795	0.134	0.374224531532
0.001796	0.134	0.374224531532
0.001797	0.124	0.358641882663
0.001798	0.126	0.360727043622
0.001799	0.122	0.356533308402
0.0018	0.12	0.348711915483
0.001801	0.12	0.348711915483
0.001802	0.122	0.350878896487
0.001803	0.122	0.350878896487
0.001804	0.124	0.35302124582
0.001805	0.122	0.350878896487
0.001806	0.122	0.350878896487
0.001807	0.124	0.35302124582
0.001808	0.124	0.35302124582
0.001809	0.128	0.357233816988
0.00181	0.128	0.357233816988
0.001811	0.126	0.355139409247
0.001812	0.124	0.35302124582
0.001813	0.122	0.350878896487
0.001814	0.122	0.350878896487
0.001815	0.126	0.366229436283
0.001816	0.126	0.366229436283
0.001817	0.128	0.368260777167
0.001818	0.13	0.370270171631
0.001819	0.13	0.370270171631
0.00182	0.128	0.368260777167
0.001821	0.126	0.360727043622
0.001822	0.126	0.360727043622
0.001823	0.124	0.358641882663
0.001824	0.124	0.358641882663
0.001825	0.122	0.356533308402
0.001826	0.12	0.354400902933
0.001827	0.122	0.356533308402
0.001828	0.124	0.358641882663
0.001829	0.12	0.354400902933
0.00183	0.118	0.346519840702
0.001831	0.118	0.346519840702
0.001832	0.118	0.346519840702
0.001833	0.118	0.346519840702
0.001834	0.116	0.344302192848
0.001835	0.114	0.342058474533
0.001836	0.114	0.342058474533
0.001837	0.116	0.344302192848
0.001838	0.116	0.344302192848
0.001839	0.118	0.346519840702
0.00184	0.12	0.348711915483
0.001841	0.116	0.344302192848
0.001842	0.116	0.344302192848
0.001843	0.116	0.344302192848
0.001844	0.118	0.346519840702
0.001845	0.118	0.346519840702
0.001846	0.118	0.346519840702
0.001847	0.116	0.344302192848
0.001848	0.118	0.346519840702
0.001849	0.118	0.346519840702
0.00185	0.12	0.354400902933
0.001851	0.12	0.354400902933
0.001852	0.122	0.356533308402
0.001853	0.118	0.346519840702
0.001854	0.118	0.346519840702
0.001855	0.118	0.346519840702
0.001856	0.114	0.336160675868
0.001857	0.114	0.336160675868
0.001858	0.118	0.340699280892
0.001859	0.12	0.34292856399
0.00186	0.118	0.340699280892
0.001861	0.118	0.340699280892
0.001862	0.118	0.340699280892
0.001863	0.116	0.326410784136
0.001864	0.118	0.340699280892
0.001865	0.114	0.336160675868
0.001866	0.114	0.336160675868
0.001867	0.114	0.336160675868
0.001868	0.11	0.31921779399
0.001869	0.112	0.321645767888
0.00187	0.112	0.321645767888
0.001871	0.108	0.316758583151
0.001872	0.11	0.31921779399
0.001873	0.11	0.31921779399
0.001874	0.108	0.316758583151
0.001875	0.108	0.316758583151
0.001876	0.106	0.314267402064
0.001877	0.108	0.323010835732
0.001878	0.11	0.337490740614
0.001879	0.106	0.320568245464
0.00188	0.106	0.320568245464
0.001881	0.106	0.320568245464
0.001882	0.108	0.329144345235
0.001883	0.108	0.329144345235
0.001884	0.106	0.32674760902
0.001885	0.104	0.32432082881
0.001886	0.102	0.321863325031
0.001887	0.094	0.311711404989
0.001888	0.092	0.309088983951
0.001889	0.092	0.309088983951
0.00189	0.088	0.297079114042
0.001891	0.088	0.297079114042
0.001892	0.094	0.305227783794
0.001893	0.094	0.305227783794
0.001894	0.092	0.302549169558
0.001895	0.094	0.305227783794
0.001896	0.096	0.307870102478
0.001897	0.094	0.298603415922
0.001898	0.096	0.314299220489
0.001899	0.094	0.305227783794
0.0019	0.094	0.305227783794
0.001901	0.096	0.307870102478
0.001902	0.096	0.307870102478
0.001903	0.096	0.307870102478
0.001904	0.098	0.310477052292
0.001905	0.098	0.310477052292
0.001906	0.1	0.31304951685
0.001907	0.106	0.33281225939
0.001908	0.108	0.335165630696
0.001909	0.11	0.343365694268
0.00191	0.11	0.343365694268
0.001911	0.112	0.351363060096
0.001912	0.11	0.349141805002
0.001913	0.11	0.349141805002
0.001914	0.11	0.349141805002
0.001915	0.11	0.349141805002
0.001916	0.11	0.349141805002
0.001917	0.108	0.346894796732
0.001918	0.11	0.349141805002
0.001919	0.11	0.349141805002
0.00192	0.11	0.349141805002
0.001921	0.11	0.349141805002
0.001922	0.11	0.349141805002
0.001923	0.108	0.341080635627
0.001924	0.108	0.341080635627
0.001925	0.108	0.341080635627
0.001926	0.11	0.343365694268
0.001927	0.11	0.343365694268
0.001928	0.112	0.357009803787
0.001929	0.114	0.359171268339
0.00193	0.114	0.359171268339
0.001931	0.114	0.359171268339
0.001932	0.116	0.36130873225
0.001933	0.116	0.36130873225
0.001934	0.116	0.36130873225
0.001935	0.118	0.368884805868
0.001936	0.118	0.368884805868
0.001937	0.114	0.36469713462
0.001938	0.114	0.36469713462
0.001939	0.116	0.36680239912
0.00194	0.11	0.354823899984
0.001941	0.11	0.354823899984
0.001942	0.106	0.338768357436
0.001943	0.1	0.325576411922
0.001944	0.102	0.328018292173
0.001945	0.1	0.325576411922
0.001946	0.102	0.328018292173
0.001947	0.102	0.328018292173
0.001948	0.102	0.328018292173
0.001949	0.104	0.342321486325
0.00195	0.104	0.342321486325
0.001951	0.102	0.339994117596
0.001952	0.102	0.339994117596
0.001953	0.102	0.339994117596
0.001954	0.102	0.339994117596
0.001955	0.102	0.339994117596
0.001956	0.106	0.344621531539
0.001957	0.106	0.344621531539
0.001958	0.106	0.344621531539
0.001959	0.108	0.346894796732
0.00196	0.106	0.344621531539
0.001961	0.102	0.339994117596
0.001962	0.1	0.337638860323
0.001963	0.098	0.335255126732
0.001964	0.098	0.335255126732
0.001965	0.1	0.337638860323
0.001966	0.1	0.337638860323
0.001967	0.1	0.337638860323
0.001968	0.1	0.337638860323
0.001969	0.096	0.332842305003
0.00197	0.088	0.316632278835
0.001971	0.094	0.330399757869
0.001972	0.094	0.330399757869
0.001973	0.094	0.330399757869
0.001974	0.092	0.327926821105
0.001975	0.092	0.315493264587
0.001976	0.092	0.315493264587
0.001977	0.09	0.312889756943
0.001978	0.094	0.318062886864
0.001979	0.092	0.315493264587
0.00198	0.094	0.318062886864
0.001981	0.09	0.306431068921
0.001982	0.09	0.306431068921
0.001983	0.09	0.306431068921
0.001984	0.088	0.303736728105
0.001985	0.09	0.306431068921
0.001986	0.086	0.294285575589
0.001987	0.09	0.299833287011
0.001988	0.094	0.324289993678
0.001989	0.092	0.321770104267
0.00199	0.09	0.31921779399
0.001991	0.09	0.31921779399
0.001992	0.088	0.316632278835
0.001993	0.086	0.314012738595
0.001994	0.09	0.31921779399
0.001995	0.09	0.306431068921
0.001996	0.088	0.303736728105
0.001997	0.086	0.301004983347
0.001998	0.086	0.301004983347
[truncated: 8,002 more rows]
