# Supplementary material for: The Influence of Synaptic Size on AMPA Receptor Activation: A Monte Carlo Model
Source: PLoS One. 2015 Jun 24;10(6):e0130924. doi: 10.1371/journal.pone.0130924 (PMC4479604; doi:10.1371/journal.pone.0130924)
Supplement: S1 Dataset — This package contains the experimental data used as basis for the analysis presented in the paper. (ZIP) [file pone.0130924.s001.zip › S1 Simulation data/training/1215_11099_172_309.csv]

time	AMPA.O.mean	AMPA.O.stdev
0.0	0.0	0.0
1e-06	0.0	0.0
2e-06	0.034	0.1919479096
3e-06	0.176	0.430144161881
4e-06	0.36	0.601996677732
5e-06	0.656	0.837653866463
6e-06	1.044	1.0516957735
7e-06	1.456	1.1983588778
8e-06	1.948	1.47556633196
9e-06	2.5	1.61307160411
1e-05	3.0	1.78661691473
1.1e-05	3.584	1.95318816298
1.2e-05	4.15	2.07255880496
1.3e-05	4.736	2.15088446924
1.4e-05	5.264	2.23837083612
1.5e-05	5.83	2.33518735865
1.6e-05	6.402	2.44957057461
1.7e-05	6.916	2.49418203025
1.8e-05	7.42	2.65020753904
1.9e-05	7.918	2.72016102465
2e-05	8.422	2.79211675974
2.1e-05	8.896	2.89295419943
2.2e-05	9.34	2.91623044357
2.3e-05	9.758	3.00190539491
2.4e-05	10.17	3.04780248704
2.5e-05	10.536	3.08945043657
2.6e-05	10.896	3.17130635543
2.7e-05	11.222	3.2754718744
2.8e-05	11.55	3.33698966136
2.9e-05	11.888	3.35073961985
3e-05	12.16	3.33922146615
3.1e-05	12.496	3.3749050357
3.2e-05	12.748	3.41884424916
3.3e-05	13.042	3.48944637443
3.4e-05	13.308	3.53852172524
3.5e-05	13.558	3.53364344551
3.6e-05	13.832	3.55412098837
3.7e-05	14.0	3.63483149541
3.8e-05	14.172	3.6456022822
3.9e-05	14.38	3.65781355457
4e-05	14.604	3.80462665711
4.1e-05	14.786	3.79159649752
4.2e-05	14.908	3.77829802954
4.3e-05	15.09	3.79287489907
4.4e-05	15.224	3.82646364154
4.5e-05	15.356	3.8310917504
4.6e-05	15.476	3.82484300331
4.7e-05	15.63	3.82532351573
4.8e-05	15.774	3.81718797022
4.9e-05	15.856	3.83500508474
5e-05	15.94	3.84452857968
5.1e-05	16.006	3.8107694761
5.2e-05	16.03	3.7684346883
5.3e-05	16.124	3.82735208728
5.4e-05	16.148	3.77863679123
5.5e-05	16.184	3.7902696474
5.6e-05	16.25	3.77511589226
5.7e-05	16.29	3.79445648282
5.8e-05	16.328	3.81266520954
5.9e-05	16.398	3.80940887803
6e-05	16.404	3.80010315649
6.1e-05	16.476	3.81122342562
6.2e-05	16.476	3.81069862361
6.3e-05	16.522	3.78384936275
6.4e-05	16.606	3.83337501427
6.5e-05	16.646	3.82840488977
6.6e-05	16.634	3.81838238001
6.7e-05	16.614	3.88857351737
6.8e-05	16.596	3.85808035168
6.9e-05	16.614	3.91522719647
7e-05	16.672	3.8807751803
7.1e-05	16.748	3.88336143051
7.2e-05	16.762	3.87470721475
7.3e-05	16.706	3.82407688207
7.4e-05	16.694	3.79952154883
7.5e-05	16.658	3.83836371388
7.6e-05	16.672	3.81790728017
7.7e-05	16.62	3.78887846203
7.8e-05	16.594	3.7343224285
7.9e-05	16.606	3.76175012461
8e-05	16.616	3.77790206332
8.1e-05	16.63	3.76099720819
8.2e-05	16.632	3.68789587706
8.3e-05	16.6	3.67967389859
8.4e-05	16.584	3.68930128886
8.5e-05	16.546	3.71966181258
8.6e-05	16.506	3.73978127703
8.7e-05	16.462	3.70952234122
8.8e-05	16.434	3.68207061312
8.9e-05	16.398	3.68450756547
9e-05	16.378	3.72493167723
9.1e-05	16.364	3.74212559917
9.2e-05	16.314	3.68556698487
9.3e-05	16.242	3.6942436303
9.4e-05	16.208	3.6971253698
9.5e-05	16.176	3.66620021275
9.6e-05	16.16	3.65600875272
9.7e-05	16.15	3.64026097966
9.8e-05	16.078	3.59442846639
9.9e-05	16.062	3.61194628974
0.0001	16.022	3.63393946015
0.000101	16.064	3.6370185592
0.000102	16.036	3.68601465
0.000103	15.96	3.65819627686
0.000104	15.96	3.64614865303
0.000105	15.922	3.60831207076
0.000106	15.916	3.59957553053
0.000107	15.932	3.6237240513
0.000108	15.932	3.61764785461
0.000109	15.902	3.60616083945
0.00011	15.858	3.60192115405
0.000111	15.85	3.61600608407
0.000112	15.858	3.5996994319
0.000113	15.774	3.58649187926
0.000114	15.728	3.58022569121
0.000115	15.662	3.59551887771
0.000116	15.634	3.56931982316
0.000117	15.59	3.60193003819
0.000118	15.492	3.62462908447
0.000119	15.452	3.644131721
0.00012	15.464	3.62556257704
0.000121	15.424	3.64585024377
0.000122	15.402	3.6568286807
0.000123	15.38	3.66327722129
0.000124	15.382	3.68240084727
0.000125	15.342	3.65636923737
0.000126	15.312	3.6565907619
0.000127	15.284	3.65394909653
0.000128	15.222	3.60842292421
0.000129	15.212	3.59764589697
0.00013	15.146	3.62666292892
0.000131	15.124	3.5789138017
0.000132	15.058	3.54438090504
0.000133	15.038	3.58616173645
0.000134	15.008	3.61827804349
0.000135	14.948	3.58905224258
0.000136	14.91	3.59470443848
0.000137	14.898	3.5529700252
0.000138	14.87	3.56161480231
0.000139	14.81	3.57238015894
0.00014	14.794	3.54789571436
0.000141	14.724	3.49797427092
0.000142	14.668	3.47876069887
0.000143	14.624	3.51775837715
0.000144	14.598	3.4877494176
0.000145	14.572	3.50896223975
0.000146	14.554	3.53823176177
0.000147	14.54	3.49919990855
0.000148	14.488	3.48967849522
0.000149	14.446	3.5337068356
0.00015	14.452	3.50366893413
0.000151	14.444	3.5359389135
0.000152	14.436	3.52787528124
0.000153	14.366	3.52193753494
0.000154	14.34	3.47568698245
0.000155	14.322	3.53699250777
0.000156	14.272	3.49428333139
0.000157	14.264	3.47135477876
0.000158	14.236	3.49689919786
0.000159	14.198	3.52856854829
0.00016	14.11	3.503412622
0.000161	14.044	3.48454645542
0.000162	14.05	3.50135687984
0.000163	14.002	3.52335011034
0.000164	13.988	3.51565868651
0.000165	13.96	3.49433827784
0.000166	13.956	3.46786158893
0.000167	13.89	3.45859798184
0.000168	13.836	3.45559025349
0.000169	13.788	3.44543988483
0.00017	13.714	3.42581435574
0.000171	13.654	3.37554203055
0.000172	13.608	3.38087799247
0.000173	13.574	3.36103019921
0.000174	13.536	3.37826937943
0.000175	13.518	3.35464990722
0.000176	13.478	3.34626896707
0.000177	13.436	3.38317956958
0.000178	13.374	3.3772953676
0.000179	13.318	3.35572287294
0.00018	13.278	3.2937389089
0.000181	13.26	3.29551209981
0.000182	13.224	3.29329986488
0.000183	13.21	3.31329141489
0.000184	13.164	3.31498174957
0.000185	13.106	3.30496051414
0.000186	13.022	3.27315077563
0.000187	12.998	3.26098083404
0.000188	12.966	3.30588021562
0.000189	12.918	3.31470602015
0.00019	12.898	3.35255067076
0.000191	12.892	3.35206443852
0.000192	12.852	3.38675301727
0.000193	12.822	3.40210464272
0.000194	12.756	3.40477077055
0.000195	12.742	3.40638165801
0.000196	12.712	3.38837069991
0.000197	12.688	3.37144716702
0.000198	12.652	3.37148275986
0.000199	12.61	3.39557064424
0.0002	12.562	3.4149898975
0.000201	12.54	3.42233838187
0.000202	12.542	3.41470877236
0.000203	12.498	3.42315585389
0.000204	12.496	3.40910310786
0.000205	12.458	3.39473651408
0.000206	12.454	3.41816968567
0.000207	12.376	3.38801180635
0.000208	12.34	3.37704012413
0.000209	12.328	3.37170817243
0.00021	12.326	3.39701692666
0.000211	12.328	3.39004660735
0.000212	12.288	3.39367882982
0.000213	12.252	3.36815914113
0.000214	12.226	3.31827123665
0.000215	12.194	3.30096410159
0.000216	12.156	3.25202460015
0.000217	12.088	3.23917520366
0.000218	12.08	3.20649341181
0.000219	12.086	3.21474789058
0.00022	12.018	3.26093176868
0.000221	12.004	3.28937440861
0.000222	11.958	3.24657296237
0.000223	11.918	3.19363053593
0.000224	11.928	3.18100864507
0.000225	11.868	3.20789276629
0.000226	11.826	3.20557701514
0.000227	11.75	3.16283101035
0.000228	11.742	3.17859025356
0.000229	11.728	3.13528563292
0.00023	11.706	3.13808285423
0.000231	11.684	3.10614616527
0.000232	11.614	3.11207390658
0.000233	11.566	3.12051982849
0.000234	11.538	3.10685628892
0.000235	11.55	3.16219860224
0.000236	11.522	3.16757257218
0.000237	11.498	3.15309308458
0.000238	11.454	3.15782900107
0.000239	11.416	3.18354268073
0.00024	11.392	3.17589924273
0.000241	11.332	3.20277629565
0.000242	11.274	3.15831030774
0.000243	11.252	3.13440520673
0.000244	11.224	3.10770397561
0.000245	11.202	3.12108891254
0.000246	11.164	3.10630069375
0.000247	11.128	3.08279353833
0.000248	11.128	3.05345967715
0.000249	11.11	3.05186828025
0.00025	11.1	3.03611593982
0.000251	11.072	3.05005180284
0.000252	11.056	3.06412532381
0.000253	11.046	3.08089013111
0.000254	10.998	3.06169822158
0.000255	10.936	3.10095211185
0.000256	10.902	3.09392889382
0.000257	10.878	3.1111277698
0.000258	10.858	3.13844483781
0.000259	10.854	3.14271920477
0.00026	10.854	3.15542136647
0.000261	10.824	3.15293894644
0.000262	10.812	3.18129784836
0.000263	10.792	3.15352754864
0.000264	10.762	3.18203645485
0.000265	10.734	3.15011809302
0.000266	10.736	3.13851939615
0.000267	10.704	3.16170586867
0.000268	10.668	3.15749520981
0.000269	10.622	3.14819249729
0.00027	10.574	3.12098125595
0.000271	10.55	3.13296983707
0.000272	10.52	3.12051277837
0.000273	10.542	3.12733688623
0.000274	10.518	3.14351332111
0.000275	10.49	3.15941450272
0.000276	10.504	3.13974266461
0.000277	10.436	3.12248362686
0.000278	10.406	3.10244484238
0.000279	10.404	3.08492852429
0.00028	10.38	3.09703083614
0.000281	10.358	3.0642839294
0.000282	10.346	3.03484497133
0.000283	10.31	3.03016501201
0.000284	10.272	3.0315039172
0.000285	10.232	3.00169552087
0.000286	10.196	3.00958203078
0.000287	10.138	2.99181483384
0.000288	10.116	3.01040595269
0.000289	10.064	2.99931725564
0.00029	10.056	3.00547234225
0.000291	10.052	2.99421041345
0.000292	10.004	2.9549930626
0.000293	9.95	2.94406182
0.000294	9.942	2.93575135187
0.000295	9.908	2.93862825141
0.000296	9.89	2.96342707013
0.000297	9.858	2.9989724907
0.000298	9.798	2.96330828636
0.000299	9.75	2.965720823
0.0003	9.7	2.95668733552
0.000301	9.64	2.94726992317
0.000302	9.634	2.93939517588
0.000303	9.646	2.96187170553
0.000304	9.648	2.96109709398
0.000305	9.58	2.96641197409
0.000306	9.554	2.94195241294
0.000307	9.508	2.91580794978
0.000308	9.5	2.93700527749
0.000309	9.496	2.92950234682
0.00031	9.448	2.90711128098
0.000311	9.41	2.8806075748
0.000312	9.372	2.88957021026
0.000313	9.318	2.89359223112
0.000314	9.292	2.91113998289
0.000315	9.28	2.90131004893
0.000316	9.264	2.85767457909
0.000317	9.276	2.82060702686
0.000318	9.25	2.80276649045
0.000319	9.214	2.81641687255
0.00032	9.174	2.8092212444
0.000321	9.168	2.76979710448
0.000322	9.158	2.75118810698
0.000323	9.144	2.76030143281
0.000324	9.07	2.78443890218
0.000325	9.094	2.79591916907
0.000326	9.09	2.77739086194
0.000327	9.094	2.77653813228
0.000328	9.024	2.73777720058
0.000329	9.0	2.74153241819
0.00033	8.974	2.71685921608
0.000331	8.97	2.71608173662
0.000332	8.936	2.76403762637
0.000333	8.906	2.77076956819
0.000334	8.878	2.7479294023
0.000335	8.868	2.73981313231
0.000336	8.818	2.75261257717
0.000337	8.78	2.74728957338
0.000338	8.74	2.71816114313
0.000339	8.732	2.75393827091
0.00034	8.72	2.73598245608
0.000341	8.678	2.7426840868
0.000342	8.68	2.74401166178
0.000343	8.66	2.73722487202
0.000344	8.624	2.71709845239
0.000345	8.63	2.75047268665
0.000346	8.606	2.75731100894
0.000347	8.566	2.75928324026
0.000348	8.574	2.73432331665
0.000349	8.526	2.7585003172
0.00035	8.49	2.75642884907
0.000351	8.486	2.76148583194
0.000352	8.466	2.74751596902
0.000353	8.452	2.77411174973
0.000354	8.404	2.7793495642
0.000355	8.394	2.78473768962
0.000356	8.368	2.79795925632
0.000357	8.35	2.81842154406
0.000358	8.362	2.81548503814
0.000359	8.306	2.81289246151
0.00036	8.316	2.8341037384
0.000361	8.29	2.83723456908
0.000362	8.262	2.84769310144
0.000363	8.218	2.83239757096
0.000364	8.232	2.83163839499
0.000365	8.2	2.79714139793
0.000366	8.156	2.78346259181
0.000367	8.176	2.83496455004
0.000368	8.128	2.84246653454
0.000369	8.102	2.81985744321
0.00037	8.09	2.83723456908
0.000371	8.056	2.81582385813
0.000372	8.07	2.80019642168
0.000373	8.068	2.82194542825
0.000374	8.014	2.80959142937
0.000375	7.986	2.78456531617
0.000376	7.962	2.75110087056
0.000377	7.922	2.74443363921
0.000378	7.86	2.73356909552
0.000379	7.834	2.69934140116
0.00038	7.808	2.72747795591
0.000381	7.804	2.71911456176
0.000382	7.792	2.7115928898
0.000383	7.764	2.69226744585
0.000384	7.738	2.66783732638
0.000385	7.718	2.7089621629
0.000386	7.68	2.70140704078
0.000387	7.622	2.7142431726
0.000388	7.632	2.75328458391
0.000389	7.644	2.74103338177
0.00039	7.624	2.70455615582
0.000391	7.592	2.70287550583
0.000392	7.538	2.7335976295
0.000393	7.534	2.6945953314
0.000394	7.506	2.66645157466
0.000395	7.506	2.64158361594
0.000396	7.496	2.67917599273
0.000397	7.458	2.71076299222
0.000398	7.442	2.70972987584
0.000399	7.446	2.67938127186
0.0004	7.412	2.65221718568
0.000401	7.412	2.66049920128
0.000402	7.378	2.66591747809
0.000403	7.348	2.64554266645
0.000404	7.332	2.64608692223
0.000405	7.332	2.66266332832
0.000406	7.308	2.69464951339
0.000407	7.27	2.69464283348
0.000408	7.268	2.6593563131
0.000409	7.244	2.62611195496
0.00041	7.21	2.61264234062
0.000411	7.206	2.63809855767
0.000412	7.19	2.68587043619
0.000413	7.168	2.64722042905
0.000414	7.15	2.64641266623
0.000415	7.14	2.62457615626
0.000416	7.112	2.60604220994
0.000417	7.088	2.61997251894
0.000418	7.064	2.61455617649
0.000419	7.032	2.63874515632
0.00042	7.02	2.64113611917
0.000421	6.994	2.62182455553
0.000422	6.952	2.60340085273
0.000423	6.946	2.6166933332
0.000424	6.93	2.58478238929
0.000425	6.908	2.61372071959
0.000426	6.868	2.59895671376
0.000427	6.84	2.57495631031
0.000428	6.83	2.57237244582
0.000429	6.814	2.55644362347
0.00043	6.804	2.55373921926
0.000431	6.818	2.59014980262
0.000432	6.788	2.58283874835
0.000433	6.772	2.60077219302
0.000434	6.76	2.58889938005
0.000435	6.738	2.55369457845
0.000436	6.69	2.55458411488
0.000437	6.666	2.58658926001
0.000438	6.676	2.55167082517
0.000439	6.648	2.55657896416
0.00044	6.638	2.56806464093
0.000441	6.632	2.57848327511
0.000442	6.628	2.59492119341
0.000443	6.604	2.61059073775
0.000444	6.596	2.60245730032
0.000445	6.55	2.57749878758
0.000446	6.534	2.58241050184
0.000447	6.53	2.5583393051
0.000448	6.506	2.56709251878
0.000449	6.496	2.54675950965
0.00045	6.47	2.53240991942
0.000451	6.446	2.55638103576
0.000452	6.428	2.54181352581
0.000453	6.42	2.51149357953
0.000454	6.418	2.53441827645
0.000455	6.438	2.54207710347
0.000456	6.404	2.5370817882
0.000457	6.386	2.52764791852
0.000458	6.344	2.52619555854
0.000459	6.328	2.53543211307
0.00046	6.306	2.52197620925
0.000461	6.288	2.50700139609
0.000462	6.294	2.51466975963
0.000463	6.272	2.49680115348
0.000464	6.226	2.48493943588
0.000465	6.22	2.51388146101
0.000466	6.208	2.51012669003
0.000467	6.2	2.51634655801
0.000468	6.154	2.50245559401
0.000469	6.156	2.49873247868
0.00047	6.15	2.49309045163
0.000471	6.174	2.51072180856
0.000472	6.156	2.48750155779
0.000473	6.126	2.47510080603
0.000474	6.11	2.45802766461
0.000475	6.096	2.42791762628
0.000476	6.086	2.41051944609
0.000477	6.072	2.42132525696
0.000478	6.066	2.40117554544
0.000479	6.04	2.4187600129
0.00048	6.016	2.40992613995
0.000481	5.986	2.39286522813
0.000482	5.944	2.37505031526
0.000483	5.9	2.37865508218
0.000484	5.904	2.36448387603
0.000485	5.88	2.32929173785
0.000486	5.878	2.34075116149
0.000487	5.856	2.38228125963
0.000488	5.828	2.38042349173
0.000489	5.82	2.38151212468
0.00049	5.822	2.38711457622
0.000491	5.786	2.38583402608
0.000492	5.76	2.39716499224
0.000493	5.76	2.42948554225
0.000494	5.752	2.4393638515
0.000495	5.752	2.43197368407
0.000496	5.754	2.44243403186
0.000497	5.74	2.4340090386
0.000498	5.71	2.41700227555
0.000499	5.678	2.40381280469
0.0005	5.708	2.41882946898
0.000501	5.694	2.41668450568
0.000502	5.682	2.41016099047
0.000503	5.638	2.39894893651
0.000504	5.65	2.40572234474
0.000505	5.62	2.39991666522
0.000506	5.62	2.37646796738
0.000507	5.64	2.38126017058
0.000508	5.596	2.39097971551
0.000509	5.582	2.39066434281
0.00051	5.568	2.37431590148
0.000511	5.582	2.39484362746
0.000512	5.566	2.39032299073
0.000513	5.542	2.38584073232
0.000514	5.508	2.4037337623
0.000515	5.494	2.38536454237
0.000516	5.486	2.36512240698
0.000517	5.492	2.36261211374
0.000518	5.5	2.36093201935
0.000519	5.466	2.36998818562
0.00052	5.418	2.35781169732
0.000521	5.388	2.33954183549
0.000522	5.362	2.34242523894
0.000523	5.308	2.29545986678
0.000524	5.302	2.29930337276
0.000525	5.286	2.30134830045
0.000526	5.26	2.28656948287
0.000527	5.214	2.29699891162
0.000528	5.2	2.30564524591
0.000529	5.172	2.29922073755
0.00053	5.15	2.27673011137
0.000531	5.146	2.26377649073
0.000532	5.126	2.25346932528
0.000533	5.132	2.2624270154
0.000534	5.138	2.2660441302
0.000535	5.146	2.24158069228
0.000536	5.142	2.2364784819
0.000537	5.132	2.24823842152
0.000538	5.108	2.24774019851
0.000539	5.084	2.24698553622
0.00054	5.084	2.2514315446
0.000541	5.072	2.26159589671
0.000542	5.06	2.24953328493
0.000543	5.038	2.24956795852
0.000544	5.03	2.24523940817
0.000545	5.028	2.26079985846
0.000546	5.012	2.24852307082
0.000547	4.994	2.23650709813
0.000548	5.008	2.25387133617
0.000549	4.978	2.26484348245
0.00055	4.984	2.2750261537
0.000551	4.982	2.28684848645
0.000552	5.008	2.25298379932
0.000553	4.988	2.21627074158
0.000554	4.982	2.20038087612
0.000555	4.974	2.18296220764
0.000556	4.962	2.1937538604
0.000557	4.94	2.19918166598
0.000558	4.934	2.20491360375
0.000559	4.896	2.20662275888
0.00056	4.886	2.20567540676
0.000561	4.872	2.22791741319
0.000562	4.852	2.19501617306
0.000563	4.83	2.16727940054
0.000564	4.844	2.17339918101
0.000565	4.828	2.18321231217
0.000566	4.818	2.22909757525
0.000567	4.796	2.20235873554
0.000568	4.794	2.18072556733
0.000569	4.748	2.15139396671
0.00057	4.746	2.14603914223
0.000571	4.744	2.17036033875
0.000572	4.75	2.15209200547
0.000573	4.738	2.14600931964
0.000574	4.744	2.14533540501
0.000575	4.74	2.13644564639
0.000576	4.722	2.12243162434
0.000577	4.702	2.14130707746
0.000578	4.66	2.13457255674
0.000579	4.634	2.13448916605
0.00058	4.62	2.1371944226
0.000581	4.608	2.13408903282
0.000582	4.614	2.14779049258
0.000583	4.582	2.13711862095
0.000584	4.584	2.1342314776
0.000585	4.556	2.1295220121
0.000586	4.56	2.11811236718
0.000587	4.546	2.10520402812
0.000588	4.528	2.1036197375
0.000589	4.524	2.11315498722
0.00059	4.5	2.10665611812
0.000591	4.498	2.1180169971
0.000592	4.476	2.09414039644
0.000593	4.484	2.08943628761
0.000594	4.484	2.08272513789
0.000595	4.5	2.06542973737
0.000596	4.478	2.04975998595
0.000597	4.47	2.06521185354
0.000598	4.462	2.06991690654
0.000599	4.452	2.08127268756
0.0006	4.456	2.0571980945
0.000601	4.438	2.06062029496
0.000602	4.422	2.0620174587
0.000603	4.39	2.09902358253
0.000604	4.392	2.10483633568
0.000605	4.374	2.09621659186
0.000606	4.356	2.0854889115
0.000607	4.354	2.06994782543
0.000608	4.322	2.05482748668
0.000609	4.306	2.05337867915
0.00061	4.27	2.05939311449
0.000611	4.26	2.08528175554
0.000612	4.24	2.09055016682
0.000613	4.216	2.08934056582
0.000614	4.188	2.10158416439
0.000615	4.186	2.12964879734
0.000616	4.184	2.11993962178
0.000617	4.184	2.10288944075
0.000618	4.154	2.11146489433
0.000619	4.13	2.1083405797
0.00062	4.144	2.13992149389
0.000621	4.14	2.13831709529
0.000622	4.138	2.12390112764
0.000623	4.136	2.1103326752
0.000624	4.126	2.13028730457
0.000625	4.12	2.11603402619
0.000626	4.092	2.11081406097
0.000627	4.088	2.10908890282
0.000628	4.09	2.09807054219
0.000629	4.074	2.07087517731
0.00063	4.052	2.06719520123
0.000631	4.08	2.0855694666
0.000632	4.056	2.09782363415
0.000633	4.056	2.08059222338
0.000634	4.05	2.07352357112
0.000635	4.018	2.08654642891
0.000636	4.012	2.08227183624
0.000637	4.008	2.06589835181
0.000638	3.978	2.03899877391
0.000639	3.936	2.02876908494
0.00064	3.922	2.02877204239
0.000641	3.9	2.03813640368
0.000642	3.904	2.03734729489
0.000643	3.892	2.03772814674
0.000644	3.874	2.04208814697
0.000645	3.88	2.02425294862
0.000646	3.862	2.01567755358
0.000647	3.858	2.02825935225
0.000648	3.838	2.02577293891
0.000649	3.81	2.02630205053
0.00065	3.794	2.01582836571
0.000651	3.794	2.00986666224
0.000652	3.76	1.99559514932
0.000653	3.766	1.97667498593
0.000654	3.768	1.96014693327
0.000655	3.782	1.97445587441
0.000656	3.76	1.94894843441
0.000657	3.768	1.94169410567
0.000658	3.764	1.93605371826
0.000659	3.75	1.96354271662
0.00066	3.734	1.94608427361
0.000661	3.73	1.96293148123
0.000662	3.712	1.97612145376
0.000663	3.682	1.97100887872
0.000664	3.676	1.97358151592
0.000665	3.666	1.97343456948
0.000666	3.666	1.95919473254
0.000667	3.672	1.95969793591
0.000668	3.66	1.95356085137
0.000669	3.668	1.9549363161
0.00067	3.666	1.94895972252
0.000671	3.658	1.95372362426
0.000672	3.644	1.9721217001
0.000673	3.644	1.96806097467
0.000674	3.646	1.95055991961
0.000675	3.634	1.9565387806
0.000676	3.612	1.95996326496
0.000677	3.624	1.95821959953
0.000678	3.596	1.95672788093
0.000679	3.582	1.9440360079
0.00068	3.574	1.9184691814
0.000681	3.566	1.93639975212
0.000682	3.538	1.93094691797
0.000683	3.536	1.94645934969
0.000684	3.532	1.95063476848
0.000685	3.484	1.9395215905
0.000686	3.464	1.92891264706
0.000687	3.434	1.91563148857
0.000688	3.444	1.91907894574
0.000689	3.436	1.91361020064
0.00069	3.42	1.92343442831
0.000691	3.434	1.92188553249
0.000692	3.44	1.88531164533
0.000693	3.418	1.88660435704
0.000694	3.406	1.86578776928
0.000695	3.398	1.86322194062
0.000696	3.384	1.86883493118
0.000697	3.376	1.85219437425
0.000698	3.382	1.85258630028
0.000699	3.392	1.85535333562
0.0007	3.37	1.86898368104
0.000701	3.348	1.85658180536
0.000702	3.346	1.87037001687
0.000703	3.352	1.87299119058
0.000704	3.312	1.84571287041
0.000705	3.308	1.86578026573
0.000706	3.312	1.85436134559
0.000707	3.28	1.83019124684
0.000708	3.272	1.82811815811
0.000709	3.264	1.81722425694
0.00071	3.262	1.82026261842
0.000711	3.238	1.81476059027
0.000712	3.222	1.8386723471
0.000713	3.194	1.82876023579
0.000714	3.16	1.83150211575
0.000715	3.158	1.82017471689
0.000716	3.14	1.82329372291
0.000717	3.126	1.82924137281
0.000718	3.126	1.83251848558
0.000719	3.09	1.80163814347
0.00072	3.104	1.79587972871
0.000721	3.082	1.78417375835
0.000722	3.076	1.78387891966
0.000723	3.064	1.77536024513
0.000724	3.048	1.78821027846
0.000725	3.062	1.78722018789
0.000726	3.058	1.79182476822
0.000727	3.06	1.80233182294
0.000728	3.026	1.79257468464
0.000729	3.04	1.78056170912
0.00073	3.028	1.78975305559
0.000731	3.028	1.80865032552
0.000732	3.022	1.7915122104
0.000733	3.022	1.7881599481
0.000734	3.02	1.78314329205
0.000735	3.014	1.79159258762
0.000736	3.0	1.788854382
0.000737	3.01	1.78490896126
0.000738	3.008	1.7731147735
0.000739	2.996	1.75840382165
0.00074	2.976	1.76051810556
0.000741	2.988	1.77759837984
0.000742	2.976	1.77860169796
0.000743	2.972	1.78303561378
0.000744	2.964	1.7884921023
0.000745	2.952	1.75775311122
0.000746	2.946	1.75016684919
0.000747	2.928	1.73632255068
0.000748	2.924	1.73269270213
0.000749	2.906	1.73238679284
0.00075	2.886	1.7067524718
0.000751	2.872	1.69694313399
0.000752	2.876	1.69252001465
0.000753	2.894	1.70843905364
0.000754	2.872	1.68748807403
0.000755	2.86	1.69952934661
0.000756	2.856	1.70389671048
0.000757	2.848	1.70202702681
0.000758	2.824	1.69263817752
0.000759	2.798	1.6772584774
0.00076	2.782	1.67525401059
0.000761	2.784	1.67610978161
0.000762	2.78	1.67558944852
0.000763	2.766	1.6671064753
0.000764	2.772	1.67451963261
0.000765	2.788	1.68138514327
0.000766	2.784	1.69036800727
0.000767	2.772	1.68642106249
0.000768	2.748	1.69366348488
0.000769	2.75	1.67794517193
0.00077	2.734	1.69092992167
0.000771	2.746	1.71157354502
0.000772	2.728	1.71289696129
0.000773	2.71	1.70935660411
0.000774	2.698	1.69670150586
0.000775	2.718	1.67166862745
0.000776	2.714	1.66979160376
0.000777	2.714	1.66979160376
0.000778	2.698	1.65008969453
0.000779	2.694	1.62983557453
0.00078	2.7	1.63156366716
0.000781	2.676	1.60966580382
0.000782	2.678	1.61564723873
0.000783	2.67	1.61279260911
0.000784	2.678	1.60322050885
0.000785	2.648	1.59627566542
0.000786	2.626	1.58054547546
0.000787	2.626	1.60316062826
0.000788	2.604	1.58719374999
0.000789	2.604	1.579615143
0.00079	2.618	1.5659105977
0.000791	2.608	1.58061253949
0.000792	2.594	1.57644029383
0.000793	2.61	1.58173954872
0.000794	2.604	1.57581217155
0.000795	2.594	1.57897561729
0.000796	2.604	1.58340898065
0.000797	2.602	1.59737159108
0.000798	2.592	1.60172906573
0.000799	2.604	1.59849429151
0.0008	2.6	1.57987341265
0.000801	2.592	1.57401905961
0.000802	2.574	1.56733021409
0.000803	2.58	1.57085963727
0.000804	2.592	1.56892829664
0.000805	2.588	1.56660652367
0.000806	2.574	1.56860575034
0.000807	2.56	1.57302256818
0.000808	2.544	1.56462902951
0.000809	2.528	1.55473984962
0.00081	2.508	1.54723495307
0.000811	2.484	1.53419164383
0.000812	2.484	1.53549470855
0.000813	2.462	1.52857973295
0.000814	2.474	1.53144506921
0.000815	2.462	1.51411888569
0.000816	2.46	1.5337535656
0.000817	2.468	1.5300248364
0.000818	2.448	1.5346973643
0.000819	2.454	1.53097485283
0.00082	2.442	1.5448741049
0.000821	2.448	1.55154632544
0.000822	2.424	1.53890350575
0.000823	2.406	1.5274698033
0.000824	2.394	1.52799345548
0.000825	2.384	1.53249600326
0.000826	2.374	1.53431548255
0.000827	2.37	1.52482785914
0.000828	2.37	1.52875766556
0.000829	2.362	1.53719094455
0.00083	2.352	1.52580994885
0.000831	2.338	1.51385468259
0.000832	2.34	1.51142317039
0.000833	2.348	1.51489141525
0.000834	2.346	1.49608956951
0.000835	2.354	1.48885324999
0.000836	2.308	1.48766125176
0.000837	2.276	1.48990737967
0.000838	2.272	1.47987026458
0.000839	2.27	1.48091188124
0.00084	2.25	1.46816211639
0.000841	2.248	1.46509248855
0.000842	2.244	1.46849038131
0.000843	2.246	1.46611186476
0.000844	2.232	1.47721900881
0.000845	2.222	1.46721368587
0.000846	2.222	1.47536978416
0.000847	2.246	1.47969050818
0.000848	2.246	1.49849391056
0.000849	2.256	1.49213404224
0.00085	2.24	1.49077161229
0.000851	2.228	1.48593943349
0.000852	2.212	1.4611830823
0.000853	2.214	1.46020683466
0.000854	2.204	1.43888290003
0.000855	2.178	1.42909621789
0.000856	2.172	1.42632955519
0.000857	2.16	1.41081536708
0.000858	2.142	1.4049327386
0.000859	2.166	1.40657171875
0.00086	2.152	1.40602133696
0.000861	2.132	1.39949133616
0.000862	2.116	1.39231605607
0.000863	2.134	1.4085609678
0.000864	2.132	1.40377206127
0.000865	2.118	1.40145495825
0.000866	2.11	1.39495519641
0.000867	2.11	1.39781973087
0.000868	2.094	1.40611663812
0.000869	2.088	1.40151917575
0.00087	2.09	1.40779970166
0.000871	2.082	1.44335581199
0.000872	2.088	1.4478452956
0.000873	2.078	1.44080394225
0.000874	2.084	1.4397722042
0.000875	2.064	1.41276466547
0.000876	2.046	1.39136048528
0.000877	2.04	1.39370011121
0.000878	2.042	1.40578661254
0.000879	2.04	1.41647449677
0.00088	2.034	1.42718043709
0.000881	2.018	1.43166895615
0.000882	2.018	1.4386368548
0.000883	2.008	1.43803198852
0.000884	1.994	1.4247680513
0.000885	2.004	1.42407303184
0.000886	1.984	1.42117697702
0.000887	1.974	1.41326713681
0.000888	1.972	1.39971997199
0.000889	1.974	1.39474872289
0.00089	1.982	1.40059844352
0.000891	1.962	1.38439734181
0.000892	1.968	1.37803338131
0.000893	1.968	1.36929763017
0.000894	1.964	1.37357344179
0.000895	1.968	1.38671410175
0.000896	1.968	1.35608849269
0.000897	1.964	1.36480914417
0.000898	1.956	1.34687193155
0.000899	1.95	1.35185058346
0.0009	1.948	1.35251469493
0.000901	1.944	1.35678443387
0.000902	1.944	1.35678443387
0.000903	1.942	1.35743729137
0.000904	1.922	1.35052434262
0.000905	1.928	1.36338402514
0.000906	1.908	1.36364804843
0.000907	1.902	1.35218194042
0.000908	1.884	1.33811210293
0.000909	1.89	1.34532523949
0.00091	1.89	1.3512586725
0.000911	1.888	1.35035402765
0.000912	1.888	1.34887212144
0.000913	1.876	1.33888909175
0.000914	1.856	1.34731733456
0.000915	1.852	1.33794469243
0.000916	1.844	1.3430055845
0.000917	1.854	1.34487322823
0.000918	1.822	1.3410130499
0.000919	1.83	1.32404682697
0.00092	1.828	1.31697228521
0.000921	1.82	1.30061523903
0.000922	1.816	1.30005538344
0.000923	1.82	1.30828131531
0.000924	1.8	1.2976902558
0.000925	1.816	1.30925322226
0.000926	1.83	1.32857066052
0.000927	1.824	1.33154947336
0.000928	1.82	1.31742172443
0.000929	1.81	1.31373513312
0.00093	1.808	1.30504252804
0.000931	1.808	1.30657414638
0.000932	1.8	1.31301180497
0.000933	1.798	1.31194359635
0.000934	1.798	1.29352077679
0.000935	1.784	1.28737873215
0.000936	1.78	1.29599382715
0.000937	1.784	1.29666649529
0.000938	1.782	1.28626435852
0.000939	1.78	1.26791166885
0.00094	1.786	1.26972595468
0.000941	1.782	1.27533368183
0.000942	1.79	1.27824097885
0.000943	1.78	1.27734098815
0.000944	1.778	1.27464347957
0.000945	1.764	1.2744818555
0.000946	1.76	1.27373466625
0.000947	1.76	1.26901536634
0.000948	1.744	1.27846157549
0.000949	1.74	1.27451951731
0.00095	1.734	1.28500739297
0.000951	1.732	1.276
0.000952	1.75	1.30364872569
0.000953	1.748	1.30249606525
0.000954	1.736	1.30472372554
0.000955	1.728	1.30154369884
0.000956	1.718	1.28470852725
0.000957	1.712	1.29191950214
0.000958	1.708	1.28480971354
0.000959	1.714	1.296226832
0.00096	1.732	1.30697207315
0.000961	1.724	1.29299033252
0.000962	1.718	1.28937038899
0.000963	1.702	1.28732124973
0.000964	1.722	1.2902387376
0.000965	1.714	1.27287234238
0.000966	1.702	1.27011653009
0.000967	1.698	1.26917138323
0.000968	1.698	1.25331400694
0.000969	1.698	1.25011839439
0.00097	1.694	1.25074537776
0.000971	1.7	1.24659536338
0.000972	1.686	1.24715837006
0.000973	1.68	1.2367699867
0.000974	1.682	1.24132026488
0.000975	1.686	1.24715837006
0.000976	1.678	1.25471749808
0.000977	1.666	1.25795230434
0.000978	1.648	1.25223639941
0.000979	1.644	1.24630012437
0.00098	1.628	1.24483573213
0.000981	1.628	1.2400064516
0.000982	1.628	1.24322805631
0.000983	1.614	1.2429818985
0.000984	1.608	1.25472546798
0.000985	1.622	1.26139446645
0.000986	1.61	1.26091236809
0.000987	1.6	1.26015872016
0.000988	1.59	1.25932521614
0.000989	1.596	1.25729232878
0.00099	1.59	1.24975997696
0.000991	1.594	1.25106514619
0.000992	1.584	1.25337304902
0.000993	1.58	1.24883946126
0.000994	1.58	1.26317061397
0.000995	1.562	1.24826119062
0.000996	1.556	1.2485447529
0.000997	1.554	1.24863285236
0.000998	1.558	1.24685043209
0.000999	1.556	1.25014559152
0.001	1.566	1.24484697855
0.001001	1.558	1.23070548873
0.001002	1.542	1.22320725963
0.001003	1.546	1.22306336712
0.001004	1.538	1.21183992342
0.001005	1.52	1.20399335546
0.001006	1.512	1.2074170779
0.001007	1.512	1.20077308431
0.001008	1.504	1.189110592
0.001009	1.508	1.19579931427
0.00101	1.492	1.19913969161
0.001011	1.494	1.18910218232
0.001012	1.498	1.18911563777
0.001013	1.488	1.18061678795
0.001014	1.486	1.18397804034
0.001015	1.474	1.18546362239
0.001016	1.456	1.17305754335
0.001017	1.452	1.16606003276
0.001018	1.452	1.16090309673
0.001019	1.424	1.1420262694
0.00102	1.42	1.14350338871
0.001021	1.42	1.1417530381
0.001022	1.414	1.14131678337
0.001023	1.4	1.14717043198
0.001024	1.41	1.14625477098
0.001025	1.396	1.12924045269
0.001026	1.398	1.13295895777
0.001027	1.39	1.13397530837
0.001028	1.386	1.14061562325
0.001029	1.388	1.13905926097
0.00103	1.374	1.12877101309
0.001031	1.364	1.11512510509
0.001032	1.37	1.11045035909
0.001033	1.376	1.11831301522
0.001034	1.374	1.11808944186
0.001035	1.364	1.11691718583
0.001036	1.358	1.11437695597
0.001037	1.35	1.09155851882
0.001038	1.332	1.08156183365
0.001039	1.32	1.09068785635
0.00104	1.31	1.09082537558
0.001041	1.284	1.08413283319
0.001042	1.294	1.07310950047
0.001043	1.284	1.07300698973
0.001044	1.274	1.07653332508
0.001045	1.272	1.08167277862
0.001046	1.262	1.07580481501
0.001047	1.248	1.07074553466
0.001048	1.254	1.06088830703
0.001049	1.262	1.0702130629
0.00105	1.266	1.07109476705
0.001051	1.258	1.07304985905
0.001052	1.26	1.07349895203
0.001053	1.252	1.06418795332
0.001054	1.242	1.06368980441
0.001055	1.24	1.07070070515
0.001056	1.244	1.06979624228
0.001057	1.254	1.07400372439
0.001058	1.228	1.06019620826
0.001059	1.23	1.05503554442
0.00106	1.226	1.0596810841
0.001061	1.22	1.05811152531
0.001062	1.222	1.06052628445
0.001063	1.226	1.06156676662
0.001064	1.222	1.05674784126
0.001065	1.226	1.06156676662
0.001066	1.23	1.05692951515
0.001067	1.232	1.06309736149
0.001068	1.236	1.06409773987
0.001069	1.238	1.06834264167
0.00107	1.234	1.0579432877
0.001071	1.248	1.05380074018
0.001072	1.25	1.06183802908
0.001073	1.25	1.06559842342
0.001074	1.244	1.06417291828
0.001075	1.236	1.05844414118
0.001076	1.224	1.04394635878
0.001077	1.216	1.04563091003
0.001078	1.21	1.03821962994
0.001079	1.214	1.04699761222
0.00108	1.208	1.04342512908
0.001081	1.212	1.04644923432
0.001082	1.206	1.04477940255
0.001083	1.2	1.04880884817
0.001084	1.198	1.05773153494
0.001085	1.19	1.04971424683
0.001086	1.182	1.04540709774
0.001087	1.18	1.03903801663
0.001088	1.17	1.0300970828
0.001089	1.154	1.0130567605
0.00109	1.152	1.02220154568
0.001091	1.144	1.02140295672
0.001092	1.14	1.03363436475
0.001093	1.132	1.03661757654
0.001094	1.13	1.02620660688
0.001095	1.136	1.02054103298
0.001096	1.132	1.02887122615
0.001097	1.138	1.04448839151
0.001098	1.126	1.04791411862
0.001099	1.126	1.04217273041
0.0011	1.116	1.04045374717
0.001101	1.11	1.03821962994
0.001102	1.1	1.02664502142
0.001103	1.112	1.04089192523
0.001104	1.104	1.02819453412
0.001105	1.098	1.02781126672
0.001106	1.07	1.01049492824
0.001107	1.058	1.00530393414
0.001108	1.056	1.00043190673
0.001109	1.06	1.00816665289
0.00111	1.054	1.011476149
0.001111	1.054	1.01345152819
0.001112	1.05	1.01365674664
0.001113	1.052	1.01847729479
0.001114	1.05	1.01562788461
0.001115	1.048	1.01276650814
0.001116	1.044	1.00302741737
0.001117	1.028	0.997605132304
0.001118	1.018	0.992812167532
0.001119	1.02	0.99579114276
0.00112	1.008	0.971563688082
0.001121	1.006	0.976710806739
0.001122	1.004	0.98386177891
0.001123	1.004	0.977744342863
0.001124	1.002	0.978772700886
0.001125	1.006	0.976710806739
0.001126	1.002	0.964363002194
0.001127	1.002	0.97056478403
0.001128	1.006	0.972606806474
0.001129	1.014	0.976628895743
0.00113	1.014	0.984786271228
0.001131	1.008	0.985868145342
0.001132	1.006	0.988920623711
0.001133	1.008	0.981802424116
0.001134	1.008	0.983837384937
0.001135	1.006	0.984867503779
0.001136	0.998	0.978772700886
0.001137	0.998	0.98285095513
0.001138	0.992	0.983837384937
0.001139	1.002	0.98285095513
0.00114	1.002	0.98285095513
0.001141	1.006	0.982834675823
0.001142	0.992	0.977719796261
0.001143	0.984	0.977621603689
0.001144	0.976	0.973357077336
0.001145	0.982	0.978609217206
0.001146	0.976	0.975409657529
0.001147	0.968	0.9833493784
0.001148	0.97	0.990504921744
0.001149	0.974	0.996656410204
0.00115	0.97	1.00254675701
0.001151	0.958	0.986020283767
0.001152	0.968	0.999487868861
0.001153	0.97	1.00054984883
0.001154	0.966	0.996415575952
0.001155	0.964	0.995341147547
0.001156	0.96	0.993176721435
0.001157	0.948	0.959841653608
0.001158	0.952	0.951680618695
0.001159	0.944	0.942795842163
0.00116	0.946	0.948200400759
0.001161	0.936	0.950738660201
0.001162	0.926	0.951064666571
0.001163	0.928	0.945947144401
0.001164	0.934	0.951653298213
0.001165	0.926	0.946849512858
0.001166	0.928	0.939582886179
0.001167	0.922	0.935903841214
0.001168	0.922	0.931620094244
0.001169	0.924	0.93499946524
0.00117	0.922	0.940168070081
0.001171	0.928	0.94805906989
0.001172	0.922	0.946528393658
0.001173	0.924	0.951957982266
0.001174	0.908	0.944211840637
0.001175	0.902	0.940423308941
0.001176	0.896	0.93658101625
0.001177	0.876	0.919034275748
0.001178	0.878	0.920389048175
0.001179	0.882	0.929556883682
0.00118	0.874	0.934945987745
0.001181	0.864	0.932471983493
0.001182	0.862	0.92679879154
0.001183	0.854	0.914704323812
0.001184	0.856	0.916113530082
0.001185	0.854	0.916888215651
0.001186	0.852	0.91328856338
0.001187	0.846	0.915578505645
0.001188	0.84	0.909065454189
0.001189	0.848	0.917003816786
0.00119	0.848	0.914820200914
0.001191	0.846	0.915578505645
0.001192	0.83	0.917115041857
0.001193	0.834	0.926522530757
0.001194	0.842	0.930073115405
0.001195	0.836	0.923636292054
0.001196	0.83	0.917115041857
0.001197	0.83	0.919293206763
0.001198	0.834	0.926522530757
0.001199	0.834	0.926522530757
0.0012	0.834	0.922195207101
0.001201	0.84	0.935093578205
0.001202	0.832	0.922917114372
0.001203	0.834	0.915665877927
0.001204	0.822	0.915595980769
0.001205	0.816	0.915502048059
0.001206	0.814	0.902997231446
0.001207	0.822	0.902394592182
0.001208	0.818	0.914809269739
0.001209	0.816	0.926360620925
0.00121	0.82	0.920651942919
0.001211	0.816	0.90892463934
0.001212	0.81	0.913181252545
0.001213	0.806	0.907944932251
0.001214	0.796	0.882260732437
0.001215	0.79	0.888763185556
0.001216	0.798	0.908402994271
0.001217	0.802	0.915858067607
0.001218	0.798	0.912795705511
0.001219	0.802	0.902660512042
0.00122	0.802	0.895988839216
0.001221	0.8	0.89888820217
0.001222	0.806	0.905739476892
0.001223	0.806	0.903528638174
0.001224	0.804	0.904203516914
0.001225	0.806	0.903528638174
0.001226	0.804	0.895312236038
0.001227	0.8	0.892188320928
0.001228	0.792	0.885853260986
0.001229	0.794	0.887448026647
0.00123	0.794	0.882929215736
0.001231	0.788	0.882641490074
0.001232	0.782	0.863988425848
0.001233	0.778	0.855988317677
0.001234	0.782	0.85233561465
0.001235	0.776	0.849602259884
0.001236	0.764	0.839228216875
0.001237	0.76	0.840476055578
0.001238	0.748	0.834563358889
0.001239	0.74	0.827284715198
0.00124	0.738	0.830274653353
0.001241	0.734	0.829001809407
0.001242	0.738	0.837469999463
0.001243	0.74	0.848763806957
0.001244	0.738	0.856362072957
0.001245	0.742	0.869158213446
0.001246	0.736	0.86850676451
0.001247	0.746	0.870335567468
0.001248	0.73	0.860871651293
0.001249	0.72	0.851821577562
0.00125	0.72	0.856504524215
0.001251	0.714	0.858023309707
0.001252	0.712	0.863166264401
0.001253	0.714	0.858023309707
0.001254	0.714	0.869599908004
0.001255	0.712	0.867787992542
0.001256	0.712	0.86084609542
0.001257	0.728	0.868340946864
0.001258	0.734	0.866743329943
0.001259	0.728	0.863722177555
0.00126	0.732	0.871880725788
0.001261	0.718	0.85233561465
0.001262	0.724	0.850778467052
0.001263	0.718	0.854678887068
0.001264	0.718	0.854678887068
0.001265	0.714	0.853348697778
0.001266	0.706	0.855315146598
0.001267	0.698	0.831141383881
0.001268	0.704	0.841655511477
0.001269	0.706	0.836399426112
0.00127	0.71	0.840178552452
0.001271	0.718	0.845266821779
0.001272	0.712	0.83967612804
0.001273	0.704	0.832096148291
0.001274	0.698	0.823890769459
0.001275	0.7	0.82340755401
0.001276	0.7	0.825832912883
0.001277	0.694	0.82241352129
0.001278	0.696	0.819502287977
0.001279	0.694	0.815085271613
0.00128	0.702	0.832583929703
0.001281	0.706	0.834004796149
0.001282	0.702	0.83498263455
0.001283	0.688	0.833460257001
0.001284	0.682	0.827572353332
0.001285	0.694	0.827262956985
0.001286	0.68	0.813387976307
0.001287	0.678	0.816281814081
0.001288	0.678	0.816281814081
0.001289	0.672	0.815117169492
0.00129	0.668	0.813496158565
0.001291	0.668	0.81595097892
0.001292	0.662	0.812253654963
0.001293	0.658	0.815497394233
0.001294	0.666	0.821245395725
0.001295	0.668	0.818398435971
0.001296	0.666	0.818806448436
0.001297	0.662	0.817163386356
0.001298	0.66	0.810185164021
0.001299	0.656	0.813427316974
0.0013	0.65	0.809629544915
0.001301	0.648	0.805044098171
0.001302	0.654	0.808878235583
0.001303	0.648	0.80005999775
0.001304	0.642	0.796138178961
0.001305	0.638	0.786737567426
0.001306	0.636	0.794672259488
0.001307	0.638	0.794327388424
0.001308	0.624	0.786526541192
0.001309	0.62	0.79724525712
0.00131	0.622	0.79442809618
0.001311	0.616	0.790280962696
0.001312	0.618	0.797543729209
0.001313	0.618	0.79251246047
0.001314	0.614	0.795615485018
0.001315	0.612	0.79085776218
0.001316	0.608	0.79895932312
0.001317	0.604	0.796984316031
0.001318	0.61	0.79868642157
0.001319	0.598	0.790187319564
0.00132	0.598	0.787652207513
0.001321	0.6	0.80249610591
0.001322	0.604	0.811901471855
0.001323	0.598	0.800247461727
0.001324	0.584	0.781629068037
0.001325	0.58	0.779487010796
0.001326	0.578	0.782250599233
0.001327	0.584	0.794319834827
0.001328	0.578	0.789883535719
0.001329	0.576	0.779887171327
0.00133	0.568	0.772901028593
0.001331	0.562	0.770815152939
0.001332	0.554	0.758342930342
0.001333	0.552	0.763738175031
0.001334	0.552	0.755841253174
0.001335	0.546	0.758870212882
0.001336	0.546	0.753580785318
0.001337	0.534	0.740840063711
0.001338	0.534	0.735420967882
0.001339	0.528	0.73021640628
0.00134	0.532	0.730052052939
0.001341	0.542	0.735007482955
0.001342	0.546	0.7374849151
0.001343	0.546	0.7374849151
0.001344	0.554	0.73965126918
0.001345	0.55	0.737224524823
0.001346	0.554	0.736942331529
0.001347	0.552	0.739794566079
0.001348	0.55	0.737224524823
0.001349	0.544	0.734890468029
0.00135	0.55	0.739932429347
0.001351	0.552	0.745181856999
0.001352	0.548	0.745450199544
0.001353	0.542	0.745812308828
0.001354	0.546	0.742888955363
0.001355	0.542	0.740429605027
0.001356	0.544	0.740313447129
0.001357	0.548	0.745450199544
0.001358	0.54	0.737834669828
0.001359	0.536	0.7326008463
0.00136	0.53	0.730136973451
0.001361	0.534	0.738135488918
0.001362	0.54	0.743236167042
0.001363	0.544	0.748374237932
0.001364	0.536	0.738040649287
0.001365	0.534	0.738135488918
0.001366	0.532	0.738224897982
0.001367	0.536	0.740745570355
0.001368	0.542	0.740429605027
0.001369	0.532	0.735510706924
0.00137	0.528	0.73021640628
0.001371	0.52	0.716658914687
0.001372	0.526	0.716466328588
0.001373	0.502	0.694259317546
0.001374	0.494	0.691349405149
0.001375	0.49	0.694190175672
0.001376	0.49	0.694190175672
0.001377	0.488	0.688371992458
0.001378	0.484	0.682454394081
0.001379	0.47	0.670149237111
0.00138	0.458	0.666510314999
0.001381	0.462	0.654641886836
0.001382	0.468	0.658009118478
0.001383	0.476	0.664397471398
0.001384	0.482	0.667589694348
0.001385	0.484	0.673605225633
0.001386	0.478	0.667469849506
0.001387	0.48	0.673498329619
0.001388	0.484	0.673605225633
0.001389	0.48	0.673498329619
0.00139	0.474	0.673293398156
0.001391	0.476	0.670390930726
0.001392	0.474	0.676257347465
0.001393	0.48	0.679411510059
0.001394	0.482	0.679467438513
0.001395	0.478	0.682287329503
0.001396	0.476	0.685145240077
0.001397	0.466	0.684721841334
0.001398	0.468	0.684818224057
0.001399	0.47	0.684908753047
0.0014	0.472	0.682067445345
0.001401	0.47	0.681982404465
0.001402	0.462	0.678642763168
0.001403	0.46	0.681469001496
0.001404	0.448	0.671785680109
0.001405	0.442	0.668308312084
0.001406	0.452	0.660072723266
0.001407	0.452	0.660072723266
0.001408	0.464	0.66686130492
0.001409	0.47	0.667158152165
0.00141	0.468	0.667065214203
0.001411	0.466	0.669958207652
0.001412	0.468	0.673034917371
0.001413	0.464	0.669853715374
0.001414	0.46	0.669626761711
0.001415	0.46	0.657571288911
0.001416	0.462	0.657689896532
0.001417	0.462	0.654641886836
0.001418	0.462	0.648502891281
0.001419	0.466	0.651800583001
0.00142	0.468	0.654962594352
0.001421	0.462	0.645411496644
0.001422	0.464	0.645526141996
0.001423	0.458	0.645163545157
0.001424	0.454	0.644890688412
0.001425	0.45	0.641482657599
0.001426	0.448	0.638197461606
0.001427	0.452	0.641635410494
0.001428	0.452	0.644744910798
0.001429	0.462	0.663743926526
0.00143	0.454	0.657178818892
0.001431	0.45	0.656886595997
0.001432	0.442	0.650104606967
0.001433	0.438	0.649735330731
0.001434	0.438	0.658905152507
0.001435	0.44	0.659090282131
0.001436	0.434	0.649341204607
0.001437	0.434	0.652413979004
0.001438	0.434	0.658516514599
0.001439	0.43	0.658103335351
0.00144	0.43	0.661135387043
0.001441	0.43	0.664153596693
0.001442	0.432	0.667364967615
0.001443	0.426	0.669719344203
0.001444	0.424	0.660472558098
0.001445	0.424	0.660472558098
0.001446	0.43	0.661135387043
0.001447	0.424	0.657437449496
0.001448	0.422	0.660239350539
0.001449	0.42	0.66
0.00145	0.424	0.660472558098
0.001451	0.418	0.647515250786
0.001452	0.418	0.641308038309
0.001453	0.414	0.637655079177
0.001454	0.416	0.63792162528
0.001455	0.41	0.643350604259
0.001456	0.416	0.64416147044
0.001457	0.408	0.643067648074
0.001458	0.408	0.646170256202
0.001459	0.392	0.640574741931
0.00146	0.392	0.634299613747
0.001461	0.396	0.638109708436
0.001462	0.396	0.631810098052
0.001463	0.398	0.632136061303
0.001464	0.396	0.625447040124
0.001465	0.402	0.626415197772
0.001466	0.398	0.62257208418
0.001467	0.386	0.614006514623
0.001468	0.388	0.617621243158
0.001469	0.388	0.617621243158
0.00147	0.39	0.62441973063
0.001471	0.398	0.632136061303
0.001472	0.4	0.635609943283
0.001473	0.394	0.634636904064
0.001474	0.394	0.628302474927
0.001475	0.396	0.628636619996
0.001476	0.39	0.627614531381
0.001477	0.394	0.640908729852
0.001478	0.394	0.640908729852
0.001479	0.392	0.640574741931
0.00148	0.396	0.64744420609
0.001481	0.402	0.64528753281
0.001482	0.404	0.64558810398
0.001483	0.406	0.648971493981
0.001484	0.404	0.648678656964
0.001485	0.4	0.635609943283
0.001486	0.4	0.632455532034
0.001487	0.4	0.6260990337
0.001488	0.404	0.62990792978
0.001489	0.402	0.629599872935
0.00149	0.406	0.63020948898
0.001491	0.398	0.625776317864
0.001492	0.388	0.617621243158
0.001493	0.39	0.62120849962
0.001494	0.386	0.614006514623
0.001495	0.388	0.614374478637
0.001496	0.386	0.614006514623
0.001497	0.386	0.607456994363
0.001498	0.384	0.600453162203
0.001499	0.38	0.599666574023
0.0015	0.376	0.595503148606
0.001501	0.368	0.590403252024
0.001502	0.358	0.584667426833
0.001503	0.366	0.596694226552
0.001504	0.374	0.601767396923
0.001505	0.378	0.602591071955
0.001506	0.374	0.60508181265
0.001507	0.374	0.60508181265
0.001508	0.372	0.604661888993
0.001509	0.372	0.60134515879
0.00151	0.368	0.590403252024
0.001511	0.37	0.59422218067
0.001512	0.37	0.600915967503
0.001513	0.37	0.604235053601
0.001514	0.37	0.604235053601
0.001515	0.374	0.601767396923
0.001516	0.376	0.605494838954
0.001517	0.372	0.598010033361
0.001518	0.372	0.604661888993
0.001519	0.378	0.609192908691
0.00152	0.38	0.612862137842
0.001521	0.372	0.611241359857
0.001522	0.364	0.602912929037
0.001523	0.362	0.602458297312
0.001524	0.362	0.605768932845
0.001525	0.36	0.615142259969
0.001526	0.354	0.607193544103
0.001527	0.36	0.615142259969
0.001528	0.36	0.611882341631
0.001529	0.358	0.611421295017
0.00153	0.356	0.607670963598
0.001531	0.358	0.608141430919
0.001532	0.36	0.611882341631
0.001533	0.354	0.603890718591
0.001534	0.354	0.603890718591
0.001535	0.35	0.602909611799
0.001536	0.346	0.598568291843
0.001537	0.346	0.595217607266
0.001538	0.35	0.596238207431
0.001539	0.344	0.587931968854
0.00154	0.342	0.580548016963
0.001541	0.338	0.579444561628
0.001542	0.332	0.567253029961
0.001543	0.33	0.56665686266
0.001544	0.332	0.567253029961
0.001545	0.342	0.570119285764
0.001546	0.342	0.570119285764
0.001547	0.336	0.564892910205
0.001548	0.34	0.566038867923
0.001549	0.334	0.560753065083
0.00155	0.332	0.560157120815
0.001551	0.334	0.564308426306
0.001552	0.338	0.575982638627
0.001553	0.336	0.575416370987
0.001554	0.34	0.573061951276
0.001555	0.326	0.561893228292
0.001556	0.326	0.565441420485
0.001557	0.328	0.566053001052
0.001558	0.328	0.566053001052
0.001559	0.328	0.566053001052
0.00156	0.332	0.570767903793
0.001561	0.332	0.570767903793
0.001562	0.324	0.568352003603
0.001563	0.322	0.567728808499
0.001564	0.32	0.563560112144
0.001565	0.318	0.552155775121
0.001566	0.322	0.549832701828
0.001567	0.324	0.554097464351
0.001568	0.314	0.554440258279
0.001569	0.314	0.554440258279
0.00157	0.316	0.555107196855
0.001571	0.318	0.555766137867
0.001572	0.318	0.555766137867
0.001573	0.318	0.555766137867
0.001574	0.316	0.555107196855
0.001575	0.308	0.552391165751
0.001576	0.306	0.548054741791
0.001577	0.308	0.552391165751
0.001578	0.312	0.553765293243
0.001579	0.314	0.558035841143
0.00158	0.31	0.549454274713
0.001581	0.312	0.550141799903
0.001582	0.314	0.550821205111
0.001583	0.316	0.551492520348
0.001584	0.318	0.555766137867
0.001585	0.316	0.555107196855
0.001586	0.312	0.550141799903
0.001587	0.318	0.555766137867
0.001588	0.318	0.555766137867
0.001589	0.314	0.554440258279
0.00159	0.314	0.547178215941
0.001591	0.32	0.545527267879
0.001592	0.316	0.54419114289
0.001593	0.308	0.541420354254
0.001594	0.31	0.54580216196
0.001595	0.31	0.542125446737
0.001596	0.31	0.542125446737
0.001597	0.31	0.54580216196
0.001598	0.308	0.54510182535
0.001599	0.304	0.543676374326
0.0016	0.302	0.54295119486
0.001601	0.298	0.54147576123
0.001602	0.298	0.54147576123
0.001603	0.288	0.533906358831
0.001604	0.288	0.533906358831
0.001605	0.288	0.533906358831
0.001606	0.286	0.529342988997
0.001607	0.28	0.526877594893
0.001608	0.278	0.52603802144
0.001609	0.278	0.52603802144
0.00161	0.27	0.518748493974
0.001611	0.274	0.520503602293
0.001612	0.274	0.520503602293
0.001613	0.282	0.527708252731
0.001614	0.29	0.530942558098
0.001615	0.288	0.530147149384
0.001616	0.288	0.533906358831
0.001617	0.282	0.527708252731
0.001618	0.284	0.532300666917
0.001619	0.282	0.527708252731
0.00162	0.282	0.527708252731
0.001621	0.288	0.530147149384
0.001622	0.282	0.527708252731
0.001623	0.28	0.526877594893
0.001624	0.278	0.52603802144
0.001625	0.272	0.523465376123
0.001626	0.27	0.518748493974
0.001627	0.272	0.51963063805
0.001628	0.27	0.514878626474
0.001629	0.264	0.508236165577
0.00163	0.266	0.513073094208
0.001631	0.264	0.508236165577
0.001632	0.264	0.508236165577
0.001633	0.262	0.51122988958
0.001634	0.264	0.512156226165
0.001635	0.266	0.513073094208
0.001636	0.266	0.513073094208
0.001637	0.27	0.518748493974
0.001638	0.27	0.518748493974
0.001639	0.27	0.518748493974
0.00164	0.264	0.508236165577
0.001641	0.266	0.509160092702
0.001642	0.272	0.51963063805
0.001643	0.276	0.521367432815
0.001644	0.276	0.521367432815
0.001645	0.274	0.520503602293
0.001646	0.268	0.517857123153
0.001647	0.264	0.512156226165
0.001648	0.262	0.51122988958
0.001649	0.258	0.509348603611
0.00165	0.26	0.510294032887
0.001651	0.262	0.51122988958
0.001652	0.262	0.51122988958
0.001653	0.266	0.513073094208
0.001654	0.266	0.516956477859
0.001655	0.264	0.516046509532
0.001656	0.264	0.516046509532
0.001657	0.258	0.513260167946
0.001658	0.254	0.507428812741
0.001659	0.25	0.505470078244
0.00166	0.248	0.504475965731
0.001661	0.246	0.503471945594
0.001662	0.25	0.505470078244
0.001663	0.252	0.506454341476
0.001664	0.256	0.508393548346
0.001665	0.252	0.506454341476
0.001666	0.248	0.492438828688
0.001667	0.248	0.492438828688
0.001668	0.246	0.495463419437
0.001669	0.25	0.497493718553
0.00167	0.254	0.499483733469
0.001671	0.248	0.484247870413
0.001672	0.25	0.485283422342
0.001673	0.258	0.501433943805
0.001674	0.252	0.498493731154
0.001675	0.252	0.498493731154
0.001676	0.252	0.498493731154
0.001677	0.244	0.494433008607
0.001678	0.246	0.495463419437
0.001679	0.242	0.493392338814
0.00168	0.236	0.486111098413
0.001681	0.244	0.490371287903
0.001682	0.24	0.484148737476
0.001683	0.24	0.488262224629
0.001684	0.242	0.489321979886
0.001685	0.24	0.488262224629
0.001686	0.242	0.489321979886
0.001687	0.236	0.481979252666
0.001688	0.23	0.474447046571
0.001689	0.228	0.473303285431
0.00169	0.23	0.47021271782
0.001691	0.228	0.46905863173
0.001692	0.224	0.466716187849
0.001693	0.23	0.474447046571
0.001694	0.23	0.474447046571
0.001695	0.234	0.485019587233
0.001696	0.228	0.481680391961
0.001697	0.232	0.483917348315
0.001698	0.226	0.480545523338
0.001699	0.224	0.479399624531
0.0017	0.226	0.480545523338
0.001701	0.228	0.481680391961
0.001702	0.228	0.477510209315
0.001703	0.228	0.477510209315
0.001704	0.228	0.481680391961
0.001705	0.228	0.48581477952
0.001706	0.232	0.488032785784
0.001707	0.228	0.48581477952
0.001708	0.232	0.488032785784
0.001709	0.232	0.488032785784
0.00171	0.232	0.488032785784
0.001711	0.232	0.488032785784
0.001712	0.232	0.488032785784
0.001713	0.232	0.488032785784
0.001714	0.232	0.483917348315
0.001715	0.232	0.483917348315
0.001716	0.232	0.483917348315
0.001717	0.232	0.483917348315
0.001718	0.228	0.481680391961
0.001719	0.22	0.477074417675
0.00172	0.224	0.479399624531
0.001721	0.222	0.478242616252
0.001722	0.224	0.479399624531
0.001723	0.226	0.480545523338
0.001724	0.224	0.470981952945
0.001725	0.224	0.470981952945
0.001726	0.22	0.472863616701
0.001727	0.218	0.471673615968
0.001728	0.216	0.470472103318
0.001729	0.22	0.472863616701
0.00173	0.218	0.471673615968
0.001731	0.22	0.472863616701
0.001732	0.216	0.461891762213
0.001733	0.216	0.461891762213
0.001734	0.214	0.456293765024
0.001735	0.214	0.456293765024
0.001736	0.206	0.451180673345
0.001737	0.208	0.452477623756
0.001738	0.208	0.456876350887
0.001739	0.212	0.459408315118
0.00174	0.212	0.459408315118
0.001741	0.212	0.459408315118
0.001742	0.212	0.450617354304
0.001743	0.216	0.457541254971
0.001744	0.216	0.457541254971
0.001745	0.216	0.457541254971
0.001746	0.216	0.453148982124
0.001747	0.214	0.451889366992
0.001748	0.214	0.451889366992
0.001749	0.212	0.441651446279
0.00175	0.212	0.441651446279
0.001751	0.208	0.43901708395
0.001752	0.214	0.44294920702
0.001753	0.212	0.441651446279
0.001754	0.212	0.441651446279
0.001755	0.208	0.434437567436
0.001756	0.21	0.440340777126
0.001757	0.208	0.43901708395
0.001758	0.208	0.43901708395
0.001759	0.206	0.437680248583
0.00176	0.204	0.43633015023
0.001761	0.202	0.434966665389
0.001762	0.2	0.433589667774
0.001763	0.202	0.439540669336
0.001764	0.202	0.444067562427
0.001765	0.204	0.449871092648
0.001766	0.202	0.448548771038
0.001767	0.198	0.445865450557
0.001768	0.2	0.4472135955
0.001769	0.196	0.439981817806
0.00177	0.196	0.439981817806
0.001771	0.194	0.438593205602
0.001772	0.194	0.438593205602
0.001773	0.19	0.431161222746
0.001774	0.186	0.428256932226
0.001775	0.186	0.428256932226
0.001776	0.186	0.428256932226
0.001777	0.182	0.425295191602
0.001778	0.182	0.425295191602
0.001779	0.182	0.420566284906
0.00178	0.184	0.42207108406
0.001781	0.182	0.420566284906
0.001782	0.182	0.420566284906
0.001783	0.176	0.406231461115
0.001784	0.184	0.417305643384
0.001785	0.182	0.41578359756
0.001786	0.182	0.410945251828
0.001787	0.182	0.410945251828
0.001788	0.182	0.410945251828
0.001789	0.176	0.401277958528
0.00179	0.176	0.401277958528
0.001791	0.174	0.39965485109
0.001792	0.172	0.398015075091
0.001793	0.172	0.398015075091
0.001794	0.17	0.396358423652
0.001795	0.162	0.389558724713
0.001796	0.162	0.389558724713
0.001797	0.168	0.404692475838
0.001798	0.17	0.406324993078
0.001799	0.168	0.409604687473
0.0018	0.164	0.401377627677
0.001801	0.162	0.39969488363
0.001802	0.162	0.39969488363
0.001803	0.162	0.394659346779
0.001804	0.162	0.394659346779
0.001805	0.162	0.394659346779
0.001806	0.164	0.396363469558
0.001807	0.168	0.399719901931
0.001808	0.166	0.392993638625
0.001809	0.17	0.396358423652
0.00181	0.166	0.392993638625
0.001811	0.166	0.392993638625
0.001812	0.172	0.398015075091
0.001813	0.168	0.394684684273
0.001814	0.166	0.392993638625
0.001815	0.164	0.391285062327
0.001816	0.162	0.389558724713
0.001817	0.16	0.387814388593
0.001818	0.158	0.391198159505
0.001819	0.158	0.391198159505
0.00182	0.164	0.396363469558
0.001821	0.164	0.396363469558
0.001822	0.174	0.404628224423
0.001823	0.174	0.404628224423
0.001824	0.164	0.396363469558
0.001825	0.168	0.399719901931
0.001826	0.166	0.398050248084
0.001827	0.164	0.396363469558
0.001828	0.164	0.396363469558
0.001829	0.164	0.396363469558
0.00183	0.166	0.398050248084
0.001831	0.164	0.396363469558
0.001832	0.162	0.389558724713
0.001833	0.162	0.389558724713
0.001834	0.16	0.387814388593
0.001835	0.162	0.389558724713
0.001836	0.154	0.382470913927
0.001837	0.152	0.380652072108
0.001838	0.152	0.380652072108
0.001839	0.148	0.376956230881
0.00184	0.15	0.378813938498
0.001841	0.152	0.380652072108
0.001842	0.146	0.375078658417
0.001843	0.144	0.37318092127
0.001844	0.148	0.382225064589
0.001845	0.15	0.389230009121
0.001846	0.15	0.389230009121
0.001847	0.15	0.389230009121
0.001848	0.152	0.391019181115
0.001849	0.15	0.389230009121
0.00185	0.148	0.387422250264
0.001851	0.15	0.389230009121
0.001852	0.146	0.375078658417
0.001853	0.144	0.37318092127
0.001854	0.144	0.37318092127
0.001855	0.144	0.37318092127
0.001856	0.146	0.375078658417
0.001857	0.146	0.375078658417
0.001858	0.15	0.384057287393
0.001859	0.146	0.375078658417
0.00186	0.146	0.375078658417
0.001861	0.142	0.360327628694
0.001862	0.144	0.367782544447
0.001863	0.142	0.365836028844
0.001864	0.142	0.365836028844
0.001865	0.14	0.363868107973
0.001866	0.138	0.361878432626
0.001867	0.138	0.356308854788
0.001868	0.14	0.358329457343
0.001869	0.14	0.358329457343
0.00187	0.134	0.352198807494
0.001871	0.136	0.354265437208
0.001872	0.136	0.354265437208
0.001873	0.138	0.356308854788
0.001874	0.138	0.356308854788
0.001875	0.136	0.354265437208
0.001876	0.14	0.363868107973
0.001877	0.14	0.363868107973
0.001878	0.14	0.363868107973
0.001879	0.14	0.363868107973
0.00188	0.142	0.365836028844
0.001881	0.144	0.367782544447
0.001882	0.144	0.367782544447
0.001883	0.144	0.367782544447
0.001884	0.144	0.367782544447
0.001885	0.142	0.360327628694
0.001886	0.14	0.358329457343
0.001887	0.14	0.358329457343
0.001888	0.14	0.358329457343
0.001889	0.14	0.358329457343
0.00189	0.14	0.358329457343
0.001891	0.136	0.348574238865
0.001892	0.138	0.35065082347
0.001893	0.13	0.336303434416
0.001894	0.13	0.336303434416
0.001895	0.132	0.338490767969
0.001896	0.13	0.336303434416
0.001897	0.128	0.334089808285
0.001898	0.126	0.331849363417
0.001899	0.124	0.329581552882
0.0019	0.124	0.329581552882
0.001901	0.122	0.327285807819
0.001902	0.12	0.324961536185
0.001903	0.118	0.32260812141
0.001904	0.12	0.324961536185
0.001905	0.116	0.320224920954
0.001906	0.12	0.331058907145
0.001907	0.118	0.328749144486
0.001908	0.114	0.324043206996
0.001909	0.118	0.328749144486
0.00191	0.12	0.331058907145
0.001911	0.124	0.335594994003
0.001912	0.124	0.335594994003
0.001913	0.122	0.333340666586
0.001914	0.126	0.337822438568
0.001915	0.122	0.333340666586
0.001916	0.126	0.337822438568
0.001917	0.126	0.337822438568
0.001918	0.126	0.337822438568
0.001919	0.126	0.337822438568
0.00192	0.126	0.337822438568
0.001921	0.126	0.337822438568
0.001922	0.126	0.337822438568
0.001923	0.126	0.337822438568
0.001924	0.13	0.342198772645
0.001925	0.126	0.337822438568
0.001926	0.124	0.335594994003
0.001927	0.12	0.331058907145
0.001928	0.12	0.331058907145
0.001929	0.122	0.333340666586
0.00193	0.122	0.333340666586
0.001931	0.12	0.331058907145
0.001932	0.118	0.328749144486
0.001933	0.118	0.328749144486
0.001934	0.116	0.326410784136
0.001935	0.11	0.31921779399
0.001936	0.108	0.316758583151
0.001937	0.11	0.31921779399
0.001938	0.108	0.316758583151
0.001939	0.104	0.311743484294
0.00194	0.106	0.314267402064
0.001941	0.106	0.314267402064
0.001942	0.112	0.321645767888
0.001943	0.112	0.321645767888
0.001944	0.108	0.316758583151
0.001945	0.112	0.321645767888
0.001946	0.11	0.31921779399
0.001947	0.114	0.324043206996
0.001948	0.114	0.324043206996
0.001949	0.114	0.324043206996
0.00195	0.112	0.321645767888
0.001951	0.108	0.316758583151
0.001952	0.11	0.31921779399
0.001953	0.11	0.31921779399
0.001954	0.108	0.316758583151
0.001955	0.11	0.31921779399
0.001956	0.112	0.321645767888
0.001957	0.114	0.324043206996
0.001958	0.112	0.321645767888
0.001959	0.114	0.324043206996
0.00196	0.11	0.31921779399
0.001961	0.11	0.312889756943
0.001962	0.11	0.312889756943
0.001963	0.108	0.310380411753
0.001964	0.104	0.305260544453
0.001965	0.106	0.314267402064
0.001966	0.108	0.316758583151
0.001967	0.11	0.31921779399
0.001968	0.112	0.321645767888
0.001969	0.11	0.31921779399
0.00197	0.108	0.316758583151
0.001971	0.108	0.316758583151
0.001972	0.108	0.316758583151
0.001973	0.108	0.316758583151
0.001974	0.11	0.31921779399
0.001975	0.108	0.316758583151
0.001976	0.112	0.321645767888
0.001977	0.114	0.324043206996
0.001978	0.114	0.324043206996
0.001979	0.114	0.324043206996
0.00198	0.11	0.312889756943
0.001981	0.11	0.312889756943
0.001982	0.108	0.310380411753
0.001983	0.108	0.310380411753
0.001984	0.106	0.307837619533
0.001985	0.106	0.307837619533
0.001986	0.108	0.316758583151
0.001987	0.108	0.316758583151
0.001988	0.108	0.316758583151
0.001989	0.106	0.307837619533
0.00199	0.106	0.307837619533
0.001991	0.102	0.30264831075
0.001992	0.104	0.305260544453
0.001993	0.104	0.305260544453
0.001994	0.102	0.30264831075
0.001995	0.104	0.305260544453
0.001996	0.104	0.305260544453
0.001997	0.106	0.307837619533
0.001998	0.108	0.310380411753
[truncated: 8,002 more rows]
