# Supplementary material for: The Influence of Synaptic Size on AMPA Receptor Activation: A Monte Carlo Model
Source: PLoS One. 2015 Jun 24;10(6):e0130924. doi: 10.1371/journal.pone.0130924 (PMC4479604; doi:10.1371/journal.pone.0130924)
Supplement: S1 Dataset — This package contains the experimental data used as basis for the analysis presented in the paper. (ZIP) [file pone.0130924.s001.zip › S1 Simulation data/training/1222_10937_303_406.csv]

time	AMPA.O.mean	AMPA.O.stdev
0.0	0.0	0.0
1e-06	0.0	0.0
2e-06	0.034	0.1919479096
3e-06	0.2	0.48579831206
4e-06	0.426	0.707477208113
5e-06	0.686	0.843447686582
6e-06	1.07	1.03397292034
7e-06	1.5	1.23693168769
8e-06	2.002	1.4387480669
9e-06	2.584	1.61460335687
1e-05	3.29	1.7747957629
1.1e-05	4.018	1.93123690934
1.2e-05	4.782	2.11151035991
1.3e-05	5.552	2.30982596747
1.4e-05	6.426	2.47477756576
1.5e-05	7.108	2.59390362196
1.6e-05	7.896	2.68871419084
1.7e-05	8.698	2.80121330855
1.8e-05	9.494	3.04005986783
1.9e-05	10.368	3.07970388187
2e-05	11.176	3.17946913808
2.1e-05	12.022	3.22637815515
2.2e-05	12.854	3.37293403434
2.3e-05	13.686	3.43677232298
2.4e-05	14.532	3.54075924061
2.5e-05	15.392	3.66746997261
2.6e-05	16.256	3.85207268883
2.7e-05	16.974	3.96047017411
2.8e-05	17.764	4.09540034673
2.9e-05	18.49	4.18591686492
3e-05	19.164	4.24465593423
3.1e-05	19.956	4.2588806041
3.2e-05	20.622	4.35604361778
3.3e-05	21.302	4.47021207551
3.4e-05	22.022	4.62358259362
3.5e-05	22.698	4.62545089694
3.6e-05	23.324	4.73445076012
3.7e-05	23.916	4.86301799298
3.8e-05	24.492	4.91832654467
3.9e-05	25.036	4.97822297612
4e-05	25.604	5.12710288565
4.1e-05	26.188	5.17191028538
4.2e-05	26.672	5.2326299315
4.3e-05	27.17	5.29198450489
4.4e-05	27.646	5.42629560566
4.5e-05	28.15	5.3676344883
4.6e-05	28.682	5.25936079766
4.7e-05	29.012	5.37027522572
4.8e-05	29.424	5.36658401593
4.9e-05	29.88	5.50032726299
5e-05	30.256	5.51928111261
5.1e-05	30.612	5.58582634889
5.2e-05	30.956	5.55788305023
5.3e-05	31.312	5.58843949596
5.4e-05	31.632	5.5767890403
5.5e-05	31.926	5.56924806415
5.6e-05	32.19	5.66514783567
5.7e-05	32.438	5.7510134759
5.8e-05	32.726	5.74516527177
5.9e-05	32.842	5.78282249425
6e-05	33.084	5.77312255196
6.1e-05	33.308	5.72897338098
6.2e-05	33.5	5.76246475043
6.3e-05	33.726	5.75525186243
6.4e-05	33.984	5.78236491412
6.5e-05	34.15	5.74312632631
6.6e-05	34.246	5.75651665506
6.7e-05	34.404	5.80902608016
6.8e-05	34.502	5.84003390401
6.9e-05	34.63	5.87886893884
7e-05	34.726	5.88956059482
7.1e-05	34.816	5.92909301664
7.2e-05	34.964	5.93621967249
7.3e-05	35.024	5.91095795959
7.4e-05	35.158	5.92697528255
7.5e-05	35.238	5.93610613113
7.6e-05	35.324	5.88311346143
7.7e-05	35.482	5.90607111369
7.8e-05	35.58	5.81030119701
7.9e-05	35.584	5.84045751633
8e-05	35.672	5.83338803784
8.1e-05	35.686	5.83192969779
8.2e-05	35.766	5.82333615722
8.3e-05	35.896	5.78836626346
8.4e-05	35.974	5.81113792643
8.5e-05	36.13	5.71603883822
8.6e-05	36.098	5.73135202199
8.7e-05	36.15	5.73720315136
8.8e-05	36.15	5.78407295943
8.9e-05	36.188	5.8117687497
9e-05	36.206	5.84188017679
9.1e-05	36.29	5.79119158723
9.2e-05	36.304	5.86511585563
9.3e-05	36.304	5.84872498926
9.4e-05	36.338	5.82749997855
9.5e-05	36.404	5.81659556786
9.6e-05	36.366	5.85798975759
9.7e-05	36.316	5.91135720457
9.8e-05	36.306	5.98367479063
9.9e-05	36.246	5.98443681561
0.0001	36.2	5.89949150351
0.000101	36.154	5.82016185342
0.000102	36.102	5.74626800628
0.000103	36.118	5.74839768979
0.000104	36.096	5.74062574986
0.000105	36.1	5.76072912052
0.000106	35.968	5.68638514348
0.000107	35.91	5.64144485039
0.000108	35.924	5.5826717618
0.000109	35.978	5.66970157945
0.00011	35.966	5.67070048583
0.000111	35.966	5.68021513677
0.000112	35.938	5.6852577778
0.000113	35.954	5.77095174126
0.000114	35.876	5.8131423516
0.000115	35.818	5.76895796483
0.000116	35.846	5.68456541875
0.000117	35.736	5.66659545053
0.000118	35.686	5.69169605654
0.000119	35.618	5.71174894406
0.00012	35.59	5.70314825338
0.000121	35.464	5.68829535098
0.000122	35.432	5.69011212543
0.000123	35.404	5.70340109058
0.000124	35.352	5.73097688008
0.000125	35.396	5.75979027396
0.000126	35.33	5.77105709554
0.000127	35.206	5.75982326118
0.000128	35.184	5.70316964503
0.000129	35.072	5.69199578355
0.00013	34.98	5.65823293971
0.000131	34.978	5.69925574088
0.000132	34.942	5.75383663306
0.000133	34.866	5.7560441277
0.000134	34.826	5.77613400122
0.000135	34.79	5.7749372291
0.000136	34.652	5.70393688605
0.000137	34.6	5.66815666685
0.000138	34.534	5.65374601481
0.000139	34.51	5.63008880925
0.00014	34.434	5.57867762109
0.000141	34.378	5.61881802517
0.000142	34.33	5.60331152088
0.000143	34.244	5.60146980711
0.000144	34.14	5.57892462756
0.000145	34.152	5.51732688899
0.000146	34.102	5.52698796814
0.000147	34.04	5.51020870748
0.000148	34.058	5.44817730989
0.000149	33.978	5.44330010196
0.00015	33.92	5.50723160944
0.000151	33.85	5.44017462955
0.000152	33.796	5.43271423876
0.000153	33.686	5.42138395615
0.000154	33.618	5.4051897284
0.000155	33.58	5.46073255159
0.000156	33.484	5.46605378678
0.000157	33.416	5.46213731061
0.000158	33.342	5.52096332174
0.000159	33.208	5.51368624425
0.00016	33.186	5.51537886278
0.000161	33.048	5.53224149871
0.000162	33.004	5.43396577096
0.000163	32.86	5.38483054515
0.000164	32.71	5.3139345122
0.000165	32.718	5.30570221554
0.000166	32.628	5.31503678256
0.000167	32.624	5.36046863623
0.000168	32.568	5.37897536711
0.000169	32.494	5.36115323415
0.00017	32.362	5.38060925918
0.000171	32.266	5.4217380977
0.000172	32.192	5.3899105744
0.000173	32.068	5.3489602728
0.000174	32.008	5.32465360376
0.000175	32.01	5.29017012959
0.000176	31.884	5.24733684835
0.000177	31.728	5.28488561844
0.000178	31.648	5.26118769861
0.000179	31.558	5.3106154069
0.00018	31.406	5.24453658582
0.000181	31.338	5.25887402397
0.000182	31.308	5.25139371977
0.000183	31.188	5.24601334348
0.000184	31.142	5.27274463634
0.000185	31.102	5.25010437991
0.000186	31.094	5.26546901994
0.000187	30.918	5.21797623605
0.000188	30.77	5.19548842747
0.000189	30.716	5.17719460712
0.00019	30.668	5.23008374694
0.000191	30.588	5.2301296351
0.000192	30.492	5.2323929516
0.000193	30.454	5.21535080316
0.000194	30.392	5.22324956325
0.000195	30.372	5.23198012229
0.000196	30.28	5.20784024333
0.000197	30.202	5.24987580805
0.000198	30.126	5.28451738572
0.000199	30.034	5.32398760329
0.0002	29.98	5.23140516496
0.000201	29.838	5.21955515346
0.000202	29.688	5.16552572349
0.000203	29.626	5.17166549576
0.000204	29.55	5.16057167376
0.000205	29.502	5.10705355366
0.000206	29.492	5.14606024061
0.000207	29.442	5.20525081048
0.000208	29.388	5.19821661726
0.000209	29.322	5.13870761963
0.00021	29.244	5.13697031333
0.000211	29.196	5.10074347522
0.000212	29.104	5.07909283239
0.000213	29.012	5.0789620987
0.000214	28.874	5.04877450477
0.000215	28.748	5.04980158026
0.000216	28.652	5.02184189317
0.000217	28.532	5.03279008106
0.000218	28.504	5.04757208963
0.000219	28.472	5.04908070841
0.00022	28.456	5.06833937301
0.000221	28.344	5.0578319466
0.000222	28.302	5.03654603871
0.000223	28.216	5.02527053998
0.000224	28.1	5.03686410379
0.000225	28.084	5.01008423083
0.000226	28.044	4.99740572697
0.000227	28.008	5.02234367601
0.000228	27.836	4.97444509468
0.000229	27.802	4.95366490591
0.00023	27.794	4.99595476361
0.000231	27.748	4.96995935597
0.000232	27.694	4.92832263554
0.000233	27.624	4.92205485544
0.000234	27.502	4.88446476085
0.000235	27.456	4.85757799732
0.000236	27.348	4.89519110965
0.000237	27.284	4.90340126851
0.000238	27.22	4.90138755864
0.000239	27.17	4.91824155568
0.00024	27.072	4.92897717584
0.000241	26.99	4.95236307231
0.000242	26.944	4.97602893882
0.000243	26.808	4.97585530336
0.000244	26.778	4.96917659175
0.000245	26.726	4.92777069272
0.000246	26.738	4.93936797576
0.000247	26.666	4.89759573669
0.000248	26.572	4.95830777584
0.000249	26.508	4.94145079911
0.00025	26.436	4.9349674771
0.000251	26.428	4.91048022092
0.000252	26.404	4.88270253036
0.000253	26.286	4.8764950528
0.000254	26.196	4.90199796002
0.000255	26.15	4.88830236381
0.000256	26.084	4.88640399476
0.000257	26.044	4.90490203776
0.000258	25.936	4.91852660865
0.000259	25.818	4.92999756592
0.00026	25.752	4.97297657344
0.000261	25.678	4.98380537341
0.000262	25.66	4.97879503495
0.000263	25.616	4.94211938342
0.000264	25.522	4.8733475148
0.000265	25.506	4.83673071403
0.000266	25.4	4.8522159886
0.000267	25.354	4.87695437748
0.000268	25.254	4.82094223156
0.000269	25.174	4.79997124991
0.00027	25.1	4.76046216244
0.000271	25.016	4.76694283582
0.000272	24.994	4.80936211987
0.000273	24.958	4.80044122972
0.000274	24.888	4.80244271179
0.000275	24.812	4.78044516756
0.000276	24.8	4.78121323515
0.000277	24.766	4.77778651679
0.000278	24.7	4.70340302334
0.000279	24.662	4.6350572812
0.00028	24.616	4.57083624734
0.000281	24.576	4.57648598818
0.000282	24.498	4.56048199207
0.000283	24.436	4.55169243249
0.000284	24.388	4.62660307353
0.000285	24.312	4.53989603405
0.000286	24.282	4.5543908484
0.000287	24.23	4.5809496832
0.000288	24.19	4.5958568298
0.000289	24.124	4.56077011041
0.00029	24.074	4.5856868624
0.000291	24.06	4.59308175412
0.000292	23.986	4.55080256658
0.000293	23.946	4.58727413613
0.000294	23.83	4.54456818631
0.000295	23.708	4.57151353492
0.000296	23.656	4.58755534027
0.000297	23.672	4.60091469167
0.000298	23.544	4.62515556495
0.000299	23.442	4.61807708901
0.0003	23.332	4.55431399884
0.000301	23.25	4.56196229708
0.000302	23.174	4.58952328679
0.000303	23.136	4.54945095588
0.000304	23.042	4.55590122808
0.000305	22.994	4.50532618131
0.000306	22.914	4.54033082495
0.000307	22.848	4.53529447776
0.000308	22.82	4.5254392052
0.000309	22.742	4.52144180544
0.00031	22.676	4.55884020339
0.000311	22.526	4.54767237166
0.000312	22.476	4.5008248133
0.000313	22.4	4.53651848889
0.000314	22.314	4.50637370843
0.000315	22.294	4.47342866267
0.000316	22.27	4.44984269385
0.000317	22.182	4.44262039792
0.000318	22.148	4.48665755323
0.000319	22.062	4.49067433689
0.00032	21.986	4.4968660198
0.000321	21.96	4.48936521125
0.000322	21.882	4.48420293921
0.000323	21.8	4.46855681401
0.000324	21.808	4.44287474503
0.000325	21.782	4.46525206455
0.000326	21.734	4.44468716559
0.000327	21.61	4.45936094076
0.000328	21.548	4.48416056804
0.000329	21.522	4.47364683452
0.00033	21.464	4.45473949856
0.000331	21.43	4.45029212524
0.000332	21.358	4.45307040142
0.000333	21.292	4.43562126427
0.000334	21.278	4.4023534615
0.000335	21.176	4.43993513466
0.000336	21.158	4.45791834829
0.000337	21.096	4.39349337088
0.000338	21.006	4.38291729331
0.000339	20.96	4.36192618003
0.00034	20.908	4.31874240954
0.000341	20.814	4.34228096742
0.000342	20.704	4.30446094186
0.000343	20.608	4.25703370905
0.000344	20.556	4.30103057418
0.000345	20.486	4.32779435741
0.000346	20.426	4.32348516824
0.000347	20.402	4.35159694825
0.000348	20.368	4.34931902716
0.000349	20.358	4.33472444338
0.00035	20.308	4.29896917877
0.000351	20.236	4.31790504759
0.000352	20.168	4.30485493368
0.000353	20.166	4.34723406317
0.000354	20.142	4.36186152921
0.000355	20.068	4.39629116415
0.000356	20.016	4.4117733396
0.000357	19.96	4.37062924531
0.000358	19.908	4.34183555654
0.000359	19.808	4.38122539936
0.00036	19.722	4.3589810736
0.000361	19.696	4.34644498412
0.000362	19.638	4.38303045848
0.000363	19.628	4.34575839181
0.000364	19.596	4.31332632663
0.000365	19.512	4.31113163798
0.000366	19.466	4.3156510517
0.000367	19.45	4.30900220469
0.000368	19.352	4.31927030874
0.000369	19.33	4.30222035698
0.00037	19.302	4.25943611291
0.000371	19.236	4.20574654491
0.000372	19.212	4.21509857536
0.000373	19.16	4.23915085837
0.000374	19.14	4.21430895877
0.000375	19.078	4.16460274216
0.000376	19.048	4.16961580964
0.000377	18.992	4.15595187653
0.000378	18.922	4.12745878235
0.000379	18.842	4.1367905434
0.00038	18.804	4.14892564407
0.000381	18.74	4.11344138162
0.000382	18.708	4.16013653622
0.000383	18.654	4.21405790183
0.000384	18.65	4.24258176114
0.000385	18.578	4.24922534117
0.000386	18.57	4.24701071343
0.000387	18.54	4.22757613769
0.000388	18.486	4.20925219012
0.000389	18.458	4.22471726865
0.00039	18.374	4.20263298421
0.000391	18.416	4.21223741021
0.000392	18.372	4.21492775739
0.000393	18.3	4.25276380722
0.000394	18.278	4.24178217263
0.000395	18.26	4.2166811594
0.000396	18.208	4.19484636191
0.000397	18.13	4.16714530584
0.000398	18.066	4.14603955601
0.000399	17.966	4.07048449205
0.0004	17.898	4.05408386692
0.000401	17.846	4.04453755082
0.000402	17.84	4.06674316868
0.000403	17.802	4.09960924967
0.000404	17.726	4.06680759319
0.000405	17.728	4.05980492142
0.000406	17.72	4.05186376869
0.000407	17.69	4.02764199005
0.000408	17.638	4.03571009861
0.000409	17.6	3.99449621354
0.00041	17.578	3.98496122942
0.000411	17.52	4.03702861025
0.000412	17.414	4.00132528045
0.000413	17.286	3.96083375061
0.000414	17.19	3.91891566635
0.000415	17.142	3.91737616269
0.000416	17.09	3.90971865995
0.000417	17.03	3.94222018665
0.000418	16.934	3.91326513285
0.000419	16.87	3.87931695019
0.00042	16.87	3.91421767407
0.000421	16.834	3.93070528023
0.000422	16.798	3.89014087149
0.000423	16.746	3.87730370232
0.000424	16.682	3.88649919593
0.000425	16.608	3.87792934438
0.000426	16.584	3.89242135438
0.000427	16.548	3.90226805845
0.000428	16.532	3.89832989882
0.000429	16.464	3.87462307844
0.00043	16.45	3.86981911722
0.000431	16.44	3.87122719561
0.000432	16.386	3.83575338102
0.000433	16.374	3.79554001428
0.000434	16.316	3.78313943703
0.000435	16.248	3.77551268042
0.000436	16.256	3.81345827301
0.000437	16.248	3.80401051523
0.000438	16.262	3.84621320262
0.000439	16.182	3.8352152482
0.00044	16.168	3.89560983673
0.000441	16.078	3.88071075964
0.000442	16.02	3.85948183051
0.000443	15.958	3.81997853397
0.000444	15.928	3.76706994891
0.000445	15.84	3.74945329348
0.000446	15.81	3.7584438269
0.000447	15.8	3.78312040517
0.000448	15.792	3.82266085338
0.000449	15.736	3.7908183813
0.00045	15.72	3.77751240898
0.000451	15.706	3.76929224126
0.000452	15.662	3.82567066016
0.000453	15.688	3.81086027033
0.000454	15.608	3.78923950154
0.000455	15.522	3.76583536549
0.000456	15.448	3.75117261666
0.000457	15.418	3.71635251288
0.000458	15.354	3.70846113637
0.000459	15.298	3.70960860469
0.00046	15.32	3.70102688453
0.000461	15.262	3.69233747103
0.000462	15.25	3.68286573201
0.000463	15.234	3.67685245829
0.000464	15.242	3.72228908066
0.000465	15.22	3.68559357499
0.000466	15.19	3.65976775219
0.000467	15.128	3.69697389766
0.000468	15.092	3.69912638335
0.000469	15.052	3.66732818275
0.00047	14.984	3.69428531654
0.000471	14.926	3.72726763193
0.000472	14.812	3.75455137134
0.000473	14.812	3.74868723689
0.000474	14.82	3.76451856152
0.000475	14.778	3.75349383908
0.000476	14.784	3.73541751348
0.000477	14.726	3.71415185473
0.000478	14.736	3.67563654351
0.000479	14.682	3.69660330574
0.00048	14.662	3.73681093983
0.000481	14.618	3.7073003655
0.000482	14.582	3.72280485656
0.000483	14.584	3.72920152311
0.000484	14.564	3.7161679187
0.000485	14.474	3.70746867822
0.000486	14.446	3.70068696325
0.000487	14.392	3.6521686708
0.000488	14.352	3.61830015339
0.000489	14.318	3.61509004037
0.00049	14.312	3.64014505205
0.000491	14.314	3.64902781573
0.000492	14.236	3.59615127602
0.000493	14.232	3.59084613984
0.000494	14.2	3.57826773733
0.000495	14.168	3.6165972958
0.000496	14.142	3.65374273862
0.000497	14.124	3.6628710051
0.000498	14.104	3.65966993047
0.000499	14.05	3.63311161403
0.0005	14.006	3.61136594656
0.000501	14.012	3.61826698849
0.000502	13.984	3.63424600158
0.000503	13.94	3.64477708509
0.000504	13.874	3.65651801582
0.000505	13.888	3.68720164895
0.000506	13.83	3.68036682954
0.000507	13.818	3.68847881924
0.000508	13.736	3.67454813549
0.000509	13.684	3.6965042946
0.00051	13.64	3.67183877642
0.000511	13.614	3.65089085019
0.000512	13.556	3.69091641737
0.000513	13.528	3.6896091934
0.000514	13.462	3.63875748024
0.000515	13.446	3.61816030601
0.000516	13.408	3.61794637882
0.000517	13.326	3.60329349346
0.000518	13.314	3.64354278141
0.000519	13.254	3.63393505721
0.00052	13.186	3.62151957057
0.000521	13.146	3.61672282598
0.000522	13.13	3.62947654628
0.000523	13.162	3.61991104863
0.000524	13.146	3.61672282598
0.000525	13.054	3.6165016245
0.000526	13.008	3.57993519494
0.000527	12.972	3.57983463305
0.000528	12.912	3.58109703862
0.000529	12.862	3.56524276873
0.00053	12.842	3.56104422887
0.000531	12.82	3.53264773223
0.000532	12.764	3.50375569925
0.000533	12.756	3.50549055055
0.000534	12.664	3.48010114796
0.000535	12.65	3.49277826379
0.000536	12.6	3.54400902933
0.000537	12.572	3.50839222437
0.000538	12.548	3.52359134975
0.000539	12.544	3.53610859562
0.00054	12.55	3.51560805551
0.000541	12.506	3.50570449411
0.000542	12.49	3.46437584566
0.000543	12.382	3.46122463877
0.000544	12.366	3.46064213695
0.000545	12.36	3.46848670172
0.000546	12.278	3.44858173747
0.000547	12.208	3.40128446326
0.000548	12.174	3.42924539804
0.000549	12.13	3.42536129481
0.00055	12.086	3.44827551103
0.000551	12.1	3.43889517142
0.000552	12.092	3.44725049859
0.000553	12.068	3.48014022706
0.000554	12.008	3.47562023242
0.000555	11.954	3.43626017641
0.000556	11.956	3.41673294245
0.000557	11.936	3.36272270638
0.000558	11.944	3.36761993105
0.000559	11.958	3.380567408
0.00056	11.898	3.35791542478
0.000561	11.852	3.37255037027
0.000562	11.786	3.36455108447
0.000563	11.786	3.37286287892
0.000564	11.778	3.36403269901
0.000565	11.738	3.34265702698
0.000566	11.708	3.32426473073
0.000567	11.708	3.31281390965
0.000568	11.692	3.31679604438
0.000569	11.642	3.36657630242
0.00057	11.55	3.38459746499
0.000571	11.538	3.35746273248
0.000572	11.5	3.34514573674
0.000573	11.546	3.35319012285
0.000574	11.502	3.36362839802
0.000575	11.446	3.32130757383
0.000576	11.386	3.28587948653
0.000577	11.382	3.31060054975
0.000578	11.356	3.31802109698
0.000579	11.336	3.31347310235
0.00058	11.326	3.30631577439
0.000581	11.304	3.3267978598
0.000582	11.292	3.32125518441
0.000583	11.312	3.31219806171
0.000584	11.268	3.27966095809
0.000585	11.272	3.26588670961
0.000586	11.248	3.25184501476
0.000587	11.222	3.21942789949
0.000588	11.228	3.22056144174
0.000589	11.162	3.23229887232
0.00059	11.148	3.26467395003
0.000591	11.14	3.26012269708
0.000592	11.084	3.21884202781
0.000593	11.024	3.22357317274
0.000594	11.012	3.21120787244
0.000595	10.95	3.18111615632
0.000596	10.898	3.18490125436
0.000597	10.84	3.19912488034
0.000598	10.774	3.21168553878
0.000599	10.756	3.20444441362
0.0006	10.714	3.21624066264
0.000601	10.688	3.18914659431
0.000602	10.666	3.22404156301
0.000603	10.624	3.2296476588
0.000604	10.57	3.1895297459
0.000605	10.514	3.17518566386
0.000606	10.504	3.18024904685
0.000607	10.482	3.202136162
0.000608	10.456	3.20313346584
0.000609	10.458	3.19628471823
0.00061	10.418	3.21982546111
0.000611	10.374	3.19595431757
0.000612	10.334	3.21410080738
0.000613	10.318	3.21883146499
0.000614	10.282	3.22032234411
0.000615	10.254	3.20647532347
0.000616	10.222	3.22129104553
0.000617	10.188	3.2250048062
0.000618	10.194	3.23548512591
0.000619	10.17	3.23621692722
0.00062	10.164	3.24547438751
0.000621	10.13	3.22631368593
0.000622	10.078	3.22489007565
0.000623	10.044	3.2115516499
0.000624	10.028	3.20362544627
0.000625	10.016	3.19995999975
0.000626	9.966	3.16999116718
0.000627	9.918	3.17982326553
0.000628	9.886	3.18826034069
0.000629	9.86	3.18188623304
0.00063	9.832	3.18304508294
0.000631	9.852	3.11931018015
0.000632	9.81	3.12248298634
0.000633	9.806	3.1241581266
0.000634	9.77	3.13067085463
0.000635	9.784	3.13900366358
0.000636	9.724	3.14067253944
0.000637	9.686	3.1418790556
0.000638	9.672	3.12736566458
0.000639	9.642	3.09932831433
0.00064	9.664	3.08400778209
0.000641	9.64	3.06568100102
0.000642	9.6	3.06006535878
0.000643	9.546	3.07764260433
0.000644	9.528	3.1056748059
0.000645	9.51	3.10514089857
0.000646	9.47	3.09598126609
0.000647	9.43	3.07784015179
0.000648	9.408	3.06945206837
0.000649	9.388	3.07334605927
0.00065	9.362	3.04153842652
0.000651	9.306	3.05554643231
0.000652	9.314	3.04883649939
0.000653	9.298	3.04256405027
0.000654	9.276	3.0698247507
0.000655	9.262	3.0739804814
0.000656	9.226	3.04678912956
0.000657	9.206	3.01721129522
0.000658	9.182	2.98611386253
0.000659	9.166	2.97900050352
0.00066	9.142	2.9600398646
0.000661	9.14	2.98
0.000662	9.112	2.96908336023
0.000663	9.074	2.94355635244
0.000664	9.064	2.95768558167
0.000665	9.03	2.95991553934
0.000666	8.984	2.98927148315
0.000667	8.96	2.99706523119
0.000668	8.922	3.01726962667
0.000669	8.886	3.03199670185
0.00067	8.856	3.03302884919
0.000671	8.832	3.02386772197
0.000672	8.752	3.02630071209
0.000673	8.722	2.98809571467
0.000674	8.692	2.95654122244
0.000675	8.664	2.94671070857
0.000676	8.64	2.92273844194
0.000677	8.626	2.91584018766
0.000678	8.598	2.93332507575
0.000679	8.586	2.9220889788
0.00068	8.574	2.93607288738
0.000681	8.554	2.90776271384
0.000682	8.53	2.89915504932
0.000683	8.514	2.90547827388
0.000684	8.492	2.88408321655
0.000685	8.492	2.88685572899
0.000686	8.478	2.89784678684
0.000687	8.462	2.86016712798
0.000688	8.442	2.88489791847
0.000689	8.418	2.87111058652
0.00069	8.432	2.8971323753
0.000691	8.406	2.90536813502
0.000692	8.362	2.89809523653
0.000693	8.31	2.89100328606
0.000694	8.276	2.88024721161
0.000695	8.222	2.86299074396
0.000696	8.212	2.85640613359
0.000697	8.208	2.89840231852
0.000698	8.18	2.85159604432
0.000699	8.162	2.8628230822
0.0007	8.154	2.85767107974
0.000701	8.132	2.88419416822
0.000702	8.126	2.89104202667
0.000703	8.144	2.872501349
0.000704	8.1	2.85341900183
0.000705	8.05	2.85788383249
0.000706	8.026	2.87146722078
0.000707	8.018	2.8916562728
0.000708	7.992	2.86355303775
0.000709	7.956	2.83161861839
0.00071	7.952	2.82164774556
0.000711	7.938	2.82527096046
0.000712	7.91	2.790322562
0.000713	7.896	2.78804304127
0.000714	7.85	2.78917550541
0.000715	7.846	2.80254955353
0.000716	7.796	2.7989969632
0.000717	7.754	2.79669161689
0.000718	7.736	2.80112548809
0.000719	7.718	2.78109259105
0.00072	7.678	2.76592046162
0.000721	7.632	2.75473701104
0.000722	7.636	2.75236334811
0.000723	7.628	2.7909883554
0.000724	7.596	2.81864932193
0.000725	7.588	2.82882590486
0.000726	7.612	2.82939145401
0.000727	7.588	2.83306477159
0.000728	7.594	2.78157581238
0.000729	7.56	2.76738143377
0.00073	7.552	2.75159880797
0.000731	7.554	2.74937883894
0.000732	7.54	2.76123160926
0.000733	7.532	2.7822609511
0.000734	7.53	2.75192659786
0.000735	7.498	2.71108760463
0.000736	7.484	2.70143369343
0.000737	7.494	2.69406087533
0.000738	7.452	2.69586646554
0.000739	7.436	2.70516247202
0.00074	7.416	2.7075716057
0.000741	7.4	2.68626134246
0.000742	7.36	2.67252689416
0.000743	7.322	2.66876675639
0.000744	7.29	2.6984995831
0.000745	7.262	2.70062140997
0.000746	7.218	2.66879673261
0.000747	7.198	2.70975939891
0.000748	7.182	2.70201332343
0.000749	7.168	2.68547500454
0.00075	7.158	2.68496480424
0.000751	7.128	2.7025203052
0.000752	7.11	2.70737880615
0.000753	7.094	2.72491541153
0.000754	7.096	2.71786386708
0.000755	7.05	2.68914484549
0.000756	7.014	2.68510781906
0.000757	6.992	2.66306890636
0.000758	6.956	2.6431163425
0.000759	6.952	2.66039395579
0.00076	6.93	2.64973583589
0.000761	6.932	2.64336452272
0.000762	6.916	2.63987575465
0.000763	6.894	2.66959997003
0.000764	6.876	2.64662502066
0.000765	6.858	2.63397722086
0.000766	6.832	2.62902567504
0.000767	6.792	2.60782207982
0.000768	6.778	2.61241574027
0.000769	6.73	2.59250843779
0.00077	6.724	2.58143835874
0.000771	6.732	2.56050307557
0.000772	6.716	2.55564942823
0.000773	6.698	2.55788897335
0.000774	6.676	2.56262053375
0.000775	6.676	2.54146099714
0.000776	6.626	2.52866051498
0.000777	6.622	2.50741221182
0.000778	6.604	2.48499175049
0.000779	6.582	2.48742356666
0.00078	6.588	2.4904328941
0.000781	6.598	2.50367649667
0.000782	6.592	2.50390415152
0.000783	6.582	2.47694892963
0.000784	6.606	2.50255149797
0.000785	6.568	2.48462793995
0.000786	6.562	2.50322911456
0.000787	6.538	2.50211030932
0.000788	6.472	2.48700944912
0.000789	6.47	2.48296194091
0.00079	6.436	2.49116518922
0.000791	6.4	2.47386337537
0.000792	6.362	2.47041615927
0.000793	6.366	2.50200799359
0.000794	6.334	2.4824270382
0.000795	6.306	2.49085607774
0.000796	6.31	2.4798991915
0.000797	6.268	2.48760447017
0.000798	6.258	2.49147265688
0.000799	6.22	2.48989959637
0.0008	6.198	2.47685203434
0.000801	6.192	2.45012979248
0.000802	6.19	2.46290478907
0.000803	6.166	2.48162124427
0.000804	6.156	2.42892239481
0.000805	6.114	2.40020915755
0.000806	6.122	2.4073047169
0.000807	6.072	2.39474758586
0.000808	6.056	2.40766775117
0.000809	6.038	2.4167242292
0.00081	6.016	2.41821090892
0.000811	6.022	2.40198168186
0.000812	6.006	2.39623955397
0.000813	6.006	2.40623440255
0.000814	5.972	2.3839496639
0.000815	5.962	2.36739434822
0.000816	5.968	2.3594440023
0.000817	5.934	2.35831380439
0.000818	5.914	2.36190685676
0.000819	5.914	2.37035946641
0.00082	5.898	2.38151128488
0.000821	5.876	2.38088722958
0.000822	5.896	2.40357733389
0.000823	5.878	2.38979413339
0.000824	5.866	2.42157882383
0.000825	5.848	2.41099481542
0.000826	5.816	2.4021124037
0.000827	5.778	2.39012886682
0.000828	5.764	2.3808200268
0.000829	5.776	2.38113922315
0.00083	5.78	2.41404225315
0.000831	5.744	2.40883042159
0.000832	5.734	2.41479688587
0.000833	5.694	2.41254305661
0.000834	5.706	2.40324031258
0.000835	5.68	2.40532742054
0.000836	5.646	2.387610521
0.000837	5.614	2.38180687714
0.000838	5.584	2.35094534177
0.000839	5.538	2.35723482072
0.00084	5.53	2.34970210878
0.000841	5.526	2.32149176178
0.000842	5.524	2.33867996956
0.000843	5.556	2.34325926863
0.000844	5.528	2.30937567321
0.000845	5.52	2.28595712996
0.000846	5.486	2.27284051354
0.000847	5.494	2.29127999162
0.000848	5.482	2.2938343445
0.000849	5.482	2.29034407895
0.00085	5.484	2.28773774721
0.000851	5.488	2.30431247881
0.000852	5.454	2.29257148198
0.000853	5.422	2.27945519807
0.000854	5.418	2.26699713277
0.000855	5.4	2.26803880037
0.000856	5.378	2.26254635312
0.000857	5.36	2.26680391741
0.000858	5.34	2.2716513817
0.000859	5.336	2.24746612878
0.00086	5.324	2.25455627563
0.000861	5.29	2.27901294424
0.000862	5.27	2.27356548179
0.000863	5.278	2.23712225862
0.000864	5.246	2.21754007856
0.000865	5.236	2.20460971603
0.000866	5.23	2.21203526193
0.000867	5.22	2.2315017365
0.000868	5.176	2.21923950938
0.000869	5.158	2.23629962214
0.00087	5.136	2.21031762423
0.000871	5.112	2.22698361018
0.000872	5.088	2.20278369342
0.000873	5.084	2.22192349103
0.000874	5.092	2.20624930595
0.000875	5.054	2.17510551468
0.000876	5.044	2.18404761853
0.000877	5.046	2.17252940141
0.000878	5.064	2.17988623556
0.000879	5.03	2.19205383146
0.00088	5.016	2.17157638595
0.000881	5.006	2.17944121279
0.000882	5.0	2.21900878772
0.000883	5.008	2.22798922798
0.000884	4.994	2.21313442881
0.000885	4.99	2.22483707269
0.000886	5.0	2.20907220344
0.000887	4.99	2.19952267549
0.000888	4.976	2.17977613529
0.000889	4.966	2.19746308274
0.00089	4.958	2.20277915371
0.000891	4.96	2.20871003076
0.000892	4.948	2.20755430284
0.000893	4.902	2.21909801496
0.000894	4.898	2.22341988837
0.000895	4.9	2.23024662313
0.000896	4.898	2.24223013984
0.000897	4.9	2.25077764339
0.000898	4.908	2.24221676026
0.000899	4.914	2.24468349662
0.0009	4.878	2.23497561508
0.000901	4.86	2.23168098079
0.000902	4.852	2.22667824348
0.000903	4.84	2.19963633358
0.000904	4.822	2.23300604567
0.000905	4.816	2.20774636224
0.000906	4.808	2.20252945497
0.000907	4.79	2.18766999339
0.000908	4.774	2.18241242665
0.000909	4.756	2.18276521871
0.00091	4.746	2.19122887896
0.000911	4.704	2.19371465783
0.000912	4.682	2.19109013963
0.000913	4.648	2.16242826471
0.000914	4.624	2.17315991128
0.000915	4.602	2.17062110927
0.000916	4.594	2.14223341399
0.000917	4.576	2.14574555808
0.000918	4.584	2.13047975818
0.000919	4.572	2.12339727795
0.00092	4.542	2.12514375984
0.000921	4.516	2.13676016436
0.000922	4.508	2.14334691546
0.000923	4.472	2.14317894727
0.000924	4.442	2.14910120748
0.000925	4.422	2.13913907916
0.000926	4.426	2.11104808093
0.000927	4.41	2.10188011076
0.000928	4.392	2.07227797363
0.000929	4.392	2.0790228474
0.00093	4.356	2.09601145035
0.000931	4.348	2.08588014996
0.000932	4.372	2.06920661124
0.000933	4.366	2.06495617387
0.000934	4.328	2.05825557208
0.000935	4.326	2.067782387
0.000936	4.314	2.05995242664
0.000937	4.314	2.07831758882
0.000938	4.326	2.06584704177
0.000939	4.322	2.05093052052
0.00094	4.324	2.05597276247
0.000941	4.3	2.06155281281
0.000942	4.308	2.07777188353
0.000943	4.298	2.07874866206
0.000944	4.272	2.07990769026
0.000945	4.258	2.07639976883
0.000946	4.25	2.06288632745
0.000947	4.246	2.06530482012
0.000948	4.23	2.05063404829
0.000949	4.226	2.05692099994
0.00095	4.204	2.06067561736
0.000951	4.19	2.04790136481
0.000952	4.158	2.06616456266
0.000953	4.14	2.05922315449
0.000954	4.144	2.07057093576
0.000955	4.134	2.05719323351
0.000956	4.15	2.04633819297
0.000957	4.148	2.03324764847
0.000958	4.134	2.03765649706
0.000959	4.102	2.01484391455
0.00096	4.104	2.01225843271
0.000961	4.108	2.00806772794
0.000962	4.078	2.00097876051
0.000963	4.074	2.00911025083
0.000964	4.078	2.01393048539
0.000965	4.062	2.00153840832
0.000966	4.032	1.98165991028
0.000967	4.026	1.99231623996
0.000968	4.01	1.99947493108
0.000969	4.0	1.99298770694
0.00097	3.98	1.99389066902
0.000971	3.974	1.9782123243
0.000972	3.962	1.98104921696
0.000973	3.938	1.98447877288
0.000974	3.936	1.98491914193
0.000975	3.944	1.99220079309
0.000976	3.942	1.98661420512
0.000977	3.918	1.99180219901
0.000978	3.904	1.98362899757
0.000979	3.862	1.98971254205
0.00098	3.868	1.97751763583
0.000981	3.862	1.97862477494
0.000982	3.852	1.99150596283
0.000983	3.836	2.00726281289
0.000984	3.82	2.00788445883
0.000985	3.792	1.99116448341
0.000986	3.76	1.94792196969
0.000987	3.74	1.93401137535
0.000988	3.742	1.92754662719
0.000989	3.724	1.94211843099
0.00099	3.702	1.91864431305
0.000991	3.698	1.93152685718
0.000992	3.686	1.93788647758
0.000993	3.692	1.92487298282
0.000994	3.692	1.92487298282
0.000995	3.66	1.93297697865
0.000996	3.658	1.94757182153
0.000997	3.644	1.95582821332
0.000998	3.622	1.96649841088
0.000999	3.622	1.98572807806
0.001	3.634	1.98898064345
0.001001	3.632	1.97397467056
0.001002	3.634	1.95346973358
0.001003	3.626	1.94168071526
0.001004	3.622	1.93987525372
0.001005	3.616	1.92990776982
0.001006	3.598	1.91739302179
0.001007	3.58	1.93069935516
0.001008	3.58	1.94309032214
0.001009	3.552	1.93889040433
0.00101	3.534	1.95060093305
0.001011	3.514	1.93127004844
0.001012	3.508	1.92508077753
0.001013	3.476	1.92909927168
0.001014	3.46	1.92987046197
0.001015	3.46	1.91217154042
0.001016	3.456	1.89843725206
0.001017	3.472	1.89768701318
0.001018	3.46	1.90483595094
0.001019	3.44	1.88212645696
0.00102	3.438	1.85530482671
0.001021	3.434	1.84109858508
0.001022	3.408	1.83780738925
0.001023	3.39	1.8649128666
0.001024	3.364	1.85566807377
0.001025	3.358	1.83897688947
0.001026	3.348	1.836
0.001027	3.33	1.82238854255
0.001028	3.31	1.80718012384
0.001029	3.308	1.78357394015
0.00103	3.292	1.76032269769
0.001031	3.302	1.78179572342
0.001032	3.294	1.78985027307
0.001033	3.284	1.81530823829
0.001034	3.274	1.81077994246
0.001035	3.258	1.78309730525
0.001036	3.28	1.79376698598
0.001037	3.266	1.78752454529
0.001038	3.262	1.77125830979
0.001039	3.26	1.7822457743
0.00104	3.27	1.78692473261
0.001041	3.28	1.79376698598
0.001042	3.268	1.80226968015
0.001043	3.28	1.80155488398
0.001044	3.26	1.81559907469
0.001045	3.236	1.80563119158
0.001046	3.214	1.81444316527
0.001047	3.192	1.80641523466
0.001048	3.18	1.80765040868
0.001049	3.178	1.79508105667
0.00105	3.152	1.76434010327
0.001051	3.168	1.76175367177
0.001052	3.168	1.76402267559
0.001053	3.158	1.77905480523
0.001054	3.144	1.77517999087
0.001055	3.136	1.77017061325
0.001056	3.102	1.76736979718
0.001057	3.098	1.77887492534
0.001058	3.088	1.7833272274
0.001059	3.092	1.782003367
0.00106	3.07	1.77569704623
0.001061	3.056	1.76092702858
0.001062	3.022	1.74971883456
0.001063	3.016	1.75263915282
0.001064	3.006	1.76464274005
0.001065	2.99	1.77028246334
0.001066	2.978	1.76904380952
0.001067	2.988	1.75609111381
0.001068	2.986	1.75208561435
0.001069	3.002	1.73608640338
0.00107	2.984	1.7411903974
0.001071	2.982	1.73829686763
0.001072	2.974	1.73243297129
0.001073	2.96	1.72696265159
0.001074	2.946	1.73985171782
0.001075	2.912	1.7286572824
0.001076	2.902	1.7402287206
0.001077	2.902	1.74711075779
0.001078	2.902	1.7459656354
0.001079	2.902	1.74137761557
0.00108	2.904	1.74435776147
0.001081	2.906	1.73929985914
0.001082	2.9	1.72916164658
0.001083	2.876	1.72064639017
0.001084	2.864	1.71857615484
0.001085	2.868	1.72585515035
0.001086	2.864	1.72090208902
0.001087	2.862	1.71667003236
0.001088	2.844	1.71454483756
0.001089	2.842	1.71261087232
0.00109	2.864	1.71391481702
0.001091	2.842	1.71027366231
0.001092	2.836	1.69973645016
0.001093	2.816	1.70004235241
0.001094	2.804	1.68332528051
0.001095	2.794	1.68272517067
0.001096	2.782	1.67764000906
0.001097	2.776	1.67982856268
0.001098	2.77	1.67722985902
0.001099	2.752	1.65966743657
0.0011	2.74	1.66625328207
0.001101	2.744	1.67046819784
0.001102	2.748	1.67107629987
0.001103	2.736	1.66562420732
0.001104	2.724	1.66247526297
0.001105	2.72	1.64
0.001106	2.714	1.639574335
0.001107	2.71	1.63275840221
0.001108	2.69	1.63030671961
0.001109	2.676	1.63921444601
0.00111	2.676	1.64651875179
0.001111	2.668	1.63639115128
0.001112	2.66	1.63107326629
0.001113	2.676	1.63555006038
0.001114	2.666	1.62309703961
0.001115	2.664	1.63923884776
0.001116	2.664	1.65260521602
0.001117	2.648	1.66375959802
0.001118	2.62	1.66120438237
0.001119	2.608	1.6584136999
0.00112	2.582	1.6490227409
0.001121	2.562	1.63161147336
0.001122	2.548	1.65036238445
0.001123	2.54	1.64328938413
0.001124	2.536	1.62502430751
0.001125	2.518	1.6042680574
0.001126	2.526	1.61781457528
0.001127	2.522	1.58288218134
0.001128	2.524	1.58915826776
0.001129	2.526	1.59415306668
0.00113	2.53	1.61650858334
0.001131	2.528	1.61034654655
0.001132	2.518	1.60302089818
0.001133	2.516	1.60802487543
0.001134	2.514	1.59931360277
0.001135	2.5	1.59436507739
0.001136	2.496	1.60934272298
0.001137	2.49	1.62046289683
0.001138	2.484	1.63148521293
0.001139	2.484	1.63760312652
0.00114	2.472	1.62271870637
0.001141	2.47	1.61527087512
0.001142	2.464	1.60146932534
0.001143	2.432	1.59165825478
0.001144	2.426	1.59264685351
0.001145	2.436	1.59433497108
0.001146	2.418	1.56565513444
0.001147	2.398	1.56192061258
0.001148	2.394	1.5756789013
0.001149	2.392	1.57934670038
0.00115	2.406	1.57770846483
0.001151	2.384	1.56478241299
0.001152	2.38	1.54647987378
0.001153	2.362	1.54627164496
0.001154	2.356	1.55346837753
0.001155	2.368	1.54937923053
0.001156	2.368	1.54420723998
0.001157	2.348	1.55913309246
0.001158	2.346	1.55765336324
0.001159	2.344	1.56130202075
0.00116	2.334	1.55642025173
0.001161	2.326	1.54781265016
0.001162	2.3	1.52905199388
0.001163	2.286	1.49405622384
0.001164	2.286	1.51135832945
0.001165	2.28	1.51710250148
0.001166	2.282	1.52396719125
0.001167	2.258	1.50712839533
0.001168	2.238	1.49444170177
0.001169	2.228	1.48054584529
0.00117	2.238	1.48773519149
0.001171	2.24	1.48270023943
0.001172	2.23	1.47820837503
0.001173	2.224	1.49860735351
0.001174	2.228	1.49800400534
0.001175	2.226	1.5069585263
0.001176	2.204	1.50810609706
0.001177	2.208	1.52208278356
0.001178	2.182	1.50362096288
0.001179	2.162	1.49122634097
0.00118	2.15	1.48979864411
0.001181	2.112	1.49514414021
0.001182	2.118	1.50468468458
0.001183	2.134	1.53494104121
0.001184	2.128	1.53349796218
0.001185	2.12	1.54064921381
0.001186	2.094	1.53790897
0.001187	2.078	1.5439935233
0.001188	2.09	1.54980643953
0.001189	2.08	1.54324333791
0.00119	2.072	1.53974543351
0.001191	2.058	1.53448232313
0.001192	2.048	1.54327444092
0.001193	2.054	1.55405405311
0.001194	2.036	1.56035380603
0.001195	2.032	1.55530575772
0.001196	2.038	1.56222789631
0.001197	2.046	1.56840173425
0.001198	2.062	1.56912587131
0.001199	2.064	1.55945631552
0.0012	2.06	1.54803100744
0.001201	2.066	1.53024311794
0.001202	2.056	1.50627487531
0.001203	2.068	1.51240735253
0.001204	2.056	1.51289920352
0.001205	2.034	1.49694488877
0.001206	2.036	1.51218517385
0.001207	2.042	1.4967417947
0.001208	2.042	1.49272770457
0.001209	2.04	1.4759403782
0.00121	2.036	1.46379780024
0.001211	2.03	1.46734454032
0.001212	2.034	1.45631177981
0.001213	2.028	1.44886714367
0.001214	2.012	1.44632499806
0.001215	2.0	1.46696966567
0.001216	1.998	1.47851141355
0.001217	2.008	1.47916733333
0.001218	2.002	1.47715808226
0.001219	2.002	1.48660552939
0.00122	2.002	1.48121436666
0.001221	2.0	1.47648230602
0.001222	2.0	1.47783625615
0.001223	1.992	1.47374896098
0.001224	1.994	1.48390161399
0.001225	1.986	1.48384770108
0.001226	1.966	1.45631177981
0.001227	1.978	1.460656017
0.001228	1.962	1.44932950015
0.001229	1.942	1.43618800998
0.00123	1.944	1.43835461552
0.001231	1.934	1.42886108492
0.001232	1.938	1.43462747778
0.001233	1.95	1.45722338713
0.001234	1.95	1.46270297737
0.001235	1.946	1.47887930542
0.001236	1.942	1.46650468803
0.001237	1.938	1.46361060395
0.001238	1.92	1.45657131648
0.001239	1.92	1.45382254763
0.00124	1.936	1.45873369742
0.001241	1.908	1.45723573934
0.001242	1.89	1.46352314638
0.001243	1.892	1.45476321097
0.001244	1.898	1.46683196038
0.001245	1.918	1.46125836182
0.001246	1.888	1.44756899663
0.001247	1.886	1.45361755631
0.001248	1.88	1.45106857178
0.001249	1.856	1.42662679072
0.00125	1.838	1.42539678686
0.001251	1.83	1.41460241764
0.001252	1.82	1.42112631388
0.001253	1.81	1.41629799124
0.001254	1.806	1.42280146191
0.001255	1.798	1.41322185095
0.001256	1.8	1.4254823745
0.001257	1.808	1.43357455335
0.001258	1.816	1.4332285233
0.001259	1.812	1.42711457143
0.00126	1.81	1.43732390226
0.001261	1.794	1.42252029862
0.001262	1.788	1.42935509934
0.001263	1.786	1.41569912058
0.001264	1.774	1.40958291704
0.001265	1.768	1.3921838959
0.001266	1.764	1.39007337936
0.001267	1.774	1.40674233604
0.001268	1.758	1.39979855694
0.001269	1.752	1.38509783048
0.00127	1.758	1.3926363488
0.001271	1.774	1.40531989241
0.001272	1.782	1.40942399582
0.001273	1.77	1.39610171549
0.001274	1.768	1.39648702106
0.001275	1.762	1.40048420198
0.001276	1.76	1.40797727254
0.001277	1.768	1.40505373563
0.001278	1.758	1.39119948246
0.001279	1.742	1.38109956194
0.00128	1.732	1.36534830721
0.001281	1.72	1.36293800299
0.001282	1.716	1.35179288354
0.001283	1.72	1.34818396371
0.001284	1.708	1.33519137205
0.001285	1.712	1.34501152411
0.001286	1.71	1.3348782716
0.001287	1.692	1.33608981734
0.001288	1.69	1.33337916588
0.001289	1.692	1.33008871885
0.00129	1.696	1.32649312098
0.001291	1.706	1.32346665995
0.001292	1.718	1.32456634413
0.001293	1.71	1.31829435256
0.001294	1.712	1.31797420309
0.001295	1.706	1.3189253201
0.001296	1.71	1.33037588673
0.001297	1.698	1.33521384055
0.001298	1.68	1.31209755735
0.001299	1.66	1.29784436663
0.0013	1.656	1.29524669465
0.001301	1.648	1.27909968337
0.001302	1.642	1.28912218195
0.001303	1.642	1.28134148454
0.001304	1.63	1.27636201761
0.001305	1.622	1.28340017142
0.001306	1.616	1.28862096832
0.001307	1.616	1.28551312712
0.001308	1.6	1.28218563399
0.001309	1.598	1.27294776012
0.00131	1.596	1.27467015341
0.001311	1.582	1.26778389326
0.001312	1.588	1.27681478688
0.001313	1.58	1.27106254763
0.001314	1.584	1.27551715002
0.001315	1.572	1.26206814396
0.001316	1.566	1.2592235703
0.001317	1.568	1.26861183977
0.001318	1.58	1.28202964084
0.001319	1.574	1.27770262581
0.00132	1.568	1.28428034323
0.001321	1.556	1.27548578981
0.001322	1.56	1.27687117596
0.001323	1.55	1.27416639416
0.001324	1.54	1.26190332435
0.001325	1.536	1.2714967558
0.001326	1.528	1.26539163898
0.001327	1.52	1.25761679378
0.001328	1.53	1.26534580254
0.001329	1.524	1.25913621185
0.00133	1.52	1.25761679378
0.001331	1.514	1.2624595043
0.001332	1.518	1.26240880859
0.001333	1.512	1.26089492028
0.001334	1.506	1.26410600821
0.001335	1.504	1.27827383608
0.001336	1.522	1.29518956142
0.001337	1.512	1.28757757048
0.001338	1.516	1.29218574516
0.001339	1.504	1.29382533597
0.00134	1.49	1.28759465671
0.001341	1.496	1.28139923521
0.001342	1.49	1.27353837791
0.001343	1.482	1.27501999984
0.001344	1.476	1.28118070544
0.001345	1.484	1.27347712975
0.001346	1.486	1.27507019415
0.001347	1.484	1.25926327668
0.001348	1.476	1.26230899545
0.001349	1.472	1.25268351949
0.00135	1.472	1.25905361284
0.001351	1.464	1.25088128933
0.001352	1.462	1.2476201345
0.001353	1.446	1.24059824278
0.001354	1.438	1.22725547463
0.001355	1.434	1.22867570986
0.001356	1.428	1.23321368789
0.001357	1.424	1.22320235448
0.001358	1.422	1.21980162322
0.001359	1.418	1.21953925726
0.00136	1.42	1.21144541767
0.001361	1.408	1.22046548497
0.001362	1.404	1.2119339916
0.001363	1.414	1.22743798214
0.001364	1.418	1.243895494
0.001365	1.406	1.24304625819
0.001366	1.418	1.24870973409
0.001367	1.41	1.23689126442
0.001368	1.4	1.22311078811
0.001369	1.394	1.22424017252
0.00137	1.384	1.2134842397
0.001371	1.362	1.21282974898
0.001372	1.348	1.20120606059
0.001373	1.346	1.2009512896
0.001374	1.334	1.18086578408
0.001375	1.342	1.18026946076
0.001376	1.322	1.16030857965
0.001377	1.326	1.16778593929
0.001378	1.338	1.17292625514
0.001379	1.344	1.1788401079
0.00138	1.344	1.17714230236
0.001381	1.344	1.16861627577
0.001382	1.346	1.16029479013
0.001383	1.348	1.15710673665
0.001384	1.364	1.19142939363
0.001385	1.358	1.20076475631
0.001386	1.358	1.19909799433
0.001387	1.352	1.19670213504
0.001388	1.344	1.19401172524
0.001389	1.342	1.18871190791
0.00139	1.348	1.19285204447
0.001391	1.342	1.18365366556
0.001392	1.34	1.19180535324
0.001393	1.328	1.19348900288
0.001394	1.322	1.2125658745
0.001395	1.326	1.21808209904
0.001396	1.328	1.22328083448
0.001397	1.314	1.19474013911
0.001398	1.33	1.19544970618
0.001399	1.328	1.18845109281
0.0014	1.312	1.18771040241
0.001401	1.304	1.18304015147
0.001402	1.296	1.17148794275
0.001403	1.284	1.16075148072
0.001404	1.282	1.14998956517
0.001405	1.27	1.15805872045
0.001406	1.26	1.15256236274
0.001407	1.264	1.1585784393
0.001408	1.26	1.15602768133
0.001409	1.26	1.15429632244
0.00141	1.26	1.15082579047
0.001411	1.262	1.14776129923
0.001412	1.252	1.1473865957
0.001413	1.248	1.15520387811
0.001414	1.232	1.14811846079
0.001415	1.22	1.1417530381
0.001416	1.218	1.13422925372
0.001417	1.212	1.13448490514
0.001418	1.212	1.12918377601
0.001419	1.204	1.12533728277
0.00142	1.21	1.13044239128
0.001421	1.212	1.12385764223
0.001422	1.212	1.12563582033
0.001423	1.214	1.1208050678
0.001424	1.206	1.10975853229
0.001425	1.214	1.09736229204
0.001426	1.21	1.09995454452
0.001427	1.21	1.09082537558
0.001428	1.228	1.0936251643
0.001429	1.224	1.10536147934
0.00143	1.234	1.11321336679
0.001431	1.23	1.11941949242
0.001432	1.224	1.12686467688
0.001433	1.236	1.12796453845
0.001434	1.234	1.1345677591
0.001435	1.214	1.11184711179
0.001436	1.212	1.11133073385
0.001437	1.214	1.10824365552
0.001438	1.212	1.11312892335
0.001439	1.206	1.11694404515
0.00144	1.202	1.11049358395
0.001441	1.184	1.09093721176
0.001442	1.184	1.0891023827
0.001443	1.192	1.09687556268
0.001444	1.184	1.09093721176
0.001445	1.166	1.06885172031
0.001446	1.154	1.05937906341
0.001447	1.148	1.06305973492
0.001448	1.15	1.07121426428
0.001449	1.146	1.07735045366
0.00145	1.146	1.08475066259
0.001451	1.144	1.07669122779
0.001452	1.144	1.08224950912
0.001453	1.134	1.07519486606
0.001454	1.12	1.07591821251
0.001455	1.114	1.06630389664
0.001456	1.12	1.05527247666
0.001457	1.114	1.05877476358
0.001458	1.108	1.0584592576
0.001459	1.106	1.04630970558
0.00146	1.11	1.04971424683
0.001461	1.098	1.0432621914
0.001462	1.094	1.04936361667
0.001463	1.086	1.04623324359
0.001464	1.076	1.05367167562
0.001465	1.07	1.05503554442
0.001466	1.07	1.04933312156
0.001467	1.072	1.05963012415
0.001468	1.064	1.05636357378
0.001469	1.06	1.05280577506
0.00147	1.06	1.05659831535
0.001471	1.06	1.05848948979
0.001472	1.052	1.06079969834
0.001473	1.068	1.05989433436
0.001474	1.062	1.05363940701
0.001475	1.07	1.06070731118
0.001476	1.072	1.06527742865
0.001477	1.072	1.04633455453
0.001478	1.072	1.04250467625
0.001479	1.08	1.04575331699
0.00148	1.074	1.04523872871
0.001481	1.082	1.04272527542
0.001482	1.072	1.03673333119
0.001483	1.056	1.02414061535
0.001484	1.044	1.01688937451
0.001485	1.036	1.01326403272
0.001486	1.04	1.01901913623
0.001487	1.046	1.02561396246
0.001488	1.04	1.03653268159
0.001489	1.038	1.0317732309
0.00149	1.038	1.0317732309
0.001491	1.038	1.02788909908
0.001492	1.036	1.02893342836
0.001493	1.02	1.02547549946
0.001494	1.022	1.01070074701
0.001495	1.018	1.01866383071
0.001496	1.014	1.02068800326
0.001497	1.008	0.993949696916
0.001498	1.002	0.984883749485
0.001499	0.99	0.980765007532
0.0015	0.976	0.97950191424
0.001501	0.978	0.982606737205
0.001502	0.982	0.982688149923
0.001503	0.992	0.985868145342
0.001504	0.99	0.992924971989
0.001505	0.99	0.992924971989
0.001506	0.982	0.982688149923
0.001507	0.984	0.987797550108
0.001508	0.99	0.988888264669
0.001509	0.99	0.992924971989
0.00151	0.986	0.992876628791
0.001511	0.978	0.992731585072
0.001512	0.978	1.00275420717
0.001513	0.986	1.00090159356
0.001514	0.982	1.01275663414
0.001515	0.982	1.01472952061
0.001516	0.978	1.01465067881
0.001517	0.976	1.00370513598
0.001518	0.97	0.992522040058
0.001519	0.97	0.988483687271
0.00152	0.97	0.992522040058
0.001521	0.97	0.992522040058
0.001522	0.95	0.997747463039
0.001523	0.938	0.980895509216
0.001524	0.934	0.974496793222
0.001525	0.926	0.9698061662
0.001526	0.914	0.958438313091
0.001527	0.912	0.957212620059
0.001528	0.914	0.958438313091
0.001529	0.918	0.962951712185
0.00153	0.916	0.965890262918
0.001531	0.91	0.953886785735
0.001532	0.91	0.955981171363
0.001533	0.91	0.96638501644
0.001534	0.89	0.939095309327
0.001535	0.896	0.934443149689
0.001536	0.886	0.927903012173
0.001537	0.886	0.927903012173
0.001538	0.886	0.925745105307
0.001539	0.874	0.911111409214
0.00154	0.874	0.908913637262
0.001541	0.862	0.911567880084
0.001542	0.86	0.912359578237
0.001543	0.86	0.918912400613
0.001544	0.85	0.911866218258
0.001545	0.858	0.928351226638
0.001546	0.846	0.919936954362
0.001547	0.842	0.925762388521
0.001548	0.846	0.932890132867
0.001549	0.84	0.939361485265
0.00155	0.828	0.917832228678
0.001551	0.84	0.930806102258
0.001552	0.842	0.938635179396
0.001553	0.838	0.942208044967
0.001554	0.83	0.934398202053
0.001555	0.84	0.939361485265
0.001556	0.844	0.933629476827
0.001557	0.842	0.934363954784
0.001558	0.834	0.941511550646
0.001559	0.824	0.940757141881
0.00156	0.822	0.937185147129
0.001561	0.816	0.945591878138
0.001562	0.82	0.952680429105
0.001563	0.828	0.952058821712
0.001564	0.832	0.963211295615
0.001565	0.826	0.954842395372
0.001566	0.82	0.94
0.001567	0.824	0.949222840012
0.001568	0.82	0.944245730729
0.001569	0.814	0.937765429092
0.00157	0.818	0.940678478546
0.001571	0.816	0.943474429966
0.001572	0.816	0.941352218885
0.001573	0.816	0.947704595325
0.001574	0.822	0.949903152958
0.001575	0.824	0.951327493558
0.001576	0.818	0.925675969225
0.001577	0.816	0.924199112746
0.001578	0.806	0.923235614564
0.001579	0.8	0.912140340079
0.00158	0.798	0.912795705511
0.001581	0.804	0.930367669258
0.001582	0.81	0.934826187053
0.001583	0.796	0.924328945776
0.001584	0.79	0.924067097131
0.001585	0.79	0.919728220726
0.001586	0.786	0.914441906301
0.001587	0.794	0.905297741077
0.001588	0.792	0.919095207255
0.001589	0.8	0.931665175908
0.00159	0.8	0.92736184955
0.001591	0.786	0.905651146966
0.001592	0.792	0.89929750361
0.001593	0.78	0.896437393241
0.001594	0.782	0.893574842976
0.001595	0.78	0.896437393241
0.001596	0.776	0.89990221691
0.001597	0.78	0.909725233244
0.001598	0.772	0.907753270443
0.001599	0.768	0.908942242389
0.0016	0.762	0.89964215108
0.001601	0.76	0.900222194794
0.001602	0.756	0.894686537286
0.001603	0.758	0.89634591537
0.001604	0.76	0.900222194794
0.001605	0.754	0.908561500395
0.001606	0.742	0.891872188153
0.001607	0.752	0.906915652087
0.001608	0.756	0.896919171386
0.001609	0.742	0.885119201012
0.00161	0.728	0.882052152653
0.001611	0.736	0.891237342126
0.001612	0.73	0.888313007898
0.001613	0.726	0.875741971131
0.001614	0.73	0.888313007898
0.001615	0.71	0.865967666833
0.001616	0.71	0.868274150254
0.001617	0.716	0.873695599165
0.001618	0.718	0.868605779396
0.001619	0.718	0.863988425848
0.00162	0.714	0.864987861187
0.001621	0.704	0.862776912069
0.001622	0.698	0.854866071382
0.001623	0.692	0.846838827641
0.001624	0.704	0.853454158113
0.001625	0.7	0.852056336166
0.001626	0.698	0.850174099817
0.001627	0.7	0.863712915268
0.001628	0.698	0.859532431034
0.001629	0.704	0.87885379899
0.00163	0.698	0.86878996311
0.001631	0.7	0.863712915268
0.001632	0.688	0.85712076162
0.001633	0.696	0.864629400379
0.001634	0.69	0.856679636737
0.001635	0.688	0.85945098755
0.001636	0.694	0.858116542202
0.001637	0.694	0.855782682695
0.001638	0.688	0.854784183288
0.001639	0.682	0.853742349893
0.00164	0.678	0.861577622736
0.001641	0.682	0.865376218763
0.001642	0.68	0.856504524215
0.001643	0.676	0.850308179427
0.001644	0.672	0.8511263126
0.001645	0.67	0.844452485342
0.001646	0.664	0.833728972748
0.001647	0.664	0.836124392659
0.001648	0.656	0.82804830777
0.001649	0.656	0.82804830777
0.00165	0.658	0.827669015972
0.001651	0.662	0.831718702447
0.001652	0.652	0.826375217441
0.001653	0.652	0.828791891852
0.001654	0.65	0.821888070238
0.001655	0.648	0.829515521253
0.001656	0.656	0.825629456839
0.001657	0.65	0.826740588093
0.001658	0.65	0.829156197589
0.001659	0.644	0.827806740731
0.00166	0.634	0.827069525493
0.001661	0.636	0.833968824357
0.001662	0.636	0.833968824357
0.001663	0.636	0.829158609676
0.001664	0.634	0.827069525493
0.001665	0.64	0.828492607088
0.001666	0.63	0.813080561814
0.001667	0.628	0.80846521261
0.001668	0.628	0.801009363241
0.001669	0.628	0.801009363241
0.00167	0.618	0.79251246047
0.001671	0.62	0.787146746166
0.001672	0.624	0.789065269797
0.001673	0.616	0.787746152006
0.001674	0.612	0.795899491142
0.001675	0.61	0.793662396741
0.001676	0.612	0.803402763251
0.001677	0.612	0.800909483025
0.001678	0.616	0.802834976817
0.001679	0.618	0.797543729209
0.00168	0.614	0.800627254095
0.001681	0.612	0.795899491142
0.001682	0.604	0.794470893111
0.001683	0.61	0.796178371975
0.001684	0.612	0.803402763251
0.001685	0.612	0.800909483025
0.001686	0.612	0.800909483025
0.001687	0.61	0.796178371975
0.001688	0.61	0.801186619958
0.001689	0.604	0.796984316031
0.00169	0.602	0.797242748478
0.001691	0.606	0.804216388791
0.001692	0.6	0.792464510246
0.001693	0.604	0.794470893111
0.001694	0.606	0.79420652226
0.001695	0.602	0.79974746014
0.001696	0.598	0.800247461727
0.001697	0.592	0.80095942469
0.001698	0.592	0.793433046955
0.001699	0.594	0.803221015661
0.0017	0.598	0.805230401811
0.001701	0.596	0.792959015334
0.001702	0.602	0.807214965173
0.001703	0.604	0.809434370409
0.001704	0.604	0.809434370409
0.001705	0.6	0.8
0.001706	0.594	0.788139581546
0.001707	0.59	0.783517708798
0.001708	0.586	0.781411543298
0.001709	0.588	0.793886641782
0.00171	0.588	0.791363380502
0.001711	0.588	0.791363380502
0.001712	0.586	0.783966836033
0.001713	0.584	0.781629068037
0.001714	0.584	0.784183651959
0.001715	0.58	0.784601809837
0.001716	0.584	0.784183651959
0.001717	0.59	0.793662396741
0.001718	0.588	0.793886641782
0.001719	0.586	0.796620361276
0.00172	0.586	0.794105786404
0.001721	0.594	0.808185622243
0.001722	0.592	0.808415734632
0.001723	0.59	0.808640834982
0.001724	0.588	0.808860927478
0.001725	0.576	0.800139987752
0.001726	0.56	0.798999374218
0.001727	0.556	0.799289684658
0.001728	0.548	0.761377698649
0.001729	0.538	0.756674302458
0.00173	0.532	0.751648854187
0.001731	0.536	0.756772092509
0.001732	0.534	0.764750939849
0.001733	0.542	0.766965449026
0.001734	0.542	0.756462821294
0.001735	0.536	0.756772092509
0.001736	0.54	0.772269383052
0.001737	0.538	0.759312847251
0.001738	0.534	0.751561042098
0.001739	0.544	0.777215542819
0.00174	0.53	0.772722459878
0.001741	0.526	0.77027527547
0.001742	0.528	0.78308109414
0.001743	0.53	0.783007024234
0.001744	0.534	0.782843534814
0.001745	0.534	0.785394168555
0.001746	0.526	0.78315004948
0.001747	0.52	0.778203058334
0.001748	0.526	0.775450836611
0.001749	0.522	0.778149085973
0.00175	0.524	0.77551531255
0.001751	0.524	0.765130054304
0.001752	0.528	0.772797515524
0.001753	0.532	0.780369143419
0.001754	0.534	0.777717172242
0.001755	0.534	0.769963635505
0.001756	0.53	0.764918296291
0.001757	0.532	0.767447718089
0.001758	0.528	0.764994117624
0.001759	0.526	0.767674410151
0.00176	0.532	0.770049349068
0.001761	0.524	0.770340184594
0.001762	0.522	0.765190172441
0.001763	0.526	0.762446063666
0.001764	0.522	0.772991591157
0.001765	0.516	0.7679479149
0.001766	0.514	0.765378337817
0.001767	0.522	0.765190172441
0.001768	0.52	0.76
0.001769	0.528	0.764994117624
0.00177	0.522	0.765190172441
0.001771	0.514	0.75749851485
0.001772	0.512	0.749570543712
0.001773	0.506	0.741595577117
0.001774	0.502	0.725255816936
0.001775	0.504	0.738907301358
0.001776	0.512	0.744215022692
0.001777	0.516	0.744139771817
0.001778	0.514	0.744180085732
0.001779	0.518	0.744094080073
0.00178	0.512	0.746897583341
0.001781	0.516	0.746822602765
0.001782	0.512	0.746897583341
0.001783	0.51	0.744244583454
0.001784	0.518	0.749450465341
0.001785	0.516	0.736032607973
0.001786	0.516	0.72783514617
0.001787	0.51	0.725189630373
0.001788	0.5	0.716937933157
0.001789	0.496	0.716926774504
0.00179	0.492	0.714098032486
0.001791	0.492	0.727967032221
0.001792	0.49	0.725189630373
0.001793	0.488	0.719622123062
0.001794	0.49	0.716868188721
0.001795	0.486	0.716801227678
0.001796	0.488	0.711235544669
0.001797	0.476	0.696723761616
0.001798	0.474	0.693775179723
0.001799	0.468	0.687732506139
0.0018	0.468	0.690634490885
0.001801	0.468	0.693524332666
0.001802	0.464	0.696206865809
0.001803	0.466	0.696307403379
0.001804	0.468	0.702122496435
0.001805	0.464	0.710425224777
0.001806	0.46	0.710211236183
0.001807	0.456	0.707152034572
0.001808	0.46	0.715821206727
0.001809	0.452	0.712527894191
0.00181	0.454	0.71265980664
0.001811	0.456	0.712786082917
0.001812	0.446	0.706458774452
0.001813	0.448	0.700925102989
0.001814	0.436	0.69706814588
0.001815	0.436	0.69706814588
0.001816	0.438	0.702962303399
0.001817	0.44	0.700285656
0.001818	0.44	0.700285656
0.001819	0.444	0.697756404485
0.00182	0.448	0.69519493669
0.001821	0.448	0.69519493669
0.001822	0.444	0.692
0.001823	0.436	0.685495441269
0.001824	0.438	0.685679225294
0.001825	0.428	0.6699373105
0.001826	0.432	0.685110210112
0.001827	0.432	0.690924018977
0.001828	0.436	0.685495441269
0.001829	0.434	0.682381125179
0.00183	0.432	0.685110210112
0.001831	0.436	0.688406856445
0.001832	0.434	0.688217988722
0.001833	0.434	0.696881625529
0.001834	0.43	0.687822651561
0.001835	0.442	0.697593004552
0.001836	0.442	0.697593004552
0.001837	0.438	0.685679225294
0.001838	0.436	0.682571607965
0.001839	0.432	0.682184725716
0.00184	0.43	0.679043444855
0.001841	0.426	0.678619186289
0.001842	0.426	0.678619186289
0.001843	0.43	0.681982404465
0.001844	0.426	0.681559975351
0.001845	0.422	0.663261637666
0.001846	0.418	0.662778997857
0.001847	0.42	0.66302337817
0.001848	0.408	0.655389960253
0.001849	0.402	0.648379518492
0.00185	0.398	0.650842530878
0.001851	0.404	0.654816004691
0.001852	0.406	0.658151958137
0.001853	0.412	0.658981031593
0.001854	0.408	0.643067648074
0.001855	0.404	0.636226374807
0.001856	0.4	0.632455532034
0.001857	0.404	0.639362182178
0.001858	0.398	0.63529205882
0.001859	0.392	0.624768757221
0.00186	0.39	0.6402343321
0.001861	0.388	0.636754269715
0.001862	0.388	0.636754269715
0.001863	0.384	0.632885455671
0.001864	0.384	0.63603773473
0.001865	0.382	0.635669725565
0.001866	0.382	0.654275171468
0.001867	0.382	0.657324881622
0.001868	0.386	0.670077607446
0.001869	0.384	0.666741329152
0.00187	0.386	0.664081320322
0.001871	0.384	0.666741329152
0.001872	0.382	0.663382242753
0.001873	0.382	0.663382242753
0.001874	0.378	0.650473673564
0.001875	0.38	0.650845603811
0.001876	0.372	0.646232156427
0.001877	0.372	0.646232156427
0.001878	0.37	0.645832795699
0.001879	0.368	0.642320792128
0.00188	0.358	0.633905355712
0.001881	0.362	0.637931030755
0.001882	0.358	0.633905355712
0.001883	0.358	0.633905355712
0.001884	0.36	0.640624695122
0.001885	0.366	0.638783218314
0.001886	0.368	0.639199499374
0.001887	0.366	0.632490316131
0.001888	0.356	0.61421820227
0.001889	0.356	0.61421820227
0.00189	0.352	0.613266663043
0.001891	0.358	0.624368480947
0.001892	0.358	0.624368480947
0.001893	0.362	0.625264743929
0.001894	0.362	0.625264743929
0.001895	0.368	0.626558855974
0.001896	0.364	0.619276997797
0.001897	0.366	0.635644554763
0.001898	0.36	0.634350061086
0.001899	0.358	0.633905355712
0.0019	0.36	0.640624695122
0.001901	0.362	0.641058499671
0.001902	0.354	0.616995948123
0.001903	0.352	0.596737798367
0.001904	0.352	0.596737798367
0.001905	0.346	0.591847953448
0.001906	0.35	0.606217782649
0.001907	0.35	0.606217782649
0.001908	0.346	0.585050425177
0.001909	0.344	0.584520316157
0.00191	0.342	0.577092713522
0.001911	0.34	0.576541412216
0.001912	0.344	0.574163739712
0.001913	0.342	0.573616596692
0.001914	0.344	0.57763656394
0.001915	0.342	0.573616596692
0.001916	0.338	0.56899560631
0.001917	0.332	0.560157120815
0.001918	0.334	0.564308426306
0.001919	0.326	0.561893228292
0.00192	0.33	0.56665686266
0.001921	0.326	0.565441420485
0.001922	0.328	0.555352140538
0.001923	0.328	0.551739068763
0.001924	0.326	0.55472876255
0.001925	0.326	0.558322487457
0.001926	0.328	0.558941857441
0.001927	0.322	0.553458218839
0.001928	0.326	0.558322487457
0.001929	0.32	0.552810998443
0.00193	0.324	0.561269988508
0.001931	0.322	0.55706014038
0.001932	0.318	0.552155775121
0.001933	0.316	0.547853995148
0.001934	0.324	0.557695257287
0.001935	0.318	0.548521649527
0.001936	0.324	0.557695257287
0.001937	0.326	0.561893228292
0.001938	0.324	0.561269988508
0.001939	0.328	0.5625086666
0.00194	0.322	0.55706014038
0.001941	0.316	0.551492520348
0.001942	0.318	0.552155775121
0.001943	0.314	0.547178215941
0.001944	0.308	0.54510182535
0.001945	0.312	0.546494281763
0.001946	0.31	0.542125446737
0.001947	0.306	0.540706944657
0.001948	0.304	0.532526055701
0.001949	0.306	0.536995344486
0.00195	0.302	0.535533378978
0.001951	0.304	0.536268589421
0.001952	0.294	0.528738120434
0.001953	0.294	0.528738120434
0.001954	0.29	0.519519008314
0.001955	0.29	0.519519008314
0.001956	0.286	0.514007782042
0.001957	0.288	0.514835896184
0.001958	0.29	0.519519008314
0.001959	0.286	0.517884156931
0.00196	0.284	0.517053188753
0.001961	0.282	0.516213134277
0.001962	0.278	0.510603564422
0.001963	0.276	0.509729339944
0.001964	0.276	0.509729339944
0.001965	0.268	0.498172660832
0.001966	0.27	0.507050293363
0.001967	0.264	0.504285633347
0.001968	0.262	0.503344812231
0.001969	0.258	0.501433943805
0.00197	0.256	0.500463784904
0.001971	0.254	0.499483733469
0.001972	0.246	0.495463419437
0.001973	0.246	0.499483733469
0.001974	0.248	0.500495754228
0.001975	0.248	0.500495754228
0.001976	0.248	0.500495754228
0.001977	0.254	0.503471945594
0.001978	0.252	0.502489800892
0.001979	0.252	0.494465367847
0.00198	0.254	0.495463419437
0.001981	0.256	0.496451407491
0.001982	0.254	0.495463419437
0.001983	0.252	0.494465367847
0.001984	0.256	0.504444248654
0.001985	0.256	0.504444248654
0.001986	0.256	0.504444248654
0.001987	0.256	0.504444248654
0.001988	0.258	0.509348603611
0.001989	0.26	0.510294032887
0.00199	0.258	0.509348603611
0.001991	0.252	0.506454341476
0.001992	0.252	0.502489800892
0.001993	0.252	0.502489800892
0.001994	0.248	0.496483635178
0.001995	0.242	0.485217477014
0.001996	0.242	0.481077956261
0.001997	0.244	0.486275641997
0.001998	0.24	0.48
[truncated: 8,002 more rows]
