# Supplementary material for: The Influence of Synaptic Size on AMPA Receptor Activation: A Monte Carlo Model
Source: PLoS One. 2015 Jun 24;10(6):e0130924. doi: 10.1371/journal.pone.0130924 (PMC4479604; doi:10.1371/journal.pone.0130924)
Supplement: S1 Dataset — This package contains the experimental data used as basis for the analysis presented in the paper. (ZIP) [file pone.0130924.s001.zip › S1 Simulation data/training/1232_11001_317_380.csv]

time	AMPA.O.mean	AMPA.O.stdev
0.0	0.0	0.0
1e-06	0.0	0.0
2e-06	0.044	0.214625254805
3e-06	0.2	0.45607017004
4e-06	0.424	0.675443557968
5e-06	0.756	0.908
6e-06	1.236	1.15598615909
7e-06	1.708	1.34266004633
8e-06	2.288	1.50766574545
9e-06	2.866	1.64804247518
1e-05	3.444	1.81737833155
1.1e-05	4.066	1.94155710707
1.2e-05	4.806	2.15693393501
1.3e-05	5.516	2.31208650357
1.4e-05	6.296	2.45527676648
1.5e-05	7.024	2.50827111772
1.6e-05	7.806	2.59622109998
1.7e-05	8.726	2.75879031461
1.8e-05	9.596	2.89288506512
1.9e-05	10.462	3.01405972071
2e-05	11.364	3.03372773993
2.1e-05	12.278	3.16807765056
2.2e-05	13.122	3.24270195979
2.3e-05	13.984	3.4582862808
2.4e-05	14.862	3.52462139811
2.5e-05	15.78	3.64960271811
2.6e-05	16.644	3.83213569697
2.7e-05	17.446	3.87647829866
2.8e-05	18.43	4.0473571624
2.9e-05	19.36	4.18119600115
3e-05	20.162	4.2548508787
3.1e-05	20.914	4.40211358327
3.2e-05	21.632	4.46593506446
3.3e-05	22.422	4.59912122041
3.4e-05	23.126	4.6709874759
3.5e-05	23.804	4.74569109825
3.6e-05	24.384	4.76030923365
3.7e-05	24.99	4.78517502292
3.8e-05	25.616	4.78628707873
3.9e-05	26.144	4.76815100432
4e-05	26.712	4.85726836813
4.1e-05	27.338	4.93718097704
4.2e-05	27.86	4.89493615893
4.3e-05	28.392	4.88409008926
4.4e-05	28.938	4.9942122502
4.5e-05	29.454	5.10528001191
4.6e-05	29.988	5.11154145048
4.7e-05	30.526	5.24912602249
4.8e-05	30.964	5.17017446514
4.9e-05	31.404	5.18968052967
5e-05	31.836	5.18508476305
5.1e-05	32.292	5.19949382152
5.2e-05	32.676	5.17909490162
5.3e-05	32.982	5.20592700679
5.4e-05	33.358	5.25146036832
5.5e-05	33.604	5.29520386765
5.6e-05	33.916	5.38042228826
5.7e-05	34.216	5.43997647054
5.8e-05	34.502	5.48178766462
5.9e-05	34.842	5.50826978279
6e-05	35.184	5.51526463554
6.1e-05	35.442	5.53810761903
6.2e-05	35.71	5.61906575865
6.3e-05	35.944	5.63674232159
6.4e-05	36.128	5.65682030827
6.5e-05	36.28	5.59156507608
6.6e-05	36.456	5.61320443241
6.7e-05	36.67	5.58257109225
6.8e-05	36.782	5.55432048049
6.9e-05	36.944	5.55489549857
7e-05	37.04	5.6052118604
7.1e-05	37.236	5.6007413795
7.2e-05	37.402	5.62497964441
7.3e-05	37.502	5.58945399838
7.4e-05	37.544	5.5223241484
7.5e-05	37.666	5.61306012795
7.6e-05	37.792	5.60363596248
7.7e-05	37.864	5.65840118761
7.8e-05	37.934	5.72762114669
7.9e-05	38.06	5.7180765997
8e-05	38.148	5.68102948417
8.1e-05	38.2	5.64163096985
8.2e-05	38.166	5.6764816568
8.3e-05	38.25	5.70013157743
8.4e-05	38.218	5.63653049313
8.5e-05	38.214	5.63952161092
8.6e-05	38.268	5.6274484449
8.7e-05	38.282	5.67154970004
8.8e-05	38.312	5.64682707368
8.9e-05	38.362	5.68004894345
9e-05	38.394	5.65462324121
9.1e-05	38.448	5.6419230764
9.2e-05	38.412	5.62265560034
9.3e-05	38.41	5.6215567239
9.4e-05	38.394	5.55578653298
9.5e-05	38.39	5.54489855633
9.6e-05	38.388	5.52715623083
9.7e-05	38.348	5.4993541439
9.8e-05	38.38	5.52119552271
9.9e-05	38.356	5.53726141698
0.0001	38.366	5.53281519662
0.000101	38.392	5.59877986708
0.000102	38.308	5.59438432716
0.000103	38.248	5.55144089404
0.000104	38.156	5.55262676577
0.000105	38.184	5.60625935897
0.000106	38.168	5.66072221541
0.000107	38.13	5.6165024704
0.000108	38.162	5.66213352015
0.000109	38.058	5.67825994474
0.00011	38.022	5.71292534522
0.000111	37.988	5.75220444699
0.000112	37.908	5.67622550644
0.000113	37.728	5.70350909529
0.000114	37.726	5.68708396281
0.000115	37.702	5.68200633579
0.000116	37.666	5.65813078675
0.000117	37.554	5.57665526996
0.000118	37.48	5.56431487247
0.000119	37.416	5.6152421141
0.00012	37.368	5.5882533944
0.000121	37.364	5.55693296702
0.000122	37.254	5.60120379918
0.000123	37.232	5.70457500608
0.000124	37.146	5.70023543373
0.000125	37.07	5.67706790518
0.000126	37.054	5.7050051709
0.000127	37.016	5.68293445326
0.000128	36.96	5.75729102964
0.000129	36.888	5.83090524704
0.00013	36.84	5.82292022958
0.000131	36.772	5.85662155171
0.000132	36.69	5.85712386757
0.000133	36.56	5.88985568584
0.000134	36.49	5.88471749534
0.000135	36.442	5.86298865767
0.000136	36.352	5.79034506744
0.000137	36.268	5.79035197548
0.000138	36.178	5.77739699173
0.000139	36.01	5.78877361796
0.00014	35.834	5.78674727286
0.000141	35.774	5.71724793935
0.000142	35.726	5.73889571259
0.000143	35.608	5.71894535732
0.000144	35.522	5.70416654736
0.000145	35.462	5.7484394404
0.000146	35.494	5.80085890192
0.000147	35.406	5.7251344089
0.000148	35.35	5.79478213568
0.000149	35.276	5.77856591206
0.00015	35.222	5.74323219102
0.000151	35.066	5.76555669472
0.000152	34.938	5.83730725592
0.000153	34.878	5.8019924164
0.000154	34.812	5.79108418174
0.000155	34.704	5.79278723932
0.000156	34.622	5.80406030293
0.000157	34.546	5.79343455991
0.000158	34.48	5.77802734504
0.000159	34.406	5.80216890481
0.00016	34.31	5.79671458673
0.000161	34.274	5.74620953325
0.000162	34.218	5.70775577613
0.000163	34.148	5.64890219423
0.000164	34.144	5.66950297645
0.000165	34.142	5.65029521353
0.000166	34.062	5.65350829132
0.000167	33.942	5.6130772309
0.000168	33.798	5.58795096614
0.000169	33.756	5.57749621246
0.00017	33.698	5.59381765881
0.000171	33.682	5.64879420762
0.000172	33.524	5.64848864742
0.000173	33.464	5.67456641515
0.000174	33.384	5.6981175839
0.000175	33.258	5.71904152809
0.000176	33.172	5.68211369122
0.000177	33.0	5.71314274283
0.000178	32.91	5.65383940345
0.000179	32.856	5.68957502807
0.00018	32.796	5.62942128464
0.000181	32.738	5.61331951701
0.000182	32.662	5.64621607805
0.000183	32.606	5.67932777712
0.000184	32.554	5.63800354736
0.000185	32.552	5.64794617538
0.000186	32.42	5.641595519
0.000187	32.324	5.60919102902
0.000188	32.3	5.57332934609
0.000189	32.188	5.58718676974
0.00019	32.132	5.62268405657
0.000191	31.988	5.60248659079
0.000192	31.97	5.60438221395
0.000193	31.882	5.59714891708
0.000194	31.758	5.57058668364
0.000195	31.58	5.55154032679
0.000196	31.478	5.47480739387
0.000197	31.402	5.44246231039
0.000198	31.31	5.35778872297
0.000199	31.236	5.38073452235
0.0002	31.234	5.38843613677
0.000201	31.116	5.39356505477
0.000202	31.06	5.39114088111
0.000203	31.006	5.37196090827
0.000204	30.984	5.30695242112
0.000205	30.86	5.28738120434
0.000206	30.744	5.26976887539
0.000207	30.678	5.23777777306
0.000208	30.654	5.21711452817
0.000209	30.508	5.20441504878
0.00021	30.364	5.12947404711
0.000211	30.348	5.17946869862
0.000212	30.29	5.1258072535
0.000213	30.212	5.19529171462
0.000214	30.172	5.1898377624
0.000215	30.118	5.22647835545
0.000216	30.012	5.25698164349
0.000217	29.946	5.25386372111
0.000218	29.862	5.29933543003
0.000219	29.748	5.27337614816
0.00022	29.658	5.20778609392
0.000221	29.576	5.21883358616
0.000222	29.48	5.19361146025
0.000223	29.37	5.1556861813
0.000224	29.256	5.2205808106
0.000225	29.156	5.25277678947
0.000226	29.088	5.21193399805
0.000227	29.034	5.18274483262
0.000228	28.936	5.19999076922
0.000229	28.878	5.16014689713
0.00023	28.812	5.12919642829
0.000231	28.742	5.09661024604
0.000232	28.704	5.12721990946
0.000233	28.548	5.08170207706
0.000234	28.478	5.07084963295
0.000235	28.418	5.11969491279
0.000236	28.352	5.10765073199
0.000237	28.282	5.08040116526
0.000238	28.19	5.09017681422
0.000239	28.062	5.06894032318
0.00024	28.048	5.08779873816
0.000241	27.958	5.09590384525
0.000242	27.906	5.11010410853
0.000243	27.836	5.1014805694
0.000244	27.736	5.11451894121
0.000245	27.608	5.10669521315
0.000246	27.548	5.02231978273
0.000247	27.5	5.03090449124
0.000248	27.444	4.97984578074
0.000249	27.426	4.9372587536
0.00025	27.358	4.9296892397
0.000251	27.284	4.96863603014
0.000252	27.244	4.95262193187
0.000253	27.176	4.93041823784
0.000254	27.152	4.93972630821
0.000255	27.12	4.87950817194
0.000256	27.076	4.93135113331
0.000257	27.048	4.94830233514
0.000258	26.98	4.94404692534
0.000259	26.924	4.89798162512
0.00026	26.868	4.89965059979
0.000261	26.81	4.94711026762
0.000262	26.69	4.95559280006
0.000263	26.592	4.94343362452
0.000264	26.518	4.96766303205
0.000265	26.424	4.89573528696
0.000266	26.3	4.85407045684
0.000267	26.24	4.83594871768
0.000268	26.112	4.87108365767
0.000269	26.088	4.86253596388
0.00027	25.998	4.80187421743
0.000271	25.974	4.78845737164
0.000272	25.89	4.81475856092
0.000273	25.816	4.77683409802
0.000274	25.726	4.73992869145
0.000275	25.65	4.76187988089
0.000276	25.576	4.7632157205
0.000277	25.56	4.76134434798
0.000278	25.526	4.76459064349
0.000279	25.464	4.74306904862
0.00028	25.442	4.79151708752
0.000281	25.368	4.78796157044
0.000282	25.26	4.83408729752
0.000283	25.164	4.8354011209
0.000284	25.092	4.86369571417
0.000285	25.076	4.90206323909
0.000286	25.034	4.89579860697
0.000287	25.008	4.85097268597
0.000288	24.914	4.84918591106
0.000289	24.882	4.81332276084
0.00029	24.784	4.81885297555
0.000291	24.702	4.77882788977
0.000292	24.57	4.78216478177
0.000293	24.526	4.74186925168
0.000294	24.452	4.73198647504
0.000295	24.28	4.73936704635
0.000296	24.226	4.73444019922
0.000297	24.216	4.73427333389
0.000298	24.126	4.67398373981
0.000299	24.056	4.66528284244
0.0003	23.982	4.67906785589
0.000301	23.868	4.7106874233
0.000302	23.808	4.70224797304
0.000303	23.744	4.71364657139
0.000304	23.686	4.63890116299
0.000305	23.63	4.62267238727
0.000306	23.554	4.63239506087
0.000307	23.536	4.61916702448
0.000308	23.514	4.65465401507
0.000309	23.426	4.64160791106
0.00031	23.346	4.64610417447
0.000311	23.248	4.64268198351
0.000312	23.188	4.63644864093
0.000313	23.132	4.59462468543
0.000314	23.046	4.64842812142
0.000315	23.058	4.63364176431
0.000316	22.988	4.63463655533
0.000317	22.874	4.57669356632
0.000318	22.814	4.56326681227
0.000319	22.726	4.57197156597
0.00032	22.682	4.5383781244
0.000321	22.608	4.57759063264
0.000322	22.514	4.53980219833
0.000323	22.462	4.52289243737
0.000324	22.418	4.47607819413
0.000325	22.35	4.53646338021
0.000326	22.294	4.46134105399
0.000327	22.278	4.5042997236
0.000328	22.226	4.45543757671
0.000329	22.156	4.45192812161
0.00033	22.076	4.45311396665
0.000331	22.006	4.46250647058
0.000332	21.984	4.40678386128
0.000333	21.892	4.3626065603
0.000334	21.812	4.4005290591
0.000335	21.748	4.3886781609
0.000336	21.704	4.36123652191
0.000337	21.692	4.42370161742
0.000338	21.63	4.46330594963
0.000339	21.572	4.42276112853
0.00034	21.49	4.42016968
0.000341	21.458	4.46544913754
0.000342	21.392	4.49381085494
0.000343	21.342	4.46912027137
0.000344	21.278	4.4493500649
0.000345	21.192	4.44242456323
0.000346	21.138	4.40033589627
0.000347	21.138	4.40896314342
0.000348	21.148	4.38566939018
0.000349	21.124	4.35759383146
0.00035	21.048	4.35450295671
0.000351	20.976	4.31919251713
0.000352	20.898	4.27967241737
0.000353	20.906	4.20965129197
0.000354	20.808	4.19465564737
0.000355	20.726	4.11957813374
0.000356	20.652	4.14281257119
0.000357	20.552	4.14527393546
0.000358	20.522	4.14457669732
0.000359	20.418	4.19514910343
0.00036	20.334	4.1859818442
0.000361	20.29	4.21258827801
0.000362	20.224	4.1930685661
0.000363	20.216	4.19444203679
0.000364	20.16	4.1797607587
0.000365	20.122	4.20560530721
0.000366	20.078	4.29277486016
0.000367	20.038	4.29843645992
0.000368	19.988	4.27736554435
0.000369	19.9	4.27153368241
0.00037	19.874	4.28743792958
0.000371	19.844	4.25578006951
0.000372	19.79	4.27292639768
0.000373	19.754	4.27568520824
0.000374	19.674	4.26939386799
0.000375	19.67	4.263930112
0.000376	19.652	4.26789128259
0.000377	19.662	4.26986604005
0.000378	19.55	4.29831362281
0.000379	19.554	4.29966091686
0.00038	19.518	4.32916573949
0.000381	19.502	4.30789925602
0.000382	19.408	4.29436095362
0.000383	19.31	4.24239319253
0.000384	19.222	4.21149807076
0.000385	19.182	4.15365814674
0.000386	19.166	4.17402012453
0.000387	19.102	4.16312334672
0.000388	19.034	4.19581267456
0.000389	18.968	4.21935729703
0.00039	18.912	4.22613960962
0.000391	18.866	4.20951826222
0.000392	18.848	4.2039143664
0.000393	18.8	4.21046315742
0.000394	18.734	4.24066551381
0.000395	18.678	4.25562169371
0.000396	18.624	4.25565788099
0.000397	18.556	4.21792176314
0.000398	18.51	4.22017772138
0.000399	18.492	4.20926786983
0.0004	18.456	4.25770642483
0.000401	18.402	4.26056287361
0.000402	18.388	4.295748596
0.000403	18.336	4.2926802816
0.000404	18.296	4.27555657196
0.000405	18.244	4.21004323018
0.000406	18.188	4.19722003235
0.000407	18.12	4.1325052934
0.000408	18.1	4.09414215679
0.000409	18.048	4.10824731485
0.00041	17.934	4.04346930247
0.000411	17.89	4.04399554896
0.000412	17.866	4.04772084018
0.000413	17.878	4.05550440759
0.000414	17.826	4.07378497223
0.000415	17.768	4.13402660853
0.000416	17.74	4.14057966956
0.000417	17.666	4.13502648117
0.000418	17.63	4.10768791414
0.000419	17.604	4.09135478784
0.00042	17.582	4.08598531569
0.000421	17.52	4.08284214733
0.000422	17.44	4.06526751887
0.000423	17.402	4.05664837027
0.000424	17.384	4.02995583102
0.000425	17.342	4.01908397524
0.000426	17.232	3.99777137916
0.000427	17.174	3.97538979221
0.000428	17.142	3.97464916691
0.000429	17.104	3.97255383853
0.00043	17.052	4.00915153118
0.000431	17.02	3.97989949622
0.000432	16.97	3.98360389597
0.000433	16.922	3.92427267146
0.000434	16.878	3.91702897615
0.000435	16.828	3.92510076304
0.000436	16.77	3.94323471277
0.000437	16.744	3.91745631756
0.000438	16.7	3.91126577977
0.000439	16.63	3.88961437677
0.00044	16.624	3.86608639324
0.000441	16.59	3.87529353727
0.000442	16.542	3.84086396531
0.000443	16.446	3.80776627434
0.000444	16.408	3.83947079687
0.000445	16.386	3.83105781737
0.000446	16.36	3.79873663209
0.000447	16.34	3.83358839731
0.000448	16.252	3.77842506873
0.000449	16.196	3.82120190516
0.00045	16.144	3.86565182084
0.000451	16.13	3.88395417069
0.000452	16.096	3.87695550658
0.000453	16.096	3.90420081451
0.000454	16.082	3.91296256052
0.000455	16.058	3.92359987766
0.000456	15.974	3.92954501183
0.000457	15.958	3.90950585113
0.000458	15.922	3.92172360066
0.000459	15.866	3.8843331474
0.00046	15.824	3.9264518334
0.000461	15.796	3.92662501393
0.000462	15.754	3.89017788796
0.000463	15.724	3.85588174093
0.000464	15.682	3.86327270588
0.000465	15.65	3.85376439342
0.000466	15.626	3.82336553314
0.000467	15.59	3.85459466092
0.000468	15.554	3.80619022121
0.000469	15.544	3.75873170099
0.00047	15.516	3.76905080889
0.000471	15.47	3.75940154812
0.000472	15.466	3.73267250104
0.000473	15.454	3.69863272034
0.000474	15.416	3.69092725477
0.000475	15.344	3.65098123797
0.000476	15.306	3.69111961334
0.000477	15.262	3.68094498736
0.000478	15.216	3.63116289913
0.000479	15.152	3.63605500508
0.00048	15.13	3.63938181564
0.000481	15.104	3.61181173374
0.000482	15.02	3.56925762589
0.000483	15.006	3.59193040022
0.000484	14.97	3.58400613839
0.000485	14.992	3.62600827357
0.000486	14.942	3.64398627879
0.000487	14.878	3.66102663197
0.000488	14.88	3.66955038118
0.000489	14.828	3.66475319769
0.00049	14.778	3.67542052016
0.000491	14.716	3.64023955256
0.000492	14.672	3.64423050863
0.000493	14.632	3.6584936791
0.000494	14.58	3.66273122137
0.000495	14.488	3.62351431624
0.000496	14.478	3.59854359429
0.000497	14.462	3.64370086588
0.000498	14.428	3.64702837938
0.000499	14.426	3.62608935356
0.0005	14.394	3.62860358816
0.000501	14.364	3.63861292253
0.000502	14.336	3.62975260865
0.000503	14.296	3.65299657815
0.000504	14.258	3.6839429963
0.000505	14.222	3.66124514339
0.000506	14.194	3.66720111257
0.000507	14.152	3.64978026736
0.000508	14.15	3.64629949401
0.000509	14.114	3.66837893353
0.00051	14.076	3.63018236457
0.000511	13.98	3.59883314423
0.000512	13.938	3.61416048343
0.000513	13.898	3.59104385938
0.000514	13.874	3.6268614531
0.000515	13.85	3.58601450081
0.000516	13.804	3.58853507716
0.000517	13.766	3.59656002313
0.000518	13.724	3.58773243149
0.000519	13.668	3.58911911198
0.00052	13.63	3.56442141167
0.000521	13.58	3.52811564436
0.000522	13.564	3.51992954475
0.000523	13.544	3.49171361941
0.000524	13.472	3.49245128814
0.000525	13.452	3.50709224287
0.000526	13.426	3.49693065416
0.000527	13.396	3.50473736534
0.000528	13.35	3.50592355878
0.000529	13.33	3.48211142843
0.00053	13.27	3.47923842241
0.000531	13.214	3.46759340177
0.000532	13.198	3.45409843519
0.000533	13.136	3.45449041104
0.000534	13.09	3.42372604044
0.000535	13.136	3.44753593165
0.000536	13.096	3.46796539775
0.000537	13.062	3.46672121752
0.000538	13.022	3.45217554594
0.000539	12.976	3.41517554454
0.00054	12.904	3.40158551267
0.000541	12.888	3.4016842887
0.000542	12.852	3.44297778093
0.000543	12.818	3.39836372391
0.000544	12.776	3.41376976377
0.000545	12.728	3.38260491338
0.000546	12.712	3.41541446972
0.000547	12.686	3.3608635795
0.000548	12.66	3.36458021156
0.000549	12.626	3.37611078017
0.00055	12.588	3.35712019445
0.000551	12.584	3.34827477964
0.000552	12.55	3.34118242543
0.000553	12.532	3.34319846853
0.000554	12.478	3.29689490278
0.000555	12.468	3.33541241828
0.000556	12.44	3.3356258783
0.000557	12.39	3.32413898626
0.000558	12.338	3.29177095193
0.000559	12.324	3.30560493707
0.00056	12.264	3.29822740271
0.000561	12.274	3.29892770457
0.000562	12.18	3.32078304019
0.000563	12.132	3.345829643
0.000564	12.066	3.34927514546
0.000565	12.0	3.36035712388
0.000566	11.946	3.36735563907
0.000567	11.948	3.36471336075
0.000568	11.932	3.36502243678
0.000569	11.864	3.35998571426
0.00057	11.828	3.3749690369
0.000571	11.788	3.36735148151
0.000572	11.78	3.35732036005
0.000573	11.774	3.32248762225
0.000574	11.724	3.30269950192
0.000575	11.718	3.26962933679
0.000576	11.696	3.24893582577
0.000577	11.66	3.23054175023
0.000578	11.588	3.20534803103
0.000579	11.562	3.21467821096
0.00058	11.522	3.18959495861
0.000581	11.498	3.18402198485
0.000582	11.472	3.15233500758
0.000583	11.452	3.17359354675
0.000584	11.4	3.17238080942
0.000585	11.37	3.1510474449
0.000586	11.326	3.12149387313
0.000587	11.34	3.15474246176
0.000588	11.316	3.16040250601
0.000589	11.264	3.15377614932
0.00059	11.22	3.16031643985
0.000591	11.19	3.18526294048
0.000592	11.178	3.21034515278
0.000593	11.104	3.2132824339
0.000594	11.08	3.22577122561
0.000595	11.048	3.21895883789
0.000596	11.042	3.17745747415
0.000597	11.012	3.181800748
0.000598	10.968	3.19233080993
0.000599	10.968	3.17914705542
0.0006	10.948	3.17699480642
0.000601	10.914	3.19352532478
0.000602	10.864	3.17135680742
0.000603	10.87	3.17444483335
0.000604	10.826	3.15780366711
0.000605	10.798	3.14979300907
0.000606	10.744	3.1135934224
0.000607	10.688	3.08911896825
0.000608	10.676	3.05270765059
0.000609	10.676	3.0585983718
0.00061	10.598	3.04177513962
0.000611	10.57	3.04780248704
0.000612	10.554	3.03036037461
0.000613	10.536	3.02534361685
0.000614	10.526	2.99888712692
0.000615	10.538	3.02267365093
0.000616	10.47	3.02144005401
0.000617	10.408	3.0082446709
0.000618	10.406	3.03202308698
0.000619	10.39	3.05448850055
0.00062	10.382	3.06334392454
0.000621	10.364	3.05016458572
0.000622	10.35	3.06520798642
0.000623	10.326	3.03046597077
0.000624	10.264	3.03221107445
0.000625	10.258	3.05080907302
0.000626	10.222	3.05429468126
0.000627	10.186	3.05669821867
0.000628	10.162	3.0678585365
0.000629	10.116	3.07091908067
0.00063	10.068	3.08405188024
0.000631	10.05	3.06194382705
0.000632	9.994	3.07798050676
0.000633	9.966	3.05693375787
0.000634	9.968	3.05597382188
0.000635	9.954	3.04563359582
0.000636	9.954	3.03115225616
0.000637	9.926	3.04705168975
0.000638	9.91	3.07081422427
0.000639	9.92	3.05574868077
0.00064	9.876	3.01340737372
0.000641	9.852	3.02953725839
0.000642	9.836	2.99818345002
0.000643	9.81	2.97689435486
0.000644	9.764	2.9698996616
0.000645	9.738	2.95319420289
0.000646	9.706	2.91814393065
0.000647	9.696	2.90371899467
0.000648	9.67	2.91566458976
0.000649	9.636	2.87949717833
0.00065	9.592	2.82516123434
0.000651	9.58	2.83964786549
0.000652	9.574	2.78720720435
0.000653	9.544	2.81710205708
0.000654	9.508	2.78961215942
0.000655	9.508	2.79319458685
0.000656	9.46	2.78431320077
0.000657	9.448	2.80130255417
0.000658	9.438	2.84572591793
0.000659	9.422	2.85024841023
0.00066	9.402	2.8440105485
0.000661	9.402	2.82708259519
0.000662	9.372	2.85124814774
0.000663	9.32	2.86663565875
0.000664	9.304	2.85019016909
0.000665	9.284	2.84804213452
0.000666	9.246	2.81024625256
0.000667	9.198	2.80549389591
0.000668	9.19	2.80390798708
0.000669	9.17	2.80804202248
0.00067	9.148	2.80679461308
0.000671	9.166	2.79256942617
0.000672	9.162	2.77844488878
0.000673	9.132	2.76741323261
0.000674	9.086	2.72591342489
0.000675	9.07	2.76570063456
0.000676	9.028	2.74357722691
0.000677	8.996	2.72176119452
0.000678	8.978	2.67908865102
0.000679	8.986	2.67091819418
0.00068	8.92	2.65736711803
0.000681	8.938	2.70520904922
0.000682	8.87	2.68869856994
0.000683	8.876	2.67593422939
0.000684	8.86	2.70784046797
0.000685	8.83	2.65877791476
0.000686	8.824	2.68645193517
0.000687	8.804	2.69547472628
0.000688	8.788	2.71202064889
0.000689	8.774	2.70461161722
0.00069	8.752	2.71633871231
0.000691	8.748	2.74599635834
0.000692	8.742	2.76178130923
0.000693	8.73	2.7758061892
0.000694	8.714	2.73865003241
0.000695	8.68	2.72352712489
0.000696	8.66	2.72624283585
0.000697	8.622	2.74137118975
0.000698	8.612	2.72423493847
0.000699	8.592	2.69991407271
0.0007	8.576	2.6795939991
0.000701	8.512	2.68437255239
0.000702	8.476	2.67159577781
0.000703	8.458	2.66387612325
0.000704	8.4	2.65781865446
0.000705	8.362	2.66813717788
0.000706	8.336	2.6546382051
0.000707	8.304	2.63886036008
0.000708	8.276	2.63435456991
0.000709	8.236	2.64807552762
0.00071	8.248	2.65150825003
0.000711	8.256	2.63561453934
0.000712	8.214	2.67211601545
0.000713	8.188	2.63906347025
0.000714	8.184	2.64917798572
0.000715	8.148	2.63478575979
0.000716	8.134	2.6518001433
0.000717	8.082	2.6213118853
0.000718	8.072	2.63112447444
0.000719	8.05	2.62592840725
0.00072	8.032	2.60671747606
0.000721	8.002	2.59499441233
0.000722	7.964	2.58354485156
0.000723	7.958	2.5558239376
0.000724	7.938	2.55463422039
0.000725	7.902	2.52673623475
0.000726	7.862	2.50498622751
0.000727	7.86	2.50207913544
0.000728	7.842	2.51814137808
0.000729	7.808	2.54698566937
0.00073	7.812	2.54335526421
0.000731	7.796	2.54683803961
0.000732	7.74	2.54723379375
0.000733	7.718	2.56095216668
0.000734	7.706	2.54628435176
0.000735	7.694	2.55584897832
0.000736	7.688	2.56800623052
0.000737	7.662	2.59070569537
0.000738	7.664	2.57742196778
0.000739	7.616	2.5668159264
0.00074	7.592	2.57866942433
0.000741	7.584	2.54616260282
0.000742	7.524	2.52773099835
0.000743	7.514	2.52701483969
0.000744	7.486	2.5364944313
0.000745	7.506	2.53415942671
0.000746	7.504	2.56631720565
0.000747	7.488	2.59419660011
0.000748	7.466	2.58550652678
0.000749	7.412	2.54838301674
0.00075	7.404	2.55905920213
0.000751	7.38	2.56273291624
0.000752	7.34	2.5737909783
0.000753	7.318	2.55203369884
0.000754	7.308	2.52846514708
0.000755	7.268	2.50283359415
0.000756	7.252	2.46261974328
0.000757	7.256	2.45570030745
0.000758	7.26	2.44384942253
0.000759	7.256	2.45080884608
0.00076	7.246	2.43505318217
0.000761	7.214	2.45279514024
0.000762	7.16	2.46787357861
0.000763	7.166	2.46869277149
0.000764	7.14	2.48282097623
0.000765	7.112	2.45019509427
0.000766	7.108	2.44955832754
0.000767	7.078	2.48030562633
0.000768	7.038	2.48043463933
0.000769	6.992	2.48433814124
0.00077	6.974	2.48220144227
0.000771	6.956	2.49761165917
0.000772	6.96	2.48965861114
0.000773	6.96	2.48644324287
0.000774	6.936	2.48191538937
0.000775	6.902	2.47555973469
0.000776	6.878	2.45990162405
0.000777	6.878	2.45012571106
0.000778	6.878	2.43703015985
0.000779	6.84	2.43030862238
0.00078	6.824	2.42012892219
0.000781	6.78	2.40241545117
0.000782	6.76	2.38461736973
0.000783	6.742	2.33054414247
0.000784	6.742	2.3322598483
0.000785	6.738	2.36840790406
0.000786	6.712	2.37593265898
0.000787	6.71	2.42113609696
0.000788	6.708	2.39556590391
0.000789	6.69	2.36006355847
0.00079	6.696	2.39824602574
0.000791	6.678	2.37703933497
0.000792	6.658	2.38852171855
0.000793	6.636	2.42641793597
0.000794	6.618	2.39834859852
0.000795	6.608	2.39798582148
0.000796	6.58	2.39908315821
0.000797	6.556	2.40725237563
0.000798	6.532	2.40602909376
0.000799	6.526	2.36840114845
0.0008	6.484	2.38447981749
0.000801	6.484	2.39869631258
0.000802	6.446	2.40064241402
0.000803	6.424	2.39671107979
0.000804	6.396	2.38897132674
0.000805	6.384	2.39260193095
0.000806	6.366	2.37066319835
0.000807	6.348	2.37884341645
0.000808	6.344	2.41115408052
0.000809	6.32	2.41445646057
0.00081	6.326	2.42563888491
0.000811	6.332	2.4194577905
0.000812	6.316	2.38246594939
0.000813	6.3	2.38285542994
0.000814	6.32	2.37520525429
0.000815	6.294	2.3840226509
0.000816	6.298	2.37764505341
0.000817	6.274	2.36873890499
0.000818	6.264	2.3812400131
0.000819	6.224	2.36935096598
0.00082	6.198	2.36110059083
0.000821	6.152	2.33771170164
0.000822	6.14	2.341879587
0.000823	6.112	2.32022757505
0.000824	6.11	2.3147138052
0.000825	6.098	2.29529867338
0.000826	6.07	2.27708146539
0.000827	6.034	2.25495986661
0.000828	6.036	2.2518223731
0.000829	6.03	2.2788374229
0.00083	6.034	2.27438870908
0.000831	6.058	2.31400864303
0.000832	6.048	2.31380552337
0.000833	6.036	2.27743364338
0.000834	6.042	2.26720885672
0.000835	6.0	2.25831795813
0.000836	5.984	2.27238729093
0.000837	5.98	2.27850828394
0.000838	5.962	2.29707553206
0.000839	5.958	2.30482884397
0.00084	5.926	2.30749301191
0.000841	5.892	2.29441408643
0.000842	5.86	2.26283008642
0.000843	5.848	2.26999911894
0.000844	5.81	2.26581111305
0.000845	5.804	2.2568969848
0.000846	5.76	2.27121113065
0.000847	5.722	2.24960352062
0.000848	5.718	2.22766155419
0.000849	5.674	2.22434799436
0.00085	5.646	2.20922701414
0.000851	5.626	2.21497720079
0.000852	5.606	2.21421859806
0.000853	5.58	2.20081802973
0.000854	5.592	2.19124074442
0.000855	5.582	2.20528365522
0.000856	5.576	2.19458971108
0.000857	5.552	2.17423457796
0.000858	5.554	2.19979180833
0.000859	5.526	2.1984822037
0.00086	5.542	2.20731420509
0.000861	5.566	2.22118076707
0.000862	5.532	2.20476211869
0.000863	5.516	2.18854837735
0.000864	5.514	2.20313503898
0.000865	5.498	2.16840863308
0.000866	5.5	2.15453011118
0.000867	5.51	2.16099514113
0.000868	5.496	2.13868744795
0.000869	5.502	2.13307196316
0.00087	5.468	2.10070845193
0.000871	5.454	2.09377267152
0.000872	5.454	2.10710322481
0.000873	5.424	2.10433457416
0.000874	5.436	2.13023566771
0.000875	5.442	2.15467770212
0.000876	5.428	2.14028409329
0.000877	5.39	2.15079055233
0.000878	5.38	2.14560014914
0.000879	5.374	2.16382161927
0.00088	5.338	2.13348447381
0.000881	5.326	2.14842360814
0.000882	5.318	2.13374693907
0.000883	5.316	2.10811384892
0.000884	5.296	2.09389206981
0.000885	5.31	2.10663238369
0.000886	5.3	2.09427791852
0.000887	5.258	2.07639976883
0.000888	5.246	2.06142766063
0.000889	5.268	2.10051803134
0.00089	5.258	2.10889449712
0.000891	5.26	2.11858443306
0.000892	5.244	2.10534177748
0.000893	5.226	2.09067548893
0.000894	5.202	2.08355369501
0.000895	5.2	2.09857094233
0.000896	5.18	2.11272336097
0.000897	5.158	2.10357695367
0.000898	5.154	2.1076726501
0.000899	5.16	2.11149236324
0.0009	5.136	2.12732320064
0.000901	5.126	2.12276329345
0.000902	5.086	2.11627124915
0.000903	5.062	2.11332818086
0.000904	5.038	2.0766694489
0.000905	5.008	2.09664875456
0.000906	5.01	2.09425404381
0.000907	5.016	2.09755667385
0.000908	5.0	2.11471038206
0.000909	5.0	2.10997630318
0.00091	4.98	2.10323560259
0.000911	4.95	2.12214514112
0.000912	4.954	2.11089649201
0.000913	4.936	2.09377744758
0.000914	4.932	2.06963185132
0.000915	4.92	2.06145579628
0.000916	4.93	2.03398623398
0.000917	4.912	2.01897399686
0.000918	4.906	2.01523298901
0.000919	4.894	2.01463743636
0.00092	4.89	2.00646455239
0.000921	4.864	1.99537064226
0.000922	4.864	1.99336499417
0.000923	4.882	2.00101874054
0.000924	4.846	1.98551857206
0.000925	4.82	1.97169977431
0.000926	4.804	1.94051127284
0.000927	4.802	1.92426505451
0.000928	4.812	1.92890020478
0.000929	4.828	1.93556606707
0.00093	4.79	1.94676654995
0.000931	4.77	1.9751202495
0.000932	4.748	1.96073863633
0.000933	4.754	1.94871342172
0.000934	4.73	1.97309401702
0.000935	4.708	1.97046593475
0.000936	4.688	1.96230884419
0.000937	4.666	1.96327379649
0.000938	4.672	1.96377595463
0.000939	4.68	1.95591410854
0.00094	4.682	1.96694585589
0.000941	4.678	1.99356865946
0.000942	4.68	2.00139951034
0.000943	4.656	1.99641278297
0.000944	4.65	2.00586639635
0.000945	4.638	2.00173824463
0.000946	4.638	1.9846803269
0.000947	4.632	1.9901195944
0.000948	4.61	1.98037875165
0.000949	4.606	1.97047303965
0.00095	4.58	1.97271386673
0.000951	4.58	1.98383467053
0.000952	4.546	2.01193538664
0.000953	4.542	2.01102859254
0.000954	4.518	2.00740529042
0.000955	4.496	2.00049593851
0.000956	4.482	1.98234104029
0.000957	4.454	1.96669367213
0.000958	4.42	1.98685681417
0.000959	4.418	1.98576836514
0.00096	4.388	1.97521036854
0.000961	4.366	1.970797808
0.000962	4.36	1.97949488507
0.000963	4.35	1.97876223938
0.000964	4.35	1.97572771403
0.000965	4.334	1.9540839286
0.000966	4.326	1.9317670667
0.000967	4.302	1.9418537535
0.000968	4.292	1.96640179007
0.000969	4.266	1.95224076384
0.00097	4.242	1.94510565266
0.000971	4.238	1.93632538588
0.000972	4.202	1.92176897675
0.000973	4.194	1.91946971844
0.000974	4.168	1.90257089224
0.000975	4.164	1.88814829926
0.000976	4.146	1.87528237874
0.000977	4.146	1.85490808398
0.000978	4.1	1.84119526395
0.000979	4.084	1.8517408026
0.00098	4.066	1.84652213634
0.000981	4.06	1.87627290126
0.000982	4.048	1.87128191356
0.000983	4.08	1.89251155875
0.000984	4.068	1.88025955655
0.000985	4.054	1.86415771865
0.000986	4.048	1.84653621681
0.000987	4.046	1.84387743627
0.000988	4.02	1.82417104461
0.000989	3.99	1.82918014422
0.00099	3.994	1.81382579097
0.000991	3.982	1.80601107416
0.000992	3.98	1.76850219112
0.000993	3.964	1.80961432355
0.000994	3.954	1.81325232662
0.000995	3.934	1.80156709561
0.000996	3.932	1.81090474625
0.000997	3.92	1.8137254478
0.000998	3.926	1.82223050134
0.000999	3.914	1.82389802347
0.001	3.876	1.82664282223
0.001001	3.876	1.84082155572
0.001002	3.882	1.86120283688
0.001003	3.868	1.86830832573
0.001004	3.868	1.87365311624
0.001005	3.856	1.89717263316
0.001006	3.858	1.90626231144
0.001007	3.858	1.90835950492
0.001008	3.858	1.89995684162
0.001009	3.842	1.86146071675
0.00101	3.804	1.87232048539
0.001011	3.802	1.88223165418
0.001012	3.8	1.87509999733
0.001013	3.796	1.89483086316
0.001014	3.784	1.8669076035
0.001015	3.77	1.85178292464
0.001016	3.766	1.83827201469
0.001017	3.76	1.83259379023
0.001018	3.764	1.84399132319
0.001019	3.75	1.83398473276
0.00102	3.712	1.81688084364
0.001021	3.694	1.82108868537
0.001022	3.696	1.82964040183
0.001023	3.696	1.81867644181
0.001024	3.676	1.81191169763
0.001025	3.642	1.82368747323
0.001026	3.636	1.83725447339
0.001027	3.64	1.85105375395
0.001028	3.642	1.85414023202
0.001029	3.62	1.85569394028
0.00103	3.61	1.85199892009
0.001031	3.6	1.84607692147
0.001032	3.604	1.82405701665
0.001033	3.594	1.79810010845
0.001034	3.576	1.77995056111
0.001035	3.554	1.79083332558
0.001036	3.536	1.78569426274
0.001037	3.52	1.79488161169
0.001038	3.516	1.78150049116
0.001039	3.512	1.77590990762
0.00104	3.49	1.75211301005
0.001041	3.49	1.77366851469
0.001042	3.488	1.7623438938
0.001043	3.5	1.79387847972
0.001044	3.5	1.79833256101
0.001045	3.482	1.80601107416
0.001046	3.46	1.82329372291
0.001047	3.45	1.82194950534
0.001048	3.442	1.83374916496
0.001049	3.432	1.85077713407
0.00105	3.432	1.85293712791
0.001051	3.436	1.82808752526
0.001052	3.408	1.82798687085
0.001053	3.404	1.81900632214
0.001054	3.4	1.79666357452
0.001055	3.396	1.77177425199
0.001056	3.38	1.76056809013
0.001057	3.372	1.77471575189
0.001058	3.372	1.76341033228
0.001059	3.378	1.76610192231
0.00106	3.376	1.77274476448
0.001061	3.374	1.76355436548
0.001062	3.376	1.77499971831
0.001063	3.372	1.77133170242
0.001064	3.352	1.76070894812
0.001065	3.346	1.78501652653
0.001066	3.344	1.76908563953
0.001067	3.332	1.78263176231
0.001068	3.31	1.78154427394
0.001069	3.278	1.76881768422
0.00107	3.274	1.77846113255
0.001071	3.268	1.78330479728
0.001072	3.252	1.79011061111
0.001073	3.234	1.76160267938
0.001074	3.232	1.75902700377
0.001075	3.23	1.75302595531
0.001076	3.238	1.76447045881
0.001077	3.236	1.78334068534
0.001078	3.228	1.77088000723
0.001079	3.212	1.76381858478
0.00108	3.206	1.74801716239
0.001081	3.198	1.74206658885
0.001082	3.182	1.7426634787
0.001083	3.172	1.76250276596
0.001084	3.16	1.7522556891
0.001085	3.154	1.7430674112
0.001086	3.146	1.7460481093
0.001087	3.138	1.76152093374
0.001088	3.126	1.75217693171
0.001089	3.122	1.74559903758
0.00109	3.114	1.74842900914
0.001091	3.118	1.74243392988
0.001092	3.108	1.75964087245
0.001093	3.11	1.76122116726
0.001094	3.098	1.75054163047
0.001095	3.086	1.74430616579
0.001096	3.05	1.74112032898
0.001097	3.042	1.74477391085
0.001098	3.042	1.74935302326
0.001099	3.024	1.73879958592
0.0011	3.03	1.73121344727
0.001101	3.034	1.75295293719
0.001102	3.034	1.74494813677
0.001103	3.018	1.76456113524
0.001104	3.006	1.76690803383
0.001105	3.004	1.76408163076
0.001106	2.992	1.76520140494
0.001107	3.002	1.7601124964
0.001108	2.984	1.7411903974
0.001109	2.964	1.71892524561
0.00111	2.938	1.71060106395
0.001111	2.928	1.70611136799
0.001112	2.916	1.70204112759
0.001113	2.922	1.69585258793
0.001114	2.898	1.68866692986
0.001115	2.904	1.70961516137
0.001116	2.902	1.69245265813
0.001117	2.884	1.69426798353
0.001118	2.874	1.69296308288
0.001119	2.866	1.69471059476
0.00112	2.866	1.66854547436
0.001121	2.858	1.66668413324
0.001122	2.854	1.65429259806
0.001123	2.82	1.6296011782
0.001124	2.818	1.60899844624
0.001125	2.814	1.61226672731
0.001126	2.824	1.628810609
0.001127	2.798	1.63131725915
0.001128	2.796	1.64023900697
0.001129	2.782	1.62925627205
0.00113	2.774	1.65134006189
0.001131	2.77	1.64350235777
0.001132	2.774	1.6306207407
0.001133	2.748	1.63966338009
0.001134	2.756	1.6384333981
0.001135	2.74	1.65299727767
0.001136	2.736	1.64265151508
0.001137	2.736	1.64630009415
0.001138	2.714	1.64566217675
0.001139	2.7	1.62542302186
0.00114	2.708	1.6058443262
0.001141	2.708	1.5983541535
0.001142	2.696	1.59861940436
0.001143	2.682	1.58898584009
0.001144	2.664	1.59220099234
0.001145	2.642	1.59807258909
0.001146	2.658	1.59531689642
0.001147	2.662	1.61732989832
0.001148	2.662	1.60117331979
0.001149	2.65	1.61725075359
0.00115	2.652	1.63306337905
0.001151	2.652	1.63795482233
0.001152	2.666	1.64269412856
0.001153	2.652	1.6537520975
0.001154	2.638	1.65013817603
0.001155	2.644	1.63745656431
0.001156	2.646	1.62870623502
0.001157	2.644	1.63989755778
0.001158	2.63	1.63251339964
0.001159	2.614	1.61400247831
0.00116	2.618	1.60252176272
0.001161	2.624	1.60456349204
0.001162	2.616	1.61385996914
0.001163	2.61	1.61675601128
0.001164	2.618	1.62113417088
0.001165	2.61	1.61428002527
0.001166	2.598	1.61629081542
0.001167	2.59	1.6055840059
0.001168	2.588	1.61562867021
0.001169	2.576	1.64445249247
0.00117	2.568	1.63259792968
0.001171	2.564	1.63520763208
0.001172	2.562	1.63894966366
0.001173	2.542	1.6211835183
0.001174	2.53	1.61155204694
0.001175	2.512	1.58929418296
0.001176	2.512	1.57539074518
0.001177	2.52	1.59423963067
0.001178	2.504	1.5754313695
0.001179	2.49	1.56649289816
0.00118	2.488	1.56392327178
0.001181	2.486	1.56262727482
0.001182	2.474	1.59415306668
0.001183	2.466	1.5814057038
0.001184	2.448	1.58344434699
0.001185	2.436	1.57540597942
0.001186	2.434	1.57405336631
0.001187	2.408	1.52497081939
0.001188	2.42	1.53609895515
0.001189	2.404	1.53126875499
0.00119	2.396	1.53856556571
0.001191	2.382	1.5427494936
0.001192	2.384	1.52988365571
0.001193	2.38	1.52826699238
0.001194	2.394	1.53191514125
0.001195	2.374	1.52122450677
0.001196	2.38	1.50718280245
0.001197	2.38	1.50850919785
0.001198	2.396	1.53074622325
0.001199	2.36	1.5252540772
0.0012	2.354	1.52337913863
0.001201	2.354	1.53645175648
0.001202	2.344	1.52632368782
0.001203	2.322	1.52522654055
0.001204	2.328	1.52329117374
0.001205	2.32	1.53414471286
0.001206	2.31	1.53684742249
0.001207	2.308	1.5391997921
0.001208	2.286	1.52584533948
0.001209	2.284	1.53210443508
0.00121	2.272	1.52250320197
0.001211	2.268	1.51531382888
0.001212	2.266	1.49239538997
0.001213	2.252	1.51013112013
0.001214	2.246	1.51045820862
0.001215	2.25	1.5190457531
0.001216	2.25	1.5321553446
0.001217	2.242	1.53213445885
0.001218	2.226	1.5096105458
0.001219	2.22	1.50585523873
0.00122	2.222	1.51417172078
0.001221	2.22	1.50585523873
0.001222	2.218	1.5068098752
0.001223	2.206	1.51246950382
0.001224	2.188	1.50620582923
0.001225	2.17	1.49836577644
0.001226	2.178	1.49877149693
0.001227	2.178	1.50276944339
0.001228	2.182	1.51422455402
0.001229	2.178	1.50808355206
0.00123	2.17	1.53658712737
0.001231	2.162	1.52831802973
0.001232	2.152	1.51950518262
0.001233	2.148	1.51066078257
0.001234	2.134	1.50334427195
0.001235	2.126	1.50934555354
0.001236	2.13	1.51825557796
0.001237	2.136	1.51838861956
0.001238	2.146	1.52731267264
0.001239	2.142	1.51454151478
0.00124	2.146	1.50621512408
0.001241	2.144	1.51369217478
0.001242	2.142	1.50127812213
0.001243	2.122	1.49235250527
0.001244	2.126	1.4906790399
0.001245	2.124	1.48479762931
0.001246	2.116	1.48544404136
0.001247	2.098	1.47390501729
0.001248	2.076	1.47180977032
0.001249	2.068	1.46675696692
0.00125	2.062	1.46634102446
0.001251	2.072	1.49091113082
0.001252	2.06	1.47254881074
0.001253	2.028	1.45024687554
0.001254	2.03	1.46598090028
0.001255	2.022	1.46339195023
0.001256	2.008	1.43245802731
0.001257	1.998	1.43457171309
0.001258	2.0	1.4254823745
0.001259	2.012	1.43661268267
0.00126	1.99	1.44287906631
0.001261	1.988	1.43103319319
0.001262	1.97	1.43006992836
0.001263	1.966	1.41026380511
0.001264	1.946	1.41953654409
0.001265	1.946	1.40395299067
0.001266	1.936	1.40282001697
0.001267	1.938	1.40789062075
0.001268	1.93	1.40751554165
0.001269	1.93	1.42024645749
0.00127	1.924	1.41782368438
0.001271	1.918	1.40970777114
0.001272	1.914	1.39950133976
0.001273	1.91	1.40779970166
0.001274	1.92	1.4091131963
0.001275	1.894	1.40810653006
0.001276	1.9	1.41209064865
0.001277	1.898	1.40555896354
0.001278	1.894	1.39955850181
0.001279	1.89	1.39352072105
0.00128	1.882	1.3985978693
0.001281	1.87	1.39610171549
0.001282	1.872	1.41124625775
0.001283	1.868	1.4137100127
0.001284	1.872	1.40982835835
0.001285	1.868	1.4023466048
0.001286	1.86	1.39585099491
0.001287	1.848	1.37872985026
0.001288	1.84	1.35735036008
0.001289	1.836	1.35834605311
0.00129	1.822	1.34547984006
0.001291	1.824	1.35684339553
0.001292	1.814	1.35329375968
0.001293	1.82	1.34744202102
0.001294	1.82	1.34149170702
0.001295	1.828	1.33656874122
0.001296	1.816	1.33646698425
0.001297	1.796	1.33206005871
0.001298	1.794	1.33250290806
0.001299	1.81	1.33637569568
0.0013	1.82	1.34595690867
0.001301	1.812	1.35227807791
0.001302	1.806	1.34920865695
0.001303	1.818	1.35087971337
0.001304	1.806	1.34028504431
0.001305	1.794	1.34147828905
0.001306	1.792	1.3582105875
0.001307	1.802	1.37651589166
0.001308	1.79	1.3703649149
0.001309	1.788	1.37370156876
0.00131	1.792	1.37722038904
0.001311	1.796	1.38794236192
0.001312	1.782	1.37785195141
0.001313	1.778	1.36847214075
0.001314	1.766	1.36500695969
0.001315	1.76	1.36176356244
0.001316	1.754	1.35406203698
0.001317	1.748	1.34925757363
0.001318	1.742	1.34440916391
0.001319	1.742	1.34143057964
0.00132	1.736	1.34249916201
0.001321	1.732	1.32520790822
0.001322	1.728	1.32288170295
0.001323	1.716	1.32035752734
0.001324	1.704	1.31468018925
0.001325	1.698	1.3140761013
0.001326	1.7	1.30613934938
0.001327	1.704	1.31163409532
0.001328	1.708	1.30488926733
0.001329	1.696	1.30214592116
0.00133	1.688	1.29408500494
0.001331	1.678	1.2877561881
0.001332	1.672	1.28857130187
0.001333	1.67	1.27792801049
0.001334	1.668	1.27505921431
0.001335	1.656	1.26872534459
0.001336	1.666	1.26429585145
0.001337	1.644	1.25270267821
0.001338	1.632	1.23797253604
0.001339	1.616	1.22169718016
0.00134	1.61	1.22552029767
0.001341	1.612	1.22370584701
0.001342	1.62	1.22131077126
0.001343	1.614	1.21532053385
0.001344	1.628	1.22866431543
0.001345	1.626	1.24343234637
0.001346	1.616	1.23148040991
0.001347	1.62	1.22784363825
0.001348	1.614	1.23491052307
0.001349	1.608	1.24029673869
0.00135	1.602	1.24563076391
0.001351	1.6	1.24899959968
0.001352	1.596	1.24771150512
0.001353	1.604	1.25824639876
0.001354	1.618	1.26018887473
0.001355	1.62	1.25841169734
0.001356	1.614	1.25100119904
0.001357	1.596	1.24128320701
0.001358	1.608	1.25631843097
0.001359	1.606	1.25170443796
0.00136	1.61	1.25135926096
0.001361	1.59	1.24012096184
0.001362	1.586	1.25164052347
0.001363	1.58	1.25682138747
0.001364	1.568	1.2479487169
0.001365	1.564	1.25295809986
0.001366	1.552	1.25191693015
0.001367	1.552	1.24871774233
0.001368	1.552	1.25191693015
0.001369	1.54	1.24595345017
0.00137	1.53	1.24302051471
0.001371	1.536	1.2428612151
0.001372	1.532	1.23974836156
0.001373	1.53	1.24302051471
0.001374	1.528	1.24948629444
0.001375	1.524	1.24636431271
0.001376	1.516	1.23521010359
0.001377	1.504	1.21900943393
0.001378	1.5	1.22392810246
0.001379	1.476	1.22041959997
0.00138	1.468	1.21201320125
0.001381	1.458	1.2166494976
0.001382	1.456	1.20501618246
0.001383	1.45	1.20145744827
0.001384	1.43	1.18705517985
0.001385	1.418	1.18121801544
0.001386	1.402	1.17319904535
0.001387	1.39	1.16528966356
0.001388	1.394	1.16394329759
0.001389	1.4	1.17303026389
0.00139	1.396	1.17608843205
0.001391	1.406	1.17692990445
0.001392	1.392	1.17572785967
0.001393	1.388	1.17023758272
0.001394	1.38	1.16258333035
0.001395	1.38	1.16601886777
0.001396	1.382	1.16450676254
0.001397	1.38	1.16944431248
0.001398	1.382	1.17816637195
0.001399	1.368	1.17327575616
0.0014	1.37	1.18705517985
0.001401	1.358	1.18399155402
0.001402	1.356	1.1786704374
0.001403	1.348	1.17936253968
0.001404	1.336	1.17605442051
0.001405	1.338	1.17292625514
0.001406	1.342	1.17347177214
0.001407	1.344	1.18053547172
0.001408	1.34	1.16807534004
0.001409	1.33	1.15805872045
0.00141	1.332	1.1496851743
0.001411	1.316	1.13320077656
0.001412	1.318	1.13528674792
0.001413	1.32	1.13207773585
0.001414	1.318	1.13704705268
0.001415	1.32	1.13736537665
0.001416	1.314	1.14865312432
0.001417	1.316	1.15764588713
0.001418	1.312	1.15354063648
0.001419	1.314	1.14691063296
0.00142	1.324	1.14848770128
0.001421	1.318	1.14755217746
0.001422	1.298	1.14069978522
0.001423	1.3	1.13929802949
0.001424	1.294	1.12763646624
0.001425	1.286	1.12258808118
0.001426	1.272	1.12161312403
0.001427	1.274	1.12557718527
0.001428	1.258	1.12046240455
0.001429	1.252	1.10837538767
0.00143	1.25	1.11153047642
0.001431	1.248	1.10927724217
0.001432	1.238	1.0869020195
0.001433	1.244	1.08649160144
0.001434	1.242	1.10246814013
0.001435	1.236	1.09922882058
0.001436	1.234	1.09692479232
0.001437	1.232	1.09278360163
0.001438	1.23	1.09594707901
0.001439	1.226	1.10041991985
0.00144	1.214	1.09918333321
0.001441	1.206	1.0915878343
0.001442	1.21	1.09813478226
0.001443	1.21	1.09631199939
0.001444	1.216	1.09605839261
0.001445	1.204	1.08553396999
0.001446	1.204	1.08553396999
0.001447	1.184	1.08357925414
0.001448	1.192	1.08403689974
0.001449	1.186	1.08416050472
0.00145	1.19	1.08899035808
0.001451	1.19	1.08899035808
0.001452	1.186	1.08416050472
0.001453	1.182	1.08299399814
0.001454	1.18	1.07126093927
0.001455	1.176	1.07005794236
0.001456	1.184	1.07244766772
0.001457	1.18	1.07312627402
0.001458	1.178	1.06128035881
0.001459	1.182	1.05871431463
0.00146	1.17	1.06447169995
0.001461	1.17	1.05882009803
0.001462	1.166	1.05756512802
0.001463	1.17	1.06070731118
0.001464	1.154	1.05937906341
0.001465	1.162	1.06195856793
0.001466	1.166	1.06510281194
0.001467	1.166	1.06697891263
0.001468	1.166	1.05945457666
0.001469	1.176	1.07378955108
0.00147	1.166	1.06510281194
0.001471	1.162	1.06195856793
0.001472	1.152	1.06625325322
0.001473	1.148	1.05929032847
0.001474	1.142	1.0553842902
0.001475	1.142	1.05158737155
0.001476	1.126	1.04600382408
0.001477	1.122	1.03687800632
0.001478	1.116	1.03273617154
0.001479	1.116	1.02690992789
0.00148	1.11	1.01877377273
0.001481	1.114	1.02029603547
0.001482	1.106	1.02896258435
0.001483	1.106	1.03863564352
0.001484	1.104	1.0436397846
0.001485	1.1	1.04785495179
0.001486	1.1	1.04403065089
0.001487	1.094	1.03206782723
0.001488	1.086	1.02303665623
0.001489	1.09	1.03242433137
0.00149	1.086	1.03469995651
0.001491	1.076	1.02480437158
0.001492	1.078	1.01779958735
0.001493	1.084	1.01041773539
0.001494	1.086	1.00528801843
0.001495	1.076	0.991072146718
0.001496	1.076	1.0050990001
0.001497	1.078	0.999957999118
0.001498	1.062	1.00107741958
0.001499	1.066	1.00281802936
0.0015	1.06	0.998198377077
0.001501	1.056	0.99038578342
0.001502	1.056	0.99038578342
0.001503	1.064	1.00394422156
0.001504	1.06	1.00419121685
0.001505	1.056	0.994416411771
0.001506	1.052	0.99864708481
0.001507	1.056	1.00242904986
0.001508	1.06	1.00219758531
0.001509	1.058	0.999317767279
0.00151	1.052	0.996642363137
0.001511	1.034	0.986328545668
0.001512	1.032	0.995477774739
0.001513	1.034	0.988354187526
0.001514	1.028	0.973250224762
0.001515	1.03	0.976268405716
0.001516	1.034	0.976137285427
0.001517	1.022	0.97031747382
0.001518	1.018	0.972458739485
0.001519	1.008	0.961215896664
0.00152	1.016	0.965268874459
0.001521	1.01	0.958070978581
0.001522	1.0	0.944457516249
0.001523	0.996	0.940204233132
0.001524	0.992	0.93804903923
0.001525	1.0	0.944457516249
0.001526	0.988	0.93158789172
0.001527	0.982	0.932564206905
0.001528	0.976	0.92489134497
0.001529	0.972	0.924778892493
0.00153	0.968	0.92248360419
0.001531	0.97	0.925796953981
0.001532	0.98	0.922821759605
0.001533	0.978	0.930331123848
0.001534	0.964	0.917989106689
0.001535	0.968	0.924649122641
0.001536	0.962	0.914634353171
0.001537	0.954	0.91426691945
0.001538	0.962	0.914634353171
0.001539	0.956	0.911078481801
0.00154	0.948	0.912850480637
0.001541	0.944	0.916986368492
0.001542	0.946	0.922542139959
0.001543	0.944	0.923506361646
0.001544	0.936	0.929464361877
0.001545	0.94	0.927577490024
0.001546	0.938	0.922039044726
0.001547	0.928	0.918050107565
0.001548	0.922	0.907698187725
0.001549	0.916	0.903849545002
0.00155	0.914	0.886906984976
0.001551	0.918	0.88502881309
0.001552	0.914	0.886906984976
0.001553	0.914	0.891405631573
0.001554	0.91	0.888763185556
0.001555	0.91	0.893252483904
0.001556	0.914	0.895881688617
0.001557	0.906	0.892840411272
0.001558	0.918	0.898485392202
0.001559	0.91	0.902164064902
0.00156	0.89	0.891010662114
0.001561	0.89	0.895488693396
0.001562	0.906	0.908385380772
0.001563	0.892	0.901296843443
0.001564	0.888	0.900808525715
0.001565	0.882	0.905580476821
0.001566	0.862	0.898307297087
0.001567	0.85	0.885155353596
0.001568	0.844	0.876164368141
0.001569	0.84	0.859302042358
0.00157	0.838	0.85776220481
0.001571	0.834	0.861651901872
0.001572	0.828	0.863953702463
0.001573	0.832	0.86474042348
0.001574	0.834	0.863969906883
0.001575	0.834	0.870886904253
0.001576	0.842	0.874663363815
0.001577	0.834	0.880024999645
0.001578	0.826	0.88075195146
0.001579	0.828	0.886800992331
0.00158	0.824	0.886015801213
0.001581	0.822	0.884486291584
0.001582	0.824	0.881489648266
0.001583	0.828	0.886800992331
0.001584	0.834	0.880024999645
0.001585	0.834	0.87546787491
0.001586	0.84	0.868562030024
0.001587	0.842	0.867776468914
0.001588	0.828	0.859311352188
0.001589	0.83	0.865505632564
0.00159	0.834	0.873180393733
0.001591	0.83	0.874699948554
0.001592	0.83	0.872410453858
0.001593	0.824	0.870071261449
0.001594	0.814	0.862208791419
0.001595	0.814	0.866835624556
0.001596	0.804	0.849461005579
0.001597	0.804	0.849461005579
0.001598	0.796	0.849931761967
0.001599	0.8	0.846167832052
0.0016	0.804	0.835214942395
0.001601	0.808	0.833748163416
0.001602	0.808	0.836143528349
0.001603	0.796	0.83089349498
0.001604	0.794	0.831603270797
0.001605	0.792	0.832307635433
0.001606	0.794	0.821927004058
0.001607	0.794	0.824356718903
0.001608	0.78	0.817067928633
0.001609	0.774	0.816654149564
0.00161	0.78	0.821948903521
0.001611	0.776	0.815980391921
0.001612	0.772	0.817322457785
0.001613	0.768	0.828357410784
0.001614	0.762	0.823016403239
0.001615	0.77	0.822860863087
0.001616	0.768	0.823514420032
0.001617	0.766	0.821732316512
0.001618	0.762	0.823016403239
0.001619	0.77	0.832526275862
0.00162	0.764	0.841607984753
0.001621	0.76	0.835703296631
0.001622	0.76	0.830903123114
0.001623	0.756	0.829737307827
0.001624	0.756	0.829737307827
0.001625	0.75	0.824317899842
0.001626	0.754	0.823094162293
0.001627	0.74	0.824863625092
0.001628	0.74	0.827284715198
0.001629	0.738	0.825442911412
0.00163	0.742	0.833928054451
0.001631	0.744	0.835741586856
0.001632	0.738	0.830274653353
0.001633	0.736	0.833249062406
0.001634	0.73	0.830120473184
0.001635	0.724	0.824514402542
0.001636	0.718	0.823696546065
0.001637	0.722	0.825055149672
0.001638	0.718	0.8212648781
0.001639	0.716	0.81691125589
0.00164	0.712	0.822834126662
0.001641	0.73	0.830120473184
0.001642	0.736	0.830845352638
0.001643	0.736	0.823592132065
0.001644	0.732	0.822299215614
0.001645	0.726	0.809273748493
0.001646	0.73	0.81061704892
0.001647	0.728	0.813643656646
0.001648	0.718	0.806520923473
0.001649	0.712	0.798157879119
0.00165	0.708	0.794188894407
0.001651	0.702	0.790693366609
0.001652	0.698	0.796740861259
0.001653	0.7	0.793725393319
0.001654	0.698	0.794226667898
0.001655	0.698	0.791704490325
0.001656	0.694	0.792694140258
0.001657	0.7	0.778460018241
0.001658	0.686	0.776790834137
0.001659	0.686	0.776790834137
0.00166	0.686	0.779361276944
0.001661	0.688	0.78144481571
0.001662	0.686	0.784476895772
0.001663	0.684	0.787492222184
0.001664	0.69	0.791138420253
0.001665	0.696	0.79472259311
0.001666	0.706	0.799727453574
0.001667	0.696	0.79472259311
0.001668	0.69	0.791138420253
0.001669	0.686	0.789559370789
0.00167	0.678	0.791401288854
0.001671	0.664	0.786831621124
0.001672	0.656	0.783367091471
0.001673	0.646	0.77761430028
0.001674	0.654	0.783762719195
0.001675	0.652	0.779035300869
0.001676	0.65	0.784538080656
0.001677	0.648	0.777236128857
0.001678	0.642	0.775780896903
0.001679	0.648	0.787461745103
0.00168	0.65	0.792148975888
0.001681	0.648	0.787461745103
0.001682	0.648	0.78999746835
0.001683	0.648	0.78999746835
0.001684	0.646	0.790369533826
0.001685	0.642	0.788565786729
0.001686	0.642	0.786025444881
0.001687	0.636	0.781987212172
0.001688	0.628	0.773056272208
0.001689	0.626	0.760344658691
0.00169	0.624	0.755396584583
0.001691	0.626	0.755065560067
0.001692	0.626	0.744395056405
0.001693	0.622	0.750410554297
0.001694	0.624	0.763298106902
0.001695	0.614	0.76223618387
0.001696	0.616	0.767166214063
0.001697	0.604	0.755767159911
0.001698	0.608	0.757849589299
0.001699	0.61	0.754917214004
0.0017	0.602	0.742695092215
0.001701	0.6	0.740270220933
0.001702	0.604	0.742417672203
0.001703	0.608	0.736434654263
0.001704	0.612	0.733113906566
0.001705	0.604	0.731562710914
0.001706	0.588	0.730928177046
0.001707	0.586	0.731166191779
0.001708	0.588	0.736380336511
0.001709	0.592	0.73589129632
0.00171	0.594	0.735638498177
0.001711	0.586	0.725674858322
0.001712	0.586	0.720141652732
0.001713	0.578	0.712682257391
0.001714	0.572	0.71331339536
0.001715	0.572	0.710504046435
0.001716	0.578	0.712682257391
0.001717	0.574	0.707477208113
0.001718	0.57	0.705053189483
0.001719	0.57	0.699356847396
0.00172	0.574	0.704644591266
0.001721	0.578	0.704213035949
0.001722	0.58	0.709647799968
0.001723	0.574	0.707477208113
0.001724	0.574	0.696077581883
0.001725	0.566	0.696881625529
0.001726	0.55	0.689565080322
0.001727	0.542	0.687194295669
0.001728	0.538	0.681583450503
0.001729	0.536	0.690437542432
0.00173	0.538	0.693221465334
0.001731	0.542	0.695870677641
0.001732	0.546	0.69848693617
0.001733	0.546	0.69273660218
0.001734	0.54	0.701712191714
0.001735	0.546	0.707024752042
0.001736	0.532	0.699268188895
0.001737	0.534	0.693429160044
0.001738	0.528	0.690808222302
0.001739	0.528	0.693697340344
0.00174	0.524	0.693847245437
0.001741	0.518	0.691141085452
0.001742	0.528	0.693697340344
0.001743	0.514	0.679561623401
0.001744	0.512	0.682536445913
0.001745	0.518	0.691141085452
0.001746	0.52	0.693974062916
0.001747	0.512	0.694158483345
0.001748	0.51	0.68840395118
0.001749	0.502	0.664827797253
0.00175	0.504	0.670808467448
0.001751	0.494	0.664803730435
0.001752	0.5	0.67082039325
0.001753	0.498	0.673792252849
0.001754	0.49	0.661740130263
0.001755	0.49	0.658710862215
0.001756	0.48	0.652380257212
0.001757	0.476	0.652245352609
0.001758	0.48	0.64930732323
0.001759	0.482	0.649365844498
0.00176	0.482	0.646278577705
0.001761	0.48	0.643117407633
0.001762	0.47	0.642728558569
0.001763	0.466	0.639409102219
0.001764	0.472	0.639699929655
0.001765	0.468	0.639512314189
0.001766	0.472	0.639699929655
0.001767	0.474	0.639784338664
0.001768	0.472	0.639699929655
0.001769	0.474	0.64290279203
0.00177	0.466	0.639409102219
0.001771	0.472	0.642818792507
0.001772	0.47	0.642728558569
0.001773	0.478	0.646154780219
0.001774	0.476	0.646083585924
0.001775	0.48	0.64930732323
0.001776	0.476	0.64917178004
0.001777	0.474	0.64290279203
0.001778	0.47	0.636474665639
0.001779	0.468	0.639512314189
0.00178	0.47	0.639609255718
0.001781	0.474	0.646006191921
0.001782	0.472	0.642818792507
0.001783	0.468	0.639512314189
0.001784	0.47	0.648922183316
0.001785	0.478	0.646154780219
0.001786	0.47	0.642728558569
0.001787	0.466	0.639409102219
0.001788	0.464	0.639299616768
0.001789	0.46	0.632771680782
0.00179	0.458	0.635795564627
0.001791	0.466	0.64252937676
0.001792	0.46	0.639061812347
0.001793	0.456	0.638798872886
0.001794	0.458	0.638933486366
0.001795	0.46	0.635924523823
0.001796	0.46	0.635924523823
0.001797	0.46	0.635924523823
0.001798	0.464	0.636163500996
0.001799	0.466	0.636273526088
0.0018	0.468	0.633226657683
0.001801	0.47	0.633324561343
0.001802	0.466	0.633122421021
0.001803	0.47	0.639609255718
0.001804	0.466	0.645634571565
0.001805	0.474	0.649094754254
0.001806	0.464	0.645526141996
0.001807	0.464	0.65475491598
0.001808	0.454	0.651063744959
0.001809	0.452	0.647839486293
0.00181	0.448	0.638197461606
0.001811	0.444	0.637858918571
0.001812	0.444	0.637858918571
0.001813	0.446	0.638031347192
0.001814	0.444	0.637858918571
0.001815	0.438	0.627818445094
0.001816	0.442	0.631376274499
0.001817	0.446	0.631730955392
0.001818	0.442	0.628200604903
0.001819	0.44	0.628012738724
0.00182	0.438	0.62141451544
0.001821	0.436	0.621211719143
0.001822	0.432	0.620786597793
0.001823	0.432	0.61755647515
0.001824	0.434	0.617773421248
0.001825	0.43	0.610819122163
0.001826	0.432	0.607763111747
0.001827	0.43	0.614084684714
0.001828	0.428	0.613853402695
0.001829	0.416	0.605759027997
0.00183	0.414	0.605478323311
0.001831	0.414	0.608772535517
0.001832	0.418	0.609324215833
0.001833	0.42	0.61611687203
0.001834	0.42	0.61611687203
0.001835	0.424	0.613371013335
0.001836	0.426	0.613615514797
0.001837	0.424	0.613371013335
0.001838	0.422	0.606560796623
0.001839	0.416	0.599119353718
0.00184	0.412	0.598544902242
0.001841	0.412	0.591824298251
0.001842	0.406	0.590901006938
0.001843	0.408	0.591215696679
0.001844	0.41	0.591523456847
0.001845	0.404	0.590579376545
0.001846	0.404	0.597313987782
0.001847	0.402	0.596989112129
0.001848	0.404	0.600652978016
0.001849	0.398	0.592955310289
0.00185	0.39	0.588132638101
0.001851	0.384	0.573187578372
0.001852	0.386	0.570091220771
0.001853	0.386	0.570091220771
0.001854	0.388	0.573982578133
0.001855	0.398	0.582748659372
0.001856	0.406	0.584092458434
0.001857	0.4	0.58991524815
0.001858	0.398	0.589572726642
0.001859	0.4	0.58991524815
0.00186	0.398	0.589572726642
0.001861	0.396	0.592607796101
0.001862	0.4	0.593295878968
0.001863	0.4	0.58991524815
0.001864	0.394	0.585460502511
0.001865	0.392	0.585094864103
0.001866	0.39	0.588132638101
0.001867	0.386	0.580520456143
0.001868	0.388	0.580909631526
0.001869	0.386	0.580520456143
0.00187	0.378	0.575426798125
0.001871	0.378	0.575426798125
0.001872	0.376	0.574999130434
0.001873	0.37	0.570175411606
0.001874	0.37	0.56665686266
0.001875	0.372	0.570627724528
0.001876	0.376	0.574999130434
0.001877	0.382	0.579720622369
0.001878	0.378	0.575426798125
0.001879	0.376	0.574999130434
0.00188	0.37	0.57714816122
0.001881	0.37	0.570175411606
0.001882	0.374	0.574564182664
0.001883	0.378	0.575426798125
0.001884	0.372	0.567111981887
0.001885	0.374	0.567559688491
0.001886	0.374	0.567559688491
0.001887	0.372	0.567111981887
0.001888	0.364	0.55812543393
0.001889	0.366	0.562177907784
0.00189	0.37	0.563116329012
0.001891	0.37	0.563116329012
0.001892	0.366	0.55860898668
0.001893	0.364	0.55812543393
0.001894	0.362	0.561209408332
0.001895	0.356	0.5596999196
0.001896	0.362	0.564761896732
0.001897	0.36	0.564269439187
0.001898	0.368	0.569715718583
0.001899	0.374	0.574564182664
0.0019	0.366	0.569248627578
0.001901	0.36	0.560713830755
0.001902	0.354	0.562746834731
0.001903	0.356	0.556115096001
0.001904	0.348	0.557580487463
0.001905	0.34	0.555337735077
0.001906	0.33	0.552358579186
0.001907	0.33	0.548725796733
0.001908	0.33	0.548725796733
0.001909	0.334	0.553573843313
0.00191	0.338	0.558351143995
0.001911	0.336	0.557766976434
0.001912	0.332	0.552970161944
0.001913	0.334	0.549949088553
0.001914	0.328	0.548102180255
0.001915	0.328	0.551739068763
0.001916	0.33	0.552358579186
0.001917	0.328	0.551739068763
0.001918	0.334	0.553573843313
0.001919	0.33	0.548725796733
0.00192	0.33	0.552358579186
0.001921	0.328	0.548102180255
0.001922	0.328	0.548102180255
0.001923	0.326	0.547470547153
0.001924	0.324	0.546830869648
0.001925	0.328	0.548102180255
0.001926	0.328	0.548102180255
0.001927	0.324	0.543161117901
0.001928	0.324	0.543161117901
0.001929	0.32	0.541848687366
0.00193	0.318	0.541180191803
0.001931	0.316	0.53305159225
0.001932	0.316	0.53305159225
0.001933	0.316	0.529286311933
0.001934	0.316	0.53305159225
0.001935	0.314	0.532357023059
0.001936	0.318	0.533737763326
0.001937	0.318	0.533737763326
0.001938	0.314	0.524789481602
0.001939	0.32	0.530659966457
0.00194	0.318	0.537471859728
0.001941	0.314	0.532357023059
0.001942	0.314	0.536100736802
0.001943	0.308	0.530222594766
0.001944	0.306	0.529494098173
0.001945	0.308	0.530222594766
0.001946	0.308	0.530222594766
0.001947	0.308	0.526437080761
0.001948	0.31	0.527162214124
0.001949	0.306	0.525703338395
0.00195	0.302	0.524209881631
0.001951	0.3	0.519615242271
0.001952	0.296	0.514182846855
0.001953	0.3	0.519615242271
0.001954	0.302	0.524209881631
0.001955	0.302	0.524209881631
0.001956	0.306	0.525703338395
0.001957	0.308	0.52262414793
0.001958	0.302	0.520380629924
0.001959	0.302	0.516522990776
0.00196	0.298	0.514971843891
0.001961	0.294	0.509474238799
0.001962	0.294	0.509474238799
0.001963	0.296	0.51027835541
0.001964	0.292	0.508660987299
0.001965	0.288	0.507006903306
0.001966	0.286	0.506165980682
0.001967	0.29	0.511761663277
0.001968	0.284	0.509258284174
0.001969	0.286	0.510101950594
0.00197	0.282	0.50840535009
0.001971	0.282	0.512324116161
0.001972	0.28	0.511468474102
0.001973	0.28	0.511468474102
0.001974	0.282	0.512324116161
0.001975	0.282	0.516213134277
0.001976	0.282	0.516213134277
0.001977	0.28	0.507543101618
0.001978	0.28	0.507543101618
0.001979	0.284	0.509258284174
0.00198	0.286	0.510101950594
0.001981	0.29	0.511761663277
0.001982	0.29	0.515654923374
0.001983	0.288	0.514835896184
0.001984	0.288	0.514835896184
0.001985	0.288	0.514835896184
0.001986	0.28	0.511468474102
0.001987	0.28	0.511468474102
0.001988	0.278	0.510603564422
0.001989	0.274	0.50884575266
0.00199	0.276	0.509729339944
0.001991	0.272	0.507952753708
0.001992	0.272	0.504
0.001993	0.272	0.504
0.001994	0.268	0.502171285519
0.001995	0.264	0.50030390764
0.001996	0.264	0.50030390764
0.001997	0.258	0.497429391974
0.001998	0.26	0.498397431775
[truncated: 8,002 more rows]
