# Supplementary material for: The Influence of Synaptic Size on AMPA Receptor Activation: A Monte Carlo Model
Source: PLoS One. 2015 Jun 24;10(6):e0130924. doi: 10.1371/journal.pone.0130924 (PMC4479604; doi:10.1371/journal.pone.0130924)
Supplement: S1 Dataset — This package contains the experimental data used as basis for the analysis presented in the paper. (ZIP) [file pone.0130924.s001.zip › S1 Simulation data/training/1236_8231_175_264.csv]

time	AMPA.O.mean	AMPA.O.stdev
0.0	0.0	0.0
1e-06	0.0	0.0
2e-06	0.042	0.200589132308
3e-06	0.162	0.409580272962
4e-06	0.396	0.641236305897
5e-06	0.728	0.847358247732
6e-06	1.134	1.07705338772
7e-06	1.572	1.27154079762
8e-06	2.072	1.43485748421
9e-06	2.62	1.57848028179
1e-05	3.202	1.73355011465
1.1e-05	3.774	1.93466379508
1.2e-05	4.35	2.05024388793
1.3e-05	4.984	2.23422111708
1.4e-05	5.584	2.41224874339
1.5e-05	6.156	2.52025078117
1.6e-05	6.748	2.6443328081
1.7e-05	7.29	2.64686607141
1.8e-05	7.812	2.69084670689
1.9e-05	8.364	2.88088597483
2e-05	8.828	2.95472773703
2.1e-05	9.344	3.0668655008
2.2e-05	9.774	3.10466165628
2.3e-05	10.238	3.13390427422
2.4e-05	10.74	3.21191531644
2.5e-05	11.168	3.36627033971
2.6e-05	11.642	3.43887132647
2.7e-05	11.952	3.54255501016
2.8e-05	12.34	3.59226947764
2.9e-05	12.67	3.66457364505
3e-05	13.054	3.69257146173
3.1e-05	13.37	3.72841789503
3.2e-05	13.662	3.83037282781
3.3e-05	13.914	3.89751254007
3.4e-05	14.156	3.95874525576
3.5e-05	14.43	3.97807742509
3.6e-05	14.692	4.05378045779
3.7e-05	14.97	4.01261759952
3.8e-05	15.186	4.00392357569
3.9e-05	15.38	4.07131428411
4e-05	15.608	4.10199171135
4.1e-05	15.792	4.16518138861
4.2e-05	15.96	4.09663276362
4.3e-05	16.074	4.15890899155
4.4e-05	16.154	4.18978328795
4.5e-05	16.266	4.14188894105
4.6e-05	16.4	4.13182768276
4.7e-05	16.52	4.14072457427
4.8e-05	16.6	4.14149731377
4.9e-05	16.738	4.14986216639
5e-05	16.836	4.20108366972
5.1e-05	16.918	4.19133343937
5.2e-05	16.964	4.21125919411
5.3e-05	16.994	4.20118602302
5.4e-05	17.066	4.18875208147
5.5e-05	17.158	4.19631219048
5.6e-05	17.212	4.2345077636
5.7e-05	17.204	4.23395606968
5.8e-05	17.254	4.26350606895
5.9e-05	17.33	4.27189653433
6e-05	17.39	4.271521977
6.1e-05	17.432	4.28128205097
6.2e-05	17.428	4.29753603824
6.3e-05	17.462	4.36629774523
6.4e-05	17.532	4.36267991033
6.5e-05	17.584	4.36977619564
6.6e-05	17.62	4.42307585284
6.7e-05	17.586	4.39301764167
6.8e-05	17.536	4.36677272136
6.9e-05	17.46	4.39003416843
7e-05	17.456	4.37813476266
7.1e-05	17.412	4.34491150658
7.2e-05	17.374	4.34581683921
7.3e-05	17.364	4.32151640052
7.4e-05	17.314	4.35653577972
7.5e-05	17.3	4.31253985489
7.6e-05	17.312	4.30147137617
7.7e-05	17.324	4.25476485837
7.8e-05	17.328	4.25633833242
7.9e-05	17.31	4.28040885898
8e-05	17.27	4.31429020813
8.1e-05	17.252	4.2783753926
8.2e-05	17.216	4.28314650695
8.3e-05	17.16	4.24622185007
8.4e-05	17.132	4.22357384214
8.5e-05	17.12	4.20066661377
8.6e-05	17.13	4.15849732476
8.7e-05	17.094	4.1188789737
8.8e-05	17.052	4.10576375355
8.9e-05	17.024	4.15300180592
9e-05	16.994	4.18401290629
9.1e-05	16.962	4.15891283871
9.2e-05	16.914	4.13311069293
9.3e-05	16.868	4.09372397702
9.4e-05	16.78	4.13806718167
9.5e-05	16.742	4.11526864251
9.6e-05	16.724	4.14195895682
9.7e-05	16.714	4.13523929175
9.8e-05	16.68	4.10920916966
9.9e-05	16.672	4.09931896783
0.0001	16.6	4.09340933697
0.000101	16.564	4.11459645652
0.000102	16.504	4.10974257101
0.000103	16.54	4.14395945926
0.000104	16.52	4.13056896807
0.000105	16.462	4.12462798322
0.000106	16.414	4.14663767407
0.000107	16.382	4.22422489932
0.000108	16.332	4.18446842502
0.000109	16.332	4.24991482268
0.00011	16.292	4.23777488784
0.000111	16.212	4.21794452311
0.000112	16.224	4.25838279162
0.000113	16.176	4.21438299161
0.000114	16.096	4.1615843137
0.000115	16.052	4.18966538043
0.000116	15.986	4.16338852379
0.000117	15.97	4.17242135935
0.000118	15.942	4.15964373474
0.000119	15.886	4.17911521736
0.00012	15.8	4.11970872757
0.000121	15.79	4.09510683621
0.000122	15.766	4.11621719544
0.000123	15.736	4.09124724259
0.000124	15.698	4.06039357698
0.000125	15.684	4.05809610532
0.000126	15.616	4.04432244016
0.000127	15.572	4.06507269308
0.000128	15.54	4.04430463739
0.000129	15.538	4.03045357249
0.00013	15.494	4.05042763174
0.000131	15.468	4.08178588365
0.000132	15.428	4.09595117158
0.000133	15.378	4.07272832386
0.000134	15.344	4.05039059845
0.000135	15.268	4.02941385316
0.000136	15.222	4.02550816668
0.000137	15.21	4.00223687455
0.000138	15.194	3.95428425888
0.000139	15.188	3.95432118068
0.00014	15.158	3.96447171764
0.000141	15.122	3.93587550616
0.000142	15.072	3.95257080898
0.000143	15.036	3.99633632218
0.000144	15.016	3.98995538822
0.000145	14.98	3.95519911003
0.000146	14.96	3.96666106442
0.000147	14.93	4.03250542467
0.000148	14.892	4.01052814477
0.000149	14.822	3.92406880674
0.00015	14.804	3.91530126555
0.000151	14.794	3.91504329478
0.000152	14.772	3.8636790757
0.000153	14.738	3.84205101476
0.000154	14.69	3.83326231818
0.000155	14.654	3.82443250692
0.000156	14.622	3.81459250773
0.000157	14.598	3.82366264202
0.000158	14.566	3.8217331147
0.000159	14.544	3.8905094782
0.00016	14.472	3.87468914882
0.000161	14.43	3.83941401779
0.000162	14.39	3.87167922225
0.000163	14.334	3.85777708013
0.000164	14.286	3.87765444567
0.000165	14.268	3.88949559712
0.000166	14.17	3.89834580303
0.000167	14.096	3.83598540143
0.000168	14.096	3.78771487839
0.000169	14.07	3.78379439188
0.00017	14.028	3.75329401992
0.000171	14.04	3.77973544048
0.000172	14.016	3.7719681865
0.000173	14.024	3.76183784871
0.000174	13.958	3.74809765081
0.000175	13.89	3.78284284633
0.000176	13.856	3.8035856767
0.000177	13.828	3.77444247539
0.000178	13.812	3.82840123289
0.000179	13.772	3.87195247905
0.00018	13.772	3.87866162484
0.000181	13.66	3.82261690469
0.000182	13.63	3.80960627887
0.000183	13.608	3.79820167974
0.000184	13.582	3.77561597623
0.000185	13.542	3.81526355577
0.000186	13.498	3.82334879392
0.000187	13.474	3.79543462597
0.000188	13.43	3.70797788559
0.000189	13.41	3.6983645034
0.00019	13.398	3.71800968261
0.000191	13.338	3.71480228276
0.000192	13.308	3.68742945695
0.000193	13.282	3.67457153965
0.000194	13.248	3.68490108415
0.000195	13.2	3.66987738215
0.000196	13.12	3.67608487388
0.000197	13.07	3.6569249377
0.000198	13.046	3.62820671958
0.000199	12.994	3.61081209702
0.0002	12.966	3.61397897061
0.000201	12.934	3.60189450151
0.000202	12.866	3.58720559768
0.000203	12.854	3.59842799011
0.000204	12.822	3.61030691216
0.000205	12.774	3.60540205802
0.000206	12.752	3.63517482386
0.000207	12.718	3.63682223926
0.000208	12.71	3.63289141043
0.000209	12.708	3.58813823591
0.00021	12.67	3.58288989504
0.000211	12.632	3.58504895364
0.000212	12.608	3.59698985264
0.000213	12.606	3.61258411667
0.000214	12.54	3.57776466526
0.000215	12.496	3.5701518175
0.000216	12.436	3.60026443473
0.000217	12.392	3.53020339357
0.000218	12.386	3.53397849456
0.000219	12.344	3.53237370616
0.00022	12.322	3.56459198226
0.000221	12.28	3.55775209929
0.000222	12.242	3.57539312524
0.000223	12.198	3.56409820291
0.000224	12.178	3.57970892671
0.000225	12.132	3.58477000657
0.000226	12.118	3.56147104439
0.000227	12.094	3.55937691176
0.000228	12.024	3.51559724656
0.000229	11.988	3.49740703951
0.00023	11.958	3.5043167665
0.000231	11.932	3.4715091819
0.000232	11.916	3.49641873922
0.000233	11.918	3.5058916127
0.000234	11.882	3.52478027684
0.000235	11.838	3.52189664811
0.000236	11.812	3.52429510683
0.000237	11.742	3.53319062605
0.000238	11.722	3.53167325782
0.000239	11.698	3.52346363682
0.00024	11.666	3.52568347984
0.000241	11.626	3.53526858951
0.000242	11.602	3.51049797037
0.000243	11.554	3.52577424121
0.000244	11.49	3.48337480039
0.000245	11.472	3.45849909643
0.000246	11.45	3.46864526869
0.000247	11.432	3.46833908377
0.000248	11.39	3.4793533882
0.000249	11.358	3.4701348677
0.00025	11.318	3.47345303696
0.000251	11.322	3.45518682563
0.000252	11.26	3.4164894263
0.000253	11.226	3.42737859012
0.000254	11.202	3.43179195174
0.000255	11.192	3.41103151554
0.000256	11.178	3.41794031545
0.000257	11.186	3.40696404442
0.000258	11.142	3.37725272966
0.000259	11.13	3.35873488087
0.00026	11.13	3.35813936578
0.000261	11.088	3.32328993619
0.000262	11.038	3.33714788405
0.000263	11.03	3.33782863551
0.000264	10.996	3.32745909066
0.000265	10.96	3.3380233672
0.000266	10.92	3.31143473437
0.000267	10.928	3.31946019708
0.000268	10.918	3.34473855481
0.000269	10.88	3.33970058538
0.00027	10.874	3.35471667954
0.000271	10.834	3.35774388541
0.000272	10.798	3.31861356593
0.000273	10.794	3.30931473269
0.000274	10.782	3.27696139739
0.000275	10.774	3.28678018736
0.000276	10.73	3.25531872479
0.000277	10.688	3.2370752231
0.000278	10.628	3.23196782162
0.000279	10.614	3.21947262762
0.00028	10.6	3.24345494805
0.000281	10.534	3.2620306559
0.000282	10.524	3.25598280094
0.000283	10.522	3.29750147839
0.000284	10.516	3.29814250753
0.000285	10.468	3.27673251884
0.000286	10.44	3.27267474705
0.000287	10.408	3.25845607612
0.000288	10.404	3.24234236317
0.000289	10.37	3.21948753686
0.00029	10.354	3.21693705254
0.000291	10.336	3.18921683176
0.000292	10.286	3.21810565395
0.000293	10.272	3.2015646175
0.000294	10.198	3.16208728532
0.000295	10.144	3.14758065822
0.000296	10.106	3.1481365917
0.000297	10.098	3.14585377918
0.000298	10.094	3.11531122041
0.000299	10.102	3.15968289548
0.0003	10.08	3.16442727836
0.000301	10.052	3.14980888309
0.000302	10.066	3.15493961907
0.000303	9.992	3.15149742186
0.000304	9.96	3.13407083519
0.000305	9.942	3.12580165718
0.000306	9.89	3.1070725772
0.000307	9.858	3.10126361343
0.000308	9.84	3.07870102478
0.000309	9.816	3.08450060788
0.00031	9.784	3.09989419174
0.000311	9.74	3.07382497875
0.000312	9.728	3.10387113135
0.000313	9.702	3.12365106886
0.000314	9.672	3.15411096824
0.000315	9.644	3.15678063856
0.000316	9.586	3.1544577981
0.000317	9.57	3.14977776994
0.000318	9.554	3.10081989158
0.000319	9.532	3.07846974973
0.00032	9.506	3.08706397731
0.000321	9.492	3.09934444681
0.000322	9.474	3.07982531972
0.000323	9.388	3.07789798401
0.000324	9.376	3.07613783826
0.000325	9.352	3.08740926992
0.000326	9.286	3.03779591151
0.000327	9.248	3.03685626924
0.000328	9.248	3.0157082087
0.000329	9.26	3.00606054497
0.00033	9.246	3.02282715351
0.000331	9.262	3.05963331136
0.000332	9.23	3.06155189406
0.000333	9.168	3.01525720296
0.000334	9.12	3.01489634979
0.000335	9.096	3.04085251204
0.000336	9.084	3.0484330401
0.000337	9.036	3.05723796915
0.000338	9.026	3.0412701294
0.000339	9.014	3.0479179779
0.00034	8.978	3.06423171448
0.000341	8.928	3.08849736927
0.000342	8.904	3.11492921268
0.000343	8.844	3.11507046469
0.000344	8.794	3.07108515024
0.000345	8.79	3.04070715459
0.000346	8.778	3.02996963681
0.000347	8.718	3.02365275784
0.000348	8.702	3.05895341579
0.000349	8.686	3.04161207257
0.00035	8.678	3.04537616724
0.000351	8.648	3.0212739035
0.000352	8.642	2.99029028691
0.000353	8.596	2.97267287134
0.000354	8.59	2.94922023593
0.000355	8.576	2.96179405091
0.000356	8.53	2.93003412949
0.000357	8.496	2.93768344108
0.000358	8.506	2.93495553629
0.000359	8.488	2.92606493434
0.00036	8.48	2.91163184486
0.000361	8.434	2.91507186875
0.000362	8.392	2.93160979668
0.000363	8.38	2.94068019342
0.000364	8.346	2.9445345982
0.000365	8.31	2.93426311022
0.000366	8.298	2.96263328814
0.000367	8.306	2.95099373093
0.000368	8.298	2.95316711346
0.000369	8.282	2.95270655501
0.00037	8.268	2.96111060246
0.000371	8.278	2.96996902341
0.000372	8.244	2.97933952412
0.000373	8.23	2.96464163096
0.000374	8.228	2.95973242034
0.000375	8.202	2.96668097375
0.000376	8.188	2.96456674744
0.000377	8.16	2.93434830925
0.000378	8.19	2.91785880399
0.000379	8.182	2.91699777168
0.00038	8.172	2.92410943708
0.000381	8.158	2.91839613487
0.000382	8.136	2.92190075122
0.000383	8.112	2.89541983139
0.000384	8.072	2.94462493367
0.000385	8.04	2.93639234436
0.000386	8.01	2.92607245296
0.000387	8.018	2.91713489575
0.000388	7.992	2.87818276001
0.000389	7.992	2.8551595402
0.00039	7.966	2.85041119841
0.000391	7.934	2.82305579116
0.000392	7.914	2.8415847691
0.000393	7.912	2.81216215749
0.000394	7.884	2.82816972617
0.000395	7.87	2.85115765962
0.000396	7.824	2.82294597894
0.000397	7.81	2.85760389137
0.000398	7.766	2.860636992
0.000399	7.728	2.85902360956
0.0004	7.712	2.87768240082
0.000401	7.668	2.89374774298
0.000402	7.642	2.88198473278
0.000403	7.632	2.86715468714
0.000404	7.582	2.83959081559
0.000405	7.54	2.8143205219
0.000406	7.534	2.78582914049
0.000407	7.506	2.77163561819
0.000408	7.504	2.76947359619
0.000409	7.512	2.76945048701
0.00041	7.516	2.78455454247
0.000411	7.492	2.77451545319
0.000412	7.486	2.74550614641
0.000413	7.44	2.73247140882
0.000414	7.42	2.72242538924
0.000415	7.384	2.71671566418
0.000416	7.37	2.69909244006
0.000417	7.344	2.72500715595
0.000418	7.33	2.74392055279
0.000419	7.338	2.74513314795
0.00042	7.348	2.7347570276
0.000421	7.348	2.75079915661
0.000422	7.316	2.75538454666
0.000423	7.282	2.74198395327
0.000424	7.256	2.70600517368
0.000425	7.244	2.70859077751
0.000426	7.248	2.68895816256
0.000427	7.212	2.66290367832
0.000428	7.204	2.67327215225
0.000429	7.212	2.65462916431
0.00043	7.18	2.68767557566
0.000431	7.168	2.69068318462
0.000432	7.144	2.66969361538
0.000433	7.162	2.68398137102
0.000434	7.158	2.71238566579
0.000435	7.112	2.71651541501
0.000436	7.088	2.73061458284
0.000437	7.088	2.73573682945
0.000438	7.062	2.75211845675
0.000439	7.05	2.76179289593
0.00044	7.018	2.74329655706
0.000441	6.986	2.7029250822
0.000442	6.958	2.698191246
0.000443	6.936	2.68921996125
0.000444	6.94	2.70562377281
0.000445	6.914	2.6912086504
0.000446	6.88	2.68730348119
0.000447	6.84	2.68819642139
0.000448	6.788	2.65839349984
0.000449	6.78	2.64718718643
0.00045	6.73	2.63990530133
0.000451	6.706	2.64944597982
0.000452	6.658	2.65198717946
0.000453	6.646	2.6571947614
0.000454	6.654	2.63482143607
0.000455	6.644	2.63766260162
0.000456	6.628	2.62556965248
0.000457	6.604	2.58518548658
0.000458	6.594	2.5986850521
0.000459	6.6	2.61839645585
0.00046	6.572	2.64212338849
0.000461	6.54	2.6321854038
0.000462	6.512	2.62485351972
0.000463	6.514	2.62255676774
0.000464	6.494	2.61647931389
0.000465	6.504	2.60575977404
0.000466	6.514	2.6072598643
0.000467	6.484	2.61108100219
0.000468	6.45	2.58447286695
0.000469	6.466	2.59631354039
0.00047	6.452	2.59069411548
0.000471	6.436	2.59574729124
0.000472	6.398	2.60683639686
0.000473	6.402	2.58773955413
0.000474	6.386	2.57390831228
0.000475	6.352	2.57606211105
0.000476	6.332	2.54514753993
0.000477	6.3	2.55225390586
0.000478	6.28	2.53171878375
0.000479	6.264	2.52553043933
0.00048	6.24	2.52079352586
0.000481	6.214	2.54247989176
0.000482	6.21	2.52545045487
0.000483	6.194	2.51164567565
0.000484	6.148	2.49681717392
0.000485	6.12	2.52063484067
0.000486	6.09	2.51513419125
0.000487	6.048	2.50313723156
0.000488	6.032	2.48011612631
0.000489	6.022	2.49509839485
0.00049	5.984	2.51550074538
0.000491	5.954	2.5059696726
0.000492	5.932	2.50267377019
0.000493	5.954	2.49477133221
0.000494	5.926	2.47073349433
0.000495	5.94	2.47232683923
0.000496	5.926	2.47720083966
0.000497	5.904	2.47280892913
0.000498	5.908	2.47780870932
0.000499	5.888	2.4761776996
0.0005	5.858	2.47180824499
0.000501	5.83	2.46274237386
0.000502	5.81	2.46046743527
0.000503	5.782	2.43607799547
0.000504	5.756	2.42414191004
0.000505	5.782	2.47112848715
0.000506	5.758	2.45996666644
0.000507	5.712	2.44070809398
0.000508	5.694	2.45934218847
0.000509	5.676	2.44929050951
0.00051	5.65	2.42971191708
0.000511	5.666	2.41794210022
0.000512	5.664	2.40147954395
0.000513	5.668	2.40536400572
0.000514	5.674	2.39660676791
0.000515	5.702	2.38268671881
0.000516	5.688	2.3804739024
0.000517	5.672	2.37327116023
0.000518	5.65	2.36548092362
0.000519	5.644	2.36500824523
0.00052	5.66	2.38755104657
0.000521	5.64	2.38796984906
0.000522	5.63	2.39188210412
0.000523	5.604	2.38897132674
0.000524	5.578	2.37821697917
0.000525	5.562	2.37784692527
0.000526	5.54	2.38755104657
0.000527	5.568	2.39861960302
0.000528	5.534	2.40100895459
0.000529	5.504	2.40041329775
0.00053	5.492	2.36768578996
0.000531	5.45	2.38568648401
0.000532	5.382	2.36391116584
0.000533	5.366	2.37740278455
0.000534	5.346	2.38543161713
0.000535	5.322	2.40713855023
0.000536	5.294	2.42560590369
0.000537	5.274	2.39309924575
0.000538	5.248	2.3652686951
0.000539	5.228	2.34435833438
0.00054	5.198	2.30538413285
0.000541	5.188	2.29186736091
0.000542	5.188	2.29883796732
0.000543	5.188	2.32651155166
0.000544	5.216	2.31286489013
0.000545	5.208	2.3040694434
0.000546	5.194	2.28568676769
0.000547	5.188	2.27961751178
0.000548	5.158	2.24522515575
0.000549	5.108	2.23882469166
0.00055	5.106	2.24204460259
0.000551	5.108	2.24417824604
0.000552	5.064	2.25563826887
0.000553	5.076	2.27732825917
0.000554	5.042	2.25216251634
0.000555	5.052	2.27272875636
0.000556	5.052	2.28938769107
0.000557	5.04	2.29137513297
0.000558	5.05	2.270572615
0.000559	5.038	2.25312139043
0.00056	5.016	2.24047852032
0.000561	5.0	2.2262075375
0.000562	4.994	2.23471787929
0.000563	4.976	2.23951423304
0.000564	4.956	2.23921057518
0.000565	4.942	2.23128572801
0.000566	4.95	2.21709269089
0.000567	4.916	2.20203178905
0.000568	4.88	2.18485697472
0.000569	4.856	2.19072225533
0.00057	4.866	2.21089212763
0.000571	4.816	2.21317509475
0.000572	4.808	2.23944993246
0.000573	4.8	2.23785611691
0.000574	4.804	2.25334950685
0.000575	4.78	2.25911487092
0.000576	4.784	2.22021260243
0.000577	4.738	2.19484760291
0.000578	4.722	2.21013936212
0.000579	4.742	2.23056853739
0.00058	4.736	2.2437254734
0.000581	4.722	2.23175177831
0.000582	4.722	2.23622807424
0.000583	4.696	2.22880775304
0.000584	4.682	2.22640427596
0.000585	4.682	2.21108027896
0.000586	4.7	2.19954540758
0.000587	4.682	2.20836500606
0.000588	4.656	2.19855952842
0.000589	4.638	2.1815031515
0.00059	4.626	2.1767232254
0.000591	4.62	2.15582930679
0.000592	4.602	2.17614245857
0.000593	4.578	2.18263968625
0.000594	4.568	2.17195211734
0.000595	4.564	2.2031577338
0.000596	4.536	2.19925078152
0.000597	4.554	2.20160941132
0.000598	4.552	2.18981643066
0.000599	4.538	2.18461804442
0.0006	4.504	2.18951684168
0.000601	4.47	2.15153433624
0.000602	4.442	2.15746054425
0.000603	4.432	2.16272420803
0.000604	4.404	2.16720649685
0.000605	4.41	2.16838649691
0.000606	4.384	2.16160680976
0.000607	4.354	2.15793512414
0.000608	4.328	2.17173110674
0.000609	4.328	2.18000366972
0.00061	4.332	2.18581243477
0.000611	4.328	2.17449212461
0.000612	4.316	2.18085854654
0.000613	4.32	2.16370053381
0.000614	4.292	2.15377250424
0.000615	4.264	2.15923690224
0.000616	4.234	2.1742226197
0.000617	4.212	2.15755787871
0.000618	4.198	2.16951515321
0.000619	4.208	2.16627237438
0.00062	4.19	2.14986046059
0.000621	4.196	2.15164681117
0.000622	4.182	2.1496222924
0.000623	4.148	2.14524963582
0.000624	4.144	2.15667892835
0.000625	4.146	2.13463907956
0.000626	4.138	2.11257094555
0.000627	4.128	2.13251400933
0.000628	4.086	2.11721609667
0.000629	4.09	2.12741627332
0.00063	4.062	2.12465432483
0.000631	4.072	2.104
0.000632	4.056	2.09018276713
0.000633	4.044	2.08855548167
0.000634	4.0	2.07460839678
0.000635	3.998	2.08949659009
0.000636	3.97	2.1083405797
0.000637	3.942	2.09442975533
0.000638	3.94	2.08624063809
0.000639	3.928	2.07721351815
0.00064	3.932	2.1079316877
0.000641	3.91	2.09997619034
0.000642	3.918	2.06960769229
0.000643	3.93	2.07583718051
0.000644	3.924	2.0635464618
0.000645	3.936	2.09664112332
0.000646	3.926	2.10630577077
0.000647	3.942	2.10490759892
0.000648	3.96	2.07711338159
0.000649	3.964	2.07140145795
0.00065	3.946	2.06472371033
0.000651	3.93	2.04085766285
0.000652	3.906	2.02414525171
0.000653	3.894	2.00069088067
0.000654	3.874	1.99652798628
0.000655	3.854	2.00117065739
0.000656	3.856	2.00580756804
0.000657	3.836	1.99025224532
0.000658	3.852	1.9844636555
0.000659	3.846	2.00556326253
0.00066	3.836	1.99827525631
0.000661	3.816	1.99252201995
0.000662	3.802	1.99268562498
0.000663	3.774	1.97962723764
0.000664	3.76	1.97949488507
0.000665	3.75	1.98179211826
0.000666	3.758	1.99384954297
0.000667	3.752	2.00362072259
0.000668	3.732	2.00304168703
0.000669	3.716	1.96858934265
0.00067	3.72	1.97423402868
0.000671	3.714	1.99203514025
0.000672	3.684	1.97589068524
0.000673	3.666	1.9744477709
0.000674	3.668	1.97225150526
0.000675	3.676	1.98469745805
0.000676	3.67	1.95374000317
0.000677	3.67	1.93729192431
0.000678	3.676	1.93055018065
0.000679	3.678	1.94584583151
0.00068	3.642	1.94675011237
0.000681	3.622	1.94810574662
0.000682	3.594	1.96294778331
0.000683	3.576	1.98399193547
0.000684	3.558	1.9896321268
0.000685	3.528	1.98927524491
0.000686	3.502	1.97635927908
0.000687	3.492	1.97330585566
0.000688	3.482	1.96103952025
0.000689	3.492	1.94882939222
0.00069	3.502	1.9601010178
0.000691	3.488	1.97227178654
0.000692	3.478	1.97218558964
0.000693	3.476	1.96301400912
0.000694	3.484	1.9467264831
0.000695	3.488	1.92817426598
0.000696	3.462	1.91534748806
0.000697	3.468	1.92171173697
0.000698	3.482	1.94259517141
0.000699	3.486	1.94879552545
0.0007	3.472	1.93732186278
0.000701	3.45	1.94100489438
0.000702	3.456	1.95142614516
0.000703	3.436	1.94162406248
0.000704	3.422	1.93595351184
0.000705	3.416	1.93466896393
0.000706	3.41	1.93853037118
0.000707	3.408	1.94667305935
0.000708	3.404	1.94853380776
0.000709	3.398	1.95130622917
0.00071	3.374	1.95297823849
0.000711	3.382	1.92563651814
0.000712	3.354	1.9247555689
0.000713	3.344	1.90516770915
0.000714	3.352	1.92148276079
0.000715	3.334	1.89801053738
0.000716	3.326	1.8941288235
0.000717	3.31	1.90312900246
0.000718	3.304	1.89409186683
0.000719	3.306	1.92674959452
0.00072	3.296	1.92155770145
0.000721	3.274	1.91178555283
0.000722	3.284	1.895084167
0.000723	3.274	1.8833279056
0.000724	3.278	1.86888094859
0.000725	3.28	1.8573098826
0.000726	3.262	1.86583922137
0.000727	3.252	1.87096125027
0.000728	3.268	1.87087573077
0.000729	3.244	1.85915679812
0.00073	3.244	1.84186427296
0.000731	3.232	1.84124305837
0.000732	3.226	1.84578546966
0.000733	3.198	1.84249721845
0.000734	3.184	1.81718023322
0.000735	3.158	1.81246682728
0.000736	3.168	1.8296928704
0.000737	3.164	1.8234867699
0.000738	3.16	1.84347497949
0.000739	3.136	1.83671010233
0.00074	3.132	1.83917807729
0.000741	3.12	1.81482781552
0.000742	3.116	1.80625136678
0.000743	3.118	1.81991098683
0.000744	3.104	1.81140387545
0.000745	3.094	1.80365295997
0.000746	3.058	1.78062797911
0.000747	3.056	1.77900646429
0.000748	3.048	1.77699071466
0.000749	3.04	1.77831380808
0.00075	3.038	1.77103246723
0.000751	3.04	1.77042367811
0.000752	3.026	1.75080667122
0.000753	3.004	1.75612755801
0.000754	2.99	1.7302889932
0.000755	2.986	1.73257149925
0.000756	2.984	1.73774106241
0.000757	2.97	1.7300578025
0.000758	2.966	1.7230333717
0.000759	2.956	1.74644324271
0.00076	2.948	1.73933780503
0.000761	2.928	1.73977469806
0.000762	2.922	1.74926155849
0.000763	2.912	1.7618898944
0.000764	2.898	1.75829349086
0.000765	2.888	1.7729794133
0.000766	2.876	1.7744362485
0.000767	2.88	1.78594512794
0.000768	2.876	1.7912632414
0.000769	2.864	1.7892747134
0.00077	2.88	1.78258239641
0.000771	2.88	1.78146007533
0.000772	2.874	1.77485886763
0.000773	2.87	1.77457037054
0.000774	2.848	1.75296776924
0.000775	2.832	1.75264828189
0.000776	2.83	1.77231487044
0.000777	2.818	1.74724812205
0.000778	2.796	1.73158424571
0.000779	2.78	1.74
0.00078	2.768	1.71993488249
0.000781	2.77	1.74157974265
0.000782	2.786	1.74591065063
0.000783	2.77	1.73582833253
0.000784	2.762	1.73935505289
0.000785	2.758	1.74569069425
0.000786	2.752	1.74427520764
0.000787	2.75	1.75256954213
0.000788	2.748	1.74255444678
0.000789	2.73	1.7461672314
0.00079	2.72	1.73251262622
0.000791	2.7	1.71405950889
0.000792	2.69	1.70701493842
0.000793	2.674	1.69225411803
0.000794	2.676	1.70382628222
0.000795	2.674	1.71339545931
0.000796	2.674	1.70637744945
0.000797	2.672	1.7077517384
0.000798	2.662	1.70872935247
0.000799	2.656	1.69872422718
0.0008	2.642	1.68696058045
0.000801	2.626	1.69768194901
0.000802	2.626	1.70590855558
0.000803	2.634	1.70060107021
0.000804	2.628	1.70810304139
0.000805	2.61	1.71052623482
0.000806	2.61	1.70467005605
0.000807	2.616	1.69957171076
0.000808	2.618	1.70648058881
0.000809	2.616	1.70192361756
0.00081	2.612	1.69040113583
0.000811	2.614	1.693813449
0.000812	2.606	1.70022469103
0.000813	2.608	1.69184396444
0.000814	2.596	1.69492890706
0.000815	2.576	1.6971222702
0.000816	2.56	1.6918628786
0.000817	2.562	1.71176984434
0.000818	2.562	1.7012219138
0.000819	2.544	1.69353594588
0.00082	2.532	1.68195600418
0.000821	2.532	1.69025915173
0.000822	2.524	1.69039167059
0.000823	2.512	1.69524511502
0.000824	2.516	1.69403187691
0.000825	2.504	1.68463171049
0.000826	2.496	1.69292173475
0.000827	2.492	1.684617464
0.000828	2.47	1.685556288
0.000829	2.456	1.68168486941
0.00083	2.446	1.67782120621
0.000831	2.424	1.66979759252
0.000832	2.426	1.66508978737
0.000833	2.42	1.65033329967
0.000834	2.422	1.63948650498
0.000835	2.408	1.62896777132
0.000836	2.404	1.63119097594
0.000837	2.392	1.62429553961
0.000838	2.388	1.61661869345
0.000839	2.386	1.61028072087
0.00084	2.376	1.60954154963
0.000841	2.374	1.60938621841
0.000842	2.374	1.60066361238
0.000843	2.364	1.60981489619
0.000844	2.358	1.62290973255
0.000845	2.354	1.60769524475
0.000846	2.366	1.61741893151
0.000847	2.352	1.61372116551
0.000848	2.348	1.61086808895
0.000849	2.346	1.61934678188
0.00085	2.334	1.63414931998
0.000851	2.312	1.61575245629
0.000852	2.31	1.62662226715
0.000853	2.298	1.64231422085
0.000854	2.294	1.64181728581
0.000855	2.286	1.64201218022
0.000856	2.292	1.6366844534
0.000857	2.296	1.62984171011
0.000858	2.308	1.62515722316
0.000859	2.314	1.63199387254
0.00086	2.294	1.61727054014
0.000861	2.306	1.61998888885
0.000862	2.306	1.61998888885
0.000863	2.28	1.61170716943
0.000864	2.28	1.61294761229
0.000865	2.272	1.58808564001
0.000866	2.268	1.59880455341
0.000867	2.26	1.57492856981
0.000868	2.248	1.56795918314
0.000869	2.242	1.5682589072
0.00087	2.234	1.56052683412
0.000871	2.242	1.57335183605
0.000872	2.23	1.56623752988
0.000873	2.23	1.56240199693
0.000874	2.216	1.56886710718
0.000875	2.206	1.55806418353
0.000876	2.212	1.56302783085
0.000877	2.188	1.54552774158
0.000878	2.178	1.51997236817
0.000879	2.18	1.52564740356
0.00088	2.176	1.5089811132
0.000881	2.158	1.49834441968
0.000882	2.15	1.49515885444
0.000883	2.148	1.50136471252
0.000884	2.132	1.51478579344
0.000885	2.118	1.51131598284
0.000886	2.124	1.51017349997
0.000887	2.132	1.52137306404
0.000888	2.122	1.52548877413
0.000889	2.116	1.52530128171
0.00089	2.114	1.52872626719
0.000891	2.106	1.52668398826
0.000892	2.104	1.52222994321
0.000893	2.108	1.52063670875
0.000894	2.11	1.51191931002
0.000895	2.098	1.49545845813
0.000896	2.09	1.48791800849
0.000897	2.086	1.48411724604
0.000898	2.082	1.49374562761
0.000899	2.076	1.49874080481
0.0009	2.084	1.51688628447
0.000901	2.078	1.51522803564
0.000902	2.072	1.52801047117
0.000903	2.07	1.52220235186
0.000904	2.038	1.50749991708
0.000905	2.026	1.4944309954
0.000906	2.006	1.48659476657
0.000907	2.002	1.48525957327
0.000908	1.996	1.47647688773
0.000909	2.004	1.47783084282
0.00091	2.018	1.47975538519
0.000911	2.018	1.46754080011
0.000912	2.022	1.46339195023
0.000913	2.014	1.46075459951
0.000914	2.016	1.47368381955
0.000915	2.014	1.47166708192
0.000916	2.012	1.46555654957
0.000917	2.0	1.45739493618
0.000918	1.99	1.46761711628
0.000919	1.988	1.47643354066
0.00092	1.972	1.48970332617
0.000921	1.974	1.47014421061
0.000922	1.962	1.46715915974
0.000923	1.95	1.45722338713
0.000924	1.96	1.47864803114
0.000925	1.952	1.46890979982
0.000926	1.95	1.45996575302
0.000927	1.942	1.45692690276
0.000928	1.932	1.45443322294
0.000929	1.94	1.4602739469
0.00093	1.926	1.46305297238
0.000931	1.93	1.46461599063
0.000932	1.912	1.46022464025
0.000933	1.906	1.43009230471
0.000934	1.896	1.42027602951
0.000935	1.898	1.41407071959
0.000936	1.908	1.4168754356
0.000937	1.904	1.40099393289
0.000938	1.892	1.3972601762
0.000939	1.884	1.40518468537
0.00094	1.892	1.42138523983
0.000941	1.89	1.41629799124
0.000942	1.886	1.43422592363
0.000943	1.88	1.44138821974
0.000944	1.87	1.43843665137
0.000945	1.854	1.41445537222
0.000946	1.844	1.41126326389
0.000947	1.836	1.41035598343
0.000948	1.84	1.42211110677
0.000949	1.824	1.40890879762
0.00095	1.828	1.40798295444
0.000951	1.832	1.41978026469
0.000952	1.814	1.40975316988
0.000953	1.818	1.40601422468
0.000954	1.812	1.39880520445
0.000955	1.798	1.40042707772
0.000956	1.796	1.40797159062
0.000957	1.798	1.40612801693
0.000958	1.79	1.39638819817
0.000959	1.782	1.39085441366
0.00096	1.794	1.39698389397
0.000961	1.796	1.39369437109
0.000962	1.796	1.38361266256
0.000963	1.804	1.38476857272
0.000964	1.798	1.36718543
0.000965	1.806	1.37563221829
0.000966	1.806	1.38577198702
0.000967	1.792	1.38012173376
0.000968	1.786	1.36974596185
0.000969	1.772	1.36528971284
0.00097	1.78	1.36513735573
0.000971	1.768	1.36608052471
0.000972	1.754	1.36142719232
0.000973	1.758	1.36507728719
0.000974	1.76	1.36762567978
0.000975	1.736	1.37197084517
0.000976	1.732	1.37265290587
0.000977	1.718	1.35737835551
0.000978	1.708	1.34860520539
0.000979	1.7	1.32287565553
0.00098	1.686	1.32642527117
0.000981	1.678	1.32148250083
0.000982	1.652	1.30954037738
0.000983	1.642	1.30147454835
0.000984	1.664	1.30503026785
0.000985	1.67	1.30272790712
0.000986	1.67	1.3119070089
0.000987	1.658	1.3042377084
0.000988	1.654	1.29548600919
0.000989	1.63	1.29193653095
0.00099	1.63	1.28417288556
0.000991	1.63	1.29038753869
0.000992	1.634	1.27594827481
0.000993	1.618	1.27439240425
0.000994	1.628	1.27185533769
0.000995	1.62	1.26317061397
0.000996	1.612	1.267065902
0.000997	1.618	1.27439240425
0.000998	1.598	1.27451794809
0.000999	1.612	1.28275328883
0.001	1.6	1.26649121592
0.001001	1.6	1.27436258577
0.001002	1.588	1.26738155265
0.001003	1.59	1.26249752475
0.001004	1.582	1.25031036147
0.001005	1.58	1.26633328946
0.001006	1.572	1.25730505447
0.001007	1.554	1.25502350576
0.001008	1.548	1.25367300362
0.001009	1.542	1.24588763538
0.00101	1.55	1.24237675445
0.001011	1.546	1.23121241059
0.001012	1.532	1.2153090142
0.001013	1.528	1.21376109676
0.001014	1.518	1.21559697268
0.001015	1.506	1.2058042959
0.001016	1.49	1.19243448457
0.001017	1.494	1.18910218232
0.001018	1.496	1.19581938436
0.001019	1.488	1.19743726349
0.00102	1.492	1.20080639572
0.001021	1.482	1.18898107638
0.001022	1.462	1.18850999154
0.001023	1.462	1.18682601926
0.001024	1.452	1.19318732813
0.001025	1.45	1.18806565475
0.001026	1.43	1.1887388275
0.001027	1.434	1.19064856276
0.001028	1.432	1.18885491125
0.001029	1.428	1.18861936717
0.00103	1.42	1.18304691369
0.001031	1.414	1.18262589182
0.001032	1.41	1.19745563592
0.001033	1.406	1.20048490203
0.001034	1.396	1.18961506379
0.001035	1.386	1.18364014802
0.001036	1.4	1.19666202413
0.001037	1.412	1.20592537083
0.001038	1.424	1.2000933297
0.001039	1.418	1.19301131596
0.00104	1.402	1.18338328533
0.001041	1.4	1.178134118
0.001042	1.382	1.17306265817
0.001043	1.376	1.18432427992
0.001044	1.382	1.17476635975
0.001045	1.364	1.16769174014
0.001046	1.368	1.18007457391
0.001047	1.364	1.1711122918
0.001048	1.358	1.1721075036
0.001049	1.368	1.16300300945
0.00105	1.354	1.16304944005
0.001051	1.346	1.17059130357
0.001052	1.334	1.15518137104
0.001053	1.328	1.15776336097
0.001054	1.32	1.14612390255
0.001055	1.324	1.13799121262
0.001056	1.326	1.14355760677
0.001057	1.32	1.13912246927
0.001058	1.326	1.13654036444
0.001059	1.318	1.12644396221
0.00106	1.314	1.13815816124
0.001061	1.308	1.14067348527
0.001062	1.302	1.13613203458
0.001063	1.29	1.12867178577
0.001064	1.286	1.12436826707
0.001065	1.282	1.12003392806
0.001066	1.28	1.12142766151
0.001067	1.292	1.12193404441
0.001068	1.29	1.13221022783
0.001069	1.288	1.13006902444
0.00107	1.272	1.11625086786
0.001071	1.258	1.12046240455
0.001072	1.268	1.13321489577
0.001073	1.266	1.12749456761
0.001074	1.262	1.13725810615
0.001075	1.264	1.13943143717
0.001076	1.27	1.14939114317
0.001077	1.27	1.14764977236
0.001078	1.264	1.14991477945
0.001079	1.262	1.15124106946
0.00108	1.248	1.15173608088
0.001081	1.25	1.1434596626
0.001082	1.232	1.13937526742
0.001083	1.236	1.13679549612
0.001084	1.236	1.12796453845
0.001085	1.232	1.11811269557
0.001086	1.226	1.1166575124
0.001087	1.232	1.11452949714
0.001088	1.236	1.11548375156
0.001089	1.23	1.11045035909
0.00109	1.216	1.10333313192
0.001091	1.226	1.09860092845
0.001092	1.224	1.10536147934
0.001093	1.23	1.09412065148
0.001094	1.234	1.09327215276
0.001095	1.228	1.0936251643
0.001096	1.226	1.08762309648
0.001097	1.212	1.07659463123
0.001098	1.212	1.07659463123
0.001099	1.21	1.07419737479
0.0011	1.196	1.06844934368
0.001101	1.182	1.07372063406
0.001102	1.182	1.06248576461
0.001103	1.184	1.06871137357
0.001104	1.18	1.06376689176
0.001105	1.186	1.06930070607
0.001106	1.184	1.06496197115
0.001107	1.176	1.07192537054
0.001108	1.178	1.07810760131
0.001109	1.172	1.07629735668
0.00111	1.154	1.06690393195
0.001111	1.168	1.07320827429
0.001112	1.17	1.06447169995
0.001113	1.176	1.07005794236
0.001114	1.172	1.05376278165
0.001115	1.156	1.04673970021
0.001116	1.146	1.0529406441
0.001117	1.132	1.05193916174
0.001118	1.112	1.03704194708
0.001119	1.096	1.05393737954
0.00112	1.106	1.04821944267
0.001121	1.106	1.05202851672
0.001122	1.116	1.0595017697
0.001123	1.112	1.0636992056
0.001124	1.116	1.06514975473
0.001125	1.122	1.06165719514
0.001126	1.12	1.04575331699
0.001127	1.106	1.04247973601
0.001128	1.102	1.03130790747
0.001129	1.098	1.0239121056
0.00113	1.086	1.03276522017
0.001131	1.076	1.02870015068
0.001132	1.074	1.02787353308
0.001133	1.072	1.02118362697
0.001134	1.068	1.0214577818
0.001135	1.072	1.0270423555
0.001136	1.07	1.03203682105
0.001137	1.074	1.03755674544
0.001138	1.076	1.03064251804
0.001139	1.062	1.02086042141
0.00114	1.058	1.01913492728
0.001141	1.064	1.00394422156
0.001142	1.068	0.997685321131
0.001143	1.056	0.980236706107
0.001144	1.058	0.983176484666
0.001145	1.052	0.990603856241
0.001146	1.046	0.975645427397
0.001147	1.04	0.972830920561
0.001148	1.034	0.972030863708
0.001149	1.032	0.971069513475
0.00115	1.03	0.980357077804
0.001151	1.034	0.980226504437
0.001152	1.044	0.978807437651
0.001153	1.03	0.974217634823
0.001154	1.028	0.973250224762
0.001155	1.026	0.970218532084
0.001156	1.024	0.97130015958
0.001157	1.016	0.971464873271
0.001158	0.998	0.960206227849
0.001159	0.998	0.964363002194
0.00116	0.998	0.97056478403
0.001161	0.988	0.97357896444
0.001162	0.978	0.980569222442
0.001163	0.976	0.97950191424
0.001164	0.962	0.971882708973
0.001165	0.948	0.96607246105
0.001166	0.94	0.961457227338
0.001167	0.944	0.951243396823
0.001168	0.946	0.95240957576
0.001169	0.942	0.941613508824
0.00117	0.95	0.958905626222
0.001171	0.942	0.952174353782
0.001172	0.938	0.951922265734
0.001173	0.938	0.956115055838
0.001174	0.938	0.966517459749
0.001175	0.936	0.961199250936
0.001176	0.936	0.965351749364
0.001177	0.938	0.968584534256
0.001178	0.936	0.971547219645
0.001179	0.944	0.972041151392
0.00118	0.938	0.968584534256
0.001181	0.94	0.965608616366
0.001182	0.936	0.961199250936
0.001183	0.938	0.968584534256
0.001184	0.934	0.966252554977
0.001185	0.936	0.975655676968
0.001186	0.928	0.970987126588
0.001187	0.928	0.962712833611
0.001188	0.928	0.962712833611
0.001189	0.944	0.961698497451
0.00119	0.944	0.961698497451
0.001191	0.944	0.965848849458
0.001192	0.936	0.957028735201
0.001193	0.938	0.96028953967
0.001194	0.934	0.951653298213
0.001195	0.94	0.955196314901
0.001196	0.936	0.952839965577
0.001197	0.928	0.937451865431
0.001198	0.916	0.927870680645
0.001199	0.92	0.919565114606
0.0012	0.914	0.92228195255
0.001201	0.9	0.913236004546
0.001202	0.9	0.915423399308
0.001203	0.902	0.923252944756
0.001204	0.886	0.917062702327
0.001205	0.88	0.917387595294
0.001206	0.878	0.916032750506
0.001207	0.876	0.91467152574
0.001208	0.874	0.92634982593
0.001209	0.864	0.921685412709
0.00121	0.86	0.912359578237
0.001211	0.86	0.910164820239
0.001212	0.86	0.910164820239
0.001213	0.864	0.917335271316
0.001214	0.86	0.918912400613
0.001215	0.854	0.914704323812
0.001216	0.85	0.911866218258
0.001217	0.848	0.910437257586
0.001218	0.852	0.917657888322
0.001219	0.858	0.917516212391
0.00122	0.854	0.916888215651
0.001221	0.852	0.91328856338
0.001222	0.856	0.911736804127
0.001223	0.854	0.908121137294
0.001224	0.858	0.915333818888
0.001225	0.852	0.904486594704
0.001226	0.854	0.912515205353
0.001227	0.84	0.904654630232
0.001228	0.842	0.903900436995
0.001229	0.842	0.912708058472
0.00123	0.838	0.91638201641
0.001231	0.832	0.914207853828
0.001232	0.824	0.910507550765
0.001233	0.81	0.902164064902
0.001234	0.816	0.906721566965
0.001235	0.824	0.906103746819
0.001236	0.818	0.897148817087
0.001237	0.812	0.888063060824
0.001238	0.806	0.885643269042
0.001239	0.808	0.887206852994
0.00124	0.81	0.886510011224
0.001241	0.808	0.88945826209
0.001242	0.792	0.881326273295
0.001243	0.786	0.887808537918
0.001244	0.782	0.880043180759
0.001245	0.776	0.884208120297
0.001246	0.776	0.879672666394
0.001247	0.768	0.882142845575
0.001248	0.758	0.871456252488
0.001249	0.756	0.865138139259
0.00125	0.756	0.867446828342
0.001251	0.762	0.872557161451
0.001252	0.762	0.879406618124
0.001253	0.76	0.870861642283
0.001254	0.76	0.866256313108
0.001255	0.752	0.861682075942
0.001256	0.754	0.85643680444
0.001257	0.75	0.84823345843
0.001258	0.746	0.847044272751
0.001259	0.746	0.849402142686
0.00126	0.744	0.845259723399
0.001261	0.756	0.85350102519
0.001262	0.752	0.840533164129
0.001263	0.754	0.839930949543
0.001264	0.75	0.836361166004
0.001265	0.758	0.841092147152
0.001266	0.752	0.833364266093
0.001267	0.756	0.834544186967
0.001268	0.746	0.823094162293
0.001269	0.732	0.822299215614
0.00127	0.732	0.827149321465
0.001271	0.732	0.831971153346
0.001272	0.726	0.823968445998
0.001273	0.728	0.830672017104
0.001274	0.726	0.826392158724
0.001275	0.73	0.832526275862
0.001276	0.726	0.838405629752
0.001277	0.726	0.831218382857
0.001278	0.716	0.833872891993
0.001279	0.714	0.834388398769
0.00128	0.712	0.830093970584
0.001281	0.714	0.834388398769
0.001282	0.716	0.829062120712
0.001283	0.724	0.824514402542
0.001284	0.72	0.825590697622
0.001285	0.716	0.81691125589
0.001286	0.716	0.81691125589
0.001287	0.714	0.819880479094
0.001288	0.71	0.82091412462
0.001289	0.71	0.818474190186
0.00129	0.71	0.813572369246
0.001291	0.702	0.815595487972
0.001292	0.702	0.818044008596
0.001293	0.69	0.806163755077
0.001294	0.69	0.816026960339
0.001295	0.686	0.809570256371
0.001296	0.686	0.807096028983
0.001297	0.682	0.808007425708
0.001298	0.672	0.795245873928
0.001299	0.66	0.785111457056
0.0013	0.668	0.788527742061
0.001301	0.66	0.777431669023
0.001302	0.658	0.772681046746
0.001303	0.66	0.777431669023
0.001304	0.654	0.783762719195
0.001305	0.656	0.783367091471
0.001306	0.658	0.780407585817
0.001307	0.656	0.785916026049
0.001308	0.66	0.787654746701
0.001309	0.66	0.782559901861
0.00131	0.664	0.789369368547
0.001311	0.664	0.796934125258
0.001312	0.664	0.794420543541
0.001313	0.656	0.790989254036
0.001314	0.654	0.791381071292
0.001315	0.642	0.780919970291
0.001316	0.638	0.781636744274
0.001317	0.638	0.771333909536
0.001318	0.64	0.778716893357
0.001319	0.64	0.770973410696
0.00132	0.64	0.770973410696
0.001321	0.642	0.775780896903
0.001322	0.648	0.766874174816
0.001323	0.646	0.767257453532
0.001324	0.64	0.765767588763
0.001325	0.634	0.756335904212
0.001326	0.642	0.762781751224
0.001327	0.634	0.761606197454
0.001328	0.634	0.758975625432
0.001329	0.638	0.76089158229
0.00133	0.638	0.758258531109
0.001331	0.63	0.759670981412
0.001332	0.63	0.762299153876
0.001333	0.636	0.763874335215
0.001334	0.632	0.761955379271
0.001335	0.638	0.76613053718
0.001336	0.632	0.759326016939
0.001337	0.634	0.761606197454
0.001338	0.638	0.76089158229
0.001339	0.642	0.76800781246
0.00134	0.634	0.761606197454
0.001341	0.638	0.76613053718
0.001342	0.63	0.762299153876
0.001343	0.63	0.762299153876
0.001344	0.628	0.762637528581
0.001345	0.618	0.756357058538
0.001346	0.626	0.765587356217
0.001347	0.622	0.766234950913
0.001348	0.618	0.766861134756
0.001349	0.618	0.766861134756
0.00135	0.61	0.757561878661
0.001351	0.606	0.75283729982
0.001352	0.606	0.75283729982
0.001353	0.614	0.756970276827
0.001354	0.606	0.75283729982
0.001355	0.596	0.740799568034
0.001356	0.586	0.742026953688
0.001357	0.586	0.73661658955
0.001358	0.582	0.737072588013
0.001359	0.572	0.727197359731
0.00136	0.568	0.722063709101
0.001361	0.564	0.725192388267
0.001362	0.564	0.725192388267
0.001363	0.562	0.725366114455
0.001364	0.568	0.727582297751
0.001365	0.57	0.72463784058
0.001366	0.578	0.726578282087
0.001367	0.576	0.721265554425
0.001368	0.578	0.72105200922
0.001369	0.582	0.731625587305
0.00137	0.574	0.724240291616
0.001371	0.568	0.719288537376
0.001372	0.562	0.717046720932
0.001373	0.55	0.703917608815
0.001374	0.54	0.698856208386
0.001375	0.542	0.701595324956
0.001376	0.538	0.693221465334
0.001377	0.54	0.690217357069
0.001378	0.542	0.690098543688
0.001379	0.544	0.68997391255
0.00138	0.544	0.69286650951
0.001381	0.544	0.69286650951
0.001382	0.54	0.695988505652
0.001383	0.532	0.684818224057
0.001384	0.526	0.685072258963
0.001385	0.52	0.679411510059
0.001386	0.524	0.682219905895
0.001387	0.522	0.67639929036
0.001388	0.528	0.687906970455
0.001389	0.528	0.690808222302
0.00139	0.53	0.690724257573
0.001391	0.53	0.696491205975
0.001392	0.53	0.693613725354
0.001393	0.528	0.693697340344
0.001394	0.524	0.688058137079
0.001395	0.528	0.690808222302
0.001396	0.532	0.690634490885
0.001397	0.53	0.690724257573
0.001398	0.532	0.690634490885
0.001399	0.532	0.693524332666
0.0014	0.534	0.699173798136
0.001401	0.534	0.693429160044
0.001402	0.534	0.696307403379
0.001403	0.532	0.69640218265
0.001404	0.532	0.699268188895
0.001405	0.526	0.690886387187
0.001406	0.528	0.696574475559
0.001407	0.522	0.696789781785
0.001408	0.522	0.696789781785
0.001409	0.522	0.699654200302
0.00141	0.522	0.699654200302
0.001411	0.514	0.69699641319
0.001412	0.512	0.694158483345
0.001413	0.506	0.69423627102
0.001414	0.498	0.688473674152
0.001415	0.5	0.691375440698
0.001416	0.492	0.679658737897
0.001417	0.486	0.682498351646
0.001418	0.486	0.679561623401
0.001419	0.486	0.682498351646
0.00142	0.49	0.685492523665
0.001421	0.492	0.685518781654
0.001422	0.492	0.688430098122
0.001423	0.488	0.688371992458
0.001424	0.488	0.69703371511
0.001425	0.492	0.697091098781
0.001426	0.492	0.694216104682
0.001427	0.49	0.68840395118
0.001428	0.484	0.688290636287
0.001429	0.476	0.682219905895
0.00143	0.476	0.676331279773
0.001431	0.476	0.679281973852
0.001432	0.478	0.682287329503
0.001433	0.476	0.682219905895
0.001434	0.482	0.688241236777
0.001435	0.48	0.688186021363
0.001436	0.476	0.679281973852
0.001437	0.476	0.679281973852
0.001438	0.48	0.68527366796
0.001439	0.484	0.68537872742
0.00144	0.478	0.685212375837
0.001441	0.468	0.676
0.001442	0.468	0.678952133806
0.001443	0.468	0.678952133806
0.001444	0.468	0.678952133806
0.001445	0.466	0.681794690504
0.001446	0.464	0.675798786622
0.001447	0.46	0.675573830162
0.001448	0.448	0.659769656774
0.001449	0.448	0.659769656774
0.00145	0.452	0.657035767672
0.001451	0.456	0.660351421593
0.001452	0.452	0.660072723266
0.001453	0.448	0.659769656774
0.001454	0.442	0.656228618699
0.001455	0.444	0.656402315657
0.001456	0.434	0.649341204607
0.001457	0.434	0.646253820105
0.001458	0.428	0.642507587504
0.001459	0.43	0.645832795699
0.00146	0.434	0.649341204607
0.001461	0.432	0.649134808803
0.001462	0.436	0.64645494816
0.001463	0.434	0.640034374077
0.001464	0.432	0.639824976068
0.001465	0.432	0.633542421626
0.001466	0.432	0.633542421626
0.001467	0.428	0.639387206628
0.001468	0.428	0.636251522591
0.001469	0.426	0.629701516593
0.00147	0.426	0.629701516593
0.001471	0.432	0.636691448034
0.001472	0.428	0.629933329806
0.001473	0.43	0.633324561343
0.001474	0.436	0.637105956651
0.001475	0.44	0.634350061086
0.001476	0.442	0.631376274499
0.001477	0.434	0.630590199734
0.001478	0.43	0.630158710168
0.001479	0.43	0.626976873577
0.00148	0.43	0.62377880695
0.001481	0.43	0.630158710168
0.001482	0.43	0.633324561343
0.001483	0.422	0.629218562981
0.001484	0.424	0.629463263424
0.001485	0.426	0.629701516593
0.001486	0.42	0.622575296651
0.001487	0.414	0.621774878875
0.001488	0.406	0.61413679258
0.001489	0.408	0.614439582058
0.00149	0.402	0.613511206092
0.001491	0.402	0.616762515074
0.001492	0.408	0.620915453182
0.001493	0.408	0.617686004374
0.001494	0.402	0.616762515074
0.001495	0.402	0.616762515074
0.001496	0.4	0.616441400297
0.001497	0.406	0.620615823195
0.001498	0.402	0.619996774185
0.001499	0.404	0.620309600119
0.0015	0.404	0.623525460587
0.001501	0.398	0.619351273511
0.001502	0.4	0.619677335393
0.001503	0.402	0.619996774185
0.001504	0.402	0.626415197772
0.001505	0.398	0.625776317864
0.001506	0.396	0.622241110824
0.001507	0.398	0.619351273511
0.001508	0.404	0.626724819997
0.001509	0.404	0.626724819997
0.00151	0.402	0.626415197772
0.001511	0.398	0.609586745263
0.001512	0.396	0.609248717684
0.001513	0.398	0.616113625884
0.001514	0.394	0.60890393331
0.001515	0.398	0.606296956944
0.001516	0.396	0.60264749232
0.001517	0.392	0.60525697022
0.001518	0.382	0.600063329991
0.001519	0.382	0.589979660666
0.00152	0.382	0.596721040353
0.001521	0.386	0.600836084136
0.001522	0.384	0.597113054622
0.001523	0.388	0.604529569169
0.001524	0.386	0.607456994363
0.001525	0.38	0.606300255649
0.001526	0.38	0.609590026165
0.001527	0.38	0.609590026165
0.001528	0.386	0.610740534106
0.001529	0.372	0.604661888993
0.00153	0.372	0.604661888993
0.001531	0.374	0.60508181265
0.001532	0.368	0.600479808153
0.001533	0.362	0.595781839267
0.001534	0.36	0.595315042645
0.001535	0.366	0.603360588703
0.001536	0.364	0.602912929037
0.001537	0.364	0.599586524198
0.001538	0.364	0.599586524198
0.001539	0.372	0.611241359857
0.00154	0.37	0.604235053601
0.001541	0.372	0.60134515879
0.001542	0.374	0.601767396923
0.001543	0.374	0.601767396923
0.001544	0.37	0.600915967503
0.001545	0.364	0.592877727698
0.001546	0.36	0.588557558782
0.001547	0.356	0.587591694972
0.001548	0.358	0.584667426833
0.001549	0.362	0.589029710626
0.00155	0.362	0.589029710626
0.001551	0.358	0.588078226089
0.001552	0.35	0.579223618303
0.001553	0.354	0.576787655901
0.001554	0.354	0.573309689435
0.001555	0.354	0.580244775935
0.001556	0.356	0.584178055048
0.001557	0.354	0.583681419954
0.001558	0.358	0.581236612749
0.001559	0.35	0.572276157113
0.00156	0.342	0.559496201953
0.001561	0.348	0.568239386175
0.001562	0.352	0.572796648035
0.001563	0.346	0.560610381638
0.001564	0.348	0.564708774502
0.001565	0.35	0.561693866799
0.001566	0.348	0.561155949804
0.001567	0.35	0.565243310443
0.001568	0.35	0.561693866799
0.001569	0.344	0.545585923572
0.00157	0.346	0.553429308946
0.001571	0.346	0.553429308946
0.001572	0.346	0.553429308946
0.001573	0.344	0.552868881381
0.001574	0.342	0.552300642766
0.001575	0.342	0.552300642766
0.001576	0.34	0.555337735077
0.001577	0.342	0.56305949952
0.001578	0.344	0.563616891159
0.001579	0.338	0.561921702731
0.00158	0.334	0.564308426306
0.001581	0.332	0.560157120815
0.001582	0.32	0.541848687366
0.001583	0.322	0.542508986101
0.001584	0.322	0.542508986101
0.001585	0.324	0.539466403032
0.001586	0.322	0.538809799465
0.001587	0.322	0.538809799465
0.001588	0.322	0.538809799465
0.001589	0.322	0.538809799465
0.00159	0.32	0.538144961883
0.001591	0.324	0.543161117901
0.001592	0.324	0.539466403032
0.001593	0.322	0.538809799465
0.001594	0.324	0.539466403032
0.001595	0.324	0.539466403032
0.001596	0.318	0.533737763326
0.001597	0.316	0.53305159225
0.001598	0.312	0.531654022838
0.001599	0.31	0.534696175412
0.0016	0.31	0.534696175412
0.001601	0.31	0.534696175412
0.001602	0.304	0.532526055701
0.001603	0.3	0.531036721894
0.001604	0.302	0.531785671112
0.001605	0.304	0.532526055701
0.001606	0.31	0.534696175412
0.001607	0.31	0.538423625039
0.001608	0.31	0.542125446737
0.001609	0.306	0.540706944657
0.00161	0.3	0.538516480713
0.001611	0.294	0.521118028857
0.001612	0.29	0.519519008314
0.001613	0.296	0.529512983788
0.001614	0.296	0.529512983788
0.001615	0.296	0.529512983788
0.001616	0.294	0.528738120434
0.001617	0.288	0.526361092787
0.001618	0.292	0.527954543498
0.001619	0.294	0.524941901547
0.00162	0.294	0.524941901547
0.001621	0.288	0.522547605487
0.001622	0.282	0.512324116161
0.001623	0.28	0.507543101618
0.001624	0.278	0.510603564422
0.001625	0.274	0.504899990097
0.001626	0.276	0.509729339944
0.001627	0.274	0.50884575266
0.001628	0.272	0.511874984737
0.001629	0.268	0.506138321015
0.00163	0.27	0.514878626474
0.001631	0.278	0.522222174941
0.001632	0.264	0.508236165577
0.001633	0.266	0.509160092702
0.001634	0.268	0.510074504362
0.001635	0.272	0.507952753708
0.001636	0.272	0.500015999744
0.001637	0.27	0.495075751779
0.001638	0.274	0.500923147798
0.001639	0.276	0.505790470452
0.00164	0.276	0.505790470452
0.001641	0.276	0.505790470452
0.001642	0.276	0.509729339944
0.001643	0.278	0.510603564422
0.001644	0.28	0.515363949069
0.001645	0.28	0.515363949069
0.001646	0.282	0.516213134277
0.001647	0.286	0.521731731832
0.001648	0.288	0.526361092787
0.001649	0.288	0.526361092787
0.00165	0.284	0.520906901471
0.001651	0.282	0.520073071789
0.001652	0.282	0.520073071789
0.001653	0.286	0.521731731832
0.001654	0.286	0.521731731832
0.001655	0.288	0.526361092787
0.001656	0.284	0.524732312708
0.001657	0.286	0.529342988997
0.001658	0.278	0.522222174941
0.001659	0.276	0.517517149474
0.00166	0.272	0.515767389431
0.001661	0.276	0.513638004824
0.001662	0.27	0.510979451642
0.001663	0.27	0.518748493974
0.001664	0.268	0.517857123153
0.001665	0.266	0.516956477859
0.001666	0.268	0.517857123153
0.001667	0.262	0.51122988958
0.001668	0.256	0.504444248654
0.001669	0.254	0.503471945594
0.00167	0.258	0.501433943805
0.001671	0.252	0.494465367847
0.001672	0.256	0.496451407491
0.001673	0.258	0.497429391974
0.001674	0.252	0.486308544034
0.001675	0.252	0.486308544034
0.001676	0.252	0.486308544034
0.001677	0.254	0.48732330131
0.001678	0.248	0.484247870413
0.001679	0.246	0.479044883075
0.00168	0.246	0.474851555752
0.001681	0.248	0.480099989586
0.001682	0.248	0.480099989586
0.001683	0.25	0.481144468949
0.001684	0.25	0.481144468949
0.001685	0.248	0.475915958968
0.001686	0.25	0.481144468949
0.001687	0.252	0.482178390225
0.001688	0.244	0.47797907904
0.001689	0.248	0.480099989586
0.00169	0.25	0.481144468949
0.001691	0.254	0.495463419437
0.001692	0.248	0.492438828688
0.001693	0.25	0.493457191659
0.001694	0.25	0.493457191659
0.001695	0.256	0.496451407491
0.001696	0.254	0.495463419437
0.001697	0.256	0.496451407491
0.001698	0.25	0.48938737213
0.001699	0.252	0.494465367847
0.0017	0.252	0.490403915156
0.001701	0.252	0.490403915156
0.001702	0.248	0.488360522565
0.001703	0.25	0.481144468949
0.001704	0.252	0.482178390225
0.001705	0.252	0.482178390225
0.001706	0.248	0.480099989586
0.001707	0.244	0.47377631853
0.001708	0.242	0.472690173369
0.001709	0.242	0.47690250576
0.00171	0.244	0.47797907904
0.001711	0.242	0.47690250576
0.001712	0.238	0.474716757657
0.001713	0.232	0.462791529741
0.001714	0.23	0.461627555503
0.001715	0.222	0.452455522676
0.001716	0.224	0.45367830012
0.001717	0.222	0.456854462603
0.001718	0.22	0.451220566907
0.001719	0.222	0.456854462603
0.00172	0.224	0.4580654975
0.001721	0.228	0.464775214485
0.001722	0.226	0.463598964624
0.001723	0.22	0.451220566907
0.001724	0.222	0.456854462603
0.001725	0.222	0.456854462603
0.001726	0.224	0.4580654975
0.001727	0.22	0.46432747065
0.001728	0.214	0.456293765024
0.001729	0.212	0.455034064659
0.00173	0.21	0.453762052182
0.001731	0.216	0.461891762213
0.001732	0.216	0.461891762213
0.001733	0.216	0.461891762213
0.001734	0.214	0.456293765024
0.001735	0.214	0.447441616303
0.001736	0.22	0.451220566907
0.001737	0.218	0.449973332543
0.001738	0.214	0.44294920702
0.001739	0.212	0.441651446279
0.00174	0.22	0.451220566907
0.001741	0.22	0.451220566907
0.001742	0.216	0.444234172481
0.001743	0.208	0.43901708395
0.001744	0.208	0.44354932082
0.001745	0.208	0.44354932082
0.001746	0.212	0.446156923066
0.001747	0.218	0.454396302802
0.001748	0.216	0.453148982124
0.001749	0.218	0.454396302802
0.00175	0.218	0.454396302802
0.001751	0.218	0.449973332543
0.001752	0.214	0.447441616303
0.001753	0.21	0.444859528391
0.001754	0.214	0.447441616303
0.001755	0.21	0.444859528391
0.001756	0.208	0.44354932082
0.001757	0.206	0.446725866724
0.001758	0.208	0.448035712862
0.001759	0.21	0.449332838773
0.00176	0.21	0.444859528391
0.001761	0.212	0.446156923066
0.001762	0.21	0.444859528391
0.001763	0.212	0.446156923066
0.001764	0.208	0.44354932082
0.001765	0.202	0.439540669336
0.001766	0.2	0.442718872424
0.001767	0.2	0.442718872424
0.001768	0.198	0.436802014647
0.001769	0.196	0.435412448145
0.00177	0.19	0.426497362243
0.001771	0.19	0.426497362243
0.001772	0.188	0.425036469024
0.001773	0.19	0.426497362243
0.001774	0.188	0.420304651414
0.001775	0.184	0.417305643384
0.001776	0.184	0.417305643384
0.001777	0.18	0.414246303544
0.001778	0.176	0.401277958528
0.001779	0.176	0.401277958528
0.00178	0.17	0.396358423652
0.001781	0.166	0.392993638625
0.001782	0.162	0.389558724713
0.001783	0.166	0.398050248084
0.001784	0.164	0.396363469558
0.001785	0.17	0.406324993078
0.001786	0.172	0.40794117223
0.001787	0.174	0.404628224423
0.001788	0.176	0.406231461115
0.001789	0.176	0.406231461115
0.00179	0.172	0.398015075091
0.001791	0.174	0.39965485109
0.001792	0.176	0.401277958528
0.001793	0.178	0.402884598862
0.001794	0.178	0.402884598862
0.001795	0.178	0.402884598862
0.001796	0.182	0.410945251828
0.001797	0.178	0.407818587119
0.001798	0.178	0.407818587119
0.001799	0.178	0.412693590936
0.0018	0.178	0.412693590936
0.001801	0.178	0.412693590936
0.001802	0.176	0.411125285041
0.001803	0.17	0.401372644808
0.001804	0.17	0.401372644808
0.001805	0.166	0.398050248084
0.001806	0.166	0.398050248084
0.001807	0.162	0.394659346779
0.001808	0.164	0.396363469558
0.001809	0.166	0.398050248084
0.00181	0.164	0.396363469558
0.001811	0.166	0.398050248084
0.001812	0.16	0.387814388593
0.001813	0.158	0.386051809994
0.001814	0.158	0.386051809994
0.001815	0.16	0.387814388593
0.001816	0.158	0.386051809994
0.001817	0.158	0.386051809994
0.001818	0.152	0.375361159418
0.001819	0.15	0.368103246386
0.00182	0.152	0.375361159418
0.001821	0.152	0.375361159418
0.001822	0.152	0.375361159418
0.001823	0.152	0.375361159418
0.001824	0.154	0.377205514276
0.001825	0.154	0.377205514276
0.001826	0.154	0.377205514276
0.001827	0.152	0.375361159418
0.001828	0.152	0.375361159418
0.001829	0.148	0.371612701613
0.00183	0.148	0.371612701613
0.001831	0.144	0.367782544447
0.001832	0.144	0.367782544447
0.001833	0.136	0.354265437208
0.001834	0.136	0.354265437208
0.001835	0.138	0.356308854788
0.001836	0.138	0.356308854788
0.001837	0.138	0.356308854788
0.001838	0.134	0.346473664223
0.001839	0.136	0.348574238865
0.00184	0.136	0.348574238865
0.001841	0.136	0.348574238865
0.001842	0.134	0.346473664223
0.001843	0.136	0.348574238865
0.001844	0.136	0.348574238865
0.001845	0.138	0.35065082347
0.001846	0.134	0.352198807494
0.001847	0.136	0.354265437208
0.001848	0.138	0.356308854788
0.001849	0.138	0.356308854788
0.00185	0.142	0.360327628694
0.001851	0.142	0.360327628694
0.001852	0.14	0.358329457343
0.001853	0.14	0.358329457343
0.001854	0.138	0.356308854788
0.001855	0.14	0.358329457343
0.001856	0.14	0.358329457343
0.001857	0.142	0.360327628694
0.001858	0.144	0.362303739975
0.001859	0.144	0.362303739975
0.00186	0.144	0.362303739975
0.001861	0.144	0.362303739975
0.001862	0.144	0.362303739975
0.001863	0.144	0.362303739975
0.001864	0.146	0.364258150218
0.001865	0.148	0.366191206885
0.001866	0.146	0.364258150218
0.001867	0.144	0.362303739975
0.001868	0.146	0.364258150218
0.001869	0.144	0.362303739975
0.00187	0.146	0.364258150218
0.001871	0.146	0.364258150218
0.001872	0.138	0.356308854788
0.001873	0.138	0.356308854788
0.001874	0.138	0.356308854788
0.001875	0.134	0.352198807494
0.001876	0.136	0.354265437208
0.001877	0.132	0.350108554594
0.001878	0.132	0.350108554594
0.001879	0.128	0.345855461139
0.00188	0.126	0.337822438568
0.001881	0.126	0.337822438568
0.001882	0.128	0.340023528598
0.001883	0.13	0.342198772645
0.001884	0.13	0.342198772645
0.001885	0.13	0.342198772645
0.001886	0.132	0.344348660517
0.001887	0.132	0.344348660517
0.001888	0.136	0.354265437208
0.001889	0.136	0.354265437208
0.00189	0.134	0.352198807494
0.001891	0.138	0.361878432626
0.001892	0.138	0.361878432626
0.001893	0.138	0.361878432626
0.001894	0.136	0.359866641966
0.001895	0.134	0.357832362986
0.001896	0.132	0.355775209929
0.001897	0.132	0.355775209929
0.001898	0.132	0.355775209929
0.001899	0.132	0.355775209929
0.0019	0.13	0.353694783677
0.001901	0.13	0.353694783677
0.001902	0.13	0.353694783677
0.001903	0.13	0.353694783677
0.001904	0.13	0.353694783677
0.001905	0.132	0.355775209929
0.001906	0.126	0.349462444334
0.001907	0.124	0.347309660102
0.001908	0.124	0.347309660102
0.001909	0.124	0.347309660102
0.00191	0.124	0.347309660102
0.001911	0.124	0.347309660102
0.001912	0.122	0.34513185886
0.001913	0.122	0.34513185886
0.001914	0.118	0.340699280892
0.001915	0.118	0.340699280892
0.001916	0.12	0.34292856399
0.001917	0.12	0.34292856399
0.001918	0.12	0.34292856399
0.001919	0.12	0.34292856399
0.00192	0.12	0.34292856399
0.001921	0.12	0.34292856399
0.001922	0.12	0.34292856399
0.001923	0.118	0.340699280892
0.001924	0.12	0.34292856399
0.001925	0.12	0.34292856399
0.001926	0.118	0.340699280892
0.001927	0.118	0.340699280892
0.001928	0.116	0.332481578437
0.001929	0.116	0.332481578437
0.00193	0.12	0.337045990927
0.001931	0.12	0.337045990927
0.001932	0.122	0.339287488717
0.001933	0.122	0.339287488717
0.001934	0.124	0.341502562216
0.001935	0.12	0.331058907145
0.001936	0.118	0.328749144486
0.001937	0.12	0.331058907145
0.001938	0.12	0.331058907145
0.001939	0.12	0.331058907145
0.00194	0.12	0.331058907145
0.001941	0.118	0.328749144486
0.001942	0.116	0.326410784136
0.001943	0.114	0.324043206996
0.001944	0.114	0.324043206996
0.001945	0.112	0.321645767888
0.001946	0.11	0.31921779399
0.001947	0.108	0.316758583151
0.001948	0.114	0.324043206996
0.001949	0.114	0.324043206996
0.00195	0.114	0.324043206996
0.001951	0.112	0.321645767888
0.001952	0.11	0.31921779399
0.001953	0.108	0.316758583151
0.001954	0.11	0.31921779399
0.001955	0.116	0.326410784136
0.001956	0.114	0.324043206996
0.001957	0.112	0.321645767888
0.001958	0.116	0.332481578437
0.001959	0.116	0.332481578437
0.00196	0.116	0.332481578437
0.001961	0.116	0.332481578437
0.001962	0.116	0.332481578437
0.001963	0.116	0.326410784136
0.001964	0.116	0.326410784136
0.001965	0.116	0.326410784136
0.001966	0.116	0.332481578437
0.001967	0.118	0.334777538076
0.001968	0.116	0.332481578437
0.001969	0.114	0.330157538154
0.00197	0.114	0.330157538154
0.001971	0.11	0.325422801905
0.001972	0.11	0.325422801905
0.001973	0.112	0.327804819977
0.001974	0.114	0.330157538154
0.001975	0.112	0.327804819977
0.001976	0.112	0.327804819977
0.001977	0.112	0.327804819977
0.001978	0.114	0.330157538154
0.001979	0.114	0.330157538154
0.00198	0.114	0.330157538154
0.001981	0.108	0.323010835732
0.001982	0.106	0.320568245464
0.001983	0.108	0.323010835732
0.001984	0.11	0.325422801905
0.001985	0.11	0.325422801905
0.001986	0.11	0.325422801905
0.001987	0.112	0.327804819977
0.001988	0.114	0.330157538154
0.001989	0.114	0.330157538154
0.00199	0.114	0.330157538154
0.001991	0.112	0.327804819977
0.001992	0.11	0.325422801905
0.001993	0.11	0.325422801905
0.001994	0.112	0.327804819977
0.001995	0.11	0.325422801905
0.001996	0.11	0.325422801905
0.001997	0.11	0.325422801905
0.001998	0.11	0.325422801905
[truncated: 8,002 more rows]
