# Supplementary material for: The Influence of Synaptic Size on AMPA Receptor Activation: A Monte Carlo Model
Source: PLoS One. 2015 Jun 24;10(6):e0130924. doi: 10.1371/journal.pone.0130924 (PMC4479604; doi:10.1371/journal.pone.0130924)
Supplement: S1 Dataset — This package contains the experimental data used as basis for the analysis presented in the paper. (ZIP) [file pone.0130924.s001.zip › S1 Simulation data/training/1251_11023_132_238.csv]

time	AMPA.O.mean	AMPA.O.stdev
0.0	0.0	0.0
1e-06	0.0	0.0
2e-06	0.04	0.195959179423
3e-06	0.194	0.477874460502
4e-06	0.368	0.639199499374
5e-06	0.664	0.843269826331
6e-06	1.05	1.04091306073
7e-06	1.446	1.21453036191
8e-06	1.888	1.34143803435
9e-06	2.366	1.47106899906
1e-05	2.754	1.54967222341
1.1e-05	3.232	1.69179667809
1.2e-05	3.658	1.79583852281
1.3e-05	4.058	1.95822266354
1.4e-05	4.448	1.99481728487
1.5e-05	4.866	2.07269003954
1.6e-05	5.244	2.15231596193
1.7e-05	5.686	2.22157691742
1.8e-05	6.038	2.28572876781
1.9e-05	6.334	2.38126940937
2e-05	6.64	2.47757946391
2.1e-05	6.976	2.55488238477
2.2e-05	7.302	2.64401134642
2.3e-05	7.58	2.73342276276
2.4e-05	7.85	2.83540120618
2.5e-05	8.128	2.86140105543
2.6e-05	8.398	2.9078507527
2.7e-05	8.666	2.92000753424
2.8e-05	8.842	2.89638326193
2.9e-05	9.014	2.93424675172
3e-05	9.202	2.98750665271
3.1e-05	9.354	3.01540776679
3.2e-05	9.466	3.00413781308
3.3e-05	9.612	3.02877136806
3.4e-05	9.76	3.06437595605
3.5e-05	9.902	3.1139036594
3.6e-05	9.988	3.12599680102
3.7e-05	10.056	3.12487823763
3.8e-05	10.18	3.1015480006
3.9e-05	10.264	3.14424935398
4e-05	10.338	3.10801480048
4.1e-05	10.456	3.17617128002
4.2e-05	10.494	3.1422864287
4.3e-05	10.526	3.15552277761
4.4e-05	10.574	3.16172800854
4.5e-05	10.632	3.1919548869
4.6e-05	10.706	3.20492808032
4.7e-05	10.75	3.16599115602
4.8e-05	10.778	3.1503517264
4.9e-05	10.826	3.11251088352
5e-05	10.858	3.10577462157
5.1e-05	10.938	3.11097348108
5.2e-05	10.964	3.08718382997
5.3e-05	10.99	3.08056812942
5.4e-05	11.01	3.03873328872
5.5e-05	11.04	3.05587957878
5.6e-05	11.058	3.08133672292
5.7e-05	11.024	3.07951684522
5.8e-05	11.03	3.09468899891
5.9e-05	11.042	3.06858860064
6e-05	11.058	3.09493715607
6.1e-05	11.06	3.08875379401
6.2e-05	11.072	3.06248526527
6.3e-05	11.056	3.07975063926
6.4e-05	11.082	3.09180788536
6.5e-05	11.072	3.07226561352
6.6e-05	11.048	3.06882648581
6.7e-05	11.024	3.08146458685
6.8e-05	11.03	3.08303421973
6.9e-05	11.006	3.0727778963
7e-05	10.988	3.06526605697
7.1e-05	10.976	3.0840596622
7.2e-05	10.948	3.08176832354
7.3e-05	10.898	3.11955060866
7.4e-05	10.866	3.1394337069
7.5e-05	10.834	3.16076636277
7.6e-05	10.802	3.14050887596
7.7e-05	10.822	3.15567995842
7.8e-05	10.83	3.18450938136
7.9e-05	10.838	3.16603158544
8e-05	10.852	3.1783794613
8.1e-05	10.868	3.15128164403
8.2e-05	10.836	3.15422003037
8.3e-05	10.794	3.15016888436
8.4e-05	10.786	3.15471139726
8.5e-05	10.804	3.15746480582
8.6e-05	10.768	3.17020125544
8.7e-05	10.746	3.16630447051
8.8e-05	10.704	3.1541058955
8.9e-05	10.656	3.16759593383
9e-05	10.618	3.15975885156
9.1e-05	10.612	3.19459794027
9.2e-05	10.58	3.20181198698
9.3e-05	10.556	3.16146548297
9.4e-05	10.534	3.16114599473
9.5e-05	10.532	3.14785260138
9.6e-05	10.512	3.14035921512
9.7e-05	10.494	3.09094872167
9.8e-05	10.47	3.09662719745
9.9e-05	10.448	3.08986990017
0.0001	10.432	3.09731754911
0.000101	10.428	3.12423046525
0.000102	10.36	3.10393298897
0.000103	10.374	3.08060448614
0.000104	10.39	3.0747194994
0.000105	10.398	3.09896692464
0.000106	10.35	3.0782300109
0.000107	10.296	3.03914198418
0.000108	10.296	3.07056737428
0.000109	10.292	3.03623714489
0.00011	10.268	3.05027474172
0.000111	10.254	2.99958063736
0.000112	10.246	3.01554041591
0.000113	10.234	2.99987399735
0.000114	10.232	3.01830681012
0.000115	10.198	3.02039666269
0.000116	10.15	3.0198509897
0.000117	10.118	2.97725981399
0.000118	10.082	2.96635736215
0.000119	10.088	2.97056492944
0.00012	10.082	2.97039997307
0.000121	10.058	3.00975680081
0.000122	10.002	3.04203813257
0.000123	9.99	3.02488016292
0.000124	9.966	3.02338287354
0.000125	9.946	3.04615889277
0.000126	9.924	3.04667425236
0.000127	9.898	3.01456398174
0.000128	9.844	3.01921579222
0.000129	9.812	3.01142092707
0.00013	9.776	2.99429858231
0.000131	9.766	2.96904765876
0.000132	9.746	2.96807749225
0.000133	9.7	2.97556717283
0.000134	9.674	3.00195336406
0.000135	9.656	2.9633872511
0.000136	9.672	2.98670654735
0.000137	9.656	3.02814530695
0.000138	9.628	2.99960264035
0.000139	9.586	3.01240833885
0.00014	9.514	2.9855994373
0.000141	9.506	2.94855286539
0.000142	9.478	2.94440418421
0.000143	9.464	2.95849691567
0.000144	9.404	2.92451431865
0.000145	9.39	2.90549479435
0.000146	9.4	2.91341723754
0.000147	9.37	2.90673356192
0.000148	9.318	2.89497426586
0.000149	9.29	2.87365620769
0.00015	9.252	2.88313995498
0.000151	9.234	2.87806254275
0.000152	9.198	2.87520364496
0.000153	9.11	2.85830369275
0.000154	9.058	2.84018238851
0.000155	9.004	2.8432347775
0.000156	8.988	2.82132167609
0.000157	8.968	2.79981713689
0.000158	8.924	2.81464456015
0.000159	8.9	2.83936612644
0.00016	8.876	2.82641539764
0.000161	8.848	2.81156468892
0.000162	8.828	2.78395689622
0.000163	8.82	2.77553598427
0.000164	8.81	2.75860471978
0.000165	8.764	2.74960069828
0.000166	8.722	2.73874350752
0.000167	8.71	2.72871764754
0.000168	8.644	2.71390198791
0.000169	8.638	2.71495045995
0.00017	8.608	2.72292783599
0.000171	8.592	2.71763426531
0.000172	8.594	2.7417447
0.000173	8.59	2.72505045825
0.000174	8.586	2.74419459951
0.000175	8.552	2.69653407173
0.000176	8.538	2.68785341862
0.000177	8.536	2.69159878139
0.000178	8.526	2.70653357637
0.000179	8.514	2.74550614641
0.00018	8.488	2.7374908219
0.000181	8.47	2.75773457751
0.000182	8.486	2.77593299631
0.000183	8.452	2.73490328897
0.000184	8.41	2.76439866879
0.000185	8.418	2.77042884767
0.000186	8.398	2.76759751409
0.000187	8.396	2.77041224369
0.000188	8.352	2.77490468305
0.000189	8.322	2.78465725
0.00019	8.288	2.79160455652
0.000191	8.272	2.77308780964
0.000192	8.246	2.78307096568
0.000193	8.246	2.78019495719
0.000194	8.21	2.77595028774
0.000195	8.18	2.78416953507
0.000196	8.166	2.76955664322
0.000197	8.15	2.75816968296
0.000198	8.154	2.76229687036
0.000199	8.116	2.76668465858
0.0002	8.07	2.75918466218
0.000201	8.076	2.81251204442
0.000202	8.036	2.78113358183
0.000203	8.008	2.75026107852
0.000204	7.996	2.73934006651
0.000205	7.954	2.74442780922
0.000206	7.954	2.70034886635
0.000207	7.968	2.69127776344
0.000208	7.93	2.69909244006
0.000209	7.912	2.6788534861
0.00021	7.848	2.62847788653
0.000211	7.78	2.63962118494
0.000212	7.746	2.66035411177
0.000213	7.724	2.63738961854
0.000214	7.7	2.64537331959
0.000215	7.694	2.66765140151
0.000216	7.644	2.67904161968
0.000217	7.636	2.65169832372
0.000218	7.594	2.61785484701
0.000219	7.57	2.63535576346
0.00022	7.548	2.65098019608
0.000221	7.496	2.65291990079
0.000222	7.502	2.6559359932
0.000223	7.492	2.64989358277
0.000224	7.462	2.62536778376
0.000225	7.416	2.62886743675
0.000226	7.394	2.64249200566
0.000227	7.402	2.62838277273
0.000228	7.402	2.61005670436
0.000229	7.382	2.63212385727
0.00023	7.346	2.62264827989
0.000231	7.334	2.63561074516
0.000232	7.31	2.6317104704
0.000233	7.29	2.64232851856
0.000234	7.258	2.64866683447
0.000235	7.264	2.64618669031
0.000236	7.25	2.63429307405
0.000237	7.246	2.63542861789
0.000238	7.206	2.65623116464
0.000239	7.164	2.66403903875
0.00024	7.136	2.6850519548
0.000241	7.13	2.67303198634
0.000242	7.122	2.62813926572
0.000243	7.096	2.64778851119
0.000244	7.05	2.64565681826
0.000245	7.048	2.66039395579
0.000246	7.046	2.66906050887
0.000247	7.052	2.64599622071
0.000248	7.044	2.64538541615
0.000249	7.046	2.64270391834
0.00025	7.034	2.62770698519
0.000251	7.026	2.63008060713
0.000252	7.0	2.64726273724
0.000253	6.984	2.64645876597
0.000254	6.936	2.63512883935
0.000255	6.912	2.60542817978
0.000256	6.912	2.59080219237
0.000257	6.888	2.5952757079
0.000258	6.882	2.58226179928
0.000259	6.896	2.59329597231
0.00026	6.836	2.59944301726
0.000261	6.802	2.57270208147
0.000262	6.778	2.60321263058
0.000263	6.78	2.60069221555
0.000264	6.76	2.57106981624
0.000265	6.698	2.56959062887
0.000266	6.694	2.55663137742
0.000267	6.702	2.53637457801
0.000268	6.674	2.50194404414
0.000269	6.656	2.48870729496
0.00027	6.624	2.49050677574
0.000271	6.608	2.46299330084
0.000272	6.574	2.47881503949
0.000273	6.546	2.49396952668
0.000274	6.514	2.5357058189
0.000275	6.51	2.52386608203
0.000276	6.498	2.52467740514
0.000277	6.502	2.55381988402
0.000278	6.49	2.52782515218
0.000279	6.486	2.49675869879
0.00028	6.478	2.52616626531
0.000281	6.448	2.48983854898
0.000282	6.416	2.46149223034
0.000283	6.41	2.4417002273
0.000284	6.368	2.46425972657
0.000285	6.39	2.45639980459
0.000286	6.384	2.46749751773
0.000287	6.336	2.47772153399
0.000288	6.306	2.48603378899
0.000289	6.244	2.47314860047
0.00029	6.206	2.46567718893
0.000291	6.2	2.43967210912
0.000292	6.2	2.44948974278
0.000293	6.168	2.42812190798
0.000294	6.162	2.45514887532
0.000295	6.122	2.45420374052
0.000296	6.102	2.46892608233
0.000297	6.114	2.47244898835
0.000298	6.116	2.49770774912
0.000299	6.088	2.47553145809
0.0003	6.052	2.46359412242
0.000301	6.038	2.4626319254
0.000302	6.006	2.47749147324
0.000303	5.986	2.47422796039
0.000304	5.992	2.47304185165
0.000305	5.956	2.46456162431
0.000306	5.93	2.46355434281
0.000307	5.89	2.42113609696
0.000308	5.888	2.42228322043
0.000309	5.91	2.40622110372
0.00031	5.908	2.41485734568
0.000311	5.892	2.41585098878
0.000312	5.864	2.40031331288
0.000313	5.854	2.40513700233
0.000314	5.828	2.3888105827
0.000315	5.832	2.38909522623
0.000316	5.788	2.37214164838
0.000317	5.8	2.37149741725
0.000318	5.812	2.34960762682
0.000319	5.8	2.356268236
0.00032	5.786	2.33156685514
0.000321	5.764	2.34356651282
0.000322	5.742	2.33483104314
0.000323	5.734	2.3535598569
0.000324	5.716	2.36036946261
0.000325	5.688	2.36783783228
0.000326	5.68	2.39282260103
0.000327	5.652	2.37968401264
0.000328	5.63	2.3624351843
0.000329	5.632	2.38087714929
0.00033	5.618	2.40584205633
0.000331	5.632	2.43732968636
0.000332	5.618	2.4290072046
0.000333	5.616	2.42992674787
0.000334	5.6	2.47547975148
0.000335	5.604	2.47127173739
0.000336	5.612	2.4652496831
0.000337	5.572	2.4422972792
0.000338	5.57	2.45542257056
0.000339	5.574	2.47720083966
0.00034	5.562	2.4751072704
0.000341	5.548	2.44534169392
0.000342	5.564	2.43842244084
0.000343	5.542	2.43808039244
0.000344	5.484	2.47663965889
0.000345	5.466	2.46593673885
0.000346	5.448	2.46805510473
0.000347	5.42	2.46081287383
0.000348	5.402	2.44057288357
0.000349	5.396	2.42387788471
0.00035	5.374	2.40709866852
0.000351	5.358	2.4078695978
0.000352	5.368	2.39845283464
0.000353	5.328	2.39758545207
0.000354	5.31	2.38786515532
0.000355	5.304	2.36634401556
0.000356	5.268	2.352907988
0.000357	5.246	2.33012531852
0.000358	5.246	2.32582974441
0.000359	5.254	2.3016263815
0.00036	5.23	2.30501626892
0.000361	5.206	2.28900939273
0.000362	5.196	2.28420314333
0.000363	5.198	2.26865510821
0.000364	5.172	2.26150746185
0.000365	5.15	2.23685046438
0.000366	5.114	2.24254409098
0.000367	5.112	2.22248869513
0.000368	5.102	2.2306044024
0.000369	5.076	2.23029684123
0.00037	5.086	2.2429008003
0.000371	5.068	2.2403963935
0.000372	5.068	2.23771669342
0.000373	5.046	2.23066895796
0.000374	5.004	2.22080706051
0.000375	4.984	2.19994181741
0.000376	4.992	2.22169664896
0.000377	4.976	2.22248149599
0.000378	4.988	2.2342461816
0.000379	4.972	2.22333443278
0.00038	4.98	2.22162102979
0.000381	4.98	2.22791382239
0.000382	4.992	2.1999854545
0.000383	4.98	2.18622963112
0.000384	4.97	2.18840124292
0.000385	4.944	2.21107756535
0.000386	4.926	2.21371271849
0.000387	4.912	2.23523063687
0.000388	4.892	2.24506926396
0.000389	4.87	2.26121648676
0.00039	4.864	2.24087125913
0.000391	4.832	2.23780606845
0.000392	4.832	2.22435968314
0.000393	4.818	2.17091593573
0.000394	4.816	2.18131703335
0.000395	4.798	2.1755909542
0.000396	4.774	2.17414902893
0.000397	4.766	2.18797714796
0.000398	4.764	2.18730519133
0.000399	4.76	2.17310837282
0.0004	4.736	2.17768317255
0.000401	4.72	2.18027521199
0.000402	4.712	2.19386781735
0.000403	4.696	2.19079528939
0.000404	4.698	2.1878747679
0.000405	4.712	2.18930491252
0.000406	4.69	2.19132380081
0.000407	4.674	2.18259570237
0.000408	4.652	2.1676937053
0.000409	4.626	2.17764184383
0.00041	4.63	2.18748714282
0.000411	4.598	2.18458142444
0.000412	4.584	2.18973605715
0.000413	4.554	2.17969814424
0.000414	4.538	2.16068415091
0.000415	4.528	2.15620407197
0.000416	4.53	2.16543298211
0.000417	4.52	2.16647178611
0.000418	4.51	2.16561769479
0.000419	4.522	2.14324893561
0.00042	4.496	2.13494355897
0.000421	4.512	2.1414611834
0.000422	4.494	2.13868277218
0.000423	4.496	2.14429102502
0.000424	4.482	2.15073847783
0.000425	4.454	2.16237924518
0.000426	4.418	2.16316342425
0.000427	4.402	2.15322920285
0.000428	4.394	2.16396950071
0.000429	4.388	2.17381139936
0.00043	4.37	2.16358498793
0.000431	4.362	2.14731367061
0.000432	4.358	2.15727513313
0.000433	4.352	2.15037113076
0.000434	4.324	2.13518711124
0.000435	4.298	2.14410727344
0.000436	4.286	2.14946598019
0.000437	4.274	2.14077649464
0.000438	4.26	2.1550870052
0.000439	4.24	2.15833268983
0.00044	4.244	2.15973702103
0.000441	4.212	2.15941103081
0.000442	4.194	2.14204668483
0.000443	4.192	2.14642400285
0.000444	4.212	2.15384679121
0.000445	4.198	2.1454127808
0.000446	4.198	2.13513371947
0.000447	4.18	2.13251025789
0.000448	4.176	2.12721037982
0.000449	4.158	2.11116934423
0.00045	4.128	2.11367357934
0.000451	4.114	2.11967072915
0.000452	4.11	2.11610491233
0.000453	4.102	2.10988056534
0.000454	4.086	2.10299881122
0.000455	4.068	2.0917399456
0.000456	4.05	2.08410652319
0.000457	4.016	2.0677872231
0.000458	4.02	2.07836474181
0.000459	4.004	2.07941914967
0.00046	3.946	2.04623654547
0.000461	3.942	2.0568509912
0.000462	3.96	2.06842935582
0.000463	3.962	2.05245121745
0.000464	3.938	2.06159064802
0.000465	3.926	2.06022425964
0.000466	3.932	2.0502136474
0.000467	3.91	2.03221553975
0.000468	3.894	2.04126529388
0.000469	3.884	2.04317008592
0.00047	3.894	2.044202534
0.000471	3.85	2.02076718105
0.000472	3.862	2.00073886352
0.000473	3.836	1.98118752267
0.000474	3.848	2.01218687005
0.000475	3.846	2.02935556273
0.000476	3.82	2.00987561804
0.000477	3.802	2.01166498205
0.000478	3.792	2.02502740722
0.000479	3.786	2.03474912459
0.00048	3.796	2.04508777318
0.000481	3.782	2.00461367849
0.000482	3.794	1.99688857977
0.000483	3.788	1.97763899638
0.000484	3.774	1.97659404026
0.000485	3.776	1.93747877408
0.000486	3.774	1.91596555293
0.000487	3.762	1.88927393461
0.000488	3.722	1.89755526929
0.000489	3.716	1.90980208399
0.00049	3.714	1.91316596248
0.000491	3.702	1.89451735278
0.000492	3.686	1.89720952981
0.000493	3.682	1.88702835167
0.000494	3.678	1.87571746273
0.000495	3.666	1.8768175191
0.000496	3.65	1.86855559189
0.000497	3.638	1.86519596826
0.000498	3.622	1.86094492127
0.000499	3.616	1.86562161222
0.0005	3.608	1.84019998913
0.000501	3.594	1.82350322182
0.000502	3.582	1.84696399532
0.000503	3.556	1.8414298792
0.000504	3.566	1.80932141976
0.000505	3.562	1.81277577212
0.000506	3.558	1.80406097458
0.000507	3.572	1.82778992228
0.000508	3.564	1.8182145088
0.000509	3.57	1.84529130492
0.00051	3.554	1.83822849505
0.000511	3.514	1.81378168477
0.000512	3.496	1.8094153752
0.000513	3.486	1.80493878013
0.000514	3.486	1.82587075118
0.000515	3.47	1.81579183829
0.000516	3.464	1.82337708662
0.000517	3.466	1.84630550018
0.000518	3.446	1.84257537159
0.000519	3.438	1.82815644845
0.00052	3.414	1.80626797569
0.000521	3.4	1.80776104616
0.000522	3.382	1.81771174833
0.000523	3.374	1.79836703706
0.000524	3.36	1.79733135509
0.000525	3.348	1.79746933214
0.000526	3.352	1.7933477075
0.000527	3.342	1.77567902505
0.000528	3.356	1.79144187737
0.000529	3.352	1.81551535383
0.00053	3.338	1.82421380326
0.000531	3.332	1.83569496377
0.000532	3.326	1.82420503234
0.000533	3.32	1.84975674076
0.000534	3.332	1.85843374916
0.000535	3.328	1.86344197656
0.000536	3.3	1.86601178989
0.000537	3.294	1.85460615765
0.000538	3.304	1.86643617625
0.000539	3.29	1.86061817684
0.00054	3.288	1.82894942522
0.000541	3.294	1.82306445306
0.000542	3.27	1.80585159966
0.000543	3.25	1.79652442232
0.000544	3.232	1.79504206079
0.000545	3.204	1.77718428982
0.000546	3.19	1.78154427394
0.000547	3.19	1.77704811415
0.000548	3.198	1.79410033164
0.000549	3.192	1.79642311274
0.00055	3.19	1.79385060693
0.000551	3.184	1.80614063683
0.000552	3.17	1.80141610962
0.000553	3.178	1.78278321733
0.000554	3.16	1.7636326148
0.000555	3.136	1.74742782397
0.000556	3.118	1.74472805904
0.000557	3.108	1.74136038774
0.000558	3.108	1.75736621112
0.000559	3.11	1.76349085623
0.00056	3.112	1.75483788425
0.000561	3.094	1.73584676743
0.000562	3.076	1.74190240829
0.000563	3.072	1.7189578238
0.000564	3.068	1.72144590388
0.000565	3.05	1.7098245524
0.000566	3.058	1.70488591994
0.000567	3.044	1.7011948742
0.000568	3.036	1.72125070806
0.000569	3.028	1.71441418566
0.00057	3.026	1.70450110003
0.000571	3.02	1.71918585383
0.000572	3.014	1.71633446624
0.000573	3.004	1.70762525163
0.000574	2.986	1.68695109591
0.000575	2.99	1.7023219437
0.000576	2.986	1.69876543407
0.000577	2.982	1.69637142159
0.000578	2.972	1.67188994853
0.000579	2.97	1.68674242254
0.00058	2.958	1.68648628812
0.000581	2.95	1.65514349831
0.000582	2.936	1.66490360081
0.000583	2.916	1.6843230094
0.000584	2.902	1.68297237054
0.000585	2.89	1.68341913973
0.000586	2.876	1.67231097587
0.000587	2.878	1.65864884771
0.000588	2.872	1.64426761812
0.000589	2.86	1.63474768695
0.00059	2.83	1.61031052906
0.000591	2.82	1.60237323992
0.000592	2.81	1.60433786965
0.000593	2.812	1.61141428565
0.000594	2.814	1.62216028801
0.000595	2.798	1.63743580027
0.000596	2.778	1.63117013214
0.000597	2.752	1.61570294299
0.000598	2.738	1.63136629854
0.000599	2.732	1.64200365408
0.0006	2.714	1.65414751458
0.000601	2.704	1.64935866324
0.000602	2.7	1.66192659284
0.000603	2.694	1.65056475183
0.000604	2.688	1.65125891368
0.000605	2.686	1.66234894051
0.000606	2.678	1.6811650722
0.000607	2.69	1.68579358167
0.000608	2.684	1.66016384734
0.000609	2.698	1.66817145402
0.00061	2.714	1.67098892875
0.000611	2.716	1.66593637333
0.000612	2.7	1.65348117619
0.000613	2.682	1.64708105447
0.000614	2.668	1.64613972675
0.000615	2.644	1.64598420406
0.000616	2.636	1.63447361557
0.000617	2.634	1.64804247518
0.000618	2.616	1.6311174084
0.000619	2.61	1.61428002527
0.00062	2.614	1.61771567341
0.000621	2.604	1.62332498287
0.000622	2.59	1.63030671961
0.000623	2.586	1.62191368451
0.000624	2.586	1.60206242076
0.000625	2.584	1.60964095375
0.000626	2.58	1.59862440867
0.000627	2.572	1.59399372646
0.000628	2.57	1.60034371308
0.000629	2.554	1.60096345992
0.00063	2.568	1.59792865923
0.000631	2.57	1.60408852624
0.000632	2.556	1.59964496061
0.000633	2.574	1.60515544419
0.000634	2.544	1.58494921054
0.000635	2.532	1.57129755298
0.000636	2.514	1.55749927769
0.000637	2.492	1.56266951081
0.000638	2.488	1.57412070693
0.000639	2.47	1.57006369298
0.00064	2.464	1.55328812524
0.000641	2.458	1.54150445994
0.000642	2.444	1.52146771244
0.000643	2.422	1.50596015884
0.000644	2.428	1.50093837315
0.000645	2.428	1.50625894188
0.000646	2.416	1.51226452712
0.000647	2.424	1.51004105904
0.000648	2.434	1.53024311794
0.000649	2.408	1.53151428332
0.00065	2.398	1.52039337015
0.000651	2.404	1.50491993142
0.000652	2.4	1.5205262247
0.000653	2.41	1.539447953
0.000654	2.394	1.53191514125
0.000655	2.388	1.53800390117
0.000656	2.382	1.54792635484
0.000657	2.384	1.53380050854
0.000658	2.396	1.52682153509
0.000659	2.388	1.51309484171
0.00066	2.372	1.48782257007
0.000661	2.362	1.49095808124
0.000662	2.348	1.47475286065
0.000663	2.354	1.47942015668
0.000664	2.352	1.4805728621
0.000665	2.34	1.46437700064
0.000666	2.336	1.47210869164
0.000667	2.332	1.4851855103
0.000668	2.346	1.48804704227
0.000669	2.344	1.48380052568
0.00067	2.354	1.51416115391
0.000671	2.346	1.50807294253
0.000672	2.338	1.50058521917
0.000673	2.326	1.48718660564
0.000674	2.328	1.48876324511
0.000675	2.322	1.47997162135
0.000676	2.312	1.48682749504
0.000677	2.316	1.49269688819
0.000678	2.302	1.48956235183
0.000679	2.298	1.48633643567
0.00068	2.276	1.46827245428
0.000681	2.274	1.47882520941
0.000682	2.272	1.48526630609
0.000683	2.248	1.47732731647
0.000684	2.242	1.47899830967
0.000685	2.222	1.4685761812
0.000686	2.21	1.46215594244
0.000687	2.184	1.44987723618
0.000688	2.198	1.44595850563
0.000689	2.196	1.44415511632
0.00069	2.202	1.45230713005
0.000691	2.184	1.44849715222
0.000692	2.16	1.43888845989
0.000693	2.156	1.43793741171
0.000694	2.164	1.45777364498
0.000695	2.154	1.45954924549
0.000696	2.138	1.45977943539
0.000697	2.15	1.46133500608
0.000698	2.15	1.46816211639
0.000699	2.144	1.45026342435
0.0007	2.13	1.453650577
0.000701	2.132	1.43755904227
0.000702	2.122	1.44330038454
0.000703	2.126	1.45400275103
0.000704	2.112	1.45308499407
0.000705	2.106	1.45834289521
0.000706	2.104	1.45505463815
0.000707	2.098	1.46710463158
0.000708	2.1	1.46355731012
0.000709	2.09	1.4648890743
0.00071	2.072	1.46246914497
0.000711	2.062	1.46087508022
0.000712	2.072	1.45698867532
0.000713	2.07	1.44398753457
0.000714	2.066	1.44832454926
0.000715	2.05	1.43230583326
0.000716	2.062	1.43183658285
0.000717	2.052	1.4371137742
0.000718	2.024	1.43227930237
0.000719	2.0	1.4310835056
0.00072	1.984	1.41694883464
0.000721	1.984	1.4041880216
0.000722	1.96	1.38794812583
0.000723	1.948	1.39330398693
0.000724	1.938	1.38641840726
0.000725	1.932	1.39261480676
0.000726	1.922	1.39424388111
0.000727	1.918	1.38537937043
0.000728	1.924	1.38932501597
0.000729	1.914	1.38513681635
0.00073	1.914	1.39520751145
0.000731	1.908	1.40126228808
0.000732	1.892	1.37562204111
0.000733	1.908	1.39410759986
0.000734	1.916	1.39747772791
0.000735	1.924	1.38644293067
0.000736	1.916	1.39030356397
0.000737	1.916	1.3816453959
0.000738	1.908	1.37968692101
0.000739	1.906	1.37592296296
0.00074	1.902	1.38578353288
0.000741	1.902	1.39298097618
0.000742	1.894	1.39383069273
0.000743	1.876	1.38730818494
0.000744	1.874	1.37917511578
0.000745	1.862	1.36049843807
0.000746	1.856	1.36501428564
0.000747	1.85	1.36948895578
0.000748	1.844	1.37246639303
0.000749	1.842	1.36419793285
0.00075	1.834	1.35589232611
0.000751	1.826	1.36371697944
0.000752	1.798	1.35543203445
0.000753	1.796	1.34401785702
0.000754	1.784	1.33915794438
0.000755	1.794	1.3474286623
0.000756	1.786	1.34022535418
0.000757	1.79	1.3348782716
0.000758	1.8	1.34610549364
0.000759	1.794	1.34594353522
0.00076	1.804	1.35262115908
0.000761	1.796	1.34550510961
0.000762	1.792	1.34340463004
0.000763	1.792	1.34191504947
0.000764	1.798	1.32860678908
0.000765	1.798	1.31346716746
0.000766	1.792	1.31936954641
0.000767	1.782	1.32154303751
0.000768	1.782	1.31243133154
0.000769	1.778	1.28713480258
0.00077	1.776	1.28756514398
0.000771	1.776	1.29376350234
0.000772	1.776	1.30146993819
0.000773	1.774	1.31107741953
0.000774	1.774	1.31716513771
0.000775	1.768	1.31384017293
0.000776	1.768	1.32746977367
0.000777	1.752	1.31700265755
0.000778	1.748	1.30556347988
0.000779	1.744	1.29863928787
0.00078	1.722	1.2902387376
0.000781	1.732	1.29621603138
0.000782	1.736	1.30165433199
0.000783	1.726	1.2972756068
0.000784	1.728	1.29383770234
0.000785	1.708	1.27856794892
0.000786	1.698	1.27545913302
0.000787	1.69	1.27039363978
0.000788	1.664	1.25343687516
0.000789	1.65	1.24237675445
0.00079	1.66	1.25235777636
0.000791	1.656	1.23841188625
0.000792	1.666	1.24837654576
0.000793	1.664	1.26297426735
0.000794	1.674	1.26796056721
0.000795	1.668	1.27034483507
0.000796	1.672	1.25396012696
0.000797	1.668	1.26403164517
0.000798	1.666	1.26745571915
0.000799	1.658	1.26690015392
0.0008	1.65	1.26944869924
0.000801	1.642	1.28290139917
0.000802	1.636	1.26154825512
0.000803	1.624	1.24524053901
0.000804	1.628	1.23677645514
0.000805	1.622	1.22274936107
0.000806	1.608	1.21092361444
0.000807	1.596	1.2201573669
0.000808	1.592	1.23188311134
0.000809	1.584	1.23245446163
0.00081	1.582	1.22117811969
0.000811	1.592	1.22210310531
0.000812	1.59	1.22225201984
0.000813	1.58	1.21309521473
0.000814	1.578	1.22471057806
0.000815	1.578	1.22634252964
0.000816	1.58	1.22621368448
0.000817	1.58	1.23596116444
0.000818	1.572	1.22017047989
0.000819	1.564	1.22715280222
0.00082	1.55	1.21634698997
0.000821	1.546	1.22142703425
0.000822	1.536	1.22829312462
0.000823	1.536	1.23316827724
0.000824	1.524	1.23183765164
0.000825	1.536	1.24125098187
0.000826	1.546	1.24092062599
0.000827	1.536	1.24125098187
0.000828	1.528	1.23823099622
0.000829	1.532	1.24136054392
0.00083	1.51	1.22061459929
0.000831	1.496	1.20747008245
0.000832	1.502	1.20249573804
0.000833	1.49	1.20245582039
0.000834	1.486	1.19741555026
0.000835	1.472	1.19883943879
0.000836	1.47	1.20378569521
0.000837	1.454	1.19326610611
0.000838	1.462	1.21348918413
0.000839	1.464	1.21848430437
0.00084	1.466	1.20533978612
0.000841	1.466	1.21854175144
0.000842	1.46	1.21342490497
0.000843	1.47	1.20875969489
0.000844	1.472	1.20050655975
0.000845	1.47	1.19544970618
0.000846	1.472	1.21376109676
0.000847	1.464	1.20859587952
0.000848	1.458	1.2215711195
0.000849	1.452	1.22462075762
0.00085	1.45	1.21634698997
0.000851	1.448	1.23259725783
0.000852	1.442	1.23718874874
0.000853	1.436	1.24334387842
0.000854	1.432	1.2318181684
0.000855	1.434	1.22214729063
0.000856	1.442	1.23232950139
0.000857	1.446	1.23575240238
0.000858	1.454	1.25374798106
0.000859	1.462	1.26037930799
0.00086	1.45	1.25518922876
0.000861	1.444	1.25334113473
0.000862	1.44	1.23385574521
0.000863	1.436	1.2320324671
0.000864	1.432	1.22856664451
0.000865	1.42	1.21803119829
0.000866	1.414	1.21597861823
0.000867	1.414	1.21268462512
0.000868	1.404	1.19698955718
0.000869	1.404	1.19698955718
0.00087	1.4	1.19331471121
0.000871	1.4	1.19666202413
0.000872	1.398	1.19649320934
0.000873	1.39	1.19075606234
0.000874	1.388	1.18720512128
0.000875	1.374	1.18580099511
0.000876	1.378	1.19461960473
0.000877	1.374	1.19252840637
0.000878	1.382	1.20336029517
0.000879	1.378	1.19963161012
0.00088	1.376	1.20441853191
0.000881	1.356	1.19719004339
0.000882	1.36	1.19599331102
0.000883	1.35	1.19478031453
0.000884	1.352	1.18494556837
0.000885	1.344	1.18053547172
0.000886	1.332	1.18058290687
0.000887	1.328	1.18170046966
0.000888	1.32	1.16858889264
0.000889	1.322	1.17401703565
0.00089	1.324	1.16748618836
0.000891	1.32	1.16
0.000892	1.334	1.15691140542
0.000893	1.322	1.16203098065
0.000894	1.314	1.14865312432
0.000895	1.308	1.15461508738
0.000896	1.302	1.14664554244
0.000897	1.3	1.14629839047
0.000898	1.296	1.15774954114
0.000899	1.29	1.15494588618
0.0009	1.284	1.15902717828
0.000901	1.278	1.15443319426
0.000902	1.28	1.15827457885
0.000903	1.268	1.16283102814
0.000904	1.264	1.15685089791
0.000905	1.268	1.1576597082
0.000906	1.268	1.14375521857
0.000907	1.262	1.13373541887
0.000908	1.266	1.1345677591
0.000909	1.264	1.13591548981
0.00091	1.276	1.13482333427
0.000911	1.262	1.12843076881
0.000912	1.252	1.11914967721
0.000913	1.25	1.11870460802
0.000914	1.236	1.11189208109
0.000915	1.23	1.11045035909
0.000916	1.222	1.1066688755
0.000917	1.222	1.1102774428
0.000918	1.224	1.11077630511
0.000919	1.228	1.10635256587
0.00092	1.226	1.11306962945
0.000921	1.228	1.11714636463
0.000922	1.224	1.11616486237
0.000923	1.218	1.11286836598
0.000924	1.208	1.11925689634
0.000925	1.218	1.1235995728
0.000926	1.216	1.11056021899
0.000927	1.2	1.11175536877
0.000928	1.186	1.12223170513
0.000929	1.174	1.12059091554
0.00093	1.166	1.11464972076
0.000931	1.17	1.11763142404
0.000932	1.16	1.09471457467
0.000933	1.154	1.09648711803
0.000934	1.162	1.07691968131
0.000935	1.16	1.0632027088
0.000936	1.168	1.08063684927
0.000937	1.174	1.08799080878
0.000938	1.168	1.10080697672
0.000939	1.154	1.09100137488
0.00094	1.142	1.08712280815
0.000941	1.146	1.08843189957
0.000942	1.144	1.07110410325
0.000943	1.14	1.07721864076
0.000944	1.138	1.07282617418
0.000945	1.136	1.07214924334
0.000946	1.126	1.05741382628
0.000947	1.114	1.06630389664
0.000948	1.112	1.06932502075
0.000949	1.114	1.07004859703
0.00095	1.11	1.06672395679
0.000951	1.106	1.059605587
0.000952	1.11	1.06672395679
0.000953	1.092	1.06749051518
0.000954	1.078	1.03533376261
0.000955	1.076	1.03258123167
0.000956	1.076	1.03837565457
0.000957	1.066	1.02841820287
0.000958	1.064	1.02562371267
0.000959	1.062	1.02086042141
0.00096	1.068	1.03700337512
0.000961	1.066	1.03230034389
0.000962	1.068	1.03313890644
0.000963	1.072	1.05774098909
0.000964	1.068	1.05611363025
0.000965	1.062	1.05173951148
0.000966	1.048	1.04196736993
0.000967	1.048	1.04388505114
0.000968	1.054	1.04646261281
0.000969	1.044	1.04214394399
0.00097	1.044	1.03637059009
0.000971	1.052	1.04369344158
0.000972	1.042	1.03355502998
0.000973	1.046	1.02756216357
0.000974	1.048	1.02649695567
0.000975	1.044	1.02862237969
0.000976	1.042	1.02967761945
0.000977	1.044	1.02862237969
0.000978	1.036	1.017204011
0.000979	1.032	1.02517120521
0.00098	1.042	1.03161814641
0.000981	1.03	1.02034307956
0.000982	1.024	1.01164420623
0.000983	1.018	1.00283398427
0.000984	1.008	0.991935481773
0.000985	1.004	0.993973842714
0.000986	0.996	0.981826868648
0.000987	0.992	0.973620049095
0.000988	0.986	0.974578883416
0.000989	0.996	0.975696674177
0.00099	0.996	0.975696674177
0.000991	1.0	0.981835016691
0.000992	1.0	0.973652915571
0.000993	1.002	0.980813947699
0.000994	1.012	0.977678883888
0.000995	1.012	0.979722409665
0.000996	1.01	0.986863719062
0.000997	1.002	0.98285095513
0.000998	0.998	0.976727188113
0.000999	0.986	0.972524549819
0.001	0.99	0.978723658649
0.001001	0.982	0.980650804313
0.001002	0.982	0.980650804313
0.001003	0.982	0.982688149923
0.001004	0.976	0.977457927483
0.001005	0.978	0.986669144141
0.001006	0.976	0.985608441522
0.001007	0.97	0.972162537851
0.001008	0.962	0.967758234271
0.001009	0.96	0.966643677888
0.00101	0.97	0.980357077804
0.001011	0.968	0.981313405595
0.001012	0.964	0.968867379986
0.001013	0.956	0.953972745942
0.001014	0.954	0.952829470577
0.001015	0.96	0.966643677888
0.001016	0.966	0.974086238482
0.001017	0.962	0.975989754045
0.001018	0.962	0.978036809123
0.001019	0.964	0.979134311522
0.00102	0.972	0.989553434636
0.001021	0.964	1.0033464008
0.001022	0.974	1.01849104071
0.001023	0.964	1.00732517094
0.001024	0.966	1.00640151033
0.001025	0.958	1.00410955578
0.001026	0.956	1.00103146804
0.001027	0.956	1.0050194028
0.001028	0.954	0.999941998318
0.001029	0.956	1.0109718097
0.00103	0.964	1.01326403272
0.001031	0.958	1.01599015743
0.001032	0.956	1.01885425847
0.001033	0.948	1.02043912116
0.001034	0.95	1.02542674044
0.001035	0.94	1.02
0.001036	0.936	1.01582675688
0.001037	0.924	1.01499950739
0.001038	0.914	1.00727553331
0.001039	0.92	1.00279609094
0.00104	0.918	1.00163666067
0.001041	0.918	0.999637934454
0.001042	0.922	0.989907066345
0.001043	0.918	0.991602743038
0.001044	0.912	0.988056678536
0.001045	0.914	0.989244155909
0.001046	0.91	0.986863719062
0.001047	0.9	0.98488578018
0.001048	0.892	0.975877041435
0.001049	0.888	0.971316632206
0.00105	0.884	0.970847052836
0.001051	0.874	0.968568015165
0.001052	0.88	0.957914401186
0.001053	0.882	0.959205921583
0.001054	0.882	0.961288718336
0.001055	0.872	0.961049426408
0.001056	0.878	0.960789258891
0.001057	0.882	0.961288718336
0.001058	0.88	0.968297474953
0.001059	0.87	0.970103087306
0.00106	0.862	0.973116642546
0.001061	0.848	0.957546865694
0.001062	0.848	0.955455912117
0.001063	0.86	0.959374796417
0.001064	0.854	0.959522798062
0.001065	0.858	0.955947697314
0.001066	0.852	0.941326723301
0.001067	0.842	0.940763519701
0.001068	0.836	0.936538306745
0.001069	0.832	0.937963751965
0.00107	0.824	0.923592983949
0.001071	0.822	0.924292161603
0.001072	0.822	0.924292161603
0.001073	0.802	0.913671713473
0.001074	0.806	0.916713695763
0.001075	0.804	0.926058313499
0.001076	0.808	0.916043667081
0.001077	0.804	0.906412709531
0.001078	0.808	0.907268427754
0.001079	0.8	0.901110426086
0.00108	0.796	0.902432268927
0.001081	0.792	0.901518718608
0.001082	0.786	0.899001668519
0.001083	0.788	0.898362955603
0.001084	0.784	0.899635481737
0.001085	0.786	0.896774219076
0.001086	0.778	0.897059641273
0.001087	0.766	0.871346085089
0.001088	0.766	0.866743329943
0.001089	0.768	0.870733024526
0.00109	0.772	0.87636522067
0.001091	0.774	0.866558711225
0.001092	0.77	0.858545281275
0.001093	0.766	0.857463701856
0.001094	0.77	0.867813343986
0.001095	0.766	0.873638369121
0.001096	0.774	0.873455207781
0.001097	0.772	0.871788965289
0.001098	0.768	0.873026918256
0.001099	0.75	0.876070773397
0.0011	0.75	0.880624778211
0.001101	0.75	0.882892971996
0.001102	0.752	0.87777901547
0.001103	0.756	0.876620784604
0.001104	0.75	0.86458082329
0.001105	0.744	0.857008751414
0.001106	0.748	0.862841816326
0.001107	0.75	0.862264460592
0.001108	0.746	0.863414153231
0.001109	0.75	0.869195029898
0.00111	0.744	0.859339281076
0.001111	0.742	0.855240317104
0.001112	0.742	0.859904645877
0.001113	0.746	0.861094652172
0.001114	0.748	0.869767785101
0.001115	0.738	0.870262029506
0.001116	0.746	0.870335567468
0.001117	0.752	0.868617292022
0.001118	0.762	0.870262029506
0.001119	0.76	0.870861642283
0.00112	0.754	0.870335567468
0.001121	0.742	0.852898587172
0.001122	0.736	0.852234709455
0.001123	0.73	0.842080756222
0.001124	0.724	0.838942191095
0.001125	0.722	0.848949939631
0.001126	0.72	0.851821577562
0.001127	0.702	0.837374468204
0.001128	0.7	0.840238061504
0.001129	0.712	0.837290869412
0.00113	0.712	0.83967612804
0.001131	0.718	0.83813841339
0.001132	0.72	0.832826512546
0.001133	0.722	0.837087809014
0.001134	0.72	0.832826512546
0.001135	0.716	0.833872891993
0.001136	0.72	0.84
0.001137	0.718	0.845266821779
0.001138	0.722	0.865283768483
0.001139	0.718	0.863988425848
0.00114	0.72	0.877268487978
0.001141	0.708	0.86182132719
0.001142	0.706	0.857650278377
0.001143	0.698	0.859532431034
0.001144	0.694	0.860444071396
0.001145	0.686	0.850531598472
0.001146	0.692	0.860892560079
0.001147	0.694	0.867389186006
0.001148	0.682	0.863061990821
0.001149	0.68	0.865794432877
0.00115	0.676	0.861988398994
0.001151	0.676	0.857335406944
0.001152	0.678	0.861577622736
0.001153	0.674	0.862394341354
0.001154	0.666	0.861651901872
0.001155	0.664	0.862034802082
0.001156	0.662	0.83890166289
0.001157	0.66	0.836899038116
0.001158	0.662	0.841282354504
0.001159	0.658	0.834886818677
0.00116	0.658	0.84677978247
0.001161	0.658	0.849138386837
0.001162	0.66	0.851116913238
0.001163	0.66	0.858137518117
0.001164	0.652	0.847877349621
0.001165	0.658	0.844414590116
0.001166	0.65	0.843504593941
0.001167	0.652	0.833604222638
0.001168	0.654	0.830833316617
0.001169	0.658	0.837278926046
0.00117	0.652	0.836
0.001171	0.652	0.836
0.001172	0.638	0.816673741466
0.001173	0.638	0.819119038968
0.001174	0.644	0.82052666014
0.001175	0.634	0.819782898089
0.001176	0.622	0.814319347676
0.001177	0.62	0.814616474177
0.001178	0.61	0.811110350076
0.001179	0.61	0.808640834982
0.00118	0.604	0.794470893111
0.001181	0.61	0.806163755077
0.001182	0.612	0.803402763251
0.001183	0.61	0.793662396741
0.001184	0.606	0.801725638857
0.001185	0.596	0.787898470617
0.001186	0.608	0.791413924568
0.001187	0.608	0.79393702521
0.001188	0.6	0.789936706325
0.001189	0.586	0.794105786404
0.00119	0.592	0.795949747157
0.001191	0.592	0.80095942469
0.001192	0.596	0.800489850029
0.001193	0.598	0.792714324331
0.001194	0.598	0.785108909642
0.001195	0.598	0.785108909642
0.001196	0.598	0.785108909642
0.001197	0.598	0.787652207513
0.001198	0.598	0.782557346141
0.001199	0.6	0.779743547585
0.0012	0.588	0.781188837606
0.001201	0.586	0.773695030358
0.001202	0.58	0.753392328073
0.001203	0.582	0.750517155034
0.001204	0.584	0.7582506182
0.001205	0.584	0.7582506182
0.001206	0.578	0.756251280991
0.001207	0.574	0.751348121712
0.001208	0.572	0.751542413973
0.001209	0.558	0.755404527389
0.00121	0.56	0.752595508889
0.001211	0.566	0.757392896719
0.001212	0.56	0.763151361134
0.001213	0.554	0.763599371398
0.001214	0.562	0.770815152939
0.001215	0.566	0.770482965418
0.001216	0.566	0.770482965418
0.001217	0.568	0.765098686445
0.001218	0.572	0.76734346938
0.001219	0.566	0.762655885705
0.00122	0.56	0.763151361134
0.001221	0.554	0.755700999073
0.001222	0.55	0.753325958666
0.001223	0.548	0.766613331478
0.001224	0.546	0.761501149047
0.001225	0.542	0.766965449026
0.001226	0.54	0.767072356431
0.001227	0.538	0.76194225503
0.001228	0.534	0.764750939849
0.001229	0.532	0.770049349068
0.00123	0.526	0.757181616259
0.001231	0.52	0.749399759808
0.001232	0.516	0.744139771817
0.001233	0.512	0.741522757574
0.001234	0.512	0.741522757574
0.001235	0.518	0.744094080073
0.001236	0.52	0.746726188104
0.001237	0.52	0.746726188104
0.001238	0.52	0.74404300951
0.001239	0.518	0.74677707517
0.00124	0.518	0.749450465341
0.001241	0.51	0.746927037936
0.001242	0.508	0.746951136287
0.001243	0.516	0.749495830542
0.001244	0.514	0.746862771866
0.001245	0.514	0.736073365909
0.001246	0.516	0.736032607973
0.001247	0.514	0.733351211903
0.001248	0.51	0.730684610485
0.001249	0.514	0.733351211903
0.00125	0.502	0.714140042289
0.001251	0.504	0.714131640526
0.001252	0.51	0.714072825418
0.001253	0.508	0.714098032486
0.001254	0.508	0.722451382447
0.001255	0.514	0.752199441638
0.001256	0.508	0.749623905702
0.001257	0.508	0.752287179208
0.001258	0.506	0.749642581501
0.001259	0.5	0.746993975879
0.00126	0.502	0.757625237172
0.001261	0.492	0.744268768658
0.001262	0.494	0.746969878911
0.001263	0.492	0.744268768658
0.001264	0.49	0.744244583454
0.001265	0.492	0.73887482025
0.001266	0.488	0.725159292845
0.001267	0.494	0.730728403718
0.001268	0.484	0.72783514617
0.001269	0.48	0.719444229944
0.00127	0.48	0.73047929471
0.001271	0.468	0.707796580947
0.001272	0.47	0.702210794562
0.001273	0.476	0.7220969464
0.001274	0.474	0.708042371613
0.001275	0.472	0.702293385986
0.001276	0.472	0.696574475559
0.001277	0.47	0.676091709755
0.001278	0.462	0.672722825538
0.001279	0.466	0.681794690504
0.00128	0.466	0.687636531897
0.001281	0.466	0.696307403379
0.001282	0.454	0.686938134041
0.001283	0.452	0.692600895177
0.001284	0.458	0.701595324956
0.001285	0.458	0.687194295669
0.001286	0.456	0.698615774228
0.001287	0.45	0.689565080322
0.001288	0.452	0.692600895177
0.001289	0.45	0.692459385091
0.00129	0.454	0.704190315185
0.001291	0.454	0.701344423233
0.001292	0.452	0.704056815889
0.001293	0.444	0.70061687105
0.001294	0.446	0.697914034821
0.001295	0.436	0.673723979089
0.001296	0.432	0.6733320132
0.001297	0.436	0.685495441269
0.001298	0.436	0.685495441269
0.001299	0.44	0.688767014309
0.0013	0.436	0.682571607965
0.001301	0.432	0.670355129763
0.001302	0.432	0.670355129763
0.001303	0.436	0.676686042416
0.001304	0.432	0.667364967615
0.001305	0.426	0.666726330663
0.001306	0.434	0.685305771171
0.001307	0.436	0.688406856445
0.001308	0.434	0.688217988722
0.001309	0.436	0.688406856445
0.00131	0.434	0.691117934943
0.001311	0.432	0.688023255421
0.001312	0.428	0.696287297026
0.001313	0.422	0.686961425409
0.001314	0.422	0.678171069864
0.001315	0.424	0.678398113205
0.001316	0.426	0.675665597763
0.001317	0.426	0.675665597763
0.001318	0.418	0.668786961595
0.001319	0.42	0.666033032214
0.00132	0.42	0.669029147347
0.001321	0.42	0.66302337817
0.001322	0.428	0.67883429495
0.001323	0.428	0.681774156154
0.001324	0.428	0.681774156154
0.001325	0.422	0.678171069864
0.001326	0.428	0.67883429495
0.001327	0.422	0.669265268784
0.001328	0.424	0.666501312827
0.001329	0.418	0.665789756605
0.00133	0.41	0.661740130263
0.001331	0.406	0.655106098277
0.001332	0.406	0.658151958137
0.001333	0.408	0.652331204221
0.001334	0.414	0.643897507372
0.001335	0.412	0.643627221301
0.001336	0.412	0.649812280586
0.001337	0.41	0.649538297562
0.001338	0.408	0.652331204221
0.001339	0.402	0.639058682751
0.00134	0.402	0.623214248874
0.001341	0.398	0.62257208418
0.001342	0.406	0.63020948898
0.001343	0.408	0.639949998047
0.001344	0.408	0.636817085198
0.001345	0.408	0.636817085198
0.001346	0.402	0.632768520077
0.001347	0.398	0.628964227918
0.001348	0.392	0.627961782277
0.001349	0.39	0.617980582219
0.00135	0.388	0.624064099272
0.001351	0.394	0.644021738764
0.001352	0.398	0.644667356084
0.001353	0.402	0.64528753281
0.001354	0.398	0.647762302083
0.001355	0.398	0.65999696969
0.001356	0.4	0.663324958071
0.001357	0.392	0.643689366077
0.001358	0.39	0.6402343321
0.001359	0.384	0.639174467575
0.00136	0.384	0.645402200182
0.001361	0.386	0.645758468779
0.001362	0.382	0.641931460516
0.001363	0.384	0.639174467575
0.001364	0.382	0.641931460516
0.001365	0.376	0.634526595187
0.001366	0.38	0.647765389628
0.001367	0.38	0.647765389628
0.001368	0.386	0.651923308373
0.001369	0.388	0.649196426361
0.00137	0.39	0.661740130263
0.001371	0.384	0.660714764479
0.001372	0.384	0.660714764479
0.001373	0.374	0.649710704853
0.001374	0.374	0.649710704853
0.001375	0.372	0.649319643935
0.001376	0.376	0.653164604062
0.001377	0.378	0.653541123419
0.001378	0.386	0.664081320322
0.001379	0.382	0.663382242753
0.00138	0.378	0.659633231425
0.001381	0.378	0.659633231425
0.001382	0.368	0.64851831123
0.001383	0.362	0.637931030755
0.001384	0.366	0.632490316131
0.001385	0.366	0.629320268226
0.001386	0.364	0.635219647051
0.001387	0.374	0.643524669302
0.001388	0.376	0.653164604062
0.001389	0.374	0.652781739941
0.00139	0.376	0.653164604062
0.001391	0.374	0.652781739941
0.001392	0.376	0.653164604062
0.001393	0.376	0.650095377618
0.001394	0.376	0.650095377618
0.001395	0.372	0.636879894486
0.001396	0.376	0.643913037607
0.001397	0.374	0.643524669302
0.001398	0.378	0.644294963507
0.001399	0.374	0.640409244156
0.0014	0.37	0.639609255718
0.001401	0.366	0.632490316131
0.001402	0.358	0.621156984988
0.001403	0.354	0.616995948123
0.001404	0.356	0.623910249956
0.001405	0.362	0.628455249003
0.001406	0.364	0.63206328797
0.001407	0.358	0.624368480947
0.001408	0.354	0.623445266242
0.001409	0.358	0.624368480947
0.00141	0.356	0.620696383105
0.001411	0.354	0.616995948123
0.001412	0.35	0.612780547994
0.001413	0.352	0.609996721303
0.001414	0.35	0.606217782649
0.001415	0.348	0.609012315146
0.001416	0.344	0.614543733187
0.001417	0.344	0.614543733187
0.001418	0.348	0.615545286717
0.001419	0.346	0.611787544823
0.00142	0.346	0.611787544823
0.001421	0.344	0.611280622955
0.001422	0.342	0.610766731249
0.001423	0.338	0.609717967588
0.001424	0.334	0.605346181949
0.001425	0.33	0.604235053601
0.001426	0.334	0.605346181949
0.001427	0.334	0.602033221675
0.001428	0.336	0.60589107932
0.001429	0.34	0.60695963622
0.00143	0.338	0.606428891132
0.001431	0.332	0.604794179866
0.001432	0.33	0.607536007163
0.001433	0.33	0.604235053601
0.001434	0.326	0.603095349012
0.001435	0.33	0.610819122163
0.001436	0.33	0.610819122163
0.001437	0.336	0.612457345454
0.001438	0.336	0.60589107932
0.001439	0.334	0.605346181949
0.00144	0.332	0.604794179866
0.001441	0.332	0.604794179866
0.001442	0.33	0.604235053601
0.001443	0.328	0.603668783357
0.001444	0.326	0.603095349012
0.001445	0.32	0.597996655509
0.001446	0.32	0.594642749893
0.001447	0.322	0.595244487585
0.001448	0.322	0.588486193551
0.001449	0.32	0.584465567848
0.00145	0.318	0.580410199773
0.001451	0.316	0.569336455885
0.001452	0.318	0.573477113754
0.001453	0.318	0.580410199773
0.001454	0.318	0.580410199773
0.001455	0.318	0.587261440927
0.001456	0.32	0.587877538268
0.001457	0.32	0.584465567848
0.001458	0.326	0.586279796684
0.001459	0.326	0.58968126984
0.00146	0.326	0.57941694832
0.001461	0.322	0.571240754849
0.001462	0.314	0.558035841143
0.001463	0.314	0.561608404496
0.001464	0.314	0.558035841143
0.001465	0.31	0.56382621436
0.001466	0.298	0.54147576123
0.001467	0.3	0.545893762558
0.001468	0.298	0.548813265146
0.001469	0.296	0.551710068786
0.00147	0.304	0.554602560398
0.001471	0.304	0.554602560398
0.001472	0.308	0.556
0.001473	0.308	0.556
0.001474	0.304	0.547342671459
0.001475	0.302	0.535533378978
0.001476	0.298	0.530279171758
0.001477	0.294	0.524941901547
0.001478	0.296	0.529512983788
0.001479	0.296	0.529512983788
0.00148	0.292	0.535477357131
0.001481	0.298	0.537769467337
0.001482	0.304	0.550984573287
0.001483	0.302	0.550269025114
0.001484	0.3	0.549545266561
0.001485	0.298	0.559639169465
0.001486	0.288	0.55231874855
0.001487	0.282	0.549978181385
0.001488	0.288	0.55951407489
0.001489	0.29	0.560267793113
0.00149	0.286	0.558752181204
0.001491	0.286	0.562320193484
0.001492	0.28	0.56
0.001493	0.278	0.559210157275
0.001494	0.276	0.558412034254
0.001495	0.27	0.552358579186
0.001496	0.272	0.549559823859
0.001497	0.272	0.549559823859
0.001498	0.27	0.548725796733
0.001499	0.268	0.551521531765
0.0015	0.268	0.555136019368
0.001501	0.268	0.551521531765
0.001502	0.276	0.565529840062
0.001503	0.272	0.563929073554
0.001504	0.266	0.554295949832
0.001505	0.264	0.553447377806
0.001506	0.26	0.551724568965
0.001507	0.266	0.554295949832
0.001508	0.262	0.541623485458
0.001509	0.258	0.536130581109
0.00151	0.254	0.526767500896
0.001511	0.254	0.526767500896
0.001512	0.256	0.527696882689
0.001513	0.252	0.522011494126
0.001514	0.256	0.523893118871
0.001515	0.254	0.522956977198
0.001516	0.254	0.522956977198
0.001517	0.25	0.521056618805
0.001518	0.246	0.519118483585
0.001519	0.238	0.515127168765
0.00152	0.238	0.515127168765
0.001521	0.238	0.515127168765
0.001522	0.24	0.516139516023
0.001523	0.242	0.517142146803
0.001524	0.242	0.517142146803
0.001525	0.238	0.507302670996
0.001526	0.236	0.5101999608
0.001527	0.238	0.518995183022
0.001528	0.238	0.518995183022
0.001529	0.236	0.517980694621
0.00153	0.23	0.514878626474
0.001531	0.23	0.514878626474
0.001532	0.232	0.515922474796
0.001533	0.228	0.509917640409
0.001534	0.234	0.513073094208
0.001535	0.236	0.521827557724
0.001536	0.238	0.522834581871
0.001537	0.234	0.513073094208
0.001538	0.234	0.513073094208
0.001539	0.236	0.514105047631
0.00154	0.236	0.514105047631
0.001541	0.238	0.518995183022
0.001542	0.238	0.515127168765
0.001543	0.234	0.509160092702
0.001544	0.236	0.502298715905
0.001545	0.234	0.509160092702
0.001546	0.232	0.508110224262
0.001547	0.232	0.504158705171
0.001548	0.23	0.503090449124
0.001549	0.228	0.502011952049
0.00155	0.226	0.488798527003
0.001551	0.228	0.49397975667
0.001552	0.226	0.492873208848
0.001553	0.23	0.499099188539
0.001554	0.226	0.492873208848
0.001555	0.224	0.491756037075
0.001556	0.224	0.495806413835
0.001557	0.222	0.4865346853
0.001558	0.22	0.48538644398
0.001559	0.22	0.489489530021
0.00156	0.22	0.489489530021
0.001561	0.22	0.489489530021
0.001562	0.222	0.49062816878
0.001563	0.224	0.499823969013
0.001564	0.23	0.510979451642
0.001565	0.222	0.502708663144
0.001566	0.222	0.498714347097
0.001567	0.218	0.496463493119
0.001568	0.214	0.49010611096
0.001569	0.21	0.48774993593
0.00157	0.208	0.48242719658
0.001571	0.208	0.478263525684
0.001572	0.204	0.479983333044
0.001573	0.202	0.474548206192
0.001574	0.204	0.479983333044
0.001575	0.208	0.486555238385
0.001576	0.204	0.484132213347
0.001577	0.206	0.481210972443
0.001578	0.204	0.479983333044
0.001579	0.202	0.478744190565
0.00158	0.202	0.478744190565
0.001581	0.2	0.477493455453
0.001582	0.2	0.477493455453
0.001583	0.202	0.478744190565
0.001584	0.2	0.477493455453
0.001585	0.202	0.478744190565
0.001586	0.202	0.478744190565
0.001587	0.208	0.486555238385
0.001588	0.208	0.486555238385
0.001589	0.208	0.486555238385
0.00159	0.208	0.486555238385
0.001591	0.204	0.484132213347
0.001592	0.208	0.49470799468
0.001593	0.21	0.495883050729
0.001594	0.208	0.49470799468
0.001595	0.206	0.489452755636
0.001596	0.204	0.488245839716
0.001597	0.202	0.48702771995
0.001598	0.202	0.478744190565
0.001599	0.202	0.478744190565
0.0016	0.204	0.479983333044
0.001601	0.2	0.473286382648
0.001602	0.2	0.473286382648
0.001603	0.202	0.474548206192
0.001604	0.2	0.460434577329
0.001605	0.2	0.460434577329
0.001606	0.196	0.448981068643
0.001607	0.196	0.448981068643
0.001608	0.196	0.457803451276
0.001609	0.196	0.453413718363
0.00161	0.196	0.453413718363
0.001611	0.196	0.453413718363
0.001612	0.196	0.453413718363
0.001613	0.19	0.444859528391
0.001614	0.194	0.452066366809
0.001615	0.194	0.452066366809
0.001616	0.194	0.44312977783
0.001617	0.192	0.441742006153
0.001618	0.192	0.441742006153
0.001619	0.192	0.441742006153
0.00162	0.19	0.440340777126
0.001621	0.19	0.440340777126
0.001622	0.188	0.438925961866
0.001623	0.182	0.425295191602
0.001624	0.178	0.422274792049
0.001625	0.17	0.411217703899
0.001626	0.17	0.411217703899
0.001627	0.174	0.414395945926
0.001628	0.17	0.406324993078
0.001629	0.17	0.406324993078
0.00163	0.172	0.40794117223
0.001631	0.17	0.406324993078
0.001632	0.162	0.404667764963
0.001633	0.16	0.397994974843
0.001634	0.162	0.39969488363
0.001635	0.166	0.403043421978
0.001636	0.168	0.404692475838
0.001637	0.166	0.403043421978
0.001638	0.166	0.403043421978
0.001639	0.172	0.412814728419
0.00164	0.174	0.414395945926
0.001641	0.168	0.409604687473
0.001642	0.166	0.40797548946
0.001643	0.166	0.412848640545
0.001644	0.166	0.412848640545
0.001645	0.16	0.402988833592
0.001646	0.162	0.39969488363
0.001647	0.16	0.397994974843
0.001648	0.158	0.396277680421
0.001649	0.154	0.39279002024
0.00165	0.16	0.397994974843
0.001651	0.164	0.406329915217
0.001652	0.164	0.406329915217
0.001653	0.162	0.404667764963
0.001654	0.164	0.406329915217
0.001655	0.162	0.409580272962
0.001656	0.16	0.407921561087
0.001657	0.16	0.407921561087
0.001658	0.164	0.411222567474
0.001659	0.162	0.409580272962
0.00166	0.164	0.411222567474
0.001661	0.156	0.389440624486
0.001662	0.158	0.391198159505
0.001663	0.158	0.386051809994
0.001664	0.16	0.392937654088
0.001665	0.16	0.392937654088
0.001666	0.154	0.382470913927
0.001667	0.152	0.380652072108
0.001668	0.152	0.380652072108
0.001669	0.156	0.384270737892
0.00167	0.156	0.384270737892
0.001671	0.156	0.389440624486
0.001672	0.154	0.387664803664
0.001673	0.154	0.387664803664
0.001674	0.156	0.394542773347
0.001675	0.156	0.394542773347
0.001676	0.156	0.394542773347
0.001677	0.156	0.394542773347
0.001678	0.162	0.39969488363
0.001679	0.158	0.396277680421
0.00168	0.158	0.396277680421
0.001681	0.156	0.389440624486
0.001682	0.154	0.387664803664
0.001683	0.156	0.394542773347
0.001684	0.156	0.394542773347
0.001685	0.152	0.391019181115
0.001686	0.15	0.389230009121
0.001687	0.148	0.387422250264
0.001688	0.148	0.387422250264
0.001689	0.146	0.385595643129
0.00169	0.144	0.37850231175
0.001691	0.144	0.37318092127
0.001692	0.146	0.375078658417
0.001693	0.146	0.375078658417
0.001694	0.148	0.376956230881
0.001695	0.144	0.37318092127
0.001696	0.146	0.375078658417
0.001697	0.146	0.375078658417
0.001698	0.148	0.376956230881
0.001699	0.144	0.367782544447
0.0017	0.148	0.371612701613
0.001701	0.152	0.380652072108
0.001702	0.152	0.380652072108
0.001703	0.154	0.382470913927
0.001704	0.152	0.375361159418
0.001705	0.152	0.375361159418
0.001706	0.144	0.362303739975
0.001707	0.142	0.360327628694
0.001708	0.142	0.360327628694
0.001709	0.144	0.362303739975
0.00171	0.144	0.362303739975
0.001711	0.144	0.367782544447
0.001712	0.144	0.367782544447
0.001713	0.144	0.367782544447
0.001714	0.14	0.363868107973
0.001715	0.136	0.359866641966
0.001716	0.136	0.359866641966
0.001717	0.13	0.347994252826
0.001718	0.13	0.347994252826
0.001719	0.136	0.354265437208
0.00172	0.136	0.354265437208
0.001721	0.138	0.361878432626
0.001722	0.14	0.363868107973
0.001723	0.14	0.363868107973
0.001724	0.136	0.359866641966
0.001725	0.134	0.357832362986
0.001726	0.132	0.355775209929
0.001727	0.134	0.357832362986
0.001728	0.13	0.353694783677
0.001729	0.13	0.359304884464
0.00173	0.13	0.359304884464
0.001731	0.13	0.353694783677
0.001732	0.13	0.353694783677
0.001733	0.13	0.353694783677
0.001734	0.126	0.349462444334
0.001735	0.126	0.349462444334
0.001736	0.126	0.349462444334
0.001737	0.124	0.347309660102
0.001738	0.124	0.347309660102
0.001739	0.124	0.347309660102
0.00174	0.12	0.337045990927
0.001741	0.116	0.332481578437
0.001742	0.112	0.327804819977
0.001743	0.108	0.323010835732
0.001744	0.112	0.327804819977
0.001745	0.116	0.332481578437
0.001746	0.114	0.330157538154
0.001747	0.116	0.332481578437
0.001748	0.116	0.332481578437
0.001749	0.116	0.332481578437
0.00175	0.116	0.332481578437
0.001751	0.112	0.327804819977
0.001752	0.112	0.327804819977
0.001753	0.11	0.325422801905
0.001754	0.112	0.327804819977
0.001755	0.112	0.327804819977
0.001756	0.116	0.332481578437
0.001757	0.116	0.332481578437
0.001758	0.114	0.330157538154
0.001759	0.118	0.334777538076
0.00176	0.12	0.337045990927
0.001761	0.118	0.334777538076
0.001762	0.116	0.332481578437
0.001763	0.116	0.332481578437
0.001764	0.118	0.334777538076
0.001765	0.118	0.334777538076
0.001766	0.112	0.321645767888
0.001767	0.116	0.326410784136
0.001768	0.11	0.31921779399
0.001769	0.11	0.31921779399
0.00177	0.112	0.321645767888
0.001771	0.112	0.321645767888
0.001772	0.112	0.321645767888
0.001773	0.11	0.31921779399
0.001774	0.11	0.31921779399
0.001775	0.11	0.31921779399
0.001776	0.11	0.31921779399
0.001777	0.116	0.332481578437
0.001778	0.114	0.330157538154
0.001779	0.114	0.330157538154
0.00178	0.114	0.330157538154
0.001781	0.118	0.334777538076
0.001782	0.116	0.332481578437
0.001783	0.116	0.332481578437
0.001784	0.116	0.332481578437
0.001785	0.116	0.332481578437
0.001786	0.112	0.327804819977
0.001787	0.112	0.327804819977
0.001788	0.114	0.330157538154
0.001789	0.114	0.330157538154
0.00179	0.114	0.330157538154
0.001791	0.116	0.332481578437
0.001792	0.116	0.332481578437
0.001793	0.116	0.332481578437
0.001794	0.114	0.330157538154
0.001795	0.112	0.327804819977
0.001796	0.108	0.323010835732
0.001797	0.106	0.320568245464
0.001798	0.102	0.315588339455
0.001799	0.104	0.318094325633
0.0018	0.108	0.323010835732
0.001801	0.106	0.320568245464
0.001802	0.106	0.320568245464
0.001803	0.106	0.320568245464
0.001804	0.104	0.318094325633
0.001805	0.104	0.318094325633
0.001806	0.104	0.318094325633
0.001807	0.1	0.31304951685
0.001808	0.096	0.307870102478
0.001809	0.096	0.307870102478
0.00181	0.096	0.307870102478
0.001811	0.1	0.306594194335
0.001812	0.1	0.306594194335
0.001813	0.104	0.311743484294
0.001814	0.11	0.31921779399
0.001815	0.11	0.325422801905
0.001816	0.106	0.320568245464
0.001817	0.102	0.315588339455
0.001818	0.104	0.318094325633
0.001819	0.106	0.320568245464
0.00182	0.104	0.318094325633
0.001821	0.106	0.320568245464
0.001822	0.106	0.320568245464
0.001823	0.106	0.320568245464
0.001824	0.102	0.315588339455
0.001825	0.102	0.315588339455
0.001826	0.1	0.31304951685
0.001827	0.1	0.31304951685
0.001828	0.102	0.315588339455
0.001829	0.102	0.315588339455
0.00183	0.102	0.315588339455
0.001831	0.104	0.318094325633
0.001832	0.104	0.318094325633
0.001833	0.104	0.318094325633
0.001834	0.106	0.320568245464
0.001835	0.106	0.320568245464
0.001836	0.106	0.320568245464
0.001837	0.104	0.318094325633
0.001838	0.104	0.318094325633
0.001839	0.102	0.315588339455
0.00184	0.1	0.31304951685
0.001841	0.1	0.31304951685
0.001842	0.1	0.31304951685
0.001843	0.104	0.318094325633
0.001844	0.104	0.318094325633
0.001845	0.102	0.315588339455
0.001846	0.1	0.31304951685
0.001847	0.1	0.31304951685
0.001848	0.1	0.31304951685
0.001849	0.1	0.31304951685
0.00185	0.1	0.31304951685
0.001851	0.102	0.315588339455
0.001852	0.102	0.315588339455
0.001853	0.1	0.31304951685
0.001854	0.098	0.310477052292
0.001855	0.096	0.307870102478
0.001856	0.098	0.310477052292
0.001857	0.098	0.310477052292
0.001858	0.098	0.310477052292
0.001859	0.098	0.310477052292
0.00186	0.1	0.31304951685
0.001861	0.1	0.31304951685
0.001862	0.1	0.31304951685
0.001863	0.098	0.310477052292
0.001864	0.096	0.307870102478
0.001865	0.096	0.307870102478
0.001866	0.098	0.310477052292
0.001867	0.098	0.310477052292
0.001868	0.094	0.298603415922
0.001869	0.096	0.301303833364
0.00187	0.096	0.301303833364
0.001871	0.094	0.298603415922
0.001872	0.09	0.293087017795
0.001873	0.09	0.293087017795
0.001874	0.088	0.290268840904
0.001875	0.088	0.290268840904
0.001876	0.088	0.290268840904
0.001877	0.086	0.28740911607
0.001878	0.088	0.290268840904
0.001879	0.088	0.290268840904
0.00188	0.086	0.28740911607
0.001881	0.088	0.290268840904
0.001882	0.088	0.290268840904
0.001883	0.088	0.290268840904
0.001884	0.088	0.290268840904
0.001885	0.092	0.295864834004
0.001886	0.086	0.28740911607
0.001887	0.084	0.284506590433
0.001888	0.088	0.297079114042
0.001889	0.084	0.291451539711
0.00189	0.086	0.294285575589
0.001891	0.086	0.294285575589
0.001892	0.088	0.297079114042
0.001893	0.09	0.299833287011
0.001894	0.09	0.299833287011
0.001895	0.09	0.299833287011
0.001896	0.09	0.299833287011
0.001897	0.09	0.299833287011
0.001898	0.088	0.297079114042
0.001899	0.084	0.284506590433
0.0019	0.084	0.284506590433
0.001901	0.086	0.28740911607
0.001902	0.088	0.297079114042
0.001903	0.086	0.294285575589
0.001904	0.084	0.291451539711
0.001905	0.084	0.291451539711
0.001906	0.084	0.291451539711
0.001907	0.082	0.288575813262
0.001908	0.08	0.278567765544
0.001909	0.08	0.278567765544
0.00191	0.08	0.278567765544
0.001911	0.078	0.275528582909
0.001912	0.078	0.275528582909
0.001913	0.078	0.275528582909
0.001914	0.08	0.278567765544
0.001915	0.078	0.275528582909
0.001916	0.082	0.281559940332
0.001917	0.088	0.290268840904
0.001918	0.086	0.28740911607
0.001919	0.086	0.28740911607
0.00192	0.088	0.290268840904
0.001921	0.086	0.28740911607
0.001922	0.084	0.284506590433
0.001923	0.084	0.284506590433
0.001924	0.084	0.284506590433
0.001925	0.086	0.28740911607
0.001926	0.086	0.28740911607
0.001927	0.086	0.28740911607
0.001928	0.086	0.28740911607
0.001929	0.086	0.28740911607
0.00193	0.086	0.28740911607
0.001931	0.086	0.28740911607
0.001932	0.086	0.28740911607
0.001933	0.088	0.290268840904
0.001934	0.088	0.290268840904
0.001935	0.086	0.28740911607
0.001936	0.088	0.297079114042
0.001937	0.086	0.294285575589
0.001938	0.086	0.294285575589
0.001939	0.086	0.294285575589
0.00194	0.084	0.284506590433
0.001941	0.086	0.28740911607
0.001942	0.088	0.290268840904
0.001943	0.088	0.290268840904
0.001944	0.09	0.293087017795
0.001945	0.09	0.293087017795
0.001946	0.088	0.290268840904
0.001947	0.088	0.290268840904
0.001948	0.088	0.290268840904
0.001949	0.088	0.290268840904
0.00195	0.09	0.293087017795
0.001951	0.09	0.293087017795
0.001952	0.09	0.293087017795
0.001953	0.092	0.295864834004
0.001954	0.094	0.298603415922
0.001955	0.092	0.295864834004
0.001956	0.09	0.293087017795
0.001957	0.09	0.293087017795
0.001958	0.09	0.293087017795
0.001959	0.09	0.293087017795
0.00196	0.09	0.293087017795
0.001961	0.088	0.290268840904
0.001962	0.088	0.290268840904
0.001963	0.086	0.28740911607
0.001964	0.088	0.297079114042
0.001965	0.086	0.294285575589
0.001966	0.09	0.299833287011
0.001967	0.09	0.299833287011
0.001968	0.084	0.291451539711
0.001969	0.084	0.291451539711
0.00197	0.084	0.291451539711
0.001971	0.082	0.288575813262
0.001972	0.08	0.285657137142
0.001973	0.08	0.285657137142
0.001974	0.076	0.279685537703
0.001975	0.076	0.279685537703
0.001976	0.074	0.276629716408
0.001977	0.076	0.279685537703
0.001978	0.076	0.279685537703
0.001979	0.074	0.276629716408
0.00198	0.074	0.276629716408
0.001981	0.074	0.276629716408
0.001982	0.078	0.282694181051
0.001983	0.078	0.282694181051
0.001984	0.074	0.276629716408
0.001985	0.074	0.276629716408
0.001986	0.072	0.273525135956
0.001987	0.074	0.276629716408
0.001988	0.074	0.276629716408
0.001989	0.074	0.276629716408
0.00199	0.072	0.273525135956
0.001991	0.07	0.270370116692
0.001992	0.066	0.263901496775
0.001993	0.064	0.260583959598
0.001994	0.066	0.263901496775
0.001995	0.066	0.263901496775
0.001996	0.066	0.263901496775
0.001997	0.064	0.260583959598
0.001998	0.066	0.263901496775
[truncated: 8,002 more rows]
