# Supplementary material for: The Influence of Synaptic Size on AMPA Receptor Activation: A Monte Carlo Model
Source: PLoS One. 2015 Jun 24;10(6):e0130924. doi: 10.1371/journal.pone.0130924 (PMC4479604; doi:10.1371/journal.pone.0130924)
Supplement: S1 Dataset — This package contains the experimental data used as basis for the analysis presented in the paper. (ZIP) [file pone.0130924.s001.zip › S1 Simulation data/training/1251_11863_154_164.csv]

time	AMPA.O.mean	AMPA.O.stdev
0.0	0.0	0.0
1e-06	0.0	0.0
2e-06	0.034	0.18122913673
3e-06	0.16	0.402988833592
4e-06	0.404	0.626724819997
5e-06	0.718	0.857015752481
6e-06	1.048	1.01078979021
7e-06	1.502	1.22719028679
8e-06	1.932	1.41963939083
9e-06	2.402	1.60012374521
1e-05	2.888	1.72030694936
1.1e-05	3.378	1.76723399696
1.2e-05	3.904	1.87690809578
1.3e-05	4.408	2.03998431367
1.4e-05	4.92	2.15536539826
1.5e-05	5.398	2.31939561093
1.6e-05	5.812	2.41094504292
1.7e-05	6.274	2.4679797406
1.8e-05	6.704	2.53068844388
1.9e-05	7.164	2.62166054248
2e-05	7.58	2.6965904398
2.1e-05	7.962	2.70343411238
2.2e-05	8.246	2.7205668527
2.3e-05	8.586	2.76886330468
2.4e-05	8.9	2.79821371593
2.5e-05	9.172	2.8032866425
2.6e-05	9.466	2.88458731884
2.7e-05	9.676	2.95076668003
2.8e-05	9.94	3.00006666593
2.9e-05	10.156	3.06458219012
3e-05	10.308	3.10372936965
3.1e-05	10.46	3.16613328841
3.2e-05	10.618	3.17428354121
3.3e-05	10.738	3.18894277152
3.4e-05	10.82	3.24339328482
3.5e-05	10.914	3.27453874614
3.6e-05	11.018	3.2823278325
3.7e-05	11.102	3.29356888496
3.8e-05	11.18	3.28749144486
3.9e-05	11.294	3.27712740064
4e-05	11.372	3.31505897383
4.1e-05	11.394	3.31342179627
4.2e-05	11.444	3.36554066979
4.3e-05	11.466	3.36226768714
4.4e-05	11.506	3.34394437753
4.5e-05	11.528	3.34801672636
4.6e-05	11.56	3.34879082655
4.7e-05	11.602	3.34657974655
4.8e-05	11.63	3.37121639768
4.9e-05	11.652	3.34707275093
5e-05	11.688	3.3826995137
5.1e-05	11.726	3.41568792485
5.2e-05	11.694	3.41765475143
5.3e-05	11.714	3.42055609514
5.4e-05	11.702	3.43877827142
5.5e-05	11.722	3.46189485687
5.6e-05	11.712	3.44224577856
5.7e-05	11.732	3.43106047746
5.8e-05	11.708	3.40569170654
5.9e-05	11.69	3.43072878555
6e-05	11.68	3.41842068798
6.1e-05	11.718	3.41971870188
6.2e-05	11.696	3.43505225579
6.3e-05	11.682	3.40776701082
6.4e-05	11.66	3.39181367413
6.5e-05	11.652	3.3974837748
6.6e-05	11.63	3.40545151191
6.7e-05	11.626	3.42609456962
6.8e-05	11.62	3.38520309583
6.9e-05	11.578	3.38761213837
7e-05	11.562	3.33798681843
7.1e-05	11.5	3.3223485669
7.2e-05	11.456	3.33947061673
7.3e-05	11.432	3.34445451457
7.4e-05	11.42	3.33580574974
7.5e-05	11.404	3.33538363611
7.6e-05	11.386	3.34080888409
7.7e-05	11.364	3.3537298639
7.8e-05	11.342	3.33542141266
7.9e-05	11.338	3.33642862954
8e-05	11.332	3.32050839481
8.1e-05	11.31	3.31932221997
8.2e-05	11.296	3.28091206831
8.3e-05	11.224	3.27930236483
8.4e-05	11.198	3.30738506981
8.5e-05	11.144	3.30926940578
8.6e-05	11.132	3.29705565619
8.7e-05	11.132	3.32724751108
8.8e-05	11.084	3.30105195354
8.9e-05	11.042	3.29305876048
9e-05	10.99	3.29573967419
9.1e-05	10.94	3.31789089634
9.2e-05	10.932	3.29232076202
9.3e-05	10.924	3.31997349387
9.4e-05	10.912	3.31364693352
9.5e-05	10.872	3.30871818081
9.6e-05	10.898	3.3123399584
9.7e-05	10.926	3.36340957958
9.8e-05	10.852	3.35411627705
9.9e-05	10.83	3.27614102261
0.0001	10.812	3.285217801
0.000101	10.766	3.25318981924
0.000102	10.762	3.26639801616
0.000103	10.71	3.24313120302
0.000104	10.702	3.24425584688
0.000105	10.652	3.26173205521
0.000106	10.632	3.23798949967
0.000107	10.612	3.22078499748
0.000108	10.612	3.21581342742
0.000109	10.564	3.18212256206
0.00011	10.494	3.1701678189
0.000111	10.456	3.16292016972
0.000112	10.416	3.16716655703
0.000113	10.4	3.14515500413
0.000114	10.408	3.16125544681
0.000115	10.388	3.09797611353
0.000116	10.358	3.11670274489
0.000117	10.362	3.13479760112
0.000118	10.326	3.14511112681
0.000119	10.302	3.13030286075
0.00012	10.26	3.13119785386
0.000121	10.25	3.13488436788
0.000122	10.208	3.11845089748
0.000123	10.232	3.11996410236
0.000124	10.254	3.09410471704
0.000125	10.23	3.07978895381
0.000126	10.212	3.05925742624
0.000127	10.21	3.05906848567
0.000128	10.156	3.0587029931
0.000129	10.12	3.05640311477
0.00013	10.104	3.0366402487
0.000131	10.076	3.03483508613
0.000132	10.014	3.02948906583
0.000133	9.972	3.02509768437
0.000134	9.972	3.05273909793
0.000135	9.974	3.05439421162
0.000136	9.944	3.03395187833
0.000137	9.932	3.03040855331
0.000138	9.898	3.00991627791
0.000139	9.85	2.99724873843
0.00014	9.836	2.98949895467
0.000141	9.822	2.9997193202
0.000142	9.802	3.01907204286
0.000143	9.758	3.03832782958
0.000144	9.722	2.99811874348
0.000145	9.71	2.99564684167
0.000146	9.698	2.9817437851
0.000147	9.656	2.9915989036
0.000148	9.664	3.01249132779
0.000149	9.606	3.00778390181
0.00015	9.582	2.98115346804
0.000151	9.522	2.94372485127
0.000152	9.498	2.95668665908
0.000153	9.47	2.94908460374
0.000154	9.47	2.97474368644
0.000155	9.472	2.92322014224
0.000156	9.43	2.93139898342
0.000157	9.386	2.95854761665
0.000158	9.338	2.9825753972
0.000159	9.292	2.9750186554
0.00016	9.274	2.98645676346
0.000161	9.27	2.99150463814
0.000162	9.26	2.9651981384
0.000163	9.252	2.98671994
0.000164	9.214	2.99402805598
0.000165	9.21	3.0400493417
0.000166	9.196	3.0413128744
0.000167	9.188	3.05035342215
0.000168	9.174	3.0436366406
0.000169	9.138	3.04613788263
0.00017	9.092	3.04951405965
0.000171	9.084	3.05695011408
0.000172	9.078	3.0423536941
0.000173	9.056	3.0299940594
0.000174	9.028	3.04749339622
0.000175	8.962	3.00342404598
0.000176	8.928	2.99446422587
0.000177	8.928	2.97906293992
0.000178	8.92	2.96540047886
0.000179	8.93	2.98078848629
0.00018	8.95	2.97043767819
0.000181	8.916	2.9807623186
0.000182	8.9	3.01429925522
0.000183	8.878	2.9851492425
0.000184	8.836	2.99484623979
0.000185	8.796	3.00239637623
0.000186	8.75	3.02183718953
0.000187	8.768	3.03877870204
0.000188	8.744	2.99306932763
0.000189	8.708	2.97569084416
0.00019	8.71	2.97487814877
0.000191	8.692	2.96667086142
0.000192	8.646	2.9827309634
0.000193	8.614	3.02803632739
0.000194	8.568	3.02413227224
0.000195	8.566	3.04066505883
0.000196	8.536	2.98139296303
0.000197	8.502	3.00432954251
0.000198	8.488	2.97755873158
0.000199	8.458	2.98064355467
0.0002	8.438	2.96212018662
0.000201	8.454	2.96848176683
0.000202	8.438	2.94519201411
0.000203	8.456	2.93190450049
0.000204	8.416	2.94192861912
0.000205	8.376	2.9554397304
0.000206	8.38	2.93931964917
0.000207	8.358	2.94717423984
0.000208	8.358	2.92264195549
0.000209	8.322	2.92887623501
0.00021	8.282	2.9282206201
0.000211	8.292	2.94325262252
0.000212	8.224	2.89651929046
0.000213	8.216	2.91296137976
0.000214	8.196	2.91437540478
0.000215	8.164	2.9032919247
0.000216	8.114	2.88669430318
0.000217	8.104	2.84836514513
0.000218	8.09	2.86389594783
0.000219	8.056	2.85111627262
0.00022	8.082	2.85784464238
0.000221	8.028	2.8494238014
0.000222	8.034	2.85391730784
0.000223	8.016	2.85162129323
0.000224	7.986	2.84987789212
0.000225	7.972	2.87458101295
0.000226	7.982	2.88542475209
0.000227	7.95	2.88366086772
0.000228	7.93	2.89570371413
0.000229	7.912	2.8587157956
0.00023	7.9	2.85061396895
0.000231	7.88	2.85965032827
0.000232	7.844	2.86769314955
0.000233	7.82	2.85580111352
0.000234	7.832	2.84882010664
0.000235	7.784	2.80950956574
0.000236	7.776	2.78815781476
0.000237	7.748	2.75254355097
0.000238	7.706	2.73780276864
0.000239	7.654	2.68743074329
0.00024	7.632	2.72847503195
0.000241	7.602	2.72168991621
0.000242	7.592	2.75127897531
0.000243	7.572	2.77935532093
0.000244	7.57	2.77940641145
0.000245	7.568	2.77152954161
0.000246	7.562	2.74921006837
0.000247	7.554	2.75736903587
0.000248	7.53	2.73369713026
0.000249	7.52	2.73525135956
0.00025	7.494	2.74407798723
0.000251	7.5	2.73093390619
0.000252	7.46	2.75107251813
0.000253	7.442	2.75293225489
0.000254	7.376	2.74565547729
0.000255	7.342	2.75554640679
0.000256	7.32	2.76217305758
0.000257	7.284	2.75596516669
0.000258	7.296	2.77495657624
0.000259	7.276	2.76546994198
0.00026	7.248	2.73468389398
0.000261	7.202	2.75484954217
0.000262	7.196	2.74400874634
0.000263	7.178	2.71777776869
0.000264	7.192	2.68833331267
0.000265	7.202	2.69020370976
0.000266	7.178	2.68966838105
0.000267	7.178	2.70819423233
0.000268	7.164	2.69909318105
0.000269	7.16	2.73027471145
0.00027	7.128	2.71138636126
0.000271	7.09	2.68214466426
0.000272	7.088	2.70263871059
0.000273	7.078	2.68996579904
0.000274	7.06	2.66240492788
0.000275	7.044	2.6431163425
0.000276	6.998	2.61036319312
0.000277	6.982	2.62176963137
0.000278	6.966	2.62542263264
0.000279	6.9	2.61954194469
0.00028	6.858	2.59573419286
0.000281	6.846	2.57648675525
0.000282	6.868	2.59587673051
0.000283	6.84	2.59507225333
0.000284	6.83	2.59482176652
0.000285	6.81	2.63247032272
0.000286	6.784	2.61253593277
0.000287	6.78	2.64416338376
0.000288	6.766	2.65240343839
0.000289	6.766	2.63500360531
0.00029	6.756	2.61313298552
0.000291	6.752	2.60815950432
0.000292	6.74	2.59776827296
0.000293	6.73	2.5979030005
0.000294	6.698	2.56647540413
0.000295	6.672	2.58387615802
0.000296	6.668	2.59880280129
0.000297	6.65	2.59219983798
0.000298	6.632	2.57770750862
0.000299	6.616	2.58544851041
0.0003	6.616	2.56135589093
0.000301	6.584	2.57039763461
0.000302	6.544	2.562823443
0.000303	6.518	2.54198269074
0.000304	6.498	2.55695052748
0.000305	6.502	2.58030928379
0.000306	6.498	2.56163931887
0.000307	6.478	2.55920221944
0.000308	6.454	2.56668735922
0.000309	6.454	2.5783490842
0.00031	6.466	2.59477243704
0.000311	6.468	2.57856083892
0.000312	6.466	2.58318485595
0.000313	6.43	2.56146442489
0.000314	6.416	2.55948119743
0.000315	6.406	2.57471629505
0.000316	6.418	2.57978216135
0.000317	6.398	2.58526517015
0.000318	6.384	2.56447733466
0.000319	6.378	2.59598073953
0.00032	6.374	2.58652740175
0.000321	6.344	2.57559002949
0.000322	6.336	2.57431621989
0.000323	6.288	2.5387114842
0.000324	6.266	2.54386399007
0.000325	6.25	2.52418303615
0.000326	6.238	2.54899117299
0.000327	6.198	2.58356265649
0.000328	6.184	2.5973340178
0.000329	6.174	2.5829680602
0.00033	6.14	2.5433049365
0.000331	6.13	2.53003952538
0.000332	6.12	2.53803073267
0.000333	6.074	2.51406523384
0.000334	6.054	2.49941673196
0.000335	6.032	2.5232867455
0.000336	6.012	2.53295400669
0.000337	6.008	2.53927863772
0.000338	5.964	2.52402535645
0.000339	5.942	2.53429201159
0.00034	5.944	2.54182296787
0.000341	5.942	2.52559616724
0.000342	5.93	2.52132901463
0.000343	5.908	2.50350474335
0.000344	5.886	2.4578453979
0.000345	5.854	2.45207748654
0.000346	5.852	2.44419639145
0.000347	5.838	2.40743764198
0.000348	5.812	2.3942965564
0.000349	5.768	2.39628378954
0.00035	5.74	2.39507828682
0.000351	5.736	2.38543580924
0.000352	5.718	2.36779982262
0.000353	5.68	2.37688872268
0.000354	5.664	2.36539721823
0.000355	5.664	2.38476497794
0.000356	5.66	2.38084018783
0.000357	5.664	2.38224767814
0.000358	5.672	2.39424643677
0.000359	5.65	2.40322699719
0.00036	5.61	2.37779309445
0.000361	5.584	2.38892109539
0.000362	5.564	2.41700310302
0.000363	5.536	2.42419141158
0.000364	5.52	2.40199916736
0.000365	5.532	2.37254631146
0.000366	5.542	2.40088233781
0.000367	5.516	2.40286162731
0.000368	5.518	2.38781825104
0.000369	5.502	2.37865424137
0.00037	5.502	2.36262481152
0.000371	5.49	2.36006355847
0.000372	5.48	2.33700663243
0.000373	5.456	2.33410882351
0.000374	5.448	2.33822496779
0.000375	5.41	2.32505913903
0.000376	5.4	2.29608362217
0.000377	5.386	2.27354436948
0.000378	5.368	2.26816577877
0.000379	5.36	2.26768604529
0.00038	5.358	2.29037900794
0.000381	5.356	2.32578244898
0.000382	5.34	2.3065992283
0.000383	5.316	2.32983776259
0.000384	5.306	2.33930844482
0.000385	5.282	2.33033817288
0.000386	5.274	2.32957592707
0.000387	5.24	2.30269407434
0.000388	5.222	2.31186418286
0.000389	5.19	2.3155776817
0.00039	5.206	2.31248005397
0.000391	5.186	2.30984934574
0.000392	5.156	2.29339573559
0.000393	5.138	2.24921230656
0.000394	5.134	2.28299014453
0.000395	5.1	2.27991227901
0.000396	5.09	2.2737414101
0.000397	5.098	2.29529867338
0.000398	5.09	2.28689746163
0.000399	5.052	2.25683317948
0.0004	5.036	2.25448530712
0.000401	5.012	2.25118990758
0.000402	5.004	2.2494408194
0.000403	4.984	2.27062634531
0.000404	4.952	2.28685285928
0.000405	4.948	2.29113421693
0.000406	4.928	2.28272118315
0.000407	4.934	2.29818276036
0.000408	4.926	2.28397110314
0.000409	4.902	2.25308588385
0.00041	4.878	2.2634301403
0.000411	4.886	2.26384716799
0.000412	4.874	2.25613031539
0.000413	4.86	2.22899080303
0.000414	4.86	2.23615741843
0.000415	4.862	2.20611785723
0.000416	4.862	2.22687134788
0.000417	4.856	2.24126392913
0.000418	4.84	2.24107117245
0.000419	4.84	2.23928560036
0.00042	4.832	2.24048566164
0.000421	4.842	2.2567755759
0.000422	4.804	2.23284213504
0.000423	4.802	2.22593710603
0.000424	4.784	2.20121421038
0.000425	4.756	2.21189149824
0.000426	4.748	2.19374018516
0.000427	4.742	2.20713298195
0.000428	4.748	2.22092233092
0.000429	4.732	2.22355031425
0.00043	4.712	2.20931120488
0.000431	4.698	2.21963870934
0.000432	4.666	2.21865815303
0.000433	4.64	2.21052030074
0.000434	4.602	2.18164983441
0.000435	4.602	2.18348253943
0.000436	4.57	2.17096752624
0.000437	4.586	2.18325536756
0.000438	4.584	2.1815004011
0.000439	4.572	2.16351935512
0.00044	4.546	2.16237924518
0.000441	4.54	2.15879596072
0.000442	4.506	2.16286014342
0.000443	4.496	2.15916280072
0.000444	4.498	2.17761245404
0.000445	4.482	2.17662031599
0.000446	4.472	2.15991110928
0.000447	4.486	2.18947573634
0.000448	4.468	2.19840305677
0.000449	4.448	2.18981643066
0.00045	4.432	2.19120423512
0.000451	4.4	2.19636062613
0.000452	4.39	2.18309413448
0.000453	4.406	2.1691389997
0.000454	4.412	2.16846858405
0.000455	4.396	2.17512850195
0.000456	4.388	2.16089240824
0.000457	4.376	2.14909841562
0.000458	4.352	2.13356415418
0.000459	4.358	2.1423902539
0.00046	4.348	2.1389006522
0.000461	4.328	2.13738531856
0.000462	4.318	2.13936345673
0.000463	4.312	2.14538015279
0.000464	4.318	2.14589748124
0.000465	4.31	2.14706776791
0.000466	4.318	2.15890620454
0.000467	4.294	2.13250181712
0.000468	4.314	2.14834913364
0.000469	4.296	2.12517858073
0.00047	4.294	2.14279350382
0.000471	4.284	2.13245023389
0.000472	4.256	2.11907149478
0.000473	4.216	2.10365016103
0.000474	4.208	2.10920269296
0.000475	4.184	2.11332534173
0.000476	4.182	2.11491749248
0.000477	4.172	2.13785312873
0.000478	4.162	2.1287921458
0.000479	4.158	2.12909276454
0.00048	4.152	2.11492222079
0.000481	4.124	2.09585877387
0.000482	4.102	2.09370389501
0.000483	4.12	2.12734576409
0.000484	4.104	2.1112043956
0.000485	4.104	2.10551276415
0.000486	4.11	2.10283142453
0.000487	4.078	2.09473530547
0.000488	4.066	2.07211100089
0.000489	4.062	2.07705464541
0.00049	4.044	2.07510578044
0.000491	4.034	2.06708587146
0.000492	4.026	2.08166375767
0.000493	4.024	2.07928449232
0.000494	4.03	2.09215200213
0.000495	3.996	2.10522777865
0.000496	3.986	2.0894506455
0.000497	3.966	2.08922090742
0.000498	3.96	2.05095099893
0.000499	3.964	2.06463168628
0.0005	3.928	2.05883850751
0.000501	3.918	2.04432776237
0.000502	3.892	2.03674642506
0.000503	3.892	2.03772814674
0.000504	3.882	2.04452341635
0.000505	3.864	2.0517075815
0.000506	3.866	2.04451559055
0.000507	3.82	2.03361746649
0.000508	3.812	2.02698199301
0.000509	3.776	2.00245449386
0.00051	3.77	2.00127459385
0.000511	3.746	2.00336816387
0.000512	3.724	1.99093545852
0.000513	3.72	1.98030300712
0.000514	3.712	1.9527047908
0.000515	3.706	1.94205149262
0.000516	3.694	1.95047789016
0.000517	3.682	1.95470611602
0.000518	3.682	1.96796239801
0.000519	3.668	1.98438302754
0.00052	3.662	1.98890824323
0.000521	3.692	1.99126492461
0.000522	3.678	1.98048377928
0.000523	3.676	1.98972962987
0.000524	3.682	1.97202332643
0.000525	3.678	1.99957895568
0.000526	3.668	2.00144347909
0.000527	3.662	1.98890824323
0.000528	3.668	1.97832656556
0.000529	3.66	1.97291662267
0.00053	3.64	1.97646148457
0.000531	3.608	1.9509833418
0.000532	3.596	1.93824250289
0.000533	3.574	1.95359258803
0.000534	3.57	1.97106570159
0.000535	3.558	1.96128427312
0.000536	3.576	1.97084347425
0.000537	3.584	1.98568476854
0.000538	3.588	1.98248732657
0.000539	3.568	1.96910538062
0.00054	3.588	1.94480230358
0.000541	3.574	1.92367460866
0.000542	3.57	1.93108777636
0.000543	3.56	1.93038856192
0.000544	3.554	1.92537892374
0.000545	3.556	1.91281572557
0.000546	3.528	1.90189799937
0.000547	3.512	1.89363565661
0.000548	3.52	1.90199894847
0.000549	3.52	1.89039678375
0.00055	3.508	1.89154328526
0.000551	3.508	1.89048565189
0.000552	3.498	1.90420482092
0.000553	3.506	1.92404885593
0.000554	3.51	1.92403222426
0.000555	3.502	1.92405717171
0.000556	3.5	1.93339080374
0.000557	3.492	1.91361856178
0.000558	3.49	1.9136091555
0.000559	3.466	1.93205693498
0.00056	3.468	1.93001968902
0.000561	3.45	1.91402716804
0.000562	3.432	1.90509212376
0.000563	3.42	1.90882162603
0.000564	3.4	1.91102066969
0.000565	3.402	1.91843582118
0.000566	3.372	1.90620460602
0.000567	3.36	1.90431089899
0.000568	3.342	1.90710146558
0.000569	3.316	1.8984583219
0.00057	3.302	1.87050688317
0.000571	3.29	1.8904761305
0.000572	3.276	1.90888030007
0.000573	3.256	1.89168284868
0.000574	3.262	1.88821503013
0.000575	3.25	1.87709882532
0.000576	3.238	1.88609543767
0.000577	3.248	1.90013052183
0.000578	3.24	1.89905239528
0.000579	3.238	1.89983051876
0.00058	3.222	1.90281791036
0.000581	3.224	1.90520969974
0.000582	3.226	1.89180442964
0.000583	3.218	1.88427068119
0.000584	3.204	1.87573558904
0.000585	3.22	1.89198308661
0.000586	3.208	1.87102538732
0.000587	3.188	1.86993475822
0.000588	3.184	1.86497828406
0.000589	3.172	1.84564785374
0.00059	3.158	1.83112970595
0.000591	3.172	1.84781384344
0.000592	3.164	1.85609913528
0.000593	3.15	1.86855559189
0.000594	3.15	1.85458890323
0.000595	3.114	1.82893520935
0.000596	3.094	1.82350322182
0.000597	3.054	1.81082412177
0.000598	3.028	1.7785432241
0.000599	3.02	1.76623894193
0.0006	3.008	1.77649542639
0.000601	3.008	1.79775860449
0.000602	2.994	1.78156223579
0.000603	2.99	1.79941657211
0.000604	3.002	1.79944324723
0.000605	2.998	1.79387736482
0.000606	2.988	1.80993259543
0.000607	2.984	1.81541840907
0.000608	2.962	1.78900978197
0.000609	2.952	1.78485181458
0.00061	2.944	1.76659672818
0.000611	2.942	1.77049032756
0.000612	2.958	1.79003798842
0.000613	2.952	1.78932836562
0.000614	2.93	1.76666352201
0.000615	2.914	1.80072318806
0.000616	2.908	1.79653444164
0.000617	2.898	1.79655114038
0.000618	2.9	1.808314132
0.000619	2.898	1.81096548835
0.00062	2.896	1.79476572287
0.000621	2.898	1.79209263153
0.000622	2.912	1.80561789978
0.000623	2.896	1.80032885885
0.000624	2.898	1.793208298
0.000625	2.896	1.78470837954
0.000626	2.888	1.79316926139
0.000627	2.886	1.78801677844
0.000628	2.88	1.76567267635
0.000629	2.86	1.75510683436
0.00063	2.858	1.76233821953
0.000631	2.842	1.74156136843
0.000632	2.816	1.74417430322
0.000633	2.8	1.73551145199
0.000634	2.802	1.73976895018
0.000635	2.798	1.73355011465
0.000636	2.802	1.73746827309
0.000637	2.798	1.74045856027
0.000638	2.81	1.75211301005
0.000639	2.802	1.77730019974
0.00064	2.802	1.77279327616
0.000641	2.78	1.77302002245
0.000642	2.76	1.76589920437
0.000643	2.758	1.75597152597
0.000644	2.754	1.73478644219
0.000645	2.744	1.73160734579
0.000646	2.736	1.72924954821
0.000647	2.734	1.73298701669
0.000648	2.746	1.71740618376
0.000649	2.748	1.69602358474
0.00065	2.74	1.68416151244
0.000651	2.718	1.67883173665
0.000652	2.704	1.65903104251
0.000653	2.704	1.64450114016
0.000654	2.678	1.61688465884
0.000655	2.67	1.63006134854
0.000656	2.672	1.63719760567
0.000657	2.674	1.65037086741
0.000658	2.64	1.64268073587
0.000659	2.632	1.63235290302
0.00066	2.634	1.64196345879
0.000661	2.626	1.62914824372
0.000662	2.608	1.63411627493
0.000663	2.614	1.64590522206
0.000664	2.62	1.63816971038
0.000665	2.61	1.64496200564
0.000666	2.616	1.65304083434
0.000667	2.614	1.65438931331
0.000668	2.59	1.6461773902
0.000669	2.602	1.64304473463
0.00067	2.584	1.63430229762
0.000671	2.57	1.61155204694
0.000672	2.56	1.61195533437
0.000673	2.556	1.63672355638
0.000674	2.552	1.63440998529
0.000675	2.546	1.63703512485
0.000676	2.54	1.62369947958
0.000677	2.538	1.6163403107
0.000678	2.534	1.60525511991
0.000679	2.54	1.61009316501
0.00068	2.52	1.60798009938
0.000681	2.508	1.61552963452
0.000682	2.51	1.61799258342
0.000683	2.494	1.60435781545
0.000684	2.48	1.59924982414
0.000685	2.458	1.59506614283
0.000686	2.454	1.59244591745
0.000687	2.436	1.58930928393
0.000688	2.412	1.5843787426
0.000689	2.414	1.58701102706
0.00069	2.426	1.58635557174
0.000691	2.406	1.58403409054
0.000692	2.394	1.57313826474
0.000693	2.398	1.56447946615
0.000694	2.382	1.55565934574
0.000695	2.382	1.5401545377
0.000696	2.364	1.53996883085
0.000697	2.334	1.52657918236
0.000698	2.348	1.52279217229
0.000699	2.35	1.50980131143
0.0007	2.332	1.51716050568
0.000701	2.328	1.52197766081
0.000702	2.314	1.52164516232
0.000703	2.312	1.52271336764
0.000704	2.298	1.52223388479
0.000705	2.304	1.52433067279
0.000706	2.292	1.51879425861
0.000707	2.264	1.48670911748
0.000708	2.262	1.49042141692
0.000709	2.28	1.51049660708
0.00071	2.272	1.50665722711
0.000711	2.268	1.52452484401
0.000712	2.248	1.5265962138
0.000713	2.244	1.54417097499
0.000714	2.232	1.53693721407
0.000715	2.24	1.54609184721
0.000716	2.236	1.56086642606
0.000717	2.23	1.56496006339
0.000718	2.222	1.54425257002
0.000719	2.22	1.53218797802
0.00072	2.214	1.54667514365
0.000721	2.222	1.54942440926
0.000722	2.202	1.53009672897
0.000723	2.2	1.53492670835
0.000724	2.19	1.53293835492
0.000725	2.184	1.51728178003
0.000726	2.172	1.50811670636
0.000727	2.18	1.51776150959
0.000728	2.186	1.52033022729
0.000729	2.186	1.52164516232
0.00073	2.19	1.53554550568
0.000731	2.17	1.51957230825
0.000732	2.166	1.51474222229
0.000733	2.152	1.51423115805
0.000734	2.14	1.5140673697
0.000735	2.132	1.52531177141
0.000736	2.104	1.51828324103
0.000737	2.076	1.51334860492
0.000738	2.07	1.50369544789
0.000739	2.074	1.50483354561
0.00074	2.074	1.50217309256
0.000741	2.086	1.50685234844
0.000742	2.068	1.4870696016
0.000743	2.06	1.48606863906
0.000744	2.056	1.47812854651
0.000745	2.052	1.47149447841
0.000746	2.042	1.46432100306
0.000747	2.036	1.46243085307
0.000748	2.028	1.46942709925
0.000749	2.016	1.46824521113
0.00075	2.008	1.46421856292
0.000751	2.034	1.47269956203
0.000752	2.026	1.45097346633
0.000753	2.018	1.43446017721
0.000754	1.994	1.43176953453
0.000755	2.0	1.42968528005
0.000756	2.002	1.43735729726
0.000757	1.998	1.44291233275
0.000758	2.004	1.45601648342
0.000759	1.982	1.44833559647
0.00076	1.982	1.45659740491
0.000761	1.976	1.44479202656
0.000762	1.988	1.45597252721
0.000763	1.986	1.47030745084
0.000764	1.978	1.44966064995
0.000765	1.962	1.44102602336
0.000766	1.974	1.44683240218
0.000767	1.972	1.45712593828
0.000768	1.958	1.44230232614
0.000769	1.94	1.4214077529
0.00077	1.932	1.41822988264
0.000771	1.938	1.43602089121
0.000772	1.948	1.43013845484
0.000773	1.94	1.43122325303
0.000774	1.92	1.42323574997
0.000775	1.916	1.41878257672
0.000776	1.914	1.41230449975
0.000777	1.914	1.41513391592
0.000778	1.912	1.4128892384
0.000779	1.922	1.42825627952
0.00078	1.9	1.41492049247
0.000781	1.904	1.41943087186
0.000782	1.878	1.40823151506
0.000783	1.876	1.40307661943
0.000784	1.874	1.41071754792
0.000785	1.872	1.41266273399
0.000786	1.864	1.41049778447
0.000787	1.872	1.41124625775
0.000788	1.86	1.41718029904
0.000789	1.854	1.42009999648
0.00079	1.84	1.4150618361
0.000791	1.836	1.40039423021
0.000792	1.834	1.39944417538
0.000793	1.83	1.41035456535
0.000794	1.796	1.39799284691
0.000795	1.786	1.38859785395
0.000796	1.788	1.37951295753
0.000797	1.784	1.38179014326
0.000798	1.778	1.38156288311
0.000799	1.758	1.39836905
0.0008	1.756	1.37275780821
0.000801	1.756	1.37566856473
0.000802	1.758	1.38399277455
0.000803	1.752	1.3661976431
0.000804	1.736	1.36025879891
0.000805	1.752	1.35591150154
0.000806	1.748	1.34331530178
0.000807	1.752	1.34257066853
0.000808	1.76	1.35144367252
0.000809	1.75	1.34888843126
0.00081	1.734	1.36647136816
0.000811	1.716	1.35917033517
0.000812	1.71	1.35421564014
0.000813	1.702	1.3316140582
0.000814	1.698	1.32468713287
0.000815	1.698	1.31559720279
0.000816	1.688	1.306390447
0.000817	1.69	1.31981059247
0.000818	1.704	1.33130913014
0.000819	1.692	1.31192072931
0.00082	1.678	1.3077905031
0.000821	1.674	1.32503735796
0.000822	1.66	1.3162066707
0.000823	1.662	1.30221196431
0.000824	1.658	1.2950042471
0.000825	1.654	1.29394126605
0.000826	1.64	1.29707362937
0.000827	1.632	1.29173371869
0.000828	1.622	1.29734960593
0.000829	1.618	1.27439240425
0.00083	1.622	1.29116846306
0.000831	1.628	1.28593001365
0.000832	1.636	1.27102478339
0.000833	1.634	1.26808674782
0.000834	1.628	1.27499647058
0.000835	1.634	1.26650858663
0.000836	1.63	1.26059509756
0.000837	1.626	1.25144876044
0.000838	1.612	1.23832790488
0.000839	1.602	1.21638645175
0.00084	1.592	1.210593243
0.000841	1.602	1.21474112468
0.000842	1.59	1.21239432529
0.000843	1.586	1.22906631229
0.000844	1.574	1.22821985003
0.000845	1.568	1.22856664451
0.000846	1.566	1.23840381136
0.000847	1.562	1.23213473289
0.000848	1.554	1.22926156696
0.000849	1.546	1.21321226502
0.00085	1.534	1.20699792875
0.000851	1.532	1.20207154529
0.000852	1.52	1.20066648158
0.000853	1.524	1.20059318672
0.000854	1.502	1.19582440182
0.000855	1.508	1.19077117869
0.000856	1.502	1.20913026593
0.000857	1.496	1.21242896699
0.000858	1.5	1.22556109599
0.000859	1.516	1.27033224001
0.00086	1.51	1.26566188218
0.000861	1.504	1.26094567686
0.000862	1.496	1.25139282402
0.000863	1.494	1.25617037061
0.000864	1.49	1.24012096184
0.000865	1.486	1.23685245684
0.000866	1.49	1.2336531117
0.000867	1.48	1.24
0.000868	1.472	1.23984515162
0.000869	1.47	1.2397983707
0.00087	1.472	1.24306717437
0.000871	1.478	1.23835213086
0.000872	1.474	1.23504008032
0.000873	1.48	1.23515181253
0.000874	1.47	1.22519386221
0.000875	1.476	1.2220572818
0.000876	1.464	1.21684181388
0.000877	1.466	1.20699792875
0.000878	1.456	1.21163690931
0.000879	1.458	1.21829224737
0.00088	1.442	1.22091604953
0.000881	1.448	1.22608971939
0.000882	1.444	1.23079811505
0.000883	1.434	1.24001774181
0.000884	1.426	1.24278879943
0.000885	1.422	1.23932078172
0.000886	1.416	1.23569575543
0.000887	1.41	1.2336531117
0.000888	1.404	1.2185171316
0.000889	1.394	1.22096846806
0.00089	1.384	1.21677606814
0.000891	1.38	1.20648249055
0.000892	1.378	1.20296134601
0.000893	1.378	1.20129763173
0.000894	1.374	1.19587792019
0.000895	1.37	1.20378569521
0.000896	1.374	1.19754916392
0.000897	1.374	1.19420433762
0.000898	1.384	1.20022664526
0.000899	1.388	1.19893953142
0.0009	1.368	1.20688690439
0.000901	1.366	1.2066664825
0.000902	1.358	1.21071714285
0.000903	1.356	1.21048089617
0.000904	1.356	1.21048089617
0.000905	1.354	1.21189273453
0.000906	1.346	1.20759430274
0.000907	1.35	1.19979164858
0.000908	1.336	1.20129263712
0.000909	1.322	1.19595819325
0.00091	1.304	1.19648819468
0.000911	1.296	1.19179864071
0.000912	1.308	1.18538432586
0.000913	1.292	1.17759755435
0.000914	1.298	1.19381573117
0.000915	1.306	1.18674512849
0.000916	1.294	1.18472106422
0.000917	1.296	1.17999322032
0.000918	1.298	1.17353994393
0.000919	1.29	1.16185196992
0.00092	1.282	1.1551952216
0.000921	1.294	1.16428690622
0.000922	1.274	1.15538911194
0.000923	1.27	1.15978446273
0.000924	1.244	1.14911444165
0.000925	1.252	1.15433790547
0.000926	1.23	1.14590575529
0.000927	1.214	1.14551473146
0.000928	1.216	1.15297181232
0.000929	1.218	1.15346261318
0.00093	1.226	1.13970347021
0.000931	1.236	1.14381117323
0.000932	1.228	1.14018244154
0.000933	1.226	1.14145696371
0.000934	1.234	1.14159712684
0.000935	1.226	1.14844416495
0.000936	1.212	1.12385764223
0.000937	1.212	1.12207664622
0.000938	1.204	1.11282703058
0.000939	1.194	1.10650982824
0.00094	1.178	1.11279647735
0.000941	1.182	1.11753120762
0.000942	1.186	1.12044812464
0.000943	1.184	1.10369561021
0.000944	1.176	1.10137368772
0.000945	1.174	1.11342893801
0.000946	1.18	1.12231902773
0.000947	1.182	1.11574011311
0.000948	1.174	1.11342893801
0.000949	1.152	1.0994980673
0.00095	1.144	1.08039992595
0.000951	1.144	1.07483207991
0.000952	1.146	1.08105689027
0.000953	1.136	1.07587359852
0.000954	1.13	1.07939798036
0.000955	1.128	1.07499581395
0.000956	1.122	1.07103501343
0.000957	1.118	1.06399060146
0.000958	1.122	1.08402767492
0.000959	1.126	1.09275980892
0.00096	1.13	1.09045861911
0.000961	1.132	1.08562240213
0.000962	1.14	1.08092552935
0.000963	1.134	1.07519486606
0.000964	1.118	1.06774341487
0.000965	1.116	1.07076794872
0.000966	1.12	1.0796295661
0.000967	1.122	1.07847855797
0.000968	1.11	1.08346665846
0.000969	1.122	1.08771135877
0.00097	1.12	1.0796295661
0.000971	1.108	1.08089592468
0.000972	1.11	1.09082537558
0.000973	1.104	1.07758247944
0.000974	1.106	1.0764590099
0.000975	1.106	1.07459946026
0.000976	1.11	1.07233390322
0.000977	1.11	1.06672395679
0.000978	1.106	1.0764590099
0.000979	1.1	1.07424392016
0.00098	1.108	1.08643269465
0.000981	1.108	1.08643269465
0.000982	1.098	1.08277236758
0.000983	1.104	1.08682289266
0.000984	1.104	1.08866156357
0.000985	1.102	1.08976878282
0.000986	1.1	1.08351280565
0.000987	1.102	1.07870107073
0.000988	1.114	1.08305309196
0.000989	1.106	1.08938698358
0.00099	1.092	1.07867325915
0.000991	1.082	1.0729753026
0.000992	1.07	1.06070731118
0.000993	1.072	1.06527742865
0.000994	1.06	1.06976632963
0.000995	1.058	1.07081090768
0.000996	1.056	1.06059605883
0.000997	1.056	1.06059605883
0.000998	1.056	1.04540135833
0.000999	1.034	1.03771094241
0.001	1.014	1.02459943393
0.001001	1.014	1.00886272604
0.001002	1.016	1.01771508783
0.001003	1.004	1.00994257262
0.001004	1.0	1.01390334845
0.001005	0.994	1.01487142043
0.001006	1.0	1.01587400794
0.001007	1.0	1.017840852
0.001008	1.006	1.02857376984
0.001009	1.0	1.03730419839
0.00101	1.004	1.03536660174
0.001011	0.992	1.02953193248
0.001012	0.99	1.02659631794
0.001013	0.988	1.0333711821
0.001014	0.996	1.03729648606
0.001015	0.988	1.03530478604
0.001016	0.984	1.04868679786
0.001017	0.972	1.03692622688
0.001018	0.968	1.02906559558
0.001019	0.974	1.04178884617
0.00102	0.968	1.03294530349
0.001021	0.97	1.01838106817
0.001022	0.966	1.0103682497
0.001023	0.972	1.00559236274
0.001024	0.964	0.987270986103
0.001025	0.958	0.98195519246
0.001026	0.94	0.9759098319
0.001027	0.942	0.983176484666
0.001028	0.932	0.973332420091
0.001029	0.924	0.96861963639
0.00103	0.922	0.979753030105
0.001031	0.914	0.97498923071
0.001032	0.912	0.981965376172
0.001033	0.904	0.964771475532
0.001034	0.898	0.954775366251
0.001035	0.896	0.953511405281
0.001036	0.912	0.971728357104
0.001037	0.916	0.967958676804
0.001038	0.912	0.961382338094
0.001039	0.896	0.966014492645
0.00104	0.904	0.960616468732
0.001041	0.92	0.964157663456
0.001042	0.914	0.964678184681
0.001043	0.926	0.967741701075
0.001044	0.92	0.966229786334
0.001045	0.904	0.981215572644
0.001046	0.898	0.97754590685
0.001047	0.9	0.974679434481
0.001048	0.894	0.979164950353
0.001049	0.894	0.975071279446
0.00105	0.89	0.974628134213
0.001051	0.884	0.968784805826
0.001052	0.878	0.948217274679
0.001053	0.876	0.946902318088
0.001054	0.866	0.942360865062
0.001055	0.864	0.936751834799
0.001056	0.852	0.928491249286
0.001057	0.85	0.92276757637
0.001058	0.86	0.925418824101
0.001059	0.864	0.921685412709
0.00106	0.872	0.918485710286
0.001061	0.872	0.903114610667
0.001062	0.866	0.898912676515
0.001063	0.866	0.898912676515
0.001064	0.868	0.906959756549
0.001065	0.856	0.911736804127
0.001066	0.856	0.916113530082
0.001067	0.86	0.916733330909
0.001068	0.848	0.908237854309
0.001069	0.846	0.913391482334
0.00107	0.85	0.911866218258
0.001071	0.844	0.916331817629
0.001072	0.84	0.911262859992
0.001073	0.832	0.903203188657
0.001074	0.83	0.912743118298
0.001075	0.832	0.912017543691
0.001076	0.826	0.903174401763
0.001077	0.83	0.899499861034
0.001078	0.836	0.903938050975
0.001079	0.838	0.903192116883
0.00108	0.84	0.9068627239
0.001081	0.84	0.911262859992
0.001082	0.83	0.910549284773
0.001083	0.826	0.911989035022
0.001084	0.824	0.917073606642
0.001085	0.824	0.919251869729
0.001086	0.818	0.912620403015
0.001087	0.816	0.90229928516
0.001088	0.818	0.910426273786
0.001089	0.818	0.910426273786
0.00109	0.818	0.912620403015
0.001091	0.814	0.914004376357
0.001092	0.808	0.907268427754
0.001093	0.794	0.896417313532
0.001094	0.782	0.893574842976
0.001095	0.786	0.896774219076
0.001096	0.792	0.897070788734
0.001097	0.796	0.897988864073
0.001098	0.784	0.88845033626
0.001099	0.784	0.897409605476
0.0011	0.776	0.893209941727
0.001101	0.766	0.887267716081
0.001102	0.766	0.885010734398
0.001103	0.762	0.890705338482
0.001104	0.762	0.890705338482
0.001105	0.758	0.887375906817
0.001106	0.758	0.894111849826
0.001107	0.758	0.891872188153
0.001108	0.754	0.890777188751
0.001109	0.756	0.896919171386
0.00111	0.756	0.896919171386
0.001111	0.746	0.897487604371
0.001112	0.748	0.903601682159
0.001113	0.738	0.89964215108
0.001114	0.722	0.888096841566
0.001115	0.724	0.880808719303
0.001116	0.724	0.87397025121
0.001117	0.72	0.874985714169
0.001118	0.708	0.864138877727
0.001119	0.712	0.865480213523
0.00112	0.718	0.859346263156
0.001121	0.716	0.855186529361
0.001122	0.716	0.857522011379
0.001123	0.718	0.857015752481
0.001124	0.718	0.861670470656
0.001125	0.712	0.863166264401
0.001126	0.702	0.853929739499
0.001127	0.7	0.852056336166
0.001128	0.688	0.840628336425
0.001129	0.696	0.845921982218
0.00113	0.69	0.840178552452
0.001131	0.686	0.84107312405
0.001132	0.672	0.832115376616
0.001133	0.68	0.84
0.001134	0.674	0.838882590116
0.001135	0.664	0.824077666243
0.001136	0.666	0.828519160913
0.001137	0.674	0.838882590116
0.001138	0.674	0.843637362852
0.001139	0.668	0.83532987496
0.00114	0.664	0.833728972748
0.001141	0.654	0.823579990043
0.001142	0.656	0.825629456839
0.001143	0.656	0.818330006782
0.001144	0.654	0.811347028096
0.001145	0.654	0.82114797692
0.001146	0.644	0.827806740731
0.001147	0.648	0.831923073367
0.001148	0.658	0.844414590116
0.001149	0.652	0.840771074669
0.00115	0.656	0.844786363526
0.001151	0.658	0.851490457962
0.001152	0.652	0.840771074669
0.001153	0.656	0.844786363526
0.001154	0.654	0.845153240543
0.001155	0.656	0.847150517913
0.001156	0.65	0.831564790019
0.001157	0.652	0.833604222638
0.001158	0.648	0.834323678197
0.001159	0.646	0.827456343259
0.00116	0.644	0.835023352967
0.001161	0.644	0.835023352967
0.001162	0.644	0.832624765426
0.001163	0.634	0.824647803611
0.001164	0.632	0.822542400123
0.001165	0.628	0.815852927923
0.001166	0.636	0.824320326087
0.001167	0.636	0.821890503656
0.001168	0.632	0.815215308983
0.001169	0.622	0.814319347676
0.00117	0.624	0.80908837589
0.001171	0.626	0.798826639516
0.001172	0.612	0.795899491142
0.001173	0.61	0.788606365686
0.001174	0.622	0.796941654075
0.001175	0.628	0.801009363241
0.001176	0.63	0.795675813381
0.001177	0.618	0.79251246047
0.001178	0.618	0.797543729209
0.001179	0.62	0.787146746166
0.00118	0.618	0.787449045971
0.001181	0.614	0.78038708344
0.001182	0.616	0.795326348111
0.001183	0.622	0.789376969515
0.001184	0.624	0.789065269797
0.001185	0.62	0.794732659452
0.001186	0.616	0.790280962696
0.001187	0.616	0.795326348111
0.001188	0.616	0.792807668984
0.001189	0.614	0.803121410498
0.00119	0.622	0.806917591827
0.001191	0.624	0.80412934283
0.001192	0.622	0.804435205595
0.001193	0.616	0.800339927781
0.001194	0.61	0.79868642157
0.001195	0.608	0.791413924568
0.001196	0.604	0.78433666241
0.001197	0.61	0.791138420253
0.001198	0.608	0.791413924568
0.001199	0.608	0.786343436419
0.0012	0.602	0.784599260769
0.001201	0.592	0.78072786552
0.001202	0.584	0.779066107593
0.001203	0.586	0.778847867045
0.001204	0.59	0.770649077077
0.001205	0.59	0.76544104933
0.001206	0.584	0.760883696763
0.001207	0.574	0.748681507719
0.001208	0.57	0.746391318277
0.001209	0.572	0.738116521967
0.00121	0.564	0.727945052871
0.001211	0.558	0.725696906429
0.001212	0.554	0.717693527907
0.001213	0.554	0.717693527907
0.001214	0.55	0.712390342439
0.001215	0.544	0.707152034572
0.001216	0.556	0.717540242774
0.001217	0.55	0.720763484092
0.001218	0.55	0.723532998556
0.001219	0.548	0.71811976717
0.00122	0.554	0.720474843419
0.001221	0.554	0.720474843419
0.001222	0.552	0.728900541912
0.001223	0.556	0.739502535493
0.001224	0.55	0.729040465269
0.001225	0.548	0.729174876144
0.001226	0.542	0.721273873088
0.001227	0.536	0.724364549105
0.001228	0.53	0.72463784058
0.001229	0.524	0.7220969464
0.00123	0.522	0.71938584918
0.001231	0.518	0.70829090069
0.001232	0.51	0.699928567784
0.001233	0.508	0.6913291546
0.001234	0.518	0.711108993052
0.001235	0.522	0.705348140991
0.001236	0.52	0.708237248385
0.001237	0.524	0.708112985335
0.001238	0.52	0.713862731903
0.001239	0.514	0.714005602219
0.00124	0.508	0.708474417322
0.001241	0.506	0.708494177817
0.001242	0.5	0.705691150575
0.001243	0.504	0.708508292118
0.001244	0.498	0.708516760564
0.001245	0.502	0.708516760564
0.001246	0.506	0.711311464831
0.001247	0.502	0.708516760564
0.001248	0.5	0.702851335632
0.001249	0.504	0.711325523231
0.00125	0.498	0.705688316468
0.001251	0.502	0.708516760564
0.001252	0.496	0.711325523231
0.001253	0.496	0.711325523231
0.001254	0.492	0.708474417322
0.001255	0.484	0.705509744794
0.001256	0.478	0.699654200302
0.001257	0.472	0.693697340344
0.001258	0.468	0.681891486968
0.001259	0.474	0.685072258963
0.00126	0.47	0.684908753047
0.001261	0.478	0.67639929036
0.001262	0.466	0.669958207652
0.001263	0.462	0.660723845491
0.001264	0.462	0.663743926526
0.001265	0.464	0.663855405943
0.001266	0.47	0.670149237111
0.001267	0.468	0.670056714018
0.001268	0.466	0.663960842219
0.001269	0.47	0.667158152165
0.00127	0.476	0.682219905895
0.001271	0.478	0.682287329503
0.001272	0.474	0.679208362728
0.001273	0.464	0.675798786622
0.001274	0.472	0.687906970455
0.001275	0.468	0.690634490885
0.001276	0.468	0.690634490885
0.001277	0.47	0.690724257573
0.001278	0.466	0.687636531897
0.001279	0.464	0.690437542432
0.00128	0.456	0.684152029888
0.001281	0.454	0.689843460504
0.001282	0.446	0.686355592969
0.001283	0.448	0.692312068362
0.001284	0.446	0.689263374916
0.001285	0.438	0.679820564561
0.001286	0.442	0.680173507276
0.001287	0.45	0.680808343075
0.001288	0.448	0.674756252287
0.001289	0.444	0.668478870272
0.00129	0.446	0.668643402719
0.001291	0.442	0.671294272283
0.001292	0.444	0.66246811244
0.001293	0.444	0.66246811244
0.001294	0.434	0.658516514599
0.001295	0.438	0.658905152507
0.001296	0.442	0.659269292475
0.001297	0.444	0.65944218852
0.001298	0.45	0.665957956631
0.001299	0.442	0.656228618699
0.0013	0.442	0.659269292475
0.001301	0.438	0.655862790529
0.001302	0.44	0.656048778674
0.001303	0.438	0.65280624997
0.001304	0.442	0.643922355568
0.001305	0.436	0.627617718042
0.001306	0.432	0.620786597793
0.001307	0.436	0.614738968994
0.001308	0.442	0.625008799938
0.001309	0.442	0.637680170618
0.00131	0.432	0.630377664579
0.001311	0.428	0.629933329806
0.001312	0.424	0.635786127562
0.001313	0.424	0.635786127562
0.001314	0.428	0.636251522591
0.001315	0.426	0.632869654826
0.001316	0.422	0.626031948067
0.001317	0.428	0.629933329806
0.001318	0.422	0.629218562981
0.001319	0.42	0.628967407741
0.00132	0.42	0.625779513886
0.001321	0.42	0.628967407741
0.001322	0.422	0.629218562981
0.001323	0.424	0.632632594797
0.001324	0.416	0.628445701712
0.001325	0.404	0.623525460587
0.001326	0.406	0.620615823195
0.001327	0.4	0.616441400297
0.001328	0.4	0.616441400297
0.001329	0.398	0.616113625884
0.00133	0.398	0.616113625884
0.001331	0.406	0.623830105077
0.001332	0.404	0.620309600119
0.001333	0.406	0.620615823195
0.001334	0.406	0.627027910065
0.001335	0.412	0.631075272848
0.001336	0.412	0.627898080902
0.001337	0.408	0.627324477444
0.001338	0.408	0.633668683146
0.001339	0.414	0.646996136001
0.00134	0.402	0.639058682751
0.001341	0.398	0.63529205882
0.001342	0.394	0.631477632225
0.001343	0.398	0.63529205882
0.001344	0.4	0.638748776907
0.001345	0.404	0.636226374807
0.001346	0.402	0.639058682751
0.001347	0.4	0.635609943283
0.001348	0.4	0.641872261435
0.001349	0.404	0.64558810398
0.00135	0.4	0.632455532034
0.001351	0.396	0.628636619996
0.001352	0.396	0.631810098052
0.001353	0.384	0.613631811431
0.001354	0.384	0.613631811431
0.001355	0.382	0.609980327552
0.001356	0.382	0.609980327552
0.001357	0.378	0.609192908691
0.001358	0.378	0.605900982009
0.001359	0.376	0.598852235531
0.00136	0.376	0.598852235531
0.001361	0.378	0.602591071955
0.001362	0.374	0.598434624667
0.001363	0.37	0.597578446733
0.001364	0.372	0.60134515879
0.001365	0.37	0.59422218067
0.001366	0.366	0.586552640434
0.001367	0.364	0.586092142926
0.001368	0.364	0.579227071191
0.001369	0.36	0.578273291792
0.00137	0.364	0.582669717765
0.001371	0.366	0.579693022211
0.001372	0.364	0.579227071191
0.001373	0.356	0.577290221639
0.001374	0.362	0.589029710626
0.001375	0.366	0.589952540464
0.001376	0.374	0.598434624667
0.001377	0.364	0.592877727698
0.001378	0.358	0.591469356772
0.001379	0.358	0.591469356772
0.00138	0.354	0.587097947535
0.001381	0.354	0.590494707851
0.001382	0.352	0.58999661016
0.001383	0.356	0.594360160172
0.001384	0.356	0.59771565146
0.001385	0.354	0.597230273848
0.001386	0.35	0.596238207431
0.001387	0.346	0.595217607266
0.001388	0.354	0.600569729507
0.001389	0.348	0.595731483136
0.00139	0.342	0.583982876461
0.001391	0.338	0.579444561628
0.001392	0.332	0.570767903793
0.001393	0.332	0.570767903793
0.001394	0.33	0.56665686266
0.001395	0.33	0.56665686266
0.001396	0.334	0.571352780688
0.001397	0.338	0.575982638627
0.001398	0.342	0.580548016963
0.001399	0.344	0.581088633515
0.0014	0.346	0.58162187029
0.001401	0.344	0.57763656394
0.001402	0.34	0.576541412216
0.001403	0.334	0.571352780688
0.001404	0.332	0.563716240674
0.001405	0.328	0.558941857441
0.001406	0.328	0.558941857441
0.001407	0.326	0.561893228292
0.001408	0.324	0.564822095885
0.001409	0.322	0.560638921232
0.00141	0.318	0.552155775121
0.001411	0.318	0.552155775121
0.001412	0.322	0.560638921232
0.001413	0.326	0.561893228292
0.001414	0.33	0.56665686266
0.001415	0.33	0.56665686266
0.001416	0.326	0.561893228292
0.001417	0.326	0.561893228292
0.001418	0.328	0.558941857441
0.001419	0.326	0.558322487457
0.00142	0.32	0.55641710973
0.001421	0.31	0.549454274713
0.001422	0.304	0.539985184982
0.001423	0.304	0.539985184982
0.001424	0.304	0.543676374326
0.001425	0.308	0.54510182535
0.001426	0.31	0.54580216196
0.001427	0.306	0.540706944657
0.001428	0.304	0.52875703305
0.001429	0.304	0.524960950929
0.00143	0.308	0.530222594766
0.001431	0.308	0.530222594766
0.001432	0.31	0.542125446737
0.001433	0.31	0.54580216196
0.001434	0.314	0.547178215941
0.001435	0.314	0.547178215941
0.001436	0.314	0.54351080946
0.001437	0.312	0.542822254518
0.001438	0.306	0.544393240223
0.001439	0.31	0.549454274713
0.00144	0.31	0.549454274713
0.001441	0.308	0.548758599021
0.001442	0.31	0.549454274713
0.001443	0.306	0.548054741791
0.001444	0.306	0.551691943026
0.001445	0.312	0.553765293243
0.001446	0.314	0.558035841143
0.001447	0.314	0.558035841143
0.001448	0.314	0.558035841143
0.001449	0.312	0.557365230347
0.00145	0.318	0.56291740069
0.001451	0.32	0.56709787515
0.001452	0.322	0.571240754849
0.001453	0.318	0.56997894698
0.001454	0.318	0.56997894698
0.001455	0.316	0.565812689854
0.001456	0.314	0.56515838488
0.001457	0.31	0.56382621436
0.001458	0.31	0.56382621436
0.001459	0.306	0.562462443191
0.00146	0.302	0.557490807099
0.001461	0.302	0.561066840938
0.001462	0.3	0.560357029045
0.001463	0.3	0.560357029045
0.001464	0.298	0.552445472422
0.001465	0.296	0.555323329242
0.001466	0.296	0.551710068786
0.001467	0.3	0.553172667438
0.001468	0.298	0.552445472422
0.001469	0.294	0.5581791827
0.00147	0.29	0.556686626389
0.001471	0.288	0.555928052899
0.001472	0.286	0.55516123784
0.001473	0.284	0.550766738284
0.001474	0.282	0.546329570864
0.001475	0.286	0.544246267787
0.001476	0.286	0.544246267787
0.001477	0.286	0.544246267787
0.001478	0.29	0.549454274713
0.001479	0.29	0.549454274713
0.00148	0.288	0.541346469463
0.001481	0.282	0.535234528034
0.001482	0.282	0.531484712856
0.001483	0.278	0.529826386659
0.001484	0.282	0.535234528034
0.001485	0.28	0.530659966457
0.001486	0.276	0.528983931703
0.001487	0.276	0.528983931703
0.001488	0.276	0.528983931703
0.001489	0.278	0.529826386659
0.00149	0.276	0.525189489613
0.001491	0.272	0.523465376123
0.001492	0.27	0.530188645672
0.001493	0.266	0.524637017375
0.001494	0.264	0.519907684113
0.001495	0.264	0.519907684113
0.001496	0.266	0.524637017375
0.001497	0.264	0.519907684113
0.001498	0.264	0.519907684113
0.001499	0.264	0.523740393707
0.0015	0.262	0.518995183022
0.001501	0.262	0.518995183022
0.001502	0.258	0.517142146803
0.001503	0.254	0.511355062554
0.001504	0.252	0.506454341476
0.001505	0.246	0.495463419437
0.001506	0.248	0.496483635178
0.001507	0.25	0.501497756725
0.001508	0.248	0.500495754228
0.001509	0.248	0.500495754228
0.00151	0.244	0.498461633428
0.001511	0.244	0.494433008607
0.001512	0.246	0.495463419437
0.001513	0.25	0.497493718553
0.001514	0.256	0.500463784904
0.001515	0.254	0.495463419437
0.001516	0.242	0.485217477014
0.001517	0.244	0.490371287903
0.001518	0.242	0.489321979886
0.001519	0.244	0.490371287903
0.00152	0.244	0.490371287903
0.001521	0.244	0.490371287903
0.001522	0.242	0.489321979886
0.001523	0.244	0.490371287903
0.001524	0.24	0.484148737476
0.001525	0.242	0.485217477014
0.001526	0.238	0.483069353199
0.001527	0.236	0.486111098413
0.001528	0.234	0.476701164253
0.001529	0.232	0.475579646326
0.00153	0.232	0.475579646326
0.001531	0.234	0.480878362998
0.001532	0.228	0.46905863173
0.001533	0.236	0.477811678384
0.001534	0.238	0.478911265267
0.001535	0.246	0.48732330131
0.001536	0.244	0.486275641997
0.001537	0.242	0.481077956261
0.001538	0.24	0.484148737476
0.001539	0.236	0.481979252666
0.00154	0.234	0.480878362998
0.001541	0.232	0.475579646326
0.001542	0.23	0.474447046571
0.001543	0.224	0.466716187849
0.001544	0.222	0.46980421454
0.001545	0.218	0.467414163243
0.001546	0.222	0.46980421454
0.001547	0.216	0.466201673099
0.001548	0.216	0.461891762213
0.001549	0.216	0.461891762213
0.00155	0.22	0.477074417675
0.001551	0.216	0.474704118373
0.001552	0.216	0.474704118373
0.001553	0.214	0.473501847937
0.001554	0.216	0.478898736687
0.001555	0.218	0.47589494639
0.001556	0.218	0.47589494639
0.001557	0.218	0.47589494639
0.001558	0.218	0.47589494639
0.001559	0.222	0.46980421454
0.00156	0.216	0.466201673099
0.001561	0.212	0.459408315118
0.001562	0.21	0.453762052182
0.001563	0.212	0.459408315118
0.001564	0.214	0.464977418807
0.001565	0.214	0.464977418807
0.001566	0.21	0.462493243194
0.001567	0.212	0.463741307196
0.001568	0.212	0.463741307196
0.001569	0.21	0.462493243194
0.00157	0.21	0.462493243194
0.001571	0.214	0.464977418807
0.001572	0.212	0.463741307196
0.001573	0.214	0.464977418807
0.001574	0.206	0.459960867901
0.001575	0.204	0.458676356487
0.001576	0.206	0.455591922668
0.001577	0.206	0.455591922668
0.001578	0.21	0.458148447558
0.001579	0.212	0.459408315118
0.00158	0.214	0.460656053906
0.001581	0.218	0.467414163243
0.001582	0.22	0.468614980554
0.001583	0.218	0.467414163243
0.001584	0.218	0.467414163243
0.001585	0.216	0.466201673099
0.001586	0.208	0.461233129773
0.001587	0.21	0.466797600679
0.001588	0.208	0.465549138115
0.001589	0.208	0.465549138115
0.00159	0.208	0.465549138115
0.001591	0.212	0.468034186786
0.001592	0.216	0.470472103318
0.001593	0.212	0.459408315118
0.001594	0.214	0.460656053906
0.001595	0.208	0.452477623756
0.001596	0.204	0.449871092648
0.001597	0.198	0.445865450557
0.001598	0.2	0.4472135955
0.001599	0.202	0.452985650987
0.0016	0.202	0.452985650987
0.001601	0.21	0.462493243194
0.001602	0.208	0.461233129773
0.001603	0.208	0.461233129773
0.001604	0.206	0.455591922668
0.001605	0.204	0.454295058305
0.001606	0.206	0.455591922668
0.001607	0.204	0.454295058305
0.001608	0.206	0.455591922668
0.001609	0.206	0.455591922668
0.00161	0.208	0.456876350887
0.001611	0.21	0.458148447558
0.001612	0.21	0.458148447558
0.001613	0.208	0.456876350887
0.001614	0.204	0.454295058305
0.001615	0.204	0.454295058305
0.001616	0.198	0.45032876879
0.001617	0.196	0.448981068643
0.001618	0.192	0.446246568614
0.001619	0.19	0.444859528391
0.00162	0.188	0.443459130022
0.001621	0.188	0.447946425368
0.001622	0.19	0.449332838773
0.001623	0.192	0.450706112672
0.001624	0.192	0.450706112672
0.001625	0.184	0.445133687784
0.001626	0.18	0.44226688775
0.001627	0.182	0.443707110603
0.001628	0.188	0.447946425368
0.001629	0.19	0.449332838773
0.00163	0.186	0.442045246553
0.001631	0.192	0.446246568614
0.001632	0.192	0.446246568614
0.001633	0.19	0.444859528391
0.001634	0.182	0.429972092118
0.001635	0.186	0.432901836448
0.001636	0.186	0.437497428564
0.001637	0.184	0.436055042397
0.001638	0.182	0.429972092118
0.001639	0.184	0.43144408676
0.00164	0.182	0.429972092118
0.001641	0.182	0.434598665437
0.001642	0.178	0.426984777246
0.001643	0.18	0.437721372565
0.001644	0.18	0.437721372565
0.001645	0.176	0.434768904132
0.001646	0.18	0.437721372565
0.001647	0.178	0.431643371315
0.001648	0.176	0.425469152818
0.001649	0.174	0.42393867481
0.00165	0.176	0.425469152818
0.001651	0.174	0.42393867481
0.001652	0.172	0.417631416443
0.001653	0.174	0.419194465612
0.001654	0.172	0.417631416443
0.001655	0.172	0.412814728419
0.001656	0.17	0.411217703899
0.001657	0.17	0.411217703899
0.001658	0.17	0.416052881254
0.001659	0.17	0.416052881254
0.00166	0.17	0.416052881254
0.001661	0.17	0.416052881254
0.001662	0.172	0.422393181763
0.001663	0.166	0.41766493748
0.001664	0.164	0.416057688308
0.001665	0.166	0.41766493748
0.001666	0.168	0.419256484744
0.001667	0.168	0.419256484744
0.001668	0.168	0.419256484744
0.001669	0.168	0.419256484744
0.00167	0.166	0.412848640545
0.001671	0.166	0.412848640545
0.001672	0.166	0.412848640545
0.001673	0.168	0.414458683104
0.001674	0.166	0.412848640545
0.001675	0.164	0.411222567474
0.001676	0.166	0.40797548946
0.001677	0.164	0.406329915217
0.001678	0.16	0.402988833592
0.001679	0.158	0.401292910478
0.00168	0.158	0.401292910478
0.001681	0.166	0.412848640545
0.001682	0.164	0.411222567474
0.001683	0.164	0.411222567474
0.001684	0.162	0.409580272962
0.001685	0.16	0.402988833592
0.001686	0.16	0.402988833592
0.001687	0.158	0.401292910478
0.001688	0.162	0.404667764963
0.001689	0.162	0.404667764963
0.00169	0.162	0.404667764963
0.001691	0.162	0.404667764963
0.001692	0.164	0.406329915217
0.001693	0.162	0.39969488363
0.001694	0.162	0.39969488363
0.001695	0.158	0.396277680421
0.001696	0.15	0.389230009121
0.001697	0.144	0.383749918567
0.001698	0.148	0.392550633677
0.001699	0.154	0.402844883299
0.0017	0.15	0.399374510954
0.001701	0.148	0.397612877055
0.001702	0.148	0.397612877055
0.001703	0.15	0.399374510954
0.001704	0.15	0.399374510954
0.001705	0.15	0.399374510954
0.001706	0.152	0.401118436375
0.001707	0.148	0.397612877055
0.001708	0.146	0.395833298246
0.001709	0.144	0.383749918567
0.00171	0.144	0.383749918567
0.001711	0.146	0.385595643129
0.001712	0.148	0.387422250264
0.001713	0.154	0.402844883299
0.001714	0.154	0.402844883299
0.001715	0.152	0.396100997222
0.001716	0.148	0.387422250264
0.001717	0.15	0.389230009121
0.001718	0.152	0.391019181115
0.001719	0.152	0.391019181115
0.00172	0.15	0.389230009121
0.001721	0.148	0.387422250264
0.001722	0.146	0.375078658417
0.001723	0.144	0.37318092127
0.001724	0.142	0.37126271022
0.001725	0.138	0.367363580122
0.001726	0.138	0.367363580122
0.001727	0.134	0.363378590454
0.001728	0.136	0.365381991893
0.001729	0.138	0.367363580122
0.00173	0.134	0.363378590454
0.001731	0.134	0.363378590454
0.001732	0.136	0.365381991893
0.001733	0.136	0.365381991893
0.001734	0.138	0.367363580122
0.001735	0.136	0.365381991893
0.001736	0.134	0.357832362986
0.001737	0.134	0.357832362986
0.001738	0.134	0.357832362986
0.001739	0.134	0.357832362986
0.00174	0.136	0.359866641966
0.001741	0.136	0.359866641966
0.001742	0.136	0.359866641966
0.001743	0.134	0.357832362986
0.001744	0.134	0.357832362986
0.001745	0.132	0.355775209929
0.001746	0.136	0.359866641966
0.001747	0.138	0.361878432626
0.001748	0.136	0.359866641966
0.001749	0.136	0.359866641966
0.00175	0.138	0.361878432626
0.001751	0.134	0.357832362986
0.001752	0.132	0.355775209929
0.001753	0.13	0.353694783677
0.001754	0.126	0.337822438568
0.001755	0.13	0.342198772645
0.001756	0.124	0.335594994003
0.001757	0.12	0.331058907145
0.001758	0.12	0.331058907145
0.001759	0.12	0.331058907145
0.00176	0.118	0.328749144486
0.001761	0.116	0.326410784136
0.001762	0.118	0.328749144486
0.001763	0.118	0.328749144486
0.001764	0.116	0.326410784136
0.001765	0.12	0.331058907145
0.001766	0.12	0.331058907145
0.001767	0.12	0.331058907145
0.001768	0.12	0.331058907145
0.001769	0.12	0.331058907145
0.00177	0.12	0.331058907145
0.001771	0.122	0.333340666586
0.001772	0.118	0.334777538076
0.001773	0.114	0.336160675868
0.001774	0.114	0.336160675868
0.001775	0.114	0.336160675868
0.001776	0.112	0.333850265838
0.001777	0.114	0.336160675868
0.001778	0.114	0.336160675868
0.001779	0.116	0.338443496023
0.00178	0.118	0.340699280892
0.001781	0.116	0.338443496023
0.001782	0.118	0.340699280892
0.001783	0.116	0.338443496023
0.001784	0.116	0.338443496023
0.001785	0.116	0.338443496023
0.001786	0.116	0.338443496023
0.001787	0.12	0.34292856399
0.001788	0.122	0.34513185886
0.001789	0.124	0.347309660102
0.00179	0.126	0.349462444334
0.001791	0.126	0.349462444334
0.001792	0.124	0.347309660102
0.001793	0.12	0.34292856399
0.001794	0.118	0.340699280892
0.001795	0.118	0.340699280892
0.001796	0.12	0.34292856399
0.001797	0.12	0.34292856399
0.001798	0.122	0.34513185886
0.001799	0.124	0.347309660102
0.0018	0.126	0.349462444334
0.001801	0.124	0.347309660102
0.001802	0.124	0.347309660102
0.001803	0.124	0.347309660102
0.001804	0.126	0.349462444334
0.001805	0.126	0.349462444334
0.001806	0.128	0.351590671094
0.001807	0.128	0.345855461139
0.001808	0.13	0.347994252826
0.001809	0.126	0.337822438568
0.00181	0.128	0.340023528598
0.001811	0.126	0.337822438568
0.001812	0.124	0.335594994003
0.001813	0.122	0.333340666586
0.001814	0.12	0.331058907145
0.001815	0.118	0.328749144486
0.001816	0.12	0.331058907145
0.001817	0.12	0.331058907145
0.001818	0.118	0.328749144486
0.001819	0.118	0.328749144486
0.00182	0.114	0.324043206996
0.001821	0.11	0.31921779399
0.001822	0.112	0.321645767888
0.001823	0.112	0.321645767888
0.001824	0.112	0.321645767888
0.001825	0.112	0.321645767888
0.001826	0.116	0.326410784136
0.001827	0.118	0.328749144486
0.001828	0.12	0.331058907145
0.001829	0.118	0.328749144486
0.00183	0.12	0.331058907145
0.001831	0.12	0.331058907145
0.001832	0.12	0.331058907145
0.001833	0.12	0.331058907145
0.001834	0.118	0.328749144486
0.001835	0.118	0.328749144486
0.001836	0.116	0.326410784136
0.001837	0.114	0.317811264747
0.001838	0.114	0.317811264747
0.001839	0.114	0.317811264747
0.00184	0.114	0.317811264747
0.001841	0.112	0.315366453511
0.001842	0.112	0.315366453511
0.001843	0.112	0.315366453511
0.001844	0.108	0.310380411753
0.001845	0.112	0.327804819977
0.001846	0.112	0.327804819977
0.001847	0.11	0.31921779399
0.001848	0.114	0.324043206996
0.001849	0.11	0.312889756943
0.00185	0.11	0.312889756943
0.001851	0.108	0.310380411753
0.001852	0.102	0.30264831075
0.001853	0.098	0.297314648142
0.001854	0.1	0.3
0.001855	0.098	0.303967103483
0.001856	0.102	0.315588339455
0.001857	0.104	0.318094325633
0.001858	0.102	0.315588339455
0.001859	0.1	0.31304951685
0.00186	0.102	0.315588339455
0.001861	0.102	0.315588339455
0.001862	0.102	0.315588339455
0.001863	0.1	0.31304951685
0.001864	0.102	0.315588339455
0.001865	0.102	0.315588339455
0.001866	0.1	0.31304951685
0.001867	0.104	0.318094325633
0.001868	0.102	0.315588339455
0.001869	0.106	0.320568245464
0.00187	0.108	0.323010835732
0.001871	0.11	0.325422801905
0.001872	0.11	0.325422801905
0.001873	0.112	0.327804819977
0.001874	0.108	0.323010835732
0.001875	0.108	0.323010835732
0.001876	0.106	0.320568245464
0.001877	0.106	0.320568245464
0.001878	0.106	0.320568245464
0.001879	0.106	0.320568245464
0.00188	0.106	0.320568245464
0.001881	0.106	0.320568245464
0.001882	0.106	0.320568245464
0.001883	0.106	0.320568245464
0.001884	0.104	0.318094325633
0.001885	0.104	0.318094325633
0.001886	0.104	0.318094325633
0.001887	0.104	0.318094325633
0.001888	0.104	0.318094325633
0.001889	0.104	0.318094325633
0.00189	0.1	0.31304951685
0.001891	0.1	0.31304951685
0.001892	0.1	0.31304951685
0.001893	0.1	0.31304951685
0.001894	0.098	0.310477052292
0.001895	0.1	0.31304951685
0.001896	0.1	0.31304951685
0.001897	0.102	0.315588339455
0.001898	0.1	0.31304951685
0.001899	0.1	0.31304951685
0.0019	0.1	0.31304951685
0.001901	0.1	0.31304951685
0.001902	0.1	0.31304951685
0.001903	0.1	0.31304951685
0.001904	0.1	0.31304951685
0.001905	0.098	0.310477052292
0.001906	0.1	0.31304951685
0.001907	0.098	0.310477052292
0.001908	0.096	0.307870102478
0.001909	0.092	0.302549169558
0.00191	0.09	0.299833287011
0.001911	0.088	0.297079114042
0.001912	0.09	0.299833287011
0.001913	0.086	0.294285575589
0.001914	0.088	0.297079114042
0.001915	0.088	0.297079114042
0.001916	0.088	0.297079114042
0.001917	0.09	0.299833287011
0.001918	0.086	0.294285575589
0.001919	0.084	0.291451539711
0.00192	0.082	0.288575813262
0.001921	0.084	0.291451539711
0.001922	0.082	0.288575813262
0.001923	0.082	0.288575813262
0.001924	0.086	0.294285575589
0.001925	0.084	0.291451539711
0.001926	0.084	0.291451539711
0.001927	0.086	0.294285575589
0.001928	0.084	0.291451539711
0.001929	0.084	0.291451539711
0.00193	0.084	0.291451539711
0.001931	0.084	0.291451539711
0.001932	0.084	0.291451539711
0.001933	0.084	0.291451539711
0.001934	0.082	0.288575813262
0.001935	0.082	0.288575813262
0.001936	0.082	0.288575813262
0.001937	0.084	0.291451539711
0.001938	0.082	0.288575813262
0.001939	0.08	0.285657137142
0.00194	0.08	0.285657137142
0.001941	0.078	0.282694181051
0.001942	0.078	0.282694181051
0.001943	0.078	0.282694181051
0.001944	0.076	0.279685537703
0.001945	0.076	0.279685537703
0.001946	0.076	0.279685537703
0.001947	0.078	0.282694181051
0.001948	0.076	0.279685537703
0.001949	0.07	0.270370116692
0.00195	0.068	0.267162871672
0.001951	0.07	0.270370116692
0.001952	0.074	0.276629716408
0.001953	0.074	0.276629716408
0.001954	0.072	0.273525135956
0.001955	0.072	0.273525135956
0.001956	0.068	0.267162871672
0.001957	0.068	0.267162871672
0.001958	0.072	0.273525135956
0.001959	0.072	0.273525135956
0.00196	0.07	0.270370116692
0.001961	0.07	0.270370116692
0.001962	0.07	0.270370116692
0.001963	0.068	0.267162871672
0.001964	0.066	0.263901496775
0.001965	0.066	0.263901496775
0.001966	0.066	0.263901496775
0.001967	0.064	0.260583959598
0.001968	0.068	0.267162871672
0.001969	0.068	0.267162871672
0.00197	0.068	0.267162871672
0.001971	0.068	0.267162871672
0.001972	0.068	0.267162871672
0.001973	0.066	0.263901496775
0.001974	0.064	0.252792404949
0.001975	0.064	0.252792404949
0.001976	0.062	0.249311050698
0.001977	0.064	0.260583959598
0.001978	0.062	0.249311050698
0.001979	0.064	0.252792404949
0.00198	0.062	0.249311050698
0.001981	0.064	0.252792404949
0.001982	0.062	0.249311050698
0.001983	0.058	0.242148714636
0.001984	0.058	0.242148714636
0.001985	0.056	0.238461736973
0.001986	0.056	0.238461736973
0.001987	0.056	0.238461736973
0.001988	0.056	0.238461736973
0.001989	0.058	0.242148714636
0.00199	0.056	0.238461736973
0.001991	0.058	0.242148714636
0.001992	0.058	0.242148714636
0.001993	0.058	0.242148714636
0.001994	0.06	0.245764114549
0.001995	0.06	0.245764114549
0.001996	0.062	0.257208086965
0.001997	0.062	0.257208086965
0.001998	0.062	0.257208086965
[truncated: 8,002 more rows]
