# Supplementary material for: The Influence of Synaptic Size on AMPA Receptor Activation: A Monte Carlo Model
Source: PLoS One. 2015 Jun 24;10(6):e0130924. doi: 10.1371/journal.pone.0130924 (PMC4479604; doi:10.1371/journal.pone.0130924)
Supplement: S1 Dataset — This package contains the experimental data used as basis for the analysis presented in the paper. (ZIP) [file pone.0130924.s001.zip › S1 Simulation data/training/1252_9223_198_304.csv]

time	AMPA.O.mean	AMPA.O.stdev
0.0	0.0	0.0
1e-06	0.0	0.0
2e-06	0.058	0.233743449106
3e-06	0.214	0.477707023185
4e-06	0.468	0.687732506139
5e-06	0.83	0.890561620552
6e-06	1.198	1.05583900288
7e-06	1.666	1.2354934237
8e-06	2.144	1.3576685899
9e-06	2.68	1.52367975638
1e-05	3.316	1.6793284372
1.1e-05	3.926	1.79458184544
1.2e-05	4.614	1.94859025965
1.3e-05	5.3	2.17209576216
1.4e-05	5.982	2.33445411178
1.5e-05	6.612	2.44815358995
1.6e-05	7.262	2.57397668987
1.7e-05	7.954	2.6728045196
1.8e-05	8.574	2.79437363286
1.9e-05	9.156	2.84809831291
2e-05	9.784	2.95251486025
2.1e-05	10.384	3.09007184382
2.2e-05	10.902	3.2094230011
2.3e-05	11.482	3.26399693627
2.4e-05	11.976	3.40461804025
2.5e-05	12.498	3.59972165591
2.6e-05	12.98	3.64576466602
2.7e-05	13.424	3.72454346196
2.8e-05	13.846	3.77230486573
2.9e-05	14.276	3.79365575665
3e-05	14.722	3.80167278971
3.1e-05	15.072	3.84640299501
3.2e-05	15.43	3.85552849814
3.3e-05	15.834	3.9123450768
3.4e-05	16.254	4.05875399599
3.5e-05	16.666	4.08343531845
3.6e-05	16.966	4.11203647844
3.7e-05	17.238	4.14214388934
3.8e-05	17.486	4.14798794598
3.9e-05	17.782	4.1878963693
4e-05	18.04	4.14275270804
4.1e-05	18.312	4.25142987711
4.2e-05	18.57	4.32170105398
4.3e-05	18.842	4.37458980934
4.4e-05	19.028	4.40354584398
4.5e-05	19.192	4.43205776136
4.6e-05	19.398	4.41990904884
4.7e-05	19.576	4.42495468903
4.8e-05	19.722	4.50607545432
4.9e-05	19.866	4.53740498523
5e-05	20.0	4.51087574646
5.1e-05	20.214	4.54050702015
5.2e-05	20.37	4.53752134981
5.3e-05	20.524	4.5555926069
5.4e-05	20.63	4.59185147843
5.5e-05	20.71	4.54333577892
5.6e-05	20.858	4.55080608244
5.7e-05	20.878	4.52096405648
5.8e-05	20.948	4.53313313283
5.9e-05	21.018	4.56526844775
6e-05	21.106	4.61245747948
6.1e-05	21.112	4.59384980164
6.2e-05	21.142	4.63269208992
6.3e-05	21.212	4.6263436967
6.4e-05	21.248	4.64354347455
6.5e-05	21.274	4.62935459865
6.6e-05	21.314	4.64321052721
6.7e-05	21.32	4.58449561021
6.8e-05	21.342	4.58356149735
6.9e-05	21.336	4.55753266582
7e-05	21.35	4.60385707858
7.1e-05	21.396	4.6129365918
7.2e-05	21.386	4.60532344141
7.3e-05	21.35	4.64795654024
7.4e-05	21.338	4.63246759298
7.5e-05	21.284	4.61685434035
7.6e-05	21.284	4.58861024712
7.7e-05	21.27	4.57614466555
7.8e-05	21.254	4.59798695083
7.9e-05	21.194	4.62216010108
8e-05	21.216	4.62096786399
8.1e-05	21.302	4.63063667329
8.2e-05	21.224	4.60193698349
8.3e-05	21.18	4.5925591994
8.4e-05	21.154	4.57889550001
8.5e-05	21.118	4.61563386763
8.6e-05	21.144	4.62290644508
8.7e-05	21.176	4.62525934408
8.8e-05	21.162	4.59953867252
8.9e-05	21.128	4.58994727639
9e-05	21.13	4.5848773157
9.1e-05	21.084	4.55510087704
9.2e-05	21.064	4.56375985345
9.3e-05	21.054	4.59772595965
9.4e-05	21.028	4.57287830584
9.5e-05	20.988	4.60302683025
9.6e-05	20.976	4.53160280695
9.7e-05	20.938	4.53455135598
9.8e-05	20.934	4.51593224041
9.9e-05	20.868	4.51692107525
0.0001	20.828	4.44864203999
0.000101	20.72	4.43323809422
0.000102	20.68	4.4278211346
0.000103	20.648	4.4953415888
0.000104	20.606	4.5005293022
0.000105	20.562	4.55040174051
0.000106	20.548	4.59213414438
0.000107	20.506	4.63400086319
0.000108	20.496	4.63831693613
0.000109	20.432	4.60058431072
0.00011	20.392	4.57278208534
0.000111	20.316	4.55589113127
0.000112	20.246	4.55735493461
0.000113	20.24	4.54118927155
0.000114	20.27	4.53575793005
0.000115	20.176	4.49188423715
0.000116	20.128	4.51969202491
0.000117	20.064	4.493095147
0.000118	20.018	4.50351818027
0.000119	19.978	4.48793003511
0.00012	19.932	4.53203883479
0.000121	19.962	4.5489071215
0.000122	19.888	4.53116497162
0.000123	19.842	4.56256901318
0.000124	19.814	4.54482166867
0.000125	19.744	4.51380814834
0.000126	19.738	4.51368541217
0.000127	19.68	4.50794853564
0.000128	19.624	4.51027981394
0.000129	19.592	4.49905945726
0.00013	19.58	4.48459585693
0.000131	19.49	4.43687953409
0.000132	19.476	4.43231587322
0.000133	19.438	4.45669788072
0.000134	19.33	4.41373991078
0.000135	19.264	4.42247713391
0.000136	19.194	4.42361435932
0.000137	19.128	4.42850042339
0.000138	19.076	4.4161322444
0.000139	19.002	4.34902241889
0.00014	19.012	4.2871734278
0.000141	18.984	4.28015700647
0.000142	18.97	4.22339910499
0.000143	18.904	4.1998552356
0.000144	18.848	4.24934065474
0.000145	18.834	4.19981475782
0.000146	18.782	4.15962450228
0.000147	18.764	4.20669751706
0.000148	18.726	4.20843486346
0.000149	18.648	4.23415823984
0.00015	18.634	4.23698524897
0.000151	18.606	4.25520434292
0.000152	18.562	4.26546081918
0.000153	18.468	4.24887938167
0.000154	18.426	4.27416939299
0.000155	18.382	4.28393230572
0.000156	18.326	4.26095341444
0.000157	18.286	4.31372275419
0.000158	18.174	4.29601256981
0.000159	18.102	4.26797328951
0.00016	18.042	4.26148284051
0.000161	18.004	4.27738050681
0.000162	17.928	4.30102499411
0.000163	17.92	4.29902314486
0.000164	17.832	4.27127334644
0.000165	17.766	4.22649310895
0.000166	17.706	4.2496545742
0.000167	17.638	4.23355122799
0.000168	17.572	4.26999016392
0.000169	17.498	4.23202032131
0.00017	17.46	4.2138343584
0.000171	17.438	4.29676110576
0.000172	17.368	4.27698211359
0.000173	17.346	4.31859745751
0.000174	17.274	4.29312520199
0.000175	17.3	4.28462367076
0.000176	17.24	4.25375128563
0.000177	17.184	4.18690147961
0.000178	17.164	4.12954041026
0.000179	17.078	4.13472078864
0.00018	17.08	4.12475453815
0.000181	17.042	4.08610278872
0.000182	16.996	4.03880972565
0.000183	16.954	4.05609220802
0.000184	16.93	4.0685501103
0.000185	16.87	4.07198968565
0.000186	16.846	4.09319972638
0.000187	16.788	4.06485620902
0.000188	16.71	4.05880524293
0.000189	16.69	4.01471045033
0.00019	16.664	4.01286730406
0.000191	16.68	4.02164145592
0.000192	16.62	4.04321654132
0.000193	16.58	4.03380713471
0.000194	16.53	4.04785128185
0.000195	16.504	4.02218647007
0.000196	16.446	4.04760225319
0.000197	16.414	4.00482259282
0.000198	16.376	4.0247514209
0.000199	16.366	4.03237448658
0.0002	16.32	4.00918944426
0.000201	16.266	4.02830535089
0.000202	16.234	4.01188783492
0.000203	16.166	4.01378175789
0.000204	16.176	4.02455264595
0.000205	16.126	3.96965036244
0.000206	16.092	3.93542068908
0.000207	16.036	3.94901304125
0.000208	16.002	3.980702953
0.000209	15.988	4.01644818216
0.00021	15.888	4.00542831667
0.000211	15.898	4.05013530638
0.000212	15.832	4.0501575278
0.000213	15.806	4.06796804314
0.000214	15.78	4.08553546062
0.000215	15.746	4.06564681201
0.000216	15.73	4.09745042679
0.000217	15.684	4.07432742916
0.000218	15.692	4.07248523631
0.000219	15.66	4.08367481565
0.00022	15.632	4.11346277484
0.000221	15.586	4.10592303873
0.000222	15.57	4.11984222999
0.000223	15.472	4.09648825215
0.000224	15.478	4.06023595373
0.000225	15.438	4.02171058133
0.000226	15.396	3.9878796371
0.000227	15.35	3.94303182843
0.000228	15.31	3.90920708073
0.000229	15.22	3.92627049501
0.00023	15.236	3.95579372566
0.000231	15.152	3.96546289858
0.000232	15.124	3.96845360311
0.000233	15.108	3.95326902702
0.000234	15.098	3.92535297776
0.000235	15.07	3.93714363467
0.000236	15.038	3.89057270848
0.000237	14.982	3.83896809052
0.000238	14.946	3.85578578243
0.000239	14.9	3.83431871393
0.00024	14.872	3.83087666207
0.000241	14.804	3.85195846291
0.000242	14.752	3.87640245589
0.000243	14.7	3.85097390279
0.000244	14.656	3.85404514763
0.000245	14.604	3.84697075632
0.000246	14.496	3.82073082014
0.000247	14.428	3.79694824826
0.000248	14.4	3.79262442116
0.000249	14.36	3.79188607424
0.00025	14.292	3.755360968
0.000251	14.254	3.77537865651
0.000252	14.228	3.7984228306
0.000253	14.134	3.76032498596
0.000254	14.054	3.74367252841
0.000255	14.0	3.73684358784
0.000256	13.988	3.71050616493
0.000257	13.958	3.72293378937
0.000258	13.912	3.75609584542
0.000259	13.908	3.79414496297
0.00026	13.884	3.81870972974
0.000261	13.832	3.79628449935
0.000262	13.774	3.77874635296
0.000263	13.762	3.78435674851
0.000264	13.764	3.77098183501
0.000265	13.768	3.75794837644
0.000266	13.736	3.73822203728
0.000267	13.64	3.68868540269
0.000268	13.608	3.67400816548
0.000269	13.578	3.66277435832
0.00027	13.55	3.6550649789
0.000271	13.526	3.67550323085
0.000272	13.494	3.65649613701
0.000273	13.466	3.6266849877
0.000274	13.448	3.65284765628
0.000275	13.458	3.66881942864
0.000276	13.418	3.6451716009
0.000277	13.374	3.63897293202
0.000278	13.29	3.60858698108
0.000279	13.264	3.64668397315
0.00028	13.196	3.6399978022
0.000281	13.142	3.64881295766
0.000282	13.09	3.65648738546
0.000283	13.064	3.6501923237
0.000284	13.014	3.62516261704
0.000285	12.966	3.68467691935
0.000286	12.928	3.70659088652
0.000287	12.91	3.65703431759
0.000288	12.904	3.62915747798
0.000289	12.878	3.64185612017
0.00029	12.874	3.64611080468
0.000291	12.86	3.66284042786
0.000292	12.826	3.62045908691
0.000293	12.79	3.6124645327
0.000294	12.754	3.60187229091
0.000295	12.692	3.60848112092
0.000296	12.66	3.59226947764
0.000297	12.592	3.50107640591
0.000298	12.606	3.52629607379
0.000299	12.598	3.50205596757
0.0003	12.572	3.50554075714
0.000301	12.532	3.518661109
0.000302	12.508	3.50798175594
0.000303	12.496	3.50684815753
0.000304	12.442	3.51548517277
0.000305	12.394	3.55397861558
0.000306	12.396	3.52408626455
0.000307	12.324	3.49499985694
0.000308	12.284	3.45533558428
0.000309	12.254	3.41254802164
0.00031	12.218	3.37557047031
0.000311	12.166	3.34341801156
0.000312	12.142	3.33554133538
0.000313	12.102	3.37158657015
0.000314	12.07	3.39486376752
0.000315	12.004	3.39705519531
0.000316	11.942	3.41330279934
0.000317	11.954	3.4205093188
0.000318	11.952	3.40260135778
0.000319	11.946	3.37328978892
0.00032	11.884	3.3368464154
0.000321	11.902	3.36220106478
0.000322	11.86	3.37763230681
0.000323	11.868	3.40742952972
0.000324	11.838	3.38227083481
0.000325	11.814	3.40285233297
0.000326	11.76	3.45230357877
0.000327	11.714	3.45430224503
0.000328	11.722	3.47170217617
0.000329	11.698	3.44482162093
0.00033	11.67	3.43527291492
0.000331	11.6	3.43103482932
0.000332	11.57	3.43585506097
0.000333	11.516	3.45684017565
0.000334	11.464	3.44857999762
0.000335	11.442	3.46909728892
0.000336	11.428	3.45439082908
0.000337	11.37	3.45385292101
0.000338	11.318	3.42299225824
0.000339	11.25	3.41460100158
0.00034	11.222	3.39480721102
0.000341	11.186	3.41400117165
0.000342	11.17	3.44921730252
0.000343	11.18	3.45015941661
0.000344	11.168	3.47789821588
0.000345	11.142	3.45685348258
0.000346	11.152	3.45960922649
0.000347	11.118	3.44848894445
0.000348	11.084	3.4171543717
0.000349	11.056	3.41948300186
0.00035	11.022	3.44753767202
0.000351	10.958	3.42932004922
0.000352	10.932	3.46978039651
0.000353	10.888	3.48532007139
0.000354	10.844	3.49280174072
0.000355	10.832	3.47789821588
0.000356	10.832	3.48306991029
0.000357	10.79	3.47590276044
0.000358	10.774	3.45527480817
0.000359	10.746	3.45043243667
0.00036	10.702	3.41543496498
0.000361	10.648	3.40119037985
0.000362	10.584	3.39395698264
0.000363	10.578	3.3406460453
0.000364	10.494	3.32895839565
0.000365	10.478	3.32949185312
0.000366	10.452	3.34360523986
0.000367	10.404	3.36225876458
0.000368	10.356	3.39488792157
0.000369	10.294	3.39228005919
0.00037	10.34	3.40711021248
0.000371	10.316	3.39648995288
0.000372	10.27	3.37358859377
0.000373	10.25	3.36385195869
0.000374	10.238	3.34146015987
0.000375	10.182	3.32217940515
0.000376	10.166	3.3218133602
0.000377	10.14	3.32511653931
0.000378	10.112	3.3393795831
0.000379	10.096	3.33688237731
0.00038	10.05	3.34895506091
0.000381	10.03	3.32702569873
0.000382	9.986	3.34511644042
0.000383	9.968	3.36079990478
0.000384	9.942	3.37144420093
0.000385	9.914	3.37677420033
0.000386	9.88	3.36297487353
0.000387	9.88	3.34986566895
0.000388	9.866	3.34485336001
0.000389	9.814	3.34834347103
0.00039	9.792	3.33477675415
0.000391	9.786	3.29972786757
0.000392	9.758	3.27588705544
0.000393	9.71	3.29148902474
0.000394	9.672	3.23919990121
0.000395	9.644	3.20082239432
0.000396	9.618	3.21622076357
0.000397	9.592	3.20835409517
0.000398	9.59	3.18965515377
0.000399	9.524	3.16692658582
0.0004	9.512	3.17834170598
0.000401	9.494	3.14610298624
0.000402	9.44	3.18220049651
0.000403	9.416	3.1488004065
0.000404	9.39	3.15053963632
0.000405	9.406	3.16056387374
0.000406	9.38	3.17924519344
0.000407	9.364	3.15460045014
0.000408	9.346	3.14869560294
0.000409	9.312	3.15509999842
0.00041	9.304	3.14190770074
0.000411	9.276	3.13876153921
0.000412	9.244	3.12865210594
0.000413	9.22	3.09509289037
0.000414	9.184	3.10002322572
0.000415	9.138	3.11559881885
0.000416	9.14	3.11967947071
0.000417	9.126	3.10066508994
0.000418	9.112	3.08860097779
0.000419	9.078	3.06918816627
0.00042	9.082	3.06125399142
0.000421	9.066	3.05248161338
0.000422	9.042	3.04043352172
0.000423	9.028	3.03302093629
0.000424	8.98	3.05869253113
0.000425	8.972	3.04486715638
0.000426	8.94	3.06861532291
0.000427	8.942	3.07158525846
0.000428	8.938	3.10518212026
0.000429	8.874	3.07995519448
0.00043	8.85	3.09443048072
0.000431	8.834	3.10071669135
0.000432	8.81	3.09093836885
0.000433	8.822	3.08517681827
0.000434	8.794	3.11248518069
0.000435	8.798	3.10116042797
0.000436	8.782	3.08260863556
0.000437	8.732	3.05093034991
0.000438	8.69	3.05579776818
0.000439	8.68	3.05771156259
0.00044	8.684	3.07117957795
0.000441	8.68	3.05836557658
0.000442	8.648	3.05942739741
0.000443	8.602	3.06130625714
0.000444	8.572	3.07584394923
0.000445	8.552	3.04685017682
0.000446	8.486	3.06362595628
0.000447	8.434	3.01556694504
0.000448	8.428	3.02337824296
0.000449	8.414	3.03819090908
0.00045	8.354	3.0312842163
0.000451	8.33	3.01348635305
0.000452	8.29	2.99564684167
0.000453	8.278	2.99478146114
0.000454	8.246	3.04261137841
0.000455	8.224	3.05840219723
0.000456	8.226	3.02372683951
0.000457	8.194	3.03386947643
0.000458	8.156	2.9966087499
0.000459	8.126	2.98096024797
0.00046	8.094	2.95316169554
0.000461	8.052	2.92460185324
0.000462	8.016	2.93116768541
0.000463	8.006	2.92061021021
0.000464	7.996	2.92369355439
0.000465	7.992	2.92983549026
0.000466	7.956	2.94992610077
0.000467	7.932	2.92905718619
0.000468	7.912	2.89624860811
0.000469	7.946	2.93105510013
0.00047	7.914	2.93097321721
0.000471	7.882	2.92302514529
0.000472	7.888	2.93043614501
0.000473	7.828	2.91794722365
0.000474	7.806	2.929908531
0.000475	7.8	2.91616186108
0.000476	7.774	2.92488016849
0.000477	7.764	2.91415579542
0.000478	7.75	2.88504765992
0.000479	7.742	2.8822623059
0.00048	7.768	2.88065548096
0.000481	7.772	2.86775452227
0.000482	7.724	2.88648990991
0.000483	7.698	2.89461500031
0.000484	7.654	2.87093782587
0.000485	7.658	2.87141707176
0.000486	7.64	2.87652568214
0.000487	7.626	2.85834287656
0.000488	7.604	2.86760945737
0.000489	7.574	2.87341678146
0.00049	7.574	2.8671456189
0.000491	7.59	2.85340147894
0.000492	7.58	2.83259598249
0.000493	7.552	2.83677563441
0.000494	7.522	2.80169877039
0.000495	7.488	2.77378009222
0.000496	7.446	2.76244167359
0.000497	7.438	2.7601007228
0.000498	7.432	2.76430389067
0.000499	7.412	2.78392815999
0.0005	7.37	2.79805289442
0.000501	7.358	2.75133349487
0.000502	7.336	2.73406364227
0.000503	7.328	2.71227137285
0.000504	7.298	2.70207253789
0.000505	7.288	2.71754595177
0.000506	7.252	2.70490221635
0.000507	7.216	2.7168628968
0.000508	7.224	2.71179350246
0.000509	7.216	2.73739730401
0.00051	7.196	2.72132026781
0.000511	7.178	2.74559938811
0.000512	7.146	2.71747750681
0.000513	7.152	2.72926656815
0.000514	7.1	2.70961251842
0.000515	7.086	2.74565183518
0.000516	7.074	2.75254863717
0.000517	7.032	2.71495414326
0.000518	7.042	2.70781018537
0.000519	7.018	2.70438089033
0.00052	7.008	2.68028655184
0.000521	6.984	2.6675351919
0.000522	6.972	2.67267955431
0.000523	6.93	2.66628955667
0.000524	6.89	2.63854126365
0.000525	6.87	2.62623304373
0.000526	6.844	2.62367376021
0.000527	6.854	2.6078121098
0.000528	6.852	2.58806800529
0.000529	6.834	2.57806982062
0.00053	6.81	2.57563584383
0.000531	6.782	2.5546968509
0.000532	6.746	2.54587588071
0.000533	6.732	2.54326089892
0.000534	6.7	2.54833278831
0.000535	6.666	2.54527876666
0.000536	6.636	2.56037184799
0.000537	6.626	2.55462795726
0.000538	6.584	2.53908329915
0.000539	6.578	2.52822388249
0.00054	6.574	2.54175608586
0.000541	6.574	2.54254282166
0.000542	6.55	2.52576721018
0.000543	6.534	2.50855416525
0.000544	6.524	2.51901250493
0.000545	6.524	2.54664956364
0.000546	6.508	2.56786604012
0.000547	6.454	2.53532719782
0.000548	6.444	2.55163947297
0.000549	6.438	2.55932725535
0.00055	6.458	2.55504129125
0.000551	6.442	2.53586987048
0.000552	6.432	2.5300940694
0.000553	6.436	2.51433967475
0.000554	6.404	2.49815612002
0.000555	6.372	2.5309318442
0.000556	6.368	2.55354185397
0.000557	6.338	2.54160500472
0.000558	6.348	2.51930466597
0.000559	6.316	2.53616718692
0.00056	6.286	2.52353006719
0.000561	6.25	2.50189927855
0.000562	6.24	2.4856387509
0.000563	6.202	2.47167878172
0.000564	6.186	2.47535936785
0.000565	6.174	2.44943340387
0.000566	6.162	2.45840517409
0.000567	6.15	2.44693686065
0.000568	6.11	2.44006147464
0.000569	6.068	2.4032011984
0.00057	6.058	2.41715452547
0.000571	6.06	2.40341423812
0.000572	6.056	2.42834593911
0.000573	6.02	2.4198347051
0.000574	6.002	2.3895597921
0.000575	5.942	2.39721421654
0.000576	5.928	2.38638136097
0.000577	5.924	2.37701998309
0.000578	5.924	2.40296150614
0.000579	5.92	2.40948127198
0.00058	5.914	2.39219648022
0.000581	5.912	2.3942130231
0.000582	5.914	2.38633694184
0.000583	5.89	2.3761102668
0.000584	5.848	2.3716863199
0.000585	5.838	2.40078237248
0.000586	5.798	2.39524445517
0.000587	5.768	2.39461395636
0.000588	5.736	2.40796677718
0.000589	5.722	2.40597506221
0.00059	5.734	2.40566913768
0.000591	5.712	2.42591343621
0.000592	5.732	2.42985102424
0.000593	5.706	2.43958275121
0.000594	5.708	2.44514539445
0.000595	5.714	2.45034773043
0.000596	5.686	2.45833358192
0.000597	5.668	2.44249380757
0.000598	5.65	2.4526516263
0.000599	5.628	2.4440981977
0.0006	5.616	2.42333324163
0.000601	5.59	2.39372095283
0.000602	5.576	2.40337762326
0.000603	5.572	2.39098640732
0.000604	5.548	2.38572756198
0.000605	5.524	2.38105522825
0.000606	5.484	2.39535884577
0.000607	5.468	2.39101986608
0.000608	5.444	2.3914146441
0.000609	5.448	2.38312735707
0.00061	5.454	2.36894153579
0.000611	5.426	2.32991931191
0.000612	5.392	2.32429258055
0.000613	5.364	2.3365581525
0.000614	5.346	2.35080496852
0.000615	5.334	2.36610312539
0.000616	5.324	2.36453462652
0.000617	5.306	2.38251211959
0.000618	5.278	2.37164837191
0.000619	5.28	2.38528824254
0.00062	5.274	2.37548395069
0.000621	5.232	2.36181625026
0.000622	5.22	2.32800343642
0.000623	5.196	2.33014677649
0.000624	5.192	2.33047977893
0.000625	5.17	2.31540493219
0.000626	5.162	2.31425063465
0.000627	5.154	2.32686140541
0.000628	5.14	2.32817525114
0.000629	5.132	2.33721543722
0.00063	5.116	2.3087970894
0.000631	5.102	2.33143646707
0.000632	5.1	2.33794781807
0.000633	5.092	2.30727891682
0.000634	5.084	2.2945465783
0.000635	5.074	2.30228668936
0.000636	5.06	2.30225975945
0.000637	5.07	2.31626855092
0.000638	5.05	2.30900411433
0.000639	5.034	2.31016103335
0.00064	5.04	2.29660619175
0.000641	5.01	2.28427231301
0.000642	4.974	2.26126601708
0.000643	4.944	2.25141377805
0.000644	4.902	2.21006696731
0.000645	4.894	2.22682823765
0.000646	4.902	2.24775354521
0.000647	4.91	2.25164384395
0.000648	4.914	2.24824464861
0.000649	4.916	2.24520466773
0.00065	4.888	2.24398217462
0.000651	4.868	2.21778628366
0.000652	4.838	2.21624818105
0.000653	4.81	2.17942653008
0.000654	4.802	2.19881695464
0.000655	4.794	2.1971718185
0.000656	4.776	2.18490823606
0.000657	4.762	2.16918325644
0.000658	4.762	2.15994351778
0.000659	4.772	2.1624097669
0.00066	4.772	2.16425876457
0.000661	4.768	2.14992464984
0.000662	4.772	2.15592578722
0.000663	4.776	2.16467641924
0.000664	4.754	2.15812047856
0.000665	4.76	2.15555097365
0.000666	4.754	2.16367372771
0.000667	4.752	2.15557324162
0.000668	4.716	2.16964144503
0.000669	4.708	2.16026294696
0.00067	4.706	2.14745523818
0.000671	4.69	2.15450690414
0.000672	4.668	2.12173890948
0.000673	4.654	2.14808845255
0.000674	4.658	2.15058968657
0.000675	4.634	2.15593228094
0.000676	4.618	2.14664296053
0.000677	4.598	2.13925127089
0.000678	4.598	2.13925127089
0.000679	4.584	2.1342314776
0.00068	4.558	2.12099882131
0.000681	4.536	2.11487682856
0.000682	4.528	2.12160693815
0.000683	4.494	2.11233614749
0.000684	4.488	2.10091789464
0.000685	4.48	2.1103554203
0.000686	4.44	2.12
0.000687	4.428	2.10352466113
0.000688	4.426	2.09297013834
0.000689	4.434	2.0788564164
0.00069	4.428	2.07287626259
0.000691	4.416	2.07531780699
0.000692	4.414	2.09823830868
0.000693	4.406	2.14316681572
0.000694	4.392	2.13783441828
0.000695	4.364	2.12497152922
0.000696	4.352	2.12416948476
0.000697	4.35	2.12025941809
0.000698	4.344	2.11604914877
0.000699	4.352	2.1081024643
0.0007	4.344	2.08558481007
0.000701	4.326	2.06681494092
0.000702	4.332	2.09804099102
0.000703	4.31	2.08755838242
0.000704	4.308	2.1083491172
0.000705	4.292	2.08871635221
0.000706	4.27	2.06618005024
0.000707	4.258	2.06674526732
0.000708	4.232	2.08570755381
0.000709	4.226	2.07048883117
0.00071	4.22	2.03558345444
0.000711	4.212	2.05208576819
0.000712	4.2	2.0591260282
0.000713	4.182	2.06030968546
0.000714	4.164	2.03595284818
0.000715	4.126	2.03227065127
0.000716	4.098	2.01206262328
0.000717	4.082	1.9988186511
0.000718	4.064	1.98793963691
0.000719	4.06	1.98907013451
0.00072	4.042	1.98500277078
0.000721	4.032	1.98669977601
0.000722	4.012	2.00296180692
0.000723	4.01	2.00845711928
0.000724	3.998	2.01047158647
0.000725	4.006	2.02236594117
0.000726	4.0	2.0
0.000727	3.994	1.99949093521
0.000728	3.98	1.98886902535
0.000729	3.966	1.98918174132
0.00073	3.968	1.97255570264
0.000731	3.96	1.97848426832
0.000732	3.944	1.9750605054
0.000733	3.928	1.96540479291
0.000734	3.924	1.96728848927
0.000735	3.902	1.95662873331
0.000736	3.902	1.94946043817
0.000737	3.882	1.94937836245
0.000738	3.868	1.95411770372
0.000739	3.876	1.96688179614
0.00074	3.86	1.95662975547
0.000741	3.864	1.94769196743
0.000742	3.858	1.9436656091
0.000743	3.836	1.93832505014
0.000744	3.83	1.93832401832
0.000745	3.816	1.94580163429
0.000746	3.806	1.92259304066
0.000747	3.82	1.93069935516
0.000748	3.808	1.91914981177
0.000749	3.794	1.91195292829
0.00075	3.794	1.91717604825
0.000751	3.792	1.91121322725
0.000752	3.79	1.92091124209
0.000753	3.778	1.91120799496
0.000754	3.764	1.90481075175
0.000755	3.756	1.90380251077
0.000756	3.756	1.92573726141
0.000757	3.754	1.92807779926
0.000758	3.724	1.91724385512
0.000759	3.702	1.92280940293
0.00076	3.69	1.9219521326
0.000761	3.684	1.92357583682
0.000762	3.66	1.93711125132
0.000763	3.638	1.94909107022
0.000764	3.63	1.96293148123
0.000765	3.634	1.98495440754
0.000766	3.636	1.97674075184
0.000767	3.65	1.97065978799
0.000768	3.624	1.96230069052
0.000769	3.6	1.95959179423
0.00077	3.566	1.94155710707
0.000771	3.562	1.94785933784
0.000772	3.538	1.91534748806
0.000773	3.548	1.92449889582
0.000774	3.512	1.91359765886
0.000775	3.502	1.91258882147
0.000776	3.492	1.90523909261
0.000777	3.478	1.88825739771
0.000778	3.488	1.89785563202
0.000779	3.478	1.89248936589
0.00078	3.474	1.8829030777
0.000781	3.456	1.8868131863
0.000782	3.416	1.86840680795
0.000783	3.412	1.85748647371
0.000784	3.422	1.87080624331
0.000785	3.42	1.86214929584
0.000786	3.412	1.86178838755
0.000787	3.416	1.86519275143
0.000788	3.388	1.85295871514
0.000789	3.392	1.85966018401
0.00079	3.384	1.85810225768
0.000791	3.38	1.87499333332
0.000792	3.382	1.88257164538
0.000793	3.386	1.87643385175
0.000794	3.386	1.8881218181
0.000795	3.358	1.8809136078
0.000796	3.346	1.85210258895
0.000797	3.354	1.86565913285
0.000798	3.316	1.85799461786
0.000799	3.282	1.85431281072
0.0008	3.27	1.8625520127
0.000801	3.266	1.86205370492
0.000802	3.272	1.87136741449
0.000803	3.246	1.90301970563
0.000804	3.236	1.91110020669
0.000805	3.224	1.90310903524
0.000806	3.196	1.87018287876
0.000807	3.198	1.8683672016
0.000808	3.21	1.86705650691
0.000809	3.208	1.86460076156
0.00081	3.208	1.85168463838
0.000811	3.208	1.84519267287
0.000812	3.208	1.84410845668
0.000813	3.2	1.850405361
0.000814	3.216	1.85292849295
0.000815	3.174	1.85464929299
0.000816	3.154	1.84561209359
0.000817	3.142	1.82806892649
0.000818	3.138	1.81630283819
0.000819	3.112	1.8241315742
0.00082	3.09	1.81049716929
0.000821	3.078	1.79441243866
0.000822	3.086	1.82389802347
0.000823	3.086	1.81069158058
0.000824	3.08	1.81151869988
0.000825	3.062	1.80170918852
0.000826	3.06	1.8122913673
0.000827	3.062	1.82158063231
0.000828	3.05	1.79874956567
0.000829	3.046	1.79663129217
0.00083	3.04	1.78280677585
0.000831	3.032	1.77171555279
0.000832	3.03	1.80585159966
0.000833	3.028	1.83172487017
0.000834	3.034	1.84630550018
0.000835	3.024	1.84375269491
0.000836	3.006	1.8574078712
0.000837	3.014	1.84005543395
0.000838	3.008	1.82206915346
0.000839	3.006	1.80830417795
0.00084	3.006	1.80830417795
0.000841	3.004	1.81548450833
0.000842	2.982	1.80379488856
0.000843	2.982	1.78372531518
0.000844	2.964	1.77163878937
0.000845	2.932	1.77295685227
0.000846	2.928	1.77955500055
0.000847	2.928	1.77843076896
0.000848	2.916	1.78352011483
0.000849	2.91	1.7860291151
0.00085	2.894	1.75578016847
0.000851	2.888	1.76166285083
0.000852	2.886	1.75527889522
0.000853	2.866	1.75728313029
0.000854	2.854	1.73340243452
0.000855	2.832	1.729675114
0.000856	2.828	1.72116704593
0.000857	2.826	1.71456233482
0.000858	2.818	1.71489824771
0.000859	2.822	1.73848094611
0.00086	2.816	1.71643351167
0.000861	2.814	1.69923629905
0.000862	2.816	1.67754105762
0.000863	2.81	1.68934898704
0.000864	2.804	1.70575027481
0.000865	2.784	1.69509409768
0.000866	2.77	1.70678059516
0.000867	2.772	1.7088054307
0.000868	2.752	1.69189124946
0.000869	2.752	1.68121860565
0.00087	2.752	1.68121860565
0.000871	2.738	1.67611336132
0.000872	2.728	1.68226513963
0.000873	2.712	1.68197978585
0.000874	2.71	1.67866018002
0.000875	2.688	1.66332678689
0.000876	2.688	1.68245534859
0.000877	2.692	1.67485402349
0.000878	2.68	1.69280831756
0.000879	2.67	1.69266062753
0.00088	2.652	1.67657269452
0.000881	2.652	1.67299013745
0.000882	2.638	1.67420309401
0.000883	2.64	1.66685332288
0.000884	2.636	1.6671844529
0.000885	2.594	1.67127615911
0.000886	2.57	1.68080337934
0.000887	2.57	1.68199286562
0.000888	2.572	1.67356386194
0.000889	2.564	1.66910275298
0.00089	2.558	1.65125285768
0.000891	2.55	1.63447239194
0.000892	2.532	1.63858963746
0.000893	2.504	1.62664808733
0.000894	2.524	1.627705133
0.000895	2.488	1.64129704807
0.000896	2.486	1.64249931507
0.000897	2.464	1.63850663715
0.000898	2.46	1.62123409784
0.000899	2.454	1.61613242032
0.0009	2.44	1.61319558641
0.000901	2.452	1.61978270148
0.000902	2.462	1.60516541204
0.000903	2.45	1.63324829711
0.000904	2.466	1.6275269583
0.000905	2.458	1.62611069734
0.000906	2.438	1.63038523055
0.000907	2.44	1.63780340701
0.000908	2.452	1.64185748468
0.000909	2.45	1.62588437473
0.00091	2.454	1.63214092529
0.000911	2.438	1.62424013003
0.000912	2.442	1.62192354937
0.000913	2.442	1.62438788471
0.000914	2.42	1.61480648995
0.000915	2.404	1.61021240835
0.000916	2.388	1.60419948884
0.000917	2.372	1.59173364606
0.000918	2.372	1.58038476328
0.000919	2.342	1.59280758411
0.00092	2.332	1.56645331881
0.000921	2.336	1.56304318558
0.000922	2.334	1.5755773545
0.000923	2.33	1.56751395528
0.000924	2.332	1.57409529572
0.000925	2.34	1.57492856981
0.000926	2.336	1.58085546461
0.000927	2.34	1.59009433682
0.000928	2.328	1.58884108708
0.000929	2.332	1.59805381637
0.00093	2.328	1.59009936796
0.000931	2.328	1.59762824211
0.000932	2.314	1.59981373916
0.000933	2.316	1.60004499937
0.000934	2.32	1.61294761229
0.000935	2.316	1.62115514372
0.000936	2.314	1.61102576019
0.000937	2.298	1.60287117386
0.000938	2.306	1.61132367946
0.000939	2.312	1.60332654191
0.00094	2.284	1.60852230323
0.000941	2.278	1.59019369889
0.000942	2.268	1.59128124478
0.000943	2.264	1.58817631263
0.000944	2.26	1.56729065588
0.000945	2.258	1.54383807441
0.000946	2.238	1.52753265104
0.000947	2.236	1.53241769763
0.000948	2.226	1.52804581083
0.000949	2.22	1.52695775973
0.00095	2.21	1.53032676249
0.000951	2.21	1.52115088009
0.000952	2.2	1.51525575399
0.000953	2.184	1.51596306024
0.000954	2.172	1.50811670636
0.000955	2.174	1.49121561151
0.000956	2.162	1.47910648704
0.000957	2.15	1.47224318643
0.000958	2.142	1.46623190526
0.000959	2.15	1.47224318643
0.00096	2.15	1.46270297737
0.000961	2.146	1.46447396699
0.000962	2.136	1.47292362327
0.000963	2.134	1.4642554422
0.000964	2.116	1.44448745235
0.000965	2.102	1.42393679635
0.000966	2.11	1.41347090525
0.000967	2.1	1.41350627873
0.000968	2.09	1.40779970166
0.000969	2.088	1.41712949302
0.00097	2.096	1.41661003808
0.000971	2.09	1.43174718439
0.000972	2.078	1.43384657478
0.000973	2.078	1.44080394225
0.000974	2.09	1.4401041629
0.000975	2.092	1.43650130526
0.000976	2.088	1.43675189229
0.000977	2.094	1.43009230471
0.000978	2.088	1.42697442163
0.000979	2.09	1.42614865985
0.00098	2.088	1.43256971907
0.000981	2.084	1.4369913013
0.000982	2.09	1.43593175325
0.000983	2.092	1.44897757056
0.000984	2.082	1.44888784935
0.000985	2.072	1.44596542144
0.000986	2.078	1.45186638504
0.000987	2.078	1.45324326938
0.000988	2.062	1.44711989828
0.000989	2.064	1.44772373055
0.00099	2.056	1.4439058141
0.000991	2.052	1.44958476813
0.000992	2.018	1.44002638865
0.000993	1.998	1.42337486278
0.000994	1.986	1.41485122893
0.000995	1.964	1.37211661312
0.000996	1.98	1.38260623462
0.000997	1.958	1.3697576428
0.000998	1.948	1.37306081439
0.000999	1.942	1.3851483675
0.001	1.928	1.39528348374
0.001001	1.936	1.38416184025
0.001002	1.936	1.38416184025
0.001003	1.924	1.37630810504
0.001004	1.924	1.36316690101
0.001005	1.942	1.36478423203
0.001006	1.93	1.35687140142
0.001007	1.928	1.37215742537
0.001008	1.938	1.37918671687
0.001009	1.938	1.37628340105
0.00101	1.938	1.36753647118
0.001011	1.944	1.38450857708
0.001012	1.942	1.38225757368
0.001013	1.938	1.3704583175
0.001014	1.916	1.35386262228
0.001015	1.908	1.35038364919
0.001016	1.908	1.34890177552
0.001017	1.9	1.34684817259
0.001018	1.904	1.34565374447
0.001019	1.89	1.32736581243
0.00102	1.89	1.33337916588
0.001021	1.894	1.33370311539
0.001022	1.874	1.32895598121
0.001023	1.876	1.34187331742
0.001024	1.864	1.33921768208
0.001025	1.87	1.34799851632
0.001026	1.86	1.34922199804
0.001027	1.846	1.32751045194
0.001028	1.832	1.33258245523
0.001029	1.818	1.33449466091
0.00103	1.804	1.33175973809
0.001031	1.786	1.332743036
0.001032	1.778	1.32691974136
0.001033	1.784	1.32866248536
0.001034	1.78	1.33551488198
0.001035	1.778	1.32691974136
0.001036	1.768	1.32445309468
0.001037	1.744	1.32757824628
0.001038	1.738	1.34214604272
0.001039	1.714	1.33424285645
0.00104	1.708	1.33519137205
0.001041	1.714	1.34618126565
0.001042	1.73	1.35096261976
0.001043	1.728	1.34536835105
0.001044	1.73	1.35244223537
0.001045	1.738	1.3510573637
0.001046	1.732	1.35947636978
0.001047	1.728	1.3409011895
0.001048	1.73	1.34354009989
0.001049	1.72	1.34223693885
0.00105	1.724	1.34604011827
0.001051	1.72	1.34521373766
0.001052	1.716	1.34139628746
0.001053	1.702	1.34059539012
0.001054	1.702	1.32559269763
0.001055	1.696	1.32347421584
0.001056	1.686	1.31582825627
0.001057	1.678	1.32601508287
0.001058	1.672	1.31164629379
0.001059	1.688	1.30792048688
0.00106	1.672	1.30553284141
0.001061	1.676	1.29577158481
0.001062	1.672	1.29476484351
0.001063	1.67	1.29193653095
0.001064	1.658	1.28570447615
0.001065	1.664	1.2880621103
0.001066	1.65	1.28821582043
0.001067	1.636	1.25837355344
0.001068	1.63	1.27007873772
0.001069	1.62	1.26633328946
0.00107	1.602	1.25681979615
0.001071	1.606	1.27073364636
0.001072	1.608	1.26741311339
0.001073	1.61	1.26249752475
0.001074	1.588	1.24830124569
0.001075	1.588	1.26105352781
0.001076	1.592	1.26867489926
0.001077	1.586	1.25801589815
0.001078	1.588	1.25309855957
0.001079	1.588	1.26580251224
0.00108	1.576	1.25547759837
0.001081	1.568	1.25434285584
0.001082	1.58	1.25841169734
0.001083	1.552	1.26146581404
0.001084	1.536	1.25247914154
0.001085	1.508	1.25615922558
0.001086	1.5	1.24016127983
0.001087	1.506	1.24978558161
0.001088	1.514	1.25291819366
0.001089	1.522	1.2607600882
0.00109	1.502	1.23531210631
0.001091	1.496	1.23692522005
0.001092	1.504	1.26727424025
0.001093	1.504	1.25458519041
0.001094	1.484	1.25289424933
0.001095	1.462	1.2476201345
0.001096	1.46	1.2475576139
0.001097	1.466	1.23969512381
0.001098	1.468	1.24939025128
0.001099	1.458	1.25069420723
0.0011	1.452	1.24727543069
0.001101	1.458	1.25866437147
0.001102	1.474	1.25432212768
0.001103	1.478	1.2528032567
0.001104	1.476	1.25754681821
0.001105	1.464	1.25885026909
0.001106	1.464	1.25885026909
0.001107	1.46	1.25713961039
0.001108	1.45	1.23915293649
0.001109	1.454	1.25374798106
0.00111	1.448	1.25031835946
0.001111	1.442	1.25325017455
0.001112	1.438	1.25942685377
0.001113	1.434	1.25125696801
0.001114	1.428	1.24612037942
0.001115	1.424	1.24588281953
0.001116	1.414	1.23717581612
0.001117	1.418	1.23096547474
0.001118	1.42	1.24241699924
0.001119	1.414	1.23555817346
0.00112	1.41	1.23527324912
0.001121	1.402	1.22979510489
0.001122	1.402	1.22979510489
0.001123	1.39	1.21897497923
0.001124	1.398	1.22621205344
0.001125	1.398	1.23434030964
0.001126	1.396	1.23741019876
0.001127	1.376	1.22581564682
0.001128	1.376	1.22418299286
0.001129	1.364	1.2245423635
0.00113	1.364	1.21634863423
0.001131	1.376	1.21927191389
0.001132	1.368	1.21514443586
0.001133	1.38	1.21967208708
0.001134	1.378	1.21124563983
0.001135	1.376	1.19273802656
0.001136	1.372	1.19399162476
0.001137	1.364	1.19979331553
0.001138	1.36	1.20266371027
0.001139	1.356	1.20882753112
0.00114	1.35	1.21140414396
0.001141	1.34	1.2084701072
0.001142	1.332	1.20240425814
0.001143	1.328	1.19850573632
0.001144	1.34	1.20183193501
0.001145	1.342	1.2070774623
0.001146	1.34	1.20016665509
0.001147	1.332	1.18902312845
0.001148	1.328	1.17491106046
0.001149	1.334	1.18424828478
0.00115	1.326	1.17291261397
0.001151	1.326	1.18478858874
0.001152	1.318	1.1835860763
0.001153	1.308	1.17351437997
0.001154	1.304	1.17795755441
0.001155	1.312	1.18433778965
0.001156	1.306	1.17488893092
0.001157	1.32	1.18558002682
0.001158	1.312	1.16904063231
0.001159	1.304	1.16772599526
0.00116	1.32	1.16172285852
0.001161	1.322	1.16375083244
0.001162	1.31	1.15321290315
0.001163	1.298	1.15464106977
0.001164	1.28	1.13560556533
0.001165	1.276	1.12597690918
0.001166	1.286	1.12969199342
0.001167	1.28	1.12498888883
0.001168	1.276	1.12597690918
0.001169	1.27	1.12476664246
0.00117	1.258	1.12224596235
0.001171	1.256	1.13950164546
0.001172	1.256	1.14125544906
0.001173	1.24	1.12356575242
0.001174	1.232	1.11093474156
0.001175	1.228	1.10454334455
0.001176	1.228	1.10091598226
0.001177	1.228	1.0936251643
0.001178	1.23	1.10864782506
0.001179	1.228	1.09909781184
0.00118	1.222	1.09394515402
0.001181	1.228	1.10635256587
0.001182	1.224	1.09810017758
0.001183	1.224	1.10173681068
0.001184	1.216	1.09240285609
0.001185	1.198	1.098542671
0.001186	1.202	1.11408976299
0.001187	1.216	1.11952847217
0.001188	1.21	1.11619890701
0.001189	1.202	1.1086911202
0.00119	1.202	1.10145176926
0.001191	1.192	1.09869741057
0.001192	1.184	1.1000654526
0.001193	1.188	1.10120661095
0.001194	1.178	1.10196007187
0.001195	1.168	1.10080697672
0.001196	1.166	1.09107469955
0.001197	1.174	1.09531913158
0.001198	1.16	1.08921990434
0.001199	1.146	1.07549244535
0.0012	1.134	1.07519486606
0.001201	1.138	1.07468879216
0.001202	1.136	1.08328389631
0.001203	1.132	1.07264905724
0.001204	1.124	1.07546455079
0.001205	1.114	1.062545999
0.001206	1.108	1.05087392203
0.001207	1.096	1.05013522939
0.001208	1.106	1.05012570676
0.001209	1.102	1.0467072179
0.00121	1.098	1.04708929896
0.001211	1.086	1.04048258034
0.001212	1.086	1.05004952264
0.001213	1.08	1.04575331699
0.001214	1.076	1.03837565457
0.001215	1.078	1.04494784559
0.001216	1.072	1.05015046541
0.001217	1.068	1.04660212115
0.001218	1.06	1.04134528376
0.001219	1.054	1.02717281896
0.00122	1.042	1.01795677708
0.001221	1.048	1.0206350964
0.001222	1.044	1.01688937451
0.001223	1.048	1.01473937541
0.001224	1.04	1.00717426496
0.001225	1.038	1.00227541125
0.001226	1.04	0.999199679744
0.001227	1.034	0.992393067287
0.001228	1.032	0.993466657719
0.001229	1.03	0.996544028129
0.00123	1.032	0.995477774739
0.001231	1.038	1.00625841611
0.001232	1.04	0.999199679744
0.001233	1.042	1.01006732449
0.001234	1.04	1.01113797278
0.001235	1.04	1.00717426496
0.001236	1.042	1.01204545352
0.001237	1.04	1.00518654985
0.001238	1.032	1.00148689457
0.001239	1.018	0.992812167532
0.00124	1.018	0.988774999684
0.001241	1.02	0.99579114276
0.001242	1.024	0.997709376522
0.001243	1.028	0.997605132304
0.001244	1.022	0.986669144141
0.001245	1.016	0.985770764428
0.001246	1.02	0.983666610189
0.001247	1.014	0.978674613955
0.001248	1.0	0.977752524926
0.001249	0.986	0.976628895743
0.00125	0.98	0.975499871861
0.001251	0.982	0.966269113653
0.001252	0.972	0.964995336776
0.001253	0.978	0.966186317436
0.001254	0.984	0.975573677382
0.001255	0.98	0.973447481891
0.001256	0.99	0.976678043165
0.001257	0.986	0.976628895743
0.001258	0.986	0.974578883416
0.001259	0.98	0.977547952788
0.00126	0.97	0.976268405716
0.001261	0.968	0.973126918752
0.001262	0.96	0.964572444143
0.001263	0.966	0.963765531652
0.001264	0.968	0.96487097583
0.001265	0.948	0.949366104303
0.001266	0.944	0.963775907564
0.001267	0.938	0.951922265734
0.001268	0.936	0.959116259898
0.001269	0.938	0.945598223349
0.00127	0.936	0.933757998627
0.001271	0.946	0.946088790759
0.001272	0.938	0.949818930112
0.001273	0.936	0.952839965577
0.001274	0.928	0.950166301234
0.001275	0.922	0.94441304523
0.001276	0.928	0.939582886179
0.001277	0.924	0.939267799938
0.001278	0.928	0.939582886179
0.001279	0.92	0.93252345815
0.00128	0.904	0.931012352227
0.001281	0.894	0.918021786234
0.001282	0.884	0.906942115022
0.001283	0.878	0.907257405591
0.001284	0.866	0.907768693005
0.001285	0.866	0.909969230249
0.001286	0.856	0.902919708501
0.001287	0.86	0.901332347139
0.001288	0.874	0.900068886253
0.001289	0.874	0.902288202295
0.00129	0.88	0.917387595294
0.001291	0.882	0.914371915579
0.001292	0.886	0.921414130562
0.001293	0.89	0.915368778144
0.001294	0.892	0.912324503672
0.001295	0.9	0.911043357914
0.001296	0.894	0.902642786489
0.001297	0.892	0.910129661092
0.001298	0.892	0.907929512683
0.001299	0.88	0.895321171424
0.0013	0.868	0.889143408006
0.001301	0.864	0.884027148904
0.001302	0.872	0.880690638079
0.001303	0.876	0.890294333353
0.001304	0.866	0.883200996376
0.001305	0.872	0.896446317411
0.001306	0.884	0.902520913885
0.001307	0.888	0.905238090228
0.001308	0.886	0.906092710488
0.001309	0.874	0.900068886253
0.00131	0.876	0.91467152574
0.001311	0.87	0.912743118298
0.001312	0.87	0.923634126697
0.001313	0.868	0.92659376212
0.001314	0.866	0.927385572456
0.001315	0.858	0.919693427181
0.001316	0.856	0.911736804127
0.001317	0.86	0.903548559846
0.001318	0.854	0.894809476928
0.001319	0.844	0.892
0.00132	0.836	0.874702235049
0.001321	0.824	0.874656504006
0.001322	0.818	0.876855746403
0.001323	0.822	0.87539476809
0.001324	0.816	0.873008591023
0.001325	0.816	0.863796272277
0.001326	0.812	0.86755749089
0.001327	0.804	0.868092161006
0.001328	0.802	0.861856136487
0.001329	0.8	0.862554346114
0.00133	0.8	0.855569985448
0.001331	0.8	0.857904423581
0.001332	0.806	0.86276532151
0.001333	0.804	0.858827107164
0.001334	0.802	0.861856136487
0.001335	0.808	0.868985615531
0.001336	0.806	0.86276532151
0.001337	0.816	0.863796272277
0.001338	0.814	0.855221608707
0.001339	0.816	0.854484640002
0.00134	0.808	0.852722698185
0.001341	0.806	0.846382892077
0.001342	0.796	0.847575365381
0.001343	0.79	0.840178552452
0.001344	0.796	0.85228164359
0.001345	0.794	0.843542530048
0.001346	0.786	0.846288366929
0.001347	0.794	0.845910160714
0.001348	0.79	0.842555636145
0.001349	0.796	0.842842808595
0.00135	0.792	0.837099755107
0.001351	0.786	0.839168636211
0.001352	0.78	0.841189633793
0.001353	0.774	0.836016746244
0.001354	0.774	0.838405629752
0.001355	0.774	0.828808783737
0.001356	0.778	0.827475679401
0.001357	0.776	0.825726346921
0.001358	0.778	0.837087809014
0.001359	0.78	0.83880867902
0.00136	0.774	0.838405629752
0.001361	0.77	0.837317144217
0.001362	0.774	0.838405629752
0.001363	0.768	0.835569267027
0.001364	0.766	0.838596446451
0.001365	0.766	0.838596446451
0.001366	0.764	0.839228216875
0.001367	0.772	0.841436866319
0.001368	0.762	0.844604049244
0.001369	0.76	0.847584804017
0.00137	0.764	0.853407288462
0.001371	0.76	0.854634424769
0.001372	0.756	0.851154510063
0.001373	0.744	0.842890265693
0.001374	0.752	0.84527865228
0.001375	0.746	0.842308731998
0.001376	0.738	0.842232746929
0.001377	0.738	0.84932679223
0.001378	0.748	0.848820357909
0.001379	0.748	0.851173307852
0.00138	0.748	0.848820357909
0.001381	0.746	0.844679820997
0.001382	0.738	0.842232746929
0.001383	0.738	0.844604049244
0.001384	0.728	0.840247582561
0.001385	0.724	0.831759580648
0.001386	0.724	0.834160655989
0.001387	0.726	0.831218382857
0.001388	0.726	0.828808783737
0.001389	0.722	0.825055149672
0.00139	0.734	0.838596446451
0.001391	0.738	0.844604049244
0.001392	0.742	0.845834499178
0.001393	0.746	0.849402142686
0.001394	0.744	0.845259723399
0.001395	0.748	0.8535197713
0.001396	0.748	0.851173307852
0.001397	0.738	0.854023418883
0.001398	0.736	0.856915398391
0.001399	0.73	0.856212590424
0.0014	0.728	0.854409737772
0.001401	0.716	0.850496325683
0.001402	0.704	0.853454158113
0.001403	0.704	0.853454158113
0.001404	0.702	0.849232594758
0.001405	0.7	0.852056336166
0.001406	0.702	0.853929739499
0.001407	0.708	0.847782991101
0.001408	0.72	0.856504524215
0.001409	0.724	0.860130222699
0.00141	0.724	0.860130222699
0.001411	0.718	0.845266821779
0.001412	0.706	0.838787219741
0.001413	0.706	0.829194790143
0.001414	0.702	0.832583929703
0.001415	0.702	0.832583929703
0.001416	0.704	0.836889478964
0.001417	0.706	0.829194790143
0.001418	0.694	0.824841803014
0.001419	0.69	0.823346828499
0.00142	0.69	0.833006602615
0.001421	0.698	0.835940189248
0.001422	0.704	0.841655511477
0.001423	0.708	0.843051599844
0.001424	0.702	0.839759489378
0.001425	0.704	0.848754381432
0.001426	0.706	0.845910160714
0.001427	0.704	0.846394706978
0.001428	0.698	0.838329290911
0.001429	0.698	0.840711603346
0.00143	0.694	0.841643630048
0.001431	0.69	0.840178552452
0.001432	0.688	0.826229992193
0.001433	0.686	0.836303772561
0.001434	0.682	0.829985542043
0.001435	0.672	0.82000975604
0.001436	0.672	0.824873323608
0.001437	0.678	0.830852574167
0.001438	0.68	0.828009661779
0.001439	0.674	0.82202433054
0.00144	0.68	0.82316462509
0.001441	0.668	0.808564159483
0.001442	0.666	0.799026908183
0.001443	0.678	0.80393780854
0.001444	0.678	0.80393780854
0.001445	0.676	0.804378020585
0.001446	0.672	0.802755255355
0.001447	0.674	0.794810669279
0.001448	0.666	0.783864784258
0.001449	0.662	0.784701217025
0.00145	0.656	0.785916026049
0.001451	0.654	0.786310371291
0.001452	0.652	0.786699434346
0.001453	0.652	0.781598362332
0.001454	0.644	0.783111741707
0.001455	0.642	0.783476866283
0.001456	0.632	0.782672345238
0.001457	0.626	0.775966494122
0.001458	0.626	0.773384768404
0.001459	0.612	0.762532622253
0.00146	0.616	0.774947740173
0.001461	0.61	0.770649077077
0.001462	0.604	0.766279322441
0.001463	0.602	0.756039681498
0.001464	0.6	0.756306816048
0.001465	0.604	0.747786065663
0.001466	0.606	0.744824811617
0.001467	0.608	0.744537440294
0.001468	0.6	0.740270220933
0.001469	0.606	0.744824811617
0.00147	0.602	0.737289631013
0.001471	0.606	0.750175979354
0.001472	0.604	0.745106703768
0.001473	0.602	0.739997297292
0.001474	0.602	0.739997297292
0.001475	0.61	0.738850458483
0.001476	0.6	0.732120208709
0.001477	0.6	0.737563556583
0.001478	0.6	0.726636084983
0.001479	0.596	0.724419767814
0.00148	0.594	0.730180799528
0.001481	0.584	0.709185448243
0.001482	0.582	0.709419480984
0.001483	0.582	0.709419480984
0.001484	0.582	0.712233107908
0.001485	0.574	0.710298528789
0.001486	0.572	0.716111723127
0.001487	0.566	0.719474808454
0.001488	0.572	0.721675827502
0.001489	0.572	0.732677282301
0.00149	0.566	0.730509411301
0.001491	0.566	0.722249264451
0.001492	0.564	0.719655473126
0.001493	0.562	0.722603625787
0.001494	0.566	0.719474808454
0.001495	0.57	0.721872564931
0.001496	0.568	0.719288537376
0.001497	0.56	0.717216843082
0.001498	0.562	0.71425205635
0.001499	0.562	0.717046720932
0.0015	0.568	0.722063709101
0.001501	0.568	0.727582297751
0.001502	0.566	0.72501310333
0.001503	0.568	0.735782576581
0.001504	0.566	0.730509411301
0.001505	0.564	0.736141290786
0.001506	0.56	0.733757453114
0.001507	0.558	0.733918251578
0.001508	0.554	0.734223399246
0.001509	0.548	0.729174876144
0.00151	0.544	0.729427172513
0.001511	0.548	0.729174876144
0.001512	0.546	0.72379831445
0.001513	0.548	0.731912563084
0.001514	0.544	0.732163916073
0.001515	0.548	0.731912563084
0.001516	0.552	0.726151499344
0.001517	0.552	0.723392009909
0.001518	0.56	0.7310266753
0.001519	0.55	0.729040465269
0.00152	0.554	0.728755102898
0.001521	0.54	0.726911273815
0.001522	0.542	0.721273873088
0.001523	0.532	0.713425539212
0.001524	0.534	0.716131272882
0.001525	0.528	0.705135447981
0.001526	0.522	0.705348140991
0.001527	0.522	0.705348140991
0.001528	0.522	0.705348140991
0.001529	0.518	0.699768533159
0.00153	0.52	0.713862731903
0.001531	0.522	0.710996483817
0.001532	0.518	0.70829090069
0.001533	0.534	0.718918632392
0.001534	0.524	0.710931782944
0.001535	0.53	0.721872564931
0.001536	0.532	0.713425539212
0.001537	0.53	0.713512438574
0.001538	0.532	0.716223428827
0.001539	0.53	0.719096655534
0.00154	0.53	0.713512438574
0.001541	0.52	0.711055553385
0.001542	0.514	0.705552265959
0.001543	0.52	0.713862731903
0.001544	0.514	0.714005602219
0.001545	0.504	0.714131640526
0.001546	0.5	0.711336769751
0.001547	0.494	0.711311464831
0.001548	0.492	0.702805805326
0.001549	0.494	0.702825725198
0.00155	0.492	0.702805805326
0.001551	0.5	0.705691150575
0.001552	0.496	0.691363869464
0.001553	0.494	0.69711118195
0.001554	0.496	0.694250675189
0.001555	0.494	0.69423627102
0.001556	0.486	0.694121026911
0.001557	0.482	0.691141085452
0.001558	0.48	0.691086101727
0.001559	0.484	0.696953370033
0.00156	0.48	0.693974062916
0.001561	0.47	0.690724257573
0.001562	0.472	0.690808222302
0.001563	0.472	0.684993430625
0.001564	0.476	0.685145240077
0.001565	0.482	0.694028817845
0.001566	0.484	0.694077805437
0.001567	0.484	0.691190277709
0.001568	0.474	0.690886387187
0.001569	0.474	0.682146611807
0.00157	0.474	0.685072258963
0.001571	0.476	0.685145240077
0.001572	0.472	0.670235779409
0.001573	0.472	0.66724508241
0.001574	0.47	0.667158152165
0.001575	0.456	0.660351421593
0.001576	0.45	0.650768776141
0.001577	0.45	0.650768776141
0.001578	0.45	0.650768776141
0.001579	0.448	0.650612019563
0.00158	0.448	0.647530694253
0.001581	0.45	0.644592894779
0.001582	0.45	0.644592894779
0.001583	0.442	0.634536050985
0.001584	0.444	0.634715684382
0.001585	0.444	0.634715684382
0.001586	0.434	0.624214706651
0.001587	0.444	0.631556806629
0.001588	0.442	0.631376274499
0.001589	0.442	0.631376274499
0.00159	0.442	0.631376274499
0.001591	0.44	0.628012738724
0.001592	0.438	0.627818445094
0.001593	0.44	0.631189353522
0.001594	0.444	0.631556806629
0.001595	0.454	0.647984567717
0.001596	0.458	0.648256122223
0.001597	0.446	0.647366974752
0.001598	0.446	0.650449075639
0.001599	0.438	0.643549531893
0.0016	0.438	0.643549531893
0.001601	0.44	0.643739077577
0.001602	0.436	0.637105956651
0.001603	0.424	0.635786127562
0.001604	0.432	0.646046437959
0.001605	0.434	0.652413979004
0.001606	0.436	0.649541376665
0.001607	0.442	0.650104606967
0.001608	0.438	0.643549531893
0.001609	0.444	0.647197033368
0.00161	0.442	0.647020865197
0.001611	0.438	0.646649827959
0.001612	0.424	0.632632594797
0.001613	0.424	0.632632594797
0.001614	0.428	0.633100308008
0.001615	0.424	0.632632594797
0.001616	0.42	0.625779513886
0.001617	0.414	0.624983199774
0.001618	0.416	0.628445701712
0.001619	0.416	0.634778701596
0.00162	0.42	0.63843558798
0.001621	0.416	0.64416147044
0.001622	0.414	0.643897507372
0.001623	0.408	0.639949998047
0.001624	0.408	0.639949998047
0.001625	0.414	0.640783894929
0.001626	0.416	0.647258835397
0.001627	0.414	0.643897507372
0.001628	0.408	0.643067648074
0.001629	0.408	0.646170256202
0.00163	0.41	0.646451854356
0.001631	0.412	0.646727144938
0.001632	0.41	0.646451854356
0.001633	0.416	0.647258835397
0.001634	0.408	0.633668683146
0.001635	0.402	0.629599872935
0.001636	0.402	0.629599872935
0.001637	0.398	0.628964227918
0.001638	0.394	0.621903529496
0.001639	0.394	0.621903529496
0.00164	0.396	0.622241110824
0.001641	0.388	0.617621243158
0.001642	0.384	0.613631811431
0.001643	0.376	0.612065355987
0.001644	0.376	0.615324304737
0.001645	0.38	0.61611687203
0.001646	0.384	0.616882484757
0.001647	0.374	0.611656766496
0.001648	0.376	0.608788961792
0.001649	0.378	0.615723964127
0.00165	0.376	0.612065355987
0.001651	0.368	0.600479808153
0.001652	0.368	0.597139849616
0.001653	0.368	0.600479808153
0.001654	0.364	0.599586524198
0.001655	0.364	0.599586524198
0.001656	0.362	0.595781839267
0.001657	0.36	0.588557558782
0.001658	0.364	0.589494698874
0.001659	0.362	0.578753833681
0.00166	0.364	0.579227071191
0.001661	0.364	0.579227071191
0.001662	0.366	0.583132917953
0.001663	0.366	0.586552640434
0.001664	0.366	0.586552640434
0.001665	0.372	0.591283350011
0.001666	0.366	0.589952540464
0.001667	0.368	0.597139849616
0.001668	0.372	0.604661888993
0.001669	0.37	0.604235053601
0.00167	0.368	0.610390039237
0.001671	0.368	0.610390039237
0.001672	0.36	0.615142259969
0.001673	0.36	0.608604962188
0.001674	0.352	0.60340367914
0.001675	0.344	0.594696561281
0.001676	0.346	0.598568291843
0.001677	0.356	0.60105241036
0.001678	0.354	0.603890718591
0.001679	0.354	0.597230273848
0.00168	0.352	0.596737798367
0.001681	0.35	0.579223618303
0.001682	0.346	0.574703401765
0.001683	0.346	0.571212744956
0.001684	0.348	0.578701995849
0.001685	0.346	0.574703401765
0.001686	0.344	0.570669781923
0.001687	0.342	0.566600388281
0.001688	0.348	0.571748196324
0.001689	0.346	0.56770062533
0.00169	0.338	0.56899560631
0.001691	0.338	0.572499781659
0.001692	0.336	0.571930065655
0.001693	0.334	0.571352780688
0.001694	0.334	0.574842587149
0.001695	0.33	0.573672380371
0.001696	0.332	0.577733502577
0.001697	0.336	0.578881680484
0.001698	0.33	0.570175411606
0.001699	0.328	0.569575280362
0.0017	0.326	0.56896748589
0.001701	0.318	0.559353197899
0.001702	0.316	0.558698487558
0.001703	0.316	0.558698487558
0.001704	0.318	0.559353197899
0.001705	0.322	0.56419500175
0.001706	0.318	0.559353197899
0.001707	0.322	0.56419500175
0.001708	0.322	0.560638921232
0.001709	0.32	0.563560112144
0.00171	0.31	0.553082272361
0.001711	0.316	0.555107196855
0.001712	0.314	0.554440258279
0.001713	0.32	0.56
0.001714	0.32	0.56
0.001715	0.32	0.56
0.001716	0.318	0.555766137867
0.001717	0.316	0.555107196855
0.001718	0.312	0.550141799903
0.001719	0.312	0.550141799903
0.00172	0.31	0.54580216196
0.001721	0.31	0.54580216196
0.001722	0.316	0.555107196855
0.001723	0.318	0.559353197899
0.001724	0.32	0.563560112144
0.001725	0.316	0.562266840566
0.001726	0.314	0.554440258279
0.001727	0.318	0.56291740069
0.001728	0.318	0.56291740069
0.001729	0.316	0.562266840566
0.00173	0.308	0.556
0.001731	0.298	0.552445472422
0.001732	0.292	0.550214503626
0.001733	0.286	0.544246267787
0.001734	0.286	0.544246267787
0.001735	0.286	0.544246267787
0.001736	0.29	0.54580216196
0.001737	0.294	0.547324401064
0.001738	0.292	0.542895938463
0.001739	0.294	0.550966423659
0.00174	0.29	0.549454274713
0.001741	0.288	0.548685702383
0.001742	0.29	0.553082272361
0.001743	0.29	0.549454274713
0.001744	0.284	0.543455609963
0.001745	0.284	0.543455609963
0.001746	0.28	0.541848687366
0.001747	0.288	0.55231874855
0.001748	0.29	0.556686626389
0.001749	0.29	0.556686626389
0.00175	0.288	0.55951407489
0.001751	0.29	0.560267793113
0.001752	0.286	0.55516123784
0.001753	0.284	0.554386147013
0.001754	0.282	0.553602745658
0.001755	0.28	0.552810998443
0.001756	0.282	0.553602745658
0.001757	0.278	0.552010869458
0.001758	0.272	0.549559823859
0.001759	0.27	0.541387107346
0.00176	0.266	0.539670269702
0.001761	0.264	0.527545258722
0.001762	0.26	0.510294032887
0.001763	0.258	0.513260167946
0.001764	0.258	0.509348603611
0.001765	0.254	0.511355062554
0.001766	0.252	0.506454341476
0.001767	0.248	0.496483635178
0.001768	0.244	0.490371287903
0.001769	0.248	0.492438828688
0.00177	0.244	0.486275641997
0.001771	0.25	0.497493718553
0.001772	0.25	0.497493718553
0.001773	0.242	0.493392338814
0.001774	0.242	0.485217477014
0.001775	0.242	0.485217477014
0.001776	0.24	0.48
0.001777	0.238	0.478911265267
0.001778	0.246	0.48732330131
0.001779	0.24	0.484148737476
0.00178	0.242	0.485217477014
0.001781	0.244	0.486275641997
0.001782	0.246	0.48732330131
0.001783	0.25	0.497493718553
0.001784	0.246	0.491410215604
0.001785	0.242	0.489321979886
0.001786	0.246	0.491410215604
0.001787	0.25	0.493457191659
0.001788	0.256	0.496451407491
0.001789	0.258	0.501433943805
0.00179	0.262	0.503344812231
0.001791	0.26	0.502394267483
0.001792	0.262	0.503344812231
0.001793	0.262	0.507302670996
0.001794	0.258	0.505406766872
0.001795	0.256	0.504444248654
0.001796	0.254	0.495463419437
0.001797	0.254	0.495463419437
0.001798	0.256	0.500463784904
0.001799	0.252	0.498493731154
0.0018	0.252	0.498493731154
0.001801	0.248	0.492438828688
0.001802	0.248	0.500495754228
0.001803	0.24	0.500399840128
0.001804	0.238	0.495334230596
0.001805	0.236	0.494271180629
0.001806	0.234	0.493197729111
0.001807	0.236	0.494271180629
0.001808	0.23	0.491019347888
0.001809	0.228	0.48581477952
0.00181	0.23	0.486929152958
0.001811	0.228	0.48581477952
0.001812	0.232	0.492113807975
0.001813	0.24	0.500399840128
0.001814	0.236	0.498301113786
0.001815	0.232	0.496161264107
0.001816	0.228	0.49397975667
0.001817	0.23	0.495075751779
0.001818	0.226	0.492873208848
0.001819	0.232	0.492113807975
0.00182	0.228	0.489914278216
0.001821	0.226	0.488798527003
0.001822	0.226	0.488798527003
0.001823	0.228	0.489914278216
0.001824	0.228	0.489914278216
0.001825	0.232	0.492113807975
0.001826	0.23	0.491019347888
0.001827	0.228	0.489914278216
0.001828	0.23	0.491019347888
0.001829	0.23	0.491019347888
0.00183	0.226	0.484689591388
0.001831	0.218	0.480079160139
0.001832	0.218	0.480079160139
0.001833	0.218	0.480079160139
0.001834	0.218	0.484227219392
0.001835	0.218	0.484227219392
0.001836	0.22	0.48538644398
0.001837	0.222	0.4865346853
0.001838	0.222	0.478242616252
0.001839	0.22	0.477074417675
0.00184	0.222	0.478242616252
0.001841	0.214	0.464977418807
0.001842	0.212	0.463741307196
0.001843	0.214	0.469258990324
0.001844	0.214	0.469258990324
0.001845	0.216	0.470472103318
0.001846	0.21	0.462493243194
0.001847	0.208	0.461233129773
0.001848	0.206	0.455591922668
0.001849	0.204	0.454295058305
0.00185	0.206	0.455591922668
0.001851	0.202	0.452985650987
0.001852	0.2	0.4472135955
0.001853	0.2	0.451663591625
0.001854	0.204	0.458676356487
0.001855	0.204	0.467315739089
0.001856	0.202	0.466042916479
0.001857	0.206	0.472825549225
0.001858	0.208	0.474063286914
0.001859	0.204	0.463016198421
0.00186	0.206	0.464288703287
0.001861	0.202	0.457379492326
0.001862	0.2	0.45607017004
0.001863	0.194	0.452066366809
0.001864	0.194	0.452066366809
0.001865	0.192	0.450706112672
0.001866	0.196	0.453413718363
0.001867	0.196	0.453413718363
0.001868	0.2	0.45607017004
0.001869	0.192	0.441742006153
0.00187	0.192	0.441742006153
0.001871	0.19	0.440340777126
0.001872	0.194	0.44312977783
0.001873	0.194	0.44312977783
0.001874	0.192	0.43719103376
0.001875	0.188	0.434345484609
0.001876	0.194	0.438593205602
0.001877	0.19	0.431161222746
0.001878	0.184	0.426783317387
0.001879	0.182	0.425295191602
0.00188	0.18	0.423792402008
0.001881	0.18	0.423792402008
0.001882	0.174	0.419194465612
0.001883	0.174	0.419194465612
0.001884	0.172	0.417631416443
0.001885	0.174	0.419194465612
0.001886	0.172	0.417631416443
0.001887	0.178	0.422274792049
0.001888	0.178	0.422274792049
0.001889	0.174	0.419194465612
0.00189	0.17	0.416052881254
0.001891	0.174	0.419194465612
0.001892	0.178	0.422274792049
0.001893	0.174	0.419194465612
0.001894	0.178	0.422274792049
0.001895	0.182	0.425295191602
0.001896	0.184	0.43144408676
0.001897	0.182	0.434598665437
0.001898	0.182	0.434598665437
0.001899	0.178	0.431643371315
0.0019	0.176	0.425469152818
0.001901	0.172	0.422393181763
0.001902	0.174	0.42393867481
0.001903	0.178	0.426984777246
0.001904	0.178	0.426984777246
0.001905	0.176	0.425469152818
0.001906	0.176	0.425469152818
0.001907	0.176	0.425469152818
0.001908	0.176	0.425469152818
0.001909	0.17	0.416052881254
0.00191	0.17	0.416052881254
0.001911	0.172	0.417631416443
0.001912	0.172	0.417631416443
0.001913	0.172	0.417631416443
0.001914	0.176	0.425469152818
0.001915	0.172	0.422393181763
0.001916	0.172	0.422393181763
0.001917	0.172	0.422393181763
0.001918	0.164	0.401377627677
0.001919	0.162	0.39969488363
0.00192	0.164	0.406329915217
0.001921	0.164	0.411222567474
0.001922	0.164	0.411222567474
0.001923	0.164	0.411222567474
0.001924	0.166	0.412848640545
0.001925	0.172	0.422393181763
0.001926	0.172	0.422393181763
0.001927	0.174	0.42393867481
0.001928	0.17	0.42083250825
0.001929	0.166	0.41766493748
0.00193	0.164	0.416057688308
0.001931	0.164	0.416057688308
0.001932	0.162	0.414434554544
0.001933	0.162	0.419232632318
0.001934	0.164	0.420837260708
0.001935	0.158	0.415975960844
0.001936	0.158	0.415975960844
0.001937	0.156	0.414323545071
0.001938	0.152	0.410969585249
0.001939	0.154	0.412654819431
0.00194	0.158	0.415975960844
0.001941	0.158	0.411139878873
0.001942	0.156	0.409467947464
0.001943	0.152	0.401118436375
0.001944	0.152	0.401118436375
0.001945	0.156	0.409467947464
0.001946	0.158	0.411139878873
0.001947	0.156	0.409467947464
0.001948	0.156	0.399579779268
0.001949	0.158	0.406246230752
0.00195	0.156	0.404554075495
0.001951	0.158	0.406246230752
0.001952	0.158	0.406246230752
0.001953	0.156	0.404554075495
0.001954	0.156	0.404554075495
0.001955	0.152	0.396100997222
0.001956	0.152	0.401118436375
0.001957	0.154	0.402844883299
0.001958	0.154	0.402844883299
0.001959	0.156	0.399579779268
0.00196	0.16	0.402988833592
0.001961	0.158	0.401292910478
0.001962	0.158	0.401292910478
0.001963	0.156	0.389440624486
0.001964	0.154	0.387664803664
0.001965	0.152	0.380652072108
0.001966	0.152	0.380652072108
0.001967	0.154	0.39279002024
0.001968	0.154	0.39279002024
0.001969	0.152	0.391019181115
0.00197	0.152	0.391019181115
0.001971	0.152	0.391019181115
0.001972	0.154	0.39279002024
0.001973	0.154	0.39279002024
0.001974	0.152	0.391019181115
0.001975	0.152	0.391019181115
0.001976	0.152	0.391019181115
0.001977	0.152	0.391019181115
0.001978	0.152	0.391019181115
0.001979	0.15	0.389230009121
0.00198	0.152	0.391019181115
0.001981	0.152	0.391019181115
0.001982	0.152	0.391019181115
0.001983	0.152	0.391019181115
0.001984	0.15	0.384057287393
0.001985	0.146	0.380373500654
0.001986	0.144	0.37850231175
0.001987	0.142	0.376611205356
0.001988	0.142	0.376611205356
0.001989	0.144	0.37850231175
0.00199	0.144	0.37850231175
0.001991	0.142	0.376611205356
0.001992	0.142	0.376611205356
0.001993	0.136	0.370815317914
0.001994	0.136	0.370815317914
0.001995	0.142	0.376611205356
0.001996	0.14	0.374699879904
0.001997	0.138	0.37276802438
0.001998	0.134	0.368841429343
[truncated: 8,002 more rows]
