# Supplementary material for: The Influence of Synaptic Size on AMPA Receptor Activation: A Monte Carlo Model
Source: PLoS One. 2015 Jun 24;10(6):e0130924. doi: 10.1371/journal.pone.0130924 (PMC4479604; doi:10.1371/journal.pone.0130924)
Supplement: S1 Dataset — This package contains the experimental data used as basis for the analysis presented in the paper. (ZIP) [file pone.0130924.s001.zip › S1 Simulation data/training/1272_11611_292_388.csv]

time	AMPA.O.mean	AMPA.O.stdev
0.0	0.0	0.0
1e-06	0.0	0.0
2e-06	0.026	0.159135162676
3e-06	0.15	0.384057287393
4e-06	0.444	0.650279939718
5e-06	0.742	0.850550410029
6e-06	1.114	1.02615983161
7e-06	1.606	1.23400324149
8e-06	2.152	1.41028224126
9e-06	2.742	1.61970244181
1e-05	3.412	1.81611012882
1.1e-05	4.168	1.97984241797
1.2e-05	4.956	2.14524217747
1.3e-05	5.744	2.36441620702
1.4e-05	6.514	2.54515304059
1.5e-05	7.344	2.75493448198
1.6e-05	8.206	2.817013312
1.7e-05	9.058	2.94934501203
1.8e-05	9.896	3.04124711262
1.9e-05	10.796	3.21097866701
2e-05	11.704	3.39887981547
2.1e-05	12.564	3.55385762236
2.2e-05	13.348	3.62972395645
2.3e-05	14.192	3.70231495149
2.4e-05	14.944	3.71925583955
2.5e-05	15.746	3.88451850298
2.6e-05	16.574	3.98453560657
2.7e-05	17.296	4.12751547544
2.8e-05	18.09	4.21306301875
2.9e-05	18.83	4.23994103733
3e-05	19.54	4.31235434537
3.1e-05	20.2	4.3813240008
3.2e-05	20.952	4.5159379978
3.3e-05	21.694	4.56600087604
3.4e-05	22.27	4.58269571322
3.5e-05	22.89	4.63183548931
3.6e-05	23.474	4.75198106057
3.7e-05	23.996	4.91487375219
3.8e-05	24.56	4.93136897829
3.9e-05	25.118	4.96065277962
4e-05	25.66	4.97919672236
4.1e-05	26.216	4.9937304693
4.2e-05	26.644	5.05383656245
4.3e-05	27.11	5.12658755899
4.4e-05	27.546	5.18920841748
4.5e-05	28.028	5.22830909568
4.6e-05	28.438	5.30114666841
4.7e-05	28.85	5.4125317551
4.8e-05	29.266	5.44456095567
4.9e-05	29.748	5.4987722266
5e-05	30.014	5.49161214945
5.1e-05	30.324	5.52621244615
5.2e-05	30.646	5.5006076028
5.3e-05	30.914	5.45954247167
5.4e-05	31.256	5.37498502323
5.5e-05	31.542	5.43141197112
5.6e-05	31.858	5.53911870247
5.7e-05	32.124	5.50496357844
5.8e-05	32.414	5.49496169231
5.9e-05	32.6	5.48306483638
6e-05	32.944	5.45938311533
6.1e-05	33.102	5.40625526589
6.2e-05	33.34	5.44466711563
6.3e-05	33.62	5.55081975928
6.4e-05	33.75	5.58636733486
6.5e-05	34.002	5.68735404208
6.6e-05	34.176	5.67247952839
6.7e-05	34.354	5.68231326134
6.8e-05	34.374	5.63507976873
6.9e-05	34.47	5.6165024704
7e-05	34.648	5.6281520946
7.1e-05	34.738	5.58903891559
7.2e-05	34.886	5.59651713122
7.3e-05	35.0	5.5914220016
7.4e-05	35.176	5.62503546655
7.5e-05	35.282	5.59914957828
7.6e-05	35.302	5.63620404173
7.7e-05	35.382	5.67204337078
7.8e-05	35.446	5.77503974012
7.9e-05	35.476	5.80012275732
8e-05	35.482	5.84343015702
8.1e-05	35.514	5.88640841261
8.2e-05	35.594	5.83996267111
8.3e-05	35.582	5.90586792944
8.4e-05	35.668	5.86427966591
8.5e-05	35.772	5.85559698067
8.6e-05	35.82	5.7844273701
8.7e-05	35.874	5.74300652968
8.8e-05	35.856	5.77297704828
8.9e-05	35.824	5.820053608
9e-05	35.784	5.79770161357
9.1e-05	35.766	5.77332174749
9.2e-05	35.774	5.84114064203
9.3e-05	35.836	5.8911038015
9.4e-05	35.784	5.91281185224
9.5e-05	35.754	5.9030063527
9.6e-05	35.732	5.86141416383
9.7e-05	35.71	5.85302485899
9.8e-05	35.708	5.7878092574
9.9e-05	35.692	5.79699370364
0.0001	35.664	5.8596163697
0.000101	35.66	5.82755523354
0.000102	35.582	5.76569822311
0.000103	35.5	5.75934023999
0.000104	35.436	5.78428076774
0.000105	35.344	5.70032139445
0.000106	35.284	5.7344000558
0.000107	35.192	5.73612552164
0.000108	35.14	5.71702719952
0.000109	35.14	5.60860053846
0.00011	35.128	5.61743856219
0.000111	35.03	5.62895194508
0.000112	34.982	5.66936292717
0.000113	34.946	5.64721913866
0.000114	35.006	5.61907145354
0.000115	34.99	5.72065555684
0.000116	34.958	5.70089782403
0.000117	34.876	5.67420690493
0.000118	34.834	5.71020525025
0.000119	34.744	5.72385045227
0.00012	34.7	5.72765222408
0.000121	34.558	5.73329189908
0.000122	34.53	5.73559935839
0.000123	34.462	5.76580922334
0.000124	34.44	5.78190280098
0.000125	34.418	5.74902391715
0.000126	34.402	5.705821238
0.000127	34.248	5.66731823705
0.000128	34.24	5.73362014786
0.000129	34.178	5.80088924218
0.00013	34.088	5.84604618524
0.000131	33.984	5.81237851486
0.000132	33.89	5.82837026964
0.000133	33.836	5.78801382168
0.000134	33.784	5.73701525185
0.000135	33.76	5.71265262378
0.000136	33.722	5.75262687822
0.000137	33.624	5.74270180316
0.000138	33.524	5.74364205013
0.000139	33.414	5.7670273105
0.00014	33.302	5.79299542551
0.000141	33.26	5.77203603592
0.000142	33.152	5.75750779418
0.000143	33.122	5.75144468808
0.000144	33.054	5.69623419462
0.000145	32.94	5.72960731639
0.000146	32.908	5.63981701831
0.000147	32.814	5.60387401714
0.000148	32.766	5.52731797529
0.000149	32.652	5.51968259957
0.00015	32.596	5.51912891678
0.000151	32.472	5.53255962462
0.000152	32.47	5.46599487742
0.000153	32.406	5.5227858912
0.000154	32.334	5.46977549814
0.000155	32.178	5.47561101613
0.000156	32.096	5.5106065002
0.000157	32.002	5.53732751424
0.000158	31.968	5.51824029923
0.000159	31.874	5.56292405125
0.00016	31.764	5.49147557584
0.000161	31.738	5.47515807991
0.000162	31.644	5.48755537557
0.000163	31.64	5.5127488606
0.000164	31.594	5.52785347129
0.000165	31.508	5.52864685072
0.000166	31.456	5.49764167621
0.000167	31.362	5.47347750521
0.000168	31.25	5.46328655664
0.000169	31.204	5.47305983888
0.00017	31.14	5.54223781518
0.000171	31.08	5.57221679406
0.000172	31.024	5.54178888086
0.000173	30.906	5.50501262487
0.000174	30.81	5.50544276149
0.000175	30.726	5.48479024212
0.000176	30.63	5.50609662102
0.000177	30.558	5.40542653266
0.000178	30.484	5.36075964766
0.000179	30.35	5.3776853757
0.00018	30.282	5.3436388351
0.000181	30.224	5.36934111414
0.000182	30.124	5.36848432986
0.000183	30.068	5.40734463485
0.000184	30.012	5.37325376285
0.000185	29.948	5.41860646292
0.000186	29.814	5.42138395615
0.000187	29.786	5.42625137641
0.000188	29.688	5.42315922687
0.000189	29.6	5.43175846297
0.00019	29.486	5.38570366805
0.000191	29.448	5.35866550552
0.000192	29.42	5.36093275466
0.000193	29.316	5.29756019315
0.000194	29.254	5.29239870002
0.000195	29.118	5.35014728769
0.000196	29.04	5.29324097317
0.000197	28.966	5.28817964899
0.000198	28.948	5.31387768019
0.000199	28.878	5.2263865146
0.0002	28.756	5.2364552896
0.000201	28.678	5.22784047193
0.000202	28.588	5.19713921307
0.000203	28.59	5.15343574715
0.000204	28.54	5.15290209494
0.000205	28.526	5.1762268111
0.000206	28.46	5.17691027544
0.000207	28.382	5.17069395729
0.000208	28.356	5.09757432511
0.000209	28.22	5.1130812628
0.00021	28.222	5.14749609033
0.000211	28.078	5.11741301831
0.000212	27.98	5.10721058896
0.000213	27.93	5.12650953379
0.000214	27.846	5.12272232314
0.000215	27.824	5.1920154083
0.000216	27.678	5.17439039888
0.000217	27.624	5.14457228543
0.000218	27.542	5.16800116099
0.000219	27.49	5.14761109642
0.00022	27.372	5.12382825629
0.000221	27.328	5.0537526651
0.000222	27.308	5.06528735611
0.000223	27.216	5.11325180291
0.000224	27.146	5.1249081943
0.000225	27.056	5.10106498684
0.000226	26.956	5.02494417879
0.000227	26.908	5.06710331452
0.000228	26.772	5.01158817143
0.000229	26.702	5.00851235398
0.00023	26.654	5.00422661357
0.000231	26.612	5.03681010164
0.000232	26.548	5.05486854428
0.000233	26.452	5.02789180472
0.000234	26.33	5.00770406474
0.000235	26.278	5.00526882395
0.000236	26.238	4.98250499247
0.000237	26.194	4.97838969949
0.000238	26.148	4.98779470307
0.000239	26.08	4.99215384378
0.00024	25.996	5.00439646711
0.000241	25.9	4.9337612427
0.000242	25.822	4.98581146856
0.000243	25.702	4.99051059512
0.000244	25.662	4.96626177321
0.000245	25.636	4.95817547088
0.000246	25.56	4.92771752437
0.000247	25.466	4.93445478245
0.000248	25.4	4.89366937992
0.000249	25.316	4.83612903054
0.00025	25.198	4.80695288098
0.000251	25.094	4.85480833813
0.000252	25.016	4.86864909395
0.000253	24.932	4.84596491939
0.000254	24.918	4.85708513411
0.000255	24.866	4.83487786816
0.000256	24.798	4.79011440364
0.000257	24.75	4.80119776722
0.000258	24.714	4.7581723382
0.000259	24.68	4.73936704635
0.00026	24.622	4.78822681167
0.000261	24.528	4.79554126246
0.000262	24.484	4.81889447903
0.000263	24.392	4.77224643119
0.000264	24.38	4.76734727076
0.000265	24.314	4.75472438739
0.000266	24.244	4.74177856927
0.000267	24.134	4.78707050293
0.000268	24.106	4.77480512691
0.000269	24.026	4.77632955312
0.00027	23.984	4.72945493688
0.000271	23.93	4.70798258281
0.000272	23.902	4.70025488671
0.000273	23.846	4.67442873515
0.000274	23.73	4.67044965715
0.000275	23.692	4.65930638615
0.000276	23.674	4.63289585465
0.000277	23.646	4.55858355194
0.000278	23.54	4.52552759355
0.000279	23.46	4.53171049384
0.00028	23.382	4.52681742508
0.000281	23.35	4.48012276618
0.000282	23.258	4.50326947895
0.000283	23.23	4.48610075678
0.000284	23.134	4.42357818966
0.000285	23.104	4.44220485795
0.000286	23.036	4.48627952763
0.000287	22.992	4.49309870802
0.000288	22.982	4.50396225561
0.000289	22.958	4.52771863083
0.00029	22.908	4.51747008845
0.000291	22.878	4.50501009988
0.000292	22.846	4.50136468196
0.000293	22.746	4.45662248794
0.000294	22.676	4.42843358311
0.000295	22.59	4.42740330216
0.000296	22.546	4.45509640749
0.000297	22.484	4.40564910087
0.000298	22.378	4.38669761894
0.000299	22.384	4.39005056918
0.0003	22.324	4.36428963292
0.000301	22.296	4.32300636132
0.000302	22.182	4.34429234744
0.000303	22.102	4.35885260132
0.000304	22.034	4.34658992775
0.000305	21.946	4.34224412027
0.000306	21.928	4.3449759493
0.000307	21.836	4.31058047135
0.000308	21.786	4.26757589271
0.000309	21.66	4.26384802731
0.00031	21.644	4.24043205346
0.000311	21.596	4.26811246337
0.000312	21.602	4.28340938973
0.000313	21.598	4.27275040226
0.000314	21.522	4.28176552371
0.000315	21.428	4.28308486958
0.000316	21.348	4.33807514919
0.000317	21.284	4.35928250977
0.000318	21.238	4.4019718309
0.000319	21.244	4.36949241903
0.00032	21.184	4.38795442091
0.000321	21.142	4.37696652946
0.000322	21.054	4.38167593507
0.000323	20.97	4.32771302191
0.000324	20.904	4.32652100422
0.000325	20.84	4.33248196765
0.000326	20.794	4.30947374978
0.000327	20.716	4.2996911517
0.000328	20.684	4.27459284611
0.000329	20.604	4.26605016379
0.00033	20.572	4.25685517724
0.000331	20.564	4.24097913223
0.000332	20.488	4.23767105849
0.000333	20.472	4.24655342602
0.000334	20.42	4.28107463144
0.000335	20.366	4.27177293404
0.000336	20.27	4.21486654593
0.000337	20.242	4.20374071513
0.000338	20.182	4.20581454655
0.000339	20.146	4.22713661951
0.00034	20.114	4.21438061879
0.000341	20.048	4.23481947667
0.000342	20.024	4.26420262183
0.000343	19.968	4.24487644108
0.000344	19.912	4.20241073671
0.000345	19.874	4.18451000716
0.000346	19.848	4.19772509819
0.000347	19.766	4.23027705948
0.000348	19.734	4.24820479732
0.000349	19.608	4.21691071758
0.00035	19.59	4.21638470731
0.000351	19.59	4.19641513676
0.000352	19.532	4.15270706889
0.000353	19.446	4.17265910422
0.000354	19.366	4.18856108944
0.000355	19.342	4.18581366045
0.000356	19.328	4.20861212278
0.000357	19.244	4.2389225046
0.000358	19.156	4.26188502895
0.000359	19.146	4.23233788821
0.00036	19.056	4.18388145148
0.000361	19.044	4.18832472476
0.000362	18.982	4.15664239501
0.000363	18.988	4.16891544649
0.000364	18.93	4.16138198199
0.000365	18.912	4.17088192113
0.000366	18.908	4.17319254289
0.000367	18.84	4.14420076734
0.000368	18.822	4.17735753797
0.000369	18.752	4.17019136252
0.00037	18.708	4.21600948766
0.000371	18.648	4.21569638375
0.000372	18.644	4.22105010631
0.000373	18.588	4.21500367734
0.000374	18.512	4.18543378875
0.000375	18.448	4.18417208059
0.000376	18.432	4.17437132991
0.000377	18.408	4.12571642263
0.000378	18.28	4.11990291148
0.000379	18.248	4.13890033705
0.00038	18.156	4.12063878543
0.000381	18.062	4.11365482266
0.000382	18.01	4.08532740426
0.000383	17.95	4.12643914289
0.000384	17.898	4.1351657766
0.000385	17.862	4.11521032269
0.000386	17.746	4.09896133185
0.000387	17.716	4.07668296535
0.000388	17.662	4.11384929233
0.000389	17.62	4.12208685013
0.00039	17.576	4.11682207534
0.000391	17.504	4.04598368756
0.000392	17.45	4.03131492196
0.000393	17.366	4.07136881159
0.000394	17.29	4.06913995827
0.000395	17.276	4.1016855072
0.000396	17.222	4.12610179225
0.000397	17.174	4.12113139805
0.000398	17.146	4.09593505808
0.000399	17.082	4.07372998614
0.0004	17.046	4.02838478798
0.000401	16.996	4.00099787553
0.000402	16.99	4.02068402141
0.000403	16.926	4.00506229664
0.000404	16.858	4.0097176958
0.000405	16.826	3.97186656372
0.000406	16.784	3.91527061645
0.000407	16.772	3.9319226849
0.000408	16.752	3.89082202112
0.000409	16.752	3.91592849782
0.00041	16.652	3.89703682302
0.000411	16.66	3.94821478646
0.000412	16.612	3.94175798344
0.000413	16.556	3.92056934641
0.000414	16.562	3.88614925087
0.000415	16.51	3.85407576469
0.000416	16.466	3.86895903313
0.000417	16.442	3.891354006
0.000418	16.424	3.91870182586
0.000419	16.4	3.88381255984
0.00042	16.354	3.88441552875
0.000421	16.32	3.86077712384
0.000422	16.226	3.80721998314
0.000423	16.19	3.8306526859
0.000424	16.156	3.80941780329
0.000425	16.126	3.82911530252
0.000426	16.106	3.83389671222
0.000427	16.034	3.79589831265
0.000428	15.968	3.79037940053
0.000429	15.95	3.85324538539
0.00043	15.92	3.82225064589
0.000431	15.9	3.8535697736
0.000432	15.858	3.81756938378
0.000433	15.806	3.83410537153
0.000434	15.784	3.78171178172
0.000435	15.73	3.78696448359
0.000436	15.66	3.81161383144
0.000437	15.612	3.82693820175
0.000438	15.612	3.80439955841
0.000439	15.58	3.8303524642
0.00044	15.5	3.82073291398
0.000441	15.424	3.82050049077
0.000442	15.356	3.79700724255
0.000443	15.342	3.78642786806
0.000444	15.286	3.83564909761
0.000445	15.258	3.83137521003
0.000446	15.21	3.82071982747
0.000447	15.238	3.8169825779
0.000448	15.156	3.7746077942
0.000449	15.124	3.79586933389
0.00045	15.04	3.82444767254
0.000451	15.01	3.83587017507
0.000452	14.96	3.83645669857
0.000453	14.904	3.84639883527
0.000454	14.886	3.8069678223
0.000455	14.82	3.77512913686
0.000456	14.776	3.77913005862
0.000457	14.718	3.7398497296
0.000458	14.692	3.74287803702
0.000459	14.666	3.77444618454
0.00046	14.664	3.78775711999
0.000461	14.628	3.76266076069
0.000462	14.588	3.7643400484
0.000463	14.542	3.77097281878
0.000464	14.49	3.8086611821
0.000465	14.454	3.85951862283
0.000466	14.414	3.84845475483
0.000467	14.372	3.84780664795
0.000468	14.38	3.85222013909
0.000469	14.356	3.85762413929
0.00047	14.314	3.82980469476
0.000471	14.274	3.82399320083
0.000472	14.228	3.77994920601
0.000473	14.234	3.762345545
0.000474	14.166	3.74251840343
0.000475	14.146	3.72567899852
0.000476	14.094	3.73003538857
0.000477	14.112	3.76077864278
0.000478	14.074	3.79743650375
0.000479	13.98	3.76345585865
0.00048	13.88	3.7279484975
0.000481	13.814	3.67360912455
0.000482	13.758	3.68719893686
0.000483	13.704	3.65737392127
0.000484	13.676	3.66592744063
0.000485	13.632	3.64315467692
0.000486	13.612	3.63227972491
0.000487	13.604	3.58597044048
0.000488	13.582	3.59545212734
0.000489	13.564	3.58969413739
0.00049	13.498	3.59972165591
0.000491	13.448	3.58319633847
0.000492	13.418	3.55686322481
0.000493	13.382	3.52988328419
0.000494	13.354	3.56324065985
0.000495	13.324	3.532
0.000496	13.272	3.55556127777
0.000497	13.244	3.5316375805
0.000498	13.22	3.55803316454
0.000499	13.218	3.57693667822
0.0005	13.144	3.51955451726
0.000501	13.11	3.49369431977
0.000502	13.058	3.51377802372
0.000503	13.066	3.54085356941
0.000504	13.044	3.51597269614
0.000505	12.988	3.50483323426
0.000506	12.954	3.50084047052
0.000507	12.866	3.52420827988
0.000508	12.814	3.5557564596
0.000509	12.786	3.54008530971
0.00051	12.752	3.50007085643
0.000511	12.72	3.50336980634
0.000512	12.69	3.47360043759
0.000513	12.65	3.5235635371
0.000514	12.646	3.51065293072
0.000515	12.636	3.51390153533
0.000516	12.58	3.49050139665
0.000517	12.504	3.47418825051
0.000518	12.43	3.47636304203
0.000519	12.416	3.47432640954
0.00052	12.398	3.45479319207
0.000521	12.406	3.4901524322
0.000522	12.39	3.44004360437
0.000523	12.352	3.4397813884
0.000524	12.304	3.4449359936
0.000525	12.298	3.48040170095
0.000526	12.274	3.45758933363
0.000527	12.222	3.45263899069
0.000528	12.194	3.47049909955
0.000529	12.15	3.45304213701
0.00053	12.134	3.44209877836
0.000531	12.104	3.46888800626
0.000532	12.012	3.45888074382
0.000533	11.968	3.43088559996
0.000534	11.94	3.42292272773
0.000535	11.904	3.41976373453
0.000536	11.83	3.47521222374
0.000537	11.766	3.41339186148
0.000538	11.78	3.47096528361
0.000539	11.76	3.46560240074
0.00054	11.732	3.46701254685
0.000541	11.708	3.46680486904
0.000542	11.672	3.45375389974
0.000543	11.648	3.46700100952
0.000544	11.606	3.44539750972
0.000545	11.552	3.49789879785
0.000546	11.504	3.49141575869
0.000547	11.472	3.51642090768
0.000548	11.4	3.439767434
0.000549	11.342	3.3765420181
0.00055	11.324	3.39867974367
0.000551	11.294	3.42863879696
0.000552	11.288	3.40485770628
0.000553	11.26	3.42292272773
0.000554	11.244	3.39477009531
0.000555	11.23	3.39191686219
0.000556	11.2	3.37579620238
0.000557	11.192	3.39516361903
0.000558	11.158	3.34858716476
0.000559	11.13	3.34501121074
0.00056	11.1	3.35708206632
0.000561	11.068	3.33457283621
0.000562	11.06	3.34550444627
0.000563	11.01	3.33075066614
0.000564	10.972	3.29168892819
0.000565	10.984	3.31658619668
0.000566	10.966	3.35333326706
0.000567	10.906	3.34741153729
0.000568	10.898	3.37514384879
0.000569	10.912	3.38411820125
0.00057	10.896	3.39369768836
0.000571	10.838	3.32441814458
0.000572	10.788	3.34888877092
0.000573	10.764	3.32630485674
0.000574	10.732	3.32748794138
0.000575	10.724	3.3304390101
0.000576	10.694	3.34968117886
0.000577	10.674	3.32200602046
0.000578	10.64	3.26226914892
0.000579	10.626	3.24439886574
0.00058	10.588	3.24195249811
0.000581	10.57	3.2700305809
0.000582	10.518	3.25909128439
0.000583	10.456	3.26007116487
0.000584	10.434	3.20400436954
0.000585	10.406	3.20580161582
0.000586	10.37	3.19516822718
0.000587	10.336	3.2092217125
0.000588	10.322	3.19661007944
0.000589	10.308	3.17255984971
0.00059	10.258	3.17733158484
0.000591	10.252	3.19945245316
0.000592	10.186	3.21425014583
0.000593	10.186	3.21549436324
0.000594	10.188	3.23305675793
0.000595	10.18	3.22173866103
0.000596	10.122	3.19109949704
0.000597	10.108	3.20567247235
0.000598	10.088	3.19503615003
0.000599	10.052	3.18139843465
0.0006	10.026	3.15108298843
0.000601	9.984	3.15717341937
0.000602	9.972	3.19424732918
0.000603	9.934	3.21148626029
0.000604	9.93	3.21140156318
0.000605	9.938	3.19846150516
0.000606	9.934	3.17830835508
0.000607	9.894	3.18477063538
0.000608	9.816	3.16893420569
0.000609	9.776	3.17770734965
0.00061	9.776	3.16446267161
0.000611	9.746	3.18645320066
0.000612	9.704	3.17748076312
0.000613	9.67	3.19767102748
0.000614	9.66	3.20505850181
0.000615	9.658	3.20952270595
0.000616	9.596	3.19949746054
0.000617	9.562	3.19533347243
0.000618	9.504	3.18966832131
0.000619	9.48	3.17830143316
0.00062	9.492	3.18087032115
0.000621	9.46	3.20068742616
0.000622	9.406	3.17130320216
0.000623	9.39	3.13143736964
0.000624	9.326	3.13045108571
0.000625	9.298	3.13898008914
0.000626	9.242	3.14570119369
0.000627	9.226	3.14307556384
0.000628	9.23	3.12043266231
0.000629	9.186	3.10409471505
0.00063	9.172	3.10586799462
0.000631	9.156	3.07890629932
0.000632	9.134	3.06660137612
0.000633	9.11	3.06690397633
0.000634	9.042	3.02394378255
0.000635	9.018	3.03869643104
0.000636	9.004	3.06006274445
0.000637	8.974	3.06028168638
0.000638	8.96	3.06959280687
0.000639	8.94	3.05751533111
0.00064	8.942	3.07223631904
0.000641	8.91	3.05710647508
0.000642	8.864	3.02811888802
0.000643	8.844	3.02913585037
0.000644	8.808	3.06710547585
0.000645	8.772	3.08091155342
0.000646	8.748	3.05229356386
0.000647	8.742	3.11888377469
0.000648	8.72	3.10315968007
0.000649	8.7	3.13081459049
0.00065	8.69	3.13590497305
0.000651	8.634	3.13560903175
0.000652	8.572	3.09916375818
0.000653	8.546	3.09384615002
0.000654	8.52	3.07076537691
0.000655	8.494	3.07147586675
0.000656	8.504	3.09935219038
0.000657	8.48	3.10509259121
0.000658	8.46	3.14267402064
0.000659	8.426	3.08553463763
0.00066	8.398	3.05542075662
0.000661	8.362	3.05335160111
0.000662	8.342	3.07067354175
0.000663	8.342	3.10628974824
0.000664	8.332	3.12246313029
0.000665	8.314	3.10795817218
0.000666	8.262	3.07788173912
0.000667	8.234	3.05667204652
0.000668	8.21	3.03214445566
0.000669	8.192	3.02177696066
0.00067	8.144	2.99654200705
0.000671	8.136	2.99090354241
0.000672	8.082	2.96095862855
0.000673	8.06	2.95709316728
0.000674	8.05	2.98454351618
0.000675	8.012	2.98192152814
0.000676	8.036	2.96828300538
0.000677	8.004	2.96445340662
0.000678	7.984	2.95833466667
0.000679	7.978	2.96403711178
0.00068	7.97	2.9484063492
0.000681	7.966	2.92315651309
0.000682	7.94	2.92649961558
0.000683	7.94	2.92376469641
0.000684	7.954	2.91614197185
0.000685	7.918	2.90021999166
0.000686	7.892	2.91347490121
0.000687	7.876	2.94085429765
0.000688	7.842	2.90603441136
0.000689	7.788	2.9070700026
0.00069	7.792	2.90735893897
0.000691	7.744	2.90145894336
0.000692	7.706	2.88505875157
0.000693	7.72	2.87290793448
0.000694	7.686	2.86625260576
0.000695	7.674	2.87884073891
0.000696	7.636	2.87254312413
0.000697	7.65	2.87323859086
0.000698	7.628	2.86175051323
0.000699	7.62	2.84246372009
0.0007	7.588	2.81393958713
0.000701	7.594	2.78660438527
0.000702	7.614	2.7930277478
0.000703	7.576	2.78068768473
0.000704	7.56	2.77748087302
0.000705	7.512	2.77233764177
0.000706	7.502	2.7917729134
0.000707	7.488	2.81742009647
0.000708	7.466	2.78798206594
0.000709	7.468	2.79087369832
0.00071	7.446	2.77760400345
0.000711	7.382	2.75392011504
0.000712	7.346	2.76952775758
0.000713	7.336	2.78408045861
0.000714	7.302	2.81119120659
0.000715	7.294	2.83188347218
0.000716	7.278	2.84406680653
0.000717	7.222	2.86368922895
0.000718	7.202	2.87005156748
0.000719	7.182	2.87973540451
0.00072	7.166	2.83662545994
0.000721	7.146	2.82642601177
0.000722	7.116	2.81683226338
0.000723	7.05	2.79419040153
0.000724	7.008	2.78781921939
0.000725	6.994	2.80819586212
0.000726	6.988	2.80568280459
0.000727	6.996	2.78782782826
0.000728	6.962	2.76777094428
0.000729	6.95	2.74872697808
0.00073	6.972	2.7668061009
0.000731	6.936	2.73128248264
0.000732	6.952	2.70586326336
0.000733	6.92	2.70658456362
0.000734	6.898	2.7165411832
0.000735	6.882	2.71073348008
0.000736	6.88	2.71617377942
0.000737	6.854	2.70345778587
0.000738	6.838	2.70550475882
0.000739	6.844	2.69734387871
0.00074	6.8	2.69814751265
0.000741	6.778	2.68043205473
0.000742	6.738	2.677565312
0.000743	6.702	2.68424961581
0.000744	6.704	2.68409835885
0.000745	6.666	2.69934140116
0.000746	6.664	2.71129194297
0.000747	6.634	2.67358261514
0.000748	6.63	2.64444701214
0.000749	6.622	2.62890015025
0.00075	6.608	2.62875179505
0.000751	6.606	2.61357303322
0.000752	6.6	2.63210942022
0.000753	6.594	2.64143218728
0.000754	6.572	2.6208426126
0.000755	6.556	2.63948176732
0.000756	6.54	2.58619411491
0.000757	6.524	2.60027383173
0.000758	6.5	2.61725046566
0.000759	6.532	2.60479864865
0.00076	6.522	2.60029152212
0.000761	6.484	2.5686074048
0.000762	6.504	2.58495338449
0.000763	6.512	2.5553582919
0.000764	6.504	2.59036368103
0.000765	6.468	2.59787913499
0.000766	6.418	2.60216755802
0.000767	6.412	2.59581509357
0.000768	6.392	2.59814087378
0.000769	6.374	2.58575404863
0.00077	6.352	2.58690857975
0.000771	6.334	2.58117105206
0.000772	6.318	2.55673150722
0.000773	6.292	2.55004627409
0.000774	6.274	2.55947729039
0.000775	6.262	2.53561747904
0.000776	6.268	2.54090062773
0.000777	6.24	2.5358233377
0.000778	6.236	2.53619873038
0.000779	6.194	2.54093762222
0.00078	6.2	2.52982212813
0.000781	6.162	2.53451297097
0.000782	6.152	2.5402551053
0.000783	6.158	2.52290229696
0.000784	6.136	2.52853791745
0.000785	6.116	2.49289871435
0.000786	6.092	2.50110695493
0.000787	6.096	2.51769418318
0.000788	6.07	2.53082990341
0.000789	6.038	2.51168389731
0.00079	6.016	2.52026665256
0.000791	6.02	2.5249950495
0.000792	6.006	2.53100059265
0.000793	6.006	2.54597014908
0.000794	6.004	2.5171380574
0.000795	5.964	2.49052283668
0.000796	5.952	2.48147053176
0.000797	5.936	2.47546036123
0.000798	5.9	2.48314316945
0.000799	5.898	2.49711753828
0.0008	5.868	2.50171461202
0.000801	5.824	2.48052897584
0.000802	5.81	2.46696169407
0.000803	5.798	2.47733647291
0.000804	5.794	2.4681093979
0.000805	5.79	2.44660989943
0.000806	5.746	2.42517710693
0.000807	5.736	2.41377380879
0.000808	5.71	2.39622619967
0.000809	5.698	2.39724758838
0.00081	5.674	2.40493742122
0.000811	5.678	2.41874264857
0.000812	5.65	2.40904545412
0.000813	5.632	2.40843849828
0.000814	5.608	2.41046385578
0.000815	5.588	2.3795495372
0.000816	5.592	2.40198584509
0.000817	5.59	2.39789491012
0.000818	5.556	2.40059659252
0.000819	5.514	2.41780975265
0.00082	5.524	2.42928466837
0.000821	5.496	2.43433440595
0.000822	5.478	2.41857726773
0.000823	5.458	2.41085793858
0.000824	5.448	2.40817275128
0.000825	5.426	2.3951041731
0.000826	5.444	2.40392678757
0.000827	5.402	2.37326694664
0.000828	5.414	2.4005424387
0.000829	5.416	2.39393901343
0.00083	5.374	2.3979416173
0.000831	5.368	2.39177256444
0.000832	5.342	2.39604590941
0.000833	5.336	2.40896326248
0.000834	5.306	2.4307126527
0.000835	5.278	2.40264770618
0.000836	5.246	2.40447166754
0.000837	5.222	2.40014916203
0.000838	5.218	2.41132245874
0.000839	5.21	2.42113609696
0.00084	5.194	2.41668450568
0.000841	5.184	2.41042402909
0.000842	5.186	2.39904230892
0.000843	5.198	2.41470412266
0.000844	5.19	2.40705213903
0.000845	5.198	2.40557602249
0.000846	5.184	2.38959075994
0.000847	5.132	2.3745685924
0.000848	5.096	2.35261216523
0.000849	5.086	2.34491023282
0.00085	5.064	2.31428261023
0.000851	5.046	2.3160060449
0.000852	5.05	2.30900411433
0.000853	5.044	2.33024977202
0.000854	5.02	2.33143732491
0.000855	5.0	2.30217288664
0.000856	4.966	2.27350918186
0.000857	4.95	2.259977876
0.000858	4.954	2.27241809533
0.000859	4.94	2.27253162794
0.00086	4.906	2.24614425182
0.000861	4.862	2.22507438078
0.000862	4.856	2.2537222544
0.000863	4.844	2.2377810438
0.000864	4.846	2.24817348085
0.000865	4.82	2.25113304804
0.000866	4.812	2.26288665204
0.000867	4.772	2.25388908334
0.000868	4.776	2.26226081609
0.000869	4.768	2.24636951546
0.00087	4.752	2.2615251491
0.000871	4.756	2.23974641422
0.000872	4.748	2.22362227008
0.000873	4.74	2.22899080303
0.000874	4.714	2.23253309046
0.000875	4.718	2.23124987395
0.000876	4.718	2.2348324322
0.000877	4.728	2.22935326945
0.000878	4.728	2.23025021018
0.000879	4.69	2.20315682601
0.00088	4.68	2.21756623351
0.000881	4.644	2.20392014374
0.000882	4.628	2.21215189352
0.000883	4.6	2.2045407685
0.000884	4.592	2.18850085675
0.000885	4.578	2.17621598193
0.000886	4.578	2.18080627292
0.000887	4.582	2.16131348952
0.000888	4.576	2.15968145799
0.000889	4.568	2.15345675601
0.00089	4.556	2.17137375871
0.000891	4.55	2.15487818681
0.000892	4.548	2.15492366454
0.000893	4.53	2.17004608246
0.000894	4.524	2.16365986236
0.000895	4.512	2.15356820185
0.000896	4.504	2.15638215537
0.000897	4.504	2.17577204688
0.000898	4.482	2.16925701566
0.000899	4.472	2.16545976642
0.0009	4.436	2.14893089698
0.000901	4.41	2.13117338572
0.000902	4.402	2.13831615997
0.000903	4.386	2.12532444582
0.000904	4.37	2.1403504386
0.000905	4.378	2.13052012429
0.000906	4.374	2.13497634647
0.000907	4.37	2.14221847625
0.000908	4.376	2.13883706719
0.000909	4.37	2.12346415086
0.00091	4.366	2.10619182412
0.000911	4.366	2.11472078535
0.000912	4.36	2.10390113836
0.000913	4.352	2.09286788881
0.000914	4.316	2.08041918853
0.000915	4.28	2.06048537971
0.000916	4.276	2.07649319768
0.000917	4.26	2.05922315449
0.000918	4.252	2.04168949647
0.000919	4.25	2.03850435369
0.00092	4.256	2.03432150851
0.000921	4.242	2.04534495868
0.000922	4.248	2.03923907377
0.000923	4.246	2.02521208766
0.000924	4.24	2.02938414303
0.000925	4.24	2.0274121436
0.000926	4.224	2.03416420183
0.000927	4.218	2.05291889757
0.000928	4.184	2.03129121497
0.000929	4.176	2.0132123584
0.00093	4.174	2.00592223179
0.000931	4.176	1.9690159979
0.000932	4.14	1.9830279877
0.000933	4.106	1.9623363626
0.000934	4.11	1.96517174822
0.000935	4.104	1.98322565534
0.000936	4.076	1.97135080592
0.000937	4.088	1.96678824483
0.000938	4.066	1.95387921838
0.000939	4.05	1.93687893272
0.00094	4.042	1.93603615669
0.000941	4.05	1.9482043014
0.000942	4.026	1.94661860671
0.000943	4.03	1.95783043188
0.000944	4.03	1.95271605719
0.000945	4.0	1.9524343779
0.000946	3.988	1.96871938071
0.000947	3.988	1.94829566545
0.000948	3.986	1.93953705817
0.000949	3.972	1.93473925892
0.00095	3.93	1.9207029963
0.000951	3.932	1.92545475148
0.000952	3.926	1.93817543066
0.000953	3.91	1.94368207277
0.000954	3.906	1.95784677644
0.000955	3.902	1.93297594398
0.000956	3.886	1.94653641117
0.000957	3.856	1.93268310905
0.000958	3.848	1.93310527391
0.000959	3.852	1.91783628081
0.00096	3.858	1.91776849489
0.000961	3.836	1.89660327955
0.000962	3.828	1.89694912952
0.000963	3.798	1.89028992485
0.000964	3.8	1.88785592671
0.000965	3.786	1.88790995548
0.000966	3.748	1.88268319162
0.000967	3.758	1.90773058895
0.000968	3.774	1.93776262736
0.000969	3.756	1.91949576712
0.00097	3.734	1.91396029217
0.000971	3.716	1.90665780884
0.000972	3.698	1.90861101328
0.000973	3.69	1.89259081684
0.000974	3.686	1.8855778955
0.000975	3.678	1.90533881501
0.000976	3.652	1.89073953785
0.000977	3.652	1.88119536466
0.000978	3.672	1.89431148442
0.000979	3.674	1.89729386232
0.00098	3.668	1.89255805723
0.000981	3.648	1.88470050671
0.000982	3.634	1.88362522812
0.000983	3.614	1.8817555633
0.000984	3.594	1.89028146052
0.000985	3.566	1.87766983253
0.000986	3.57	1.87219122955
0.000987	3.56	1.87253838412
0.000988	3.55	1.8877234967
0.000989	3.544	1.89527412265
0.00099	3.542	1.87942437996
0.000991	3.514	1.85628769322
0.000992	3.508	1.85524553631
0.000993	3.474	1.8475183355
0.000994	3.49	1.86705650691
0.000995	3.478	1.85297490539
0.000996	3.448	1.82079543057
0.000997	3.44	1.82712889529
0.000998	3.434	1.83456915923
0.000999	3.428	1.82997704904
0.001	3.428	1.84521435069
0.001001	3.404	1.84628925144
0.001002	3.384	1.82880944879
0.001003	3.366	1.80555919316
0.001004	3.344	1.77923129469
0.001005	3.344	1.75318681264
0.001006	3.318	1.74610308974
0.001007	3.306	1.74366395845
0.001008	3.322	1.72346047242
0.001009	3.312	1.71425085679
0.00101	3.316	1.7181804329
0.001011	3.308	1.77345312879
0.001012	3.306	1.79342242654
0.001013	3.298	1.78918864293
0.001014	3.268	1.79559906438
0.001015	3.256	1.80733616132
0.001016	3.256	1.81175715812
0.001017	3.254	1.80817145205
0.001018	3.232	1.79169640285
0.001019	3.23	1.78131973548
0.00102	3.234	1.78864306109
0.001021	3.206	1.77075238246
0.001022	3.188	1.76086796779
0.001023	3.204	1.75794880472
0.001024	3.194	1.7653226334
0.001025	3.194	1.75509657854
0.001026	3.184	1.75788054202
0.001027	3.164	1.73005895853
0.001028	3.154	1.72345118875
0.001029	3.132	1.73855572243
0.00103	3.128	1.73540081825
0.001031	3.122	1.72485245746
0.001032	3.104	1.71615383926
0.001033	3.106	1.70609612859
0.001034	3.104	1.71031692969
0.001035	3.084	1.73001271672
0.001036	3.068	1.74567350899
0.001037	3.06	1.75054277297
0.001038	3.034	1.74723896477
0.001039	3.016	1.74806864854
0.00104	3.012	1.73316358143
0.001041	2.996	1.70528120848
0.001042	3.002	1.69528640648
0.001043	2.986	1.68101278996
0.001044	2.954	1.6672984136
0.001045	2.976	1.68268357097
0.001046	2.966	1.67476684945
0.001047	2.968	1.66222020202
0.001048	2.964	1.68128046441
0.001049	2.962	1.66630009302
0.00105	2.952	1.66544168316
0.001051	2.946	1.65138850668
0.001052	2.958	1.65657357217
0.001053	2.956	1.63525655479
0.001054	2.952	1.62655955932
0.001055	2.924	1.60319181635
0.001056	2.934	1.60176277894
0.001057	2.922	1.60371942683
0.001058	2.928	1.60586923503
0.001059	2.914	1.58196207287
0.00106	2.89	1.57540470991
0.001061	2.89	1.58426639174
0.001062	2.87	1.59408280839
0.001063	2.87	1.58401388883
0.001064	2.87	1.59031443432
0.001065	2.866	1.5950059561
0.001066	2.88	1.6004999219
0.001067	2.882	1.60874982517
0.001068	2.894	1.60211235561
0.001069	2.864	1.59044144815
0.00107	2.858	1.58928789085
0.001071	2.846	1.5869102054
0.001072	2.828	1.57683734101
0.001073	2.83	1.59157155039
0.001074	2.824	1.57512666157
0.001075	2.82	1.58606431143
0.001076	2.814	1.57968477868
0.001077	2.798	1.57136755726
0.001078	2.792	1.56612132353
0.001079	2.778	1.57883374679
0.00108	2.774	1.55914207178
0.001081	2.758	1.56442833009
0.001082	2.764	1.56214724018
0.001083	2.748	1.55579433088
0.001084	2.732	1.54407771825
0.001085	2.732	1.5505405509
0.001086	2.704	1.55318511453
0.001087	2.718	1.55771499319
0.001088	2.704	1.557043352
0.001089	2.7	1.56524758425
0.00109	2.71	1.59182285447
0.001091	2.704	1.58883101682
0.001092	2.71	1.58173954872
0.001093	2.7	1.58303505962
0.001094	2.686	1.57968477868
0.001095	2.674	1.57598350245
0.001096	2.68	1.58543369461
0.001097	2.682	1.58898584009
0.001098	2.652	1.57698953706
0.001099	2.648	1.56719367023
0.0011	2.628	1.55872255389
0.001101	2.618	1.56718728938
0.001102	2.608	1.55638555635
0.001103	2.58	1.56064089399
0.001104	2.578	1.54528832261
0.001105	2.59	1.55238526146
0.001106	2.576	1.5505560293
0.001107	2.57	1.54178468017
0.001108	2.562	1.54082964665
0.001109	2.552	1.53860196282
0.00111	2.534	1.53259387967
0.001111	2.53	1.51957230825
0.001112	2.53	1.51561868555
0.001113	2.51	1.49328496945
0.001114	2.498	1.49866473903
0.001115	2.508	1.49597326179
0.001116	2.486	1.48654095134
0.001117	2.486	1.47709309118
0.001118	2.488	1.49193029328
0.001119	2.482	1.49588635932
0.00112	2.468	1.48356867047
0.001121	2.452	1.46550196179
0.001122	2.468	1.46320743574
0.001123	2.472	1.47959994593
0.001124	2.482	1.48918635503
0.001125	2.468	1.50896520835
0.001126	2.478	1.50250324459
0.001127	2.474	1.4944309954
0.001128	2.456	1.50335092377
0.001129	2.438	1.49604679071
0.00113	2.434	1.50786073628
0.001131	2.41	1.52509016127
0.001132	2.408	1.50782492352
0.001133	2.41	1.5066187308
0.001134	2.408	1.50250990013
0.001135	2.42	1.50053323855
0.001136	2.406	1.48363202985
0.001137	2.41	1.48657324071
0.001138	2.414	1.49084003166
0.001139	2.398	1.48983086288
0.00114	2.374	1.47313407401
0.001141	2.358	1.48655171454
0.001142	2.352	1.48999865772
0.001143	2.338	1.49122634097
0.001144	2.338	1.49658143781
0.001145	2.332	1.48787633895
0.001146	2.312	1.46651150694
0.001147	2.316	1.45881595823
0.001148	2.308	1.45503814383
0.001149	2.302	1.45010206537
0.00115	2.29	1.43593175325
0.001151	2.29	1.43732390226
0.001152	2.29	1.43314339827
0.001153	2.284	1.44614798689
0.001154	2.258	1.42808823257
0.001155	2.26	1.43401534162
0.001156	2.242	1.43507351728
0.001157	2.254	1.43717918159
0.001158	2.242	1.40550204553
0.001159	2.24	1.41364776377
0.00116	2.246	1.39767091978
0.001161	2.234	1.39686935681
0.001162	2.236	1.39581660686
0.001163	2.236	1.41432103852
0.001164	2.23	1.4131878856
0.001165	2.232	1.41921668536
0.001166	2.234	1.42240781775
0.001167	2.226	1.42790896068
0.001168	2.224	1.42471891965
0.001169	2.232	1.42624542068
0.00117	2.236	1.43398186878
0.001171	2.234	1.43779136178
0.001172	2.216	1.4273555969
0.001173	2.214	1.41852176578
0.001174	2.196	1.40768746531
0.001175	2.184	1.41920541149
0.001176	2.188	1.43270932153
0.001177	2.186	1.42527330712
0.001178	2.174	1.44212482123
0.001179	2.176	1.43562669242
0.00118	2.152	1.44944679102
0.001181	2.154	1.43188127999
0.001182	2.158	1.42444234703
0.001183	2.146	1.41586863797
0.001184	2.142	1.39206178024
0.001185	2.134	1.40571832171
0.001186	2.128	1.42534767688
0.001187	2.118	1.42831229078
0.001188	2.108	1.41150132837
0.001189	2.106	1.41519044655
0.00119	2.094	1.40753827657
0.001191	2.096	1.4052700808
0.001192	2.082	1.39401434713
0.001193	2.078	1.39424388111
0.001194	2.062	1.39647986022
0.001195	2.064	1.39423957769
0.001196	2.05	1.38257007056
0.001197	2.03	1.36275456338
0.001198	2.02	1.36660162447
0.001199	2.002	1.35867435392
0.0012	2.014	1.35565629862
0.001201	2.008	1.34756669594
0.001202	1.99	1.31221187314
0.001203	1.994	1.30918447898
0.001204	1.988	1.32508716694
0.001205	1.974	1.32564097704
0.001206	1.956	1.33493969901
0.001207	1.968	1.34274941817
0.001208	1.976	1.33694577302
0.001209	1.958	1.32372051431
0.00121	1.952	1.32728896628
0.001211	1.942	1.3155363925
0.001212	1.958	1.31310167162
0.001213	1.96	1.33656275573
0.001214	1.964	1.34115770885
0.001215	1.922	1.31602279616
0.001216	1.936	1.32812047646
0.001217	1.956	1.34389880571
0.001218	1.958	1.33575297117
0.001219	1.948	1.337645693
0.00122	1.936	1.32962551119
0.001221	1.934	1.33027966984
0.001222	1.934	1.33926995038
0.001223	1.926	1.33436276926
0.001224	1.914	1.31704365911
0.001225	1.906	1.30428677828
0.001226	1.9	1.30919822792
0.001227	1.894	1.31254104698
0.001228	1.874	1.31077229144
0.001229	1.876	1.32386706281
0.00123	1.866	1.32062258045
0.001231	1.862	1.31108962318
0.001232	1.836	1.28573092053
0.001233	1.838	1.29141627681
0.001234	1.818	1.26841475867
0.001235	1.818	1.28252719269
0.001236	1.818	1.279404549
0.001237	1.808	1.27245274961
0.001238	1.81	1.27667536986
0.001239	1.822	1.27213049645
0.00124	1.82	1.26158630303
0.001241	1.818	1.26683700609
0.001242	1.81	1.2561448961
0.001243	1.812	1.26517034426
0.001244	1.81	1.26566188218
0.001245	1.796	1.25474459553
0.001246	1.788	1.24862164005
0.001247	1.796	1.24192753412
0.001248	1.788	1.25182107348
0.001249	1.782	1.25955388928
0.00125	1.796	1.27529761232
0.001251	1.794	1.27889170769
0.001252	1.784	1.27174840279
0.001253	1.77	1.27479410102
0.001254	1.754	1.2670769511
0.001255	1.76	1.28
0.001256	1.754	1.28432238943
0.001257	1.754	1.29208513651
0.001258	1.744	1.28781365112
0.001259	1.746	1.2858786879
0.00126	1.75	1.28821582043
0.001261	1.752	1.29247669225
0.001262	1.74	1.29784436663
0.001263	1.734	1.30355053604
0.001264	1.728	1.32136898707
0.001265	1.734	1.31272388567
0.001266	1.726	1.31412480381
0.001267	1.716	1.31123758335
0.001268	1.726	1.32019846993
0.001269	1.714	1.31461172975
0.00127	1.7	1.31833227981
0.001271	1.698	1.30950219549
0.001272	1.702	1.30276475236
0.001273	1.702	1.29815099276
0.001274	1.672	1.29939062641
0.001275	1.676	1.30193087374
0.001276	1.678	1.29704124838
0.001277	1.678	1.29549835971
0.001278	1.68	1.3013838788
0.001279	1.678	1.29085862898
0.00128	1.678	1.2877561881
0.001281	1.668	1.28754650401
0.001282	1.658	1.28102927367
0.001283	1.672	1.29785053069
0.001284	1.67	1.29348366824
0.001285	1.658	1.28258956802
0.001286	1.648	1.27596865165
0.001287	1.65	1.27886668578
0.001288	1.636	1.26313261378
0.001289	1.638	1.26449831949
0.00129	1.626	1.26575037033
0.001291	1.624	1.26910362067
0.001292	1.616	1.27614419248
0.001293	1.602	1.25841010803
0.001294	1.594	1.24626000497
0.001295	1.596	1.25729232878
0.001296	1.604	1.25983490982
0.001297	1.606	1.26125493061
0.001298	1.596	1.24771150512
0.001299	1.598	1.24112690729
0.0013	1.596	1.24128320701
0.001301	1.584	1.24215296965
0.001302	1.574	1.2395660531
0.001303	1.57	1.23818415432
0.001304	1.55	1.23268000714
0.001305	1.55	1.22780291578
0.001306	1.556	1.23889628299
0.001307	1.552	1.22934779456
0.001308	1.544	1.21986228731
0.001309	1.534	1.2036793593
0.00131	1.524	1.19223487619
0.001311	1.52	1.19899958299
0.001312	1.502	1.19916470929
0.001313	1.504	1.19581938436
0.001314	1.506	1.19246132013
0.001315	1.496	1.18574196181
0.001316	1.49	1.17554242799
0.001317	1.484	1.19069055594
0.001318	1.488	1.1991063339
0.001319	1.476	1.19223487619
0.00132	1.482	1.19234055538
0.001321	1.48	1.19899958299
0.001322	1.48	1.20565334985
0.001323	1.486	1.20573794831
0.001324	1.48	1.20896650078
0.001325	1.472	1.20217136882
0.001326	1.47	1.20378569521
0.001327	1.468	1.19204697894
0.001328	1.464	1.16477637339
0.001329	1.464	1.15615915859
0.00133	1.46	1.15948264325
0.001331	1.452	1.1522569158
0.001332	1.444	1.14318152539
0.001333	1.434	1.13914178222
0.001334	1.444	1.15015824998
0.001335	1.442	1.1448301184
0.001336	1.43	1.14764977236
0.001337	1.418	1.14510960174
0.001338	1.418	1.14510960174
0.001339	1.396	1.13454131701
0.00134	1.404	1.15619375539
0.001341	1.396	1.15550162267
0.001342	1.386	1.15108818081
0.001343	1.39	1.141008326
0.001344	1.384	1.14041395993
0.001345	1.366	1.12251681502
0.001346	1.364	1.12583480138
0.001347	1.372	1.12854596716
0.001348	1.372	1.11607168229
0.001349	1.366	1.10817146688
0.00135	1.352	1.1081949287
0.001351	1.352	1.11718216957
0.001352	1.35	1.12227447623
0.001353	1.346	1.10918168034
0.001354	1.36	1.11642285896
0.001355	1.348	1.12022140669
0.001356	1.346	1.13237979495
0.001357	1.334	1.11105535416
0.001358	1.342	1.11939090581
0.001359	1.336	1.11852760359
0.00136	1.338	1.11523809117
0.001361	1.346	1.12706876454
0.001362	1.344	1.1373935115
0.001363	1.354	1.15094917351
0.001364	1.35	1.14695248376
0.001365	1.338	1.13831278654
0.001366	1.336	1.14677983938
0.001367	1.354	1.14921016355
0.001368	1.344	1.15657425183
0.001369	1.348	1.15364465933
0.00137	1.338	1.14706407842
0.001371	1.324	1.14150076654
0.001372	1.318	1.14929369615
0.001373	1.304	1.14349639265
0.001374	1.292	1.14312553991
0.001375	1.286	1.138509552
0.001376	1.274	1.1291253252
0.001377	1.274	1.12735265113
0.001378	1.27	1.12831733125
0.001379	1.27	1.11941949242
0.00138	1.272	1.10906086397
0.001381	1.264	1.10195462702
0.001382	1.258	1.10609041222
0.001383	1.262	1.09970723377
0.001384	1.258	1.09701230622
0.001385	1.256	1.0874116056
0.001386	1.25	1.09155851882
0.001387	1.236	1.08825732251
0.001388	1.24	1.0818502669
0.001389	1.234	1.07296039069
0.00139	1.22	1.08240473022
0.001391	1.196	1.0777680641
0.001392	1.186	1.07303494817
0.001393	1.194	1.08460315323
0.001394	1.198	1.08018331778
0.001395	1.196	1.07591077697
0.001396	1.188	1.06988597523
0.001397	1.192	1.07477253407
0.001398	1.19	1.07233390322
0.001399	1.196	1.06657582947
0.0014	1.192	1.06917538318
0.001401	1.2	1.06583300756
0.001402	1.192	1.0635487765
0.001403	1.188	1.05292734792
0.001404	1.18	1.04861813831
0.001405	1.188	1.05292734792
0.001406	1.174	1.04294007498
0.001407	1.174	1.03909768549
0.001408	1.17	1.0378342835
0.001409	1.172	1.0268476031
0.00141	1.174	1.0333073115
0.001411	1.188	1.04146819443
0.001412	1.19	1.05351791632
0.001413	1.186	1.04470282856
0.001414	1.178	1.04418197648
0.001415	1.178	1.04418197648
0.001416	1.184	1.0364091856
0.001417	1.17	1.02425582742
0.001418	1.166	1.01510787604
0.001419	1.16	1.01113797278
0.00142	1.144	1.00958605379
0.001421	1.142	1.00689423476
0.001422	1.13	1.00453969558
0.001423	1.136	1.00672935787
0.001424	1.138	1.00745024691
0.001425	1.134	1.00002199976
0.001426	1.13	0.994535067255
0.001427	1.134	0.996014056126
0.001428	1.132	0.995276845908
0.001429	1.13	1.00054984883
0.00143	1.13	0.988483687271
0.001431	1.122	0.993537115562
0.001432	1.118	0.987965586445
0.001433	1.098	0.969740171386
0.001434	1.09	0.974628134213
0.001435	1.09	0.968452373635
0.001436	1.094	0.966004140778
0.001437	1.088	0.965534049115
0.001438	1.082	0.965026424509
0.001439	1.07	0.957653381971
0.00144	1.054	0.954507202697
0.001441	1.062	0.96028953967
0.001442	1.064	0.965351749364
0.001443	1.064	0.96742131463
0.001444	1.05	0.965142476529
0.001445	1.058	0.970894432984
0.001446	1.058	0.981140153087
0.001447	1.056	0.980236706107
0.001448	1.054	0.979328341263
0.001449	1.056	0.982274910603
0.00145	1.044	0.978807437651
0.001451	1.036	0.977089555773
0.001452	1.026	0.974332592085
0.001453	1.026	0.982509033037
0.001454	1.024	0.97130015958
0.001455	1.014	0.976628895743
0.001456	0.998	0.974677382522
0.001457	1.004	0.965393184148
0.001458	1.002	0.974677382522
0.001459	1.014	0.984786271228
0.00146	1.016	0.983739802997
0.001461	1.01	0.990908673895
0.001462	1.018	0.988774999684
0.001463	1.008	0.993949696916
0.001464	1.012	0.98582757113
0.001465	1.006	0.994969346261
0.001466	1.008	0.991935481773
0.001467	1.002	0.984883749485
0.001468	0.998	0.97056478403
0.001469	0.992	0.979763236706
0.00147	0.99	0.97051532703
0.001471	0.99	0.962236977049
0.001472	0.982	0.95795406988
0.001473	0.982	0.95795406988
0.001474	0.984	0.959032846153
0.001475	0.984	0.961116017971
0.001476	0.992	0.967437853301
0.001477	0.98	0.963119930227
0.001478	0.97	0.961821189203
0.001479	0.962	0.959456095921
0.00148	0.958	0.955110464815
0.001481	0.96	0.947839648886
0.001482	0.968	0.956543778402
0.001483	0.964	0.958490479869
0.001484	0.956	0.949770498594
0.001485	0.964	0.948
0.001486	0.962	0.946866410852
0.001487	0.95	0.93139680051
0.001488	0.948	0.932360445321
0.001489	0.948	0.938773668144
0.00149	0.932	0.935615305561
0.001491	0.936	0.935897430277
0.001492	0.922	0.925157283925
0.001493	0.922	0.918649008055
0.001494	0.93	0.914931691439
0.001495	0.924	0.911166285592
0.001496	0.924	0.91554573889
0.001497	0.928	0.922396877705
0.001498	0.928	0.922396877705
0.001499	0.922	0.92299295772
0.0015	0.912	0.923177122767
0.001501	0.912	0.923177122767
0.001502	0.912	0.933946465275
0.001503	0.91	0.92622891339
0.001504	0.916	0.923549673813
0.001505	0.906	0.921500949538
0.001506	0.906	0.930141924655
0.001507	0.902	0.934021413031
0.001508	0.9	0.926282894153
0.001509	0.898	0.922819592336
0.00151	0.89	0.915368778144
0.001511	0.886	0.919240991253
0.001512	0.88	0.919565114606
0.001513	0.862	0.900530954493
0.001514	0.858	0.902128593938
0.001515	0.852	0.897828491417
0.001516	0.856	0.896249965132
0.001517	0.858	0.902128593938
0.001518	0.856	0.911736804127
0.001519	0.85	0.907469007735
0.00152	0.856	0.911736804127
0.001521	0.856	0.907338966429
0.001522	0.856	0.907338966429
0.001523	0.85	0.905262392901
0.001524	0.846	0.906798764887
0.001525	0.842	0.906110368553
0.001526	0.842	0.899464285005
0.001527	0.842	0.906110368553
0.001528	0.84	0.9068627239
0.001529	0.838	0.900975027401
0.00153	0.83	0.895041898461
0.001531	0.826	0.885281876015
0.001532	0.82	0.882949602186
0.001533	0.814	0.866835624556
0.001534	0.818	0.885932277321
0.001535	0.822	0.882222194235
0.001536	0.824	0.88375562233
0.001537	0.812	0.881280885984
0.001538	0.812	0.879008532382
0.001539	0.81	0.881986394453
0.00154	0.802	0.891513320147
0.001541	0.798	0.895095525628
0.001542	0.802	0.900442113631
0.001543	0.796	0.882260732437
0.001544	0.792	0.883592666334
0.001545	0.794	0.887448026647
0.001546	0.79	0.875157128749
0.001547	0.792	0.872201811509
0.001548	0.8	0.880908621822
0.001549	0.8	0.883176086633
0.00155	0.786	0.876472475324
0.001551	0.784	0.865646579153
0.001552	0.786	0.869599908004
0.001553	0.788	0.868939583631
0.001554	0.776	0.872825297525
0.001555	0.782	0.868605779396
0.001556	0.774	0.854940933632
0.001557	0.778	0.862969292617
0.001558	0.782	0.868605779396
0.001559	0.79	0.863655023722
0.00156	0.778	0.858321618043
0.001561	0.766	0.843352832449
0.001562	0.758	0.836322904146
0.001563	0.762	0.835078439429
0.001564	0.756	0.83214421827
0.001565	0.758	0.824279078953
0.001566	0.762	0.827862307392
0.001567	0.764	0.827226692026
0.001568	0.75	0.817006731918
0.001569	0.75	0.824317899842
0.00157	0.746	0.825520441903
0.001571	0.738	0.827862307392
0.001572	0.728	0.823417269676
0.001573	0.726	0.823968445998
0.001574	0.726	0.819099505555
0.001575	0.726	0.819099505555
0.001576	0.726	0.819099505555
0.001577	0.728	0.818545050684
0.001578	0.728	0.816098033327
0.001579	0.738	0.832680010568
0.00158	0.736	0.828434668516
0.001581	0.73	0.825287828579
0.001582	0.728	0.828260828483
0.001583	0.726	0.828808783737
0.001584	0.728	0.828260828483
0.001585	0.718	0.8212648781
0.001586	0.724	0.826936515097
0.001587	0.724	0.826936515097
0.001588	0.722	0.827475679401
0.001589	0.712	0.827681098008
0.00159	0.7	0.820975030071
0.001591	0.696	0.809681418831
0.001592	0.692	0.803203585649
0.001593	0.688	0.794138526959
0.001594	0.688	0.799159558536
0.001595	0.686	0.792088378907
0.001596	0.682	0.780305068547
0.001597	0.68	0.778203058334
0.001598	0.674	0.771831587848
0.001599	0.678	0.786330719227
0.0016	0.682	0.790490986666
0.001601	0.68	0.793473376995
0.001602	0.684	0.797586358961
0.001603	0.682	0.803041717472
0.001604	0.682	0.812942802416
0.001605	0.688	0.811576244108
0.001606	0.694	0.815085271613
0.001607	0.686	0.809570256371
0.001608	0.68	0.803492377064
0.001609	0.68	0.805977667184
0.00161	0.678	0.806421725898
0.001611	0.686	0.807096028983
0.001612	0.69	0.806163755077
0.001613	0.68	0.798498591107
0.001614	0.676	0.796883931322
0.001615	0.678	0.796439577118
0.001616	0.664	0.789369368547
0.001617	0.662	0.792310545178
0.001618	0.656	0.785916026049
0.001619	0.652	0.773883712195
0.00162	0.66	0.772269383052
0.001621	0.668	0.783438574491
0.001622	0.66	0.782559901861
0.001623	0.662	0.782148323529
0.001624	0.656	0.780809836004
0.001625	0.654	0.776069584509
0.001626	0.66	0.792716847304
0.001627	0.664	0.794420543541
0.001628	0.66	0.797746827007
0.001629	0.652	0.794289619723
0.00163	0.652	0.79680361445
0.001631	0.64	0.791454357496
0.001632	0.644	0.790736365674
0.001633	0.654	0.798926780124
0.001634	0.654	0.803917906257
0.001635	0.658	0.803141332519
0.001636	0.652	0.791767642683
0.001637	0.65	0.794669742723
0.001638	0.65	0.797182538695
0.001639	0.646	0.787835008108
0.00164	0.64	0.793977329651
0.001641	0.638	0.791805531681
0.001642	0.624	0.776288606125
0.001643	0.622	0.771437618995
0.001644	0.624	0.765913833274
0.001645	0.628	0.765255512884
0.001646	0.632	0.782672345238
0.001647	0.638	0.784191303191
0.001648	0.634	0.782332410168
0.001649	0.626	0.778539658592
0.00165	0.622	0.779176488352
0.001651	0.618	0.772059583193
0.001652	0.614	0.764855541916
0.001653	0.616	0.769768796458
0.001654	0.616	0.772362609142
0.001655	0.612	0.775535943719
0.001656	0.608	0.776103085936
0.001657	0.6	0.774596669241
0.001658	0.596	0.775102573857
0.001659	0.6	0.769415362467
0.00166	0.594	0.762341130991
0.001661	0.586	0.752731027659
0.001662	0.58	0.753392328073
0.001663	0.58	0.745385806143
0.001664	0.574	0.743319581338
0.001665	0.564	0.736141290786
0.001666	0.562	0.736312433686
0.001667	0.566	0.735964673065
0.001668	0.562	0.730859767671
0.001669	0.57	0.738308878451
0.00167	0.578	0.745597746778
0.001671	0.58	0.748064168371
0.001672	0.58	0.748064168371
0.001673	0.588	0.755152964637
0.001674	0.584	0.752956838072
0.001675	0.582	0.747847578053
0.001676	0.586	0.747398153597
0.001677	0.588	0.749837315689
0.001678	0.584	0.750295941612
0.001679	0.578	0.750943406656
0.00168	0.584	0.752956838072
0.001681	0.576	0.753806341178
0.001682	0.582	0.755828022767
0.001683	0.58	0.758683069536
0.001684	0.578	0.756251280991
0.001685	0.58	0.756042326857
0.001686	0.574	0.754005305021
0.001687	0.566	0.744072577105
0.001688	0.562	0.741725016431
0.001689	0.56	0.747261667691
0.00169	0.56	0.74188947964
0.001691	0.562	0.73902368027
0.001692	0.56	0.733757453114
0.001693	0.558	0.728447664558
0.001694	0.56	0.728285658241
0.001695	0.552	0.728900541912
0.001696	0.558	0.733918251578
0.001697	0.562	0.736312433686
0.001698	0.562	0.736312433686
0.001699	0.568	0.741199028602
0.0017	0.568	0.735782576581
0.001701	0.566	0.733242115539
0.001702	0.566	0.733242115539
0.001703	0.564	0.73341938889
0.001704	0.566	0.735964673065
0.001705	0.564	0.738853165385
0.001706	0.56	0.736478105581
0.001707	0.56	0.736478105581
0.001708	0.56	0.736478105581
0.001709	0.562	0.736312433686
0.00171	0.552	0.723392009909
0.001711	0.548	0.715329294801
0.001712	0.55	0.717983286714
0.001713	0.54	0.707389567353
0.001714	0.536	0.716033518769
0.001715	0.534	0.716131272882
0.001716	0.536	0.713234884172
0.001717	0.53	0.707884171316
0.001718	0.524	0.702441456635
0.001719	0.518	0.691141085452
0.00172	0.506	0.682615557983
0.001721	0.512	0.69127129262
0.001722	0.512	0.69127129262
0.001723	0.502	0.688473674152
0.001724	0.504	0.691363869464
0.001725	0.5	0.688476579122
0.001726	0.498	0.691372547907
0.001727	0.502	0.691372547907
0.001728	0.506	0.691349405149
0.001729	0.506	0.699974285242
0.00173	0.504	0.694250675189
0.001731	0.506	0.69423627102
0.001732	0.498	0.691372547907
0.001733	0.504	0.694250675189
0.001734	0.496	0.685553790741
0.001735	0.496	0.68263020736
0.001736	0.494	0.679679336158
0.001737	0.494	0.676730374669
0.001738	0.498	0.67675401735
0.001739	0.498	0.67675401735
0.00174	0.492	0.676709686646
0.001741	0.492	0.682595048327
0.001742	0.486	0.673649760632
0.001743	0.49	0.673721010508
0.001744	0.494	0.682615557983
0.001745	0.5	0.688476579122
0.001746	0.5	0.688476579122
0.001747	0.5	0.688476579122
0.001748	0.506	0.691349405149
0.001749	0.504	0.694250675189
0.00175	0.502	0.697134133435
0.001751	0.504	0.694250675189
0.001752	0.5	0.694262198308
0.001753	0.5	0.694262198308
0.001754	0.494	0.685539203839
0.001755	0.496	0.685553790741
0.001756	0.494	0.685539203839
0.001757	0.496	0.688464959166
0.001758	0.494	0.679679336158
0.001759	0.496	0.68263020736
0.00176	0.496	0.685553790741
0.001761	0.5	0.691375440698
0.001762	0.496	0.691363869464
0.001763	0.488	0.685460429201
0.001764	0.492	0.688430098122
0.001765	0.494	0.688450433946
0.001766	0.494	0.682615557983
0.001767	0.49	0.679632253502
0.001768	0.486	0.679561623401
0.001769	0.482	0.676517553357
0.00177	0.48	0.679411510059
0.001771	0.478	0.679349689041
0.001772	0.478	0.685212375837
0.001773	0.48	0.682348884369
0.001774	0.474	0.673293398156
0.001775	0.476	0.676331279773
0.001776	0.474	0.670316343229
0.001777	0.474	0.670316343229
0.001778	0.468	0.664060238231
0.001779	0.464	0.663855405943
0.00178	0.466	0.666966266014
0.001781	0.458	0.666510314999
0.001782	0.46	0.6666333325
0.001783	0.452	0.650919349843
0.001784	0.456	0.660351421593
0.001785	0.456	0.660351421593
0.001786	0.452	0.663095769855
0.001787	0.456	0.666381272246
0.001788	0.456	0.663373198132
0.001789	0.456	0.666381272246
0.00179	0.46	0.672606868832
0.001791	0.454	0.669241361543
0.001792	0.464	0.678751795578
0.001793	0.452	0.672083328167
0.001794	0.446	0.665645551326
0.001795	0.456	0.672357048004
0.001796	0.454	0.669241361543
0.001797	0.45	0.662947961759
0.001798	0.45	0.662947961759
0.001799	0.454	0.663237514017
0.0018	0.45	0.659924238076
0.001801	0.45	0.656886595997
0.001802	0.448	0.659769656774
0.001803	0.444	0.65944218852
0.001804	0.444	0.656402315657
0.001805	0.452	0.672083328167
0.001806	0.454	0.669241361543
0.001807	0.452	0.660072723266
0.001808	0.452	0.663095769855
0.001809	0.45	0.662947961759
0.00181	0.446	0.656569874423
0.001811	0.446	0.656569874423
0.001812	0.448	0.659769656774
0.001813	0.442	0.653173790044
0.001814	0.44	0.652993108693
0.001815	0.436	0.649541376665
0.001816	0.432	0.639824976068
0.001817	0.43	0.642728558569
0.001818	0.432	0.642943232331
0.001819	0.434	0.646253820105
0.00182	0.426	0.648478218601
0.001821	0.416	0.64416147044
0.001822	0.414	0.646996136001
0.001823	0.418	0.647515250786
0.001824	0.42	0.647765389628
0.001825	0.426	0.648478218601
0.001826	0.424	0.651324803765
0.001827	0.424	0.651324803765
0.001828	0.418	0.644419118276
0.001829	0.42	0.650845603811
0.00183	0.418	0.650596649238
0.001831	0.422	0.654152887328
0.001832	0.422	0.654152887328
0.001833	0.422	0.657203164935
0.001834	0.416	0.653409519367
0.001835	0.406	0.639659284307
0.001836	0.406	0.645882342227
0.001837	0.4	0.644980619864
0.001838	0.396	0.634967715715
0.001839	0.386	0.630082534276
0.00184	0.38	0.628967407741
0.001841	0.374	0.624599071405
0.001842	0.37	0.626976873577
0.001843	0.37	0.620564259364
0.001844	0.368	0.613657885144
0.001845	0.36	0.598665181884
0.001846	0.362	0.609061573242
0.001847	0.364	0.609511279633
0.001848	0.362	0.609061573242
0.001849	0.368	0.623358644762
0.00185	0.366	0.619712836724
0.001851	0.366	0.619712836724
0.001852	0.366	0.616477087977
0.001853	0.368	0.623358644762
0.001854	0.372	0.624192278068
0.001855	0.378	0.631756282122
0.001856	0.372	0.611241359857
0.001857	0.372	0.611241359857
0.001858	0.376	0.615324304737
0.001859	0.378	0.618963649983
0.00186	0.384	0.620116118159
0.001861	0.384	0.613631811431
0.001862	0.376	0.60218269653
0.001863	0.37	0.597578446733
0.001864	0.37	0.600915967503
0.001865	0.368	0.607104603837
0.001866	0.374	0.621388767198
0.001867	0.372	0.620979870849
0.001868	0.376	0.624999199999
0.001869	0.376	0.624999199999
0.00187	0.376	0.624999199999
0.001871	0.38	0.625779513886
0.001872	0.384	0.623332976827
0.001873	0.38	0.619354502688
0.001874	0.376	0.615324304737
0.001875	0.378	0.618963649983
0.001876	0.38	0.622575296651
0.001877	0.376	0.612065355987
0.001878	0.378	0.615723964127
0.001879	0.378	0.622186467227
0.00188	0.37	0.617332973362
0.001881	0.37	0.604235053601
0.001882	0.372	0.604661888993
0.001883	0.374	0.60508181265
0.001884	0.376	0.612065355987
0.001885	0.38	0.61611687203
0.001886	0.37	0.610819122163
0.001887	0.366	0.609954096634
0.001888	0.368	0.610390039237
0.001889	0.366	0.616477087977
0.00189	0.366	0.613224265665
0.001891	0.368	0.610390039237
0.001892	0.37	0.610819122163
0.001893	0.372	0.611241359857
0.001894	0.372	0.611241359857
0.001895	0.372	0.607960525034
0.001896	0.372	0.607960525034
0.001897	0.37	0.604235053601
0.001898	0.37	0.604235053601
0.001899	0.368	0.600479808153
0.0019	0.366	0.593332958801
0.001901	0.362	0.589029710626
0.001902	0.364	0.589494698874
0.001903	0.362	0.585624453041
0.001904	0.364	0.586092142926
0.001905	0.362	0.585624453041
0.001906	0.358	0.584667426833
0.001907	0.354	0.580244775935
0.001908	0.344	0.570669781923
0.001909	0.342	0.577092713522
0.00191	0.34	0.573061951276
0.001911	0.336	0.571930065655
0.001912	0.338	0.575982638627
0.001913	0.332	0.574261264583
0.001914	0.33	0.573672380371
0.001915	0.332	0.577733502577
0.001916	0.328	0.576555287895
0.001917	0.332	0.577733502577
0.001918	0.316	0.558698487558
0.001919	0.312	0.557365230347
0.00192	0.314	0.56515838488
0.001921	0.312	0.564496235594
0.001922	0.306	0.562462443191
0.001923	0.304	0.56176863565
0.001924	0.302	0.561066840938
0.001925	0.302	0.561066840938
0.001926	0.308	0.566688627025
0.001927	0.306	0.566007067094
0.001928	0.308	0.559585560929
0.001929	0.318	0.5664591777
0.00193	0.314	0.550821205111
0.001931	0.318	0.555766137867
0.001932	0.316	0.551492520348
0.001933	0.32	0.55641710973
0.001934	0.322	0.55706014038
0.001935	0.318	0.56291740069
0.001936	0.324	0.568352003603
0.001937	0.324	0.564822095885
0.001938	0.328	0.569575280362
0.001939	0.326	0.56896748589
0.00194	0.322	0.567728808499
0.001941	0.322	0.567728808499
0.001942	0.32	0.563560112144
0.001943	0.32	0.55641710973
0.001944	0.31	0.54580216196
0.001945	0.312	0.553765293243
0.001946	0.302	0.550269025114
0.001947	0.294	0.547324401064
0.001948	0.308	0.556
0.001949	0.304	0.550984573287
0.00195	0.302	0.550269025114
0.001951	0.3	0.549545266561
0.001952	0.296	0.540725438647
0.001953	0.298	0.545156858161
0.001954	0.29	0.538423625039
0.001955	0.288	0.537639284279
0.001956	0.29	0.538423625039
0.001957	0.286	0.536846346732
0.001958	0.29	0.542125446737
0.001959	0.292	0.542895938463
0.00196	0.284	0.536044774249
0.001961	0.282	0.531484712856
0.001962	0.28	0.526877594893
0.001963	0.28	0.530659966457
0.001964	0.276	0.517517149474
0.001965	0.278	0.518378240284
0.001966	0.28	0.523067873225
0.001967	0.28	0.523067873225
0.001968	0.282	0.531484712856
0.001969	0.29	0.549454274713
0.00197	0.286	0.540558969956
0.001971	0.286	0.540558969956
0.001972	0.284	0.543455609963
0.001973	0.282	0.54265642906
0.001974	0.288	0.545028439625
0.001975	0.284	0.543455609963
0.001976	0.288	0.548685702383
0.001977	0.29	0.549454274713
0.001978	0.292	0.5538375213
0.001979	0.288	0.548685702383
0.00198	0.288	0.548685702383
0.001981	0.286	0.547908751527
0.001982	0.292	0.546567470675
0.001983	0.294	0.550966423659
0.001984	0.294	0.554584529175
0.001985	0.288	0.548685702383
0.001986	0.286	0.544246267787
0.001987	0.284	0.543455609963
0.001988	0.284	0.543455609963
0.001989	0.28	0.541848687366
0.00199	0.274	0.53565287267
0.001991	0.272	0.534804637227
0.001992	0.274	0.53565287267
0.001993	0.274	0.53565287267
0.001994	0.272	0.534804637227
0.001995	0.272	0.534804637227
0.001996	0.272	0.531051786552
0.001997	0.276	0.540207367591
0.001998	0.268	0.533081607261
[truncated: 8,002 more rows]
