# Supplementary material for: The Influence of Synaptic Size on AMPA Receptor Activation: A Monte Carlo Model
Source: PLoS One. 2015 Jun 24;10(6):e0130924. doi: 10.1371/journal.pone.0130924 (PMC4479604; doi:10.1371/journal.pone.0130924)
Supplement: S1 Dataset — This package contains the experimental data used as basis for the analysis presented in the paper. (ZIP) [file pone.0130924.s001.zip › S1 Simulation data/training/1286_10607_192_253.csv]

time	AMPA.O.mean	AMPA.O.stdev
0.0	0.0	0.0
1e-06	0.0	0.0
2e-06	0.054	0.243072005793
3e-06	0.194	0.429376291847
4e-06	0.416	0.62525514792
5e-06	0.744	0.821257572263
6e-06	1.166	1.0404056901
7e-06	1.604	1.27874313292
8e-06	2.088	1.4533602444
9e-06	2.65	1.68863850483
1e-05	3.294	1.80874652729
1.1e-05	3.952	1.91460074167
1.2e-05	4.622	2.05696767111
1.3e-05	5.216	2.17929896985
1.4e-05	5.904	2.37629627782
1.5e-05	6.51	2.51751861959
1.6e-05	7.102	2.67125363828
1.7e-05	7.726	2.8479683987
1.8e-05	8.31	2.99163834713
1.9e-05	8.904	2.99245451093
2e-05	9.48	3.13649485891
2.1e-05	10.124	3.1882007465
2.2e-05	10.708	3.23337841893
2.3e-05	11.25	3.28930083756
2.4e-05	11.766	3.45994855453
2.5e-05	12.302	3.59760976205
2.6e-05	12.776	3.65592997745
2.7e-05	13.224	3.64552108758
2.8e-05	13.66	3.73368450729
2.9e-05	14.066	3.73170791997
3e-05	14.468	3.66401091701
3.1e-05	14.882	3.71538369486
3.2e-05	15.242	3.80413406704
3.3e-05	15.574	3.80953067976
3.4e-05	15.856	3.79674386811
3.5e-05	16.098	3.85076563816
3.6e-05	16.334	3.85570278938
3.7e-05	16.57	3.94424897794
3.8e-05	16.874	3.932190738
3.9e-05	17.138	3.98734949559
4e-05	17.396	3.97129500289
4.1e-05	17.588	3.97419878718
4.2e-05	17.83	3.97304668988
4.3e-05	17.982	4.00919892248
4.4e-05	18.1	4.08289113252
4.5e-05	18.236	4.0753286984
4.6e-05	18.28	4.09507020697
4.7e-05	18.422	4.11095074162
4.8e-05	18.548	4.06985208576
4.9e-05	18.64	4.06920139585
5e-05	18.762	4.05232723259
5.1e-05	18.846	4.05441537093
5.2e-05	18.958	4.11779504104
5.3e-05	19.05	4.11867697204
5.4e-05	19.106	4.1253804673
5.5e-05	19.204	4.17592911817
5.6e-05	19.278	4.1680590207
5.7e-05	19.276	4.10266060015
5.8e-05	19.324	4.10451263855
5.9e-05	19.386	4.13098099729
6e-05	19.414	4.18265513759
6.1e-05	19.386	4.17911521736
6.2e-05	19.392	4.17735993182
6.3e-05	19.41	4.14558801619
6.4e-05	19.424	4.1861944532
6.5e-05	19.448	4.15587487781
6.6e-05	19.41	4.18017942199
6.7e-05	19.384	4.17953873053
6.8e-05	19.4	4.16893271714
6.9e-05	19.412	4.13742141919
7e-05	19.338	4.11239054566
7.1e-05	19.33	4.14114718405
7.2e-05	19.316	4.1182695395
7.3e-05	19.304	4.14530867367
7.4e-05	19.292	4.09227760544
7.5e-05	19.228	4.03980395564
7.6e-05	19.188	4.01206380807
7.7e-05	19.156	4.0348065629
7.8e-05	19.198	4.04509530172
7.9e-05	19.158	4.03993019742
8e-05	19.134	4.04772084018
8.1e-05	19.104	4.03895828154
8.2e-05	19.108	4.05910532014
8.3e-05	19.118	4.08999706601
8.4e-05	19.076	4.03561940723
8.5e-05	19.052	4.03798167405
8.6e-05	19.03	4.0389478828
8.7e-05	18.966	4.03495278783
8.8e-05	18.94	4.05220927396
8.9e-05	18.874	4.0291592175
9e-05	18.83	4.03944303091
9.1e-05	18.77	4.04439117792
9.2e-05	18.758	3.98841271686
9.3e-05	18.728	3.99274542139
9.4e-05	18.706	4.00843660297
9.5e-05	18.632	4.03591080179
9.6e-05	18.604	4.09526360568
9.7e-05	18.548	4.12888556393
9.8e-05	18.526	4.17771755867
9.9e-05	18.472	4.13874570371
0.0001	18.44	4.14950599469
0.000101	18.428	4.10667943721
0.000102	18.396	4.14091584073
0.000103	18.346	4.12532229044
0.000104	18.316	4.13039271741
0.000105	18.324	4.1191047571
0.000106	18.21	4.06422194276
0.000107	18.158	4.02753472983
0.000108	18.088	4.04725289548
0.000109	18.086	4.0267361473
0.00011	18.076	4.01076351833
0.000111	18.018	3.96757810257
0.000112	18.02	4.01043638523
0.000113	17.944	4.02453276791
0.000114	17.886	3.99362041261
0.000115	17.84	3.98978696173
0.000116	17.804	4.04939304094
0.000117	17.754	4.09212463153
0.000118	17.75	4.08552322231
0.000119	17.688	4.07168957559
0.00012	17.616	4.09738257916
0.000121	17.568	4.12133182357
0.000122	17.508	4.09657613136
0.000123	17.45	4.05850957865
0.000124	17.404	4.04187877107
0.000125	17.352	4.06940978521
0.000126	17.3	4.05832477754
0.000127	17.234	4.0702879505
0.000128	17.244	4.06847194902
0.000129	17.222	4.05126103824
0.00013	17.18	4.01790990442
0.000131	17.126	3.98574008184
0.000132	17.058	3.94849794226
0.000133	17.03	3.96901751067
0.000134	17.016	3.92526992702
0.000135	17.002	3.90358758067
0.000136	16.968	3.89448019638
0.000137	16.912	3.89618480055
0.000138	16.882	3.82675789671
0.000139	16.854	3.85495577147
0.00014	16.802	3.84327932891
0.000141	16.778	3.81532646047
0.000142	16.69	3.80603468192
0.000143	16.662	3.77673880484
0.000144	16.646	3.75668524101
0.000145	16.628	3.79336473332
0.000146	16.568	3.77642370504
0.000147	16.568	3.7636918046
0.000148	16.494	3.77014111142
0.000149	16.444	3.74631338785
0.00015	16.39	3.75578220881
0.000151	16.346	3.7414280696
0.000152	16.3	3.76749253483
0.000153	16.158	3.74233029007
0.000154	16.162	3.73359826441
0.000155	16.134	3.71591765248
0.000156	16.104	3.69177247403
0.000157	16.036	3.7103509268
0.000158	16.034	3.69389279758
0.000159	16.024	3.72443606469
0.00016	15.988	3.7437756343
0.000161	15.94	3.80005263121
0.000162	15.898	3.77035754273
0.000163	15.802	3.74042724832
0.000164	15.73	3.70528001641
0.000165	15.692	3.68417372012
0.000166	15.654	3.66473518825
0.000167	15.62	3.65671984161
0.000168	15.544	3.62712889211
0.000169	15.55	3.67525509319
0.00017	15.534	3.69118463369
0.000171	15.524	3.69451268776
0.000172	15.496	3.70539930372
0.000173	15.442	3.71249727273
0.000174	15.406	3.73485796249
0.000175	15.33	3.71982526471
0.000176	15.302	3.7098242546
0.000177	15.252	3.69601082249
0.000178	15.212	3.68171916365
0.000179	15.208	3.6519496163
0.00018	15.13	3.68145351729
0.000181	15.114	3.69445584626
0.000182	15.068	3.6757823657
0.000183	14.992	3.64251781053
0.000184	14.954	3.61273912703
0.000185	14.944	3.64319420289
0.000186	14.9	3.63400605393
0.000187	14.852	3.63566995202
0.000188	14.806	3.63653186429
0.000189	14.778	3.63658026173
0.00019	14.786	3.63320849938
0.000191	14.726	3.62697173962
0.000192	14.694	3.64477214651
0.000193	14.648	3.62658186175
0.000194	14.542	3.64914181692
0.000195	14.534	3.65579594617
0.000196	14.484	3.61078163283
0.000197	14.44	3.59477398455
0.000198	14.436	3.60803325927
0.000199	14.396	3.61264224633
0.0002	14.346	3.62357337445
0.000201	14.278	3.62170070547
0.000202	14.234	3.62204969596
0.000203	14.182	3.56719441578
0.000204	14.12	3.56056175343
0.000205	14.09	3.57685616149
0.000206	14.076	3.5875094425
0.000207	14.044	3.60472800638
0.000208	13.982	3.58185371002
0.000209	13.93	3.535689466
0.00021	13.9	3.55668384876
0.000211	13.856	3.57313084003
0.000212	13.776	3.56844840232
0.000213	13.748	3.5721836459
0.000214	13.69	3.54822490832
0.000215	13.658	3.5300192634
0.000216	13.62	3.51334598353
0.000217	13.572	3.50668162227
0.000218	13.538	3.50264985404
0.000219	13.518	3.53577092018
0.00022	13.522	3.57568399051
0.000221	13.506	3.58356861243
0.000222	13.464	3.59787492834
0.000223	13.392	3.59921324736
0.000224	13.374	3.57856451667
0.000225	13.362	3.58314889448
0.000226	13.262	3.55996573017
0.000227	13.234	3.5557339608
0.000228	13.19	3.54878852568
0.000229	13.198	3.57418466227
0.00023	13.17	3.59125326314
0.000231	13.12	3.5695377852
0.000232	13.114	3.59012590308
0.000233	13.052	3.53910949251
0.000234	13.038	3.5288179324
0.000235	13.032	3.51268785975
0.000236	13.008	3.55526876621
0.000237	12.954	3.52588768965
0.000238	12.888	3.53206115462
0.000239	12.846	3.48170705258
0.00024	12.802	3.50582315584
0.000241	12.778	3.51748717126
0.000242	12.714	3.48772189258
0.000243	12.69	3.47187269352
0.000244	12.636	3.47095145457
0.000245	12.594	3.46830852146
0.000246	12.56	3.47367240827
0.000247	12.51	3.50911669797
0.000248	12.432	3.51530596108
0.000249	12.4	3.5196590744
0.00025	12.392	3.53076988772
0.000251	12.37	3.53342609941
0.000252	12.356	3.55376757822
0.000253	12.308	3.52890011193
0.000254	12.252	3.49921362595
0.000255	12.216	3.47352040443
0.000256	12.188	3.44509158079
0.000257	12.15	3.47900847944
0.000258	12.128	3.499659412
0.000259	12.112	3.49734985382
0.00026	12.092	3.47441160486
0.000261	12.072	3.44772620723
0.000262	12.066	3.46664737174
0.000263	12.018	3.47356819423
0.000264	12.004	3.48711686067
0.000265	11.962	3.4957911837
0.000266	11.912	3.50888244317
0.000267	11.912	3.50032227088
0.000268	11.872	3.53095114665
0.000269	11.796	3.52964360807
0.00027	11.758	3.50534392036
0.000271	11.744	3.51944086468
0.000272	11.698	3.52062437644
0.000273	11.686	3.4553442665
0.000274	11.674	3.47271133266
0.000275	11.66	3.42584296196
0.000276	11.618	3.42521181827
0.000277	11.568	3.41135984616
0.000278	11.544	3.4058866687
0.000279	11.506	3.42022864733
0.00028	11.482	3.41316217019
0.000281	11.418	3.35548446577
0.000282	11.342	3.34500164424
0.000283	11.328	3.35565433262
0.000284	11.324	3.34948115385
0.000285	11.302	3.36968781937
0.000286	11.258	3.35013969858
0.000287	11.248	3.34761049108
0.000288	11.258	3.32677561612
0.000289	11.224	3.3036077249
0.00029	11.212	3.27155253664
0.000291	11.208	3.30344305233
0.000292	11.184	3.28300837647
0.000293	11.146	3.25341113295
0.000294	11.134	3.2717035318
0.000295	11.14	3.3064180014
0.000296	11.134	3.27475861706
0.000297	11.15	3.30143908016
0.000298	11.128	3.2649067368
0.000299	11.078	3.23356088546
0.0003	11.07	3.259002915
0.000301	11.038	3.25646372619
0.000302	10.998	3.25852666093
0.000303	10.918	3.23098684615
0.000304	10.876	3.22437963025
0.000305	10.87	3.24732197357
0.000306	10.858	3.26524669818
0.000307	10.8	3.25146120998
0.000308	10.78	3.25570268913
0.000309	10.752	3.27635407122
0.00031	10.696	3.24832018126
0.000311	10.676	3.22351112919
0.000312	10.632	3.2044618893
0.000313	10.598	3.19818636105
0.000314	10.57	3.22693352891
0.000315	10.566	3.19963185382
0.000316	10.546	3.21121223216
0.000317	10.514	3.19089391864
0.000318	10.49	3.17141924066
0.000319	10.454	3.16542003532
0.00032	10.446	3.18356466873
0.000321	10.414	3.13792989087
0.000322	10.386	3.14213366998
0.000323	10.356	3.12494223947
0.000324	10.312	3.09106065939
0.000325	10.276	3.06460829471
0.000326	10.266	3.03170645017
0.000327	10.194	3.0180066269
0.000328	10.194	3.03057156325
0.000329	10.14	3.01469733141
0.00033	10.112	3.03042175283
0.000331	10.09	3.01361908675
0.000332	10.052	2.99220587527
0.000333	10.052	3.03006534583
0.000334	10.01	3.01361908675
0.000335	9.968	3.01313391671
0.000336	9.928	3.00046929663
0.000337	9.888	3.01653045733
0.000338	9.866	2.99600467289
0.000339	9.834	3.01636271029
0.00034	9.798	3.02608592079
0.000341	9.778	3.02996963681
0.000342	9.77	3.02607005867
0.000343	9.788	3.01646415527
0.000344	9.748	3.02729185907
0.000345	9.708	3.02700115626
0.000346	9.668	3.01824054707
0.000347	9.654	3.03022837423
0.000348	9.578	3.01129805898
0.000349	9.562	3.01100581202
0.00035	9.534	3.0306507552
0.000351	9.512	3.02024104998
0.000352	9.478	3.01620887871
0.000353	9.436	3.01229215051
0.000354	9.366	2.98463465101
0.000355	9.346	2.98098708484
0.000356	9.342	2.98278996914
0.000357	9.322	2.9783075731
0.000358	9.302	2.99245651597
0.000359	9.278	3.00544772039
0.00036	9.276	2.99530031883
0.000361	9.254	3.00890079597
0.000362	9.23	2.97675998361
0.000363	9.204	2.95539912702
0.000364	9.15	2.96639511866
0.000365	9.144	2.96365720015
0.000366	9.13	2.97541593731
0.000367	9.106	2.99512336975
0.000368	9.074	2.98471506178
0.000369	9.038	2.98472042242
0.00037	9.026	2.98953574991
0.000371	9.006	2.96411268342
0.000372	9.002	2.98295088796
0.000373	8.956	2.9580507095
0.000374	8.942	2.95544176055
0.000375	8.936	2.91065353486
0.000376	8.908	2.92087931966
0.000377	8.874	2.92747741238
0.000378	8.85	2.91264484618
0.000379	8.838	2.91337536202
0.00038	8.812	2.90321476987
0.000381	8.782	2.9165863608
0.000382	8.736	2.91792803201
0.000383	8.672	2.89558560571
0.000384	8.646	2.85669109286
0.000385	8.61	2.85270047499
0.000386	8.604	2.82191140896
0.000387	8.568	2.81449391543
0.000388	8.578	2.78925007843
0.000389	8.552	2.78267784697
0.00039	8.526	2.76718701934
0.000391	8.472	2.74831148162
0.000392	8.444	2.75950430331
0.000393	8.436	2.74989163423
0.000394	8.402	2.7342999104
0.000395	8.374	2.75356568834
0.000396	8.356	2.73153143859
0.000397	8.318	2.71383050318
0.000398	8.322	2.71483259152
0.000399	8.282	2.69934732852
0.0004	8.26	2.68633579435
0.000401	8.228	2.68998438657
0.000402	8.214	2.70114864456
0.000403	8.222	2.69605563741
0.000404	8.192	2.69724600287
0.000405	8.202	2.70872589975
0.000406	8.15	2.74872697808
0.000407	8.126	2.73680909089
0.000408	8.078	2.74443363921
0.000409	8.054	2.74719566103
0.00041	8.042	2.72033747906
0.000411	8.012	2.69737946904
0.000412	7.982	2.66339557708
0.000413	7.946	2.65388093177
0.000414	7.928	2.63795678509
0.000415	7.918	2.64334560737
0.000416	7.89	2.66418843177
0.000417	7.888	2.66372971602
0.000418	7.848	2.64289538196
0.000419	7.84	2.63560239793
0.00042	7.854	2.610111875
0.000421	7.83	2.60021152986
0.000422	7.816	2.58498433264
0.000423	7.808	2.57742817553
0.000424	7.782	2.59123059568
0.000425	7.752	2.55391777471
0.000426	7.732	2.54483319689
0.000427	7.698	2.56413650183
0.000428	7.678	2.58192099027
0.000429	7.66	2.5830989141
0.00043	7.62	2.5899034731
0.000431	7.622	2.61517035774
0.000432	7.602	2.60990344649
0.000433	7.586	2.62270928622
0.000434	7.596	2.63073829941
0.000435	7.568	2.63009049274
0.000436	7.542	2.65108204324
0.000437	7.53	2.65350711324
0.000438	7.496	2.6279238954
0.000439	7.446	2.59366227562
0.00044	7.414	2.57887649956
0.000441	7.418	2.60062992369
0.000442	7.398	2.58603866947
0.000443	7.348	2.57660551889
0.000444	7.314	2.56893051677
0.000445	7.312	2.57888658145
0.000446	7.262	2.5708667799
0.000447	7.222	2.55513522147
0.000448	7.21	2.5802906813
0.000449	7.2	2.556560189
0.00045	7.204	2.53976061864
0.000451	7.214	2.51320592073
0.000452	7.184	2.50242762133
0.000453	7.168	2.51868537138
0.000454	7.174	2.52422740655
0.000455	7.158	2.50619951321
0.000456	7.114	2.50379791517
0.000457	7.076	2.52234494072
0.000458	7.078	2.53848695092
0.000459	7.068	2.55800234558
0.00046	7.056	2.52603721271
0.000461	7.046	2.50037677161
0.000462	7.01	2.51513419125
0.000463	7.02	2.52578700606
0.000464	6.996	2.52586302083
0.000465	6.972	2.52966717178
0.000466	6.922	2.52822388249
0.000467	6.902	2.5259445758
0.000468	6.886	2.51495606323
0.000469	6.898	2.5399992126
0.00047	6.904	2.52958178362
0.000471	6.864	2.5126687008
0.000472	6.85	2.50669104598
0.000473	6.836	2.50780860514
0.000474	6.824	2.48536194547
0.000475	6.794	2.49711113089
0.000476	6.808	2.51458465755
0.000477	6.798	2.53005849735
0.000478	6.774	2.50338251172
0.000479	6.782	2.50967647317
0.00048	6.742	2.53129137003
0.000481	6.744	2.50009279828
0.000482	6.748	2.4916853734
0.000483	6.73	2.48376729989
0.000484	6.72	2.47903206918
0.000485	6.694	2.48039593614
0.000486	6.692	2.49020802344
0.000487	6.672	2.46909214085
0.000488	6.63	2.49581649966
0.000489	6.622	2.48658721946
0.00049	6.6	2.46981780705
0.000491	6.586	2.50172020818
0.000492	6.552	2.48420933095
0.000493	6.516	2.49594551223
0.000494	6.5	2.48957827754
0.000495	6.482	2.47420209361
0.000496	6.484	2.47663965889
0.000497	6.446	2.46476854897
0.000498	6.43	2.45867850684
0.000499	6.416	2.46392857039
0.0005	6.394	2.48168571741
0.000501	6.366	2.46820663641
0.000502	6.386	2.45865898408
0.000503	6.344	2.46853478809
0.000504	6.318	2.4877451638
0.000505	6.308	2.52292211533
0.000506	6.266	2.49464306064
0.000507	6.242	2.48101511483
0.000508	6.236	2.48682608962
0.000509	6.198	2.47846646134
0.00051	6.196	2.47579966879
0.000511	6.196	2.45062930693
0.000512	6.178	2.43604515557
0.000513	6.16	2.45079578913
0.000514	6.144	2.43952126451
0.000515	6.124	2.44553143509
0.000516	6.114	2.4226027326
0.000517	6.08	2.40449578914
0.000518	6.052	2.38522451773
0.000519	6.022	2.3642157262
0.00052	5.982	2.33188250133
0.000521	5.962	2.31960255216
0.000522	5.976	2.33825233882
0.000523	5.97	2.35055312639
0.000524	5.962	2.3461790213
0.000525	5.916	2.34199573014
0.000526	5.908	2.34936927706
0.000527	5.874	2.35587011527
0.000528	5.856	2.34505095893
0.000529	5.832	2.34003760654
0.00053	5.812	2.31098593678
0.000531	5.792	2.32394836431
0.000532	5.786	2.32038876053
0.000533	5.746	2.29292040856
0.000534	5.76	2.30443051533
0.000535	5.754	2.31894027521
0.000536	5.726	2.31666225419
0.000537	5.72	2.29381777829
0.000538	5.686	2.26967046066
0.000539	5.668	2.28949252019
0.00054	5.664	2.2783994382
0.000541	5.654	2.28523171692
0.000542	5.632	2.29359455877
0.000543	5.606	2.25892983512
0.000544	5.594	2.25591755168
0.000545	5.578	2.27154484878
0.000546	5.57	2.27971489446
0.000547	5.57	2.27444498724
0.000548	5.554	2.26518961679
0.000549	5.566	2.2595672152
0.00055	5.554	2.27136170611
0.000551	5.502	2.25255321802
0.000552	5.494	2.27199559859
0.000553	5.484	2.26312704018
0.000554	5.466	2.28053590193
0.000555	5.468	2.29803742354
0.000556	5.458	2.29090287878
0.000557	5.454	2.30995324628
0.000558	5.446	2.2880305942
0.000559	5.434	2.29121016059
0.00056	5.418	2.29418307901
0.000561	5.378	2.28015701214
0.000562	5.362	2.26074235595
0.000563	5.364	2.25288792442
0.000564	5.348	2.20519749682
0.000565	5.354	2.19924623451
0.000566	5.342	2.18747251411
0.000567	5.316	2.18360802343
0.000568	5.294	2.18987762215
0.000569	5.284	2.1962112831
0.00057	5.264	2.20597008139
0.000571	5.23	2.1902282986
0.000572	5.222	2.16534431442
0.000573	5.218	2.1490639823
0.000574	5.21	2.17575274331
0.000575	5.182	2.18652143827
0.000576	5.162	2.18535031517
0.000577	5.138	2.14451766139
0.000578	5.136	2.16552626398
0.000579	5.154	2.18592863561
0.00058	5.146	2.19833664392
0.000581	5.154	2.21411020503
0.000582	5.126	2.21678235287
0.000583	5.112	2.20713751271
0.000584	5.096	2.19152549609
0.000585	5.076	2.19868688085
0.000586	5.07	2.17648799675
0.000587	5.086	2.20150039746
0.000588	5.09	2.21402348678
0.000589	5.088	2.20187556415
0.00059	5.078	2.19998090901
0.000591	5.07	2.22375808037
0.000592	5.048	2.21307388038
0.000593	5.046	2.20904594792
0.000594	5.014	2.19221440557
0.000595	4.99	2.18126110312
0.000596	4.958	2.16892507939
0.000597	4.958	2.18362908938
0.000598	4.948	2.18203941303
0.000599	4.922	2.18355581564
0.0006	4.928	2.17320408614
0.000601	4.92	2.17660285767
0.000602	4.896	2.18384614843
0.000603	4.872	2.1456038777
0.000604	4.858	2.13303445823
0.000605	4.852	2.13590636499
0.000606	4.822	2.12375045615
0.000607	4.776	2.11514160282
0.000608	4.782	2.12943090989
0.000609	4.768	2.11711501813
0.00061	4.75	2.11553775669
0.000611	4.724	2.09757574357
0.000612	4.728	2.08375046491
0.000613	4.716	2.08310921461
0.000614	4.704	2.09293669278
0.000615	4.678	2.09148655267
0.000616	4.678	2.10007523675
0.000617	4.67	2.08928217338
0.000618	4.664	2.09358639659
0.000619	4.652	2.09162520543
0.00062	4.636	2.12026036137
0.000621	4.608	2.13408903282
0.000622	4.612	2.12731191883
0.000623	4.598	2.11196496183
0.000624	4.566	2.10846958717
0.000625	4.522	2.08938172673
0.000626	4.502	2.08949659009
0.000627	4.492	2.09521741115
0.000628	4.484	2.10374523172
0.000629	4.466	2.08538821326
0.00063	4.436	2.06927620196
0.000631	4.45	2.06288632745
0.000632	4.436	2.05861701149
0.000633	4.396	2.04332669928
0.000634	4.39	2.0390929356
0.000635	4.378	2.04526673077
0.000636	4.404	2.04665190006
0.000637	4.406	2.05162472202
0.000638	4.368	2.03876825559
0.000639	4.332	2.00942180739
0.00064	4.31	1.99346432123
0.000641	4.3	1.98746069144
0.000642	4.282	1.97445587441
0.000643	4.268	1.97285985311
0.000644	4.262	1.99132016512
0.000645	4.268	1.97387334953
0.000646	4.26	1.96173392691
0.000647	4.26	1.98
0.000648	4.25	2.00287293656
0.000649	4.248	1.99261034826
0.00065	4.24	1.97139544486
0.000651	4.242	1.9807665183
0.000652	4.244	2.027921103
0.000653	4.22	2.01087045828
0.000654	4.2	2.02385770251
0.000655	4.194	2.03675329876
0.000656	4.166	2.00360774604
0.000657	4.15	1.98481737195
0.000658	4.14	1.96377188085
0.000659	4.144	1.97465541298
0.00066	4.124	1.96891442171
0.000661	4.108	1.97998383832
0.000662	4.102	1.9777755181
0.000663	4.102	1.99589478681
0.000664	4.116	1.99161843735
0.000665	4.08	1.99037684874
0.000666	4.07	1.99326365542
0.000667	4.068	2.0018431507
0.000668	4.064	2.00995124319
0.000669	4.058	2.01361267378
0.00067	4.07	2.0191830031
0.000671	4.058	2.03632905003
0.000672	4.036	2.03142905365
0.000673	4.018	2.02427172089
0.000674	3.99	2.01442299431
0.000675	3.98	2.00189909836
0.000676	3.99	1.98340616113
0.000677	3.982	1.97019694447
0.000678	3.954	1.959562196
0.000679	3.966	1.96998578675
0.00068	3.966	1.96592064947
0.000681	3.972	1.96957254246
0.000682	3.954	1.97582489103
0.000683	3.918	1.97769461748
0.000684	3.912	1.98299167926
0.000685	3.908	1.97674884596
0.000686	3.882	1.97182047864
0.000687	3.862	1.98367235198
0.000688	3.876	1.98308446618
0.000689	3.888	1.97875112129
0.00069	3.868	1.96228845994
0.000691	3.862	1.93880272333
0.000692	3.854	1.94953430337
0.000693	3.838	1.92347498034
0.000694	3.854	1.91746812229
0.000695	3.828	1.93659908086
0.000696	3.81	1.92714815206
0.000697	3.798	1.90609443628
0.000698	3.78	1.88880914864
0.000699	3.776	1.90100604944
0.0007	3.78	1.89409609049
0.000701	3.766	1.88659587617
0.000702	3.762	1.8807860059
0.000703	3.744	1.8575424625
0.000704	3.718	1.86613933028
0.000705	3.706	1.86106528633
0.000706	3.702	1.84856593066
0.000707	3.682	1.8517224414
0.000708	3.676	1.84472870634
0.000709	3.658	1.82675559394
0.00071	3.664	1.8207427056
0.000711	3.658	1.82675559394
0.000712	3.648	1.81220749364
0.000713	3.628	1.80266913215
0.000714	3.602	1.80875537318
0.000715	3.59	1.80274790251
0.000716	3.572	1.77899297357
0.000717	3.56	1.78616908494
0.000718	3.538	1.80459302891
0.000719	3.53	1.81689295227
0.00072	3.512	1.81158935744
0.000721	3.512	1.79272306841
0.000722	3.476	1.77691417913
0.000723	3.442	1.75003885671
0.000724	3.46	1.76759723919
0.000725	3.46	1.77775138869
0.000726	3.448	1.77968986062
0.000727	3.452	1.80657023113
0.000728	3.418	1.79979887765
0.000729	3.412	1.80062655762
0.00073	3.4	1.80333025262
0.000731	3.388	1.79595545602
0.000732	3.396	1.79754944299
0.000733	3.402	1.80344004613
0.000734	3.402	1.79231582038
0.000735	3.392	1.78838921938
0.000736	3.394	1.80520469753
0.000737	3.392	1.8017591404
0.000738	3.368	1.80127066262
0.000739	3.34	1.81559907469
0.00074	3.328	1.8200043956
0.000741	3.328	1.81339901842
0.000742	3.334	1.83042180931
0.000743	3.31	1.81931305717
0.000744	3.294	1.83072772416
0.000745	3.286	1.81664636074
0.000746	3.282	1.81837179917
0.000747	3.276	1.81984175136
0.000748	3.27	1.81689295227
0.000749	3.252	1.81342107631
0.00075	3.214	1.80227744812
0.000751	3.204	1.79732690404
0.000752	3.194	1.78111313509
0.000753	3.16	1.76703140889
0.000754	3.148	1.77935269129
0.000755	3.13	1.79027930782
0.000756	3.142	1.78489103309
0.000757	3.122	1.75245998528
0.000758	3.126	1.7533179974
0.000759	3.114	1.74040340151
0.00076	3.116	1.73624422245
0.000761	3.12	1.76680502603
0.000762	3.12	1.76680502603
0.000763	3.118	1.78439793768
0.000764	3.116	1.79179909588
0.000765	3.118	1.8144078924
0.000766	3.11	1.80496537363
0.000767	3.106	1.79854496747
0.000768	3.078	1.80330696222
0.000769	3.046	1.78882195872
0.00077	3.026	1.78250497896
0.000771	3.04	1.78392824968
0.000772	3.036	1.78513416863
0.000773	3.026	1.77350613193
0.000774	3.008	1.7731147735
0.000775	3.014	1.78488206893
0.000776	3.018	1.76908903111
0.000777	3.014	1.78151733082
0.000778	2.998	1.78044825816
0.000779	2.972	1.74448158488
0.00078	2.962	1.73221130351
0.000781	2.946	1.72484318128
0.000782	2.93	1.70912258191
0.000783	2.922	1.72392459232
0.000784	2.926	1.74141436769
0.000785	2.92	1.74516474867
0.000786	2.912	1.74592554251
0.000787	2.906	1.75646349236
0.000788	2.898	1.75715565617
0.000789	2.898	1.76963160008
0.00079	2.886	1.74842900914
0.000791	2.858	1.7555158786
0.000792	2.844	1.75603644609
0.000793	2.836	1.75872226346
0.000794	2.824	1.75414480588
0.000795	2.818	1.74036662804
0.000796	2.834	1.74081704955
0.000797	2.844	1.73771804387
0.000798	2.838	1.7157377422
0.000799	2.82	1.72499275361
0.0008	2.824	1.72192450473
0.000801	2.822	1.72577982373
0.000802	2.832	1.73429409271
0.000803	2.816	1.70004235241
0.000804	2.808	1.68378620971
0.000805	2.822	1.69773849576
0.000806	2.822	1.71181657896
0.000807	2.814	1.70745541669
0.000808	2.824	1.71727225564
0.000809	2.832	1.73083101428
0.00081	2.826	1.7319711314
0.000811	2.83	1.73352242558
0.000812	2.822	1.74078028481
0.000813	2.806	1.75053249042
0.000814	2.8	1.75271218402
0.000815	2.788	1.74214121127
0.000816	2.804	1.74859486446
0.000817	2.8	1.74355957742
0.000818	2.79	1.73951142566
0.000819	2.782	1.74426947459
0.00082	2.756	1.7390986171
0.000821	2.73	1.71262955714
0.000822	2.728	1.70704891553
0.000823	2.734	1.70506422166
0.000824	2.732	1.70650988863
0.000825	2.724	1.70991929634
0.000826	2.722	1.71134917536
0.000827	2.726	1.71432902326
0.000828	2.726	1.7189892379
0.000829	2.708	1.68959640151
0.00083	2.7	1.68226038413
0.000831	2.69	1.66550292705
0.000832	2.682	1.67477640299
0.000833	2.682	1.66279162856
0.000834	2.668	1.64613972675
0.000835	2.678	1.64873163371
0.000836	2.666	1.63903752245
0.000837	2.624	1.62930169091
0.000838	2.624	1.63542777279
0.000839	2.608	1.63900457595
0.00084	2.618	1.65652527901
0.000841	2.612	1.65814836489
0.000842	2.612	1.66296602491
0.000843	2.596	1.6434062188
0.000844	2.59	1.65466008594
0.000845	2.582	1.66231044032
0.000846	2.576	1.67816089813
0.000847	2.558	1.68482521349
0.000848	2.566	1.6892732165
0.000849	2.554	1.69206501057
0.00085	2.558	1.69547515464
0.000851	2.538	1.68301990481
0.000852	2.526	1.68443581059
0.000853	2.504	1.64984362895
0.000854	2.494	1.65588767735
0.000855	2.482	1.65338319817
0.000856	2.476	1.65330698904
0.000857	2.462	1.64211936229
0.000858	2.44	1.62308348522
0.000859	2.432	1.62030120657
0.00086	2.42	1.61604455384
0.000861	2.42	1.61232751015
0.000862	2.416	1.60964095375
0.000863	2.4	1.6099689438
0.000864	2.418	1.63440386686
0.000865	2.406	1.63498134546
0.000866	2.384	1.63967801717
0.000867	2.382	1.6334246233
0.000868	2.38	1.63939013051
0.000869	2.386	1.63981828262
0.00087	2.38	1.61356747612
0.000871	2.354	1.60021373572
0.000872	2.36	1.60822883944
0.000873	2.364	1.59358212841
0.000874	2.354	1.586406001
0.000875	2.354	1.57755633814
0.000876	2.354	1.58135511508
0.000877	2.348	1.5933913518
0.000878	2.334	1.58569984549
0.000879	2.318	1.57634894614
0.00088	2.282	1.55385842341
0.000881	2.288	1.54953412354
0.000882	2.268	1.54407771825
0.000883	2.266	1.53337666605
0.000884	2.26	1.53114336363
0.000885	2.258	1.54254205777
0.000886	2.26	1.54673850408
0.000887	2.262	1.5418676986
0.000888	2.266	1.55023998142
0.000889	2.266	1.54507087216
0.00089	2.256	1.56794897876
0.000891	2.272	1.54078421591
0.000892	2.268	1.54537244702
0.000893	2.268	1.54278190293
0.000894	2.262	1.55221003733
0.000895	2.25	1.55290051195
0.000896	2.25	1.56316985641
0.000897	2.222	1.55071467395
0.000898	2.216	1.54445589124
0.000899	2.2	1.55306149267
0.0009	2.196	1.55228347927
0.000901	2.184	1.55246384821
0.000902	2.17	1.540486936
0.000903	2.164	1.55598971719
0.000904	2.174	1.54393134562
0.000905	2.166	1.54869106022
0.000906	2.156	1.5295960251
0.000907	2.152	1.52738207401
0.000908	2.142	1.5052694111
0.000909	2.144	1.51765081623
0.00091	2.14	1.49545979551
0.000911	2.138	1.49229889767
0.000912	2.13	1.48495791186
0.000913	2.122	1.47347073266
0.000914	2.124	1.47398236082
0.000915	2.124	1.47669360397
0.000916	2.12	1.46068477092
0.000917	2.118	1.47379645813
0.000918	2.096	1.46791825385
0.000919	2.088	1.45060539086
0.00092	2.094	1.46053551823
0.000921	2.078	1.46694103494
0.000922	2.062	1.46634102446
0.000923	2.064	1.46147322931
0.000924	2.058	1.46240760392
0.000925	2.056	1.46862656928
0.000926	2.064	1.47373810428
0.000927	2.064	1.47238038563
0.000928	2.064	1.46284107134
0.000929	2.046	1.44909765026
0.00093	2.034	1.45356252016
0.000931	2.028	1.46533818622
0.000932	2.032	1.48424256778
0.000933	2.022	1.48105232858
0.000934	2.022	1.45791494951
0.000935	2.018	1.464812616
0.000936	2.022	1.46339195023
0.000937	2.0	1.45602197786
0.000938	2.002	1.45258252778
0.000939	1.994	1.44290124402
0.00094	1.99	1.43871470417
0.000941	1.98	1.44485293369
0.000942	1.96	1.43052437938
0.000943	1.954	1.43522959836
0.000944	1.95	1.41545045833
0.000945	1.954	1.41981829823
0.000946	1.942	1.40948075546
0.000947	1.944	1.41734399494
0.000948	1.942	1.4052174209
0.000949	1.92	1.39628077406
0.00095	1.918	1.38826366372
0.000951	1.916	1.38742351141
0.000952	1.922	1.38849414835
0.000953	1.91	1.38632607997
0.000954	1.906	1.38317171747
0.000955	1.912	1.39579941252
0.000956	1.886	1.3931991961
0.000957	1.87	1.35981616405
0.000958	1.872	1.37244890615
0.000959	1.868	1.37352684721
0.00096	1.842	1.37150865838
0.000961	1.852	1.34985036208
0.000962	1.854	1.35966319359
0.000963	1.85	1.36363484848
0.000964	1.838	1.36372871202
0.000965	1.834	1.36031025873
0.000966	1.83	1.35687140142
0.000967	1.818	1.34196721271
0.000968	1.822	1.3469654784
0.000969	1.812	1.36259164829
0.00097	1.812	1.37573834722
0.000971	1.804	1.36732731999
0.000972	1.78	1.34744202102
0.000973	1.772	1.33716715485
0.000974	1.762	1.33467449215
0.000975	1.762	1.33467449215
0.000976	1.756	1.33133917542
0.000977	1.752	1.30938764314
0.000978	1.76	1.30322676461
0.000979	1.752	1.28937814469
0.00098	1.748	1.29325016915
0.000981	1.748	1.30862370451
0.000982	1.736	1.30931432437
0.000983	1.73	1.31950748387
0.000984	1.732	1.31460108018
0.000985	1.724	1.32205294902
0.000986	1.712	1.32403021114
0.000987	1.728	1.34685411237
0.000988	1.722	1.34339718624
0.000989	1.704	1.32830117067
0.00099	1.708	1.3276806845
0.000991	1.698	1.31711654761
0.000992	1.704	1.30552058582
0.000993	1.7	1.30766968306
0.000994	1.694	1.31315041027
0.000995	1.7	1.3152946438
0.000996	1.692	1.31192072931
0.000997	1.686	1.29900115473
0.000998	1.678	1.31541476349
0.000999	1.658	1.29808936518
0.001	1.646	1.30716640104
0.001001	1.646	1.29949374758
0.001002	1.632	1.2979121696
0.001003	1.634	1.30385735416
0.001004	1.648	1.30234250487
0.001005	1.642	1.31066242793
0.001006	1.642	1.29839747381
0.001007	1.638	1.28800465838
0.001008	1.648	1.31760995746
0.001009	1.648	1.31609118225
0.00101	1.646	1.33592065633
0.001011	1.632	1.32535881934
0.001012	1.614	1.30422544064
0.001013	1.61	1.31829435256
0.001014	1.61	1.3348782716
0.001015	1.604	1.32483357445
0.001016	1.602	1.3159012121
0.001017	1.602	1.31133367226
0.001018	1.604	1.30352752177
0.001019	1.594	1.29659708468
0.00102	1.6	1.29460418661
0.001021	1.582	1.28968058061
0.001022	1.574	1.27299803613
0.001023	1.572	1.27938110038
0.001024	1.564	1.2640822758
0.001025	1.558	1.25802861653
0.001026	1.544	1.25700596657
0.001027	1.556	1.26129457305
0.001028	1.552	1.26146581404
0.001029	1.556	1.26604265331
0.00103	1.558	1.26437178077
0.001031	1.56	1.28156154749
0.001032	1.566	1.28594090066
0.001033	1.564	1.29533933778
0.001034	1.558	1.28632655263
0.001035	1.546	1.274317072
0.001036	1.542	1.2713127074
0.001037	1.548	1.26794952581
0.001038	1.532	1.26371515778
0.001039	1.506	1.23691713546
0.00104	1.506	1.22717724881
0.001041	1.508	1.23690581695
0.001042	1.51	1.24012096184
0.001043	1.51	1.2336531117
0.001044	1.526	1.26385283953
0.001045	1.514	1.26087429984
0.001046	1.504	1.24337604931
0.001047	1.5	1.23369364106
0.001048	1.502	1.23531210631
0.001049	1.5	1.23693168769
0.00105	1.482	1.22052283879
0.001051	1.482	1.22542890451
0.001052	1.474	1.22854548145
0.001053	1.478	1.24157802816
0.001054	1.476	1.24475861114
0.001055	1.46	1.23466594672
0.001056	1.444	1.24372987421
0.001057	1.432	1.23990967413
0.001058	1.42	1.22458156119
0.001059	1.416	1.23245446163
0.00106	1.424	1.22972517255
0.001061	1.424	1.22320235448
0.001062	1.416	1.2144727251
0.001063	1.426	1.21347599894
0.001064	1.418	1.20302784673
0.001065	1.422	1.20329381283
0.001066	1.428	1.20532817108
0.001067	1.426	1.19688094646
0.001068	1.416	1.18951418655
0.001069	1.422	1.19495439244
0.00107	1.41	1.19912468076
0.001071	1.418	1.20468917153
0.001072	1.418	1.21131168574
0.001073	1.406	1.21703081309
0.001074	1.394	1.21604440708
0.001075	1.388	1.21715077127
0.001076	1.37	1.20378569521
0.001077	1.354	1.18350496408
0.001078	1.352	1.17987117941
0.001079	1.346	1.18418072945
0.00108	1.352	1.19502970674
0.001081	1.348	1.1995399118
0.001082	1.362	1.21117959032
0.001083	1.362	1.19622573121
0.001084	1.348	1.18274933946
0.001085	1.35	1.16940155635
0.001086	1.338	1.16436935721
0.001087	1.334	1.16723776498
0.001088	1.326	1.15919109727
0.001089	1.32	1.15827457885
0.00109	1.334	1.17065964311
0.001091	1.326	1.16778593929
0.001092	1.318	1.15623354042
0.001093	1.314	1.14516549022
0.001094	1.3	1.13401940019
0.001095	1.264	1.13943143717
0.001096	1.256	1.13245927079
0.001097	1.254	1.13555449011
0.001098	1.24	1.12356575242
0.001099	1.226	1.11844713778
0.0011	1.218	1.11286836598
0.001101	1.218	1.12003392806
0.001102	1.206	1.10975853229
0.001103	1.198	1.10760823399
0.001104	1.188	1.1102504222
0.001105	1.196	1.10525291223
0.001106	1.192	1.10233207338
0.001107	1.196	1.10525291223
0.001108	1.208	1.09942530442
0.001109	1.212	1.09683909485
0.00111	1.2	1.09726933795
0.001111	1.21	1.10358506695
0.001112	1.202	1.09781419193
0.001113	1.208	1.10124293414
0.001114	1.198	1.09672056605
0.001115	1.182	1.08483915859
0.001116	1.196	1.09616787036
0.001117	1.198	1.1003617587
0.001118	1.194	1.10470086449
0.001119	1.192	1.1095656808
0.00112	1.19	1.10177130113
0.001121	1.192	1.10776170723
0.001122	1.182	1.09401828138
0.001123	1.174	1.09166111958
0.001124	1.166	1.08002037018
0.001125	1.156	1.06755046719
0.001126	1.16	1.07070070515
0.001127	1.164	1.06822469546
0.001128	1.156	1.07129081019
0.001129	1.156	1.07501813938
0.00113	1.148	1.06868891638
0.001131	1.152	1.06999813084
0.001132	1.154	1.07064653364
0.001133	1.156	1.07315609303
0.001134	1.16	1.06883113727
0.001135	1.154	1.06126528258
0.001136	1.146	1.05483837625
0.001137	1.144	1.05606060432
0.001138	1.144	1.05226612603
0.001139	1.136	1.0552269898
0.00114	1.13	1.04933312156
0.001141	1.116	1.04429114714
0.001142	1.116	1.04620456891
0.001143	1.124	1.0433714583
0.001144	1.118	1.04118970414
0.001145	1.124	1.03180618335
0.001146	1.128	1.0371190867
0.001147	1.124	1.03953066333
0.001148	1.128	1.04480428789
0.001149	1.134	1.03925165384
0.00115	1.126	1.03639953686
0.001151	1.114	1.0300504842
0.001152	1.114	1.01044742565
0.001153	1.106	1.01329363957
0.001154	1.096	1.00537754103
0.001155	1.086	1.00727553331
0.001156	1.072	0.999407824664
0.001157	1.07	0.994535067255
0.001158	1.068	0.999687951313
0.001159	1.066	1.00679888756
0.00116	1.058	1.01125466624
0.001161	1.052	1.00861092598
0.001162	1.054	1.02131483882
0.001163	1.048	1.01473937541
0.001164	1.042	0.998116225697
0.001165	1.03	1.00054984883
0.001166	1.036	0.999351789912
0.001167	1.036	0.995341147547
0.001168	1.034	0.994406355571
0.001169	1.028	0.993587439534
0.00117	1.016	0.987797550108
0.001171	1.016	0.993853107859
0.001172	1.014	0.986815078928
0.001173	1.008	0.977719796261
0.001174	1.0	0.967470929796
0.001175	0.996	0.96331926172
0.001176	0.982	0.949566216754
0.001177	0.976	0.942031846595
0.001178	0.988	0.954911514225
0.001179	0.984	0.954852868247
0.00118	0.982	0.953769364155
0.001181	0.978	0.957870554929
0.001182	0.988	0.959091236536
0.001183	0.984	0.965268874459
0.001184	0.98	0.983666610189
0.001185	0.98	0.991766101457
0.001186	0.972	0.97735152325
0.001187	0.968	0.981313405595
0.001188	0.968	0.9833493784
0.001189	0.97	0.990504921744
0.00119	0.976	0.991677366889
0.001191	0.976	0.995702766894
0.001192	0.978	0.998757227759
0.001193	0.97	1.00054984883
0.001194	0.96	0.991160935469
0.001195	0.952	0.986760355912
0.001196	0.956	0.988971182593
0.001197	0.954	0.981775941852
0.001198	0.94	0.984073168011
0.001199	0.932	0.983552743883
0.0012	0.934	0.992796051563
0.001201	0.936	0.993933599392
0.001202	0.938	0.993053875678
0.001203	0.938	0.997073718438
0.001204	0.934	0.996816934046
0.001205	0.944	1.00043190673
0.001206	0.944	0.998430768757
0.001207	0.934	1.00082166244
0.001208	0.93	0.998548947223
0.001209	0.924	0.984999492386
0.00121	0.918	0.983501906455
0.001211	0.926	0.990214118259
0.001212	0.918	0.979426362725
0.001213	0.918	0.981466250057
0.001214	0.916	0.972082301042
0.001215	0.912	0.971728357104
0.001216	0.91	0.968452373635
0.001217	0.908	0.967231099583
0.001218	0.9	0.956033472217
0.001219	0.904	0.966842282898
0.00122	0.898	0.969327602
0.001221	0.904	0.981215572644
0.001222	0.904	0.981215572644
0.001223	0.914	0.985192367003
0.001224	0.904	0.983251748028
0.001225	0.892	0.979967346395
0.001226	0.896	0.988526175678
0.001227	0.882	0.981873718968
0.001228	0.882	0.985939146195
0.001229	0.888	0.983593411934
0.00123	0.88	0.970360757657
0.001231	0.876	0.963651389248
0.001232	0.878	0.952426375107
0.001233	0.878	0.954523965126
0.001234	0.88	0.955824251628
0.001235	0.88	0.962081077664
0.001236	0.87	0.961821189203
0.001237	0.874	0.964429364961
0.001238	0.876	0.953217708606
0.001239	0.868	0.93945516125
0.00124	0.862	0.948132902076
0.001241	0.866	0.944480809757
0.001242	0.856	0.929120013776
0.001243	0.85	0.924932429964
0.001244	0.838	0.914196915331
0.001245	0.842	0.912708058472
0.001246	0.826	0.914179413463
0.001247	0.814	0.905209368047
0.001248	0.826	0.909793383137
0.001249	0.826	0.909793383137
0.00125	0.828	0.913463737649
0.001251	0.83	0.923634126697
0.001252	0.834	0.922195207101
0.001253	0.82	0.920651942919
0.001254	0.804	0.91300821464
0.001255	0.796	0.9090566539
0.001256	0.802	0.915858067607
0.001257	0.796	0.924328945776
0.001258	0.79	0.92622891339
0.001259	0.78	0.92714615892
0.00126	0.772	0.927370476131
0.001261	0.78	0.929300812439
0.001262	0.784	0.925928722959
0.001263	0.776	0.921858991386
0.001264	0.766	0.91610261434
0.001265	0.758	0.911831124716
0.001266	0.75	0.911866218258
0.001267	0.76	0.913454979734
0.001268	0.756	0.912394651453
0.001269	0.754	0.912953448978
0.00127	0.746	0.910760122096
0.001271	0.748	0.903601682159
0.001272	0.75	0.907469007735
0.001273	0.754	0.899713287664
0.001274	0.762	0.908491056643
0.001275	0.752	0.904707687599
0.001276	0.742	0.903014950042
0.001277	0.736	0.897944318986
0.001278	0.746	0.906357545343
0.001279	0.734	0.898467584279
0.00128	0.73	0.888313007898
0.001281	0.738	0.883943437104
0.001282	0.742	0.880588439624
0.001283	0.744	0.882306069343
0.001284	0.734	0.871346085089
0.001285	0.732	0.867280808043
0.001286	0.728	0.854409737772
0.001287	0.722	0.851302531419
0.001288	0.728	0.852065725164
0.001289	0.728	0.854409737772
0.00129	0.732	0.850985311272
0.001291	0.724	0.853126016483
0.001292	0.724	0.848424422091
0.001293	0.724	0.838942191095
0.001294	0.734	0.843352832449
0.001295	0.732	0.839151952867
0.001296	0.726	0.843163092171
0.001297	0.718	0.845266821779
0.001298	0.714	0.841548572573
0.001299	0.716	0.843412117532
0.0013	0.716	0.841037454576
0.001301	0.714	0.836781930971
0.001302	0.716	0.838656067766
0.001303	0.702	0.832583929703
0.001304	0.7	0.828251169634
0.001305	0.702	0.825345988056
0.001306	0.694	0.819978048487
0.001307	0.694	0.819978048487
0.001308	0.688	0.821374457845
0.001309	0.692	0.834946704886
0.00131	0.686	0.831507065514
0.001311	0.684	0.819843887579
0.001312	0.674	0.814692580057
0.001313	0.674	0.814692580057
0.001314	0.676	0.821598442063
0.001315	0.674	0.814692580057
0.001316	0.682	0.812942802416
0.001317	0.69	0.816026960339
0.001318	0.684	0.812492461503
0.001319	0.678	0.818728282155
0.00132	0.666	0.816360214611
0.001321	0.66	0.815107354893
0.001322	0.662	0.817163386356
0.001323	0.658	0.8179462085
0.001324	0.662	0.829310557029
0.001325	0.654	0.823579990043
0.001326	0.656	0.823203498535
0.001327	0.646	0.827456343259
0.001328	0.648	0.834323678197
0.001329	0.656	0.832864935028
0.00133	0.658	0.827669015972
0.001331	0.666	0.833333066667
0.001332	0.666	0.826101688656
0.001333	0.662	0.812253654963
0.001334	0.664	0.8167643479
0.001335	0.664	0.814311979526
0.001336	0.664	0.814311979526
0.001337	0.66	0.815107354893
0.001338	0.66	0.822435407798
0.001339	0.642	0.815987745006
0.00134	0.64	0.816333265278
0.001341	0.638	0.811761048585
0.001342	0.632	0.812758266645
0.001343	0.634	0.814888949489
0.001344	0.63	0.803181175078
0.001345	0.634	0.800027499527
0.001346	0.632	0.795346465385
0.001347	0.626	0.788748375593
0.001348	0.63	0.788098978555
0.001349	0.628	0.785885487842
0.00135	0.63	0.788098978555
0.001351	0.626	0.783660640839
0.001352	0.624	0.781424340547
0.001353	0.618	0.772059583193
0.001354	0.612	0.772952779929
0.001355	0.6	0.772010362625
0.001356	0.602	0.77174866375
0.001357	0.608	0.773521816111
0.001358	0.614	0.770067529506
0.001359	0.608	0.768333261027
0.00136	0.612	0.780676629598
0.001361	0.606	0.763389808682
0.001362	0.6	0.748331477355
0.001363	0.598	0.743233476103
0.001364	0.582	0.72888682249
0.001365	0.578	0.72105200922
0.001366	0.574	0.726996561202
0.001367	0.578	0.74021348272
0.001368	0.578	0.73750661014
0.001369	0.572	0.738116521967
0.00137	0.568	0.735782576581
0.001371	0.568	0.733059342755
0.001372	0.564	0.738853165385
0.001373	0.566	0.733242115539
0.001374	0.552	0.731639255371
0.001375	0.558	0.728447664558
0.001376	0.552	0.726151499344
0.001377	0.552	0.723392009909
0.001378	0.542	0.724041435278
0.001379	0.538	0.721495668733
0.00138	0.542	0.715706643814
0.001381	0.546	0.718250652628
0.001382	0.55	0.720763484092
0.001383	0.548	0.723668432364
0.001384	0.54	0.721387551875
0.001385	0.546	0.721029819078
0.001386	0.546	0.721029819078
0.001387	0.538	0.718718303649
0.001388	0.55	0.723532998556
0.001389	0.552	0.723392009909
0.00139	0.552	0.728900541912
0.001391	0.552	0.728900541912
0.001392	0.554	0.728755102898
0.001393	0.55	0.729040465269
0.001394	0.548	0.731912563084
0.001395	0.546	0.732040982459
0.001396	0.546	0.732040982459
0.001397	0.544	0.732163916073
0.001398	0.544	0.729427172513
0.001399	0.544	0.737606941399
0.0014	0.544	0.734890468029
0.001401	0.55	0.729040465269
0.001402	0.554	0.731494360881
0.001403	0.546	0.726556260726
0.001404	0.546	0.729303777585
0.001405	0.546	0.729303777585
0.001406	0.552	0.728900541912
0.001407	0.546	0.732040982459
0.001408	0.542	0.732281366689
0.001409	0.538	0.732499829352
0.00141	0.534	0.738135488918
0.001411	0.528	0.724717876142
0.001412	0.524	0.71653611214
0.001413	0.53	0.716309988762
0.001414	0.53	0.716309988762
0.001415	0.53	0.716309988762
0.001416	0.528	0.716390954717
0.001417	0.526	0.708042371613
0.001418	0.528	0.710785481
0.001419	0.524	0.705282921954
0.00142	0.522	0.713803894638
0.001421	0.52	0.719444229944
0.001422	0.526	0.716466328588
0.001423	0.526	0.7220277003
0.001424	0.518	0.719497046554
0.001425	0.516	0.719544300235
0.001426	0.514	0.705552265959
0.001427	0.516	0.708338901939
0.001428	0.512	0.711235544669
0.001429	0.506	0.69711118195
0.00143	0.5	0.688476579122
0.001431	0.508	0.688430098122
0.001432	0.504	0.68263020736
0.001433	0.5	0.676756972628
0.001434	0.498	0.670817411819
0.001435	0.498	0.667829319512
0.001436	0.504	0.676745151442
0.001437	0.49	0.670745853509
0.001438	0.494	0.679679336158
0.001439	0.496	0.68263020736
0.00144	0.496	0.694250675189
0.001441	0.494	0.688450433946
0.001442	0.498	0.685562542734
0.001443	0.498	0.694259317546
0.001444	0.498	0.685562542734
0.001445	0.492	0.682595048327
0.001446	0.498	0.688473674152
0.001447	0.5	0.691375440698
0.001448	0.49	0.685492523665
0.001449	0.488	0.685460429201
0.00145	0.486	0.682498351646
0.001451	0.484	0.688290636287
0.001452	0.488	0.682536445913
0.001453	0.49	0.697065276714
0.001454	0.484	0.694077805437
0.001455	0.482	0.694028817845
0.001456	0.482	0.699768533159
0.001457	0.472	0.693697340344
0.001458	0.474	0.696651993466
0.001459	0.472	0.699439775821
0.00146	0.464	0.696206865809
0.001461	0.466	0.699173798136
0.001462	0.464	0.699073672799
0.001463	0.468	0.702122496435
0.001464	0.458	0.695870677641
0.001465	0.456	0.69286650951
0.001466	0.462	0.701823339595
0.001467	0.464	0.699073672799
0.001468	0.468	0.702122496435
0.001469	0.47	0.699356847396
0.00147	0.47	0.690724257573
0.001471	0.472	0.690808222302
0.001472	0.468	0.684818224057
0.001473	0.466	0.699173798136
0.001474	0.46	0.693108938047
0.001475	0.462	0.690330355699
0.001476	0.458	0.684277721397
0.001477	0.454	0.675191824595
0.001478	0.45	0.674907401056
0.001479	0.454	0.675191824595
0.00148	0.454	0.672223177226
0.001481	0.454	0.669241361543
0.001482	0.448	0.674756252287
0.001483	0.442	0.668308312084
0.001484	0.45	0.680808343075
0.001485	0.452	0.686801281303
0.001486	0.454	0.695617711103
0.001487	0.45	0.686658576004
0.001488	0.45	0.677864293203
0.001489	0.446	0.671627873156
0.00149	0.446	0.671627873156
0.001491	0.436	0.667760436085
0.001492	0.434	0.667565727101
0.001493	0.444	0.67443606072
0.001494	0.44	0.671118469423
0.001495	0.446	0.680502755321
0.001496	0.438	0.673910973349
0.001497	0.446	0.683435439526
0.001498	0.44	0.68
0.001499	0.442	0.683107604994
0.0015	0.446	0.689263374916
0.001501	0.434	0.688217988722
0.001502	0.422	0.672246978424
0.001503	0.42	0.674981481227
0.001504	0.408	0.661465040648
0.001505	0.41	0.667757440992
0.001506	0.416	0.668538704938
0.001507	0.41	0.664755594185
0.001508	0.406	0.658151958137
0.001509	0.41	0.658710862215
0.00151	0.416	0.668538704938
0.001511	0.408	0.664481752947
0.001512	0.404	0.654816004691
0.001513	0.402	0.657568247409
0.001514	0.41	0.667757440992
0.001515	0.418	0.677699048251
0.001516	0.418	0.677699048251
0.001517	0.412	0.676946083525
0.001518	0.408	0.676414074366
0.001519	0.412	0.676946083525
0.00152	0.412	0.676946083525
0.001521	0.41	0.673721010508
0.001522	0.402	0.666630332343
0.001523	0.398	0.666030029353
0.001524	0.398	0.666030029353
0.001525	0.402	0.666630332343
0.001526	0.402	0.666630332343
0.001527	0.394	0.665405139746
0.001528	0.398	0.666030029353
0.001529	0.392	0.662069482758
0.00153	0.398	0.669026157934
0.001531	0.396	0.668718176813
0.001532	0.398	0.666030029353
0.001533	0.404	0.669913427243
0.001534	0.4	0.660302960769
0.001535	0.39	0.65261014396
0.001536	0.384	0.651570410623
0.001537	0.388	0.655328925045
0.001538	0.376	0.643913037607
0.001539	0.376	0.643913037607
0.00154	0.376	0.647011591859
0.001541	0.376	0.640799500624
0.001542	0.372	0.646232156427
0.001543	0.368	0.639199499374
0.001544	0.362	0.631629638317
0.001545	0.356	0.623910249956
0.001546	0.354	0.626645035088
0.001547	0.352	0.619754790219
0.001548	0.35	0.619273768216
0.001549	0.35	0.622494979899
0.00155	0.346	0.618291193533
0.001551	0.348	0.618785908049
0.001552	0.348	0.625216762411
0.001553	0.35	0.628887907341
0.001554	0.352	0.626175694195
0.001555	0.35	0.625699608438
0.001556	0.344	0.624230726575
0.001557	0.336	0.618953956284
0.001558	0.34	0.629603049548
0.001559	0.34	0.623217458035
0.00156	0.34	0.623217458035
0.001561	0.338	0.619480427455
0.001562	0.334	0.608641109358
0.001563	0.338	0.609717967588
0.001564	0.338	0.609717967588
0.001565	0.336	0.60589107932
0.001566	0.334	0.605346181949
0.001567	0.34	0.610245852096
0.001568	0.338	0.616243458383
0.001569	0.334	0.615178023014
0.00157	0.332	0.59814379542
0.001571	0.322	0.588486193551
0.001572	0.322	0.595244487585
0.001573	0.322	0.595244487585
0.001574	0.32	0.591269819964
0.001575	0.324	0.595838904403
0.001576	0.326	0.603095349012
0.001577	0.32	0.594642749893
0.001578	0.322	0.605240448087
0.001579	0.316	0.600119988002
0.00158	0.312	0.592162139958
0.001581	0.31	0.591523456847
0.001582	0.312	0.592162139958
0.001583	0.316	0.593417222534
0.001584	0.316	0.593417222534
0.001585	0.318	0.587261440927
0.001586	0.316	0.583218655394
0.001587	0.314	0.586006825899
0.001588	0.308	0.580634136096
0.001589	0.304	0.572349543548
0.00159	0.304	0.568844442708
0.001591	0.3	0.563914887195
0.001592	0.3	0.556776436283
0.001593	0.298	0.545156858161
0.001594	0.296	0.551710068786
0.001595	0.296	0.551710068786
0.001596	0.3	0.553172667438
0.001597	0.296	0.540725438647
0.001598	0.296	0.54807298784
0.001599	0.292	0.542895938463
0.0016	0.286	0.536846346732
0.001601	0.286	0.544246267787
0.001602	0.288	0.545028439625
0.001603	0.286	0.544246267787
0.001604	0.286	0.544246267787
0.001605	0.282	0.54265642906
0.001606	0.282	0.535234528034
0.001607	0.284	0.539762910916
0.001608	0.286	0.547908751527
0.001609	0.288	0.548685702383
0.00161	0.284	0.54712338645
0.001611	0.282	0.54265642906
0.001612	0.282	0.54265642906
0.001613	0.28	0.545527267879
0.001614	0.28	0.538144961883
0.001615	0.28	0.545527267879
0.001616	0.28	0.545527267879
0.001617	0.278	0.541032346538
0.001618	0.27	0.533947562968
0.001619	0.272	0.538531336136
0.00162	0.272	0.545908417228
0.001621	0.26	0.540740233384
0.001622	0.262	0.541623485458
0.001623	0.264	0.535073826682
0.001624	0.266	0.535951490342
0.001625	0.264	0.535073826682
0.001626	0.266	0.535951490342
0.001627	0.262	0.530430014234
0.001628	0.264	0.531322877354
0.001629	0.26	0.533291665039
0.00163	0.258	0.528617063667
0.001631	0.268	0.54422054353
0.001632	0.264	0.538798663695
0.001633	0.266	0.539670269702
0.001634	0.264	0.538798663695
0.001635	0.262	0.534187233093
0.001636	0.262	0.537918209396
0.001637	0.262	0.537918209396
0.001638	0.266	0.543363598339
0.001639	0.266	0.543363598339
0.00164	0.262	0.541623485458
0.001641	0.26	0.540740233384
0.001642	0.264	0.542497926263
0.001643	0.264	0.546172134038
0.001644	0.26	0.537028863284
0.001645	0.254	0.530550657336
0.001646	0.254	0.534307027841
0.001647	0.256	0.531473423606
0.001648	0.256	0.53894712171
0.001649	0.264	0.546172134038
0.00165	0.254	0.534307027841
0.001651	0.254	0.534307027841
0.001652	0.256	0.535223317878
0.001653	0.254	0.534307027841
0.001654	0.254	0.534307027841
0.001655	0.252	0.533381664477
0.001656	0.254	0.534307027841
0.001657	0.254	0.534307027841
0.001658	0.252	0.5258288695
0.001659	0.252	0.5258288695
0.00166	0.246	0.507428812741
0.001661	0.246	0.503471945594
0.001662	0.242	0.501433943805
0.001663	0.244	0.50245795844
0.001664	0.24	0.49638694584
0.001665	0.236	0.494271180629
0.001666	0.24	0.49638694584
0.001667	0.236	0.494271180629
0.001668	0.236	0.494271180629
0.001669	0.234	0.493197729111
0.00167	0.23	0.486929152958
0.001671	0.226	0.476365405965
0.001672	0.23	0.482804308183
0.001673	0.224	0.475209427516
0.001674	0.222	0.474042192215
0.001675	0.222	0.478242616252
0.001676	0.226	0.480545523338
0.001677	0.234	0.489125750702
0.001678	0.236	0.494271180629
0.001679	0.234	0.489125750702
0.00168	0.232	0.496161264107
0.001681	0.226	0.492873208848
0.001682	0.228	0.49397975667
0.001683	0.226	0.492873208848
0.001684	0.226	0.492873208848
0.001685	0.234	0.501242456302
0.001686	0.232	0.500175969035
0.001687	0.232	0.504158705171
0.001688	0.23	0.507050293363
0.001689	0.23	0.507050293363
0.00169	0.226	0.504899990097
0.001691	0.228	0.505980236768
0.001692	0.23	0.510979451642
0.001693	0.228	0.502011952049
0.001694	0.234	0.505216785153
0.001695	0.23	0.499099188539
0.001696	0.232	0.500175969035
0.001697	0.228	0.498012048047
0.001698	0.23	0.499099188539
0.001699	0.23	0.499099188539
0.0017	0.23	0.499099188539
0.001701	0.23	0.495075751779
0.001702	0.226	0.492873208848
0.001703	0.226	0.492873208848
0.001704	0.226	0.492873208848
0.001705	0.22	0.48538644398
0.001706	0.222	0.4865346853
0.001707	0.222	0.49062816878
0.001708	0.222	0.4865346853
0.001709	0.22	0.489489530021
0.00171	0.224	0.491756037075
0.001711	0.224	0.491756037075
0.001712	0.224	0.491756037075
0.001713	0.222	0.49062816878
0.001714	0.218	0.480079160139
0.001715	0.218	0.480079160139
0.001716	0.22	0.48538644398
0.001717	0.22	0.48538644398
0.001718	0.218	0.47589494639
0.001719	0.218	0.484227219392
0.00172	0.216	0.483056932462
0.001721	0.214	0.481875502594
0.001722	0.216	0.483056932462
0.001723	0.216	0.483056932462
0.001724	0.212	0.480682847624
0.001725	0.212	0.476503934926
0.001726	0.208	0.465549138115
0.001727	0.208	0.465549138115
0.001728	0.212	0.4722880477
0.001729	0.214	0.473501847937
0.00173	0.22	0.477074417675
0.001731	0.222	0.478242616252
0.001732	0.22	0.477074417675
0.001733	0.22	0.477074417675
0.001734	0.22	0.477074417675
0.001735	0.22	0.472863616701
0.001736	0.222	0.482406467618
0.001737	0.216	0.474704118373
0.001738	0.218	0.480079160139
0.001739	0.216	0.478898736687
0.00174	0.21	0.475289385533
0.001741	0.208	0.469825499521
0.001742	0.204	0.463016198421
0.001743	0.208	0.465549138115
0.001744	0.212	0.4722880477
0.001745	0.214	0.473501847937
0.001746	0.21	0.466797600679
0.001747	0.21	0.466797600679
0.001748	0.212	0.468034186786
0.001749	0.21	0.466797600679
0.00175	0.204	0.463016198421
0.001751	0.204	0.458676356487
0.001752	0.204	0.458676356487
0.001753	0.204	0.458676356487
0.001754	0.202	0.452985650987
0.001755	0.208	0.461233129773
0.001756	0.21	0.462493243194
0.001757	0.21	0.462493243194
0.001758	0.21	0.466797600679
0.001759	0.208	0.465549138115
0.00176	0.206	0.464288703287
0.001761	0.204	0.454295058305
0.001762	0.206	0.459960867901
0.001763	0.2	0.45607017004
0.001764	0.202	0.457379492326
0.001765	0.2	0.45607017004
0.001766	0.2	0.4472135955
0.001767	0.2	0.4472135955
0.001768	0.198	0.441356998358
0.001769	0.202	0.452985650987
0.00177	0.202	0.452985650987
0.001771	0.202	0.457379492326
0.001772	0.206	0.459960867901
0.001773	0.208	0.461233129773
0.001774	0.206	0.459960867901
0.001775	0.202	0.457379492326
0.001776	0.198	0.45474828202
0.001777	0.192	0.450706112672
0.001778	0.192	0.446246568614
0.001779	0.198	0.45474828202
0.00178	0.196	0.457803451276
0.001781	0.192	0.455121961676
0.001782	0.19	0.453762052182
0.001783	0.188	0.452389212957
0.001784	0.188	0.452389212957
0.001785	0.19	0.453762052182
0.001786	0.192	0.455121961676
0.001787	0.196	0.462151490315
0.001788	0.194	0.465149438353
0.001789	0.19	0.462493243194
0.00179	0.192	0.463827554162
0.001791	0.192	0.463827554162
0.001792	0.192	0.463827554162
0.001793	0.194	0.465149438353
0.001794	0.196	0.470727097159
0.001795	0.196	0.470727097159
0.001796	0.19	0.466797600679
0.001797	0.196	0.470727097159
0.001798	0.194	0.465149438353
0.001799	0.198	0.476231036368
0.0018	0.194	0.473670771739
0.001801	0.192	0.472372734184
0.001802	0.188	0.469740353813
0.001803	0.19	0.471062628533
0.001804	0.198	0.476231036368
0.001805	0.192	0.463827554162
0.001806	0.182	0.443707110603
0.001807	0.184	0.445133687784
0.001808	0.182	0.448191923176
0.001809	0.18	0.44226688775
0.00181	0.184	0.445133687784
0.001811	0.178	0.431643371315
0.001812	0.176	0.420742201354
0.001813	0.18	0.428485705713
0.001814	0.178	0.426984777246
0.001815	0.18	0.433128156554
0.001816	0.18	0.433128156554
0.001817	0.184	0.440617748167
0.001818	0.184	0.436055042397
0.001819	0.182	0.434598665437
0.00182	0.18	0.428485705713
0.001821	0.178	0.426984777246
0.001822	0.176	0.425469152818
0.001823	0.18	0.437721372565
0.001824	0.182	0.439176502104
0.001825	0.184	0.440617748167
0.001826	0.18	0.433128156554
0.001827	0.178	0.417511676483
0.001828	0.178	0.417511676483
0.001829	0.174	0.404628224423
0.00183	0.172	0.40300868477
0.001831	0.172	0.40300868477
0.001832	0.174	0.404628224423
0.001833	0.172	0.398015075091
0.001834	0.174	0.404628224423
0.001835	0.174	0.404628224423
0.001836	0.172	0.398015075091
0.001837	0.17	0.396358423652
0.001838	0.17	0.396358423652
0.001839	0.166	0.392993638625
0.00184	0.16	0.377359245282
0.001841	0.162	0.379151684686
0.001842	0.168	0.394684684273
0.001843	0.168	0.394684684273
0.001844	0.17	0.401372644808
0.001845	0.17	0.401372644808
0.001846	0.168	0.399719901931
0.001847	0.168	0.399719901931
0.001848	0.166	0.398050248084
0.001849	0.168	0.399719901931
0.00185	0.17	0.401372644808
0.001851	0.166	0.398050248084
0.001852	0.162	0.394659346779
0.001853	0.162	0.394659346779
0.001854	0.162	0.394659346779
0.001855	0.166	0.403043421978
0.001856	0.168	0.404692475838
0.001857	0.17	0.406324993078
0.001858	0.166	0.403043421978
0.001859	0.168	0.404692475838
0.00186	0.166	0.403043421978
0.001861	0.166	0.403043421978
0.001862	0.162	0.39969488363
0.001863	0.162	0.39969488363
0.001864	0.162	0.39969488363
0.001865	0.16	0.397994974843
0.001866	0.164	0.401377627677
0.001867	0.166	0.403043421978
0.001868	0.166	0.403043421978
0.001869	0.166	0.403043421978
0.00187	0.164	0.396363469558
0.001871	0.166	0.398050248084
0.001872	0.168	0.404692475838
0.001873	0.172	0.40794117223
0.001874	0.172	0.40794117223
0.001875	0.172	0.40794117223
0.001876	0.172	0.40794117223
0.001877	0.176	0.411125285041
0.001878	0.176	0.411125285041
0.001879	0.176	0.411125285041
0.00188	0.172	0.40794117223
0.001881	0.17	0.406324993078
0.001882	0.168	0.404692475838
0.001883	0.166	0.398050248084
0.001884	0.164	0.391285062327
0.001885	0.166	0.392993638625
0.001886	0.168	0.394684684273
0.001887	0.16	0.387814388593
0.001888	0.16	0.387814388593
0.001889	0.156	0.384270737892
0.00189	0.158	0.386051809994
0.001891	0.154	0.382470913927
0.001892	0.152	0.380652072108
0.001893	0.154	0.382470913927
0.001894	0.156	0.384270737892
0.001895	0.154	0.382470913927
0.001896	0.154	0.387664803664
0.001897	0.158	0.391198159505
0.001898	0.156	0.389440624486
0.001899	0.158	0.391198159505
0.0019	0.158	0.391198159505
0.001901	0.162	0.404667764963
0.001902	0.16	0.402988833592
0.001903	0.16	0.402988833592
0.001904	0.16	0.402988833592
0.001905	0.16	0.402988833592
0.001906	0.162	0.404667764963
0.001907	0.16	0.402988833592
0.001908	0.158	0.401292910478
0.001909	0.154	0.397849217669
0.00191	0.15	0.394334883063
0.001911	0.15	0.394334883063
0.001912	0.15	0.394334883063
0.001913	0.15	0.394334883063
0.001914	0.146	0.390748000635
0.001915	0.144	0.388926728318
0.001916	0.144	0.388926728318
0.001917	0.138	0.37276802438
0.001918	0.138	0.37276802438
0.001919	0.138	0.378095226101
0.00192	0.136	0.381449865644
0.001921	0.136	0.381449865644
0.001922	0.134	0.374224531532
0.001923	0.132	0.372257975066
0.001924	0.132	0.372257975066
0.001925	0.138	0.378095226101
0.001926	0.142	0.381884799383
0.001927	0.144	0.383749918567
0.001928	0.138	0.378095226101
0.001929	0.14	0.374699879904
0.00193	0.14	0.374699879904
0.001931	0.142	0.376611205356
0.001932	0.14	0.374699879904
0.001933	0.14	0.374699879904
0.001934	0.14	0.374699879904
0.001935	0.14	0.374699879904
0.001936	0.14	0.374699879904
0.001937	0.146	0.385595643129
0.001938	0.148	0.392550633677
0.001939	0.148	0.392550633677
0.00194	0.148	0.392550633677
0.001941	0.148	0.392550633677
0.001942	0.142	0.387086553629
0.001943	0.14	0.385227205685
0.001944	0.14	0.385227205685
0.001945	0.136	0.381449865644
0.001946	0.136	0.381449865644
0.001947	0.136	0.381449865644
0.001948	0.138	0.383348405501
0.001949	0.136	0.381449865644
0.00195	0.134	0.368841429343
0.001951	0.13	0.359304884464
0.001952	0.132	0.361353012994
0.001953	0.132	0.361353012994
0.001954	0.132	0.361353012994
0.001955	0.13	0.353694783677
0.001956	0.13	0.353694783677
0.001957	0.128	0.351590671094
0.001958	0.126	0.349462444334
0.001959	0.126	0.355139409247
0.00196	0.126	0.355139409247
0.001961	0.124	0.347309660102
0.001962	0.124	0.347309660102
0.001963	0.124	0.347309660102
0.001964	0.126	0.349462444334
0.001965	0.126	0.349462444334
0.001966	0.13	0.353694783677
0.001967	0.132	0.355775209929
0.001968	0.132	0.355775209929
0.001969	0.132	0.355775209929
0.00197	0.132	0.355775209929
0.001971	0.132	0.355775209929
0.001972	0.134	0.357832362986
0.001973	0.134	0.357832362986
0.001974	0.132	0.355775209929
0.001975	0.134	0.363378590454
0.001976	0.134	0.368841429343
0.001977	0.136	0.370815317914
0.001978	0.134	0.368841429343
0.001979	0.134	0.368841429343
0.00198	0.132	0.366846016743
0.001981	0.136	0.370815317914
0.001982	0.134	0.363378590454
0.001983	0.13	0.359304884464
0.001984	0.13	0.353694783677
0.001985	0.13	0.353694783677
0.001986	0.13	0.353694783677
0.001987	0.128	0.351590671094
0.001988	0.128	0.351590671094
0.001989	0.126	0.349462444334
0.00199	0.126	0.349462444334
0.001991	0.13	0.353694783677
0.001992	0.13	0.353694783677
0.001993	0.132	0.355775209929
0.001994	0.132	0.355775209929
0.001995	0.132	0.355775209929
0.001996	0.132	0.355775209929
0.001997	0.126	0.349462444334
0.001998	0.126	0.349462444334
[truncated: 8,002 more rows]
