# Supplementary material for: The Influence of Synaptic Size on AMPA Receptor Activation: A Monte Carlo Model
Source: PLoS One. 2015 Jun 24;10(6):e0130924. doi: 10.1371/journal.pone.0130924 (PMC4479604; doi:10.1371/journal.pone.0130924)
Supplement: S1 Dataset — This package contains the experimental data used as basis for the analysis presented in the paper. (ZIP) [file pone.0130924.s001.zip › S1 Simulation data/training/1286_10731_122_197.csv]

time	AMPA.O.mean	AMPA.O.stdev
0.0	0.0	0.0
1e-06	0.0	0.0
2e-06	0.03	0.170587221092
3e-06	0.18	0.428485705713
4e-06	0.4	0.651152823844
5e-06	0.72	0.858836422143
6e-06	1.094	1.05126780603
7e-06	1.498	1.22229129098
8e-06	1.916	1.38019708738
9e-06	2.38	1.5503547981
1e-05	2.86	1.59887460421
1.1e-05	3.334	1.74426030168
1.2e-05	3.74	1.81339460681
1.3e-05	4.108	1.88900397035
1.4e-05	4.42	1.93380454028
1.5e-05	4.74	2.01603571397
1.6e-05	5.082	2.07828679445
1.7e-05	5.478	2.14884061764
1.8e-05	5.786	2.29089589462
1.9e-05	6.06	2.32473654421
2e-05	6.354	2.41260937576
2.1e-05	6.608	2.4154370205
2.2e-05	6.866	2.44949872423
2.3e-05	7.108	2.48924406196
2.4e-05	7.324	2.54539270055
2.5e-05	7.464	2.58625288787
2.6e-05	7.648	2.60462972416
2.7e-05	7.862	2.64630988359
2.8e-05	8.04	2.66878249395
2.9e-05	8.182	2.71677676669
3e-05	8.34	2.78933683875
3.1e-05	8.484	2.82236496577
3.2e-05	8.656	2.86943618155
3.3e-05	8.81	2.83934851683
3.4e-05	8.894	2.82750137047
3.5e-05	9.04	2.83167794779
3.6e-05	9.122	2.84448870625
3.7e-05	9.2	2.89620441268
3.8e-05	9.292	2.90907820452
3.9e-05	9.374	2.93225578693
4e-05	9.45	2.91881825402
4.1e-05	9.49	2.91648761355
4.2e-05	9.504	2.93632150828
4.3e-05	9.586	2.95881800725
4.4e-05	9.61	2.96410188759
4.5e-05	9.656	2.93762897589
4.6e-05	9.672	2.97261097354
4.7e-05	9.706	2.97246766172
4.8e-05	9.688	2.93371027881
4.9e-05	9.706	2.93863301554
5e-05	9.722	2.94426833016
5.1e-05	9.726	2.94871565262
5.2e-05	9.714	2.9806381867
5.3e-05	9.74	2.99138763787
5.4e-05	9.734	3.00586826059
5.5e-05	9.72	3.01290557436
5.6e-05	9.75	3.04819618791
5.7e-05	9.738	3.05046816079
5.8e-05	9.71	3.05383365624
5.9e-05	9.76	3.05129480713
6e-05	9.746	3.04129643409
6.1e-05	9.756	3.03454510594
6.2e-05	9.772	3.05876053329
6.3e-05	9.748	3.07709213382
6.4e-05	9.738	3.11020192271
6.5e-05	9.742	3.09958642402
6.6e-05	9.764	3.08290512342
6.7e-05	9.728	3.09419068579
6.8e-05	9.706	3.11312768771
6.9e-05	9.678	3.0747871471
7e-05	9.686	3.03700576226
7.1e-05	9.682	3.0299960396
7.2e-05	9.676	3.03957628626
7.3e-05	9.68	3.05509410657
7.4e-05	9.658	3.06871895096
7.5e-05	9.644	3.06157867774
7.6e-05	9.658	3.07327772907
7.7e-05	9.648	3.10162795964
7.8e-05	9.618	3.09968966189
7.9e-05	9.596	3.07908817672
8e-05	9.54	3.06926701347
8.1e-05	9.504	3.04532165789
8.2e-05	9.518	3.06751951909
8.3e-05	9.46	3.02925733473
8.4e-05	9.488	3.01029168022
8.5e-05	9.484	3.00761433698
8.6e-05	9.436	3.00631069585
8.7e-05	9.41	3.03148478472
8.8e-05	9.374	3.03481861072
8.9e-05	9.354	3.02930421054
9e-05	9.33	3.01348635305
9.1e-05	9.296	3.02859439344
9.2e-05	9.28	3.03209498532
9.3e-05	9.258	3.04293213858
9.4e-05	9.208	3.00145564685
9.5e-05	9.178	2.98501524284
9.6e-05	9.132	2.94458418117
9.7e-05	9.104	2.94842059415
9.8e-05	9.082	2.94741853153
9.9e-05	9.046	2.9243604429
0.0001	9.06	2.94353528941
0.000101	9.044	2.94109911428
0.000102	9.02	2.96101334006
0.000103	9.024	2.95760443603
0.000104	8.982	2.93899234432
0.000105	8.946	2.94874278295
0.000106	8.916	2.96663850174
0.000107	8.896	2.93004846376
0.000108	8.878	2.90708032225
0.000109	8.866	2.90310936756
0.00011	8.838	2.88578516179
0.000111	8.816	2.87439454494
0.000112	8.816	2.84993754318
0.000113	8.784	2.82795756687
0.000114	8.776	2.83157623948
0.000115	8.762	2.88675527193
0.000116	8.758	2.86556032915
0.000117	8.734	2.87180152518
0.000118	8.732	2.84326854166
0.000119	8.732	2.8649914485
0.00012	8.668	2.86596859718
0.000121	8.678	2.89867486966
0.000122	8.676	2.87663414427
0.000123	8.642	2.84356044423
0.000124	8.604	2.85572827839
0.000125	8.568	2.82937731665
0.000126	8.546	2.84532669478
0.000127	8.504	2.82736343614
0.000128	8.486	2.8088794919
0.000129	8.46	2.76702005775
0.00013	8.42	2.77120912239
0.000131	8.39	2.73968976346
0.000132	8.374	2.759370218
0.000133	8.344	2.71176400153
0.000134	8.35	2.70767427879
0.000135	8.298	2.73956127875
0.000136	8.302	2.7178660747
0.000137	8.278	2.70863729576
0.000138	8.266	2.70614929374
0.000139	8.24	2.7008146919
0.00014	8.198	2.71197271373
0.000141	8.214	2.70706556995
0.000142	8.226	2.72303580586
0.000143	8.192	2.71424685686
0.000144	8.178	2.71262161018
0.000145	8.144	2.72309823547
0.000146	8.128	2.71728099393
0.000147	8.112	2.76395658432
0.000148	8.102	2.73415361675
0.000149	8.074	2.70194818603
0.00015	8.038	2.70269421134
0.000151	8.004	2.71071651045
0.000152	7.966	2.71308754005
0.000153	7.948	2.69690489265
0.000154	7.954	2.66456075179
0.000155	7.936	2.63664635475
0.000156	7.892	2.65185519967
0.000157	7.862	2.66738748591
0.000158	7.824	2.64367622829
0.000159	7.826	2.62977641635
0.00016	7.802	2.63643623098
0.000161	7.768	2.62719926918
0.000162	7.744	2.64016363129
0.000163	7.724	2.64420574086
0.000164	7.692	2.65652705614
0.000165	7.682	2.62390472388
0.000166	7.656	2.59493044223
0.000167	7.61	2.54988235023
0.000168	7.548	2.54866553318
0.000169	7.548	2.54473888641
0.00017	7.54	2.55898417346
0.000171	7.548	2.5643119935
0.000172	7.546	2.58686760388
0.000173	7.518	2.58489380826
0.000174	7.522	2.58950111025
0.000175	7.49	2.59728704613
0.000176	7.474	2.60640058318
0.000177	7.452	2.6007106721
0.000178	7.432	2.63692548245
0.000179	7.402	2.6563877729
0.00018	7.406	2.64143218728
0.000181	7.368	2.61850644452
0.000182	7.348	2.55947182051
0.000183	7.298	2.55209639316
0.000184	7.254	2.5324857354
0.000185	7.216	2.53719214881
0.000186	7.21	2.54123985487
0.000187	7.216	2.56697175676
0.000188	7.184	2.54836104192
0.000189	7.164	2.52687633255
0.00019	7.132	2.53191153084
0.000191	7.108	2.54565040805
0.000192	7.082	2.5375728561
0.000193	7.092	2.5447074488
0.000194	7.064	2.50916400421
0.000195	7.042	2.49002730909
0.000196	7.028	2.51619077178
0.000197	6.99	2.52148765613
0.000198	6.954	2.49396952668
0.000199	6.942	2.48407648836
0.0002	6.936	2.48674566452
0.000201	6.944	2.51174521001
0.000202	6.956	2.53260024481
0.000203	6.918	2.52651459525
0.000204	6.874	2.53103220051
0.000205	6.83	2.5379322292
0.000206	6.814	2.53207503838
0.000207	6.788	2.52726255067
0.000208	6.788	2.52092364026
0.000209	6.776	2.51988571169
0.00021	6.746	2.5174359972
0.000211	6.744	2.53583595684
0.000212	6.73	2.53556699773
0.000213	6.716	2.52494435582
0.000214	6.68	2.50231892452
0.000215	6.644	2.51977459309
0.000216	6.622	2.47772395557
0.000217	6.606	2.4606430054
0.000218	6.562	2.502430019
0.000219	6.522	2.48304571041
0.00022	6.5	2.45886152518
0.000221	6.496	2.50159629037
0.000222	6.502	2.486362001
0.000223	6.488	2.48794212151
0.000224	6.48	2.51427922077
0.000225	6.484	2.52066340474
0.000226	6.466	2.51571938022
0.000227	6.426	2.51008446073
0.000228	6.396	2.48660089279
0.000229	6.362	2.49538694394
0.00023	6.33	2.47570192067
0.000231	6.304	2.44777123114
0.000232	6.306	2.45364300582
0.000233	6.304	2.45592833772
0.000234	6.288	2.46192120101
0.000235	6.274	2.43452746955
0.000236	6.278	2.42501876281
0.000237	6.272	2.40375040302
0.000238	6.27	2.42179685358
0.000239	6.254	2.41111675371
0.00024	6.234	2.3956719308
0.000241	6.202	2.38268671881
0.000242	6.2	2.3799159649
0.000243	6.204	2.38964097722
0.000244	6.206	2.38988786348
0.000245	6.226	2.38975396223
0.000246	6.206	2.38318358504
0.000247	6.174	2.39994249931
0.000248	6.146	2.387610521
0.000249	6.142	2.3676646722
0.00025	6.132	2.38129712552
0.000251	6.1	2.35499469214
0.000252	6.092	2.34254903897
0.000253	6.076	2.33028410285
0.000254	6.048	2.3404478204
0.000255	6.036	2.33980853918
0.000256	6.014	2.35155352905
0.000257	6.0	2.33837550449
0.000258	5.98	2.32284308553
0.000259	5.98	2.3150809921
0.00026	5.95	2.31246621597
0.000261	5.934	2.29992260739
0.000262	5.908	2.26881819457
0.000263	5.894	2.25715839054
0.000264	5.876	2.26641214257
0.000265	5.864	2.28155736286
0.000266	5.848	2.28580314113
0.000267	5.856	2.31241518763
0.000268	5.828	2.30963546907
0.000269	5.78	2.282016652
0.00027	5.766	2.29330416648
0.000271	5.72	2.27631280803
0.000272	5.708	2.27304553408
0.000273	5.694	2.27428318377
0.000274	5.666	2.27386103357
0.000275	5.658	2.27882338061
0.000276	5.662	2.29428768902
0.000277	5.658	2.26208664732
0.000278	5.638	2.26162684809
0.000279	5.634	2.22801346495
0.00028	5.634	2.24945415601
0.000281	5.614	2.2111092239
0.000282	5.594	2.19115585936
0.000283	5.592	2.1839267387
0.000284	5.586	2.18325536756
0.000285	5.578	2.21718650546
0.000286	5.544	2.2136088182
0.000287	5.534	2.22100067537
0.000288	5.5	2.23651514638
0.000289	5.504	2.23561714075
0.00029	5.476	2.22203150293
0.000291	5.452	2.23510536664
0.000292	5.428	2.24161013559
0.000293	5.408	2.24533650039
0.000294	5.4	2.24766545553
0.000295	5.406	2.2210727138
0.000296	5.39	2.20497165515
0.000297	5.356	2.1939152217
0.000298	5.336	2.18703086398
0.000299	5.33	2.18840124292
0.0003	5.306	2.20190008856
0.000301	5.322	2.21231010485
0.000302	5.3	2.22036033112
0.000303	5.312	2.21509728906
0.000304	5.294	2.21439924133
0.000305	5.254	2.20759688349
0.000306	5.266	2.21432698579
0.000307	5.234	2.20890108425
0.000308	5.192	2.19160580397
0.000309	5.162	2.19812556511
0.00031	5.148	2.19956723016
0.000311	5.148	2.165662947
0.000312	5.134	2.15778682914
0.000313	5.14	2.15786931949
0.000314	5.154	2.16939715128
0.000315	5.12	2.16647178611
0.000316	5.128	2.20898528741
0.000317	5.12	2.19945447782
0.000318	5.11	2.2104072023
0.000319	5.112	2.20441738335
0.00032	5.1	2.20861947832
0.000321	5.11	2.2266342313
0.000322	5.07	2.22375808037
0.000323	5.022	2.20397731386
0.000324	4.994	2.18585543895
0.000325	4.97	2.18382691622
0.000326	4.956	2.16010740474
0.000327	4.94	2.16804059003
0.000328	4.932	2.14927336558
0.000329	4.928	2.15007348712
0.00033	4.912	2.17261501422
0.000331	4.918	2.18707018635
0.000332	4.94	2.18641258686
0.000333	4.93	2.19570034385
0.000334	4.916	2.1764521589
0.000335	4.922	2.16331135068
0.000336	4.904	2.15099604835
0.000337	4.886	2.10736897576
0.000338	4.876	2.11296568832
0.000339	4.858	2.09710180964
0.00034	4.838	2.10991848184
0.000341	4.854	2.1167626225
0.000342	4.836	2.10739270189
0.000343	4.834	2.09629291846
0.000344	4.81	2.09616316159
0.000345	4.774	2.07338467246
0.000346	4.782	2.10201712648
0.000347	4.778	2.08343850401
0.000348	4.77	2.09119583014
0.000349	4.778	2.10350089137
0.00035	4.772	2.11943766127
0.000351	4.716	2.11644607774
0.000352	4.72	2.09799904671
0.000353	4.704	2.10342197383
0.000354	4.696	2.11555760971
0.000355	4.7	2.12273408603
0.000356	4.658	2.10927380868
0.000357	4.656	2.09037412919
0.000358	4.652	2.0954464918
0.000359	4.644	2.08260990106
0.00036	4.632	2.0766742643
0.000361	4.616	2.08051532078
0.000362	4.614	2.07870247991
0.000363	4.604	2.08978084975
0.000364	4.576	2.08332042663
0.000365	4.546	2.06588576644
0.000366	4.548	2.06099393497
0.000367	4.514	2.048854314
0.000368	4.504	2.07122765528
0.000369	4.48	2.06920274502
0.00037	4.45	2.06094638455
0.000371	4.456	2.06302302459
0.000372	4.446	2.05404089541
0.000373	4.438	2.05284095828
0.000374	4.408	2.04683560649
0.000375	4.366	2.05427456782
0.000376	4.372	2.0419637607
0.000377	4.348	1.99371412193
0.000378	4.332	1.98236626283
0.000379	4.326	1.99692864169
0.00038	4.318	1.99521327181
0.000381	4.306	1.98906108503
0.000382	4.3	1.98645412733
0.000383	4.288	1.97105454009
0.000384	4.26	1.95560732255
0.000385	4.25	1.95128163011
0.000386	4.244	1.96582400026
0.000387	4.226	1.96543226798
0.000388	4.24	1.95099974372
0.000389	4.21	1.95189651365
0.00039	4.214	1.96779165564
0.000391	4.222	1.94748966621
0.000392	4.216	1.94867750025
0.000393	4.194	1.94431581797
0.000394	4.184	1.94374483922
0.000395	4.186	1.94920599219
0.000396	4.162	1.94415945848
0.000397	4.128	1.94412345287
0.000398	4.116	1.96838614098
0.000399	4.092	1.97877133596
0.0004	4.086	1.95617074919
0.000401	4.072	1.94700179764
0.000402	4.094	1.92799481327
0.000403	4.078	1.94214211632
0.000404	4.078	1.95957036107
0.000405	4.068	1.95124985586
0.000406	4.066	1.93329873532
0.000407	4.042	1.92151919064
0.000408	4.02	1.93173497147
0.000409	4.012	1.94006597826
0.00041	4.026	1.92492181659
0.000411	4.01	1.90942399692
0.000412	4.006	1.90419641844
0.000413	4.0	1.8782971011
0.000414	3.982	1.87554685359
0.000415	3.958	1.90164034454
0.000416	3.954	1.90889601603
0.000417	3.948	1.91345133202
0.000418	3.926	1.90696722573
0.000419	3.934	1.89569090307
0.00042	3.922	1.89523507777
0.000421	3.91	1.90207781124
0.000422	3.884	1.90119541342
0.000423	3.892	1.91424554329
0.000424	3.884	1.89487308282
0.000425	3.876	1.88802118632
0.000426	3.864	1.88931310269
0.000427	3.864	1.88931310269
0.000428	3.826	1.88354028361
0.000429	3.816	1.88099548112
0.00043	3.782	1.89696494433
0.000431	3.768	1.89266373136
0.000432	3.756	1.88903785034
0.000433	3.726	1.90129534791
0.000434	3.718	1.89801896724
0.000435	3.702	1.88711313916
0.000436	3.696	1.88350311919
0.000437	3.676	1.86414162552
0.000438	3.656	1.86377681067
0.000439	3.64	1.85537058293
0.00044	3.64	1.86182705964
0.000441	3.622	1.86094492127
0.000442	3.6	1.850405361
0.000443	3.594	1.85180020521
0.000444	3.584	1.83927811926
0.000445	3.602	1.83727951058
0.000446	3.584	1.86304696667
0.000447	3.608	1.85103646642
0.000448	3.608	1.84779219611
0.000449	3.604	1.85018485563
0.00045	3.596	1.86139302674
0.000451	3.588	1.85317457354
0.000452	3.602	1.83510108713
0.000453	3.592	1.83235804361
0.000454	3.596	1.85601293099
0.000455	3.584	1.8457908874
0.000456	3.582	1.85344975654
0.000457	3.55	1.85674446276
0.000458	3.558	1.85327709747
0.000459	3.568	1.85509460675
0.00046	3.54	1.83532013556
0.000461	3.53	1.84312235079
0.000462	3.518	1.84110727553
0.000463	3.498	1.84986377877
0.000464	3.48	1.81813090838
0.000465	3.47	1.79919426411
0.000466	3.474	1.80036774021
0.000467	3.466	1.81351702501
0.000468	3.448	1.80535204323
0.000469	3.442	1.80848997785
0.00047	3.43	1.79919426411
0.000471	3.418	1.80090977009
0.000472	3.406	1.7958741604
0.000473	3.388	1.78141965859
0.000474	3.398	1.78426343346
0.000475	3.372	1.79488606881
0.000476	3.352	1.77879060038
0.000477	3.344	1.77360198466
0.000478	3.346	1.77715615521
0.000479	3.332	1.75321875418
0.00048	3.33	1.7632640188
0.000481	3.3	1.7475697411
0.000482	3.294	1.74572735557
0.000483	3.3	1.75099971445
0.000484	3.284	1.74566434345
0.000485	3.288	1.75529370762
0.000486	3.274	1.75696442764
0.000487	3.272	1.77482844241
0.000488	3.258	1.76505977236
0.000489	3.248	1.76139035991
0.00049	3.222	1.77220653424
0.000491	3.224	1.75323244323
0.000492	3.218	1.75797497138
0.000493	3.21	1.78490896126
0.000494	3.21	1.76575762776
0.000495	3.186	1.76731547835
0.000496	3.168	1.76515608375
0.000497	3.166	1.77607544885
0.000498	3.148	1.7475972076
0.000499	3.136	1.75656027508
0.0005	3.118	1.75956699219
0.000501	3.104	1.74504555814
0.000502	3.114	1.76096677993
0.000503	3.116	1.77272220046
0.000504	3.114	1.78801677844
0.000505	3.11	1.79607906285
0.000506	3.092	1.78648705565
0.000507	3.082	1.78193041391
0.000508	3.064	1.77761188115
0.000509	3.06	1.76759723919
0.00051	3.054	1.76042154043
0.000511	3.05	1.74799885583
0.000512	3.052	1.75422233483
0.000513	3.042	1.72749413892
0.000514	3.028	1.73528556728
0.000515	3.032	1.74096984466
0.000516	3.03	1.74731222167
0.000517	3.026	1.73704461658
0.000518	3.018	1.74747703848
0.000519	3.014	1.75550676444
0.00052	3.012	1.76404535089
0.000521	3.01	1.76802149308
0.000522	3.01	1.78490896126
0.000523	3.004	1.78212906379
0.000524	3.002	1.78157121665
0.000525	2.988	1.77309221418
0.000526	2.968	1.7626616238
0.000527	2.982	1.77360536761
0.000528	2.956	1.7635373543
0.000529	2.938	1.75788395521
0.00053	2.938	1.76922468895
0.000531	2.928	1.73862474387
0.000532	2.918	1.71676323353
0.000533	2.93	1.72658622721
0.000534	2.912	1.70066339997
0.000535	2.906	1.70445416483
0.000536	2.896	1.69622639998
0.000537	2.888	1.69335643029
0.000538	2.882	1.70178612052
0.000539	2.876	1.7007715896
0.00054	2.87	1.69738033452
0.000541	2.874	1.69532415779
0.000542	2.85	1.69100561797
0.000543	2.832	1.69108722424
0.000544	2.844	1.67918551685
0.000545	2.838	1.69816253639
0.000546	2.822	1.69301978724
0.000547	2.824	1.69263817752
0.000548	2.808	1.6825979912
0.000549	2.798	1.68202140296
0.00055	2.792	1.67473460584
0.000551	2.778	1.68068914437
0.000552	2.772	1.67451963261
0.000553	2.77	1.67603699243
0.000554	2.754	1.6892258582
0.000555	2.752	1.67883769317
0.000556	2.728	1.65831721935
0.000557	2.716	1.66473541441
0.000558	2.71	1.65828224377
0.000559	2.706	1.65395405015
0.00056	2.702	1.65686330154
0.000561	2.708	1.66695410855
0.000562	2.684	1.66617646124
0.000563	2.696	1.68629297573
0.000564	2.672	1.66865694497
0.000565	2.642	1.65826294658
0.000566	2.644	1.66170514833
0.000567	2.63	1.65683433089
0.000568	2.632	1.65425995539
0.000569	2.622	1.6489742266
0.00057	2.622	1.65502749222
0.000571	2.618	1.6407547044
0.000572	2.626	1.6425967247
0.000573	2.626	1.64867340611
0.000574	2.62	1.65275527529
0.000575	2.604	1.64778153892
0.000576	2.576	1.63836015577
0.000577	2.566	1.61667683846
0.000578	2.572	1.63242641488
0.000579	2.576	1.63346992626
0.00058	2.582	1.62827393273
0.000581	2.57	1.62883393874
0.000582	2.578	1.63215072833
0.000583	2.574	1.63478561286
0.000584	2.56	1.62308348522
0.000585	2.542	1.6038191918
0.000586	2.536	1.60021998488
0.000587	2.506	1.59686067019
0.000588	2.498	1.58555857665
0.000589	2.49	1.5639373389
0.00059	2.508	1.57668513027
0.000591	2.502	1.55884444381
0.000592	2.488	1.55623134527
0.000593	2.478	1.54580593866
0.000594	2.494	1.55240587476
0.000595	2.484	1.54587968484
0.000596	2.472	1.55473984962
0.000597	2.466	1.56487827003
0.000598	2.456	1.55050443405
0.000599	2.458	1.55956275924
0.0006	2.444	1.56424550503
0.000601	2.442	1.56289347046
0.000602	2.422	1.55174611325
0.000603	2.406	1.57008407418
0.000604	2.424	1.57994430282
0.000605	2.432	1.58788412675
0.000606	2.426	1.59139058688
0.000607	2.418	1.59099842866
0.000608	2.396	1.57708084764
0.000609	2.386	1.57130646279
0.00061	2.372	1.57022800892
0.000611	2.35	1.55804364509
0.000612	2.336	1.55148445045
0.000613	2.334	1.53702439798
0.000614	2.316	1.53236549165
0.000615	2.33	1.540486936
0.000616	2.318	1.52999215684
0.000617	2.318	1.52737552684
0.000618	2.308	1.53399348108
0.000619	2.298	1.53401303775
0.00062	2.308	1.54179635491
0.000621	2.31	1.54334053274
0.000622	2.306	1.53374182964
0.000623	2.314	1.53733665799
0.000624	2.308	1.54179635491
0.000625	2.31	1.539447953
0.000626	2.29	1.53424248409
0.000627	2.286	1.53499315959
0.000628	2.272	1.53297619029
0.000629	2.26	1.52852870434
0.00063	2.264	1.51733450498
0.000631	2.258	1.51902468709
0.000632	2.232	1.49872479128
0.000633	2.216	1.49175869362
0.000634	2.21	1.48388004906
0.000635	2.208	1.49423425205
0.000636	2.2	1.5046594299
0.000637	2.202	1.51433021498
0.000638	2.188	1.51679135019
0.000639	2.182	1.51686386996
0.00064	2.182	1.51158062967
0.000641	2.194	1.49008858797
0.000642	2.178	1.49877149693
0.000643	2.156	1.48582098518
0.000644	2.144	1.48433958379
0.000645	2.13	1.50236480257
0.000646	2.108	1.4914207991
0.000647	2.086	1.48141958945
0.000648	2.088	1.47792286673
0.000649	2.088	1.46705691778
0.00065	2.096	1.46245820453
0.000651	2.082	1.44750682209
0.000652	2.078	1.44219138813
0.000653	2.08	1.45794375749
0.000654	2.076	1.46226673353
0.000655	2.064	1.46966118544
0.000656	2.062	1.46224348178
0.000657	2.064	1.44910455109
0.000658	2.052	1.44820440546
0.000659	2.05	1.4531001342
0.00066	2.048	1.44696095317
0.000661	2.038	1.45070879228
0.000662	2.04	1.44582156575
0.000663	2.038	1.44932950015
0.000664	2.03	1.43704558035
0.000665	2.018	1.41904052092
0.000666	2.014	1.42330741585
0.000667	2.004	1.39139642087
0.000668	1.986	1.37760807199
0.000669	1.99	1.38343774706
0.00067	1.98	1.37825977232
0.000671	1.982	1.38624528854
0.000672	1.992	1.40852263028
0.000673	2.002	1.42056186067
0.000674	1.986	1.4106041259
0.000675	1.978	1.41616242006
0.000676	1.966	1.41309730734
0.000677	1.954	1.40992340217
0.000678	1.938	1.40362245636
0.000679	1.93	1.3903596657
0.00068	1.932	1.38685832009
0.000681	1.938	1.3936125717
0.000682	1.924	1.40079406052
0.000683	1.918	1.38682226691
0.000684	1.904	1.37941436849
0.000685	1.918	1.38826366372
0.000686	1.894	1.38951934136
0.000687	1.876	1.39162638664
0.000688	1.876	1.39018847643
0.000689	1.88	1.39484766193
0.00069	1.878	1.40253912601
0.000691	1.876	1.4059246068
0.000692	1.872	1.40414244292
0.000693	1.84	1.39942845476
0.000694	1.852	1.39071780027
0.000695	1.85	1.391222484
0.000696	1.838	1.38987625348
0.000697	1.836	1.38459524772
0.000698	1.826	1.37830475585
0.000699	1.834	1.37347879489
0.0007	1.846	1.37923312025
0.000701	1.836	1.37444679781
0.000702	1.814	1.35919240728
0.000703	1.808	1.36203377344
0.000704	1.796	1.35881713266
0.000705	1.792	1.36115245289
0.000706	1.79	1.3482952199
0.000707	1.78	1.36513735573
0.000708	1.778	1.35525495756
0.000709	1.776	1.35123055028
0.00071	1.776	1.35566367511
0.000711	1.776	1.36741507963
0.000712	1.786	1.35801472746
0.000713	1.782	1.36325932969
0.000714	1.768	1.34987999467
0.000715	1.754	1.35553826947
0.000716	1.766	1.36207341946
0.000717	1.756	1.3536853401
0.000718	1.752	1.34999851852
0.000719	1.756	1.34627783165
0.00072	1.76	1.35440023627
0.000721	1.762	1.3569657328
0.000722	1.774	1.36195594642
0.000723	1.77	1.37589970565
0.000724	1.774	1.36927864221
0.000725	1.77	1.36568664049
0.000726	1.75	1.35480625921
0.000727	1.748	1.34628971622
0.000728	1.74	1.33581435836
0.000729	1.742	1.33245487728
0.00073	1.724	1.33109879423
0.000731	1.714	1.32823341322
0.000732	1.71	1.31068684284
0.000733	1.712	1.31189023931
0.000734	1.712	1.3360598789
0.000735	1.712	1.33905040981
0.000736	1.72	1.33176574517
0.000737	1.724	1.34008357948
0.000738	1.72	1.33775932066
0.000739	1.692	1.33008871885
0.00074	1.702	1.31802731383
0.000741	1.704	1.31620059261
0.000742	1.706	1.30826755673
0.000743	1.692	1.30580856177
0.000744	1.688	1.30332497866
0.000745	1.684	1.30389570135
0.000746	1.678	1.30012153278
0.000747	1.688	1.32312357699
0.000748	1.68	1.32121156519
0.000749	1.664	1.31267056035
0.00075	1.662	1.28676182722
0.000751	1.64	1.28156154749
0.000752	1.632	1.28708041707
0.000753	1.626	1.28301363983
0.000754	1.63	1.29348366824
0.000755	1.628	1.27499647058
0.000756	1.616	1.27771045233
0.000757	1.62	1.27106254763
0.000758	1.612	1.25755954133
0.000759	1.608	1.27056522855
0.00076	1.6	1.27593103262
0.000761	1.584	1.28021248236
0.000762	1.574	1.2714259711
0.000763	1.56	1.26743836142
0.000764	1.544	1.26493636204
0.000765	1.55	1.26787223331
0.000766	1.546	1.27117426028
0.000767	1.56	1.26743836142
0.000768	1.552	1.26621325218
0.000769	1.554	1.28026715962
0.00077	1.552	1.28502762616
0.000771	1.548	1.25367300362
0.000772	1.532	1.25895829955
0.000773	1.52	1.25602547745
0.000774	1.514	1.25610668337
0.000775	1.504	1.24979358296
0.000776	1.488	1.24653760473
0.000777	1.492	1.24174715623
0.000778	1.486	1.22874081889
0.000779	1.488	1.23038855651
0.00078	1.5	1.23044707322
0.000781	1.498	1.20913026593
0.000782	1.502	1.2173725806
0.000783	1.496	1.2206490077
0.000784	1.48	1.2221292894
0.000785	1.48	1.23028451994
0.000786	1.474	1.22854548145
0.000787	1.474	1.23179706121
0.000788	1.46	1.22327429467
0.000789	1.448	1.22282296347
0.00079	1.458	1.2215711195
0.000791	1.458	1.22647299196
0.000792	1.462	1.23957896078
0.000793	1.466	1.23808077281
0.000794	1.466	1.23484573935
0.000795	1.452	1.23113606072
0.000796	1.448	1.22771983775
0.000797	1.446	1.22109950454
0.000798	1.44	1.20929731663
0.000799	1.432	1.2039003281
0.0008	1.42	1.1948221625
0.000801	1.418	1.19803004971
0.000802	1.414	1.20108450993
0.000803	1.402	1.19849739257
0.000804	1.4	1.1882760622
0.000805	1.388	1.17875188229
0.000806	1.378	1.17945580672
0.000807	1.392	1.19093912523
0.000808	1.384	1.19354262597
0.000809	1.39	1.18232821162
0.00081	1.394	1.1911188018
0.000811	1.398	1.19482048861
0.000812	1.398	1.17965927284
0.000813	1.392	1.17061351436
0.000814	1.398	1.17796264796
0.000815	1.392	1.17742770479
0.000816	1.394	1.18269353596
0.000817	1.386	1.18194923749
0.000818	1.402	1.19515522004
0.000819	1.408	1.20230445395
0.00082	1.394	1.19447226841
0.000821	1.384	1.19521713508
0.000822	1.372	1.17030594291
0.000823	1.376	1.18432427992
0.000824	1.36	1.17745488236
0.000825	1.356	1.17015554522
0.000826	1.348	1.16743136843
0.000827	1.352	1.17477487205
0.000828	1.356	1.17186347328
0.000829	1.362	1.17769096116
0.00083	1.354	1.1767259664
0.000831	1.35	1.16769002736
0.000832	1.348	1.1759659859
0.000833	1.352	1.1713650157
0.000834	1.34	1.16807534004
0.000835	1.34	1.15948264325
0.000836	1.34	1.15775645107
0.000837	1.336	1.15373480488
0.000838	1.332	1.1703742991
0.000839	1.332	1.16179860561
0.00084	1.33	1.1649463507
0.000841	1.33	1.17520211028
0.000842	1.328	1.18000677964
0.000843	1.33	1.17179349717
0.000844	1.328	1.16121315873
0.000845	1.324	1.1571620457
0.000846	1.314	1.14865312432
0.000847	1.304	1.13471758601
0.000848	1.306	1.13329784258
0.000849	1.3	1.13754120804
0.00085	1.302	1.13613203458
0.000851	1.298	1.13542767273
0.000852	1.292	1.15010260412
0.000853	1.292	1.14487379217
0.000854	1.286	1.14551473146
0.000855	1.278	1.14399125871
0.000856	1.27	1.14240973385
0.000857	1.26	1.12800709218
0.000858	1.248	1.12360847273
0.000859	1.26	1.11731821788
0.00086	1.256	1.10926281827
0.000861	1.26	1.12800709218
0.000862	1.284	1.12576374076
0.000863	1.28	1.12498888883
0.000864	1.276	1.12241881666
0.000865	1.274	1.13089522061
0.000866	1.264	1.12530173731
0.000867	1.26	1.1297787394
0.000868	1.26	1.13683771929
0.000869	1.246	1.11421900899
0.00087	1.246	1.11421900899
0.000871	1.234	1.10600361663
0.000872	1.222	1.11207733544
0.000873	1.222	1.09941620872
0.000874	1.222	1.09028253219
0.000875	1.224	1.09262253317
0.000876	1.218	1.08188539134
0.000877	1.216	1.08136210402
0.000878	1.208	1.07551662005
0.000879	1.204	1.07999259257
0.00088	1.204	1.07999259257
0.000881	1.198	1.07833019062
0.000882	1.188	1.0810439399
0.000883	1.19	1.09448618082
0.000884	1.174	1.08799080878
0.000885	1.164	1.08309925676
0.000886	1.16	1.07628992377
0.000887	1.16	1.07256701422
0.000888	1.148	1.07242528877
0.000889	1.142	1.08712280815
0.00089	1.134	1.08629830157
0.000891	1.126	1.07057180983
0.000892	1.116	1.06514975473
0.000893	1.116	1.06327042656
0.000894	1.112	1.05045513945
0.000895	1.12	1.0476640683
0.000896	1.108	1.04323343505
0.000897	1.094	1.03400386846
0.000898	1.084	1.03968456755
0.000899	1.078	1.03340021289
0.0009	1.088	1.03742758783
0.000901	1.092	1.05429407662
0.000902	1.092	1.0466785562
0.000903	1.094	1.04554483405
0.000904	1.086	1.03469995651
0.000905	1.082	1.04655434641
0.000906	1.082	1.052271828
0.000907	1.068	1.04468942753
0.000908	1.06	1.04899952336
0.000909	1.05	1.04474877363
0.00091	1.054	1.04646261281
0.000911	1.048	1.03812138019
0.000912	1.046	1.03144752654
0.000913	1.05	1.03319891599
0.000914	1.052	1.036
0.000915	1.048	1.03426108889
0.000916	1.052	1.02043912116
0.000917	1.05	1.01759520439
0.000918	1.056	1.02998252412
0.000919	1.054	1.0310596491
0.00092	1.046	1.03531830854
0.000921	1.042	1.03161814641
0.000922	1.038	1.02399023433
0.000923	1.026	1.02436516926
0.000924	1.024	1.01755786076
0.000925	1.028	1.02333572204
0.000926	1.024	1.01361925791
0.000927	1.012	1.00789682012
0.000928	1.022	1.01267763874
0.000929	1.026	1.0066399555
0.00093	1.03	1.00851375796
0.000931	1.038	1.01811394254
0.000932	1.044	1.02667619043
0.000933	1.03	1.02425582742
0.000934	1.028	1.00559236274
0.000935	1.024	1.00966529107
0.000936	1.022	1.00673531775
0.000937	1.012	0.995919675476
0.000938	1.0	0.985900603509
0.000939	0.998	0.988936802834
0.00094	0.996	0.977744342863
0.000941	0.998	0.98285095513
0.000942	1.002	0.98285095513
0.000943	1.002	0.988936802834
0.000944	0.992	0.993949696916
0.000945	0.992	0.991935481773
0.000946	0.994	0.99295719948
0.000947	0.99	0.992924971989
0.000948	0.98	0.985697722428
0.000949	0.978	0.980569222442
0.00095	0.974	0.98657184229
0.000951	0.964	0.981174806036
0.000952	0.958	0.977873202414
0.000953	0.96	0.983056458196
0.000954	0.956	0.972658213351
0.000955	0.956	0.976761997623
0.000956	0.948	0.978415044856
0.000957	0.956	0.982885547762
0.000958	0.96	0.981019877474
0.000959	0.95	0.981580358402
0.00096	0.948	0.976368782787
0.000961	0.944	0.969981443121
0.000962	0.936	0.959116259898
0.000963	0.926	0.942615510163
0.000964	0.934	0.949549366805
0.000965	0.936	0.952839965577
0.000966	0.928	0.962712833611
0.000967	0.914	0.945835080762
0.000968	0.926	0.955261220819
0.000969	0.92	0.964157663456
0.00097	0.912	0.961382338094
0.000971	0.914	0.954255730923
0.000972	0.904	0.950149461927
0.000973	0.912	0.959299744605
0.000974	0.916	0.953385546356
0.000975	0.912	0.948818212304
0.000976	0.918	0.956700580119
0.000977	0.926	0.967741701075
0.000978	0.928	0.973044706064
0.000979	0.918	0.97122397005
0.00098	0.918	0.97122397005
0.000981	0.922	0.977709568328
0.000982	0.914	0.972935763553
0.000983	0.918	0.967096685963
0.000984	0.912	0.963460429909
0.000985	0.916	0.957571929413
0.000986	0.914	0.952157549988
0.000987	0.908	0.950545106768
0.000988	0.906	0.957686796401
0.000989	0.904	0.95225206747
0.00099	0.91	0.972573904647
0.000991	0.912	0.969667984415
0.000992	0.916	0.972082301042
0.000993	0.92	0.972419662491
0.000994	0.922	0.971553395342
0.000995	0.908	0.973414608479
0.000996	0.91	0.976678043165
0.000997	0.892	0.969709234771
0.000998	0.898	0.975497821628
0.000999	0.892	0.963501946028
0.001	0.886	0.961771282582
0.001001	0.878	0.948217274679
0.001002	0.88	0.955824251628
0.001003	0.88	0.953729521405
0.001004	0.878	0.958705377058
0.001005	0.868	0.954241059691
0.001006	0.866	0.946596006753
0.001007	0.866	0.946596006753
0.001008	0.868	0.943703343218
0.001009	0.858	0.936929026127
0.00101	0.86	0.936162379077
0.001011	0.866	0.93810660375
0.001012	0.868	0.941581648079
0.001013	0.862	0.943904656202
0.001014	0.86	0.942549733436
0.001015	0.856	0.9504020202
0.001016	0.858	0.953853238187
0.001017	0.858	0.949650462012
0.001018	0.856	0.952504068233
0.001019	0.852	0.94978734462
0.00102	0.856	0.954601487533
0.001021	0.854	0.955344963874
0.001022	0.852	0.956083678346
0.001023	0.85	0.958905626222
0.001024	0.846	0.962436491411
0.001025	0.838	0.952762299842
0.001026	0.828	0.941496680823
0.001027	0.82	0.935735005223
0.001028	0.826	0.940065955133
0.001029	0.826	0.937936031934
0.00103	0.826	0.952745506418
0.001031	0.826	0.952745506418
0.001032	0.816	0.943474429966
0.001033	0.808	0.933346666571
0.001034	0.802	0.93530529775
0.001035	0.802	0.94169846554
0.001036	0.798	0.930159126171
0.001037	0.792	0.925600345722
0.001038	0.792	0.925600345722
0.001039	0.794	0.924967026439
0.00104	0.806	0.931860504582
0.001041	0.804	0.93679453457
0.001042	0.796	0.922162675454
0.001043	0.8	0.931665175908
0.001044	0.798	0.93230681645
0.001045	0.796	0.932943728207
0.001046	0.798	0.93230681645
0.001047	0.804	0.94105472742
0.001048	0.796	0.92864632665
0.001049	0.802	0.933164508541
0.00105	0.804	0.945295720925
0.001051	0.806	0.942530636107
0.001052	0.796	0.939352968804
0.001053	0.784	0.92159861111
0.001054	0.78	0.918477000256
0.001055	0.778	0.914721815636
0.001056	0.772	0.907753270443
0.001057	0.78	0.905317623821
0.001058	0.774	0.900513187022
0.001059	0.762	0.901862517239
0.00106	0.756	0.901367849438
0.001061	0.752	0.904707687599
0.001062	0.748	0.903601682159
0.001063	0.75	0.911866218258
0.001064	0.742	0.914021881576
0.001065	0.748	0.918964634793
0.001066	0.75	0.924932429964
0.001067	0.74	0.918912400613
0.001068	0.736	0.917771213321
0.001069	0.732	0.903424595636
0.00107	0.736	0.906809792625
0.001071	0.736	0.917771213321
0.001072	0.73	0.906145683651
0.001073	0.736	0.906809792625
0.001074	0.736	0.906809792625
0.001075	0.734	0.900690845962
0.001076	0.738	0.906286930282
0.001077	0.738	0.904077430312
0.001078	0.738	0.904077430312
0.001079	0.74	0.905759349938
0.00108	0.738	0.906286930282
0.001081	0.742	0.911831124716
0.001082	0.732	0.903424595636
0.001083	0.732	0.905635688343
0.001084	0.73	0.903935838431
0.001085	0.728	0.90222835247
0.001086	0.726	0.902731410775
0.001087	0.718	0.898040088192
0.001088	0.728	0.90222835247
0.001089	0.726	0.902731410775
0.00109	0.724	0.90322976036
0.001091	0.718	0.902483240842
0.001092	0.714	0.899001668519
0.001093	0.706	0.900868469867
0.001094	0.698	0.891513320147
0.001095	0.696	0.885202801622
0.001096	0.698	0.875668887194
0.001097	0.696	0.871541163686
0.001098	0.69	0.870574522944
0.001099	0.686	0.871437892222
0.0011	0.69	0.875157128749
0.001101	0.684	0.871862374461
0.001102	0.684	0.869565408696
0.001103	0.678	0.87081341285
0.001104	0.658	0.84677978247
0.001105	0.644	0.839799976185
0.001106	0.646	0.834675985039
0.001107	0.664	0.845638220517
0.001108	0.656	0.844786363526
0.001109	0.652	0.838388931225
0.00111	0.652	0.833604222638
0.001111	0.65	0.833966426183
0.001112	0.648	0.834323678197
0.001113	0.65	0.831564790019
0.001114	0.648	0.831923073367
0.001115	0.64	0.821218606706
0.001116	0.632	0.815215308983
0.001117	0.636	0.824320326087
0.001118	0.632	0.815215308983
0.001119	0.638	0.828828088327
0.00112	0.63	0.827707677867
0.001121	0.63	0.827707677867
0.001122	0.624	0.828627781335
0.001123	0.622	0.836131568594
0.001124	0.624	0.833441059704
0.001125	0.622	0.826508318167
0.001126	0.624	0.828627781335
0.001127	0.62	0.831624915452
0.001128	0.614	0.822802527949
0.001129	0.616	0.820087800178
0.00113	0.624	0.838226699646
0.001131	0.616	0.829785514455
0.001132	0.612	0.813299452846
0.001133	0.614	0.820368210013
0.001134	0.616	0.820087800178
0.001135	0.606	0.816556183003
0.001136	0.604	0.814361099267
0.001137	0.604	0.819258201058
0.001138	0.602	0.81461401903
0.001139	0.596	0.8128862159
0.00114	0.588	0.808860927478
0.001141	0.582	0.802044886524
0.001142	0.578	0.799947498277
0.001143	0.576	0.797636508693
0.001144	0.58	0.789683480896
0.001145	0.584	0.789268015315
0.001146	0.58	0.787146746166
0.001147	0.586	0.789052596473
0.001148	0.584	0.789268015315
0.001149	0.584	0.784183651959
0.00115	0.586	0.783966836033
0.001151	0.588	0.791363380502
0.001152	0.59	0.788606365686
0.001153	0.588	0.781188837606
0.001154	0.59	0.783517708798
0.001155	0.59	0.783517708798
0.001156	0.588	0.778624428078
0.001157	0.584	0.773914723984
0.001158	0.59	0.778395786217
0.001159	0.584	0.771326130764
0.00116	0.582	0.766339350419
0.001161	0.576	0.759094197053
0.001162	0.576	0.761724359595
0.001163	0.566	0.749429116061
0.001164	0.572	0.751542413973
0.001165	0.572	0.754198912754
0.001166	0.57	0.754387168502
0.001167	0.57	0.749066085202
0.001168	0.572	0.756846087392
0.001169	0.566	0.762655885705
0.00117	0.564	0.773242523404
0.001171	0.566	0.770482965418
0.001172	0.562	0.765608254919
0.001173	0.568	0.772901028593
0.001174	0.572	0.772538672171
0.001175	0.57	0.77012985918
0.001176	0.558	0.755404527389
0.001177	0.554	0.731494360881
0.001178	0.558	0.733918251578
0.001179	0.546	0.732040982459
0.00118	0.544	0.729427172513
0.001181	0.544	0.734890468029
0.001182	0.538	0.740645664269
0.001183	0.542	0.745812308828
0.001184	0.538	0.740645664269
0.001185	0.532	0.730052052939
0.001186	0.53	0.72463784058
0.001187	0.524	0.724861366056
0.001188	0.52	0.722218803411
0.001189	0.52	0.722218803411
0.00119	0.522	0.713803894638
0.001191	0.518	0.719497046554
0.001192	0.514	0.716801227678
0.001193	0.512	0.716837499019
0.001194	0.51	0.719652694013
0.001195	0.514	0.716801227678
0.001196	0.516	0.713963584506
0.001197	0.512	0.711235544669
0.001198	0.5	0.702851335632
0.001199	0.504	0.714131640526
0.0012	0.506	0.716912825942
0.001201	0.514	0.725123437768
0.001202	0.512	0.722396013278
0.001203	0.506	0.711311464831
0.001204	0.498	0.699997142851
0.001205	0.492	0.699954284221
0.001206	0.482	0.699768533159
0.001207	0.48	0.699714227381
0.001208	0.478	0.699654200302
0.001209	0.476	0.705282921954
0.00121	0.47	0.702210794562
0.001211	0.47	0.699356847396
0.001212	0.468	0.70496524737
0.001213	0.468	0.702122496435
0.001214	0.472	0.699439775821
0.001215	0.474	0.696651993466
0.001216	0.468	0.693524332666
0.001217	0.466	0.693429160044
0.001218	0.472	0.702293385986
0.001219	0.472	0.702293385986
0.00122	0.474	0.708042371613
0.001221	0.478	0.710996483817
0.001222	0.48	0.716658914687
0.001223	0.474	0.713669391245
0.001224	0.47	0.710703876449
0.001225	0.468	0.70496524737
0.001226	0.462	0.698967810418
0.001227	0.46	0.701712191714
0.001228	0.46	0.698856208386
0.001229	0.456	0.687069137715
0.00123	0.45	0.692459385091
0.001231	0.458	0.701595324956
0.001232	0.454	0.701344423233
0.001233	0.448	0.700925102989
0.001234	0.444	0.697756404485
0.001235	0.446	0.697914034821
0.001236	0.444	0.689103765771
0.001237	0.448	0.689417145131
0.001238	0.448	0.686510014494
0.001239	0.442	0.677226697643
0.00124	0.438	0.673910973349
0.001241	0.432	0.670355129763
0.001242	0.438	0.676872218369
0.001243	0.436	0.673723979089
0.001244	0.436	0.673723979089
0.001245	0.44	0.674091981854
0.001246	0.444	0.67443606072
0.001247	0.434	0.676493902412
0.001248	0.436	0.676686042416
0.001249	0.442	0.683107604994
0.00125	0.436	0.676686042416
0.001251	0.442	0.683107604994
0.001252	0.434	0.679443890251
0.001253	0.432	0.667364967615
0.001254	0.43	0.667158152165
0.001255	0.424	0.66349378294
0.001256	0.416	0.653409519367
0.001257	0.414	0.637655079177
0.001258	0.424	0.642046727271
0.001259	0.412	0.621494971822
0.00126	0.408	0.620915453182
0.001261	0.404	0.620309600119
0.001262	0.416	0.628445701712
0.001263	0.416	0.631620139008
0.001264	0.422	0.635543861586
0.001265	0.418	0.631882900544
0.001266	0.414	0.628175134815
0.001267	0.416	0.634778701596
0.001268	0.414	0.634510835211
0.001269	0.414	0.637655079177
0.00127	0.416	0.641049140082
0.001271	0.416	0.641049140082
0.001272	0.42	0.650845603811
0.001273	0.412	0.643627221301
0.001274	0.412	0.655939021556
0.001275	0.412	0.649812280586
0.001276	0.412	0.655939021556
0.001277	0.416	0.656463251066
0.001278	0.418	0.653663522005
0.001279	0.412	0.637382145969
0.00128	0.408	0.636817085198
0.001281	0.404	0.620309600119
0.001282	0.402	0.616762515074
0.001283	0.402	0.623214248874
0.001284	0.408	0.636817085198
0.001285	0.408	0.633668683146
0.001286	0.402	0.632768520077
0.001287	0.398	0.63529205882
0.001288	0.396	0.634967715715
0.001289	0.398	0.63529205882
0.00129	0.396	0.638109708436
0.001291	0.392	0.63744489958
0.001292	0.4	0.638748776907
0.001293	0.39	0.630793151516
0.001294	0.39	0.637102817448
0.001295	0.384	0.63603773473
0.001296	0.386	0.642653872625
0.001297	0.384	0.642295881973
0.001298	0.38	0.641560597294
0.001299	0.378	0.64118328113
0.0013	0.39	0.643350604259
0.001301	0.386	0.639534205496
0.001302	0.394	0.644021738764
0.001303	0.388	0.639887490111
0.001304	0.384	0.639174467575
0.001305	0.384	0.639174467575
0.001306	0.38	0.63843558798
0.001307	0.38	0.635295206971
0.001308	0.378	0.634914167427
0.001309	0.376	0.634526595187
0.00131	0.368	0.626558855974
0.001311	0.38	0.641560597294
0.001312	0.384	0.642295881973
0.001313	0.388	0.646108350047
0.001314	0.382	0.645039533672
0.001315	0.384	0.63603773473
0.001316	0.38	0.635295206971
0.001317	0.374	0.634132478272
0.001318	0.378	0.634914167427
0.001319	0.378	0.634914167427
0.00132	0.366	0.626134170925
0.001321	0.362	0.615594022063
0.001322	0.368	0.620141919241
0.001323	0.366	0.613224265665
0.001324	0.366	0.613224265665
0.001325	0.368	0.61690842108
0.001326	0.364	0.612783811797
0.001327	0.366	0.616477087977
0.001328	0.37	0.614084684714
0.001329	0.362	0.612336508792
0.00133	0.358	0.611421295017
0.001331	0.362	0.625264743929
0.001332	0.372	0.630567997919
0.001333	0.368	0.629742804643
0.001334	0.364	0.62889108755
0.001335	0.362	0.628455249003
0.001336	0.362	0.628455249003
0.001337	0.358	0.627563542599
0.001338	0.348	0.609012315146
0.001339	0.354	0.616995948123
0.00134	0.348	0.605719406986
0.001341	0.344	0.59805016512
0.001342	0.344	0.59805016512
0.001343	0.34	0.596992462264
0.001344	0.344	0.59805016512
0.001345	0.344	0.59805016512
0.001346	0.348	0.599079293583
0.001347	0.348	0.612287514163
0.001348	0.348	0.612287514163
0.001349	0.352	0.613266663043
0.00135	0.352	0.613266663043
0.001351	0.352	0.619754790219
0.001352	0.354	0.623445266242
0.001353	0.35	0.606217782649
0.001354	0.35	0.606217782649
0.001355	0.35	0.599583188557
0.001356	0.338	0.593090212362
0.001357	0.346	0.611787544823
0.001358	0.34	0.603655530911
0.001359	0.346	0.618291193533
0.00136	0.34	0.616765757804
0.001361	0.338	0.616243458383
0.001362	0.326	0.606402506591
0.001363	0.326	0.606402506591
0.001364	0.328	0.606972816525
0.001365	0.33	0.600915967503
0.001366	0.328	0.600346566576
0.001367	0.324	0.589087429844
0.001368	0.324	0.585682507849
0.001369	0.328	0.590267735862
0.00137	0.33	0.59422218067
0.001371	0.326	0.586279796684
0.001372	0.328	0.58686966185
0.001373	0.332	0.594790719497
0.001374	0.328	0.593646359376
0.001375	0.33	0.597578446733
0.001376	0.332	0.59814379542
0.001377	0.334	0.595351996721
0.001378	0.332	0.59814379542
0.001379	0.336	0.599252868162
0.00138	0.334	0.595351996721
0.001381	0.334	0.595351996721
0.001382	0.33	0.584037670018
0.001383	0.328	0.580013792939
0.001384	0.324	0.57881257761
0.001385	0.322	0.574731241538
0.001386	0.324	0.582257674917
0.001387	0.328	0.590267735862
0.001388	0.324	0.575346851908
0.001389	0.324	0.575346851908
0.00139	0.32	0.574108003776
0.001391	0.318	0.573477113754
0.001392	0.32	0.584465567848
0.001393	0.322	0.585077772608
0.001394	0.322	0.588486193551
0.001395	0.32	0.587877538268
0.001396	0.32	0.577581163128
0.001397	0.32	0.577581163128
0.001398	0.316	0.572838546189
0.001399	0.316	0.572838546189
0.0014	0.312	0.568028168316
0.001401	0.312	0.571538275184
0.001402	0.308	0.570206979964
0.001403	0.304	0.568844442708
0.001404	0.302	0.568151388276
0.001405	0.304	0.572349543548
0.001406	0.302	0.57166073855
0.001407	0.3	0.570964096945
0.001408	0.306	0.573030540198
0.001409	0.308	0.573703756306
0.00141	0.304	0.568844442708
0.001411	0.302	0.568151388276
0.001412	0.306	0.569529630485
0.001413	0.306	0.562462443191
0.001414	0.306	0.566007067094
0.001415	0.302	0.561066840938
0.001416	0.296	0.551710068786
0.001417	0.296	0.555323329242
0.001418	0.296	0.555323329242
0.001419	0.296	0.555323329242
0.00142	0.3	0.560357029045
0.001421	0.296	0.555323329242
0.001422	0.294	0.550966423659
0.001423	0.286	0.540558969956
0.001424	0.282	0.538958254413
0.001425	0.28	0.541848687366
0.001426	0.278	0.537322994111
0.001427	0.278	0.537322994111
0.001428	0.284	0.539762910916
0.001429	0.282	0.531484712856
0.00143	0.278	0.529826386659
0.001431	0.28	0.534415568635
0.001432	0.276	0.53275134913
0.001433	0.272	0.534804637227
0.001434	0.268	0.525524499905
0.001435	0.274	0.531906006734
0.001436	0.27	0.530188645672
0.001437	0.264	0.512156226165
0.001438	0.27	0.514878626474
0.001439	0.264	0.512156226165
0.00144	0.258	0.501433943805
0.001441	0.258	0.501433943805
0.001442	0.26	0.502394267483
0.001443	0.26	0.498397431775
0.001444	0.256	0.488327758785
0.001445	0.26	0.498397431775
0.001446	0.258	0.493392338814
0.001447	0.256	0.488327758785
0.001448	0.254	0.483201821189
0.001449	0.26	0.490306026885
0.00145	0.258	0.489321979886
0.001451	0.258	0.489321979886
0.001452	0.254	0.48732330131
0.001453	0.25	0.485283422342
0.001454	0.252	0.486308544034
0.001455	0.25	0.485283422342
0.001456	0.248	0.484247870413
0.001457	0.248	0.484247870413
0.001458	0.25	0.485283422342
0.001459	0.252	0.498493731154
0.00146	0.25	0.497493718553
0.001461	0.248	0.492438828688
0.001462	0.244	0.494433008607
0.001463	0.248	0.496483635178
0.001464	0.252	0.502489800892
0.001465	0.252	0.498493731154
0.001466	0.252	0.498493731154
0.001467	0.254	0.503471945594
0.001468	0.256	0.500463784904
0.001469	0.252	0.482178390225
0.00147	0.254	0.483201821189
0.001471	0.254	0.483201821189
0.001472	0.258	0.493392338814
0.001473	0.254	0.491410215604
0.001474	0.248	0.488360522565
0.001475	0.246	0.48732330131
0.001476	0.25	0.485283422342
0.001477	0.256	0.488327758785
0.001478	0.254	0.48732330131
0.001479	0.252	0.490403915156
0.00148	0.25	0.48938737213
0.001481	0.252	0.494465367847
0.001482	0.25	0.493457191659
0.001483	0.248	0.492438828688
0.001484	0.25	0.493457191659
0.001485	0.246	0.48732330131
0.001486	0.25	0.493457191659
0.001487	0.248	0.488360522565
0.001488	0.242	0.472690173369
0.001489	0.238	0.466214542888
0.00149	0.238	0.466214542888
0.001491	0.238	0.466214542888
0.001492	0.24	0.467332857822
0.001493	0.238	0.461904752086
0.001494	0.238	0.461904752086
0.001495	0.236	0.460764581972
0.001496	0.232	0.454066074487
0.001497	0.228	0.451681303576
0.001498	0.23	0.448441746496
0.001499	0.236	0.452
0.0015	0.234	0.45082590875
0.001501	0.236	0.452
0.001502	0.234	0.45082590875
0.001503	0.234	0.45082590875
0.001504	0.232	0.449639855885
0.001505	0.226	0.44600896852
0.001506	0.226	0.44600896852
0.001507	0.234	0.459612880585
0.001508	0.23	0.452879674969
0.001509	0.228	0.451681303576
0.00151	0.226	0.454888997449
0.001511	0.228	0.460451951891
0.001512	0.228	0.460451951891
0.001513	0.23	0.461627555503
0.001514	0.234	0.459612880585
0.001515	0.232	0.458449561021
0.001516	0.23	0.457274534607
0.001517	0.228	0.456087710863
0.001518	0.226	0.454888997449
0.001519	0.224	0.45367830012
0.00152	0.222	0.448013392657
0.001521	0.218	0.440994331029
0.001522	0.212	0.437099531
0.001523	0.21	0.43577517139
0.001524	0.206	0.433086596422
0.001525	0.206	0.433086596422
0.001526	0.202	0.430344048408
0.001527	0.206	0.433086596422
0.001528	0.204	0.431722132859
0.001529	0.204	0.431722132859
0.00153	0.204	0.431722132859
0.001531	0.202	0.430344048408
0.001532	0.202	0.430344048408
0.001533	0.2	0.428952211791
0.001534	0.204	0.43633015023
0.001535	0.206	0.437680248583
0.001536	0.208	0.44354932082
0.001537	0.206	0.44222618647
0.001538	0.208	0.44354932082
0.001539	0.204	0.440890008959
0.00154	0.204	0.440890008959
0.001541	0.206	0.44222618647
0.001542	0.204	0.445403188134
0.001543	0.198	0.441356998358
0.001544	0.196	0.435412448145
0.001545	0.196	0.435412448145
0.001546	0.198	0.436802014647
0.001547	0.198	0.436802014647
0.001548	0.196	0.435412448145
0.001549	0.196	0.435412448145
0.00155	0.196	0.435412448145
0.001551	0.194	0.434009216492
0.001552	0.198	0.436802014647
0.001553	0.196	0.435412448145
0.001554	0.192	0.432592186707
0.001555	0.192	0.432592186707
0.001556	0.19	0.431161222746
0.001557	0.19	0.431161222746
0.001558	0.19	0.426497362243
0.001559	0.192	0.42794392156
0.00156	0.19	0.421781934179
0.001561	0.188	0.415518952636
0.001562	0.19	0.41701318924
0.001563	0.19	0.41701318924
0.001564	0.192	0.418492532789
0.001565	0.188	0.410677489035
0.001566	0.19	0.41218927691
0.001567	0.188	0.410677489035
0.001568	0.188	0.410677489035
0.001569	0.186	0.409150339118
0.00157	0.184	0.407607654491
0.001571	0.18	0.404474968323
0.001572	0.18	0.399499687109
0.001573	0.18	0.399499687109
0.001574	0.182	0.406049258096
0.001575	0.182	0.406049258096
0.001576	0.182	0.406049258096
0.001577	0.182	0.406049258096
0.001578	0.182	0.406049258096
0.001579	0.182	0.406049258096
0.00158	0.18	0.404474968323
0.001581	0.178	0.397889431878
0.001582	0.18	0.399499687109
0.001583	0.18	0.399499687109
0.001584	0.178	0.402884598862
0.001585	0.176	0.406231461115
0.001586	0.176	0.406231461115
0.001587	0.174	0.39965485109
0.001588	0.17	0.396358423652
0.001589	0.17	0.396358423652
0.00159	0.168	0.394684684273
0.001591	0.168	0.394684684273
0.001592	0.17	0.396358423652
0.001593	0.172	0.40300868477
0.001594	0.172	0.40300868477
0.001595	0.166	0.398050248084
0.001596	0.166	0.398050248084
0.001597	0.166	0.398050248084
0.001598	0.168	0.399719901931
0.001599	0.168	0.399719901931
0.0016	0.166	0.398050248084
0.001601	0.16	0.392937654088
0.001602	0.16	0.392937654088
0.001603	0.166	0.398050248084
0.001604	0.158	0.391198159505
0.001605	0.162	0.394659346779
0.001606	0.16	0.392937654088
0.001607	0.16	0.392937654088
0.001608	0.154	0.387664803664
0.001609	0.154	0.387664803664
0.00161	0.152	0.38587044458
0.001611	0.156	0.389440624486
0.001612	0.158	0.391198159505
0.001613	0.156	0.384270737892
0.001614	0.156	0.384270737892
0.001615	0.158	0.386051809994
0.001616	0.158	0.386051809994
0.001617	0.158	0.386051809994
0.001618	0.158	0.386051809994
0.001619	0.156	0.379030341793
0.00162	0.154	0.377205514276
0.001621	0.156	0.379030341793
0.001622	0.156	0.379030341793
0.001623	0.15	0.368103246386
0.001624	0.148	0.366191206885
0.001625	0.146	0.364258150218
0.001626	0.146	0.364258150218
0.001627	0.148	0.366191206885
0.001628	0.146	0.364258150218
0.001629	0.144	0.362303739975
0.00163	0.142	0.360327628694
0.001631	0.14	0.358329457343
0.001632	0.14	0.358329457343
0.001633	0.142	0.360327628694
0.001634	0.14	0.363868107973
0.001635	0.142	0.376611205356
0.001636	0.146	0.380373500654
0.001637	0.144	0.37850231175
0.001638	0.142	0.376611205356
0.001639	0.14	0.374699879904
0.00164	0.142	0.376611205356
0.001641	0.142	0.376611205356
0.001642	0.136	0.370815317914
0.001643	0.132	0.366846016743
0.001644	0.134	0.368841429343
0.001645	0.136	0.365381991893
0.001646	0.138	0.367363580122
0.001647	0.144	0.37318092127
0.001648	0.146	0.380373500654
0.001649	0.148	0.382225064589
0.00165	0.148	0.382225064589
0.001651	0.144	0.37850231175
0.001652	0.142	0.37126271022
0.001653	0.14	0.369323706252
0.001654	0.14	0.369323706252
0.001655	0.142	0.37126271022
0.001656	0.142	0.37126271022
0.001657	0.148	0.376956230881
0.001658	0.148	0.376956230881
0.001659	0.15	0.378813938498
0.00166	0.148	0.376956230881
0.001661	0.146	0.369707992881
0.001662	0.146	0.369707992881
0.001663	0.144	0.367782544447
0.001664	0.146	0.369707992881
0.001665	0.146	0.369707992881
0.001666	0.146	0.369707992881
0.001667	0.144	0.367782544447
0.001668	0.144	0.367782544447
0.001669	0.14	0.363868107973
0.00167	0.14	0.363868107973
0.001671	0.138	0.361878432626
0.001672	0.136	0.359866641966
0.001673	0.136	0.359866641966
0.001674	0.138	0.361878432626
0.001675	0.14	0.363868107973
0.001676	0.14	0.363868107973
0.001677	0.142	0.365836028844
0.001678	0.144	0.367782544447
0.001679	0.142	0.365836028844
0.00168	0.142	0.365836028844
0.001681	0.146	0.369707992881
0.001682	0.146	0.369707992881
0.001683	0.146	0.369707992881
0.001684	0.144	0.367782544447
0.001685	0.144	0.367782544447
0.001686	0.144	0.367782544447
0.001687	0.138	0.361878432626
0.001688	0.14	0.363868107973
0.001689	0.138	0.361878432626
0.00169	0.136	0.359866641966
0.001691	0.136	0.359866641966
0.001692	0.132	0.344348660517
0.001693	0.13	0.336303434416
0.001694	0.126	0.331849363417
0.001695	0.13	0.336303434416
0.001696	0.13	0.336303434416
0.001697	0.13	0.336303434416
0.001698	0.132	0.338490767969
0.001699	0.128	0.334089808285
0.0017	0.126	0.331849363417
0.001701	0.132	0.344348660517
0.001702	0.13	0.342198772645
0.001703	0.13	0.342198772645
0.001704	0.126	0.337822438568
0.001705	0.126	0.337822438568
0.001706	0.126	0.337822438568
0.001707	0.126	0.337822438568
0.001708	0.124	0.335594994003
0.001709	0.126	0.343691722333
0.00171	0.124	0.341502562216
0.001711	0.128	0.345855461139
0.001712	0.128	0.345855461139
0.001713	0.128	0.345855461139
0.001714	0.13	0.353694783677
0.001715	0.128	0.351590671094
0.001716	0.13	0.353694783677
0.001717	0.13	0.353694783677
0.001718	0.132	0.355775209929
0.001719	0.13	0.353694783677
0.00172	0.13	0.353694783677
0.001721	0.13	0.353694783677
0.001722	0.13	0.353694783677
0.001723	0.13	0.353694783677
0.001724	0.126	0.349462444334
0.001725	0.122	0.34513185886
0.001726	0.118	0.340699280892
0.001727	0.118	0.340699280892
0.001728	0.12	0.34292856399
0.001729	0.12	0.34292856399
0.00173	0.122	0.339287488717
0.001731	0.124	0.341502562216
0.001732	0.122	0.339287488717
0.001733	0.122	0.339287488717
0.001734	0.12	0.331058907145
0.001735	0.12	0.331058907145
0.001736	0.12	0.331058907145
0.001737	0.12	0.331058907145
0.001738	0.12	0.331058907145
0.001739	0.118	0.328749144486
0.00174	0.116	0.326410784136
0.001741	0.118	0.328749144486
0.001742	0.118	0.328749144486
0.001743	0.12	0.331058907145
0.001744	0.12	0.331058907145
0.001745	0.12	0.331058907145
0.001746	0.12	0.331058907145
0.001747	0.118	0.328749144486
0.001748	0.116	0.326410784136
0.001749	0.116	0.326410784136
0.00175	0.116	0.326410784136
0.001751	0.118	0.328749144486
0.001752	0.118	0.328749144486
0.001753	0.118	0.328749144486
0.001754	0.12	0.331058907145
0.001755	0.118	0.328749144486
0.001756	0.116	0.326410784136
0.001757	0.116	0.326410784136
0.001758	0.118	0.328749144486
0.001759	0.116	0.326410784136
0.00176	0.112	0.321645767888
0.001761	0.112	0.321645767888
0.001762	0.11	0.31921779399
0.001763	0.11	0.31921779399
0.001764	0.11	0.31921779399
0.001765	0.114	0.324043206996
0.001766	0.114	0.324043206996
0.001767	0.108	0.316758583151
0.001768	0.106	0.314267402064
0.001769	0.112	0.321645767888
0.00177	0.112	0.321645767888
0.001771	0.112	0.321645767888
0.001772	0.108	0.316758583151
0.001773	0.112	0.321645767888
0.001774	0.106	0.314267402064
0.001775	0.106	0.314267402064
0.001776	0.106	0.314267402064
0.001777	0.106	0.314267402064
0.001778	0.108	0.316758583151
0.001779	0.106	0.314267402064
0.00178	0.106	0.314267402064
0.001781	0.108	0.316758583151
0.001782	0.108	0.316758583151
0.001783	0.108	0.316758583151
0.001784	0.108	0.316758583151
0.001785	0.106	0.314267402064
0.001786	0.106	0.314267402064
0.001787	0.104	0.311743484294
0.001788	0.108	0.316758583151
0.001789	0.108	0.316758583151
0.00179	0.116	0.326410784136
0.001791	0.116	0.326410784136
0.001792	0.116	0.326410784136
0.001793	0.112	0.321645767888
0.001794	0.112	0.321645767888
0.001795	0.11	0.31921779399
0.001796	0.11	0.31921779399
0.001797	0.11	0.31921779399
0.001798	0.108	0.310380411753
0.001799	0.112	0.321645767888
0.0018	0.114	0.324043206996
0.001801	0.114	0.324043206996
0.001802	0.112	0.321645767888
0.001803	0.11	0.31921779399
0.001804	0.108	0.316758583151
0.001805	0.108	0.316758583151
0.001806	0.102	0.309186028145
0.001807	0.102	0.309186028145
0.001808	0.102	0.309186028145
0.001809	0.102	0.309186028145
0.00181	0.102	0.309186028145
0.001811	0.102	0.309186028145
0.001812	0.1	0.306594194335
0.001813	0.1	0.306594194335
0.001814	0.102	0.309186028145
0.001815	0.102	0.309186028145
0.001816	0.104	0.311743484294
0.001817	0.104	0.311743484294
0.001818	0.104	0.311743484294
0.001819	0.106	0.314267402064
0.00182	0.106	0.314267402064
0.001821	0.106	0.314267402064
0.001822	0.102	0.309186028145
0.001823	0.098	0.303967103483
0.001824	0.098	0.303967103483
0.001825	0.098	0.303967103483
0.001826	0.094	0.298603415922
0.001827	0.09	0.293087017795
0.001828	0.092	0.295864834004
0.001829	0.092	0.295864834004
0.00183	0.092	0.289025950392
0.001831	0.092	0.289025950392
0.001832	0.094	0.291828716887
0.001833	0.092	0.289025950392
0.001834	0.092	0.289025950392
0.001835	0.088	0.283294899354
0.001836	0.088	0.283294899354
0.001837	0.088	0.283294899354
0.001838	0.088	0.283294899354
0.001839	0.086	0.280364049051
0.00184	0.086	0.280364049051
0.001841	0.088	0.283294899354
0.001842	0.086	0.280364049051
0.001843	0.084	0.277387815161
0.001844	0.09	0.293087017795
0.001845	0.09	0.293087017795
0.001846	0.09	0.293087017795
0.001847	0.088	0.290268840904
0.001848	0.088	0.290268840904
0.001849	0.09	0.293087017795
0.00185	0.09	0.293087017795
0.001851	0.09	0.293087017795
0.001852	0.086	0.28740911607
0.001853	0.086	0.28740911607
0.001854	0.086	0.28740911607
0.001855	0.086	0.28740911607
0.001856	0.086	0.28740911607
0.001857	0.086	0.28740911607
0.001858	0.086	0.28740911607
0.001859	0.086	0.28740911607
0.00186	0.084	0.284506590433
0.001861	0.084	0.284506590433
0.001862	0.086	0.28740911607
0.001863	0.086	0.28740911607
0.001864	0.086	0.28740911607
0.001865	0.082	0.274364720764
0.001866	0.084	0.277387815161
0.001867	0.084	0.277387815161
0.001868	0.084	0.277387815161
0.001869	0.084	0.277387815161
0.00187	0.086	0.280364049051
0.001871	0.086	0.280364049051
0.001872	0.088	0.283294899354
0.001873	0.088	0.283294899354
0.001874	0.088	0.283294899354
0.001875	0.086	0.280364049051
0.001876	0.088	0.283294899354
0.001877	0.088	0.283294899354
0.001878	0.088	0.283294899354
0.001879	0.088	0.283294899354
0.00188	0.086	0.280364049051
0.001881	0.084	0.277387815161
0.001882	0.086	0.280364049051
0.001883	0.086	0.280364049051
0.001884	0.086	0.280364049051
0.001885	0.088	0.283294899354
0.001886	0.088	0.283294899354
0.001887	0.09	0.286181760425
0.001888	0.09	0.286181760425
0.001889	0.09	0.286181760425
0.00189	0.09	0.286181760425
0.001891	0.092	0.289025950392
0.001892	0.094	0.291828716887
0.001893	0.09	0.286181760425
0.001894	0.09	0.286181760425
0.001895	0.092	0.289025950392
0.001896	0.09	0.286181760425
0.001897	0.088	0.283294899354
0.001898	0.086	0.280364049051
0.001899	0.086	0.280364049051
0.0019	0.086	0.280364049051
0.001901	0.086	0.280364049051
0.001902	0.086	0.280364049051
0.001903	0.086	0.280364049051
0.001904	0.086	0.280364049051
0.001905	0.084	0.277387815161
0.001906	0.084	0.277387815161
0.001907	0.084	0.277387815161
0.001908	0.084	0.277387815161
0.001909	0.084	0.277387815161
0.00191	0.084	0.277387815161
0.001911	0.084	0.277387815161
0.001912	0.082	0.274364720764
0.001913	0.08	0.271293199325
0.001914	0.078	0.268171586862
0.001915	0.082	0.274364720764
0.001916	0.082	0.274364720764
0.001917	0.08	0.271293199325
0.001918	0.078	0.268171586862
0.001919	0.078	0.268171586862
0.00192	0.076	0.264998113201
0.001921	0.072	0.258487910742
0.001922	0.074	0.261770892194
0.001923	0.074	0.261770892194
0.001924	0.076	0.264998113201
0.001925	0.076	0.264998113201
0.001926	0.076	0.264998113201
0.001927	0.076	0.264998113201
0.001928	0.076	0.264998113201
0.001929	0.078	0.268171586862
0.00193	0.08	0.271293199325
0.001931	0.082	0.274364720764
0.001932	0.082	0.274364720764
0.001933	0.08	0.271293199325
0.001934	0.08	0.271293199325
0.001935	0.076	0.264998113201
0.001936	0.076	0.264998113201
0.001937	0.076	0.264998113201
0.001938	0.078	0.268171586862
0.001939	0.082	0.274364720764
0.00194	0.08	0.271293199325
0.001941	0.082	0.274364720764
0.001942	0.084	0.277387815161
0.001943	0.084	0.277387815161
0.001944	0.084	0.277387815161
0.001945	0.084	0.277387815161
0.001946	0.08	0.271293199325
0.001947	0.08	0.271293199325
0.001948	0.078	0.268171586862
0.001949	0.078	0.268171586862
0.00195	0.078	0.268171586862
0.001951	0.078	0.268171586862
0.001952	0.076	0.264998113201
0.001953	0.076	0.264998113201
0.001954	0.078	0.268171586862
0.001955	0.076	0.264998113201
0.001956	0.076	0.264998113201
0.001957	0.074	0.261770892194
0.001958	0.074	0.261770892194
0.001959	0.074	0.261770892194
0.00196	0.076	0.264998113201
0.001961	0.074	0.261770892194
0.001962	0.07	0.255147016443
0.001963	0.07	0.255147016443
0.001964	0.072	0.258487910742
0.001965	0.072	0.258487910742
0.001966	0.074	0.261770892194
0.001967	0.072	0.258487910742
0.001968	0.072	0.258487910742
0.001969	0.068	0.251745903641
0.00197	0.064	0.244752936652
0.001971	0.066	0.248282097623
0.001972	0.07	0.255147016443
0.001973	0.07	0.255147016443
0.001974	0.07	0.255147016443
0.001975	0.07	0.255147016443
0.001976	0.072	0.258487910742
0.001977	0.068	0.251745903641
0.001978	0.07	0.255147016443
0.001979	0.072	0.258487910742
0.00198	0.072	0.258487910742
0.001981	0.072	0.258487910742
0.001982	0.072	0.258487910742
0.001983	0.072	0.258487910742
0.001984	0.072	0.258487910742
0.001985	0.072	0.258487910742
0.001986	0.072	0.258487910742
0.001987	0.072	0.258487910742
0.001988	0.07	0.255147016443
0.001989	0.072	0.258487910742
0.00199	0.072	0.258487910742
0.001991	0.07	0.255147016443
0.001992	0.07	0.255147016443
0.001993	0.07	0.255147016443
0.001994	0.068	0.251745903641
0.001995	0.07	0.255147016443
0.001996	0.066	0.248282097623
0.001997	0.07	0.255147016443
0.001998	0.072	0.258487910742
[truncated: 8,002 more rows]
