# Supplementary material for: The Influence of Synaptic Size on AMPA Receptor Activation: A Monte Carlo Model
Source: PLoS One. 2015 Jun 24;10(6):e0130924. doi: 10.1371/journal.pone.0130924 (PMC4479604; doi:10.1371/journal.pone.0130924)
Supplement: S1 Dataset — This package contains the experimental data used as basis for the analysis presented in the paper. (ZIP) [file pone.0130924.s001.zip › S1 Simulation data/training/1290_8808_122_122.csv]

time	AMPA.O.mean	AMPA.O.stdev
0.0	0.0	0.0
1e-06	0.0	0.0
2e-06	0.044	0.205095099893
3e-06	0.196	0.439981817806
4e-06	0.446	0.665645551326
5e-06	0.738	0.830274653353
6e-06	1.038	0.942632484057
7e-06	1.4	1.09726933795
8e-06	1.78	1.23919328597
9e-06	2.156	1.36516079639
1e-05	2.516	1.5131900079
1.1e-05	2.842	1.64955630398
1.2e-05	3.206	1.73653793509
1.3e-05	3.544	1.82758419779
1.4e-05	3.864	1.89459863823
1.5e-05	4.188	1.99114439456
1.6e-05	4.508	2.06444568831
1.7e-05	4.762	2.07782482419
1.8e-05	5.072	2.16213228087
1.9e-05	5.31	2.21582941582
2e-05	5.532	2.18745879961
2.1e-05	5.766	2.25992123757
2.2e-05	5.932	2.31416853319
2.3e-05	6.11	2.34134576686
2.4e-05	6.274	2.38472723807
2.5e-05	6.434	2.44410392578
2.6e-05	6.552	2.4696752823
2.7e-05	6.664	2.48417068657
2.8e-05	6.812	2.46102742772
2.9e-05	6.924	2.4743128339
3e-05	7.04	2.50487524639
3.1e-05	7.098	2.47717500391
3.2e-05	7.228	2.52032061453
3.3e-05	7.328	2.53069476626
3.4e-05	7.384	2.52518197364
3.5e-05	7.442	2.54688751224
3.6e-05	7.492	2.55380813688
3.7e-05	7.56	2.56327914984
3.8e-05	7.582	2.58752313999
3.9e-05	7.636	2.58524737694
4e-05	7.658	2.57236000591
4.1e-05	7.704	2.58619102156
4.2e-05	7.728	2.61572475616
4.3e-05	7.744	2.60047380298
4.4e-05	7.748	2.61925485587
4.5e-05	7.764	2.62227077168
4.6e-05	7.788	2.61974349889
4.7e-05	7.816	2.64917798572
4.8e-05	7.796	2.65450258994
4.9e-05	7.798	2.6879724701
5e-05	7.772	2.66833581095
5.1e-05	7.728	2.67320332186
5.2e-05	7.702	2.65954808191
5.3e-05	7.69	2.64686607141
5.4e-05	7.704	2.62761945494
5.5e-05	7.742	2.61676059279
5.6e-05	7.706	2.60145420871
5.7e-05	7.724	2.58376159891
5.8e-05	7.716	2.56814018309
5.9e-05	7.744	2.5609498238
6e-05	7.74	2.56288899486
6.1e-05	7.722	2.56529062681
6.2e-05	7.726	2.58048910093
6.3e-05	7.72	2.58565272223
6.4e-05	7.714	2.61614296245
6.5e-05	7.698	2.62427056532
6.6e-05	7.7	2.64688496161
6.7e-05	7.684	2.64048177422
6.8e-05	7.664	2.61440318237
6.9e-05	7.686	2.64109901367
7e-05	7.682	2.64591685432
7.1e-05	7.664	2.64558197756
7.2e-05	7.638	2.62506304686
7.3e-05	7.636	2.62669069363
7.4e-05	7.654	2.59966997906
7.5e-05	7.618	2.6313639049
7.6e-05	7.612	2.64980301155
7.7e-05	7.604	2.66142518212
7.8e-05	7.564	2.65215082527
7.9e-05	7.536	2.66996329563
8e-05	7.524	2.67757801007
8.1e-05	7.52	2.6991850622
8.2e-05	7.51	2.71549258883
8.3e-05	7.482	2.69919914049
8.4e-05	7.428	2.67671739263
8.5e-05	7.416	2.66062849718
8.6e-05	7.382	2.63288359029
8.7e-05	7.33	2.63003802254
8.8e-05	7.338	2.64116565175
8.9e-05	7.324	2.66064353118
9e-05	7.328	2.6706583458
9.1e-05	7.33	2.6452032058
9.2e-05	7.302	2.64325481178
9.3e-05	7.3	2.64915080733
9.4e-05	7.27	2.63611456504
9.5e-05	7.266	2.57356639705
9.6e-05	7.25	2.56972761202
9.7e-05	7.224	2.5482982557
9.8e-05	7.214	2.55894587672
9.9e-05	7.182	2.56688059715
0.0001	7.162	2.56432369252
0.000101	7.148	2.58032866124
0.000102	7.114	2.60480402334
0.000103	7.078	2.58145617821
0.000104	7.09	2.57408236076
0.000105	7.076	2.55543029645
0.000106	7.056	2.58086497128
0.000107	7.056	2.58086497128
0.000108	7.022	2.55920221944
0.000109	7.024	2.58445816372
0.00011	7.004	2.58920528348
0.000111	7.004	2.57293295676
0.000112	6.996	2.59229319329
0.000113	6.982	2.57170682621
0.000114	6.962	2.55588653895
0.000115	6.95	2.5454862011
0.000116	6.924	2.55855896942
0.000117	6.906	2.55052229945
0.000118	6.886	2.55519157794
0.000119	6.856	2.54465400399
0.00012	6.84	2.55389897999
0.000121	6.826	2.54317203508
0.000122	6.838	2.54553648569
0.000123	6.836	2.59173764104
0.000124	6.822	2.59736712846
0.000125	6.81	2.58338924671
0.000126	6.812	2.57849878805
0.000127	6.81	2.57330526755
0.000128	6.784	2.55682302868
0.000129	6.79	2.54359981129
0.00013	6.76	2.53897617161
0.000131	6.742	2.5320813573
0.000132	6.718	2.4848492912
0.000133	6.676	2.49058707939
0.000134	6.662	2.49474567842
0.000135	6.672	2.51722386768
0.000136	6.672	2.51642921617
0.000137	6.656	2.53015098364
0.000138	6.624	2.4985243645
0.000139	6.608	2.49606410174
0.00014	6.576	2.49002489947
0.000141	6.582	2.50664636517
0.000142	6.576	2.51956821698
0.000143	6.554	2.51854799438
0.000144	6.542	2.53854997981
0.000145	6.518	2.50871999235
0.000146	6.514	2.47665177205
0.000147	6.496	2.47830264496
0.000148	6.456	2.45765416607
0.000149	6.402	2.45201876012
0.00015	6.39	2.43678066309
0.000151	6.354	2.45044567375
0.000152	6.322	2.45892578172
0.000153	6.33	2.46436604424
0.000154	6.31	2.45965444728
0.000155	6.272	2.49279281129
0.000156	6.236	2.49244939768
0.000157	6.214	2.48680598359
0.000158	6.232	2.49843470997
0.000159	6.194	2.49406575695
0.00016	6.184	2.518361372
0.000161	6.168	2.5218596313
0.000162	6.142	2.52464571772
0.000163	6.11	2.53177803134
0.000164	6.116	2.54136656152
0.000165	6.122	2.50741221182
0.000166	6.098	2.51085563105
0.000167	6.072	2.52246228911
0.000168	6.056	2.49657044763
0.000169	6.054	2.4615206682
0.00017	6.036	2.45656345328
0.000171	6.018	2.47177587981
0.000172	5.986	2.45556592255
0.000173	5.97	2.46193013711
0.000174	5.95	2.46160516737
0.000175	5.94	2.42825039895
0.000176	5.92	2.45226425982
0.000177	5.896	2.44319135558
0.000178	5.852	2.436
0.000179	5.84	2.42619042946
0.00018	5.824	2.40354404994
0.000181	5.83	2.43825757458
0.000182	5.848	2.44803921537
0.000183	5.836	2.43497515388
0.000184	5.824	2.4275551487
0.000185	5.824	2.42920233822
0.000186	5.844	2.43960324643
0.000187	5.842	2.42673360714
0.000188	5.85	2.39405513721
0.000189	5.86	2.39006276068
0.00019	5.82	2.38151212468
0.000191	5.814	2.34678588712
0.000192	5.78	2.33315237394
0.000193	5.744	2.31569946237
0.000194	5.708	2.28007368302
0.000195	5.684	2.2724753024
0.000196	5.654	2.24372101653
0.000197	5.644	2.2255929547
0.000198	5.624	2.21959996396
0.000199	5.632	2.22903028243
0.0002	5.642	2.20948772343
0.000201	5.618	2.19546714847
0.000202	5.612	2.21482640403
0.000203	5.56	2.17770521421
0.000204	5.536	2.19834119281
0.000205	5.52	2.21846793982
0.000206	5.494	2.21132629885
0.000207	5.482	2.21848506869
0.000208	5.456	2.2136088182
0.000209	5.428	2.20835142131
0.00021	5.43	2.20841572173
0.000211	5.418	2.20800271739
0.000212	5.418	2.21613988728
0.000213	5.41	2.2058785098
0.000214	5.398	2.21169527738
0.000215	5.394	2.2160243681
0.000216	5.378	2.23408057151
0.000217	5.352	2.23250890256
0.000218	5.306	2.22808527664
0.000219	5.328	2.22180467188
0.00022	5.322	2.20597280128
0.000221	5.34	2.19827204868
0.000222	5.33	2.19387784528
0.000223	5.312	2.21960717245
0.000224	5.282	2.20963254864
0.000225	5.288	2.21112098267
0.000226	5.276	2.22796409307
0.000227	5.284	2.22426257443
0.000228	5.26	2.23526284808
0.000229	5.236	2.21004615336
0.00023	5.232	2.22130051997
0.000231	5.192	2.24836296002
0.000232	5.168	2.26445931736
0.000233	5.152	2.25763061638
0.000234	5.162	2.251167697
0.000235	5.138	2.26251099445
0.000236	5.136	2.25865092478
0.000237	5.136	2.26484083326
0.000238	5.112	2.25198934278
0.000239	5.118	2.23250442329
0.00024	5.102	2.24133799325
0.000241	5.094	2.2407953945
0.000242	5.06	2.22
0.000243	5.054	2.22510314368
0.000244	5.062	2.17489218124
0.000245	5.052	2.1746944613
0.000246	5.048	2.1273683273
0.000247	5.022	2.11412298602
0.000248	5.008	2.12130525856
0.000249	4.996	2.13541190406
0.00025	4.99	2.13211162935
0.000251	4.998	2.14149387111
0.000252	4.966	2.15982499291
0.000253	4.968	2.16124408617
0.000254	4.96	2.15555097365
0.000255	4.936	2.12412429015
0.000256	4.938	2.14153122788
0.000257	4.918	2.14645661498
0.000258	4.904	2.1528548488
0.000259	4.876	2.1643992238
0.00026	4.854	2.17547328184
0.000261	4.844	2.17891349071
0.000262	4.846	2.19870052531
0.000263	4.842	2.18747251411
0.000264	4.824	2.17830759995
0.000265	4.806	2.16341489317
0.000266	4.788	2.14454097653
0.000267	4.784	2.14693828509
0.000268	4.782	2.14440574519
0.000269	4.762	2.12352442887
0.00027	4.744	2.12284337623
0.000271	4.724	2.11182953858
0.000272	4.704	2.1053227781
0.000273	4.7	2.09427791852
0.000274	4.712	2.10643205445
0.000275	4.706	2.14092596789
0.000276	4.692	2.13380786389
0.000277	4.688	2.12853376764
0.000278	4.696	2.13906147644
0.000279	4.7	2.11707345173
0.00028	4.674	2.13815902121
0.000281	4.67	2.15153433624
0.000282	4.67	2.12063669684
0.000283	4.662	2.13348447381
0.000284	4.654	2.12185861923
0.000285	4.644	2.12350276666
0.000286	4.616	2.12521622429
0.000287	4.598	2.11952730579
0.000288	4.58	2.14093437545
0.000289	4.546	2.11089649201
0.00029	4.53	2.09119583014
0.000291	4.526	2.10079127949
0.000292	4.51	2.10092836622
0.000293	4.486	2.08177904687
0.000294	4.474	2.10269446188
0.000295	4.458	2.09576620834
0.000296	4.434	2.07596820785
0.000297	4.42	2.07643925989
0.000298	4.4	2.06978259728
0.000299	4.418	2.07250476477
0.0003	4.406	2.0845056968
0.000301	4.376	2.07716730188
0.000302	4.378	2.08976458004
0.000303	4.342	2.1026259772
0.000304	4.344	2.10372621793
0.000305	4.336	2.09931036295
0.000306	4.33	2.08257052702
0.000307	4.312	2.05782798115
0.000308	4.296	2.06213093668
0.000309	4.286	2.06208729204
0.00031	4.274	2.07048883117
0.000311	4.256	2.07134352535
0.000312	4.226	2.0598359158
0.000313	4.254	2.0711069504
0.000314	4.244	2.08241782551
0.000315	4.22	2.06
0.000316	4.218	2.04999414633
0.000317	4.234	2.02860641821
0.000318	4.234	2.03942246727
0.000319	4.202	2.02514098275
0.00032	4.192	2.00178320504
0.000321	4.19	2.00247347049
0.000322	4.176	1.97611335707
0.000323	4.158	1.97813952996
0.000324	4.158	2.00125860398
0.000325	4.14	1.98907013451
0.000326	4.136	2.00536879401
0.000327	4.12	2.01633330578
0.000328	4.11	2.01640769687
0.000329	4.104	2.02316188181
0.00033	4.094	2.00628113683
0.000331	4.082	2.00481320826
0.000332	4.068	1.97670837505
0.000333	4.066	1.97525795784
0.000334	4.03	1.96598575783
0.000335	4.03	1.97106570159
0.000336	4.02	1.97979796949
0.000337	4.042	1.98399495967
0.000338	4.016	1.97173629068
0.000339	3.97	1.97309401702
0.00034	3.95	1.97167441531
0.000341	3.926	1.95870467401
0.000342	3.896	1.93524778775
0.000343	3.892	1.95661340075
0.000344	3.876	1.93613635883
0.000345	3.848	1.93413960199
0.000346	3.82	1.93380454028
0.000347	3.822	1.92206035285
0.000348	3.834	1.88107522444
0.000349	3.818	1.87426678997
0.00035	3.822	1.8874098654
0.000351	3.824	1.87750472702
0.000352	3.804	1.85945798554
0.000353	3.808	1.86095029488
0.000354	3.818	1.85603771513
0.000355	3.788	1.84690443716
0.000356	3.772	1.85580602435
0.000357	3.768	1.85423191645
0.000358	3.756	1.86667190475
0.000359	3.766	1.85667552362
0.00036	3.738	1.84644415025
0.000361	3.71	1.83572873813
0.000362	3.7	1.8368451214
0.000363	3.686	1.84374727118
0.000364	3.658	1.83549339416
0.000365	3.66	1.84835061609
0.000366	3.632	1.8581108686
0.000367	3.626	1.86497292206
0.000368	3.628	1.87446419011
0.000369	3.632	1.87098262953
0.00037	3.624	1.8693913448
0.000371	3.596	1.86782868593
0.000372	3.608	1.85966018401
0.000373	3.608	1.87891883806
0.000374	3.566	1.86698794854
0.000375	3.544	1.86763593883
0.000376	3.54	1.87413980268
0.000377	3.546	1.88252065062
0.000378	3.53	1.86147790747
0.000379	3.514	1.86166699493
0.00038	3.506	1.86385729067
0.000381	3.522	1.84214983104
0.000382	3.526	1.8355718455
0.000383	3.518	1.84544737124
0.000384	3.516	1.83895187539
0.000385	3.516	1.86165088027
0.000386	3.496	1.84010434487
0.000387	3.5	1.81493801547
0.000388	3.51	1.82480135905
0.000389	3.51	1.80718012384
0.00039	3.486	1.81047065704
0.000391	3.484	1.80824334646
0.000392	3.482	1.81705145772
0.000393	3.468	1.80360084276
0.000394	3.45	1.79986110575
0.000395	3.438	1.78161612027
0.000396	3.408	1.79040107239
0.000397	3.412	1.81721104993
0.000398	3.398	1.82745615542
0.000399	3.382	1.83414176115
0.0004	3.364	1.83398582328
0.000401	3.354	1.84300949536
0.000402	3.358	1.85844989171
0.000403	3.354	1.85598599133
0.000404	3.358	1.85952574599
0.000405	3.348	1.85442605676
0.000406	3.348	1.85334724215
0.000407	3.35	1.84485771809
0.000408	3.352	1.85798170066
0.000409	3.322	1.8553479458
0.00041	3.314	1.83940316407
0.000411	3.306	1.83857662337
0.000412	3.304	1.81867644181
0.000413	3.28	1.82909813843
0.000414	3.268	1.81222956603
0.000415	3.264	1.81171300155
0.000416	3.262	1.79815349734
0.000417	3.282	1.80955132561
0.000418	3.286	1.83962061306
0.000419	3.276	1.84819479493
0.00042	3.246	1.85080631077
0.000421	3.234	1.86205370492
0.000422	3.236	1.86770019007
0.000423	3.226	1.86840145579
0.000424	3.226	1.89180442964
0.000425	3.188	1.87420809944
0.000426	3.172	1.87467757228
0.000427	3.166	1.87041278866
0.000428	3.148	1.85097163674
0.000429	3.14	1.84943234534
0.00043	3.124	1.83538115932
0.000431	3.112	1.82851196332
0.000432	3.1	1.8226354545
0.000433	3.1	1.83357574155
0.000434	3.078	1.82206366519
0.000435	3.066	1.80489445675
0.000436	3.074	1.82332772699
0.000437	3.072	1.83270728705
0.000438	3.066	1.81153084434
0.000439	3.052	1.81143479044
0.00044	3.054	1.80750767633
0.000441	3.038	1.80015443782
0.000442	3.026	1.76332753622
0.000443	3.022	1.75770190874
0.000444	3.008	1.74697910692
0.000445	2.992	1.75611389152
0.000446	2.998	1.75556144865
0.000447	3.01	1.75781113889
0.000448	3.002	1.77482280806
0.000449	2.992	1.78883649337
0.00045	2.976	1.78981116322
0.000451	2.982	1.78596640506
0.000452	2.978	1.78368046466
0.000453	2.96	1.78840711249
0.000454	2.958	1.78444277017
0.000455	2.948	1.80035996401
0.000456	2.91	1.78378810401
0.000457	2.898	1.79209263153
0.000458	2.908	1.77187358466
0.000459	2.91	1.76008522521
0.00046	2.924	1.76698160715
0.000461	2.92	1.76567267635
0.000462	2.91	1.77141186628
0.000463	2.89	1.75439448244
0.000464	2.868	1.75914069932
0.000465	2.878	1.73986091398
0.000466	2.87	1.72658622721
0.000467	2.868	1.70838403177
0.000468	2.862	1.72480607606
0.000469	2.864	1.71391481702
0.00047	2.838	1.71340479747
0.000471	2.842	1.73696171518
0.000472	2.846	1.74650622673
0.000473	2.844	1.73426180261
0.000474	2.84	1.72696265159
0.000475	2.83	1.71379695413
0.000476	2.82	1.72151096424
0.000477	2.814	1.71796507531
0.000478	2.806	1.72637307671
0.000479	2.792	1.73457084029
0.00048	2.776	1.74637453028
0.000481	2.764	1.74708442841
0.000482	2.776	1.74866348964
0.000483	2.774	1.71782536947
0.000484	2.792	1.73341743386
0.000485	2.792	1.72648081368
0.000486	2.784	1.7473820418
0.000487	2.776	1.75094945672
0.000488	2.744	1.76591732536
0.000489	2.732	1.76186719136
0.00049	2.718	1.76365416111
0.000491	2.698	1.74665279893
0.000492	2.706	1.73538583606
0.000493	2.698	1.73170320783
0.000494	2.678	1.71415168524
0.000495	2.66	1.70423003142
0.000496	2.646	1.69135566928
0.000497	2.642	1.68458778341
0.000498	2.626	1.69414403166
0.000499	2.638	1.71783468355
0.0005	2.608	1.70362437174
0.000501	2.602	1.70868253342
0.000502	2.584	1.6932052445
0.000503	2.576	1.6769686938
0.000504	2.566	1.65820505366
0.000505	2.566	1.64609963246
0.000506	2.538	1.60889900242
0.000507	2.544	1.61742511419
0.000508	2.516	1.60304210799
0.000509	2.514	1.61301084931
0.00051	2.504	1.621722541
0.000511	2.496	1.60561016439
0.000512	2.494	1.58680937734
0.000513	2.498	1.60187265411
0.000514	2.482	1.60800373134
0.000515	2.476	1.59292937697
0.000516	2.482	1.59677049071
0.000517	2.482	1.58293272125
0.000518	2.48	1.6004999219
0.000519	2.464	1.58767251031
0.00052	2.46	1.56729065588
0.000521	2.456	1.57227987331
0.000522	2.46	1.59260792413
0.000523	2.44	1.59323570133
0.000524	2.428	1.57759817444
0.000525	2.424	1.56212163419
0.000526	2.402	1.54285320105
0.000527	2.4	1.54402072525
0.000528	2.38	1.53870075063
0.000529	2.366	1.5375447961
0.00053	2.358	1.53291747984
0.000531	2.362	1.53067174796
0.000532	2.378	1.56304702424
0.000533	2.374	1.56016793968
0.000534	2.362	1.54756453823
0.000535	2.366	1.52710313994
0.000536	2.368	1.55066953281
0.000537	2.362	1.56171572317
0.000538	2.346	1.54216860297
0.000539	2.348	1.56169651341
0.00054	2.352	1.54275597552
0.000541	2.354	1.52469144419
0.000542	2.366	1.52972023586
0.000543	2.364	1.51641155364
0.000544	2.332	1.49725615711
0.000545	2.326	1.48179755702
0.000546	2.328	1.49278799566
0.000547	2.338	1.52831802973
0.000548	2.318	1.49962528653
0.000549	2.33	1.50768033747
0.00055	2.318	1.50760604934
0.000551	2.322	1.50409973074
0.000552	2.31	1.49462369846
0.000553	2.298	1.48768141751
0.000554	2.318	1.49695557716
0.000555	2.316	1.5007144965
0.000556	2.296	1.50478702812
0.000557	2.274	1.49496622035
0.000558	2.264	1.50010132991
0.000559	2.246	1.5038231279
0.00056	2.25	1.49649590711
0.000561	2.23	1.48495791186
0.000562	2.202	1.46737725211
0.000563	2.202	1.47824084641
0.000564	2.192	1.47211956036
0.000565	2.186	1.46812942209
0.000566	2.172	1.4636994227
0.000567	2.162	1.46005342368
0.000568	2.168	1.46552925593
0.000569	2.174	1.46687559118
0.00057	2.158	1.46732273205
0.000571	2.15	1.45859521458
0.000572	2.154	1.46910993462
0.000573	2.146	1.46856528626
0.000574	2.136	1.46202051969
0.000575	2.148	1.46359010655
0.000576	2.142	1.47031833288
0.000577	2.134	1.47920383991
0.000578	2.12	1.48647233408
0.000579	2.142	1.47845730408
0.00058	2.13	1.46324980779
0.000581	2.128	1.45726318831
0.000582	2.138	1.47205842275
0.000583	2.128	1.46274262945
0.000584	2.12	1.45657131648
0.000585	2.124	1.43687995323
0.000586	2.114	1.43422592363
0.000587	2.102	1.43791376654
0.000588	2.1	1.41915467797
0.000589	2.104	1.42870010849
0.00059	2.094	1.44400969526
0.000591	2.082	1.44335581199
0.000592	2.07	1.44813673388
0.000593	2.062	1.44296777511
0.000594	2.05	1.42811063997
0.000595	2.05	1.42530698448
0.000596	2.04	1.40085688063
0.000597	2.032	1.401062454
0.000598	2.022	1.41050203828
0.000599	2.012	1.39851921689
0.0006	2.014	1.4120212463
0.000601	2.002	1.40783379701
0.000602	1.984	1.39418219756
0.000603	1.972	1.39685933436
0.000604	1.98	1.39985713557
0.000605	1.968	1.38238055542
0.000606	1.958	1.37267476119
0.000607	1.94	1.35513836932
0.000608	1.934	1.35412111718
0.000609	1.94	1.35955875195
0.00061	1.936	1.36817542735
0.000611	1.94	1.35661343057
0.000612	1.93	1.36128615654
0.000613	1.93	1.36861243601
0.000614	1.928	1.37215742537
0.000615	1.92	1.37171425596
0.000616	1.9	1.36747943312
0.000617	1.886	1.35683602547
0.000618	1.89	1.3645145657
0.000619	1.876	1.3669762251
0.00062	1.862	1.35755515542
0.000621	1.86	1.35955875195
0.000622	1.866	1.36236705773
0.000623	1.838	1.34452817003
0.000624	1.82	1.33850663054
0.000625	1.816	1.33496966258
0.000626	1.822	1.33203453409
0.000627	1.824	1.34648579643
0.000628	1.82	1.35188756929
0.000629	1.826	1.36810964473
0.00063	1.81	1.36304805491
0.000631	1.806	1.35660016217
0.000632	1.792	1.3493465085
0.000633	1.8	1.35499077488
0.000634	1.8	1.36528385327
0.000635	1.792	1.34637884713
0.000636	1.782	1.33958053136
0.000637	1.782	1.3290884094
0.000638	1.778	1.31632670717
0.000639	1.762	1.30895225276
0.00064	1.76	1.31240237732
0.000641	1.76	1.29707362937
0.000642	1.768	1.31384017293
0.000643	1.76	1.31087756865
0.000644	1.762	1.31047930163
0.000645	1.754	1.30747237064
0.000646	1.756	1.31013892393
0.000647	1.758	1.31584041586
0.000648	1.766	1.321833575
0.000649	1.768	1.33047961277
0.00065	1.764	1.3192058217
0.000651	1.768	1.32596229207
0.000652	1.764	1.31007786028
0.000653	1.754	1.29826191502
0.000654	1.768	1.28770182884
0.000655	1.764	1.30855034294
0.000656	1.76	1.30629246342
0.000657	1.748	1.30403067449
0.000658	1.748	1.31472278447
0.000659	1.734	1.30355053604
0.00066	1.724	1.30530609437
0.000661	1.73	1.30579477714
0.000662	1.722	1.30564773197
0.000663	1.71	1.29224610659
0.000664	1.72	1.30291979799
0.000665	1.722	1.31023509341
0.000666	1.708	1.32164140371
0.000667	1.704	1.31468018925
0.000668	1.712	1.32251880894
0.000669	1.712	1.3164558481
0.00067	1.712	1.31036483469
0.000671	1.708	1.29411591444
0.000672	1.686	1.28351236846
0.000673	1.68	1.28747815515
0.000674	1.68	1.2936769303
0.000675	1.67	1.28572936499
0.000676	1.67	1.2826145173
0.000677	1.662	1.30067520927
0.000678	1.654	1.30164664944
0.000679	1.642	1.28756980393
0.00068	1.636	1.29131870582
0.000681	1.624	1.27852414917
0.000682	1.614	1.27475644733
0.000683	1.598	1.27921694798
0.000684	1.592	1.27182388718
0.000685	1.582	1.27250776029
0.000686	1.59	1.2798046726
0.000687	1.584	1.25815102432
0.000688	1.566	1.24645256629
0.000689	1.57	1.24302051471
0.00069	1.566	1.22378266044
0.000691	1.57	1.22028685152
0.000692	1.574	1.22821985003
0.000693	1.574	1.22332497726
0.000694	1.562	1.21743829412
0.000695	1.56	1.21753850042
0.000696	1.56	1.21424873893
0.000697	1.558	1.23232950139
0.000698	1.566	1.25285434109
0.000699	1.584	1.25973965564
0.0007	1.57	1.25423283325
0.000701	1.55	1.24237675445
0.000702	1.53	1.24623432789
0.000703	1.52	1.23028451994
0.000704	1.516	1.22218820155
0.000705	1.502	1.2304454478
0.000706	1.498	1.23369201991
0.000707	1.478	1.23511780815
0.000708	1.48	1.22376468326
0.000709	1.482	1.22379573459
0.00071	1.48	1.21720992438
0.000711	1.46	1.19515689347
0.000712	1.462	1.19354765301
0.000713	1.46	1.18844436134
0.000714	1.452	1.17119426228
0.000715	1.448	1.16760267214
0.000716	1.426	1.15435003357
0.000717	1.404	1.14751209144
0.000718	1.408	1.14434959693
0.000719	1.41	1.15147731198
0.00072	1.402	1.14734301758
0.000721	1.406	1.13541358104
0.000722	1.398	1.12765065512
0.000723	1.406	1.14243774447
0.000724	1.406	1.15462721257
0.000725	1.404	1.15099261509
0.000726	1.4	1.16447413024
0.000727	1.392	1.15340192474
0.000728	1.388	1.1460610804
0.000729	1.396	1.14855735599
0.00073	1.4	1.15585466214
0.000731	1.386	1.16490514635
0.000732	1.386	1.15801727103
0.000733	1.382	1.16450676254
0.000734	1.378	1.16581130549
0.000735	1.36	1.15689238912
0.000736	1.37	1.15459949766
0.000737	1.378	1.16581130549
0.000738	1.382	1.16793664212
0.000739	1.374	1.15331001903
0.00074	1.372	1.14088386788
0.000741	1.37	1.12831733125
0.000742	1.35	1.11691539518
0.000743	1.344	1.10166419566
0.000744	1.35	1.11691539518
0.000745	1.362	1.11487936567
0.000746	1.356	1.09966540366
0.000747	1.36	1.09836241742
0.000748	1.36	1.09654001295
0.000749	1.36	1.09288608739
0.00075	1.366	1.08813785891
0.000751	1.364	1.10249897959
0.000752	1.352	1.10638872012
0.000753	1.356	1.10329687754
0.000754	1.352	1.1081949287
0.000755	1.344	1.10347813753
0.000756	1.34	1.11552678139
0.000757	1.328	1.10833929823
0.000758	1.318	1.11034949453
0.000759	1.312	1.10754503294
0.00076	1.306	1.11011891255
0.000761	1.298	1.10688572129
0.000762	1.296	1.11551960987
0.000763	1.304	1.12052844676
0.000764	1.294	1.11155926518
0.000765	1.298	1.11408976299
0.000766	1.292	1.10938541544
0.000767	1.298	1.10145176926
0.000768	1.286	1.10462844432
0.000769	1.292	1.10577393711
0.00077	1.288	1.09957082537
0.000771	1.272	1.09271039164
0.000772	1.274	1.09312579331
0.000773	1.274	1.08762309648
0.000774	1.278	1.10123385346
0.000775	1.28	1.10344913793
0.000776	1.27	1.09777046781
0.000777	1.268	1.08267077175
0.000778	1.264	1.07995555464
0.000779	1.268	1.09186812391
0.00078	1.268	1.0881985113
0.000781	1.27	1.09959083299
0.000782	1.262	1.09606386675
0.000783	1.262	1.09423763415
0.000784	1.264	1.07624532519
0.000785	1.246	1.07772167093
0.000786	1.232	1.07432583512
0.000787	1.228	1.08259687788
0.000788	1.23	1.08494239478
0.000789	1.228	1.09179485252
0.00079	1.22	1.08977061807
0.000791	1.22	1.07870292481
0.000792	1.212	1.06162893706
0.000793	1.204	1.0613123951
0.000794	1.204	1.05564387935
0.000795	1.196	1.04765643223
0.000796	1.186	1.05801890342
0.000797	1.186	1.06179282348
0.000798	1.178	1.05750460992
0.000799	1.186	1.06930070607
0.0008	1.182	1.07185633366
0.000801	1.172	1.06696579139
0.000802	1.176	1.06067148543
0.000803	1.172	1.06132747067
0.000804	1.178	1.05750460992
0.000805	1.17	1.06070731118
0.000806	1.156	1.05624997041
0.000807	1.158	1.04739486346
0.000808	1.158	1.0512069254
0.000809	1.15	1.04857045543
0.00081	1.15	1.05237825899
0.000811	1.158	1.04930262556
0.000812	1.166	1.0518764186
0.000813	1.158	1.04930262556
0.000814	1.142	1.04203454837
0.000815	1.13	1.0397595876
0.000816	1.136	1.03610038124
0.000817	1.134	1.02958438217
0.000818	1.124	1.01618108622
0.000819	1.13	1.01049492824
0.00082	1.134	1.01589566393
0.000821	1.13	1.01838106817
0.000822	1.124	1.01814733708
0.000823	1.114	1.02225437148
0.000824	1.126	1.02084474824
0.000825	1.13	1.01641526946
0.000826	1.122	1.00951275376
0.000827	1.126	1.01888370288
0.000828	1.122	1.02328686105
0.000829	1.096	1.00139103251
0.00083	1.102	1.01567514492
0.000831	1.094	1.01447720526
0.000832	1.09	1.02464628043
0.000833	1.082	1.00760905117
0.000834	1.084	1.02613059598
0.000835	1.084	1.02807781807
0.000836	1.088	1.02579530122
0.000837	1.094	1.03400386846
0.000838	1.098	1.02975531074
0.000839	1.1	1.03633971264
0.00084	1.108	1.02972617719
0.000841	1.106	1.02701703978
0.000842	1.1	1.02274141404
0.000843	1.09	1.01483988885
0.000844	1.092	1.00972075348
0.000845	1.088	1.01402958537
0.000846	1.084	1.02222502415
0.000847	1.088	1.02188844792
0.000848	1.078	0.999957999118
0.000849	1.078	1.00395019797
0.00085	1.078	1.00990890678
0.000851	1.072	1.00340221248
0.000852	1.068	1.00368122429
0.000853	1.056	0.994416411771
0.000854	1.062	0.991037839843
0.000855	1.06	0.992169340385
0.000856	1.056	0.994416411771
0.000857	1.056	0.994416411771
0.000858	1.048	0.994834659629
0.000859	1.042	0.988046557607
0.00086	1.05	0.987674035297
0.000861	1.036	0.977089555773
0.000862	1.026	0.970218532084
0.000863	1.024	0.97950191424
0.000864	1.02	0.973447481891
0.000865	1.018	0.976563362
0.000866	1.008	0.973620049095
0.000867	1.01	0.964313227121
0.000868	1.006	0.964346410788
0.000869	0.998	0.953937104845
0.00087	0.994	0.951821411821
0.000871	0.992	0.950755489072
0.000872	0.988	0.944381278933
0.000873	0.994	0.951821411821
0.000874	0.99	0.953886785735
0.000875	0.994	0.968485415481
0.000876	0.992	0.963294347539
0.000877	0.99	0.96638501644
0.000878	0.99	0.962236977049
0.000879	0.992	0.977719796261
0.00088	0.99	0.976678043165
0.000881	0.986	0.974578883416
0.000882	0.974	0.957770327375
0.000883	0.968	0.954450627324
0.000884	0.974	0.959856239236
0.000885	0.962	0.95736931223
0.000886	0.962	0.961538350769
0.000887	0.964	0.954308126341
0.000888	0.958	0.955110464815
0.000889	0.95	0.963068014213
0.00089	0.95	0.96721248958
0.000891	0.944	0.957530156183
0.000892	0.94	0.959374796417
0.000893	0.954	0.967410977817
0.000894	0.964	0.968867379986
0.000895	0.956	0.966469865024
0.000896	0.948	0.970204102238
0.000897	0.944	0.974096504459
0.000898	0.942	0.981140153087
0.000899	0.946	0.977283991478
0.0009	0.942	0.958455006769
0.000901	0.932	0.944127110086
0.000902	0.93	0.930107520666
0.000903	0.922	0.929470817186
0.000904	0.918	0.935561863267
0.000905	0.906	0.945073542112
0.000906	0.902	0.936160242694
0.000907	0.894	0.94168147481
0.000908	0.894	0.939555213918
0.000909	0.894	0.939555213918
0.00091	0.88	0.921737489744
0.000911	0.868	0.915737953784
0.000912	0.87	0.917115041857
0.000913	0.87	0.92146622293
0.000914	0.864	0.906368578449
0.000915	0.868	0.911359424157
0.000916	0.862	0.907169223464
0.000917	0.866	0.901134840077
0.000918	0.846	0.884468201803
0.000919	0.852	0.893362188589
0.00092	0.848	0.899386457536
0.000921	0.836	0.89504413299
0.000922	0.838	0.896524400114
0.000923	0.826	0.887538168193
0.000924	0.828	0.891300173903
0.000925	0.822	0.888997187847
0.000926	0.82	0.887468309293
0.000927	0.818	0.885932277321
0.000928	0.814	0.885101124166
0.000929	0.824	0.886015801213
0.00093	0.82	0.87840765024
0.000931	0.816	0.873008591023
0.000932	0.82	0.87840765024
0.000933	0.81	0.877439456601
0.000934	0.806	0.885643269042
0.000935	0.822	0.893485310456
0.000936	0.812	0.894793831002
0.000937	0.812	0.903690212407
0.000938	0.806	0.894630650045
0.000939	0.806	0.890148302251
0.00094	0.802	0.887015219712
0.000941	0.8	0.887693640847
0.000942	0.804	0.884072395226
0.000943	0.798	0.886112859629
0.000944	0.792	0.881326273295
0.000945	0.792	0.881326273295
0.000946	0.78	0.869252552484
0.000947	0.786	0.871896782882
0.000948	0.782	0.868605779396
0.000949	0.778	0.869894246446
0.00095	0.782	0.870905276135
0.000951	0.782	0.868605779396
0.000952	0.776	0.870530872514
0.000953	0.764	0.865045663535
0.000954	0.762	0.861020324963
0.000955	0.75	0.855277732669
0.000956	0.752	0.854690587289
0.000957	0.758	0.852898587172
0.000958	0.762	0.854023418883
0.000959	0.758	0.855240317104
0.00096	0.758	0.850550410029
0.000961	0.75	0.855277732669
0.000962	0.752	0.857027420798
0.000963	0.766	0.864432761989
0.000964	0.772	0.871788965289
0.000965	0.764	0.867354598766
0.000966	0.764	0.869657403809
0.000967	0.762	0.865653510361
0.000968	0.768	0.870733024526
0.000969	0.762	0.870262029506
0.00097	0.758	0.876034245906
0.000971	0.756	0.876620784604
0.000972	0.748	0.862841816326
0.000973	0.748	0.858193451385
0.000974	0.748	0.862841816326
0.000975	0.752	0.85935789983
0.000976	0.75	0.86458082329
0.000977	0.742	0.864543810342
0.000978	0.728	0.847358247732
0.000979	0.726	0.840787725886
0.00098	0.734	0.8527860224
0.000981	0.736	0.856915398391
0.000982	0.738	0.854023418883
0.000983	0.736	0.856915398391
0.000984	0.736	0.849884698062
0.000985	0.734	0.848082543152
0.000986	0.732	0.843905207947
0.000987	0.722	0.827475679401
0.000988	0.712	0.825261170782
0.000989	0.708	0.83350824831
0.00099	0.706	0.834004796149
0.000991	0.71	0.840178552452
0.000992	0.71	0.842555636145
0.000993	0.704	0.841655511477
0.000994	0.696	0.83879914163
0.000995	0.702	0.839759489378
0.000996	0.702	0.837374468204
0.000997	0.694	0.832084130362
0.000998	0.692	0.830142156501
0.000999	0.686	0.82909830539
0.001	0.686	0.824259667823
0.001001	0.688	0.831057158082
0.001002	0.684	0.839132885782
0.001003	0.686	0.831507065514
0.001004	0.686	0.81694797876
0.001005	0.69	0.816026960339
0.001006	0.69	0.818474190186
0.001007	0.686	0.814496163281
0.001008	0.692	0.810639253922
0.001009	0.69	0.816026960339
0.00101	0.682	0.815399288692
0.001011	0.672	0.812659830433
0.001012	0.674	0.814692580057
0.001013	0.676	0.821598442063
0.001014	0.68	0.820731381147
0.001015	0.682	0.817848396709
0.001016	0.676	0.811802931751
0.001017	0.672	0.810195038247
0.001018	0.658	0.798145350171
0.001019	0.648	0.774658634497
0.00102	0.644	0.767635330088
0.001021	0.644	0.765025489771
0.001022	0.654	0.788849795588
0.001023	0.652	0.79680361445
0.001024	0.646	0.792895957866
0.001025	0.654	0.798926780124
0.001026	0.658	0.798145350171
0.001027	0.65	0.78962016185
0.001028	0.642	0.786025444881
0.001029	0.636	0.781987212172
0.00103	0.63	0.783007024234
0.001031	0.626	0.783660640839
0.001032	0.63	0.783007024234
0.001033	0.626	0.778539658592
0.001034	0.622	0.781739086908
0.001035	0.616	0.774947740173
0.001036	0.616	0.767166214063
0.001037	0.616	0.769768796458
0.001038	0.61	0.762823701782
0.001039	0.606	0.758131914643
0.00104	0.606	0.76076540405
0.001041	0.608	0.776103085936
0.001042	0.612	0.778110531994
0.001043	0.608	0.776103085936
0.001044	0.616	0.777524276148
0.001045	0.618	0.782352861566
0.001046	0.62	0.787146746166
0.001047	0.612	0.775535943719
0.001048	0.606	0.773798423364
0.001049	0.602	0.77174866375
0.00105	0.602	0.77174866375
0.001051	0.6	0.772010362625
0.001052	0.594	0.770171409493
0.001053	0.594	0.76757019223
0.001054	0.604	0.774069764298
0.001055	0.604	0.779220122943
0.001056	0.598	0.774852243979
0.001057	0.592	0.765203240976
0.001058	0.598	0.777429096445
0.001059	0.598	0.774852243979
0.00106	0.598	0.777429096445
0.001061	0.598	0.787652207513
0.001062	0.594	0.780489589937
0.001063	0.598	0.779997435893
0.001064	0.604	0.776649212966
0.001065	0.596	0.775102573857
0.001066	0.59	0.770649077077
0.001067	0.584	0.771326130764
0.001068	0.578	0.764143965493
0.001069	0.576	0.772155424769
0.00107	0.562	0.757730822918
0.001071	0.554	0.75304979915
0.001072	0.562	0.765608254919
0.001073	0.564	0.765443662199
0.001074	0.568	0.765098686445
0.001075	0.578	0.774542445577
0.001076	0.574	0.772349661747
0.001077	0.57	0.767528501099
0.001078	0.564	0.765443662199
0.001079	0.564	0.765443662199
0.00108	0.56	0.763151361134
0.001081	0.56	0.765767588763
0.001082	0.562	0.770815152939
0.001083	0.572	0.772538672171
0.001084	0.568	0.765098686445
0.001085	0.566	0.762655885705
0.001086	0.562	0.747098387095
0.001087	0.56	0.752595508889
0.001088	0.562	0.749770631593
0.001089	0.56	0.74993333037
0.00109	0.56	0.74993333037
0.001091	0.556	0.755555424837
0.001092	0.554	0.755700999073
0.001093	0.556	0.755555424837
0.001094	0.542	0.745812308828
0.001095	0.54	0.745922247959
0.001096	0.536	0.7488017094
0.001097	0.538	0.751369416466
0.001098	0.534	0.746219806759
0.001099	0.538	0.740645664269
0.0011	0.536	0.735325778142
0.001101	0.534	0.740840063711
0.001102	0.526	0.7330238741
0.001103	0.518	0.725035171561
0.001104	0.522	0.733154826759
0.001105	0.512	0.730654501115
0.001106	0.514	0.736073365909
0.001107	0.516	0.738744881539
0.001108	0.518	0.741401375774
0.001109	0.516	0.744139771817
0.00111	0.514	0.746862771866
0.001111	0.516	0.741447233456
0.001112	0.51	0.738850458483
0.001113	0.506	0.736182042704
0.001114	0.508	0.744268768658
0.001115	0.5	0.738918128076
0.001116	0.496	0.738907301358
0.001117	0.49	0.736138573911
0.001118	0.496	0.738907301358
0.001119	0.49	0.733416661932
0.00112	0.496	0.736195626176
0.001121	0.496	0.736195626176
0.001122	0.488	0.733386664727
0.001123	0.498	0.738915421412
0.001124	0.496	0.736195626176
0.001125	0.494	0.727986263607
0.001126	0.498	0.728008241712
0.001127	0.496	0.728
0.001128	0.484	0.719544300235
0.001129	0.476	0.719321902906
0.00113	0.476	0.71653611214
0.001131	0.476	0.71653611214
0.001132	0.476	0.713739448258
0.001133	0.476	0.710931782944
0.001134	0.47	0.713512438574
0.001135	0.472	0.713593721945
0.001136	0.48	0.719444229944
0.001137	0.486	0.725123437768
0.001138	0.482	0.716711936555
0.001139	0.486	0.722360021042
0.00114	0.478	0.716600307005
0.001141	0.472	0.716390954717
0.001142	0.474	0.716466328588
0.001143	0.472	0.713593721945
0.001144	0.466	0.707703327673
0.001145	0.468	0.70496524737
0.001146	0.468	0.70496524737
0.001147	0.476	0.708112985335
0.001148	0.486	0.708381253281
0.001149	0.472	0.710785481
0.00115	0.472	0.705135447981
0.001151	0.476	0.699588450448
0.001152	0.468	0.69640218265
0.001153	0.46	0.687313611098
0.001154	0.464	0.684619602407
0.001155	0.464	0.684619602407
0.001156	0.466	0.684721841334
0.001157	0.468	0.681891486968
0.001158	0.466	0.681794690504
0.001159	0.466	0.687636531897
0.00116	0.466	0.681794690504
0.001161	0.462	0.666750328084
0.001162	0.46	0.663626400921
0.001163	0.458	0.66048164244
0.001164	0.458	0.66048164244
0.001165	0.452	0.657035767672
0.001166	0.452	0.653984709301
0.001167	0.45	0.653834841531
0.001168	0.456	0.654266000951
0.001169	0.46	0.657571288911
0.00117	0.464	0.663855405943
0.001171	0.472	0.673213190602
0.001172	0.476	0.676331279773
0.001173	0.468	0.673034917371
0.001174	0.464	0.66686130492
0.001175	0.46	0.6666333325
0.001176	0.454	0.663237514017
0.001177	0.456	0.663373198132
0.001178	0.45	0.653834841531
0.001179	0.45	0.653834841531
0.00118	0.452	0.660072723266
0.001181	0.448	0.656731299696
0.001182	0.446	0.656569874423
0.001183	0.446	0.653516640951
0.001184	0.444	0.653348299148
0.001185	0.44	0.66211781429
0.001186	0.438	0.664948118277
0.001187	0.438	0.667949099857
0.001188	0.438	0.664948118277
0.001189	0.434	0.658516514599
0.00119	0.436	0.658713898442
0.001191	0.436	0.65567064903
0.001192	0.44	0.652993108693
0.001193	0.442	0.653173790044
0.001194	0.434	0.646253820105
0.001195	0.432	0.642943232331
0.001196	0.434	0.646253820105
0.001197	0.436	0.64645494816
0.001198	0.436	0.643353712976
0.001199	0.432	0.642943232331
0.0012	0.432	0.642943232331
0.001201	0.43	0.639609255718
0.001202	0.428	0.639387206628
0.001203	0.432	0.636691448034
0.001204	0.436	0.64645494816
0.001205	0.43	0.642728558569
0.001206	0.428	0.645612887108
0.001207	0.428	0.645612887108
0.001208	0.428	0.645612887108
0.001209	0.426	0.639158822203
0.00121	0.42	0.635295206971
0.001211	0.418	0.631882900544
0.001212	0.412	0.631075272848
0.001213	0.412	0.631075272848
0.001214	0.408	0.624128191961
0.001215	0.408	0.624128191961
0.001216	0.404	0.620309600119
0.001217	0.398	0.619351273511
0.001218	0.398	0.625776317864
0.001219	0.394	0.621903529496
0.00122	0.398	0.62257208418
0.001221	0.404	0.626724819997
0.001222	0.41	0.630793151516
0.001223	0.408	0.627324477444
0.001224	0.412	0.631075272848
0.001225	0.408	0.633668683146
0.001226	0.406	0.627027910065
0.001227	0.402	0.626415197772
0.001228	0.41	0.637102817448
0.001229	0.408	0.636817085198
0.00123	0.402	0.632768520077
0.001231	0.4	0.632455532034
0.001232	0.398	0.628964227918
0.001233	0.402	0.626415197772
0.001234	0.39	0.617980582219
0.001235	0.386	0.61725521464
0.001236	0.388	0.611110464646
0.001237	0.388	0.6078289233
0.001238	0.388	0.611110464646
0.001239	0.382	0.606692673435
0.00124	0.384	0.610363825927
0.001241	0.386	0.604155609094
0.001242	0.382	0.596721040353
0.001243	0.374	0.57803460104
0.001244	0.372	0.574121938267
0.001245	0.376	0.578466939418
0.001246	0.376	0.581914083005
0.001247	0.374	0.588323040514
0.001248	0.38	0.599666574023
0.001249	0.376	0.598852235531
0.00125	0.372	0.598010033361
0.001251	0.366	0.596694226552
0.001252	0.358	0.588078226089
0.001253	0.354	0.587097947535
0.001254	0.356	0.59771565146
0.001255	0.362	0.602458297312
0.001256	0.362	0.602458297312
0.001257	0.36	0.598665181884
0.001258	0.358	0.598193948482
0.001259	0.36	0.598665181884
0.00126	0.362	0.595781839267
0.001261	0.362	0.595781839267
0.001262	0.368	0.597139849616
0.001263	0.368	0.597139849616
0.001264	0.368	0.600479808153
0.001265	0.37	0.600915967503
0.001266	0.362	0.595781839267
0.001267	0.36	0.591945943478
0.001268	0.36	0.588557558782
0.001269	0.362	0.589029710626
0.00127	0.364	0.586092142926
0.001271	0.356	0.584178055048
0.001272	0.358	0.584667426833
0.001273	0.358	0.584667426833
0.001274	0.36	0.585149553533
0.001275	0.354	0.576787655901
0.001276	0.346	0.574703401765
0.001277	0.342	0.566600388281
0.001278	0.336	0.564892910205
0.001279	0.34	0.566038867923
0.00128	0.338	0.565469716254
0.001281	0.336	0.561341250934
0.001282	0.326	0.55472876255
0.001283	0.334	0.557175017387
0.001284	0.334	0.553573843313
0.001285	0.336	0.557766976434
0.001286	0.336	0.557766976434
0.001287	0.332	0.556575241993
0.001288	0.338	0.561921702731
0.001289	0.338	0.561921702731
0.00129	0.34	0.566038867923
0.001291	0.34	0.573061951276
0.001292	0.338	0.565469716254
0.001293	0.338	0.561921702731
0.001294	0.338	0.565469716254
0.001295	0.34	0.562494444417
0.001296	0.334	0.560753065083
0.001297	0.33	0.555967624957
0.001298	0.334	0.567841527189
0.001299	0.338	0.575982638627
0.0013	0.336	0.571930065655
0.001301	0.338	0.572499781659
0.001302	0.34	0.573061951276
0.001303	0.34	0.573061951276
0.001304	0.336	0.575416370987
0.001305	0.334	0.578311334836
0.001306	0.33	0.57714816122
0.001307	0.328	0.576555287895
0.001308	0.33	0.57714816122
0.001309	0.33	0.573672380371
0.00131	0.33	0.570175411606
0.001311	0.324	0.564822095885
0.001312	0.322	0.56419500175
0.001313	0.326	0.565441420485
0.001314	0.322	0.567728808499
0.001315	0.32	0.56
0.001316	0.316	0.555107196855
0.001317	0.31	0.54580216196
0.001318	0.312	0.546494281763
0.001319	0.314	0.554440258279
0.00132	0.31	0.549454274713
0.001321	0.304	0.543676374326
0.001322	0.308	0.548758599021
0.001323	0.306	0.540706944657
0.001324	0.308	0.54510182535
0.001325	0.302	0.535533378978
0.001326	0.3	0.534789678285
0.001327	0.298	0.537769467337
0.001328	0.292	0.535477357131
0.001329	0.288	0.530147149384
0.00133	0.292	0.539199406528
0.001331	0.3	0.556776436283
0.001332	0.306	0.562462443191
0.001333	0.308	0.563148293081
0.001334	0.31	0.560267793113
0.001335	0.312	0.560942064745
0.001336	0.312	0.560942064745
0.001337	0.316	0.562266840566
0.001338	0.31	0.560267793113
0.001339	0.306	0.544393240223
0.00134	0.304	0.543676374326
0.001341	0.304	0.547342671459
0.001342	0.306	0.548054741791
0.001343	0.296	0.544411608987
0.001344	0.296	0.544411608987
0.001345	0.3	0.553172667438
0.001346	0.3	0.549545266561
0.001347	0.302	0.550269025114
0.001348	0.304	0.550984573287
0.001349	0.304	0.550984573287
0.00135	0.306	0.555305321422
0.001351	0.302	0.54295119486
0.001352	0.3	0.542217668469
0.001353	0.296	0.540725438647
0.001354	0.296	0.540725438647
0.001355	0.294	0.532507276946
0.001356	0.296	0.525722360186
0.001357	0.298	0.526494064544
0.001358	0.294	0.528738120434
0.001359	0.296	0.529512983788
0.00136	0.292	0.527954543498
0.001361	0.284	0.520906901471
0.001362	0.29	0.519519008314
0.001363	0.288	0.522547605487
0.001364	0.288	0.518706082478
0.001365	0.28	0.507543101618
0.001366	0.274	0.500923147798
0.001367	0.276	0.505790470452
0.001368	0.276	0.505790470452
0.001369	0.278	0.506671491205
0.00137	0.28	0.51923019943
0.001371	0.282	0.520073071789
0.001372	0.282	0.520073071789
0.001373	0.276	0.513638004824
0.001374	0.266	0.501242456302
0.001375	0.26	0.498397431775
0.001376	0.262	0.499355584729
0.001377	0.258	0.497429391974
0.001378	0.254	0.495463419437
0.001379	0.248	0.492438828688
0.00138	0.244	0.482145206343
0.001381	0.242	0.481077956261
0.001382	0.244	0.482145206343
0.001383	0.246	0.491410215604
0.001384	0.244	0.490371287903
0.001385	0.248	0.492438828688
0.001386	0.254	0.495463419437
0.001387	0.254	0.495463419437
0.001388	0.252	0.494465367847
0.001389	0.254	0.495463419437
0.00139	0.254	0.495463419437
0.001391	0.254	0.495463419437
0.001392	0.252	0.494465367847
0.001393	0.254	0.495463419437
0.001394	0.246	0.491410215604
0.001395	0.244	0.486275641997
0.001396	0.254	0.495463419437
0.001397	0.256	0.496451407491
0.001398	0.256	0.496451407491
0.001399	0.254	0.499483733469
0.0014	0.258	0.501433943805
0.001401	0.258	0.501433943805
0.001402	0.26	0.502394267483
0.001403	0.26	0.498397431775
0.001404	0.258	0.497429391974
0.001405	0.262	0.499355584729
0.001406	0.26	0.494368283772
0.001407	0.262	0.499355584729
0.001408	0.262	0.499355584729
0.001409	0.264	0.504285633347
0.00141	0.262	0.507302670996
0.001411	0.256	0.500463784904
0.001412	0.252	0.498493731154
0.001413	0.246	0.491410215604
0.001414	0.246	0.491410215604
0.001415	0.252	0.494465367847
0.001416	0.252	0.490403915156
0.001417	0.252	0.490403915156
0.001418	0.25	0.48938737213
0.001419	0.248	0.488360522565
0.00142	0.246	0.48732330131
0.001421	0.246	0.48732330131
0.001422	0.242	0.485217477014
0.001423	0.244	0.490371287903
0.001424	0.248	0.496483635178
0.001425	0.25	0.497493718553
0.001426	0.256	0.500463784904
0.001427	0.25	0.493457191659
0.001428	0.252	0.494465367847
0.001429	0.25	0.493457191659
0.00143	0.246	0.491410215604
0.001431	0.246	0.495463419437
0.001432	0.238	0.483069353199
0.001433	0.238	0.483069353199
0.001434	0.236	0.481979252666
0.001435	0.244	0.486275641997
0.001436	0.242	0.489321979886
0.001437	0.236	0.486111098413
0.001438	0.236	0.486111098413
0.001439	0.23	0.478643917751
0.00144	0.23	0.478643917751
0.001441	0.234	0.480878362998
0.001442	0.23	0.47021271782
0.001443	0.228	0.46905863173
0.001444	0.228	0.464775214485
0.001445	0.228	0.464775214485
0.001446	0.226	0.459264629598
0.001447	0.226	0.454888997449
0.001448	0.222	0.452455522676
0.001449	0.224	0.45367830012
0.00145	0.222	0.452455522676
0.001451	0.218	0.445506453376
0.001452	0.224	0.449248260987
0.001453	0.224	0.449248260987
0.001454	0.222	0.448013392657
0.001455	0.22	0.446766158074
0.001456	0.22	0.446766158074
0.001457	0.222	0.452455522676
0.001458	0.22	0.455631429996
0.001459	0.22	0.455631429996
0.00146	0.218	0.454396302802
0.001461	0.222	0.461211448253
0.001462	0.226	0.467893150196
0.001463	0.218	0.458776634104
0.001464	0.218	0.454396302802
0.001465	0.22	0.451220566907
0.001466	0.22	0.451220566907
0.001467	0.226	0.459264629598
0.001468	0.23	0.47021271782
0.001469	0.232	0.471355492171
0.00147	0.228	0.46905863173
0.001471	0.232	0.471355492171
0.001472	0.234	0.472487036859
0.001473	0.228	0.46905863173
0.001474	0.23	0.47021271782
0.001475	0.23	0.47021271782
0.001476	0.232	0.471355492171
0.001477	0.234	0.472487036859
0.001478	0.234	0.472487036859
0.001479	0.238	0.474716757657
0.00148	0.232	0.471355492171
0.001481	0.234	0.472487036859
0.001482	0.238	0.474716757657
0.001483	0.24	0.48
0.001484	0.24	0.48
0.001485	0.238	0.478911265267
0.001486	0.236	0.477811678384
0.001487	0.234	0.476701164253
0.001488	0.23	0.474447046571
0.001489	0.228	0.46905863173
0.00149	0.228	0.46905863173
0.001491	0.23	0.47021271782
0.001492	0.224	0.466716187849
0.001493	0.228	0.46905863173
0.001494	0.228	0.46905863173
0.001495	0.232	0.471355492171
0.001496	0.236	0.473607432374
0.001497	0.236	0.469365529199
0.001498	0.232	0.462791529741
0.001499	0.224	0.449248260987
0.0015	0.226	0.459264629598
0.001501	0.226	0.459264629598
0.001502	0.224	0.45367830012
0.001503	0.224	0.4580654975
0.001504	0.22	0.46
0.001505	0.218	0.458776634104
0.001506	0.214	0.451889366992
0.001507	0.218	0.454396302802
0.001508	0.224	0.470981952945
0.001509	0.228	0.473303285431
0.00151	0.226	0.472148281793
0.001511	0.228	0.473303285431
0.001512	0.226	0.472148281793
0.001513	0.226	0.472148281793
0.001514	0.224	0.470981952945
0.001515	0.226	0.472148281793
0.001516	0.228	0.473303285431
0.001517	0.226	0.472148281793
0.001518	0.228	0.473303285431
0.001519	0.23	0.474447046571
0.00152	0.23	0.474447046571
0.001521	0.226	0.472148281793
0.001522	0.226	0.472148281793
0.001523	0.224	0.470981952945
0.001524	0.222	0.46980421454
0.001525	0.22	0.46
0.001526	0.216	0.453148982124
0.001527	0.218	0.454396302802
0.001528	0.218	0.454396302802
0.001529	0.22	0.455631429996
0.00153	0.22	0.455631429996
0.001531	0.224	0.466716187849
0.001532	0.22	0.46432747065
0.001533	0.222	0.46552765761
0.001534	0.218	0.463115536341
0.001535	0.216	0.461891762213
0.001536	0.214	0.460656053906
0.001537	0.21	0.458148447558
0.001538	0.208	0.456876350887
0.001539	0.204	0.454295058305
0.00154	0.206	0.455591922668
0.001541	0.2	0.442718872424
0.001542	0.194	0.438593205602
0.001543	0.196	0.439981817806
0.001544	0.198	0.441356998358
0.001545	0.196	0.439981817806
0.001546	0.192	0.432592186707
0.001547	0.192	0.42794392156
0.001548	0.188	0.429716185406
0.001549	0.192	0.432592186707
0.00155	0.194	0.434009216492
0.001551	0.194	0.438593205602
0.001552	0.192	0.43719103376
0.001553	0.19	0.43577517139
0.001554	0.19	0.431161222746
0.001555	0.19	0.431161222746
0.001556	0.186	0.41881260726
0.001557	0.184	0.417305643384
0.001558	0.184	0.417305643384
0.001559	0.182	0.41578359756
0.00156	0.182	0.41578359756
0.001561	0.184	0.417305643384
0.001562	0.184	0.42207108406
0.001563	0.18	0.419046536795
0.001564	0.182	0.41578359756
0.001565	0.18	0.414246303544
0.001566	0.184	0.417305643384
0.001567	0.188	0.425036469024
0.001568	0.19	0.43577517139
0.001569	0.19	0.43577517139
0.00157	0.188	0.429716185406
0.001571	0.186	0.428256932226
0.001572	0.188	0.429716185406
0.001573	0.192	0.432592186707
0.001574	0.194	0.438593205602
0.001575	0.19	0.421781934179
0.001576	0.188	0.420304651414
0.001577	0.184	0.417305643384
0.001578	0.184	0.417305643384
0.001579	0.182	0.410945251828
0.00158	0.184	0.412485151248
0.001581	0.184	0.412485151248
0.001582	0.186	0.41881260726
0.001583	0.186	0.41881260726
0.001584	0.192	0.43719103376
0.001585	0.19	0.43577517139
0.001586	0.186	0.432901836448
0.001587	0.186	0.432901836448
0.001588	0.19	0.43577517139
0.001589	0.19	0.431161222746
0.00159	0.19	0.43577517139
0.001591	0.19	0.43577517139
0.001592	0.19	0.43577517139
0.001593	0.186	0.432901836448
0.001594	0.186	0.432901836448
0.001595	0.186	0.432901836448
0.001596	0.186	0.432901836448
0.001597	0.188	0.434345484609
0.001598	0.188	0.434345484609
0.001599	0.194	0.44312977783
0.0016	0.194	0.44312977783
0.001601	0.192	0.43719103376
0.001602	0.192	0.43719103376
0.001603	0.188	0.434345484609
0.001604	0.188	0.434345484609
0.001605	0.184	0.43144408676
0.001606	0.188	0.434345484609
0.001607	0.19	0.43577517139
0.001608	0.19	0.43577517139
0.001609	0.188	0.434345484609
0.00161	0.186	0.428256932226
0.001611	0.182	0.425295191602
0.001612	0.182	0.425295191602
0.001613	0.182	0.425295191602
0.001614	0.182	0.425295191602
0.001615	0.182	0.425295191602
0.001616	0.18	0.423792402008
0.001617	0.172	0.417631416443
0.001618	0.172	0.417631416443
0.001619	0.17	0.411217703899
0.00162	0.166	0.40797548946
0.001621	0.168	0.409604687473
0.001622	0.168	0.409604687473
0.001623	0.168	0.409604687473
0.001624	0.172	0.412814728419
0.001625	0.174	0.414395945926
0.001626	0.172	0.40794117223
0.001627	0.172	0.40794117223
0.001628	0.174	0.414395945926
0.001629	0.174	0.414395945926
0.00163	0.174	0.414395945926
0.001631	0.172	0.412814728419
0.001632	0.168	0.409604687473
0.001633	0.164	0.406329915217
0.001634	0.162	0.404667764963
0.001635	0.16	0.402988833592
0.001636	0.162	0.404667764963
0.001637	0.156	0.399579779268
0.001638	0.158	0.401292910478
0.001639	0.158	0.401292910478
0.00164	0.162	0.404667764963
0.001641	0.162	0.404667764963
0.001642	0.162	0.404667764963
0.001643	0.16	0.402988833592
0.001644	0.162	0.404667764963
0.001645	0.164	0.411222567474
0.001646	0.162	0.409580272962
0.001647	0.166	0.412848640545
0.001648	0.164	0.401377627677
0.001649	0.166	0.403043421978
0.00165	0.17	0.416052881254
0.001651	0.164	0.411222567474
0.001652	0.162	0.409580272962
0.001653	0.162	0.409580272962
0.001654	0.16	0.407921561087
0.001655	0.156	0.404554075495
0.001656	0.156	0.404554075495
0.001657	0.156	0.404554075495
0.001658	0.158	0.406246230752
0.001659	0.158	0.401292910478
0.00166	0.156	0.399579779268
0.001661	0.156	0.399579779268
0.001662	0.156	0.399579779268
0.001663	0.16	0.402988833592
0.001664	0.162	0.404667764963
0.001665	0.158	0.401292910478
0.001666	0.158	0.401292910478
0.001667	0.16	0.402988833592
0.001668	0.158	0.401292910478
0.001669	0.158	0.401292910478
0.00167	0.158	0.401292910478
0.001671	0.158	0.391198159505
0.001672	0.158	0.391198159505
0.001673	0.156	0.384270737892
0.001674	0.158	0.386051809994
0.001675	0.16	0.387814388593
0.001676	0.16	0.387814388593
0.001677	0.16	0.387814388593
0.001678	0.16	0.387814388593
0.001679	0.158	0.386051809994
0.00168	0.158	0.386051809994
0.001681	0.154	0.382470913927
0.001682	0.154	0.382470913927
0.001683	0.15	0.378813938498
0.001684	0.15	0.378813938498
0.001685	0.152	0.380652072108
0.001686	0.154	0.382470913927
0.001687	0.154	0.382470913927
0.001688	0.15	0.378813938498
0.001689	0.148	0.376956230881
0.00169	0.148	0.376956230881
0.001691	0.148	0.371612701613
0.001692	0.142	0.360327628694
0.001693	0.144	0.367782544447
0.001694	0.142	0.365836028844
0.001695	0.14	0.363868107973
0.001696	0.14	0.363868107973
0.001697	0.14	0.363868107973
0.001698	0.14	0.363868107973
0.001699	0.144	0.367782544447
0.0017	0.144	0.367782544447
0.001701	0.146	0.369707992881
0.001702	0.146	0.369707992881
0.001703	0.144	0.367782544447
0.001704	0.144	0.367782544447
0.001705	0.146	0.375078658417
0.001706	0.146	0.375078658417
0.001707	0.146	0.375078658417
0.001708	0.144	0.37318092127
0.001709	0.144	0.37318092127
0.00171	0.144	0.37318092127
0.001711	0.144	0.383749918567
0.001712	0.144	0.383749918567
0.001713	0.142	0.381884799383
0.001714	0.146	0.385595643129
0.001715	0.146	0.385595643129
0.001716	0.146	0.385595643129
0.001717	0.146	0.385595643129
0.001718	0.15	0.389230009121
0.001719	0.15	0.389230009121
0.00172	0.148	0.387422250264
0.001721	0.14	0.38
0.001722	0.14	0.38
0.001723	0.138	0.378095226101
0.001724	0.134	0.374224531532
0.001725	0.132	0.361353012994
0.001726	0.132	0.355775209929
0.001727	0.132	0.355775209929
0.001728	0.132	0.355775209929
0.001729	0.132	0.355775209929
0.00173	0.136	0.359866641966
0.001731	0.132	0.355775209929
0.001732	0.132	0.355775209929
0.001733	0.13	0.359304884464
0.001734	0.13	0.359304884464
0.001735	0.126	0.355139409247
0.001736	0.126	0.355139409247
0.001737	0.126	0.355139409247
0.001738	0.124	0.35302124582
0.001739	0.122	0.339287488717
0.00174	0.122	0.339287488717
0.001741	0.122	0.339287488717
0.001742	0.124	0.341502562216
0.001743	0.124	0.341502562216
0.001744	0.12	0.337045990927
0.001745	0.12	0.337045990927
0.001746	0.122	0.350878896487
0.001747	0.122	0.350878896487
0.001748	0.12	0.337045990927
0.001749	0.118	0.334777538076
0.00175	0.116	0.326410784136
0.001751	0.116	0.326410784136
0.001752	0.118	0.328749144486
0.001753	0.118	0.328749144486
0.001754	0.12	0.331058907145
0.001755	0.122	0.333340666586
0.001756	0.126	0.337822438568
0.001757	0.124	0.335594994003
0.001758	0.126	0.343691722333
0.001759	0.124	0.341502562216
0.00176	0.124	0.358641882663
0.001761	0.126	0.360727043622
0.001762	0.128	0.362789194988
0.001763	0.126	0.360727043622
0.001764	0.124	0.358641882663
0.001765	0.124	0.358641882663
0.001766	0.122	0.350878896487
0.001767	0.126	0.360727043622
0.001768	0.126	0.360727043622
0.001769	0.124	0.358641882663
0.00177	0.13	0.364828726939
0.001771	0.132	0.366846016743
0.001772	0.128	0.362789194988
0.001773	0.128	0.362789194988
0.001774	0.128	0.362789194988
0.001775	0.124	0.358641882663
0.001776	0.126	0.360727043622
0.001777	0.124	0.358641882663
0.001778	0.128	0.362789194988
0.001779	0.128	0.362789194988
0.00178	0.122	0.34513185886
0.001781	0.122	0.34513185886
0.001782	0.124	0.358641882663
0.001783	0.122	0.356533308402
0.001784	0.118	0.352244233452
0.001785	0.116	0.338443496023
0.001786	0.116	0.338443496023
0.001787	0.116	0.338443496023
0.001788	0.116	0.338443496023
0.001789	0.118	0.340699280892
0.00179	0.116	0.338443496023
0.001791	0.114	0.336160675868
0.001792	0.116	0.338443496023
0.001793	0.12	0.34292856399
0.001794	0.122	0.34513185886
0.001795	0.122	0.34513185886
0.001796	0.122	0.34513185886
0.001797	0.124	0.347309660102
0.001798	0.122	0.34513185886
0.001799	0.124	0.347309660102
0.0018	0.122	0.350878896487
0.001801	0.124	0.358641882663
0.001802	0.124	0.358641882663
0.001803	0.124	0.358641882663
0.001804	0.12	0.354400902933
0.001805	0.122	0.356533308402
0.001806	0.122	0.356533308402
0.001807	0.122	0.356533308402
0.001808	0.12	0.354400902933
0.001809	0.122	0.356533308402
0.00181	0.124	0.358641882663
0.001811	0.124	0.358641882663
0.001812	0.124	0.358641882663
0.001813	0.124	0.347309660102
0.001814	0.124	0.347309660102
0.001815	0.124	0.347309660102
0.001816	0.12	0.34292856399
0.001817	0.118	0.340699280892
0.001818	0.122	0.356533308402
0.001819	0.118	0.352244233452
0.00182	0.116	0.3500628515
0.001821	0.116	0.3500628515
0.001822	0.116	0.3500628515
0.001823	0.116	0.3500628515
0.001824	0.118	0.352244233452
0.001825	0.118	0.352244233452
0.001826	0.12	0.354400902933
0.001827	0.12	0.354400902933
0.001828	0.12	0.354400902933
0.001829	0.12	0.354400902933
0.00183	0.126	0.360727043622
0.001831	0.124	0.358641882663
0.001832	0.126	0.360727043622
0.001833	0.124	0.358641882663
0.001834	0.124	0.358641882663
0.001835	0.124	0.358641882663
0.001836	0.124	0.358641882663
0.001837	0.122	0.356533308402
0.001838	0.12	0.354400902933
0.001839	0.118	0.346519840702
0.00184	0.114	0.330157538154
0.001841	0.114	0.330157538154
0.001842	0.118	0.340699280892
0.001843	0.118	0.340699280892
0.001844	0.12	0.34292856399
0.001845	0.118	0.340699280892
0.001846	0.116	0.338443496023
0.001847	0.114	0.336160675868
0.001848	0.114	0.336160675868
0.001849	0.112	0.333850265838
0.00185	0.112	0.333850265838
0.001851	0.114	0.336160675868
0.001852	0.114	0.336160675868
0.001853	0.116	0.338443496023
0.001854	0.116	0.338443496023
0.001855	0.118	0.340699280892
0.001856	0.12	0.34292856399
0.001857	0.12	0.34292856399
0.001858	0.12	0.34292856399
0.001859	0.126	0.349462444334
0.00186	0.124	0.347309660102
0.001861	0.126	0.360727043622
0.001862	0.124	0.358641882663
0.001863	0.122	0.356533308402
0.001864	0.12	0.354400902933
0.001865	0.118	0.352244233452
0.001866	0.116	0.3500628515
0.001867	0.116	0.3500628515
0.001868	0.116	0.3500628515
0.001869	0.118	0.352244233452
0.00187	0.118	0.352244233452
0.001871	0.118	0.352244233452
0.001872	0.12	0.354400902933
0.001873	0.12	0.354400902933
0.001874	0.116	0.344302192848
0.001875	0.118	0.346519840702
0.001876	0.116	0.344302192848
0.001877	0.116	0.344302192848
0.001878	0.116	0.344302192848
0.001879	0.116	0.344302192848
0.00188	0.118	0.346519840702
0.001881	0.114	0.330157538154
0.001882	0.112	0.327804819977
0.001883	0.108	0.323010835732
0.001884	0.11	0.325422801905
0.001885	0.106	0.320568245464
0.001886	0.104	0.318094325633
0.001887	0.104	0.318094325633
0.001888	0.106	0.320568245464
0.001889	0.106	0.320568245464
0.00189	0.106	0.320568245464
0.001891	0.106	0.320568245464
0.001892	0.102	0.315588339455
0.001893	0.102	0.315588339455
0.001894	0.102	0.309186028145
0.001895	0.102	0.309186028145
0.001896	0.104	0.318094325633
0.001897	0.104	0.318094325633
0.001898	0.102	0.315588339455
0.001899	0.102	0.328018292173
0.0019	0.104	0.330430022849
0.001901	0.104	0.330430022849
0.001902	0.098	0.310477052292
0.001903	0.1	0.31304951685
0.001904	0.1	0.31304951685
0.001905	0.102	0.315588339455
0.001906	0.098	0.310477052292
0.001907	0.098	0.310477052292
0.001908	0.098	0.310477052292
0.001909	0.098	0.310477052292
0.00191	0.098	0.310477052292
0.001911	0.098	0.310477052292
0.001912	0.102	0.321863325031
0.001913	0.102	0.321863325031
0.001914	0.098	0.310477052292
0.001915	0.1	0.31304951685
0.001916	0.104	0.318094325633
0.001917	0.104	0.32432082881
0.001918	0.1	0.319374388453
0.001919	0.098	0.316853278348
0.00192	0.1	0.319374388453
0.001921	0.098	0.316853278348
0.001922	0.098	0.316853278348
0.001923	0.1	0.319374388453
0.001924	0.102	0.334059874873
0.001925	0.1	0.331662479036
0.001926	0.1	0.331662479036
0.001927	0.104	0.336428298453
0.001928	0.102	0.334059874873
0.001929	0.1	0.319374388453
0.00193	0.098	0.316853278348
0.001931	0.096	0.314299220489
0.001932	0.1	0.319374388453
0.001933	0.1	0.319374388453
0.001934	0.1	0.319374388453
0.001935	0.1	0.319374388453
0.001936	0.1	0.319374388453
0.001937	0.1	0.319374388453
0.001938	0.094	0.311711404989
0.001939	0.092	0.309088983951
0.00194	0.084	0.291451539711
0.001941	0.082	0.288575813262
0.001942	0.08	0.285657137142
0.001943	0.076	0.279685537703
0.001944	0.076	0.279685537703
0.001945	0.074	0.276629716408
0.001946	0.072	0.266112758056
0.001947	0.074	0.26930280355
0.001948	0.078	0.275528582909
0.001949	0.078	0.275528582909
0.00195	0.082	0.281559940332
0.001951	0.082	0.281559940332
0.001952	0.082	0.281559940332
0.001953	0.082	0.281559940332
0.001954	0.084	0.284506590433
0.001955	0.086	0.294285575589
0.001956	0.088	0.303736728105
0.001957	0.084	0.298234806822
0.001958	0.084	0.298234806822
0.001959	0.086	0.301004983347
0.00196	0.088	0.303736728105
0.001961	0.088	0.303736728105
0.001962	0.094	0.324289993678
0.001963	0.094	0.324289993678
0.001964	0.092	0.321770104267
0.001965	0.094	0.324289993678
0.001966	0.092	0.321770104267
0.001967	0.094	0.324289993678
0.001968	0.094	0.324289993678
0.001969	0.094	0.324289993678
0.00197	0.094	0.324289993678
0.001971	0.094	0.324289993678
0.001972	0.094	0.324289993678
0.001973	0.1	0.331662479036
0.001974	0.1	0.331662479036
0.001975	0.102	0.334059874873
0.001976	0.102	0.334059874873
0.001977	0.1	0.331662479036
0.001978	0.098	0.32923547804
0.001979	0.098	0.32923547804
0.00198	0.094	0.318062886864
0.001981	0.094	0.318062886864
0.001982	0.096	0.320599438552
0.001983	0.094	0.318062886864
0.001984	0.092	0.315493264587
0.001985	0.09	0.312889756943
0.001986	0.092	0.315493264587
0.001987	0.092	0.315493264587
0.001988	0.096	0.320599438552
0.001989	0.096	0.320599438552
0.00199	0.098	0.323103698524
0.001991	0.1	0.325576411922
0.001992	0.096	0.320599438552
0.001993	0.09	0.293087017795
0.001994	0.088	0.290268840904
0.001995	0.088	0.290268840904
0.001996	0.09	0.293087017795
0.001997	0.09	0.293087017795
0.001998	0.088	0.290268840904
[truncated: 8,002 more rows]
