# Supplementary material for: The Influence of Synaptic Size on AMPA Receptor Activation: A Monte Carlo Model
Source: PLoS One. 2015 Jun 24;10(6):e0130924. doi: 10.1371/journal.pone.0130924 (PMC4479604; doi:10.1371/journal.pone.0130924)
Supplement: S1 Dataset — This package contains the experimental data used as basis for the analysis presented in the paper. (ZIP) [file pone.0130924.s001.zip › S1 Simulation data/training/1294_8863_241_301.csv]

time	AMPA.O.mean	AMPA.O.stdev
0.0	0.0	0.0
1e-06	0.0	0.0
2e-06	0.036	0.186290096355
3e-06	0.21	0.449332838773
4e-06	0.502	0.714140042289
5e-06	0.852	0.980864924442
6e-06	1.286	1.17141111485
7e-06	1.782	1.40516048905
8e-06	2.27	1.54178468017
9e-06	2.86	1.74367428151
1e-05	3.468	1.90813416719
1.1e-05	4.118	2.0484325715
1.2e-05	4.83	2.22465727698
1.3e-05	5.642	2.34047772901
1.4e-05	6.426	2.50689529099
1.5e-05	7.186	2.61599006114
1.6e-05	7.94	2.75179941129
1.7e-05	8.816	2.86951982046
1.8e-05	9.574	2.96251987335
1.9e-05	10.35	3.01653775047
2e-05	11.178	3.27449477019
2.1e-05	11.964	3.35897365277
2.2e-05	12.736	3.49718515381
2.3e-05	13.472	3.59683416354
2.4e-05	14.128	3.62927210333
2.5e-05	14.886	3.75246638892
2.6e-05	15.546	3.88791512253
2.7e-05	16.152	3.94067202391
2.8e-05	16.82	3.98441965661
2.9e-05	17.476	4.07840949391
3e-05	18.076	4.07654559646
3.1e-05	18.668	4.18733519079
3.2e-05	19.336	4.22694972764
3.3e-05	19.846	4.26172312569
3.4e-05	20.384	4.31700637016
3.5e-05	20.856	4.3431859274
3.6e-05	21.29	4.37377411397
3.7e-05	21.754	4.41921757781
3.8e-05	22.102	4.43120705903
3.9e-05	22.474	4.51279558589
4e-05	22.91	4.58801700084
4.1e-05	23.242	4.66770136148
4.2e-05	23.61	4.68677927793
4.3e-05	23.942	4.70602124942
4.4e-05	24.264	4.74955829525
4.5e-05	24.55	4.70015957176
4.6e-05	24.776	4.77386887126
4.7e-05	25.036	4.7735420811
4.8e-05	25.278	4.81463560407
4.9e-05	25.498	4.78810985672
5e-05	25.698	4.80362321587
5.1e-05	25.874	4.80147102459
5.2e-05	26.01	4.83465614082
5.3e-05	26.172	4.88778231921
5.4e-05	26.254	4.84164063103
5.5e-05	26.386	4.83290844109
5.6e-05	26.544	4.83653429637
5.7e-05	26.604	4.81572258337
5.8e-05	26.714	4.82412727859
5.9e-05	26.814	4.81782149939
6e-05	26.974	4.82299948165
6.1e-05	27.06	4.74640916905
6.2e-05	27.114	4.73719368403
6.3e-05	27.198	4.77480847783
6.4e-05	27.266	4.69118790926
6.5e-05	27.324	4.73825115417
6.6e-05	27.45	4.74336378533
6.7e-05	27.584	4.79655543072
6.8e-05	27.592	4.80682181904
6.9e-05	27.656	4.82593659304
7e-05	27.686	4.82818848017
7.1e-05	27.744	4.84710882898
7.2e-05	27.756	4.83988264321
7.3e-05	27.798	4.8572827795
7.4e-05	27.844	4.85300566659
7.5e-05	27.866	4.85881096566
7.6e-05	27.944	4.93242982717
7.7e-05	27.952	4.92805194778
7.8e-05	27.982	4.89955875564
7.9e-05	27.894	4.90823430574
8e-05	27.88	4.90893063711
8.1e-05	27.9	4.93862328995
8.2e-05	27.918	4.99952757768
8.3e-05	27.904	5.01106615402
8.4e-05	27.908	5.02190561441
8.5e-05	27.88	5.03324944742
8.6e-05	27.888	5.03343381798
8.7e-05	27.804	5.01254266815
8.8e-05	27.742	5.00514095706
8.9e-05	27.716	5.03223051936
9e-05	27.67	5.0236540486
9.1e-05	27.678	5.05987312094
9.2e-05	27.64	5.0014397927
9.3e-05	27.618	4.97233104288
9.4e-05	27.632	5.01284111059
9.5e-05	27.558	4.98423875833
9.6e-05	27.524	4.97447725897
9.7e-05	27.45	4.96623599923
9.8e-05	27.374	5.05945886435
9.9e-05	27.3	5.05944661006
0.0001	27.21	5.03208704217
0.000101	27.16	5.01900388523
0.000102	27.082	5.06233898509
0.000103	26.986	5.07245542119
0.000104	26.936	5.06595538867
0.000105	26.946	5.04213089874
0.000106	26.89	5.0065856629
0.000107	26.774	5.00429055911
0.000108	26.752	5.00624569912
0.000109	26.736	4.99542830997
0.00011	26.668	4.95880792126
0.000111	26.642	4.92359990251
0.000112	26.582	4.93996720637
0.000113	26.526	4.96440570461
0.000114	26.4	4.97433412629
0.000115	26.322	4.99983159716
0.000116	26.274	5.03457287165
0.000117	26.144	4.96983540975
0.000118	26.136	4.89545748628
0.000119	26.162	4.88914675583
0.00012	26.03	4.83457340414
0.000121	25.994	4.88609905753
0.000122	25.922	4.84147869974
0.000123	25.87	4.84118787076
0.000124	25.826	4.8286358322
0.000125	25.722	4.79882443938
0.000126	25.636	4.80036498612
0.000127	25.588	4.73732582793
0.000128	25.528	4.71139215095
0.000129	25.434	4.69911097975
0.00013	25.382	4.70999745223
0.000131	25.332	4.72586246097
0.000132	25.316	4.75396087489
0.000133	25.278	4.70624223771
0.000134	25.21	4.71231365679
0.000135	25.134	4.74089063363
0.000136	25.062	4.78143869562
0.000137	24.952	4.76798657716
0.000138	24.858	4.76128512064
0.000139	24.78	4.72309220744
0.00014	24.692	4.70926066384
0.000141	24.654	4.64179749666
0.000142	24.568	4.69141513831
0.000143	24.558	4.65001462363
0.000144	24.46	4.61393541351
0.000145	24.38	4.57510655614
0.000146	24.33	4.53090498687
0.000147	24.25	4.54879104818
0.000148	24.198	4.5288846309
0.000149	24.102	4.56153439097
0.00015	24.078	4.54883677439
0.000151	24.022	4.5229985629
0.000152	23.95	4.56327733104
0.000153	23.892	4.54184279781
0.000154	23.846	4.56139057744
0.000155	23.844	4.61168776046
0.000156	23.848	4.62308295405
0.000157	23.856	4.62895927828
0.000158	23.736	4.63058354854
0.000159	23.686	4.60992451131
0.00016	23.632	4.59310091333
0.000161	23.552	4.57769549009
0.000162	23.476	4.53667543472
0.000163	23.452	4.50906819642
0.000164	23.342	4.49855932494
0.000165	23.254	4.53756366347
0.000166	23.224	4.59280132381
0.000167	23.188	4.63472286119
0.000168	23.158	4.63821474276
0.000169	23.1	4.64219775537
0.00017	23.044	4.64220464866
0.000171	22.99	4.60411772221
0.000172	22.882	4.52239715195
0.000173	22.836	4.47940888957
0.000174	22.78	4.46448205283
0.000175	22.704	4.47530825754
0.000176	22.638	4.47470177777
0.000177	22.656	4.44180864063
0.000178	22.574	4.37407407345
0.000179	22.458	4.34973976233
0.00018	22.426	4.35207123103
0.000181	22.334	4.30887966878
0.000182	22.256	4.26830926715
0.000183	22.18	4.30390520342
0.000184	22.066	4.33608625375
0.000185	22.014	4.30601950762
0.000186	21.9	4.2541744205
0.000187	21.866	4.25864344598
0.000188	21.854	4.29053423247
0.000189	21.83	4.25641868241
0.00019	21.76	4.22355300665
0.000191	21.688	4.18791785975
0.000192	21.656	4.19781657532
0.000193	21.658	4.21058618247
0.000194	21.558	4.18026745556
0.000195	21.5	4.23296586332
0.000196	21.466	4.24509646534
0.000197	21.406	4.27424426069
0.000198	21.35	4.27872644604
0.000199	21.312	4.35323511885
0.0002	21.28	4.36550111671
0.000201	21.222	4.31192717935
0.000202	21.17	4.30082550216
0.000203	21.154	4.30189307166
0.000204	21.128	4.31365459906
0.000205	21.128	4.35058800624
0.000206	21.13	4.32678864748
0.000207	21.06	4.3382484945
0.000208	20.976	4.30156064702
0.000209	20.896	4.3415646949
0.00021	20.844	4.34507353217
0.000211	20.786	4.37906428361
0.000212	20.702	4.36866066432
0.000213	20.62	4.31411636375
0.000214	20.65	4.33998847925
0.000215	20.606	4.33021523714
0.000216	20.52	4.32684642667
0.000217	20.464	4.34335170116
0.000218	20.406	4.39740423432
0.000219	20.342	4.41916688981
0.00022	20.27	4.38692375133
0.000221	20.24	4.37062924531
0.000222	20.226	4.33484993973
0.000223	20.188	4.34242512889
0.000224	20.086	4.32187505604
0.000225	20.062	4.28744166141
0.000226	20.0	4.26145515053
0.000227	19.944	4.25310051609
0.000228	19.894	4.24060891854
0.000229	19.838	4.25579087832
0.00023	19.786	4.28954589671
0.000231	19.702	4.24890527077
0.000232	19.604	4.24395852949
0.000233	19.458	4.22897576252
0.000234	19.452	4.23080323343
0.000235	19.424	4.2176088012
0.000236	19.32	4.1638443775
0.000237	19.282	4.16106669016
0.000238	19.228	4.17372926769
0.000239	19.158	4.16809740769
0.00024	19.092	4.23503671767
0.000241	19.024	4.24634242614
0.000242	19.026	4.2376082877
0.000243	19.016	4.23458900013
0.000244	18.998	4.21734466223
0.000245	18.96	4.22023696017
0.000246	18.902	4.22710255376
0.000247	18.838	4.24967716421
0.000248	18.788	4.24959480421
0.000249	18.682	4.17287382987
0.00025	18.648	4.16798464489
0.000251	18.636	4.16455327736
0.000252	18.584	4.08692353733
0.000253	18.52	4.06566107786
0.000254	18.512	4.03953660709
0.000255	18.424	3.99452425202
0.000256	18.384	4.00656261651
0.000257	18.354	3.96291357463
0.000258	18.338	3.93951215254
0.000259	18.224	3.91022045414
0.00026	18.218	3.9082574122
0.000261	18.132	3.90058662255
0.000262	18.058	3.88518159164
0.000263	17.932	3.8407520097
0.000264	17.908	3.85688164195
0.000265	17.866	3.89461731111
0.000266	17.828	3.91131895912
0.000267	17.782	3.88104058211
0.000268	17.762	3.81383743754
0.000269	17.742	3.83033105619
0.00027	17.662	3.81729694941
0.000271	17.594	3.80173171068
0.000272	17.58	3.80415562247
0.000273	17.59	3.82699621113
0.000274	17.454	3.80839651297
0.000275	17.43	3.80803098727
0.000276	17.346	3.81553194194
0.000277	17.328	3.81004146959
0.000278	17.354	3.83883888696
0.000279	17.252	3.85856138995
0.00028	17.248	3.87330556502
0.000281	17.212	3.88986580745
0.000282	17.15	3.87911072283
0.000283	17.08	3.93923850509
0.000284	17.036	3.95761342225
0.000285	17.038	3.94722130112
0.000286	16.988	3.93444481471
0.000287	16.96	3.94187772515
0.000288	16.898	3.89199126412
0.000289	16.846	3.88873809866
0.00029	16.802	3.89137456434
0.000291	16.802	3.87127834184
0.000292	16.732	3.82258760527
0.000293	16.67	3.73752591964
0.000294	16.606	3.70658387198
0.000295	16.584	3.68713221895
0.000296	16.56	3.67074924232
0.000297	16.514	3.70915138542
0.000298	16.466	3.70632486434
0.000299	16.39	3.75365155549
0.0003	16.352	3.72721021677
0.000301	16.354	3.72138200135
0.000302	16.334	3.69031760151
0.000303	16.256	3.68652465067
0.000304	16.224	3.67067078339
0.000305	16.178	3.67128260966
0.000306	16.122	3.69149238114
0.000307	16.054	3.64733930421
0.000308	16.004	3.62380794193
0.000309	15.958	3.6628180408
0.00031	15.886	3.67654783731
0.000311	15.838	3.70401889844
0.000312	15.834	3.74892571279
0.000313	15.796	3.73180706897
0.000314	15.802	3.74630431225
0.000315	15.808	3.72600805152
0.000316	15.758	3.73248389146
0.000317	15.722	3.76572914586
0.000318	15.726	3.75591852947
0.000319	15.638	3.75325938352
0.00032	15.608	3.75690510926
0.000321	15.554	3.7490110696
0.000322	15.53	3.74554401923
0.000323	15.502	3.75046610437
0.000324	15.426	3.72028547292
0.000325	15.352	3.69703881505
0.000326	15.294	3.71208351199
0.000327	15.238	3.70693350358
0.000328	15.202	3.70205294398
0.000329	15.206	3.69046934684
0.00033	15.186	3.69423929923
0.000331	15.098	3.68461612655
0.000332	15.056	3.70200810372
0.000333	14.986	3.6810058408
0.000334	14.986	3.66139372371
0.000335	14.97	3.69284443214
0.000336	14.93	3.71013476844
0.000337	14.898	3.6888475165
0.000338	14.87	3.68850918394
0.000339	14.862	3.67626930461
0.00034	14.842	3.67872749738
0.000341	14.822	3.6886740165
0.000342	14.756	3.65519684832
0.000343	14.696	3.62375275095
0.000344	14.616	3.6111693397
0.000345	14.566	3.5996727629
0.000346	14.468	3.58063904911
0.000347	14.46	3.60616139406
0.000348	14.454	3.58996991631
0.000349	14.456	3.56315365933
0.00035	14.406	3.59126217367
0.000351	14.382	3.59778765354
0.000352	14.304	3.59493866429
0.000353	14.21	3.55610742245
0.000354	14.194	3.53445384748
0.000355	14.14	3.58335038756
0.000356	14.132	3.55451487548
0.000357	14.104	3.57172003382
0.000358	14.044	3.56623947597
0.000359	14.012	3.59330711184
0.00036	13.958	3.60169904351
0.000361	13.89	3.57965082096
0.000362	13.858	3.58355075309
0.000363	13.828	3.57804639433
0.000364	13.79	3.56060388137
0.000365	13.748	3.57833704394
0.000366	13.754	3.57344147846
0.000367	13.736	3.55222521809
0.000368	13.698	3.56634210361
0.000369	13.684	3.56484838387
0.00037	13.624	3.55733383308
0.000371	13.61	3.53467113039
0.000372	13.554	3.55458633318
0.000373	13.538	3.52428091956
0.000374	13.506	3.49770839265
0.000375	13.462	3.51348203354
0.000376	13.424	3.50203141048
0.000377	13.376	3.48749537634
0.000378	13.336	3.52861219178
0.000379	13.316	3.52649174109
0.00038	13.322	3.53529574435
0.000381	13.312	3.52287609774
0.000382	13.266	3.48299354005
0.000383	13.254	3.46373844278
0.000384	13.164	3.44689773565
0.000385	13.116	3.46100332274
0.000386	13.054	3.42273048895
0.000387	13.004	3.42286196041
0.000388	12.974	3.44866988852
0.000389	12.962	3.42002280694
0.00039	12.918	3.42451105999
0.000391	12.824	3.44049763842
0.000392	12.766	3.40694056303
0.000393	12.73	3.39545284167
0.000394	12.692	3.40075521024
0.000395	12.656	3.41725972089
0.000396	12.592	3.40903740079
0.000397	12.586	3.39272810582
0.000398	12.56	3.41561121909
0.000399	12.536	3.40656777417
0.0004	12.468	3.40484595834
0.000401	12.488	3.41025746829
0.000402	12.46	3.4041739086
0.000403	12.454	3.40820832697
0.000404	12.428	3.42356772972
0.000405	12.4	3.4275355578
0.000406	12.382	3.42987988128
0.000407	12.366	3.42520714702
0.000408	12.302	3.43260775505
0.000409	12.242	3.40931606044
0.00041	12.216	3.39666660124
0.000411	12.226	3.35066023345
0.000412	12.2	3.33466640011
0.000413	12.176	3.34918258684
0.000414	12.13	3.32822775663
0.000415	12.086	3.3332572658
0.000416	12.078	3.33465380512
0.000417	12.018	3.36655253932
0.000418	12.03	3.37595912298
0.000419	11.984	3.38345149219
0.00042	11.89	3.35229771948
0.000421	11.866	3.35082736052
0.000422	11.866	3.36333822266
0.000423	11.836	3.4036897626
0.000424	11.762	3.38723427002
0.000425	11.726	3.39277526518
0.000426	11.67	3.35694801866
0.000427	11.64	3.35296883374
0.000428	11.608	3.35116934815
0.000429	11.542	3.3335020624
0.00043	11.524	3.30657284813
0.000431	11.432	3.32406016793
0.000432	11.39	3.29755970378
0.000433	11.37	3.27675144007
0.000434	11.366	3.27964083399
0.000435	11.316	3.27599511599
0.000436	11.278	3.24171497822
0.000437	11.214	3.22431450079
0.000438	11.218	3.24506949078
0.000439	11.202	3.24979937842
0.00044	11.204	3.22775215901
0.000441	11.18	3.18678521397
0.000442	11.172	3.18220301049
0.000443	11.124	3.17121806251
0.000444	11.104	3.1370661453
0.000445	11.1	3.15245935739
0.000446	11.076	3.15693268854
0.000447	11.064	3.16858075485
0.000448	11.036	3.15954173892
0.000449	11.03	3.15295099867
0.00045	10.99	3.18777351768
0.000451	10.936	3.18996927885
0.000452	10.91	3.17015772478
0.000453	10.87	3.17255417605
0.000454	10.844	3.16412136303
0.000455	10.788	3.18669986036
0.000456	10.774	3.20732349475
0.000457	10.736	3.22277892509
0.000458	10.674	3.19620462424
0.000459	10.672	3.21378530708
0.00046	10.644	3.20332077694
0.000461	10.606	3.18790903258
0.000462	10.548	3.16033162817
0.000463	10.518	3.15937905292
0.000464	10.514	3.1524282704
0.000465	10.488	3.17897090267
0.000466	10.462	3.17561899478
0.000467	10.41	3.13654268264
0.000468	10.372	3.11281480336
0.000469	10.334	3.07675868407
0.00047	10.272	3.09095713332
0.000471	10.256	3.10587572192
0.000472	10.236	3.09197412667
0.000473	10.198	3.08849413145
0.000474	10.19	3.04858983794
0.000475	10.132	3.04279082423
0.000476	10.114	3.01479750564
0.000477	10.096	3.00312903486
0.000478	10.094	3.03136338963
0.000479	10.036	3.01109681013
0.00048	10.02	3.05214678546
0.000481	10.016	3.03244851564
0.000482	9.996	3.02390211482
0.000483	9.956	3.01298257546
0.000484	9.91	3.03016501201
0.000485	9.932	3.02314008938
0.000486	9.876	2.99142507845
0.000487	9.852	2.95399661476
0.000488	9.858	2.95259817788
0.000489	9.85	2.95626453485
0.00049	9.82	2.98456026912
0.000491	9.796	2.96148341208
0.000492	9.756	2.93538140622
0.000493	9.7	2.93496166926
0.000494	9.676	2.93172713601
0.000495	9.622	2.92832989945
0.000496	9.618	2.90518088938
0.000497	9.612	2.90748276005
0.000498	9.578	2.9298320771
0.000499	9.568	2.92598291178
0.0005	9.548	2.93729399278
0.000501	9.536	2.9121648305
0.000502	9.478	2.88331684003
0.000503	9.436	2.87713468576
0.000504	9.44	2.87374320356
0.000505	9.38	2.86139825959
0.000506	9.35	2.86626935231
0.000507	9.326	2.86491256411
0.000508	9.3	2.8576213885
0.000509	9.246	2.83927525964
0.00051	9.214	2.83270259646
0.000511	9.19	2.83088325439
0.000512	9.2	2.84464409022
0.000513	9.216	2.82512725377
0.000514	9.202	2.79735517945
0.000515	9.194	2.81147007809
0.000516	9.18	2.81772958248
0.000517	9.182	2.82221118983
0.000518	9.142	2.78025826139
0.000519	9.132	2.80331518028
0.00052	9.104	2.78086029854
0.000521	9.072	2.80335798642
0.000522	9.042	2.81429138506
0.000523	9.038	2.84333536538
0.000524	9.032	2.83671923179
0.000525	9.022	2.85333419003
0.000526	9.016	2.83826425831
0.000527	8.986	2.85198246839
0.000528	8.97	2.88324469999
0.000529	8.96	2.8855502075
0.00053	8.912	2.87476190318
0.000531	8.878	2.87873513891
0.000532	8.82	2.84668227943
0.000533	8.772	2.83478676447
0.000534	8.736	2.82529715251
0.000535	8.734	2.79915058545
0.000536	8.722	2.82218284312
0.000537	8.676	2.85570026438
0.000538	8.656	2.85406096641
0.000539	8.648	2.842550967
0.00054	8.596	2.86649332809
0.000541	8.572	2.83563326261
0.000542	8.51	2.790322562
0.000543	8.496	2.78746910297
0.000544	8.486	2.81528044784
0.000545	8.474	2.81164080209
0.000546	8.462	2.81434823716
0.000547	8.442	2.85843243754
0.000548	8.432	2.84769661305
0.000549	8.414	2.83806342424
0.00055	8.388	2.84138276197
0.000551	8.356	2.84767694797
0.000552	8.322	2.83448690242
0.000553	8.308	2.84554669616
0.000554	8.288	2.84623540839
0.000555	8.278	2.85879625017
0.000556	8.25	2.85087705803
0.000557	8.19	2.80889658051
0.000558	8.192	2.8226115567
0.000559	8.188	2.82075450899
0.00056	8.154	2.78033882827
0.000561	8.16	2.77099260194
0.000562	8.112	2.758886732
0.000563	8.118	2.74883175185
0.000564	8.1	2.75499546279
0.000565	8.09	2.78170810834
0.000566	8.08	2.79456615595
0.000567	8.078	2.7928329703
0.000568	8.024	2.8034664257
0.000569	8.018	2.80671979364
0.00057	7.994	2.74553528479
0.000571	7.948	2.73373297891
0.000572	7.936	2.74807277924
0.000573	7.894	2.77177993354
0.000574	7.864	2.7773195711
0.000575	7.804	2.78021294148
0.000576	7.804	2.73159001316
0.000577	7.8	2.72249885216
0.000578	7.786	2.75394335454
0.000579	7.756	2.74380465777
0.00058	7.754	2.74981526652
0.000581	7.7	2.7520901148
0.000582	7.672	2.77207792098
0.000583	7.634	2.74299908859
0.000584	7.602	2.72609537617
0.000585	7.612	2.70803545028
0.000586	7.568	2.6753272697
0.000587	7.514	2.64609221306
0.000588	7.498	2.62792617857
0.000589	7.458	2.63746772492
0.00059	7.436	2.61417367441
0.000591	7.448	2.63349501613
0.000592	7.438	2.61498680685
0.000593	7.404	2.5978421815
0.000594	7.392	2.59814087378
0.000595	7.354	2.58547558488
0.000596	7.354	2.56294440049
0.000597	7.348	2.5445816945
0.000598	7.318	2.54182532838
0.000599	7.258	2.55253521034
0.0006	7.22	2.52103153491
0.000601	7.222	2.53154419278
0.000602	7.172	2.50487844016
0.000603	7.162	2.50434741999
0.000604	7.17	2.51894819319
0.000605	7.158	2.53476547239
0.000606	7.118	2.50520977166
0.000607	7.1	2.51992063367
0.000608	7.098	2.52198255347
0.000609	7.088	2.53540056007
0.00061	7.064	2.52188500927
0.000611	7.07	2.5442287633
0.000612	7.036	2.54690086183
0.000613	7.02	2.54864669972
0.000614	6.954	2.54870241496
0.000615	6.898	2.53842392047
0.000616	6.902	2.54880285624
0.000617	6.88	2.58023254766
0.000618	6.866	2.56515964415
0.000619	6.84	2.56249878049
0.00062	6.834	2.56640682667
0.000621	6.838	2.56666242424
0.000622	6.822	2.5609209281
0.000623	6.842	2.53081725931
0.000624	6.862	2.53198657184
0.000625	6.83	2.54501473473
0.000626	6.798	2.54817503323
0.000627	6.734	2.48822105127
0.000628	6.696	2.49390938087
0.000629	6.642	2.46694872261
0.00063	6.616	2.48606999097
0.000631	6.632	2.50051514692
0.000632	6.61	2.47667115298
0.000633	6.612	2.48061605252
0.000634	6.602	2.48668373542
0.000635	6.604	2.47935152812
0.000636	6.604	2.46235334589
0.000637	6.582	2.46561878643
0.000638	6.564	2.47182200006
0.000639	6.578	2.45518145969
0.00064	6.558	2.46548899815
0.000641	6.534	2.46998866394
0.000642	6.522	2.4749779797
0.000643	6.502	2.46292427817
0.000644	6.492	2.44334524781
0.000645	6.474	2.42761693848
0.000646	6.442	2.42623906489
0.000647	6.444	2.43615763037
0.000648	6.43	2.42921798116
0.000649	6.42	2.43055549206
0.00065	6.39	2.42608738507
0.000651	6.386	2.44969467485
0.000652	6.364	2.43628898122
0.000653	6.36	2.44997959175
0.000654	6.314	2.45181646948
0.000655	6.316	2.46660576501
0.000656	6.306	2.46665036031
0.000657	6.3	2.44581274835
0.000658	6.314	2.4395499585
0.000659	6.274	2.46635844921
0.00066	6.248	2.46870330336
0.000661	6.202	2.45951133358
0.000662	6.16	2.44834638072
0.000663	6.15	2.41898739145
0.000664	6.162	2.43798195235
0.000665	6.14	2.42825039895
0.000666	6.12	2.43343378788
0.000667	6.086	2.4013754392
0.000668	6.062	2.39377442546
0.000669	6.042	2.38164564955
0.00067	6.02	2.34853145604
0.000671	6.014	2.37272080111
0.000672	5.97	2.39188210412
0.000673	5.966	2.3758880445
0.000674	5.96	2.35762592453
0.000675	5.94	2.341879587
0.000676	5.914	2.33208147371
0.000677	5.878	2.32101615677
0.000678	5.87	2.3334738053
0.000679	5.88	2.32757384416
0.00068	5.854	2.34194022127
0.000681	5.826	2.32717081453
0.000682	5.814	2.33824806212
0.000683	5.826	2.29950516416
0.000684	5.792	2.30753894875
0.000685	5.788	2.32358688239
0.000686	5.786	2.31952667585
0.000687	5.746	2.32238756456
0.000688	5.744	2.30704659684
0.000689	5.73	2.30675096185
0.00069	5.71	2.27813520231
0.000691	5.69	2.2825205366
0.000692	5.658	2.28495864295
0.000693	5.628	2.27455841868
0.000694	5.636	2.27673098982
0.000695	5.626	2.25878817068
0.000696	5.608	2.26678980058
0.000697	5.6	2.26892044814
0.000698	5.598	2.31092968305
0.000699	5.576	2.32039307015
0.0007	5.55	2.29423189761
0.000701	5.522	2.29379946813
0.000702	5.544	2.28124176711
0.000703	5.5	2.28866773473
0.000704	5.482	2.27457160802
0.000705	5.45	2.259977876
0.000706	5.416	2.26780598817
0.000707	5.398	2.26176833473
0.000708	5.394	2.25804428655
0.000709	5.384	2.25134271047
0.00071	5.39	2.29301112078
0.000711	5.37	2.29109144296
0.000712	5.366	2.29783463287
0.000713	5.364	2.28637354778
0.000714	5.326	2.31683490996
0.000715	5.33	2.30588377851
0.000716	5.328	2.31093401031
0.000717	5.308	2.31800258844
0.000718	5.314	2.30291206953
0.000719	5.298	2.29808528998
0.00072	5.282	2.27738358649
0.000721	5.272	2.26407067028
0.000722	5.254	2.26218566877
0.000723	5.234	2.25726471642
0.000724	5.18	2.22701594067
0.000725	5.17	2.20932116271
0.000726	5.168	2.2153500852
0.000727	5.156	2.1724787686
0.000728	5.136	2.17013916604
0.000729	5.11	2.17759041144
0.00073	5.082	2.16778135429
0.000731	5.08	2.13766227454
0.000732	5.066	2.12265023025
0.000733	5.058	2.12758924607
0.000734	5.062	2.12653615064
0.000735	5.052	2.11123092058
0.000736	5.024	2.0927073374
0.000737	5.004	2.08422263686
0.000738	4.992	2.08421112174
0.000739	4.992	2.08900359023
0.00074	4.986	2.10090551906
0.000741	4.974	2.09697973285
0.000742	4.976	2.09938657707
0.000743	4.944	2.07674360478
0.000744	4.914	2.06363853424
0.000745	4.888	2.05996504825
0.000746	4.862	2.0704965588
0.000747	4.856	2.1079051212
0.000748	4.84	2.10580151011
0.000749	4.844	2.1174664106
0.00075	4.848	2.11303005184
0.000751	4.846	2.10672352244
0.000752	4.834	2.1039115951
0.000753	4.81	2.12741627332
0.000754	4.81	2.13398687906
0.000755	4.802	2.12856665388
0.000756	4.8	2.12696967538
0.000757	4.79	2.12553522671
0.000758	4.784	2.10839844432
0.000759	4.788	2.10025141352
0.00076	4.784	2.09125416915
0.000761	4.762	2.09221318225
0.000762	4.736	2.07323515309
0.000763	4.724	2.06490290329
0.000764	4.716	2.0802269107
0.000765	4.698	2.07720870401
0.000766	4.708	2.0771942615
0.000767	4.694	2.08239381482
0.000768	4.678	2.07613005373
0.000769	4.672	2.06407751792
0.00077	4.638	2.05108654132
0.000771	4.638	2.0501112165
0.000772	4.626	2.05672652533
0.000773	4.634	2.05524791692
0.000774	4.616	2.05925811884
0.000775	4.576	2.04553758215
0.000776	4.548	2.05029168657
0.000777	4.542	2.03475698795
0.000778	4.536	2.05053749051
0.000779	4.532	2.04865223989
0.00078	4.522	2.07978748914
0.000781	4.51	2.06830848763
0.000782	4.508	2.05668082113
0.000783	4.492	2.06347667784
0.000784	4.468	2.03984705309
0.000785	4.456	2.04354202306
0.000786	4.458	2.08236308073
0.000787	4.44	2.07422274599
0.000788	4.42	2.05026827513
0.000789	4.426	2.05536468784
0.00079	4.42	2.05708531666
0.000791	4.412	2.04114085746
0.000792	4.37	2.02215231869
0.000793	4.352	2.03472258551
0.000794	4.326	2.0365961799
0.000795	4.312	2.02846148595
0.000796	4.312	2.03731588125
0.000797	4.318	2.01912753436
0.000798	4.322	2.01154567435
0.000799	4.302	2.01166498205
0.0008	4.28	2.01434852992
0.000801	4.264	2.01551581487
0.000802	4.252	2.02990049017
0.000803	4.254	2.00835355453
0.000804	4.232	1.99754249016
0.000805	4.222	1.97401013169
0.000806	4.202	1.9802009999
0.000807	4.208	2.00417963267
0.000808	4.2	2.01494416796
0.000809	4.19	1.99446734744
0.00081	4.162	2.01686786875
0.000811	4.152	1.99822321075
0.000812	4.154	1.99857048912
0.000813	4.164	1.99326465879
0.000814	4.152	2.00322140564
0.000815	4.128	2.00290189475
0.000816	4.096	1.967430812
0.000817	4.09	1.97126862705
0.000818	4.074	1.98003131288
0.000819	4.054	1.96241789637
0.00082	4.034	1.93515994171
0.000821	4.028	1.93473925892
0.000822	4.03	1.9434762669
0.000823	4.034	1.95674321259
0.000824	4.03	1.9455333459
0.000825	4.024	1.96250452229
0.000826	4.042	1.96373012402
0.000827	4.03	1.9639501012
0.000828	4.004	1.95958771174
0.000829	3.994	1.96518803172
0.00083	3.99	1.96007652912
0.000831	4.004	1.9431891313
0.000832	3.974	1.93321597345
0.000833	3.974	1.91763500177
0.000834	3.964	1.93460693682
0.000835	3.946	1.94398662547
0.000836	3.936	1.93181365561
0.000837	3.888	1.91506031237
0.000838	3.888	1.91714788162
0.000839	3.876	1.91432076727
0.00084	3.862	1.92430662837
0.000841	3.846	1.91161816271
0.000842	3.82	1.89198308661
0.000843	3.81	1.90102603875
0.000844	3.788	1.87378120388
0.000845	3.778	1.86352247102
0.000846	3.77	1.87112265766
0.000847	3.766	1.86955716682
0.000848	3.77	1.86791327422
0.000849	3.748	1.83643567815
0.00085	3.732	1.83852549615
0.000851	3.726	1.82946002963
0.000852	3.702	1.81471650679
0.000853	3.694	1.80675510239
0.000854	3.68	1.80377382174
0.000855	3.676	1.80527671009
0.000856	3.646	1.81677846751
0.000857	3.632	1.83972171809
0.000858	3.624	1.83919112656
0.000859	3.614	1.83112096815
0.00086	3.602	1.84705062194
0.000861	3.6	1.82975408184
0.000862	3.584	1.84145160132
0.000863	3.568	1.84969619127
0.000864	3.594	1.84963888367
0.000865	3.608	1.84670950612
0.000866	3.586	1.8315578069
0.000867	3.582	1.81418742141
0.000868	3.582	1.81859176288
0.000869	3.562	1.81498099164
0.00087	3.544	1.80777874752
0.000871	3.516	1.80381373761
0.000872	3.526	1.80812720791
0.000873	3.518	1.80822454358
0.000874	3.508	1.81381807246
0.000875	3.498	1.80055435908
0.000876	3.478	1.82030656759
0.000877	3.458	1.80228632575
0.000878	3.432	1.80592801628
0.000879	3.442	1.80959553492
0.00088	3.436	1.82699315817
0.000881	3.428	1.81571363381
0.000882	3.396	1.81195584935
0.000883	3.382	1.80888805624
0.000884	3.378	1.79195870488
0.000885	3.364	1.79318264547
0.000886	3.374	1.80058990334
0.000887	3.356	1.80921640497
0.000888	3.324	1.81962193876
0.000889	3.278	1.8211853283
0.00089	3.28	1.81041431722
0.000891	3.29	1.79941657211
0.000892	3.308	1.78917187548
0.000893	3.31	1.7747957629
0.000894	3.318	1.76886291159
0.000895	3.296	1.76192621866
0.000896	3.284	1.76729850337
0.000897	3.268	1.77205417524
0.000898	3.262	1.77464249921
0.000899	3.252	1.7551341829
0.0009	3.276	1.7526619754
0.000901	3.29	1.74410435468
0.000902	3.274	1.73980573628
0.000903	3.242	1.73765243936
0.000904	3.234	1.72488956168
0.000905	3.228	1.73896980997
0.000906	3.222	1.74720233516
0.000907	3.202	1.74504899645
0.000908	3.19	1.73375315429
0.000909	3.196	1.72788425538
0.00091	3.18	1.72034880184
0.000911	3.172	1.70129832775
0.000912	3.156	1.69695727701
0.000913	3.176	1.70558611627
0.000914	3.17	1.72078470472
0.000915	3.14	1.73216627377
0.000916	3.142	1.7267993514
0.000917	3.122	1.71438502093
0.000918	3.104	1.72080911202
0.000919	3.096	1.69787632058
0.00092	3.1	1.67391756069
0.000921	3.092	1.67557035066
0.000922	3.116	1.66929446174
0.000923	3.108	1.66383172226
0.000924	3.088	1.657786476
0.000925	3.074	1.65545280815
0.000926	3.098	1.67104637877
0.000927	3.094	1.66648252316
0.000928	3.086	1.67170691211
0.000929	3.082	1.6719078922
0.00093	3.064	1.66129587973
0.000931	3.042	1.66740397025
0.000932	3.06	1.66745314777
0.000933	3.04	1.6632498309
0.000934	3.022	1.6880509471
0.000935	3.006	1.67867924274
0.000936	2.988	1.66368747065
0.000937	2.988	1.66128143311
0.000938	3.004	1.66372593897
0.000939	2.998	1.66913031247
0.00094	2.986	1.68339062609
0.000941	3.002	1.69646573794
0.000942	2.996	1.67331527215
0.000943	2.99	1.68460677904
0.000944	2.974	1.69980116484
0.000945	2.974	1.70450110003
0.000946	2.964	1.69903031168
0.000947	2.956	1.70471815852
0.000948	2.938	1.69533359549
0.000949	2.906	1.70328036447
0.00095	2.912	1.69477314116
0.000951	2.902	1.69835096491
0.000952	2.898	1.70046934697
0.000953	2.88	1.70340834799
0.000954	2.874	1.69885961751
0.000955	2.882	1.69235811813
0.000956	2.876	1.69133793193
0.000957	2.876	1.68422801307
0.000958	2.856	1.6932997372
0.000959	2.858	1.68933004472
0.00096	2.86	1.66625328207
0.000961	2.836	1.65924802245
0.000962	2.836	1.68199405469
0.000963	2.848	1.67119597893
0.000964	2.83	1.67484327625
0.000965	2.826	1.66484954275
0.000966	2.804	1.65456459529
0.000967	2.788	1.65621737704
0.000968	2.78	1.63939013051
0.000969	2.748	1.6138450979
0.00097	2.736	1.63043061797
0.000971	2.714	1.63346380431
0.000972	2.712	1.62513260997
0.000973	2.7	1.61431099854
0.000974	2.684	1.61992098573
0.000975	2.68	1.61913557184
0.000976	2.666	1.62309703961
0.000977	2.68	1.62653004891
0.000978	2.678	1.63043429797
0.000979	2.68	1.60673582147
0.00098	2.656	1.6067557375
0.000981	2.666	1.62063074141
0.000982	2.662	1.62596309921
0.000983	2.646	1.61761676549
0.000984	2.63	1.60159295703
0.000985	2.634	1.60126325131
0.000986	2.626	1.59565785806
0.000987	2.616	1.6064071713
0.000988	2.618	1.59376158819
0.000989	2.604	1.58971192359
0.00099	2.602	1.58353907435
0.000991	2.584	1.56171188124
0.000992	2.558	1.57690709936
0.000993	2.558	1.57436844481
0.000994	2.54	1.56473639953
0.000995	2.532	1.54304115305
0.000996	2.51	1.54074657228
0.000997	2.484	1.53288747141
0.000998	2.494	1.53816904143
0.000999	2.474	1.54185732154
0.001	2.47	1.55083848289
0.001001	2.464	1.54035839985
0.001002	2.454	1.54139028153
0.001003	2.44	1.53440542231
0.001004	2.45	1.5190457531
0.001005	2.434	1.50520563379
0.001006	2.438	1.50803050367
0.001007	2.432	1.51438964603
0.001008	2.436	1.51192063284
0.001009	2.422	1.50861393338
0.00101	2.418	1.50308881973
0.001011	2.418	1.5176547697
0.001012	2.442	1.54098539902
0.001013	2.432	1.53146204654
0.001014	2.408	1.52497081939
0.001015	2.408	1.52497081939
0.001016	2.398	1.51380183644
0.001017	2.386	1.50366352619
0.001018	2.37	1.51561868555
0.001019	2.37	1.50635321223
0.00102	2.356	1.5117089667
0.001021	2.336	1.50967016265
0.001022	2.328	1.50877963931
0.001023	2.316	1.49269688819
0.001024	2.32	1.49719738178
0.001025	2.306	1.50876240674
0.001026	2.302	1.50691605606
0.001027	2.308	1.50370741835
0.001028	2.298	1.51036287031
0.001029	2.306	1.50610889381
0.00103	2.3	1.49733095874
0.001031	2.296	1.49812683041
0.001032	2.288	1.50501029897
0.001033	2.288	1.50101832101
0.001034	2.282	1.50946215587
0.001035	2.266	1.49908105184
0.001036	2.266	1.49641037152
0.001037	2.268	1.48464675933
0.001038	2.262	1.47015509386
0.001039	2.262	1.46879406317
0.00104	2.258	1.4585732755
0.001041	2.248	1.47054275694
0.001042	2.244	1.46166480426
0.001043	2.206	1.44898723252
0.001044	2.202	1.45780519961
0.001045	2.188	1.44798342532
0.001046	2.182	1.45357352755
0.001047	2.168	1.45594505391
0.001048	2.16	1.44858551698
0.001049	2.164	1.46461735617
0.00105	2.172	1.47594579846
0.001051	2.182	1.47542400685
0.001052	2.176	1.47818266801
0.001053	2.16	1.47051011557
0.001054	2.168	1.46279732021
0.001055	2.156	1.46685513941
0.001056	2.152	1.46044376817
0.001057	2.144	1.4516418291
0.001058	2.128	1.45589010574
0.001059	2.122	1.44330038454
0.00106	2.112	1.41543491549
0.001061	2.116	1.41369869491
0.001062	2.126	1.4135501406
0.001063	2.122	1.41390098663
0.001064	2.1	1.42337626789
0.001065	2.1	1.43178210633
0.001066	2.078	1.42545291048
0.001067	2.088	1.42557216583
0.001068	2.086	1.41795768625
0.001069	2.08	1.40769314838
0.00107	2.088	1.40437032153
0.001071	2.096	1.40953325608
0.001072	2.096	1.41095145204
0.001073	2.082	1.41678368144
0.001074	2.078	1.41982956724
0.001075	2.08	1.42042247237
0.001076	2.072	1.40954460731
0.001077	2.062	1.40362245636
0.001078	2.052	1.39903395241
0.001079	2.032	1.39390674007
0.00108	2.034	1.39601002862
0.001081	2.03	1.39466841937
0.001082	2.026	1.40759511224
0.001083	2.026	1.4019001391
0.001084	2.01	1.399249799
0.001085	2.002	1.39211924777
0.001086	1.998	1.38924295931
0.001087	1.996	1.3841907383
0.001088	1.988	1.37544756352
0.001089	1.982	1.37174195824
0.00109	1.978	1.37314092503
0.001091	1.978	1.36143894465
0.001092	1.962	1.35076126684
0.001093	1.964	1.35007555344
0.001094	1.946	1.32177305162
0.001095	1.938	1.32444554437
0.001096	1.922	1.3311333517
0.001097	1.904	1.34118753349
0.001098	1.902	1.33281506594
0.001099	1.892	1.34325574631
0.0011	1.878	1.33383507226
0.001101	1.86	1.33431630433
0.001102	1.852	1.33644902634
0.001103	1.862	1.34125165424
0.001104	1.864	1.34071025953
0.001105	1.854	1.31631455207
0.001106	1.86	1.32075735849
0.001107	1.842	1.31948323218
0.001108	1.836	1.31799241272
0.001109	1.818	1.30110568364
0.00111	1.818	1.30417636844
0.001111	1.828	1.31545277376
0.001112	1.816	1.30925322226
0.001113	1.83	1.31647255953
0.001114	1.828	1.32152033658
0.001115	1.826	1.34302792227
0.001116	1.816	1.34690162967
0.001117	1.798	1.34506356727
0.001118	1.798	1.34654966488
0.001119	1.788	1.33531119968
0.00112	1.8	1.32664991614
0.001121	1.776	1.32582955164
0.001122	1.774	1.30342778856
0.001123	1.772	1.30384661675
0.001124	1.758	1.28819097963
0.001125	1.738	1.2717531207
0.001126	1.732	1.27913095498
0.001127	1.728	1.26728686571
0.001128	1.73	1.26059509756
0.001129	1.73	1.25582642113
0.00113	1.728	1.25937127171
0.001131	1.726	1.26764506073
0.001132	1.708	1.2596570962
0.001133	1.696	1.25203194847
0.001134	1.69	1.25135926096
0.001135	1.688	1.25166129604
0.001136	1.686	1.25992221982
0.001137	1.688	1.25325815377
0.001138	1.684	1.25703778782
0.001139	1.686	1.26625589831
0.00114	1.696	1.25681502219
0.001141	1.696	1.26632697199
0.001142	1.688	1.25644578076
0.001143	1.672	1.26032376793
0.001144	1.666	1.25476850455
0.001145	1.66	1.24595345017
0.001146	1.654	1.24188727347
0.001147	1.64	1.23870900538
0.001148	1.63	1.23494939168
0.001149	1.628	1.23353800104
0.00115	1.626	1.23859759406
0.001151	1.634	1.24259567036
0.001152	1.614	1.2300422757
0.001153	1.606	1.22424017252
0.001154	1.612	1.22043271015
0.001155	1.596	1.21358312447
0.001156	1.588	1.21912099482
0.001157	1.576	1.2133523808
0.001158	1.576	1.22156620778
0.001159	1.572	1.21853026224
0.00116	1.558	1.20608291589
0.001161	1.548	1.20652227497
0.001162	1.534	1.20035161515
0.001163	1.52	1.19063008529
0.001164	1.534	1.20865379659
0.001165	1.548	1.21971144128
0.001166	1.536	1.20528170981
0.001167	1.526	1.2088523483
0.001168	1.506	1.21077000293
0.001169	1.508	1.21240917186
0.00117	1.516	1.21562494216
0.001171	1.512	1.21731507836
0.001172	1.508	1.21075843999
0.001173	1.512	1.22223402015
0.001174	1.512	1.21731507836
0.001175	1.504	1.21242896699
0.001176	1.502	1.2173725806
0.001177	1.494	1.2058042959
0.001178	1.488	1.20077308431
0.001179	1.48	1.19063008529
0.00118	1.478	1.19227345857
0.001181	1.476	1.19391121948
0.001182	1.454	1.18316693666
0.001183	1.454	1.18822725099
0.001184	1.428	1.15966201973
0.001185	1.42	1.16086174887
0.001186	1.41	1.15840407458
0.001187	1.408	1.14783971006
0.001188	1.42	1.14873843846
0.001189	1.426	1.14914054841
0.00119	1.42	1.14699607672
0.001191	1.4	1.14717043198
0.001192	1.412	1.16028272417
0.001193	1.424	1.1576804395
0.001194	1.42	1.15913761047
0.001195	1.412	1.14815329987
0.001196	1.408	1.14260054262
0.001197	1.408	1.15478829229
0.001198	1.416	1.155397767
0.001199	1.41	1.14625477098
0.0012	1.41	1.15667627277
0.001201	1.406	1.15635807603
0.001202	1.416	1.15712747785
0.001203	1.406	1.15289375053
0.001204	1.396	1.16068255781
0.001205	1.398	1.15913588505
0.001206	1.39	1.14799825784
0.001207	1.388	1.15648432761
0.001208	1.388	1.15821241575
0.001209	1.38	1.14350338871
0.00121	1.372	1.15308976233
0.001211	1.38	1.14
0.001212	1.372	1.15308976233
0.001213	1.374	1.14809581482
0.001214	1.378	1.15200520832
0.001215	1.388	1.16681446683
0.001216	1.39	1.17213480453
0.001217	1.384	1.17836496893
0.001218	1.38	1.1745637488
0.001219	1.364	1.17281882659
0.00122	1.34	1.16464586892
0.001221	1.328	1.16808218889
0.001222	1.326	1.17291261397
0.001223	1.332	1.17718987423
0.001224	1.328	1.17150160051
0.001225	1.322	1.16203098065
0.001226	1.328	1.16465273794
0.001227	1.32	1.17371206009
0.001228	1.33	1.17860086543
0.001229	1.324	1.17602040799
0.00123	1.318	1.16141121055
0.001231	1.318	1.15796200283
0.001232	1.31	1.14450862819
0.001233	1.304	1.1417460313
0.001234	1.31	1.14973910084
0.001235	1.302	1.15012868845
0.001236	1.322	1.15165793533
0.001237	1.33	1.15805872045
0.001238	1.342	1.14413111137
0.001239	1.326	1.13301544561
0.00124	1.316	1.13496431662
0.001241	1.312	1.13430859999
0.001242	1.298	1.12835987167
0.001243	1.294	1.13822844807
0.001244	1.284	1.13637317814
0.001245	1.282	1.13069713009
0.001246	1.28	1.14087685576
0.001247	1.288	1.14763060259
0.001248	1.276	1.13834265492
0.001249	1.266	1.13632917766
0.00125	1.25	1.12760808795
0.001251	1.26	1.1297787394
0.001252	1.258	1.12402669007
0.001253	1.246	1.12493733159
0.001254	1.232	1.10913299473
0.001255	1.224	1.11077630511
0.001256	1.22	1.10254251619
0.001257	1.208	1.09212453502
0.001258	1.21	1.09082537558
0.001259	1.214	1.09188094589
0.00126	1.214	1.09553822389
0.001261	1.216	1.08136210402
0.001262	1.204	1.06507464527
0.001263	1.204	1.07069323338
0.001264	1.198	1.05962068685
0.001265	1.196	1.06844934368
0.001266	1.194	1.06600375234
0.001267	1.194	1.06787827022
0.001268	1.192	1.06542761368
0.001269	1.196	1.07218655093
0.00127	1.198	1.07833019062
0.001271	1.184	1.07431094195
0.001272	1.184	1.06683831952
0.001273	1.184	1.07431094195
0.001274	1.174	1.0657035235
0.001275	1.168	1.06008301562
0.001276	1.172	1.06508966759
0.001277	1.18	1.07312627402
0.001278	1.18	1.07312627402
0.001279	1.174	1.05817011865
0.00128	1.158	1.06444163767
0.001281	1.156	1.06567537271
0.001282	1.156	1.06942227394
0.001283	1.156	1.07687696605
0.001284	1.148	1.08540130827
0.001285	1.148	1.08724238328
0.001286	1.132	1.07451198225
0.001287	1.14	1.07907367682
0.001288	1.134	1.08813785891
0.001289	1.128	1.08425827182
0.00129	1.114	1.0848981519
0.001291	1.106	1.07831535276
0.001292	1.102	1.08055356184
0.001293	1.094	1.05316855251
0.001294	1.106	1.0671288582
0.001295	1.106	1.06900140318
0.001296	1.102	1.0693904806
0.001297	1.104	1.06074690667
0.001298	1.1	1.04785495179
0.001299	1.094	1.03979036349
0.0013	1.098	1.03942099267
0.001301	1.098	1.04517749689
0.001302	1.1	1.05356537529
0.001303	1.098	1.06225985521
0.001304	1.092	1.05429407662
0.001305	1.086	1.05953008452
0.001306	1.084	1.06251776456
0.001307	1.086	1.06892656436
0.001308	1.086	1.05764077077
0.001309	1.09	1.05919780967
0.00131	1.084	1.0568557139
0.001311	1.09	1.04589674443
0.001312	1.08	1.04
0.001313	1.07	1.0397595876
0.001314	1.062	1.04218808283
0.001315	1.06	1.05470374987
0.001316	1.056	1.05492369392
0.001317	1.044	1.04597514311
0.001318	1.042	1.04892135072
0.001319	1.032	1.04258141169
0.00132	1.028	1.04269650426
0.001321	1.034	1.04347688043
0.001322	1.032	1.03681049377
0.001323	1.03	1.0300970828
0.001324	1.024	1.02343734542
0.001325	1.016	1.01967838067
0.001326	1.018	1.02062529853
0.001327	1.01	1.03048532255
0.001328	1.006	1.01487142043
0.001329	1.004	1.01979605804
0.00133	1.01	1.01483988885
0.001331	1.006	1.02076637876
0.001332	1.004	1.01783299219
0.001333	1.0	1.02176318196
0.001334	1.002	1.02273945851
0.001335	0.99	1.00692601516
0.001336	1.008	1.03147273352
0.001337	1.008	1.02953193248
0.001338	1.006	1.03245532591
0.001339	1.002	1.0305319015
0.00134	0.996	1.03343311346
0.001341	0.994	1.02857376984
0.001342	0.988	1.0118576975
0.001343	0.982	0.998837324092
0.001344	0.972	0.995598312574
0.001345	0.956	0.990991422768
0.001346	0.944	0.978194254737
0.001347	0.944	0.978194254737
0.001348	0.94	0.9759098319
0.001349	0.944	0.974096504459
0.00135	0.944	0.976147529833
0.001351	0.936	0.969486461999
0.001352	0.934	0.976546977877
0.001353	0.932	0.983552743883
0.001354	0.934	0.976546977877
0.001355	0.934	0.970383429372
0.001356	0.932	0.971275450117
0.001357	0.93	0.972162537851
0.001358	0.928	0.973044706064
0.001359	0.93	0.988483687271
0.00136	0.924	0.993088112908
0.001361	0.918	0.999637934454
0.001362	0.914	0.995290912246
0.001363	0.914	0.993279416881
0.001364	0.904	0.987311500997
0.001365	0.91	0.990908673895
0.001366	0.912	0.994110657824
0.001367	0.902	0.975907782529
0.001368	0.902	0.971800391027
0.001369	0.904	0.987311500997
0.00137	0.906	0.996576138587
0.001371	0.892	0.994150893979
0.001372	0.896	0.992564355596
0.001373	0.88	0.980612053771
0.001374	0.888	0.997725413127
0.001375	0.892	0.996160629618
0.001376	0.89	0.994937183947
0.001377	0.88	0.988736567545
0.001378	0.88	0.988736567545
0.001379	0.882	0.983908532334
0.00138	0.872	0.971398991146
0.001381	0.864	0.957864291014
0.001382	0.852	0.939199659284
0.001383	0.848	0.938560600068
0.001384	0.854	0.951148779109
0.001385	0.856	0.952504068233
0.001386	0.852	0.958173261994
0.001387	0.842	0.953433794241
0.001388	0.844	0.94850619397
0.001389	0.846	0.945665902949
0.00139	0.846	0.937168074574
0.001391	0.846	0.928592483278
0.001392	0.84	0.935093578205
0.001393	0.84	0.941488183675
0.001394	0.834	0.939384905137
0.001395	0.828	0.943618567007
0.001396	0.836	0.955564754478
0.001397	0.838	0.959039102435
0.001398	0.842	0.951333800514
0.001399	0.844	0.952714017951
0.0014	0.83	0.942920993509
0.001401	0.828	0.928663555869
0.001402	0.82	0.920651942919
0.001403	0.82	0.920651942919
0.001404	0.822	0.919954346693
0.001405	0.828	0.909074254393
0.001406	0.826	0.918544500827
0.001407	0.814	0.920545490457
0.001408	0.814	0.920545490457
0.001409	0.812	0.921225271039
0.00141	0.814	0.935630268856
0.001411	0.81	0.92622891339
0.001412	0.81	0.92190021152
0.001413	0.812	0.925557129517
0.001414	0.82	0.931450481776
0.001415	0.81	0.930537479095
0.001416	0.81	0.92622891339
0.001417	0.804	0.923896098054
0.001418	0.812	0.927715473623
0.001419	0.812	0.938432736002
0.00142	0.81	0.936963179639
0.001421	0.81	0.943345111823
0.001422	0.798	0.938720405659
0.001423	0.798	0.938720405659
0.001424	0.79	0.939095309327
0.001425	0.788	0.939710593747
0.001426	0.796	0.937221425278
0.001427	0.786	0.931774650868
0.001428	0.786	0.938191878029
0.001429	0.786	0.929625731141
0.00143	0.784	0.925928722959
0.001431	0.782	0.92437871027
0.001432	0.778	0.932049354916
0.001433	0.768	0.928534328929
0.001434	0.77	0.919293206763
0.001435	0.768	0.92204989019
0.001436	0.762	0.925935202916
0.001437	0.766	0.924794031123
0.001438	0.768	0.92204989019
0.001439	0.764	0.929679514672
0.00144	0.748	0.923307099507
0.001441	0.744	0.911297975417
0.001442	0.75	0.909670269933
0.001443	0.75	0.907469007735
0.001444	0.754	0.897487604371
0.001445	0.736	0.882215393201
0.001446	0.738	0.886203136984
0.001447	0.746	0.904148217938
0.001448	0.738	0.897416291361
0.001449	0.738	0.906286930282
0.00145	0.724	0.896562323545
0.001451	0.732	0.901208078082
0.001452	0.724	0.90322976036
0.001453	0.712	0.883773726697
0.001454	0.71	0.879715863219
0.001455	0.72	0.886340792246
0.001456	0.722	0.897059641273
0.001457	0.716	0.898523232866
0.001458	0.716	0.902964008142
0.001459	0.714	0.901223612651
0.00146	0.708	0.889233377691
0.001461	0.702	0.877038197572
0.001462	0.696	0.869243349126
0.001463	0.714	0.881024403748
0.001464	0.716	0.880536200278
0.001465	0.706	0.869231844792
0.001466	0.698	0.86878996311
0.001467	0.696	0.866939444252
0.001468	0.7	0.875214259482
0.001469	0.69	0.868274150254
0.00147	0.694	0.871988532035
0.001471	0.7	0.877496438739
0.001472	0.698	0.875668887194
0.001473	0.69	0.865967666833
0.001474	0.684	0.857988344909
0.001475	0.686	0.855221608707
0.001476	0.684	0.855654135735
0.001477	0.688	0.85945098755
0.001478	0.676	0.847952828877
0.001479	0.676	0.847952828877
0.00148	0.676	0.852657023662
0.001481	0.666	0.852316842495
0.001482	0.668	0.844852649875
0.001483	0.662	0.83890166289
0.001484	0.662	0.83890166289
0.001485	0.66	0.839285410334
0.001486	0.652	0.847877349621
0.001487	0.654	0.847516371523
0.001488	0.654	0.849872931679
0.001489	0.66	0.8416650165
0.00149	0.656	0.835262832886
0.001491	0.664	0.848
0.001492	0.662	0.848384346862
0.001493	0.662	0.850738502714
0.001494	0.66	0.855803715813
0.001495	0.662	0.860090692892
0.001496	0.66	0.853463531734
0.001497	0.65	0.843504593941
0.001498	0.652	0.847877349621
0.001499	0.652	0.850232909267
0.0015	0.65	0.845872330792
0.001501	0.638	0.831237631487
0.001502	0.636	0.821890503656
0.001503	0.626	0.818611018738
0.001504	0.63	0.820426718239
0.001505	0.63	0.830120473184
0.001506	0.628	0.830431213286
0.001507	0.632	0.824970302496
0.001508	0.632	0.834611286768
0.001509	0.636	0.836363557312
0.00151	0.622	0.828924604533
0.001511	0.624	0.831037905273
0.001512	0.616	0.820087800178
0.001513	0.618	0.81490858383
0.001514	0.624	0.818916357145
0.001515	0.624	0.814017198836
0.001516	0.618	0.80751222901
0.001517	0.62	0.807217442824
0.001518	0.628	0.813397811652
0.001519	0.632	0.829804796323
0.00152	0.628	0.830431213286
0.001521	0.622	0.826508318167
0.001522	0.626	0.828326022771
0.001523	0.618	0.822238408249
0.001524	0.618	0.827088870678
0.001525	0.616	0.82495090763
0.001526	0.608	0.811379072937
0.001527	0.604	0.809434370409
0.001528	0.598	0.807710344121
0.001529	0.596	0.807950493533
0.00153	0.596	0.802984433224
0.001531	0.596	0.810422112235
0.001532	0.596	0.815342872662
0.001533	0.59	0.801186619958
0.001534	0.594	0.800727169515
0.001535	0.588	0.798909256424
0.001536	0.584	0.796833734226
0.001537	0.588	0.798909256424
0.001538	0.584	0.799339727525
0.001539	0.582	0.799547371955
0.00154	0.578	0.799947498277
0.001541	0.576	0.797636508693
0.001542	0.572	0.800509837541
0.001543	0.574	0.800327432992
0.001544	0.57	0.790632658066
0.001545	0.568	0.788274064016
0.001546	0.568	0.780625390312
0.001547	0.564	0.775824722473
0.001548	0.558	0.758047491916
0.001549	0.556	0.752903712303
0.00155	0.55	0.753325958666
0.001551	0.544	0.743010094144
0.001552	0.546	0.742888955363
0.001553	0.548	0.748128331237
0.001554	0.542	0.737723525448
0.001555	0.534	0.735420967882
0.001556	0.54	0.726911273815
0.001557	0.532	0.716223428827
0.001558	0.534	0.710523750483
0.001559	0.53	0.705053189483
0.00156	0.53	0.702210794562
0.001561	0.532	0.702122496435
0.001562	0.538	0.704667297382
0.001563	0.536	0.710425224777
0.001564	0.53	0.699356847396
0.001565	0.522	0.696789781785
0.001566	0.526	0.699516976206
0.001567	0.526	0.696651993466
0.001568	0.52	0.693974062916
0.001569	0.516	0.682454394081
0.00157	0.518	0.691141085452
0.001571	0.524	0.696723761616
0.001572	0.522	0.699654200302
0.001573	0.522	0.696789781785
0.001574	0.524	0.693847245437
0.001575	0.516	0.691190277709
0.001576	0.52	0.693974062916
0.001577	0.506	0.688450433946
0.001578	0.504	0.691363869464
0.001579	0.502	0.694259317546
0.00158	0.492	0.679658737897
0.001581	0.488	0.676650574521
0.001582	0.478	0.664466703455
0.001583	0.478	0.655374701984
0.001584	0.474	0.649094754254
0.001585	0.48	0.661513416342
0.001586	0.484	0.66463824747
0.001587	0.486	0.66166759026
0.001588	0.496	0.664818772298
0.001589	0.494	0.661788485847
0.00159	0.492	0.661767330714
0.001591	0.496	0.664818772298
0.001592	0.5	0.676756972628
0.001593	0.506	0.679679336158
0.001594	0.496	0.676745151442
0.001595	0.498	0.679702876263
0.001596	0.494	0.679679336158
0.001597	0.488	0.676650574521
0.001598	0.488	0.670713053399
0.001599	0.478	0.67639929036
0.0016	0.478	0.682287329503
0.001601	0.472	0.690808222302
0.001602	0.48	0.70256672281
0.001603	0.482	0.702620808118
0.001604	0.486	0.702711889753
0.001605	0.486	0.702711889753
0.001606	0.488	0.699897135299
0.001607	0.494	0.702825725198
0.001608	0.49	0.697065276714
0.001609	0.486	0.694121026911
0.00161	0.482	0.685329118016
0.001611	0.48	0.68527366796
0.001612	0.486	0.688334221146
0.001613	0.48	0.68527366796
0.001614	0.48	0.68527366796
0.001615	0.48	0.691086101727
0.001616	0.482	0.691141085452
0.001617	0.482	0.694028817845
0.001618	0.482	0.694028817845
0.001619	0.484	0.688290636287
0.00162	0.48	0.682348884369
0.001621	0.48	0.68527366796
0.001622	0.472	0.676177491492
0.001623	0.466	0.672936846963
0.001624	0.462	0.672722825538
0.001625	0.46	0.672606868832
0.001626	0.458	0.669504294236
0.001627	0.466	0.672936846963
0.001628	0.462	0.678642763168
0.001629	0.458	0.675452440961
0.00163	0.464	0.681692012569
0.001631	0.464	0.681692012569
0.001632	0.464	0.684619602407
0.001633	0.462	0.684511504651
0.001634	0.456	0.678280178098
0.001635	0.452	0.6780088495
0.001636	0.446	0.674599140231
0.001637	0.43	0.664153596693
0.001638	0.43	0.661135387043
0.001639	0.432	0.667364967615
0.00164	0.42	0.66
0.001641	0.414	0.653149293807
0.001642	0.408	0.649258038071
0.001643	0.41	0.649538297562
0.001644	0.416	0.653409519367
0.001645	0.414	0.653149293807
0.001646	0.422	0.654152887328
0.001647	0.424	0.660472558098
0.001648	0.424	0.657437449496
0.001649	0.42	0.650845603811
0.00165	0.422	0.654152887328
0.001651	0.418	0.653663522005
0.001652	0.418	0.650596649238
0.001653	0.418	0.653663522005
0.001654	0.42	0.66
0.001655	0.42	0.66
0.001656	0.422	0.663261637666
0.001657	0.422	0.660239350539
0.001658	0.416	0.64416147044
0.001659	0.416	0.650341448779
0.00166	0.408	0.639949998047
0.001661	0.41	0.646451854356
0.001662	0.41	0.637102817448
0.001663	0.408	0.639949998047
0.001664	0.41	0.637102817448
0.001665	0.414	0.631350932525
0.001666	0.412	0.631075272848
0.001667	0.414	0.628175134815
0.001668	0.412	0.627898080902
0.001669	0.408	0.630504559857
0.00167	0.41	0.630793151516
0.001671	0.414	0.631350932525
0.001672	0.414	0.634510835211
0.001673	0.41	0.633955834424
0.001674	0.404	0.62990792978
0.001675	0.406	0.63020948898
0.001676	0.398	0.625776317864
0.001677	0.392	0.618333243486
0.001678	0.4	0.629285308902
0.001679	0.402	0.626415197772
0.00168	0.404	0.636226374807
0.001681	0.4	0.632455532034
0.001682	0.402	0.632768520077
0.001683	0.398	0.625776317864
0.001684	0.4	0.632455532034
0.001685	0.394	0.631477632225
0.001686	0.394	0.628302474927
0.001687	0.392	0.624768757221
0.001688	0.396	0.628636619996
0.001689	0.398	0.628964227918
0.00169	0.394	0.631477632225
0.001691	0.394	0.631477632225
0.001692	0.394	0.631477632225
0.001693	0.394	0.628302474927
0.001694	0.392	0.627961782277
0.001695	0.392	0.627961782277
0.001696	0.396	0.634967715715
0.001697	0.394	0.637780526514
0.001698	0.392	0.634299613747
0.001699	0.39	0.633955834424
0.0017	0.382	0.632515612456
0.001701	0.372	0.630567997919
0.001702	0.374	0.630970680777
0.001703	0.376	0.631366771378
0.001704	0.37	0.626976873577
0.001705	0.368	0.623358644762
0.001706	0.364	0.616038959807
0.001707	0.36	0.608604962188
0.001708	0.366	0.613224265665
0.001709	0.366	0.616477087977
0.00171	0.37	0.620564259364
0.001711	0.37	0.617332973362
0.001712	0.37	0.62377880695
0.001713	0.37	0.620564259364
0.001714	0.372	0.620979870849
0.001715	0.378	0.625392676644
0.001716	0.372	0.617750758802
0.001717	0.368	0.620141919241
0.001718	0.372	0.620979870849
0.001719	0.366	0.619712836724
0.00172	0.364	0.619276997797
0.001721	0.366	0.619712836724
0.001722	0.366	0.616477087977
0.001723	0.37	0.620564259364
0.001724	0.372	0.620979870849
0.001725	0.37	0.620564259364
0.001726	0.374	0.624599071405
0.001727	0.368	0.61690842108
0.001728	0.366	0.613224265665
0.001729	0.366	0.613224265665
0.00173	0.356	0.60105241036
0.001731	0.35	0.592874354311
0.001732	0.352	0.596737798367
0.001733	0.348	0.595731483136
0.001734	0.352	0.60340367914
0.001735	0.348	0.599079293583
0.001736	0.354	0.61047850085
0.001737	0.354	0.61047850085
0.001738	0.358	0.608141430919
0.001739	0.354	0.607193544103
0.00174	0.354	0.607193544103
0.001741	0.356	0.607670963598
0.001742	0.358	0.608141430919
0.001743	0.356	0.604370747141
0.001744	0.352	0.606709156021
0.001745	0.348	0.602408499276
0.001746	0.352	0.60340367914
0.001747	0.35	0.592874354311
0.001748	0.348	0.585573223432
0.001749	0.348	0.585573223432
0.00175	0.35	0.589491306128
0.001751	0.35	0.589491306128
0.001752	0.34	0.58
0.001753	0.338	0.579444561628
0.001754	0.338	0.582885923659
0.001755	0.334	0.574842587149
0.001756	0.338	0.575982638627
0.001757	0.332	0.574261264583
0.001758	0.33	0.57714816122
0.001759	0.33	0.573672380371
0.00176	0.33	0.57714816122
0.001761	0.338	0.579444561628
0.001762	0.338	0.582885923659
0.001763	0.34	0.583438085833
0.001764	0.336	0.582326368972
0.001765	0.334	0.591983107867
0.001766	0.336	0.592540293989
0.001767	0.338	0.599796632201
0.001768	0.33	0.584037670018
0.001769	0.328	0.583451797495
0.00177	0.334	0.591983107867
0.001771	0.334	0.595351996721
0.001772	0.332	0.594790719497
0.001773	0.332	0.594790719497
0.001774	0.33	0.590846849869
0.001775	0.33	0.590846849869
0.001776	0.324	0.585682507849
0.001777	0.328	0.58686966185
0.001778	0.332	0.59814379542
0.001779	0.322	0.5918749868
0.00178	0.32	0.591269819964
0.001781	0.316	0.583218655394
0.001782	0.314	0.582583899537
0.001783	0.312	0.581941577824
0.001784	0.316	0.586637878082
0.001785	0.312	0.585368260158
0.001786	0.312	0.581941577824
0.001787	0.31	0.577840808528
0.001788	0.312	0.588774999469
0.001789	0.312	0.588774999469
0.00179	0.31	0.588132638101
0.001791	0.312	0.588774999469
0.001792	0.316	0.590037286957
0.001793	0.318	0.597390994241
0.001794	0.32	0.597996655509
0.001795	0.316	0.593417222534
0.001796	0.308	0.587482765705
0.001797	0.312	0.588774999469
0.001798	0.312	0.592162139958
0.001799	0.314	0.596157697258
0.0018	0.314	0.596157697258
0.001801	0.316	0.593417222534
0.001802	0.314	0.596157697258
0.001803	0.314	0.599503127598
0.001804	0.306	0.59022368641
0.001805	0.308	0.590877313831
0.001806	0.312	0.592162139958
0.001807	0.31	0.591523456847
0.001808	0.31	0.591523456847
0.001809	0.31	0.591523456847
0.00181	0.304	0.57929612462
0.001811	0.298	0.570259590011
0.001812	0.298	0.570259590011
0.001813	0.304	0.572349543548
0.001814	0.304	0.57929612462
0.001815	0.302	0.578615589144
0.001816	0.302	0.578615589144
0.001817	0.306	0.586825357325
0.001818	0.306	0.586825357325
0.001819	0.302	0.585487830787
0.00182	0.3	0.584807660689
0.001821	0.298	0.584119850716
0.001822	0.296	0.576527536203
0.001823	0.292	0.575096513639
0.001824	0.29	0.574369219231
0.001825	0.29	0.570876519048
0.001826	0.288	0.570136825683
0.001827	0.288	0.570136825683
0.001828	0.29	0.56382621436
0.001829	0.296	0.573047991009
0.00183	0.294	0.565299920396
0.001831	0.294	0.565299920396
0.001832	0.292	0.564567090787
0.001833	0.292	0.564567090787
0.001834	0.29	0.556686626389
0.001835	0.288	0.55231874855
0.001836	0.294	0.565299920396
0.001837	0.296	0.566024734442
0.001838	0.298	0.570259590011
0.001839	0.296	0.566024734442
0.00184	0.298	0.566741563678
0.001841	0.298	0.566741563678
0.001842	0.294	0.561750834445
0.001843	0.294	0.561750834445
0.001844	0.292	0.561013368825
0.001845	0.29	0.5673623181
0.001846	0.292	0.568098582994
0.001847	0.292	0.568098582994
0.001848	0.292	0.568098582994
0.001849	0.29	0.560267793113
0.00185	0.284	0.550766738284
0.001851	0.284	0.550766738284
0.001852	0.282	0.546329570864
0.001853	0.284	0.550766738284
0.001854	0.28	0.54918120871
0.001855	0.274	0.53565287267
0.001856	0.27	0.533947562968
0.001857	0.268	0.533081607261
0.001858	0.268	0.529316540456
0.001859	0.264	0.523740393707
0.00186	0.262	0.522834581871
0.001861	0.264	0.527545258722
0.001862	0.258	0.520995201513
0.001863	0.256	0.520061534821
0.001864	0.256	0.527696882689
0.001865	0.258	0.528617063667
0.001866	0.254	0.522956977198
0.001867	0.252	0.5258288695
0.001868	0.248	0.512343634683
0.001869	0.252	0.5258288695
0.00187	0.25	0.521056618805
0.001871	0.246	0.511355062554
0.001872	0.252	0.518165996569
0.001873	0.25	0.517204021639
0.001874	0.252	0.529618730787
0.001875	0.248	0.520092299501
0.001876	0.25	0.528677595515
0.001877	0.254	0.530550657336
0.001878	0.254	0.530550657336
0.001879	0.252	0.522011494126
0.00188	0.25	0.521056618805
0.001881	0.254	0.530550657336
0.001882	0.252	0.529618730787
0.001883	0.25	0.521056618805
0.001884	0.252	0.522011494126
0.001885	0.252	0.522011494126
0.001886	0.246	0.511355062554
0.001887	0.254	0.522956977198
0.001888	0.26	0.525737577124
0.001889	0.256	0.523893118871
0.00189	0.258	0.524819969132
0.001891	0.25	0.517204021639
0.001892	0.244	0.506422748304
0.001893	0.24	0.500399840128
0.001894	0.236	0.490208119068
0.001895	0.24	0.49638694584
0.001896	0.236	0.494271180629
0.001897	0.232	0.492113807975
0.001898	0.228	0.48581477952
0.001899	0.224	0.487672020932
0.0019	0.224	0.487672020932
0.001901	0.222	0.482406467618
0.001902	0.22	0.481248376621
0.001903	0.22	0.481248376621
0.001904	0.22	0.472863616701
0.001905	0.222	0.478242616252
0.001906	0.22	0.477074417675
0.001907	0.224	0.479399624531
0.001908	0.222	0.478242616252
0.001909	0.22	0.477074417675
0.00191	0.218	0.47589494639
0.001911	0.22	0.477074417675
0.001912	0.222	0.478242616252
0.001913	0.216	0.474704118373
0.001914	0.22	0.477074417675
0.001915	0.224	0.479399624531
0.001916	0.226	0.484689591388
0.001917	0.23	0.482804308183
0.001918	0.228	0.481680391961
0.001919	0.226	0.480545523338
0.00192	0.224	0.475209427516
0.001921	0.224	0.475209427516
0.001922	0.224	0.475209427516
0.001923	0.226	0.476365405965
0.001924	0.22	0.46432747065
0.001925	0.22	0.46432747065
0.001926	0.222	0.46552765761
0.001927	0.222	0.46552765761
0.001928	0.226	0.476365405965
0.001929	0.226	0.476365405965
0.00193	0.23	0.486929152958
0.001931	0.226	0.484689591388
0.001932	0.226	0.484689591388
0.001933	0.222	0.478242616252
0.001934	0.218	0.467414163243
0.001935	0.216	0.466201673099
0.001936	0.216	0.470472103318
0.001937	0.218	0.471673615968
0.001938	0.218	0.471673615968
0.001939	0.216	0.466201673099
0.00194	0.21	0.458148447558
0.001941	0.206	0.451180673345
0.001942	0.206	0.451180673345
0.001943	0.204	0.454295058305
0.001944	0.204	0.445403188134
0.001945	0.204	0.445403188134
0.001946	0.208	0.448035712862
0.001947	0.208	0.448035712862
0.001948	0.208	0.448035712862
0.001949	0.2	0.433589667774
0.00195	0.196	0.430794614637
0.001951	0.192	0.423244610125
0.001952	0.19	0.421781934179
0.001953	0.188	0.415518952636
0.001954	0.188	0.420304651414
0.001955	0.186	0.414009661723
0.001956	0.184	0.412485151248
0.001957	0.182	0.41578359756
0.001958	0.18	0.414246303544
0.001959	0.182	0.420566284906
0.00196	0.18	0.419046536795
0.001961	0.182	0.420566284906
0.001962	0.18	0.428485705713
0.001963	0.178	0.426984777246
0.001964	0.182	0.434598665437
0.001965	0.18	0.428485705713
0.001966	0.178	0.426984777246
0.001967	0.176	0.425469152818
0.001968	0.174	0.42393867481
0.001969	0.172	0.422393181763
0.00197	0.162	0.414434554544
0.001971	0.166	0.422426324937
0.001972	0.174	0.428630376898
0.001973	0.176	0.430144161881
0.001974	0.178	0.426984777246
0.001975	0.176	0.425469152818
0.001976	0.18	0.437721372565
0.001977	0.18	0.437721372565
0.001978	0.182	0.439176502104
0.001979	0.184	0.440617748167
0.00198	0.188	0.443459130022
0.001981	0.188	0.443459130022
0.001982	0.186	0.446546750072
0.001983	0.182	0.443707110603
0.001984	0.188	0.447946425368
0.001985	0.19	0.449332838773
0.001986	0.194	0.44312977783
0.001987	0.192	0.441742006153
0.001988	0.19	0.43577517139
0.001989	0.188	0.434345484609
0.00199	0.186	0.432901836448
0.001991	0.182	0.429972092118
0.001992	0.182	0.429972092118
0.001993	0.186	0.432901836448
0.001994	0.186	0.432901836448
0.001995	0.188	0.429716185406
0.001996	0.19	0.43577517139
0.001997	0.186	0.432901836448
0.001998	0.186	0.432901836448
[truncated: 8,002 more rows]
