# Supplementary material for: The Influence of Synaptic Size on AMPA Receptor Activation: A Monte Carlo Model
Source: PLoS One. 2015 Jun 24;10(6):e0130924. doi: 10.1371/journal.pone.0130924 (PMC4479604; doi:10.1371/journal.pone.0130924)
Supplement: S1 Dataset — This package contains the experimental data used as basis for the analysis presented in the paper. (ZIP) [file pone.0130924.s001.zip › S1 Simulation data/training/1301_8932_244_470.csv]

time	AMPA.O.mean	AMPA.O.stdev
0.0	0.0	0.0
1e-06	0.0	0.0
2e-06	0.058	0.242148714636
3e-06	0.172	0.427101861387
4e-06	0.416	0.668538704938
5e-06	0.756	0.88343873585
6e-06	1.146	1.08659284003
7e-06	1.664	1.29580245408
8e-06	2.224	1.50393616886
9e-06	2.758	1.6647630462
1e-05	3.398	1.85999892473
1.1e-05	4.11	2.07313771853
1.2e-05	4.82	2.2758734587
1.3e-05	5.626	2.40709866852
1.4e-05	6.334	2.50088864206
1.5e-05	7.156	2.74511639098
1.6e-05	7.952	2.83719861836
1.7e-05	8.768	3.04929106515
1.8e-05	9.516	3.18335420587
1.9e-05	10.4	3.37283263741
2e-05	11.252	3.47685144923
2.1e-05	12.044	3.55837940642
2.2e-05	12.81	3.65484609799
2.3e-05	13.59	3.81810162253
2.4e-05	14.32	3.97612877055
2.5e-05	15.042	4.03091007094
2.6e-05	15.768	4.11073910629
2.7e-05	16.44	4.17736759216
2.8e-05	17.1	4.24240497831
2.9e-05	17.73	4.29849973828
3e-05	18.3	4.29348343423
3.1e-05	18.912	4.31558292702
3.2e-05	19.502	4.35040182052
3.3e-05	20.068	4.38900626566
3.4e-05	20.604	4.46264316297
3.5e-05	21.094	4.5326773545
3.6e-05	21.492	4.64649717529
3.7e-05	21.992	4.65230437525
3.8e-05	22.542	4.74133272403
3.9e-05	22.96	4.80691169047
4e-05	23.42	4.75474499842
4.1e-05	23.79	4.76549053089
4.2e-05	24.09	4.75582800362
4.3e-05	24.474	4.75618796937
4.4e-05	24.792	4.74349407083
4.5e-05	25.092	4.7252022179
4.6e-05	25.47	4.77085946135
4.7e-05	25.8	4.86949689393
4.8e-05	26.09	4.82720415976
4.9e-05	26.336	4.86652894782
5e-05	26.602	4.93837989628
5.1e-05	26.89	4.95195920823
5.2e-05	27.104	5.01290175447
5.3e-05	27.39	5.07876953602
5.4e-05	27.712	5.10931071672
5.5e-05	27.918	5.15279302903
5.6e-05	28.08	5.17934358775
5.7e-05	28.256	5.20023691768
5.8e-05	28.432	5.26168946252
5.9e-05	28.536	5.29308076643
6e-05	28.668	5.25678380761
6.1e-05	28.794	5.30316546979
6.2e-05	28.882	5.24672049951
6.3e-05	28.988	5.24326768342
6.4e-05	29.138	5.27095399335
6.5e-05	29.234	5.35081713386
6.6e-05	29.382	5.36246920737
6.7e-05	29.532	5.42927030088
6.8e-05	29.648	5.45418151513
6.9e-05	29.674	5.46586900685
7e-05	29.826	5.52482796112
7.1e-05	29.938	5.58839476057
7.2e-05	29.962	5.546219974
7.3e-05	30.068	5.5008522976
7.4e-05	30.136	5.46310387966
7.5e-05	30.258	5.4298651917
7.6e-05	30.416	5.42576667394
7.7e-05	30.496	5.43672548507
7.8e-05	30.512	5.42087225454
7.9e-05	30.588	5.43049316361
8e-05	30.646	5.46668857719
8.1e-05	30.656	5.47006983502
8.2e-05	30.676	5.47275287218
8.3e-05	30.668	5.38792873004
8.4e-05	30.752	5.40319312999
8.5e-05	30.776	5.42713773549
8.6e-05	30.716	5.40734167591
8.7e-05	30.764	5.40964915683
8.8e-05	30.758	5.43023351247
8.9e-05	30.71	5.38348400202
9e-05	30.742	5.43869800596
9.1e-05	30.732	5.42624879636
9.2e-05	30.76	5.4701371098
9.3e-05	30.718	5.44669404318
9.4e-05	30.702	5.36928263365
9.5e-05	30.67	5.40565444697
9.6e-05	30.646	5.47838333818
9.7e-05	30.57	5.5412182776
9.8e-05	30.578	5.54219415033
9.9e-05	30.556	5.55579553259
0.0001	30.54	5.48638314375
0.000101	30.506	5.49453947115
0.000102	30.558	5.54496492324
0.000103	30.548	5.56881459558
0.000104	30.524	5.54701937981
0.000105	30.508	5.60267221958
0.000106	30.496	5.59910564287
0.000107	30.434	5.5006948652
0.000108	30.318	5.44213891774
0.000109	30.294	5.44018051171
0.00011	30.232	5.46023589234
0.000111	30.152	5.45975237534
0.000112	30.144	5.44088816279
0.000113	30.122	5.48116009618
0.000114	30.098	5.46263635985
0.000115	30.062	5.48836551261
0.000116	29.938	5.41203806343
0.000117	29.966	5.35955632492
0.000118	29.94	5.38780103567
0.000119	29.944	5.42631219153
0.00012	29.88	5.40385047906
0.000121	29.76	5.37907055168
0.000122	29.68	5.38828358571
0.000123	29.696	5.3906942039
0.000124	29.672	5.38631748043
0.000125	29.576	5.45932450034
0.000126	29.512	5.49052420084
0.000127	29.478	5.52245561322
0.000128	29.464	5.50024581269
0.000129	29.442	5.47271742373
0.00013	29.368	5.50641226208
0.000131	29.236	5.4885611958
0.000132	29.166	5.48912051243
0.000133	29.132	5.48257020019
0.000134	29.026	5.41048278807
0.000135	28.926	5.43953343587
0.000136	28.866	5.43397129179
0.000137	28.812	5.44762847485
0.000138	28.712	5.47841728969
0.000139	28.69	5.48907095964
0.00014	28.706	5.41844664087
0.000141	28.64	5.45659234321
0.000142	28.636	5.44825696898
0.000143	28.568	5.47333317093
0.000144	28.534	5.46194507479
0.000145	28.392	5.39910511103
0.000146	28.352	5.4332399174
0.000147	28.296	5.40447814317
0.000148	28.228	5.35014168037
0.000149	28.204	5.32375656844
0.00015	28.188	5.25705773223
0.000151	28.146	5.21005604576
0.000152	28.074	5.20043498181
0.000153	28.024	5.23597402591
0.000154	27.908	5.16018759349
0.000155	27.846	5.12545451643
0.000156	27.794	5.15282097496
0.000157	27.7	5.19056836965
0.000158	27.678	5.18250094067
0.000159	27.598	5.2482755263
0.00016	27.548	5.26343006033
0.000161	27.422	5.22493215267
0.000162	27.4	5.15906968358
0.000163	27.318	5.17965983439
0.000164	27.2	5.14820357018
0.000165	27.106	5.11847281911
0.000166	27.084	5.09126153325
0.000167	27.014	5.04041704624
0.000168	26.95	5.01672203735
0.000169	26.884	5.0591050592
0.00017	26.832	5.00357632099
0.000171	26.752	5.01861494837
0.000172	26.686	4.96260052795
0.000173	26.648	4.95662142997
0.000174	26.614	4.94701970888
0.000175	26.592	4.8416460011
0.000176	26.59	4.93294029966
0.000177	26.512	4.87994426198
0.000178	26.48	4.83421141449
0.000179	26.41	4.85817867107
0.00018	26.358	4.82553996979
0.000181	26.294	4.78910889415
0.000182	26.244	4.72233670972
0.000183	26.096	4.77229336902
0.000184	26.008	4.794156443
0.000185	25.958	4.81541649289
0.000186	25.874	4.81561252594
0.000187	25.826	4.82241889512
0.000188	25.744	4.8446324938
0.000189	25.668	4.82304634023
0.00019	25.61	4.79561257818
0.000191	25.544	4.78957868711
0.000192	25.482	4.77050060266
0.000193	25.392	4.77643549103
0.000194	25.314	4.77026246657
0.000195	25.328	4.76155604818
0.000196	25.292	4.67747111162
0.000197	25.232	4.67056484807
0.000198	25.182	4.68837669135
0.000199	25.09	4.69360202829
0.0002	25.088	4.70449317143
0.000201	25.062	4.69959104604
0.000202	24.996	4.7408843057
0.000203	24.87	4.78885163687
0.000204	24.782	4.75041850788
0.000205	24.708	4.79361408543
0.000206	24.632	4.76954672899
0.000207	24.624	4.73905306997
0.000208	24.558	4.76430855424
0.000209	24.496	4.74826115541
0.00021	24.396	4.740378044
0.000211	24.33	4.77002096431
0.000212	24.212	4.78780283637
0.000213	24.168	4.7417060221
0.000214	24.096	4.78986262851
0.000215	24.024	4.78282594289
0.000216	23.928	4.76936222151
0.000217	23.84	4.78648096204
0.000218	23.796	4.78940330313
0.000219	23.71	4.77387683126
0.00022	23.618	4.74426769902
0.000221	23.61	4.75035788125
0.000222	23.602	4.76986331041
0.000223	23.538	4.74558278824
0.000224	23.424	4.67420838218
0.000225	23.346	4.72337633478
0.000226	23.318	4.73886864135
0.000227	23.29	4.7305285117
0.000228	23.23	4.71010615592
0.000229	23.18	4.74969472703
0.00023	23.102	4.7543239267
0.000231	23.01	4.72248875065
0.000232	22.95	4.71630151708
0.000233	22.822	4.72168571593
0.000234	22.772	4.73540029987
0.000235	22.702	4.731722308
0.000236	22.656	4.67992136686
0.000237	22.598	4.73121506592
0.000238	22.548	4.69166239195
0.000239	22.452	4.68910396558
0.00024	22.446	4.72811632683
0.000241	22.338	4.67159030738
0.000242	22.296	4.64977246755
0.000243	22.242	4.6505307224
0.000244	22.154	4.64222834423
0.000245	22.08	4.66193093042
0.000246	21.984	4.63591889489
0.000247	21.904	4.58069689021
0.000248	21.884	4.63233677532
0.000249	21.862	4.57503617472
0.00025	21.812	4.52334566444
0.000251	21.77	4.50123316437
0.000252	21.704	4.4980422408
0.000253	21.672	4.54405281659
0.000254	21.596	4.57086250067
0.000255	21.542	4.54843225738
0.000256	21.526	4.56522989564
0.000257	21.486	4.56265317551
0.000258	21.368	4.52687265118
0.000259	21.306	4.48111191559
0.00026	21.254	4.51635738178
0.000261	21.14	4.51579450374
0.000262	21.106	4.48628621468
0.000263	21.086	4.50006711061
0.000264	21.088	4.48868087527
0.000265	21.05	4.48056916027
0.000266	21.006	4.47861183851
0.000267	20.928	4.44463901796
0.000268	20.866	4.39090469038
0.000269	20.822	4.4084369112
0.00027	20.772	4.41452330382
0.000271	20.75	4.37167016139
0.000272	20.67	4.32493930593
0.000273	20.562	4.33614529277
0.000274	20.496	4.31531968688
0.000275	20.46	4.33086596422
0.000276	20.376	4.34909461842
0.000277	20.306	4.33870533685
0.000278	20.27	4.37368265881
0.000279	20.246	4.36411319743
0.00028	20.23	4.38646782731
0.000281	20.178	4.3815882965
0.000282	20.128	4.34506800867
0.000283	20.092	4.32753232224
0.000284	20.018	4.35817347062
0.000285	19.978	4.33514890171
0.000286	19.936	4.31322431598
0.000287	19.906	4.34708684063
0.000288	19.84	4.36513459128
0.000289	19.774	4.39532979422
0.00029	19.728	4.40522598739
0.000291	19.652	4.40804900154
0.000292	19.596	4.3923551769
0.000293	19.562	4.36831271774
0.000294	19.5	4.33243580449
0.000295	19.512	4.3627807646
0.000296	19.456	4.37904829843
0.000297	19.438	4.39433225872
0.000298	19.386	4.36176615604
0.000299	19.332	4.37055785913
0.0003	19.274	4.38348308996
0.000301	19.23	4.34523877365
0.000302	19.136	4.31155470799
0.000303	19.104	4.27284261353
0.000304	19.078	4.20474921963
0.000305	18.984	4.20187386769
0.000306	18.946	4.22363398035
0.000307	18.952	4.22015355171
0.000308	18.888	4.2458751748
0.000309	18.862	4.25804603075
0.00031	18.848	4.28169312305
0.000311	18.814	4.28712071209
0.000312	18.752	4.22829705674
0.000313	18.68	4.20590061699
0.000314	18.634	4.22090559004
0.000315	18.588	4.23110576564
0.000316	18.532	4.26579136855
0.000317	18.488	4.22064639599
0.000318	18.402	4.19242125746
0.000319	18.342	4.18772444175
0.00032	18.31	4.18687234102
0.000321	18.254	4.19779513554
0.000322	18.184	4.19596758805
0.000323	18.162	4.16122049404
0.000324	18.064	4.12648809522
0.000325	18.004	4.10024194408
0.000326	17.956	4.10000780487
0.000327	17.886	4.07688655717
0.000328	17.83	4.07542635806
0.000329	17.816	4.08633625635
0.00033	17.784	4.12908512869
0.000331	17.756	4.09932482246
0.000332	17.7	4.0995121661
0.000333	17.62	4.04568906368
0.000334	17.55	4.00393556392
0.000335	17.526	4.03451657575
0.000336	17.46	4.05220927396
0.000337	17.448	4.1006458028
0.000338	17.414	4.05001283949
0.000339	17.338	3.99095928318
0.00034	17.252	3.96389909054
0.000341	17.222	3.93760282405
0.000342	17.196	3.97210070366
0.000343	17.176	3.95639027397
0.000344	17.146	3.99808504162
0.000345	17.078	3.97189073364
0.000346	17.002	3.87272462228
0.000347	16.946	3.77982592192
0.000348	16.918	3.81880557243
0.000349	16.91	3.81862540713
0.00035	16.898	3.8366125684
0.000351	16.832	3.81887103736
0.000352	16.81	3.77013262366
0.000353	16.744	3.78661643159
0.000354	16.722	3.78532904778
0.000355	16.688	3.79561009589
0.000356	16.648	3.8574727478
0.000357	16.588	3.86759046436
0.000358	16.516	3.87527340971
0.000359	16.472	3.82690684496
0.00036	16.41	3.78654195804
0.000361	16.378	3.81144539512
0.000362	16.352	3.81943660767
0.000363	16.348	3.82503542467
0.000364	16.306	3.84296291942
0.000365	16.22	3.86724708287
0.000366	16.192	3.86718709141
0.000367	16.152	3.84563336786
0.000368	16.122	3.85838256268
0.000369	16.052	3.8133051281
0.00037	16.018	3.80127294469
0.000371	15.964	3.83597497385
0.000372	15.924	3.87172106433
0.000373	15.838	3.8755329956
0.000374	15.842	3.90602560155
0.000375	15.846	3.89644504645
0.000376	15.78	3.91249281149
0.000377	15.72	3.88710689331
0.000378	15.662	3.86364542887
0.000379	15.662	3.86985219356
0.00038	15.64	3.85880810614
0.000381	15.63	3.91217330904
0.000382	15.528	3.88860077663
0.000383	15.53	3.90039741565
0.000384	15.524	3.91681299017
0.000385	15.468	3.90857723475
0.000386	15.458	3.85126420802
0.000387	15.416	3.83287672643
0.000388	15.382	3.87092702075
0.000389	15.28	3.84988311511
0.00039	15.188	3.86169082139
0.000391	15.152	3.8132526798
0.000392	15.114	3.78325309753
0.000393	15.088	3.83200417536
0.000394	15.054	3.87234864133
0.000395	15.012	3.87606191901
0.000396	14.998	3.89075776681
0.000397	14.942	3.82133955571
0.000398	14.9	3.78708331041
0.000399	14.856	3.76819107796
0.0004	14.808	3.76870481731
0.000401	14.744	3.80715957112
0.000402	14.752	3.80295884806
0.000403	14.69	3.78231410647
0.000404	14.65	3.78516842426
0.000405	14.62	3.83244047573
0.000406	14.588	3.82965481473
0.000407	14.52	3.84
0.000408	14.512	3.78864830777
0.000409	14.412	3.73661022854
0.00041	14.38	3.72445969236
0.000411	14.378	3.74474511816
0.000412	14.31	3.76641739588
0.000413	14.262	3.82901501695
0.000414	14.166	3.7929466118
0.000415	14.18	3.78623823867
0.000416	14.136	3.78331917765
0.000417	14.124	3.7974496705
0.000418	14.088	3.74916737423
0.000419	14.066	3.70912981709
0.00042	14.062	3.71835393689
0.000421	13.99	3.72208275029
0.000422	13.958	3.70732194448
0.000423	13.924	3.70381209027
0.000424	13.894	3.71359179232
0.000425	13.924	3.71621097356
0.000426	13.926	3.70520228867
0.000427	13.87	3.72627159504
0.000428	13.794	3.63477151964
0.000429	13.728	3.62519185699
0.00043	13.648	3.58944229651
0.000431	13.58	3.58993036144
0.000432	13.526	3.5756571424
0.000433	13.468	3.60402219749
0.000434	13.43	3.64267758661
0.000435	13.406	3.61402324287
0.000436	13.372	3.6328523229
0.000437	13.334	3.62359545203
0.000438	13.36	3.59866641966
0.000439	13.276	3.60885355757
0.00044	13.288	3.62285191527
0.000441	13.278	3.61728019374
0.000442	13.204	3.58474322651
0.000443	13.142	3.55553596522
0.000444	13.114	3.56384679805
0.000445	13.064	3.57545857199
0.000446	13.06	3.57944129719
0.000447	13.026	3.59796108928
0.000448	13.028	3.60544255259
0.000449	13.006	3.65540202987
0.00045	12.952	3.59022227724
0.000451	12.89	3.60248525327
0.000452	12.852	3.59640042264
0.000453	12.794	3.606600061
0.000454	12.73	3.59848579266
0.000455	12.728	3.58692291526
0.000456	12.724	3.57544738459
0.000457	12.708	3.56745511534
0.000458	12.68	3.53293079468
0.000459	12.634	3.53667131637
0.00046	12.628	3.5487485118
0.000461	12.596	3.54073212768
0.000462	12.598	3.52992861118
0.000463	12.594	3.52493460932
0.000464	12.564	3.54484188646
0.000465	12.55	3.51901974987
0.000466	12.512	3.4804965163
0.000467	12.432	3.48042755994
0.000468	12.42	3.44957968454
0.000469	12.368	3.44449938307
0.00047	12.326	3.40642393134
0.000471	12.312	3.4027424234
0.000472	12.298	3.39134132756
0.000473	12.214	3.40296987938
0.000474	12.21	3.4096774041
0.000475	12.164	3.42594570885
0.000476	12.174	3.41580502956
0.000477	12.148	3.40442300544
0.000478	12.128	3.38402364058
0.000479	12.126	3.38380318577
0.00048	12.108	3.38176521953
0.000481	12.072	3.37798993486
0.000482	12.052	3.34264805207
0.000483	11.99	3.30422456864
0.000484	11.928	3.32487834364
0.000485	11.9	3.35589034386
0.000486	11.878	3.33093320257
0.000487	11.816	3.31574184761
0.000488	11.772	3.31059148794
0.000489	11.732	3.3118236668
0.00049	11.736	3.3386080932
0.000491	11.71	3.31570505323
0.000492	11.646	3.28643941067
0.000493	11.584	3.31224153709
0.000494	11.564	3.32534268911
0.000495	11.574	3.29127999417
0.000496	11.536	3.27424861609
0.000497	11.508	3.27321493336
0.000498	11.524	3.29930659382
0.000499	11.484	3.25541763834
0.0005	11.43	3.24362451588
0.000501	11.404	3.21072951212
0.000502	11.38	3.20929898888
0.000503	11.36	3.21782535263
0.000504	11.314	3.27710298892
0.000505	11.282	3.31035889293
0.000506	11.256	3.32362212052
0.000507	11.194	3.3106440461
0.000508	11.174	3.3244133317
0.000509	11.134	3.31180373815
0.00051	11.058	3.34524079851
0.000511	11.022	3.32107151383
0.000512	10.99	3.28723287888
0.000513	10.946	3.27339029143
0.000514	10.894	3.30253902324
0.000515	10.842	3.29075006647
0.000516	10.798	3.27187958214
0.000517	10.804	3.18144369744
0.000518	10.822	3.14361511639
0.000519	10.78	3.14127362705
0.00052	10.78	3.14191024697
0.000521	10.802	3.12006346089
0.000522	10.794	3.13106435577
0.000523	10.77	3.11594287496
0.000524	10.738	3.13326602765
0.000525	10.756	3.1869207709
0.000526	10.732	3.20065243349
0.000527	10.668	3.19464802443
0.000528	10.642	3.16446456766
0.000529	10.614	3.16243640252
0.00053	10.558	3.17783511215
0.000531	10.498	3.17017286595
0.000532	10.45	3.17167148362
0.000533	10.408	3.17010031387
0.000534	10.356	3.17698977021
0.000535	10.332	3.15432655253
0.000536	10.276	3.17172256038
0.000537	10.238	3.16880987123
0.000538	10.234	3.16531894128
0.000539	10.17	3.15738816112
0.00054	10.164	3.19329046596
0.000541	10.138	3.18605649667
0.000542	10.108	3.16359542293
0.000543	10.144	3.1488512191
0.000544	10.102	3.15334679349
0.000545	10.056	3.16620656307
0.000546	10.042	3.16231497482
0.000547	10.03	3.19454222073
0.000548	10.02	3.16474327553
0.000549	9.988	3.18933472687
0.00055	9.932	3.18423868452
0.000551	9.902	3.17811201816
0.000552	9.882	3.14134939158
0.000553	9.886	3.13639984696
0.000554	9.85	3.10346580455
0.000555	9.818	3.1579860671
0.000556	9.774	3.16084229281
0.000557	9.734	3.16342282978
0.000558	9.728	3.15055804581
0.000559	9.724	3.17739264177
0.00056	9.672	3.13566834981
0.000561	9.688	3.12452492389
0.000562	9.68	3.11858942472
0.000563	9.65	3.15015872616
0.000564	9.652	3.14688671547
0.000565	9.62	3.12723520062
0.000566	9.584	3.10659685186
0.000567	9.544	3.14071074759
0.000568	9.534	3.1299910543
0.000569	9.502	3.13910751648
0.00057	9.48	3.12755495555
0.000571	9.46	3.10038707261
0.000572	9.428	3.11397109813
0.000573	9.406	3.09275993249
0.000574	9.356	3.09018834377
0.000575	9.296	3.081620353
0.000576	9.276	3.10093921256
0.000577	9.256	3.08714495934
0.000578	9.262	3.10891556656
0.000579	9.244	3.13886348859
0.00058	9.214	3.18625234406
0.000581	9.2	3.19562200518
0.000582	9.16	3.1847134879
0.000583	9.154	3.15313875369
0.000584	9.11	3.137817713
0.000585	9.108	3.14393638612
0.000586	9.09	3.11478731216
0.000587	9.07	3.12171427264
0.000588	9.026	3.10247062839
0.000589	9.002	3.12441930605
0.00059	8.996	3.11833032246
0.000591	8.984	3.08475995825
0.000592	8.944	3.06934260062
0.000593	8.912	3.04700771249
0.000594	8.894	3.00578841571
0.000595	8.88	3.00293190066
0.000596	8.85	2.98253248096
0.000597	8.834	2.95066839885
0.000598	8.812	2.94425814086
0.000599	8.806	2.95438047651
0.0006	8.78	2.94543714922
0.000601	8.784	2.96063236488
0.000602	8.77	2.95721152439
0.000603	8.744	2.95134952183
0.000604	8.71	2.94786363321
0.000605	8.658	2.93684116016
0.000606	8.642	2.93629630657
0.000607	8.654	2.9479287644
0.000608	8.592	2.9734720446
0.000609	8.566	2.95053283324
0.00061	8.524	2.98285500821
0.000611	8.53	2.9901672194
0.000612	8.516	2.97216150301
0.000613	8.488	2.96274467344
0.000614	8.48	2.94645549771
0.000615	8.468	2.97405043669
0.000616	8.422	2.98394302895
0.000617	8.406	2.97945699751
0.000618	8.402	3.00073257722
0.000619	8.372	3.03209762376
0.00062	8.34	3.0020659553
0.000621	8.306	2.97932274183
0.000622	8.29	2.96342707013
0.000623	8.26	2.95032201632
0.000624	8.23	2.93276320217
0.000625	8.176	2.88531176825
0.000626	8.194	2.88866128163
0.000627	8.162	2.88162384776
0.000628	8.152	2.87765460054
0.000629	8.136	2.9026718726
0.00063	8.158	2.87976318471
0.000631	8.122	2.87804030549
0.000632	8.086	2.84088084931
0.000633	8.058	2.83665930277
0.000634	8.052	2.83571789852
0.000635	8.012	2.83757924999
0.000636	7.97	2.82437603729
0.000637	7.926	2.85736312008
0.000638	7.924	2.84854770014
0.000639	7.872	2.81986098948
0.00064	7.834	2.79042004007
0.000641	7.81	2.77739086194
0.000642	7.766	2.77186651915
0.000643	7.746	2.76649308692
0.000644	7.734	2.77186651915
0.000645	7.716	2.7963089958
0.000646	7.692	2.78946876663
0.000647	7.674	2.75167657983
0.000648	7.656	2.72427311406
0.000649	7.64	2.72220498861
0.00065	7.6	2.69518088447
0.000651	7.574	2.68710327304
0.000652	7.574	2.67292424135
0.000653	7.576	2.69818902229
0.000654	7.528	2.72932519132
0.000655	7.534	2.72191917588
0.000656	7.498	2.70961178031
0.000657	7.486	2.69625740611
0.000658	7.49	2.72798460406
0.000659	7.524	2.74252146755
0.00066	7.498	2.73166542607
0.000661	7.458	2.72841272538
0.000662	7.438	2.72142536183
0.000663	7.426	2.72186039319
0.000664	7.41	2.71180751529
0.000665	7.364	2.72167301489
0.000666	7.34	2.694512943
0.000667	7.328	2.694515912
0.000668	7.32	2.70066658438
0.000669	7.32	2.69621957563
0.00067	7.316	2.70335791193
0.000671	7.28	2.69844399608
0.000672	7.32	2.7191175039
0.000673	7.3	2.70887430495
0.000674	7.292	2.7097483278
0.000675	7.266	2.71426675181
0.000676	7.256	2.72808797512
0.000677	7.254	2.73742287563
0.000678	7.236	2.7247576039
0.000679	7.222	2.7189549463
0.00068	7.174	2.69957848562
0.000681	7.13	2.68944232137
0.000682	7.078	2.67206212503
0.000683	7.062	2.65972855758
0.000684	7.062	2.68740692862
0.000685	7.03	2.69983332819
0.000686	7.004	2.69443574798
0.000687	7.03	2.71018449556
0.000688	6.972	2.6771656654
0.000689	6.958	2.73500201097
0.00069	6.934	2.69622773519
0.000691	6.902	2.70783972938
0.000692	6.894	2.72300642673
0.000693	6.89	2.74479507432
0.000694	6.856	2.72896757035
0.000695	6.838	2.70328614838
0.000696	6.81	2.68661497055
0.000697	6.78	2.69065047897
0.000698	6.75	2.65621911747
0.000699	6.73	2.61631420131
0.0007	6.728	2.62716881833
0.000701	6.698	2.60821701551
0.000702	6.694	2.60006999906
0.000703	6.688	2.57655894557
0.000704	6.676	2.54696368251
0.000705	6.69	2.53651335498
0.000706	6.676	2.54460684586
0.000707	6.654	2.55387626952
0.000708	6.624	2.545314126
0.000709	6.578	2.52664124877
0.00071	6.534	2.5101482028
0.000711	6.544	2.49721124457
0.000712	6.514	2.51511510671
0.000713	6.466	2.48854254535
0.000714	6.452	2.48911550556
0.000715	6.464	2.48207654999
0.000716	6.45	2.4689066406
0.000717	6.444	2.47928699428
0.000718	6.422	2.47546278502
0.000719	6.416	2.47849631833
0.00072	6.386	2.47649025841
0.000721	6.396	2.46722191949
0.000722	6.364	2.45672627698
0.000723	6.35	2.46160516737
0.000724	6.316	2.44870251358
0.000725	6.282	2.44345574955
0.000726	6.258	2.43873655814
0.000727	6.192	2.4386750501
0.000728	6.166	2.41628723458
0.000729	6.16	2.40383027687
0.00073	6.15	2.4015619917
0.000731	6.146	2.40846091934
0.000732	6.122	2.391467332
0.000733	6.088	2.40005333274
0.000734	6.076	2.40545712911
0.000735	6.076	2.41541383618
0.000736	6.06	2.41006223986
0.000737	6.014	2.38365349831
0.000738	6.046	2.40995518631
0.000739	6.058	2.42211395273
0.00074	6.052	2.44566882468
0.000741	6.034	2.45047832065
0.000742	6.02	2.44122919858
0.000743	5.992	2.42238229848
0.000744	5.976	2.37895439216
0.000745	5.956	2.37193254542
0.000746	5.958	2.3571669436
0.000747	5.942	2.35767597434
0.000748	5.92	2.37352059186
0.000749	5.912	2.34952250468
0.00075	5.886	2.3717090884
0.000751	5.882	2.37740951458
0.000752	5.888	2.38567726233
0.000753	5.858	2.37862060867
0.000754	5.822	2.37282869167
0.000755	5.778	2.34876903931
0.000756	5.772	2.34094339957
0.000757	5.752	2.3303424641
0.000758	5.728	2.34137053881
0.000759	5.712	2.3615791327
0.00076	5.708	2.35939314231
0.000761	5.674	2.37985797896
0.000762	5.68	2.39866629609
0.000763	5.672	2.39006610787
0.000764	5.668	2.36427071208
0.000765	5.652	2.3746359721
0.000766	5.63	2.38098719022
0.000767	5.624	2.3669862695
0.000768	5.576	2.35036677989
0.000769	5.546	2.36640740364
0.00077	5.552	2.36628316142
0.000771	5.556	2.37294416285
0.000772	5.558	2.36021948132
0.000773	5.562	2.3719519388
0.000774	5.564	2.34561377895
0.000775	5.536	2.34706284535
0.000776	5.502	2.3199129294
0.000777	5.508	2.31212802414
0.000778	5.468	2.26913551821
0.000779	5.48	2.28683186964
0.00078	5.47	2.29719394044
0.000781	5.462	2.30142477609
0.000782	5.466	2.29190837513
0.000783	5.46	2.30052167997
0.000784	5.434	2.29992260739
0.000785	5.378	2.29501982562
0.000786	5.38	2.29686743196
0.000787	5.366	2.26628418342
0.000788	5.342	2.27179136366
0.000789	5.322	2.27119263824
0.00079	5.314	2.23414502663
0.000791	5.286	2.25924854764
0.000792	5.236	2.19825021324
0.000793	5.244	2.184596988
0.000794	5.212	2.16218778093
0.000795	5.186	2.15578384816
0.000796	5.184	2.15270620383
0.000797	5.18	2.14186834329
0.000798	5.162	2.17801652886
0.000799	5.148	2.1748783874
0.0008	5.142	2.19768878597
0.000801	5.106	2.21963150095
0.000802	5.084	2.26383391617
0.000803	5.076	2.25349151319
0.000804	5.084	2.26912846706
0.000805	5.094	2.2691769433
0.000806	5.07	2.25057770361
0.000807	5.06	2.25219892549
0.000808	5.048	2.2409140992
0.000809	5.038	2.25578279096
0.00081	5.012	2.26094139685
0.000811	5.012	2.25828607577
0.000812	5.0	2.2627416998
0.000813	4.982	2.23823055113
0.000814	4.942	2.2205035465
0.000815	4.918	2.21613988728
0.000816	4.91	2.16284534815
0.000817	4.898	2.16046198763
0.000818	4.906	2.16637115934
0.000819	4.898	2.17154230905
0.00082	4.876	2.15328214593
0.000821	4.852	2.17579778472
0.000822	4.834	2.18687996927
0.000823	4.808	2.17879232604
0.000824	4.796	2.17770154062
0.000825	4.77	2.17096752624
0.000826	4.762	2.14973393703
0.000827	4.738	2.13104575268
0.000828	4.736	2.12374763096
0.000829	4.738	2.12069705522
0.00083	4.75	2.1089096709
0.000831	4.73	2.08736676222
0.000832	4.694	2.07469612233
0.000833	4.682	2.05447706242
0.000834	4.676	2.07726358462
0.000835	4.676	2.10404942908
0.000836	4.662	2.10707285114
0.000837	4.65	2.12402919001
0.000838	4.64	2.11433204582
0.000839	4.612	2.10177448838
0.00084	4.596	2.0747973395
0.000841	4.554	2.06762762605
0.000842	4.542	2.08140241184
0.000843	4.54	2.09771304043
0.000844	4.534	2.10543202218
0.000845	4.538	2.08819443539
0.000846	4.514	2.09136414811
0.000847	4.504	2.09809056049
0.000848	4.486	2.10565999155
0.000849	4.468	2.09403342858
0.00085	4.458	2.10338679277
0.000851	4.446	2.09262610134
0.000852	4.424	2.08139952916
0.000853	4.422	2.06686138868
0.000854	4.398	2.04342751278
0.000855	4.38	2.02079192397
0.000856	4.372	1.99940391117
0.000857	4.364	1.99185943279
0.000858	4.362	2.00473339873
0.000859	4.344	2.00141549909
0.00086	4.32	2.00039996001
0.000861	4.302	2.00469349278
0.000862	4.274	1.99572643416
0.000863	4.286	1.99704882264
0.000864	4.268	1.98599496475
0.000865	4.24	1.99258625911
0.000866	4.224	2.00245449386
0.000867	4.194	1.99006633055
0.000868	4.184	2.01547612241
0.000869	4.176	1.99324459111
0.00087	4.188	2.0131209601
0.000871	4.154	2.0194761697
0.000872	4.14	2.030861886
0.000873	4.144	2.02169829599
0.000874	4.14	2.02197922838
0.000875	4.13	2.00825795156
0.000876	4.11	2.00347198633
0.000877	4.094	2.02018910006
0.000878	4.074	2.02990738705
0.000879	4.084	2.00622630827
0.00088	4.074	1.99712893925
0.000881	4.08	1.99839935949
0.000882	4.054	2.02066424722
0.000883	4.036	2.0046705465
0.000884	4.048	2.00342107406
0.000885	4.054	1.99175400087
0.000886	4.04	1.99659710508
0.000887	4.028	1.99680144231
0.000888	4.012	1.99495764366
0.000889	4.024	2.00485011909
0.00089	4.01	2.00347198633
0.000891	3.982	1.99541374156
0.000892	3.97	2.01323123361
0.000893	3.968	2.01667449034
0.000894	3.966	2.00220977922
0.000895	3.964	2.02155979382
0.000896	3.928	2.01960788273
0.000897	3.914	2.01559023613
0.000898	3.896	2.02118381153
0.000899	3.902	2.0199990099
0.0009	3.906	2.02513308205
0.000901	3.914	2.02548858303
0.000902	3.912	2.02392094707
0.000903	3.894	1.9876528872
0.000904	3.884	1.99462878752
0.000905	3.862	1.98568779016
0.000906	3.868	1.99062201334
0.000907	3.838	1.99593486868
0.000908	3.844	2.00989153936
0.000909	3.854	2.01907998851
0.00091	3.848	2.00521719522
0.000911	3.818	1.9881840961
0.000912	3.788	1.96546584809
0.000913	3.776	1.9467470303
0.000914	3.752	1.94177650619
0.000915	3.75	1.93377868434
0.000916	3.74	1.93504521911
0.000917	3.724	1.92037079753
0.000918	3.716	1.9202458176
0.000919	3.71	1.92714815206
0.00092	3.7	1.91468012994
0.000921	3.696	1.92343026908
0.000922	3.682	1.94855741512
0.000923	3.648	1.95450658735
0.000924	3.616	1.95154912826
0.000925	3.608	1.93554540117
0.000926	3.59	1.94368207277
0.000927	3.592	1.92912830055
0.000928	3.59	1.94059269297
0.000929	3.584	1.91074435757
0.00093	3.592	1.91873291523
0.000931	3.604	1.93473098905
0.000932	3.592	1.93223601043
0.000933	3.542	1.92047806548
0.000934	3.532	1.92171173697
0.000935	3.548	1.91616700734
0.000936	3.54	1.92675893666
0.000937	3.542	1.92359975047
0.000938	3.51	1.91882776715
0.000939	3.51	1.92299245968
0.00094	3.498	1.91572336208
0.000941	3.502	1.91989478878
0.000942	3.496	1.89894286381
0.000943	3.476	1.87547967198
0.000944	3.448	1.86314143317
0.000945	3.44	1.84780951399
0.000946	3.44	1.85752523536
0.000947	3.422	1.85146320514
0.000948	3.402	1.85483045047
0.000949	3.42	1.85461586319
0.00095	3.428	1.84846314543
0.000951	3.402	1.84293136063
0.000952	3.384	1.84079982616
0.000953	3.378	1.84041191042
0.000954	3.338	1.84384272648
0.000955	3.34	1.8440173535
0.000956	3.342	1.83984673275
0.000957	3.326	1.83622547635
0.000958	3.334	1.84131583385
0.000959	3.328	1.8122957816
0.00096	3.33	1.80030552963
0.000961	3.328	1.80233626163
0.000962	3.288	1.79138382264
0.000963	3.282	1.79512562235
0.000964	3.278	1.794635339
0.000965	3.272	1.80055991292
0.000966	3.266	1.80644512787
0.000967	3.258	1.79204799043
0.000968	3.234	1.78976087788
0.000969	3.24	1.80510387513
0.00097	3.216	1.78699300502
0.000971	3.22	1.79543866506
0.000972	3.248	1.79735806116
0.000973	3.248	1.79066914867
0.000974	3.236	1.78782102012
0.000975	3.212	1.77737334289
0.000976	3.214	1.75846637727
0.000977	3.208	1.75178080821
0.000978	3.194	1.76078505219
0.000979	3.2	1.77200451467
0.00098	3.196	1.78257790854
0.000981	3.182	1.78013370284
0.000982	3.16	1.78728844902
0.000983	3.132	1.78621835171
0.000984	3.118	1.78215487542
0.000985	3.102	1.788741457
0.000986	3.106	1.79297629655
0.000987	3.09	1.77254054961
0.000988	3.078	1.75952152587
0.000989	3.066	1.77359634641
0.00099	3.062	1.77712014225
0.000991	3.064	1.78882754898
0.000992	3.072	1.78852341332
0.000993	3.05	1.76734263797
0.000994	3.032	1.77397181488
0.000995	3.044	1.7748419648
0.000996	3.022	1.77468757814
0.000997	3.01	1.76575762776
0.000998	2.996	1.7595408492
0.000999	2.99	1.76349085623
0.001	2.984	1.76514701937
0.001001	2.992	1.7731147735
0.001002	2.996	1.78996759747
0.001003	2.98	1.77189164454
0.001004	2.97	1.78019661835
0.001005	2.98	1.78874257511
0.001006	2.982	1.78932277692
0.001007	2.976	1.78197194142
0.001008	2.946	1.77174603146
0.001009	2.928	1.75579497664
0.00101	2.924	1.74419723655
0.001011	2.894	1.75691889397
0.001012	2.882	1.76297362431
0.001013	2.876	1.76652879965
0.001014	2.886	1.76210215368
0.001015	2.866	1.74586482867
0.001016	2.874	1.75445832096
0.001017	2.868	1.76027725089
0.001018	2.86	1.75510683436
0.001019	2.844	1.74690125651
0.00102	2.838	1.74921582431
0.001021	2.82	1.75145653671
0.001022	2.8	1.73089572187
0.001023	2.776	1.7163402926
0.001024	2.77	1.72078470472
0.001025	2.75	1.71682847134
0.001026	2.74	1.71709056255
0.001027	2.726	1.69438012264
0.001028	2.732	1.6840950092
0.001029	2.718	1.68121265758
0.00103	2.73	1.66766303551
0.001031	2.72	1.6545694304
0.001032	2.724	1.67326746218
0.001033	2.73	1.68674242254
0.001034	2.694	1.6841508246
0.001035	2.668	1.65945051146
0.001036	2.666	1.65119471898
0.001037	2.666	1.65482446199
0.001038	2.666	1.65723987401
0.001039	2.66	1.64207186201
0.00104	2.63	1.62637634021
0.001041	2.646	1.6482366335
0.001042	2.634	1.66133801497
0.001043	2.622	1.6562354905
0.001044	2.616	1.64940716623
0.001045	2.618	1.65168883268
0.001046	2.612	1.63507064068
0.001047	2.612	1.63017054323
0.001048	2.622	1.64411556771
0.001049	2.624	1.63665023753
0.00105	2.62	1.65154473146
0.001051	2.612	1.64725711411
0.001052	2.622	1.66466693365
0.001053	2.598	1.66984909498
0.001054	2.572	1.65916123388
0.001055	2.572	1.65554099919
0.001056	2.568	1.63749076333
0.001057	2.558	1.62930537346
0.001058	2.558	1.6427525681
0.001059	2.55	1.63813918823
0.00106	2.532	1.63002331272
0.001061	2.52	1.62898741554
0.001062	2.506	1.61553830038
0.001063	2.506	1.6192479736
0.001064	2.512	1.62660874214
0.001065	2.498	1.62172624077
0.001066	2.488	1.61797898627
0.001067	2.476	1.61660879622
0.001068	2.46	1.62369947958
0.001069	2.454	1.60620173079
0.00107	2.442	1.62068997652
0.001071	2.446	1.63556840273
0.001072	2.456	1.62728731329
0.001073	2.46	1.62739054932
0.001074	2.45	1.6147755262
0.001075	2.45	1.6197221984
0.001076	2.444	1.62937534043
0.001077	2.424	1.62117981729
0.001078	2.414	1.61944558414
0.001079	2.394	1.60585304434
0.00108	2.376	1.58953578129
0.001081	2.376	1.57943787469
0.001082	2.364	1.56700478621
0.001083	2.36	1.55769059829
0.001084	2.36	1.5551205741
0.001085	2.356	1.54183786437
0.001086	2.366	1.55950120231
0.001087	2.366	1.54920753936
0.001088	2.36	1.5551205741
0.001089	2.362	1.55401286996
0.00109	2.366	1.54791601839
0.001091	2.362	1.5591523338
0.001092	2.358	1.56007563919
0.001093	2.358	1.57538439754
0.001094	2.36	1.56281796765
0.001095	2.35	1.54644754195
0.001096	2.346	1.54087118216
0.001097	2.322	1.5460646817
0.001098	2.312	1.54358543657
0.001099	2.3	1.54337292966
0.0011	2.296	1.53374834963
0.001101	2.292	1.53581769751
0.001102	2.288	1.53135756765
0.001103	2.284	1.52687393062
0.001104	2.284	1.52425194768
0.001105	2.286	1.51268106354
0.001106	2.286	1.50870938222
0.001107	2.284	1.5189944042
0.001108	2.276	1.53095525735
0.001109	2.274	1.53587890148
0.00111	2.264	1.51601583105
0.001111	2.264	1.51469600911
0.001112	2.27	1.51297719745
0.001113	2.26	1.52065775242
0.001114	2.248	1.52528554704
0.001115	2.238	1.52359968496
0.001116	2.222	1.51812911177
0.001117	2.206	1.51379126698
0.001118	2.19	1.52640099581
0.001119	2.2	1.52446712001
0.00112	2.19	1.51851901536
0.001121	2.178	1.51601978879
0.001122	2.168	1.50059188322
0.001123	2.156	1.48851066506
0.001124	2.154	1.4867023912
0.001125	2.158	1.47953911743
0.001126	2.154	1.47047067295
0.001127	2.148	1.45674156939
0.001128	2.136	1.46202051969
0.001129	2.118	1.44363291733
0.00113	2.098	1.43122185562
0.001131	2.086	1.42639545709
0.001132	2.096	1.42224611091
0.001133	2.086	1.43338899117
0.001134	2.07	1.43286426433
0.001135	2.062	1.43043909343
0.001136	2.07	1.4272701216
0.001137	2.08	1.43303872941
0.001138	2.084	1.41313269016
0.001139	2.09	1.41347090525
0.00114	2.066	1.42043796063
0.001141	2.066	1.40486440627
0.001142	2.054	1.40110099565
0.001143	2.054	1.41388967038
0.001144	2.044	1.42199296763
0.001145	2.048	1.43307222428
0.001146	2.048	1.44557808506
0.001147	2.042	1.43256273859
0.001148	2.044	1.4401611021
0.001149	2.032	1.43769816025
0.00115	2.01	1.42334113971
0.001151	2.016	1.4253925775
0.001152	2.002	1.42477928115
0.001153	2.0	1.40854534893
0.001154	2.004	1.40569698015
0.001155	2.018	1.40059844352
0.001156	2.002	1.3949896057
0.001157	1.994	1.3820144717
0.001158	1.986	1.37760807199
0.001159	1.968	1.3605057883
0.00116	1.97	1.36568664049
0.001161	1.966	1.3787109922
0.001162	1.968	1.38093301793
0.001163	1.962	1.38584126075
0.001164	1.95	1.37967387451
0.001165	1.94	1.38866842695
0.001166	1.938	1.38641840726
0.001167	1.946	1.39250996406
0.001168	1.95	1.39696098729
0.001169	1.936	1.38992949461
0.00117	1.926	1.3973274491
0.001171	1.918	1.40116951152
0.001172	1.92	1.400571312
0.001173	1.908	1.40268884647
0.001174	1.9	1.41209064865
0.001175	1.888	1.40408546748
0.001176	1.886	1.3931991961
0.001177	1.87	1.39610171549
0.001178	1.86	1.38289551305
0.001179	1.854	1.37283793654
0.00118	1.84	1.34996296245
0.001181	1.832	1.36520181658
0.001182	1.822	1.36173271974
0.001183	1.822	1.35289171777
0.001184	1.816	1.34243957033
0.001185	1.818	1.34345673544
0.001186	1.818	1.33449466091
0.001187	1.808	1.33833329182
0.001188	1.808	1.34131875406
0.001189	1.818	1.34196721271
0.00119	1.82	1.324990566
0.001191	1.81	1.31677636674
0.001192	1.8	1.31605471011
0.001193	1.8	1.31605471011
0.001194	1.788	1.30654353161
0.001195	1.784	1.3028215534
0.001196	1.78	1.30522028792
0.001197	1.772	1.29306457689
0.001198	1.752	1.29711063522
0.001199	1.754	1.30440944492
0.0012	1.76	1.31240237732
0.001201	1.758	1.31431959584
0.001202	1.754	1.32268061149
0.001203	1.76	1.32
0.001204	1.744	1.32305101942
0.001205	1.73	1.30885446097
0.001206	1.738	1.30895225276
0.001207	1.73	1.31950748387
0.001208	1.726	1.32019846993
0.001209	1.694	1.29319913393
0.00121	1.708	1.29411591444
0.001211	1.698	1.26601579769
0.001212	1.704	1.29011007282
0.001213	1.7	1.29073622402
0.001214	1.686	1.2866250425
0.001215	1.692	1.28574336475
0.001216	1.684	1.2884657543
0.001217	1.68	1.28436754864
0.001218	1.682	1.29030074014
0.001219	1.674	1.29449758594
0.00122	1.672	1.29012247481
0.001221	1.668	1.28754650401
0.001222	1.668	1.28131807136
0.001223	1.67	1.28417288556
0.001224	1.678	1.28930834171
0.001225	1.67	1.28417288556
0.001226	1.666	1.28001718738
0.001227	1.65	1.28510699944
0.001228	1.634	1.27751477487
0.001229	1.638	1.28489532648
0.00123	1.624	1.27225154745
0.001231	1.618	1.26494110535
0.001232	1.626	1.26258623468
0.001233	1.618	1.26018887473
0.001234	1.622	1.25503625446
0.001235	1.61	1.24494979818
0.001236	1.594	1.2349753034
0.001237	1.578	1.22144013361
0.001238	1.58	1.22621368448
0.001239	1.584	1.23083061385
0.00124	1.586	1.23879134643
0.001241	1.576	1.23621357378
0.001242	1.574	1.23795153378
0.001243	1.57	1.2494398745
0.001244	1.558	1.24845344326
0.001245	1.556	1.25014559152
0.001246	1.548	1.23438081644
0.001247	1.52	1.22539789456
0.001248	1.52	1.23838604643
0.001249	1.538	1.2476201345
0.00125	1.522	1.24479556554
0.001251	1.512	1.24814101767
0.001252	1.5	1.2561846998
0.001253	1.502	1.24979838374
0.001254	1.506	1.2513848329
0.001255	1.5	1.24338248339
0.001256	1.494	1.24175843061
0.001257	1.492	1.24496425652
0.001258	1.484	1.24969756341
0.001259	1.488	1.25134167996
0.00126	1.502	1.25139761866
0.001261	1.488	1.24010322151
0.001262	1.482	1.2351825776
0.001263	1.466	1.221819954
0.001264	1.46	1.20349491067
0.001265	1.468	1.20373418993
0.001266	1.464	1.19360965144
0.001267	1.446	1.17774530354
0.001268	1.452	1.16606003276
0.001269	1.444	1.16741766305
0.00127	1.432	1.17191125944
0.001271	1.424	1.17992542137
0.001272	1.422	1.17299445864
0.001273	1.416	1.16916380375
0.001274	1.422	1.16957941158
0.001275	1.418	1.15899784297
0.001276	1.418	1.15899784297
0.001277	1.422	1.15581832482
0.001278	1.418	1.15899784297
0.001279	1.424	1.1576804395
0.00128	1.428	1.16996410201
0.001281	1.434	1.17031790553
0.001282	1.436	1.19075774194
0.001283	1.428	1.19030080232
0.001284	1.414	1.19941819229
0.001285	1.428	1.20864221339
0.001286	1.426	1.21017519393
0.001287	1.418	1.21296166469
0.001288	1.418	1.20634820844
0.001289	1.402	1.20349324884
0.00129	1.394	1.19279671361
0.001291	1.374	1.17563769929
0.001292	1.374	1.17223035279
0.001293	1.39	1.17383985279
0.001294	1.384	1.18175462766
0.001295	1.382	1.18324807205
0.001296	1.36	1.17405280972
0.001297	1.356	1.1769723871
0.001298	1.352	1.18663220924
0.001299	1.348	1.18949401007
0.0013	1.344	1.18729271875
0.001301	1.344	1.18897603004
0.001302	1.344	1.18897603004
0.001303	1.344	1.1956855774
0.001304	1.34	1.18676029593
0.001305	1.35	1.18974787245
0.001306	1.352	1.19335493463
0.001307	1.332	1.18396621573
0.001308	1.328	1.17150160051
0.001309	1.314	1.17277619348
0.00131	1.32	1.17711511756
0.001311	1.328	1.18508058798
0.001312	1.32	1.18558002682
0.001313	1.312	1.18095554531
0.001314	1.306	1.18167846727
0.001315	1.31	1.18401858094
0.001316	1.3	1.16876002669
0.001317	1.288	1.15111076791
0.001318	1.288	1.15458044328
0.001319	1.288	1.14937200244
0.00132	1.288	1.14588655634
0.001321	1.286	1.14376745888
0.001322	1.29	1.141008326
0.001323	1.306	1.14907092906
0.001324	1.298	1.13189928881
0.001325	1.284	1.12576374076
0.001326	1.272	1.11445771566
0.001327	1.26	1.11552678139
0.001328	1.27	1.12298708808
0.001329	1.272	1.12517376436
0.00133	1.274	1.13970347021
0.001331	1.278	1.13521627895
0.001332	1.274	1.13266235039
0.001333	1.254	1.12671380572
0.001334	1.254	1.13379186803
0.001335	1.258	1.13992806791
0.001336	1.254	1.11780320272
0.001337	1.248	1.11825578469
0.001338	1.254	1.12137594053
0.001339	1.252	1.11377556087
0.00134	1.266	1.12216041634
0.001341	1.26	1.11013512691
0.001342	1.256	1.10565093949
0.001343	1.248	1.1020417415
0.001344	1.252	1.10113396097
0.001345	1.248	1.10385506295
0.001346	1.246	1.09794535383
0.001347	1.246	1.11421900899
0.001348	1.236	1.11009188809
0.001349	1.232	1.1055206918
0.00135	1.228	1.10815883338
0.001351	1.214	1.08268370266
0.001352	1.204	1.08184287214
0.001353	1.202	1.07386963827
0.001354	1.196	1.07218655093
0.001355	1.19	1.07046718773
0.001356	1.192	1.06730314344
0.001357	1.192	1.07663178478
0.001358	1.174	1.0657035235
0.001359	1.156	1.06003018825
0.00136	1.128	1.03518887166
0.001361	1.128	1.05053129416
0.001362	1.128	1.05243337081
0.001363	1.128	1.05053129416
0.001364	1.118	1.04693648327
0.001365	1.104	1.03979998077
0.001366	1.086	1.04048258034
0.001367	1.088	1.03742758783
0.001368	1.086	1.03663108192
0.001369	1.094	1.03979036349
0.00137	1.088	1.04702244484
0.001371	1.098	1.06414096811
0.001372	1.092	1.05808128232
0.001373	1.092	1.05996981089
0.001374	1.084	1.05496161068
0.001375	1.088	1.05273738416
0.001376	1.082	1.04655434641
0.001377	1.08	1.04957134107
0.001378	1.068	1.04277322559
0.001379	1.068	1.02341389477
0.00138	1.058	1.02890038391
0.001381	1.058	1.04049795771
0.001382	1.058	1.0385740224
0.001383	1.054	1.02327122504
0.001384	1.048	1.03812138019
0.001385	1.044	1.02277270202
0.001386	1.032	1.01536988334
0.001387	1.028	1.01941944262
0.001388	1.032	1.02321845175
0.001389	1.03	1.0300970828
0.00139	1.04	1.03072789814
0.001391	1.038	1.0317732309
0.001392	1.042	1.03548829061
0.001393	1.02	1.04096109437
0.001394	1.022	1.03223834457
0.001395	1.012	1.01973329847
0.001396	1.004	1.02955524378
0.001397	1.01	1.03629146479
0.001398	1.012	1.03723478538
0.001399	1.0	1.01390334845
0.0014	0.996	1.00597415474
0.001401	0.99	1.00294566154
0.001402	0.996	1.00398406362
0.001403	0.988	1.00392031556
0.001404	0.98	0.993780659904
0.001405	0.978	0.996752727611
0.001406	0.958	0.979916322958
0.001407	0.956	0.976761997623
0.001408	0.954	0.97153692673
0.001409	0.952	0.974523473293
0.00141	0.948	0.96607246105
0.001411	0.934	0.957937367472
0.001412	0.932	0.963003634469
0.001413	0.92	0.949526197638
0.001414	0.924	0.94774680163
0.001415	0.902	0.94254761153
0.001416	0.896	0.938714013957
0.001417	0.892	0.938262223475
0.001418	0.898	0.9335930591
0.001419	0.888	0.924908644137
0.00142	0.9	0.926282894153
0.001421	0.896	0.93015267564
0.001422	0.9	0.94127573006
0.001423	0.904	0.935298882711
0.001424	0.898	0.929298660281
0.001425	0.896	0.928
0.001426	0.902	0.934021413031
0.001427	0.892	0.925384244517
0.001428	0.898	0.9335930591
0.001429	0.894	0.94168147481
0.00143	0.894	0.94168147481
0.001431	0.896	0.94508412324
0.001432	0.908	0.950545106768
0.001433	0.904	0.945930229985
0.001434	0.894	0.937424130263
0.001435	0.894	0.937424130263
0.001436	0.892	0.927542990917
0.001437	0.89	0.930537479095
0.001438	0.884	0.930883451351
0.001439	0.87	0.925796953981
0.00144	0.868	0.924432799072
0.001441	0.856	0.924804844278
0.001442	0.858	0.928351226638
0.001443	0.866	0.920893044821
0.001444	0.87	0.917115041857
0.001445	0.866	0.914354417062
0.001446	0.866	0.914354417062
0.001447	0.852	0.906695097593
0.001448	0.856	0.907338966429
0.001449	0.854	0.910320822568
0.00145	0.856	0.909540543351
0.001451	0.842	0.912708058472
0.001452	0.838	0.903192116883
0.001453	0.836	0.897275877309
0.001454	0.838	0.898752468703
0.001455	0.836	0.89504413299
0.001456	0.836	0.883800882552
0.001457	0.83	0.879261053385
0.001458	0.828	0.886800992331
0.001459	0.822	0.893485310456
0.00146	0.814	0.887357875944
0.001461	0.806	0.881115202457
0.001462	0.798	0.85860118798
0.001463	0.802	0.86878996311
0.001464	0.786	0.858023309707
0.001465	0.79	0.8590110593
0.001466	0.786	0.869599908004
0.001467	0.78	0.866948672068
0.001468	0.786	0.864987861187
0.001469	0.788	0.871238199346
0.00147	0.78	0.857671265696
0.001471	0.77	0.865505632564
0.001472	0.772	0.874080087864
0.001473	0.764	0.867354598766
0.001474	0.772	0.878644410441
0.001475	0.762	0.879406618124
0.001476	0.764	0.878808283985
0.001477	0.758	0.8668540823
0.001478	0.768	0.863814794965
0.001479	0.762	0.867960828609
0.00148	0.754	0.85643680444
0.001481	0.734	0.829001809407
0.001482	0.72	0.828009661779
0.001483	0.716	0.824223270722
0.001484	0.716	0.831470985663
0.001485	0.718	0.833352266452
0.001486	0.726	0.83362101701
0.001487	0.726	0.836016746244
0.001488	0.724	0.831759580648
0.001489	0.732	0.831971153346
0.00149	0.726	0.831218382857
0.001491	0.722	0.834695153933
0.001492	0.722	0.832295620558
0.001493	0.722	0.829889149224
0.001494	0.714	0.822316240871
0.001495	0.71	0.82091412462
0.001496	0.72	0.828009661779
0.001497	0.72	0.830421579681
0.001498	0.712	0.827681098008
0.001499	0.72	0.830421579681
0.0015	0.72	0.830421579681
0.001501	0.714	0.829580616938
0.001502	0.716	0.826646236307
0.001503	0.72	0.825590697622
0.001504	0.718	0.816379813567
0.001505	0.726	0.814201449274
0.001506	0.724	0.814753950589
0.001507	0.726	0.816654149564
0.001508	0.72	0.818290901819
0.001509	0.72	0.820731381147
0.00151	0.71	0.813572369246
0.001511	0.708	0.816539037646
0.001512	0.7	0.80622577483
0.001513	0.7	0.80124902496
0.001514	0.7	0.796241169496
0.001515	0.7	0.791201617794
0.001516	0.712	0.793130506285
0.001517	0.714	0.797623971556
0.001518	0.716	0.807058857829
0.001519	0.71	0.813572369246
0.00152	0.708	0.811625529416
0.001521	0.716	0.821793161325
0.001522	0.714	0.810064194987
0.001523	0.714	0.807591480886
0.001524	0.714	0.810064194987
0.001525	0.708	0.799209609552
0.001526	0.706	0.804713613654
0.001527	0.714	0.812529384084
0.001528	0.708	0.801708176334
0.001529	0.702	0.795736137171
0.00153	0.692	0.788121817995
0.001531	0.684	0.78239631901
0.001532	0.686	0.787022236026
0.001533	0.68	0.783326241103
0.001534	0.68	0.793473376995
0.001535	0.68	0.80099937578
0.001536	0.678	0.79894680674
0.001537	0.686	0.802124678588
0.001538	0.686	0.802124678588
0.001539	0.69	0.803679040414
0.00154	0.684	0.797586358961
0.001541	0.678	0.801446192829
0.001542	0.682	0.798045111507
0.001543	0.68	0.80099937578
0.001544	0.666	0.786412105705
0.001545	0.664	0.791898983457
0.001546	0.66	0.795235814083
0.001547	0.652	0.791767642683
0.001548	0.654	0.791381071292
0.001549	0.648	0.78999746835
0.00155	0.644	0.783111741707
0.001551	0.648	0.787461745103
0.001552	0.646	0.780182030042
0.001553	0.642	0.778354674939
0.001554	0.64	0.786384130054
0.001555	0.638	0.789275617259
0.001556	0.638	0.789275617259
0.001557	0.632	0.782672345238
0.001558	0.626	0.781104346422
0.001559	0.618	0.779792280034
0.00156	0.624	0.786526541192
0.001561	0.632	0.790301208401
0.001562	0.636	0.787085764069
0.001563	0.628	0.780779098081
0.001564	0.632	0.782672345238
0.001565	0.626	0.783660640839
0.001566	0.62	0.776916983982
0.001567	0.628	0.785885487842
0.001568	0.634	0.787428726933
0.001569	0.63	0.783007024234
0.00157	0.622	0.774025839362
0.001571	0.622	0.774025839362
0.001572	0.624	0.778860706417
0.001573	0.62	0.774338427304
0.001574	0.62	0.784601809837
0.001575	0.618	0.782352861566
0.001576	0.616	0.785203158425
0.001577	0.608	0.783795891798
0.001578	0.604	0.78433666241
0.001579	0.618	0.784905089804
0.00158	0.62	0.784601809837
0.001581	0.618	0.777223262647
0.001582	0.616	0.769768796458
0.001583	0.62	0.769155380921
0.001584	0.614	0.772660339347
0.001585	0.602	0.758680433384
0.001586	0.6	0.761577310586
0.001587	0.6	0.761577310586
0.001588	0.594	0.762341130991
0.001589	0.6	0.75894663844
0.00159	0.604	0.766279322441
0.001591	0.598	0.761837252962
0.001592	0.6	0.756306816048
0.001593	0.598	0.759207481523
0.001594	0.6	0.769415362467
0.001595	0.6	0.779743547585
0.001596	0.594	0.775347663955
0.001597	0.592	0.77041287632
0.001598	0.592	0.77041287632
0.001599	0.592	0.767812477106
0.0016	0.588	0.76828119852
0.001601	0.588	0.765673559685
0.001602	0.578	0.764143965493
0.001603	0.578	0.758891296564
0.001604	0.57	0.757033684852
0.001605	0.57	0.762299153876
0.001606	0.572	0.764732633016
0.001607	0.574	0.767153178968
0.001608	0.58	0.763937170191
0.001609	0.58	0.769155380921
0.00161	0.584	0.768728820846
0.001611	0.58	0.756042326857
0.001612	0.578	0.753602016982
0.001613	0.576	0.748481128687
0.001614	0.578	0.750943406656
0.001615	0.58	0.753392328073
0.001616	0.578	0.761522159888
0.001617	0.58	0.769155380921
0.001618	0.576	0.759094197053
0.001619	0.578	0.756251280991
0.00162	0.572	0.751542413973
0.001621	0.572	0.751542413973
0.001622	0.56	0.744580418759
0.001623	0.562	0.744416550058
0.001624	0.568	0.751914888801
0.001625	0.558	0.739348361735
0.001626	0.552	0.731639255371
0.001627	0.548	0.734640047915
0.001628	0.544	0.732163916073
0.001629	0.542	0.732281366689
0.00163	0.538	0.715930164192
0.001631	0.54	0.713021738799
0.001632	0.546	0.721029819078
0.001633	0.548	0.720899438202
0.001634	0.54	0.707389567353
0.001635	0.53	0.696491205975
0.001636	0.544	0.704318109947
0.001637	0.548	0.712527894191
0.001638	0.54	0.698856208386
0.001639	0.534	0.693429160044
0.00164	0.534	0.693429160044
0.001641	0.534	0.693429160044
0.001642	0.536	0.704772303656
0.001643	0.538	0.707499823322
0.001644	0.536	0.701928771315
0.001645	0.538	0.707499823322
0.001646	0.54	0.718609768929
0.001647	0.536	0.716033518769
0.001648	0.534	0.713333021807
0.001649	0.534	0.716131272882
0.00165	0.532	0.727307362812
0.001651	0.532	0.730052052939
0.001652	0.536	0.735325778142
0.001653	0.54	0.737834669828
0.001654	0.536	0.740745570355
0.001655	0.536	0.7326008463
0.001656	0.53	0.732871066423
0.001657	0.522	0.733154826759
0.001658	0.514	0.727876363128
0.001659	0.522	0.730421795951
0.00166	0.52	0.73047929471
0.001661	0.514	0.725123437768
0.001662	0.518	0.727788430796
0.001663	0.514	0.719585992082
0.001664	0.512	0.716837499019
0.001665	0.516	0.722318489311
0.001666	0.512	0.722396013278
0.001667	0.51	0.719652694013
0.001668	0.514	0.716801227678
0.001669	0.516	0.719544300235
0.00167	0.52	0.719444229944
0.001671	0.516	0.716759373849
0.001672	0.52	0.727736215946
0.001673	0.518	0.725035171561
0.001674	0.522	0.727678500438
0.001675	0.52	0.727736215946
0.001676	0.516	0.719544300235
0.001677	0.514	0.722360021042
0.001678	0.512	0.716837499019
0.001679	0.51	0.716868188721
0.00168	0.506	0.714117637368
0.001681	0.51	0.714072825418
0.001682	0.504	0.711325523231
0.001683	0.502	0.705688316468
0.001684	0.504	0.70567981408
0.001685	0.506	0.711311464831
0.001686	0.504	0.70567981408
0.001687	0.508	0.705645803502
0.001688	0.504	0.697125526717
0.001689	0.494	0.688450433946
0.00169	0.486	0.685422497442
0.001691	0.484	0.676567808871
0.001692	0.478	0.673435965776
0.001693	0.49	0.68840395118
0.001694	0.478	0.685212375837
0.001695	0.47	0.690724257573
0.001696	0.474	0.702370272719
0.001697	0.47	0.690724257573
0.001698	0.47	0.690724257573
0.001699	0.464	0.690437542432
0.0017	0.46	0.684397545291
0.001701	0.458	0.678406957511
0.001702	0.462	0.681583450503
0.001703	0.464	0.681692012569
0.001704	0.464	0.684619602407
0.001705	0.456	0.684152029888
0.001706	0.462	0.687427087043
0.001707	0.464	0.690437542432
0.001708	0.46	0.678527818147
0.001709	0.454	0.678147476586
0.00171	0.456	0.678280178098
0.001711	0.456	0.678280178098
0.001712	0.452	0.675052590544
0.001713	0.45	0.674907401056
0.001714	0.452	0.675052590544
0.001715	0.45	0.674907401056
0.001716	0.454	0.689843460504
0.001717	0.454	0.686938134041
0.001718	0.456	0.68997391255
0.001719	0.456	0.684152029888
0.00172	0.456	0.68997391255
0.001721	0.45	0.686658576004
0.001722	0.446	0.686355592969
0.001723	0.45	0.683739716559
0.001724	0.454	0.68402046753
0.001725	0.452	0.6780088495
0.001726	0.458	0.678406957511
0.001727	0.462	0.678642763168
0.001728	0.464	0.678751795578
0.001729	0.468	0.678952133806
0.00173	0.462	0.666750328084
0.001731	0.466	0.669958207652
0.001732	0.466	0.669958207652
0.001733	0.468	0.667065214203
0.001734	0.462	0.666750328084
0.001735	0.46	0.669626761711
0.001736	0.456	0.666381272246
0.001737	0.452	0.669100889254
0.001738	0.44	0.649923072371
0.001739	0.436	0.643353712976
0.00174	0.436	0.65261320857
0.001741	0.426	0.645386705782
0.001742	0.422	0.64180682452
0.001743	0.42	0.635295206971
0.001744	0.414	0.628175134815
0.001745	0.418	0.635040156211
0.001746	0.416	0.641049140082
0.001747	0.412	0.637382145969
0.001748	0.412	0.640512294964
0.001749	0.412	0.634236548931
0.00175	0.404	0.626724819997
0.001751	0.396	0.619018578073
0.001752	0.386	0.614006514623
0.001753	0.384	0.620116118159
0.001754	0.382	0.619738654596
0.001755	0.38	0.619354502688
0.001756	0.38	0.619354502688
0.001757	0.388	0.624064099272
0.001758	0.378	0.618963649983
0.001759	0.384	0.623332976827
0.00176	0.384	0.626533319146
0.001761	0.378	0.622186467227
0.001762	0.378	0.618963649983
0.001763	0.384	0.623332976827
0.001764	0.386	0.623701851849
0.001765	0.39	0.627614531381
0.001766	0.388	0.614374478637
0.001767	0.394	0.621903529496
0.001768	0.388	0.620851028831
0.001769	0.39	0.62441973063
0.00177	0.392	0.621559329429
0.001771	0.39	0.62120849962
0.001772	0.39	0.62120849962
0.001773	0.388	0.620851028831
0.001774	0.39	0.617980582219
0.001775	0.388	0.617621243158
0.001776	0.384	0.613631811431
0.001777	0.386	0.620486905583
0.001778	0.382	0.619738654596
0.001779	0.384	0.620116118159
0.00178	0.384	0.623332976827
0.001781	0.378	0.622186467227
0.001782	0.376	0.612065355987
0.001783	0.376	0.612065355987
0.001784	0.372	0.607960525034
0.001785	0.374	0.608378171864
0.001786	0.378	0.612467141976
0.001787	0.376	0.608788961792
0.001788	0.378	0.609192908691
0.001789	0.376	0.60218269653
0.00179	0.38	0.602992537267
0.001791	0.37	0.600915967503
0.001792	0.374	0.608378171864
0.001793	0.372	0.604661888993
0.001794	0.37	0.600915967503
0.001795	0.37	0.600915967503
0.001796	0.368	0.597139849616
0.001797	0.358	0.588078226089
0.001798	0.358	0.588078226089
0.001799	0.356	0.587591694972
0.0018	0.356	0.587591694972
0.001801	0.356	0.594360160172
0.001802	0.356	0.590985617422
0.001803	0.358	0.588078226089
0.001804	0.358	0.588078226089
0.001805	0.358	0.591469356772
0.001806	0.36	0.588557558782
0.001807	0.356	0.584178055048
0.001808	0.354	0.583681419954
0.001809	0.35	0.572276157113
0.00181	0.34	0.569561234636
0.001811	0.34	0.573061951276
0.001812	0.344	0.574163739712
0.001813	0.344	0.570669781923
0.001814	0.342	0.566600388281
0.001815	0.344	0.567154299993
0.001816	0.342	0.573616596692
0.001817	0.348	0.582147747569
0.001818	0.348	0.582147747569
0.001819	0.35	0.586088730484
0.00182	0.356	0.59771565146
0.001821	0.356	0.59771565146
0.001822	0.354	0.597230273848
0.001823	0.356	0.59771565146
0.001824	0.36	0.601996677732
0.001825	0.358	0.598193948482
0.001826	0.36	0.595315042645
0.001827	0.354	0.593872040089
0.001828	0.352	0.593376777436
0.001829	0.346	0.591847953448
0.00183	0.346	0.591847953448
0.001831	0.348	0.588978777207
0.001832	0.348	0.585573223432
0.001833	0.342	0.580548016963
0.001834	0.342	0.583982876461
0.001835	0.34	0.58
0.001836	0.336	0.582326368972
0.001837	0.334	0.578311334836
0.001838	0.33	0.570175411606
0.001839	0.332	0.570767903793
0.00184	0.332	0.570767903793
0.001841	0.334	0.571352780688
0.001842	0.336	0.575416370987
0.001843	0.334	0.571352780688
0.001844	0.336	0.575416370987
0.001845	0.336	0.575416370987
0.001846	0.336	0.575416370987
0.001847	0.332	0.567253029961
0.001848	0.33	0.570175411606
0.001849	0.33	0.570175411606
0.00185	0.326	0.56896748589
0.001851	0.328	0.569575280362
0.001852	0.328	0.569575280362
0.001853	0.326	0.56896748589
0.001854	0.326	0.565441420485
0.001855	0.326	0.565441420485
0.001856	0.334	0.574842587149
0.001857	0.332	0.574261264583
0.001858	0.332	0.574261264583
0.001859	0.332	0.574261264583
0.00186	0.33	0.573672380371
0.001861	0.328	0.569575280362
0.001862	0.32	0.563560112144
0.001863	0.318	0.559353197899
0.001864	0.316	0.558698487558
0.001865	0.318	0.56997894698
0.001866	0.32	0.570613704707
0.001867	0.318	0.5664591777
0.001868	0.314	0.56515838488
0.001869	0.32	0.574108003776
0.00187	0.32	0.574108003776
0.001871	0.322	0.578200657212
0.001872	0.324	0.575346851908
0.001873	0.33	0.57714816122
0.001874	0.326	0.56896748589
0.001875	0.328	0.569575280362
0.001876	0.322	0.55706014038
0.001877	0.312	0.553765293243
0.001878	0.316	0.555107196855
0.001879	0.322	0.56419500175
0.00188	0.32	0.563560112144
0.001881	0.32	0.56709787515
0.001882	0.318	0.5664591777
0.001883	0.318	0.5664591777
0.001884	0.316	0.562266840566
0.001885	0.31	0.553082272361
0.001886	0.308	0.552391165751
0.001887	0.312	0.553765293243
0.001888	0.31	0.553082272361
0.001889	0.312	0.553765293243
0.00189	0.31	0.54580216196
0.001891	0.31	0.54580216196
0.001892	0.312	0.553765293243
0.001893	0.312	0.553765293243
0.001894	0.31	0.553082272361
0.001895	0.308	0.556
0.001896	0.308	0.556
0.001897	0.308	0.556
0.001898	0.304	0.550984573287
0.001899	0.304	0.550984573287
0.0019	0.312	0.557365230347
0.001901	0.302	0.553891686163
0.001902	0.302	0.564620226347
0.001903	0.306	0.569529630485
0.001904	0.302	0.564620226347
0.001905	0.296	0.562480221875
0.001906	0.292	0.5538375213
0.001907	0.288	0.548685702383
0.001908	0.288	0.548685702383
0.001909	0.288	0.555928052899
0.00191	0.29	0.556686626389
0.001911	0.292	0.557436991955
0.001912	0.296	0.562480221875
0.001913	0.29	0.560267793113
0.001914	0.29	0.560267793113
0.001915	0.292	0.564567090787
0.001916	0.288	0.563077259353
0.001917	0.288	0.563077259353
0.001918	0.284	0.561554983951
0.001919	0.286	0.56586570845
0.00192	0.284	0.561554983951
0.001921	0.278	0.559210157275
0.001922	0.28	0.56
0.001923	0.278	0.559210157275
0.001924	0.276	0.558412034254
0.001925	0.274	0.55400722017
0.001926	0.272	0.553187129279
0.001927	0.268	0.540533070219
0.001928	0.27	0.545068802996
0.001929	0.272	0.545908417228
0.00193	0.274	0.546739426052
0.001931	0.268	0.54422054353
0.001932	0.262	0.534187233093
0.001933	0.262	0.534187233093
0.001934	0.262	0.534187233093
0.001935	0.264	0.535073826682
0.001936	0.266	0.539670269702
0.001937	0.262	0.537918209396
0.001938	0.26	0.537028863284
0.001939	0.26	0.548087584242
0.00194	0.258	0.5435402469
0.001941	0.256	0.542645372228
0.001942	0.262	0.545303585171
0.001943	0.256	0.535223317878
0.001944	0.262	0.537918209396
0.001945	0.262	0.537918209396
0.001946	0.262	0.537918209396
0.001947	0.262	0.534187233093
0.001948	0.262	0.534187233093
0.001949	0.258	0.532387077229
0.00195	0.254	0.519118483585
0.001951	0.254	0.515251394952
0.001952	0.248	0.508425019054
0.001953	0.25	0.513322510708
0.001954	0.254	0.522956977198
0.001955	0.252	0.518165996569
0.001956	0.258	0.520995201513
0.001957	0.26	0.521919534028
0.001958	0.258	0.520995201513
0.001959	0.258	0.524819969132
0.00196	0.264	0.531322877354
0.001961	0.26	0.521919534028
0.001962	0.252	0.510388087635
0.001963	0.256	0.512312404691
0.001964	0.258	0.513260167946
0.001965	0.252	0.510388087635
0.001966	0.254	0.515251394952
0.001967	0.25	0.513322510708
0.001968	0.252	0.514291745996
0.001969	0.252	0.518165996569
0.00197	0.248	0.516232505757
0.001971	0.246	0.515251394952
0.001972	0.248	0.516232505757
0.001973	0.242	0.509348603611
0.001974	0.246	0.511355062554
0.001975	0.246	0.511355062554
0.001976	0.24	0.508330601086
0.001977	0.24	0.512249938995
0.001978	0.24	0.508330601086
0.001979	0.236	0.506264752871
0.00198	0.238	0.507302670996
0.001981	0.238	0.51122988958
0.001982	0.232	0.500175969035
0.001983	0.234	0.505216785153
0.001984	0.236	0.506264752871
0.001985	0.238	0.503344812231
0.001986	0.24	0.508330601086
0.001987	0.238	0.507302670996
0.001988	0.244	0.510356737978
0.001989	0.244	0.510356737978
0.00199	0.244	0.514260634309
0.001991	0.244	0.514260634309
0.001992	0.252	0.529618730787
0.001993	0.25	0.528677595515
0.001994	0.246	0.526767500896
0.001995	0.25	0.52488093888
0.001996	0.25	0.52488093888
0.001997	0.254	0.530550657336
0.001998	0.254	0.530550657336
[truncated: 8,002 more rows]
