# Supplementary material for: The Influence of Synaptic Size on AMPA Receptor Activation: A Monte Carlo Model
Source: PLoS One. 2015 Jun 24;10(6):e0130924. doi: 10.1371/journal.pone.0130924 (PMC4479604; doi:10.1371/journal.pone.0130924)
Supplement: S1 Dataset — This package contains the experimental data used as basis for the analysis presented in the paper. (ZIP) [file pone.0130924.s001.zip › S1 Simulation data/training/1310_7829_177_269.csv]

time	AMPA.O.mean	AMPA.O.stdev
0.0	0.0	0.0
1e-06	0.0	0.0
2e-06	0.04	0.195959179423
3e-06	0.184	0.426783317387
4e-06	0.424	0.669495332321
5e-06	0.742	0.859904645877
6e-06	1.16	1.07256701422
7e-06	1.682	1.27156439082
8e-06	2.216	1.46742768135
9e-06	2.75	1.61353648859
1e-05	3.316	1.72746751055
1.1e-05	3.954	1.92038641945
1.2e-05	4.558	2.09919889482
1.3e-05	5.192	2.19160580397
1.4e-05	5.782	2.2808936845
1.5e-05	6.448	2.40151951897
1.6e-05	7.076	2.48560334728
1.7e-05	7.692	2.60713175731
1.8e-05	8.334	2.67178666813
1.9e-05	8.956	2.79321749959
2e-05	9.468	2.88807479128
2.1e-05	10.048	3.01623871734
2.2e-05	10.532	3.02406613684
2.3e-05	11.084	3.09401745309
2.4e-05	11.536	3.1668129089
2.5e-05	12.01	3.22023291083
2.6e-05	12.388	3.20834162769
2.7e-05	12.86	3.3425140239
2.8e-05	13.266	3.42509036377
2.9e-05	13.618	3.48885024041
3e-05	13.924	3.55446536064
3.1e-05	14.336	3.57981898984
3.2e-05	14.71	3.66195303083
3.3e-05	14.962	3.7267353005
3.4e-05	15.304	3.78729243656
3.5e-05	15.534	3.86585617943
3.6e-05	15.8	3.93344632606
3.7e-05	16.052	3.93970760336
3.8e-05	16.302	4.0168141605
3.9e-05	16.436	4.09315330766
4e-05	16.602	4.11771732881
4.1e-05	16.758	4.08110720271
4.2e-05	16.984	4.11627793036
4.3e-05	17.148	4.16918409284
4.4e-05	17.242	4.2336079176
4.5e-05	17.376	4.26129370027
4.6e-05	17.542	4.3373074597
4.7e-05	17.666	4.32370720563
4.8e-05	17.754	4.32313358572
4.9e-05	17.902	4.33455833967
5e-05	18.016	4.34324118603
5.1e-05	18.092	4.35976329633
5.2e-05	18.168	4.34600690289
5.3e-05	18.214	4.32853370092
5.4e-05	18.348	4.38119800968
5.5e-05	18.4	4.36577599059
5.6e-05	18.462	4.38640581798
5.7e-05	18.54	4.35343542504
5.8e-05	18.556	4.36656203437
5.9e-05	18.508	4.29813168714
6e-05	18.574	4.33226545816
6.1e-05	18.668	4.39701899018
6.2e-05	18.714	4.37952097837
6.3e-05	18.8	4.34096763407
6.4e-05	18.784	4.3411224355
6.5e-05	18.778	4.33874590176
6.6e-05	18.776	4.35268009392
6.7e-05	18.834	4.35045330971
6.8e-05	18.832	4.34968688528
6.9e-05	18.836	4.34845995727
7e-05	18.868	4.35138782459
7.1e-05	18.888	4.368003663
7.2e-05	18.848	4.37685914784
7.3e-05	18.898	4.38173435982
7.4e-05	18.87	4.37048052278
7.5e-05	18.854	4.3814020587
7.6e-05	18.804	4.46962906738
7.7e-05	18.754	4.49282583682
7.8e-05	18.714	4.49535360122
7.9e-05	18.742	4.49927060755
8e-05	18.7	4.53453415468
8.1e-05	18.62	4.51393398268
8.2e-05	18.61	4.48886399883
8.3e-05	18.566	4.48348569753
8.4e-05	18.524	4.44628204234
8.5e-05	18.486	4.42558515905
8.6e-05	18.436	4.39930721819
8.7e-05	18.43	4.38920266108
8.8e-05	18.386	4.31474263427
8.9e-05	18.382	4.32019397713
9e-05	18.39	4.34348938067
9.1e-05	18.366	4.36852881414
9.2e-05	18.346	4.39662188504
9.3e-05	18.312	4.37888752996
9.4e-05	18.236	4.33177838768
9.5e-05	18.208	4.35439272459
9.6e-05	18.138	4.36794642824
9.7e-05	18.226	4.3839393244
9.8e-05	18.226	4.3839393244
9.9e-05	18.148	4.40251019306
0.0001	18.132	4.40483552474
0.000101	18.096	4.422079149
0.000102	18.04	4.41932121485
0.000103	17.988	4.40361851209
0.000104	17.988	4.42581698673
0.000105	17.936	4.42491853032
0.000106	17.93	4.39694211925
0.000107	17.848	4.37548808706
0.000108	17.762	4.35032826348
0.000109	17.71	4.31577339535
0.00011	17.654	4.27343936426
0.000111	17.654	4.2654758234
0.000112	17.594	4.2229331039
0.000113	17.554	4.17649182927
0.000114	17.448	4.13561313471
0.000115	17.396	4.16931457197
0.000116	17.378	4.15825877021
0.000117	17.334	4.16394572491
0.000118	17.302	4.17789372771
0.000119	17.258	4.18848851019
0.00012	17.186	4.15059080132
0.000121	17.144	4.12883324924
0.000122	17.102	4.08847110788
0.000123	16.998	4.08484956883
0.000124	16.94	4.05566270787
0.000125	16.862	4.03818721706
0.000126	16.804	4.00169763975
0.000127	16.782	4.08098958587
0.000128	16.75	4.10262111339
0.000129	16.678	4.07066530189
0.00013	16.706	4.04222265592
0.000131	16.65	4.06687840979
0.000132	16.598	4.03836551095
0.000133	16.494	4.05634860435
0.000134	16.416	4.05153600502
0.000135	16.402	4.07877383536
0.000136	16.342	4.07296403127
0.000137	16.288	4.08081560475
0.000138	16.258	4.06687054134
0.000139	16.246	4.08233805558
0.00014	16.238	4.11063936633
0.000141	16.232	4.14272567279
0.000142	16.19	4.09852412461
0.000143	16.174	4.10508513919
0.000144	16.154	4.17208389177
0.000145	16.086	4.18408938719
0.000146	16.078	4.2018943347
0.000147	16.016	4.17800718046
0.000148	15.988	4.14437643078
0.000149	15.928	4.15774169472
0.00015	15.9	4.15764356337
0.000151	15.876	4.21291158227
0.000152	15.818	4.1627966561
0.000153	15.782	4.17594013367
0.000154	15.76	4.16874081708
0.000155	15.75	4.23314304034
0.000156	15.662	4.19901845673
0.000157	15.578	4.17371728798
0.000158	15.556	4.1384615499
0.000159	15.49	4.1043757138
0.00016	15.472	4.10477965304
0.000161	15.42	4.11334413829
0.000162	15.378	4.06141797898
0.000163	15.358	4.05337340989
0.000164	15.326	4.0238941338
0.000165	15.278	4.00658408123
0.000166	15.252	3.99004962375
0.000167	15.206	3.98039746759
0.000168	15.168	3.99797148564
0.000169	15.146	3.99858524981
0.00017	15.132	4.03516740669
0.000171	15.116	4.03516344155
0.000172	15.058	4.00881977644
0.000173	15.032	3.98283517108
0.000174	14.998	3.97567554008
0.000175	14.948	3.92801425659
0.000176	14.962	3.89519652906
0.000177	14.912	3.92431599135
0.000178	14.83	3.94880994731
0.000179	14.818	3.96243309092
0.00018	14.762	3.92598471724
0.000181	14.76	3.89286526867
0.000182	14.69	3.84524381542
0.000183	14.62	3.82669570256
0.000184	14.618	3.7894690921
0.000185	14.592	3.81543392028
0.000186	14.53	3.84253822362
0.000187	14.452	3.83036499566
0.000188	14.4	3.83562250489
0.000189	14.384	3.8466276139
0.00019	14.366	3.87866523433
0.000191	14.356	3.90093117089
0.000192	14.234	3.89708147208
0.000193	14.168	3.84964621751
0.000194	14.2	3.84811642236
0.000195	14.186	3.82248662522
0.000196	14.168	3.83559330482
0.000197	14.138	3.81142440565
0.000198	14.106	3.77819586575
0.000199	14.048	3.74028020341
0.0002	14.036	3.73988021199
0.000201	13.976	3.78251556507
0.000202	13.94	3.74971998955
0.000203	13.832	3.74055824711
0.000204	13.842	3.80171487621
0.000205	13.826	3.80101617992
0.000206	13.74	3.80951440475
0.000207	13.718	3.78239024956
0.000208	13.694	3.73153641279
0.000209	13.676	3.71793275894
0.00021	13.596	3.69063463377
0.000211	13.568	3.70315757159
0.000212	13.558	3.66860136837
0.000213	13.552	3.65995846971
0.000214	13.542	3.65023780047
0.000215	13.53	3.65637798921
0.000216	13.464	3.61672559092
0.000217	13.434	3.60466974909
0.000218	13.374	3.59807226164
0.000219	13.35	3.59548327767
0.00022	13.308	3.60404439484
0.000221	13.284	3.62813230189
0.000222	13.246	3.58238523892
0.000223	13.186	3.6336488548
0.000224	13.172	3.61142852622
0.000225	13.126	3.62355129673
0.000226	13.074	3.61504135523
0.000227	13.052	3.66187056025
0.000228	12.994	3.66250788395
0.000229	12.946	3.67410996025
0.00023	12.924	3.67072526894
0.000231	12.9	3.69404926876
0.000232	12.866	3.71107046551
0.000233	12.836	3.6503566949
0.000234	12.764	3.67100858076
0.000235	12.738	3.66569993316
0.000236	12.68	3.65808693172
0.000237	12.678	3.64064774456
0.000238	12.642	3.61798783856
0.000239	12.568	3.65313235457
0.00024	12.534	3.63219547932
0.000241	12.474	3.58459537466
0.000242	12.434	3.54931599044
0.000243	12.418	3.53260187397
0.000244	12.372	3.55719215112
0.000245	12.376	3.58756519105
0.000246	12.324	3.5714176457
0.000247	12.266	3.54841429374
0.000248	12.23	3.54472848043
0.000249	12.232	3.55783304836
0.00025	12.18	3.58435489314
0.000251	12.162	3.59607508264
0.000252	12.132	3.57695065663
0.000253	12.112	3.55407596993
0.000254	12.074	3.53673917613
0.000255	12.03	3.53172762257
0.000256	12.026	3.49303936422
0.000257	12.028	3.50360043384
0.000258	12.014	3.47818975906
0.000259	11.986	3.4718588681
0.00026	11.952	3.42486437688
0.000261	11.926	3.42294084086
0.000262	11.888	3.4227848311
0.000263	11.866	3.36571597138
0.000264	11.838	3.32922753803
0.000265	11.816	3.3427748952
0.000266	11.81	3.35885397122
0.000267	11.754	3.34745933508
0.000268	11.73	3.31799638336
0.000269	11.682	3.31253316965
0.00027	11.666	3.3410243938
0.000271	11.61	3.33555092901
0.000272	11.576	3.37405157044
0.000273	11.564	3.3499110436
0.000274	11.506	3.32174110972
0.000275	11.472	3.29199270959
0.000276	11.428	3.32517909292
0.000277	11.426	3.32212642746
0.000278	11.37	3.32702569873
0.000279	11.306	3.30943560143
0.00028	11.304	3.28748901139
0.000281	11.28	3.2810973774
0.000282	11.208	3.28766421643
0.000283	11.206	3.3177649103
0.000284	11.208	3.29495614538
0.000285	11.17	3.29622511367
0.000286	11.12	3.29265850036
0.000287	11.146	3.29737531986
0.000288	11.074	3.30643675276
0.000289	11.064	3.28814598216
0.00029	11.016	3.23538931197
0.000291	10.988	3.25574200452
0.000292	10.956	3.2468544778
0.000293	10.934	3.23073428186
0.000294	10.884	3.25554050812
0.000295	10.876	3.2894716901
0.000296	10.826	3.30328987526
0.000297	10.832	3.30571868132
0.000298	10.81	3.33075066614
0.000299	10.798	3.30593345366
0.0003	10.76	3.27817022133
0.000301	10.692	3.26207541298
0.000302	10.674	3.26676047484
0.000303	10.646	3.26261919322
0.000304	10.648	3.28330565132
0.000305	10.624	3.2964562791
0.000306	10.622	3.28741783167
0.000307	10.572	3.32156830428
0.000308	10.548	3.31597587446
0.000309	10.518	3.3313174571
0.00031	10.49	3.30785428941
0.000311	10.442	3.30251964415
0.000312	10.396	3.25133572551
0.000313	10.386	3.24792302864
0.000314	10.354	3.21569339334
0.000315	10.356	3.18265046777
0.000316	10.352	3.19501111109
0.000317	10.314	3.16028543015
0.000318	10.304	3.14318055479
0.000319	10.29	3.12888158932
0.00032	10.264	3.12894614847
0.000321	10.218	3.09491130729
0.000322	10.174	3.10092308837
0.000323	10.144	3.09439234746
0.000324	10.08	3.08959544277
0.000325	10.034	3.09464763745
0.000326	10.03	3.08821955178
0.000327	10.012	3.06787483447
0.000328	9.954	3.07113724864
0.000329	9.95	3.08536869758
0.00033	9.958	3.11387796806
0.000331	9.938	3.10518212026
0.000332	9.87	3.07719027686
0.000333	9.834	3.04867905822
0.000334	9.802	3.02039666269
0.000335	9.748	3.00940126936
0.000336	9.732	2.99068152768
0.000337	9.68	2.97011784278
0.000338	9.64	2.98502931309
0.000339	9.59	2.98427545646
0.00034	9.564	2.96949558006
0.000341	9.548	2.97114388746
0.000342	9.522	3.00225182155
0.000343	9.52	3.01688581156
0.000344	9.516	3.01690967714
0.000345	9.486	3.04463528193
0.000346	9.456	3.08156843182
0.000347	9.448	3.09181111972
0.000348	9.462	3.10621248468
0.000349	9.45	3.11054657576
0.00035	9.412	3.09745960426
0.000351	9.372	3.08700761256
0.000352	9.344	3.05772202792
0.000353	9.334	3.05719544681
0.000354	9.288	3.04056836792
0.000355	9.244	3.02992805195
0.000356	9.218	3.00241169729
0.000357	9.218	3.01636801468
0.000358	9.2	3.01595755938
0.000359	9.186	3.02380621072
0.00036	9.178	3.04406241723
0.000361	9.132	3.02961647738
0.000362	9.114	3.03397495046
0.000363	9.126	3.04534464388
0.000364	9.09	3.01560939115
0.000365	9.06	2.99739887236
0.000366	8.976	2.96840428513
0.000367	8.92	2.98288451
0.000368	8.912	3.00070924949
0.000369	8.886	3.03529306658
0.00037	8.842	3.0385911209
0.000371	8.808	3.02970889691
0.000372	8.81	2.99364326532
0.000373	8.806	2.99071295848
0.000374	8.774	2.9480373132
0.000375	8.738	2.93076031091
0.000376	8.728	2.99165773443
0.000377	8.72	2.97011784278
0.000378	8.73	2.99818278295
0.000379	8.722	3.01143088913
0.00038	8.694	3.00804986661
0.000381	8.67	3.00750727347
0.000382	8.634	2.96581253622
0.000383	8.618	2.97725981399
0.000384	8.626	2.97760373455
0.000385	8.588	2.97090154667
0.000386	8.59	2.93903045238
0.000387	8.558	2.91935540831
0.000388	8.56	2.90902045369
0.000389	8.53	2.8749086942
0.00039	8.482	2.88611780771
0.000391	8.478	2.85753670143
0.000392	8.432	2.83079070226
0.000393	8.416	2.82470246221
0.000394	8.402	2.83273648616
0.000395	8.388	2.81876852544
0.000396	8.376	2.83030457725
0.000397	8.37	2.82649960198
0.000398	8.338	2.85092195614
0.000399	8.288	2.87002717757
0.0004	8.268	2.88585793136
0.000401	8.22	2.86977351023
0.000402	8.218	2.86957766927
0.000403	8.2	2.84956136976
0.000404	8.212	2.83955207735
0.000405	8.154	2.81607599329
0.000406	8.138	2.80694780856
0.000407	8.096	2.82184053412
0.000408	8.064	2.832649643
0.000409	8.078	2.81636574329
0.00041	8.056	2.78367814231
0.000411	8.02	2.79134376242
0.000412	7.994	2.78243849887
0.000413	7.978	2.73742872053
0.000414	7.988	2.74004671493
0.000415	7.962	2.74964652274
0.000416	7.918	2.73848060063
0.000417	7.86	2.69154230879
0.000418	7.85	2.68765697216
0.000419	7.84	2.69859222559
0.00042	7.828	2.65224734895
0.000421	7.816	2.63479486868
0.000422	7.796	2.62266734452
0.000423	7.788	2.58516073001
0.000424	7.766	2.58751695647
0.000425	7.772	2.60230974329
0.000426	7.77	2.60328638455
0.000427	7.72	2.5810075552
0.000428	7.666	2.57884547812
0.000429	7.602	2.55960856382
0.00043	7.604	2.53913055986
0.000431	7.58	2.52420284446
0.000432	7.548	2.52184376994
0.000433	7.56	2.52317260607
0.000434	7.536	2.57462696327
0.000435	7.518	2.58489380826
0.000436	7.536	2.57385003448
0.000437	7.534	2.5762072898
0.000438	7.556	2.58976137897
0.000439	7.534	2.59939300607
0.00044	7.512	2.60419968512
0.000441	7.52	2.59645912735
0.000442	7.494	2.60268399926
0.000443	7.494	2.60345232336
0.000444	7.462	2.58467715586
0.000445	7.44	2.57495631031
0.000446	7.412	2.54130989846
0.000447	7.376	2.535078697
0.000448	7.372	2.52697764137
0.000449	7.34	2.54487720725
0.00045	7.318	2.53552282577
0.000451	7.29	2.53887770481
0.000452	7.274	2.51454250312
0.000453	7.254	2.50788436735
0.000454	7.232	2.49041683258
0.000455	7.184	2.47994838656
0.000456	7.16	2.4751565607
0.000457	7.144	2.50664397153
0.000458	7.148	2.50800637958
0.000459	7.134	2.49960876939
0.00046	7.118	2.51318045512
0.000461	7.062	2.47187297408
0.000462	7.018	2.47096661248
0.000463	7.006	2.45396902996
0.000464	6.972	2.43294389578
0.000465	6.962	2.44060566254
0.000466	6.932	2.43133214514
0.000467	6.914	2.42705665364
0.000468	6.896	2.42593981789
0.000469	6.884	2.45245672745
0.00047	6.85	2.48344518764
0.000471	6.85	2.47699414614
0.000472	6.824	2.4821410113
0.000473	6.81	2.44742722057
0.000474	6.766	2.44851873589
0.000475	6.766	2.43541454377
0.000476	6.746	2.45712921923
0.000477	6.73	2.46355434281
0.000478	6.722	2.4642881325
0.000479	6.7	2.45153013443
0.00048	6.674	2.46489837519
0.000481	6.636	2.44857182864
0.000482	6.63	2.46193013711
0.000483	6.608	2.45648855076
0.000484	6.604	2.49382918421
0.000485	6.602	2.49711753828
0.000486	6.598	2.49166530658
0.000487	6.588	2.49364311801
0.000488	6.578	2.49237156138
0.000489	6.548	2.44124886073
0.00049	6.506	2.42692480312
0.000491	6.502	2.39290534706
0.000492	6.474	2.41605546294
0.000493	6.438	2.41622763828
0.000494	6.428	2.42915952543
0.000495	6.402	2.42495278305
0.000496	6.422	2.413279097
0.000497	6.422	2.4322656105
0.000498	6.404	2.41428747253
0.000499	6.386	2.43413311058
0.0005	6.37	2.43086404392
0.000501	6.362	2.42712916838
0.000502	6.32	2.42684980994
0.000503	6.282	2.4303242582
0.000504	6.256	2.40217901081
0.000505	6.204	2.43359487179
0.000506	6.178	2.42782124548
0.000507	6.188	2.4034674951
0.000508	6.17	2.38098719022
0.000509	6.162	2.39243725101
0.00051	6.14	2.39006276068
0.000511	6.132	2.34746160778
0.000512	6.108	2.33759192333
0.000513	6.086	2.34149610292
0.000514	6.086	2.34917091758
0.000515	6.076	2.37365203853
0.000516	6.066	2.36339670813
0.000517	6.056	2.3742080785
0.000518	6.056	2.35135365269
0.000519	6.03	2.36666431925
0.00052	6.014	2.38281430246
0.000521	5.982	2.39784820203
0.000522	5.952	2.41778741828
0.000523	5.926	2.3951041731
0.000524	5.922	2.39330649939
0.000525	5.904	2.39474090457
0.000526	5.878	2.36116835486
0.000527	5.866	2.36728620999
0.000528	5.832	2.33319009084
0.000529	5.83	2.32402667799
0.00053	5.822	2.31134506294
0.000531	5.81	2.29301112078
0.000532	5.82	2.29250954196
0.000533	5.798	2.2814898641
0.000534	5.762	2.26127309275
0.000535	5.75	2.28024121531
0.000536	5.74	2.31784382563
0.000537	5.72	2.31205536266
0.000538	5.724	2.3263327363
0.000539	5.694	2.33674217662
0.00054	5.696	2.32283964147
0.000541	5.662	2.31770489925
0.000542	5.634	2.31690396866
0.000543	5.618	2.3435178685
0.000544	5.636	2.33997948709
0.000545	5.662	2.34174208657
0.000546	5.666	2.33718719832
0.000547	5.648	2.34863705157
0.000548	5.65	2.37054845975
0.000549	5.624	2.3568249829
0.00055	5.6	2.34520787991
0.000551	5.6	2.3622023622
0.000552	5.586	2.33893223502
0.000553	5.558	2.36529828986
0.000554	5.57	2.34458951631
0.000555	5.54	2.34699808266
0.000556	5.53	2.34458951631
0.000557	5.552	2.34420476921
0.000558	5.546	2.35624362068
0.000559	5.514	2.35919562563
0.00056	5.494	2.36600169062
0.000561	5.492	2.36937460103
0.000562	5.468	2.33344723532
0.000563	5.444	2.3492262556
0.000564	5.4	2.32723011325
0.000565	5.402	2.31525290195
0.000566	5.394	2.28883463798
0.000567	5.36	2.27033037243
0.000568	5.34	2.27517032329
0.000569	5.334	2.24108098917
0.00057	5.318	2.24697040479
0.000571	5.282	2.25265976126
0.000572	5.238	2.20847368107
0.000573	5.208	2.22007567439
0.000574	5.206	2.21710712416
0.000575	5.194	2.21638534556
0.000576	5.178	2.23211021233
0.000577	5.154	2.21049406242
0.000578	5.14	2.21006787226
0.000579	5.132	2.2078441974
0.00058	5.116	2.19147073902
0.000581	5.104	2.16914360981
0.000582	5.102	2.18256637929
0.000583	5.074	2.19100981285
0.000584	5.054	2.21157952604
0.000585	5.046	2.16237924518
0.000586	5.028	2.17053357495
0.000587	5.016	2.18168375343
0.000588	4.992	2.16239126894
0.000589	5.002	2.16471614767
0.00059	4.95	2.14744033677
0.000591	4.926	2.15140047411
0.000592	4.924	2.14434698685
0.000593	4.92	2.15536539826
0.000594	4.88	2.16739474946
0.000595	4.86	2.16157350095
0.000596	4.854	2.14212137845
0.000597	4.836	2.10073891762
0.000598	4.828	2.12283207061
0.000599	4.804	2.12169366309
0.0006	4.794	2.0898717664
0.000601	4.792	2.08440303205
0.000602	4.768	2.08090749434
0.000603	4.756	2.11198106052
0.000604	4.748	2.10059420165
0.000605	4.728	2.1066599156
0.000606	4.712	2.10167932854
0.000607	4.696	2.11933574499
0.000608	4.686	2.13527609456
0.000609	4.674	2.14096333458
0.00061	4.672	2.12424480698
0.000611	4.66	2.10627633515
0.000612	4.632	2.10061324379
0.000613	4.554	2.0954913505
0.000614	4.578	2.10616143731
0.000615	4.556	2.07914982625
0.000616	4.552	2.07250958985
0.000617	4.56	2.05582100388
0.000618	4.564	2.0439921722
0.000619	4.548	2.05613618226
0.00062	4.542	2.05529462608
0.000621	4.552	2.06186711502
0.000622	4.54	2.05727975735
0.000623	4.514	2.02430333695
0.000624	4.496	2.02829583641
0.000625	4.506	2.0253305903
0.000626	4.486	2.04592375224
0.000627	4.486	2.0331758409
0.000628	4.444	2.05496082688
0.000629	4.434	2.08366120087
0.00063	4.434	2.09705603168
0.000631	4.424	2.0938538631
0.000632	4.42	2.09656862516
0.000633	4.416	2.07242466691
0.000634	4.402	2.08047975236
0.000635	4.384	2.06313935545
0.000636	4.39	2.06249848485
0.000637	4.418	2.06573860883
0.000638	4.394	2.05006438923
0.000639	4.392	2.07420731847
0.00064	4.372	2.05270942902
0.000641	4.36	2.08192218875
0.000642	4.36	2.08192218875
0.000643	4.362	2.07146228544
0.000644	4.358	2.06925977103
0.000645	4.348	2.07819537099
0.000646	4.334	2.06747285351
0.000647	4.32	2.0922714929
0.000648	4.326	2.08703713431
0.000649	4.322	2.09339819432
0.00065	4.292	2.07044343077
0.000651	4.284	2.08981913093
0.000652	4.264	2.10482873413
0.000653	4.244	2.09104375851
0.000654	4.242	2.06771274601
0.000655	4.228	2.07653942895
0.000656	4.19	2.05764428413
0.000657	4.186	2.05898130152
0.000658	4.172	2.04509559679
0.000659	4.178	2.04115555507
0.00066	4.166	2.0382453238
0.000661	4.18	2.03852888133
0.000662	4.164	2.05842269712
0.000663	4.122	2.03742877176
0.000664	4.11	2.03319944914
0.000665	4.108	2.03478156076
0.000666	4.098	2.02987585827
0.000667	4.08	2.03115730558
0.000668	4.07	2.0201732599
0.000669	4.058	2.01559817424
0.00067	4.062	2.02537798941
0.000671	4.026	2.02714676331
0.000672	4.018	2.01833495733
0.000673	4.026	2.02615991472
0.000674	4.032	2.07050138855
0.000675	4.01	2.06055817681
0.000676	4.01	2.05472625914
0.000677	4.032	2.06953521352
0.000678	4.018	2.03903800847
0.000679	4.006	2.02038709162
0.00068	3.986	2.00444605814
0.000681	3.964	2.01263608236
0.000682	3.966	2.01713757587
0.000683	3.958	1.99705683444
0.000684	3.944	1.97607287315
0.000685	3.934	1.97728197281
0.000686	3.938	2.01547909937
0.000687	3.942	2.01857276312
0.000688	3.934	2.02129760303
0.000689	3.93	2.02906382354
0.00069	3.896	1.99929587605
0.000691	3.858	2.01242043321
0.000692	3.84	2.00858158908
0.000693	3.86	1.98504408012
0.000694	3.848	1.95368779492
0.000695	3.84	1.95099974372
0.000696	3.826	1.97780787742
0.000697	3.808	1.98270925756
0.000698	3.792	1.96894286357
0.000699	3.794	1.97169064511
0.0007	3.768	1.96524196983
0.000701	3.762	1.94045252454
0.000702	3.764	1.9391503294
0.000703	3.718	1.93454800923
0.000704	3.722	1.92787862689
0.000705	3.712	1.90605771161
0.000706	3.708	1.90649836087
0.000707	3.694	1.91216212702
0.000708	3.71	1.96517174822
0.000709	3.7	1.97332207204
0.00071	3.7	1.9590814174
0.000711	3.684	1.96472491713
0.000712	3.652	1.94084929863
0.000713	3.628	1.92603634441
0.000714	3.614	1.92483869454
0.000715	3.602	1.91196129668
0.000716	3.596	1.91122578467
0.000717	3.588	1.92308502152
0.000718	3.564	1.88624070574
0.000719	3.536	1.89015978161
0.00072	3.546	1.92766283359
0.000721	3.558	1.90961671547
0.000722	3.556	1.9086288272
0.000723	3.56	1.94586741583
0.000724	3.55	1.93170908783
0.000725	3.542	1.93293455657
0.000726	3.54	1.94020617461
0.000727	3.5	1.95397031707
0.000728	3.492	1.95293010628
0.000729	3.482	1.94568137165
0.00073	3.47	1.93212318448
0.000731	3.44	1.87147001045
0.000732	3.428	1.86462221375
0.000733	3.436	1.88411889221
0.000734	3.434	1.90201051522
0.000735	3.414	1.91274776173
0.000736	3.39	1.91778518088
0.000737	3.37	1.90501968494
0.000738	3.376	1.91066061874
0.000739	3.356	1.92386693927
0.00074	3.326	1.91408568251
0.000741	3.33	1.90816665939
0.000742	3.344	1.87234184913
0.000743	3.34	1.87946800984
0.000744	3.332	1.83896057598
0.000745	3.31	1.82370502001
0.000746	3.3	1.80610077238
0.000747	3.292	1.79742482458
0.000748	3.286	1.79002905004
0.000749	3.298	1.80255263446
0.00075	3.288	1.81136854339
0.000751	3.294	1.81316408524
0.000752	3.294	1.8186709433
0.000753	3.3	1.83466618217
0.000754	3.292	1.83922157447
0.000755	3.272	1.86064934902
0.000756	3.26	1.86986630538
0.000757	3.24	1.85644822174
0.000758	3.244	1.85915679812
0.000759	3.264	1.86716469547
0.00076	3.27	1.88071794802
0.000761	3.252	1.85916540415
0.000762	3.228	1.82757106565
0.000763	3.216	1.80148383284
0.000764	3.212	1.79528716366
0.000765	3.2	1.79888854574
0.000766	3.198	1.79744151504
0.000767	3.18	1.79543866506
0.000768	3.168	1.77081224301
0.000769	3.148	1.75102712715
0.00077	3.122	1.75474100653
0.000771	3.128	1.75374342479
0.000772	3.114	1.75413910509
0.000773	3.108	1.76418139657
0.000774	3.104	1.7587450071
0.000775	3.114	1.78465795042
0.000776	3.096	1.76374147765
0.000777	3.1	1.79944435868
0.000778	3.112	1.81533908678
0.000779	3.068	1.79648991091
0.00078	3.032	1.79303541515
0.000781	3.026	1.7981445993
0.000782	3.026	1.79925651312
0.000783	3.016	1.79213392357
0.000784	2.988	1.78657661465
0.000785	2.982	1.80822454358
0.000786	2.976	1.78421523365
0.000787	2.974	1.7903418668
0.000788	2.968	1.78744957971
0.000789	2.97	1.76553108157
0.00079	2.952	1.75205479366
0.000791	2.956	1.76013181325
0.000792	2.93	1.74157974265
0.000793	2.93	1.72658622721
0.000794	2.944	1.73345435475
0.000795	2.93	1.73352242558
0.000796	2.908	1.73422489891
0.000797	2.898	1.69575823749
0.000798	2.892	1.73099277873
0.000799	2.902	1.73101010973
0.0008	2.91	1.73721040752
0.000801	2.888	1.7342018337
0.000802	2.866	1.7076428198
0.000803	2.848	1.70202702681
0.000804	2.832	1.68634990438
0.000805	2.836	1.68911337689
0.000806	2.82	1.68273586757
0.000807	2.822	1.67759232235
0.000808	2.786	1.66499369368
0.000809	2.786	1.66499369368
0.00081	2.766	1.65868743288
0.000811	2.754	1.66537803516
0.000812	2.732	1.65413905099
0.000813	2.756	1.64574117042
0.000814	2.76	1.64268073587
0.000815	2.744	1.61816686408
0.000816	2.744	1.63415543936
0.000817	2.718	1.63293478131
0.000818	2.728	1.64012682436
0.000819	2.722	1.63851029902
0.00082	2.716	1.64661592364
0.000821	2.692	1.64594532108
0.000822	2.712	1.65440502901
0.000823	2.73	1.64350235777
0.000824	2.726	1.62570723072
0.000825	2.692	1.60783581251
0.000826	2.692	1.60659142286
0.000827	2.682	1.594012547
0.000828	2.67	1.58905632373
0.000829	2.67	1.59157155039
0.00083	2.668	1.58548919895
0.000831	2.676	1.60717889483
0.000832	2.682	1.61520153541
0.000833	2.674	1.60739665298
0.000834	2.67	1.61527087512
0.000835	2.662	1.60117331979
0.000836	2.65	1.58729329363
0.000837	2.648	1.61867105985
0.000838	2.628	1.62653496735
0.000839	2.604	1.58214537891
0.00084	2.6	1.57987341265
0.000841	2.592	1.59421955828
0.000842	2.596	1.58895689054
0.000843	2.592	1.58415150791
0.000844	2.592	1.58667450978
0.000845	2.57	1.58905632373
0.000846	2.564	1.58679047136
0.000847	2.55	1.58224524016
0.000848	2.544	1.58115906853
0.000849	2.542	1.57994810041
0.00085	2.542	1.58752511791
0.000851	2.54	1.60137440969
0.000852	2.526	1.60664993076
0.000853	2.524	1.61289305287
0.000854	2.52	1.60922341519
0.000855	2.5	1.62049375192
0.000856	2.5	1.61678693711
0.000857	2.496	1.61925414929
0.000858	2.504	1.6180185413
0.000859	2.506	1.61677580388
0.00086	2.506	1.6192479736
0.000861	2.482	1.60551424783
0.000862	2.472	1.59411919253
0.000863	2.476	1.58663921545
0.000864	2.478	1.58288218134
0.000865	2.484	1.58295420022
0.000866	2.47	1.57895535086
0.000867	2.464	1.59521283846
0.000868	2.454	1.57476474433
0.000869	2.44	1.57175061635
0.00087	2.426	1.56860575034
0.000871	2.41	1.56009615088
0.000872	2.4	1.54272486205
0.000873	2.396	1.53726510401
0.000874	2.4	1.56460857725
0.000875	2.396	1.551510232
0.000876	2.378	1.54502944956
0.000877	2.388	1.55867122896
0.000878	2.394	1.54750250404
0.000879	2.388	1.54707982987
0.00088	2.37	1.55341559153
0.000881	2.35	1.54774028829
0.000882	2.318	1.5286844017
0.000883	2.308	1.51958415364
0.000884	2.308	1.5076922763
0.000885	2.302	1.50824268604
0.000886	2.286	1.48734797542
0.000887	2.29	1.5026310259
0.000888	2.292	1.50556833123
0.000889	2.28	1.47837748901
0.00089	2.272	1.46356277624
0.000891	2.266	1.45025652903
0.000892	2.262	1.45236221377
0.000893	2.254	1.44273490288
0.000894	2.244	1.43960550152
0.000895	2.24	1.43888845989
0.000896	2.226	1.41807052011
0.000897	2.232	1.42484244743
0.000898	2.22	1.42393820091
0.000899	2.214	1.45883652271
0.0009	2.224	1.46212995318
0.000901	2.216	1.47964320023
0.000902	2.222	1.48078222572
0.000903	2.214	1.47655138752
0.000904	2.21	1.47712558708
0.000905	2.216	1.47693737173
0.000906	2.218	1.47596612427
0.000907	2.202	1.47824084641
0.000908	2.194	1.47389416174
0.000909	2.18	1.47905375156
0.00091	2.168	1.4573180847
0.000911	2.166	1.44583678194
0.000912	2.146	1.45762958258
0.000913	2.128	1.44762426064
0.000914	2.106	1.42925295172
0.000915	2.096	1.42083918865
0.000916	2.092	1.42391572784
0.000917	2.086	1.41513391592
0.000918	2.072	1.40385754263
0.000919	2.076	1.40079406052
0.00092	2.062	1.40504661844
0.000921	2.042	1.42556515109
0.000922	2.026	1.41891648803
0.000923	2.028	1.42380335721
0.000924	2.02	1.40698258696
0.000925	2.018	1.40629868805
0.000926	2.012	1.3942223639
0.000927	1.994	1.373304045
0.000928	2.0	1.37549990912
0.000929	2.004	1.37984926713
0.00093	1.994	1.36600292825
0.000931	2.004	1.3999942857
0.000932	2.002	1.38491732605
0.000933	1.982	1.36736096185
0.000934	1.972	1.36353071106
0.000935	1.972	1.36059398793
0.000936	1.966	1.37289620875
0.000937	1.956	1.37624997729
0.000938	1.952	1.37029048015
0.000939	1.95	1.37531814501
0.00094	1.93	1.35539662092
0.000941	1.922	1.354959778
0.000942	1.91	1.37473633836
0.000943	1.922	1.36525309009
0.000944	1.924	1.35875825664
0.000945	1.906	1.34653778261
0.000946	1.894	1.35009777424
0.000947	1.894	1.36483112508
0.000948	1.888	1.36068218185
0.000949	1.874	1.34986073356
0.00095	1.884	1.36767832475
0.000951	1.872	1.34149767052
0.000952	1.878	1.34874608433
0.000953	1.864	1.34071025953
0.000954	1.858	1.34678728833
0.000955	1.844	1.33703552683
0.000956	1.836	1.33157951321
0.000957	1.82	1.32348026053
0.000958	1.812	1.32990826751
0.000959	1.806	1.32678709671
0.00096	1.816	1.31990302674
0.000961	1.82	1.31285947458
0.000962	1.82	1.29135587659
0.000963	1.812	1.29948297411
0.000964	1.798	1.27952960106
0.000965	1.798	1.27169021385
0.000966	1.776	1.27193710536
0.000967	1.778	1.26044277934
0.000968	1.776	1.26878839843
0.000969	1.78	1.27734098815
0.00097	1.78	1.27263506159
0.000971	1.782	1.28781831017
0.000972	1.778	1.28558002474
0.000973	1.774	1.28954410549
0.000974	1.776	1.29066804408
0.000975	1.768	1.27050226289
0.000976	1.766	1.26144520293
0.000977	1.762	1.27489450544
0.000978	1.752	1.28159900125
0.000979	1.752	1.28782607521
0.00098	1.766	1.28656286282
0.000981	1.756	1.28392523147
0.000982	1.748	1.29170275218
0.000983	1.73	1.28883668477
0.000984	1.724	1.29453621039
0.000985	1.708	1.27229556315
0.000986	1.704	1.27451324042
0.000987	1.692	1.25902184254
0.000988	1.698	1.25968091198
0.000989	1.706	1.26947390678
0.00099	1.7	1.27200628929
0.000991	1.688	1.26911622793
0.000992	1.692	1.27009290999
0.000993	1.676	1.26926120243
0.000994	1.668	1.26244841479
0.000995	1.664	1.2661374333
0.000996	1.682	1.26683700609
0.000997	1.68	1.260793401
0.000998	1.686	1.26941088699
0.000999	1.684	1.27441908335
0.001	1.682	1.28252719269
0.001001	1.67	1.27479410102
0.001002	1.67	1.27165246825
0.001003	1.664	1.2661374333
0.001004	1.658	1.26373889708
0.001005	1.654	1.25788870732
0.001006	1.65	1.26154666977
0.001007	1.642	1.2433165325
0.001008	1.642	1.24170688973
0.001009	1.63	1.23656783073
0.00101	1.618	1.22966499503
0.001011	1.614	1.22841523924
0.001012	1.614	1.23328990915
0.001013	1.6	1.23288280059
0.001014	1.59	1.24655525349
0.001015	1.582	1.23583008541
0.001016	1.572	1.22344431831
0.001017	1.55	1.22290637418
0.001018	1.552	1.23097359842
0.001019	1.558	1.24202898517
0.00102	1.564	1.24334387842
0.001021	1.566	1.24484697855
0.001022	1.576	1.25388356716
0.001023	1.57	1.24783813053
0.001024	1.574	1.252407282
0.001025	1.562	1.24665793223
0.001026	1.564	1.24495140467
0.001027	1.572	1.24932621841
0.001028	1.562	1.24665793223
0.001029	1.544	1.24099315067
0.00103	1.54	1.24112851873
0.001031	1.534	1.24613161424
0.001032	1.53	1.24462845862
0.001033	1.514	1.2303674248
0.001034	1.516	1.23682820149
0.001035	1.512	1.2271332446
0.001036	1.512	1.23038855651
0.001037	1.498	1.21901435594
0.001038	1.49	1.22388724971
0.001039	1.474	1.21380558575
0.00104	1.472	1.22197217644
0.001041	1.484	1.23196753204
0.001042	1.484	1.22382351669
0.001043	1.49	1.22061459929
0.001044	1.5	1.21901599661
0.001045	1.496	1.20912530368
0.001046	1.492	1.19913969161
0.001047	1.498	1.19916470929
0.001048	1.492	1.20080639572
0.001049	1.47	1.19042009392
0.00105	1.462	1.18682601926
0.001051	1.452	1.1694853569
0.001052	1.444	1.16741766305
0.001053	1.44	1.17064085013
0.001054	1.432	1.15471901344
0.001055	1.426	1.15261615467
0.001056	1.438	1.14985042506
0.001057	1.43	1.14065770501
0.001058	1.428	1.15100651605
0.001059	1.428	1.1440349645
0.00106	1.422	1.13838306382
0.001061	1.42	1.1417530381
0.001062	1.416	1.14146572441
0.001063	1.402	1.12445364511
0.001064	1.402	1.11910499954
0.001065	1.392	1.11100675065
0.001066	1.386	1.11758847524
0.001067	1.374	1.11450616867
0.001068	1.368	1.11021439371
0.001069	1.364	1.11333013972
0.00107	1.354	1.1102630319
0.001071	1.354	1.1192336664
0.001072	1.34	1.11552678139
0.001073	1.346	1.13061222353
0.001074	1.328	1.10109763418
0.001075	1.314	1.09699772106
0.001076	1.31	1.09631199939
0.001077	1.316	1.09185347002
0.001078	1.312	1.08749988506
0.001079	1.306	1.09012109419
0.00108	1.308	1.09413710293
0.001081	1.298	1.09781419193
0.001082	1.292	1.1003344946
0.001083	1.286	1.10281639451
0.001084	1.286	1.1136444675
0.001085	1.286	1.10643752648
0.001086	1.284	1.11146030069
0.001087	1.278	1.10304850301
0.001088	1.272	1.08904361712
0.001089	1.278	1.1102774428
0.00109	1.262	1.10152439828
0.001091	1.256	1.09108386479
0.001092	1.25	1.0952168735
0.001093	1.25	1.08604788108
0.001094	1.244	1.07910333147
0.001095	1.238	1.07766228476
0.001096	1.222	1.0642913135
0.001097	1.218	1.06323844927
0.001098	1.206	1.05998301873
0.001099	1.218	1.07260244266
0.0011	1.208	1.06992336174
0.001101	1.198	1.06338892227
0.001102	1.192	1.056
0.001103	1.19	1.05351791632
0.001104	1.19	1.04971424683
0.001105	1.182	1.04349221367
0.001106	1.182	1.05113081964
0.001107	1.184	1.04409961211
0.001108	1.18	1.04096109437
0.001109	1.18	1.037111373
0.00111	1.178	1.02874486633
0.001111	1.172	1.03460910493
0.001112	1.178	1.02679890923
0.001113	1.17	1.04168133323
0.001114	1.176	1.03779766814
0.001115	1.172	1.04039223373
0.001116	1.176	1.04929690746
0.001117	1.176	1.05120121766
0.001118	1.174	1.05058269546
0.001119	1.168	1.04870205492
0.00112	1.17	1.04551422755
0.001121	1.17	1.05313816757
0.001122	1.168	1.05630298684
0.001123	1.164	1.03590733176
0.001124	1.148	1.01886996226
0.001125	1.138	1.02711051012
0.001126	1.136	1.02835013492
0.001127	1.14	1.02391405889
0.001128	1.138	1.02905587798
0.001129	1.122	1.0291336162
0.00113	1.118	1.0354110295
0.001131	1.112	1.01757358456
0.001132	1.108	1.02583429461
0.001133	1.108	1.03166661282
0.001134	1.108	1.02778207807
0.001135	1.106	1.01526548252
0.001136	1.11	1.01089069637
0.001137	1.096	1.00139103251
0.001138	1.084	0.992443449271
0.001139	1.078	0.99795591085
0.00114	1.076	1.00708688801
0.001141	1.068	1.00368122429
0.001142	1.058	0.999317767279
0.001143	1.064	0.999951998848
0.001144	1.066	0.992796051563
0.001145	1.066	0.99480852429
0.001146	1.066	0.992796051563
0.001147	1.042	0.990068684486
0.001148	1.036	0.987270986103
0.001149	1.03	0.992522040058
0.00115	1.036	0.997348484733
0.001151	1.044	1.00103146804
0.001152	1.04	1.00319489632
0.001153	1.03	0.992522040058
0.001154	1.036	0.983211065845
0.001155	1.036	0.975040511979
0.001156	1.02	0.956869897112
0.001157	1.02	0.954777460982
0.001158	1.02	0.963119930227
0.001159	1.012	0.952814777383
0.00116	0.994	0.943379033051
0.001161	0.99	0.930537479095
0.001162	0.99	0.928385695711
0.001163	0.986	0.921848143677
0.001164	0.992	0.92732734242
0.001165	1.002	0.92843739692
0.001166	1.0	0.92951600309
0.001167	0.992	0.92732734242
0.001168	1.01	0.943345111823
0.001169	1.006	0.941256606883
0.00117	0.992	0.931630828172
0.001171	0.992	0.929481575934
0.001172	1.002	0.951838221548
0.001173	1.002	0.949734699798
0.001174	1.0	0.946572765296
0.001175	0.998	0.949734699798
0.001176	0.986	0.939044194913
0.001177	0.976	0.935640956778
0.001178	0.966	0.936399487398
0.001179	0.972	0.952478871157
0.00118	0.962	0.938379454166
0.001181	0.96	0.924337600663
0.001182	0.96	0.924337600663
0.001183	0.95	0.905262392901
0.001184	0.946	0.891674828623
0.001185	0.942	0.893664366527
0.001186	0.946	0.89837853937
0.001187	0.946	0.889429030334
0.001188	0.948	0.886169284054
0.001189	0.938	0.88213150947
0.00119	0.934	0.877293565461
0.001191	0.934	0.89086699344
0.001192	0.938	0.897861904749
0.001193	0.93	0.895041898461
0.001194	0.934	0.899802200486
0.001195	0.926	0.890238170379
0.001196	0.928	0.891524536959
0.001197	0.934	0.899802200486
0.001198	0.942	0.911392341421
0.001199	0.934	0.908649547405
0.0012	0.936	0.90548550513
0.001201	0.946	0.911638086085
0.001202	0.944	0.908220237608
0.001203	0.952	0.915257340861
0.001204	0.944	0.914802710971
0.001205	0.942	0.915770713661
0.001206	0.934	0.897576737666
0.001207	0.928	0.900453219218
0.001208	0.92	0.897552226893
0.001209	0.92	0.895321171424
0.00121	0.918	0.898485392202
0.001211	0.912	0.910085710249
0.001212	0.904	0.902653865
0.001213	0.892	0.905724019776
0.001214	0.892	0.910129661092
0.001215	0.884	0.911341867797
0.001216	0.882	0.907786318469
0.001217	0.886	0.899446496463
0.001218	0.894	0.895970981673
0.001219	0.902	0.899108447297
0.00122	0.894	0.898200423068
0.001221	0.882	0.883219112112
0.001222	0.88	0.890842298053
0.001223	0.882	0.885480660433
0.001224	0.88	0.881816307402
0.001225	0.87	0.876983466207
0.001226	0.872	0.878416757582
0.001227	0.876	0.874427812915
0.001228	0.878	0.884938415936
0.001229	0.864	0.877213770982
0.00123	0.87	0.888313007898
0.001231	0.874	0.877567091452
0.001232	0.878	0.880406724191
0.001233	0.868	0.875543259925
0.001234	0.876	0.892537954375
0.001235	0.88	0.890842298053
0.001236	0.876	0.878990329867
0.001237	0.866	0.871805024074
0.001238	0.848	0.853754062948
0.001239	0.846	0.849872931679
0.00124	0.832	0.84839613389
0.001241	0.828	0.845231329282
0.001242	0.828	0.849950586799
0.001243	0.824	0.846772696773
0.001244	0.834	0.854660166382
0.001245	0.832	0.860102319495
0.001246	0.828	0.861635653858
0.001247	0.824	0.860827508854
0.001248	0.81	0.851997652579
0.001249	0.816	0.847433773224
0.00125	0.808	0.845657140927
0.001251	0.802	0.843087184104
0.001252	0.788	0.838484346902
0.001253	0.784	0.832672804888
0.001254	0.782	0.830948855225
0.001255	0.782	0.833352266452
0.001256	0.784	0.830267426797
0.001257	0.774	0.828808783737
0.001258	0.766	0.814397937129
0.001259	0.774	0.809273748493
0.00126	0.772	0.814871769053
0.001261	0.762	0.810774937945
0.001262	0.768	0.823514420032
0.001263	0.76	0.826075057123
0.001264	0.756	0.81514661258
0.001265	0.754	0.81822001931
0.001266	0.764	0.839228216875
0.001267	0.764	0.836841681562
0.001268	0.768	0.830768319088
0.001269	0.76	0.826075057123
0.00127	0.76	0.826075057123
0.001271	0.756	0.824902418471
0.001272	0.754	0.820660709429
0.001273	0.754	0.823094162293
0.001274	0.752	0.818838201356
0.001275	0.758	0.81451580709
0.001276	0.756	0.812689362549
0.001277	0.744	0.806513484078
0.001278	0.752	0.804049749705
0.001279	0.752	0.816392062676
0.00128	0.742	0.802144625364
0.001281	0.742	0.804634078324
0.001282	0.734	0.804514760586
0.001283	0.744	0.811457947154
0.001284	0.746	0.810853870929
0.001285	0.756	0.812689362549
0.001286	0.75	0.807155499269
0.001287	0.75	0.807155499269
0.001288	0.74	0.792716847304
0.001289	0.74	0.795235814083
0.00129	0.742	0.799647422306
0.001291	0.736	0.798939296818
0.001292	0.73	0.793158243984
0.001293	0.726	0.789255345246
0.001294	0.718	0.786432451009
0.001295	0.718	0.791502368916
0.001296	0.72	0.785875308176
0.001297	0.718	0.768424361925
0.001298	0.716	0.761146503638
0.001299	0.718	0.773612306003
0.0013	0.724	0.774483053398
0.001301	0.724	0.789825297139
0.001302	0.73	0.803181175078
0.001303	0.726	0.809273748493
0.001304	0.728	0.808712557093
0.001305	0.726	0.811741338112
0.001306	0.726	0.816654149564
0.001307	0.724	0.819648705239
0.001308	0.73	0.822860863087
0.001309	0.722	0.820192660294
0.00131	0.726	0.821537582829
0.001311	0.72	0.818290901819
0.001312	0.714	0.812529384084
0.001313	0.712	0.803153783531
0.001314	0.714	0.807591480886
0.001315	0.706	0.814594377589
0.001316	0.702	0.813139594412
0.001317	0.7	0.813633824272
0.001318	0.684	0.805073909651
0.001319	0.686	0.804614193263
0.00132	0.682	0.795535040083
0.001321	0.674	0.794810669279
0.001322	0.672	0.795245873928
0.001323	0.668	0.793584274038
0.001324	0.666	0.796519930699
0.001325	0.658	0.790592183113
0.001326	0.654	0.776069584509
0.001327	0.65	0.771686464829
0.001328	0.648	0.779805103856
0.001329	0.654	0.781206758803
0.00133	0.648	0.774658634497
0.001331	0.638	0.76613053718
0.001332	0.644	0.767635330088
0.001333	0.634	0.769443955074
0.001334	0.622	0.771437618995
0.001335	0.62	0.769155380921
0.001336	0.622	0.776605433924
0.001337	0.614	0.775244477568
0.001338	0.604	0.771481691293
0.001339	0.604	0.766279322441
0.00134	0.61	0.770649077077
0.001341	0.606	0.771209439776
0.001342	0.608	0.760484056375
0.001343	0.618	0.764248650637
0.001344	0.616	0.756666372981
0.001345	0.618	0.753708166335
0.001346	0.628	0.770464794783
0.001347	0.628	0.767864571393
0.001348	0.622	0.771437618995
0.001349	0.618	0.764248650637
0.00135	0.624	0.763298106902
0.001351	0.626	0.765587356217
0.001352	0.63	0.764918296291
0.001353	0.624	0.760673385889
0.001354	0.626	0.757709706946
0.001355	0.62	0.753392328073
0.001356	0.618	0.753708166335
0.001357	0.62	0.753392328073
0.001358	0.618	0.764248650637
0.001359	0.616	0.759304945328
0.00136	0.608	0.765725799487
0.001361	0.598	0.759207481523
0.001362	0.596	0.754177697894
0.001363	0.592	0.74935705775
0.001364	0.576	0.721265554425
0.001365	0.582	0.739781048689
0.001366	0.582	0.74247962935
0.001367	0.59	0.744244583454
0.001368	0.588	0.755152964637
0.001369	0.58	0.756042326857
0.00137	0.584	0.755608364168
0.001371	0.584	0.750295941612
0.001372	0.584	0.750295941612
0.001373	0.582	0.747847578053
0.001374	0.584	0.7449456356
0.001375	0.582	0.747847578053
0.001376	0.576	0.743117756483
0.001377	0.572	0.740821166004
0.001378	0.572	0.743515971584
0.001379	0.574	0.740624061181
0.00138	0.574	0.740624061181
0.001381	0.574	0.740624061181
0.001382	0.558	0.733918251578
0.001383	0.558	0.733918251578
0.001384	0.55	0.737224524823
0.001385	0.546	0.7374849151
0.001386	0.55	0.737224524823
0.001387	0.55	0.734506637138
0.001388	0.542	0.729545063721
0.001389	0.548	0.72642687175
0.00139	0.544	0.721154629743
0.001391	0.546	0.72379831445
0.001392	0.54	0.715821206727
0.001393	0.536	0.713234884172
0.001394	0.526	0.710861449229
0.001395	0.524	0.713739448258
0.001396	0.522	0.713803894638
0.001397	0.522	0.710996483817
0.001398	0.524	0.710931782944
0.001399	0.52	0.699714227381
0.0014	0.522	0.699654200302
0.001401	0.53	0.702210794562
0.001402	0.532	0.70496524737
0.001403	0.526	0.705212024855
0.001404	0.526	0.699516976206
0.001405	0.516	0.688290636287
0.001406	0.512	0.685460429201
0.001407	0.502	0.661812662315
0.001408	0.502	0.664827797253
0.001409	0.514	0.694121026911
0.00141	0.512	0.685460429201
0.001411	0.518	0.688241236777
0.001412	0.52	0.688186021363
0.001413	0.522	0.688124988647
0.001414	0.524	0.685145240077
0.001415	0.518	0.688241236777
0.001416	0.51	0.68840395118
0.001417	0.504	0.664818772298
0.001418	0.506	0.661788485847
0.001419	0.498	0.661812662315
0.00142	0.498	0.655740802452
0.001421	0.502	0.679702876263
0.001422	0.506	0.682615557983
0.001423	0.5	0.682641926635
0.001424	0.5	0.676756972628
0.001425	0.496	0.676745151442
0.001426	0.486	0.679561623401
0.001427	0.492	0.685518781654
0.001428	0.488	0.682536445913
0.001429	0.488	0.679599882284
0.00143	0.486	0.676612148871
0.001431	0.482	0.670578854424
0.001432	0.49	0.670745853509
0.001433	0.492	0.679658737897
0.001434	0.49	0.682568677863
0.001435	0.492	0.679658737897
0.001436	0.49	0.673721010508
0.001437	0.492	0.673747727269
0.001438	0.49	0.667757440992
0.001439	0.486	0.667685554734
0.00144	0.48	0.667532770731
0.001441	0.472	0.658191461506
0.001442	0.472	0.655145785303
0.001443	0.476	0.664397471398
0.001444	0.47	0.667158152165
0.001445	0.474	0.667326007286
0.001446	0.47	0.661135387043
0.001447	0.468	0.664060238231
0.001448	0.47	0.664153596693
0.001449	0.476	0.667400928977
0.00145	0.464	0.639299616768
0.001451	0.466	0.639409102219
0.001452	0.482	0.667589694348
0.001453	0.478	0.670459543895
0.001454	0.48	0.67052218457
0.001455	0.478	0.664466703455
0.001456	0.474	0.664322210979
0.001457	0.472	0.664240920149
0.001458	0.472	0.66724508241
0.001459	0.47	0.670149237111
0.00146	0.468	0.670056714018
0.001461	0.468	0.670056714018
0.001462	0.462	0.669743234382
0.001463	0.458	0.669504294236
0.001464	0.454	0.66624620074
0.001465	0.446	0.665645551326
0.001466	0.444	0.665480277694
0.001467	0.438	0.661933531406
0.001468	0.434	0.661546672579
0.001469	0.432	0.661344085934
0.00147	0.432	0.642943232331
0.001471	0.428	0.642507587504
0.001472	0.426	0.632869654826
0.001473	0.418	0.631882900544
0.001474	0.416	0.628445701712
0.001475	0.408	0.624128191961
0.001476	0.418	0.625520583195
0.001477	0.416	0.62525514792
0.001478	0.424	0.629463263424
0.001479	0.42	0.622575296651
0.00148	0.42	0.625779513886
0.001481	0.424	0.629463263424
0.001482	0.418	0.622315032761
0.001483	0.416	0.62525514792
0.001484	0.422	0.62282902951
0.001485	0.42	0.619354502688
0.001486	0.418	0.619092884792
0.001487	0.424	0.62627789359
0.001488	0.418	0.619092884792
0.001489	0.414	0.61530805293
0.00149	0.42	0.619354502688
0.001491	0.416	0.618824692461
0.001492	0.42	0.619354502688
0.001493	0.416	0.615584275303
0.001494	0.418	0.615853878773
0.001495	0.416	0.61232671018
0.001496	0.412	0.611764660633
0.001497	0.41	0.611473629848
0.001498	0.412	0.611764660633
0.001499	0.418	0.615853878773
0.0015	0.416	0.615584275303
0.001501	0.414	0.61530805293
0.001502	0.418	0.615853878773
0.001503	0.412	0.608486647347
0.001504	0.402	0.596989112129
0.001505	0.394	0.582034363247
0.001506	0.394	0.582034363247
0.001507	0.386	0.577064987675
0.001508	0.372	0.567111981887
0.001509	0.372	0.567111981887
0.00151	0.372	0.567111981887
0.001511	0.368	0.566194312935
0.001512	0.368	0.566194312935
0.001513	0.362	0.564761896732
0.001514	0.356	0.563261928413
0.001515	0.358	0.563769456427
0.001516	0.368	0.569715718583
0.001517	0.372	0.574121938267
0.001518	0.376	0.588747823775
0.001519	0.378	0.592550419796
0.00152	0.376	0.588747823775
0.001521	0.378	0.58916551155
0.001522	0.368	0.580151704298
0.001523	0.37	0.57714816122
0.001524	0.374	0.581484307613
0.001525	0.368	0.576694026326
0.001526	0.368	0.580151704298
0.001527	0.362	0.578753833681
0.001528	0.368	0.580151704298
0.001529	0.368	0.580151704298
0.00153	0.364	0.572279651919
0.001531	0.364	0.572279651919
0.001532	0.366	0.572751254909
0.001533	0.36	0.567802782663
0.001534	0.358	0.567305913948
0.001535	0.354	0.55918154476
0.001536	0.35	0.55452682532
0.001537	0.344	0.545585923572
0.001538	0.348	0.550359882259
0.001539	0.346	0.553429308946
0.00154	0.34	0.537028863284
0.001541	0.336	0.535820865588
0.001542	0.34	0.533291665039
0.001543	0.344	0.545585923572
0.001544	0.344	0.549239474182
0.001545	0.344	0.552868881381
0.001546	0.336	0.546904013516
0.001547	0.328	0.533306666
0.001548	0.33	0.537680202351
0.001549	0.33	0.537680202351
0.00155	0.334	0.538928566695
0.001551	0.336	0.546904013516
0.001552	0.338	0.543834533659
0.001553	0.34	0.544426303553
0.001554	0.338	0.543834533659
0.001555	0.334	0.546300283727
0.001556	0.332	0.545688555863
0.001557	0.324	0.532
0.001558	0.318	0.529977358007
0.001559	0.324	0.543161117901
0.00156	0.33	0.545068802996
0.001561	0.326	0.540114802611
0.001562	0.326	0.536399105145
0.001563	0.332	0.549341423889
0.001564	0.332	0.552970161944
0.001565	0.33	0.552358579186
0.001566	0.33	0.552358579186
0.001567	0.328	0.551739068763
0.001568	0.33	0.552358579186
0.001569	0.328	0.551739068763
0.00157	0.328	0.551739068763
0.001571	0.326	0.551111603942
0.001572	0.322	0.546183119476
0.001573	0.32	0.541848687366
0.001574	0.318	0.541180191803
0.001575	0.322	0.546183119476
0.001576	0.322	0.546183119476
0.001577	0.318	0.544863285605
0.001578	0.322	0.553458218839
0.001579	0.318	0.548521649527
0.00158	0.318	0.548521649527
0.001581	0.312	0.550141799903
0.001582	0.306	0.544393240223
0.001583	0.308	0.541420354254
0.001584	0.306	0.540706944657
0.001585	0.3	0.538516480713
0.001586	0.304	0.543676374326
0.001587	0.306	0.544393240223
0.001588	0.306	0.544393240223
0.001589	0.306	0.544393240223
0.00159	0.306	0.544393240223
0.001591	0.304	0.543676374326
0.001592	0.298	0.54147576123
0.001593	0.298	0.54147576123
0.001594	0.302	0.54295119486
0.001595	0.302	0.54295119486
0.001596	0.304	0.543676374326
0.001597	0.304	0.539985184982
0.001598	0.306	0.540706944657
0.001599	0.306	0.544393240223
0.0016	0.304	0.543676374326
0.001601	0.3	0.542217668469
0.001602	0.294	0.536249941725
0.001603	0.298	0.53403745187
0.001604	0.298	0.53403745187
0.001605	0.298	0.537769467337
0.001606	0.296	0.533276663656
0.001607	0.3	0.534789678285
0.001608	0.296	0.533276663656
0.001609	0.294	0.528738120434
0.00161	0.286	0.525551139281
0.001611	0.282	0.520073071789
0.001612	0.282	0.520073071789
0.001613	0.28	0.51923019943
0.001614	0.278	0.514505587919
0.001615	0.276	0.513638004824
0.001616	0.272	0.507952753708
0.001617	0.272	0.504
0.001618	0.272	0.504
0.001619	0.268	0.502171285519
0.00162	0.268	0.502171285519
0.001621	0.27	0.510979451642
0.001622	0.266	0.509160092702
0.001623	0.262	0.507302670996
0.001624	0.27	0.518748493974
0.001625	0.264	0.508236165577
0.001626	0.27	0.510979451642
0.001627	0.27	0.510979451642
0.001628	0.27	0.510979451642
0.001629	0.272	0.511874984737
0.00163	0.272	0.511874984737
0.001631	0.266	0.509160092702
0.001632	0.264	0.504285633347
0.001633	0.264	0.504285633347
0.001634	0.26	0.502394267483
0.001635	0.264	0.508236165577
0.001636	0.266	0.509160092702
0.001637	0.266	0.509160092702
0.001638	0.264	0.504285633347
0.001639	0.266	0.509160092702
0.00164	0.268	0.510074504362
0.001641	0.268	0.510074504362
0.001642	0.268	0.510074504362
0.001643	0.264	0.504285633347
0.001644	0.264	0.50030390764
0.001645	0.262	0.499355584729
0.001646	0.264	0.50030390764
0.001647	0.254	0.495463419437
0.001648	0.254	0.495463419437
0.001649	0.252	0.490403915156
0.00165	0.254	0.495463419437
0.001651	0.256	0.500463784904
0.001652	0.256	0.496451407491
0.001653	0.258	0.501433943805
0.001654	0.254	0.499483733469
0.001655	0.252	0.498493731154
0.001656	0.256	0.504444248654
0.001657	0.254	0.503471945594
0.001658	0.254	0.503471945594
0.001659	0.256	0.504444248654
0.00166	0.252	0.498493731154
0.001661	0.248	0.496483635178
0.001662	0.246	0.495463419437
0.001663	0.242	0.493392338814
0.001664	0.238	0.491279960918
0.001665	0.238	0.491279960918
0.001666	0.24	0.492341345004
0.001667	0.242	0.497429391974
0.001668	0.236	0.494271180629
0.001669	0.238	0.495334230596
0.00167	0.236	0.494271180629
0.001671	0.238	0.491279960918
0.001672	0.24	0.492341345004
0.001673	0.244	0.494433008607
0.001674	0.24	0.492341345004
0.001675	0.238	0.487191953957
0.001676	0.234	0.485019587233
0.001677	0.23	0.482804308183
0.001678	0.234	0.485019587233
0.001679	0.236	0.481979252666
0.00168	0.234	0.476701164253
0.001681	0.234	0.472487036859
0.001682	0.228	0.46905863173
0.001683	0.228	0.464775214485
0.001684	0.224	0.462411072532
0.001685	0.222	0.461211448253
0.001686	0.218	0.454396302802
0.001687	0.21	0.449332838773
0.001688	0.212	0.450617354304
0.001689	0.21	0.449332838773
0.00169	0.212	0.450617354304
0.001691	0.206	0.446725866724
0.001692	0.204	0.440890008959
0.001693	0.206	0.44222618647
0.001694	0.208	0.43901708395
0.001695	0.206	0.437680248583
0.001696	0.208	0.43901708395
0.001697	0.206	0.437680248583
0.001698	0.208	0.43901708395
0.001699	0.208	0.43901708395
0.0017	0.21	0.444859528391
0.001701	0.208	0.44354932082
0.001702	0.212	0.446156923066
0.001703	0.21	0.444859528391
0.001704	0.21	0.444859528391
0.001705	0.21	0.444859528391
0.001706	0.21	0.444859528391
0.001707	0.212	0.446156923066
0.001708	0.21	0.444859528391
0.001709	0.21	0.444859528391
0.00171	0.212	0.446156923066
0.001711	0.212	0.446156923066
0.001712	0.21	0.444859528391
0.001713	0.202	0.420946552427
0.001714	0.202	0.420946552427
0.001715	0.204	0.422355300665
0.001716	0.202	0.420946552427
0.001717	0.204	0.422355300665
0.001718	0.206	0.423749926254
0.001719	0.206	0.423749926254
0.00172	0.204	0.422355300665
0.001721	0.204	0.422355300665
0.001722	0.2	0.428952211791
0.001723	0.2	0.428952211791
0.001724	0.2	0.428952211791
0.001725	0.2	0.433589667774
0.001726	0.202	0.434966665389
0.001727	0.198	0.432199028227
0.001728	0.196	0.430794614637
0.001729	0.194	0.429376291847
0.00173	0.196	0.430794614637
0.001731	0.192	0.42794392156
0.001732	0.192	0.42794392156
0.001733	0.192	0.42794392156
0.001734	0.194	0.429376291847
0.001735	0.188	0.425036469024
0.001736	0.188	0.425036469024
0.001737	0.186	0.423561093586
0.001738	0.188	0.425036469024
0.001739	0.192	0.42794392156
0.00174	0.19	0.426497362243
0.001741	0.19	0.426497362243
0.001742	0.19	0.426497362243
0.001743	0.192	0.42794392156
0.001744	0.2	0.451663591625
0.001745	0.2	0.451663591625
0.001746	0.2	0.451663591625
0.001747	0.202	0.452985650987
0.001748	0.2	0.451663591625
0.001749	0.198	0.45032876879
0.00175	0.19	0.421781934179
0.001751	0.186	0.41881260726
0.001752	0.186	0.41881260726
0.001753	0.186	0.41881260726
0.001754	0.184	0.417305643384
0.001755	0.182	0.41578359756
0.001756	0.182	0.41578359756
0.001757	0.18	0.414246303544
0.001758	0.178	0.412693590936
0.001759	0.176	0.411125285041
0.00176	0.176	0.411125285041
0.001761	0.182	0.434598665437
0.001762	0.182	0.434598665437
0.001763	0.18	0.433128156554
0.001764	0.178	0.431643371315
0.001765	0.176	0.420742201354
0.001766	0.17	0.411217703899
0.001767	0.174	0.419194465612
0.001768	0.176	0.430144161881
0.001769	0.176	0.430144161881
0.00177	0.176	0.434768904132
0.001771	0.176	0.434768904132
0.001772	0.178	0.436252220625
0.001773	0.18	0.437721372565
0.001774	0.182	0.439176502104
0.001775	0.178	0.426984777246
0.001776	0.178	0.426984777246
0.001777	0.176	0.425469152818
0.001778	0.172	0.422393181763
0.001779	0.172	0.422393181763
0.00178	0.172	0.422393181763
0.001781	0.17	0.42083250825
0.001782	0.17	0.42083250825
0.001783	0.168	0.419256484744
0.001784	0.166	0.41766493748
0.001785	0.164	0.416057688308
0.001786	0.166	0.41766493748
0.001787	0.17	0.42083250825
0.001788	0.168	0.419256484744
0.001789	0.168	0.419256484744
0.00179	0.168	0.414458683104
0.001791	0.17	0.416052881254
0.001792	0.166	0.40797548946
0.001793	0.168	0.414458683104
0.001794	0.17	0.416052881254
0.001795	0.164	0.411222567474
0.001796	0.162	0.409580272962
0.001797	0.162	0.409580272962
0.001798	0.164	0.411222567474
0.001799	0.16	0.412795348811
0.0018	0.156	0.409467947464
0.001801	0.16	0.412795348811
0.001802	0.158	0.411139878873
0.001803	0.156	0.409467947464
0.001804	0.16	0.412795348811
0.001805	0.158	0.406246230752
0.001806	0.16	0.407921561087
0.001807	0.16	0.412795348811
0.001808	0.15	0.384057287393
0.001809	0.15	0.384057287393
0.00181	0.15	0.384057287393
0.001811	0.15	0.384057287393
0.001812	0.152	0.38587044458
0.001813	0.152	0.38587044458
0.001814	0.148	0.382225064589
0.001815	0.146	0.380373500654
0.001816	0.144	0.37850231175
0.001817	0.144	0.37850231175
0.001818	0.144	0.37850231175
0.001819	0.144	0.388926728318
0.00182	0.144	0.388926728318
0.001821	0.15	0.394334883063
0.001822	0.148	0.387422250264
0.001823	0.148	0.387422250264
0.001824	0.146	0.385595643129
0.001825	0.146	0.385595643129
0.001826	0.15	0.389230009121
0.001827	0.148	0.376956230881
0.001828	0.148	0.376956230881
0.001829	0.148	0.376956230881
0.00183	0.148	0.376956230881
0.001831	0.146	0.375078658417
0.001832	0.144	0.37850231175
0.001833	0.144	0.37850231175
0.001834	0.146	0.380373500654
0.001835	0.148	0.382225064589
0.001836	0.154	0.397849217669
0.001837	0.158	0.401292910478
0.001838	0.156	0.399579779268
0.001839	0.156	0.399579779268
0.00184	0.154	0.39279002024
0.001841	0.154	0.39279002024
0.001842	0.156	0.394542773347
0.001843	0.158	0.401292910478
0.001844	0.16	0.402988833592
0.001845	0.16	0.402988833592
0.001846	0.16	0.402988833592
0.001847	0.16	0.402988833592
0.001848	0.158	0.401292910478
0.001849	0.158	0.401292910478
0.00185	0.158	0.401292910478
0.001851	0.158	0.401292910478
0.001852	0.154	0.397849217669
0.001853	0.15	0.394334883063
0.001854	0.152	0.396100997222
0.001855	0.152	0.396100997222
0.001856	0.152	0.396100997222
0.001857	0.15	0.394334883063
0.001858	0.144	0.388926728318
0.001859	0.146	0.390748000635
0.00186	0.142	0.387086553629
0.001861	0.142	0.387086553629
0.001862	0.144	0.388926728318
0.001863	0.144	0.388926728318
0.001864	0.146	0.390748000635
0.001865	0.148	0.392550633677
0.001866	0.138	0.378095226101
0.001867	0.134	0.374224531532
0.001868	0.134	0.374224531532
0.001869	0.132	0.372257975066
0.00187	0.13	0.370270171631
0.001871	0.132	0.372257975066
0.001872	0.128	0.368260777167
0.001873	0.13	0.370270171631
0.001874	0.138	0.378095226101
0.001875	0.138	0.37276802438
0.001876	0.14	0.374699879904
0.001877	0.142	0.376611205356
0.001878	0.144	0.383749918567
0.001879	0.146	0.385595643129
0.00188	0.142	0.381884799383
0.001881	0.142	0.381884799383
0.001882	0.14	0.38
0.001883	0.138	0.378095226101
0.001884	0.138	0.378095226101
0.001885	0.138	0.378095226101
0.001886	0.136	0.376170174256
0.001887	0.136	0.376170174256
0.001888	0.14	0.385227205685
0.001889	0.14	0.385227205685
0.00189	0.136	0.381449865644
0.001891	0.134	0.374224531532
0.001892	0.134	0.374224531532
0.001893	0.134	0.374224531532
0.001894	0.132	0.372257975066
0.001895	0.132	0.372257975066
0.001896	0.13	0.364828726939
0.001897	0.13	0.364828726939
0.001898	0.132	0.366846016743
0.001899	0.13	0.359304884464
0.0019	0.128	0.357233816988
0.001901	0.13	0.359304884464
0.001902	0.132	0.361353012994
0.001903	0.13	0.359304884464
0.001904	0.128	0.357233816988
0.001905	0.124	0.35302124582
0.001906	0.122	0.350878896487
0.001907	0.124	0.35302124582
0.001908	0.124	0.35302124582
0.001909	0.124	0.347309660102
0.00191	0.126	0.349462444334
0.001911	0.124	0.347309660102
0.001912	0.124	0.347309660102
0.001913	0.122	0.34513185886
0.001914	0.122	0.34513185886
0.001915	0.124	0.347309660102
0.001916	0.124	0.347309660102
0.001917	0.124	0.347309660102
0.001918	0.126	0.349462444334
0.001919	0.128	0.357233816988
0.00192	0.128	0.362789194988
0.001921	0.128	0.362789194988
0.001922	0.128	0.362789194988
0.001923	0.128	0.362789194988
0.001924	0.126	0.360727043622
0.001925	0.13	0.364828726939
0.001926	0.128	0.362789194988
0.001927	0.128	0.362789194988
0.001928	0.128	0.362789194988
0.001929	0.126	0.360727043622
0.00193	0.124	0.358641882663
0.001931	0.124	0.358641882663
0.001932	0.124	0.358641882663
0.001933	0.126	0.360727043622
0.001934	0.124	0.358641882663
0.001935	0.124	0.358641882663
0.001936	0.126	0.360727043622
0.001937	0.122	0.356533308402
0.001938	0.122	0.356533308402
0.001939	0.116	0.3500628515
0.00194	0.114	0.347856292167
0.001941	0.114	0.347856292167
0.001942	0.118	0.352244233452
0.001943	0.116	0.3500628515
0.001944	0.116	0.3500628515
0.001945	0.116	0.3500628515
0.001946	0.118	0.352244233452
0.001947	0.118	0.352244233452
0.001948	0.118	0.352244233452
0.001949	0.12	0.354400902933
0.00195	0.12	0.354400902933
0.001951	0.12	0.354400902933
0.001952	0.12	0.354400902933
0.001953	0.118	0.352244233452
0.001954	0.116	0.3500628515
0.001955	0.114	0.347856292167
0.001956	0.112	0.345624073236
0.001957	0.11	0.343365694268
0.001958	0.108	0.329144345235
0.001959	0.108	0.329144345235
0.00196	0.108	0.329144345235
0.001961	0.112	0.345624073236
0.001962	0.112	0.345624073236
0.001963	0.112	0.345624073236
0.001964	0.114	0.347856292167
0.001965	0.112	0.345624073236
0.001966	0.114	0.347856292167
0.001967	0.116	0.3500628515
0.001968	0.116	0.3500628515
0.001969	0.116	0.3500628515
0.00197	0.116	0.3500628515
0.001971	0.116	0.3500628515
0.001972	0.112	0.345624073236
0.001973	0.108	0.341080635627
0.001974	0.112	0.345624073236
0.001975	0.11	0.343365694268
0.001976	0.11	0.343365694268
0.001977	0.11	0.343365694268
0.001978	0.11	0.343365694268
0.001979	0.11	0.343365694268
0.00198	0.11	0.343365694268
0.001981	0.108	0.341080635627
0.001982	0.108	0.341080635627
0.001983	0.108	0.341080635627
0.001984	0.108	0.341080635627
0.001985	0.108	0.341080635627
0.001986	0.108	0.341080635627
0.001987	0.108	0.341080635627
0.001988	0.108	0.341080635627
0.001989	0.106	0.32674760902
0.00199	0.104	0.32432082881
0.001991	0.106	0.32674760902
0.001992	0.104	0.32432082881
0.001993	0.104	0.32432082881
0.001994	0.106	0.32674760902
0.001995	0.106	0.32674760902
0.001996	0.11	0.343365694268
0.001997	0.11	0.343365694268
0.001998	0.112	0.345624073236
[truncated: 8,002 more rows]
