# Supplementary material for: The Influence of Synaptic Size on AMPA Receptor Activation: A Monte Carlo Model
Source: PLoS One. 2015 Jun 24;10(6):e0130924. doi: 10.1371/journal.pone.0130924 (PMC4479604; doi:10.1371/journal.pone.0130924)
Supplement: S1 Dataset — This package contains the experimental data used as basis for the analysis presented in the paper. (ZIP) [file pone.0130924.s001.zip › S1 Simulation data/training/1318_8767_163_244.csv]

time	AMPA.O.mean	AMPA.O.stdev
0.0	0.0	0.0
1e-06	0.0	0.0
2e-06	0.048	0.213766227454
3e-06	0.242	0.493392338814
4e-06	0.434	0.664563014318
5e-06	0.73	0.832526275862
6e-06	1.118	1.03926704942
7e-06	1.636	1.25359642629
8e-06	2.168	1.45181817043
9e-06	2.828	1.64754848184
1e-05	3.39	1.7860291151
1.1e-05	3.966	1.92271786802
1.2e-05	4.552	2.13431394129
1.3e-05	5.134	2.32981630177
1.4e-05	5.716	2.45261982378
1.5e-05	6.25	2.52259786728
1.6e-05	6.868	2.63335831212
1.7e-05	7.452	2.69586646554
1.8e-05	7.96	2.73466634162
1.9e-05	8.474	2.7664641693
2e-05	8.99	2.94107123341
2.1e-05	9.466	3.04776048928
2.2e-05	9.954	3.08607906574
2.3e-05	10.39	3.17771930793
2.4e-05	10.764	3.26868536265
2.5e-05	11.17	3.35456405513
2.6e-05	11.51	3.38022188621
2.7e-05	11.806	3.4281721077
2.8e-05	12.096	3.45120037089
2.9e-05	12.398	3.46981209866
3e-05	12.712	3.55261255979
3.1e-05	13.046	3.60664442384
3.2e-05	13.396	3.62755895886
3.3e-05	13.654	3.61749692467
3.4e-05	13.89	3.68807537884
3.5e-05	14.146	3.67976684044
3.6e-05	14.312	3.68600813889
3.7e-05	14.55	3.70344434277
3.8e-05	14.716	3.70881975836
3.9e-05	14.936	3.7555164758
4e-05	15.042	3.80686695328
4.1e-05	15.238	3.87419101233
4.2e-05	15.382	3.84240497605
4.3e-05	15.508	3.83483193895
4.4e-05	15.614	3.84252573186
4.5e-05	15.714	3.87197675613
4.6e-05	15.842	3.85811301027
4.7e-05	15.914	3.82133536869
4.8e-05	16.004	3.85226998015
4.9e-05	16.09	3.85977978646
5e-05	16.178	3.88205048911
5.1e-05	16.196	3.93669709274
5.2e-05	16.294	3.89712252823
5.3e-05	16.292	3.92768837868
5.4e-05	16.326	3.90227164611
5.5e-05	16.366	3.91203834337
5.6e-05	16.384	3.91210224815
5.7e-05	16.422	3.92478228696
5.8e-05	16.406	4.00064544792
5.9e-05	16.422	3.96987606859
6e-05	16.492	4.0162091579
6.1e-05	16.492	3.9671067543
6.2e-05	16.534	3.98156300967
6.3e-05	16.544	3.96081607753
6.4e-05	16.574	3.91363309471
6.5e-05	16.54	3.91003836298
6.6e-05	16.56	3.95099987345
6.7e-05	16.574	3.93605436954
6.8e-05	16.558	3.88003041225
6.9e-05	16.59	3.8948555814
7e-05	16.548	3.88891964432
7.1e-05	16.5	3.92198929116
7.2e-05	16.47	3.91472859851
7.3e-05	16.404	3.89265770393
7.4e-05	16.38	3.90328067144
7.5e-05	16.314	3.9333705648
7.6e-05	16.294	3.93898007103
7.7e-05	16.272	3.94335085936
7.8e-05	16.232	3.98424095657
7.9e-05	16.194	3.97245062902
8e-05	16.162	3.94813322977
8.1e-05	16.112	3.95972928368
8.2e-05	16.102	3.90788894417
8.3e-05	16.022	3.85194963622
8.4e-05	16.046	3.86210875041
8.5e-05	16.004	3.89152720664
8.6e-05	15.976	3.85738564315
8.7e-05	15.922	3.81993664869
8.8e-05	15.862	3.78033808012
8.9e-05	15.814	3.75278616497
9e-05	15.762	3.81907789918
9.1e-05	15.746	3.87007545146
9.2e-05	15.704	3.87561401587
9.3e-05	15.708	3.89033880273
9.4e-05	15.68	3.85974092395
9.5e-05	15.666	3.89235712647
9.6e-05	15.662	3.86105633215
9.7e-05	15.618	3.87609029823
9.8e-05	15.568	3.86489016662
9.9e-05	15.558	3.83857213036
0.0001	15.538	3.83882221521
0.000101	15.516	3.82017591218
0.000102	15.502	3.82596340808
0.000103	15.45	3.79308581501
0.000104	15.454	3.80576983014
0.000105	15.38	3.82512744886
0.000106	15.324	3.88214167696
0.000107	15.342	3.84565157028
0.000108	15.334	3.82288425145
0.000109	15.288	3.79487232987
0.00011	15.188	3.79534662449
0.000111	15.114	3.838880566
0.000112	15.066	3.83687946123
0.000113	15.052	3.80753148378
0.000114	15.02	3.80310399542
0.000115	14.962	3.76730089056
0.000116	14.902	3.69220746979
0.000117	14.906	3.67330423461
0.000118	14.874	3.68702101974
0.000119	14.774	3.70552614348
0.00012	14.738	3.67278586362
0.000121	14.722	3.67269873526
0.000122	14.692	3.68634453083
0.000123	14.654	3.68378663877
0.000124	14.632	3.68409771857
0.000125	14.614	3.73430100554
0.000126	14.61	3.73013404585
0.000127	14.556	3.72006236507
0.000128	14.534	3.74337334499
0.000129	14.572	3.70038052097
0.00013	14.566	3.67989728118
0.000131	14.548	3.67800163132
0.000132	14.48	3.64658744582
0.000133	14.428	3.6321916249
0.000134	14.392	3.60199056079
0.000135	14.378	3.55346535089
0.000136	14.384	3.55647915782
0.000137	14.308	3.55768688898
0.000138	14.29	3.5746188608
0.000139	14.258	3.56699257078
0.00014	14.256	3.54999492957
0.000141	14.158	3.5152576008
0.000142	14.124	3.52542536441
0.000143	14.07	3.53342609941
0.000144	14.032	3.54724907499
0.000145	13.972	3.53711973221
0.000146	13.896	3.55825575247
0.000147	13.894	3.56353251704
0.000148	13.818	3.56214485949
0.000149	13.772	3.56146262089
0.00015	13.722	3.54467431508
0.000151	13.664	3.57254867007
0.000152	13.65	3.57372354835
0.000153	13.598	3.55420821
0.000154	13.586	3.5449406201
0.000155	13.554	3.4938637638
0.000156	13.528	3.49015988172
0.000157	13.508	3.50113353073
0.000158	13.418	3.48816226687
0.000159	13.402	3.50376882799
0.00016	13.372	3.54762117482
0.000161	13.348	3.56635612355
0.000162	13.332	3.56788116394
0.000163	13.32	3.55043659287
0.000164	13.282	3.56573638958
0.000165	13.212	3.57254195217
0.000166	13.168	3.52473772074
0.000167	13.174	3.534363309
0.000168	13.15	3.52810147246
0.000169	13.098	3.51288997835
0.00017	13.074	3.51404667015
0.000171	13.0	3.49799942824
0.000172	12.942	3.47370637792
0.000173	12.894	3.4366792111
0.000174	12.864	3.44056739507
0.000175	12.85	3.4391132578
0.000176	12.81	3.43538935202
0.000177	12.818	3.44338147756
0.000178	12.808	3.45067181865
0.000179	12.78	3.45595138855
0.00018	12.732	3.41352837984
0.000181	12.702	3.41133346362
0.000182	12.648	3.40177835845
0.000183	12.63	3.36527859174
0.000184	12.59	3.38495199375
0.000185	12.54	3.38
0.000186	12.508	3.35826383716
0.000187	12.446	3.35962557438
0.000188	12.398	3.34119679157
0.000189	12.38	3.35255126732
0.00019	12.354	3.31793369433
0.000191	12.336	3.28863254256
0.000192	12.336	3.327326855
0.000193	12.332	3.29875370405
0.000194	12.272	3.28664205535
0.000195	12.246	3.29870944462
0.000196	12.17	3.30954679677
0.000197	12.134	3.32145209208
0.000198	12.076	3.34637475487
0.000199	12.03	3.35038803723
0.0002	12.02	3.34
0.000201	11.966	3.33838943205
0.000202	11.928	3.34407176956
0.000203	11.904	3.30254205121
0.000204	11.86	3.31608202552
0.000205	11.844	3.34300224349
0.000206	11.824	3.35812804997
0.000207	11.806	3.33292124119
0.000208	11.788	3.32431286133
0.000209	11.754	3.31081319316
0.00021	11.746	3.30960481025
0.000211	11.698	3.31764916771
0.000212	11.68	3.32950446763
0.000213	11.654	3.34159901843
0.000214	11.596	3.33238413152
0.000215	11.54	3.3233116014
0.000216	11.478	3.3041664607
0.000217	11.424	3.30941444972
0.000218	11.418	3.29898105481
0.000219	11.384	3.27910719556
0.00022	11.33	3.28954404135
0.000221	11.286	3.27233922447
0.000222	11.25	3.27894800203
0.000223	11.222	3.28157218418
0.000224	11.17	3.28224008872
0.000225	11.15	3.23349655945
0.000226	11.128	3.19931492667
0.000227	11.122	3.18670927447
0.000228	11.058	3.20852551805
0.000229	11.026	3.2052026457
0.00023	11.006	3.19905673598
0.000231	10.974	3.19395115805
0.000232	10.938	3.21965153394
0.000233	10.93	3.18325305309
0.000234	10.89	3.17331057415
0.000235	10.85	3.16725433144
0.000236	10.816	3.17019620844
0.000237	10.772	3.11320028267
0.000238	10.782	3.14809085002
0.000239	10.742	3.1278484618
0.00024	10.658	3.12106328036
0.000241	10.654	3.14869560294
0.000242	10.634	3.12538701603
0.000243	10.594	3.14534004521
0.000244	10.568	3.14091961056
0.000245	10.546	3.1438645009
0.000246	10.506	3.12697361677
0.000247	10.476	3.13582907697
0.000248	10.442	3.15002158723
0.000249	10.446	3.1316264145
0.00025	10.37	3.11337437518
0.000251	10.35	3.10411017846
0.000252	10.348	3.07683213712
0.000253	10.35	3.08472040872
0.000254	10.33	3.01680294351
0.000255	10.358	3.01957546685
0.000256	10.318	3.01012890089
0.000257	10.298	3.04847437253
0.000258	10.304	3.08473402419
0.000259	10.256	3.05785284146
0.00026	10.208	3.03524891895
0.000261	10.188	3.04641691172
0.000262	10.118	3.03316270582
0.000263	10.084	3.04317991581
0.000264	10.06	3.03255667713
0.000265	10.028	3.04223864942
0.000266	10.022	3.01554572176
0.000267	10.04	3.01038203556
0.000268	10.028	3.06972572065
0.000269	9.984	3.06133042973
0.00027	9.964	3.03425509804
0.000271	9.952	3.09607751841
0.000272	9.898	3.05542075662
0.000273	9.882	3.04040720957
0.000274	9.854	3.06474860307
0.000275	9.846	3.08322623237
0.000276	9.832	3.07177082478
0.000277	9.842	3.07912909765
0.000278	9.804	3.05378191756
0.000279	9.774	3.02306533175
0.00028	9.768	3.04141019923
0.000281	9.752	3.02299454184
0.000282	9.736	3.00770743258
0.000283	9.714	2.96246586478
0.000284	9.67	2.95044064506
0.000285	9.646	2.97265605141
0.000286	9.608	2.99171121601
0.000287	9.57	3.03069299006
0.000288	9.538	3.01936350909
0.000289	9.518	3.0215353713
0.00029	9.47	3.00817220252
0.000291	9.47	2.97272602168
0.000292	9.422	2.95903970909
0.000293	9.388	2.95050097441
0.000294	9.362	2.91461078019
0.000295	9.338	2.93116973238
0.000296	9.322	2.92203969857
0.000297	9.326	2.90029722615
0.000298	9.322	2.89591367275
0.000299	9.298	2.90606194015
0.0003	9.296	2.91348313879
0.000301	9.272	2.90000275862
0.000302	9.238	2.90126799865
0.000303	9.17	2.90948449042
0.000304	9.154	2.89935923956
0.000305	9.154	2.90349513518
0.000306	9.128	2.91609602037
0.000307	9.064	2.88581080461
0.000308	9.036	2.89874179602
0.000309	9.054	2.89189972164
0.00031	9.046	2.87539284273
0.000311	9.022	2.87984652369
0.000312	8.982	2.89442153115
0.000313	8.956	2.87229246422
0.000314	8.926	2.87202437316
0.000315	8.918	2.83536170532
0.000316	8.874	2.81746765731
0.000317	8.86	2.80506684412
0.000318	8.826	2.79208237701
0.000319	8.82	2.76976533302
0.00032	8.796	2.73027178134
0.000321	8.76	2.74415742989
0.000322	8.738	2.73593786479
0.000323	8.714	2.75974708986
0.000324	8.686	2.75452427835
0.000325	8.668	2.74768557153
0.000326	8.658	2.75336811923
0.000327	8.676	2.7259904622
0.000328	8.634	2.70407914085
0.000329	8.614	2.71532760454
0.00033	8.586	2.70677003087
0.000331	8.538	2.70713058422
0.000332	8.544	2.72104097727
0.000333	8.524	2.73668120175
0.000334	8.506	2.75062974608
0.000335	8.49	2.74406632573
0.000336	8.454	2.70996014731
0.000337	8.432	2.6865174483
0.000338	8.402	2.70266461108
0.000339	8.39	2.68587043619
0.00034	8.39	2.68214466426
0.000341	8.342	2.69537307251
0.000342	8.324	2.70758637905
0.000343	8.31	2.7132821453
0.000344	8.254	2.66711154622
0.000345	8.22	2.66
0.000346	8.182	2.64591685432
0.000347	8.162	2.68844862328
0.000348	8.13	2.70353472328
0.000349	8.15	2.72240702321
0.00035	8.134	2.72324145092
0.000351	8.114	2.73660446539
0.000352	8.104	2.74903328463
0.000353	8.092	2.72167889362
0.000354	8.056	2.7197176324
0.000355	8.032	2.67487868884
0.000356	8.028	2.69280819963
0.000357	7.978	2.66336554006
0.000358	7.946	2.69501094617
0.000359	7.91	2.70516173269
0.00036	7.892	2.69301615294
0.000361	7.874	2.67845552511
0.000362	7.844	2.64341899819
0.000363	7.842	2.64745840383
0.000364	7.796	2.63635809404
0.000365	7.758	2.64791162995
0.000366	7.724	2.63663118392
0.000367	7.736	2.61730854123
0.000368	7.718	2.60508656286
0.000369	7.67	2.62547138625
0.00037	7.648	2.63440619495
0.000371	7.628	2.60952409454
0.000372	7.616	2.62764990058
0.000373	7.626	2.64237090508
0.000374	7.58	2.65020753904
0.000375	7.534	2.62313629078
0.000376	7.48	2.60568609007
0.000377	7.49	2.61034480481
0.000378	7.464	2.59088865064
0.000379	7.462	2.58777046896
0.00038	7.436	2.58725800801
0.000381	7.414	2.56487894451
0.000382	7.388	2.55997187485
0.000383	7.376	2.58817000987
0.000384	7.356	2.60792331176
0.000385	7.338	2.6267386623
0.000386	7.292	2.59436620391
0.000387	7.28	2.5388186229
0.000388	7.252	2.53938890287
0.000389	7.254	2.53011541239
0.00039	7.234	2.54779198523
0.000391	7.212	2.54304069963
0.000392	7.224	2.57872526648
0.000393	7.192	2.5735454144
0.000394	7.148	2.57800232738
0.000395	7.128	2.52895551562
0.000396	7.11	2.51195143265
0.000397	7.088	2.49965117566
0.000398	7.062	2.53024820917
0.000399	7.032	2.52645522422
0.0004	7.036	2.52164708078
0.000401	7.042	2.51559853713
0.000402	7.03	2.50940231928
0.000403	7.014	2.51033941928
0.000404	6.99	2.50876463623
0.000405	7.0	2.53850349616
0.000406	6.94	2.52831960005
0.000407	6.94	2.51880924248
0.000408	6.924	2.53184201719
0.000409	6.912	2.52591686324
0.00041	6.912	2.5100310755
0.000411	6.856	2.53283714439
0.000412	6.842	2.54657338398
0.000413	6.792	2.52284284092
0.000414	6.76	2.49927989629
0.000415	6.74	2.49727851871
0.000416	6.718	2.51604371981
0.000417	6.712	2.51257955098
0.000418	6.696	2.5210283616
0.000419	6.656	2.4999327991
0.00042	6.624	2.48729250391
0.000421	6.628	2.49191011074
0.000422	6.616	2.47801210651
0.000423	6.592	2.47659766615
0.000424	6.544	2.44705210406
0.000425	6.522	2.45061543291
0.000426	6.516	2.42027767002
0.000427	6.518	2.41115656895
0.000428	6.484	2.40452573286
0.000429	6.472	2.40774084984
0.00043	6.462	2.39427567335
0.000431	6.454	2.38408976341
0.000432	6.43	2.3851834311
0.000433	6.414	2.38298216527
0.000434	6.384	2.37161210994
0.000435	6.36	2.36947251514
0.000436	6.328	2.36482895787
0.000437	6.292	2.35684874356
0.000438	6.252	2.3487222058
0.000439	6.276	2.3263327363
0.00044	6.272	2.32422374138
0.000441	6.252	2.31095131926
0.000442	6.25	2.32368242236
0.000443	6.24	2.3139576487
0.000444	6.242	2.31936111893
0.000445	6.25	2.30813777752
0.000446	6.236	2.31264004981
0.000447	6.222	2.3014595369
0.000448	6.186	2.31503866058
0.000449	6.168	2.3081975652
0.00045	6.138	2.32270445817
0.000451	6.124	2.31357385877
0.000452	6.102	2.28464351705
0.000453	6.132	2.30793760748
0.000454	6.11	2.32161581662
0.000455	6.09	2.2956262762
0.000456	6.066	2.32414371328
0.000457	6.052	2.29113421693
0.000458	6.0	2.28560714035
0.000459	5.968	2.29062786153
0.00046	5.966	2.28841517212
0.000461	5.976	2.28197808929
0.000462	5.982	2.2885969501
0.000463	5.952	2.28247584872
0.000464	5.95	2.26969160901
0.000465	5.938	2.26939551423
0.000466	5.928	2.26601323915
0.000467	5.906	2.25148040187
0.000468	5.884	2.24912071708
0.000469	5.868	2.24645854625
0.00047	5.868	2.27564847901
0.000471	5.854	2.27786830172
0.000472	5.84	2.27385135838
0.000473	5.862	2.23851647302
0.000474	5.854	2.250485281
0.000475	5.816	2.26144732417
0.000476	5.816	2.22129331697
0.000477	5.794	2.24756846392
0.000478	5.77	2.23720808152
0.000479	5.724	2.22706623162
0.00048	5.678	2.22223221109
0.000481	5.684	2.21181916078
0.000482	5.654	2.19505899693
0.000483	5.62	2.20081802973
0.000484	5.606	2.19880967798
0.000485	5.61	2.20224885061
0.000486	5.61	2.17023040251
0.000487	5.592	2.16183625652
0.000488	5.578	2.20179835589
0.000489	5.562	2.20230697225
0.00049	5.556	2.18423075704
0.000491	5.56	2.17678662252
0.000492	5.546	2.15774975379
0.000493	5.536	2.15979258263
0.000494	5.514	2.14331612227
0.000495	5.504	2.11990188452
0.000496	5.48	2.11697897958
0.000497	5.498	2.13307196316
0.000498	5.48	2.1264054176
0.000499	5.462	2.10441345747
0.0005	5.44	2.10199904852
0.000501	5.426	2.10915243641
0.000502	5.392	2.10388592847
0.000503	5.37	2.09883300908
0.000504	5.366	2.10619182412
0.000505	5.366	2.1203877004
0.000506	5.348	2.11728505403
0.000507	5.302	2.11442569035
0.000508	5.328	2.11858820916
0.000509	5.318	2.13468405156
0.00051	5.272	2.13775957488
0.000511	5.258	2.130595222
0.000512	5.24	2.13504098321
0.000513	5.232	2.13498852456
0.000514	5.22	2.13251025789
0.000515	5.206	2.11271484115
0.000516	5.18	2.10323560259
0.000517	5.168	2.08704959213
0.000518	5.16	2.08480214889
0.000519	5.162	2.07358530087
0.00052	5.134	2.04549358347
0.000521	5.124	2.06218912809
0.000522	5.118	2.06980095661
0.000523	5.098	2.07951821343
0.000524	5.106	2.06755024123
0.000525	5.1	2.08374662567
0.000526	5.08	2.08940182828
0.000527	5.078	2.08804118733
0.000528	5.06	2.07566856699
0.000529	5.044	2.08184149253
0.00053	5.01	2.09425404381
0.000531	5.006	2.07508168514
0.000532	4.992	2.07459297213
0.000533	4.976	2.07446957076
0.000534	4.978	2.07400964318
0.000535	4.952	2.07405303693
0.000536	4.962	2.08147928166
0.000537	4.952	2.08750952094
0.000538	4.946	2.06084545757
0.000539	4.954	2.05423562427
0.00054	4.94	2.06504237245
0.000541	4.94	2.07374058165
0.000542	4.894	2.07431048785
0.000543	4.912	2.05918818955
0.000544	4.876	2.04563535362
0.000545	4.854	2.04075574237
0.000546	4.852	2.0615760961
0.000547	4.842	2.06906645616
0.000548	4.826	2.06874938066
0.000549	4.804	2.06048149713
0.00055	4.782	2.04217433144
0.000551	4.764	2.04751166053
0.000552	4.758	2.02963937684
0.000553	4.746	2.03211318582
0.000554	4.738	2.01428796352
0.000555	4.74	2.00209889866
0.000556	4.734	2.01773239058
0.000557	4.71	2.00646455239
0.000558	4.668	2.01141144473
0.000559	4.652	1.98264873339
0.00056	4.624	1.97043751487
0.000561	4.632	1.9891143758
0.000562	4.62	1.975753021
0.000563	4.584	1.97963228909
0.000564	4.572	1.96387779661
0.000565	4.56	1.92416215533
0.000566	4.55	1.94306458977
0.000567	4.538	1.93508552783
0.000568	4.548	1.92449889582
0.000569	4.53	1.9207029963
0.00057	4.502	1.93545756864
0.000571	4.492	1.93130422254
0.000572	4.486	1.92504649295
0.000573	4.45	1.9327441631
0.000574	4.452	1.93486330267
0.000575	4.44	1.9417517864
0.000576	4.446	1.95833704964
0.000577	4.41	1.97329673389
0.000578	4.394	1.9408152926
0.000579	4.4	1.91520233918
0.00058	4.378	1.8950240104
0.000581	4.352	1.90685500235
0.000582	4.356	1.9363016294
0.000583	4.348	1.9263686044
0.000584	4.306	1.95764245969
0.000585	4.31	1.97025379076
0.000586	4.318	1.98112998059
0.000587	4.294	1.97776742819
0.000588	4.304	1.98383063793
0.000589	4.304	1.98181331109
0.00059	4.272	1.98242679562
0.000591	4.284	1.98679238976
0.000592	4.266	1.99480425105
0.000593	4.256	1.97748931729
0.000594	4.26	1.95356085137
0.000595	4.268	1.95350351932
0.000596	4.25	1.93687893272
0.000597	4.25	1.9461500456
0.000598	4.228	1.9452547391
0.000599	4.22	1.94617573718
0.0006	4.216	1.93941846954
0.000601	4.21	1.94265282539
0.000602	4.214	1.95043687414
0.000603	4.224	1.96107725498
0.000604	4.21	1.97633499185
0.000605	4.216	1.97416919234
0.000606	4.198	1.97453690773
0.000607	4.19	1.96923843148
0.000608	4.168	1.96361299649
0.000609	4.138	1.96849079246
0.00061	4.136	1.97015329353
0.000611	4.13	1.95578628689
0.000612	4.116	1.95001128202
0.000613	4.106	1.94698844373
0.000614	4.1	1.95499360613
0.000615	4.082	1.93372076578
0.000616	4.068	1.93374662249
0.000617	4.072	1.9190664397
0.000618	4.054	1.92537892374
0.000619	4.022	1.90512886703
0.00062	4.012	1.92246092288
0.000621	4.01	1.92091124209
0.000622	3.988	1.86758025263
0.000623	3.982	1.86913776913
0.000624	3.978	1.86802462511
0.000625	3.97	1.88071794802
0.000626	3.962	1.88694356036
0.000627	3.94	1.89747200243
0.000628	3.918	1.88129636155
0.000629	3.896	1.87861225377
0.00063	3.88	1.86911743879
0.000631	3.888	1.88028083009
0.000632	3.854	1.85275038794
0.000633	3.85	1.86534179174
0.000634	3.842	1.87110555555
0.000635	3.838	1.8643379522
0.000636	3.832	1.85250533063
0.000637	3.836	1.85717635135
0.000638	3.814	1.84591549102
0.000639	3.808	1.86417166591
0.00064	3.794	1.85676169715
0.000641	3.79	1.86061817684
0.000642	3.774	1.8790753045
0.000643	3.772	1.88255570967
0.000644	3.758	1.86746780427
0.000645	3.724	1.86006021408
0.000646	3.716	1.85346810062
0.000647	3.714	1.86123722292
0.000648	3.702	1.83444705565
0.000649	3.706	1.81536883305
0.00065	3.698	1.8129522884
0.000651	3.67	1.80585159966
0.000652	3.662	1.80104303114
0.000653	3.644	1.78024268009
0.000654	3.624	1.7546008093
0.000655	3.644	1.77461657831
0.000656	3.616	1.78676915129
0.000657	3.632	1.79682386449
0.000658	3.63	1.79251220358
0.000659	3.61	1.79496518072
0.00066	3.6	1.7742604093
0.000661	3.604	1.77853422795
0.000662	3.58	1.77865117435
0.000663	3.58	1.78314329205
0.000664	3.59	1.80052770043
0.000665	3.572	1.79689064776
0.000666	3.552	1.79200892855
0.000667	3.528	1.80033774609
0.000668	3.506	1.79721006007
0.000669	3.506	1.79275318993
0.00067	3.496	1.76578141343
0.000671	3.458	1.74362725374
0.000672	3.436	1.72566045328
0.000673	3.432	1.72898120291
0.000674	3.412	1.71995813903
0.000675	3.396	1.71090151674
0.000676	3.41	1.71985464502
0.000677	3.4	1.70997075998
0.000678	3.406	1.71381562602
0.000679	3.39	1.71052623482
0.00068	3.364	1.71682963628
0.000681	3.366	1.7076428198
0.000682	3.34	1.70070573586
0.000683	3.326	1.71222778858
0.000684	3.318	1.69613560779
0.000685	3.336	1.69325249151
0.000686	3.326	1.68039400142
0.000687	3.328	1.6805998929
0.000688	3.326	1.69225411803
0.000689	3.318	1.68667602105
0.00069	3.318	1.68548983978
0.000691	3.31	1.65707573756
0.000692	3.306	1.65781904923
0.000693	3.308	1.66887267339
0.000694	3.29	1.66069262659
0.000695	3.298	1.65927574562
0.000696	3.29	1.65586835226
0.000697	3.288	1.66284575352
0.000698	3.272	1.66193140653
0.000699	3.258	1.68861955455
0.0007	3.234	1.68856270242
0.000701	3.216	1.67849456359
0.000702	3.21	1.69761597542
0.000703	3.194	1.6900781047
0.000704	3.19	1.66550292705
0.000705	3.176	1.66883911747
0.000706	3.172	1.6776221267
0.000707	3.15	1.67077826177
0.000708	3.136	1.66538403979
0.000709	3.142	1.681022308
0.00071	3.118	1.68287729796
0.000711	3.098	1.67940346552
0.000712	3.072	1.67177031915
0.000713	3.058	1.65367348651
0.000714	3.04	1.65722659887
0.000715	3.04	1.63902409988
0.000716	3.014	1.65342190623
0.000717	3.026	1.66292633631
0.000718	3.018	1.66663613305
0.000719	3.02	1.65033329967
0.00072	3.018	1.65217311442
0.000721	3.016	1.6467373804
0.000722	3.014	1.65945894797
0.000723	3.012	1.67566583781
0.000724	3.0	1.64802912596
0.000725	2.986	1.65221185082
0.000726	2.98	1.66361053134
0.000727	2.964	1.65731831583
0.000728	2.978	1.64848900512
0.000729	2.974	1.63625303667
0.00073	2.962	1.63601833731
0.000731	2.97	1.63740648588
0.000732	2.958	1.62488030328
0.000733	2.946	1.63189583001
0.000734	2.938	1.62300831791
0.000735	2.928	1.60960119284
0.000736	2.936	1.61118093335
0.000737	2.918	1.62458487005
0.000738	2.918	1.62704517454
0.000739	2.904	1.608348221
0.00074	2.9	1.62419210686
0.000741	2.874	1.5969107677
0.000742	2.876	1.6101627247
0.000743	2.858	1.59807258909
0.000744	2.852	1.58685096969
0.000745	2.848	1.5915074615
0.000746	2.826	1.61732000544
0.000747	2.816	1.60316686593
0.000748	2.804	1.61170220574
0.000749	2.808	1.60347622371
0.00075	2.812	1.58639717599
0.000751	2.804	1.58037463913
0.000752	2.8	1.59373774505
0.000753	2.81	1.61180023576
0.000754	2.802	1.60461708828
0.000755	2.79	1.6105589092
0.000756	2.784	1.62275814587
0.000757	2.814	1.62092689533
0.000758	2.806	1.61380420126
0.000759	2.792	1.60272767493
0.00076	2.772	1.60000499999
0.000761	2.766	1.58216434039
0.000762	2.754	1.57273138202
0.000763	2.744	1.57177097568
0.000764	2.734	1.55924468894
0.000765	2.712	1.56366748383
0.000766	2.714	1.54667514365
0.000767	2.7	1.5575621978
0.000768	2.694	1.55575190824
0.000769	2.684	1.56593231016
0.00077	2.684	1.55825030082
0.000771	2.694	1.5711027974
0.000772	2.676	1.574491664
0.000773	2.672	1.57366324225
0.000774	2.66	1.57873366975
0.000775	2.658	1.57513047079
0.000776	2.646	1.555854749
0.000777	2.638	1.5578690574
0.000778	2.63	1.58401388883
0.000779	2.62	1.57340395322
0.00078	2.592	1.55097904564
0.000781	2.598	1.55576219262
0.000782	2.592	1.57147573955
0.000783	2.59	1.55109638643
0.000784	2.6	1.56971334963
0.000785	2.574	1.57115371622
0.000786	2.564	1.56904556977
0.000787	2.568	1.57269704648
0.000788	2.572	1.55589716884
0.000789	2.566	1.54714058831
0.00079	2.548	1.5465109117
0.000791	2.558	1.53968698118
0.000792	2.55	1.53866825534
0.000793	2.548	1.51515543757
0.000794	2.55	1.52299047929
0.000795	2.544	1.52972677299
0.000796	2.524	1.53408735084
0.000797	2.504	1.53557285728
0.000798	2.468	1.52347497518
0.000799	2.462	1.52988757757
0.0008	2.45	1.5190457531
0.000801	2.44	1.51736613907
0.000802	2.436	1.50927267251
0.000803	2.426	1.51014039082
0.000804	2.41	1.50794562236
0.000805	2.424	1.49940788313
0.000806	2.428	1.52735588518
0.000807	2.414	1.50286526342
0.000808	2.404	1.49692484781
0.000809	2.4	1.49933318512
0.00081	2.396	1.49772627673
0.000811	2.378	1.49503043447
0.000812	2.364	1.48711263864
0.000813	2.372	1.47838290033
0.000814	2.372	1.46479213542
0.000815	2.346	1.43884815043
0.000816	2.358	1.45802469115
0.000817	2.338	1.4518112825
0.000818	2.316	1.44227043234
0.000819	2.314	1.4378470016
0.00082	2.316	1.44918735849
0.000821	2.304	1.42393258267
0.000822	2.308	1.41743994582
0.000823	2.3	1.40641387934
0.000824	2.286	1.40150062433
0.000825	2.284	1.41962812032
0.000826	2.266	1.39972997396
0.000827	2.28	1.40484874631
0.000828	2.286	1.37992898368
0.000829	2.29	1.38488266651
0.00083	2.28	1.3876599007
0.000831	2.258	1.37965068043
0.000832	2.256	1.36911066025
0.000833	2.236	1.3521479209
0.000834	2.242	1.37092523501
0.000835	2.236	1.37851514319
0.000836	2.222	1.36554604463
0.000837	2.22	1.36660162447
0.000838	2.196	1.34817802979
0.000839	2.182	1.35383750871
0.00084	2.18	1.35631854665
0.000841	2.176	1.35831660521
0.000842	2.164	1.37007445053
0.000843	2.158	1.37150865838
0.000844	2.172	1.37055317299
0.000845	2.182	1.3729078629
0.000846	2.162	1.37395633118
0.000847	2.17	1.38025359989
0.000848	2.17	1.38025359989
0.000849	2.168	1.39132167381
0.00085	2.168	1.38844373311
0.000851	2.166	1.37638802668
0.000852	2.148	1.38639676861
0.000853	2.152	1.37727847584
0.000854	2.142	1.37034156326
0.000855	2.124	1.3684385262
0.000856	2.102	1.35336469586
0.000857	2.09	1.3512586725
0.000858	2.078	1.36085120421
0.000859	2.068	1.35623596767
0.00086	2.052	1.34658679631
0.000861	2.032	1.34274941817
0.000862	2.04	1.33206606443
0.000863	2.024	1.31887224552
0.000864	2.02	1.30828131531
0.000865	2.026	1.31503764205
0.000866	2.032	1.3110972504
0.000867	2.024	1.28818632193
0.000868	2.018	1.29525132696
0.000869	2.016	1.29913201793
0.00087	1.996	1.27121359338
0.000871	2.004	1.27278592073
0.000872	1.988	1.25692322757
0.000873	1.97	1.23818415432
0.000874	1.964	1.2388317077
0.000875	1.96	1.23547561692
0.000876	1.944	1.23970319028
0.000877	1.932	1.2423268491
0.000878	1.934	1.23840381136
0.000879	1.946	1.23736979113
0.00088	1.942	1.24041767159
0.000881	1.954	1.24413986352
0.000882	1.956	1.24822433881
0.000883	1.962	1.22170209135
0.000884	1.958	1.22810260158
0.000885	1.942	1.24041767159
0.000886	1.946	1.22600326264
0.000887	1.938	1.22235674007
0.000888	1.918	1.21953925726
0.000889	1.912	1.20509584681
0.00089	1.91	1.18401858094
0.000891	1.914	1.19941819229
0.000892	1.894	1.19781634652
0.000893	1.896	1.21374791452
0.000894	1.874	1.20421094498
0.000895	1.864	1.21223100109
0.000896	1.874	1.21578123032
0.000897	1.876	1.22663115891
0.000898	1.862	1.22268393299
0.000899	1.858	1.22222583838
0.0009	1.86	1.22163824433
0.000901	1.858	1.23200487012
0.000902	1.852	1.21576971504
0.000903	1.84	1.2126005113
0.000904	1.844	1.20152569677
0.000905	1.83	1.19712154771
0.000906	1.816	1.20089300106
0.000907	1.816	1.20421924914
0.000908	1.818	1.223468839
0.000909	1.822	1.22569000975
0.00091	1.804	1.22212274343
0.000911	1.786	1.20838901021
0.000912	1.784	1.20388703789
0.000913	1.782	1.22248762775
0.000914	1.768	1.23538496025
0.000915	1.762	1.23181005029
0.000916	1.754	1.22861059738
0.000917	1.764	1.22975769971
0.000918	1.768	1.21415649733
0.000919	1.77	1.20378569521
0.00092	1.772	1.18659849991
0.000921	1.778	1.18013389071
0.000922	1.768	1.18244492472
0.000923	1.768	1.18750831576
0.000924	1.754	1.19226003875
0.000925	1.748	1.18680074149
0.000926	1.74	1.18
0.000927	1.752	1.19100629721
0.000928	1.746	1.18045923267
0.000929	1.746	1.17195733711
0.00093	1.714	1.15247733166
0.000931	1.72	1.16172285852
0.000932	1.72	1.15654658358
0.000933	1.726	1.16401202743
0.000934	1.712	1.15976549354
0.000935	1.7	1.15498917744
0.000936	1.69	1.15147731198
0.000937	1.684	1.14548854206
0.000938	1.68	1.15654658358
0.000939	1.69	1.16700471293
0.00094	1.694	1.16805992997
0.000941	1.692	1.17180885813
0.000942	1.69	1.18063542214
0.000943	1.678	1.17741921167
0.000944	1.674	1.17461653317
0.000945	1.664	1.1675204495
0.000946	1.66	1.16636186495
0.000947	1.666	1.17407154808
0.000948	1.652	1.15190971868
0.000949	1.656	1.15484371237
0.00095	1.636	1.12760986161
0.000951	1.64	1.12889326333
0.000952	1.652	1.13264999007
0.000953	1.64	1.12712022429
0.000954	1.644	1.13192932642
0.000955	1.642	1.12864343351
0.000956	1.626	1.12699778172
0.000957	1.622	1.12921034356
0.000958	1.606	1.12728168618
0.000959	1.588	1.12350166889
0.00096	1.6	1.13841995766
0.000961	1.584	1.13619716599
0.000962	1.582	1.14336171005
0.000963	1.59	1.14275981728
0.000964	1.57	1.14939114317
0.000965	1.562	1.14287182133
0.000966	1.57	1.13185688141
0.000967	1.568	1.12843963064
0.000968	1.562	1.11631357602
0.000969	1.56	1.13243101335
0.00097	1.54	1.13331372532
0.000971	1.54	1.13154761279
0.000972	1.544	1.13492907267
0.000973	1.512	1.11258977166
0.000974	1.496	1.10724161771
0.000975	1.498	1.11085372574
0.000976	1.498	1.11981962833
0.000977	1.5	1.10363037291
0.000978	1.5	1.10181668167
0.000979	1.506	1.09451541789
0.00098	1.512	1.0981147481
0.000981	1.518	1.09438384491
0.000982	1.516	1.09075386774
0.000983	1.516	1.08154704012
0.000984	1.498	1.07051202702
0.000985	1.486	1.06855229165
0.000986	1.48	1.0796295661
0.000987	1.48	1.07032705282
0.000988	1.478	1.06841752138
0.000989	1.472	1.06827711761
0.00099	1.472	1.06640330082
0.000991	1.458	1.06218454141
0.000992	1.45	1.06559842342
0.000993	1.446	1.06540321006
0.000994	1.442	1.07267702502
0.000995	1.426	1.06795318249
0.000996	1.43	1.07568582774
0.000997	1.446	1.07474834264
0.000998	1.448	1.071119041
0.000999	1.458	1.08084966577
0.001	1.452	1.08429516277
0.001001	1.452	1.08429516277
0.001002	1.456	1.09364710945
0.001003	1.444	1.09675156713
0.001004	1.438	1.09460312442
0.001005	1.422	1.1008705646
0.001006	1.424	1.09919243083
0.001007	1.42	1.09708705215
0.001008	1.42	1.09890854943
0.001009	1.412	1.08547501123
0.00101	1.41	1.08531101533
0.001011	1.4	1.07144761888
0.001012	1.386	1.06817788781
0.001013	1.386	1.0606620574
0.001014	1.382	1.05833643044
0.001015	1.384	1.07170145096
0.001016	1.384	1.06983363193
0.001017	1.394	1.0671288582
0.001018	1.404	1.07925159254
0.001019	1.396	1.08036290199
0.00102	1.4	1.07517440446
0.001021	1.384	1.06796254616
0.001022	1.38	1.06752049161
0.001023	1.376	1.07080530443
0.001024	1.37	1.08494239478
0.001025	1.364	1.07494371946
0.001026	1.368	1.07915522516
0.001027	1.364	1.07865842601
0.001028	1.358	1.07230406136
0.001029	1.356	1.07203731278
0.00103	1.35	1.06183802908
0.001031	1.35	1.06934559428
0.001032	1.348	1.05777880485
0.001033	1.344	1.066613332
0.001034	1.336	1.06728815228
0.001035	1.336	1.06916041827
0.001036	1.326	1.0562783724
0.001037	1.334	1.06134066162
0.001038	1.336	1.06165154359
0.001039	1.33	1.05503554442
0.00104	1.326	1.05438323204
0.001041	1.322	1.05371533158
0.001042	1.318	1.04540709774
0.001043	1.332	1.04200575814
0.001044	1.346	1.05748947985
0.001045	1.336	1.05598484838
0.001046	1.326	1.05817011865
0.001047	1.312	1.0652023282
0.001048	1.292	1.05581058907
0.001049	1.288	1.03973842864
0.00105	1.278	1.03572003939
0.001051	1.28	1.04
0.001052	1.286	1.03740252554
0.001053	1.296	1.03748927705
0.001054	1.292	1.0328291243
0.001055	1.294	1.03709401695
0.001056	1.298	1.03788053262
0.001057	1.288	1.04166021331
0.001058	1.29	1.04206525707
0.001059	1.272	1.03054160518
0.00106	1.288	1.03588416341
0.001061	1.286	1.03547283885
0.001062	1.286	1.04125117047
0.001063	1.28	1.02839681057
0.001064	1.268	1.03158906547
0.001065	1.264	1.02679306581
0.001066	1.26	1.02975725295
0.001067	1.264	1.03068132805
0.001068	1.258	1.02928907504
0.001069	1.25	1.01562788461
0.00107	1.226	1.02709493232
0.001071	1.224	1.03044844607
0.001072	1.226	1.03485457916
0.001073	1.23	1.03590540109
0.001074	1.204	1.0307201366
0.001075	1.2	1.0295630141
0.001076	1.202	1.03208332997
0.001077	1.194	1.031680183
0.001078	1.192	1.03108486557
0.001079	1.186	1.03121481758
0.00108	1.18	1.0137060718
0.001081	1.18	1.0137060718
0.001082	1.168	1.01181816548
0.001083	1.164	1.01049690747
0.001084	1.154	1.01108061004
0.001085	1.142	0.998917414004
0.001086	1.13	0.990504921744
0.001087	1.114	1.0024988778
0.001088	1.116	0.997268268822
0.001089	1.12	0.988736567545
0.00109	1.116	0.977007676531
0.001091	1.124	0.982152737613
0.001092	1.12	0.978570385818
0.001093	1.12	0.976524449259
0.001094	1.138	0.993456591905
0.001095	1.128	0.987732757379
0.001096	1.12	1.00079968026
0.001097	1.118	1.00601988052
0.001098	1.118	1.01394082668
0.001099	1.114	1.01044742565
0.0011	1.108	0.998166318807
0.001101	1.104	0.986500886974
0.001102	1.094	0.990537227973
0.001103	1.088	0.984
0.001104	1.084	0.984349531417
0.001105	1.086	0.985192367003
0.001106	1.092	0.987692259765
0.001107	1.09	0.988888264669
0.001108	1.082	0.985533358137
0.001109	1.07	0.990504921744
0.00111	1.06	0.98610344285
0.001111	1.056	0.988364305304
0.001112	1.048	0.984731435469
0.001113	1.058	0.981140153087
0.001114	1.076	0.995099994975
0.001115	1.078	0.987884608646
0.001116	1.078	0.985858001946
0.001117	1.074	0.98413616944
0.001118	1.068	0.981517192921
0.001119	1.066	0.976546977877
0.00112	1.068	0.971275450117
0.001121	1.076	0.972740458704
0.001122	1.07	0.957653381971
0.001123	1.076	0.960324945006
0.001124	1.064	0.961199250936
0.001125	1.06	0.950999474237
0.001126	1.062	0.951922265734
0.001127	1.062	0.951922265734
0.001128	1.056	0.957530156183
0.001129	1.054	0.95240957576
0.00113	1.052	0.951470440949
0.001131	1.046	0.959105833576
0.001132	1.05	0.96721248958
0.001133	1.048	0.962130968216
0.001134	1.044	0.962322191368
0.001135	1.038	0.967758234271
0.001136	1.042	0.963450050599
0.001137	1.036	0.962654662898
0.001138	1.042	0.969657671552
0.001139	1.038	0.967758234271
0.00114	1.026	0.974332592085
0.001141	1.018	0.976563362
0.001142	1.012	0.969461706309
0.001143	1.004	0.965393184148
0.001144	0.994	0.956014644239
0.001145	0.99	0.955981171363
0.001146	0.984	0.954852868247
0.001147	0.978	0.945259752661
0.001148	0.966	0.94912802087
0.001149	0.966	0.951232884209
0.00115	0.954	0.950728142005
0.001151	0.968	0.96487097583
0.001152	0.966	0.961688099126
0.001153	0.962	0.946866410852
0.001154	0.962	0.953182039277
0.001155	0.958	0.948807672819
0.001156	0.952	0.953779848812
0.001157	0.948	0.943024920137
0.001158	0.94	0.946784030284
0.001159	0.94	0.946784030284
0.00116	0.948	0.95357013376
0.001161	0.95	0.958905626222
0.001162	0.94	0.953100204596
0.001163	0.94	0.959374796417
0.001164	0.928	0.950166301234
0.001165	0.926	0.944734883446
0.001166	0.922	0.94441304523
0.001167	0.922	0.946528393658
0.001168	0.916	0.93645288189
0.001169	0.902	0.931877674376
0.00117	0.914	0.930915678244
0.001171	0.916	0.934314722136
0.001172	0.928	0.94805906989
0.001173	0.93	0.947153630622
0.001174	0.92	0.945304183848
0.001175	0.926	0.942615510163
0.001176	0.918	0.94619025571
0.001177	0.912	0.933946465275
0.001178	0.91	0.943345111823
0.001179	0.9	0.934879671402
0.00118	0.9	0.93701654201
0.001181	0.896	0.921511801335
0.001182	0.894	0.928850902998
0.001183	0.884	0.924415491
0.001184	0.88	0.921737489744
0.001185	0.87	0.917115041857
0.001186	0.874	0.911111409214
0.001187	0.866	0.912164458856
0.001188	0.866	0.918718672935
0.001189	0.874	0.917673144426
0.00119	0.872	0.905326460455
0.001191	0.872	0.911929821861
0.001192	0.868	0.906959756549
0.001193	0.864	0.908572506738
0.001194	0.866	0.914354417062
0.001195	0.86	0.905759349938
0.001196	0.856	0.916113530082
0.001197	0.856	0.916113530082
0.001198	0.858	0.915333818888
0.001199	0.856	0.911736804127
0.0012	0.85	0.914056891008
0.001201	0.842	0.908314923361
0.001202	0.84	0.9068627239
0.001203	0.836	0.903938050975
0.001204	0.834	0.906886983036
0.001205	0.834	0.906886983036
0.001206	0.832	0.909821960605
0.001207	0.826	0.900957268687
0.001208	0.83	0.897273648337
0.001209	0.824	0.894999441341
0.00121	0.824	0.89276200636
0.001211	0.822	0.873107095378
0.001212	0.818	0.881405695466
0.001213	0.814	0.882838603596
0.001214	0.816	0.875296521186
0.001215	0.818	0.879133664467
0.001216	0.81	0.884251095561
0.001217	0.804	0.877259368716
0.001218	0.796	0.866247077917
0.001219	0.792	0.858333268608
0.00122	0.792	0.860660211698
0.001221	0.796	0.861617084325
0.001222	0.79	0.8590110593
0.001223	0.796	0.85462506399
0.001224	0.79	0.849646985518
0.001225	0.79	0.8590110593
0.001226	0.788	0.852675788328
0.001227	0.79	0.847289796941
0.001228	0.792	0.853660354005
0.001229	0.788	0.852675788328
0.00123	0.79	0.8590110593
0.001231	0.78	0.843563868359
0.001232	0.786	0.839168636211
0.001233	0.784	0.844596945294
0.001234	0.774	0.836016746244
0.001235	0.774	0.838405629752
0.001236	0.776	0.83535860563
0.001237	0.784	0.837462834996
0.001238	0.782	0.842897384027
0.001239	0.78	0.843563868359
0.00124	0.77	0.839702328209
0.001241	0.776	0.842510534059
0.001242	0.772	0.839056613108
0.001243	0.764	0.841607984753
0.001244	0.768	0.849809390393
0.001245	0.772	0.846177286389
0.001246	0.772	0.850891297405
0.001247	0.762	0.851678343038
0.001248	0.752	0.838150344509
0.001249	0.758	0.845834499178
0.00125	0.746	0.839930949543
0.001251	0.744	0.835741586856
0.001252	0.756	0.844075825978
0.001253	0.75	0.836361166004
0.001254	0.756	0.83214421827
0.001255	0.76	0.845221864365
0.001256	0.754	0.844679820997
0.001257	0.756	0.84880150801
0.001258	0.754	0.851753485464
0.001259	0.746	0.844679820997
0.00126	0.746	0.844679820997
0.001261	0.744	0.840514128376
0.001262	0.748	0.844094781408
0.001263	0.756	0.858174807367
0.001264	0.752	0.857027420798
0.001265	0.75	0.85761296632
0.001266	0.74	0.848763806957
0.001267	0.726	0.838405629752
0.001268	0.724	0.843696627942
0.001269	0.718	0.840521266834
0.00127	0.718	0.83813841339
0.001271	0.72	0.837615663655
0.001272	0.712	0.83249984985
0.001273	0.716	0.845780113268
0.001274	0.718	0.857015752481
0.001275	0.708	0.850138812195
0.001276	0.71	0.844926032266
0.001277	0.71	0.842555636145
0.001278	0.706	0.838787219741
0.001279	0.706	0.826779293403
0.00128	0.704	0.824853926462
0.001281	0.71	0.833006602615
0.001282	0.702	0.827765667324
0.001283	0.688	0.80414923988
0.001284	0.688	0.801658281314
0.001285	0.688	0.799159558536
0.001286	0.688	0.801658281314
0.001287	0.688	0.811576244108
0.001288	0.678	0.811366748148
0.001289	0.672	0.810195038247
0.00129	0.67	0.800687204843
0.001291	0.66	0.785111457056
0.001292	0.668	0.79106004829
0.001293	0.674	0.789761989463
0.001294	0.672	0.782570124653
0.001295	0.668	0.778316131145
0.001296	0.668	0.783438574491
0.001297	0.666	0.783864784258
0.001298	0.67	0.783007024234
0.001299	0.666	0.78130915776
0.0013	0.66	0.78
0.001301	0.66	0.790189850606
0.001302	0.664	0.784285662243
0.001303	0.664	0.804427746911
0.001304	0.664	0.804427746911
0.001305	0.658	0.798145350171
0.001306	0.652	0.79680361445
0.001307	0.648	0.792525078468
0.001308	0.644	0.790736365674
0.001309	0.638	0.791805531681
0.00131	0.63	0.790632658066
0.001311	0.634	0.787428726933
0.001312	0.632	0.780112812355
0.001313	0.632	0.787766462856
0.001314	0.636	0.792151500661
0.001315	0.648	0.80005999775
0.001316	0.652	0.806781259078
0.001317	0.644	0.783111741707
0.001318	0.652	0.794289619723
0.001319	0.658	0.800647238177
0.00132	0.656	0.798538665313
0.001321	0.652	0.779035300869
0.001322	0.65	0.781984654581
0.001323	0.64	0.781280999385
0.001324	0.628	0.785885487842
0.001325	0.624	0.783979591571
0.001326	0.62	0.776916983982
0.001327	0.624	0.768520656847
0.001328	0.624	0.773707955239
0.001329	0.62	0.771751255263
0.00133	0.61	0.76544104933
0.001331	0.592	0.752021276295
0.001332	0.592	0.74935705775
0.001333	0.59	0.749599893276
0.001334	0.588	0.744483713724
0.001335	0.592	0.744
0.001336	0.59	0.738850458483
0.001337	0.584	0.739556623931
0.001338	0.578	0.732062838833
0.001339	0.58	0.737292343647
0.00134	0.572	0.732677282301
0.001341	0.564	0.725192388267
0.001342	0.57	0.730136973451
0.001343	0.566	0.727766446053
0.001344	0.566	0.72501310333
0.001345	0.554	0.714901391802
0.001346	0.552	0.715049648626
0.001347	0.55	0.709577338984
0.001348	0.546	0.701344423233
0.001349	0.542	0.698738863954
0.00135	0.558	0.711783675002
0.001351	0.562	0.71425205635
0.001352	0.558	0.720163870241
0.001353	0.556	0.720322150152
0.001354	0.562	0.719830535612
0.001355	0.56	0.71442284398
0.001356	0.56	0.72
0.001357	0.558	0.720163870241
0.001358	0.554	0.723245463173
0.001359	0.552	0.717841208068
0.00136	0.554	0.717693527907
0.001361	0.558	0.720163870241
0.001362	0.562	0.71425205635
0.001363	0.568	0.71370582175
0.001364	0.562	0.708629663506
0.001365	0.56	0.708801805867
0.001366	0.564	0.711269287963
0.001367	0.564	0.705623128873
0.001368	0.56	0.700285656
0.001369	0.56	0.700285656
0.00137	0.558	0.714587993182
0.001371	0.56	0.71442284398
0.001372	0.562	0.719830535612
0.001373	0.554	0.717693527907
0.001374	0.556	0.717540242774
0.001375	0.56	0.717216843082
0.001376	0.552	0.717841208068
0.001377	0.552	0.717841208068
0.001378	0.546	0.715460690744
0.001379	0.542	0.712906726017
0.00138	0.544	0.709974647435
0.001381	0.542	0.712906726017
0.001382	0.536	0.710425224777
0.001383	0.532	0.70496524737
0.001384	0.532	0.699268188895
0.001385	0.53	0.699356847396
0.001386	0.536	0.701928771315
0.001387	0.534	0.699173798136
0.001388	0.53	0.696491205975
0.001389	0.524	0.690958754196
0.00139	0.516	0.682454394081
0.001391	0.514	0.682498351646
0.001392	0.506	0.670793559898
0.001393	0.506	0.676730374669
0.001394	0.508	0.682595048327
0.001395	0.498	0.679702876263
0.001396	0.498	0.679702876263
0.001397	0.506	0.673768506239
0.001398	0.51	0.673721010508
0.001399	0.508	0.679658737897
0.0014	0.5	0.676756972628
0.001401	0.49	0.670745853509
0.001402	0.488	0.676650574521
0.001403	0.484	0.676567808871
0.001404	0.482	0.676517553357
0.001405	0.482	0.667589694348
0.001406	0.48	0.667532770731
0.001407	0.48	0.67052218457
0.001408	0.472	0.66724508241
0.001409	0.468	0.667065214203
0.00141	0.47	0.667158152165
0.001411	0.462	0.663743926526
0.001412	0.464	0.660835834379
0.001413	0.466	0.657908808271
0.001414	0.47	0.667158152165
0.001415	0.464	0.663855405943
0.001416	0.474	0.661304770889
0.001417	0.47	0.661135387043
0.001418	0.476	0.667400928977
0.001419	0.474	0.664322210979
0.00142	0.476	0.661380374671
0.001421	0.474	0.658273499391
0.001422	0.476	0.658349451279
0.001423	0.476	0.664397471398
0.001424	0.482	0.670578854424
0.001425	0.482	0.673554749074
0.001426	0.482	0.673554749074
0.001427	0.48	0.67052218457
0.001428	0.474	0.670316343229
0.001429	0.468	0.667065214203
0.00143	0.47	0.670149237111
0.001431	0.47	0.670149237111
0.001432	0.456	0.657315753653
0.001433	0.456	0.657315753653
0.001434	0.458	0.657446575776
0.001435	0.458	0.654397432758
0.001436	0.462	0.660723845491
0.001437	0.46	0.663626400921
0.001438	0.462	0.663743926526
0.001439	0.454	0.663237514017
0.00144	0.458	0.663502825917
0.001441	0.458	0.663502825917
0.001442	0.454	0.660215116458
0.001443	0.458	0.666510314999
0.001444	0.452	0.672083328167
0.001445	0.452	0.675052590544
0.001446	0.452	0.672083328167
0.001447	0.452	0.675052590544
0.001448	0.444	0.67443606072
0.001449	0.446	0.671627873156
0.00145	0.446	0.671627873156
0.001451	0.444	0.665480277694
0.001452	0.442	0.662296006329
0.001453	0.436	0.66174315259
0.001454	0.436	0.66174315259
0.001455	0.434	0.658516514599
0.001456	0.43	0.651996932508
0.001457	0.426	0.648478218601
0.001458	0.426	0.648478218601
0.001459	0.43	0.648922183316
0.00146	0.428	0.64870332202
0.001461	0.428	0.645612887108
0.001462	0.43	0.655057249406
0.001463	0.418	0.641308038309
0.001464	0.42	0.641560597294
0.001465	0.418	0.641308038309
0.001466	0.42	0.641560597294
0.001467	0.42	0.644670458451
0.001468	0.42	0.644670458451
0.001469	0.422	0.648009259193
0.00147	0.422	0.651088319662
0.001471	0.418	0.653663522005
0.001472	0.426	0.657665568507
0.001473	0.428	0.657887528382
0.001474	0.422	0.654152887328
0.001475	0.42	0.647765389628
0.001476	0.416	0.63792162528
0.001477	0.416	0.63792162528
0.001478	0.414	0.631350932525
0.001479	0.408	0.630504559857
0.00148	0.41	0.630793151516
0.001481	0.406	0.63020948898
0.001482	0.402	0.629599872935
0.001483	0.402	0.632768520077
0.001484	0.404	0.633075035047
0.001485	0.408	0.633668683146
0.001486	0.412	0.637382145969
0.001487	0.408	0.633668683146
0.001488	0.406	0.633375086343
0.001489	0.406	0.636524940595
0.00149	0.402	0.64528753281
0.001491	0.402	0.648379518492
0.001492	0.396	0.641236305897
0.001493	0.394	0.640908729852
0.001494	0.392	0.63744489958
0.001495	0.388	0.633605555531
0.001496	0.384	0.629717396933
0.001497	0.386	0.633248766284
0.001498	0.388	0.63044111541
0.001499	0.388	0.627260711347
0.0015	0.394	0.637780526514
0.001501	0.398	0.641557479888
0.001502	0.394	0.637780526514
0.001503	0.398	0.641557479888
0.001504	0.4	0.638748776907
0.001505	0.4	0.638748776907
0.001506	0.4	0.638748776907
0.001507	0.398	0.638432455315
0.001508	0.396	0.638109708436
0.001509	0.4	0.638748776907
0.00151	0.398	0.644667356084
0.001511	0.404	0.648678656964
0.001512	0.406	0.648971493981
0.001513	0.404	0.648678656964
0.001514	0.39	0.637102817448
0.001515	0.392	0.640574741931
0.001516	0.384	0.639174467575
0.001517	0.38	0.63843558798
0.001518	0.378	0.638056423837
0.001519	0.378	0.64118328113
0.00152	0.374	0.637278589002
0.001521	0.368	0.629742804643
0.001522	0.362	0.618834388185
0.001523	0.362	0.615594022063
0.001524	0.366	0.613224265665
0.001525	0.362	0.609061573242
0.001526	0.362	0.612336508792
0.001527	0.36	0.611882341631
0.001528	0.366	0.619712836724
0.001529	0.362	0.615594022063
0.00153	0.366	0.619712836724
0.001531	0.366	0.616477087977
0.001532	0.364	0.609511279633
0.001533	0.362	0.612336508792
0.001534	0.36	0.608604962188
0.001535	0.362	0.609061573242
0.001536	0.36	0.611882341631
0.001537	0.354	0.607193544103
0.001538	0.358	0.608141430919
0.001539	0.352	0.60340367914
0.00154	0.356	0.604370747141
0.001541	0.36	0.615142259969
0.001542	0.358	0.611421295017
0.001543	0.354	0.603890718591
0.001544	0.342	0.587397650659
0.001545	0.35	0.599583188557
0.001546	0.35	0.599583188557
0.001547	0.344	0.59805016512
0.001548	0.346	0.591847953448
0.001549	0.34	0.586856030045
0.00155	0.344	0.594696561281
0.001551	0.342	0.590792687836
0.001552	0.34	0.586856030045
0.001553	0.336	0.585750800256
0.001554	0.332	0.581184996365
0.001555	0.332	0.588027210255
0.001556	0.328	0.583451797495
0.001557	0.326	0.582858473388
0.001558	0.326	0.575954859342
0.001559	0.324	0.568352003603
0.00156	0.33	0.57714816122
0.001561	0.334	0.585187149551
0.001562	0.33	0.573672380371
0.001563	0.332	0.574261264583
0.001564	0.33	0.56665686266
0.001565	0.326	0.561893228292
0.001566	0.334	0.564308426306
0.001567	0.334	0.564308426306
0.001568	0.332	0.560157120815
0.001569	0.33	0.559553393342
0.00157	0.328	0.5625086666
0.001571	0.33	0.563116329012
0.001572	0.324	0.561269988508
0.001573	0.326	0.565441420485
0.001574	0.326	0.56896748589
0.001575	0.328	0.566053001052
0.001576	0.328	0.569575280362
0.001577	0.326	0.56896748589
0.001578	0.326	0.56896748589
0.001579	0.326	0.56896748589
0.00158	0.324	0.568352003603
0.001581	0.324	0.571860122757
0.001582	0.32	0.56709787515
0.001583	0.32	0.56709787515
0.001584	0.322	0.578200657212
0.001585	0.32	0.577581163128
0.001586	0.316	0.569336455885
0.001587	0.314	0.568686205213
0.001588	0.316	0.565812689854
0.001589	0.314	0.56515838488
0.00159	0.314	0.56515838488
0.001591	0.318	0.576954070962
0.001592	0.314	0.572192275376
0.001593	0.314	0.575676992766
0.001594	0.306	0.573030540198
0.001595	0.304	0.572349543548
0.001596	0.302	0.57166073855
0.001597	0.308	0.57717934821
0.001598	0.304	0.572349543548
0.001599	0.306	0.566007067094
0.0016	0.302	0.561066840938
0.001601	0.298	0.559639169465
0.001602	0.29	0.549454274713
0.001603	0.294	0.547324401064
0.001604	0.29	0.542125446737
0.001605	0.29	0.538423625039
0.001606	0.29	0.542125446737
0.001607	0.288	0.541346469463
0.001608	0.29	0.54580216196
0.001609	0.292	0.546567470675
0.00161	0.292	0.546567470675
0.001611	0.288	0.545028439625
0.001612	0.29	0.54580216196
0.001613	0.292	0.546567470675
0.001614	0.29	0.54580216196
0.001615	0.296	0.54807298784
0.001616	0.294	0.550966423659
0.001617	0.286	0.547908751527
0.001618	0.286	0.547908751527
0.001619	0.282	0.54265642906
0.00162	0.278	0.537322994111
0.001621	0.28	0.538144961883
0.001622	0.282	0.535234528034
0.001623	0.282	0.535234528034
0.001624	0.282	0.538958254413
0.001625	0.286	0.540558969956
0.001626	0.288	0.541346469463
0.001627	0.284	0.536044774249
0.001628	0.284	0.536044774249
0.001629	0.278	0.52603802144
0.00163	0.28	0.526877594893
0.001631	0.28	0.530659966457
0.001632	0.272	0.523465376123
0.001633	0.268	0.521704897428
0.001634	0.266	0.513073094208
0.001635	0.266	0.513073094208
0.001636	0.264	0.512156226165
0.001637	0.266	0.513073094208
0.001638	0.266	0.513073094208
0.001639	0.268	0.517857123153
0.00164	0.268	0.517857123153
0.001641	0.27	0.518748493974
0.001642	0.268	0.517857123153
0.001643	0.262	0.51122988958
0.001644	0.262	0.515127168765
0.001645	0.26	0.510294032887
0.001646	0.262	0.515127168765
0.001647	0.264	0.516046509532
0.001648	0.264	0.512156226165
0.001649	0.264	0.516046509532
0.00165	0.264	0.519907684113
0.001651	0.266	0.520810906184
0.001652	0.266	0.520810906184
0.001653	0.272	0.523465376123
0.001654	0.268	0.517857123153
0.001655	0.268	0.517857123153
0.001656	0.268	0.517857123153
0.001657	0.264	0.512156226165
0.001658	0.272	0.51963063805
0.001659	0.274	0.524331955921
0.00166	0.272	0.51963063805
0.001661	0.268	0.517857123153
0.001662	0.27	0.518748493974
0.001663	0.272	0.51963063805
0.001664	0.268	0.517857123153
0.001665	0.268	0.521704897428
0.001666	0.27	0.518748493974
0.001667	0.264	0.508236165577
0.001668	0.262	0.503344812231
0.001669	0.266	0.513073094208
0.00167	0.266	0.513073094208
0.001671	0.264	0.508236165577
0.001672	0.262	0.507302670996
0.001673	0.266	0.509160092702
0.001674	0.266	0.513073094208
0.001675	0.27	0.522589705218
0.001676	0.266	0.520810906184
0.001677	0.268	0.521704897428
0.001678	0.27	0.522589705218
0.001679	0.274	0.528132559118
0.00168	0.272	0.527272225705
0.001681	0.27	0.52640288753
0.001682	0.27	0.52640288753
0.001683	0.272	0.531051786552
0.001684	0.272	0.531051786552
0.001685	0.266	0.524637017375
0.001686	0.266	0.520810906184
0.001687	0.266	0.516956477859
0.001688	0.268	0.521704897428
0.001689	0.27	0.52640288753
0.00169	0.276	0.528983931703
0.001691	0.274	0.528132559118
0.001692	0.264	0.519907684113
0.001693	0.254	0.507428812741
0.001694	0.252	0.502489800892
0.001695	0.252	0.506454341476
0.001696	0.252	0.506454341476
0.001697	0.252	0.506454341476
0.001698	0.25	0.505470078244
0.001699	0.244	0.50245795844
0.0017	0.246	0.499483733469
0.001701	0.236	0.494271180629
0.001702	0.234	0.489125750702
0.001703	0.234	0.489125750702
0.001704	0.228	0.477510209315
0.001705	0.226	0.476365405965
0.001706	0.228	0.477510209315
0.001707	0.23	0.478643917751
0.001708	0.232	0.479766609926
0.001709	0.232	0.479766609926
0.00171	0.236	0.481979252666
0.001711	0.238	0.483069353199
0.001712	0.234	0.480878362998
0.001713	0.236	0.481979252666
0.001714	0.24	0.488262224629
0.001715	0.244	0.494433008607
0.001716	0.242	0.489321979886
0.001717	0.244	0.490371287903
0.001718	0.24	0.488262224629
0.001719	0.242	0.489321979886
0.00172	0.236	0.481979252666
0.001721	0.24	0.484148737476
0.001722	0.238	0.483069353199
0.001723	0.238	0.483069353199
0.001724	0.238	0.487191953957
0.001725	0.238	0.487191953957
0.001726	0.24	0.492341345004
0.001727	0.238	0.491279960918
0.001728	0.24	0.492341345004
0.001729	0.238	0.491279960918
0.00173	0.236	0.490208119068
0.001731	0.234	0.489125750702
0.001732	0.234	0.489125750702
0.001733	0.232	0.488032785784
0.001734	0.226	0.480545523338
0.001735	0.23	0.491019347888
0.001736	0.23	0.491019347888
0.001737	0.23	0.491019347888
0.001738	0.228	0.48581477952
0.001739	0.232	0.492113807975
0.00174	0.232	0.492113807975
0.001741	0.23	0.486929152958
0.001742	0.226	0.484689591388
0.001743	0.226	0.484689591388
0.001744	0.228	0.489914278216
0.001745	0.226	0.488798527003
0.001746	0.226	0.488798527003
0.001747	0.228	0.49397975667
0.001748	0.222	0.4865346853
0.001749	0.222	0.482406467618
0.00175	0.224	0.487672020932
0.001751	0.224	0.487672020932
0.001752	0.222	0.4865346853
0.001753	0.222	0.4865346853
0.001754	0.22	0.481248376621
0.001755	0.216	0.474704118373
0.001756	0.212	0.4722880477
0.001757	0.214	0.473501847937
0.001758	0.216	0.478898736687
0.001759	0.214	0.473501847937
0.00176	0.21	0.471062628533
0.001761	0.206	0.464288703287
0.001762	0.206	0.464288703287
0.001763	0.2	0.45607017004
0.001764	0.204	0.458676356487
0.001765	0.202	0.452985650987
0.001766	0.204	0.449871092648
0.001767	0.202	0.448548771038
0.001768	0.198	0.445865450557
0.001769	0.192	0.441742006153
0.00177	0.186	0.437497428564
0.001771	0.186	0.437497428564
0.001772	0.182	0.439176502104
0.001773	0.178	0.436252220625
0.001774	0.178	0.436252220625
0.001775	0.178	0.436252220625
0.001776	0.184	0.445133687784
0.001777	0.178	0.440812885474
0.001778	0.174	0.43786299227
0.001779	0.174	0.43786299227
0.00178	0.178	0.440812885474
0.001781	0.178	0.440812885474
0.001782	0.176	0.439344966968
0.001783	0.176	0.430144161881
0.001784	0.178	0.431643371315
0.001785	0.18	0.437721372565
0.001786	0.184	0.445133687784
0.001787	0.178	0.436252220625
0.001788	0.178	0.440812885474
0.001789	0.178	0.436252220625
0.00179	0.176	0.439344966968
0.001791	0.172	0.43636681817
0.001792	0.172	0.43636681817
0.001793	0.17	0.434856298103
0.001794	0.168	0.42869103093
0.001795	0.166	0.427134639195
0.001796	0.166	0.427134639195
0.001797	0.162	0.423976414438
0.001798	0.164	0.4255631563
0.001799	0.162	0.423976414438
0.0018	0.162	0.423976414438
0.001801	0.164	0.4255631563
0.001802	0.164	0.4255631563
0.001803	0.168	0.424
0.001804	0.162	0.414434554544
0.001805	0.164	0.416057688308
0.001806	0.164	0.420837260708
0.001807	0.164	0.420837260708
0.001808	0.164	0.420837260708
0.001809	0.162	0.419232632318
0.00181	0.164	0.420837260708
0.001811	0.166	0.422426324937
0.001812	0.166	0.41766493748
0.001813	0.164	0.416057688308
0.001814	0.166	0.422426324937
0.001815	0.166	0.427134639195
0.001816	0.166	0.427134639195
0.001817	0.166	0.427134639195
0.001818	0.16	0.417612260356
0.001819	0.162	0.419232632318
0.00182	0.16	0.417612260356
0.001821	0.158	0.406246230752
0.001822	0.158	0.406246230752
0.001823	0.162	0.404667764963
0.001824	0.164	0.411222567474
0.001825	0.164	0.411222567474
0.001826	0.164	0.411222567474
0.001827	0.168	0.414458683104
0.001828	0.164	0.411222567474
0.001829	0.158	0.406246230752
0.00183	0.156	0.404554075495
0.001831	0.156	0.404554075495
0.001832	0.156	0.404554075495
0.001833	0.162	0.419232632318
0.001834	0.164	0.420837260708
0.001835	0.16	0.417612260356
0.001836	0.16	0.417612260356
0.001837	0.16	0.417612260356
0.001838	0.158	0.415975960844
0.001839	0.154	0.407779352101
0.00184	0.16	0.412795348811
0.001841	0.16	0.412795348811
0.001842	0.152	0.401118436375
0.001843	0.154	0.407779352101
0.001844	0.154	0.407779352101
0.001845	0.152	0.401118436375
0.001846	0.154	0.407779352101
0.001847	0.156	0.409467947464
0.001848	0.158	0.411139878873
0.001849	0.158	0.406246230752
0.00185	0.156	0.404554075495
0.001851	0.154	0.402844883299
0.001852	0.154	0.402844883299
0.001853	0.156	0.404554075495
0.001854	0.158	0.406246230752
0.001855	0.156	0.404554075495
0.001856	0.154	0.402844883299
0.001857	0.152	0.401118436375
0.001858	0.152	0.401118436375
0.001859	0.154	0.402844883299
0.00186	0.154	0.407779352101
0.001861	0.15	0.404351332383
0.001862	0.152	0.410969585249
0.001863	0.152	0.410969585249
0.001864	0.15	0.409267638594
0.001865	0.144	0.404059401574
0.001866	0.146	0.405812764708
0.001867	0.144	0.404059401574
0.001868	0.142	0.402288453724
0.001869	0.14	0.40049968789
0.00187	0.146	0.410711577631
0.001871	0.15	0.414125584817
0.001872	0.15	0.414125584817
0.001873	0.154	0.417473352443
0.001874	0.156	0.419122893672
0.001875	0.156	0.414323545071
0.001876	0.152	0.406073884903
0.001877	0.152	0.406073884903
0.001878	0.152	0.406073884903
0.001879	0.152	0.406073884903
0.00188	0.152	0.406073884903
0.001881	0.152	0.406073884903
0.001882	0.152	0.406073884903
0.001883	0.15	0.404351332383
0.001884	0.15	0.404351332383
0.001885	0.15	0.404351332383
0.001886	0.15	0.404351332383
0.001887	0.152	0.410969585249
0.001888	0.148	0.402611475246
0.001889	0.146	0.400854088167
0.00189	0.142	0.397285791339
0.001891	0.144	0.39907893956
0.001892	0.146	0.400854088167
0.001893	0.146	0.400854088167
0.001894	0.144	0.39907893956
0.001895	0.144	0.39907893956
0.001896	0.144	0.39907893956
0.001897	0.142	0.397285791339
0.001898	0.144	0.39907893956
0.001899	0.144	0.39907893956
0.0019	0.14	0.390384425919
0.001901	0.138	0.388530565078
0.001902	0.142	0.392219326398
0.001903	0.142	0.387086553629
0.001904	0.14	0.385227205685
0.001905	0.14	0.385227205685
0.001906	0.14	0.390384425919
0.001907	0.144	0.394035531393
0.001908	0.138	0.383348405501
0.001909	0.14	0.385227205685
0.00191	0.134	0.379531289883
0.001911	0.132	0.377592372804
0.001912	0.132	0.377592372804
0.001913	0.13	0.37563279942
0.001914	0.132	0.377592372804
0.001915	0.134	0.379531289883
0.001916	0.134	0.379531289883
0.001917	0.138	0.383348405501
0.001918	0.138	0.383348405501
0.001919	0.136	0.376170174256
0.00192	0.128	0.362789194988
0.001921	0.126	0.360727043622
0.001922	0.126	0.360727043622
0.001923	0.124	0.358641882663
0.001924	0.128	0.368260777167
0.001925	0.128	0.368260777167
0.001926	0.126	0.366229436283
0.001927	0.126	0.371650373335
0.001928	0.126	0.371650373335
0.001929	0.128	0.373652244741
0.00193	0.128	0.373652244741
0.001931	0.12	0.36551333765
0.001932	0.122	0.367581283528
0.001933	0.12	0.36551333765
0.001934	0.12	0.36551333765
0.001935	0.124	0.369626838852
0.001936	0.126	0.371650373335
0.001937	0.124	0.369626838852
0.001938	0.124	0.369626838852
0.001939	0.128	0.373652244741
0.00194	0.126	0.371650373335
0.001941	0.12	0.36551333765
0.001942	0.124	0.374998666664
0.001943	0.124	0.374998666664
0.001944	0.124	0.374998666664
0.001945	0.126	0.376993368642
0.001946	0.126	0.376993368642
0.001947	0.124	0.374998666664
0.001948	0.124	0.369626838852
0.001949	0.126	0.371650373335
0.00195	0.126	0.371650373335
0.001951	0.12	0.36
0.001952	0.124	0.369626838852
0.001953	0.122	0.367581283528
0.001954	0.122	0.367581283528
0.001955	0.124	0.369626838852
0.001956	0.126	0.371650373335
0.001957	0.126	0.371650373335
0.001958	0.124	0.369626838852
0.001959	0.122	0.367581283528
0.00196	0.118	0.363422618999
0.001961	0.116	0.36130873225
0.001962	0.114	0.353559047402
0.001963	0.11	0.343365694268
0.001964	0.112	0.351363060096
0.001965	0.116	0.355730234869
0.001966	0.116	0.355730234869
0.001967	0.112	0.351363060096
0.001968	0.11	0.349141805002
0.001969	0.11	0.349141805002
0.00197	0.11	0.349141805002
0.001971	0.112	0.351363060096
0.001972	0.114	0.353559047402
0.001973	0.114	0.347856292167
0.001974	0.114	0.347856292167
0.001975	0.114	0.347856292167
0.001976	0.114	0.347856292167
0.001977	0.108	0.341080635627
0.001978	0.11	0.343365694268
0.001979	0.11	0.343365694268
0.00198	0.114	0.347856292167
0.001981	0.114	0.347856292167
0.001982	0.112	0.339788169306
0.001983	0.112	0.339788169306
0.001984	0.112	0.339788169306
0.001985	0.112	0.339788169306
0.001986	0.112	0.339788169306
0.001987	0.11	0.337490740614
0.001988	0.11	0.337490740614
0.001989	0.11	0.337490740614
0.00199	0.108	0.335165630696
0.001991	0.106	0.32674760902
0.001992	0.106	0.32674760902
0.001993	0.106	0.32674760902
0.001994	0.106	0.32674760902
0.001995	0.104	0.32432082881
0.001996	0.104	0.32432082881
0.001997	0.104	0.32432082881
0.001998	0.104	0.32432082881
[truncated: 8,002 more rows]
