# Supplementary material for: The Influence of Synaptic Size on AMPA Receptor Activation: A Monte Carlo Model
Source: PLoS One. 2015 Jun 24;10(6):e0130924. doi: 10.1371/journal.pone.0130924 (PMC4479604; doi:10.1371/journal.pone.0130924)
Supplement: S1 Dataset — This package contains the experimental data used as basis for the analysis presented in the paper. (ZIP) [file pone.0130924.s001.zip › S1 Simulation data/training/1321_11857_171_171.csv]

time	AMPA.O.mean	AMPA.O.stdev
0.0	0.0	0.0
1e-06	0.0	0.0
2e-06	0.026	0.159135162676
3e-06	0.152	0.38587044458
4e-06	0.41	0.646451854356
5e-06	0.74	0.853463531734
6e-06	1.178	1.1235283708
7e-06	1.682	1.31942260099
8e-06	2.152	1.45632963302
9e-06	2.662	1.65522083119
1e-05	3.178	1.79842041803
1.1e-05	3.704	1.90797903552
1.2e-05	4.238	2.02616781141
1.3e-05	4.792	2.12526139569
1.4e-05	5.292	2.22682195067
1.5e-05	5.806	2.29703373941
1.6e-05	6.338	2.40328025831
1.7e-05	6.858	2.54594501119
1.8e-05	7.372	2.67686682523
1.9e-05	7.802	2.76817557247
2e-05	8.228	2.83972111307
2.1e-05	8.608	2.89867831951
2.2e-05	8.96	2.96957909475
2.3e-05	9.386	3.06936540672
2.4e-05	9.716	3.0749543086
2.5e-05	10.054	3.09436326245
2.6e-05	10.366	3.18308718071
2.7e-05	10.662	3.13428715979
2.8e-05	10.954	3.15085448728
2.9e-05	11.204	3.13023705173
3e-05	11.464	3.13826448854
3.1e-05	11.65	3.18990595473
3.2e-05	11.778	3.20198625856
3.3e-05	11.896	3.25656014838
3.4e-05	12.034	3.24296839331
3.5e-05	12.186	3.27099434423
3.6e-05	12.316	3.27721589158
3.7e-05	12.432	3.33966704927
3.8e-05	12.572	3.3930540815
3.9e-05	12.652	3.42737450536
4e-05	12.776	3.4712856408
4.1e-05	12.876	3.51406089873
4.2e-05	12.956	3.52959827742
4.3e-05	13.028	3.52749429482
4.4e-05	13.08	3.51704421354
4.5e-05	13.13	3.57282801153
4.6e-05	13.126	3.56344271737
4.7e-05	13.16	3.58753397196
4.8e-05	13.246	3.61296055888
4.9e-05	13.288	3.664021834
5e-05	13.3	3.65978141424
5.1e-05	13.34	3.63598679866
5.2e-05	13.386	3.6338690125
5.3e-05	13.396	3.62811025191
5.4e-05	13.408	3.64712708855
5.5e-05	13.436	3.66140737968
5.6e-05	13.49	3.60470525841
5.7e-05	13.494	3.60526892201
5.8e-05	13.498	3.59527412029
5.9e-05	13.516	3.59189977588
6e-05	13.54	3.62717520944
6.1e-05	13.508	3.61965965251
6.2e-05	13.476	3.60463923299
6.3e-05	13.448	3.56248452628
6.4e-05	13.482	3.53803278673
6.5e-05	13.46	3.56207804519
6.6e-05	13.466	3.55258272247
6.7e-05	13.464	3.59898652401
6.8e-05	13.454	3.6315126325
6.9e-05	13.414	3.61809397335
7e-05	13.366	3.5866480173
7.1e-05	13.356	3.57508936951
7.2e-05	13.354	3.56155640135
7.3e-05	13.316	3.58944898278
7.4e-05	13.306	3.61059053342
7.5e-05	13.268	3.55079934663
7.6e-05	13.224	3.51366247668
7.7e-05	13.192	3.54219367059
7.8e-05	13.158	3.55035716513
7.9e-05	13.126	3.53639986427
8e-05	13.096	3.52459699824
8.1e-05	13.076	3.50745263689
8.2e-05	13.036	3.54100324767
8.3e-05	13.03	3.51754175526
8.4e-05	13.02	3.50308435525
8.5e-05	12.946	3.53427276819
8.6e-05	12.946	3.56694322915
8.7e-05	12.926	3.54577551461
8.8e-05	12.896	3.51186332308
8.9e-05	12.87	3.51071217846
9e-05	12.838	3.51507553262
9.1e-05	12.794	3.4996519827
9.2e-05	12.81	3.50740644922
9.3e-05	12.748	3.49234820715
9.4e-05	12.754	3.49019827517
9.5e-05	12.706	3.44667433913
9.6e-05	12.634	3.45543687542
9.7e-05	12.582	3.4835723044
9.8e-05	12.584	3.48983438002
9.9e-05	12.554	3.48928130136
0.0001	12.55	3.51560805551
0.000101	12.506	3.49542043251
0.000102	12.48	3.46028900527
0.000103	12.502	3.45340353854
0.000104	12.476	3.4683460035
0.000105	12.47	3.48383409479
0.000106	12.468	3.49298955051
0.000107	12.424	3.46932615936
0.000108	12.41	3.46033235398
0.000109	12.412	3.44764499333
0.00011	12.412	3.43252909674
0.000111	12.376	3.41564400955
0.000112	12.34	3.40005882302
0.000113	12.298	3.38366605917
0.000114	12.274	3.40278180317
0.000115	12.25	3.39874977014
0.000116	12.194	3.39711112565
0.000117	12.16	3.38443496023
0.000118	12.114	3.41540685717
0.000119	12.108	3.42466582311
0.00012	12.084	3.39425161118
0.000121	12.044	3.38674829298
0.000122	12.008	3.36807600864
0.000123	11.974	3.37124961995
0.000124	11.914	3.36550204279
0.000125	11.872	3.39405598068
0.000126	11.814	3.40813790801
0.000127	11.778	3.41946136109
0.000128	11.74	3.4112167917
0.000129	11.712	3.43759450779
0.00013	11.656	3.38787012738
0.000131	11.618	3.40353874666
0.000132	11.582	3.35846333909
0.000133	11.544	3.34664966795
0.000134	11.53	3.33722938978
0.000135	11.53	3.3137742832
0.000136	11.484	3.29328771898
0.000137	11.43	3.27369821456
0.000138	11.382	3.2814746685
0.000139	11.336	3.28984862874
0.00014	11.334	3.30188491623
0.000141	11.29	3.31268773053
0.000142	11.244	3.34551401133
0.000143	11.198	3.33868177579
0.000144	11.144	3.32434414584
0.000145	11.106	3.32246354382
0.000146	11.094	3.31378393985
0.000147	11.09	3.28236195445
0.000148	11.108	3.29732255019
0.000149	11.112	3.28686111663
0.00015	11.102	3.28383860748
0.000151	11.02	3.26306604285
0.000152	10.982	3.24802647772
0.000153	10.976	3.24829555306
0.000154	10.956	3.27323448595
0.000155	10.892	3.27480320019
0.000156	10.85	3.25875743191
0.000157	10.842	3.26818542926
0.000158	10.826	3.30026120178
0.000159	10.804	3.27682529287
0.00016	10.8	3.24530430006
0.000161	10.796	3.24382243657
0.000162	10.764	3.26562459569
0.000163	10.734	3.26974677919
0.000164	10.728	3.25423047739
0.000165	10.688	3.2824771134
0.000166	10.666	3.28609859864
0.000167	10.652	3.29952966345
0.000168	10.586	3.26168729341
0.000169	10.552	3.255041628
0.00017	10.538	3.29432178149
0.000171	10.504	3.32174412019
0.000172	10.446	3.29773922559
0.000173	10.402	3.29429749719
0.000174	10.364	3.28869335755
0.000175	10.354	3.24479336784
0.000176	10.334	3.24444818112
0.000177	10.352	3.2899993921
0.000178	10.33	3.26452140443
0.000179	10.302	3.29284011151
0.00018	10.27	3.3053139034
0.000181	10.264	3.33141171277
0.000182	10.21	3.31751412959
0.000183	10.17	3.33423154565
0.000184	10.17	3.31437776966
0.000185	10.12	3.27987804651
0.000186	10.106	3.30314456238
0.000187	10.084	3.29134379851
0.000188	10.046	3.25820257197
0.000189	10.052	3.25841924865
0.00019	10.016	3.25080666912
0.000191	9.992	3.20123975984
0.000192	9.966	3.17188335221
0.000193	9.958	3.18500172684
0.000194	9.942	3.1525602294
0.000195	9.906	3.11531122041
0.000196	9.888	3.08536156714
0.000197	9.836	3.03069364998
0.000198	9.83	3.00418042068
0.000199	9.796	3.00039730702
0.0002	9.78	2.9885782573
0.000201	9.782	3.00640582756
0.000202	9.744	3.02761688461
0.000203	9.718	3.01172309484
0.000204	9.71	3.00963452931
0.000205	9.706	3.00592148933
0.000206	9.644	2.96061885423
0.000207	9.624	2.94187423253
0.000208	9.56	2.94387499735
0.000209	9.528	2.95452466566
0.00021	9.492	2.92129012595
0.000211	9.444	2.91665287616
0.000212	9.434	2.93149177041
0.000213	9.416	2.94736221052
0.000214	9.446	2.9255912223
0.000215	9.428	2.95039251626
0.000216	9.378	2.9737377154
0.000217	9.362	2.9548191146
0.000218	9.368	2.96050266002
0.000219	9.338	2.96913388044
0.00022	9.3	2.98362195997
0.000221	9.294	2.97515781094
0.000222	9.288	2.96395951389
0.000223	9.29	2.93221759083
0.000224	9.262	2.93621456982
0.000225	9.236	2.93467272451
0.000226	9.196	2.95729335711
0.000227	9.146	2.94018434796
0.000228	9.146	2.9456211569
0.000229	9.12	2.93489352447
0.00023	9.076	2.93022592986
0.000231	9.05	2.93794145619
0.000232	9.026	2.9355278912
0.000233	8.998	2.9199308211
0.000234	9.014	2.93492827851
0.000235	8.972	2.93789312263
0.000236	8.934	2.93898690028
0.000237	8.932	2.9602999848
0.000238	8.94	2.98737342828
0.000239	8.912	2.94351082893
0.00024	8.898	2.94271915072
0.000241	8.882	2.94619687054
0.000242	8.86	2.92171182699
0.000243	8.808	2.93174623731
0.000244	8.768	2.92885233496
0.000245	8.74	2.91965751416
0.000246	8.716	2.90987010019
0.000247	8.696	2.89958341836
0.000248	8.672	2.9066159017
0.000249	8.636	2.92702989394
0.00025	8.61	2.91991438231
0.000251	8.544	2.92028491761
0.000252	8.532	2.91221153078
0.000253	8.518	2.8902726515
0.000254	8.476	2.86241576295
0.000255	8.44	2.86258624324
0.000256	8.432	2.8512060606
0.000257	8.374	2.86533139445
0.000258	8.322	2.85487582917
0.000259	8.316	2.84115187908
0.00026	8.32	2.80171376125
0.000261	8.314	2.77333806089
0.000262	8.25	2.74654328202
0.000263	8.23	2.7256375401
0.000264	8.196	2.71690706503
0.000265	8.15	2.73998175176
0.000266	8.128	2.7552887326
0.000267	8.126	2.72949152774
0.000268	8.114	2.74681706708
0.000269	8.1	2.7578977501
0.00027	8.05	2.76830272911
0.000271	8.02	2.77120912239
0.000272	7.98	2.75383369142
0.000273	7.95	2.74217067303
0.000274	7.938	2.74557025042
0.000275	7.926	2.7684876738
0.000276	7.88	2.75927526717
0.000277	7.834	2.76955664322
0.000278	7.836	2.76931471668
0.000279	7.808	2.76245108554
0.00028	7.806	2.73283076681
0.000281	7.82	2.72682966098
0.000282	7.822	2.7295266989
0.000283	7.778	2.75403631058
0.000284	7.77	2.7511997383
0.000285	7.764	2.72769206473
0.000286	7.73	2.69983332819
0.000287	7.718	2.69934732852
0.000288	7.682	2.67896920475
0.000289	7.68	2.67462146854
0.00029	7.644	2.65353801556
0.000291	7.642	2.65213800546
0.000292	7.63	2.66703955726
0.000293	7.598	2.6848456194
0.000294	7.6	2.67357438647
0.000295	7.574	2.64358166131
0.000296	7.522	2.67011535331
0.000297	7.514	2.6836177075
0.000298	7.508	2.68513239897
0.000299	7.478	2.67684814661
0.0003	7.466	2.67373222294
0.000301	7.454	2.67355269258
0.000302	7.44	2.65601204817
0.000303	7.414	2.67331330001
0.000304	7.392	2.69041558128
0.000305	7.354	2.68042608553
0.000306	7.328	2.67589536417
0.000307	7.33	2.65652028037
0.000308	7.298	2.6610516718
0.000309	7.274	2.67337315016
0.00031	7.278	2.65870570015
0.000311	7.26	2.66840776494
0.000312	7.204	2.61273496551
0.000313	7.174	2.62977641635
0.000314	7.168	2.63130689962
0.000315	7.174	2.62063427437
0.000316	7.118	2.64122623037
0.000317	7.1	2.6694568736
0.000318	7.1	2.66495778578
0.000319	7.066	2.64832852947
0.00032	7.058	2.64776056319
0.000321	7.046	2.63891720219
0.000322	7.012	2.63587860115
0.000323	7.006	2.65291613135
0.000324	6.974	2.64977810392
0.000325	6.976	2.64941955907
0.000326	6.98	2.65096208951
0.000327	6.972	2.66443539985
0.000328	6.952	2.65888999396
0.000329	6.898	2.64264942813
0.00033	6.852	2.63174770827
0.000331	6.846	2.61577598429
0.000332	6.832	2.62445727723
0.000333	6.822	2.61425247442
0.000334	6.802	2.61663830133
0.000335	6.798	2.62701275216
0.000336	6.76	2.6004614975
0.000337	6.726	2.59979306869
0.000338	6.692	2.58401547983
0.000339	6.666	2.57030037155
0.00034	6.636	2.57439390925
0.000341	6.62	2.58449221318
0.000342	6.604	2.59907368114
0.000343	6.6	2.60307510456
0.000344	6.558	2.58353169131
0.000345	6.536	2.57540365768
0.000346	6.526	2.57940380708
0.000347	6.53	2.56770325388
0.000348	6.504	2.55694818094
0.000349	6.466	2.53077932661
0.00035	6.482	2.52461402991
0.000351	6.474	2.53403314895
0.000352	6.454	2.51314225622
0.000353	6.462	2.52676789595
0.000354	6.448	2.53363296474
0.000355	6.456	2.54087858821
0.000356	6.43	2.55050975297
0.000357	6.426	2.55353167202
0.000358	6.418	2.557982799
0.000359	6.408	2.57866942433
0.00036	6.382	2.56282578417
0.000361	6.364	2.56271418617
0.000362	6.322	2.54682468969
0.000363	6.31	2.52465839273
0.000364	6.282	2.51445341973
0.000365	6.242	2.4922752657
0.000366	6.258	2.48262683462
0.000367	6.232	2.46214865514
0.000368	6.218	2.49448912605
0.000369	6.196	2.51029560012
0.00037	6.186	2.52178587513
0.000371	6.16	2.5112546665
0.000372	6.154	2.49364873228
0.000373	6.15	2.51147367097
0.000374	6.124	2.48608608057
0.000375	6.126	2.48316813768
0.000376	6.118	2.48275572701
0.000377	6.104	2.49583332777
0.000378	6.098	2.49246785335
0.000379	6.058	2.49692530926
0.00038	6.026	2.4538386255
0.000381	6.028	2.46965908578
0.000382	5.992	2.44620849479
0.000383	5.998	2.46211210143
0.000384	5.974	2.46927600725
0.000385	5.942	2.46386606779
0.000386	5.914	2.44675376775
0.000387	5.914	2.46548250856
0.000388	5.904	2.45087412977
0.000389	5.878	2.44604088273
0.00039	5.864	2.46038696144
0.000391	5.854	2.47157520622
0.000392	5.846	2.49364873228
0.000393	5.822	2.46217708543
0.000394	5.8	2.42074368738
0.000395	5.792	2.42254741956
0.000396	5.786	2.38583402608
0.000397	5.786	2.40753068516
0.000398	5.772	2.41743996823
0.000399	5.76	2.41793300155
0.0004	5.744	2.44017704276
0.000401	5.71	2.40705213903
0.000402	5.706	2.42065363074
0.000403	5.696	2.41238139605
0.000404	5.688	2.43857663402
0.000405	5.686	2.43790976043
0.000406	5.662	2.44453594778
0.000407	5.606	2.43285100242
0.000408	5.588	2.44668265208
0.000409	5.58	2.43630868323
0.00041	5.554	2.4139353761
0.000411	5.556	2.42298658684
0.000412	5.514	2.40786295291
0.000413	5.498	2.39123315467
0.000414	5.492	2.36937460103
0.000415	5.488	2.36428763056
0.000416	5.466	2.35219982144
0.000417	5.456	2.35203401336
0.000418	5.456	2.37740699082
0.000419	5.416	2.357741292
0.00042	5.406	2.3317727162
0.000421	5.412	2.33286433382
0.000422	5.388	2.29378638936
0.000423	5.406	2.28935886221
0.000424	5.4	2.28910462845
0.000425	5.406	2.29894845527
0.000426	5.382	2.27158006683
0.000427	5.358	2.26137922516
0.000428	5.338	2.27062898775
0.000429	5.316	2.2952437779
0.00043	5.3	2.28779369699
0.000431	5.272	2.27640418204
0.000432	5.288	2.27179576547
0.000433	5.246	2.27452940188
0.000434	5.24	2.2922478051
0.000435	5.222	2.28226115946
0.000436	5.212	2.30109886793
0.000437	5.2	2.30651251893
0.000438	5.172	2.30616911782
0.000439	5.138	2.30975236768
0.00044	5.128	2.31422038709
0.000441	5.122	2.30805459208
0.000442	5.102	2.27675119414
0.000443	5.094	2.2841112057
0.000444	5.096	2.26865246347
0.000445	5.068	2.2403963935
0.000446	5.064	2.23962139658
0.000447	5.046	2.23961693153
0.000448	5.022	2.22115195338
0.000449	5.002	2.20408620521
0.00045	4.992	2.1817277557
0.000451	4.992	2.21538619658
0.000452	4.96	2.18778426724
0.000453	4.938	2.17581157272
0.000454	4.932	2.17609190982
0.000455	4.918	2.18249306986
0.000456	4.914	2.19695334498
0.000457	4.904	2.19608378711
0.000458	4.884	2.19420691823
0.000459	4.85	2.21257768225
0.00046	4.86	2.22090071818
0.000461	4.83	2.21113093235
0.000462	4.828	2.20327392759
0.000463	4.822	2.19961723943
0.000464	4.818	2.21650084593
0.000465	4.79	2.22213860954
0.000466	4.762	2.21570665929
0.000467	4.764	2.21727400201
0.000468	4.758	2.21798016222
0.000469	4.734	2.21161569899
0.00047	4.712	2.20023998691
0.000471	4.708	2.18968856233
0.000472	4.698	2.20970495768
0.000473	4.694	2.21367657981
0.000474	4.688	2.2114827605
0.000475	4.678	2.17952196594
0.000476	4.67	2.16912424725
0.000477	4.668	2.14517505113
0.000478	4.646	2.11959524438
0.000479	4.652	2.131407047
0.00048	4.61	2.14892996629
0.000481	4.638	2.13704375248
0.000482	4.598	2.12424009942
0.000483	4.596	2.12621353584
0.000484	4.59	2.11799433427
0.000485	4.562	2.12747643935
0.000486	4.568	2.14041491305
0.000487	4.568	2.14601397945
0.000488	4.576	2.15968145799
0.000489	4.58	2.16138844265
0.00049	4.532	2.1819660859
0.000491	4.512	2.14985022734
0.000492	4.504	2.13400656044
0.000493	4.512	2.11514916732
0.000494	4.48	2.12734576409
0.000495	4.478	2.09893210943
0.000496	4.462	2.0824399151
0.000497	4.468	2.09975617632
0.000498	4.454	2.09377267152
0.000499	4.452	2.08127268756
0.0005	4.438	2.08474362932
0.000501	4.414	2.0972849115
0.000502	4.41	2.09329883199
0.000503	4.396	2.08403070995
0.000504	4.378	2.0656998814
0.000505	4.342	2.08063355736
0.000506	4.326	2.08224013985
0.000507	4.302	2.044210361
0.000508	4.3	2.04597165181
0.000509	4.286	2.06402616262
0.00051	4.294	2.06580831637
0.000511	4.296	2.08527791913
0.000512	4.278	2.10635134771
0.000513	4.272	2.10950610333
0.000514	4.272	2.09714472557
0.000515	4.24	2.06455806409
0.000516	4.23	2.05939311449
0.000517	4.2	2.06881608656
0.000518	4.19	2.05861603996
0.000519	4.172	2.05971260131
0.00052	4.142	2.0576287323
0.000521	4.126	2.07704694218
0.000522	4.102	2.06096967469
0.000523	4.09	2.0459472134
0.000524	4.082	2.03156983636
0.000525	4.08	2.01534116219
0.000526	4.042	2.03082150865
0.000527	4.026	2.05263830228
0.000528	4.016	2.04639781079
0.000529	3.994	2.03910862879
0.00053	3.988	2.01887493421
0.000531	3.994	2.03026205205
0.000532	3.996	2.01394736773
0.000533	3.99	2.00447000476
0.000534	3.972	1.99178713722
0.000535	3.954	2.0039670656
0.000536	3.952	2.00541666494
0.000537	3.962	2.00712630395
0.000538	3.948	1.98627691926
0.000539	3.93	1.97106570159
0.00054	3.924	1.96321776683
0.000541	3.922	1.95854946325
0.000542	3.896	1.94863644634
0.000543	3.89	1.94984614778
0.000544	3.876	1.92785476631
0.000545	3.88	1.93121723273
0.000546	3.886	1.92379936584
0.000547	3.874	1.93858814605
0.000548	3.842	1.93727540634
0.000549	3.828	1.91583297811
0.00055	3.794	1.88985819574
0.000551	3.788	1.89395248092
0.000552	3.768	1.87781149214
0.000553	3.762	1.88609543767
0.000554	3.76	1.90326036054
0.000555	3.76	1.85752523536
0.000556	3.742	1.86639652807
0.000557	3.718	1.84023802808
0.000558	3.716	1.85562496211
0.000559	3.702	1.86793897117
0.00056	3.682	1.87319940209
0.000561	3.668	1.87237175796
0.000562	3.638	1.86305018719
0.000563	3.606	1.86299865808
0.000564	3.6	1.87403308402
0.000565	3.598	1.87307127467
0.000566	3.6	1.87082869339
0.000567	3.572	1.86783725201
0.000568	3.566	1.87340438774
0.000569	3.58	1.88031912185
0.00057	3.566	1.86054938123
0.000571	3.538	1.8602569715
0.000572	3.52	1.85623274403
0.000573	3.52	1.88191391939
0.000574	3.498	1.87243050605
0.000575	3.49	1.87453994356
0.000576	3.478	1.87337022502
0.000577	3.48	1.87339264438
0.000578	3.474	1.8583121374
0.000579	3.472	1.864729471
0.00058	3.478	1.88082854083
0.000581	3.47	1.88071794802
0.000582	3.486	1.87131077056
0.000583	3.484	1.85734864794
0.000584	3.48	1.86161220452
0.000585	3.464	1.84192942319
0.000586	3.476	1.84646256393
0.000587	3.462	1.8548735806
0.000588	3.468	1.84850642412
0.000589	3.474	1.86153807374
0.00059	3.458	1.85694264855
0.000591	3.432	1.85832612854
0.000592	3.41	1.86919768885
0.000593	3.382	1.85258630028
0.000594	3.354	1.82994098265
0.000595	3.346	1.81831900392
0.000596	3.34	1.82329372291
0.000597	3.342	1.82346812421
0.000598	3.332	1.81487630432
0.000599	3.316	1.79447596808
0.0006	3.296	1.75851755749
0.000601	3.284	1.75024112625
0.000602	3.278	1.75633595875
0.000603	3.264	1.7681357414
0.000604	3.256	1.7625163829
0.000605	3.246	1.77242320003
0.000606	3.234	1.78640532915
0.000607	3.236	1.79674817379
0.000608	3.234	1.80201109874
0.000609	3.228	1.77876811305
0.00061	3.22	1.78986032975
0.000611	3.222	1.78121194696
0.000612	3.228	1.76748861382
0.000613	3.236	1.76983163041
0.000614	3.23	1.76892622797
0.000615	3.212	1.76381858478
0.000616	3.212	1.74328884583
0.000617	3.21	1.73605875477
0.000618	3.204	1.74538935484
0.000619	3.202	1.72892914835
0.00062	3.2	1.71930218403
0.000621	3.184	1.73035950022
0.000622	3.186	1.72493594084
0.000623	3.17	1.71496355646
0.000624	3.154	1.71414235115
0.000625	3.138	1.72132390909
0.000626	3.146	1.74260838974
0.000627	3.138	1.73521065004
0.000628	3.15	1.74341618669
0.000629	3.13	1.73698013806
0.00063	3.104	1.72892567799
0.000631	3.118	1.72860521809
0.000632	3.12	1.72904597972
0.000633	3.108	1.74250853656
0.000634	3.086	1.76142101725
0.000635	3.086	1.7727391235
0.000636	3.088	1.77771088763
0.000637	3.052	1.7587768477
0.000638	3.018	1.75774742213
0.000639	2.99	1.76462460597
0.00064	2.946	1.72831825773
0.000641	2.95	1.72843860174
0.000642	2.946	1.72947506487
0.000643	2.926	1.71829101144
0.000644	2.9	1.72452892118
0.000645	2.902	1.69245265813
0.000646	2.902	1.68771917095
0.000647	2.906	1.68438831627
0.000648	2.894	1.6789175084
0.000649	2.896	1.67725490013
0.00065	2.886	1.6949938053
0.000651	2.874	1.69885961751
0.000652	2.87	1.68792772357
0.000653	2.87	1.69502212375
0.000654	2.864	1.69159806101
0.000655	2.85	1.67436555149
0.000656	2.838	1.68989822179
0.000657	2.848	1.68312091069
0.000658	2.848	1.6996752631
0.000659	2.864	1.70455390059
0.00066	2.868	1.68124239775
0.000661	2.86	1.68772035598
0.000662	2.84	1.68119005469
0.000663	2.836	1.67125820866
0.000664	2.82	1.6767826335
0.000665	2.828	1.69776794645
0.000666	2.838	1.70051639216
0.000667	2.83	1.69266062753
0.000668	2.838	1.69580541337
0.000669	2.84	1.70481670569
0.00067	2.83	1.69738033452
0.000671	2.84	1.68475517509
0.000672	2.82	1.67200478468
0.000673	2.826	1.67084529505
0.000674	2.82	1.65638159855
0.000675	2.808	1.65624152828
0.000676	2.788	1.65380047164
0.000677	2.796	1.66564822216
0.000678	2.788	1.67303795534
0.000679	2.772	1.65892013069
0.00068	2.78	1.6551737069
0.000681	2.784	1.655700456
0.000682	2.758	1.66356124023
0.000683	2.726	1.64162236827
0.000684	2.71	1.63275840221
0.000685	2.702	1.62640585341
0.000686	2.69	1.6229294501
0.000687	2.702	1.61901080911
0.000688	2.686	1.62585485207
0.000689	2.676	1.61710358357
0.00069	2.656	1.60176902205
0.000691	2.652	1.5996549628
0.000692	2.646	1.61018135625
0.000693	2.644	1.60911901362
0.000694	2.64	1.60449368961
0.000695	2.636	1.59483666875
0.000696	2.636	1.60732821788
0.000697	2.618	1.59376158819
0.000698	2.608	1.58944518622
0.000699	2.6	1.56843871414
0.0007	2.582	1.56565513444
0.000701	2.582	1.56693203426
0.000702	2.554	1.57323996898
0.000703	2.528	1.57899208358
0.000704	2.526	1.58660770199
0.000705	2.536	1.58262566642
0.000706	2.532	1.60778605542
0.000707	2.518	1.59551747092
0.000708	2.504	1.5754313695
0.000709	2.49	1.56009615088
0.00071	2.476	1.56761730024
0.000711	2.478	1.58288218134
0.000712	2.46	1.59511755053
0.000713	2.452	1.58735503275
0.000714	2.434	1.56257607815
0.000715	2.418	1.55153988025
0.000716	2.406	1.56370201765
0.000717	2.38	1.57974681516
0.000718	2.384	1.58636187549
0.000719	2.37	1.58148664237
0.00072	2.37	1.57515078643
0.000721	2.36	1.55897402159
0.000722	2.362	1.55143675346
0.000723	2.376	1.55776249794
0.000724	2.386	1.56492939138
0.000725	2.386	1.56492939138
0.000726	2.398	1.55935756002
0.000727	2.372	1.556154234
0.000728	2.362	1.55401286996
0.000729	2.37	1.55598843183
0.00073	2.36	1.56920361967
0.000731	2.35	1.56188988088
0.000732	2.344	1.56386188648
0.000733	2.36	1.54609184721
0.000734	2.344	1.55359711637
0.000735	2.346	1.53306359946
0.000736	2.344	1.53155607145
0.000737	2.34	1.52983659258
0.000738	2.33	1.54567137516
0.000739	2.326	1.54263540735
0.00074	2.318	1.54171203537
0.000741	2.302	1.53973893891
0.000742	2.306	1.53504527621
0.000743	2.3	1.54337292966
0.000744	2.29	1.51851901536
0.000745	2.298	1.51960389576
0.000746	2.29	1.52509016127
0.000747	2.282	1.52002499979
0.000748	2.286	1.52715552581
0.000749	2.282	1.5134318617
0.00075	2.28	1.52892118829
0.000751	2.282	1.52002499979
0.000752	2.268	1.50604648003
0.000753	2.26	1.48606863906
0.000754	2.268	1.47383038373
0.000755	2.256	1.47460638816
0.000756	2.264	1.47996756721
0.000757	2.244	1.47528437937
0.000758	2.244	1.46849038131
0.000759	2.246	1.47427405865
0.00076	2.222	1.47401356846
0.000761	2.222	1.48078222572
0.000762	2.206	1.47090584335
0.000763	2.202	1.4550587617
0.000764	2.196	1.44968410352
0.000765	2.182	1.42859231413
0.000766	2.162	1.42679921503
0.000767	2.16	1.4291256068
0.000768	2.154	1.4234760272
0.000769	2.164	1.44121615312
0.00077	2.168	1.44767952255
0.000771	2.148	1.42761899679
0.000772	2.146	1.43271909319
0.000773	2.138	1.42371204954
0.000774	2.122	1.41813821611
0.000775	2.122	1.41106909824
0.000776	2.116	1.41086640048
0.000777	2.102	1.42253154622
0.000778	2.092	1.42531961328
0.000779	2.078	1.40709487953
0.00078	2.084	1.40888040656
0.000781	2.08	1.41336477952
0.000782	2.062	1.41497561816
0.000783	2.052	1.40189015262
0.000784	2.06	1.41010637897
0.000785	2.052	1.40900532291
0.000786	2.046	1.39995857082
0.000787	2.02	1.38693907581
0.000788	2.012	1.3826988103
0.000789	2.01	1.37328074333
0.00079	2.016	1.36665430889
0.000791	2.006	1.373304045
0.000792	2.002	1.37331569568
0.000793	2.0	1.38130373199
0.000794	2.006	1.3762136462
0.000795	2.0	1.39283882772
0.000796	1.994	1.41066083805
0.000797	1.99	1.40779970166
0.000798	1.986	1.40492135011
0.000799	1.972	1.38824205382
0.0008	1.98	1.38982013225
0.000801	1.972	1.37812045918
0.000802	1.966	1.38016086019
0.000803	1.964	1.38517291339
0.000804	1.958	1.3929235442
0.000805	1.952	1.3991769009
0.000806	1.956	1.4007369489
0.000807	1.946	1.38531007359
0.000808	1.942	1.38803314081
0.000809	1.932	1.38397109796
0.00081	1.922	1.38993381137
0.000811	1.93	1.38025359989
0.000812	1.932	1.36798245603
0.000813	1.926	1.35518412033
0.000814	1.914	1.3574255044
0.000815	1.912	1.35508523717
0.000816	1.892	1.34474384178
0.000817	1.888	1.32644487258
0.000818	1.884	1.31550142531
0.000819	1.88	1.32121156519
0.00082	1.862	1.31261418551
0.000821	1.852	1.2969564372
0.000822	1.848	1.29340480902
0.000823	1.85	1.30211366631
0.000824	1.85	1.31282138922
0.000825	1.854	1.31479428049
0.000826	1.852	1.34985036208
0.000827	1.848	1.3434641789
0.000828	1.844	1.3504310423
0.000829	1.844	1.33553884257
0.00083	1.822	1.33802690556
0.000831	1.806	1.31619299497
0.000832	1.816	1.31077992051
0.000833	1.822	1.31693431879
0.000834	1.838	1.32655795199
0.000835	1.83	1.33457858517
0.000836	1.818	1.30876888716
0.000837	1.808	1.30043684968
0.000838	1.8	1.30230564769
0.000839	1.802	1.28327549653
0.00084	1.8	1.28840987267
0.000841	1.794	1.28201560053
0.000842	1.778	1.28558002474
0.000843	1.766	1.28811645436
0.000844	1.78	1.29907659512
0.000845	1.792	1.30718629124
0.000846	1.798	1.29660942461
0.000847	1.796	1.30014768392
0.000848	1.776	1.31522773693
0.000849	1.772	1.32212556136
0.00085	1.77	1.33007518584
0.000851	1.77	1.33157801123
0.000852	1.756	1.32833128398
0.000853	1.756	1.33133917542
0.000854	1.736	1.32601055803
0.000855	1.73	1.32857066052
0.000856	1.724	1.31750673623
0.000857	1.73	1.33307914244
0.000858	1.724	1.32809035837
0.000859	1.714	1.32219665708
0.00086	1.706	1.31588905307
0.000861	1.7	1.31072499022
0.000862	1.702	1.30122865016
0.000863	1.686	1.30514520265
0.000864	1.684	1.29465980087
0.000865	1.68	1.2936769303
0.000866	1.678	1.29240705662
0.000867	1.676	1.29577158481
0.000868	1.666	1.30477737565
0.000869	1.668	1.30758403172
0.00087	1.678	1.2985823039
0.000871	1.684	1.31306663959
0.000872	1.68	1.31209755735
0.000873	1.684	1.30082435402
0.000874	1.678	1.29085862898
0.000875	1.662	1.27896677048
0.000876	1.642	1.26721584586
0.000877	1.634	1.27280949085
0.000878	1.622	1.27401569849
0.000879	1.62	1.26791166885
0.00088	1.626	1.26732947571
0.000881	1.62	1.25841169734
0.000882	1.62	1.25363471554
0.000883	1.624	1.2404128345
0.000884	1.624	1.24363338649
0.000885	1.612	1.24637714998
0.000886	1.598	1.25075817007
0.000887	1.592	1.24801282045
0.000888	1.596	1.2541068535
0.000889	1.576	1.25068940989
0.00089	1.562	1.24665793223
0.000891	1.554	1.24381831471
0.000892	1.548	1.24567090357
0.000893	1.552	1.24390353324
0.000894	1.544	1.22313695063
0.000895	1.55	1.20809767817
0.000896	1.54	1.2084701072
0.000897	1.544	1.21493374305
0.000898	1.546	1.22469751367
0.000899	1.542	1.21993278503
0.0009	1.54	1.21835955284
0.000901	1.534	1.20035161515
0.000902	1.53	1.20710397232
0.000903	1.524	1.21219800363
0.000904	1.538	1.20687861859
0.000905	1.546	1.19494100273
0.000906	1.54	1.19012604374
0.000907	1.528	1.18541806971
0.000908	1.534	1.18694734508
0.000909	1.54	1.20681398732
0.00091	1.532	1.1970697557
0.000911	1.516	1.18732640836
0.000912	1.504	1.189110592
0.000913	1.504	1.189110592
0.000914	1.504	1.18574196181
0.000915	1.502	1.1874325244
0.000916	1.508	1.1974706677
0.000917	1.512	1.1991063339
0.000918	1.514	1.19741555026
0.000919	1.508	1.19579931427
0.00092	1.504	1.19414571975
0.000921	1.492	1.18234343572
0.000922	1.496	1.18236373422
0.000923	1.498	1.18067607751
0.000924	1.488	1.17552371307
0.000925	1.47	1.17179349717
0.000926	1.474	1.18208459934
0.000927	1.468	1.20207154529
0.000928	1.456	1.1983588778
0.000929	1.44	1.18760262714
0.00093	1.434	1.17713380718
0.000931	1.43	1.17008546696
0.000932	1.438	1.18243646764
0.000933	1.436	1.18739378472
0.000934	1.418	1.1761275441
0.000935	1.418	1.16930577695
0.000936	1.416	1.16916380375
0.000937	1.394	1.15531986913
0.000938	1.398	1.14699433303
0.000939	1.396	1.15723117829
0.00094	1.392	1.16547672649
0.000941	1.382	1.15934291735
0.000942	1.4	1.15585466214
0.000943	1.398	1.15047642305
0.000944	1.4	1.14542568506
0.000945	1.396	1.13981752926
0.000946	1.39	1.13925414197
0.000947	1.39	1.13749725274
0.000948	1.384	1.14216636266
0.000949	1.382	1.13845333677
0.00095	1.388	1.13554216126
0.000951	1.378	1.11674347995
0.000952	1.37	1.12298708808
0.000953	1.364	1.12049274875
0.000954	1.364	1.12227625833
0.000955	1.358	1.11437695597
0.000956	1.34	1.1083320802
0.000957	1.352	1.11539051457
0.000958	1.35	1.11691539518
0.000959	1.344	1.11788371488
0.00096	1.332	1.11793380842
0.000961	1.324	1.11670228799
0.000962	1.314	1.10245362714
0.000963	1.302	1.07833019062
0.000964	1.306	1.07905699571
0.000965	1.294	1.07868623798
0.000966	1.294	1.08607734531
0.000967	1.298	1.08866707491
0.000968	1.284	1.08413283319
0.000969	1.284	1.08597605867
0.00097	1.278	1.09028253219
0.000971	1.278	1.10486017215
0.000972	1.27	1.10140818955
0.000973	1.26	1.10652609549
0.000974	1.26	1.10652609549
0.000975	1.256	1.10202722289
0.000976	1.232	1.08727917298
0.000977	1.226	1.09495388031
0.000978	1.22	1.09526252561
0.000979	1.214	1.09371111359
0.00098	1.22	1.09526252561
0.000981	1.218	1.08741712328
0.000982	1.214	1.08637194367
0.000983	1.206	1.07683053449
0.000984	1.212	1.08584345096
0.000985	1.214	1.09004770538
0.000986	1.218	1.08557634462
0.000987	1.23	1.09412065148
0.000988	1.23	1.09045861911
0.000989	1.228	1.08996146721
0.00099	1.214	1.08268370266
0.000991	1.216	1.08505483732
0.000992	1.224	1.09627733717
0.000993	1.224	1.10173681068
0.000994	1.222	1.10123385346
0.000995	1.22	1.10435501538
0.000996	1.218	1.08925479113
0.000997	1.218	1.08557634462
0.000998	1.212	1.08768377758
0.000999	1.208	1.08108094054
0.001	1.202	1.08498663586
0.001001	1.196	1.0777680641
0.001002	1.202	1.072005597
0.001003	1.198	1.06526804139
0.001004	1.194	1.05658127941
0.001005	1.188	1.05292734792
0.001006	1.192	1.04839687142
0.001007	1.186	1.04661549769
0.001008	1.17	1.04168133323
0.001009	1.172	1.04614339361
0.00101	1.172	1.05186310896
0.001011	1.17	1.05313816757
0.001012	1.18	1.05621967412
0.001013	1.172	1.06321023321
0.001014	1.164	1.06447357882
0.001015	1.16	1.05185550338
0.001016	1.146	1.0491348817
0.001017	1.136	1.02835013492
0.001018	1.128	1.02937651032
0.001019	1.128	1.02937651032
0.00102	1.124	1.02206849086
0.001021	1.118	1.0119664026
0.001022	1.122	1.00554263957
0.001023	1.118	1.00998811874
0.001024	1.106	1.01131795198
0.001025	1.106	1.01131795198
0.001026	1.11	1.01483988885
0.001027	1.102	1.01172921278
0.001028	1.106	1.01526548252
0.001029	1.112	1.0136350428
0.00103	1.096	1.00139103251
0.001031	1.08	0.99075728612
0.001032	1.09	0.996945334509
0.001033	1.076	0.991072146718
0.001034	1.088	1.00012799181
0.001035	1.08	0.99679486355
0.001036	1.078	0.99795591085
0.001037	1.082	0.999637934454
0.001038	1.086	1.0013011535
0.001039	1.082	0.993617632694
0.00104	1.082	0.99763520387
0.001041	1.084	1.01041773539
0.001042	1.084	1.01633852628
0.001043	1.082	1.01354624956
0.001044	1.078	0.999957999118
0.001045	1.08	0.998799279135
0.001046	1.068	0.999687951313
0.001047	1.064	1.00195009856
0.001048	1.07	1.00254675701
0.001049	1.068	0.999687951313
0.00105	1.044	0.986946807077
0.001051	1.042	0.983989837346
0.001052	1.046	0.983810957451
0.001053	1.038	0.982118119169
0.001054	1.036	0.979134311522
0.001055	1.032	0.973126918752
0.001056	1.024	0.97950191424
0.001057	1.024	0.985608441522
0.001058	0.994	0.974660966696
0.001059	0.994	0.972606806474
0.00106	0.984	0.967338617031
0.001061	0.984	0.963194684371
0.001062	0.98	0.963119930227
0.001063	0.978	0.972376470304
0.001064	0.968	0.969007739907
0.001065	0.966	0.965838495816
0.001066	0.964	0.966800910219
0.001067	0.964	0.954308126341
0.001068	0.968	0.952352875777
0.001069	0.956	0.943432032528
0.00107	0.96	0.943610088967
0.001071	0.954	0.933747289153
0.001072	0.952	0.932574929965
0.001073	0.96	0.941488183675
0.001074	0.958	0.942462731359
0.001075	0.972	0.931244328842
0.001076	0.988	0.938006396567
0.001077	0.982	0.923945885861
0.001078	0.978	0.921691922499
0.001079	0.974	0.925917922928
0.00108	0.972	0.920443371425
0.001081	0.964	0.922336164313
0.001082	0.966	0.923495533286
0.001083	0.972	0.926939048697
0.001084	0.978	0.930331123848
0.001085	0.982	0.928265048356
0.001086	0.99	0.932684298142
0.001087	0.992	0.933775133531
0.001088	0.992	0.931630828172
0.001089	0.98	0.92714615892
0.00109	0.982	0.930417110763
0.001091	0.978	0.92602159802
0.001092	0.966	0.921327303405
0.001093	0.966	0.914791779587
0.001094	0.976	0.918381184476
0.001095	0.976	0.916200851342
0.001096	0.972	0.922613678633
0.001097	0.96	0.924337600663
0.001098	0.95	0.92924700699
0.001099	0.948	0.928060342866
0.0011	0.944	0.925669487452
0.001101	0.93	0.908350152749
0.001102	0.934	0.904236694677
0.001103	0.926	0.91023293722
0.001104	0.92	0.915204895092
0.001105	0.922	0.912094293371
0.001106	0.93	0.919293206763
0.001107	0.922	0.916469312089
0.001108	0.91	0.897719332531
0.001109	0.9	0.902219485491
0.00111	0.898	0.907521900562
0.001111	0.898	0.911918856039
0.001112	0.886	0.903882735757
0.001113	0.874	0.89784408446
0.001114	0.878	0.902837748435
0.001115	0.876	0.901456599066
0.001116	0.87	0.890561620552
0.001117	0.874	0.893377859587
0.001118	0.872	0.907532919513
0.001119	0.882	0.907786318469
0.00112	0.878	0.905050274847
0.001121	0.87	0.901720577563
0.001122	0.87	0.906145683651
0.001123	0.862	0.90496187765
0.001124	0.864	0.906368578449
0.001125	0.858	0.904342855338
0.001126	0.86	0.907964757025
0.001127	0.852	0.900053331753
0.001128	0.85	0.894147638816
0.001129	0.846	0.879934088441
0.00113	0.848	0.885943564794
0.001131	0.852	0.891120642786
0.001132	0.86	0.896883492991
0.001133	0.854	0.890328029436
0.001134	0.844	0.880717888997
0.001135	0.834	0.882294735335
0.001136	0.842	0.888276983829
0.001137	0.836	0.888315259353
0.001138	0.834	0.886816779273
0.001139	0.828	0.880009090862
0.00114	0.828	0.884542819766
0.001141	0.84	0.886791971096
0.001142	0.834	0.882294735335
0.001143	0.83	0.876983466207
0.001144	0.83	0.881532756056
0.001145	0.818	0.874571895272
0.001146	0.814	0.878296077641
0.001147	0.806	0.874279131628
0.001148	0.806	0.871988532035
0.001149	0.802	0.866484852724
0.00115	0.806	0.86508034309
0.001151	0.798	0.863247357366
0.001152	0.792	0.862980880437
0.001153	0.79	0.861336171306
0.001154	0.79	0.8590110593
0.001155	0.79	0.854341851954
0.001156	0.788	0.852675788328
0.001157	0.782	0.845266821779
0.001158	0.784	0.844596945294
0.001159	0.786	0.846288366929
0.00116	0.78	0.83880867902
0.001161	0.778	0.839473644613
0.001162	0.766	0.836208108069
0.001163	0.76	0.835703296631
0.001164	0.762	0.832680010568
0.001165	0.748	0.829756590814
0.001166	0.74	0.829698740508
0.001167	0.74	0.827284715198
0.001168	0.744	0.828531230552
0.001169	0.754	0.837546416624
0.00117	0.762	0.844604049244
0.001171	0.764	0.839228216875
0.001172	0.764	0.843981042441
0.001173	0.762	0.846968712527
0.001174	0.756	0.836937273635
0.001175	0.752	0.826133161179
0.001176	0.762	0.823016403239
0.001177	0.762	0.827862307392
0.001178	0.752	0.830960889573
0.001179	0.746	0.832756867279
0.00118	0.742	0.831526307461
0.001181	0.734	0.829001809407
0.001182	0.732	0.827149321465
0.001183	0.726	0.816654149564
0.001184	0.72	0.818290901819
0.001185	0.724	0.82208515374
0.001186	0.716	0.819355844551
0.001187	0.708	0.816539037646
0.001188	0.712	0.827681098008
0.001189	0.706	0.826779293403
0.00119	0.704	0.819990243844
0.001191	0.694	0.815085271613
0.001192	0.694	0.815085271613
0.001193	0.692	0.815558704202
0.001194	0.686	0.812036944972
0.001195	0.688	0.809108150991
0.001196	0.684	0.807554332537
0.001197	0.688	0.809108150991
0.001198	0.692	0.815558704202
0.001199	0.688	0.811576244108
0.0012	0.676	0.801887772696
0.001201	0.664	0.794420543541
0.001202	0.652	0.799309702181
0.001203	0.652	0.791767642683
0.001204	0.658	0.795635594981
0.001205	0.666	0.808977131939
0.001206	0.668	0.811033908046
0.001207	0.664	0.809384951676
0.001208	0.662	0.797343088012
0.001209	0.652	0.786699434346
0.00121	0.65	0.779422863406
0.001211	0.658	0.780407585817
0.001212	0.664	0.784285662243
0.001213	0.652	0.76869759984
0.001214	0.646	0.762026246267
0.001215	0.642	0.762781751224
0.001216	0.642	0.762781751224
0.001217	0.634	0.758975625432
0.001218	0.64	0.75524830354
0.001219	0.64	0.760526133673
0.00122	0.646	0.767257453532
0.001221	0.644	0.77023632737
0.001222	0.636	0.774276436423
0.001223	0.636	0.779425429403
0.001224	0.634	0.779771761479
0.001225	0.63	0.772722459878
0.001226	0.63	0.767528501099
0.001227	0.626	0.765587356217
0.001228	0.626	0.765587356217
0.001229	0.628	0.767864571393
0.00123	0.628	0.773056272208
0.001231	0.628	0.77563909133
0.001232	0.618	0.764248650637
0.001233	0.616	0.761934380377
0.001234	0.61	0.757561878661
0.001235	0.608	0.752552988168
0.001236	0.616	0.756666372981
0.001237	0.604	0.745106703768
0.001238	0.6	0.740270220933
0.001239	0.594	0.735638498177
0.00124	0.592	0.730435486542
0.001241	0.59	0.727942305406
0.001242	0.592	0.73589129632
0.001243	0.598	0.743233476103
0.001244	0.592	0.73589129632
0.001245	0.592	0.73589129632
0.001246	0.596	0.743494451896
0.001247	0.6	0.740270220933
0.001248	0.598	0.745919566709
0.001249	0.596	0.743494451896
0.00125	0.596	0.746179603045
0.001251	0.592	0.741306953967
0.001252	0.59	0.736138573911
0.001253	0.588	0.741792423795
0.001254	0.584	0.739556623931
0.001255	0.58	0.745385806143
0.001256	0.58	0.742697785105
0.001257	0.588	0.741792423795
0.001258	0.576	0.732273173071
0.001259	0.58	0.729109045342
0.00126	0.578	0.734789765851
0.001261	0.576	0.729536839371
0.001262	0.578	0.732062838833
0.001263	0.578	0.734789765851
0.001264	0.576	0.737715392275
0.001265	0.572	0.729942463486
0.001266	0.566	0.722249264451
0.001267	0.564	0.727945052871
0.001268	0.568	0.72482825552
0.001269	0.57	0.727392603757
0.00127	0.562	0.728118122285
0.001271	0.56	0.725534285889
0.001272	0.558	0.720163870241
0.001273	0.562	0.728118122285
0.001274	0.55	0.726291952317
0.001275	0.552	0.731639255371
0.001276	0.548	0.72642687175
0.001277	0.552	0.731639255371
0.001278	0.548	0.72642687175
0.001279	0.538	0.727018569226
0.00128	0.536	0.727120347673
0.001281	0.538	0.727018569226
0.001282	0.53	0.727392603757
0.001283	0.53	0.72463784058
0.001284	0.532	0.730052052939
0.001285	0.536	0.7326008463
0.001286	0.536	0.7326008463
0.001287	0.534	0.727216611471
0.001288	0.536	0.7326008463
0.001289	0.536	0.735325778142
0.00129	0.536	0.7326008463
0.001291	0.536	0.7326008463
0.001292	0.532	0.727307362812
0.001293	0.534	0.727216611471
0.001294	0.534	0.718918632392
0.001295	0.536	0.718821257337
0.001296	0.532	0.716223428827
0.001297	0.532	0.719010431079
0.001298	0.526	0.716466328588
0.001299	0.524	0.708112985335
0.0013	0.52	0.708237248385
0.001301	0.518	0.70829090069
0.001302	0.516	0.708338901939
0.001303	0.508	0.705645803502
0.001304	0.502	0.702848490074
0.001305	0.5	0.694262198308
0.001306	0.492	0.694216104682
0.001307	0.5	0.697137002317
0.001308	0.5	0.694262198308
0.001309	0.494	0.685539203839
0.00131	0.488	0.685460429201
0.001311	0.492	0.679658737897
0.001312	0.484	0.670629554971
0.001313	0.48	0.679411510059
0.001314	0.486	0.685422497442
0.001315	0.488	0.69127129262
0.001316	0.488	0.69127129262
0.001317	0.482	0.682404572083
0.001318	0.48	0.682348884369
0.001319	0.482	0.685329118016
0.00132	0.476	0.685145240077
0.001321	0.474	0.685072258963
0.001322	0.48	0.682348884369
0.001323	0.472	0.682067445345
0.001324	0.47	0.687822651561
0.001325	0.462	0.684511504651
0.001326	0.46	0.690217357069
0.001327	0.466	0.696307403379
0.001328	0.462	0.701823339595
0.001329	0.466	0.70202848945
0.00133	0.466	0.693429160044
0.001331	0.47	0.699356847396
0.001332	0.466	0.699173798136
0.001333	0.466	0.699173798136
0.001334	0.464	0.696206865809
0.001335	0.468	0.69640218265
0.001336	0.464	0.690437542432
0.001337	0.462	0.687427087043
0.001338	0.458	0.692990620427
0.001339	0.46	0.690217357069
0.00134	0.45	0.680808343075
0.001341	0.438	0.685679225294
0.001342	0.444	0.689103765771
0.001343	0.442	0.686029153899
0.001344	0.444	0.686195307474
0.001345	0.444	0.689103765771
0.001346	0.448	0.680658504685
0.001347	0.45	0.680808343075
0.001348	0.452	0.6780088495
0.001349	0.454	0.678147476586
0.00135	0.456	0.687069137715
0.001351	0.448	0.671785680109
0.001352	0.45	0.671937497093
0.001353	0.448	0.674756252287
0.001354	0.444	0.67443606072
0.001355	0.44	0.671118469423
0.001356	0.446	0.677557377644
0.001357	0.45	0.677864293203
0.001358	0.454	0.678147476586
0.001359	0.454	0.678147476586
0.00136	0.456	0.678280178098
0.001361	0.454	0.678147476586
0.001362	0.45	0.677864293203
0.001363	0.454	0.678147476586
0.001364	0.454	0.678147476586
0.001365	0.448	0.674756252287
0.001366	0.448	0.674756252287
0.001367	0.446	0.674599140231
0.001368	0.44	0.671118469423
0.001369	0.432	0.664361347461
0.00137	0.424	0.657437449496
0.001371	0.422	0.648009259193
0.001372	0.422	0.648009259193
0.001373	0.418	0.647515250786
0.001374	0.418	0.644419118276
0.001375	0.418	0.644419118276
0.001376	0.412	0.637382145969
0.001377	0.416	0.647258835397
0.001378	0.42	0.650845603811
0.001379	0.422	0.654152887328
0.00138	0.42	0.647765389628
0.001381	0.412	0.640512294964
0.001382	0.416	0.650341448779
0.001383	0.418	0.653663522005
0.001384	0.422	0.651088319662
0.001385	0.41	0.6402343321
0.001386	0.406	0.639659284307
0.001387	0.4	0.635609943283
0.001388	0.4	0.632455532034
0.001389	0.398	0.63529205882
0.00139	0.402	0.639058682751
0.001391	0.4	0.638748776907
0.001392	0.4	0.638748776907
0.001393	0.4	0.638748776907
0.001394	0.396	0.628636619996
0.001395	0.396	0.625447040124
0.001396	0.39	0.62441973063
0.001397	0.386	0.623701851849
0.001398	0.378	0.622186467227
0.001399	0.378	0.618963649983
0.0014	0.374	0.618161791119
0.001401	0.37	0.607536007163
0.001402	0.374	0.608378171864
0.001403	0.376	0.608788961792
0.001404	0.376	0.608788961792
0.001405	0.378	0.609192908691
0.001406	0.378	0.609192908691
0.001407	0.38	0.606300255649
0.001408	0.378	0.609192908691
0.001409	0.376	0.60218269653
0.00141	0.382	0.606692673435
0.001411	0.376	0.60218269653
0.001412	0.38	0.602992537267
0.001413	0.378	0.599262880546
0.001414	0.366	0.589952540464
0.001415	0.366	0.593332958801
0.001416	0.366	0.596694226552
0.001417	0.36	0.591945943478
0.001418	0.37	0.597578446733
0.001419	0.36	0.591945943478
0.00142	0.36	0.585149553533
0.001421	0.364	0.582669717765
0.001422	0.362	0.578753833681
0.001423	0.362	0.582199278598
0.001424	0.36	0.58172158289
0.001425	0.354	0.573309689435
0.001426	0.354	0.573309689435
0.001427	0.354	0.576787655901
0.001428	0.354	0.576787655901
0.001429	0.356	0.577290221639
0.00143	0.356	0.577290221639
0.001431	0.352	0.57627771083
0.001432	0.354	0.580244775935
0.001433	0.354	0.583681419954
0.001434	0.348	0.578701995849
0.001435	0.352	0.579737871801
0.001436	0.35	0.572276157113
0.001437	0.348	0.571748196324
0.001438	0.35	0.575760366819
0.001439	0.35	0.579223618303
0.00144	0.346	0.574703401765
0.001441	0.344	0.570669781923
0.001442	0.34	0.569561234636
0.001443	0.338	0.56899560631
0.001444	0.338	0.56899560631
0.001445	0.338	0.56899560631
0.001446	0.34	0.569561234636
0.001447	0.338	0.565469716254
0.001448	0.334	0.557175017387
0.001449	0.332	0.556575241993
0.00145	0.336	0.564892910205
0.001451	0.338	0.565469716254
0.001452	0.338	0.565469716254
0.001453	0.328	0.5625086666
0.001454	0.33	0.570175411606
0.001455	0.328	0.5625086666
0.001456	0.336	0.564892910205
0.001457	0.334	0.557175017387
0.001458	0.338	0.561921702731
0.001459	0.344	0.567154299993
0.00146	0.336	0.564892910205
0.001461	0.336	0.564892910205
0.001462	0.332	0.563716240674
0.001463	0.326	0.55472876255
0.001464	0.322	0.549832701828
0.001465	0.324	0.554097464351
0.001466	0.328	0.5625086666
0.001467	0.324	0.561269988508
0.001468	0.326	0.56896748589
0.001469	0.326	0.56896748589
0.00147	0.32	0.56709787515
0.001471	0.322	0.571240754849
0.001472	0.318	0.5664591777
0.001473	0.312	0.564496235594
0.001474	0.306	0.562462443191
0.001475	0.306	0.562462443191
0.001476	0.302	0.561066840938
0.001477	0.298	0.559639169465
0.001478	0.298	0.559639169465
0.001479	0.296	0.558913231191
0.00148	0.296	0.558913231191
0.001481	0.296	0.555323329242
0.001482	0.298	0.556053954217
0.001483	0.298	0.559639169465
0.001484	0.298	0.563201562498
0.001485	0.296	0.562480221875
0.001486	0.294	0.554584529175
0.001487	0.302	0.553891686163
0.001488	0.304	0.56176863565
0.001489	0.306	0.562462443191
0.00149	0.308	0.563148293081
0.001491	0.308	0.563148293081
0.001492	0.304	0.565317609844
0.001493	0.3	0.556776436283
0.001494	0.302	0.553891686163
0.001495	0.3	0.556776436283
0.001496	0.302	0.557490807099
0.001497	0.3	0.553172667438
0.001498	0.294	0.543657980719
0.001499	0.294	0.543657980719
0.0015	0.294	0.539966665638
0.001501	0.286	0.536846346732
0.001502	0.286	0.536846346732
0.001503	0.276	0.528983931703
0.001504	0.278	0.533587855934
0.001505	0.28	0.534415568635
0.001506	0.282	0.535234528034
0.001507	0.284	0.536044774249
0.001508	0.282	0.538958254413
0.001509	0.292	0.550214503626
0.00151	0.292	0.546567470675
0.001511	0.292	0.546567470675
0.001512	0.292	0.539199406528
0.001513	0.292	0.539199406528
0.001514	0.296	0.544411608987
0.001515	0.294	0.539966665638
0.001516	0.292	0.539199406528
0.001517	0.29	0.542125446737
0.001518	0.29	0.542125446737
0.001519	0.286	0.536846346732
0.00152	0.282	0.527708252731
0.001521	0.282	0.523904571463
0.001522	0.278	0.522222174941
0.001523	0.278	0.518378240284
0.001524	0.282	0.527708252731
0.001525	0.286	0.536846346732
0.001526	0.288	0.537639284279
0.001527	0.284	0.532300666917
0.001528	0.282	0.531484712856
0.001529	0.284	0.532300666917
0.00153	0.284	0.528530036989
0.001531	0.286	0.536846346732
0.001532	0.282	0.535234528034
0.001533	0.282	0.535234528034
0.001534	0.28	0.534415568635
0.001535	0.282	0.535234528034
0.001536	0.278	0.533587855934
0.001537	0.276	0.53275134913
0.001538	0.272	0.527272225705
0.001539	0.27	0.52640288753
0.00154	0.268	0.525524499905
0.001541	0.268	0.525524499905
0.001542	0.26	0.521919534028
0.001543	0.264	0.523740393707
0.001544	0.26	0.521919534028
0.001545	0.262	0.518995183022
0.001546	0.266	0.524637017375
0.001547	0.264	0.516046509532
0.001548	0.262	0.515127168765
0.001549	0.262	0.515127168765
0.00155	0.266	0.516956477859
0.001551	0.258	0.513260167946
0.001552	0.262	0.515127168765
0.001553	0.258	0.505406766872
0.001554	0.254	0.503471945594
0.001555	0.252	0.502489800892
0.001556	0.246	0.495463419437
0.001557	0.246	0.495463419437
0.001558	0.246	0.491410215604
0.001559	0.25	0.493457191659
0.00156	0.252	0.494465367847
0.001561	0.252	0.498493731154
0.001562	0.254	0.499483733469
0.001563	0.252	0.498493731154
0.001564	0.256	0.508393548346
0.001565	0.256	0.508393548346
0.001566	0.252	0.506454341476
0.001567	0.246	0.503471945594
0.001568	0.248	0.504475965731
0.001569	0.246	0.503471945594
0.00157	0.246	0.511355062554
0.001571	0.242	0.505406766872
0.001572	0.244	0.506422748304
0.001573	0.24	0.504380808517
0.001574	0.242	0.505406766872
0.001575	0.248	0.512343634683
0.001576	0.252	0.514291745996
0.001577	0.25	0.513322510708
0.001578	0.248	0.508425019054
0.001579	0.248	0.508425019054
0.00158	0.246	0.499483733469
0.001581	0.242	0.497429391974
0.001582	0.24	0.49638694584
0.001583	0.242	0.501433943805
0.001584	0.234	0.497236362307
0.001585	0.238	0.499355584729
0.001586	0.238	0.499355584729
0.001587	0.242	0.505406766872
0.001588	0.234	0.497236362307
0.001589	0.238	0.499355584729
0.00159	0.244	0.506422748304
0.001591	0.242	0.505406766872
0.001592	0.244	0.50245795844
0.001593	0.238	0.503344812231
0.001594	0.238	0.503344812231
0.001595	0.234	0.493197729111
0.001596	0.23	0.486929152958
0.001597	0.226	0.480545523338
0.001598	0.226	0.480545523338
0.001599	0.226	0.480545523338
0.0016	0.228	0.481680391961
0.001601	0.228	0.481680391961
0.001602	0.226	0.480545523338
0.001603	0.218	0.47589494639
0.001604	0.214	0.473501847937
0.001605	0.22	0.477074417675
0.001606	0.222	0.482406467618
0.001607	0.22	0.481248376621
0.001608	0.222	0.482406467618
0.001609	0.234	0.489125750702
0.00161	0.23	0.478643917751
0.001611	0.226	0.472148281793
0.001612	0.226	0.476365405965
0.001613	0.22	0.472863616701
0.001614	0.222	0.478242616252
0.001615	0.218	0.471673615968
0.001616	0.216	0.466201673099
0.001617	0.216	0.466201673099
0.001618	0.222	0.474042192215
0.001619	0.218	0.467414163243
0.00162	0.22	0.472863616701
0.001621	0.222	0.474042192215
0.001622	0.224	0.470981952945
0.001623	0.228	0.473303285431
0.001624	0.232	0.475579646326
0.001625	0.232	0.479766609926
0.001626	0.234	0.480878362998
0.001627	0.238	0.491279960918
0.001628	0.236	0.490208119068
0.001629	0.234	0.489125750702
0.00163	0.234	0.489125750702
0.001631	0.232	0.483917348315
0.001632	0.23	0.482804308183
0.001633	0.228	0.473303285431
0.001634	0.228	0.473303285431
0.001635	0.226	0.476365405965
0.001636	0.222	0.474042192215
0.001637	0.224	0.479399624531
0.001638	0.222	0.478242616252
0.001639	0.222	0.478242616252
0.00164	0.218	0.471673615968
0.001641	0.218	0.471673615968
0.001642	0.21	0.466797600679
0.001643	0.208	0.465549138115
0.001644	0.212	0.468034186786
0.001645	0.208	0.461233129773
0.001646	0.204	0.454295058305
0.001647	0.206	0.455591922668
0.001648	0.204	0.454295058305
0.001649	0.202	0.448548771038
0.00165	0.202	0.448548771038
0.001651	0.202	0.448548771038
0.001652	0.202	0.448548771038
0.001653	0.198	0.445865450557
0.001654	0.19	0.43577517139
0.001655	0.186	0.428256932226
0.001656	0.184	0.426783317387
0.001657	0.184	0.426783317387
0.001658	0.19	0.43577517139
0.001659	0.186	0.432901836448
0.00166	0.186	0.432901836448
0.001661	0.188	0.434345484609
0.001662	0.19	0.43577517139
0.001663	0.19	0.43577517139
0.001664	0.182	0.429972092118
0.001665	0.182	0.429972092118
0.001666	0.176	0.425469152818
0.001667	0.172	0.422393181763
0.001668	0.174	0.428630376898
0.001669	0.18	0.433128156554
0.00167	0.178	0.431643371315
0.001671	0.174	0.428630376898
0.001672	0.172	0.422393181763
0.001673	0.176	0.425469152818
0.001674	0.172	0.422393181763
0.001675	0.174	0.42393867481
0.001676	0.172	0.422393181763
0.001677	0.172	0.422393181763
0.001678	0.172	0.412814728419
0.001679	0.172	0.412814728419
0.00168	0.168	0.404692475838
0.001681	0.172	0.40794117223
0.001682	0.174	0.409541206718
0.001683	0.174	0.409541206718
0.001684	0.172	0.417631416443
0.001685	0.17	0.411217703899
0.001686	0.172	0.412814728419
0.001687	0.172	0.412814728419
0.001688	0.178	0.422274792049
0.001689	0.178	0.422274792049
0.00169	0.178	0.422274792049
0.001691	0.18	0.423792402008
0.001692	0.178	0.422274792049
0.001693	0.178	0.412693590936
0.001694	0.178	0.407818587119
0.001695	0.174	0.404628224423
0.001696	0.166	0.392993638625
0.001697	0.166	0.398050248084
0.001698	0.162	0.394659346779
0.001699	0.16	0.392937654088
0.0017	0.162	0.394659346779
0.001701	0.164	0.396363469558
0.001702	0.168	0.404692475838
0.001703	0.168	0.404692475838
0.001704	0.162	0.39969488363
0.001705	0.162	0.39969488363
0.001706	0.164	0.401377627677
0.001707	0.16	0.392937654088
0.001708	0.16	0.392937654088
0.001709	0.16	0.392937654088
0.00171	0.162	0.394659346779
0.001711	0.16	0.392937654088
0.001712	0.152	0.380652072108
0.001713	0.152	0.380652072108
0.001714	0.154	0.382470913927
0.001715	0.152	0.380652072108
0.001716	0.154	0.382470913927
0.001717	0.154	0.382470913927
0.001718	0.154	0.377205514276
0.001719	0.154	0.377205514276
0.00172	0.152	0.375361159418
0.001721	0.152	0.380652072108
0.001722	0.152	0.380652072108
0.001723	0.148	0.366191206885
0.001724	0.146	0.364258150218
0.001725	0.15	0.368103246386
0.001726	0.148	0.366191206885
0.001727	0.15	0.368103246386
0.001728	0.146	0.369707992881
0.001729	0.146	0.369707992881
0.00173	0.144	0.362303739975
0.001731	0.148	0.366191206885
0.001732	0.148	0.366191206885
0.001733	0.148	0.366191206885
0.001734	0.148	0.366191206885
0.001735	0.142	0.360327628694
0.001736	0.144	0.367782544447
0.001737	0.142	0.365836028844
0.001738	0.14	0.363868107973
0.001739	0.138	0.361878432626
0.00174	0.134	0.357832362986
0.001741	0.134	0.357832362986
0.001742	0.138	0.367363580122
0.001743	0.136	0.365381991893
0.001744	0.136	0.370815317914
0.001745	0.138	0.37276802438
0.001746	0.138	0.367363580122
0.001747	0.138	0.367363580122
0.001748	0.138	0.367363580122
0.001749	0.138	0.367363580122
0.00175	0.136	0.359866641966
0.001751	0.132	0.355775209929
0.001752	0.128	0.351590671094
0.001753	0.128	0.351590671094
0.001754	0.13	0.353694783677
0.001755	0.134	0.352198807494
0.001756	0.134	0.352198807494
0.001757	0.134	0.352198807494
0.001758	0.136	0.359866641966
0.001759	0.132	0.350108554594
0.00176	0.13	0.347994252826
0.001761	0.132	0.350108554594
0.001762	0.134	0.352198807494
0.001763	0.14	0.369323706252
0.001764	0.14	0.369323706252
0.001765	0.14	0.369323706252
0.001766	0.138	0.367363580122
0.001767	0.136	0.365381991893
0.001768	0.136	0.365381991893
0.001769	0.138	0.367363580122
0.00177	0.136	0.359866641966
0.001771	0.132	0.355775209929
0.001772	0.13	0.353694783677
0.001773	0.13	0.353694783677
0.001774	0.13	0.353694783677
0.001775	0.128	0.351590671094
0.001776	0.122	0.34513185886
0.001777	0.112	0.333850265838
0.001778	0.112	0.333850265838
0.001779	0.112	0.333850265838
0.00178	0.11	0.331511689085
0.001781	0.118	0.340699280892
0.001782	0.122	0.34513185886
0.001783	0.122	0.350878896487
0.001784	0.124	0.35302124582
0.001785	0.128	0.362789194988
0.001786	0.126	0.360727043622
0.001787	0.13	0.364828726939
0.001788	0.128	0.362789194988
0.001789	0.13	0.359304884464
0.00179	0.13	0.359304884464
0.001791	0.13	0.359304884464
0.001792	0.132	0.361353012994
0.001793	0.138	0.37276802438
0.001794	0.138	0.37276802438
0.001795	0.132	0.361353012994
0.001796	0.132	0.361353012994
0.001797	0.132	0.355775209929
0.001798	0.132	0.355775209929
0.001799	0.13	0.353694783677
0.0018	0.128	0.345855461139
0.001801	0.128	0.345855461139
0.001802	0.13	0.353694783677
0.001803	0.132	0.355775209929
0.001804	0.132	0.355775209929
0.001805	0.132	0.355775209929
0.001806	0.132	0.355775209929
0.001807	0.13	0.359304884464
0.001808	0.13	0.359304884464
0.001809	0.13	0.359304884464
0.00181	0.13	0.359304884464
0.001811	0.13	0.359304884464
0.001812	0.132	0.366846016743
0.001813	0.132	0.366846016743
0.001814	0.138	0.37276802438
0.001815	0.138	0.37276802438
0.001816	0.136	0.370815317914
0.001817	0.138	0.37276802438
0.001818	0.136	0.365381991893
0.001819	0.136	0.365381991893
0.00182	0.132	0.361353012994
0.001821	0.132	0.361353012994
0.001822	0.13	0.353694783677
0.001823	0.13	0.353694783677
0.001824	0.128	0.351590671094
0.001825	0.13	0.353694783677
0.001826	0.128	0.351590671094
0.001827	0.126	0.349462444334
0.001828	0.124	0.347309660102
0.001829	0.124	0.347309660102
0.00183	0.122	0.34513185886
0.001831	0.122	0.34513185886
0.001832	0.126	0.349462444334
0.001833	0.128	0.357233816988
0.001834	0.126	0.355139409247
0.001835	0.128	0.357233816988
0.001836	0.128	0.362789194988
0.001837	0.128	0.362789194988
0.001838	0.128	0.362789194988
0.001839	0.128	0.362789194988
0.00184	0.128	0.362789194988
0.001841	0.128	0.362789194988
0.001842	0.128	0.362789194988
0.001843	0.128	0.357233816988
0.001844	0.124	0.35302124582
0.001845	0.124	0.35302124582
0.001846	0.118	0.340699280892
0.001847	0.12	0.34292856399
0.001848	0.12	0.34292856399
0.001849	0.122	0.34513185886
0.00185	0.122	0.34513185886
0.001851	0.122	0.34513185886
0.001852	0.122	0.34513185886
0.001853	0.124	0.347309660102
0.001854	0.124	0.347309660102
0.001855	0.124	0.347309660102
0.001856	0.124	0.347309660102
0.001857	0.126	0.355139409247
0.001858	0.124	0.35302124582
0.001859	0.124	0.35302124582
0.00186	0.12	0.348711915483
0.001861	0.12	0.348711915483
0.001862	0.12	0.348711915483
0.001863	0.114	0.342058474533
0.001864	0.116	0.344302192848
0.001865	0.114	0.342058474533
0.001866	0.112	0.339788169306
0.001867	0.114	0.342058474533
0.001868	0.106	0.33281225939
0.001869	0.106	0.33281225939
0.00187	0.106	0.33281225939
0.001871	0.106	0.33281225939
0.001872	0.106	0.33281225939
0.001873	0.102	0.328018292173
0.001874	0.1	0.325576411922
0.001875	0.1	0.325576411922
0.001876	0.098	0.323103698524
0.001877	0.094	0.318062886864
0.001878	0.096	0.320599438552
0.001879	0.096	0.320599438552
0.00188	0.094	0.318062886864
0.001881	0.092	0.315493264587
0.001882	0.094	0.318062886864
0.001883	0.094	0.318062886864
0.001884	0.092	0.309088983951
0.001885	0.092	0.309088983951
0.001886	0.09	0.306431068921
0.001887	0.09	0.306431068921
0.001888	0.092	0.309088983951
0.001889	0.09	0.306431068921
0.00189	0.086	0.301004983347
0.001891	0.086	0.301004983347
0.001892	0.084	0.284506590433
0.001893	0.084	0.284506590433
0.001894	0.082	0.281559940332
0.001895	0.08	0.278567765544
0.001896	0.082	0.288575813262
0.001897	0.084	0.291451539711
0.001898	0.082	0.288575813262
0.001899	0.082	0.288575813262
0.0019	0.082	0.295425117416
0.001901	0.082	0.295425117416
0.001902	0.084	0.298234806822
0.001903	0.082	0.295425117416
0.001904	0.082	0.295425117416
0.001905	0.082	0.295425117416
0.001906	0.084	0.298234806822
0.001907	0.084	0.298234806822
0.001908	0.08	0.292574776767
0.001909	0.08	0.292574776767
0.00191	0.08	0.292574776767
0.001911	0.08	0.292574776767
0.001912	0.086	0.301004983347
0.001913	0.086	0.301004983347
0.001914	0.086	0.301004983347
0.001915	0.088	0.303736728105
0.001916	0.086	0.301004983347
0.001917	0.088	0.303736728105
0.001918	0.086	0.301004983347
0.001919	0.088	0.303736728105
0.00192	0.09	0.306431068921
0.001921	0.088	0.303736728105
0.001922	0.088	0.303736728105
0.001923	0.09	0.306431068921
0.001924	0.088	0.303736728105
0.001925	0.088	0.303736728105
0.001926	0.086	0.301004983347
0.001927	0.082	0.295425117416
0.001928	0.082	0.295425117416
0.001929	0.08	0.292574776767
0.00193	0.08	0.292574776767
0.001931	0.078	0.282694181051
0.001932	0.078	0.282694181051
0.001933	0.076	0.279685537703
0.001934	0.076	0.279685537703
0.001935	0.076	0.279685537703
0.001936	0.074	0.26930280355
0.001937	0.078	0.275528582909
0.001938	0.076	0.272440819262
0.001939	0.076	0.272440819262
0.00194	0.074	0.26930280355
0.001941	0.076	0.272440819262
0.001942	0.078	0.275528582909
0.001943	0.078	0.275528582909
0.001944	0.078	0.275528582909
0.001945	0.082	0.281559940332
0.001946	0.082	0.281559940332
0.001947	0.084	0.284506590433
0.001948	0.084	0.284506590433
0.001949	0.086	0.294285575589
0.00195	0.086	0.294285575589
0.001951	0.086	0.294285575589
0.001952	0.086	0.294285575589
0.001953	0.084	0.291451539711
0.001954	0.084	0.291451539711
0.001955	0.082	0.288575813262
0.001956	0.078	0.282694181051
0.001957	0.076	0.279685537703
0.001958	0.074	0.276629716408
0.001959	0.076	0.279685537703
0.00196	0.078	0.282694181051
0.001961	0.074	0.276629716408
0.001962	0.076	0.279685537703
0.001963	0.078	0.282694181051
0.001964	0.076	0.279685537703
0.001965	0.076	0.279685537703
0.001966	0.076	0.279685537703
0.001967	0.076	0.279685537703
0.001968	0.074	0.276629716408
0.001969	0.072	0.273525135956
0.00197	0.07	0.270370116692
0.001971	0.07	0.270370116692
0.001972	0.068	0.267162871672
0.001973	0.068	0.267162871672
0.001974	0.068	0.267162871672
0.001975	0.074	0.276629716408
0.001976	0.072	0.273525135956
0.001977	0.072	0.273525135956
0.001978	0.072	0.273525135956
0.001979	0.074	0.276629716408
0.00198	0.074	0.276629716408
0.001981	0.076	0.279685537703
0.001982	0.076	0.279685537703
0.001983	0.076	0.279685537703
0.001984	0.076	0.279685537703
0.001985	0.074	0.276629716408
0.001986	0.076	0.279685537703
0.001987	0.076	0.279685537703
0.001988	0.074	0.276629716408
0.001989	0.074	0.276629716408
0.00199	0.074	0.276629716408
0.001991	0.076	0.279685537703
0.001992	0.076	0.279685537703
0.001993	0.078	0.282694181051
0.001994	0.076	0.279685537703
0.001995	0.076	0.279685537703
0.001996	0.076	0.279685537703
0.001997	0.07	0.270370116692
0.001998	0.07	0.270370116692
[truncated: 8,002 more rows]
