# Supplementary material for: The Influence of Synaptic Size on AMPA Receptor Activation: A Monte Carlo Model
Source: PLoS One. 2015 Jun 24;10(6):e0130924. doi: 10.1371/journal.pone.0130924 (PMC4479604; doi:10.1371/journal.pone.0130924)
Supplement: S1 Dataset — This package contains the experimental data used as basis for the analysis presented in the paper. (ZIP) [file pone.0130924.s001.zip › S1 Simulation data/training/1322_10432_194_386.csv]

time	AMPA.O.mean	AMPA.O.stdev
0.0	0.0	0.0
1e-06	0.0	0.0
2e-06	0.042	0.200589132308
3e-06	0.22	0.472863616701
4e-06	0.438	0.649735330731
5e-06	0.812	0.894793831002
6e-06	1.222	1.09028253219
7e-06	1.748	1.29170275218
8e-06	2.248	1.44169899771
9e-06	2.748	1.61508389875
1e-05	3.358	1.80273015174
1.1e-05	4.032	1.95422004902
1.2e-05	4.632	2.09298256084
1.3e-05	5.276	2.26270280859
1.4e-05	5.926	2.3384875454
1.5e-05	6.626	2.49441856953
1.6e-05	7.372	2.66037892038
1.7e-05	8.044	2.79035194913
1.8e-05	8.776	2.9383369446
1.9e-05	9.44	3.07024428995
2e-05	10.06	3.14649010804
2.1e-05	10.56	3.20599438552
2.2e-05	11.152	3.28159960995
2.3e-05	11.734	3.28622032128
2.4e-05	12.234	3.32313767395
2.5e-05	12.72	3.43767363198
2.6e-05	13.194	3.53275586476
2.7e-05	13.682	3.54356825813
2.8e-05	14.138	3.56916740992
2.9e-05	14.64	3.66529671377
3e-05	15.108	3.75184434645
3.1e-05	15.552	3.82926833742
3.2e-05	15.968	3.9149681991
3.3e-05	16.33	3.99413319758
3.4e-05	16.684	4.05464474399
3.5e-05	17.058	4.08443827227
3.6e-05	17.404	4.15220230721
3.7e-05	17.72	4.18157864927
3.8e-05	18.1	4.26309746546
3.9e-05	18.352	4.3030333487
4e-05	18.644	4.33880905318
4.1e-05	18.85	4.35103435978
4.2e-05	19.096	4.36288711749
4.3e-05	19.39	4.41971718552
4.4e-05	19.578	4.46182877305
4.5e-05	19.824	4.50078037678
4.6e-05	20.018	4.52345841144
4.7e-05	20.204	4.49069972276
4.8e-05	20.324	4.54477986266
4.9e-05	20.462	4.58917813993
5e-05	20.528	4.59491196869
5.1e-05	20.618	4.63379714705
5.2e-05	20.752	4.63664706442
5.3e-05	20.892	4.57737217189
5.4e-05	20.984	4.63807546295
5.5e-05	21.138	4.74541420742
5.6e-05	21.24	4.72931284649
5.7e-05	21.322	4.68895681362
5.8e-05	21.428	4.68367547979
5.9e-05	21.494	4.692756546
6e-05	21.554	4.69074450381
6.1e-05	21.572	4.66270479443
6.2e-05	21.688	4.6232732993
6.3e-05	21.756	4.5856803203
6.4e-05	21.798	4.55600658472
6.5e-05	21.824	4.56913821196
6.6e-05	21.896	4.5581996446
6.7e-05	21.924	4.5976324342
6.8e-05	21.896	4.56083150314
6.9e-05	21.994	4.56310902784
7e-05	22.022	4.62704181956
7.1e-05	22.092	4.63287556492
7.2e-05	22.138	4.69286223961
7.3e-05	22.13	4.71180432531
7.4e-05	22.158	4.68626034275
7.5e-05	22.146	4.73082276142
7.6e-05	22.192	4.69841845731
7.7e-05	22.148	4.69063918885
7.8e-05	22.174	4.69677804457
7.9e-05	22.182	4.70370874949
8e-05	22.2	4.73793203835
8.1e-05	22.176	4.73508437095
8.2e-05	22.13	4.72409779746
8.3e-05	22.062	4.71488663703
8.4e-05	22.058	4.70091863363
8.5e-05	22.052	4.7452392985
8.6e-05	22.036	4.77060834695
8.7e-05	22.022	4.82716438502
8.8e-05	21.992	4.81496998952
8.9e-05	21.988	4.76947124952
9e-05	22.022	4.76754821685
9.1e-05	22.002	4.71232384286
9.2e-05	21.99	4.72375909631
9.3e-05	21.942	4.70091863363
9.4e-05	21.918	4.73616680449
9.5e-05	21.922	4.72397248087
9.6e-05	21.928	4.72173866282
9.7e-05	21.882	4.72949003593
9.8e-05	21.836	4.70288252033
9.9e-05	21.79	4.71358674472
0.0001	21.752	4.70175456612
0.000101	21.72	4.70930992822
0.000102	21.664	4.67964785
0.000103	21.584	4.70987728078
0.000104	21.584	4.6937132422
0.000105	21.566	4.65893163719
0.000106	21.588	4.63877742514
0.000107	21.582	4.66468391212
0.000108	21.512	4.63139892473
0.000109	21.454	4.67074769175
0.00011	21.45	4.69206777445
0.000111	21.374	4.69277359352
0.000112	21.326	4.64755032248
0.000113	21.282	4.66802699221
0.000114	21.25	4.65784284836
0.000115	21.212	4.66980256542
0.000116	21.152	4.63043151337
0.000117	21.052	4.58620714752
0.000118	21.018	4.62057096039
0.000119	20.914	4.56186409267
0.00012	20.892	4.58304876692
0.000121	20.846	4.58849474229
0.000122	20.818	4.54850261075
0.000123	20.81	4.56134848482
0.000124	20.778	4.61656972221
0.000125	20.716	4.5999286951
0.000126	20.692	4.55951050004
0.000127	20.672	4.53568252857
0.000128	20.618	4.56509320825
0.000129	20.536	4.52953684166
0.00013	20.488	4.55168715972
0.000131	20.464	4.55243934611
0.000132	20.444	4.51651015719
0.000133	20.398	4.46537747565
0.000134	20.308	4.49679174523
0.000135	20.298	4.57659218196
0.000136	20.236	4.61045594275
0.000137	20.186	4.59993521694
0.000138	20.13	4.6438238554
0.000139	20.128	4.66343392791
0.00014	20.102	4.64624536588
0.000141	20.018	4.61927223705
0.000142	19.968	4.59205574879
0.000143	19.926	4.59918731952
0.000144	19.852	4.61195143079
0.000145	19.84	4.57103926914
0.000146	19.766	4.52053580895
0.000147	19.714	4.53124751034
0.000148	19.678	4.51024566958
0.000149	19.604	4.48722453194
0.00015	19.542	4.4690307674
0.000151	19.53	4.43904268959
0.000152	19.516	4.40882569399
0.000153	19.414	4.4152694142
0.000154	19.366	4.43757185857
0.000155	19.344	4.39063366725
0.000156	19.25	4.3789839004
0.000157	19.23	4.37231060196
0.000158	19.148	4.33337005113
0.000159	19.106	4.35554405327
0.00016	19.056	4.35027171565
0.000161	18.998	4.34764257961
0.000162	19.0	4.31879612855
0.000163	18.926	4.26433160061
0.000164	18.88	4.29483410623
0.000165	18.786	4.27600327409
0.000166	18.704	4.28303443834
0.000167	18.646	4.26716346066
0.000168	18.574	4.27416939299
0.000169	18.492	4.23437551476
0.00017	18.512	4.22727524536
0.000171	18.47	4.197749397
0.000172	18.372	4.22014407337
0.000173	18.346	4.27063039843
0.000174	18.3	4.26778631143
0.000175	18.282	4.26409146243
0.000176	18.242	4.27591346966
0.000177	18.228	4.30023441222
0.000178	18.236	4.26336768295
0.000179	18.166	4.28187388885
0.00018	18.146	4.2807340492
0.000181	18.068	4.26372794629
0.000182	18.036	4.26177240124
0.000183	17.996	4.22231974156
0.000184	17.984	4.22655225923
0.000185	17.994	4.22302782373
0.000186	17.964	4.24060184408
0.000187	17.946	4.23970329151
0.000188	17.9	4.27340613563
0.000189	17.856	4.31036703774
0.00019	17.836	4.27797896208
0.000191	17.768	4.29210624286
0.000192	17.718	4.3665176056
0.000193	17.686	4.32381822005
0.000194	17.634	4.32851521887
0.000195	17.606	4.2599018768
0.000196	17.534	4.24745147118
0.000197	17.48	4.25271677872
0.000198	17.436	4.22017819529
0.000199	17.394	4.25896278453
0.0002	17.324	4.25523489363
0.000201	17.298	4.24325299741
0.000202	17.24	4.27392091644
0.000203	17.166	4.22923681058
0.000204	17.126	4.22967185488
0.000205	17.088	4.25255875915
0.000206	17.096	4.2706889374
0.000207	17.002	4.20404519481
0.000208	17.01	4.20498513672
0.000209	16.956	4.19929327387
0.00021	16.91	4.19498510128
0.000211	16.872	4.22842949569
0.000212	16.818	4.20391198766
0.000213	16.792	4.24319879336
0.000214	16.794	4.24730078991
0.000215	16.778	4.25026069789
0.000216	16.66	4.22189530898
0.000217	16.588	4.19979237582
0.000218	16.6	4.21378689542
0.000219	16.576	4.22708220881
0.00022	16.522	4.23904659092
0.000221	16.446	4.27025573005
0.000222	16.376	4.30750786418
0.000223	16.336	4.2636960492
0.000224	16.32	4.24612764763
0.000225	16.276	4.19235303857
0.000226	16.202	4.20727893062
0.000227	16.116	4.20886493012
0.000228	16.1	4.16197068707
0.000229	16.048	4.22630997443
0.00023	16.02	4.19471095548
0.000231	15.996	4.1598057647
0.000232	15.95	4.1167341425
0.000233	15.922	4.10023365188
0.000234	15.894	4.06432823478
0.000235	15.846	4.0563880485
0.000236	15.78	4.06738245067
0.000237	15.71	4.00822903537
0.000238	15.664	3.98937388571
0.000239	15.608	4.01974327538
0.00024	15.574	4.04431996756
0.000241	15.574	3.99606356306
0.000242	15.54	4.0546763126
0.000243	15.506	4.02715333704
0.000244	15.452	4.03827884129
0.000245	15.436	4.0375616404
0.000246	15.404	3.99058692425
0.000247	15.372	3.97361497883
0.000248	15.358	3.93977613577
0.000249	15.352	3.90641728442
0.00025	15.294	3.89609599471
0.000251	15.294	3.90430070563
0.000252	15.28	3.86440163544
0.000253	15.234	3.8728857458
0.000254	15.19	3.88251207339
0.000255	15.146	3.86997209292
0.000256	15.106	3.93684696172
0.000257	15.076	3.97469797595
0.000258	15.088	3.96790322463
0.000259	15.07	3.98059040847
0.00026	15.002	3.96307910595
0.000261	14.96	3.97874352026
0.000262	14.884	3.95455989966
0.000263	14.826	3.95572041479
0.000264	14.78	3.9597474667
0.000265	14.708	3.90265755608
0.000266	14.708	3.87385286246
0.000267	14.684	3.89463014932
0.000268	14.632	3.90545464703
0.000269	14.598	3.92433382882
0.00027	14.564	3.94333665821
0.000271	14.532	3.91164620077
0.000272	14.476	3.90761103489
0.000273	14.416	3.86871348125
0.000274	14.328	3.85958754273
0.000275	14.252	3.76729292729
0.000276	14.202	3.78169221381
0.000277	14.198	3.78296127392
0.000278	14.136	3.73329666649
0.000279	14.044	3.70594981078
0.00028	14.03	3.71713599428
0.000281	14.004	3.68890010708
0.000282	13.954	3.70619535373
0.000283	13.95	3.73784697386
0.000284	13.928	3.73240083592
0.000285	13.882	3.720225262
0.000286	13.858	3.6886089519
0.000287	13.822	3.64009835032
0.000288	13.786	3.69380616709
0.000289	13.81	3.68427740541
0.00029	13.772	3.68239270041
0.000291	13.77	3.7139062993
0.000292	13.76	3.72698269382
0.000293	13.696	3.73464643574
0.000294	13.7	3.77703587486
0.000295	13.618	3.75447413095
0.000296	13.614	3.73644269326
0.000297	13.534	3.68250512559
0.000298	13.482	3.67555111514
0.000299	13.424	3.70138136376
0.0003	13.344	3.68750105085
0.000301	13.286	3.68350430976
0.000302	13.25	3.69804002142
0.000303	13.224	3.65264616408
0.000304	13.182	3.60789079657
0.000305	13.11	3.61357164036
0.000306	13.064	3.6370185592
0.000307	13.044	3.59194432028
0.000308	13.03	3.58567985186
0.000309	12.956	3.56175013161
0.00031	12.964	3.55115530497
0.000311	12.978	3.57344595594
0.000312	12.962	3.59396104598
0.000313	12.946	3.58651418511
0.000314	12.902	3.57999944134
0.000315	12.896	3.56891916412
0.000316	12.838	3.55130342269
0.000317	12.816	3.53866415473
0.000318	12.8	3.59444015112
0.000319	12.752	3.51830868458
0.00032	12.724	3.53154696981
0.000321	12.708	3.54665137841
0.000322	12.658	3.5823227102
0.000323	12.594	3.59849468528
0.000324	12.568	3.59796831559
0.000325	12.556	3.57307486627
0.000326	12.534	3.56382435033
0.000327	12.502	3.56679071435
0.000328	12.456	3.56539815448
0.000329	12.44	3.51943177232
0.00033	12.37	3.49758488103
0.000331	12.386	3.44514208706
0.000332	12.334	3.43372159617
0.000333	12.298	3.45154979683
0.000334	12.274	3.43204370602
0.000335	12.21	3.46091028488
0.000336	12.17	3.4300291544
0.000337	12.11	3.46899120783
0.000338	12.066	3.47010720295
0.000339	12.07	3.46483765853
0.00034	12.012	3.46061497425
0.000341	11.98	3.46346647161
0.000342	11.942	3.42850346361
0.000343	11.908	3.44028138384
0.000344	11.904	3.4326060071
0.000345	11.836	3.40721352427
0.000346	11.794	3.38874076908
0.000347	11.75	3.37986686128
0.000348	11.738	3.33006846776
0.000349	11.658	3.32280544119
0.00035	11.646	3.34076099115
0.000351	11.626	3.30123067961
0.000352	11.622	3.30440857038
0.000353	11.602	3.30811063902
0.000354	11.546	3.31359080153
0.000355	11.536	3.29980363052
0.000356	11.51	3.30422456864
0.000357	11.478	3.31081802581
0.000358	11.436	3.29513338122
0.000359	11.418	3.29534156045
0.00036	11.386	3.25038520794
0.000361	11.358	3.29330168676
0.000362	11.338	3.27715669445
0.000363	11.292	3.27822146903
0.000364	11.232	3.23514698275
0.000365	11.236	3.27357663726
0.000366	11.202	3.23499551777
0.000367	11.182	3.23741810707
0.000368	11.138	3.24575969536
0.000369	11.104	3.18766121161
0.00037	11.038	3.20196127397
0.000371	10.994	3.22024284799
0.000372	10.978	3.21582275631
0.000373	10.952	3.16949459693
0.000374	10.908	3.21364839396
0.000375	10.892	3.18752819595
0.000376	10.868	3.19539919259
0.000377	10.818	3.16178367381
0.000378	10.82	3.1729481559
0.000379	10.796	3.1626545812
0.00038	10.772	3.1717528277
0.000381	10.734	3.17541241416
0.000382	10.704	3.17559191333
0.000383	10.676	3.14309147178
0.000384	10.66	3.10683118305
0.000385	10.642	3.10577462157
0.000386	10.628	3.08635966796
0.000387	10.602	3.10798906047
0.000388	10.594	3.08693440164
0.000389	10.562	3.02095282982
0.00039	10.534	3.04184877994
0.000391	10.528	3.05306665502
0.000392	10.494	3.05842508491
0.000393	10.48	3.09024270891
0.000394	10.446	3.06905262255
0.000395	10.434	3.07077254123
0.000396	10.378	3.05534220669
0.000397	10.35	3.05147505315
0.000398	10.33	3.02077804547
0.000399	10.32	3.04525860971
0.0004	10.288	3.02407936404
0.000401	10.274	3.02703220994
0.000402	10.256	3.06503898833
0.000403	10.212	3.0487794279
0.000404	10.198	3.01509469171
0.000405	10.174	3.04100707003
0.000406	10.134	3.02126529785
0.000407	10.114	3.0041644429
0.000408	10.088	3.03582871717
0.000409	10.09	3.02752374062
0.00041	10.058	2.98975517392
0.000411	10.046	3.01527511183
0.000412	10.01	2.99230680245
0.000413	9.998	2.98764054063
0.000414	9.948	2.964
0.000415	9.952	3.002947885
0.000416	9.93	2.98882920221
0.000417	9.914	2.95949387565
0.000418	9.9	2.97355006684
0.000419	9.868	2.98907611144
0.00042	9.872	2.98724220645
0.000421	9.83	2.97407128361
0.000422	9.79	2.98159353367
0.000423	9.792	2.97938517147
0.000424	9.772	3.0179489724
0.000425	9.748	3.01404976734
0.000426	9.73	3.00950161987
0.000427	9.704	2.99004749126
0.000428	9.648	3.00933481022
0.000429	9.62	2.96978113672
0.00043	9.578	2.99798532351
0.000431	9.554	2.99116766498
0.000432	9.546	2.99597797055
0.000433	9.536	2.96861988136
0.000434	9.514	2.96341087263
0.000435	9.476	2.95997027012
0.000436	9.474	2.96400472334
0.000437	9.412	2.95673062689
0.000438	9.406	2.94638150958
0.000439	9.366	2.94483344181
0.00044	9.344	2.95933506045
0.000441	9.3	2.96209385402
0.000442	9.236	2.9380782835
0.000443	9.208	2.91697377431
0.000444	9.202	2.92731890986
0.000445	9.178	2.90763065055
0.000446	9.13	2.89293968136
0.000447	9.074	2.86155971456
0.000448	9.062	2.84009788564
0.000449	9.046	2.8474346349
0.00045	9.006	2.8569151195
0.000451	8.992	2.87052887113
0.000452	8.992	2.86774057404
0.000453	8.962	2.83205861521
0.000454	8.96	2.85559100713
0.000455	8.924	2.85556019023
0.000456	8.888	2.83539344713
0.000457	8.862	2.81761530376
0.000458	8.854	2.82571831576
0.000459	8.84	2.81751663704
0.00046	8.832	2.82059851805
0.000461	8.838	2.81207325651
0.000462	8.798	2.81943185766
0.000463	8.804	2.83788371855
0.000464	8.762	2.82654488731
0.000465	8.74	2.80934155987
0.000466	8.728	2.81602840895
0.000467	8.72	2.84422221354
0.000468	8.68	2.83153668526
0.000469	8.648	2.81852727501
0.00047	8.626	2.81249426666
0.000471	8.582	2.79128572525
0.000472	8.578	2.81210170513
0.000473	8.61	2.80747217261
0.000474	8.564	2.79962568927
0.000475	8.518	2.8188075493
0.000476	8.484	2.80173945969
0.000477	8.466	2.78654696713
0.000478	8.43	2.78443890218
0.000479	8.39	2.77955032334
0.00048	8.356	2.79951138594
0.000481	8.33	2.78443890218
0.000482	8.316	2.77347147092
0.000483	8.284	2.76176465326
0.000484	8.244	2.76486238356
0.000485	8.21	2.77595028774
0.000486	8.174	2.7553083312
0.000487	8.136	2.78522961351
0.000488	8.13	2.77364381275
0.000489	8.116	2.74345475632
0.00049	8.1	2.73605555499
0.000491	8.092	2.756
0.000492	8.096	2.73619882319
0.000493	8.084	2.73732424093
0.000494	8.04	2.71263709331
0.000495	8.03	2.67452799574
0.000496	8.03	2.66028193995
0.000497	7.99	2.68661497055
0.000498	7.956	2.68813392524
0.000499	7.956	2.71699539933
0.0005	7.938	2.71259211825
0.000501	7.884	2.73176572934
0.000502	7.89	2.73164785432
0.000503	7.856	2.68910096501
0.000504	7.866	2.70481866305
0.000505	7.846	2.71482669797
0.000506	7.814	2.72972599358
0.000507	7.754	2.71983161243
0.000508	7.7	2.69629375254
0.000509	7.658	2.67750555555
0.00051	7.618	2.67508429774
0.000511	7.668	2.72209037322
0.000512	7.67	2.70944643793
0.000513	7.668	2.71546975678
0.000514	7.594	2.67304395774
0.000515	7.58	2.68320703637
0.000516	7.564	2.67093691427
0.000517	7.554	2.66516115835
0.000518	7.538	2.66768738798
0.000519	7.518	2.66339557708
0.00052	7.514	2.67091819418
0.000521	7.512	2.67317339505
0.000522	7.452	2.62824960763
0.000523	7.446	2.62889406405
0.000524	7.428	2.62313095365
0.000525	7.398	2.60222904449
0.000526	7.38	2.62061061587
0.000527	7.354	2.5931995681
0.000528	7.362	2.60056839941
0.000529	7.332	2.6423050543
0.00053	7.33	2.62165977961
0.000531	7.294	2.6327863567
0.000532	7.256	2.61581039068
0.000533	7.264	2.64316174306
0.000534	7.258	2.65394724891
0.000535	7.26	2.65864627207
0.000536	7.216	2.63540205661
0.000537	7.186	2.66822113027
0.000538	7.166	2.63636947335
0.000539	7.14	2.63749881517
0.00054	7.148	2.64085137787
0.000541	7.152	2.67374194716
0.000542	7.104	2.66330321218
0.000543	7.04	2.63787793501
0.000544	6.988	2.63132210115
0.000545	6.96	2.6416661409
0.000546	6.928	2.62960377243
0.000547	6.9	2.63856021345
0.000548	6.904	2.65307067377
0.000549	6.896	2.63688907617
0.00055	6.858	2.57018209472
0.000551	6.834	2.5389848365
0.000552	6.846	2.58501141197
0.000553	6.834	2.56952213456
0.000554	6.818	2.59246523603
0.000555	6.808	2.62585909751
0.000556	6.776	2.63321552479
0.000557	6.756	2.63902709346
0.000558	6.726	2.64176531887
0.000559	6.704	2.60545274377
0.00056	6.708	2.6189188609
0.000561	6.69	2.59805696627
0.000562	6.648	2.60386174748
0.000563	6.618	2.61841096851
0.000564	6.6	2.63666455963
0.000565	6.598	2.64733753043
0.000566	6.558	2.6560564753
0.000567	6.574	2.65490564804
0.000568	6.568	2.64676708458
0.000569	6.57	2.61554965543
0.00057	6.546	2.63512504447
0.000571	6.54	2.64355820817
0.000572	6.516	2.67090696206
0.000573	6.486	2.65589984751
0.000574	6.466	2.65797742654
0.000575	6.446	2.68087373817
0.000576	6.446	2.68236537407
0.000577	6.43	2.69390051784
0.000578	6.432	2.67831588876
0.000579	6.424	2.66912420093
0.00058	6.406	2.64672703542
0.000581	6.398	2.65096133506
0.000582	6.364	2.6327749619
0.000583	6.34	2.64128756481
0.000584	6.274	2.61436875746
0.000585	6.26	2.61235525915
0.000586	6.24	2.58735386061
0.000587	6.246	2.59258249628
0.000588	6.212	2.56574667495
0.000589	6.184	2.52945527733
0.00059	6.176	2.49980479238
0.000591	6.184	2.51040713829
0.000592	6.168	2.48913157547
0.000593	6.168	2.49555124171
0.000594	6.178	2.49766210685
0.000595	6.16	2.50966133173
0.000596	6.144	2.52175811687
0.000597	6.126	2.50162427235
0.000598	6.104	2.47491090749
0.000599	6.07	2.4765096406
0.0006	6.018	2.47904739769
0.000601	6.0	2.46251903546
0.000602	5.988	2.45027671907
0.000603	5.958	2.45850279642
0.000604	5.936	2.45599348533
0.000605	5.91	2.46533973318
0.000606	5.91	2.46939263788
0.000607	5.906	2.47086300713
0.000608	5.896	2.47248538924
0.000609	5.862	2.46717571324
0.00061	5.832	2.46734188956
0.000611	5.82	2.45430234486
0.000612	5.81	2.43431715271
0.000613	5.786	2.43232481384
0.000614	5.78	2.41818113465
0.000615	5.752	2.39635055866
0.000616	5.732	2.40586283898
0.000617	5.748	2.41753924477
0.000618	5.734	2.42223945967
0.000619	5.702	2.4143727964
0.00062	5.67	2.39605926471
0.000621	5.644	2.370076792
0.000622	5.652	2.37042105964
0.000623	5.648	2.35543966172
0.000624	5.628	2.33272715936
0.000625	5.632	2.33421849877
0.000626	5.616	2.34958379293
0.000627	5.594	2.34204269816
0.000628	5.568	2.31977929985
0.000629	5.57	2.31885747729
0.00063	5.56	2.30269407434
0.000631	5.572	2.28578564174
0.000632	5.566	2.275443693
0.000633	5.544	2.27421722797
0.000634	5.53	2.26386837073
0.000635	5.532	2.27881021588
0.000636	5.528	2.30764295332
0.000637	5.52	2.32585468162
0.000638	5.51	2.32849736955
0.000639	5.488	2.30778161878
0.00064	5.452	2.3038437447
0.000641	5.426	2.29183856325
0.000642	5.436	2.31212110409
0.000643	5.41	2.31212023909
0.000644	5.41	2.31816737963
0.000645	5.442	2.33208833452
0.000646	5.416	2.3295802197
0.000647	5.4	2.30997835488
0.000648	5.384	2.30402777761
0.000649	5.354	2.30405815899
0.00065	5.344	2.29383172879
0.000651	5.348	2.29497189525
0.000652	5.34	2.29355619072
0.000653	5.332	2.27195422489
0.000654	5.322	2.25351192586
0.000655	5.318	2.26911348328
0.000656	5.278	2.26907822695
0.000657	5.254	2.26041677573
0.000658	5.232	2.24814946122
0.000659	5.218	2.25532170654
0.00066	5.196	2.25512394338
0.000661	5.192	2.23944993246
0.000662	5.174	2.25116058956
0.000663	5.152	2.23089578421
0.000664	5.122	2.2170060893
0.000665	5.112	2.22698361018
0.000666	5.12	2.20036360632
0.000667	5.084	2.18470684532
0.000668	5.084	2.18379119881
0.000669	5.054	2.17418582462
0.00067	5.024	2.15764315863
0.000671	5.026	2.18479381178
0.000672	5.018	2.17845725228
0.000673	5.014	2.16928651865
0.000674	5.006	2.16563247113
0.000675	4.976	2.17518367041
0.000676	4.974	2.18845242123
0.000677	4.954	2.20723446874
0.000678	4.952	2.1994763013
0.000679	4.948	2.21027057167
0.00068	4.954	2.20723446874
0.000681	4.926	2.1955691745
0.000682	4.92	2.21305219098
0.000683	4.92	2.18851547858
0.000684	4.876	2.20014181361
0.000685	4.86	2.19006849208
0.000686	4.848	2.18652601174
0.000687	4.812	2.17546684645
0.000688	4.776	2.17205524792
0.000689	4.76	2.15740584963
0.00069	4.732	2.15781741582
0.000691	4.712	2.16449901825
0.000692	4.69	2.15079055233
0.000693	4.68	2.14140141029
0.000694	4.692	2.13474494964
0.000695	4.698	2.14354752688
0.000696	4.71	2.14333851736
0.000697	4.692	2.13287036643
0.000698	4.664	2.14268616461
0.000699	4.67	2.14874381907
0.0007	4.674	2.14283083793
0.000701	4.646	2.15886173712
0.000702	4.638	2.15660752108
0.000703	4.608	2.15553612821
0.000704	4.618	2.16704314678
0.000705	4.582	2.12679947339
0.000706	4.576	2.11097702498
0.000707	4.552	2.08405758078
0.000708	4.52	2.07016907522
0.000709	4.512	2.08179153615
0.00071	4.502	2.08278563467
0.000711	4.494	2.08948893273
0.000712	4.49	2.09807054219
0.000713	4.488	2.09424353885
0.000714	4.468	2.09689675473
0.000715	4.484	2.10469570247
0.000716	4.478	2.12262007905
0.000717	4.498	2.14615842845
0.000718	4.52	2.1460661686
0.000719	4.502	2.13400937205
0.00072	4.5	2.12649947096
0.000721	4.49	2.10853029383
0.000722	4.472	2.10836808931
0.000723	4.45	2.09559060887
0.000724	4.416	2.08780842033
0.000725	4.412	2.08284805015
0.000726	4.406	2.07102969559
0.000727	4.388	2.07784888767
0.000728	4.358	2.08754305345
0.000729	4.328	2.07181466353
0.00073	4.324	2.07630055628
0.000731	4.332	2.06827851123
0.000732	4.302	2.0529968339
0.000733	4.306	2.05532576493
0.000734	4.288	2.0593824317
0.000735	4.288	2.06132384646
0.000736	4.272	2.06446506388
0.000737	4.256	2.04315050841
0.000738	4.228	2.02879668769
0.000739	4.224	2.01837162089
0.00074	4.218	2.01456595822
0.000741	4.196	2.01036912034
0.000742	4.204	2.03528474666
0.000743	4.186	2.02864585377
0.000744	4.168	2.03366073867
0.000745	4.168	2.03169289018
0.000746	4.16	2.01851430513
0.000747	4.134	2.01296895157
0.000748	4.14	2.00309760122
0.000749	4.108	2.00607477428
0.00075	4.08	1.9953946978
0.000751	4.058	1.98661420512
0.000752	4.056	1.98717487907
0.000753	4.058	1.99465184932
0.000754	4.04	1.98252364425
0.000755	4.024	1.98681252261
0.000756	4.03	1.98522039079
0.000757	4.014	1.96921405642
0.000758	4.0	1.9939909729
0.000759	3.99	1.96923843148
0.00076	3.968	1.96137094911
0.000761	3.962	1.97295615765
0.000762	3.96	1.97949488507
0.000763	3.94	1.97595546509
0.000764	3.934	1.97424517221
0.000765	3.928	1.96540479291
0.000766	3.92	1.95795812008
0.000767	3.894	1.9623363626
0.000768	3.874	1.95809192838
0.000769	3.858	1.97328051731
0.00077	3.846	1.95711113634
0.000771	3.848	1.97202839736
0.000772	3.828	1.95918758673
0.000773	3.83	1.96903529679
0.000774	3.814	1.96148005343
0.000775	3.784	1.93528912569
0.000776	3.788	1.94911672303
0.000777	3.792	1.95569322748
0.000778	3.792	1.9607998368
0.000779	3.768	1.92929417145
0.00078	3.74	1.91426225998
0.000781	3.734	1.9223017453
0.000782	3.74	1.93504521911
0.000783	3.724	1.93282797993
0.000784	3.74	1.94740853444
0.000785	3.732	1.95861583778
0.000786	3.724	1.96464347911
0.000787	3.708	1.93047558907
0.000788	3.71	1.93439913151
0.000789	3.698	1.92841800448
0.00079	3.7	1.93855616375
0.000791	3.696	1.93483435984
0.000792	3.696	1.93586776408
0.000793	3.674	1.93693675684
0.000794	3.668	1.95391299704
0.000795	3.66	1.94020617461
0.000796	3.652	1.93155274326
0.000797	3.642	1.93438258884
0.000798	3.634	1.92874155863
0.000799	3.618	1.92355816132
0.0008	3.602	1.89092464154
0.000801	3.602	1.89726012977
0.000802	3.594	1.90713502406
0.000803	3.572	1.89652735282
0.000804	3.552	1.89401583943
0.000805	3.528	1.88499761273
0.000806	3.522	1.87870061479
0.000807	3.516	1.86487104112
0.000808	3.498	1.8541833782
0.000809	3.492	1.8649225185
0.00081	3.506	1.8649300255
0.000811	3.488	1.87666086441
0.000812	3.474	1.8475183355
0.000813	3.466	1.8549512123
0.000814	3.452	1.87288440647
0.000815	3.428	1.87851430657
0.000816	3.44	1.87680579709
0.000817	3.448	1.87597867792
0.000818	3.438	1.85638250369
0.000819	3.42	1.86
0.00082	3.402	1.86558194674
0.000821	3.374	1.86497292206
0.000822	3.35	1.85782130465
0.000823	3.338	1.87823214753
0.000824	3.326	1.87609274824
0.000825	3.32	1.87232475815
0.000826	3.316	1.86444200768
0.000827	3.322	1.8531907619
0.000828	3.312	1.85004216168
0.000829	3.31	1.88199362379
0.00083	3.308	1.8913318059
0.000831	3.29	1.86598499458
0.000832	3.294	1.85999032256
0.000833	3.282	1.85646869082
0.000834	3.274	1.85335479604
0.000835	3.276	1.84602925221
0.000836	3.254	1.85404530689
0.000837	3.244	1.84077809635
0.000838	3.222	1.85167923788
0.000839	3.218	1.83915089104
0.00084	3.206	1.83835905089
0.000841	3.208	1.85168463838
0.000842	3.202	1.83880287144
0.000843	3.2	1.83738945246
0.000844	3.194	1.85158418658
0.000845	3.176	1.84960103806
0.000846	3.172	1.84781384344
0.000847	3.152	1.84198154171
0.000848	3.146	1.85813993015
0.000849	3.122	1.85664105308
0.00085	3.124	1.86242422665
0.000851	3.106	1.85977525524
0.000852	3.104	1.86150047005
0.000853	3.106	1.85439046589
0.000854	3.106	1.85977525524
0.000855	3.096	1.84357912768
0.000856	3.094	1.82897895012
0.000857	3.08	1.84434270134
0.000858	3.094	1.8366175432
0.000859	3.086	1.81620593546
0.00086	3.094	1.81250213793
0.000861	3.088	1.81335490183
0.000862	3.094	1.81911077178
0.000863	3.074	1.82223050134
0.000864	3.056	1.81902831204
0.000865	3.064	1.80994585554
0.000866	3.052	1.80590586687
0.000867	3.056	1.808
0.000868	3.024	1.81202207492
0.000869	3.016	1.81321372155
0.00087	3.008	1.83301282047
0.000871	2.966	1.81682250096
0.000872	2.958	1.79784203978
0.000873	2.956	1.80833182796
0.000874	2.954	1.80551488501
0.000875	2.938	1.80725095103
0.000876	2.932	1.79982665832
0.000877	2.914	1.82060539382
0.000878	2.912	1.80340123101
0.000879	2.912	1.81225163816
0.00088	2.914	1.80626797569
0.000881	2.92	1.80709711969
0.000882	2.918	1.81418742141
0.000883	2.922	1.81766773641
0.000884	2.89	1.7971922546
0.000885	2.868	1.79960440097
0.000886	2.866	1.78326778696
0.000887	2.848	1.76547330764
0.000888	2.85	1.76734263797
0.000889	2.862	1.77396617781
0.00089	2.85	1.77186342589
0.000891	2.846	1.7726488654
0.000892	2.818	1.75067872552
0.000893	2.792	1.72416240534
0.000894	2.774	1.71666071196
0.000895	2.762	1.71969648485
0.000896	2.734	1.71208761458
0.000897	2.716	1.69921864397
0.000898	2.694	1.68533794831
0.000899	2.7	1.69056203672
0.0009	2.698	1.6633688707
0.000901	2.682	1.68073674322
0.000902	2.69	1.68697954937
0.000903	2.7	1.68700918788
0.000904	2.7	1.68937858398
0.000905	2.706	1.69574880215
0.000906	2.688	1.6907560439
0.000907	2.678	1.69065549418
0.000908	2.67	1.68436931817
0.000909	2.66	1.66385095486
0.00091	2.666	1.6692645087
0.000911	2.652	1.64647988144
0.000912	2.656	1.65216948283
0.000913	2.64	1.64754362613
0.000914	2.62	1.65154473146
0.000915	2.612	1.66776976828
0.000916	2.626	1.67395459915
0.000917	2.634	1.67929866313
0.000918	2.632	1.67707364179
0.000919	2.624	1.67768411806
0.00092	2.636	1.67556080164
0.000921	2.612	1.67852792649
0.000922	2.614	1.67958447242
0.000923	2.622	1.6837802707
0.000924	2.63	1.69738033452
0.000925	2.628	1.6963537367
0.000926	2.614	1.6961733402
0.000927	2.618	1.71349817625
0.000928	2.618	1.71116217817
0.000929	2.646	1.69607900759
0.00093	2.612	1.69276578415
0.000931	2.622	1.68852479994
0.000932	2.614	1.69735205541
0.000933	2.588	1.68352487359
0.000934	2.574	1.66868930601
0.000935	2.56	1.65722659887
0.000936	2.566	1.65216343017
0.000937	2.576	1.67219137661
0.000938	2.554	1.67782120621
0.000939	2.546	1.6816313508
0.00094	2.542	1.6852999733
0.000941	2.528	1.69033014527
0.000942	2.52	1.69634902069
0.000943	2.5	1.68819430161
0.000944	2.492	1.68817534634
0.000945	2.49	1.69171510604
0.000946	2.478	1.69514483157
0.000947	2.478	1.68211652391
0.000948	2.46	1.66024094637
0.000949	2.456	1.65531386752
0.00095	2.456	1.66013975315
0.000951	2.46	1.64207186201
0.000952	2.458	1.64323948346
0.000953	2.454	1.62968831376
0.000954	2.446	1.63801220997
0.000955	2.448	1.6307348037
0.000956	2.432	1.59542345476
0.000957	2.416	1.58080485829
0.000958	2.408	1.57782635293
0.000959	2.408	1.55097904564
0.00096	2.398	1.55935756002
0.000961	2.396	1.551510232
0.000962	2.386	1.55467166952
0.000963	2.378	1.54373443312
0.000964	2.358	1.54849475298
0.000965	2.356	1.55989230397
0.000966	2.35	1.56444878472
0.000967	2.34	1.5634577065
0.000968	2.336	1.55791655746
0.000969	2.33	1.55598843183
0.00097	2.322	1.55251924304
0.000971	2.312	1.56545712174
0.000972	2.292	1.56675971355
0.000973	2.3	1.55884572681
0.000974	2.304	1.56958083576
0.000975	2.298	1.55086943358
0.000976	2.302	1.53843946907
0.000977	2.288	1.51296265651
0.000978	2.284	1.52425194768
0.000979	2.29	1.52901929353
0.00098	2.272	1.51723959875
0.000981	2.272	1.52512819133
0.000982	2.266	1.53076582141
0.000983	2.278	1.54295690154
0.000984	2.282	1.56667673756
0.000985	2.264	1.57426300217
0.000986	2.242	1.55287990521
0.000987	2.23	1.544376897
0.000988	2.238	1.5418676986
0.000989	2.22	1.53088209866
0.00099	2.218	1.5331262179
0.000991	2.2	1.52446712001
0.000992	2.188	1.52468226198
0.000993	2.186	1.53212401587
0.000994	2.176	1.53134711937
0.000995	2.18	1.5203946856
0.000996	2.166	1.51209920309
0.000997	2.162	1.51253297485
0.000998	2.162	1.51649464226
0.000999	2.146	1.51416115391
0.001	2.152	1.52738207401
0.001001	2.158	1.52349466688
0.001002	2.14	1.51670695917
0.001003	2.118	1.50999205296
0.001004	2.12	1.48916083752
0.001005	2.118	1.49668834431
0.001006	2.118	1.52449204655
0.001007	2.126	1.52647436926
0.001008	2.136	1.51311070315
0.001009	2.128	1.51908393448
0.00101	2.114	1.5089744862
0.001011	2.11	1.50794562236
0.001012	2.094	1.50504617869
0.001013	2.096	1.51485444845
0.001014	2.098	1.50079845416
0.001015	2.074	1.49014227509
0.001016	2.062	1.47991756527
0.001017	2.068	1.46675696692
0.001018	2.056	1.46180162813
0.001019	2.054	1.45570738818
0.00102	2.038	1.45621289652
0.001021	2.034	1.46316232866
0.001022	2.024	1.45169693807
0.001023	2.014	1.44975998013
0.001024	2.004	1.4380486779
0.001025	2.0	1.41562706953
0.001026	1.986	1.4247119007
0.001027	1.978	1.42601402518
0.001028	1.97	1.41601553664
0.001029	1.986	1.4190856211
0.00103	1.982	1.42466697863
0.001031	1.976	1.43088224533
0.001032	1.974	1.43433747772
0.001033	1.976	1.43646232112
0.001034	1.978	1.45379365799
0.001035	1.97	1.46870691426
0.001036	1.96	1.47458468729
0.001037	1.972	1.47892393314
0.001038	1.964	1.4773977122
0.001039	1.958	1.46568618742
0.00104	1.944	1.47270635226
0.001041	1.942	1.45966982568
0.001042	1.928	1.45836072355
0.001043	1.916	1.4453179581
0.001044	1.906	1.43984860315
0.001045	1.932	1.43226254576
0.001046	1.926	1.41581213443
0.001047	1.924	1.42345495187
0.001048	1.914	1.42218282932
0.001049	1.88	1.40769314838
0.00105	1.858	1.4020827365
0.001051	1.836	1.38603896049
0.001052	1.85	1.39696098729
0.001053	1.838	1.38987625348
0.001054	1.842	1.38167868913
0.001055	1.842	1.36712691437
0.001056	1.848	1.38307483529
0.001057	1.846	1.38646456861
0.001058	1.842	1.39033664988
0.001059	1.838	1.37831636426
0.00106	1.836	1.37153344837
0.001061	1.832	1.38122264679
0.001062	1.83	1.38170184917
0.001063	1.824	1.37441769488
0.001064	1.818	1.35678885609
0.001065	1.812	1.35670777988
0.001066	1.81	1.3615799646
0.001067	1.796	1.35291684889
0.001068	1.78	1.32800602408
0.001069	1.772	1.30844029287
0.00107	1.76	1.30169120762
0.001071	1.756	1.29014107756
0.001072	1.748	1.29788135051
0.001073	1.726	1.29264225523
0.001074	1.722	1.2902387376
0.001075	1.722	1.29950606001
0.001076	1.728	1.30000615383
0.001077	1.742	1.31431959584
0.001078	1.73	1.30732551417
0.001079	1.722	1.30564773197
0.00108	1.722	1.30870775959
0.001081	1.708	1.31100572081
0.001082	1.706	1.29906273905
0.001083	1.708	1.29874400865
0.001084	1.71	1.30149913561
0.001085	1.716	1.30818347337
0.001086	1.71	1.31981059247
0.001087	1.694	1.29937061688
0.001088	1.684	1.30542866523
0.001089	1.686	1.3097343242
0.00109	1.668	1.32127816905
0.001091	1.664	1.3308283135
0.001092	1.658	1.31948323218
0.001093	1.646	1.30256823238
0.001094	1.644	1.29663564659
0.001095	1.634	1.29462118011
0.001096	1.622	1.29580708441
0.001097	1.618	1.29154016585
0.001098	1.628	1.28593001365
0.001099	1.618	1.28843936605
0.0011	1.63	1.28417288556
0.001101	1.612	1.26548646773
0.001102	1.612	1.26390505973
0.001103	1.604	1.25665587971
0.001104	1.6	1.25379424149
0.001105	1.596	1.26522092932
0.001106	1.592	1.256
0.001107	1.588	1.26738155265
0.001108	1.58	1.24723694621
0.001109	1.59	1.25135926096
0.00111	1.596	1.24771150512
0.001111	1.584	1.25017758739
0.001112	1.58	1.26
0.001113	1.552	1.25031835946
0.001114	1.546	1.24895316165
0.001115	1.554	1.25023357818
0.001116	1.564	1.2577376515
0.001117	1.558	1.25643782178
0.001118	1.562	1.26418194893
0.001119	1.548	1.26637119361
0.00112	1.548	1.26794952581
0.001121	1.534	1.26997795256
0.001122	1.546	1.26802365909
0.001123	1.534	1.26049355413
0.001124	1.53	1.26376421852
0.001125	1.528	1.26381011232
0.001126	1.532	1.26054591348
0.001127	1.534	1.25253502945
0.001128	1.526	1.25432212768
0.001129	1.512	1.24974237345
0.00113	1.51	1.25773606134
0.001131	1.508	1.24496425652
0.001132	1.5	1.2449899598
0.001133	1.504	1.24658894588
0.001134	1.508	1.25137364524
0.001135	1.502	1.2417713155
0.001136	1.496	1.24176648368
0.001137	1.488	1.23848940246
0.001138	1.472	1.2236077803
0.001139	1.464	1.21848430437
0.00114	1.462	1.20687861859
0.001141	1.446	1.19125312172
0.001142	1.436	1.1840202701
0.001143	1.442	1.19609196971
0.001144	1.43	1.18705517985
0.001145	1.428	1.18186970517
0.001146	1.426	1.17835648256
0.001147	1.41	1.17383985279
0.001148	1.404	1.17165865336
0.001149	1.394	1.18438338388
0.00115	1.4	1.18490505949
0.001151	1.396	1.1692664367
0.001152	1.388	1.17875188229
0.001153	1.382	1.17646759411
0.001154	1.384	1.18175462766
0.001155	1.382	1.18998991592
0.001156	1.386	1.2020831918
0.001157	1.394	1.20447664984
0.001158	1.386	1.2020831918
0.001159	1.384	1.20022664526
0.00116	1.374	1.1790351988
0.001161	1.382	1.18155660042
0.001162	1.376	1.17073652032
0.001163	1.38	1.18304691369
0.001164	1.372	1.18895584443
0.001165	1.368	1.18683444507
0.001166	1.382	1.186623782
0.001167	1.37	1.18536914082
0.001168	1.354	1.16819690121
0.001169	1.36	1.17405280972
0.00117	1.36	1.17234807118
0.001171	1.356	1.15812952643
0.001172	1.352	1.16279662882
0.001173	1.35	1.16254032188
0.001174	1.336	1.16408934365
0.001175	1.336	1.16064809482
0.001176	1.328	1.15776336097
0.001177	1.34	1.15948264325
0.001178	1.324	1.14674495857
0.001179	1.316	1.13496431662
0.00118	1.308	1.13540125066
0.001181	1.306	1.12799113472
0.001182	1.294	1.11515200758
0.001183	1.292	1.11478069592
0.001184	1.278	1.11566840952
0.001185	1.274	1.11486501425
0.001186	1.28	1.12498888883
0.001187	1.274	1.12557718527
0.001188	1.278	1.11566840952
0.001189	1.274	1.11844713778
0.00119	1.272	1.11804114414
0.001191	1.268	1.11721797336
0.001192	1.272	1.12339485489
0.001193	1.278	1.13521627895
0.001194	1.27	1.13538539712
0.001195	1.26	1.12800709218
0.001196	1.262	1.13373541887
0.001197	1.262	1.13373541887
0.001198	1.264	1.13415342877
0.001199	1.252	1.12271813025
0.0012	1.256	1.11106435457
0.001201	1.244	1.10655501445
0.001202	1.248	1.09293000691
0.001203	1.252	1.09567148361
0.001204	1.252	1.09749533029
0.001205	1.236	1.09375682855
0.001206	1.224	1.09445146078
0.001207	1.222	1.09211537852
0.001208	1.22	1.08609391859
0.001209	1.22	1.07126093927
0.00121	1.224	1.061048538
0.001211	1.218	1.0518916294
0.001212	1.21	1.05919780967
0.001213	1.206	1.06750362997
0.001214	1.2	1.06583300756
0.001215	1.196	1.06281889332
0.001216	1.198	1.05962068685
0.001217	1.2	1.06207344379
0.001218	1.204	1.05753676059
0.001219	1.202	1.06075256304
0.00122	1.202	1.06451679179
0.001221	1.212	1.06913797052
0.001222	1.216	1.06833702547
0.001223	1.21	1.07233390322
0.001224	1.21	1.07605761928
0.001225	1.208	1.06992336174
0.001226	1.212	1.05596212053
0.001227	1.198	1.04632499731
0.001228	1.204	1.04994476045
0.001229	1.202	1.03788053262
0.00123	1.206	1.05050654448
0.001231	1.204	1.04994476045
0.001232	1.192	1.03881470918
0.001233	1.188	1.04912153729
0.001234	1.19	1.05351791632
0.001235	1.192	1.04839687142
0.001236	1.172	1.0365403996
0.001237	1.154	1.03454531075
0.001238	1.158	1.0397288108
0.001239	1.15	1.03319891599
0.00124	1.146	1.02795136072
0.001241	1.14	1.02975725295
0.001242	1.136	1.03029316216
0.001243	1.132	1.03275166424
0.001244	1.128	1.02743174956
0.001245	1.122	1.01740650676
0.001246	1.12	1.02254584249
0.001247	1.118	1.02765558433
0.001248	1.114	1.01439834385
0.001249	1.102	1.01370409884
0.00125	1.11	1.02464628043
0.001251	1.12	1.02839681057
0.001252	1.118	1.02375583026
0.001253	1.116	1.02690992789
0.001254	1.114	1.0300504842
0.001255	1.102	1.01567514492
0.001256	1.09	1.01286721736
0.001257	1.08	1.00478853497
0.001258	1.078	1.00195608686
0.001259	1.078	1.00594035608
0.00126	1.084	1.00645119107
0.001261	1.074	1.00225944745
0.001262	1.074	1.00425295618
0.001263	1.076	0.995099994975
0.001264	1.08	0.99679486355
0.001265	1.092	1.00575146035
0.001266	1.084	1.00047188866
0.001267	1.074	1.00225944745
0.001268	1.064	0.989901005152
0.001269	1.068	0.995678663023
0.00127	1.064	1.00394422156
0.001271	1.06	1.00816665289
0.001272	1.062	1.0169346095
0.001273	1.06	1.01410058673
0.001274	1.062	1.0129935834
0.001275	1.06	1.01607086367
0.001276	1.054	1.02911806903
0.001277	1.044	1.01885425847
0.001278	1.028	1.01351665009
0.001279	1.042	1.02383397092
0.00128	1.048	1.0206350964
0.001281	1.058	1.02500536584
0.001282	1.054	1.01542306454
0.001283	1.046	1.00791071033
0.001284	1.046	1.00989306365
0.001285	1.052	1.00662604775
0.001286	1.044	1.00302741737
0.001287	1.046	0.991909270044
0.001288	1.056	1.00043190673
0.001289	1.048	0.996843016728
0.00129	1.038	0.998276514799
0.001291	1.032	0.993466657719
0.001292	1.022	0.986669144141
0.001293	1.02	0.989747442533
0.001294	1.006	0.994969346261
0.001295	0.998	0.998997497494
0.001296	0.988	0.98582757113
0.001297	0.988	0.989876760006
0.001298	0.99	0.984835011563
0.001299	0.988	0.989876760006
0.0013	0.984	0.97966524895
0.001301	0.992	0.987894731234
0.001302	0.984	0.993853107859
0.001303	0.988	0.989876760006
0.001304	0.984	0.981704639899
0.001305	0.99	0.986863719062
0.001306	0.986	0.974578883416
0.001307	0.98	0.971390755566
0.001308	0.974	0.966086952608
0.001309	0.98	0.965194280961
0.00131	0.976	0.963028556171
0.001311	0.976	0.97130015958
0.001312	0.97	0.963898334888
0.001313	0.964	0.958490479869
0.001314	0.954	0.948622158712
0.001315	0.952	0.943236979767
0.001316	0.958	0.950913245254
0.001317	0.948	0.964
0.001318	0.938	0.951922265734
0.001319	0.932	0.942006369405
0.00132	0.94	0.927577490024
0.001321	0.934	0.923928568668
0.001322	0.934	0.923928568668
0.001323	0.932	0.931330231443
0.001324	0.93	0.925796953981
0.001325	0.93	0.930107520666
0.001326	0.926	0.923322262268
0.001327	0.924	0.924242392449
0.001328	0.924	0.924242392449
0.001329	0.912	0.916654787802
0.00133	0.914	0.915753241873
0.001331	0.898	0.922819592336
0.001332	0.898	0.920649770543
0.001333	0.898	0.914109402643
0.001334	0.904	0.918032679157
0.001335	0.904	0.924545293644
0.001336	0.902	0.923252944756
0.001337	0.9	0.924121204172
0.001338	0.898	0.918474822736
0.001339	0.89	0.917551088496
0.00134	0.896	0.93015267564
0.001341	0.894	0.924534477453
0.001342	0.888	0.920573734146
0.001343	0.89	0.928385695711
0.001344	0.892	0.92322045038
0.001345	0.888	0.920573734146
0.001346	0.89	0.92622891339
0.001347	0.892	0.929696724744
0.001348	0.888	0.933518076954
0.001349	0.878	0.931190635692
0.00135	0.87	0.919293206763
0.001351	0.866	0.912164458856
0.001352	0.86	0.910164820239
0.001353	0.862	0.911567880084
0.001354	0.844	0.916331817629
0.001355	0.842	0.908314923361
0.001356	0.848	0.910437257586
0.001357	0.848	0.908237854309
0.001358	0.846	0.913391482334
0.001359	0.834	0.909089654545
0.00136	0.828	0.900231081445
0.001361	0.836	0.912745309492
0.001362	0.83	0.899499861034
0.001363	0.824	0.899457614343
0.001364	0.832	0.903203188657
0.001365	0.834	0.911287001992
0.001366	0.838	0.914196915331
0.001367	0.838	0.91638201641
0.001368	0.838	0.907610048424
0.001369	0.834	0.909089654545
0.00137	0.838	0.91638201641
0.001371	0.83	0.912743118298
0.001372	0.826	0.903174401763
0.001373	0.822	0.900175538437
0.001374	0.818	0.906022074786
0.001375	0.83	0.903935838431
0.001376	0.826	0.900957268687
0.001377	0.826	0.887538168193
0.001378	0.818	0.867684274376
0.001379	0.81	0.870574522944
0.00138	0.808	0.875863002986
0.001381	0.804	0.865785192759
0.001382	0.808	0.866681025522
0.001383	0.796	0.861617084325
0.001384	0.796	0.86855281935
0.001385	0.792	0.865295325308
0.001386	0.79	0.872868833216
0.001387	0.79	0.879715863219
0.001388	0.788	0.866634871212
0.001389	0.782	0.863988425848
0.00139	0.776	0.858966821245
0.001391	0.784	0.858687370351
0.001392	0.796	0.863935182754
0.001393	0.786	0.874187622882
0.001394	0.79	0.877439456601
0.001395	0.776	0.875113706898
0.001396	0.776	0.872825297525
0.001397	0.772	0.869491805597
0.001398	0.77	0.867813343986
0.001399	0.762	0.851678343038
0.0014	0.76	0.854634424769
0.001401	0.764	0.860409204972
0.001402	0.766	0.875924654294
0.001403	0.764	0.871954127234
0.001404	0.764	0.878808283985
0.001405	0.766	0.880479414864
0.001406	0.756	0.878899311639
0.001407	0.752	0.875497572812
0.001408	0.752	0.87777901547
0.001409	0.764	0.885609394711
0.00141	0.762	0.881677945738
0.001411	0.766	0.875924654294
0.001412	0.772	0.883185144803
0.001413	0.778	0.894827357651
0.001414	0.778	0.894827357651
0.001415	0.774	0.889339080441
0.001416	0.766	0.875924654294
0.001417	0.764	0.871954127234
0.001418	0.762	0.877129408924
0.001419	0.76	0.882269800005
0.00142	0.754	0.874919424862
0.001421	0.754	0.872630505999
0.001422	0.75	0.869195029898
0.001423	0.744	0.857008751414
0.001424	0.744	0.854671866859
0.001425	0.748	0.86746527308
0.001426	0.75	0.862264460592
0.001427	0.738	0.854023418883
0.001428	0.73	0.853873526935
0.001429	0.726	0.854940933632
0.00143	0.722	0.848949939631
0.001431	0.726	0.850249375184
0.001432	0.73	0.856212590424
0.001433	0.726	0.854940933632
0.001434	0.726	0.864247649693
0.001435	0.722	0.858321618043
0.001436	0.724	0.860130222699
0.001437	0.72	0.849470423264
0.001438	0.712	0.837290869412
0.001439	0.716	0.848141497629
0.00144	0.724	0.855467123857
0.001441	0.722	0.853648639664
0.001442	0.72	0.861162005664
0.001443	0.728	0.866034641339
0.001444	0.724	0.867077851176
0.001445	0.714	0.858023309707
0.001446	0.71	0.854341851954
0.001447	0.72	0.851821577562
0.001448	0.708	0.850138812195
0.001449	0.712	0.851502201994
0.00145	0.714	0.853348697778
0.001451	0.708	0.854830977445
0.001452	0.704	0.841655511477
0.001453	0.706	0.836399426112
0.001454	0.702	0.83498263455
0.001455	0.7	0.837854402626
0.001456	0.692	0.827729424389
0.001457	0.678	0.823599417193
0.001458	0.678	0.821167461606
0.001459	0.682	0.822724741332
0.00146	0.686	0.831507065514
0.001461	0.694	0.834484271871
0.001462	0.69	0.828190799273
0.001463	0.692	0.820448657748
0.001464	0.686	0.819392457861
0.001465	0.684	0.822279757747
0.001466	0.686	0.82909830539
0.001467	0.688	0.831057158082
0.001468	0.696	0.826791388441
0.001469	0.698	0.826314710023
0.00147	0.698	0.826314710023
0.001471	0.692	0.820448657748
0.001472	0.69	0.82091412462
0.001473	0.682	0.808007425708
0.001474	0.676	0.809335529926
0.001475	0.678	0.806421725898
0.001476	0.67	0.793158243984
0.001477	0.66	0.787654746701
0.001478	0.674	0.794810669279
0.001479	0.666	0.788951202547
0.00148	0.662	0.777017374323
0.001481	0.658	0.772681046746
0.001482	0.648	0.777236128857
0.001483	0.648	0.777236128857
0.001484	0.652	0.781598362332
0.001485	0.644	0.7728285709
0.001486	0.648	0.777236128857
0.001487	0.652	0.781598362332
0.001488	0.644	0.780553649662
0.001489	0.642	0.780919970291
0.00149	0.636	0.769092972273
0.001491	0.638	0.76613053718
0.001492	0.632	0.756687518068
0.001493	0.638	0.755616304747
0.001494	0.64	0.760526133673
0.001495	0.64	0.765767588763
0.001496	0.636	0.763874335215
0.001497	0.634	0.7668402702
0.001498	0.624	0.755396584583
0.001499	0.626	0.755065560067
0.0015	0.62	0.74
0.001501	0.62	0.74
0.001502	0.612	0.738549930607
0.001503	0.616	0.748694864414
0.001504	0.62	0.753392328073
0.001505	0.614	0.751667479674
0.001506	0.606	0.750175979354
0.001507	0.61	0.757561878661
0.001508	0.596	0.746179603045
0.001509	0.594	0.749108803846
0.00151	0.588	0.744483713724
0.001511	0.59	0.741552425658
0.001512	0.588	0.739091334004
0.001513	0.596	0.751521124121
0.001514	0.604	0.761041391778
0.001515	0.604	0.761041391778
0.001516	0.596	0.759462968156
0.001517	0.598	0.756568569265
0.001518	0.592	0.754676089458
0.001519	0.588	0.752499833887
0.00152	0.592	0.752021276295
0.001521	0.592	0.74935705775
0.001522	0.6	0.761577310586
0.001523	0.612	0.772952779929
0.001524	0.612	0.772952779929
0.001525	0.6	0.766811580507
0.001526	0.604	0.768884906862
0.001527	0.598	0.759207481523
0.001528	0.598	0.753920420204
0.001529	0.59	0.741552425658
0.00153	0.58	0.731846978541
0.001531	0.584	0.734128054225
0.001532	0.596	0.738094844854
0.001533	0.598	0.732390606166
0.001534	0.6	0.737563556583
0.001535	0.6	0.737563556583
0.001536	0.592	0.719399749791
0.001537	0.592	0.719399749791
0.001538	0.594	0.721916892724
0.001539	0.594	0.716354660765
0.00154	0.59	0.714072825418
0.001541	0.586	0.706118970146
0.001542	0.58	0.706823881883
0.001543	0.58	0.703988636272
0.001544	0.572	0.696287297026
0.001545	0.572	0.696287297026
0.001546	0.57	0.696491205975
0.001547	0.558	0.694720087517
0.001548	0.552	0.698065899468
0.001549	0.554	0.697914034821
0.00155	0.546	0.69848693617
0.001551	0.54	0.687313611098
0.001552	0.548	0.686801281303
0.001553	0.536	0.675798786622
0.001554	0.538	0.678642763168
0.001555	0.538	0.678642763168
0.001556	0.536	0.678751795578
0.001557	0.532	0.673034917371
0.001558	0.536	0.684619602407
0.001559	0.534	0.678854918226
0.00156	0.536	0.690437542432
0.001561	0.536	0.687534726396
0.001562	0.54	0.684397545291
0.001563	0.54	0.684397545291
0.001564	0.546	0.689843460504
0.001565	0.542	0.687194295669
0.001566	0.552	0.692312068362
0.001567	0.552	0.692312068362
0.001568	0.548	0.69548256628
0.001569	0.546	0.69273660218
0.00157	0.548	0.69548256628
0.001571	0.546	0.695617711103
0.001572	0.542	0.695870677641
0.001573	0.54	0.698856208386
0.001574	0.542	0.698738863954
0.001575	0.54	0.698856208386
0.001576	0.526	0.687985464963
0.001577	0.506	0.676730374669
0.001578	0.502	0.67675401735
0.001579	0.504	0.676745151442
0.00158	0.51	0.673721010508
0.001581	0.508	0.67077268877
0.001582	0.518	0.682404572083
0.001583	0.52	0.682348884369
0.001584	0.512	0.685460429201
0.001585	0.51	0.679632253502
0.001586	0.51	0.682568677863
0.001587	0.506	0.685539203839
0.001588	0.51	0.68840395118
0.001589	0.506	0.679679336158
0.00159	0.51	0.679632253502
0.001591	0.506	0.661788485847
0.001592	0.496	0.655731652431
0.001593	0.488	0.649504426467
0.001594	0.486	0.646377598622
0.001595	0.482	0.640059372246
0.001596	0.488	0.655634044266
0.001597	0.494	0.655716402113
0.001598	0.492	0.65873818775
0.001599	0.492	0.661767330714
0.0016	0.486	0.655594386797
0.001601	0.48	0.661513416342
0.001602	0.48	0.652380257212
0.001603	0.482	0.658540811188
0.001604	0.474	0.655228204521
0.001605	0.474	0.655228204521
0.001606	0.472	0.655145785303
0.001607	0.474	0.655228204521
0.001608	0.48	0.655438784327
0.001609	0.482	0.658540811188
0.00161	0.482	0.658540811188
0.001611	0.488	0.6586774628
0.001612	0.48	0.655438784327
0.001613	0.484	0.661622248719
0.001614	0.482	0.661570857883
0.001615	0.482	0.661570857883
0.001616	0.482	0.655496758192
0.001617	0.482	0.658540811188
0.001618	0.482	0.658540811188
0.001619	0.484	0.658592438463
0.00162	0.478	0.649242635692
0.001621	0.48	0.652380257212
0.001622	0.478	0.652315874404
0.001623	0.462	0.642305223395
0.001624	0.46	0.639061812347
0.001625	0.458	0.638933486366
0.001626	0.462	0.642305223395
0.001627	0.464	0.645526141996
0.001628	0.464	0.642420423088
0.001629	0.464	0.648616990218
0.00163	0.458	0.642056072318
0.001631	0.458	0.648256122223
0.001632	0.462	0.648502891281
0.001633	0.46	0.648382603098
0.001634	0.452	0.635370757904
0.001635	0.448	0.631898726063
0.001636	0.448	0.628725695355
0.001637	0.444	0.628382049394
0.001638	0.44	0.628012738724
0.001639	0.436	0.63395898921
0.00164	0.432	0.630377664579
0.001641	0.426	0.629701516593
0.001642	0.428	0.636251522591
0.001643	0.43	0.639609255718
0.001644	0.43	0.645832795699
0.001645	0.428	0.645612887108
0.001646	0.422	0.644915498341
0.001647	0.418	0.635040156211
0.001648	0.418	0.635040156211
0.001649	0.418	0.635040156211
0.00165	0.418	0.638181792282
0.001651	0.412	0.631075272848
0.001652	0.416	0.634778701596
0.001653	0.412	0.634236548931
0.001654	0.408	0.633668683146
0.001655	0.414	0.640783894929
0.001656	0.408	0.633668683146
0.001657	0.404	0.626724819997
0.001658	0.402	0.626415197772
0.001659	0.402	0.623214248874
0.00166	0.408	0.627324477444
0.001661	0.406	0.623830105077
0.001662	0.41	0.62441973063
0.001663	0.406	0.61413679258
0.001664	0.404	0.617076980611
0.001665	0.4	0.609918027279
0.001666	0.398	0.599663238827
0.001667	0.392	0.598611727249
0.001668	0.392	0.598611727249
0.001669	0.396	0.599319614229
0.00167	0.402	0.603652217755
0.001671	0.406	0.607588676656
0.001672	0.406	0.607588676656
0.001673	0.404	0.607275884586
0.001674	0.402	0.603652217755
0.001675	0.4	0.606630035524
0.001676	0.398	0.606296956944
0.001677	0.4	0.609918027279
0.001678	0.402	0.616762515074
0.001679	0.398	0.616113625884
0.00168	0.394	0.615438055372
0.001681	0.396	0.612522652642
0.001682	0.396	0.615779181201
0.001683	0.398	0.619351273511
0.001684	0.396	0.622241110824
0.001685	0.396	0.619018578073
0.001686	0.392	0.618333243486
0.001687	0.39	0.617980582219
0.001688	0.386	0.614006514623
0.001689	0.382	0.613250356706
0.00169	0.378	0.582336672381
0.001691	0.378	0.582336672381
0.001692	0.372	0.584479255406
0.001693	0.368	0.587005962491
0.001694	0.374	0.591712768157
0.001695	0.374	0.595083187462
0.001696	0.37	0.590846849869
0.001697	0.374	0.598434624667
0.001698	0.37	0.597578446733
0.001699	0.366	0.589952540464
0.0017	0.37	0.597578446733
0.001701	0.366	0.593332958801
0.001702	0.368	0.597139849616
0.001703	0.368	0.597139849616
0.001704	0.368	0.593781104448
0.001705	0.37	0.597578446733
0.001706	0.366	0.593332958801
0.001707	0.372	0.598010033361
0.001708	0.368	0.597139849616
0.001709	0.364	0.592877727698
0.00171	0.364	0.592877727698
0.001711	0.354	0.590494707851
0.001712	0.36	0.595315042645
0.001713	0.358	0.594841155268
0.001714	0.36	0.595315042645
0.001715	0.364	0.596241561785
0.001716	0.358	0.594841155268
0.001717	0.348	0.575235603905
0.001718	0.344	0.567154299993
0.001719	0.344	0.560057139942
0.00172	0.348	0.568239386175
0.001721	0.346	0.56770062533
0.001722	0.35	0.568770604022
0.001723	0.35	0.568770604022
0.001724	0.348	0.571748196324
0.001725	0.348	0.571748196324
0.001726	0.352	0.57627771083
0.001727	0.346	0.56770062533
0.001728	0.344	0.567154299993
0.001729	0.344	0.563616891159
0.00173	0.344	0.563616891159
0.001731	0.35	0.568770604022
0.001732	0.35	0.568770604022
0.001733	0.348	0.575235603905
0.001734	0.352	0.57627771083
0.001735	0.356	0.580744349951
0.001736	0.356	0.580744349951
0.001737	0.352	0.572796648035
0.001738	0.338	0.561921702731
0.001739	0.338	0.561921702731
0.00174	0.334	0.560753065083
0.001741	0.33	0.56665686266
0.001742	0.33	0.56665686266
0.001743	0.338	0.565469716254
0.001744	0.336	0.564892910205
0.001745	0.34	0.573061951276
0.001746	0.338	0.56899560631
0.001747	0.334	0.567841527189
0.001748	0.342	0.577092713522
0.001749	0.336	0.575416370987
0.00175	0.33	0.56665686266
0.001751	0.332	0.567253029961
0.001752	0.332	0.567253029961
0.001753	0.334	0.567841527189
0.001754	0.332	0.567253029961
0.001755	0.33	0.56665686266
0.001756	0.328	0.566053001052
0.001757	0.324	0.561269988508
0.001758	0.318	0.552155775121
0.001759	0.324	0.554097464351
0.00176	0.324	0.554097464351
0.001761	0.322	0.553458218839
0.001762	0.32	0.55641710973
0.001763	0.318	0.548521649527
0.001764	0.316	0.54419114289
0.001765	0.312	0.542822254518
0.001766	0.304	0.539985184982
0.001767	0.304	0.539985184982
0.001768	0.302	0.535533378978
0.001769	0.302	0.535533378978
0.00177	0.304	0.532526055701
0.001771	0.306	0.536995344486
0.001772	0.308	0.537713678457
0.001773	0.31	0.538423625039
0.001774	0.308	0.537713678457
0.001775	0.308	0.541420354254
0.001776	0.308	0.54510182535
0.001777	0.306	0.544393240223
0.001778	0.312	0.546494281763
0.001779	0.31	0.553082272361
0.00178	0.314	0.554440258279
0.001781	0.308	0.552391165751
0.001782	0.306	0.551691943026
0.001783	0.304	0.550984573287
0.001784	0.302	0.550269025114
0.001785	0.302	0.550269025114
0.001786	0.308	0.556
0.001787	0.302	0.546622355928
0.001788	0.302	0.546622355928
0.001789	0.302	0.54295119486
0.00179	0.296	0.540725438647
0.001791	0.296	0.540725438647
0.001792	0.296	0.540725438647
0.001793	0.292	0.539199406528
0.001794	0.29	0.538423625039
0.001795	0.284	0.532300666917
0.001796	0.284	0.520906901471
0.001797	0.286	0.514007782042
0.001798	0.282	0.512324116161
0.001799	0.288	0.514835896184
0.0018	0.288	0.514835896184
0.001801	0.286	0.506165980682
0.001802	0.276	0.497819244305
0.001803	0.28	0.503587132481
0.001804	0.282	0.50840535009
0.001805	0.284	0.509258284174
0.001806	0.286	0.514007782042
0.001807	0.288	0.514835896184
0.001808	0.286	0.514007782042
0.001809	0.284	0.513170536956
0.00181	0.282	0.516213134277
0.001811	0.284	0.513170536956
0.001812	0.282	0.512324116161
0.001813	0.276	0.517517149474
0.001814	0.278	0.518378240284
0.001815	0.282	0.523904571463
0.001816	0.276	0.517517149474
0.001817	0.276	0.521367432815
0.001818	0.278	0.529826386659
0.001819	0.278	0.529826386659
0.00182	0.28	0.530659966457
0.001821	0.28	0.530659966457
0.001822	0.276	0.528983931703
0.001823	0.274	0.528132559118
0.001824	0.276	0.528983931703
0.001825	0.276	0.521367432815
0.001826	0.272	0.51963063805
0.001827	0.272	0.51963063805
0.001828	0.27	0.522589705218
0.001829	0.268	0.513980544379
0.00183	0.262	0.507302670996
0.001831	0.262	0.507302670996
0.001832	0.262	0.507302670996
0.001833	0.262	0.507302670996
0.001834	0.258	0.497429391974
0.001835	0.256	0.496451407491
0.001836	0.258	0.501433943805
0.001837	0.256	0.508393548346
0.001838	0.254	0.507428812741
0.001839	0.256	0.512312404691
0.00184	0.254	0.511355062554
0.001841	0.254	0.511355062554
0.001842	0.252	0.506454341476
0.001843	0.256	0.51620151104
0.001844	0.26	0.51807335388
0.001845	0.264	0.519907684113
0.001846	0.26	0.51807335388
0.001847	0.258	0.509348603611
0.001848	0.26	0.510294032887
0.001849	0.256	0.508393548346
0.00185	0.252	0.506454341476
0.001851	0.252	0.506454341476
0.001852	0.25	0.505470078244
0.001853	0.252	0.506454341476
0.001854	0.252	0.506454341476
0.001855	0.252	0.506454341476
0.001856	0.252	0.506454341476
0.001857	0.258	0.513260167946
0.001858	0.256	0.512312404691
0.001859	0.248	0.508425019054
0.00186	0.246	0.507428812741
0.001861	0.244	0.506422748304
0.001862	0.246	0.507428812741
0.001863	0.252	0.510388087635
0.001864	0.244	0.50245795844
0.001865	0.244	0.50245795844
0.001866	0.24	0.49638694584
0.001867	0.242	0.501433943805
0.001868	0.242	0.497429391974
0.001869	0.244	0.498461633428
0.00187	0.246	0.499483733469
0.001871	0.244	0.494433008607
0.001872	0.244	0.494433008607
0.001873	0.244	0.494433008607
0.001874	0.242	0.485217477014
0.001875	0.24	0.484148737476
0.001876	0.24	0.492341345004
0.001877	0.24	0.500399840128
0.001878	0.236	0.486111098413
0.001879	0.228	0.481680391961
0.00188	0.228	0.481680391961
0.001881	0.228	0.481680391961
0.001882	0.232	0.483917348315
0.001883	0.232	0.475579646326
0.001884	0.236	0.481979252666
0.001885	0.234	0.480878362998
0.001886	0.23	0.478643917751
0.001887	0.232	0.475579646326
0.001888	0.232	0.483917348315
0.001889	0.23	0.482804308183
0.00189	0.238	0.491279960918
0.001891	0.24	0.492341345004
0.001892	0.242	0.493392338814
0.001893	0.24	0.49638694584
0.001894	0.24	0.492341345004
0.001895	0.24	0.492341345004
0.001896	0.238	0.491279960918
0.001897	0.238	0.495334230596
0.001898	0.242	0.497429391974
0.001899	0.238	0.483069353199
0.0019	0.238	0.483069353199
0.001901	0.23	0.478643917751
0.001902	0.232	0.479766609926
0.001903	0.232	0.479766609926
0.001904	0.232	0.483917348315
0.001905	0.23	0.482804308183
0.001906	0.23	0.486929152958
0.001907	0.236	0.494271180629
0.001908	0.236	0.494271180629
0.001909	0.244	0.498461633428
0.00191	0.244	0.506422748304
0.001911	0.242	0.505406766872
0.001912	0.24	0.49638694584
0.001913	0.238	0.491279960918
0.001914	0.236	0.494271180629
0.001915	0.23	0.491019347888
0.001916	0.23	0.491019347888
0.001917	0.23	0.491019347888
0.001918	0.228	0.489914278216
0.001919	0.222	0.482406467618
0.00192	0.226	0.484689591388
0.001921	0.22	0.472863616701
0.001922	0.218	0.471673615968
0.001923	0.214	0.469258990324
0.001924	0.218	0.480079160139
0.001925	0.216	0.474704118373
0.001926	0.22	0.477074417675
0.001927	0.214	0.469258990324
0.001928	0.206	0.464288703287
0.001929	0.202	0.457379492326
0.00193	0.2	0.451663591625
0.001931	0.2	0.451663591625
0.001932	0.202	0.452985650987
0.001933	0.202	0.452985650987
0.001934	0.206	0.464288703287
0.001935	0.206	0.464288703287
0.001936	0.206	0.464288703287
0.001937	0.208	0.469825499521
0.001938	0.204	0.463016198421
0.001939	0.208	0.469825499521
0.00194	0.206	0.468576567916
0.001941	0.206	0.468576567916
0.001942	0.202	0.466042916479
0.001943	0.198	0.463460893712
0.001944	0.204	0.467315739089
0.001945	0.202	0.466042916479
0.001946	0.2	0.460434577329
0.001947	0.198	0.459125255241
0.001948	0.204	0.463016198421
0.001949	0.2	0.451663591625
0.00195	0.202	0.452985650987
0.001951	0.202	0.452985650987
0.001952	0.198	0.45032876879
0.001953	0.19	0.444859528391
0.001954	0.19	0.444859528391
0.001955	0.194	0.447620374871
0.001956	0.188	0.434345484609
0.001957	0.186	0.432901836448
0.001958	0.186	0.428256932226
0.001959	0.184	0.426783317387
0.00196	0.182	0.41578359756
0.001961	0.184	0.417305643384
0.001962	0.186	0.428256932226
0.001963	0.188	0.429716185406
0.001964	0.186	0.423561093586
0.001965	0.19	0.426497362243
0.001966	0.186	0.423561093586
0.001967	0.186	0.428256932226
0.001968	0.19	0.431161222746
0.001969	0.19	0.431161222746
0.00197	0.19	0.431161222746
0.001971	0.188	0.425036469024
0.001972	0.188	0.425036469024
0.001973	0.186	0.423561093586
0.001974	0.184	0.417305643384
0.001975	0.184	0.417305643384
0.001976	0.18	0.414246303544
0.001977	0.18	0.423792402008
0.001978	0.178	0.422274792049
0.001979	0.178	0.422274792049
0.00198	0.18	0.428485705713
0.001981	0.18	0.419046536795
0.001982	0.182	0.425295191602
0.001983	0.186	0.428256932226
0.001984	0.188	0.425036469024
0.001985	0.192	0.42794392156
0.001986	0.19	0.426497362243
0.001987	0.19	0.426497362243
0.001988	0.184	0.42207108406
0.001989	0.182	0.420566284906
0.00199	0.184	0.43144408676
0.001991	0.184	0.43144408676
0.001992	0.184	0.43144408676
0.001993	0.18	0.428485705713
0.001994	0.178	0.426984777246
0.001995	0.176	0.425469152818
0.001996	0.176	0.425469152818
0.001997	0.176	0.430144161881
0.001998	0.174	0.428630376898
[truncated: 8,002 more rows]
