# Supplementary material for: The Influence of Synaptic Size on AMPA Receptor Activation: A Monte Carlo Model
Source: PLoS One. 2015 Jun 24;10(6):e0130924. doi: 10.1371/journal.pone.0130924 (PMC4479604; doi:10.1371/journal.pone.0130924)
Supplement: S1 Dataset — This package contains the experimental data used as basis for the analysis presented in the paper. (ZIP) [file pone.0130924.s001.zip › S1 Simulation data/training/1324_10377_104_120.csv]

time	AMPA.O.mean	AMPA.O.stdev
0.0	0.0	0.0
1e-06	0.0	0.0
2e-06	0.03	0.170587221092
3e-06	0.168	0.399719901931
4e-06	0.384	0.623332976827
5e-06	0.724	0.867077851176
6e-06	1.042	1.03161814641
7e-06	1.394	1.1776094429
8e-06	1.746	1.30594180575
9e-06	2.11	1.39781973087
1e-05	2.462	1.57243632621
1.1e-05	2.756	1.65905515279
1.2e-05	3.104	1.82021537187
1.3e-05	3.392	1.87891883806
1.4e-05	3.692	1.96192150709
1.5e-05	3.942	2.05198343073
1.6e-05	4.174	2.16234224858
1.7e-05	4.424	2.23701229322
1.8e-05	4.674	2.28467153
1.9e-05	4.9	2.29738982326
2e-05	5.09	2.33021458239
2.1e-05	5.278	2.39012886682
2.2e-05	5.406	2.44318726257
2.3e-05	5.5	2.43022632691
2.4e-05	5.62	2.49230816714
2.5e-05	5.7	2.49759884689
2.6e-05	5.8	2.52903143515
2.7e-05	5.93	2.55207758503
2.8e-05	6.038	2.50211030932
2.9e-05	6.154	2.50485209144
3e-05	6.208	2.52442785597
3.1e-05	6.278	2.51489880512
3.2e-05	6.346	2.50884116675
3.3e-05	6.378	2.52648293087
3.4e-05	6.436	2.53651414347
3.5e-05	6.466	2.54260575001
3.6e-05	6.524	2.53641952366
3.7e-05	6.564	2.56785980926
3.8e-05	6.588	2.53658352908
3.9e-05	6.606	2.5641302619
4e-05	6.592	2.55998749997
4.1e-05	6.614	2.56846335384
4.2e-05	6.636	2.55176487945
4.3e-05	6.662	2.53451297097
4.4e-05	6.67	2.50621228151
4.5e-05	6.66	2.47717581128
4.6e-05	6.67	2.47812429067
4.7e-05	6.684	2.52826897303
4.8e-05	6.692	2.534785198
4.9e-05	6.65	2.55176409568
5e-05	6.63	2.56458573653
5.1e-05	6.644	2.54347478855
5.2e-05	6.678	2.53738369192
5.3e-05	6.704	2.5052712428
5.4e-05	6.728	2.50320115053
5.5e-05	6.75	2.51226988996
5.6e-05	6.75	2.5265589247
5.7e-05	6.708	2.53036281983
5.8e-05	6.696	2.5415711676
5.9e-05	6.656	2.52381932792
6e-05	6.65	2.54234144048
6.1e-05	6.624	2.53034068852
6.2e-05	6.618	2.49079826562
6.3e-05	6.63	2.4765096406
6.4e-05	6.61	2.47909257592
6.5e-05	6.594	2.47813720363
6.6e-05	6.562	2.49121576745
6.7e-05	6.542	2.47875694654
6.8e-05	6.5	2.46292509021
6.9e-05	6.482	2.49352681959
7e-05	6.442	2.48970600674
7.1e-05	6.462	2.51566213948
7.2e-05	6.438	2.52550113839
7.3e-05	6.43	2.48698612783
7.4e-05	6.412	2.46216490106
7.5e-05	6.396	2.45828883576
7.6e-05	6.38	2.47297391818
7.7e-05	6.368	2.45042363684
7.8e-05	6.376	2.44430440003
7.9e-05	6.362	2.4582424616
8e-05	6.34	2.45283509433
8.1e-05	6.326	2.44043520709
8.2e-05	6.306	2.44384205709
8.3e-05	6.284	2.46157348052
8.4e-05	6.278	2.49172951983
8.5e-05	6.268	2.47147243561
8.6e-05	6.274	2.49698297952
8.7e-05	6.298	2.5102183172
8.8e-05	6.302	2.50015919493
8.9e-05	6.304	2.5210283616
9e-05	6.29	2.54281340251
9.1e-05	6.244	2.54567554885
9.2e-05	6.25	2.52735039122
9.3e-05	6.226	2.5161327469
9.4e-05	6.204	2.46462654372
9.5e-05	6.168	2.46247355316
9.6e-05	6.172	2.45406112393
9.7e-05	6.132	2.43363431928
9.8e-05	6.128	2.43055878349
9.9e-05	6.134	2.42900061754
0.0001	6.132	2.39803586295
0.000101	6.104	2.3709036252
0.000102	6.092	2.37224282062
0.000103	6.076	2.37449447251
0.000104	6.04	2.34571950582
0.000105	6.022	2.33955465848
0.000106	6.0	2.35287058718
0.000107	5.976	2.32022067916
0.000108	5.97	2.31194723123
0.000109	5.934	2.29469910882
0.00011	5.894	2.23936687481
0.000111	5.85	2.22699348899
0.000112	5.814	2.19349128104
0.000113	5.81	2.20224885061
0.000114	5.794	2.18622139775
0.000115	5.8	2.19544984001
0.000116	5.796	2.19417045828
0.000117	5.77	2.1902282986
0.000118	5.742	2.18527709913
0.000119	5.734	2.21161569899
0.00012	5.734	2.21703495687
0.000121	5.718	2.23840925659
0.000122	5.718	2.24821618178
0.000123	5.704	2.27340801441
0.000124	5.684	2.26718856737
0.000125	5.646	2.26200884172
0.000126	5.62	2.22970850113
0.000127	5.594	2.21204972819
0.000128	5.584	2.20520838018
0.000129	5.568	2.22561811639
0.00013	5.554	2.23854506321
0.000131	5.55	2.2287889088
0.000132	5.532	2.18928664181
0.000133	5.528	2.21115716312
0.000134	5.502	2.18128310863
0.000135	5.482	2.18670436959
0.000136	5.506	2.1958970832
0.000137	5.474	2.17929438122
0.000138	5.492	2.168394798
0.000139	5.456	2.15036369017
0.00014	5.45	2.15023254556
0.000141	5.434	2.16648194084
0.000142	5.42	2.17338445748
0.000143	5.394	2.17042945059
0.000144	5.362	2.1732362964
0.000145	5.354	2.2037885561
0.000146	5.316	2.18635404269
0.000147	5.296	2.19644804173
0.000148	5.28	2.18942914934
0.000149	5.252	2.17910440319
0.00015	5.224	2.18032658104
0.000151	5.222	2.16903573046
0.000152	5.214	2.16799538745
0.000153	5.198	2.16305247278
0.000154	5.218	2.16759682598
0.000155	5.198	2.17319948463
0.000156	5.202	2.17926501371
0.000157	5.186	2.1852697774
0.000158	5.184	2.18039996331
0.000159	5.152	2.17276229717
0.00016	5.138	2.16031386609
0.000161	5.132	2.16577376473
0.000162	5.1	2.15545818795
0.000163	5.082	2.15575416038
0.000164	5.074	2.16622344185
0.000165	5.066	2.15537560532
0.000166	5.064	2.1642328895
0.000167	5.076	2.14154710432
0.000168	5.06	2.15137165548
0.000169	5.028	2.14084469311
0.00017	5.014	2.14983813344
0.000171	5.006	2.12555028169
0.000172	4.992	2.12413182265
0.000173	4.98	2.16046291336
0.000174	4.944	2.16075542346
0.000175	4.938	2.14433113115
0.000176	4.944	2.14122955332
0.000177	4.932	2.12023017618
0.000178	4.942	2.1039572239
0.000179	4.92	2.10751037957
0.00018	4.886	2.12626527037
0.000181	4.89	2.09329883199
0.000182	4.864	2.10463868633
0.000183	4.862	2.08972629787
0.000184	4.838	2.09660582848
0.000185	4.842	2.11400946072
0.000186	4.818	2.09400955108
0.000187	4.794	2.10132434431
0.000188	4.774	2.12106671277
0.000189	4.78	2.13344791359
0.00019	4.76	2.13035208358
0.000191	4.746	2.10273250795
0.000192	4.748	2.09582823724
0.000193	4.76	2.09532813659
0.000194	4.752	2.08194524424
0.000195	4.758	2.07254336505
0.000196	4.738	2.05751208988
0.000197	4.73	2.11118450165
0.000198	4.732	2.10717251311
0.000199	4.726	2.08971864135
0.0002	4.702	2.10456551335
0.000201	4.688	2.10681180935
0.000202	4.656	2.12453853813
0.000203	4.642	2.09232789017
0.000204	4.626	2.0914406518
0.000205	4.608	2.08286725453
0.000206	4.578	2.06976230519
0.000207	4.56	2.06842935582
0.000208	4.564	2.07891894984
0.000209	4.548	2.08319370199
0.00021	4.536	2.09587785904
0.000211	4.522	2.07882563001
0.000212	4.512	2.0750556619
0.000213	4.514	2.06731806938
0.000214	4.51	2.05375266281
0.000215	4.512	2.05471555209
0.000216	4.516	2.02527627745
0.000217	4.518	2.04589247029
0.000218	4.49	2.05180408421
0.000219	4.482	2.04393639823
0.00022	4.47	2.03889676051
0.000221	4.456	2.03962349467
0.000222	4.428	2.03784592156
0.000223	4.388	2.02717932113
0.000224	4.396	2.05016682248
0.000225	4.38	2.06678494285
0.000226	4.374	2.0673954629
0.000227	4.378	2.05988252092
0.000228	4.37	2.05744987788
0.000229	4.368	2.06895529193
0.00023	4.348	2.03835620047
0.000231	4.334	2.0519366462
0.000232	4.342	2.0506184433
0.000233	4.332	2.03906252969
0.000234	4.332	2.04200293829
0.000235	4.332	2.04102327277
0.000236	4.31	2.03024629048
0.000237	4.314	2.05411878916
0.000238	4.292	2.01958807681
0.000239	4.288	2.01818135954
0.00024	4.256	2.01753909504
0.000241	4.252	2.01605952293
0.000242	4.25	1.99987499609
0.000243	4.236	2.00706352665
0.000244	4.212	2.00874488176
0.000245	4.194	2.00109070259
0.000246	4.184	2.01448355665
0.000247	4.16	2.00459472213
0.000248	4.152	1.98617622582
0.000249	4.144	2.00181517628
0.00025	4.148	2.00052393137
0.000251	4.126	2.00552337309
0.000252	4.118	2.03864562884
0.000253	4.128	2.06097452677
0.000254	4.118	2.04647892733
0.000255	4.088	2.03181101483
0.000256	4.082	2.03648618949
0.000257	4.066	2.00540370001
0.000258	4.034	1.99420259753
0.000259	4.034	1.9952052526
0.00026	4.052	2.01625792001
0.000261	4.058	2.01956331914
0.000262	4.056	2.02407114499
0.000263	4.04	1.99859950966
0.000264	4.016	1.97376391699
0.000265	3.978	1.97218558964
0.000266	3.97	1.99125588511
0.000267	3.94	1.98504408012
0.000268	3.924	1.97742863335
0.000269	3.912	1.9411996291
0.00027	3.886	1.93106291974
0.000271	3.864	1.9404906596
0.000272	3.85	1.97370210518
0.000273	3.838	1.96869398333
0.000274	3.832	1.97579756048
0.000275	3.832	1.96055502346
0.000276	3.804	1.97220282933
0.000277	3.778	1.95875368538
0.000278	3.764	1.95660522334
0.000279	3.756	1.95868935771
0.00028	3.764	1.95046250925
0.000281	3.754	1.94151590259
0.000282	3.734	1.93887699455
0.000283	3.74	1.95151223414
0.000284	3.774	1.97659404026
0.000285	3.75	1.97471516933
0.000286	3.744	1.95408904608
0.000287	3.73	1.9259023859
0.000288	3.754	1.95178994771
0.000289	3.742	1.93065688303
0.00029	3.734	1.94093894804
0.000291	3.75	1.9461500456
0.000292	3.744	1.93661147368
0.000293	3.728	1.92302262077
0.000294	3.714	1.91316596248
0.000295	3.696	1.89725696731
0.000296	3.676	1.88441608993
0.000297	3.688	1.89384687871
0.000298	3.672	1.90273907828
0.000299	3.656	1.88511644203
0.0003	3.628	1.87553085818
0.000301	3.628	1.9124894771
0.000302	3.62	1.88986772024
0.000303	3.604	1.89820546833
0.000304	3.592	1.91664707236
0.000305	3.596	1.89862687224
0.000306	3.566	1.87660438026
0.000307	3.576	1.86339045828
0.000308	3.566	1.85732172765
0.000309	3.554	1.85015783111
0.00031	3.544	1.85042265442
0.000311	3.526	1.8355718455
0.000312	3.512	1.8411561585
0.000313	3.504	1.82482437511
0.000314	3.49	1.80496537363
0.000315	3.476	1.81698211329
0.000316	3.448	1.81969667802
0.000317	3.454	1.80883498418
0.000318	3.45	1.79874956567
0.000319	3.444	1.80079537983
0.00032	3.432	1.81035245187
0.000321	3.416	1.7852013892
0.000322	3.39	1.79830475726
0.000323	3.378	1.814143324
0.000324	3.364	1.8285250887
0.000325	3.352	1.82211305906
0.000326	3.342	1.81907558941
0.000327	3.328	1.80898203418
0.000328	3.316	1.81662984672
0.000329	3.32	1.80709711969
0.00033	3.304	1.79320495203
0.000331	3.304	1.81206622396
0.000332	3.3	1.80941979651
0.000333	3.292	1.80851762502
0.000334	3.286	1.79894524653
0.000335	3.278	1.80241948503
0.000336	3.278	1.79908754651
0.000337	3.27	1.79474232134
0.000338	3.266	1.79422518096
0.000339	3.272	1.79053511555
0.00034	3.262	1.78139159086
0.000341	3.244	1.77776938887
0.000342	3.238	1.7678676421
0.000343	3.226	1.74439789039
0.000344	3.232	1.7567515476
0.000345	3.228	1.74585680971
0.000346	3.218	1.75569815173
0.000347	3.212	1.76154931807
0.000348	3.18	1.76056809013
0.000349	3.178	1.76360880016
0.00035	3.156	1.76852028544
0.000351	3.154	1.77152025108
0.000352	3.152	1.7620715082
0.000353	3.156	1.76625705943
0.000354	3.164	1.76779636836
0.000355	3.134	1.74012758153
0.000356	3.108	1.73099277873
0.000357	3.108	1.72752308233
0.000358	3.094	1.7266047608
0.000359	3.104	1.73700431778
0.00036	3.104	1.73123770754
0.000361	3.098	1.71592424075
0.000362	3.084	1.71258401254
0.000363	3.084	1.71141578817
0.000364	3.076	1.71178970671
0.000365	3.074	1.71479561464
0.000366	3.078	1.70056343604
0.000367	3.074	1.70661184808
0.000368	3.064	1.70291044979
0.000369	3.06	1.70070573586
0.00037	3.046	1.70290457748
0.000371	3.03	1.69855821213
0.000372	3.024	1.68743118378
0.000373	3.01	1.69879368965
0.000374	3.012	1.68043327746
0.000375	2.99	1.67269244035
0.000376	2.984	1.66485554929
0.000377	2.978	1.67973688416
0.000378	2.986	1.69286857139
0.000379	2.964	1.66093467662
0.00038	2.952	1.66784171911
0.000381	2.972	1.67786054248
0.000382	2.962	1.64455343483
0.000383	2.972	1.65747277504
0.000384	2.966	1.65434095639
0.000385	2.956	1.65833169179
0.000386	2.948	1.66171477697
0.000387	2.938	1.65352834871
0.000388	2.932	1.66474502552
0.000389	2.93	1.6628589838
0.00039	2.922	1.66970536323
0.000391	2.892	1.64448654601
0.000392	2.886	1.64711991063
0.000393	2.874	1.63893990128
0.000394	2.852	1.63526633916
0.000395	2.834	1.63414931998
0.000396	2.826	1.61112507274
0.000397	2.834	1.63659524624
0.000398	2.822	1.62428938308
0.000399	2.826	1.61360589984
0.0004	2.816	1.60939243194
0.000401	2.834	1.61692424065
0.000402	2.826	1.62102560128
0.000403	2.822	1.61316955092
0.000404	2.822	1.60820272354
0.000405	2.808	1.58591803067
0.000406	2.824	1.58398989896
0.000407	2.816	1.58812593959
0.000408	2.802	1.57441925801
0.000409	2.79	1.58804911763
0.00041	2.774	1.57699841471
0.000411	2.75	1.58603278655
0.000412	2.754	1.58665812323
0.000413	2.742	1.58475108456
0.000414	2.734	1.60475667938
0.000415	2.726	1.61459716338
0.000416	2.722	1.60272143556
0.000417	2.71	1.60682917574
0.000418	2.708	1.58579191573
0.000419	2.708	1.58957101131
0.00042	2.696	1.59235171994
0.000421	2.704	1.59385821201
0.000422	2.684	1.57738517807
0.000423	2.692	1.58023289423
0.000424	2.682	1.58141582134
0.000425	2.688	1.56417901789
0.000426	2.676	1.56173749395
0.000427	2.672	1.56729576022
0.000428	2.676	1.56429664706
0.000429	2.658	1.55339499162
0.00043	2.66	1.55319026523
0.000431	2.648	1.56719367023
0.000432	2.642	1.54590944107
0.000433	2.632	1.54420723998
0.000434	2.636	1.55676073948
0.000435	2.624	1.54616428623
0.000436	2.626	1.56656439382
0.000437	2.612	1.58033414188
0.000438	2.612	1.59042635793
0.000439	2.61	1.59684063075
0.00044	2.61	1.59056593702
0.000441	2.622	1.57197837135
0.000442	2.614	1.56748333324
0.000443	2.6	1.56332977967
0.000444	2.598	1.58126405132
0.000445	2.604	1.57454247323
0.000446	2.614	1.56620688289
0.000447	2.6	1.5748015748
0.000448	2.59	1.55624548192
0.000449	2.57	1.55598843183
0.00045	2.55	1.53476382548
0.000451	2.532	1.51425757386
0.000452	2.506	1.51061709245
0.000453	2.514	1.54071541824
0.000454	2.524	1.52886363028
0.000455	2.52	1.54194682139
0.000456	2.5	1.51591556493
0.000457	2.506	1.50663997026
0.000458	2.492	1.51589445543
0.000459	2.476	1.49178550737
0.00046	2.47	1.48764915219
0.000461	2.454	1.48992751502
0.000462	2.444	1.50295176237
0.000463	2.44	1.49879951962
0.000464	2.426	1.5088154294
0.000465	2.422	1.48993825375
0.000466	2.418	1.50707531331
0.000467	2.406	1.51431964922
0.000468	2.406	1.51431964922
0.000469	2.384	1.48342306845
0.00047	2.378	1.47753713997
0.000471	2.378	1.4639385233
0.000472	2.376	1.45279867841
0.000473	2.394	1.47335128194
0.000474	2.404	1.47539282905
0.000475	2.382	1.45879265148
0.000476	2.372	1.44969514037
0.000477	2.362	1.46114886305
0.000478	2.362	1.47341643808
0.000479	2.37	1.46870691426
0.00048	2.364	1.46816347864
0.000481	2.374	1.47449109865
0.000482	2.36	1.48
0.000483	2.34	1.46982992213
0.000484	2.334	1.46507474212
0.000485	2.328	1.45890918155
0.000486	2.34	1.46982992213
0.000487	2.322	1.46503105769
0.000488	2.314	1.45856230583
0.000489	2.292	1.44732028245
0.00049	2.282	1.43334434104
0.000491	2.278	1.43412551752
0.000492	2.278	1.43969302284
0.000493	2.272	1.44845296782
0.000494	2.252	1.43822668589
0.000495	2.274	1.43907053337
0.000496	2.272	1.45671411059
0.000497	2.266	1.46943662674
0.000498	2.262	1.47964725526
0.000499	2.248	1.47597289948
0.0005	2.246	1.47427405865
0.000501	2.248	1.47054275694
0.000502	2.224	1.4442382075
0.000503	2.204	1.44581603256
0.000504	2.196	1.43442810904
0.000505	2.172	1.41930123652
0.000506	2.158	1.42303759613
0.000507	2.156	1.41550838924
0.000508	2.16	1.42070405081
0.000509	2.144	1.41959994365
0.00051	2.15	1.44204715596
0.000511	2.136	1.4274116435
0.000512	2.132	1.42217298526
0.000513	2.148	1.42481437387
0.000514	2.146	1.41020707699
0.000515	2.156	1.4041595351
0.000516	2.156	1.41409476344
0.000517	2.146	1.39738470007
0.000518	2.142	1.39206178024
0.000519	2.156	1.39845057117
0.00052	2.158	1.41033187584
0.000521	2.15	1.41545045833
0.000522	2.148	1.4290192441
0.000523	2.136	1.41756975137
0.000524	2.132	1.41935760117
0.000525	2.14	1.42281411295
0.000526	2.124	1.4059246068
0.000527	2.104	1.41038434478
0.000528	2.09	1.40779970166
0.000529	2.074	1.38871307332
0.00053	2.074	1.38727214345
0.000531	2.07	1.37735253294
0.000532	2.078	1.38127332559
0.000533	2.066	1.37609738028
0.000534	2.072	1.38376876681
0.000535	2.068	1.39117791817
0.000536	2.056	1.3816164446
0.000537	2.042	1.3929235442
0.000538	2.032	1.39534081858
0.000539	2.028	1.39829038472
0.00054	2.04	1.40370937163
0.000541	2.034	1.40315501638
0.000542	2.02	1.40271165961
0.000543	2.002	1.39068184715
0.000544	2.004	1.39713420973
0.000545	2.006	1.40355406023
0.000546	1.996	1.39570197392
0.000547	1.97	1.38892044409
0.000548	1.956	1.38349701843
0.000549	1.968	1.38671410175
0.00055	1.964	1.37648247355
0.000551	1.948	1.36575839737
0.000552	1.93	1.37007299076
0.000553	1.924	1.3690230093
0.000554	1.92	1.35705563629
0.000555	1.92	1.36440463206
0.000556	1.906	1.35836813861
0.000557	1.89	1.35569170537
0.000558	1.894	1.35453460642
0.000559	1.878	1.35614011076
0.00056	1.878	1.37663212225
0.000561	1.874	1.37627177549
0.000562	1.874	1.35282075679
0.000563	1.882	1.35058357757
0.000564	1.872	1.34596285238
0.000565	1.862	1.34274197074
0.000566	1.854	1.33292310356
0.000567	1.848	1.32547953587
0.000568	1.846	1.3244938656
0.000569	1.826	1.31594984707
0.00057	1.816	1.33046758698
0.000571	1.808	1.32783131459
0.000572	1.808	1.32933667669
0.000573	1.806	1.33280306122
0.000574	1.81	1.3348782716
0.000575	1.78	1.31285947458
0.000576	1.77	1.3119070089
0.000577	1.762	1.32263222401
0.000578	1.766	1.31424655221
0.000579	1.748	1.30249606525
0.00058	1.75	1.29903810568
0.000581	1.748	1.28237903913
0.000582	1.724	1.28211699934
0.000583	1.722	1.2902387376
0.000584	1.716	1.28504630267
0.000585	1.712	1.2872668721
0.000586	1.712	1.288819615
0.000587	1.696	1.30827520041
0.000588	1.692	1.29966764982
0.000589	1.7	1.30153755228
0.00059	1.708	1.30335566903
0.000591	1.696	1.27889952694
0.000592	1.702	1.27169021385
0.000593	1.716	1.29589505748
0.000594	1.71	1.29996153789
0.000595	1.704	1.31620059261
0.000596	1.688	1.32614328034
0.000597	1.686	1.32038024826
0.000598	1.68	1.31362094989
0.000599	1.678	1.31237037455
0.0006	1.662	1.30986869571
0.000601	1.662	1.30681138654
0.000602	1.656	1.29370166576
0.000603	1.656	1.2734457193
0.000604	1.66	1.28390030766
0.000605	1.666	1.28625191934
0.000606	1.658	1.28102927367
0.000607	1.654	1.27525840519
0.000608	1.66	1.28390030766
0.000609	1.65	1.26787223331
0.00061	1.636	1.26629538418
0.000611	1.634	1.26334634998
0.000612	1.616	1.24440507874
0.000613	1.61	1.25295650363
0.000614	1.618	1.25063024112
0.000615	1.63	1.23170613378
0.000616	1.618	1.24260854657
0.000617	1.62	1.24883946126
0.000618	1.602	1.24563076391
0.000619	1.586	1.24201610296
0.00062	1.582	1.25350548463
0.000621	1.592	1.24640924258
0.000622	1.594	1.23820999834
0.000623	1.602	1.24563076391
0.000624	1.594	1.24465416884
0.000625	1.596	1.23644005111
0.000626	1.6	1.23288280059
0.000627	1.604	1.2357928629
0.000628	1.588	1.2321753122
0.000629	1.582	1.22281478565
0.00063	1.586	1.22743798214
0.000631	1.566	1.23192694589
0.000632	1.556	1.23079811505
0.000633	1.556	1.23079811505
0.000634	1.544	1.22150071633
0.000635	1.536	1.20029329749
0.000636	1.524	1.17533995082
0.000637	1.53	1.17520211028
0.000638	1.522	1.17367627564
0.000639	1.534	1.18357255798
0.00064	1.528	1.19214764186
0.000641	1.542	1.19676062769
0.000642	1.542	1.2000983293
0.000643	1.538	1.17837006072
0.000644	1.536	1.17843285765
0.000645	1.536	1.18520209247
0.000646	1.534	1.18357255798
0.000647	1.534	1.18188155075
0.000648	1.53	1.19377552329
0.000649	1.52	1.19565881421
0.00065	1.514	1.19407034969
0.000651	1.51	1.18401858094
0.000652	1.51	1.18063542214
0.000653	1.5	1.18067777145
0.000654	1.484	1.16006206731
0.000655	1.474	1.16847079553
0.000656	1.462	1.16471284015
0.000657	1.46	1.17490425142
0.000658	1.464	1.17673446452
0.000659	1.458	1.18500464134
0.00066	1.458	1.18500464134
0.000661	1.45	1.16597598603
0.000662	1.442	1.17074164528
0.000663	1.434	1.1822199457
0.000664	1.438	1.18243646764
0.000665	1.444	1.16741766305
0.000666	1.436	1.17213651082
0.000667	1.432	1.16849304662
0.000668	1.426	1.16469910277
0.000669	1.438	1.18412668241
0.00067	1.448	1.19636783641
0.000671	1.442	1.19776291477
0.000672	1.44	1.18084715353
0.000673	1.426	1.16641502048
0.000674	1.422	1.16786814324
0.000675	1.43	1.17860086543
0.000676	1.414	1.17413968505
0.000677	1.396	1.15723117829
0.000678	1.388	1.14780486146
0.000679	1.378	1.1432917388
0.00068	1.364	1.1452091512
0.000681	1.348	1.14319552133
0.000682	1.352	1.15069370382
0.000683	1.352	1.15069370382
0.000684	1.344	1.13033800255
0.000685	1.344	1.1267936812
0.000686	1.342	1.12295859229
0.000687	1.35	1.12760808795
0.000688	1.368	1.12985662807
0.000689	1.366	1.12073368826
0.00069	1.362	1.12913949537
0.000691	1.346	1.12884188441
0.000692	1.356	1.1336948443
0.000693	1.344	1.1321060021
0.000694	1.338	1.13655444216
0.000695	1.324	1.12916960639
0.000696	1.332	1.13744274581
0.000697	1.324	1.14499956332
0.000698	1.334	1.15344874182
0.000699	1.324	1.13974734042
0.0007	1.316	1.12434158511
0.000701	1.304	1.11695299812
0.000702	1.3	1.11265448366
0.000703	1.292	1.12014998996
0.000704	1.298	1.12302983041
0.000705	1.292	1.11657332943
0.000706	1.286	1.11723050442
0.000707	1.282	1.10746376916
0.000708	1.282	1.10746376916
0.000709	1.286	1.1010013624
0.00071	1.27	1.08678424722
0.000711	1.27	1.08494239478
0.000712	1.262	1.08321558334
0.000713	1.266	1.08593001616
0.000714	1.258	1.08969537028
0.000715	1.256	1.08924928276
0.000716	1.246	1.08879933872
0.000717	1.256	1.08002962922
0.000718	1.254	1.07957584263
0.000719	1.24	1.07070070515
0.00072	1.244	1.07352876068
0.000721	1.23	1.06070731118
0.000722	1.234	1.07668194004
0.000723	1.234	1.08777019632
0.000724	1.242	1.07862690491
0.000725	1.232	1.09095187795
0.000726	1.236	1.10286173204
0.000727	1.232	1.10007999709
0.000728	1.226	1.09860092845
0.000729	1.226	1.10223590941
0.00073	1.214	1.09736229204
0.000731	1.206	1.0897541007
0.000732	1.214	1.09371111359
0.000733	1.224	1.09262253317
0.000734	1.212	1.09501415516
0.000735	1.206	1.0915878343
0.000736	1.198	1.09306724404
0.000737	1.186	1.09151454411
0.000738	1.178	1.09101604021
0.000739	1.168	1.08063684927
0.00074	1.17	1.07009345386
0.000741	1.172	1.08185766162
0.000742	1.178	1.07252785512
0.000743	1.176	1.08306232508
0.000744	1.17	1.0775435026
0.000745	1.176	1.07750823663
0.000746	1.178	1.08181144383
0.000747	1.168	1.07507023026
0.000748	1.17	1.07568582774
0.000749	1.158	1.05689923834
0.00075	1.156	1.05624997041
0.000751	1.168	1.05819468908
0.000752	1.164	1.05503744009
0.000753	1.152	1.04923591246
0.000754	1.16	1.05375518979
0.000755	1.154	1.03840454544
0.000756	1.158	1.04165061321
0.000757	1.162	1.03525648996
0.000758	1.166	1.04232624451
0.000759	1.154	1.04224949029
0.00076	1.148	1.04023843421
0.000761	1.152	1.02805447326
0.000762	1.15	1.02737529657
0.000763	1.144	1.01747923812
0.000764	1.138	1.0094335045
0.000765	1.146	1.02600389863
0.000766	1.136	1.01857940289
0.000767	1.132	1.01320086853
0.000768	1.14	1.01607086367
0.000769	1.128	1.00579123082
0.00077	1.138	1.00147690937
0.000771	1.142	1.00689423476
0.000772	1.134	1.00799007932
0.000773	1.12	1.02058806577
0.000774	1.126	1.02084474824
0.000775	1.12	1.02449987799
0.000776	1.128	1.03131760384
0.000777	1.118	1.03154059542
0.000778	1.118	1.0295999223
0.000779	1.102	1.03130790747
0.00078	1.102	1.04287870819
0.000781	1.096	1.0386452715
0.000782	1.094	1.03979036349
0.000783	1.088	1.03162783987
0.000784	1.084	1.04160645159
0.000785	1.08	1.03421467791
0.000786	1.088	1.03356470528
0.000787	1.088	1.0393536453
0.000788	1.092	1.03900721845
0.000789	1.088	1.03549794785
0.00079	1.086	1.03276522017
0.000791	1.09	1.04206525707
0.000792	1.088	1.0393536453
0.000793	1.082	1.03502463739
0.000794	1.072	1.0270423555
0.000795	1.06	1.02975725295
0.000796	1.052	1.02435150217
0.000797	1.056	1.00839674732
0.000798	1.052	1.02239718309
0.000799	1.05	1.02151847756
0.0008	1.058	1.02500536584
0.000801	1.056	1.01826519139
0.000802	1.052	1.03019221507
0.000803	1.05	1.03126136357
0.000804	1.042	1.02383397092
0.000805	1.042	1.01599015743
0.000806	1.038	1.01022571735
0.000807	1.034	1.00838683054
0.000808	1.03	1.00453969558
0.000809	1.012	1.0059105328
0.00081	1.022	1.01070074701
0.000811	1.032	1.01536988334
0.000812	1.028	1.00757927728
0.000813	1.03	1.00652868812
0.000814	1.024	1.01164420623
0.000815	1.032	0.999487868861
0.000816	1.036	1.00732517094
0.000817	1.026	1.01258283612
0.000818	1.022	1.01070074701
0.000819	1.022	1.00275420717
0.00082	1.01	0.99894944817
0.000821	1.008	0.993949696916
0.000822	0.994	0.99295719948
0.000823	0.996	0.989941412408
0.000824	1.012	0.993909452616
0.000825	1.002	0.972623256971
0.000826	1.004	0.965393184148
0.000827	1.002	0.968501935982
0.000828	1.006	0.976710806739
0.000829	0.994	0.960189564617
0.00083	1.006	0.962270232315
0.000831	1.004	0.969527720078
0.000832	0.996	0.971588390215
0.000833	0.984	0.971464873271
0.000834	0.972	0.956669221832
0.000835	0.966	0.95542869959
0.000836	0.96	0.949947366963
0.000837	0.954	0.933747289153
0.000838	0.952	0.938986687872
0.000839	0.952	0.934717069492
0.00084	0.942	0.928781998103
0.000841	0.938	0.932821526338
0.000842	0.936	0.920817028513
0.000843	0.932	0.933475227309
0.000844	0.918	0.922646194378
0.000845	0.926	0.938362403339
0.000846	0.916	0.934314722136
0.000847	0.918	0.929126471477
0.000848	0.926	0.931946350387
0.000849	0.916	0.917029988605
0.00085	0.914	0.917934638196
0.000851	0.906	0.921500949538
0.000852	0.92	0.917387595294
0.000853	0.918	0.913934352128
0.000854	0.922	0.925157283925
0.000855	0.934	0.934689253175
0.000856	0.936	0.935897430277
0.000857	0.936	0.942286580611
0.000858	0.934	0.923928568668
0.000859	0.924	0.919904342853
0.00086	0.93	0.917115041857
0.000861	0.93	0.914931691439
0.000862	0.922	0.909898895482
0.000863	0.912	0.910085710249
0.000864	0.922	0.918649008055
0.000865	0.92	0.923904756996
0.000866	0.906	0.914966666059
0.000867	0.906	0.914966666059
0.000868	0.89	0.904378239455
0.000869	0.878	0.900619786591
0.00087	0.882	0.905580476821
0.000871	0.878	0.902837748435
0.000872	0.87	0.901720577563
0.000873	0.86	0.890168523371
0.000874	0.854	0.892571565758
0.000875	0.864	0.890788414833
0.000876	0.86	0.890168523371
0.000877	0.858	0.890974747117
0.000878	0.86	0.883402513014
0.000879	0.86	0.896883492991
0.00088	0.856	0.88953021309
0.000881	0.86	0.890168523371
0.000882	0.872	0.891973093765
0.000883	0.872	0.894212502708
0.000884	0.858	0.895452958005
0.000885	0.854	0.901489877924
0.000886	0.856	0.894015659818
0.000887	0.864	0.895267557773
0.000888	0.854	0.874462120392
0.000889	0.846	0.875376490431
0.00089	0.844	0.873878710119
0.000891	0.836	0.874702235049
0.000892	0.834	0.880024999645
0.000893	0.834	0.87546787491
0.000894	0.832	0.883049262499
0.000895	0.816	0.875296521186
0.000896	0.818	0.872282064472
0.000897	0.822	0.87081341285
0.000898	0.828	0.875451883315
0.000899	0.822	0.856922400221
0.0009	0.826	0.869323875204
0.000901	0.826	0.862394341354
0.000902	0.822	0.861577622736
0.000903	0.832	0.86474042348
0.000904	0.832	0.871651306429
0.000905	0.832	0.869353782991
0.000906	0.83	0.874699948554
0.000907	0.828	0.880009090862
0.000908	0.816	0.879854533432
0.000909	0.81	0.879715863219
0.00091	0.8	0.876356092008
0.000911	0.798	0.865561089698
0.000912	0.796	0.863935182754
0.000913	0.794	0.857650278377
0.000914	0.792	0.856
0.000915	0.782	0.859346263156
0.000916	0.784	0.856355066547
0.000917	0.78	0.852994724485
0.000918	0.778	0.851302531419
0.000919	0.776	0.844881056717
0.00092	0.782	0.863988425848
0.000921	0.766	0.843352832449
0.000922	0.768	0.842719407632
0.000923	0.766	0.836208108069
0.000924	0.776	0.837749365861
0.000925	0.772	0.839056613108
0.000926	0.774	0.847893861282
0.000927	0.768	0.840342787201
0.000928	0.766	0.838596446451
0.000929	0.778	0.84659081025
0.00093	0.776	0.830556439985
0.000931	0.772	0.829467298933
0.000932	0.77	0.815536633144
0.000933	0.762	0.810774937945
0.000934	0.764	0.810125916139
0.000935	0.764	0.815048464817
0.000936	0.764	0.81259091799
0.000937	0.76	0.80399004969
0.000938	0.756	0.797786938976
0.000939	0.748	0.797806994203
0.00094	0.742	0.804634078324
0.000941	0.74	0.80024996095
0.000942	0.744	0.799039423308
0.000943	0.744	0.796532485213
0.000944	0.75	0.797182538695
0.000945	0.746	0.793400277288
0.000946	0.744	0.786424821582
0.000947	0.748	0.790250593166
0.000948	0.738	0.785720051927
0.000949	0.73	0.777881739084
0.00095	0.718	0.778765690051
0.000951	0.722	0.777634875761
0.000952	0.726	0.784170899741
0.000953	0.722	0.785312676582
0.000954	0.718	0.778765690051
0.000955	0.714	0.792593212184
0.000956	0.718	0.796540017827
0.000957	0.728	0.806235697548
0.000958	0.722	0.810380157704
0.000959	0.706	0.797222679055
0.00096	0.706	0.7921893713
0.000961	0.7	0.786129760281
0.000962	0.698	0.776399381762
0.000963	0.694	0.779976922736
0.000964	0.692	0.777904878504
0.000965	0.696	0.784591613516
0.000966	0.69	0.786066154977
0.000967	0.69	0.788606365686
0.000968	0.686	0.792088378907
0.000969	0.69	0.79868642157
0.00097	0.686	0.804614193263
0.000971	0.694	0.812627836097
0.000972	0.692	0.810639253922
0.000973	0.688	0.80414923988
0.000974	0.676	0.801887772696
0.000975	0.672	0.802755255355
0.000976	0.676	0.814262856822
0.000977	0.668	0.803601891486
0.000978	0.658	0.803141332519
0.000979	0.654	0.798926780124
0.00098	0.646	0.787835008108
0.000981	0.648	0.787461745103
0.000982	0.638	0.771333909536
0.000983	0.634	0.774625070599
0.000984	0.632	0.761955379271
0.000985	0.632	0.759326016939
0.000986	0.622	0.755722171171
0.000987	0.622	0.766234950913
0.000988	0.63	0.775306391048
0.000989	0.634	0.777202676269
0.00099	0.634	0.779771761479
0.000991	0.638	0.773922476738
0.000992	0.632	0.764575699326
0.000993	0.63	0.762299153876
0.000994	0.626	0.768195287671
0.000995	0.628	0.767864571393
0.000996	0.622	0.760996714842
0.000997	0.622	0.760996714842
0.000998	0.616	0.751361431004
0.000999	0.618	0.751049931762
0.001	0.61	0.736138573911
0.001001	0.616	0.748694864414
0.001002	0.618	0.753708166335
0.001003	0.616	0.74601876652
0.001004	0.62	0.750732975165
0.001005	0.618	0.751049931762
0.001006	0.616	0.751361431004
0.001007	0.614	0.754323538013
0.001008	0.618	0.764248650637
0.001009	0.614	0.764855541916
0.00101	0.616	0.772362609142
0.001011	0.61	0.773239936889
0.001012	0.606	0.771209439776
0.001013	0.602	0.766548106775
0.001014	0.6	0.75894663844
0.001015	0.594	0.749108803846
0.001016	0.586	0.744717396064
0.001017	0.584	0.747625574736
0.001018	0.584	0.7449456356
0.001019	0.584	0.742256020521
0.00102	0.588	0.752499833887
0.001021	0.586	0.750069330129
0.001022	0.574	0.732477986017
0.001023	0.572	0.724441854119
0.001024	0.576	0.729536839371
0.001025	0.58	0.74
0.001026	0.582	0.74247962935
0.001027	0.582	0.745168437335
0.001028	0.576	0.748481128687
0.001029	0.578	0.74021348272
0.00103	0.578	0.753602016982
0.001031	0.578	0.756251280991
0.001032	0.576	0.759094197053
0.001033	0.574	0.756653157001
0.001034	0.572	0.751542413973
0.001035	0.564	0.746929715569
0.001036	0.568	0.754570076269
0.001037	0.566	0.752093079346
0.001038	0.556	0.747572070104
0.001039	0.554	0.736942331529
0.00104	0.544	0.729427172513
0.001041	0.542	0.724041435278
0.001042	0.55	0.729040465269
0.001043	0.54	0.715821206727
0.001044	0.542	0.712906726017
0.001045	0.54	0.715821206727
0.001046	0.538	0.715930164192
0.001047	0.532	0.70496524737
0.001048	0.532	0.70496524737
0.001049	0.532	0.69640218265
0.00105	0.528	0.690808222302
0.001051	0.53	0.699356847396
0.001052	0.528	0.705135447981
0.001053	0.518	0.694028817845
0.001054	0.51	0.679632253502
0.001055	0.52	0.688186021363
0.001056	0.512	0.685460429201
0.001057	0.512	0.688371992458
0.001058	0.504	0.679694048819
0.001059	0.504	0.68263020736
0.00106	0.506	0.679679336158
0.001061	0.502	0.682638996835
0.001062	0.506	0.688450433946
0.001063	0.504	0.691363869464
0.001064	0.506	0.69423627102
0.001065	0.508	0.702805805326
0.001066	0.51	0.702780193233
0.001067	0.506	0.69423627102
0.001068	0.5	0.688476579122
0.001069	0.502	0.685562542734
0.00107	0.504	0.685553790741
0.001071	0.5	0.68556546004
0.001072	0.496	0.685553790741
0.001073	0.492	0.676709686646
0.001074	0.498	0.67675401735
0.001075	0.498	0.682638996835
0.001076	0.498	0.682638996835
0.001077	0.496	0.679694048819
0.001078	0.494	0.679679336158
0.001079	0.496	0.68263020736
0.00108	0.496	0.673783347969
0.001081	0.498	0.679702876263
0.001082	0.492	0.682595048327
0.001083	0.488	0.682536445913
0.001084	0.478	0.679349689041
0.001085	0.472	0.679128853753
0.001086	0.474	0.679208362728
0.001087	0.474	0.673293398156
0.001088	0.478	0.67639929036
0.001089	0.472	0.676177491492
0.00109	0.478	0.679349689041
0.001091	0.476	0.676331279773
0.001092	0.474	0.670316343229
0.001093	0.478	0.673435965776
0.001094	0.478	0.667469849506
0.001095	0.47	0.667158152165
0.001096	0.474	0.664322210979
0.001097	0.474	0.664322210979
0.001098	0.482	0.676517553357
0.001099	0.488	0.685460429201
0.0011	0.484	0.691190277709
0.001101	0.466	0.681794690504
0.001102	0.466	0.678854918226
0.001103	0.464	0.681692012569
0.001104	0.458	0.678406957511
0.001105	0.458	0.672484944069
0.001106	0.458	0.672484944069
0.001107	0.458	0.672484944069
0.001108	0.456	0.669375828664
0.001109	0.46	0.6666333325
0.00111	0.46	0.6666333325
0.001111	0.456	0.675325106893
0.001112	0.452	0.663095769855
0.001113	0.45	0.662947961759
0.001114	0.454	0.663237514017
0.001115	0.462	0.663743926526
0.001116	0.464	0.65475491598
0.001117	0.462	0.657689896532
0.001118	0.464	0.66686130492
0.001119	0.464	0.66686130492
0.00112	0.464	0.675798786622
0.001121	0.462	0.672722825538
0.001122	0.466	0.678854918226
0.001123	0.47	0.684908753047
0.001124	0.47	0.684908753047
0.001125	0.464	0.678751795578
0.001126	0.462	0.669743234382
0.001127	0.464	0.669853715374
0.001128	0.46	0.669626761711
0.001129	0.458	0.666510314999
0.00113	0.452	0.660072723266
0.001131	0.45	0.656886595997
0.001132	0.452	0.660072723266
0.001133	0.444	0.65944218852
0.001134	0.446	0.656569874423
0.001135	0.448	0.662794085671
0.001136	0.448	0.665804776192
0.001137	0.452	0.672083328167
0.001138	0.444	0.67146407201
0.001139	0.446	0.671627873156
0.00114	0.448	0.671785680109
0.001141	0.448	0.668801913873
0.001142	0.446	0.674599140231
0.001143	0.454	0.681090302383
0.001144	0.446	0.665645551326
0.001145	0.446	0.665645551326
0.001146	0.436	0.66174315259
0.001147	0.432	0.658312995466
0.001148	0.426	0.654617445536
0.001149	0.422	0.651088319662
0.00115	0.424	0.651324803765
0.001151	0.424	0.645154245123
0.001152	0.414	0.640783894929
0.001153	0.414	0.646996136001
0.001154	0.414	0.643897507372
0.001155	0.41	0.6402343321
0.001156	0.414	0.6562042365
0.001157	0.416	0.659502843057
0.001158	0.414	0.650079995078
0.001159	0.414	0.650079995078
0.00116	0.414	0.6562042365
0.001161	0.408	0.649258038071
0.001162	0.402	0.632768520077
0.001163	0.406	0.636524940595
0.001164	0.406	0.636524940595
0.001165	0.406	0.636524940595
0.001166	0.41	0.6402343321
0.001167	0.41	0.637102817448
0.001168	0.412	0.637382145969
0.001169	0.418	0.647515250786
0.00117	0.408	0.639949998047
0.001171	0.404	0.633075035047
0.001172	0.398	0.632136061303
0.001173	0.408	0.636817085198
0.001174	0.402	0.632768520077
0.001175	0.396	0.625447040124
0.001176	0.394	0.615438055372
0.001177	0.394	0.612179712176
0.001178	0.382	0.606692673435
0.001179	0.376	0.60218269653
0.00118	0.382	0.606692673435
0.001181	0.38	0.599666574023
0.001182	0.388	0.6078289233
0.001183	0.376	0.60218269653
0.001184	0.374	0.60508181265
0.001185	0.38	0.606300255649
0.001186	0.374	0.608378171864
0.001187	0.376	0.608788961792
0.001188	0.378	0.609192908691
0.001189	0.38	0.61611687203
0.00119	0.378	0.612467141976
0.001191	0.378	0.602591071955
0.001192	0.382	0.606692673435
0.001193	0.386	0.610740534106
0.001194	0.388	0.6078289233
0.001195	0.38	0.61611687203
0.001196	0.378	0.622186467227
0.001197	0.38	0.625779513886
0.001198	0.376	0.618566083778
0.001199	0.378	0.615723964127
0.0012	0.38	0.61611687203
0.001201	0.382	0.616503041355
0.001202	0.382	0.616503041355
0.001203	0.376	0.615324304737
0.001204	0.372	0.607960525034
0.001205	0.374	0.611656766496
0.001206	0.374	0.611656766496
0.001207	0.37	0.597578446733
0.001208	0.372	0.598010033361
0.001209	0.376	0.60218269653
0.00121	0.372	0.598010033361
0.001211	0.374	0.598434624667
0.001212	0.374	0.598434624667
0.001213	0.37	0.597578446733
0.001214	0.366	0.593332958801
0.001215	0.366	0.596694226552
0.001216	0.37	0.600915967503
0.001217	0.366	0.600036665546
0.001218	0.364	0.599586524198
0.001219	0.366	0.600036665546
0.00122	0.36	0.598665181884
0.001221	0.358	0.591469356772
0.001222	0.356	0.590985617422
0.001223	0.352	0.58999661016
0.001224	0.354	0.590494707851
0.001225	0.348	0.592364752496
0.001226	0.35	0.596238207431
0.001227	0.348	0.592364752496
0.001228	0.346	0.588459004519
0.001229	0.342	0.587397650659
0.00123	0.334	0.578311334836
0.001231	0.334	0.578311334836
0.001232	0.332	0.577733502577
0.001233	0.324	0.575346851908
0.001234	0.33	0.584037670018
0.001235	0.324	0.57881257761
0.001236	0.318	0.573477113754
0.001237	0.314	0.568686205213
0.001238	0.318	0.573477113754
0.001239	0.318	0.573477113754
0.00124	0.32	0.570613704707
0.001241	0.32	0.574108003776
0.001242	0.312	0.564496235594
0.001243	0.302	0.550269025114
0.001244	0.306	0.548054741791
0.001245	0.312	0.550141799903
0.001246	0.314	0.550821205111
0.001247	0.312	0.546494281763
0.001248	0.316	0.551492520348
0.001249	0.316	0.555107196855
0.00125	0.316	0.555107196855
0.001251	0.318	0.559353197899
0.001252	0.318	0.559353197899
0.001253	0.318	0.559353197899
0.001254	0.314	0.558035841143
0.001255	0.31	0.553082272361
0.001256	0.314	0.554440258279
0.001257	0.31	0.553082272361
0.001258	0.31	0.560267793113
0.001259	0.308	0.552391165751
0.00126	0.304	0.547342671459
0.001261	0.298	0.545156858161
0.001262	0.302	0.546622355928
0.001263	0.304	0.547342671459
0.001264	0.302	0.546622355928
0.001265	0.304	0.550984573287
0.001266	0.3	0.545893762558
0.001267	0.3	0.542217668469
0.001268	0.3	0.542217668469
0.001269	0.3	0.542217668469
0.00127	0.304	0.543676374326
0.001271	0.302	0.54295119486
0.001272	0.3	0.542217668469
0.001273	0.3	0.542217668469
0.001274	0.298	0.54147576123
0.001275	0.298	0.537769467337
0.001276	0.3	0.538516480713
0.001277	0.298	0.530279171758
0.001278	0.306	0.540706944657
0.001279	0.308	0.548758599021
0.00128	0.302	0.546622355928
0.001281	0.298	0.54147576123
0.001282	0.296	0.540725438647
0.001283	0.296	0.537013966299
0.001284	0.296	0.529512983788
0.001285	0.292	0.516464906843
0.001286	0.29	0.511761663277
0.001287	0.286	0.514007782042
0.001288	0.282	0.50840535009
0.001289	0.282	0.50840535009
0.00129	0.282	0.50840535009
0.001291	0.286	0.517884156931
0.001292	0.284	0.517053188753
0.001293	0.284	0.517053188753
0.001294	0.284	0.520906901471
0.001295	0.28	0.51923019943
0.001296	0.282	0.523904571463
0.001297	0.286	0.525551139281
0.001298	0.282	0.523904571463
0.001299	0.282	0.527708252731
0.0013	0.282	0.531484712856
0.001301	0.282	0.531484712856
0.001302	0.276	0.525189489613
0.001303	0.274	0.520503602293
0.001304	0.27	0.514878626474
0.001305	0.272	0.511874984737
0.001306	0.276	0.517517149474
0.001307	0.274	0.512761152975
0.001308	0.274	0.50884575266
0.001309	0.274	0.50884575266
0.00131	0.27	0.507050293363
0.001311	0.272	0.515767389431
0.001312	0.268	0.513980544379
0.001313	0.27	0.518748493974
0.001314	0.266	0.509160092702
0.001315	0.274	0.512761152975
0.001316	0.276	0.517517149474
0.001317	0.272	0.515767389431
0.001318	0.274	0.516646881342
0.001319	0.27	0.514878626474
0.00132	0.272	0.511874984737
0.001321	0.27	0.510979451642
0.001322	0.264	0.512156226165
0.001323	0.258	0.505406766872
0.001324	0.258	0.505406766872
0.001325	0.254	0.499483733469
0.001326	0.254	0.499483733469
0.001327	0.254	0.503471945594
0.001328	0.252	0.502489800892
0.001329	0.252	0.506454341476
0.00133	0.254	0.507428812741
0.001331	0.256	0.512312404691
0.001332	0.254	0.511355062554
0.001333	0.25	0.497493718553
0.001334	0.252	0.498493731154
0.001335	0.248	0.492438828688
0.001336	0.248	0.496483635178
0.001337	0.244	0.494433008607
0.001338	0.24	0.492341345004
0.001339	0.24	0.488262224629
0.00134	0.238	0.487191953957
0.001341	0.24	0.484148737476
0.001342	0.244	0.482145206343
0.001343	0.248	0.484247870413
0.001344	0.258	0.501433943805
0.001345	0.258	0.497429391974
0.001346	0.252	0.494465367847
0.001347	0.248	0.488360522565
0.001348	0.248	0.488360522565
0.001349	0.248	0.488360522565
0.00135	0.24	0.484148737476
0.001351	0.24	0.484148737476
0.001352	0.23	0.478643917751
0.001353	0.24	0.488262224629
0.001354	0.242	0.489321979886
0.001355	0.238	0.487191953957
0.001356	0.24	0.49638694584
0.001357	0.232	0.492113807975
0.001358	0.228	0.489914278216
0.001359	0.23	0.486929152958
0.00136	0.23	0.478643917751
0.001361	0.23	0.478643917751
0.001362	0.23	0.478643917751
0.001363	0.234	0.480878362998
0.001364	0.234	0.476701164253
0.001365	0.234	0.472487036859
0.001366	0.228	0.464775214485
0.001367	0.228	0.46905863173
0.001368	0.232	0.471355492171
0.001369	0.234	0.476701164253
0.00137	0.24	0.484148737476
0.001371	0.238	0.483069353199
0.001372	0.242	0.493392338814
0.001373	0.24	0.488262224629
0.001374	0.24	0.484148737476
0.001375	0.24	0.484148737476
0.001376	0.236	0.481979252666
0.001377	0.236	0.481979252666
0.001378	0.236	0.481979252666
0.001379	0.242	0.485217477014
0.00138	0.238	0.483069353199
0.001381	0.238	0.483069353199
0.001382	0.232	0.475579646326
0.001383	0.23	0.474447046571
0.001384	0.228	0.473303285431
0.001385	0.23	0.478643917751
0.001386	0.232	0.479766609926
0.001387	0.23	0.478643917751
0.001388	0.232	0.475579646326
0.001389	0.234	0.476701164253
0.00139	0.234	0.476701164253
0.001391	0.236	0.477811678384
0.001392	0.232	0.475579646326
0.001393	0.23	0.465939910289
0.001394	0.234	0.476701164253
0.001395	0.232	0.467093138464
0.001396	0.23	0.465939910289
0.001397	0.232	0.471355492171
0.001398	0.234	0.476701164253
0.001399	0.234	0.476701164253
0.0014	0.234	0.476701164253
0.001401	0.228	0.473303285431
0.001402	0.232	0.475579646326
0.001403	0.23	0.474447046571
0.001404	0.226	0.467893150196
0.001405	0.226	0.472148281793
0.001406	0.224	0.470981952945
0.001407	0.222	0.46980421454
0.001408	0.216	0.466201673099
0.001409	0.216	0.466201673099
0.00141	0.216	0.466201673099
0.001411	0.214	0.460656053906
0.001412	0.21	0.458148447558
0.001413	0.214	0.460656053906
0.001414	0.214	0.460656053906
0.001415	0.21	0.458148447558
0.001416	0.206	0.459960867901
0.001417	0.208	0.456876350887
0.001418	0.208	0.456876350887
0.001419	0.208	0.452477623756
0.00142	0.208	0.452477623756
0.001421	0.212	0.455034064659
0.001422	0.21	0.453762052182
0.001423	0.206	0.446725866724
0.001424	0.206	0.446725866724
0.001425	0.21	0.453762052182
0.001426	0.21	0.453762052182
0.001427	0.208	0.452477623756
0.001428	0.206	0.451180673345
0.001429	0.198	0.445865450557
0.00143	0.196	0.444504218203
0.001431	0.192	0.43719103376
0.001432	0.194	0.44312977783
0.001433	0.188	0.434345484609
0.001434	0.192	0.43719103376
0.001435	0.194	0.438593205602
0.001436	0.196	0.444504218203
0.001437	0.194	0.44312977783
0.001438	0.192	0.441742006153
0.001439	0.188	0.438925961866
0.00144	0.186	0.437497428564
0.001441	0.194	0.44312977783
0.001442	0.19	0.440340777126
0.001443	0.192	0.441742006153
0.001444	0.192	0.432592186707
0.001445	0.186	0.432901836448
0.001446	0.18	0.428485705713
0.001447	0.186	0.437497428564
0.001448	0.188	0.438925961866
0.001449	0.188	0.434345484609
0.00145	0.186	0.432901836448
0.001451	0.182	0.429972092118
0.001452	0.186	0.428256932226
0.001453	0.186	0.428256932226
0.001454	0.184	0.426783317387
0.001455	0.182	0.425295191602
0.001456	0.18	0.423792402008
0.001457	0.18	0.423792402008
0.001458	0.176	0.420742201354
0.001459	0.176	0.420742201354
0.00146	0.178	0.422274792049
0.001461	0.178	0.422274792049
0.001462	0.178	0.422274792049
0.001463	0.18	0.423792402008
0.001464	0.176	0.420742201354
0.001465	0.178	0.422274792049
0.001466	0.18	0.419046536795
0.001467	0.18	0.419046536795
0.001468	0.18	0.419046536795
0.001469	0.172	0.40794117223
0.00147	0.174	0.409541206718
0.001471	0.172	0.40794117223
0.001472	0.172	0.40794117223
0.001473	0.174	0.409541206718
0.001474	0.172	0.40300868477
0.001475	0.174	0.404628224423
0.001476	0.17	0.401372644808
0.001477	0.174	0.409541206718
0.001478	0.168	0.404692475838
0.001479	0.168	0.404692475838
0.00148	0.172	0.40794117223
0.001481	0.172	0.40794117223
0.001482	0.17	0.406324993078
0.001483	0.166	0.403043421978
0.001484	0.166	0.403043421978
0.001485	0.164	0.401377627677
0.001486	0.162	0.39969488363
0.001487	0.164	0.401377627677
0.001488	0.162	0.394659346779
0.001489	0.162	0.39969488363
0.00149	0.164	0.401377627677
0.001491	0.166	0.403043421978
0.001492	0.168	0.404692475838
0.001493	0.168	0.409604687473
0.001494	0.166	0.40797548946
0.001495	0.164	0.401377627677
0.001496	0.16	0.397994974843
0.001497	0.166	0.403043421978
0.001498	0.166	0.403043421978
0.001499	0.166	0.403043421978
0.0015	0.17	0.406324993078
0.001501	0.17	0.406324993078
0.001502	0.168	0.404692475838
0.001503	0.168	0.404692475838
0.001504	0.164	0.401377627677
0.001505	0.158	0.396277680421
0.001506	0.156	0.394542773347
0.001507	0.156	0.389440624486
0.001508	0.16	0.392937654088
0.001509	0.162	0.39969488363
0.00151	0.162	0.39969488363
0.001511	0.16	0.397994974843
0.001512	0.16	0.397994974843
0.001513	0.162	0.39969488363
0.001514	0.166	0.403043421978
0.001515	0.166	0.403043421978
0.001516	0.166	0.403043421978
0.001517	0.166	0.403043421978
0.001518	0.166	0.403043421978
0.001519	0.166	0.403043421978
0.00152	0.166	0.403043421978
0.001521	0.168	0.404692475838
0.001522	0.17	0.406324993078
0.001523	0.17	0.406324993078
0.001524	0.168	0.399719901931
0.001525	0.164	0.396363469558
0.001526	0.16	0.392937654088
0.001527	0.16	0.392937654088
0.001528	0.16	0.392937654088
0.001529	0.158	0.391198159505
0.00153	0.152	0.38587044458
0.001531	0.152	0.38587044458
0.001532	0.15	0.384057287393
0.001533	0.144	0.37850231175
0.001534	0.144	0.37850231175
0.001535	0.144	0.37318092127
0.001536	0.146	0.375078658417
0.001537	0.148	0.376956230881
0.001538	0.148	0.382225064589
0.001539	0.146	0.380373500654
0.00154	0.148	0.382225064589
0.001541	0.148	0.382225064589
0.001542	0.144	0.37850231175
0.001543	0.148	0.382225064589
0.001544	0.148	0.382225064589
0.001545	0.148	0.382225064589
0.001546	0.148	0.382225064589
0.001547	0.146	0.380373500654
0.001548	0.148	0.382225064589
0.001549	0.144	0.37850231175
0.00155	0.146	0.380373500654
0.001551	0.146	0.380373500654
0.001552	0.148	0.382225064589
0.001553	0.148	0.382225064589
0.001554	0.148	0.382225064589
0.001555	0.148	0.382225064589
0.001556	0.15	0.384057287393
0.001557	0.15	0.384057287393
0.001558	0.146	0.380373500654
0.001559	0.148	0.382225064589
0.00156	0.148	0.382225064589
0.001561	0.15	0.384057287393
0.001562	0.148	0.382225064589
0.001563	0.148	0.382225064589
0.001564	0.148	0.382225064589
0.001565	0.146	0.380373500654
0.001566	0.142	0.376611205356
0.001567	0.142	0.381884799383
0.001568	0.142	0.381884799383
0.001569	0.14	0.38
0.00157	0.138	0.378095226101
0.001571	0.138	0.378095226101
0.001572	0.136	0.376170174256
0.001573	0.136	0.370815317914
0.001574	0.136	0.370815317914
0.001575	0.134	0.368841429343
0.001576	0.136	0.370815317914
0.001577	0.136	0.370815317914
0.001578	0.136	0.370815317914
0.001579	0.138	0.37276802438
0.00158	0.136	0.376170174256
0.001581	0.134	0.374224531532
0.001582	0.132	0.372257975066
0.001583	0.13	0.370270171631
0.001584	0.13	0.370270171631
0.001585	0.13	0.370270171631
0.001586	0.13	0.370270171631
0.001587	0.13	0.370270171631
0.001588	0.13	0.370270171631
0.001589	0.122	0.356533308402
0.00159	0.122	0.356533308402
0.001591	0.122	0.362099433858
0.001592	0.126	0.366229436283
0.001593	0.124	0.364175781732
0.001594	0.124	0.364175781732
0.001595	0.124	0.364175781732
0.001596	0.118	0.357877073868
0.001597	0.12	0.36
0.001598	0.122	0.362099433858
0.001599	0.124	0.364175781732
0.0016	0.122	0.362099433858
0.001601	0.122	0.362099433858
0.001602	0.126	0.366229436283
0.001603	0.124	0.364175781732
0.001604	0.122	0.356533308402
0.001605	0.12	0.354400902933
0.001606	0.118	0.352244233452
0.001607	0.114	0.347856292167
0.001608	0.114	0.347856292167
0.001609	0.116	0.3500628515
0.00161	0.116	0.355730234869
0.001611	0.118	0.357877073868
0.001612	0.118	0.357877073868
0.001613	0.116	0.3500628515
0.001614	0.12	0.354400902933
0.001615	0.12	0.36
0.001616	0.12	0.36
0.001617	0.118	0.357877073868
0.001618	0.114	0.353559047402
0.001619	0.114	0.353559047402
0.00162	0.114	0.353559047402
0.001621	0.116	0.355730234869
0.001622	0.114	0.347856292167
0.001623	0.106	0.33281225939
0.001624	0.104	0.330430022849
0.001625	0.104	0.330430022849
0.001626	0.102	0.321863325031
0.001627	0.102	0.321863325031
0.001628	0.104	0.32432082881
0.001629	0.1	0.319374388453
0.00163	0.098	0.310477052292
0.001631	0.1	0.31304951685
0.001632	0.104	0.318094325633
0.001633	0.104	0.318094325633
0.001634	0.108	0.329144345235
0.001635	0.11	0.331511689085
0.001636	0.108	0.329144345235
0.001637	0.1	0.319374388453
0.001638	0.1	0.319374388453
0.001639	0.102	0.328018292173
0.00164	0.102	0.328018292173
0.001641	0.104	0.330430022849
0.001642	0.102	0.328018292173
0.001643	0.102	0.328018292173
0.001644	0.106	0.33281225939
0.001645	0.106	0.33281225939
0.001646	0.106	0.33281225939
0.001647	0.104	0.330430022849
0.001648	0.106	0.33281225939
0.001649	0.106	0.33281225939
0.00165	0.106	0.33281225939
0.001651	0.106	0.33281225939
0.001652	0.106	0.33281225939
0.001653	0.104	0.32432082881
0.001654	0.104	0.32432082881
0.001655	0.108	0.329144345235
0.001656	0.108	0.329144345235
0.001657	0.11	0.337490740614
0.001658	0.11	0.337490740614
0.001659	0.11	0.337490740614
0.00166	0.106	0.32674760902
0.001661	0.108	0.329144345235
0.001662	0.106	0.32674760902
0.001663	0.104	0.32432082881
0.001664	0.104	0.32432082881
0.001665	0.106	0.32674760902
0.001666	0.106	0.32674760902
0.001667	0.104	0.32432082881
0.001668	0.102	0.321863325031
0.001669	0.098	0.310477052292
0.00167	0.1	0.319374388453
0.001671	0.098	0.316853278348
0.001672	0.1	0.319374388453
0.001673	0.098	0.316853278348
0.001674	0.1	0.325576411922
0.001675	0.102	0.328018292173
0.001676	0.1	0.325576411922
0.001677	0.102	0.328018292173
0.001678	0.1	0.319374388453
0.001679	0.102	0.328018292173
0.00168	0.102	0.334059874873
0.001681	0.1	0.331662479036
0.001682	0.1	0.331662479036
0.001683	0.098	0.32923547804
0.001684	0.1	0.331662479036
0.001685	0.102	0.334059874873
0.001686	0.102	0.334059874873
0.001687	0.102	0.334059874873
0.001688	0.102	0.334059874873
0.001689	0.102	0.328018292173
0.00169	0.1	0.325576411922
0.001691	0.098	0.323103698524
0.001692	0.1	0.325576411922
0.001693	0.1	0.325576411922
0.001694	0.098	0.316853278348
0.001695	0.104	0.336428298453
0.001696	0.104	0.336428298453
0.001697	0.104	0.336428298453
0.001698	0.102	0.334059874873
0.001699	0.1	0.325576411922
0.0017	0.1	0.325576411922
0.001701	0.098	0.323103698524
0.001702	0.098	0.323103698524
0.001703	0.096	0.320599438552
0.001704	0.096	0.320599438552
0.001705	0.094	0.318062886864
0.001706	0.096	0.320599438552
0.001707	0.096	0.320599438552
0.001708	0.096	0.320599438552
0.001709	0.096	0.320599438552
0.00171	0.094	0.318062886864
0.001711	0.094	0.318062886864
0.001712	0.094	0.318062886864
0.001713	0.094	0.318062886864
0.001714	0.094	0.318062886864
0.001715	0.094	0.318062886864
0.001716	0.094	0.318062886864
0.001717	0.094	0.318062886864
0.001718	0.094	0.318062886864
0.001719	0.098	0.323103698524
0.00172	0.098	0.323103698524
0.001721	0.096	0.320599438552
0.001722	0.094	0.318062886864
0.001723	0.092	0.315493264587
0.001724	0.09	0.312889756943
0.001725	0.088	0.310251510875
0.001726	0.088	0.303736728105
0.001727	0.09	0.306431068921
0.001728	0.09	0.306431068921
0.001729	0.09	0.306431068921
0.00173	0.09	0.306431068921
0.001731	0.096	0.320599438552
0.001732	0.096	0.320599438552
0.001733	0.096	0.320599438552
0.001734	0.094	0.318062886864
0.001735	0.094	0.318062886864
0.001736	0.094	0.318062886864
0.001737	0.096	0.320599438552
0.001738	0.096	0.320599438552
0.001739	0.09	0.312889756943
0.00174	0.092	0.315493264587
0.001741	0.092	0.315493264587
0.001742	0.09	0.312889756943
0.001743	0.088	0.310251510875
0.001744	0.09	0.312889756943
0.001745	0.086	0.307577632477
0.001746	0.088	0.310251510875
0.001747	0.086	0.307577632477
0.001748	0.086	0.307577632477
0.001749	0.084	0.298234806822
0.00175	0.086	0.301004983347
0.001751	0.086	0.294285575589
0.001752	0.082	0.288575813262
0.001753	0.078	0.282694181051
0.001754	0.082	0.288575813262
0.001755	0.08	0.278567765544
0.001756	0.08	0.285657137142
0.001757	0.08	0.285657137142
0.001758	0.08	0.285657137142
0.001759	0.08	0.285657137142
0.00176	0.076	0.279685537703
0.001761	0.078	0.282694181051
0.001762	0.078	0.282694181051
0.001763	0.076	0.279685537703
0.001764	0.076	0.279685537703
0.001765	0.076	0.279685537703
0.001766	0.076	0.279685537703
0.001767	0.074	0.276629716408
0.001768	0.074	0.276629716408
0.001769	0.072	0.266112758056
0.00177	0.072	0.266112758056
0.001771	0.076	0.279685537703
0.001772	0.078	0.282694181051
0.001773	0.076	0.279685537703
0.001774	0.074	0.276629716408
0.001775	0.074	0.276629716408
0.001776	0.074	0.276629716408
0.001777	0.072	0.273525135956
0.001778	0.07	0.270370116692
0.001779	0.072	0.273525135956
0.00178	0.074	0.276629716408
0.001781	0.072	0.273525135956
0.001782	0.074	0.283767510473
0.001783	0.076	0.286747275488
0.001784	0.076	0.286747275488
0.001785	0.08	0.292574776767
0.001786	0.08	0.292574776767
0.001787	0.082	0.295425117416
0.001788	0.082	0.295425117416
0.001789	0.082	0.295425117416
0.00179	0.082	0.295425117416
0.001791	0.084	0.298234806822
0.001792	0.088	0.303736728105
0.001793	0.088	0.303736728105
0.001794	0.088	0.303736728105
0.001795	0.086	0.301004983347
0.001796	0.084	0.298234806822
0.001797	0.084	0.298234806822
0.001798	0.084	0.298234806822
0.001799	0.084	0.298234806822
0.0018	0.08	0.285657137142
0.001801	0.082	0.288575813262
0.001802	0.08	0.278567765544
0.001803	0.082	0.281559940332
0.001804	0.082	0.281559940332
0.001805	0.084	0.284506590433
0.001806	0.084	0.284506590433
0.001807	0.086	0.28740911607
0.001808	0.086	0.28740911607
0.001809	0.086	0.28740911607
0.00181	0.086	0.28740911607
0.001811	0.086	0.28740911607
0.001812	0.084	0.284506590433
0.001813	0.084	0.284506590433
0.001814	0.084	0.284506590433
0.001815	0.082	0.281559940332
0.001816	0.08	0.278567765544
0.001817	0.08	0.278567765544
0.001818	0.08	0.278567765544
0.001819	0.08	0.278567765544
0.00182	0.078	0.275528582909
0.001821	0.076	0.272440819262
0.001822	0.076	0.272440819262
0.001823	0.078	0.275528582909
0.001824	0.078	0.275528582909
0.001825	0.078	0.282694181051
0.001826	0.078	0.282694181051
0.001827	0.08	0.285657137142
0.001828	0.078	0.282694181051
0.001829	0.08	0.285657137142
0.00183	0.08	0.285657137142
0.001831	0.08	0.285657137142
0.001832	0.08	0.292574776767
0.001833	0.08	0.292574776767
0.001834	0.078	0.28968258491
0.001835	0.08	0.292574776767
0.001836	0.08	0.292574776767
0.001837	0.08	0.292574776767
0.001838	0.078	0.28968258491
0.001839	0.074	0.283767510473
0.00184	0.076	0.286747275488
0.001841	0.076	0.286747275488
0.001842	0.074	0.283767510473
0.001843	0.074	0.283767510473
0.001844	0.07	0.270370116692
0.001845	0.074	0.276629716408
0.001846	0.074	0.276629716408
0.001847	0.072	0.273525135956
0.001848	0.072	0.273525135956
0.001849	0.072	0.273525135956
0.00185	0.072	0.273525135956
0.001851	0.072	0.273525135956
0.001852	0.072	0.273525135956
0.001853	0.072	0.280741874326
0.001854	0.072	0.280741874326
0.001855	0.072	0.280741874326
0.001856	0.076	0.286747275488
0.001857	0.076	0.286747275488
0.001858	0.076	0.286747275488
0.001859	0.076	0.286747275488
0.00186	0.076	0.286747275488
0.001861	0.076	0.286747275488
0.001862	0.076	0.286747275488
0.001863	0.078	0.28968258491
0.001864	0.078	0.28968258491
0.001865	0.078	0.28968258491
0.001866	0.08	0.292574776767
0.001867	0.078	0.28968258491
0.001868	0.078	0.28968258491
0.001869	0.078	0.28968258491
0.00187	0.08	0.292574776767
0.001871	0.082	0.295425117416
0.001872	0.082	0.295425117416
0.001873	0.084	0.304867184197
0.001874	0.084	0.304867184197
0.001875	0.084	0.304867184197
0.001876	0.084	0.304867184197
0.001877	0.084	0.304867184197
0.001878	0.084	0.304867184197
0.001879	0.082	0.302119181781
0.00188	0.082	0.302119181781
0.001881	0.082	0.302119181781
0.001882	0.082	0.302119181781
0.001883	0.08	0.299332590942
0.001884	0.078	0.29650632371
0.001885	0.076	0.293639234436
0.001886	0.072	0.287777691978
0.001887	0.07	0.284780617318
0.001888	0.068	0.281737466447
0.001889	0.068	0.281737466447
0.00189	0.068	0.281737466447
0.001891	0.07	0.277668867538
0.001892	0.07	0.277668867538
0.001893	0.074	0.290730115399
0.001894	0.072	0.287777691978
0.001895	0.072	0.287777691978
0.001896	0.07	0.277668867538
0.001897	0.066	0.263901496775
0.001898	0.068	0.267162871672
0.001899	0.068	0.267162871672
0.0019	0.068	0.267162871672
0.001901	0.066	0.263901496775
0.001902	0.066	0.263901496775
0.001903	0.07	0.270370116692
0.001904	0.07	0.270370116692
0.001905	0.068	0.267162871672
0.001906	0.066	0.263901496775
0.001907	0.068	0.267162871672
0.001908	0.07	0.270370116692
0.001909	0.07	0.270370116692
0.00191	0.07	0.270370116692
0.001911	0.066	0.263901496775
0.001912	0.066	0.263901496775
0.001913	0.066	0.263901496775
0.001914	0.068	0.267162871672
0.001915	0.068	0.267162871672
0.001916	0.068	0.267162871672
0.001917	0.07	0.270370116692
0.001918	0.07	0.270370116692
0.001919	0.07	0.270370116692
0.00192	0.068	0.267162871672
0.001921	0.066	0.263901496775
0.001922	0.066	0.263901496775
0.001923	0.068	0.267162871672
0.001924	0.068	0.267162871672
0.001925	0.066	0.263901496775
0.001926	0.066	0.263901496775
0.001927	0.064	0.260583959598
0.001928	0.066	0.263901496775
0.001929	0.064	0.260583959598
0.00193	0.064	0.260583959598
0.001931	0.064	0.260583959598
0.001932	0.066	0.263901496775
0.001933	0.062	0.257208086965
0.001934	0.062	0.257208086965
0.001935	0.062	0.257208086965
0.001936	0.062	0.257208086965
0.001937	0.064	0.260583959598
0.001938	0.064	0.260583959598
0.001939	0.064	0.260583959598
0.00194	0.064	0.260583959598
0.001941	0.064	0.260583959598
0.001942	0.068	0.267162871672
0.001943	0.066	0.263901496775
0.001944	0.066	0.263901496775
0.001945	0.066	0.263901496775
0.001946	0.062	0.257208086965
0.001947	0.062	0.257208086965
0.001948	0.062	0.257208086965
0.001949	0.062	0.257208086965
0.00195	0.062	0.257208086965
0.001951	0.064	0.260583959598
0.001952	0.064	0.260583959598
0.001953	0.062	0.257208086965
0.001954	0.06	0.253771550809
0.001955	0.062	0.257208086965
0.001956	0.062	0.257208086965
0.001957	0.062	0.257208086965
0.001958	0.058	0.250271852193
0.001959	0.056	0.246706303122
0.00196	0.058	0.250271852193
0.001961	0.058	0.250271852193
0.001962	0.06	0.253771550809
0.001963	0.06	0.253771550809
0.001964	0.06	0.253771550809
0.001965	0.06	0.253771550809
0.001966	0.062	0.257208086965
0.001967	0.06	0.253771550809
0.001968	0.062	0.257208086965
0.001969	0.062	0.257208086965
0.00197	0.062	0.257208086965
0.001971	0.064	0.260583959598
0.001972	0.062	0.257208086965
0.001973	0.062	0.257208086965
0.001974	0.062	0.257208086965
0.001975	0.06	0.253771550809
0.001976	0.06	0.253771550809
0.001977	0.058	0.250271852193
0.001978	0.058	0.250271852193
0.001979	0.06	0.253771550809
0.00198	0.056	0.246706303122
0.001981	0.056	0.246706303122
0.001982	0.056	0.246706303122
0.001983	0.056	0.246706303122
0.001984	0.058	0.250271852193
0.001985	0.058	0.250271852193
0.001986	0.058	0.250271852193
0.001987	0.058	0.250271852193
0.001988	0.056	0.246706303122
0.001989	0.058	0.250271852193
0.00199	0.058	0.250271852193
0.001991	0.056	0.246706303122
0.001992	0.056	0.246706303122
0.001993	0.054	0.243072005793
0.001994	0.054	0.243072005793
0.001995	0.054	0.243072005793
0.001996	0.054	0.243072005793
0.001997	0.054	0.243072005793
0.001998	0.056	0.246706303122
[truncated: 8,002 more rows]
