# Supplementary material for: The Influence of Synaptic Size on AMPA Receptor Activation: A Monte Carlo Model
Source: PLoS One. 2015 Jun 24;10(6):e0130924. doi: 10.1371/journal.pone.0130924 (PMC4479604; doi:10.1371/journal.pone.0130924)
Supplement: S1 Dataset — This package contains the experimental data used as basis for the analysis presented in the paper. (ZIP) [file pone.0130924.s001.zip › S1 Simulation data/training/1324_9794_155_215.csv]

time	AMPA.O.mean	AMPA.O.stdev
0.0	0.0	0.0
1e-06	0.0	0.0
2e-06	0.04	0.20591260282
3e-06	0.216	0.466201673099
4e-06	0.47	0.670149237111
5e-06	0.884	0.933029474347
6e-06	1.308	1.17691800904
7e-06	1.742	1.32341830122
8e-06	2.266	1.53207179988
9e-06	2.822	1.65478578674
1e-05	3.338	1.77080659588
1.1e-05	3.866	1.90684136729
1.2e-05	4.418	2.09649135462
1.3e-05	4.898	2.16138751731
1.4e-05	5.496	2.3060754541
1.5e-05	6.042	2.3409903887
1.6e-05	6.596	2.47483009518
1.7e-05	7.126	2.56478537114
1.8e-05	7.568	2.66784107473
1.9e-05	8.01	2.71917266829
2e-05	8.476	2.64677615223
2.1e-05	8.894	2.73619516848
2.2e-05	9.272	2.78603948285
2.3e-05	9.69	2.83088325439
2.4e-05	10.094	2.89364199582
2.5e-05	10.472	3.03532798887
2.6e-05	10.778	3.02468444635
2.7e-05	11.03	3.07458940348
2.8e-05	11.266	3.07428755974
2.9e-05	11.558	3.10654727954
3e-05	11.844	3.14128381398
3.1e-05	12.116	3.25308223075
3.2e-05	12.358	3.25481735279
3.3e-05	12.608	3.26593570053
3.4e-05	12.71	3.31148003165
3.5e-05	12.912	3.37997869816
3.6e-05	13.098	3.39534917203
3.7e-05	13.244	3.43168530026
3.8e-05	13.396	3.50245399684
3.9e-05	13.49	3.42897944001
4e-05	13.624	3.45233602073
4.1e-05	13.734	3.47321810429
4.2e-05	13.86	3.48889667374
4.3e-05	13.96	3.51374444148
4.4e-05	14.044	3.56511766987
4.5e-05	14.124	3.62775743401
4.6e-05	14.226	3.66809541861
4.7e-05	14.292	3.69577272028
4.8e-05	14.316	3.71108393869
4.9e-05	14.356	3.71500524899
5e-05	14.402	3.64148266507
5.1e-05	14.388	3.63062749397
5.2e-05	14.382	3.64363499819
5.3e-05	14.42	3.6866787221
5.4e-05	14.436	3.62793384725
5.5e-05	14.462	3.60285386881
5.6e-05	14.454	3.64196155938
5.7e-05	14.49	3.61024929887
5.8e-05	14.46	3.57944129719
5.9e-05	14.452	3.61879759036
6e-05	14.42	3.63642681763
6.1e-05	14.404	3.61231006421
6.2e-05	14.44	3.63075749672
6.3e-05	14.472	3.60627453198
6.4e-05	14.44	3.60366480128
6.5e-05	14.47	3.58288989504
6.6e-05	14.456	3.58999498607
6.7e-05	14.42	3.60715954734
6.8e-05	14.38	3.61380685704
6.9e-05	14.374	3.65761178913
7e-05	14.35	3.66980925935
7.1e-05	14.384	3.6666802424
7.2e-05	14.366	3.62767749393
7.3e-05	14.344	3.6564551139
7.4e-05	14.326	3.66165590956
7.5e-05	14.294	3.65014575051
7.6e-05	14.294	3.63697181732
7.7e-05	14.282	3.64999671233
7.8e-05	14.234	3.58486317731
7.9e-05	14.21	3.6008193512
8e-05	14.184	3.6559737417
8.1e-05	14.172	3.66857138407
8.2e-05	14.14	3.6398351611
8.3e-05	14.07	3.68145351729
8.4e-05	14.056	3.63605060471
8.5e-05	14.06	3.63763659537
8.6e-05	14.05	3.59381412986
8.7e-05	13.962	3.59952163488
8.8e-05	13.966	3.59845022197
8.9e-05	13.93	3.61456774732
9e-05	13.948	3.61625441583
9.1e-05	13.902	3.63708619639
9.2e-05	13.868	3.66859319086
9.3e-05	13.828	3.68706061789
9.4e-05	13.818	3.68847881924
9.5e-05	13.804	3.70210534696
9.6e-05	13.754	3.67116929601
9.7e-05	13.704	3.65080593842
9.8e-05	13.684	3.61609513149
9.9e-05	13.626	3.58135784305
0.0001	13.604	3.5405061785
0.000101	13.588	3.55390714566
0.000102	13.568	3.58237016513
0.000103	13.556	3.62916849981
0.000104	13.522	3.65971528947
0.000105	13.508	3.64443905149
0.000106	13.528	3.62232190729
0.000107	13.472	3.60239031755
0.000108	13.432	3.5113211189
0.000109	13.38	3.52301007662
0.00011	13.326	3.52529771792
0.000111	13.278	3.53450364266
0.000112	13.25	3.52015624653
0.000113	13.25	3.51674565472
0.000114	13.178	3.5612239469
0.000115	13.132	3.55901334642
0.000116	13.134	3.57100042005
0.000117	13.108	3.5575744546
0.000118	13.03	3.57058818684
0.000119	12.996	3.54908213486
0.00012	12.924	3.5154265744
0.000121	12.884	3.51490312811
0.000122	12.826	3.49051915909
0.000123	12.784	3.48788531922
0.000124	12.73	3.48325996733
0.000125	12.73	3.49758488103
0.000126	12.718	3.51660006256
0.000127	12.702	3.48384787268
0.000128	12.686	3.48301650872
0.000129	12.612	3.45853379339
0.00013	12.594	3.45559893506
0.000131	12.564	3.42898002327
0.000132	12.516	3.39966821911
0.000133	12.432	3.3907780818
0.000134	12.384	3.42352800485
0.000135	12.382	3.4152709995
0.000136	12.35	3.41752834663
0.000137	12.3	3.41789408847
0.000138	12.266	3.3969462757
0.000139	12.252	3.42410513857
0.00014	12.22	3.43563676776
0.000141	12.21	3.3819964518
0.000142	12.2	3.3746110887
0.000143	12.134	3.37580271935
0.000144	12.12	3.39670428504
0.000145	12.09	3.38317897842
0.000146	12.062	3.34516905402
0.000147	12.038	3.3311493512
0.000148	12.026	3.30897627674
0.000149	12.01	3.30180253801
0.00015	11.986	3.2872182769
0.000151	11.932	3.27770895596
0.000152	11.882	3.27781573613
0.000153	11.87	3.24485746991
0.000154	11.834	3.23209591442
0.000155	11.792	3.2262572743
0.000156	11.786	3.27111662892
0.000157	11.754	3.24245030802
0.000158	11.712	3.22630686699
0.000159	11.682	3.19262838426
0.00016	11.64	3.15632697926
0.000161	11.642	3.15687123589
0.000162	11.588	3.15757121852
0.000163	11.558	3.13729756319
0.000164	11.524	3.14220050283
0.000165	11.474	3.16817360635
0.000166	11.432	3.14028278981
0.000167	11.428	3.11782231694
0.000168	11.388	3.11278910304
0.000169	11.338	3.13811344601
0.00017	11.332	3.1758110775
0.000171	11.294	3.16347340751
0.000172	11.248	3.14936438032
0.000173	11.21	3.15180900437
0.000174	11.194	3.11325617321
0.000175	11.168	3.12790281179
0.000176	11.184	3.15755348332
0.000177	11.148	3.18026665549
0.000178	11.1	3.2258332257
0.000179	11.022	3.23628119915
0.00018	10.964	3.18852693261
0.000181	10.926	3.21815537226
0.000182	10.912	3.20503603724
0.000183	10.89	3.20029686123
0.000184	10.89	3.2090341226
0.000185	10.87	3.21824486328
0.000186	10.86	3.20443442748
0.000187	10.82	3.19681091089
0.000188	10.748	3.1800150943
0.000189	10.726	3.13032330599
0.00019	10.71	3.13271447789
0.000191	10.71	3.14418510905
0.000192	10.66	3.08292069311
0.000193	10.654	3.06696657954
0.000194	10.612	3.0314115524
0.000195	10.556	3.01510596829
0.000196	10.548	3.02517701961
0.000197	10.572	3.00213524012
0.000198	10.558	3.0157314204
0.000199	10.53	3.00883698462
0.0002	10.48	3.02152279488
0.000201	10.438	3.05649407001
0.000202	10.434	3.04263767149
0.000203	10.428	3.04381602598
0.000204	10.4	3.02654919008
0.000205	10.346	3.0381382457
0.000206	10.308	2.99017323913
0.000207	10.28	2.98757426686
0.000208	10.244	3.00074390777
0.000209	10.22	3.00725788718
0.00021	10.148	2.97356620912
0.000211	10.118	2.98865789277
0.000212	10.118	3.00866681439
0.000213	10.096	2.97637094462
0.000214	10.05	2.98119103715
0.000215	10.048	3.002947885
0.000216	10.014	2.99496310495
0.000217	10.026	2.99822013868
0.000218	9.988	3.00463907982
0.000219	9.922	3.00731042628
0.00022	9.876	2.99943728056
0.000221	9.83	3.00750727347
0.000222	9.784	3.01816898135
0.000223	9.782	3.03553553759
0.000224	9.732	2.99936259895
0.000225	9.71	2.96882131493
0.000226	9.704	2.97327832535
0.000227	9.664	2.97843986006
0.000228	9.632	2.95982702197
0.000229	9.622	2.95958037566
0.00023	9.596	2.96121326486
0.000231	9.578	2.98662284194
0.000232	9.556	3.03032407508
0.000233	9.53	3.01879114879
0.000234	9.49	3.00564468958
0.000235	9.49	3.01295535978
0.000236	9.438	2.99101253759
0.000237	9.412	3.01168657068
0.000238	9.376	2.98640653629
0.000239	9.354	2.99210360783
0.00024	9.33	2.99217312333
0.000241	9.328	2.99406345958
0.000242	9.314	2.98988360977
0.000243	9.29	3.00497920126
0.000244	9.26	3.01071420098
0.000245	9.26	3.0259543949
0.000246	9.254	3.01686658638
0.000247	9.218	2.99641051927
0.000248	9.154	3.01766200891
0.000249	9.126	3.00368507004
0.00025	9.118	2.99133348191
0.000251	9.082	3.01517429015
0.000252	9.086	2.99442882701
0.000253	9.074	3.02068270429
0.000254	9.064	2.98461119746
0.000255	9.018	2.95933708793
0.000256	8.962	2.94152273491
0.000257	8.934	2.93898690028
0.000258	8.932	2.91262355961
0.000259	8.908	2.88158567459
0.00026	8.892	2.90040273066
0.000261	8.876	2.90733967744
0.000262	8.858	2.89099221722
0.000263	8.824	2.87350378458
0.000264	8.786	2.85870670059
0.000265	8.76	2.86258624324
0.000266	8.742	2.87392345062
0.000267	8.734	2.87875737081
0.000268	8.694	2.88658344761
0.000269	8.654	2.86535931429
0.00027	8.656	2.84985332956
0.000271	8.66	2.84752524133
0.000272	8.654	2.81323372651
0.000273	8.642	2.82733726322
0.000274	8.604	2.78911885727
0.000275	8.594	2.78085670253
0.000276	8.56	2.73759018116
0.000277	8.542	2.74303408655
0.000278	8.516	2.75712603992
0.000279	8.454	2.75606313426
0.00028	8.432	2.7541561321
0.000281	8.412	2.75576776961
0.000282	8.39	2.76439866879
0.000283	8.352	2.77274160354
0.000284	8.35	2.77046927433
0.000285	8.322	2.76736625693
0.000286	8.298	2.7417505357
0.000287	8.266	2.71426675181
0.000288	8.22	2.67873104286
0.000289	8.192	2.65840854648
0.00029	8.146	2.63982650945
0.000291	8.15	2.67572420103
0.000292	8.132	2.67330806306
0.000293	8.124	2.70048588221
0.000294	8.112	2.69285276241
0.000295	8.094	2.66329945744
0.000296	8.092	2.67049358734
0.000297	8.05	2.70693553673
0.000298	8.012	2.72980878451
0.000299	8.008	2.74152074586
0.0003	8.036	2.77104745539
0.000301	7.994	2.7615148017
0.000302	7.95	2.73559865477
0.000303	7.93	2.72710469179
0.000304	7.952	2.7374615979
0.000305	7.904	2.73619882319
0.000306	7.864	2.73084309326
0.000307	7.812	2.67519270334
0.000308	7.78	2.68693133519
0.000309	7.768	2.70890679057
0.00031	7.774	2.7215664607
0.000311	7.696	2.70251438479
0.000312	7.674	2.7121438015
0.000313	7.62	2.702517345
0.000314	7.604	2.69502949891
0.000315	7.59	2.66343762833
0.000316	7.59	2.66643957366
0.000317	7.554	2.6493553933
0.000318	7.54	2.63066531509
0.000319	7.516	2.66190608399
0.00032	7.5	2.63856021345
0.000321	7.476	2.64148140255
0.000322	7.456	2.64046662543
0.000323	7.458	2.62911315846
0.000324	7.454	2.63588391247
0.000325	7.452	2.58914966736
0.000326	7.404	2.56997743181
0.000327	7.396	2.58595900973
0.000328	7.402	2.59776750307
0.000329	7.404	2.56842052632
0.00033	7.37	2.55442752882
0.000331	7.308	2.55521740758
0.000332	7.298	2.5770518039
0.000333	7.278	2.56840728857
0.000334	7.252	2.54332380951
0.000335	7.23	2.51656511936
0.000336	7.24	2.54919595167
0.000337	7.214	2.56597038175
0.000338	7.218	2.59508689643
0.000339	7.194	2.57999302325
0.00034	7.164	2.56848282066
0.000341	7.136	2.56856068645
0.000342	7.118	2.56672476125
0.000343	7.098	2.58309813983
0.000344	7.088	2.55817434902
0.000345	7.068	2.59448954517
0.000346	7.05	2.61906471856
0.000347	7.026	2.61100057449
0.000348	7.004	2.57526386998
0.000349	6.986	2.58491856738
0.00035	6.96	2.57573290541
0.000351	6.934	2.5372512686
0.000352	6.922	2.51712454996
0.000353	6.92	2.5134836383
0.000354	6.922	2.52188738845
0.000355	6.89	2.53256786681
0.000356	6.882	2.53615378083
0.000357	6.834	2.5350431949
0.000358	6.776	2.525435408
0.000359	6.784	2.53166822471
0.00036	6.776	2.53097293545
0.000361	6.756	2.52516613315
0.000362	6.756	2.51007250891
0.000363	6.746	2.50149635219
0.000364	6.726	2.48010564291
0.000365	6.718	2.49609214574
0.000366	6.714	2.48278150468
0.000367	6.678	2.48481709588
0.000368	6.66	2.4650354967
0.000369	6.622	2.43210114921
0.00037	6.602	2.42231211862
0.000371	6.594	2.43087720792
0.000372	6.556	2.44925784678
0.000373	6.554	2.45826849632
0.000374	6.534	2.45537044048
0.000375	6.506	2.4498906098
0.000376	6.534	2.42174399968
0.000377	6.51	2.41865665195
0.000378	6.486	2.4045382093
0.000379	6.496	2.3845301424
0.00038	6.488	2.36935771888
0.000381	6.464	2.33767063548
0.000382	6.436	2.32161667809
0.000383	6.42	2.339145143
0.000384	6.42	2.35957623314
0.000385	6.39	2.33364521725
0.000386	6.37	2.32832557861
0.000387	6.354	2.31099199479
0.000388	6.35	2.33227356886
0.000389	6.328	2.30746960977
0.00039	6.31	2.31989223888
0.000391	6.282	2.31915415615
0.000392	6.286	2.33070890503
0.000393	6.288	2.32917496123
0.000394	6.274	2.33643403502
0.000395	6.222	2.34962039487
0.000396	6.244	2.3673749175
0.000397	6.194	2.3724173326
0.000398	6.218	2.37791421208
0.000399	6.19	2.38115518184
0.0004	6.162	2.37481704558
0.000401	6.154	2.38291502156
0.000402	6.148	2.40210241247
0.000403	6.13	2.40605486222
0.000404	6.108	2.36734788318
0.000405	6.082	2.3535666551
0.000406	6.05	2.36209652639
0.000407	6.02	2.3502340309
0.000408	5.978	2.34553106993
0.000409	5.962	2.36147326896
0.00041	5.942	2.34321061793
0.000411	5.914	2.35172362322
0.000412	5.892	2.36396615881
0.000413	5.896	2.36837159247
0.000414	5.87	2.3683538587
0.000415	5.838	2.35111803192
0.000416	5.824	2.33174269593
0.000417	5.82	2.32886238322
0.000418	5.816	2.33112505027
0.000419	5.806	2.30051385564
0.00042	5.806	2.28918413414
0.000421	5.768	2.27907349596
0.000422	5.736	2.25971325615
0.000423	5.736	2.28523609284
0.000424	5.716	2.27317927142
0.000425	5.708	2.25005244383
0.000426	5.706	2.2652955657
0.000427	5.686	2.25730015727
0.000428	5.692	2.24435647792
0.000429	5.658	2.22374369027
0.00043	5.646	2.22815708602
0.000431	5.644	2.24883614343
0.000432	5.634	2.25389529482
0.000433	5.602	2.2511321596
0.000434	5.604	2.23677982824
0.000435	5.608	2.23927131005
0.000436	5.596	2.2335585956
0.000437	5.576	2.24682531586
0.000438	5.554	2.25101843618
0.000439	5.534	2.26204420823
0.00044	5.52	2.21936927977
0.000441	5.51	2.21131182785
0.000442	5.492	2.20769925488
0.000443	5.462	2.20375951501
0.000444	5.458	2.20277915371
0.000445	5.43	2.203882937
0.000446	5.434	2.20400635208
0.000447	5.4	2.18723569832
0.000448	5.37	2.18657266058
0.000449	5.372	2.19217152614
0.00045	5.342	2.18747251411
0.000451	5.322	2.17308904558
0.000452	5.316	2.19365995542
0.000453	5.284	2.17608455718
0.000454	5.256	2.18230703614
0.000455	5.242	2.1632004068
0.000456	5.266	2.17238210267
0.000457	5.242	2.1806962191
0.000458	5.218	2.17220533099
0.000459	5.184	2.16659733222
0.00046	5.166	2.17311849654
0.000461	5.158	2.14779794208
0.000462	5.146	2.14771599612
0.000463	5.166	2.11623344648
0.000464	5.132	2.0982316364
0.000465	5.14	2.10817456583
0.000466	5.136	2.12826314163
0.000467	5.126	2.12746891869
0.000468	5.116	2.13601123593
0.000469	5.102	2.10703488343
0.00047	5.072	2.10969571266
0.000471	5.062	2.09813154974
0.000472	5.018	2.0663194332
0.000473	4.96	2.06552656725
0.000474	4.958	2.08715979264
0.000475	4.936	2.11184847941
0.000476	4.914	2.10394961917
0.000477	4.906	2.08258589259
0.000478	4.89	2.09425404381
0.000479	4.862	2.05790087225
0.00048	4.836	2.03791658318
0.000481	4.822	2.04800292969
0.000482	4.836	2.05745084996
0.000483	4.842	2.06422770062
0.000484	4.856	2.08979999043
0.000485	4.842	2.09309244899
0.000486	4.834	2.10105782881
0.000487	4.816	2.11427150574
0.000488	4.816	2.12747361911
0.000489	4.814	2.13152621377
0.00049	4.79	2.12647595801
0.000491	4.778	2.12243162434
0.000492	4.764	2.08621763007
0.000493	4.748	2.07954225732
0.000494	4.742	2.06674526732
0.000495	4.75	2.05121914968
0.000496	4.722	2.06995555508
0.000497	4.692	2.05161789815
0.000498	4.69	2.01739931595
0.000499	4.694	2.04850286795
0.0005	4.67	2.02906382354
0.000501	4.652	2.02753446333
0.000502	4.64	2.04802343737
0.000503	4.632	2.02004356389
0.000504	4.646	2.03290039107
0.000505	4.642	2.03907724228
0.000506	4.648	2.04746086654
0.000507	4.648	2.02980196078
0.000508	4.648	2.0248693785
0.000509	4.624	2.02154000702
0.00051	4.586	2.01856483671
0.000511	4.576	2.02687542784
0.000512	4.558	2.02747034504
0.000513	4.546	2.00994626794
0.000514	4.53	2.0201732599
0.000515	4.522	2.01829532031
0.000516	4.49	2.02531479035
0.000517	4.486	2.02430333695
0.000518	4.488	2.01738841079
0.000519	4.472	2.0003039769
0.00052	4.462	1.9830673211
0.000521	4.434	1.9873711279
0.000522	4.432	1.98528990326
0.000523	4.436	1.97936959661
0.000524	4.412	1.96627973595
0.000525	4.392	1.96120779113
0.000526	4.39	1.97734670708
0.000527	4.348	1.96745927531
0.000528	4.348	1.97962016559
0.000529	4.33	1.97613258664
0.00053	4.32	1.95693638118
0.000531	4.31	1.96109663199
0.000532	4.32	1.96611291639
0.000533	4.324	1.96952380031
0.000534	4.302	1.97149587877
0.000535	4.294	1.97675592828
0.000536	4.264	1.95302432141
0.000537	4.264	1.96017958361
0.000538	4.262	1.96808434779
0.000539	4.24	1.98353220291
0.00054	4.21	1.98441427126
0.000541	4.182	1.97607590947
0.000542	4.166	1.98656588111
0.000543	4.156	1.97171600389
0.000544	4.15	1.96048463396
0.000545	4.15	1.9244479728
0.000546	4.12	1.90199894847
0.000547	4.12	1.89356806057
0.000548	4.082	1.89822970159
0.000549	4.08	1.89251155875
0.00055	4.094	1.89872694193
0.000551	4.096	1.91070248862
0.000552	4.08	1.91248529406
0.000553	4.072	1.92114965581
0.000554	4.084	1.91649262978
0.000555	4.076	1.92515557813
0.000556	4.06	1.92364237841
0.000557	4.048	1.92085814156
0.000558	4.056	1.94135622697
0.000559	4.02	1.92551291868
0.00056	4.026	1.93010984143
0.000561	3.994	1.92092790078
0.000562	3.998	1.92093623007
0.000563	3.988	1.91725220042
0.000564	3.954	1.88676548622
0.000565	3.938	1.8681959212
0.000566	3.934	1.87766983253
0.000567	3.918	1.85668414115
0.000568	3.926	1.86024837051
0.000569	3.91	1.86061817684
0.00057	3.902	1.8687953339
0.000571	3.886	1.86252624143
0.000572	3.866	1.84933609709
0.000573	3.858	1.84982053184
0.000574	3.854	1.82775381274
0.000575	3.85	1.8087288354
0.000576	3.836	1.81799449944
0.000577	3.802	1.81515729346
0.000578	3.792	1.81238406526
0.000579	3.792	1.82667347931
0.00058	3.78	1.82855133918
0.000581	3.752	1.81397243639
0.000582	3.74	1.83640954038
0.000583	3.722	1.83540622207
0.000584	3.716	1.84156020808
0.000585	3.698	1.83706178448
0.000586	3.674	1.84491842638
0.000587	3.674	1.84924957753
0.000588	3.662	1.86004193501
0.000589	3.642	1.84657412524
0.00059	3.616	1.81122720828
0.000591	3.62	1.80765040868
0.000592	3.612	1.81699091907
0.000593	3.622	1.814143324
0.000594	3.638	1.80193118626
0.000595	3.626	1.78944795957
0.000596	3.616	1.76989943217
0.000597	3.596	1.75976816655
0.000598	3.592	1.7485811391
0.000599	3.578	1.73663928321
0.0006	3.592	1.75770759798
0.000601	3.598	1.77887492534
0.000602	3.586	1.78398542595
0.000603	3.586	1.78958207412
0.000604	3.564	1.80385808754
0.000605	3.55	1.82633512806
0.000606	3.532	1.82564399596
0.000607	3.518	1.84110727553
0.000608	3.504	1.83575161719
0.000609	3.49	1.84659145455
0.00061	3.482	1.85085817933
0.000611	3.488	1.85414562535
0.000612	3.464	1.84409978038
0.000613	3.462	1.83318193314
0.000614	3.462	1.83099863463
0.000615	3.432	1.81916904107
0.000616	3.44	1.81394597494
0.000617	3.414	1.81620593546
0.000618	3.404	1.82559141102
0.000619	3.412	1.82160808079
0.00062	3.434	1.83674821356
0.000621	3.414	1.84244511451
0.000622	3.4	1.82975408184
0.000623	3.392	1.84779219611
0.000624	3.38	1.83728059915
0.000625	3.368	1.83972171809
0.000626	3.358	1.81819580904
0.000627	3.352	1.83523731435
0.000628	3.346	1.82161576629
0.000629	3.32	1.80709711969
0.00063	3.294	1.79876735572
0.000631	3.31	1.80274790251
0.000632	3.322	1.81612664757
0.000633	3.308	1.83115701129
0.000634	3.296	1.80897318941
0.000635	3.29	1.82370502001
0.000636	3.282	1.80733948112
0.000637	3.256	1.81065292091
0.000638	3.254	1.81038228007
0.000639	3.258	1.81423151775
0.00064	3.252	1.8056843578
0.000641	3.23	1.7913961036
0.000642	3.222	1.78008876183
0.000643	3.232	1.77374631783
0.000644	3.222	1.77107763805
0.000645	3.206	1.76962255863
0.000646	3.19	1.7691523394
0.000647	3.168	1.77757587742
0.000648	3.162	1.76967680665
0.000649	3.15	1.76847391838
0.00065	3.16	1.76022725806
0.000651	3.152	1.73692141446
0.000652	3.154	1.74650622673
0.000653	3.15	1.74456298253
0.000654	3.138	1.74211251072
0.000655	3.114	1.75641794571
0.000656	3.092	1.74571933598
0.000657	3.056	1.74724468807
0.000658	3.042	1.73673141274
0.000659	3.034	1.74838325318
0.00066	3.026	1.74049533179
0.000661	3.022	1.74628634536
0.000662	3.01	1.76008522521
0.000663	3.022	1.76111214862
0.000664	3.024	1.76165376848
0.000665	3.026	1.74966396774
0.000666	3.0	1.74814187067
0.000667	2.99	1.72333978077
0.000668	2.98	1.71219157807
0.000669	2.962	1.71130242798
0.00067	2.952	1.70461021938
0.000671	2.93	1.685556288
0.000672	2.94	1.66745314777
0.000673	2.944	1.6507162082
0.000674	2.922	1.65888999032
0.000675	2.92	1.6545694304
0.000676	2.91	1.65224090253
0.000677	2.916	1.66040476993
0.000678	2.92	1.65698521418
0.000679	2.91	1.66550292705
0.00068	2.912	1.66621007079
0.000681	2.916	1.67718335313
0.000682	2.924	1.67994761823
0.000683	2.92	1.67618614718
0.000684	2.916	1.66761626281
0.000685	2.902	1.6900875717
0.000686	2.888	1.68744066562
0.000687	2.858	1.66548371352
0.000688	2.836	1.67484447039
0.000689	2.824	1.67123427442
0.00069	2.824	1.67482058741
0.000691	2.786	1.65414751458
0.000692	2.778	1.67353398531
0.000693	2.776	1.67266972233
0.000694	2.756	1.6614644143
0.000695	2.756	1.64209134947
0.000696	2.758	1.63445281364
0.000697	2.768	1.64626121864
0.000698	2.768	1.63039136406
0.000699	2.75	1.62588437473
0.0007	2.742	1.62586469302
0.000701	2.756	1.64816989416
0.000702	2.736	1.63288211454
0.000703	2.724	1.63334748293
0.000704	2.728	1.65348601446
0.000705	2.718	1.65120440891
0.000706	2.724	1.63823807794
0.000707	2.728	1.64621262296
0.000708	2.732	1.64322122674
0.000709	2.726	1.63429617879
0.00071	2.72	1.64243721341
0.000711	2.718	1.63415911098
0.000712	2.704	1.64206699011
0.000713	2.702	1.63743580027
0.000714	2.674	1.62349129964
0.000715	2.68	1.61913557184
0.000716	2.696	1.64182337662
0.000717	2.694	1.6481395572
0.000718	2.702	1.63743580027
0.000719	2.692	1.631298869
0.00072	2.692	1.62392610669
0.000721	2.69	1.62785134456
0.000722	2.668	1.66546570064
0.000723	2.648	1.65773821818
0.000724	2.646	1.65187287646
0.000725	2.624	1.65608695424
0.000726	2.624	1.66451914978
0.000727	2.592	1.64606682732
0.000728	2.592	1.65213074543
0.000729	2.606	1.6753399655
0.00073	2.588	1.6620036101
0.000731	2.574	1.66027828993
0.000732	2.564	1.64009268031
0.000733	2.562	1.63038523055
0.000734	2.56	1.63046005778
0.000735	2.564	1.63765197768
0.000736	2.564	1.63153424727
0.000737	2.56	1.63902409988
0.000738	2.546	1.61613242032
0.000739	2.554	1.61092644152
0.00074	2.528	1.60412468343
0.000741	2.532	1.62633821821
0.000742	2.522	1.62034440783
0.000743	2.496	1.61678198901
0.000744	2.49	1.61675601128
0.000745	2.456	1.59876952685
0.000746	2.446	1.58464002221
0.000747	2.432	1.58662408906
0.000748	2.43	1.595336955
0.000749	2.416	1.57065082052
0.00075	2.422	1.57604441562
0.000751	2.42	1.5670354176
0.000752	2.414	1.55903944787
0.000753	2.402	1.56601277134
0.000754	2.392	1.5602358796
0.000755	2.378	1.56560403679
0.000756	2.384	1.54678505294
0.000757	2.364	1.54386009729
0.000758	2.354	1.5429465318
0.000759	2.35	1.5308494374
0.00076	2.342	1.51427738542
0.000761	2.332	1.51584168039
0.000762	2.312	1.51745049343
0.000763	2.328	1.51671223375
0.000764	2.328	1.51539301833
0.000765	2.318	1.50229025158
0.000766	2.328	1.50612615673
0.000767	2.32	1.51578362572
0.000768	2.296	1.52196714813
0.000769	2.298	1.52748027811
0.00077	2.288	1.50899171635
0.000771	2.284	1.5229392634
0.000772	2.294	1.50052124277
0.000773	2.292	1.51351775675
0.000774	2.296	1.49009529897
0.000775	2.266	1.48433284677
0.000776	2.254	1.48239131136
0.000777	2.242	1.46404781343
0.000778	2.236	1.48603633872
0.000779	2.214	1.45471784206
0.00078	2.19	1.44149228232
0.000781	2.196	1.45519208354
0.000782	2.186	1.44616873151
0.000783	2.204	1.44443206832
0.000784	2.19	1.42334113971
0.000785	2.184	1.41638412869
0.000786	2.178	1.4206744877
0.000787	2.176	1.41740043742
0.000788	2.168	1.41696012647
0.000789	2.164	1.43426078521
0.00079	2.18	1.43930538803
0.000791	2.166	1.43053975827
0.000792	2.168	1.44352900906
0.000793	2.168	1.43658483912
0.000794	2.138	1.41242911327
0.000795	2.136	1.40053703985
0.000796	2.132	1.39663023023
0.000797	2.13	1.40467077993
0.000798	2.128	1.39700250537
0.000799	2.114	1.39032514183
0.0008	2.096	1.36776606187
0.000801	2.086	1.35595132656
0.000802	2.08	1.36879509058
0.000803	2.076	1.37921136886
0.000804	2.076	1.37194168972
0.000805	2.058	1.36771195798
0.000806	2.042	1.36829675144
0.000807	2.036	1.37648247355
0.000808	2.016	1.35194082711
0.000809	1.998	1.34387350595
0.00081	2.0	1.35055544129
0.000811	2.014	1.37032988729
0.000812	2.022	1.35111657528
0.000813	2.034	1.35825034511
0.000814	2.024	1.3636069815
0.000815	2.016	1.354896306
0.000816	2.008	1.34459510634
0.000817	2.004	1.35054951779
0.000818	1.986	1.3541801948
0.000819	1.986	1.36301283926
0.00082	1.976	1.36653722964
0.000821	1.97	1.35539662092
0.000822	1.954	1.35199260353
0.000823	1.952	1.33029921446
0.000824	1.956	1.33043752202
0.000825	1.964	1.34710949815
0.000826	1.966	1.34493271207
0.000827	1.988	1.35935867232
0.000828	1.978	1.36437384906
0.000829	1.958	1.3609687726
0.00083	1.946	1.34427824501
0.000831	1.95	1.34888843126
0.000832	1.948	1.3495540004
0.000833	1.942	1.33964025022
0.000834	1.946	1.33082079936
0.000835	1.932	1.3249060344
0.000836	1.918	1.32335785032
0.000837	1.908	1.31587841384
0.000838	1.906	1.3088789096
0.000839	1.906	1.32104655482
0.00084	1.906	1.31953173512
0.000841	1.908	1.33848272309
0.000842	1.896	1.32860227307
0.000843	1.886	1.32249914934
0.000844	1.89	1.32585821263
0.000845	1.878	1.31875547392
0.000846	1.878	1.32027118426
0.000847	1.886	1.33304313509
0.000848	1.894	1.33220268728
0.000849	1.872	1.32348630518
0.00085	1.862	1.32776353316
0.000851	1.85	1.3189010577
0.000852	1.848	1.31182925718
0.000853	1.842	1.30577027076
0.000854	1.836	1.30579630877
0.000855	1.818	1.30110568364
0.000856	1.818	1.29339707747
0.000857	1.796	1.29088496776
0.000858	1.796	1.28155530509
0.000859	1.792	1.29024648808
0.00086	1.792	1.30258819279
0.000861	1.77	1.3119070089
0.000862	1.774	1.30189246868
0.000863	1.778	1.29950606001
0.000864	1.782	1.30325592268
0.000865	1.794	1.30213824151
0.000866	1.792	1.30718629124
0.000867	1.784	1.29820799566
0.000868	1.78	1.30522028792
0.000869	1.776	1.31370620764
0.00087	1.772	1.30691086154
0.000871	1.77	1.3119070089
0.000872	1.782	1.31395433711
0.000873	1.774	1.31716513771
0.000874	1.752	1.31091418483
0.000875	1.752	1.31091418483
0.000876	1.766	1.31272388567
0.000877	1.768	1.31079212692
0.000878	1.748	1.29015347924
0.000879	1.75	1.28976742089
0.00088	1.738	1.29358262202
0.000881	1.732	1.29157887874
0.000882	1.734	1.28966817438
0.000883	1.726	1.28954410549
0.000884	1.724	1.29299033252
0.000885	1.736	1.28308378526
0.000886	1.722	1.27464347957
0.000887	1.722	1.28558002474
0.000888	1.7	1.26412024744
0.000889	1.704	1.27137091362
0.00089	1.69	1.26724109782
0.000891	1.69	1.27039363978
0.000892	1.684	1.26180188619
0.000893	1.674	1.25527845516
0.000894	1.662	1.25529120128
0.000895	1.66	1.25554768926
0.000896	1.656	1.25764223848
0.000897	1.648	1.25701869517
0.000898	1.64	1.25475097131
0.000899	1.63	1.24141048811
0.0009	1.61	1.24173266044
0.000901	1.616	1.24761532533
0.000902	1.62	1.25841169734
0.000903	1.61	1.26724109782
0.000904	1.59	1.24494979818
0.000905	1.596	1.25570060126
0.000906	1.586	1.25483225971
0.000907	1.588	1.26263850725
0.000908	1.578	1.25694709515
0.000909	1.574	1.26195245552
0.00091	1.578	1.26329568985
0.000911	1.574	1.26036661333
0.000912	1.566	1.27186634518
0.000913	1.574	1.25718892773
0.000914	1.574	1.26353630735
0.000915	1.574	1.24600321027
0.000916	1.568	1.24473933014
0.000917	1.566	1.23840381136
0.000918	1.564	1.22061623781
0.000919	1.562	1.22235674007
0.00092	1.568	1.22693765123
0.000921	1.556	1.21279182055
0.000922	1.536	1.20362120287
0.000923	1.534	1.21030739897
0.000924	1.548	1.22298650851
0.000925	1.546	1.22958692251
0.000926	1.532	1.22350970572
0.000927	1.53	1.22028685152
0.000928	1.514	1.20573794831
0.000929	1.506	1.21077000293
0.00093	1.502	1.19415074425
0.000931	1.49	1.18063542214
0.000932	1.496	1.18236373422
0.000933	1.49	1.18401858094
0.000934	1.49	1.19411054765
0.000935	1.488	1.19073758654
0.000936	1.486	1.18566605754
0.000937	1.478	1.19394974769
0.000938	1.468	1.18531683528
0.000939	1.458	1.17823427212
0.00094	1.456	1.17476125234
0.000941	1.464	1.16991623632
0.000942	1.46	1.16636186495
0.000943	1.452	1.17290067781
0.000944	1.422	1.16957941158
0.000945	1.43	1.17179349717
0.000946	1.42	1.15568161706
0.000947	1.412	1.15509999567
0.000948	1.4	1.1593101397
0.000949	1.384	1.14740751261
0.00095	1.376	1.13605633663
0.000951	1.376	1.12721958819
0.000952	1.366	1.12073368826
0.000953	1.364	1.11153227573
0.000954	1.364	1.10792779548
0.000955	1.35	1.11153047642
0.000956	1.354	1.10846019324
0.000957	1.34	1.09745159347
0.000958	1.346	1.09283301561
0.000959	1.338	1.08800551469
0.00096	1.342	1.10137913545
0.000961	1.34	1.10290525432
0.000962	1.336	1.1023175586
0.000963	1.33	1.1122499719
0.000964	1.326	1.12770740886
0.000965	1.336	1.13626757412
0.000966	1.33	1.13362251213
0.000967	1.318	1.13175792465
0.000968	1.318	1.12644396221
0.000969	1.326	1.13477927369
0.00097	1.328	1.13155468273
0.000971	1.338	1.13655444216
0.000972	1.338	1.140068419
0.000973	1.33	1.11584049039
0.000974	1.328	1.12801418431
0.000975	1.33	1.14590575529
0.000976	1.334	1.16036373608
0.000977	1.342	1.16148009023
0.000978	1.324	1.15370013435
0.000979	1.318	1.16141121055
0.00098	1.312	1.14133956385
0.000981	1.312	1.14309054759
0.000982	1.324	1.14150076654
0.000983	1.326	1.12947952615
0.000984	1.326	1.14005438467
0.000985	1.326	1.1453051995
0.000986	1.31	1.12512221558
0.000987	1.306	1.12087644279
0.000988	1.3	1.11803398875
0.000989	1.292	1.13081209757
0.00099	1.28	1.12853887837
0.000991	1.288	1.12829783302
0.000992	1.282	1.1235995728
0.000993	1.284	1.12220497236
0.000994	1.28	1.12142766151
0.000995	1.286	1.13499074886
0.000996	1.29	1.12867178577
0.000997	1.278	1.13345313092
0.000998	1.266	1.12037672236
0.000999	1.256	1.12002857106
0.001	1.266	1.11680078797
0.001001	1.264	1.12352303047
0.001002	1.266	1.1239412796
0.001003	1.274	1.13266235039
0.001004	1.256	1.12892160932
0.001005	1.26	1.12623265802
0.001006	1.25	1.11691539518
0.001007	1.252	1.12271813025
0.001008	1.242	1.12757970893
0.001009	1.24	1.12889326333
0.00101	1.232	1.11093474156
0.001011	1.226	1.111271344
0.001012	1.236	1.11727525704
0.001013	1.232	1.11452949714
0.001014	1.228	1.10815883338
0.001015	1.222	1.1102774428
0.001016	1.216	1.10333313192
0.001017	1.212	1.08215340872
0.001018	1.214	1.07154281296
0.001019	1.206	1.06750362997
0.00102	1.206	1.05998301873
0.001021	1.206	1.06374997062
0.001022	1.202	1.05697492875
0.001023	1.194	1.05468668333
0.001024	1.178	1.05181557319
0.001025	1.176	1.05878420842
0.001026	1.17	1.05123736615
0.001027	1.178	1.04800572518
0.001028	1.18	1.06
0.001029	1.172	1.05186310896
0.00103	1.166	1.05377606729
0.001031	1.172	1.06132747067
0.001032	1.16	1.06695829347
0.001033	1.156	1.05814176744
0.001034	1.148	1.05361093388
0.001035	1.146	1.05103948546
0.001036	1.14	1.03749698795
0.001037	1.142	1.04586614822
0.001038	1.146	1.04531526345
0.001039	1.126	1.04982093711
0.00104	1.124	1.04145283139
0.001041	1.128	1.03904571603
0.001042	1.112	1.04089192523
0.001043	1.114	1.03392649642
0.001044	1.11	1.02854265833
0.001045	1.096	1.0093483046
0.001046	1.102	1.01370409884
0.001047	1.098	1.02195694626
0.001048	1.102	1.01370409884
0.001049	1.11	1.01483988885
0.00105	1.104	1.00855540254
0.001051	1.096	1.02312462584
0.001052	1.1	1.01488915651
0.001053	1.096	1.01132784002
0.001054	1.092	1.00972075348
0.001055	1.092	1.00972075348
0.001056	1.092	1.01169956015
0.001057	1.086	1.01123884419
0.001058	1.076	1.00907085975
0.001059	1.074	1.01809822709
0.00106	1.06	1.01607086367
0.001061	1.054	1.02327122504
0.001062	1.048	1.01867364745
0.001063	1.052	1.02435150217
0.001064	1.042	1.02187866207
0.001065	1.036	1.03474827857
0.001066	1.036	1.02308552917
0.001067	1.026	1.00465118325
0.001068	1.03	1.00453969558
0.001069	1.026	1.0066399555
0.00107	1.028	1.00956228139
0.001071	1.024	1.00171053703
0.001072	1.022	1.00275420717
0.001073	1.016	1.00386453269
0.001074	1.018	1.01866383071
0.001075	1.018	1.02062529853
0.001076	1.022	1.0283559695
0.001077	1.024	1.02148127736
0.001078	1.006	1.01289881035
0.001079	0.998	1.01093817813
0.00108	1.0	1.01390334845
0.001081	1.006	1.01684020377
0.001082	1.008	1.01189722798
0.001083	1.006	0.99295719948
0.001084	1.002	0.992973312834
0.001085	0.996	0.987919025022
0.001086	0.996	0.9919596766
0.001087	0.988	0.983796726972
0.001088	0.99	0.986863719062
0.001089	0.988	0.977678883888
0.00109	0.986	0.968402808753
0.001091	0.98	0.971390755566
0.001092	0.982	0.974513211814
0.001093	0.984	0.97352144301
0.001094	0.996	0.987919025022
0.001095	0.992	0.983837384937
0.001096	0.984	0.975573677382
0.001097	0.986	0.974578883416
0.001098	0.978	0.964114101131
0.001099	0.962	0.938379454166
0.0011	0.958	0.92964294221
0.001101	0.946	0.924707521328
0.001102	0.946	0.922542139959
0.001103	0.948	0.928060342866
0.001104	0.946	0.929023142876
0.001105	0.946	0.933318809411
0.001106	0.942	0.930932865463
0.001107	0.932	0.924865395612
0.001108	0.93	0.930107520666
0.001109	0.924	0.926403799647
0.00111	0.916	0.93645288189
0.001111	0.924	0.945634178739
0.001112	0.922	0.942292948079
0.001113	0.92	0.93680307429
0.001114	0.922	0.925157283925
0.001115	0.922	0.927316558679
0.001116	0.91	0.928385695711
0.001117	0.904	0.928861668926
0.001118	0.914	0.933061627118
0.001119	0.908	0.937835806525
0.00112	0.904	0.943813540907
0.001121	0.896	0.940842175925
0.001122	0.886	0.934346830679
0.001123	0.882	0.925243751668
0.001124	0.882	0.914371915579
0.001125	0.872	0.918485710286
0.001126	0.874	0.91984998777
0.001127	0.878	0.916032750506
0.001128	0.874	0.91330389247
0.001129	0.87	0.917115041857
0.00113	0.876	0.929851601063
0.001131	0.876	0.92553984247
0.001132	0.876	0.92553984247
0.001133	0.868	0.92659376212
0.001134	0.876	0.932
0.001135	0.87	0.934398202053
0.001136	0.872	0.935743554613
0.001137	0.87	0.932255329832
0.001138	0.862	0.941783414592
0.001139	0.862	0.943904656202
0.00114	0.856	0.929120013776
0.001141	0.854	0.929883863716
0.001142	0.854	0.925572255418
0.001143	0.854	0.919066918129
0.001144	0.858	0.926194364051
0.001145	0.846	0.917760317294
0.001146	0.854	0.914704323812
0.001147	0.85	0.911866218258
0.001148	0.84	0.902441133814
0.001149	0.832	0.887567462225
0.00115	0.828	0.886800992331
0.001151	0.83	0.888313007898
0.001152	0.84	0.889044430836
0.001153	0.844	0.89647308939
0.001154	0.848	0.899386457536
0.001155	0.844	0.900923970155
0.001156	0.838	0.898752468703
0.001157	0.836	0.901722795542
0.001158	0.84	0.904654630232
0.001159	0.84	0.904654630232
0.00116	0.83	0.899499861034
0.001161	0.82	0.894203556244
0.001162	0.82	0.90310575239
0.001163	0.808	0.891703986758
0.001164	0.804	0.879536241436
0.001165	0.804	0.879536241436
0.001166	0.794	0.880661115299
0.001167	0.792	0.876775912078
0.001168	0.786	0.874187622882
0.001169	0.786	0.8672969503
0.00117	0.784	0.865646579153
0.001171	0.792	0.865295325308
0.001172	0.79	0.863655023722
0.001173	0.782	0.861670470656
0.001174	0.778	0.858321618043
0.001175	0.776	0.861292052674
0.001176	0.776	0.863611023552
0.001177	0.77	0.858545281275
0.001178	0.77	0.851528038294
0.001179	0.766	0.843352832449
0.00118	0.758	0.848195732128
0.001181	0.766	0.848082543152
0.001182	0.766	0.845720994182
0.001183	0.772	0.850891297405
0.001184	0.776	0.858966821245
0.001185	0.774	0.854940933632
0.001186	0.77	0.853873526935
0.001187	0.77	0.865505632564
0.001188	0.768	0.868433071687
0.001189	0.762	0.863340025714
0.00119	0.756	0.860502178963
0.001191	0.756	0.860502178963
0.001192	0.754	0.868034561524
0.001193	0.76	0.870861642283
0.001194	0.764	0.869657403809
0.001195	0.768	0.866127011471
0.001196	0.758	0.864543810342
0.001197	0.754	0.854098354992
0.001198	0.75	0.852936105462
0.001199	0.746	0.854098354992
0.0012	0.742	0.845834499178
0.001201	0.744	0.840514128376
0.001202	0.732	0.836765200041
0.001203	0.73	0.842080756222
0.001204	0.728	0.840247582561
0.001205	0.716	0.838656067766
0.001206	0.714	0.834388398769
0.001207	0.71	0.837794724261
0.001208	0.71	0.837794724261
0.001209	0.72	0.847112743382
0.00121	0.714	0.848648337063
0.001211	0.718	0.849985882236
0.001212	0.716	0.852844651739
0.001213	0.71	0.847289796941
0.001214	0.7	0.844985206971
0.001215	0.708	0.840675918532
0.001216	0.704	0.836889478964
0.001217	0.704	0.832096148291
0.001218	0.694	0.82241352129
0.001219	0.692	0.81800733493
0.00122	0.686	0.82182966605
0.001221	0.696	0.824368849484
0.001222	0.69	0.823346828499
0.001223	0.692	0.825309638863
0.001224	0.69	0.82091412462
0.001225	0.688	0.826229992193
0.001226	0.692	0.827729424389
0.001227	0.684	0.819843887579
0.001228	0.676	0.816715372697
0.001229	0.672	0.827294385331
0.00123	0.668	0.82569728109
0.001231	0.668	0.83532987496
0.001232	0.67	0.834925146345
0.001233	0.662	0.817163386356
0.001234	0.658	0.810577571858
0.001235	0.664	0.811852203298
0.001236	0.656	0.810964857438
0.001237	0.658	0.815497394233
0.001238	0.654	0.813808331243
0.001239	0.65	0.817006731918
0.00124	0.662	0.812253654963
0.001241	0.662	0.817163386356
0.001242	0.66	0.822435407798
0.001243	0.66	0.824863625092
0.001244	0.656	0.820770369836
0.001245	0.66	0.82
0.001246	0.658	0.822821973455
0.001247	0.66	0.822435407798
0.001248	0.654	0.830833316617
0.001249	0.65	0.821888070238
0.00125	0.652	0.823951454881
0.001251	0.652	0.819082413436
0.001252	0.648	0.817371396612
0.001253	0.644	0.810718200116
0.001254	0.644	0.815637174239
0.001255	0.636	0.814557548612
0.001256	0.63	0.808146026409
0.001257	0.626	0.806302672698
0.001258	0.62	0.804735981549
0.001259	0.62	0.804735981549
0.00126	0.606	0.789153977371
0.001261	0.61	0.788606365686
0.001262	0.618	0.797543729209
0.001263	0.612	0.79085776218
0.001264	0.604	0.78433666241
0.001265	0.604	0.786882456279
0.001266	0.6	0.784856674814
0.001267	0.598	0.792714324331
0.001268	0.596	0.790432792842
0.001269	0.606	0.791684280506
0.00127	0.598	0.787652207513
0.001271	0.596	0.785355970245
0.001272	0.598	0.779997435893
0.001273	0.6	0.782304288624
0.001274	0.608	0.786343436419
0.001275	0.616	0.790280962696
0.001276	0.614	0.785496021632
0.001277	0.616	0.790280962696
0.001278	0.608	0.791413924568
0.001279	0.606	0.789153977371
0.00128	0.608	0.79393702521
0.001281	0.604	0.786882456279
0.001282	0.604	0.78433666241
0.001283	0.604	0.776649212966
0.001284	0.608	0.781240039937
0.001285	0.598	0.772266793278
0.001286	0.598	0.785108909642
0.001287	0.594	0.780489589937
0.001288	0.588	0.773470102848
0.001289	0.596	0.780246115018
0.00129	0.604	0.78433666241
0.001291	0.608	0.786343436419
0.001292	0.61	0.783517708798
0.001293	0.596	0.782805212042
0.001294	0.592	0.78072786552
0.001295	0.586	0.781411543298
0.001296	0.578	0.774542445577
0.001297	0.576	0.769560913768
0.001298	0.588	0.770880016604
0.001299	0.582	0.758469511582
0.0013	0.578	0.756251280991
0.001301	0.574	0.756653157001
0.001302	0.574	0.759291775275
0.001303	0.57	0.751731334986
0.001304	0.564	0.744247270737
0.001305	0.564	0.736141290786
0.001306	0.556	0.728604144924
0.001307	0.552	0.723392009909
0.001308	0.554	0.723245463173
0.001309	0.556	0.728604144924
0.00131	0.552	0.731639255371
0.001311	0.554	0.726005509621
0.001312	0.552	0.720621953593
0.001313	0.554	0.731494360881
0.001314	0.552	0.726151499344
0.001315	0.546	0.729303777585
0.001316	0.544	0.7266801222
0.001317	0.55	0.739932429347
0.001318	0.546	0.732040982459
0.001319	0.538	0.729764345525
0.00132	0.544	0.734890468029
0.001321	0.544	0.734890468029
0.001322	0.54	0.737834669828
0.001323	0.536	0.738040649287
0.001324	0.542	0.735007482955
0.001325	0.536	0.740745570355
0.001326	0.536	0.740745570355
0.001327	0.534	0.735420967882
0.001328	0.53	0.727392603757
0.001329	0.532	0.730052052939
0.00133	0.532	0.735510706924
0.001331	0.528	0.735673840775
0.001332	0.526	0.735747239207
0.001333	0.528	0.738387432179
0.001334	0.532	0.735510706924
0.001335	0.534	0.735420967882
0.001336	0.542	0.740429605027
0.001337	0.544	0.7456969894
0.001338	0.534	0.732696390055
0.001339	0.534	0.732696390055
0.00134	0.534	0.729961642828
0.001341	0.524	0.727615282962
0.001342	0.516	0.722318489311
0.001343	0.51	0.714072825418
0.001344	0.502	0.702848490074
0.001345	0.498	0.702848490074
0.001346	0.496	0.699988571335
0.001347	0.494	0.699974285242
0.001348	0.492	0.697091098781
0.001349	0.5	0.705691150575
0.00135	0.502	0.708516760564
0.001351	0.502	0.702848490074
0.001352	0.496	0.691363869464
0.001353	0.492	0.694216104682
0.001354	0.492	0.694216104682
0.001355	0.492	0.6913291546
0.001356	0.49	0.691303117308
0.001357	0.494	0.688450433946
0.001358	0.492	0.685518781654
0.001359	0.49	0.685492523665
0.00136	0.492	0.688430098122
0.001361	0.496	0.679694048819
0.001362	0.49	0.679632253502
0.001363	0.49	0.676683086829
0.001364	0.49	0.679632253502
0.001365	0.49	0.679632253502
0.001366	0.494	0.679679336158
0.001367	0.486	0.670674287564
0.001368	0.484	0.66463824747
0.001369	0.484	0.66463824747
0.00137	0.484	0.670629554971
0.001371	0.482	0.670578854424
0.001372	0.478	0.670459543895
0.001373	0.468	0.667065214203
0.001374	0.468	0.667065214203
0.001375	0.466	0.672936846963
0.001376	0.458	0.672484944069
0.001377	0.458	0.675452440961
0.001378	0.458	0.675452440961
0.001379	0.456	0.672357048004
0.00138	0.454	0.672223177226
0.001381	0.452	0.680952274392
0.001382	0.456	0.681222430635
0.001383	0.452	0.680952274392
0.001384	0.452	0.680952274392
0.001385	0.456	0.681222430635
0.001386	0.448	0.671785680109
0.001387	0.442	0.671294272283
0.001388	0.448	0.677713803903
0.001389	0.456	0.678280178098
0.00139	0.458	0.678406957511
0.001391	0.458	0.669504294236
0.001392	0.462	0.675689277701
0.001393	0.46	0.675573830162
0.001394	0.454	0.672223177226
0.001395	0.462	0.672722825538
0.001396	0.456	0.660351421593
0.001397	0.46	0.663626400921
0.001398	0.462	0.666750328084
0.001399	0.46	0.669626761711
0.0014	0.464	0.672832817273
0.001401	0.454	0.663237514017
0.001402	0.45	0.662947961759
0.001403	0.452	0.666105096813
0.001404	0.45	0.665957956631
0.001405	0.45	0.662947961759
0.001406	0.45	0.662947961759
0.001407	0.444	0.65944218852
0.001408	0.448	0.659769656774
0.001409	0.446	0.656569874423
0.00141	0.45	0.659924238076
0.001411	0.452	0.672083328167
0.001412	0.456	0.666381272246
0.001413	0.46	0.6666333325
0.001414	0.448	0.653678820217
0.001415	0.446	0.656569874423
0.001416	0.438	0.65280624997
0.001417	0.436	0.649541376665
0.001418	0.436	0.64645494816
0.001419	0.432	0.642943232331
0.00142	0.438	0.643549531893
0.001421	0.436	0.64645494816
0.001422	0.444	0.653348299148
0.001423	0.438	0.643549531893
0.001424	0.432	0.639824976068
0.001425	0.43	0.639609255718
0.001426	0.424	0.638924095648
0.001427	0.42	0.635295206971
0.001428	0.426	0.639158822203
0.001429	0.424	0.642046727271
0.00143	0.424	0.638924095648
0.001431	0.42	0.632139225171
0.001432	0.422	0.632389120716
0.001433	0.422	0.635543861586
0.001434	0.422	0.64180682452
0.001435	0.422	0.64180682452
0.001436	0.416	0.63792162528
0.001437	0.408	0.630504559857
0.001438	0.402	0.623214248874
0.001439	0.4	0.622896460096
0.00144	0.4	0.632455532034
0.001441	0.398	0.632136061303
0.001442	0.398	0.632136061303
0.001443	0.394	0.631477632225
0.001444	0.394	0.631477632225
0.001445	0.39	0.627614531381
0.001446	0.386	0.626900311054
0.001447	0.384	0.620116118159
0.001448	0.38	0.612862137842
0.001449	0.386	0.620486905583
0.00145	0.386	0.620486905583
0.001451	0.384	0.616882484757
0.001452	0.38	0.612862137842
0.001453	0.376	0.612065355987
0.001454	0.368	0.607104603837
0.001455	0.364	0.606221081785
0.001456	0.36	0.598665181884
0.001457	0.36	0.591945943478
0.001458	0.368	0.600479808153
0.001459	0.368	0.600479808153
0.00146	0.374	0.598434624667
0.001461	0.374	0.595083187462
0.001462	0.372	0.594656203196
0.001463	0.372	0.594656203196
0.001464	0.376	0.60218269653
0.001465	0.384	0.607078248663
0.001466	0.38	0.599666574023
0.001467	0.374	0.598434624667
0.001468	0.374	0.595083187462
0.001469	0.372	0.594656203196
0.00147	0.366	0.589952540464
0.001471	0.37	0.59422218067
0.001472	0.368	0.590403252024
0.001473	0.366	0.593332958801
0.001474	0.374	0.598434624667
0.001475	0.37	0.597578446733
0.001476	0.366	0.593332958801
0.001477	0.364	0.586092142926
0.001478	0.364	0.582669717765
0.001479	0.366	0.579693022211
0.00148	0.366	0.579693022211
0.001481	0.362	0.578753833681
0.001482	0.36	0.578273291792
0.001483	0.36	0.571314274283
0.001484	0.358	0.570820462142
0.001485	0.358	0.570820462142
0.001486	0.352	0.569294299989
0.001487	0.348	0.564708774502
0.001488	0.346	0.564166642048
0.001489	0.348	0.568239386175
0.00149	0.35	0.568770604022
0.001491	0.354	0.573309689435
0.001492	0.356	0.577290221639
0.001493	0.356	0.580744349951
0.001494	0.352	0.57627771083
0.001495	0.35	0.572276157113
0.001496	0.344	0.570669781923
0.001497	0.334	0.560753065083
0.001498	0.324	0.568352003603
0.001499	0.324	0.568352003603
0.0015	0.334	0.571352780688
0.001501	0.336	0.575416370987
0.001502	0.342	0.577092713522
0.001503	0.34	0.573061951276
0.001504	0.33	0.570175411606
0.001505	0.328	0.569575280362
0.001506	0.328	0.569575280362
0.001507	0.322	0.55706014038
0.001508	0.324	0.561269988508
0.001509	0.324	0.561269988508
0.00151	0.328	0.5625086666
0.001511	0.328	0.5625086666
0.001512	0.324	0.561269988508
0.001513	0.328	0.569575280362
0.001514	0.326	0.56896748589
0.001515	0.324	0.564822095885
0.001516	0.32	0.563560112144
0.001517	0.316	0.562266840566
0.001518	0.312	0.557365230347
0.001519	0.308	0.552391165751
0.00152	0.308	0.552391165751
0.001521	0.302	0.546622355928
0.001522	0.302	0.546622355928
0.001523	0.298	0.548813265146
0.001524	0.296	0.551710068786
0.001525	0.292	0.550214503626
0.001526	0.298	0.552445472422
0.001527	0.304	0.554602560398
0.001528	0.304	0.554602560398
0.001529	0.304	0.554602560398
0.00153	0.3	0.549545266561
0.001531	0.308	0.552391165751
0.001532	0.312	0.553765293243
0.001533	0.31	0.549454274713
0.001534	0.31	0.54580216196
0.001535	0.31	0.549454274713
0.001536	0.308	0.552391165751
0.001537	0.306	0.551691943026
0.001538	0.3	0.549545266561
0.001539	0.296	0.544411608987
0.00154	0.3	0.538516480713
0.001541	0.302	0.539255041701
0.001542	0.3	0.545893762558
0.001543	0.3	0.545893762558
0.001544	0.3	0.545893762558
0.001545	0.298	0.548813265146
0.001546	0.3	0.549545266561
0.001547	0.298	0.545156858161
0.001548	0.296	0.544411608987
0.001549	0.298	0.552445472422
0.00155	0.298	0.545156858161
0.001551	0.298	0.54147576123
0.001552	0.298	0.54147576123
0.001553	0.296	0.540725438647
0.001554	0.296	0.537013966299
0.001555	0.3	0.542217668469
0.001556	0.296	0.540725438647
0.001557	0.294	0.539966665638
0.001558	0.29	0.542125446737
0.001559	0.296	0.544411608987
0.00156	0.298	0.54147576123
0.001561	0.294	0.539966665638
0.001562	0.288	0.537639284279
0.001563	0.29	0.534696175412
0.001564	0.292	0.539199406528
0.001565	0.292	0.539199406528
0.001566	0.288	0.537639284279
0.001567	0.284	0.532300666917
0.001568	0.282	0.531484712856
0.001569	0.276	0.525189489613
0.00157	0.276	0.525189489613
0.001571	0.276	0.521367432815
0.001572	0.276	0.525189489613
0.001573	0.276	0.517517149474
0.001574	0.272	0.523465376123
0.001575	0.268	0.521704897428
0.001576	0.268	0.521704897428
0.001577	0.266	0.516956477859
0.001578	0.266	0.516956477859
0.001579	0.27	0.514878626474
0.00158	0.268	0.510074504362
0.001581	0.264	0.504285633347
0.001582	0.266	0.505216785153
0.001583	0.264	0.504285633347
0.001584	0.268	0.510074504362
0.001585	0.266	0.509160092702
0.001586	0.264	0.508236165577
0.001587	0.264	0.504285633347
0.001588	0.266	0.509160092702
0.001589	0.27	0.514878626474
0.00159	0.27	0.514878626474
0.001591	0.27	0.514878626474
0.001592	0.266	0.505216785153
0.001593	0.266	0.505216785153
0.001594	0.264	0.50030390764
0.001595	0.27	0.507050293363
0.001596	0.268	0.506138321015
0.001597	0.268	0.506138321015
0.001598	0.268	0.502171285519
0.001599	0.27	0.503090449124
0.0016	0.268	0.502171285519
0.001601	0.274	0.504899990097
0.001602	0.268	0.498172660832
0.001603	0.27	0.499099188539
0.001604	0.268	0.498172660832
0.001605	0.262	0.495334230596
0.001606	0.264	0.496290237663
0.001607	0.258	0.493392338814
0.001608	0.256	0.492406336271
0.001609	0.256	0.488327758785
0.00161	0.252	0.486308544034
0.001611	0.248	0.484247870413
0.001612	0.248	0.484247870413
0.001613	0.242	0.47690250576
0.001614	0.244	0.482145206343
0.001615	0.244	0.482145206343
0.001616	0.244	0.47797907904
0.001617	0.238	0.474716757657
0.001618	0.234	0.472487036859
0.001619	0.228	0.46905863173
0.00162	0.228	0.473303285431
0.001621	0.228	0.46905863173
0.001622	0.232	0.467093138464
0.001623	0.224	0.462411072532
0.001624	0.222	0.461211448253
0.001625	0.22	0.455631429996
0.001626	0.22	0.455631429996
0.001627	0.218	0.454396302802
0.001628	0.218	0.454396302802
0.001629	0.216	0.448713717196
0.00163	0.204	0.43633015023
0.001631	0.204	0.43633015023
0.001632	0.202	0.434966665389
0.001633	0.202	0.434966665389
0.001634	0.212	0.446156923066
0.001635	0.208	0.44354932082
0.001636	0.206	0.44222618647
0.001637	0.2	0.433589667774
0.001638	0.202	0.434966665389
0.001639	0.202	0.430344048408
0.00164	0.2	0.428952211791
0.001641	0.2	0.433589667774
0.001642	0.204	0.445403188134
0.001643	0.2	0.442718872424
0.001644	0.204	0.454295058305
0.001645	0.21	0.458148447558
0.001646	0.212	0.455034064659
0.001647	0.21	0.453762052182
0.001648	0.206	0.451180673345
0.001649	0.206	0.451180673345
0.00165	0.212	0.455034064659
0.001651	0.212	0.455034064659
0.001652	0.208	0.452477623756
0.001653	0.206	0.451180673345
0.001654	0.208	0.452477623756
0.001655	0.204	0.449871092648
0.001656	0.21	0.458148447558
0.001657	0.21	0.458148447558
0.001658	0.208	0.456876350887
0.001659	0.206	0.455591922668
0.00166	0.212	0.459408315118
0.001661	0.216	0.466201673099
0.001662	0.214	0.464977418807
0.001663	0.216	0.466201673099
0.001664	0.214	0.464977418807
0.001665	0.212	0.459408315118
0.001666	0.212	0.463741307196
0.001667	0.212	0.463741307196
0.001668	0.21	0.453762052182
0.001669	0.21	0.453762052182
0.00167	0.208	0.448035712862
0.001671	0.204	0.445403188134
0.001672	0.206	0.451180673345
0.001673	0.212	0.455034064659
0.001674	0.214	0.460656053906
0.001675	0.212	0.459408315118
0.001676	0.204	0.454295058305
0.001677	0.206	0.459960867901
0.001678	0.206	0.459960867901
0.001679	0.204	0.458676356487
0.00168	0.204	0.458676356487
0.001681	0.198	0.45032876879
0.001682	0.196	0.448981068643
0.001683	0.19	0.43577517139
0.001684	0.186	0.428256932226
0.001685	0.186	0.432901836448
0.001686	0.188	0.434345484609
0.001687	0.192	0.441742006153
0.001688	0.192	0.441742006153
0.001689	0.198	0.445865450557
0.00169	0.196	0.444504218203
0.001691	0.192	0.441742006153
0.001692	0.192	0.43719103376
0.001693	0.192	0.43719103376
0.001694	0.19	0.43577517139
0.001695	0.188	0.429716185406
0.001696	0.192	0.43719103376
0.001697	0.188	0.434345484609
0.001698	0.186	0.432901836448
0.001699	0.184	0.426783317387
0.0017	0.188	0.429716185406
0.001701	0.186	0.428256932226
0.001702	0.184	0.43144408676
0.001703	0.182	0.429972092118
0.001704	0.184	0.436055042397
0.001705	0.18	0.433128156554
0.001706	0.18	0.433128156554
0.001707	0.182	0.434598665437
0.001708	0.182	0.434598665437
0.001709	0.18	0.428485705713
0.00171	0.18	0.428485705713
0.001711	0.18	0.428485705713
0.001712	0.178	0.426984777246
0.001713	0.178	0.431643371315
0.001714	0.176	0.430144161881
0.001715	0.176	0.430144161881
0.001716	0.176	0.430144161881
0.001717	0.174	0.428630376898
0.001718	0.174	0.428630376898
0.001719	0.174	0.428630376898
0.00172	0.172	0.427101861387
0.001721	0.172	0.427101861387
0.001722	0.174	0.428630376898
0.001723	0.174	0.428630376898
0.001724	0.174	0.428630376898
0.001725	0.174	0.428630376898
0.001726	0.176	0.430144161881
0.001727	0.176	0.430144161881
0.001728	0.176	0.430144161881
0.001729	0.168	0.424
0.00173	0.168	0.424
0.001731	0.168	0.424
0.001732	0.166	0.41766493748
0.001733	0.168	0.419256484744
0.001734	0.174	0.42393867481
0.001735	0.174	0.42393867481
0.001736	0.178	0.431643371315
0.001737	0.178	0.426984777246
0.001738	0.176	0.425469152818
0.001739	0.174	0.42393867481
0.00174	0.176	0.425469152818
0.001741	0.174	0.42393867481
0.001742	0.172	0.427101861387
0.001743	0.172	0.427101861387
0.001744	0.168	0.419256484744
0.001745	0.168	0.419256484744
0.001746	0.164	0.416057688308
0.001747	0.162	0.414434554544
0.001748	0.166	0.41766493748
0.001749	0.162	0.414434554544
0.00175	0.162	0.414434554544
0.001751	0.162	0.414434554544
0.001752	0.16	0.412795348811
0.001753	0.162	0.414434554544
0.001754	0.158	0.406246230752
0.001755	0.152	0.401118436375
0.001756	0.152	0.401118436375
0.001757	0.15	0.399374510954
0.001758	0.146	0.385595643129
0.001759	0.148	0.387422250264
0.00176	0.152	0.391019181115
0.001761	0.15	0.389230009121
0.001762	0.148	0.387422250264
0.001763	0.148	0.387422250264
0.001764	0.148	0.392550633677
0.001765	0.146	0.385595643129
0.001766	0.148	0.387422250264
0.001767	0.148	0.387422250264
0.001768	0.15	0.389230009121
0.001769	0.15	0.389230009121
0.00177	0.148	0.392550633677
0.001771	0.152	0.396100997222
0.001772	0.154	0.397849217669
0.001773	0.156	0.399579779268
0.001774	0.154	0.39279002024
0.001775	0.156	0.394542773347
0.001776	0.158	0.396277680421
0.001777	0.16	0.397994974843
0.001778	0.16	0.397994974843
0.001779	0.16	0.397994974843
0.00178	0.158	0.391198159505
0.001781	0.158	0.391198159505
0.001782	0.154	0.387664803664
0.001783	0.156	0.394542773347
0.001784	0.15	0.384057287393
0.001785	0.152	0.38587044458
0.001786	0.152	0.38587044458
0.001787	0.146	0.380373500654
0.001788	0.144	0.37850231175
0.001789	0.142	0.376611205356
0.00179	0.142	0.381884799383
0.001791	0.14	0.374699879904
0.001792	0.138	0.367363580122
0.001793	0.14	0.369323706252
0.001794	0.14	0.369323706252
0.001795	0.138	0.367363580122
0.001796	0.14	0.374699879904
0.001797	0.14	0.374699879904
0.001798	0.14	0.374699879904
0.001799	0.138	0.37276802438
0.0018	0.136	0.370815317914
0.001801	0.136	0.370815317914
0.001802	0.138	0.37276802438
0.001803	0.138	0.37276802438
0.001804	0.136	0.370815317914
0.001805	0.14	0.38
0.001806	0.14	0.385227205685
0.001807	0.138	0.383348405501
0.001808	0.14	0.385227205685
0.001809	0.134	0.374224531532
0.00181	0.134	0.374224531532
0.001811	0.134	0.374224531532
0.001812	0.134	0.374224531532
0.001813	0.134	0.374224531532
0.001814	0.132	0.366846016743
0.001815	0.13	0.364828726939
0.001816	0.128	0.362789194988
0.001817	0.128	0.362789194988
0.001818	0.128	0.362789194988
0.001819	0.13	0.364828726939
0.00182	0.132	0.366846016743
0.001821	0.134	0.368841429343
0.001822	0.134	0.368841429343
0.001823	0.126	0.360727043622
0.001824	0.126	0.360727043622
0.001825	0.13	0.364828726939
0.001826	0.128	0.357233816988
0.001827	0.132	0.366846016743
0.001828	0.136	0.370815317914
0.001829	0.136	0.370815317914
0.00183	0.136	0.370815317914
0.001831	0.134	0.368841429343
0.001832	0.132	0.366846016743
0.001833	0.132	0.366846016743
0.001834	0.136	0.370815317914
0.001835	0.134	0.368841429343
0.001836	0.134	0.368841429343
0.001837	0.138	0.367363580122
0.001838	0.14	0.369323706252
0.001839	0.14	0.369323706252
0.00184	0.14	0.369323706252
0.001841	0.138	0.367363580122
0.001842	0.138	0.367363580122
0.001843	0.136	0.365381991893
0.001844	0.132	0.355775209929
0.001845	0.13	0.353694783677
0.001846	0.13	0.353694783677
0.001847	0.132	0.355775209929
0.001848	0.132	0.355775209929
0.001849	0.122	0.339287488717
0.00185	0.12	0.331058907145
0.001851	0.12	0.331058907145
0.001852	0.124	0.341502562216
0.001853	0.122	0.339287488717
0.001854	0.122	0.339287488717
0.001855	0.12	0.331058907145
0.001856	0.12	0.331058907145
0.001857	0.118	0.328749144486
0.001858	0.114	0.317811264747
0.001859	0.116	0.320224920954
0.00186	0.114	0.317811264747
0.001861	0.114	0.317811264747
0.001862	0.116	0.320224920954
0.001863	0.118	0.328749144486
0.001864	0.11	0.31921779399
0.001865	0.11	0.31921779399
0.001866	0.108	0.316758583151
0.001867	0.108	0.316758583151
0.001868	0.106	0.314267402064
0.001869	0.106	0.314267402064
0.00187	0.106	0.314267402064
0.001871	0.106	0.314267402064
0.001872	0.108	0.316758583151
0.001873	0.108	0.316758583151
0.001874	0.112	0.321645767888
0.001875	0.112	0.321645767888
0.001876	0.114	0.330157538154
0.001877	0.114	0.330157538154
0.001878	0.116	0.332481578437
0.001879	0.116	0.332481578437
0.00188	0.118	0.334777538076
0.001881	0.12	0.337045990927
0.001882	0.12	0.337045990927
0.001883	0.12	0.337045990927
0.001884	0.12	0.337045990927
0.001885	0.118	0.334777538076
0.001886	0.116	0.332481578437
0.001887	0.114	0.330157538154
0.001888	0.112	0.327804819977
0.001889	0.112	0.327804819977
0.00189	0.114	0.330157538154
0.001891	0.112	0.327804819977
0.001892	0.112	0.327804819977
0.001893	0.112	0.327804819977
0.001894	0.11	0.325422801905
0.001895	0.11	0.325422801905
0.001896	0.108	0.323010835732
0.001897	0.11	0.325422801905
0.001898	0.108	0.323010835732
0.001899	0.106	0.320568245464
0.0019	0.106	0.320568245464
0.001901	0.106	0.320568245464
0.001902	0.108	0.323010835732
0.001903	0.108	0.323010835732
0.001904	0.108	0.323010835732
0.001905	0.11	0.325422801905
0.001906	0.11	0.325422801905
0.001907	0.11	0.325422801905
0.001908	0.108	0.316758583151
0.001909	0.108	0.316758583151
0.00191	0.108	0.316758583151
0.001911	0.106	0.314267402064
0.001912	0.106	0.314267402064
0.001913	0.108	0.316758583151
0.001914	0.108	0.316758583151
0.001915	0.11	0.31921779399
0.001916	0.11	0.31921779399
0.001917	0.108	0.316758583151
0.001918	0.108	0.316758583151
0.001919	0.106	0.314267402064
0.00192	0.106	0.314267402064
0.001921	0.104	0.311743484294
0.001922	0.102	0.309186028145
0.001923	0.102	0.309186028145
0.001924	0.1	0.306594194335
0.001925	0.102	0.315588339455
0.001926	0.102	0.315588339455
0.001927	0.102	0.315588339455
0.001928	0.104	0.318094325633
0.001929	0.106	0.320568245464
0.00193	0.106	0.320568245464
0.001931	0.106	0.320568245464
0.001932	0.104	0.318094325633
0.001933	0.106	0.320568245464
0.001934	0.096	0.307870102478
0.001935	0.098	0.310477052292
0.001936	0.098	0.310477052292
0.001937	0.096	0.307870102478
0.001938	0.094	0.305227783794
0.001939	0.094	0.305227783794
0.00194	0.094	0.305227783794
0.001941	0.092	0.302549169558
0.001942	0.09	0.299833287011
0.001943	0.088	0.297079114042
0.001944	0.088	0.297079114042
0.001945	0.09	0.299833287011
0.001946	0.088	0.297079114042
0.001947	0.088	0.297079114042
0.001948	0.088	0.297079114042
0.001949	0.088	0.297079114042
0.00195	0.086	0.294285575589
0.001951	0.088	0.297079114042
0.001952	0.082	0.288575813262
0.001953	0.088	0.297079114042
0.001954	0.088	0.297079114042
0.001955	0.088	0.297079114042
0.001956	0.09	0.299833287011
0.001957	0.09	0.299833287011
0.001958	0.092	0.302549169558
0.001959	0.092	0.302549169558
0.00196	0.09	0.299833287011
0.001961	0.09	0.299833287011
0.001962	0.088	0.297079114042
0.001963	0.086	0.294285575589
0.001964	0.088	0.297079114042
0.001965	0.09	0.299833287011
0.001966	0.088	0.297079114042
0.001967	0.088	0.297079114042
0.001968	0.08	0.285657137142
0.001969	0.078	0.282694181051
0.00197	0.078	0.282694181051
0.001971	0.076	0.279685537703
0.001972	0.072	0.273525135956
0.001973	0.074	0.276629716408
0.001974	0.074	0.276629716408
0.001975	0.074	0.276629716408
0.001976	0.074	0.276629716408
0.001977	0.072	0.273525135956
0.001978	0.07	0.270370116692
0.001979	0.072	0.273525135956
0.00198	0.074	0.276629716408
0.001981	0.074	0.276629716408
0.001982	0.074	0.276629716408
0.001983	0.076	0.279685537703
0.001984	0.076	0.279685537703
0.001985	0.076	0.279685537703
0.001986	0.074	0.276629716408
0.001987	0.074	0.276629716408
0.001988	0.076	0.279685537703
0.001989	0.074	0.276629716408
0.00199	0.068	0.259568873327
0.001991	0.068	0.259568873327
0.001992	0.068	0.259568873327
0.001993	0.068	0.259568873327
0.001994	0.07	0.262868788562
0.001995	0.068	0.259568873327
0.001996	0.064	0.244752936652
0.001997	0.064	0.244752936652
0.001998	0.068	0.259568873327
[truncated: 8,002 more rows]
