# Supplementary material for: The Influence of Synaptic Size on AMPA Receptor Activation: A Monte Carlo Model
Source: PLoS One. 2015 Jun 24;10(6):e0130924. doi: 10.1371/journal.pone.0130924 (PMC4479604; doi:10.1371/journal.pone.0130924)
Supplement: S1 Dataset — This package contains the experimental data used as basis for the analysis presented in the paper. (ZIP) [file pone.0130924.s001.zip › S1 Simulation data/training/1326_9402_114_192.csv]

time	AMPA.O.mean	AMPA.O.stdev
0.0	0.0	0.0
1e-06	0.0	0.0
2e-06	0.046	0.218824130296
3e-06	0.198	0.436802014647
4e-06	0.466	0.678854918226
5e-06	0.772	0.862563620842
6e-06	1.126	1.04409003443
7e-06	1.452	1.18139578465
8e-06	1.886	1.30728879747
9e-06	2.334	1.46916438835
1e-05	2.75	1.6356955707
1.1e-05	3.174	1.77643575735
1.2e-05	3.554	1.89395987286
1.3e-05	3.958	1.96474832994
1.4e-05	4.324	2.07437315833
1.5e-05	4.654	2.12844638175
1.6e-05	5.016	2.22255348642
1.7e-05	5.326	2.2555983685
1.8e-05	5.658	2.31884367735
1.9e-05	5.952	2.37775019714
2e-05	6.262	2.41606208529
2.1e-05	6.518	2.47258488226
2.2e-05	6.734	2.51381065317
2.3e-05	6.97	2.52529206232
2.4e-05	7.202	2.54895978784
2.5e-05	7.382	2.56282578417
2.6e-05	7.576	2.59311087306
2.7e-05	7.754	2.62402057919
2.8e-05	7.864	2.6346734143
2.9e-05	7.998	2.65668891668
3e-05	8.074	2.68635887402
3.1e-05	8.192	2.68312057128
3.2e-05	8.304	2.71801103751
3.3e-05	8.41	2.72284777393
3.4e-05	8.544	2.74591769724
3.5e-05	8.616	2.72333325173
3.6e-05	8.69	2.77378802362
3.7e-05	8.728	2.77308780964
3.8e-05	8.768	2.81036937074
3.9e-05	8.804	2.77877383031
4e-05	8.878	2.7804884463
4.1e-05	8.956	2.83020564624
4.2e-05	8.998	2.81957372665
4.3e-05	9.028	2.80913082643
4.4e-05	9.054	2.82685054433
4.5e-05	9.124	2.8292444221
4.6e-05	9.15	2.82409277468
4.7e-05	9.134	2.81709850733
4.8e-05	9.148	2.85203366039
4.9e-05	9.152	2.87626424377
5e-05	9.174	2.85442183288
5.1e-05	9.206	2.85859475967
5.2e-05	9.234	2.86343220629
5.3e-05	9.19	2.89100328606
5.4e-05	9.206	2.8912910611
5.5e-05	9.188	2.88801939052
5.6e-05	9.178	2.87720628388
5.7e-05	9.196	2.85474762457
5.8e-05	9.2	2.86705423737
5.9e-05	9.198	2.85285751484
6e-05	9.166	2.83803523586
6.1e-05	9.134	2.86496841169
6.2e-05	9.126	2.84712556801
6.3e-05	9.07	2.83144839261
6.4e-05	9.09	2.83652956974
6.5e-05	9.088	2.81429493835
6.6e-05	9.09	2.8498947349
6.7e-05	9.108	2.85592997113
6.8e-05	9.146	2.84335787406
6.9e-05	9.13	2.84554037047
7e-05	9.082	2.81269905962
7.1e-05	9.088	2.81500550621
7.2e-05	9.062	2.81747333616
7.3e-05	9.066	2.81311997611
7.4e-05	9.058	2.8182682626
7.5e-05	9.028	2.85152871281
7.6e-05	8.994	2.88270081694
7.7e-05	8.992	2.86215583084
7.8e-05	8.968	2.86966478879
7.9e-05	8.942	2.82535590678
8e-05	8.922	2.81991418309
8.1e-05	8.9	2.79392197457
8.2e-05	8.874	2.76081944357
8.3e-05	8.848	2.73512266635
8.4e-05	8.856	2.71132144904
8.5e-05	8.822	2.70671683041
8.6e-05	8.8	2.66833281283
8.7e-05	8.79	2.6955333424
8.8e-05	8.802	2.68603722982
8.9e-05	8.762	2.70284220775
9e-05	8.716	2.69802594502
9.1e-05	8.706	2.72094909912
9.2e-05	8.664	2.7068623903
9.3e-05	8.626	2.71553383334
9.4e-05	8.586	2.72738042818
9.5e-05	8.564	2.74115012358
9.6e-05	8.542	2.7554012412
9.7e-05	8.5	2.75063629002
9.8e-05	8.486	2.73675062803
9.9e-05	8.5	2.75281673927
0.0001	8.49	2.77739086194
0.000101	8.492	2.77811734813
0.000102	8.454	2.75678871153
0.000103	8.42	2.77985611138
0.000104	8.422	2.78063230219
0.000105	8.412	2.77529385831
0.000106	8.392	2.74268773286
0.000107	8.394	2.76744719913
0.000108	8.366	2.74445695904
0.000109	8.332	2.71767842101
0.00011	8.322	2.7295266989
0.000111	8.318	2.72045510898
0.000112	8.34	2.71889683512
0.000113	8.302	2.71860184654
0.000114	8.292	2.69048991821
0.000115	8.27	2.66928829466
0.000116	8.272	2.67843536416
0.000117	8.288	2.67227543491
0.000118	8.272	2.66871055006
0.000119	8.238	2.63843817438
0.00012	8.212	2.64935010899
0.000121	8.214	2.64956675704
0.000122	8.2	2.6396969523
0.000123	8.182	2.68419000818
0.000124	8.162	2.66228398185
0.000125	8.124	2.61698758117
0.000126	8.092	2.609125524
0.000127	8.062	2.59425442083
0.000128	8.044	2.63098156588
0.000129	8.036	2.6272997545
0.00013	8.016	2.60993179988
0.000131	8.01	2.60651107805
0.000132	7.968	2.60901820615
0.000133	7.962	2.65717067574
0.000134	7.902	2.65488154161
0.000135	7.85	2.65546606079
0.000136	7.844	2.68619880128
0.000137	7.854	2.66995955026
0.000138	7.856	2.66669533318
0.000139	7.862	2.69127404773
0.00014	7.848	2.68940439503
0.000141	7.822	2.67774457333
0.000142	7.84	2.70303533088
0.000143	7.786	2.70188896885
0.000144	7.786	2.68853194141
0.000145	7.738	2.68353423679
0.000146	7.712	2.69760189798
0.000147	7.67	2.70575312991
0.000148	7.636	2.7054581867
0.000149	7.636	2.70619733205
0.00015	7.602	2.7032565546
0.000151	7.588	2.68146527108
0.000152	7.576	2.68481358757
0.000153	7.546	2.66606151467
0.000154	7.54	2.67663968438
0.000155	7.546	2.68027685137
0.000156	7.526	2.68576320624
0.000157	7.512	2.6836273959
0.000158	7.532	2.68718737717
0.000159	7.484	2.65212066091
0.00016	7.476	2.63845106076
0.000161	7.464	2.66095922554
0.000162	7.434	2.65662266798
0.000163	7.404	2.63529580882
0.000164	7.356	2.64599017383
0.000165	7.34	2.6321854038
0.000166	7.292	2.60973868424
0.000167	7.264	2.58888083928
0.000168	7.248	2.58814528186
0.000169	7.208	2.58548564104
0.00017	7.18	2.55804612937
0.000171	7.152	2.56064366908
0.000172	7.1	2.57798370825
0.000173	7.062	2.58111526283
0.000174	7.044	2.57566768043
0.000175	7.038	2.56993307306
0.000176	7.066	2.58411377459
0.000177	7.034	2.57543083774
0.000178	7.036	2.5594343125
0.000179	7.002	2.54911670976
0.00018	6.982	2.54669903993
0.000181	6.928	2.57658999455
0.000182	6.94	2.57301379709
0.000183	6.924	2.55855896942
0.000184	6.89	2.55849565175
0.000185	6.864	2.54823546793
0.000186	6.868	2.55236674481
0.000187	6.866	2.52032616937
0.000188	6.832	2.46734188956
0.000189	6.83	2.44071710774
0.00019	6.808	2.45990568925
0.000191	6.788	2.44521082936
0.000192	6.758	2.44119560871
0.000193	6.722	2.43407395122
0.000194	6.682	2.43246294936
0.000195	6.664	2.39897978316
0.000196	6.666	2.38797906188
0.000197	6.66	2.37663627844
0.000198	6.612	2.35996949133
0.000199	6.57	2.32144351644
0.0002	6.542	2.3367147879
0.000201	6.532	2.37170318548
0.000202	6.494	2.38787855638
0.000203	6.492	2.3979024167
0.000204	6.468	2.40103644287
0.000205	6.454	2.41741266647
0.000206	6.422	2.40248121741
0.000207	6.424	2.410025726
0.000208	6.436	2.43185196918
0.000209	6.442	2.40637403576
0.00021	6.422	2.3882872524
0.000211	6.39	2.38199496221
0.000212	6.376	2.36275771081
0.000213	6.356	2.37513452251
0.000214	6.344	2.35322417122
0.000215	6.32	2.3667699508
0.000216	6.324	2.36030167563
0.000217	6.314	2.35359384771
0.000218	6.27	2.3334738053
0.000219	6.254	2.32152622212
0.00022	6.214	2.31434742422
0.000221	6.19	2.2956262762
0.000222	6.194	2.26016902023
0.000223	6.208	2.27612301952
0.000224	6.204	2.27032684872
0.000225	6.18	2.24223103181
0.000226	6.17	2.23541942373
0.000227	6.122	2.21971079197
0.000228	6.106	2.21782866786
0.000229	6.11	2.23022420398
0.00023	6.11	2.24006696328
0.000231	6.06	2.22629737457
0.000232	6.028	2.2376809424
0.000233	6.014	2.25251059931
0.000234	5.99	2.2825205366
0.000235	5.972	2.27842401673
0.000236	5.92	2.27015417979
0.000237	5.944	2.26822926531
0.000238	5.956	2.27817119638
0.000239	5.904	2.26424026994
0.00024	5.87	2.2902183302
0.000241	5.868	2.32003793072
0.000242	5.848	2.3188134897
0.000243	5.844	2.30643968055
0.000244	5.844	2.26708270692
0.000245	5.808	2.26608384664
0.000246	5.818	2.30236313383
0.000247	5.83	2.31885747729
0.000248	5.794	2.30815164147
0.000249	5.782	2.30010347593
0.00025	5.758	2.28373290908
0.000251	5.74	2.27604920861
0.000252	5.722	2.27875316785
0.000253	5.722	2.29885101736
0.000254	5.712	2.2858381395
0.000255	5.69	2.27286163239
0.000256	5.674	2.27853549457
0.000257	5.648	2.27598242524
0.000258	5.646	2.25492438898
0.000259	5.63	2.23631393145
0.00026	5.612	2.24086054899
0.000261	5.6	2.21810730128
0.000262	5.568	2.19849403001
0.000263	5.582	2.20528365522
0.000264	5.558	2.19057891892
0.000265	5.56	2.19781709885
0.000266	5.566	2.20491360375
0.000267	5.558	2.22769746599
0.000268	5.562	2.23028159657
0.000269	5.578	2.23067613068
0.00027	5.556	2.25718054218
0.000271	5.534	2.26204420823
0.000272	5.512	2.26403533541
0.000273	5.508	2.23739491373
0.000274	5.492	2.23560640543
0.000275	5.48	2.24624130494
0.000276	5.482	2.2489277445
0.000277	5.424	2.22715603405
0.000278	5.424	2.24237017461
0.000279	5.406	2.22287291585
0.00028	5.39	2.23649279006
0.000281	5.384	2.22992017794
0.000282	5.352	2.19273710234
0.000283	5.344	2.21667859646
0.000284	5.34	2.22360068358
0.000285	5.324	2.20975654768
0.000286	5.284	2.19985090404
0.000287	5.266	2.192542816
0.000288	5.244	2.18001467885
0.000289	5.236	2.19642983043
0.00029	5.242	2.1861921233
0.000291	5.218	2.16759682598
0.000292	5.212	2.18335888026
0.000293	5.202	2.16453135805
0.000294	5.18	2.18165075115
0.000295	5.156	2.1844138802
0.000296	5.122	2.20524737841
0.000297	5.106	2.18878139612
0.000298	5.116	2.1666896409
0.000299	5.088	2.16246525984
0.0003	5.078	2.15311773947
0.000301	5.05	2.12402919001
0.000302	5.038	2.12145138997
0.000303	4.994	2.10379751877
0.000304	4.99	2.12647595801
0.000305	4.974	2.12351689421
0.000306	4.962	2.13648215532
0.000307	4.922	2.1419421094
0.000308	4.87	2.1403504386
0.000309	4.848	2.11492222079
0.00031	4.838	2.11843243933
0.000311	4.818	2.09687290984
0.000312	4.806	2.10626778924
0.000313	4.82	2.11650655562
0.000314	4.826	2.12690479336
0.000315	4.806	2.11951975693
0.000316	4.796	2.1237664655
0.000317	4.788	2.11543281623
0.000318	4.784	2.1055507593
0.000319	4.768	2.11805948925
0.00032	4.756	2.09963425386
0.000321	4.758	2.10889449712
0.000322	4.74	2.10342577715
0.000323	4.768	2.11427907335
0.000324	4.75	2.12873201695
0.000325	4.726	2.12200942505
0.000326	4.734	2.15667429159
0.000327	4.742	2.16781825807
0.000328	4.744	2.14160313784
0.000329	4.732	2.15503503452
0.00033	4.72	2.1572204338
0.000331	4.716	2.16410350954
0.000332	4.722	2.13558329269
0.000333	4.684	2.13263780328
0.000334	4.672	2.13644939093
0.000335	4.658	2.12909276454
0.000336	4.66	2.12988262587
0.000337	4.64	2.12377023239
0.000338	4.616	2.10820871832
0.000339	4.592	2.10559635258
0.00034	4.576	2.1251409365
0.000341	4.554	2.11449379285
0.000342	4.556	2.14076248099
0.000343	4.536	2.13838817804
0.000344	4.51	2.1572899666
0.000345	4.526	2.14413712248
0.000346	4.522	2.13014459603
0.000347	4.512	2.10091789464
0.000348	4.512	2.10377185075
0.000349	4.508	2.10948714146
0.00035	4.498	2.11044924128
0.000351	4.51	2.11042649718
0.000352	4.508	2.09712565193
0.000353	4.504	2.08757850152
0.000354	4.502	2.08949659009
0.000355	4.524	2.11031372075
0.000356	4.496	2.09809056049
0.000357	4.468	2.09212236736
0.000358	4.464	2.07959226773
0.000359	4.48	2.06436430893
0.00036	4.472	2.08547740338
0.000361	4.468	2.07869574493
0.000362	4.436	2.07891894984
0.000363	4.448	2.1107572101
0.000364	4.428	2.08154173631
0.000365	4.416	2.07916906479
0.000366	4.398	2.08604793809
0.000367	4.358	2.0856260451
0.000368	4.336	2.08593000841
0.000369	4.34	2.10057135085
0.00037	4.336	2.07342807929
0.000371	4.326	2.04639292415
0.000372	4.31	2.03811187132
0.000373	4.304	2.02671754322
0.000374	4.272	2.02731743938
0.000375	4.276	2.01192047557
0.000376	4.25	2.01779582713
0.000377	4.234	2.01475656098
0.000378	4.218	2.01456595822
0.000379	4.214	2.00105072399
0.00038	4.214	2.01499478908
0.000381	4.206	2.02572554903
0.000382	4.202	2.00229768017
0.000383	4.186	1.98479318822
0.000384	4.18	1.98584994398
0.000385	4.178	1.97846303984
0.000386	4.166	1.98958387609
0.000387	4.13	1.9639501012
0.000388	4.112	1.98278995358
0.000389	4.112	1.99184738371
0.00039	4.1	2.00648947169
0.000391	4.06	1.99208433556
0.000392	4.03	1.9751202495
0.000393	4.02	1.96458647048
0.000394	3.996	1.9503804757
0.000395	3.982	1.92605192038
0.000396	3.984	1.9317722433
0.000397	3.964	1.91590813976
0.000398	3.94	1.8995789007
0.000399	3.94	1.92572064433
0.0004	3.932	1.9098104618
0.000401	3.912	1.91213388653
0.000402	3.93	1.9465610702
0.000403	3.928	1.9459743061
0.000404	3.912	1.95045020444
0.000405	3.924	1.99153809906
0.000406	3.896	2.01026963366
0.000407	3.858	2.00045894734
0.000408	3.832	1.9899185913
0.000409	3.828	1.9825276795
0.00041	3.826	1.99993099881
0.000411	3.848	1.99019998995
0.000412	3.828	2.00858557199
0.000413	3.82	2.0178206065
0.000414	3.812	2.00415967428
0.000415	3.79	1.96923843148
0.000416	3.764	1.96680044743
0.000417	3.756	1.96073047612
0.000418	3.784	1.97214198272
0.000419	3.77	1.94964099259
0.00042	3.758	1.94304812087
0.000421	3.76	1.95202459001
0.000422	3.734	1.93990824525
0.000423	3.726	1.91178555283
0.000424	3.718	1.93351389961
0.000425	3.696	1.92446979711
0.000426	3.696	1.90357138033
0.000427	3.676	1.89816332279
0.000428	3.654	1.91057164221
0.000429	3.64	1.92208220428
0.00043	3.624	1.89911137114
0.000431	3.63	1.90816665939
0.000432	3.62	1.91091601071
0.000433	3.622	1.89818755659
0.000434	3.588	1.88421230226
0.000435	3.582	1.89084002496
0.000436	3.582	1.89084002496
0.000437	3.58	1.90567573317
0.000438	3.566	1.88404989318
0.000439	3.544	1.88363053702
0.00044	3.524	1.91139320915
0.000441	3.516	1.88088915144
0.000442	3.516	1.87449833289
0.000443	3.51	1.89892074611
0.000444	3.506	1.8766896387
0.000445	3.5	1.89050257868
0.000446	3.496	1.88944012872
0.000447	3.504	1.86922015825
0.000448	3.498	1.86601071808
0.000449	3.498	1.85849293784
0.00045	3.514	1.86810171029
0.000451	3.502	1.89999894737
0.000452	3.492	1.89682260636
0.000453	3.482	1.88935862133
0.000454	3.464	1.87315349077
0.000455	3.462	1.84731047742
0.000456	3.438	1.8681959212
0.000457	3.408	1.85082035865
0.000458	3.412	1.8564094376
0.000459	3.396	1.85988816868
0.00046	3.394	1.86621649334
0.000461	3.39	1.86812740465
0.000462	3.382	1.87938181326
0.000463	3.372	1.8573141899
0.000464	3.356	1.86259603779
0.000465	3.34	1.85806350806
0.000466	3.336	1.84691743183
0.000467	3.356	1.86152195797
0.000468	3.344	1.8551722292
0.000469	3.326	1.8481677413
0.00047	3.318	1.849561029
0.000471	3.314	1.85348428642
0.000472	3.316	1.86872790957
0.000473	3.308	1.88815677315
0.000474	3.288	1.87751324895
0.000475	3.256	1.88320577739
0.000476	3.226	1.86196777631
0.000477	3.226	1.85335479604
0.000478	3.224	1.85844666321
0.000479	3.212	1.85877809326
0.00048	3.212	1.84148201186
0.000481	3.194	1.84834087765
0.000482	3.184	1.8455741654
0.000483	3.18	1.83728059915
0.000484	3.156	1.81539637545
0.000485	3.136	1.8125959285
0.000486	3.14	1.81780086918
0.000487	3.126	1.81276694586
0.000488	3.124	1.80903952417
0.000489	3.114	1.80471715235
0.00049	3.11	1.79496518072
0.000491	3.128	1.81428112485
0.000492	3.112	1.81533908678
0.000493	3.13	1.81248448269
0.000494	3.13	1.79919426411
0.000495	3.134	1.80666654367
0.000496	3.124	1.82116006985
0.000497	3.104	1.79699304395
0.000498	3.11	1.79385060693
0.000499	3.09	1.7860291151
0.0005	3.07	1.77005649627
0.000501	3.072	1.76601698746
0.000502	3.072	1.75123270869
0.000503	3.058	1.75118131557
0.000504	3.024	1.76278869976
0.000505	2.984	1.76060898555
0.000506	2.978	1.75428503955
0.000507	2.978	1.75770190874
0.000508	2.996	1.75840382165
0.000509	2.996	1.76634764415
0.00051	2.978	1.78031345555
0.000511	2.958	1.7630190016
0.000512	2.934	1.74288381713
0.000513	2.924	1.74075385968
0.000514	2.912	1.75164379941
0.000515	2.896	1.73123770754
0.000516	2.888	1.7249510138
0.000517	2.88	1.71394282285
0.000518	2.834	1.66806594594
0.000519	2.826	1.68514806471
0.00052	2.82	1.67320052594
0.000521	2.81	1.66790287487
0.000522	2.834	1.67524445977
0.000523	2.826	1.66124170427
0.000524	2.82	1.64790776441
0.000525	2.806	1.66384013655
0.000526	2.792	1.65913712513
0.000527	2.798	1.67367738827
0.000528	2.8	1.65529453572
0.000529	2.798	1.6604806533
0.00053	2.79	1.66670333293
0.000531	2.79	1.69289692539
0.000532	2.782	1.68951945831
0.000533	2.782	1.68121265758
0.000534	2.792	1.67712134325
0.000535	2.774	1.65617752672
0.000536	2.778	1.63606723578
0.000537	2.784	1.63870192531
0.000538	2.804	1.63877515236
0.000539	2.774	1.61954438037
0.00054	2.758	1.60606226529
0.000541	2.758	1.60855090066
0.000542	2.746	1.60918737256
0.000543	2.74	1.59135162676
0.000544	2.71	1.58930802553
0.000545	2.712	1.5802075813
0.000546	2.704	1.57365307485
0.000547	2.686	1.5847409883
0.000548	2.662	1.57726218493
0.000549	2.664	1.5719745545
0.00055	2.658	1.58273055193
0.000551	2.666	1.603260428
0.000552	2.646	1.61885268014
0.000553	2.632	1.59266317845
0.000554	2.648	1.56974392816
0.000555	2.64	1.57429349233
0.000556	2.634	1.55693416688
0.000557	2.622	1.55663611676
0.000558	2.622	1.55148831771
0.000559	2.626	1.56272966312
0.00056	2.608	1.55252568417
0.000561	2.604	1.56306877648
0.000562	2.582	1.54508122764
0.000563	2.566	1.53936480407
0.000564	2.534	1.51157004469
0.000565	2.522	1.50383376741
0.000566	2.518	1.52239153965
0.000567	2.51	1.5277107056
0.000568	2.532	1.54044668846
0.000569	2.514	1.55364217245
0.00057	2.522	1.56125462369
0.000571	2.51	1.56009615088
0.000572	2.51	1.5639373389
0.000573	2.498	1.57162209198
0.000574	2.482	1.5548877773
0.000575	2.466	1.55204510244
0.000576	2.454	1.54139028153
0.000577	2.442	1.53968698118
0.000578	2.434	1.55359067968
0.000579	2.428	1.54298930651
0.00058	2.444	1.54235663839
0.000581	2.44	1.53049011758
0.000582	2.42	1.51115849599
0.000583	2.41	1.5105959089
0.000584	2.402	1.50213048701
0.000585	2.382	1.49133363135
0.000586	2.376	1.49218765576
0.000587	2.366	1.48863830395
0.000588	2.364	1.47088544761
0.000589	2.346	1.4786088056
0.00059	2.336	1.46393442476
0.000591	2.356	1.48635931053
0.000592	2.352	1.49268080982
0.000593	2.354	1.4875093277
0.000594	2.348	1.50429252474
0.000595	2.354	1.50355711564
0.000596	2.35	1.4911405031
0.000597	2.34	1.47797158295
0.000598	2.318	1.46317326383
0.000599	2.32	1.48512625726
0.0006	2.298	1.48094429335
0.000601	2.288	1.46460096955
0.000602	2.31	1.47577098494
0.000603	2.308	1.47957291135
0.000604	2.306	1.47117775948
0.000605	2.29	1.4648890743
0.000606	2.276	1.47506745608
0.000607	2.282	1.48676696224
0.000608	2.274	1.46796593966
0.000609	2.266	1.46398224033
0.00061	2.26	1.46164291125
0.000611	2.25	1.45996575302
0.000612	2.228	1.45740042542
0.000613	2.232	1.46907317721
0.000614	2.236	1.46570938456
0.000615	2.216	1.45785595996
0.000616	2.218	1.46645013553
0.000617	2.22	1.45313454298
0.000618	2.22	1.44623649518
0.000619	2.224	1.42892407076
0.00062	2.222	1.42011126325
0.000621	2.226	1.41100106308
0.000622	2.22	1.41548578234
0.000623	2.194	1.42280146191
0.000624	2.198	1.42646275801
0.000625	2.186	1.4224640593
0.000626	2.174	1.41552958288
0.000627	2.17	1.4272701216
0.000628	2.152	1.41311570652
0.000629	2.158	1.41457979626
0.00063	2.152	1.40459816318
0.000631	2.146	1.38877067941
0.000632	2.12	1.39484766193
0.000633	2.1	1.38491877018
0.000634	2.08	1.36586968632
0.000635	2.09	1.38343774706
0.000636	2.082	1.38970356551
0.000637	2.08	1.3876599007
0.000638	2.08	1.3746272222
0.000639	2.076	1.37485417409
0.00064	2.066	1.36881116302
0.000641	2.072	1.37215742537
0.000642	2.074	1.37714342027
0.000643	2.066	1.36442075622
0.000644	2.038	1.36695135246
0.000645	2.036	1.38517291339
0.000646	2.036	1.36334295025
0.000647	2.028	1.36646112275
0.000648	2.016	1.360788007
0.000649	2.016	1.37686019624
0.00065	2.018	1.38480179087
0.000651	2.004	1.38995827275
0.000652	2.008	1.39568477816
0.000653	1.998	1.3834724428
0.000654	1.996	1.37112508547
0.000655	2.004	1.37112508547
0.000656	1.994	1.36600292825
0.000657	1.98	1.34892549831
0.000658	1.962	1.35224110276
0.000659	1.946	1.33681861148
0.00066	1.938	1.33796711469
0.000661	1.934	1.33926995038
0.000662	1.938	1.33347515912
0.000663	1.918	1.34286112461
0.000664	1.916	1.34348204305
0.000665	1.918	1.34583654282
0.000666	1.906	1.34505167187
0.000667	1.906	1.34950509447
0.000668	1.896	1.35099370835
0.000669	1.898	1.34892401565
0.00067	1.886	1.34499219329
0.000671	1.892	1.34027459873
0.000672	1.884	1.34109805756
0.000673	1.88	1.35114766032
0.000674	1.874	1.3645966437
0.000675	1.892	1.37271118594
0.000676	1.874	1.38207235701
0.000677	1.87	1.37589970565
0.000678	1.874	1.37044664252
0.000679	1.87	1.37153199015
0.00068	1.878	1.36055723878
0.000681	1.866	1.34909006371
0.000682	1.87	1.35392023399
0.000683	1.866	1.35353019915
0.000684	1.858	1.34827148601
0.000685	1.85	1.34740491316
0.000686	1.844	1.33703552683
0.000687	1.84	1.33955216397
0.000688	1.842	1.34649025247
0.000689	1.84	1.34996296245
0.00069	1.836	1.35244371417
0.000691	1.824	1.32854205805
0.000692	1.814	1.32340621126
0.000693	1.79	1.31525662895
0.000694	1.768	1.31991514879
0.000695	1.774	1.32019846993
0.000696	1.778	1.3223902601
0.000697	1.774	1.32473544529
0.000698	1.752	1.31243895096
0.000699	1.74	1.29784436663
0.0007	1.744	1.30325131882
0.000701	1.758	1.30055219042
0.000702	1.758	1.29129237588
0.000703	1.76	1.28623481527
0.000704	1.752	1.2769087673
0.000705	1.752	1.27062819109
0.000706	1.752	1.27062819109
0.000707	1.74	1.2507597691
0.000708	1.74	1.2587295182
0.000709	1.742	1.26310569629
0.00071	1.742	1.27570999839
0.000711	1.746	1.28898564771
0.000712	1.748	1.30709448779
0.000713	1.748	1.31472278447
0.000714	1.748	1.31320067012
0.000715	1.74	1.31164019457
0.000716	1.74	1.3162066707
0.000717	1.722	1.3041150256
0.000718	1.724	1.30530609437
0.000719	1.722	1.30104419602
0.00072	1.71	1.29996153789
0.000721	1.712	1.29809706879
0.000722	1.704	1.30705164397
0.000723	1.698	1.30950219549
0.000724	1.708	1.31709377039
0.000725	1.698	1.30644402865
0.000726	1.69	1.31068684284
0.000727	1.678	1.30012153278
0.000728	1.69	1.30149913561
0.000729	1.676	1.28803105553
0.00073	1.688	1.29408500494
0.000731	1.682	1.2995676204
0.000732	1.668	1.28909891009
0.000733	1.66	1.27921851144
0.000734	1.66	1.26506916807
0.000735	1.66	1.26031742034
0.000736	1.64	1.23870900538
0.000737	1.634	1.2458105795
0.000738	1.628	1.24644133436
0.000739	1.624	1.24524053901
0.00074	1.622	1.24061113972
0.000741	1.616	1.22985527604
0.000742	1.61	1.22388724971
0.000743	1.598	1.21835791129
0.000744	1.58	1.21638809596
0.000745	1.582	1.21789818951
0.000746	1.578	1.21322545308
0.000747	1.572	1.21853026224
0.000748	1.57	1.21041315261
0.000749	1.562	1.20089799733
0.00075	1.57	1.20045824584
0.000751	1.57	1.19377552329
0.000752	1.552	1.19469494014
0.000753	1.54	1.18507383736
0.000754	1.532	1.18193739259
0.000755	1.526	1.18546362239
0.000756	1.51	1.17724254086
0.000757	1.504	1.17727821691
0.000758	1.498	1.18405912015
0.000759	1.498	1.18574702192
0.00076	1.504	1.19079133353
0.000761	1.478	1.1855446006
0.000762	1.468	1.15973100329
0.000763	1.48	1.17541482039
0.000764	1.472	1.18541806971
0.000765	1.468	1.17174058562
0.000766	1.462	1.16642873764
0.000767	1.468	1.17344620669
0.000768	1.476	1.17873830853
0.000769	1.482	1.17374443556
0.00077	1.47	1.16837493982
0.000771	1.472	1.18034571207
0.000772	1.47	1.17520211028
0.000773	1.46	1.17149477165
0.000774	1.442	1.16044646581
0.000775	1.438	1.16539950232
0.000776	1.446	1.16922367407
0.000777	1.448	1.169314329
0.000778	1.446	1.16751188431
0.000779	1.432	1.15817787926
0.00078	1.432	1.14951120047
0.000781	1.414	1.13780666196
0.000782	1.41	1.14799825784
0.000783	1.41	1.14625477098
0.000784	1.396	1.1433214771
0.000785	1.392	1.1446990871
0.000786	1.384	1.14914925053
0.000787	1.396	1.16755470964
0.000788	1.398	1.16258161004
0.000789	1.388	1.15475365338
0.00079	1.386	1.159743075
0.000791	1.386	1.16146631462
0.000792	1.394	1.15877694143
0.000793	1.396	1.16584046936
0.000794	1.386	1.15455792406
0.000795	1.39	1.16012930314
0.000796	1.38	1.15394973894
0.000797	1.382	1.15068501337
0.000798	1.38	1.14525106418
0.000799	1.384	1.15435869642
0.0008	1.372	1.15655350071
0.000801	1.354	1.1404753395
0.000802	1.368	1.15437255685
0.000803	1.358	1.14622685364
0.000804	1.364	1.15043643892
0.000805	1.362	1.15019824378
0.000806	1.352	1.1472122733
0.000807	1.35	1.15736770302
0.000808	1.354	1.15094917351
0.000809	1.358	1.15144952126
0.00081	1.35	1.13995613951
0.000811	1.348	1.14668914707
0.000812	1.352	1.15243047513
0.000813	1.338	1.14182135205
0.000814	1.328	1.13155468273
0.000815	1.324	1.14325150339
0.000816	1.322	1.13062637507
0.000817	1.312	1.12545812894
0.000818	1.298	1.1086911202
0.000819	1.29	1.10720368496
0.00082	1.284	1.10604882352
0.000821	1.278	1.10123385346
0.000822	1.264	1.10195462702
0.000823	1.264	1.09831871513
0.000824	1.27	1.10864782506
0.000825	1.264	1.10738611153
0.000826	1.266	1.1078104531
0.000827	1.266	1.09692479232
0.000828	1.262	1.09970723377
0.000829	1.248	1.09109852901
0.00083	1.252	1.08466400327
0.000831	1.244	1.07724834648
0.000832	1.246	1.07957584263
0.000833	1.248	1.08926397168
0.000834	1.25	1.10068160701
0.000835	1.246	1.0942961208
0.000836	1.234	1.10056530928
0.000837	1.232	1.10371010687
0.000838	1.22	1.09343495463
0.000839	1.218	1.08925479113
0.00084	1.208	1.09760466471
0.000841	1.214	1.09371111359
0.000842	1.21	1.08899035808
0.000843	1.22	1.08240473022
0.000844	1.214	1.09004770538
0.000845	1.21	1.09631199939
0.000846	1.2	1.0881176407
0.000847	1.192	1.08588028806
0.000848	1.188	1.08657995564
0.000849	1.184	1.07058115059
0.00085	1.178	1.0669189285
0.000851	1.182	1.07372063406
0.000852	1.174	1.07504604553
0.000853	1.178	1.06504272215
0.000854	1.178	1.05939416649
0.000855	1.168	1.05250938238
0.000856	1.164	1.05503744009
0.000857	1.148	1.05361093388
0.000858	1.146	1.05103948546
0.000859	1.146	1.03955952211
0.00086	1.144	1.03308470127
0.000861	1.146	1.03377173496
0.000862	1.144	1.03694937196
0.000863	1.136	1.03416826484
0.000864	1.132	1.03661757654
0.000865	1.124	1.02010979801
0.000866	1.114	1.02420896305
0.000867	1.114	1.02029603547
0.000868	1.118	1.02375583026
0.000869	1.124	1.02206849086
0.00087	1.114	1.02615983161
0.000871	1.102	1.02156546535
0.000872	1.092	1.02544429395
0.000873	1.092	1.01957638262
0.000874	1.094	1.01644675217
0.000875	1.104	1.02819453412
0.000876	1.1	1.03053384224
0.000877	1.094	1.02818480829
0.000878	1.094	1.02037444108
0.000879	1.092	1.01564560748
0.00088	1.098	1.0160688953
0.000881	1.09	1.01483988885
0.000882	1.092	1.00972075348
0.000883	1.09	1.00094954918
0.000884	1.09	0.99894944817
0.000885	1.086	0.997298350545
0.000886	1.088	1.01007722477
0.000887	1.092	1.0077380612
0.000888	1.078	0.995949797932
0.000889	1.07	0.988483687271
0.00089	1.064	0.983821121953
0.000891	1.064	0.989901005152
0.000892	1.074	1.0062425155
0.000893	1.064	1.01385600556
0.000894	1.07	1.01444566143
0.000895	1.07	1.00652868812
0.000896	1.06	1.00219758531
0.000897	1.062	1.0070531267
0.000898	1.056	1.00242904986
0.000899	1.046	0.999941998318
0.0009	1.052	0.992620773508
0.000901	1.048	0.986760355912
0.000902	1.038	0.978036809123
0.000903	1.032	0.979273199878
0.000904	1.044	0.988971182593
0.000905	1.046	0.991909270044
0.000906	1.048	0.998847335682
0.000907	1.044	0.993007552841
0.000908	1.024	0.985608441522
0.000909	1.018	0.978609217206
0.00091	1.024	0.987635560316
0.000911	1.024	0.991677366889
0.000912	1.026	0.990617988934
0.000913	1.014	0.990860232323
0.000914	1.024	0.997709376522
0.000915	1.018	0.996832985008
0.000916	1.014	0.984786271228
0.000917	1.012	0.989876760006
0.000918	1.014	0.984786271228
0.000919	1.012	0.979722409665
0.00092	1.006	0.99094096696
0.000921	0.996	0.989941412408
0.000922	0.982	0.978609217206
0.000923	0.978	0.976481438636
0.000924	0.972	0.967065664782
0.000925	0.976	0.963028556171
0.000926	0.978	0.96203742131
0.000927	0.974	0.964014522712
0.000928	0.974	0.961937627916
0.000929	0.984	0.967338617031
0.00093	0.994	0.974660966696
0.000931	0.986	0.974578883416
0.000932	0.986	0.966335345519
0.000933	0.986	0.968402808753
0.000934	0.978	0.972376470304
0.000935	0.978	0.974431116088
0.000936	0.972	0.956669221832
0.000937	0.962	0.944751819263
0.000938	0.948	0.947257092874
0.000939	0.944	0.944914810975
0.00094	0.944	0.944914810975
0.000941	0.936	0.938031982397
0.000942	0.94	0.929731143934
0.000943	0.938	0.93067502384
0.000944	0.93	0.927954740276
0.000945	0.934	0.930399914015
0.000946	0.926	0.925485818368
0.000947	0.926	0.921153624538
0.000948	0.928	0.922396877705
0.000949	0.928	0.924562599287
0.00095	0.93	0.92146622293
0.000951	0.934	0.923928568668
0.000952	0.926	0.912427531369
0.000953	0.918	0.90513866341
0.000954	0.926	0.908033039046
0.000955	0.926	0.901401131572
0.000956	0.914	0.898111351671
0.000957	0.912	0.894570287904
0.000958	0.902	0.894648534342
0.000959	0.888	0.887387175927
0.00096	0.89	0.886510011224
0.000961	0.888	0.894123034039
0.000962	0.876	0.878990329867
0.000963	0.874	0.882113371398
0.000964	0.876	0.885790042843
0.000965	0.878	0.891692772204
0.000966	0.872	0.887477323654
0.000967	0.866	0.880933595681
0.000968	0.868	0.886891199641
0.000969	0.868	0.884633257345
0.00097	0.858	0.868237294753
0.000971	0.854	0.865265277242
0.000972	0.858	0.870537764833
0.000973	0.862	0.868882040325
0.000974	0.854	0.862950751781
0.000975	0.842	0.86315467907
0.000976	0.848	0.863073577397
0.000977	0.842	0.867776468914
0.000978	0.834	0.868587358876
0.000979	0.83	0.856212590424
0.00098	0.832	0.860102319495
0.000981	0.828	0.863953702463
0.000982	0.826	0.867020184309
0.000983	0.836	0.876985746748
0.000984	0.83	0.870114934937
0.000985	0.83	0.874699948554
0.000986	0.818	0.869986206787
0.000987	0.81	0.870574522944
0.000988	0.802	0.864173593672
0.000989	0.816	0.877578486518
0.00099	0.818	0.879133664467
0.000991	0.816	0.879854533432
0.000992	0.812	0.874446110404
0.000993	0.808	0.873576556462
0.000994	0.812	0.879008532382
0.000995	0.806	0.876563745543
0.000996	0.804	0.872687802138
0.000997	0.802	0.86878996311
0.000998	0.81	0.872868833216
0.000999	0.804	0.868092161006
0.001	0.806	0.86508034309
0.001001	0.802	0.859532431034
0.001002	0.798	0.856268649432
0.001003	0.796	0.856962076174
0.001004	0.802	0.861856136487
0.001005	0.81	0.863655023722
0.001006	0.804	0.868092161006
0.001007	0.804	0.870393014678
0.001008	0.804	0.874976571115
0.001009	0.796	0.861617084325
0.00101	0.786	0.853348697778
0.001011	0.784	0.858687370351
0.001012	0.78	0.86
0.001013	0.778	0.860648592632
0.001014	0.778	0.860648592632
0.001015	0.784	0.863333075933
0.001016	0.776	0.849602259884
0.001017	0.766	0.843352832449
0.001018	0.762	0.837469999463
0.001019	0.76	0.83809307359
0.00102	0.756	0.834544186967
0.001021	0.758	0.831526307461
0.001022	0.764	0.832048075534
0.001023	0.77	0.834925146345
0.001024	0.766	0.84097800209
0.001025	0.766	0.843352832449
0.001026	0.764	0.846347446384
0.001027	0.76	0.847584804017
0.001028	0.76	0.847584804017
0.001029	0.742	0.838710915632
0.00103	0.734	0.824162605315
0.001031	0.72	0.820731381147
0.001032	0.732	0.819863403257
0.001033	0.728	0.820984774524
0.001034	0.716	0.814459329862
0.001035	0.714	0.812529384084
0.001036	0.71	0.806163755077
0.001037	0.718	0.808996909759
0.001038	0.72	0.820731381147
0.001039	0.706	0.819490085358
0.00104	0.704	0.81264014176
0.001041	0.7	0.808702664766
0.001042	0.698	0.814122840854
0.001043	0.702	0.825345988056
0.001044	0.706	0.834004796149
0.001045	0.708	0.835904300743
0.001046	0.708	0.831105288155
0.001047	0.704	0.824853926462
0.001048	0.698	0.816575777255
0.001049	0.694	0.812627836097
0.00105	0.686	0.809570256371
0.001051	0.68	0.795989949685
0.001052	0.682	0.795535040083
0.001053	0.682	0.795535040083
0.001054	0.682	0.803041717472
0.001055	0.684	0.805073909651
0.001056	0.682	0.808007425708
0.001057	0.674	0.807294246232
0.001058	0.678	0.811366748148
0.001059	0.676	0.811802931751
0.00106	0.672	0.812659830433
0.001061	0.662	0.80978762648
0.001062	0.656	0.796030150183
0.001063	0.662	0.797343088012
0.001064	0.662	0.797343088012
0.001065	0.658	0.795635594981
0.001066	0.656	0.793513704986
0.001067	0.664	0.801937653437
0.001068	0.664	0.809384951676
0.001069	0.666	0.811445623563
0.00107	0.664	0.806910156089
0.001071	0.652	0.801807957057
0.001072	0.656	0.796030150183
0.001073	0.654	0.793904276346
0.001074	0.658	0.795635594981
0.001075	0.668	0.803601891486
0.001076	0.662	0.802344065847
0.001077	0.652	0.79680361445
0.001078	0.642	0.783476866283
0.001079	0.634	0.782332410168
0.00108	0.64	0.786384130054
0.001081	0.636	0.787085764069
0.001082	0.638	0.786737567426
0.001083	0.64	0.783836717691
0.001084	0.646	0.782741336586
0.001085	0.638	0.781636744274
0.001086	0.638	0.784191303191
0.001087	0.634	0.782332410168
0.001088	0.632	0.780112812355
0.001089	0.636	0.781987212172
0.00109	0.636	0.781987212172
0.001091	0.63	0.777881739084
0.001092	0.628	0.778213338359
0.001093	0.624	0.773707955239
0.001094	0.628	0.77563909133
0.001095	0.624	0.77111866791
0.001096	0.622	0.771437618995
0.001097	0.622	0.774025839362
0.001098	0.618	0.774645725477
0.001099	0.612	0.778110531994
0.0011	0.614	0.777820030598
0.001101	0.616	0.774947740173
0.001102	0.622	0.784293312479
0.001103	0.61	0.770649077077
0.001104	0.604	0.763664847954
0.001105	0.598	0.756568569265
0.001106	0.596	0.756824946735
0.001107	0.596	0.754177697894
0.001108	0.588	0.752499833887
0.001109	0.58	0.745385806143
0.00111	0.58	0.74
0.001111	0.584	0.747625574736
0.001112	0.586	0.758026384765
0.001113	0.59	0.757561878661
0.001114	0.584	0.7582506182
0.001115	0.594	0.762341130991
0.001116	0.592	0.75995789357
0.001117	0.588	0.760431456477
0.001118	0.586	0.765900776863
0.001119	0.582	0.766339350419
0.00112	0.582	0.766339350419
0.001121	0.584	0.766122705577
0.001122	0.584	0.763507694788
0.001123	0.582	0.761101832871
0.001124	0.578	0.766756806295
0.001125	0.58	0.766550715869
0.001126	0.576	0.7564548896
0.001127	0.574	0.761921255774
0.001128	0.566	0.752093079346
0.001129	0.564	0.746929715569
0.00113	0.568	0.749250291959
0.001131	0.556	0.755555424837
0.001132	0.552	0.755841253174
0.001133	0.54	0.753923072999
0.001134	0.54	0.75126559884
0.001135	0.54	0.75126559884
0.001136	0.544	0.751041942903
0.001137	0.538	0.737940376995
0.001138	0.526	0.7330238741
0.001139	0.53	0.735594997264
0.00114	0.528	0.732950202947
0.001141	0.532	0.732786462757
0.001142	0.528	0.727472336244
0.001143	0.526	0.730290353216
0.001144	0.526	0.7330238741
0.001145	0.528	0.735673840775
0.001146	0.524	0.733092081529
0.001147	0.534	0.738135488918
0.001148	0.538	0.732499829352
0.001149	0.532	0.730052052939
0.00115	0.534	0.729961642828
0.001151	0.534	0.727216611471
0.001152	0.532	0.730052052939
0.001153	0.524	0.727615282962
0.001154	0.52	0.73047929471
0.001155	0.508	0.725214451042
0.001156	0.51	0.727942305406
0.001157	0.508	0.727967032221
0.001158	0.506	0.727986263607
0.001159	0.508	0.730709244502
0.00116	0.5	0.725258574579
0.001161	0.504	0.722484601912
0.001162	0.506	0.719697158533
0.001163	0.504	0.716926774504
0.001164	0.504	0.716926774504
0.001165	0.496	0.716926774504
0.001166	0.502	0.72249290654
0.001167	0.508	0.733441204187
0.001168	0.51	0.725189630373
0.001169	0.496	0.719711053132
0.00117	0.494	0.719697158533
0.001171	0.496	0.719711053132
0.001172	0.492	0.711291782604
0.001173	0.484	0.699817118968
0.001174	0.478	0.696789781785
0.001175	0.478	0.696789781785
0.001176	0.48	0.693974062916
0.001177	0.476	0.690958754196
0.001178	0.478	0.691025325151
0.001179	0.482	0.691141085452
0.00118	0.48	0.70256672281
0.001181	0.486	0.705552265959
0.001182	0.482	0.702620808118
0.001183	0.486	0.705552265959
0.001184	0.484	0.699817118968
0.001185	0.476	0.693847245437
0.001186	0.47	0.684908753047
0.001187	0.466	0.693429160044
0.001188	0.466	0.696307403379
0.001189	0.466	0.696307403379
0.00119	0.472	0.707966100883
0.001191	0.47	0.705053189483
0.001192	0.47	0.707884171316
0.001193	0.466	0.710523750483
0.001194	0.466	0.704871619517
0.001195	0.462	0.696100567447
0.001196	0.456	0.69286650951
0.001197	0.446	0.683435439526
0.001198	0.456	0.695747080483
0.001199	0.454	0.695617711103
0.0012	0.448	0.692312068362
0.001201	0.442	0.683107604994
0.001202	0.444	0.686195307474
0.001203	0.442	0.680173507276
0.001204	0.44	0.682934843159
0.001205	0.438	0.679820564561
0.001206	0.442	0.680173507276
0.001207	0.446	0.680502755321
0.001208	0.444	0.683274469009
0.001209	0.444	0.689103765771
0.00121	0.45	0.689565080322
0.001211	0.448	0.686510014494
0.001212	0.45	0.680808343075
0.001213	0.444	0.680341090924
0.001214	0.442	0.674267009426
0.001215	0.436	0.673723979089
0.001216	0.434	0.670554994016
0.001217	0.436	0.673723979089
0.001218	0.438	0.673910973349
0.001219	0.432	0.658312995466
0.00122	0.432	0.658312995466
0.001221	0.426	0.657665568507
0.001222	0.42	0.656962708226
0.001223	0.416	0.653409519367
0.001224	0.416	0.650341448779
0.001225	0.416	0.647258835397
0.001226	0.418	0.647515250786
0.001227	0.416	0.647258835397
0.001228	0.414	0.643897507372
0.001229	0.412	0.643627221301
0.00123	0.416	0.650341448779
0.001231	0.418	0.647515250786
0.001232	0.414	0.650079995078
0.001233	0.416	0.653409519367
0.001234	0.414	0.653149293807
0.001235	0.41	0.646451854356
0.001236	0.41	0.65261014396
0.001237	0.414	0.6562042365
0.001238	0.408	0.649258038071
0.001239	0.408	0.649258038071
0.00124	0.408	0.649258038071
0.001241	0.406	0.648971493981
0.001242	0.404	0.648678656964
0.001243	0.404	0.648678656964
0.001244	0.396	0.644347732207
0.001245	0.398	0.647762302083
0.001246	0.398	0.647762302083
0.001247	0.4	0.644980619864
0.001248	0.402	0.648379518492
0.001249	0.4	0.641872261435
0.00125	0.398	0.63529205882
0.001251	0.394	0.640908729852
0.001252	0.394	0.644021738764
0.001253	0.392	0.646788991867
0.001254	0.384	0.63603773473
0.001255	0.384	0.642295881973
0.001256	0.382	0.632515612456
0.001257	0.388	0.639887490111
0.001258	0.386	0.633248766284
0.001259	0.388	0.627260711347
0.00126	0.386	0.626900311054
0.001261	0.382	0.626159724032
0.001262	0.386	0.626900311054
0.001263	0.384	0.626533319146
0.001264	0.386	0.623701851849
0.001265	0.382	0.616503041355
0.001266	0.382	0.619738654596
0.001267	0.384	0.629717396933
0.001268	0.384	0.632885455671
0.001269	0.382	0.632515612456
0.00127	0.378	0.631756282122
0.001271	0.372	0.630567997919
0.001272	0.372	0.630567997919
0.001273	0.368	0.626558855974
0.001274	0.368	0.626558855974
0.001275	0.364	0.62889108755
0.001276	0.36	0.624819974073
0.001277	0.358	0.624368480947
0.001278	0.356	0.61421820227
0.001279	0.36	0.615142259969
0.00128	0.364	0.616038959807
0.001281	0.364	0.612783811797
0.001282	0.364	0.609511279633
0.001283	0.366	0.616477087977
0.001284	0.366	0.613224265665
0.001285	0.364	0.606221081785
0.001286	0.36	0.605309838017
0.001287	0.36	0.605309838017
0.001288	0.364	0.612783811797
0.001289	0.374	0.621388767198
0.00129	0.368	0.620141919241
0.001291	0.366	0.622931777966
0.001292	0.368	0.623358644762
0.001293	0.364	0.622498192768
0.001294	0.362	0.625264743929
0.001295	0.356	0.61421820227
0.001296	0.356	0.61421820227
0.001297	0.356	0.620696383105
0.001298	0.358	0.621156984988
0.001299	0.358	0.621156984988
0.0013	0.358	0.624368480947
0.001301	0.362	0.625264743929
0.001302	0.368	0.626558855974
0.001303	0.364	0.625702804852
0.001304	0.362	0.618834388185
0.001305	0.366	0.619712836724
0.001306	0.368	0.620141919241
0.001307	0.372	0.617750758802
0.001308	0.372	0.614504678583
0.001309	0.372	0.617750758802
0.00131	0.374	0.614917880696
0.001311	0.366	0.613224265665
0.001312	0.362	0.609061573242
0.001313	0.36	0.608604962188
0.001314	0.36	0.608604962188
0.001315	0.352	0.596737798367
0.001316	0.35	0.592874354311
0.001317	0.352	0.596737798367
0.001318	0.362	0.609061573242
0.001319	0.352	0.593376777436
0.00132	0.358	0.594841155268
0.001321	0.354	0.583681419954
0.001322	0.354	0.583681419954
0.001323	0.354	0.587097947535
0.001324	0.35	0.586088730484
0.001325	0.35	0.586088730484
0.001326	0.346	0.585050425177
0.001327	0.346	0.585050425177
0.001328	0.35	0.586088730484
0.001329	0.346	0.578172984495
0.00133	0.34	0.58
0.001331	0.336	0.578881680484
0.001332	0.332	0.574261264583
0.001333	0.326	0.56896748589
0.001334	0.324	0.571860122757
0.001335	0.33	0.57714816122
0.001336	0.33	0.57714816122
0.001337	0.334	0.578311334836
0.001338	0.336	0.578881680484
0.001339	0.334	0.58175940044
0.00134	0.33	0.57714816122
0.001341	0.332	0.577733502577
0.001342	0.328	0.576555287895
0.001343	0.332	0.574261264583
0.001344	0.338	0.579444561628
0.001345	0.33	0.57714816122
0.001346	0.332	0.581184996365
0.001347	0.33	0.58060313468
0.001348	0.338	0.582885923659
0.001349	0.34	0.586856030045
0.00135	0.342	0.590792687836
0.001351	0.338	0.586307086773
0.001352	0.336	0.585750800256
0.001353	0.332	0.58461611336
0.001354	0.33	0.587452125709
0.001355	0.328	0.583451797495
0.001356	0.328	0.583451797495
0.001357	0.324	0.57881257761
0.001358	0.322	0.578200657212
0.001359	0.322	0.578200657212
0.00136	0.328	0.590267735862
0.001361	0.322	0.585077772608
0.001362	0.322	0.581649378922
0.001363	0.324	0.585682507849
0.001364	0.322	0.585077772608
0.001365	0.32	0.587877538268
0.001366	0.322	0.5918749868
0.001367	0.322	0.588486193551
0.001368	0.316	0.583218655394
0.001369	0.316	0.583218655394
0.00137	0.312	0.57502695589
0.001371	0.312	0.57502695589
0.001372	0.31	0.574369219231
0.001373	0.308	0.573703756306
0.001374	0.304	0.568844442708
0.001375	0.304	0.572349543548
0.001376	0.31	0.581291665173
0.001377	0.312	0.57502695589
0.001378	0.306	0.573030540198
0.001379	0.308	0.573703756306
0.00138	0.312	0.57502695589
0.001381	0.312	0.57502695589
0.001382	0.314	0.575676992766
0.001383	0.316	0.576319355913
0.001384	0.322	0.581649378922
0.001385	0.316	0.579779268343
0.001386	0.316	0.576319355913
0.001387	0.32	0.577581163128
0.001388	0.318	0.573477113754
0.001389	0.312	0.571538275184
0.00139	0.314	0.575676992766
0.001391	0.316	0.579779268343
0.001392	0.32	0.581033561853
0.001393	0.318	0.590657261024
0.001394	0.316	0.586637878082
0.001395	0.308	0.573703756306
0.001396	0.312	0.578494598073
0.001397	0.312	0.578494598073
0.001398	0.314	0.579140742825
0.001399	0.308	0.563148293081
0.0014	0.308	0.566688627025
0.001401	0.306	0.562462443191
0.001402	0.308	0.559585560929
0.001403	0.3	0.556776436283
0.001404	0.292	0.542895938463
0.001405	0.288	0.541346469463
0.001406	0.296	0.54807298784
0.001407	0.29	0.542125446737
0.001408	0.294	0.550966423659
0.001409	0.29	0.549454274713
0.00141	0.288	0.555928052899
0.001411	0.296	0.562480221875
0.001412	0.282	0.553602745658
0.001413	0.282	0.553602745658
0.001414	0.282	0.557203732938
0.001415	0.28	0.55641710973
0.001416	0.282	0.560781597416
0.001417	0.288	0.563077259353
0.001418	0.284	0.561554983951
0.001419	0.284	0.561554983951
0.00142	0.284	0.565105299922
0.001421	0.282	0.564336778883
0.001422	0.28	0.56
0.001423	0.274	0.55400722017
0.001424	0.276	0.554818889368
0.001425	0.276	0.554818889368
0.001426	0.276	0.554818889368
0.001427	0.276	0.554818889368
0.001428	0.268	0.54422054353
0.001429	0.268	0.54422054353
0.00143	0.268	0.54422054353
0.001431	0.27	0.545068802996
0.001432	0.266	0.539670269702
0.001433	0.274	0.546739426052
0.001434	0.27	0.545068802996
0.001435	0.268	0.540533070219
0.001436	0.268	0.540533070219
0.001437	0.268	0.536820267874
0.001438	0.27	0.537680202351
0.001439	0.268	0.536820267874
0.00144	0.272	0.534804637227
0.001441	0.272	0.538531336136
0.001442	0.27	0.537680202351
0.001443	0.268	0.536820267874
0.001444	0.27	0.537680202351
0.001445	0.272	0.538531336136
0.001446	0.27	0.530188645672
0.001447	0.27	0.533947562968
0.001448	0.268	0.529316540456
0.001449	0.268	0.529316540456
0.00145	0.27	0.530188645672
0.001451	0.268	0.529316540456
0.001452	0.268	0.529316540456
0.001453	0.27	0.533947562968
0.001454	0.266	0.528435426519
0.001455	0.26	0.521919534028
0.001456	0.254	0.515251394952
0.001457	0.252	0.514291745996
0.001458	0.244	0.510356737978
0.001459	0.248	0.527727202255
0.00146	0.248	0.527727202255
0.001461	0.246	0.526767500896
0.001462	0.244	0.52198084256
0.001463	0.242	0.517142146803
0.001464	0.242	0.517142146803
0.001465	0.242	0.520995201513
0.001466	0.236	0.517980694621
0.001467	0.236	0.517980694621
0.001468	0.238	0.518995183022
0.001469	0.244	0.52198084256
0.00147	0.242	0.517142146803
0.001471	0.248	0.523923658561
0.001472	0.244	0.518135117513
0.001473	0.242	0.513260167946
0.001474	0.244	0.514260634309
0.001475	0.24	0.512249938995
0.001476	0.24	0.512249938995
0.001477	0.242	0.513260167946
0.001478	0.238	0.503344812231
0.001479	0.238	0.499355584729
0.00148	0.236	0.498301113786
0.001481	0.236	0.498301113786
0.001482	0.24	0.504380808517
0.001483	0.242	0.513260167946
0.001484	0.244	0.518135117513
0.001485	0.248	0.520092299501
0.001486	0.244	0.518135117513
0.001487	0.242	0.517142146803
0.001488	0.24	0.516139516023
0.001489	0.238	0.515127168765
0.00149	0.238	0.51122988958
0.001491	0.234	0.501242456302
0.001492	0.234	0.501242456302
0.001493	0.242	0.509348603611
0.001494	0.244	0.510356737978
0.001495	0.244	0.510356737978
0.001496	0.246	0.511355062554
0.001497	0.244	0.510356737978
0.001498	0.236	0.506264752871
0.001499	0.238	0.507302670996
0.0015	0.236	0.506264752871
0.001501	0.236	0.494271180629
0.001502	0.236	0.494271180629
0.001503	0.23	0.482804308183
0.001504	0.236	0.490208119068
0.001505	0.23	0.482804308183
0.001506	0.232	0.483917348315
0.001507	0.23	0.482804308183
0.001508	0.228	0.481680391961
0.001509	0.224	0.479399624531
0.00151	0.222	0.482406467618
0.001511	0.22	0.481248376621
0.001512	0.222	0.482406467618
0.001513	0.232	0.488032785784
0.001514	0.226	0.488798527003
0.001515	0.228	0.49397975667
0.001516	0.23	0.495075751779
0.001517	0.228	0.49397975667
0.001518	0.23	0.495075751779
0.001519	0.23	0.495075751779
0.00152	0.23	0.507050293363
0.001521	0.23	0.507050293363
0.001522	0.228	0.505980236768
0.001523	0.226	0.504899990097
0.001524	0.226	0.50884575266
0.001525	0.226	0.50884575266
0.001526	0.224	0.507763724581
0.001527	0.226	0.50884575266
0.001528	0.226	0.496914479564
0.001529	0.222	0.49062816878
0.00153	0.218	0.48834004546
0.001531	0.212	0.480682847624
0.001532	0.216	0.483056932462
0.001533	0.216	0.483056932462
0.001534	0.212	0.476503934926
0.001535	0.21	0.471062628533
0.001536	0.204	0.467315739089
0.001537	0.208	0.474063286914
0.001538	0.21	0.475289385533
0.001539	0.214	0.486008230383
0.00154	0.212	0.480682847624
0.001541	0.212	0.480682847624
0.001542	0.21	0.475289385533
0.001543	0.208	0.469825499521
0.001544	0.21	0.471062628533
0.001545	0.212	0.4722880477
0.001546	0.206	0.472825549225
0.001547	0.204	0.471576080818
0.001548	0.206	0.47703668622
0.001549	0.202	0.466042916479
0.00155	0.202	0.466042916479
0.001551	0.206	0.472825549225
0.001552	0.204	0.467315739089
0.001553	0.2	0.469041575982
0.001554	0.2	0.469041575982
0.001555	0.2	0.473286382648
0.001556	0.202	0.4703147882
0.001557	0.2	0.464758001545
0.001558	0.202	0.466042916479
0.001559	0.204	0.467315739089
0.00156	0.204	0.454295058305
0.001561	0.198	0.45032876879
0.001562	0.196	0.448981068643
0.001563	0.196	0.453413718363
0.001564	0.194	0.452066366809
0.001565	0.196	0.457803451276
0.001566	0.2	0.460434577329
0.001567	0.198	0.459125255241
0.001568	0.194	0.452066366809
0.001569	0.194	0.452066366809
0.00157	0.196	0.453413718363
0.001571	0.202	0.461731523723
0.001572	0.198	0.45032876879
0.001573	0.196	0.453413718363
0.001574	0.196	0.457803451276
0.001575	0.2	0.460434577329
0.001576	0.202	0.466042916479
0.001577	0.202	0.466042916479
0.001578	0.202	0.466042916479
0.001579	0.202	0.466042916479
0.00158	0.2	0.464758001545
0.001581	0.198	0.463460893712
0.001582	0.196	0.457803451276
0.001583	0.192	0.455121961676
0.001584	0.192	0.455121961676
0.001585	0.192	0.455121961676
0.001586	0.192	0.459495375385
0.001587	0.188	0.456788791456
0.001588	0.186	0.45100332593
0.001589	0.186	0.45100332593
0.00159	0.19	0.462493243194
0.001591	0.192	0.463827554162
0.001592	0.192	0.463827554162
0.001593	0.194	0.460829686544
0.001594	0.192	0.459495375385
0.001595	0.19	0.458148447558
0.001596	0.19	0.458148447558
0.001597	0.188	0.456788791456
0.001598	0.186	0.45100332593
0.001599	0.184	0.445133687784
0.0016	0.184	0.449604270442
0.001601	0.182	0.448191923176
0.001602	0.182	0.448191923176
0.001603	0.184	0.454030835957
0.001604	0.186	0.455416293077
0.001605	0.18	0.446766158074
0.001606	0.18	0.446766158074
0.001607	0.182	0.452632301101
0.001608	0.174	0.43786299227
0.001609	0.172	0.43636681817
0.00161	0.172	0.440926297696
0.001611	0.174	0.446904911586
0.001612	0.17	0.443959457608
0.001613	0.172	0.445439109195
0.001614	0.172	0.445439109195
0.001615	0.166	0.431791616408
0.001616	0.164	0.4255631563
0.001617	0.172	0.43636681817
0.001618	0.17	0.434856298103
0.001619	0.174	0.446904911586
0.00162	0.162	0.437899531856
0.001621	0.16	0.436348484585
0.001622	0.16	0.436348484585
0.001623	0.158	0.430158110466
0.001624	0.16	0.431740662898
0.001625	0.162	0.4333082044
0.001626	0.158	0.425483254665
0.001627	0.16	0.427083130081
0.001628	0.158	0.425483254665
0.001629	0.16	0.422374241639
0.00163	0.16	0.422374241639
0.001631	0.16	0.422374241639
0.001632	0.158	0.420756461626
0.001633	0.152	0.415807647837
0.001634	0.152	0.415807647837
0.001635	0.156	0.419122893672
0.001636	0.156	0.419122893672
0.001637	0.156	0.419122893672
0.001638	0.154	0.412654819431
0.001639	0.154	0.412654819431
0.00164	0.16	0.427083130081
0.001641	0.16	0.427083130081
0.001642	0.17	0.439431450854
0.001643	0.172	0.440926297696
0.001644	0.172	0.440926297696
0.001645	0.172	0.440926297696
0.001646	0.166	0.422426324937
0.001647	0.166	0.41766493748
0.001648	0.168	0.419256484744
0.001649	0.164	0.416057688308
0.00165	0.16	0.412795348811
0.001651	0.154	0.402844883299
0.001652	0.154	0.402844883299
0.001653	0.15	0.399374510954
0.001654	0.146	0.395833298246
0.001655	0.146	0.395833298246
0.001656	0.146	0.395833298246
0.001657	0.144	0.388926728318
0.001658	0.146	0.395833298246
0.001659	0.146	0.400854088167
0.00166	0.148	0.402611475246
0.001661	0.146	0.395833298246
0.001662	0.146	0.395833298246
0.001663	0.152	0.401118436375
0.001664	0.154	0.407779352101
0.001665	0.156	0.409467947464
0.001666	0.156	0.404554075495
0.001667	0.156	0.404554075495
0.001668	0.154	0.402844883299
0.001669	0.154	0.402844883299
0.00167	0.156	0.404554075495
0.001671	0.156	0.404554075495
0.001672	0.154	0.402844883299
0.001673	0.154	0.402844883299
0.001674	0.15	0.394334883063
0.001675	0.15	0.394334883063
0.001676	0.148	0.392550633677
0.001677	0.148	0.392550633677
0.001678	0.152	0.406073884903
0.001679	0.154	0.407779352101
0.00168	0.154	0.407779352101
0.001681	0.15	0.404351332383
0.001682	0.146	0.400854088167
0.001683	0.144	0.394035531393
0.001684	0.146	0.395833298246
0.001685	0.146	0.395833298246
0.001686	0.142	0.387086553629
0.001687	0.146	0.390748000635
0.001688	0.144	0.388926728318
0.001689	0.146	0.390748000635
0.00169	0.146	0.390748000635
0.001691	0.144	0.388926728318
0.001692	0.148	0.392550633677
0.001693	0.142	0.392219326398
0.001694	0.142	0.392219326398
0.001695	0.144	0.394035531393
0.001696	0.142	0.387086553629
0.001697	0.138	0.37276802438
0.001698	0.14	0.374699879904
0.001699	0.14	0.374699879904
0.0017	0.14	0.374699879904
0.001701	0.14	0.374699879904
0.001702	0.14	0.374699879904
0.001703	0.142	0.381884799383
0.001704	0.144	0.383749918567
0.001705	0.146	0.385595643129
0.001706	0.146	0.380373500654
0.001707	0.142	0.376611205356
0.001708	0.144	0.383749918567
0.001709	0.144	0.383749918567
0.00171	0.144	0.383749918567
0.001711	0.144	0.383749918567
0.001712	0.142	0.376611205356
0.001713	0.14	0.369323706252
0.001714	0.138	0.367363580122
0.001715	0.138	0.367363580122
0.001716	0.136	0.365381991893
0.001717	0.138	0.37276802438
0.001718	0.142	0.381884799383
0.001719	0.14	0.38
0.00172	0.14	0.38
0.001721	0.14	0.38
0.001722	0.144	0.383749918567
0.001723	0.144	0.383749918567
0.001724	0.142	0.376611205356
0.001725	0.142	0.381884799383
0.001726	0.142	0.381884799383
0.001727	0.142	0.381884799383
0.001728	0.142	0.381884799383
0.001729	0.142	0.381884799383
0.00173	0.148	0.387422250264
0.001731	0.146	0.380373500654
0.001732	0.146	0.380373500654
0.001733	0.144	0.37850231175
0.001734	0.144	0.37850231175
0.001735	0.146	0.385595643129
0.001736	0.148	0.392550633677
0.001737	0.15	0.394334883063
0.001738	0.148	0.392550633677
0.001739	0.142	0.387086553629
0.00174	0.14	0.385227205685
0.001741	0.142	0.387086553629
0.001742	0.136	0.370815317914
0.001743	0.136	0.370815317914
0.001744	0.134	0.368841429343
0.001745	0.136	0.370815317914
0.001746	0.132	0.361353012994
0.001747	0.13	0.359304884464
0.001748	0.132	0.361353012994
0.001749	0.13	0.359304884464
0.00175	0.128	0.357233816988
0.001751	0.128	0.351590671094
0.001752	0.128	0.351590671094
0.001753	0.128	0.351590671094
0.001754	0.13	0.353694783677
0.001755	0.13	0.353694783677
0.001756	0.13	0.353694783677
0.001757	0.132	0.361353012994
0.001758	0.132	0.361353012994
0.001759	0.124	0.35302124582
0.00176	0.122	0.350878896487
0.001761	0.122	0.350878896487
0.001762	0.128	0.362789194988
0.001763	0.128	0.362789194988
0.001764	0.128	0.362789194988
0.001765	0.128	0.362789194988
0.001766	0.128	0.362789194988
0.001767	0.128	0.362789194988
0.001768	0.128	0.362789194988
0.001769	0.124	0.35302124582
0.00177	0.124	0.35302124582
0.001771	0.124	0.35302124582
0.001772	0.118	0.346519840702
0.001773	0.12	0.348711915483
0.001774	0.122	0.350878896487
0.001775	0.124	0.35302124582
0.001776	0.118	0.340699280892
0.001777	0.116	0.338443496023
0.001778	0.116	0.338443496023
0.001779	0.118	0.340699280892
0.00178	0.116	0.338443496023
0.001781	0.116	0.338443496023
0.001782	0.118	0.340699280892
0.001783	0.12	0.34292856399
0.001784	0.12	0.34292856399
0.001785	0.114	0.336160675868
0.001786	0.118	0.340699280892
0.001787	0.118	0.346519840702
0.001788	0.118	0.346519840702
0.001789	0.114	0.336160675868
0.00179	0.116	0.344302192848
0.001791	0.116	0.344302192848
0.001792	0.116	0.344302192848
0.001793	0.118	0.352244233452
0.001794	0.12	0.354400902933
0.001795	0.116	0.344302192848
0.001796	0.116	0.344302192848
0.001797	0.118	0.352244233452
0.001798	0.116	0.3500628515
0.001799	0.114	0.342058474533
0.0018	0.112	0.339788169306
0.001801	0.112	0.339788169306
0.001802	0.108	0.335165630696
0.001803	0.11	0.337490740614
0.001804	0.11	0.331511689085
0.001805	0.11	0.331511689085
0.001806	0.114	0.336160675868
0.001807	0.114	0.336160675868
0.001808	0.114	0.336160675868
0.001809	0.114	0.342058474533
0.00181	0.11	0.337490740614
0.001811	0.112	0.339788169306
0.001812	0.112	0.339788169306
0.001813	0.114	0.342058474533
0.001814	0.114	0.342058474533
0.001815	0.118	0.352244233452
0.001816	0.12	0.354400902933
0.001817	0.12	0.354400902933
0.001818	0.118	0.352244233452
0.001819	0.118	0.352244233452
0.00182	0.112	0.345624073236
0.001821	0.11	0.343365694268
0.001822	0.11	0.343365694268
0.001823	0.11	0.343365694268
0.001824	0.106	0.338768357436
0.001825	0.108	0.341080635627
0.001826	0.108	0.341080635627
0.001827	0.108	0.341080635627
0.001828	0.11	0.343365694268
0.001829	0.108	0.341080635627
0.00183	0.11	0.343365694268
0.001831	0.11	0.343365694268
0.001832	0.108	0.335165630696
0.001833	0.108	0.341080635627
0.001834	0.108	0.341080635627
0.001835	0.106	0.338768357436
0.001836	0.102	0.334059874873
0.001837	0.102	0.334059874873
0.001838	0.102	0.334059874873
0.001839	0.102	0.334059874873
0.00184	0.104	0.336428298453
0.001841	0.106	0.338768357436
0.001842	0.11	0.349141805002
0.001843	0.112	0.351363060096
0.001844	0.112	0.351363060096
0.001845	0.11	0.343365694268
0.001846	0.11	0.343365694268
0.001847	0.108	0.335165630696
0.001848	0.11	0.337490740614
0.001849	0.108	0.335165630696
0.00185	0.108	0.335165630696
0.001851	0.106	0.33281225939
0.001852	0.108	0.335165630696
0.001853	0.108	0.335165630696
0.001854	0.108	0.335165630696
0.001855	0.106	0.33281225939
0.001856	0.106	0.33281225939
0.001857	0.104	0.32432082881
0.001858	0.106	0.33281225939
0.001859	0.106	0.33281225939
0.00186	0.098	0.316853278348
0.001861	0.096	0.314299220489
0.001862	0.096	0.314299220489
0.001863	0.1	0.325576411922
0.001864	0.1	0.325576411922
0.001865	0.102	0.334059874873
0.001866	0.102	0.334059874873
0.001867	0.104	0.336428298453
0.001868	0.102	0.334059874873
0.001869	0.102	0.334059874873
0.00187	0.098	0.32923547804
0.001871	0.102	0.339994117596
0.001872	0.102	0.339994117596
0.001873	0.104	0.342321486325
0.001874	0.102	0.339994117596
0.001875	0.102	0.339994117596
0.001876	0.104	0.342321486325
0.001877	0.102	0.339994117596
0.001878	0.106	0.344621531539
0.001879	0.106	0.344621531539
0.00188	0.106	0.344621531539
0.001881	0.102	0.339994117596
0.001882	0.1	0.337638860323
0.001883	0.1	0.337638860323
0.001884	0.1	0.337638860323
0.001885	0.098	0.32923547804
0.001886	0.1	0.331662479036
0.001887	0.1	0.331662479036
0.001888	0.1	0.331662479036
0.001889	0.1	0.331662479036
0.00189	0.1	0.331662479036
0.001891	0.1	0.331662479036
0.001892	0.098	0.32923547804
0.001893	0.096	0.326778212248
0.001894	0.096	0.326778212248
0.001895	0.096	0.326778212248
0.001896	0.094	0.324289993678
0.001897	0.094	0.324289993678
0.001898	0.094	0.324289993678
0.001899	0.094	0.324289993678
0.0019	0.096	0.326778212248
0.001901	0.094	0.324289993678
0.001902	0.094	0.324289993678
0.001903	0.096	0.326778212248
0.001904	0.096	0.326778212248
0.001905	0.096	0.326778212248
0.001906	0.1	0.331662479036
0.001907	0.1	0.325576411922
0.001908	0.1	0.325576411922
0.001909	0.1	0.325576411922
0.00191	0.098	0.323103698524
0.001911	0.098	0.323103698524
0.001912	0.096	0.320599438552
0.001913	0.096	0.320599438552
0.001914	0.096	0.320599438552
0.001915	0.098	0.316853278348
0.001916	0.1	0.325576411922
0.001917	0.096	0.320599438552
0.001918	0.094	0.324289993678
0.001919	0.094	0.324289993678
0.00192	0.094	0.324289993678
0.001921	0.09	0.31921779399
0.001922	0.088	0.316632278835
0.001923	0.092	0.321770104267
0.001924	0.09	0.31921779399
0.001925	0.09	0.31921779399
0.001926	0.09	0.31921779399
0.001927	0.092	0.321770104267
0.001928	0.094	0.324289993678
0.001929	0.092	0.321770104267
0.00193	0.09	0.31921779399
0.001931	0.092	0.321770104267
0.001932	0.09	0.312889756943
0.001933	0.088	0.310251510875
0.001934	0.086	0.307577632477
0.001935	0.086	0.307577632477
0.001936	0.084	0.304867184197
0.001937	0.086	0.307577632477
0.001938	0.088	0.316632278835
0.001939	0.086	0.314012738595
0.00194	0.084	0.311358314487
0.001941	0.084	0.311358314487
0.001942	0.084	0.311358314487
0.001943	0.082	0.302119181781
0.001944	0.074	0.283767510473
0.001945	0.08	0.305941170816
0.001946	0.08	0.305941170816
0.001947	0.082	0.308668106548
0.001948	0.082	0.308668106548
0.001949	0.086	0.314012738595
0.00195	0.088	0.316632278835
0.001951	0.09	0.31921779399
0.001952	0.09	0.31921779399
0.001953	0.09	0.31921779399
0.001954	0.092	0.321770104267
0.001955	0.09	0.31921779399
0.001956	0.092	0.321770104267
0.001957	0.086	0.314012738595
0.001958	0.088	0.316632278835
0.001959	0.088	0.316632278835
0.00196	0.086	0.307577632477
0.001961	0.086	0.307577632477
0.001962	0.084	0.304867184197
0.001963	0.082	0.302119181781
0.001964	0.082	0.302119181781
0.001965	0.084	0.311358314487
0.001966	0.084	0.311358314487
0.001967	0.084	0.311358314487
0.001968	0.084	0.311358314487
0.001969	0.082	0.308668106548
0.00197	0.08	0.299332590942
0.001971	0.08	0.299332590942
0.001972	0.08	0.299332590942
0.001973	0.078	0.29650632371
0.001974	0.076	0.293639234436
0.001975	0.076	0.293639234436
0.001976	0.078	0.29650632371
0.001977	0.078	0.29650632371
0.001978	0.076	0.293639234436
0.001979	0.076	0.293639234436
0.00198	0.076	0.293639234436
0.001981	0.076	0.293639234436
0.001982	0.078	0.29650632371
0.001983	0.078	0.29650632371
0.001984	0.076	0.286747275488
0.001985	0.078	0.29650632371
0.001986	0.08	0.299332590942
0.001987	0.078	0.29650632371
0.001988	0.078	0.29650632371
0.001989	0.076	0.286747275488
0.00199	0.076	0.279685537703
0.001991	0.078	0.282694181051
0.001992	0.076	0.279685537703
0.001993	0.07	0.270370116692
0.001994	0.072	0.273525135956
0.001995	0.072	0.273525135956
0.001996	0.07	0.270370116692
0.001997	0.07	0.270370116692
0.001998	0.07	0.270370116692
[truncated: 8,002 more rows]
