# Supplementary material for: The Influence of Synaptic Size on AMPA Receptor Activation: A Monte Carlo Model
Source: PLoS One. 2015 Jun 24;10(6):e0130924. doi: 10.1371/journal.pone.0130924 (PMC4479604; doi:10.1371/journal.pone.0130924)
Supplement: S1 Dataset — This package contains the experimental data used as basis for the analysis presented in the paper. (ZIP) [file pone.0130924.s001.zip › S1 Simulation data/training/1327_10923_173_295.csv]

time	AMPA.O.mean	AMPA.O.stdev
0.0	0.0	0.0
1e-06	0.0	0.0
2e-06	0.028	0.164972725018
3e-06	0.166	0.398050248084
4e-06	0.41	0.655667598711
5e-06	0.69	0.830602191184
6e-06	1.086	1.00329656633
7e-06	1.518	1.16862141004
8e-06	2.104	1.40754538115
9e-06	2.67	1.62144996839
1e-05	3.328	1.75852665604
1.1e-05	3.956	1.92926514507
1.2e-05	4.614	2.10736897576
1.3e-05	5.262	2.26215737737
1.4e-05	5.8	2.31170932429
1.5e-05	6.432	2.40943478849
1.6e-05	6.986	2.5095425878
1.7e-05	7.514	2.63928096269
1.8e-05	8.104	2.74393585931
1.9e-05	8.646	2.83772514525
2e-05	9.14	2.8824295308
2.1e-05	9.644	2.93960269424
2.2e-05	10.1	3.08512560522
2.3e-05	10.56	3.15632697926
2.4e-05	10.978	3.21084350288
2.5e-05	11.418	3.25626718805
2.6e-05	11.922	3.33645260719
2.7e-05	12.352	3.44965157661
2.8e-05	12.742	3.50534392036
2.9e-05	13.128	3.56813901074
3e-05	13.526	3.61016952511
3.1e-05	13.88	3.67172983756
3.2e-05	14.212	3.72868019546
3.3e-05	14.468	3.75565919647
3.4e-05	14.792	3.81742531034
3.5e-05	14.98	3.82617302275
3.6e-05	15.19	3.89434204969
3.7e-05	15.462	3.95228490876
3.8e-05	15.656	3.97915367886
3.9e-05	15.87	4.00313627048
4e-05	16.144	4.03624379838
4.1e-05	16.314	4.02882166396
4.2e-05	16.482	4.04891047073
4.3e-05	16.666	4.08000539215
4.4e-05	16.8	4.11144743369
4.5e-05	16.948	4.17723544943
4.6e-05	17.096	4.17166441603
4.7e-05	17.23	4.17050356672
4.8e-05	17.342	4.16713762672
4.9e-05	17.44	4.21454623892
5e-05	17.572	4.22147083373
5.1e-05	17.67	4.21296807488
5.2e-05	17.716	4.1602096101
5.3e-05	17.838	4.15159680123
5.4e-05	17.866	4.17181543216
5.5e-05	17.958	4.20431159644
5.6e-05	18.026	4.23524780857
5.7e-05	18.036	4.27910084013
5.8e-05	18.066	4.33331789741
5.9e-05	18.124	4.30448881983
6e-05	18.112	4.26467536865
6.1e-05	18.142	4.22490662619
6.2e-05	18.166	4.33986681823
6.3e-05	18.21	4.27199016853
6.4e-05	18.17	4.25453875291
6.5e-05	18.24	4.27392091644
6.6e-05	18.228	4.26098767893
6.7e-05	18.268	4.22707653113
6.8e-05	18.282	4.20267486251
6.9e-05	18.29	4.21733328064
7e-05	18.242	4.21561810415
7.1e-05	18.254	4.24846842992
7.2e-05	18.238	4.19158156309
7.3e-05	18.194	4.17808137786
7.4e-05	18.202	4.17722347978
7.5e-05	18.178	4.21311238872
7.6e-05	18.17	4.19822581575
7.7e-05	18.144	4.22081319179
7.8e-05	18.112	4.22130974936
7.9e-05	18.1	4.19499702026
8e-05	18.074	4.2019666824
8.1e-05	18.048	4.1854146748
8.2e-05	18.064	4.18711165363
8.3e-05	18.044	4.17301617538
8.4e-05	18.004	4.22089848255
8.5e-05	18.012	4.17849925212
8.6e-05	17.974	4.21489311846
8.7e-05	17.9	4.15764356337
8.8e-05	17.858	4.17442642767
8.9e-05	17.874	4.13305262488
9e-05	17.804	4.1271762744
9.1e-05	17.808	4.12154534125
9.2e-05	17.772	4.14101630038
9.3e-05	17.736	4.13694379947
9.4e-05	17.76	4.16538113502
9.5e-05	17.718	4.15577622112
9.6e-05	17.682	4.14063714904
9.7e-05	17.608	4.12581337435
9.8e-05	17.564	4.13786225
9.9e-05	17.532	4.15029830253
0.0001	17.54	4.15552644078
0.000101	17.51	4.17395495903
0.000102	17.486	4.18112472907
0.000103	17.466	4.19342866876
0.000104	17.412	4.16584397211
0.000105	17.396	4.1089151853
0.000106	17.358	4.11167070666
0.000107	17.336	4.14573322827
0.000108	17.3	4.17540417205
0.000109	17.29	4.16916058698
0.00011	17.278	4.15363888657
0.000111	17.242	4.11040581938
0.000112	17.22	4.06689070421
0.000113	17.146	4.05865544238
0.000114	17.086	4.05100037028
0.000115	17.026	4.01961739473
0.000116	16.948	3.9971609925
0.000117	16.902	4.01701331837
0.000118	16.854	3.97349770354
0.000119	16.872	4.00644680484
0.00012	16.844	4.00795009949
0.000121	16.802	4.02526968041
0.000122	16.742	4.03428258802
0.000123	16.688	4.05150046279
0.000124	16.63	4.08522949172
0.000125	16.604	4.04810869419
0.000126	16.564	4.04992641908
0.000127	16.54	4.05220927396
0.000128	16.464	4.04186887467
0.000129	16.468	4.05474734108
0.00013	16.426	4.02896066002
0.000131	16.36	4.02919346768
0.000132	16.35	4.01739965649
0.000133	16.35	4.03528189846
0.000134	16.292	3.99934194587
0.000135	16.234	4.00440307661
0.000136	16.212	4.01236289485
0.000137	16.166	4.00979351089
0.000138	16.09	3.9463780863
0.000139	16.02	3.91044754472
0.00014	15.984	3.91404445555
0.000141	15.946	3.91140435138
0.000142	15.862	3.93077040795
0.000143	15.802	3.92616810644
0.000144	15.74	3.98
0.000145	15.74	3.98853356511
0.000146	15.698	3.99184117921
0.000147	15.656	3.98919340218
0.000148	15.642	4.02515043197
0.000149	15.598	3.99404506735
0.00015	15.584	3.97730360923
0.000151	15.51	3.97516037412
0.000152	15.488	3.96760078637
0.000153	15.426	3.96592032194
0.000154	15.396	3.95514652067
0.000155	15.354	3.95230110189
0.000156	15.32	3.9382229495
0.000157	15.29	3.94181430308
0.000158	15.254	3.94480468465
0.000159	15.206	3.92932106095
0.00016	15.144	3.93386120752
0.000161	15.092	3.91146213071
0.000162	15.046	3.91865844391
0.000163	15.038	3.91108118044
0.000164	15.006	3.89743043556
0.000165	14.964	3.88158524317
0.000166	14.906	3.86641487686
0.000167	14.908	3.89609240137
0.000168	14.89	3.86029791596
0.000169	14.87	3.82375469925
0.00017	14.836	3.83107086857
0.000171	14.792	3.82684413061
0.000172	14.758	3.83085316868
0.000173	14.698	3.83807191178
0.000174	14.674	3.8355865262
0.000175	14.64	3.83489243656
0.000176	14.634	3.85798444787
0.000177	14.6	3.83144881213
0.000178	14.496	3.82543905977
0.000179	14.444	3.81298623129
0.00018	14.406	3.8300344646
0.000181	14.34	3.8131876429
0.000182	14.32	3.7996841974
0.000183	14.262	3.76262621051
0.000184	14.192	3.71633367716
0.000185	14.142	3.72368580844
0.000186	14.084	3.71226938678
0.000187	14.06	3.69653892175
0.000188	14.056	3.68630763773
0.000189	14.056	3.65853303935
0.00019	14.014	3.63177697553
0.000191	13.962	3.65192497185
0.000192	13.932	3.66924733426
0.000193	13.88	3.70156723564
0.000194	13.82	3.71747225948
0.000195	13.778	3.70036700882
0.000196	13.746	3.70749025622
0.000197	13.678	3.64778234
0.000198	13.672	3.61447312896
0.000199	13.674	3.61437740143
0.0002	13.632	3.6111737704
0.000201	13.638	3.56916740992
0.000202	13.59	3.5969292459
0.000203	13.478	3.61573173784
0.000204	13.466	3.61950880645
0.000205	13.458	3.64475458707
0.000206	13.392	3.61418538539
0.000207	13.356	3.63390478686
0.000208	13.352	3.58498200832
0.000209	13.334	3.5567462659
0.00021	13.244	3.59227838565
0.000211	13.174	3.5726354418
0.000212	13.118	3.53780666515
0.000213	13.1	3.53525105191
0.000214	13.1	3.54033896682
0.000215	13.036	3.51094061471
0.000216	13.016	3.55411648655
0.000217	12.97	3.56666510903
0.000218	12.946	3.57086600141
0.000219	12.892	3.58445756008
0.00022	12.848	3.59289521139
0.000221	12.786	3.61720942164
0.000222	12.794	3.606600061
0.000223	12.794	3.62705996642
0.000224	12.756	3.60506088714
0.000225	12.698	3.6114811366
0.000226	12.692	3.58680024534
0.000227	12.66	3.58948464268
0.000228	12.602	3.57485608102
0.000229	12.63	3.53399207696
0.00023	12.584	3.51609783709
0.000231	12.59	3.4747517897
0.000232	12.56	3.44708572565
0.000233	12.526	3.4312277686
0.000234	12.492	3.44004883686
0.000235	12.466	3.43872709007
0.000236	12.448	3.43675661053
0.000237	12.414	3.42032220704
0.000238	12.416	3.45296162736
0.000239	12.354	3.42471663061
0.00024	12.306	3.41823989796
0.000241	12.302	3.3921668591
0.000242	12.262	3.39902280075
0.000243	12.26	3.40769716964
0.000244	12.196	3.4312656557
0.000245	12.158	3.43118580086
0.000246	12.146	3.43171735433
0.000247	12.116	3.42382008873
0.000248	12.102	3.42280528222
0.000249	12.112	3.43095555203
0.00025	12.08	3.4225136961
0.000251	12.04	3.44302192848
0.000252	12.018	3.44930079871
0.000253	12.012	3.47905964306
0.000254	11.988	3.50996524199
0.000255	11.982	3.51534863136
0.000256	11.924	3.50060337656
0.000257	11.86	3.46473664223
0.000258	11.812	3.45320952159
0.000259	11.79	3.44236837076
0.00026	11.734	3.37272056358
0.000261	11.712	3.36586630751
0.000262	11.63	3.36646699078
0.000263	11.596	3.36463727614
0.000264	11.564	3.36123548714
0.000265	11.506	3.35051697504
0.000266	11.5	3.34335161178
0.000267	11.436	3.33075126661
0.000268	11.396	3.36321037106
0.000269	11.368	3.3693583959
0.00027	11.324	3.34470088349
0.000271	11.318	3.30890858139
0.000272	11.284	3.30928149301
0.000273	11.26	3.31004531691
0.000274	11.222	3.30707060705
0.000275	11.162	3.30390011956
0.000276	11.13	3.31015105396
0.000277	11.152	3.31253618848
0.000278	11.148	3.31694075919
0.000279	11.136	3.32708641306
0.00028	11.096	3.29830016827
0.000281	11.044	3.27323448595
0.000282	11.0	3.29909078384
0.000283	10.992	3.28023413798
0.000284	10.964	3.27760644373
0.000285	10.948	3.31018065972
0.000286	10.876	3.31611580015
0.000287	10.836	3.30168199559
0.000288	10.82	3.29417668014
0.000289	10.836	3.31980481354
0.00029	10.806	3.33052007951
0.000291	10.742	3.29475886826
0.000292	10.724	3.28448230319
0.000293	10.72	3.29933326598
0.000294	10.712	3.26390195931
0.000295	10.69	3.24867665365
0.000296	10.672	3.25398463426
0.000297	10.656	3.27317338374
0.000298	10.636	3.29112503561
0.000299	10.594	3.29198481163
0.0003	10.582	3.2482727718
0.000301	10.534	3.22937207519
0.000302	10.49	3.21588246054
0.000303	10.44	3.21409396253
0.000304	10.43	3.21451396015
0.000305	10.442	3.2004118485
0.000306	10.436	3.1896557808
0.000307	10.416	3.15514563848
0.000308	10.41	3.16889570671
0.000309	10.376	3.17216393019
0.00031	10.388	3.16503649268
0.000311	10.394	3.22719134853
0.000312	10.36	3.20537049341
0.000313	10.33	3.19641987229
0.000314	10.3	3.21838468801
0.000315	10.25	3.17985848742
0.000316	10.224	3.14671638379
0.000317	10.2	3.12665955934
0.000318	10.164	3.07654091473
0.000319	10.142	3.05054683622
0.00032	10.098	3.04571764942
0.000321	10.07	3.06742563072
0.000322	10.022	3.06357895279
0.000323	9.998	3.04598030197
0.000324	9.954	3.06135329552
0.000325	9.954	3.05546788561
0.000326	9.916	3.05236695042
0.000327	9.872	3.06326884227
0.000328	9.83	3.06742563072
0.000329	9.816	3.05059731856
0.00033	9.778	3.03260877793
0.000331	9.726	3.02901370086
0.000332	9.682	3.0087997607
0.000333	9.672	3.00872331729
0.000334	9.638	3.02505471025
0.000335	9.604	3.02905661882
0.000336	9.552	3.04488029321
0.000337	9.54	3.03321611495
0.000338	9.488	3.06559227556
0.000339	9.456	3.04763252378
0.00034	9.448	3.04488029321
0.000341	9.426	3.06733173948
0.000342	9.374	3.0591050979
0.000343	9.37	3.05173721018
0.000344	9.39	3.04858983794
0.000345	9.37	3.04977048317
0.000346	9.354	3.03062435812
0.000347	9.38	3.04164429216
0.000348	9.36	3.00173283288
0.000349	9.358	2.99162765063
0.00035	9.296	2.9793260983
0.000351	9.258	2.9501586398
0.000352	9.198	2.94462153765
0.000353	9.138	2.93376140816
0.000354	9.134	2.88375519072
0.000355	9.114	2.86792677731
0.000356	9.082	2.83465624018
0.000357	9.072	2.87868303222
0.000358	9.032	2.88842102194
0.000359	9.026	2.90332981247
0.00036	8.988	2.9030769883
0.000361	9.014	2.89651583804
0.000362	9.042	2.9086484834
0.000363	9.022	2.90129557267
0.000364	9.028	2.93925432721
0.000365	9.004	2.95634639378
0.000366	8.954	2.97319424189
0.000367	8.912	2.94215159365
0.000368	8.862	2.93852956425
0.000369	8.8	2.93462092952
0.00037	8.758	2.91126020823
0.000371	8.736	2.93773790526
0.000372	8.716	2.92426811356
0.000373	8.698	2.89944753358
0.000374	8.694	2.89212102098
0.000375	8.67	2.85676390344
0.000376	8.642	2.86667682169
0.000377	8.598	2.86013915745
0.000378	8.608	2.83025369888
0.000379	8.584	2.80195360418
0.00038	8.602	2.79492325476
0.000381	8.578	2.78709813247
0.000382	8.578	2.76693259766
0.000383	8.554	2.70981253964
0.000384	8.516	2.70734999584
0.000385	8.494	2.705912785
0.000386	8.502	2.69480908415
0.000387	8.452	2.70771047197
0.000388	8.432	2.71613254463
0.000389	8.402	2.72183687976
0.00039	8.382	2.73716568735
0.000391	8.376	2.73324422619
0.000392	8.346	2.73245018253
0.000393	8.328	2.72551206198
0.000394	8.286	2.69076271715
0.000395	8.262	2.7050611823
0.000396	8.22	2.73926997574
0.000397	8.142	2.71474418684
0.000398	8.142	2.71105809602
0.000399	8.122	2.71792494378
0.0004	8.086	2.74419459951
0.000401	8.076	2.76156187691
0.000402	8.066	2.73672139612
0.000403	8.022	2.77083308772
0.000404	8.026	2.74177387835
0.000405	8.042	2.74813318455
0.000406	8.004	2.74881501742
0.000407	7.978	2.74545369657
0.000408	7.976	2.74944067039
0.000409	7.978	2.74326739491
0.00041	7.968	2.73330861777
0.000411	7.936	2.74661682803
0.000412	7.904	2.75368553034
0.000413	7.894	2.7449524586
0.000414	7.882	2.72838340414
0.000415	7.86	2.70118492518
0.000416	7.866	2.69518904717
0.000417	7.836	2.70649293367
0.000418	7.804	2.73232208936
0.000419	7.792	2.7285043522
0.00042	7.758	2.71945509248
0.000421	7.772	2.73276709582
0.000422	7.772	2.74954832654
0.000423	7.756	2.74234644055
0.000424	7.754	2.76504683505
0.000425	7.746	2.79239753617
0.000426	7.74	2.77135345995
0.000427	7.74	2.77568009684
0.000428	7.674	2.73856239659
0.000429	7.634	2.69296193809
0.00043	7.61	2.69627520851
0.000431	7.566	2.67911253963
0.000432	7.552	2.63956360029
0.000433	7.518	2.64304294328
0.000434	7.51	2.66493902369
0.000435	7.48	2.69547769421
0.000436	7.47	2.67751750695
0.000437	7.422	2.6862457073
0.000438	7.396	2.67192514865
0.000439	7.406	2.67976939306
0.00044	7.388	2.68504301642
0.000441	7.372	2.70510923994
0.000442	7.364	2.72827857815
0.000443	7.356	2.74613619473
0.000444	7.348	2.73548825624
0.000445	7.314	2.74725390163
0.000446	7.316	2.74082907165
0.000447	7.318	2.70201332343
0.000448	7.276	2.68846126995
0.000449	7.242	2.69210623862
0.00045	7.216	2.66708530047
0.000451	7.186	2.64866079368
0.000452	7.16	2.66653333
0.000453	7.15	2.6674894564
0.000454	7.138	2.66213373068
0.000455	7.108	2.65938639539
0.000456	7.09	2.65290406913
0.000457	7.1	2.67095488543
0.000458	7.092	2.64944069569
0.000459	7.068	2.68241980309
0.00046	7.044	2.68292079645
0.000461	7.026	2.66558136248
0.000462	7.01	2.67916031622
0.000463	6.968	2.65988270418
0.000464	6.948	2.64826282684
0.000465	6.93	2.65199924585
0.000466	6.94	2.65714132104
0.000467	6.91	2.6581760664
0.000468	6.882	2.64803247714
0.000469	6.872	2.64038179057
0.00047	6.872	2.6137360234
0.000471	6.824	2.63078391359
0.000472	6.812	2.62081208788
0.000473	6.82	2.64037876071
0.000474	6.762	2.60026075616
0.000475	6.726	2.59517321195
0.000476	6.73	2.590193043
0.000477	6.712	2.58245154843
0.000478	6.692	2.56225213435
0.000479	6.654	2.57726288919
0.00048	6.666	2.591224421
0.000481	6.688	2.62195652138
0.000482	6.696	2.62289610927
0.000483	6.666	2.6280114155
0.000484	6.616	2.60010461328
0.000485	6.626	2.59886975434
0.000486	6.606	2.63035434875
0.000487	6.568	2.60794478469
0.000488	6.562	2.63023877243
0.000489	6.568	2.61407268453
0.00049	6.572	2.5800806189
0.000491	6.548	2.56742984325
0.000492	6.502	2.54597643351
0.000493	6.496	2.53574131173
0.000494	6.498	2.54361868211
0.000495	6.48	2.5238066487
0.000496	6.446	2.52964108126
0.000497	6.424	2.51320989971
0.000498	6.41	2.49036141955
0.000499	6.394	2.47603796417
0.0005	6.392	2.47352703644
0.000501	6.366	2.46577452335
0.000502	6.358	2.48954534002
0.000503	6.332	2.48792604392
0.000504	6.292	2.48409661648
0.000505	6.266	2.49944873922
0.000506	6.284	2.50586192756
0.000507	6.26	2.47475251288
0.000508	6.222	2.49172951983
0.000509	6.184	2.47187054677
0.00051	6.162	2.4915368751
0.000511	6.122	2.49060554886
0.000512	6.138	2.48816317793
0.000513	6.146	2.49252562675
0.000514	6.112	2.48021289409
0.000515	6.082	2.46724056387
0.000516	6.076	2.4621584027
0.000517	6.034	2.47241663156
0.000518	6.012	2.46816855178
0.000519	6.03	2.47246840222
0.00052	6.024	2.46402597389
0.000521	6.01	2.44987754796
0.000522	5.99	2.42855924367
0.000523	5.984	2.4074351497
0.000524	5.956	2.39291955569
0.000525	5.924	2.40212905565
0.000526	5.91	2.42278765062
0.000527	5.916	2.41183415682
0.000528	5.89	2.39956246012
0.000529	5.856	2.35696075487
0.00053	5.834	2.33718719832
0.000531	5.818	2.33171095979
0.000532	5.788	2.33389288529
0.000533	5.772	2.31603454206
0.000534	5.756	2.31958272109
0.000535	5.732	2.30655067146
0.000536	5.714	2.28302518602
0.000537	5.694	2.29180365651
0.000538	5.678	2.29658790383
0.000539	5.68	2.30599219426
0.00054	5.686	2.29943558292
0.000541	5.64	2.29747687692
0.000542	5.624	2.3234939208
0.000543	5.634	2.35032848768
0.000544	5.612	2.31029348785
0.000545	5.592	2.28944010623
0.000546	5.582	2.27580227612
0.000547	5.564	2.29301199299
0.000548	5.53	2.27180544942
0.000549	5.488	2.26403533541
0.00055	5.466	2.25495986661
0.000551	5.434	2.2577962707
0.000552	5.428	2.2717429432
0.000553	5.418	2.26434891304
0.000554	5.41	2.24363544276
0.000555	5.406	2.25325631032
0.000556	5.386	2.26296354367
0.000557	5.352	2.23608944365
0.000558	5.324	2.22149139094
0.000559	5.34	2.24151734323
0.00056	5.332	2.20947414558
0.000561	5.312	2.17776399089
0.000562	5.312	2.17132586223
0.000563	5.292	2.21150084784
0.000564	5.272	2.19499794989
0.000565	5.228	2.19363078024
0.000566	5.21	2.20315682601
0.000567	5.184	2.18863976022
0.000568	5.194	2.19006027314
0.000569	5.192	2.20525191305
0.00057	5.202	2.22017927204
0.000571	5.208	2.21646926439
0.000572	5.218	2.23124987395
0.000573	5.18	2.22970850113
0.000574	5.19	2.21673182862
0.000575	5.166	2.19873691014
0.000576	5.152	2.19109470357
0.000577	5.17	2.19752133095
0.000578	5.15	2.21348142075
0.000579	5.132	2.21146467302
0.00058	5.112	2.22788150493
0.000581	5.092	2.21077723889
0.000582	5.08	2.21305219098
0.000583	5.092	2.19716544666
0.000584	5.06	2.19827204868
0.000585	5.032	2.16955663673
0.000586	5.028	2.15574024409
0.000587	5.016	2.15214869375
0.000588	4.998	2.15452918291
0.000589	4.994	2.15637751797
0.00059	4.988	2.18170942153
0.000591	4.97	2.17556889112
0.000592	4.932	2.16688163036
0.000593	4.938	2.12747643935
0.000594	4.948	2.15065013426
0.000595	4.948	2.16455445762
0.000596	4.944	2.14309682469
0.000597	4.932	2.13901285644
0.000598	4.916	2.12813157488
0.000599	4.892	2.17447372943
0.0006	4.892	2.15970738759
0.000601	4.884	2.16206937909
0.000602	4.874	2.16843814761
0.000603	4.868	2.17038614076
0.000604	4.858	2.20314230135
0.000605	4.844	2.19263859311
0.000606	4.818	2.16999447004
0.000607	4.808	2.17143639096
0.000608	4.804	2.16923581014
0.000609	4.81	2.19314842179
0.00061	4.794	2.19535054149
0.000611	4.78	2.20535711394
0.000612	4.754	2.18574563936
0.000613	4.74	2.185497655
0.000614	4.714	2.20367965004
0.000615	4.714	2.20821285206
0.000616	4.696	2.1678523935
0.000617	4.698	2.15842442536
0.000618	4.684	2.15317068529
0.000619	4.656	2.16925424974
0.00062	4.622	2.1520027881
0.000621	4.596	2.14494382211
0.000622	4.604	2.15201858728
0.000623	4.594	2.12724328651
0.000624	4.614	2.10451989774
0.000625	4.6	2.11565592666
0.000626	4.586	2.09346698087
0.000627	4.56	2.08384260442
0.000628	4.552	2.06864593394
0.000629	4.544	2.06496101658
0.00063	4.55	2.05706101028
0.000631	4.514	2.05762095635
0.000632	4.484	2.05079106688
0.000633	4.464	2.04369860792
0.000634	4.456	2.03864268571
0.000635	4.448	2.04433265395
0.000636	4.434	2.02722569044
0.000637	4.428	2.04470437961
0.000638	4.412	2.02934866398
0.000639	4.388	2.00236260452
0.00064	4.38	1.98786317437
0.000641	4.332	1.98438302754
0.000642	4.342	1.98117036118
0.000643	4.328	2.00709142791
0.000644	4.312	2.00864531463
0.000645	4.286	2.00604187394
0.000646	4.3	2.01146712625
0.000647	4.29	1.99747340408
0.000648	4.29	2.00447000476
0.000649	4.29	2.02827512927
0.00065	4.272	2.01841918342
0.000651	4.256	2.00859752066
0.000652	4.234	2.00480522745
0.000653	4.224	1.99444829464
0.000654	4.232	2.01746771969
0.000655	4.22	2.01087045828
0.000656	4.204	2.01851034181
0.000657	4.214	2.03474912459
0.000658	4.208	2.02798816565
0.000659	4.196	2.01136371649
0.00066	4.16	2.00259831219
0.000661	4.136	2.00636586893
0.000662	4.126	2.01149794929
0.000663	4.124	2.03288563377
0.000664	4.136	2.00835853373
0.000665	4.114	1.99424271341
0.000666	4.1	2.02533947772
0.000667	4.092	2.04634698915
0.000668	4.07	2.0320187007
0.000669	4.064	2.01690455897
0.00067	4.054	2.01967423116
0.000671	4.034	2.02307785317
0.000672	4.038	2.03385250203
0.000673	4.018	2.02427172089
0.000674	4.004	2.01196023818
0.000675	3.98	2.0178206065
0.000676	3.96	1.99759855827
0.000677	3.948	1.97516986611
0.000678	3.938	1.96116190051
0.000679	3.904	1.95928150096
0.00068	3.91	1.95803472901
0.000681	3.912	1.9453164267
0.000682	3.896	1.95887314546
0.000683	3.86	1.96377188085
0.000684	3.856	1.94711684292
0.000685	3.834	1.94382200831
0.000686	3.834	1.93557330008
0.000687	3.84	1.93452836629
0.000688	3.82	1.93277003288
0.000689	3.808	1.91288682363
0.00069	3.77	1.89132228877
0.000691	3.772	1.89947782298
0.000692	3.75	1.90354931641
0.000693	3.734	1.90137949921
0.000694	3.712	1.8870760451
0.000695	3.694	1.89535326523
0.000696	3.686	1.91400208986
0.000697	3.668	1.90414705314
0.000698	3.648	1.90475615237
0.000699	3.66	1.90273487381
0.0007	3.652	1.89496596276
0.000701	3.652	1.89285392992
0.000702	3.64	1.88955021103
0.000703	3.632	1.87738541594
0.000704	3.618	1.86870971528
0.000705	3.602	1.87178951808
0.000706	3.596	1.88382164761
0.000707	3.556	1.88437363599
0.000708	3.546	1.88888432679
0.000709	3.532	1.87215811298
0.00071	3.524	1.84646256393
0.000711	3.542	1.84938800688
0.000712	3.54	1.85051344226
0.000713	3.514	1.86381436844
0.000714	3.512	1.86490106976
0.000715	3.504	1.87882516483
0.000716	3.486	1.87024169561
0.000717	3.464	1.86137153733
0.000718	3.464	1.85706865786
0.000719	3.428	1.84521435069
0.00072	3.426	1.84838415921
0.000721	3.42	1.85677139142
0.000722	3.428	1.87211538106
0.000723	3.402	1.84834953404
0.000724	3.404	1.86354071595
0.000725	3.41	1.83245736649
0.000726	3.396	1.83280768222
0.000727	3.4	1.85687910215
0.000728	3.412	1.8542534886
0.000729	3.414	1.86295571606
0.00073	3.392	1.8661018193
0.000731	3.386	1.8817555633
0.000732	3.392	1.84345762089
0.000733	3.378	1.80640969882
0.000734	3.376	1.81841249446
0.000735	3.372	1.82143240336
0.000736	3.34	1.80344115513
0.000737	3.34	1.79677488852
0.000738	3.336	1.78860392485
0.000739	3.336	1.77738684591
0.00074	3.32	1.77358394219
0.000741	3.312	1.79183034911
0.000742	3.314	1.7942697679
0.000743	3.318	1.79913201294
0.000744	3.326	1.81651424437
0.000745	3.286	1.79114600187
0.000746	3.278	1.78793624047
0.000747	3.274	1.77733620905
0.000748	3.268	1.78890357482
0.000749	3.26	1.77437312874
0.00075	3.258	1.78645906754
0.000751	3.246	1.77805624208
0.000752	3.244	1.79233479016
0.000753	3.222	1.79017205877
0.000754	3.212	1.764952124
0.000755	3.194	1.76192054304
0.000756	3.164	1.75416760887
0.000757	3.178	1.76020339734
0.000758	3.17	1.77005649627
0.000759	3.136	1.77581080073
0.00076	3.13	1.78916181493
0.000761	3.126	1.77373165952
0.000762	3.114	1.75299857387
0.000763	3.118	1.75387456792
0.000764	3.102	1.75943058971
0.000765	3.102	1.75943058971
0.000766	3.096	1.77504478817
0.000767	3.102	1.77414655539
0.000768	3.094	1.78917970031
0.000769	3.092	1.78872468536
0.00077	3.108	1.77322756577
0.000771	3.104	1.77233856811
0.000772	3.09	1.74639628951
0.000773	3.084	1.74153495515
0.000774	3.068	1.73533166859
0.000775	3.054	1.75016684919
0.000776	3.014	1.74980113156
0.000777	3.012	1.76291122862
0.000778	2.998	1.76578481135
0.000779	2.982	1.75319023497
0.00078	2.972	1.7479176182
0.000781	2.968	1.73867075664
0.000782	2.966	1.73460197163
0.000783	2.954	1.74008160728
0.000784	2.952	1.74289873487
0.000785	2.946	1.73639972357
0.000786	2.93	1.73813118032
0.000787	2.912	1.71937663122
0.000788	2.9	1.72800462962
0.000789	2.88	1.71277552528
0.00079	2.87	1.72310765769
0.000791	2.874	1.70238773492
0.000792	2.874	1.72456487266
0.000793	2.858	1.72332121208
0.000794	2.85	1.72612282298
0.000795	2.828	1.72348948358
0.000796	2.848	1.7276851565
0.000797	2.84	1.74424768883
0.000798	2.834	1.75112649457
0.000799	2.832	1.73314050209
0.0008	2.834	1.73851775947
0.000801	2.828	1.72812499548
0.000802	2.81	1.72797569427
0.000803	2.792	1.71602330986
0.000804	2.796	1.71999534883
0.000805	2.782	1.71536468426
0.000806	2.764	1.70537503207
0.000807	2.746	1.67137189159
0.000808	2.756	1.66627248672
0.000809	2.746	1.65695021048
0.00081	2.738	1.65328642407
0.000811	2.728	1.65952282298
0.000812	2.708	1.64764559296
0.000813	2.722	1.65671844319
0.000814	2.7	1.63278902495
0.000815	2.7	1.62788205961
0.000816	2.68	1.61294761229
0.000817	2.656	1.59300470809
0.000818	2.67	1.58401388883
0.000819	2.66	1.57873366975
0.00082	2.674	1.58484194796
0.000821	2.676	1.58462109036
0.000822	2.68	1.58921364203
0.000823	2.666	1.59575812704
0.000824	2.66	1.57619795711
0.000825	2.648	1.56079979498
0.000826	2.63	1.54178468017
0.000827	2.63	1.5482570846
0.000828	2.626	1.55888549932
0.000829	2.618	1.54921786718
0.00083	2.602	1.54518477859
0.000831	2.594	1.5366079526
0.000832	2.568	1.53146204654
0.000833	2.572	1.5325847448
0.000834	2.56	1.53701008455
0.000835	2.556	1.54105937588
0.000836	2.56	1.54479772139
0.000837	2.56	1.53961034031
0.000838	2.544	1.54015064198
0.000839	2.512	1.53031238641
0.00084	2.518	1.54585769073
0.000841	2.518	1.53025357376
0.000842	2.516	1.52241387277
0.000843	2.516	1.52765964796
0.000844	2.496	1.51722905324
0.000845	2.478	1.52102465463
0.000846	2.476	1.51043834697
0.000847	2.488	1.53161875152
0.000848	2.484	1.55104609861
0.000849	2.48	1.54970965022
0.00085	2.472	1.54182229845
0.000851	2.478	1.52627520454
0.000852	2.472	1.52486589574
0.000853	2.464	1.51284632399
0.000854	2.458	1.50871998727
0.000855	2.436	1.52115219488
0.000856	2.434	1.52106673095
0.000857	2.446	1.53983245842
0.000858	2.442	1.53187336291
0.000859	2.426	1.54159787234
0.00086	2.41	1.53032676249
0.000861	2.404	1.51683354393
0.000862	2.394	1.51220501256
0.000863	2.39	1.4999666663
0.000864	2.392	1.50011199582
0.000865	2.376	1.50287191736
0.000866	2.386	1.4943239274
0.000867	2.388	1.49848456782
0.000868	2.384	1.49417000371
0.000869	2.378	1.49903835842
0.00087	2.38	1.51115849599
0.000871	2.368	1.50485082317
0.000872	2.356	1.49307200094
0.000873	2.35	1.49248115566
0.000874	2.35	1.50049991669
0.000875	2.348	1.51357061282
0.000876	2.35	1.52036179905
0.000877	2.338	1.51385468259
0.000878	2.336	1.50036795487
0.000879	2.322	1.49743647612
0.00088	2.318	1.50495049752
0.000881	2.294	1.49518025669
0.000882	2.284	1.48301854338
0.000883	2.284	1.50444142458
0.000884	2.274	1.50164043632
0.000885	2.262	1.49978531797
0.000886	2.244	1.49815353018
0.000887	2.23	1.51165472248
0.000888	2.22	1.4871449156
0.000889	2.224	1.50127412553
0.00089	2.218	1.49347782039
0.000891	2.236	1.4900684548
0.000892	2.234	1.49373491624
0.000893	2.23	1.48899294827
0.000894	2.212	1.4856163704
0.000895	2.224	1.48654767835
0.000896	2.204	1.49478560336
0.000897	2.204	1.50677934682
0.000898	2.2	1.50332963784
0.000899	2.19	1.48522725534
0.0009	2.172	1.4921179578
0.000901	2.146	1.46856528626
0.000902	2.142	1.46486722948
0.000903	2.132	1.45415817572
0.000904	2.138	1.44185852288
0.000905	2.134	1.44915285598
0.000906	2.108	1.4298027836
0.000907	2.098	1.41858944025
0.000908	2.094	1.42308256964
0.000909	2.076	1.4248592913
0.00091	2.054	1.42936489393
0.000911	2.054	1.43912612373
0.000912	2.064	1.43802086216
0.000913	2.072	1.44180997361
0.000914	2.082	1.4447408072
0.000915	2.054	1.42936489393
0.000916	2.036	1.42081103599
0.000917	2.05	1.41545045833
0.000918	2.042	1.41994225235
0.000919	2.032	1.40676081833
0.00092	2.028	1.404
0.000921	2.02	1.41265707091
0.000922	2.016	1.38843220936
0.000923	1.998	1.37331569568
0.000924	2.006	1.37766614243
0.000925	2.022	1.3832989554
0.000926	2.004	1.38995827275
0.000927	1.99	1.38054337129
0.000928	1.99	1.3703649149
0.000929	1.994	1.36892804778
0.00093	1.998	1.38491732605
0.000931	2.0	1.37840487521
0.000932	1.994	1.37038826615
0.000933	2.008	1.39568477816
0.000934	2.004	1.39570197392
0.000935	1.986	1.37615551447
0.000936	1.978	1.37750353902
0.000937	1.96	1.38072444753
0.000938	1.968	1.37221572648
0.000939	1.97	1.37153199015
0.00094	1.972	1.37375980433
0.000941	1.96	1.38072444753
0.000942	1.95	1.39696098729
0.000943	1.944	1.37726685867
0.000944	1.93	1.37444534267
0.000945	1.92	1.38332931726
0.000946	1.908	1.38979710749
0.000947	1.906	1.40184307253
0.000948	1.9	1.39212068442
0.000949	1.924	1.40791477015
0.00095	1.944	1.42297716074
0.000951	1.932	1.41257778547
0.000952	1.934	1.40201426526
0.000953	1.912	1.40437032153
0.000954	1.892	1.40582217937
0.000955	1.882	1.38855176353
0.000956	1.89	1.37328074333
0.000957	1.894	1.37359528246
0.000958	1.886	1.3641862043
0.000959	1.882	1.36384603237
0.00096	1.872	1.35189348693
0.000961	1.88	1.35705563629
0.000962	1.866	1.33867247675
0.000963	1.854	1.3253995624
0.000964	1.846	1.31995605987
0.000965	1.836	1.32102384536
0.000966	1.836	1.31343214518
0.000967	1.84	1.32453765518
0.000968	1.82	1.30061523903
0.000969	1.81	1.32132509247
0.00097	1.804	1.31209146023
0.000971	1.802	1.33969996641
0.000972	1.79	1.31829435256
0.000973	1.778	1.3208769814
0.000974	1.768	1.30773697661
0.000975	1.766	1.32636495732
0.000976	1.768	1.32746977367
0.000977	1.758	1.32944951014
0.000978	1.76	1.32302683268
0.000979	1.752	1.32759029825
0.00098	1.752	1.30938764314
0.000981	1.752	1.29556782918
0.000982	1.748	1.28860234363
0.000983	1.756	1.28236656226
0.000984	1.754	1.28276420281
0.000985	1.756	1.27454462456
0.000986	1.758	1.26784699392
0.000987	1.756	1.26351256424
0.000988	1.752	1.26747623252
0.000989	1.756	1.25716506474
0.00099	1.744	1.24998559992
0.000991	1.738	1.24633703307
0.000992	1.722	1.25726528625
0.000993	1.706	1.26315636403
0.000994	1.708	1.2596570962
0.000995	1.708	1.26282857111
0.000996	1.704	1.28545089366
0.000997	1.706	1.28513189985
0.000998	1.704	1.28545089366
0.000999	1.7	1.29383151917
0.001	1.686	1.30207680265
0.001001	1.67	1.3103816238
0.001002	1.66	1.29630243385
0.001003	1.65	1.29903810568
0.001004	1.648	1.29772724407
0.001005	1.638	1.2988287031
0.001006	1.636	1.29749913295
0.001007	1.646	1.30716640104
0.001008	1.644	1.31196951184
0.001009	1.642	1.31675206474
0.00101	1.622	1.30656649276
0.001011	1.616	1.28862096832
0.001012	1.612	1.29825113133
0.001013	1.606	1.28793012233
0.001014	1.61	1.2798046726
0.001015	1.602	1.27577270703
0.001016	1.604	1.27089889448
0.001017	1.594	1.26537109181
0.001018	1.594	1.26378953944
0.001019	1.584	1.24697393718
0.00102	1.588	1.24509276763
0.001021	1.57	1.24302051471
0.001022	1.574	1.2395660531
0.001023	1.578	1.23770594246
0.001024	1.582	1.24870973409
0.001025	1.572	1.24612037942
0.001026	1.564	1.24655685791
0.001027	1.566	1.25763428706
0.001028	1.566	1.25604299289
0.001029	1.566	1.2592235703
0.00103	1.556	1.25970790265
0.001031	1.554	1.26454893144
0.001032	1.546	1.26644541927
0.001033	1.528	1.26064110674
0.001034	1.52	1.25123938557
0.001035	1.514	1.23685245684
0.001036	1.534	1.24130737531
0.001037	1.532	1.23974836156
0.001038	1.532	1.22677463293
0.001039	1.524	1.22532607905
0.00104	1.514	1.22711205682
0.001041	1.506	1.22717724881
0.001042	1.494	1.21900123052
0.001043	1.502	1.22065392311
0.001044	1.49	1.20909056733
0.001045	1.486	1.21564962057
0.001046	1.488	1.21731507836
0.001047	1.48	1.21556571192
0.001048	1.484	1.23034304159
0.001049	1.48	1.22049170419
0.00105	1.456	1.21163690931
0.001051	1.45	1.21799014774
0.001052	1.454	1.21650482942
0.001053	1.448	1.22445743086
0.001054	1.44	1.23223374406
0.001055	1.45	1.23105645687
0.001056	1.44	1.21589473229
0.001057	1.442	1.21269781891
0.001058	1.44	1.20598507453
0.001059	1.436	1.20079307127
0.00106	1.414	1.19774955646
0.001061	1.41	1.19745563592
0.001062	1.414	1.19941819229
0.001063	1.416	1.19454761312
0.001064	1.406	1.18876574648
0.001065	1.402	1.17490254915
0.001066	1.388	1.18214043159
0.001067	1.376	1.18263434755
0.001068	1.386	1.18701474296
0.001069	1.388	1.17365071465
0.00107	1.384	1.17326211905
0.001071	1.366	1.176453994
0.001072	1.368	1.18007457391
0.001073	1.366	1.18323454987
0.001074	1.372	1.18895584443
0.001075	1.378	1.19126655288
0.001076	1.368	1.20190515433
0.001077	1.366	1.20001833319
0.001078	1.356	1.21378086984
0.001079	1.346	1.19259548884
0.00108	1.358	1.18567955199
0.001081	1.356	1.18205922017
0.001082	1.35	1.17281712129
0.001083	1.352	1.1764760941
0.001084	1.34	1.15082579047
0.001085	1.338	1.13831278654
0.001086	1.334	1.13068297944
0.001087	1.338	1.13831278654
0.001088	1.336	1.14153580759
0.001089	1.324	1.1362323706
0.00109	1.318	1.14929369615
0.001091	1.304	1.13471758601
0.001092	1.3	1.13578166916
0.001093	1.294	1.13117814689
0.001094	1.292	1.12014998996
0.001095	1.298	1.12658599317
0.001096	1.304	1.1311869872
0.001097	1.304	1.13471758601
0.001098	1.29	1.12689839826
0.001099	1.278	1.12281610249
0.0011	1.28	1.13030969208
0.001101	1.274	1.13089522061
0.001102	1.262	1.12310106402
0.001103	1.254	1.11959099675
0.001104	1.262	1.11774594609
0.001105	1.262	1.11953383156
0.001106	1.26	1.10290525432
0.001107	1.26	1.10471715837
0.001108	1.258	1.10609041222
0.001109	1.266	1.11680078797
0.00111	1.272	1.12517376436
0.001111	1.26	1.11013512691
0.001112	1.266	1.11500852015
0.001113	1.266	1.11321336679
0.001114	1.272	1.13049369746
0.001115	1.266	1.12926701891
0.001116	1.25	1.12049096382
0.001117	1.248	1.136
0.001118	1.244	1.12980706317
0.001119	1.248	1.13775920124
0.00112	1.242	1.13641365708
0.001121	1.24	1.14297856498
0.001122	1.23	1.13538539712
0.001123	1.232	1.13233210676
0.001124	1.246	1.13731438046
0.001125	1.24	1.14647285184
0.001126	1.23	1.14764977236
0.001127	1.214	1.13675151198
0.001128	1.216	1.12309572166
0.001129	1.208	1.11567737272
0.00113	1.196	1.1088660875
0.001131	1.194	1.10470086449
0.001132	1.186	1.09334532514
0.001133	1.178	1.07439099028
0.001134	1.176	1.07750823663
0.001135	1.178	1.07625090012
0.001136	1.164	1.06447357882
0.001137	1.164	1.06070919672
0.001138	1.148	1.03831401801
0.001139	1.148	1.05550746089
0.00114	1.146	1.05862363473
0.001141	1.142	1.06481735523
0.001142	1.142	1.06669395798
0.001143	1.136	1.05712061753
0.001144	1.128	1.05053129416
0.001145	1.128	1.04671677162
0.001146	1.122	1.04456498122
0.001147	1.114	1.05688409961
0.001148	1.11	1.04971424683
0.001149	1.114	1.05499004735
0.00115	1.116	1.0613877708
0.001151	1.124	1.06612569615
0.001152	1.112	1.05804347737
0.001153	1.118	1.07148308433
0.001154	1.12	1.06470653234
0.001155	1.104	1.05317804763
0.001156	1.096	1.04056907507
0.001157	1.092	1.04858762152
0.001158	1.088	1.04319509201
0.001159	1.094	1.03979036349
0.00116	1.096	1.04248932848
0.001161	1.096	1.0444060513
0.001162	1.082	1.0330905091
0.001163	1.076	1.0345163121
0.001164	1.076	1.04029995674
0.001165	1.082	1.04464156532
0.001166	1.076	1.03064251804
0.001167	1.08	1.03033974979
0.001168	1.08	1.03227903205
0.001169	1.068	1.03893021902
0.00117	1.068	1.03507294429
0.001171	1.044	1.02081536039
0.001172	1.036	1.02308552917
0.001173	1.03	1.01444566143
0.001174	1.014	0.996897186273
0.001175	1.012	0.995919675476
0.001176	1.012	1.0059105328
0.001177	1.024	0.999711958516
0.001178	1.028	1.00956228139
0.001179	1.026	1.01455606055
0.00118	1.028	1.01745565014
0.001181	1.018	1.00681477939
0.001182	1.006	0.996977432041
0.001183	1.008	0.999967999488
0.001184	1.004	1.00398406362
0.001185	1.002	1.00099750249
0.001186	1.002	1.00099750249
0.001187	0.996	1.00597415474
0.001188	0.992	0.993949696916
0.001189	0.988	1.00392031556
0.00119	0.988	0.993909452616
0.001191	0.982	1.00879928628
0.001192	0.982	1.01866383071
0.001193	0.98	1.01567711405
0.001194	0.972	0.995598312574
0.001195	0.97	1.00054984883
0.001196	0.96	0.98914104151
0.001197	0.964	0.977089555773
0.001198	0.974	0.976383121526
0.001199	0.976	0.975409657529
0.0012	0.978	0.978527465123
0.001201	0.978	0.972376470304
0.001202	0.976	0.973357077336
0.001203	0.97	0.959739548002
0.001204	0.958	0.953014165687
0.001205	0.966	0.959606169217
0.001206	0.944	0.944914810975
0.001207	0.948	0.959841653608
0.001208	0.95	0.963068014213
0.001209	0.954	0.963267356449
0.00121	0.96	0.964572444143
0.001211	0.96	0.974884608556
0.001212	0.954	0.97153692673
0.001213	0.964	0.966800910219
0.001214	0.96	0.962496753241
0.001215	0.952	0.960049998698
0.001216	0.944	0.955439166038
0.001217	0.93	0.955562661472
0.001218	0.932	0.950460940807
0.001219	0.932	0.946243097729
0.00122	0.93	0.947153630622
0.001221	0.922	0.942292948079
0.001222	0.916	0.942838268209
0.001223	0.912	0.948818212304
0.001224	0.898	0.937867794521
0.001225	0.9	0.930591209931
0.001226	0.898	0.931448334584
0.001227	0.892	0.912324503672
0.001228	0.902	0.910162622832
0.001229	0.91	0.924067097131
0.00123	0.916	0.927870680645
0.001231	0.914	0.937338786139
0.001232	0.914	0.933061627118
0.001233	0.916	0.953385546356
0.001234	0.908	0.942091290693
0.001235	0.904	0.937434797733
0.001236	0.902	0.940423308941
0.001237	0.91	0.92622891339
0.001238	0.898	0.924984324191
0.001239	0.894	0.926695203398
0.00124	0.896	0.93015267564
0.001241	0.892	0.929696724744
0.001242	0.892	0.921051572932
0.001243	0.89	0.919728220726
0.001244	0.888	0.911842091593
0.001245	0.884	0.913533797952
0.001246	0.876	0.910287866557
0.001247	0.88	0.923904756996
0.001248	0.882	0.916556599453
0.001249	0.88	0.919565114606
0.00125	0.87	0.912743118298
0.001251	0.86	0.912359578237
0.001252	0.85	0.911866218258
0.001253	0.84	0.904654630232
0.001254	0.84	0.9068627239
0.001255	0.842	0.901685089153
0.001256	0.84	0.917823512447
0.001257	0.846	0.915578505645
0.001258	0.84	0.913454979734
0.001259	0.844	0.911956139296
0.00126	0.844	0.905352969841
0.001261	0.854	0.912515205353
0.001262	0.862	0.91812635296
0.001263	0.866	0.918718672935
0.001264	0.86	0.923255111007
0.001265	0.856	0.918294070546
0.001266	0.854	0.912515205353
0.001267	0.842	0.888276983829
0.001268	0.848	0.888198176085
0.001269	0.842	0.883762411511
0.00127	0.844	0.882985843601
0.001271	0.844	0.889755022464
0.001272	0.836	0.888315259353
0.001273	0.83	0.890561620552
0.001274	0.822	0.882222194235
0.001275	0.82	0.87840765024
0.001276	0.812	0.88580810563
0.001277	0.814	0.894093954794
0.001278	0.808	0.887206852994
0.001279	0.812	0.892555880604
0.00128	0.804	0.890833317742
0.001281	0.796	0.879990909044
0.001282	0.792	0.881326273295
0.001283	0.786	0.8672969503
0.001284	0.792	0.881326273295
0.001285	0.792	0.888108101528
0.001286	0.792	0.888108101528
0.001287	0.796	0.900213308055
0.001288	0.786	0.892302639243
0.001289	0.784	0.879399795315
0.00129	0.774	0.866558711225
0.001291	0.768	0.873026918256
0.001292	0.76	0.882269800005
0.001293	0.76	0.886791971096
0.001294	0.762	0.888457089566
0.001295	0.762	0.886203136984
0.001296	0.758	0.878314294544
0.001297	0.762	0.877129408924
0.001298	0.766	0.873638369121
0.001299	0.778	0.888096841566
0.0013	0.778	0.890346000159
0.001301	0.77	0.888313007898
0.001302	0.766	0.887267716081
0.001303	0.764	0.887864854581
0.001304	0.762	0.886203136984
0.001305	0.758	0.876034245906
0.001306	0.764	0.874244816971
0.001307	0.756	0.872045870353
0.001308	0.75	0.876070773397
0.001309	0.744	0.870898386725
0.00131	0.742	0.871456252488
0.001311	0.736	0.870806522713
0.001312	0.734	0.873638369121
0.001313	0.728	0.863722177555
0.001314	0.732	0.862656362638
0.001315	0.726	0.854940933632
0.001316	0.728	0.861403505913
0.001317	0.726	0.854940933632
0.001318	0.724	0.850778467052
0.001319	0.72	0.854166260163
0.00132	0.714	0.85100176263
0.001321	0.714	0.858023309707
0.001322	0.722	0.848949939631
0.001323	0.722	0.84659081025
0.001324	0.728	0.852065725164
0.001325	0.728	0.847358247732
0.001326	0.722	0.839473644613
0.001327	0.714	0.836781930971
0.001328	0.712	0.837290869412
0.001329	0.702	0.827765667324
0.00133	0.696	0.824368849484
0.001331	0.698	0.823890769459
0.001332	0.706	0.831603270797
0.001333	0.696	0.834016786402
0.001334	0.7	0.837854402626
0.001335	0.69	0.835404093837
0.001336	0.684	0.834352443515
0.001337	0.68	0.830421579681
0.001338	0.676	0.828869109088
0.001339	0.676	0.828869109088
0.00134	0.66	0.827284715198
0.001341	0.662	0.829310557029
0.001342	0.664	0.833728972748
0.001343	0.668	0.830527543192
0.001344	0.654	0.82114797692
0.001345	0.652	0.821520541435
0.001346	0.648	0.805044098171
0.001347	0.648	0.812462922231
0.001348	0.646	0.802922163102
0.001349	0.654	0.806401884918
0.00135	0.65	0.804673846972
0.001351	0.654	0.803917906257
0.001352	0.652	0.794289619723
0.001353	0.648	0.792525078468
0.001354	0.648	0.78999746835
0.001355	0.638	0.784191303191
0.001356	0.634	0.784884704909
0.001357	0.634	0.782332410168
0.001358	0.628	0.783336453894
0.001359	0.622	0.774025839362
0.00136	0.622	0.779176488352
0.001361	0.632	0.790301208401
0.001362	0.634	0.795011949596
0.001363	0.634	0.792492271256
0.001364	0.638	0.794327388424
0.001365	0.63	0.795675813381
0.001366	0.624	0.796632914208
0.001367	0.622	0.791906560145
0.001368	0.618	0.787449045971
0.001369	0.616	0.777524276148
0.00137	0.614	0.775244477568
0.001371	0.614	0.782945719702
0.001372	0.622	0.791906560145
0.001373	0.614	0.79057194486
0.001374	0.608	0.770931903608
0.001375	0.606	0.776378773538
0.001376	0.604	0.771481691293
0.001377	0.602	0.763934552171
0.001378	0.598	0.759207481523
0.001379	0.6	0.761577310586
0.00138	0.598	0.772266793278
0.001381	0.588	0.757796806539
0.001382	0.59	0.76544104933
0.001383	0.582	0.766339350419
0.001384	0.588	0.765673559685
0.001385	0.586	0.765900776863
0.001386	0.59	0.762823701782
0.001387	0.594	0.772763870791
0.001388	0.586	0.771105699629
0.001389	0.588	0.76828119852
0.00139	0.59	0.768049477573
0.001391	0.592	0.7730045278
0.001392	0.594	0.777922875355
0.001393	0.594	0.780489589937
0.001394	0.586	0.773695030358
0.001395	0.582	0.763725081427
0.001396	0.582	0.763725081427
0.001397	0.586	0.763285005748
0.001398	0.584	0.760883696763
0.001399	0.578	0.756251280991
0.0014	0.58	0.750732975165
0.001401	0.578	0.745597746778
0.001402	0.574	0.746005361911
0.001403	0.572	0.751542413973
0.001404	0.572	0.756846087392
0.001405	0.568	0.754570076269
0.001406	0.57	0.754387168502
0.001407	0.576	0.769560913768
0.001408	0.572	0.762112852536
0.001409	0.57	0.759670981412
0.00141	0.562	0.752433385756
0.001411	0.566	0.752093079346
0.001412	0.572	0.754198912754
0.001413	0.574	0.754005305021
0.001414	0.582	0.761101832871
0.001415	0.58	0.761314652427
0.001416	0.584	0.760883696763
0.001417	0.584	0.763507694788
0.001418	0.584	0.755608364168
0.001419	0.586	0.768507644725
0.00142	0.584	0.763507694788
0.001421	0.574	0.761921255774
0.001422	0.568	0.754570076269
0.001423	0.568	0.754570076269
0.001424	0.56	0.74993333037
0.001425	0.554	0.745039596263
0.001426	0.55	0.742630459919
0.001427	0.548	0.742762411542
0.001428	0.546	0.740191867018
0.001429	0.54	0.740540343263
0.00143	0.54	0.740540343263
0.001431	0.532	0.727307362812
0.001432	0.53	0.72463784058
0.001433	0.53	0.719096655534
0.001434	0.524	0.71653611214
0.001435	0.532	0.721786672085
0.001436	0.536	0.727120347673
0.001437	0.528	0.719177307762
0.001438	0.528	0.724717876142
0.001439	0.528	0.727472336244
0.00144	0.526	0.716466328588
0.001441	0.528	0.716390954717
0.001442	0.53	0.716309988762
0.001443	0.528	0.719177307762
0.001444	0.524	0.719321902906
0.001445	0.522	0.724924823689
0.001446	0.52	0.722218803411
0.001447	0.516	0.725082064321
0.001448	0.518	0.725035171561
0.001449	0.514	0.719585992082
0.00145	0.514	0.727876363128
0.001451	0.52	0.73047929471
0.001452	0.518	0.730531313497
0.001453	0.516	0.722318489311
0.001454	0.512	0.722396013278
0.001455	0.504	0.711325523231
0.001456	0.49	0.702780193233
0.001457	0.486	0.699859985997
0.001458	0.482	0.696904584574
0.001459	0.476	0.690958754196
0.00146	0.476	0.682219905895
0.001461	0.48	0.68527366796
0.001462	0.482	0.688241236777
0.001463	0.482	0.685329118016
0.001464	0.474	0.682146611807
0.001465	0.468	0.684818224057
0.001466	0.462	0.684511504651
0.001467	0.458	0.68134866258
0.001468	0.46	0.693108938047
0.001469	0.46	0.698856208386
0.00147	0.466	0.699173798136
0.001471	0.464	0.696206865809
0.001472	0.458	0.690098543688
0.001473	0.462	0.693221465334
0.001474	0.466	0.693429160044
0.001475	0.458	0.690098543688
0.001476	0.456	0.68997391255
0.001477	0.452	0.692600895177
0.001478	0.444	0.683274469009
0.001479	0.45	0.683739716559
0.00148	0.446	0.677557377644
0.001481	0.448	0.680658504685
0.001482	0.444	0.67146407201
0.001483	0.45	0.674907401056
0.001484	0.446	0.668643402719
0.001485	0.446	0.671627873156
0.001486	0.45	0.674907401056
0.001487	0.45	0.671937497093
0.001488	0.45	0.674907401056
0.001489	0.452	0.675052590544
0.00149	0.452	0.6780088495
0.001491	0.45	0.668954408013
0.001492	0.452	0.666105096813
0.001493	0.448	0.671785680109
0.001494	0.45	0.659924238076
0.001495	0.448	0.671785680109
0.001496	0.446	0.674599140231
0.001497	0.44	0.671118469423
0.001498	0.438	0.676872218369
0.001499	0.44	0.68
0.0015	0.44	0.68
0.001501	0.44	0.68
0.001502	0.442	0.680173507276
0.001503	0.444	0.680341090924
0.001504	0.442	0.686029153899
0.001505	0.442	0.686029153899
0.001506	0.442	0.683107604994
0.001507	0.44	0.682934843159
0.001508	0.444	0.683274469009
0.001509	0.446	0.674599140231
0.00151	0.446	0.677557377644
0.001511	0.438	0.664948118277
0.001512	0.44	0.671118469423
0.001513	0.43	0.667158152165
0.001514	0.434	0.67353099409
0.001515	0.436	0.673723979089
0.001516	0.43	0.673127031102
0.001517	0.432	0.682184725716
0.001518	0.434	0.682381125179
0.001519	0.434	0.682381125179
0.00152	0.436	0.682571607965
0.001521	0.438	0.691488250081
0.001522	0.444	0.680341090924
0.001523	0.438	0.667949099857
0.001524	0.438	0.667949099857
0.001525	0.434	0.670554994016
0.001526	0.434	0.670554994016
0.001527	0.43	0.673127031102
0.001528	0.43	0.673127031102
0.001529	0.432	0.676295793274
0.00153	0.422	0.672246978424
0.001531	0.418	0.659754499795
0.001532	0.42	0.656962708226
0.001533	0.416	0.647258835397
0.001534	0.416	0.64416147044
0.001535	0.414	0.646996136001
0.001536	0.412	0.646727144938
0.001537	0.406	0.627027910065
0.001538	0.402	0.623214248874
0.001539	0.4	0.619677335393
0.00154	0.404	0.62990792978
0.001541	0.402	0.629599872935
0.001542	0.404	0.633075035047
0.001543	0.404	0.633075035047
0.001544	0.398	0.632136061303
0.001545	0.394	0.628302474927
0.001546	0.39	0.627614531381
0.001547	0.388	0.627260711347
0.001548	0.388	0.624064099272
0.001549	0.38	0.61611687203
0.00155	0.382	0.622957462432
0.001551	0.386	0.626900311054
0.001552	0.386	0.630082534276
0.001553	0.386	0.630082534276
0.001554	0.388	0.63044111541
0.001555	0.392	0.631138653546
0.001556	0.39	0.62441973063
0.001557	0.392	0.627961782277
0.001558	0.39	0.62441973063
0.001559	0.388	0.620851028831
0.00156	0.392	0.624768757221
0.001561	0.388	0.614374478637
0.001562	0.388	0.614374478637
0.001563	0.392	0.61183004176
0.001564	0.386	0.600836084136
0.001565	0.384	0.59375415788
0.001566	0.38	0.582752091373
0.001567	0.372	0.574121938267
0.001568	0.374	0.57803460104
0.001569	0.378	0.582336672381
0.00157	0.376	0.581914083005
0.001571	0.374	0.588323040514
0.001572	0.368	0.580151704298
0.001573	0.366	0.579693022211
0.001574	0.364	0.575763840476
0.001575	0.368	0.576694026326
0.001576	0.362	0.571800664568
0.001577	0.362	0.568292178373
0.001578	0.356	0.563261928413
0.001579	0.354	0.55918154476
0.00158	0.35	0.558121850495
0.001581	0.354	0.55918154476
0.001582	0.35	0.558121850495
0.001583	0.352	0.558655528926
0.001584	0.35	0.565243310443
0.001585	0.354	0.562746834731
0.001586	0.356	0.563261928413
0.001587	0.356	0.563261928413
0.001588	0.354	0.569810494814
0.001589	0.352	0.569294299989
0.00159	0.356	0.570319208865
0.001591	0.358	0.5777854273
0.001592	0.356	0.577290221639
0.001593	0.356	0.577290221639
0.001594	0.36	0.588557558782
0.001595	0.358	0.591469356772
0.001596	0.362	0.595781839267
0.001597	0.358	0.584667426833
0.001598	0.356	0.584178055048
0.001599	0.356	0.590985617422
0.0016	0.356	0.590985617422
0.001601	0.352	0.579737871801
0.001602	0.346	0.58162187029
0.001603	0.348	0.582147747569
0.001604	0.35	0.586088730484
0.001605	0.348	0.585573223432
0.001606	0.352	0.593376777436
0.001607	0.352	0.593376777436
0.001608	0.352	0.58999661016
0.001609	0.35	0.582666285278
0.00161	0.35	0.582666285278
0.001611	0.348	0.582147747569
0.001612	0.342	0.56305949952
0.001613	0.342	0.56305949952
0.001614	0.338	0.561921702731
0.001615	0.34	0.558927544499
0.001616	0.34	0.555337735077
0.001617	0.334	0.557175017387
0.001618	0.336	0.557766976434
0.001619	0.338	0.558351143995
0.00162	0.338	0.554757604725
0.001621	0.336	0.546904013516
0.001622	0.334	0.546300283727
0.001623	0.33	0.537680202351
0.001624	0.332	0.542011069998
0.001625	0.326	0.54380511215
0.001626	0.326	0.54380511215
0.001627	0.324	0.524427306688
0.001628	0.324	0.532
0.001629	0.32	0.526877594893
0.00163	0.314	0.524789481602
0.001631	0.312	0.527878773962
0.001632	0.314	0.528586795143
0.001633	0.312	0.527878773962
0.001634	0.312	0.531654022838
0.001635	0.304	0.536268589421
0.001636	0.304	0.536268589421
0.001637	0.304	0.536268589421
0.001638	0.3	0.534789678285
0.001639	0.304	0.532526055701
0.00164	0.306	0.540706944657
0.001641	0.304	0.539985184982
0.001642	0.314	0.554440258279
0.001643	0.316	0.551492520348
0.001644	0.312	0.553765293243
0.001645	0.314	0.54351080946
0.001646	0.312	0.535402652216
0.001647	0.308	0.53398127308
0.001648	0.306	0.533257911334
0.001649	0.308	0.53398127308
0.00165	0.31	0.54580216196
0.001651	0.308	0.54510182535
0.001652	0.304	0.536268589421
0.001653	0.306	0.544393240223
0.001654	0.298	0.53403745187
0.001655	0.298	0.54147576123
0.001656	0.298	0.54147576123
0.001657	0.298	0.545156858161
0.001658	0.288	0.522547605487
0.001659	0.292	0.527954543498
0.00166	0.298	0.526494064544
0.001661	0.292	0.512577798973
0.001662	0.288	0.507006903306
0.001663	0.286	0.506165980682
0.001664	0.288	0.507006903306
0.001665	0.29	0.507838557024
0.001666	0.292	0.508660987299
0.001667	0.296	0.514182846855
0.001668	0.296	0.514182846855
0.001669	0.298	0.518841016112
0.00167	0.292	0.516464906843
0.001671	0.292	0.512577798973
0.001672	0.292	0.512577798973
0.001673	0.296	0.518057911821
0.001674	0.294	0.517265889074
0.001675	0.292	0.516464906843
0.001676	0.286	0.514007782042
0.001677	0.286	0.514007782042
0.001678	0.294	0.517265889074
0.001679	0.292	0.527954543498
0.00168	0.292	0.527954543498
0.001681	0.286	0.521731731832
0.001682	0.29	0.530942558098
0.001683	0.28	0.526877594893
0.001684	0.276	0.521367432815
0.001685	0.274	0.520503602293
0.001686	0.274	0.520503602293
0.001687	0.276	0.521367432815
0.001688	0.27	0.518748493974
0.001689	0.268	0.513980544379
0.00169	0.262	0.51122988958
0.001691	0.264	0.512156226165
0.001692	0.272	0.531051786552
0.001693	0.268	0.533081607261
0.001694	0.268	0.536820267874
0.001695	0.264	0.531322877354
0.001696	0.262	0.526645991155
0.001697	0.256	0.520061534821
0.001698	0.258	0.520995201513
0.001699	0.256	0.51620151104
0.0017	0.252	0.514291745996
0.001701	0.256	0.523893118871
0.001702	0.258	0.524819969132
0.001703	0.26	0.525737577124
0.001704	0.26	0.525737577124
0.001705	0.258	0.524819969132
0.001706	0.258	0.513260167946
0.001707	0.254	0.511355062554
0.001708	0.258	0.513260167946
0.001709	0.262	0.526645991155
0.00171	0.262	0.526645991155
0.001711	0.262	0.526645991155
0.001712	0.264	0.527545258722
0.001713	0.26	0.525737577124
0.001714	0.26	0.525737577124
0.001715	0.258	0.520995201513
0.001716	0.256	0.520061534821
0.001717	0.256	0.520061534821
0.001718	0.256	0.520061534821
0.001719	0.256	0.51620151104
0.00172	0.252	0.514291745996
0.001721	0.254	0.515251394952
0.001722	0.254	0.515251394952
0.001723	0.248	0.504475965731
0.001724	0.248	0.500495754228
0.001725	0.248	0.500495754228
0.001726	0.246	0.495463419437
0.001727	0.244	0.494433008607
0.001728	0.246	0.491410215604
0.001729	0.246	0.495463419437
0.00173	0.244	0.494433008607
0.001731	0.242	0.481077956261
0.001732	0.242	0.481077956261
0.001733	0.242	0.481077956261
0.001734	0.244	0.482145206343
0.001735	0.244	0.482145206343
0.001736	0.242	0.481077956261
0.001737	0.24	0.48
0.001738	0.248	0.496483635178
0.001739	0.246	0.483201821189
0.00174	0.242	0.481077956261
0.001741	0.244	0.486275641997
0.001742	0.242	0.485217477014
0.001743	0.242	0.485217477014
0.001744	0.244	0.490371287903
0.001745	0.242	0.489321979886
0.001746	0.244	0.498461633428
0.001747	0.244	0.498461633428
0.001748	0.24	0.49638694584
0.001749	0.24	0.500399840128
0.00175	0.24	0.500399840128
0.001751	0.234	0.489125750702
0.001752	0.232	0.488032785784
0.001753	0.234	0.489125750702
0.001754	0.234	0.489125750702
0.001755	0.236	0.490208119068
0.001756	0.24	0.492341345004
0.001757	0.242	0.493392338814
0.001758	0.24	0.492341345004
0.001759	0.242	0.493392338814
0.00176	0.234	0.489125750702
0.001761	0.23	0.486929152958
0.001762	0.23	0.486929152958
0.001763	0.23	0.486929152958
0.001764	0.234	0.489125750702
0.001765	0.236	0.490208119068
0.001766	0.236	0.490208119068
0.001767	0.236	0.481979252666
0.001768	0.234	0.476701164253
0.001769	0.234	0.472487036859
0.00177	0.232	0.471355492171
0.001771	0.226	0.463598964624
0.001772	0.224	0.462411072532
0.001773	0.226	0.467893150196
0.001774	0.222	0.46552765761
0.001775	0.212	0.450617354304
0.001776	0.212	0.450617354304
0.001777	0.21	0.449332838773
0.001778	0.212	0.446156923066
0.001779	0.208	0.44354932082
0.00178	0.208	0.448035712862
0.001781	0.208	0.448035712862
0.001782	0.212	0.455034064659
0.001783	0.21	0.453762052182
0.001784	0.212	0.455034064659
0.001785	0.214	0.460656053906
0.001786	0.212	0.455034064659
0.001787	0.214	0.456293765024
0.001788	0.212	0.455034064659
0.001789	0.216	0.461891762213
0.00179	0.216	0.457541254971
0.001791	0.218	0.458776634104
0.001792	0.216	0.457541254971
0.001793	0.212	0.455034064659
0.001794	0.212	0.455034064659
0.001795	0.208	0.452477623756
0.001796	0.21	0.458148447558
0.001797	0.21	0.458148447558
0.001798	0.21	0.458148447558
0.001799	0.206	0.455591922668
0.0018	0.208	0.456876350887
0.001801	0.202	0.452985650987
0.001802	0.194	0.438593205602
0.001803	0.194	0.438593205602
0.001804	0.196	0.439981817806
0.001805	0.196	0.439981817806
0.001806	0.196	0.439981817806
0.001807	0.198	0.441356998358
0.001808	0.198	0.441356998358
0.001809	0.2	0.438178046004
0.00181	0.202	0.439540669336
0.001811	0.2	0.433589667774
0.001812	0.196	0.421407166527
0.001813	0.19	0.41218927691
0.001814	0.19	0.41218927691
0.001815	0.188	0.410677489035
0.001816	0.19	0.41701318924
0.001817	0.192	0.418492532789
0.001818	0.188	0.410677489035
0.001819	0.188	0.415518952636
0.00182	0.19	0.421781934179
0.001821	0.192	0.423244610125
0.001822	0.192	0.423244610125
0.001823	0.192	0.42794392156
0.001824	0.196	0.435412448145
0.001825	0.198	0.436802014647
0.001826	0.202	0.439540669336
0.001827	0.204	0.440890008959
0.001828	0.2	0.438178046004
0.001829	0.2	0.438178046004
0.00183	0.2	0.438178046004
0.001831	0.198	0.432199028227
0.001832	0.198	0.432199028227
0.001833	0.2	0.433589667774
0.001834	0.202	0.434966665389
0.001835	0.2	0.433589667774
0.001836	0.202	0.434966665389
0.001837	0.202	0.430344048408
0.001838	0.202	0.434966665389
0.001839	0.202	0.434966665389
0.00184	0.2	0.433589667774
0.001841	0.204	0.440890008959
0.001842	0.204	0.440890008959
0.001843	0.204	0.440890008959
0.001844	0.2	0.428952211791
0.001845	0.202	0.430344048408
0.001846	0.196	0.430794614637
0.001847	0.194	0.429376291847
0.001848	0.196	0.435412448145
0.001849	0.198	0.436802014647
0.00185	0.198	0.436802014647
0.001851	0.198	0.436802014647
0.001852	0.186	0.428256932226
0.001853	0.184	0.426783317387
0.001854	0.182	0.425295191602
0.001855	0.182	0.425295191602
0.001856	0.178	0.417511676483
0.001857	0.18	0.419046536795
0.001858	0.18	0.419046536795
0.001859	0.182	0.420566284906
0.00186	0.18	0.419046536795
0.001861	0.18	0.419046536795
0.001862	0.176	0.415961536683
0.001863	0.18	0.419046536795
0.001864	0.178	0.417511676483
0.001865	0.176	0.415961536683
0.001866	0.176	0.415961536683
0.001867	0.174	0.409541206718
0.001868	0.174	0.404628224423
0.001869	0.176	0.406231461115
0.00187	0.174	0.39965485109
0.001871	0.172	0.392958013024
0.001872	0.176	0.406231461115
0.001873	0.176	0.406231461115
0.001874	0.176	0.406231461115
0.001875	0.18	0.409389789809
0.001876	0.18	0.409389789809
0.001877	0.176	0.411125285041
0.001878	0.174	0.409541206718
0.001879	0.176	0.411125285041
0.00188	0.178	0.412693590936
0.001881	0.18	0.414246303544
0.001882	0.18	0.414246303544
0.001883	0.18	0.414246303544
0.001884	0.178	0.407818587119
0.001885	0.176	0.401277958528
0.001886	0.172	0.392958013024
0.001887	0.172	0.398015075091
0.001888	0.17	0.396358423652
0.001889	0.174	0.39965485109
0.00189	0.172	0.398015075091
0.001891	0.17	0.396358423652
0.001892	0.166	0.392993638625
0.001893	0.168	0.394684684273
0.001894	0.158	0.386051809994
0.001895	0.158	0.386051809994
0.001896	0.158	0.386051809994
0.001897	0.156	0.384270737892
0.001898	0.156	0.384270737892
0.001899	0.154	0.382470913927
0.0019	0.152	0.380652072108
0.001901	0.146	0.375078658417
0.001902	0.15	0.378813938498
0.001903	0.148	0.376956230881
0.001904	0.152	0.38587044458
0.001905	0.154	0.387664803664
0.001906	0.154	0.387664803664
0.001907	0.15	0.384057287393
0.001908	0.152	0.38587044458
0.001909	0.152	0.38587044458
0.00191	0.152	0.380652072108
0.001911	0.146	0.364258150218
0.001912	0.156	0.384270737892
0.001913	0.154	0.382470913927
0.001914	0.152	0.380652072108
0.001915	0.152	0.380652072108
0.001916	0.152	0.380652072108
0.001917	0.148	0.376956230881
0.001918	0.148	0.376956230881
0.001919	0.146	0.375078658417
0.00192	0.142	0.37126271022
0.001921	0.14	0.369323706252
0.001922	0.142	0.37126271022
0.001923	0.144	0.367782544447
0.001924	0.144	0.367782544447
0.001925	0.144	0.367782544447
0.001926	0.148	0.371612701613
0.001927	0.15	0.378813938498
0.001928	0.148	0.376956230881
0.001929	0.144	0.367782544447
0.00193	0.142	0.365836028844
0.001931	0.142	0.365836028844
0.001932	0.142	0.365836028844
0.001933	0.146	0.375078658417
0.001934	0.146	0.375078658417
0.001935	0.15	0.384057287393
0.001936	0.148	0.382225064589
0.001937	0.146	0.380373500654
0.001938	0.144	0.37850231175
0.001939	0.144	0.37850231175
0.00194	0.15	0.384057287393
0.001941	0.154	0.387664803664
0.001942	0.156	0.389440624486
0.001943	0.156	0.389440624486
0.001944	0.15	0.384057287393
0.001945	0.152	0.38587044458
0.001946	0.154	0.387664803664
0.001947	0.154	0.387664803664
0.001948	0.156	0.389440624486
0.001949	0.154	0.387664803664
0.00195	0.15	0.384057287393
0.001951	0.148	0.382225064589
0.001952	0.15	0.384057287393
0.001953	0.146	0.380373500654
0.001954	0.146	0.380373500654
0.001955	0.146	0.380373500654
0.001956	0.146	0.375078658417
0.001957	0.144	0.367782544447
0.001958	0.142	0.365836028844
0.001959	0.14	0.363868107973
0.00196	0.14	0.363868107973
0.001961	0.138	0.361878432626
0.001962	0.14	0.363868107973
0.001963	0.138	0.361878432626
0.001964	0.142	0.365836028844
0.001965	0.14	0.363868107973
0.001966	0.138	0.361878432626
0.001967	0.138	0.361878432626
0.001968	0.14	0.363868107973
0.001969	0.144	0.367782544447
0.00197	0.144	0.367782544447
0.001971	0.144	0.37318092127
0.001972	0.146	0.375078658417
0.001973	0.148	0.376956230881
0.001974	0.148	0.376956230881
0.001975	0.148	0.376956230881
0.001976	0.148	0.376956230881
0.001977	0.146	0.375078658417
0.001978	0.146	0.375078658417
0.001979	0.146	0.375078658417
0.00198	0.146	0.375078658417
0.001981	0.146	0.375078658417
0.001982	0.142	0.365836028844
0.001983	0.142	0.365836028844
0.001984	0.142	0.365836028844
0.001985	0.142	0.365836028844
0.001986	0.14	0.363868107973
0.001987	0.142	0.365836028844
0.001988	0.144	0.367782544447
0.001989	0.144	0.367782544447
0.00199	0.142	0.365836028844
0.001991	0.142	0.365836028844
0.001992	0.142	0.365836028844
0.001993	0.142	0.365836028844
0.001994	0.138	0.356308854788
0.001995	0.138	0.356308854788
0.001996	0.136	0.354265437208
0.001997	0.136	0.354265437208
0.001998	0.134	0.352198807494
[truncated: 8,002 more rows]
