# Supplementary material for: The Influence of Synaptic Size on AMPA Receptor Activation: A Monte Carlo Model
Source: PLoS One. 2015 Jun 24;10(6):e0130924. doi: 10.1371/journal.pone.0130924 (PMC4479604; doi:10.1371/journal.pone.0130924)
Supplement: S1 Dataset — This package contains the experimental data used as basis for the analysis presented in the paper. (ZIP) [file pone.0130924.s001.zip › S1 Simulation data/training/1330_10034_176_248.csv]

time	AMPA.O.mean	AMPA.O.stdev
0.0	0.0	0.0
1e-06	0.0	0.0
2e-06	0.038	0.191196234273
3e-06	0.21	0.449332838773
4e-06	0.454	0.663237514017
5e-06	0.798	0.83498263455
6e-06	1.226	1.0054471642
7e-06	1.656	1.21229699331
8e-06	2.18	1.41265707091
9e-06	2.714	1.56083439224
1e-05	3.268	1.6781465967
1.1e-05	3.928	1.85224620394
1.2e-05	4.518	1.9538874072
1.3e-05	5.134	2.07558280972
1.4e-05	5.772	2.24321554916
1.5e-05	6.394	2.38972048575
1.6e-05	7.022	2.47093423628
1.7e-05	7.588	2.60043380996
1.8e-05	8.172	2.69488701062
1.9e-05	8.66	2.82849783454
2e-05	9.204	2.90557808362
2.1e-05	9.738	3.00355722436
2.2e-05	10.3	3.1224989992
2.3e-05	10.87	3.23683487376
2.4e-05	11.288	3.30349148629
2.5e-05	11.744	3.38857846301
2.6e-05	12.156	3.43564608189
2.7e-05	12.594	3.4665781399
2.8e-05	12.996	3.53383417834
2.9e-05	13.354	3.56604598961
3e-05	13.692	3.65255198457
3.1e-05	13.944	3.68033476738
3.2e-05	14.292	3.67787112335
3.3e-05	14.644	3.77057873542
3.4e-05	15.002	3.83692533156
3.5e-05	15.234	3.853731179
3.6e-05	15.44	3.86554006576
3.7e-05	15.698	3.91341232175
3.8e-05	15.906	3.91115890754
3.9e-05	16.104	3.94679414209
4e-05	16.314	3.95820716992
4.1e-05	16.466	3.90856034877
4.2e-05	16.648	3.92837065461
4.3e-05	16.8	3.93751190474
4.4e-05	16.958	3.96638828155
4.5e-05	17.1	4.02417693448
4.6e-05	17.224	4.07355176719
4.7e-05	17.358	4.13011331564
4.8e-05	17.442	4.12439522839
4.9e-05	17.556	4.14377412512
5e-05	17.646	4.16277359461
5.1e-05	17.736	4.1374272199
5.2e-05	17.788	4.12444614464
5.3e-05	17.832	4.12841083227
5.4e-05	17.88	4.14989156485
5.5e-05	17.958	4.11876632015
5.6e-05	17.988	4.14775312669
5.7e-05	18.09	4.19355457816
5.8e-05	18.09	4.21448692014
5.9e-05	18.058	4.2140996666
6e-05	18.05	4.22936165396
6.1e-05	18.102	4.28527665385
6.2e-05	18.076	4.3153474947
6.3e-05	18.064	4.37263124446
6.4e-05	18.068	4.33351773967
6.5e-05	18.138	4.29778501091
6.6e-05	18.102	4.36022889307
6.7e-05	18.062	4.35409646195
6.8e-05	18.048	4.37100629146
6.9e-05	18.052	4.35812987415
7e-05	18.072	4.34681676632
7.1e-05	17.988	4.32664488952
7.2e-05	17.988	4.36530136417
7.3e-05	17.954	4.3533761611
7.4e-05	17.938	4.3563925443
7.5e-05	17.874	4.35868374627
7.6e-05	17.834	4.35504810536
7.7e-05	17.786	4.39046740109
7.8e-05	17.77	4.38783545726
7.9e-05	17.738	4.34526823108
8e-05	17.712	4.35259187152
8.1e-05	17.718	4.40119029355
8.2e-05	17.716	4.35836483099
8.3e-05	17.678	4.35824689526
8.4e-05	17.646	4.36127091569
8.5e-05	17.634	4.39818644443
8.6e-05	17.626	4.36281147885
8.7e-05	17.582	4.33258306325
8.8e-05	17.56	4.31304996493
8.9e-05	17.504	4.31670985821
9e-05	17.518	4.35633745249
9.1e-05	17.484	4.34807359643
9.2e-05	17.474	4.38375683632
9.3e-05	17.428	4.37730693463
9.4e-05	17.392	4.38022099899
9.5e-05	17.304	4.36435378951
9.6e-05	17.218	4.34217410982
9.7e-05	17.176	4.32076659865
9.8e-05	17.12	4.3171286754
9.9e-05	17.1	4.31856457634
0.0001	17.056	4.29148738784
0.000101	17.016	4.29508370116
0.000102	17.032	4.31775126657
0.000103	16.966	4.27748103444
0.000104	16.96	4.31583132201
0.000105	16.916	4.27655749406
0.000106	16.914	4.27908915542
0.000107	16.856	4.27074513405
0.000108	16.806	4.26853183191
0.000109	16.768	4.23156897616
0.00011	16.764	4.23087508679
0.000111	16.712	4.21201329533
0.000112	16.674	4.24637775051
0.000113	16.662	4.25860963226
0.000114	16.65	4.28106295212
0.000115	16.616	4.28818656311
0.000116	16.608	4.27297741628
0.000117	16.576	4.29001445219
0.000118	16.538	4.2769797755
0.000119	16.512	4.28973845357
0.00012	16.386	4.23662648814
0.000121	16.378	4.18653986008
0.000122	16.316	4.13232912532
0.000123	16.278	4.13530119822
0.000124	16.22	4.14289753675
0.000125	16.18	4.14482810259
0.000126	16.124	4.1550720812
0.000127	16.062	4.1238520827
0.000128	16.004	4.11290456977
0.000129	15.974	4.09942971644
0.00013	15.976	4.08355531369
0.000131	15.934	4.07892681964
0.000132	15.876	4.05618342781
0.000133	15.788	4.01983283235
0.000134	15.734	4.05552018858
0.000135	15.682	4.0056055722
0.000136	15.612	4.00268110146
0.000137	15.538	3.97951705613
0.000138	15.488	3.97565793297
0.000139	15.454	3.99197745485
0.00014	15.416	3.98734799083
0.000141	15.438	4.0232022072
0.000142	15.386	4.01410064647
0.000143	15.328	3.9784941875
0.000144	15.282	3.9656621137
0.000145	15.248	3.95253032879
0.000146	15.26	3.92382466479
0.000147	15.216	4.00066794423
0.000148	15.196	4.00868856361
0.000149	15.188	3.97399748364
0.00015	15.112	3.95113350825
0.000151	15.08	3.97763748977
0.000152	15.026	3.98363201112
0.000153	14.946	3.95816674737
0.000154	14.88	3.93466644075
0.000155	14.818	3.91725362978
0.000156	14.762	3.88707550737
0.000157	14.73	3.84617992299
0.000158	14.734	3.86202589323
0.000159	14.66	3.87303498564
0.00016	14.662	3.88635510472
0.000161	14.64	3.91029410659
0.000162	14.618	3.88021597337
0.000163	14.606	3.88365343459
0.000164	14.57	3.87983247061
0.000165	14.57	3.88292415584
0.000166	14.534	3.87722116986
0.000167	14.512	3.86391718338
0.000168	14.474	3.86953795691
0.000169	14.428	3.89368925314
0.00017	14.406	3.90091835341
0.000171	14.354	3.91927085055
0.000172	14.318	3.9208259334
0.000173	14.272	3.90666302616
0.000174	14.242	3.89813237333
0.000175	14.164	3.91677214042
0.000176	14.108	3.87818720538
0.000177	14.058	3.86815666694
0.000178	14.038	3.87873123586
0.000179	14.032	3.88625475233
0.00018	14.01	3.86392287708
0.000181	13.94	3.84764863261
0.000182	13.854	3.83988072731
0.000183	13.814	3.78621235538
0.000184	13.794	3.80625327586
0.000185	13.782	3.80558484336
0.000186	13.76	3.7547836156
0.000187	13.704	3.74063951752
0.000188	13.648	3.752878362
0.000189	13.6	3.78259170411
0.00019	13.554	3.71363487704
0.000191	13.514	3.7150779265
0.000192	13.512	3.69348832406
0.000193	13.534	3.68793221196
0.000194	13.506	3.69783233801
0.000195	13.502	3.68863064022
0.000196	13.48	3.70480768732
0.000197	13.426	3.70843956402
0.000198	13.374	3.6967721055
0.000199	13.332	3.6526395935
0.0002	13.284	3.60101985554
0.000201	13.228	3.59444237678
0.000202	13.182	3.6112153079
0.000203	13.176	3.61289689861
0.000204	13.152	3.60012444229
0.000205	13.1	3.57854719125
0.000206	13.12	3.58407589205
0.000207	13.108	3.60337841477
0.000208	13.052	3.63775975018
0.000209	13.038	3.62719671372
0.00021	12.97	3.59125326314
0.000211	12.862	3.59151165945
0.000212	12.806	3.55364094979
0.000213	12.728	3.56398877664
0.000214	12.668	3.54143699647
0.000215	12.642	3.58689782403
0.000216	12.628	3.58463610426
0.000217	12.588	3.58472537302
0.000218	12.566	3.57793851261
0.000219	12.522	3.57400559597
0.00022	12.512	3.57405316133
0.000221	12.462	3.58839184037
0.000222	12.42	3.56701555926
0.000223	12.374	3.5533257661
0.000224	12.364	3.56363634508
0.000225	12.33	3.55936792142
0.000226	12.306	3.5704851211
0.000227	12.266	3.5658440796
0.000228	12.202	3.54474202164
0.000229	12.146	3.52600113443
0.00023	12.14	3.52766211534
0.000231	12.08	3.50850395468
0.000232	12.032	3.5104096627
0.000233	12.006	3.49084001352
0.000234	11.984	3.48593516865
0.000235	11.976	3.52468778759
0.000236	11.952	3.53181199953
0.000237	11.906	3.48039710378
0.000238	11.852	3.44472001765
0.000239	11.796	3.4447618205
0.00024	11.752	3.44767979952
0.000241	11.714	3.44212201992
0.000242	11.684	3.45776575262
0.000243	11.664	3.41688513123
0.000244	11.63	3.43352588457
0.000245	11.636	3.40227923604
0.000246	11.598	3.36517399253
0.000247	11.552	3.33576018323
0.000248	11.524	3.3390753211
0.000249	11.516	3.34331332663
0.00025	11.492	3.33375703974
0.000251	11.49	3.32594347517
0.000252	11.452	3.33941551772
0.000253	11.424	3.33230010653
0.000254	11.396	3.32974233237
0.000255	11.374	3.33138469709
0.000256	11.386	3.34499686099
0.000257	11.344	3.31928667036
0.000258	11.294	3.31052322149
0.000259	11.262	3.29808368602
0.00026	11.248	3.26718472083
0.000261	11.248	3.26044414152
0.000262	11.178	3.27754725366
0.000263	11.162	3.29905380374
0.000264	11.174	3.30510574717
0.000265	11.154	3.33320926436
0.000266	11.084	3.30407990218
0.000267	11.07	3.32281507159
0.000268	11.006	3.32053670361
0.000269	10.932	3.28380510993
0.00027	10.91	3.30603992716
0.000271	10.87	3.27736174384
0.000272	10.886	3.29924294346
0.000273	10.834	3.25675359829
0.000274	10.788	3.21730570509
0.000275	10.788	3.21792728321
0.000276	10.76	3.20412234473
0.000277	10.734	3.23036282792
0.000278	10.71	3.20778739944
0.000279	10.7	3.20405992453
0.00028	10.664	3.22290303919
0.000281	10.67	3.23065008938
0.000282	10.648	3.22677795951
0.000283	10.586	3.22344598217
0.000284	10.568	3.23193069233
0.000285	10.56	3.2221731797
0.000286	10.546	3.24220357165
0.000287	10.5	3.23017027415
0.000288	10.462	3.20820136525
0.000289	10.404	3.19574467065
0.00029	10.4	3.2563783564
0.000291	10.384	3.27605616557
0.000292	10.312	3.23398453923
0.000293	10.28	3.20337322209
0.000294	10.288	3.20703227299
0.000295	10.28	3.26275956822
0.000296	10.264	3.28425090394
0.000297	10.222	3.27058343419
0.000298	10.236	3.25642503368
0.000299	10.232	3.27141804116
0.0003	10.236	3.2613346961
0.000301	10.208	3.25587714756
0.000302	10.166	3.26043616714
0.000303	10.112	3.26059135741
0.000304	10.134	3.26742161344
0.000305	10.096	3.27639802222
0.000306	10.09	3.2762631152
0.000307	10.076	3.27142537742
0.000308	10.064	3.26984770288
0.000309	10.02	3.23598516684
0.00031	9.984	3.25265184119
0.000311	9.954	3.24528642804
0.000312	9.91	3.25359800836
0.000313	9.87	3.24916912456
0.000314	9.81	3.24004629597
0.000315	9.804	3.25416410158
0.000316	9.768	3.26039506809
0.000317	9.702	3.26024477609
0.000318	9.644	3.23438773186
0.000319	9.674	3.22237862456
0.00032	9.634	3.22862881112
0.000321	9.598	3.2006868013
0.000322	9.594	3.1807489684
0.000323	9.596	3.22005962678
0.000324	9.552	3.21174345177
0.000325	9.528	3.19518637954
0.000326	9.502	3.18087975252
0.000327	9.48	3.18018867365
0.000328	9.46	3.20630628606
0.000329	9.394	3.20916873972
0.00033	9.364	3.19116029055
0.000331	9.366	3.19500297339
0.000332	9.35	3.16409544736
0.000333	9.334	3.17654592285
0.000334	9.316	3.14708500044
0.000335	9.312	3.14303293015
0.000336	9.29	3.1115751638
0.000337	9.304	3.12467342294
0.000338	9.266	3.11692861644
0.000339	9.248	3.11231360888
0.00034	9.198	3.1027078496
0.000341	9.19	3.07536989645
0.000342	9.168	3.0396999852
0.000343	9.128	3.02317978294
0.000344	9.12	2.99492904757
0.000345	9.116	3.01239838003
0.000346	9.076	3.00436748751
0.000347	9.036	2.99244114395
0.000348	9.042	2.99069155882
0.000349	9.036	2.98708955339
0.00035	9.032	3.00848400361
0.000351	9.004	3.00665661491
0.000352	8.96	3.01834391679
0.000353	8.932	2.98251169319
0.000354	8.92	2.99158820696
0.000355	8.878	2.97441019364
0.000356	8.858	2.98024092986
0.000357	8.88	3.00559478307
0.000358	8.866	3.00000733332
0.000359	8.834	3.03684770774
0.00036	8.818	3.05104506686
0.000361	8.784	3.07007231185
0.000362	8.776	3.07535754019
0.000363	8.74	3.10489935425
0.000364	8.724	3.12279105929
0.000365	8.652	3.08721492611
0.000366	8.66	3.07577632477
0.000367	8.638	3.04153842652
0.000368	8.614	3.03529306658
0.000369	8.61	3.03478170549
0.00037	8.604	3.03828635912
0.000371	8.572	3.01211155172
0.000372	8.56	2.97832167504
0.000373	8.554	3.00317898235
0.000374	8.532	2.99282074304
0.000375	8.508	2.98562154333
0.000376	8.474	3.00155359772
0.000377	8.462	3.01206839232
0.000378	8.436	3.03873394689
0.000379	8.398	3.01257298667
0.00038	8.35	2.98655319725
0.000381	8.3	2.99098645935
0.000382	8.26	2.95574017803
0.000383	8.262	2.95928302127
0.000384	8.272	2.97758559911
0.000385	8.228	2.94143094429
0.000386	8.174	2.94206118223
0.000387	8.124	2.93404567108
0.000388	8.132	2.96758757242
0.000389	8.1	2.94855897007
0.00039	8.076	2.92339254976
0.000391	8.066	2.92192470813
0.000392	8.062	2.93975441151
0.000393	8.042	2.9475813814
0.000394	8.04	2.94862679904
0.000395	8.042	2.907272949
0.000396	7.994	2.90275110886
0.000397	7.974	2.90677209289
0.000398	7.92	2.88610464121
0.000399	7.894	2.9077076882
0.0004	7.862	2.87662232488
0.000401	7.854	2.86856828401
0.000402	7.844	2.87117815539
0.000403	7.748	2.85735822045
0.000404	7.724	2.87120601838
0.000405	7.726	2.84937256251
0.000406	7.728	2.84499841828
0.000407	7.714	2.81854643389
0.000408	7.698	2.79692616992
0.000409	7.71	2.81103183902
0.00041	7.666	2.80043639456
0.000411	7.646	2.7965485871
0.000412	7.64	2.79256154811
0.000413	7.6	2.81140534253
0.000414	7.582	2.79558151375
0.000415	7.558	2.8040392294
0.000416	7.512	2.816
0.000417	7.522	2.78020071218
0.000418	7.476	2.77586455001
0.000419	7.47	2.7511997383
0.00042	7.47	2.77652660711
0.000421	7.444	2.78547374786
0.000422	7.434	2.78453658622
0.000423	7.434	2.77734477514
0.000424	7.412	2.78464647666
0.000425	7.372	2.77949923547
0.000426	7.354	2.76200724112
0.000427	7.312	2.75438849838
0.000428	7.27	2.7285710546
0.000429	7.278	2.70420339472
0.00043	7.26	2.69673877118
0.000431	7.22	2.71359540094
0.000432	7.226	2.70165208715
0.000433	7.212	2.72159071133
0.000434	7.154	2.70744972252
0.000435	7.14	2.70857896322
0.000436	7.15	2.7157871787
0.000437	7.13	2.70870817919
0.000438	7.132	2.72884151244
0.000439	7.138	2.75952097292
0.00044	7.104	2.73371249403
0.000441	7.092	2.73267927134
0.000442	7.058	2.72518549827
0.000443	7.036	2.69345577279
0.000444	6.986	2.6716668954
0.000445	6.946	2.6801276089
0.000446	6.942	2.65002566025
0.000447	6.954	2.65327797262
0.000448	6.93	2.64822582119
0.000449	6.932	2.65318224025
0.00045	6.918	2.68538190952
0.000451	6.904	2.69421305765
0.000452	6.882	2.68404098329
0.000453	6.888	2.66297878324
0.000454	6.876	2.67817549836
0.000455	6.844	2.66451946887
0.000456	6.832	2.66303886566
0.000457	6.84	2.66353149033
0.000458	6.848	2.6579872084
0.000459	6.814	2.64941578466
0.00046	6.772	2.64499829868
0.000461	6.762	2.66333550271
0.000462	6.728	2.65367970938
0.000463	6.676	2.64556685797
0.000464	6.63	2.65802558302
0.000465	6.62	2.65924801401
0.000466	6.618	2.67657916005
0.000467	6.596	2.68193661372
0.000468	6.6	2.66758317584
0.000469	6.604	2.67641252426
0.00047	6.604	2.65691249385
0.000471	6.596	2.64589946899
0.000472	6.592	2.63543848344
0.000473	6.562	2.64086273782
0.000474	6.552	2.67269452052
0.000475	6.542	2.62225780578
0.000476	6.528	2.60254029748
0.000477	6.512	2.60189469426
0.000478	6.466	2.58473286821
0.000479	6.44	2.57573290541
0.00048	6.456	2.58225947573
0.000481	6.474	2.60025460292
0.000482	6.456	2.5923086236
0.000483	6.446	2.56185167408
0.000484	6.446	2.53832306848
0.000485	6.428	2.54181352581
0.000486	6.44	2.53029642532
0.000487	6.402	2.51721989504
0.000488	6.38	2.51308575262
0.000489	6.376	2.50092462901
0.00049	6.332	2.47987419036
0.000491	6.312	2.48649472149
0.000492	6.268	2.490015261
0.000493	6.258	2.49147265688
0.000494	6.28	2.50071989635
0.000495	6.238	2.50306931586
0.000496	6.206	2.51148641247
0.000497	6.152	2.48855299321
0.000498	6.11	2.4807055448
0.000499	6.088	2.48118036426
0.0005	6.088	2.48922799277
0.000501	6.052	2.49184590214
0.000502	6.018	2.50073509193
0.000503	6.016	2.50913212087
0.000504	5.986	2.49034214517
0.000505	6.0	2.49559612117
0.000506	5.99	2.49917986548
0.000507	5.966	2.49175520467
0.000508	5.958	2.48359336446
0.000509	5.92	2.49911984507
0.00051	5.892	2.47635538645
0.000511	5.912	2.46905974006
0.000512	5.874	2.46781765939
0.000513	5.876	2.47802824843
0.000514	5.868	2.47519211376
0.000515	5.862	2.47122560686
0.000516	5.846	2.45484907886
0.000517	5.812	2.44717306294
0.000518	5.838	2.46084457047
0.000519	5.81	2.46696169407
0.00052	5.788	2.47124583965
0.000521	5.818	2.48049914332
0.000522	5.816	2.47591276098
0.000523	5.776	2.45067827346
0.000524	5.776	2.46532431944
0.000525	5.754	2.46525536203
0.000526	5.704	2.44875151863
0.000527	5.678	2.45159458312
0.000528	5.67	2.46274237386
0.000529	5.668	2.46206742393
0.00053	5.636	2.45183686244
0.000531	5.614	2.44806127374
0.000532	5.58	2.4428671679
0.000533	5.576	2.42903766953
0.000534	5.574	2.4282759316
0.000535	5.548	2.40409983154
0.000536	5.528	2.41934205932
0.000537	5.496	2.4203272506
0.000538	5.476	2.41607615774
0.000539	5.456	2.39500814195
0.00054	5.456	2.4141383556
0.000541	5.444	2.41554631502
0.000542	5.416	2.38389261503
0.000543	5.382	2.37319952806
0.000544	5.376	2.36360402775
0.000545	5.328	2.34529656973
0.000546	5.318	2.35220662358
0.000547	5.294	2.34255501536
0.000548	5.292	2.33639380242
0.000549	5.282	2.38379445423
0.00055	5.25	2.37644692766
0.000551	5.228	2.3562716312
0.000552	5.218	2.34914367377
0.000553	5.218	2.35594482109
0.000554	5.196	2.37688535693
0.000555	5.178	2.35845627477
0.000556	5.168	2.3477171891
0.000557	5.168	2.35537173287
0.000558	5.15	2.37560518605
0.000559	5.152	2.38178420517
0.00056	5.138	2.35774383681
0.000561	5.146	2.35301593705
0.000562	5.132	2.34405119398
0.000563	5.104	2.35906422125
0.000564	5.066	2.34811498867
0.000565	5.048	2.33959312702
0.000566	5.058	2.33893907573
0.000567	5.062	2.34396160378
0.000568	5.02	2.33315237394
0.000569	4.99	2.33450208824
0.00057	5.0	2.33409511374
0.000571	4.97	2.35735020733
0.000572	4.966	2.3445349219
0.000573	4.968	2.33986666287
0.000574	4.938	2.3199474132
0.000575	4.914	2.32348961693
0.000576	4.908	2.308145576
0.000577	4.908	2.27673801743
0.000578	4.904	2.26600617828
0.000579	4.902	2.26812609879
0.00058	4.876	2.24245936418
0.000581	4.884	2.28090859089
0.000582	4.882	2.26452555737
0.000583	4.856	2.27667828206
0.000584	4.828	2.24018213545
0.000585	4.834	2.23034616147
0.000586	4.814	2.23950976778
0.000587	4.794	2.26441250659
0.000588	4.79	2.27022025363
0.000589	4.784	2.26038580778
0.00059	4.792	2.29972520098
0.000591	4.776	2.26579434195
0.000592	4.762	2.25861816162
0.000593	4.744	2.25354476326
0.000594	4.718	2.24910560001
0.000595	4.706	2.25822142404
0.000596	4.722	2.27260115286
0.000597	4.7	2.26847966709
0.000598	4.698	2.28709335183
0.000599	4.704	2.28569114274
0.0006	4.68	2.27806935803
0.000601	4.66	2.2883181597
0.000602	4.642	2.2746067792
0.000603	4.634	2.26540150967
0.000604	4.63	2.26033183405
0.000605	4.624	2.25624112187
0.000606	4.6	2.25831795813
0.000607	4.59	2.25341962359
0.000608	4.594	2.25325631032
0.000609	4.584	2.23135474544
0.00061	4.524	2.19850494655
0.000611	4.52	2.22297098497
0.000612	4.496	2.23113961912
0.000613	4.484	2.23913912029
0.000614	4.494	2.24186618691
0.000615	4.496	2.23293170518
0.000616	4.482	2.24090963673
0.000617	4.5	2.25344181198
0.000618	4.5	2.2525541059
0.000619	4.488	2.25340986063
0.00062	4.47	2.25590336672
0.000621	4.472	2.2514919498
0.000622	4.454	2.24852929712
0.000623	4.426	2.2209286346
0.000624	4.406	2.23095584896
0.000625	4.414	2.21147100365
0.000626	4.396	2.19435275195
0.000627	4.374	2.17580421913
0.000628	4.352	2.18999908676
0.000629	4.35	2.1678330194
0.00063	4.332	2.18031557349
0.000631	4.326	2.16141712772
0.000632	4.312	2.14258162038
0.000633	4.276	2.10613959651
0.000634	4.268	2.11853156691
0.000635	4.252	2.13553178389
0.000636	4.234	2.12019904726
0.000637	4.214	2.11381266909
0.000638	4.222	2.09014736323
0.000639	4.224	2.10471470751
0.00064	4.216	2.10934681833
0.000641	4.214	2.13639977532
0.000642	4.2	2.14476105895
0.000643	4.188	2.1129732606
0.000644	4.18	2.10988151326
0.000645	4.15	2.0898564544
0.000646	4.144	2.10410646118
0.000647	4.13	2.09023922076
0.000648	4.116	2.09536249847
0.000649	4.106	2.0954149947
0.00065	4.09	2.13866780964
0.000651	4.07	2.1347365177
0.000652	4.062	2.11805476794
0.000653	4.072	2.104
0.000654	4.082	2.11831914498
0.000655	4.074	2.11199526515
0.000656	4.054	2.0954913505
0.000657	4.058	2.1124952071
0.000658	4.048	2.09802192553
0.000659	4.026	2.09507135917
0.00066	4.006	2.08277795264
0.000661	4.0	2.07846096908
0.000662	4.014	2.07504313208
0.000663	4.008	2.06783364902
0.000664	4.0	2.07364413533
0.000665	4.002	2.07412535783
0.000666	3.976	2.055097078
0.000667	3.95	2.06676075055
0.000668	3.952	2.06147908066
0.000669	3.94	2.05436121459
0.00067	3.934	2.06146646832
0.000671	3.952	2.06438756051
0.000672	3.936	2.0464369035
0.000673	3.916	2.04669098791
0.000674	3.878	2.00577067483
0.000675	3.866	2.0109808552
0.000676	3.842	2.01222165777
0.000677	3.822	2.01651084797
0.000678	3.832	2.01786421743
0.000679	3.832	2.01290238213
0.00068	3.83	2.0201732599
0.000681	3.826	2.01884224247
0.000682	3.832	2.02182491824
0.000683	3.806	2.01006567057
0.000684	3.802	2.03538595849
0.000685	3.786	2.0337659649
0.000686	3.776	2.03711168079
0.000687	3.772	2.03175195336
0.000688	3.752	2.02249746601
0.000689	3.742	2.01381131192
0.00069	3.722	2.00017899199
0.000691	3.712	2.01322030588
0.000692	3.69	2.00845711928
0.000693	3.662	1.99993899907
0.000694	3.618	1.98697659775
0.000695	3.614	1.98116228512
0.000696	3.614	1.99724910815
0.000697	3.602	2.0048930146
0.000698	3.57	1.99025124042
0.000699	3.548	1.97375175744
0.0007	3.548	1.97172411863
0.000701	3.55	1.98884388528
0.000702	3.566	1.98938281887
0.000703	3.56	1.98655480669
0.000704	3.574	1.99612725045
0.000705	3.554	1.98067766181
0.000706	3.558	1.97652118633
0.000707	3.536	1.97299366446
0.000708	3.522	1.95997857131
0.000709	3.524	1.96606815752
0.00071	3.496	1.96213760985
0.000711	3.478	1.95793666905
0.000712	3.454	1.93284350117
0.000713	3.462	1.93198240158
0.000714	3.47	1.95066655275
0.000715	3.472	1.94453490583
0.000716	3.472	1.93732186278
0.000717	3.464	1.92994922213
0.000718	3.436	1.877739066
0.000719	3.422	1.88040314826
0.00072	3.402	1.86986523579
0.000721	3.402	1.8623630151
0.000722	3.39	1.87026736057
0.000723	3.388	1.85403775582
0.000724	3.41	1.8638401219
0.000725	3.396	1.85234554012
0.000726	3.368	1.85380042076
0.000727	3.342	1.82346812421
0.000728	3.33	1.8234856731
0.000729	3.316	1.81883039341
0.00073	3.296	1.81559466842
0.000731	3.304	1.80210543532
0.000732	3.302	1.81184877956
0.000733	3.292	1.80851762502
0.000734	3.306	1.82876023579
0.000735	3.28	1.8214280112
0.000736	3.28	1.83237550737
0.000737	3.268	1.82542488205
0.000738	3.242	1.80760504536
0.000739	3.236	1.83638340223
0.00074	3.208	1.83104778747
0.000741	3.196	1.8170261418
0.000742	3.194	1.81889087083
0.000743	3.174	1.82530107106
0.000744	3.154	1.80617939308
0.000745	3.136	1.7981946502
0.000746	3.13	1.80141610962
0.000747	3.146	1.78680832772
0.000748	3.144	1.792
0.000749	3.132	1.80071541338
0.00075	3.144	1.80090643844
0.000751	3.13	1.78580514055
0.000752	3.102	1.77752524595
0.000753	3.1	1.78941331168
0.000754	3.118	1.77540868535
0.000755	3.114	1.77115894261
0.000756	3.098	1.76079413902
0.000757	3.098	1.75738328204
0.000758	3.084	1.74383026697
0.000759	3.074	1.74714738932
0.00076	3.086	1.75231389882
0.000761	3.06	1.74482090772
0.000762	3.042	1.76415305458
0.000763	3.022	1.7724322272
0.000764	2.994	1.76123933638
0.000765	2.988	1.75609111381
0.000766	2.994	1.75441272225
0.000767	2.968	1.73752007183
0.000768	2.964	1.74433483024
0.000769	2.962	1.73682353738
0.00077	2.948	1.7381875618
0.000771	2.946	1.74673524038
0.000772	2.944	1.74495386759
0.000773	2.926	1.73566240957
0.000774	2.928	1.72012092598
0.000775	2.922	1.70291397316
0.000776	2.916	1.70556266376
0.000777	2.91	1.70701493842
0.000778	2.91	1.70349640446
0.000779	2.89	1.70467005605
0.00078	2.9	1.71172427686
0.000781	2.886	1.71143331743
0.000782	2.862	1.70615239648
0.000783	2.86	1.70774705387
0.000784	2.846	1.72808680338
0.000785	2.854	1.72414732549
0.000786	2.856	1.7422009069
0.000787	2.824	1.73119149721
0.000788	2.844	1.74001839071
0.000789	2.84	1.74310068556
0.00079	2.832	1.73890080223
0.000791	2.812	1.73685232533
0.000792	2.79	1.74180940404
0.000793	2.8	1.74126390877
0.000794	2.814	1.75025826666
0.000795	2.816	1.72341057209
0.000796	2.794	1.7075022694
0.000797	2.794	1.70984326767
0.000798	2.792	1.72879611291
0.000799	2.788	1.72715256998
0.0008	2.768	1.70592379666
0.000801	2.766	1.69801177852
0.000802	2.76	1.68594187326
0.000803	2.752	1.6835961511
0.000804	2.73	1.68199286562
0.000805	2.718	1.68715026005
0.000806	2.708	1.69786218522
0.000807	2.728	1.71523059674
0.000808	2.716	1.71678303813
0.000809	2.704	1.73216165527
0.00081	2.698	1.71895200631
0.000811	2.694	1.6900781047
0.000812	2.688	1.69783862602
0.000813	2.672	1.69009348854
0.000814	2.662	1.68040352297
0.000815	2.648	1.68644478119
0.000816	2.638	1.68016546804
0.000817	2.626	1.65955536214
0.000818	2.628	1.64730567898
0.000819	2.598	1.60012374521
0.00082	2.608	1.60945208068
0.000821	2.614	1.60779476302
0.000822	2.622	1.61093637367
0.000823	2.612	1.60917867249
0.000824	2.614	1.61276284679
0.000825	2.6	1.60249804992
0.000826	2.61	1.62539226035
0.000827	2.606	1.60834200343
0.000828	2.592	1.58541351073
0.000829	2.59	1.57159154999
0.00083	2.6	1.59122594247
0.000831	2.59	1.59558766603
0.000832	2.562	1.58434718417
0.000833	2.55	1.58855280051
0.000834	2.53	1.59282767429
0.000835	2.536	1.57502507917
0.000836	2.53	1.56878934214
0.000837	2.512	1.57539074518
0.000838	2.492	1.56010768859
0.000839	2.502	1.57162209198
0.00084	2.49	1.56137759687
0.000841	2.476	1.56378515148
0.000842	2.466	1.5699821655
0.000843	2.444	1.56807652874
0.000844	2.454	1.5607318796
0.000845	2.428	1.55974869771
0.000846	2.444	1.57697939111
0.000847	2.438	1.57928971376
0.000848	2.428	1.56614686412
0.000849	2.428	1.56486932362
0.00085	2.428	1.55718207028
0.000851	2.416	1.55529547032
0.000852	2.42	1.54518607294
0.000853	2.404	1.54168219812
0.000854	2.404	1.53908544272
0.000855	2.396	1.54246037226
0.000856	2.392	1.55509999678
0.000857	2.398	1.56575732475
0.000858	2.394	1.57186640654
0.000859	2.378	1.55277686742
0.00086	2.362	1.56810586377
0.000861	2.366	1.56972736486
0.000862	2.368	1.56479263802
0.000863	2.372	1.58669971954
0.000864	2.366	1.57862091713
0.000865	2.348	1.57190839428
0.000866	2.324	1.57576140326
0.000867	2.306	1.57491714068
0.000868	2.296	1.58378786458
0.000869	2.294	1.59485547935
0.00087	2.3	1.60312195419
0.000871	2.282	1.60700840072
0.000872	2.272	1.59812890594
0.000873	2.242	1.57462249444
0.000874	2.248	1.570508198
0.000875	2.238	1.56248391992
0.000876	2.228	1.55949222505
0.000877	2.218	1.55128205043
0.000878	2.22	1.54518607294
0.000879	2.218	1.54999225805
0.00088	2.22	1.56831119361
0.000881	2.234	1.57074631943
0.000882	2.23	1.55727325797
0.000883	2.226	1.561705478
0.000884	2.218	1.55385842341
0.000885	2.198	1.53713890069
0.000886	2.186	1.52951103298
0.000887	2.184	1.51464319231
0.000888	2.18	1.52170956493
0.000889	2.178	1.53176891208
0.00089	2.174	1.51911948181
0.000891	2.164	1.51562000515
0.000892	2.158	1.51427738542
0.000893	2.148	1.52121530363
0.000894	2.132	1.50551519421
0.000895	2.126	1.51331556524
0.000896	2.126	1.51463659008
0.000897	2.124	1.51546164584
0.000898	2.11	1.5066187308
0.000899	2.104	1.50638109388
0.0009	2.094	1.50371672864
0.000901	2.082	1.49642106374
0.000902	2.064	1.49796662179
0.000903	2.062	1.49738305053
0.000904	2.06	1.49679657937
0.000905	2.066	1.50121417526
0.000906	2.038	1.49951858941
0.000907	2.02	1.46683332386
0.000908	2.01	1.44979308869
0.000909	2.008	1.44358442774
0.00091	2.01	1.46352314638
0.000911	1.992	1.45325015052
0.000912	1.996	1.45051163387
0.000913	1.996	1.43107791542
0.000914	1.98	1.41971828191
0.000915	1.992	1.41701658424
0.000916	1.986	1.42751672495
0.000917	1.99	1.44703144403
0.000918	1.992	1.4408108828
0.000919	1.984	1.42959574706
0.00092	1.98	1.44761873434
0.000921	1.97	1.44675498962
0.000922	1.988	1.45184572183
0.000923	1.986	1.45526767297
0.000924	1.988	1.45597252721
0.000925	1.968	1.45291981885
0.000926	1.974	1.45922033977
0.000927	1.972	1.45575272626
0.000928	1.96	1.45547243189
0.000929	1.958	1.44783838877
0.00093	1.944	1.4257853976
0.000931	1.926	1.42706832352
0.000932	1.94	1.43680200445
0.000933	1.95	1.4337015031
0.000934	1.938	1.44158107646
0.000935	1.932	1.43086547236
0.000936	1.912	1.41430406914
0.000937	1.894	1.40526296472
0.000938	1.9	1.41350627873
0.000939	1.904	1.40099393289
0.00094	1.9	1.3949910394
0.000941	1.908	1.37968692101
0.000942	1.914	1.40378203436
0.000943	1.914	1.39950133976
0.000944	1.922	1.40282429406
0.000945	1.922	1.40567279265
0.000946	1.916	1.40176460221
0.000947	1.91	1.40210555951
0.000948	1.904	1.38952653807
0.000949	1.902	1.39871226491
0.00095	1.898	1.39269379262
0.000951	1.886	1.38744513405
0.000952	1.884	1.39231605607
0.000953	1.894	1.4024136337
0.000954	1.894	1.39812874944
0.000955	1.888	1.41118956912
0.000956	1.88	1.39053946366
0.000957	1.862	1.38670689044
0.000958	1.868	1.39519747706
0.000959	1.848	1.38884700381
0.00096	1.844	1.39128142372
0.000961	1.834	1.3807403811
0.000962	1.822	1.38069402838
0.000963	1.808	1.37227402511
0.000964	1.806	1.36541715238
0.000965	1.786	1.35063096366
0.000966	1.772	1.34462485475
0.000967	1.772	1.34611143669
0.000968	1.778	1.3670098756
0.000969	1.778	1.35672989206
0.00097	1.77	1.36128615654
0.000971	1.758	1.36067483257
0.000972	1.756	1.3536853401
0.000973	1.76	1.35587610053
0.000974	1.744	1.35589970131
0.000975	1.75	1.36510072888
0.000976	1.758	1.36800438596
0.000977	1.746	1.36142719232
0.000978	1.748	1.35517378959
0.000979	1.728	1.35868171402
0.00098	1.72	1.37171425596
0.000981	1.714	1.36682259273
0.000982	1.73	1.38314858204
0.000983	1.736	1.38358375243
0.000984	1.718	1.36325932969
0.000985	1.688	1.34709168211
0.000986	1.678	1.33802690556
0.000987	1.676	1.33978505739
0.000988	1.68	1.33775932066
0.000989	1.668	1.33782510068
0.00099	1.668	1.33483182461
0.000991	1.672	1.32831321608
0.000992	1.65	1.32796837312
0.000993	1.65	1.31586473469
0.000994	1.648	1.29464126305
0.000995	1.658	1.28102927367
0.000996	1.656	1.28594867705
0.000997	1.64	1.2893409169
0.000998	1.646	1.29177552229
0.000999	1.646	1.30563547746
0.001	1.63	1.29811401656
0.001001	1.624	1.2909779239
0.001002	1.62	1.30061523903
0.001003	1.604	1.29119479553
0.001004	1.598	1.28234004851
0.001005	1.596	1.28093091149
0.001006	1.598	1.27137563293
0.001007	1.598	1.27608620398
0.001008	1.59	1.27824097885
0.001009	1.574	1.2714259711
0.00101	1.558	1.25961740223
0.001011	1.568	1.25434285584
0.001012	1.556	1.26604265331
0.001013	1.56	1.26901536634
0.001014	1.546	1.25534218443
0.001015	1.552	1.24229465104
0.001016	1.576	1.2586596045
0.001017	1.576	1.2728801986
0.001018	1.58	1.25522906276
0.001019	1.58	1.24402572321
0.00102	1.57	1.23008129813
0.001021	1.566	1.23516962398
0.001022	1.558	1.23880426218
0.001023	1.538	1.21842357167
0.001024	1.546	1.21814777429
0.001025	1.532	1.21695357348
0.001026	1.532	1.22023604274
0.001027	1.524	1.21877971759
0.001028	1.532	1.23489918617
0.001029	1.526	1.21050567946
0.00103	1.528	1.20549408957
0.001031	1.518	1.20236267407
0.001032	1.51	1.20411793442
0.001033	1.506	1.21735943747
0.001034	1.498	1.2074750515
0.001035	1.488	1.18568798594
0.001036	1.478	1.18891378998
0.001037	1.474	1.18883304126
0.001038	1.47	1.19544970618
0.001039	1.476	1.19223487619
0.00104	1.474	1.19888448151
0.001041	1.474	1.19051417463
0.001042	1.464	1.18857225275
0.001043	1.458	1.19508828126
0.001044	1.46	1.20016665509
0.001045	1.46	1.19849906133
0.001046	1.466	1.21195874517
0.001047	1.464	1.21355016378
0.001048	1.466	1.22345576136
0.001049	1.448	1.22445743086
0.00105	1.438	1.21249989691
0.001051	1.432	1.21547357026
0.001052	1.426	1.20354642619
0.001053	1.44	1.21918005233
0.001054	1.434	1.21722799836
0.001055	1.424	1.21170293389
0.001056	1.414	1.20108450993
0.001057	1.404	1.20862897533
0.001058	1.394	1.19279671361
0.001059	1.386	1.18701474296
0.00106	1.39	1.18739210036
0.001061	1.382	1.18324807205
0.001062	1.386	1.18194923749
0.001063	1.378	1.18284233945
0.001064	1.382	1.16964781024
0.001065	1.368	1.16815067521
0.001066	1.366	1.16449302274
0.001067	1.374	1.18748642097
0.001068	1.362	1.19287719401
0.001069	1.366	1.19835053302
0.00107	1.352	1.1815650638
0.001071	1.37	1.1887388275
0.001072	1.372	1.16859573848
0.001073	1.366	1.16963413083
0.001074	1.358	1.16868986476
0.001075	1.338	1.16779964035
0.001076	1.336	1.16064809482
0.001077	1.336	1.17605442051
0.001078	1.336	1.17945071961
0.001079	1.336	1.16408934365
0.00108	1.336	1.15892363855
0.001081	1.322	1.14991999722
0.001082	1.316	1.13496431662
0.001083	1.314	1.14341768396
0.001084	1.316	1.15418542704
0.001085	1.312	1.15873033964
0.001086	1.302	1.14838843603
0.001087	1.292	1.13434386321
0.001088	1.3	1.13401940019
0.001089	1.302	1.13083862686
0.00109	1.312	1.13430859999
0.001091	1.298	1.12124751951
0.001092	1.286	1.1208050678
0.001093	1.282	1.1235995728
0.001094	1.264	1.114586919
0.001095	1.27	1.10503393613
0.001096	1.268	1.11003423371
0.001097	1.262	1.11953383156
0.001098	1.244	1.11555546702
0.001099	1.234	1.11321336679
0.0011	1.244	1.12270387903
0.001101	1.238	1.1302017519
0.001102	1.236	1.13150519221
0.001103	1.23	1.13008849211
0.001104	1.238	1.14252177222
0.001105	1.228	1.14368527139
0.001106	1.234	1.13984384895
0.001107	1.22	1.12231902773
0.001108	1.22	1.11516814876
0.001109	1.222	1.11387431966
0.00111	1.222	1.13168723594
0.001111	1.216	1.1301964431
0.001112	1.21	1.12512221558
0.001113	1.218	1.12537815866
0.001114	1.206	1.12051952236
0.001115	1.214	1.12614563889
0.001116	1.222	1.13521627895
0.001117	1.234	1.13632917766
0.001118	1.238	1.14601745187
0.001119	1.23	1.13362251213
0.00112	1.232	1.13056446079
0.001121	1.23	1.13714554917
0.001122	1.226	1.13618836466
0.001123	1.224	1.13746384558
0.001124	1.222	1.14399125871
0.001125	1.218	1.13246456898
0.001126	1.226	1.14495589435
0.001127	1.226	1.14320776764
0.001128	1.238	1.14252177222
0.001129	1.236	1.15078408053
0.00113	1.234	1.14509562919
0.001131	1.212	1.13976137853
0.001132	1.2	1.14367827644
0.001133	1.206	1.13998421042
0.001134	1.196	1.13030261435
0.001135	1.194	1.13329784258
0.001136	1.188	1.12634630554
0.001137	1.186	1.1132852285
0.001138	1.176	1.11041613821
0.001139	1.16	1.10742945599
0.00114	1.162	1.11344330794
0.001141	1.152	1.10131557694
0.001142	1.152	1.10494162742
0.001143	1.152	1.09402742196
0.001144	1.136	1.07958510549
0.001145	1.134	1.08076084311
0.001146	1.13	1.07568582774
0.001147	1.134	1.0844556238
0.001148	1.126	1.07430163362
0.001149	1.124	1.06424809138
0.00115	1.126	1.0649525811
0.001151	1.128	1.07313372885
0.001152	1.13	1.0682228232
0.001153	1.13	1.07196082018
0.001154	1.128	1.07499581395
0.001155	1.132	1.06891346703
0.001156	1.134	1.07519486606
0.001157	1.14	1.08277421469
0.001158	1.14	1.08461974904
0.001159	1.128	1.08241212114
0.00116	1.122	1.07662249651
0.001161	1.112	1.07492139247
0.001162	1.11	1.07046718773
0.001163	1.114	1.07564120412
0.001164	1.122	1.07847855797
0.001165	1.136	1.07773094973
0.001166	1.144	1.08593922482
0.001167	1.146	1.09575727239
0.001168	1.148	1.07985925009
0.001169	1.138	1.0765481875
0.00117	1.138	1.0765481875
0.001171	1.138	1.08210720356
0.001172	1.126	1.08541420665
0.001173	1.114	1.07191604149
0.001174	1.11	1.07046718773
0.001175	1.114	1.07004859703
0.001176	1.108	1.07533064682
0.001177	1.1	1.06864400059
0.001178	1.096	1.07274600908
0.001179	1.092	1.08237516601
0.00118	1.1	1.10181668167
0.001181	1.092	1.08790440757
0.001182	1.094	1.09048796417
0.001183	1.084	1.07375229918
0.001184	1.078	1.0862393843
0.001185	1.088	1.08455336429
0.001186	1.08	1.08148046677
0.001187	1.072	1.07089495283
0.001188	1.062	1.07617656544
0.001189	1.062	1.07617656544
0.00119	1.052	1.07205223753
0.001191	1.056	1.073715046
0.001192	1.042	1.06968967463
0.001193	1.054	1.07660763512
0.001194	1.058	1.07453990154
0.001195	1.052	1.07577692855
0.001196	1.046	1.07883455636
0.001197	1.034	1.06810299129
0.001198	1.036	1.06334566346
0.001199	1.03	1.05692951515
0.0012	1.03	1.05313816757
0.001201	1.02	1.05052367893
0.001202	1.02	1.05242576935
0.001203	1.02	1.05052367893
0.001204	1.014	1.05157215634
0.001205	0.998	1.03247082283
0.001206	1.0	1.03344085462
0.001207	1.004	1.04306471515
0.001208	0.996	1.03729648606
0.001209	0.998	1.03247082283
0.00121	1.0	1.0295630141
0.001211	0.994	1.01289881035
0.001212	0.992	1.01584250748
0.001213	0.98	1.00776981499
0.001214	0.972	0.993587439534
0.001215	0.954	0.983810957451
0.001216	0.944	0.984308894606
0.001217	0.946	0.977283991478
0.001218	0.944	0.984308894606
0.001219	0.954	0.98989090308
0.00122	0.952	0.986760355912
0.001221	0.942	0.979099586355
0.001222	0.938	0.993053875678
0.001223	0.94	0.994183081731
0.001224	0.926	0.986166314574
0.001225	0.914	0.989244155909
0.001226	0.916	0.988404775383
0.001227	0.92	0.992773891679
0.001228	0.916	0.988404775383
0.001229	0.922	0.985858001946
0.00123	0.926	0.98819228898
0.001231	0.912	0.988056678536
0.001232	0.916	0.990426170898
0.001233	0.904	0.993370021694
0.001234	0.892	0.982006109961
0.001235	0.888	0.989674694028
0.001236	0.882	0.979834679933
0.001237	0.88	0.978570385818
0.001238	0.874	0.980879197455
0.001239	0.868	0.968801321221
0.00124	0.876	0.978071572023
0.001241	0.874	0.980879197455
0.001242	0.872	0.979599918334
0.001243	0.874	0.976792710866
0.001244	0.876	0.980114279051
0.001245	0.882	0.977791388794
0.001246	0.878	0.973198849157
0.001247	0.884	0.979052603285
0.001248	0.87	0.968039255402
0.001249	0.858	0.962203720633
0.00125	0.854	0.965755662681
0.001251	0.852	0.960258298584
0.001252	0.852	0.962338817673
0.001253	0.852	0.974728680198
0.001254	0.846	0.966583674598
0.001255	0.84	0.964572444143
0.001256	0.83	0.963898334888
0.001257	0.83	0.959739548002
0.001258	0.832	0.959049529482
0.001259	0.822	0.958288056901
0.00126	0.82	0.958957767579
0.001261	0.82	0.952680429105
0.001262	0.822	0.9520063025
0.001263	0.824	0.942880692347
0.001264	0.822	0.945682822092
0.001265	0.822	0.941443572393
0.001266	0.824	0.940757141881
0.001267	0.83	0.934398202053
0.001268	0.82	0.922821759605
0.001269	0.816	0.919860859043
0.00127	0.816	0.926360620925
0.001271	0.82	0.933595201359
0.001272	0.824	0.938628787114
0.001273	0.82	0.92714615892
0.001274	0.828	0.92650742037
0.001275	0.832	0.925081618021
0.001276	0.82	0.922821759605
0.001277	0.818	0.925675969225
0.001278	0.816	0.919860859043
0.001279	0.804	0.9195564148
0.00128	0.796	0.924328945776
0.001281	0.788	0.922526964376
0.001282	0.778	0.901507626146
0.001283	0.784	0.906280309838
0.001284	0.784	0.904070793688
0.001285	0.778	0.908138755918
0.001286	0.77	0.908350152749
0.001287	0.786	0.903440092092
0.001288	0.78	0.896437393241
0.001289	0.784	0.897409605476
0.00129	0.786	0.896774219076
0.001291	0.782	0.893574842976
0.001292	0.78	0.889719056781
0.001293	0.776	0.884208120297
0.001294	0.77	0.876983466207
0.001295	0.77	0.879261053385
0.001296	0.772	0.88544677988
0.001297	0.764	0.885609394711
0.001298	0.76	0.87544274513
0.001299	0.77	0.883798619596
0.0013	0.772	0.880917703307
0.001301	0.778	0.892589491312
0.001302	0.774	0.893825486323
0.001303	0.772	0.8921972876
0.001304	0.776	0.893209941727
0.001305	0.778	0.885841972363
0.001306	0.768	0.884407146059
0.001307	0.764	0.885609394711
0.001308	0.77	0.886058688801
0.001309	0.766	0.873638369121
0.00131	0.766	0.864432761989
0.001311	0.766	0.866743329943
0.001312	0.758	0.862227348209
0.001313	0.746	0.858768886255
0.001314	0.742	0.857575652639
0.001315	0.742	0.852898587172
0.001316	0.746	0.85643680444
0.001317	0.752	0.873210169432
0.001318	0.75	0.871492971859
0.001319	0.738	0.867960828609
0.00132	0.74	0.867409937688
0.001321	0.74	0.860464990572
0.001322	0.74	0.865101150155
0.001323	0.738	0.867960828609
0.001324	0.736	0.86850676451
0.001325	0.736	0.870806522713
0.001326	0.742	0.876034245906
0.001327	0.74	0.869712596206
0.001328	0.736	0.863888881743
0.001329	0.734	0.855128060585
0.00133	0.724	0.838942191095
0.001331	0.73	0.842080756222
0.001332	0.734	0.855128060585
0.001333	0.73	0.853873526935
0.001334	0.73	0.856212590424
0.001335	0.728	0.854409737772
0.001336	0.726	0.847893861282
0.001337	0.718	0.840521266834
0.001338	0.716	0.833872891993
0.001339	0.704	0.819990243844
0.00134	0.7	0.820975030071
0.001341	0.694	0.817535320338
0.001342	0.696	0.834016786402
0.001343	0.688	0.828647090142
0.001344	0.686	0.82668252673
0.001345	0.684	0.819843887579
0.001346	0.68	0.820731381147
0.001347	0.686	0.836303772561
0.001348	0.686	0.833908867923
0.001349	0.688	0.833460257001
0.00135	0.682	0.827572353332
0.001351	0.684	0.824708433327
0.001352	0.682	0.827572353332
0.001353	0.678	0.823599417193
0.001354	0.672	0.824873323608
0.001355	0.664	0.8167643479
0.001356	0.662	0.819607223004
0.001357	0.664	0.824077666243
0.001358	0.654	0.823579990043
0.001359	0.648	0.814920855053
0.00136	0.638	0.809293519065
0.001361	0.628	0.793483459185
0.001362	0.624	0.789065269797
0.001363	0.616	0.782651902189
0.001364	0.628	0.793483459185
0.001365	0.63	0.788098978555
0.001366	0.626	0.783660640839
0.001367	0.626	0.778539658592
0.001368	0.622	0.771437618995
0.001369	0.622	0.774025839362
0.00137	0.634	0.792492271256
0.001371	0.636	0.789622694709
0.001372	0.628	0.783336453894
0.001373	0.634	0.787428726933
0.001374	0.638	0.789275617259
0.001375	0.642	0.801146678206
0.001376	0.636	0.797185047527
0.001377	0.636	0.804676332447
0.001378	0.632	0.812758266645
0.001379	0.632	0.807821762519
0.00138	0.638	0.806818443022
0.001381	0.64	0.813879597975
0.001382	0.644	0.813181406575
0.001383	0.636	0.812098516191
0.001384	0.632	0.810293773887
0.001385	0.636	0.809632015177
0.001386	0.632	0.800359919036
0.001387	0.63	0.793158243984
0.001388	0.626	0.791279975736
0.001389	0.622	0.791906560145
0.00139	0.626	0.791279975736
0.001391	0.626	0.791279975736
0.001392	0.626	0.788748375593
0.001393	0.622	0.789376969515
0.001394	0.628	0.793483459185
0.001395	0.622	0.786839246606
0.001396	0.62	0.792212092814
0.001397	0.618	0.795032074825
0.001398	0.616	0.792807668984
0.001399	0.604	0.786882456279
0.0014	0.606	0.796720779194
0.001401	0.608	0.79895932312
0.001402	0.606	0.799227126667
0.001403	0.598	0.792714324331
0.001404	0.586	0.78651382696
0.001405	0.582	0.781841416145
0.001406	0.576	0.779887171327
0.001407	0.584	0.784183651959
0.001408	0.58	0.776916983982
0.001409	0.582	0.774129188185
0.00141	0.582	0.776708439506
0.001411	0.584	0.771326130764
0.001412	0.584	0.776494687683
0.001413	0.588	0.778624428078
0.001414	0.59	0.778395786217
0.001415	0.592	0.78072786552
0.001416	0.59	0.770649077077
0.001417	0.588	0.770880016604
0.001418	0.584	0.768728820846
0.001419	0.578	0.766756806295
0.00142	0.574	0.761921255774
0.001421	0.576	0.764345471629
0.001422	0.576	0.769560913768
0.001423	0.57	0.759670981412
0.001424	0.57	0.759670981412
0.001425	0.562	0.747098387095
0.001426	0.564	0.744247270737
0.001427	0.566	0.741379794707
0.001428	0.566	0.741379794707
0.001429	0.562	0.736312433686
0.00143	0.562	0.733591166795
0.001431	0.564	0.738853165385
0.001432	0.558	0.720163870241
0.001433	0.546	0.709847871026
0.001434	0.542	0.710095768189
0.001435	0.538	0.707499823322
0.001436	0.538	0.701823339595
0.001437	0.544	0.709974647435
0.001438	0.548	0.71811976717
0.001439	0.542	0.715706643814
0.00144	0.544	0.715586472762
0.001441	0.54	0.713021738799
0.001442	0.54	0.715821206727
0.001443	0.534	0.716131272882
0.001444	0.532	0.716223428827
0.001445	0.532	0.713425539212
0.001446	0.524	0.705282921954
0.001447	0.53	0.707884171316
0.001448	0.528	0.705135447981
0.001449	0.524	0.708112985335
0.00145	0.518	0.705461551043
0.001451	0.516	0.699817118968
0.001452	0.512	0.69703371511
0.001453	0.516	0.702669196706
0.001454	0.514	0.702711889753
0.001455	0.518	0.70829090069
0.001456	0.514	0.702711889753
0.001457	0.516	0.711156804088
0.001458	0.52	0.711055553385
0.001459	0.518	0.713915961441
0.00146	0.522	0.716600307005
0.001461	0.52	0.713862731903
0.001462	0.518	0.711108993052
0.001463	0.512	0.714042015571
0.001464	0.516	0.716759373849
0.001465	0.504	0.70567981408
0.001466	0.51	0.705620294493
0.001467	0.512	0.702748888295
0.001468	0.502	0.699997142851
0.001469	0.498	0.694259317546
0.00147	0.494	0.691349405149
0.001471	0.492	0.688430098122
0.001472	0.492	0.676709686646
0.001473	0.492	0.679658737897
0.001474	0.498	0.685562542734
0.001475	0.496	0.688464959166
0.001476	0.494	0.682615557983
0.001477	0.484	0.682454394081
0.001478	0.478	0.682287329503
0.001479	0.47	0.679043444855
0.00148	0.468	0.676
0.001481	0.468	0.681891486968
0.001482	0.47	0.687822651561
0.001483	0.47	0.684908753047
0.001484	0.47	0.684908753047
0.001485	0.47	0.684908753047
0.001486	0.47	0.684908753047
0.001487	0.472	0.690808222302
0.001488	0.472	0.684993430625
0.001489	0.474	0.685072258963
0.00149	0.476	0.688058137079
0.001491	0.472	0.690808222302
0.001492	0.472	0.693697340344
0.001493	0.476	0.693847245437
0.001494	0.472	0.684993430625
0.001495	0.464	0.675798786622
0.001496	0.466	0.666966266014
0.001497	0.468	0.673034917371
0.001498	0.462	0.669743234382
0.001499	0.458	0.669504294236
0.0015	0.462	0.672722825538
0.001501	0.468	0.673034917371
0.001502	0.462	0.672722825538
0.001503	0.472	0.682067445345
0.001504	0.462	0.675689277701
0.001505	0.454	0.669241361543
0.001506	0.456	0.672357048004
0.001507	0.452	0.669100889254
0.001508	0.446	0.665645551326
0.001509	0.446	0.662634137364
0.00151	0.442	0.662296006329
0.001511	0.442	0.659269292475
0.001512	0.446	0.650449075639
0.001513	0.448	0.656731299696
0.001514	0.45	0.653834841531
0.001515	0.448	0.653678820217
0.001516	0.45	0.647688196588
0.001517	0.448	0.650612019563
0.001518	0.446	0.647366974752
0.001519	0.444	0.650279939718
0.00152	0.442	0.653173790044
0.001521	0.444	0.653348299148
0.001522	0.442	0.647020865197
0.001523	0.444	0.650279939718
0.001524	0.44	0.643739077577
0.001525	0.444	0.647197033368
0.001526	0.434	0.636901876273
0.001527	0.43	0.633324561343
0.001528	0.43	0.639609255718
0.001529	0.428	0.642507587504
0.00153	0.428	0.639387206628
0.001531	0.428	0.645612887108
0.001532	0.428	0.636251522591
0.001533	0.426	0.632869654826
0.001534	0.426	0.636022012198
0.001535	0.426	0.636022012198
0.001536	0.426	0.632869654826
0.001537	0.428	0.645612887108
0.001538	0.434	0.652413979004
0.001539	0.432	0.649134808803
0.00154	0.43	0.648922183316
0.001541	0.43	0.648922183316
0.001542	0.428	0.64870332202
0.001543	0.432	0.649134808803
0.001544	0.43	0.639609255718
0.001545	0.43	0.639609255718
0.001546	0.426	0.642280312636
0.001547	0.422	0.632389120716
0.001548	0.424	0.638924095648
0.001549	0.422	0.626031948067
0.00155	0.416	0.628445701712
0.001551	0.418	0.631882900544
0.001552	0.41	0.627614531381
0.001553	0.402	0.623214248874
0.001554	0.392	0.615090237282
0.001555	0.394	0.615438055372
0.001556	0.396	0.615779181201
0.001557	0.396	0.615779181201
0.001558	0.398	0.619351273511
0.001559	0.39	0.611473629848
0.00156	0.388	0.611110464646
0.001561	0.388	0.614374478637
0.001562	0.384	0.610363825927
0.001563	0.386	0.61725521464
0.001564	0.386	0.61725521464
0.001565	0.38	0.61611687203
0.001566	0.38	0.61611687203
0.001567	0.38	0.61611687203
0.001568	0.374	0.611656766496
0.001569	0.372	0.607960525034
0.00157	0.366	0.606666300366
0.001571	0.362	0.602458297312
0.001572	0.366	0.606666300366
0.001573	0.362	0.602458297312
0.001574	0.366	0.606666300366
0.001575	0.36	0.601996677732
0.001576	0.364	0.602912929037
0.001577	0.37	0.604235053601
0.001578	0.372	0.607960525034
0.001579	0.372	0.607960525034
0.00158	0.374	0.60508181265
0.001581	0.372	0.607960525034
0.001582	0.362	0.599129368334
0.001583	0.358	0.601528054209
0.001584	0.356	0.59771565146
0.001585	0.356	0.59771565146
0.001586	0.356	0.59771565146
0.001587	0.36	0.598665181884
0.001588	0.362	0.599129368334
0.001589	0.362	0.602458297312
0.00159	0.354	0.590494707851
0.001591	0.356	0.594360160172
0.001592	0.362	0.602458297312
0.001593	0.364	0.599586524198
0.001594	0.36	0.598665181884
0.001595	0.354	0.593872040089
0.001596	0.354	0.597230273848
0.001597	0.35	0.592874354311
0.001598	0.348	0.592364752496
0.001599	0.342	0.587397650659
0.0016	0.336	0.582326368972
0.001601	0.336	0.578881680484
0.001602	0.338	0.582885923659
0.001603	0.34	0.583438085833
0.001604	0.34	0.58
0.001605	0.342	0.577092713522
0.001606	0.342	0.577092713522
0.001607	0.344	0.581088633515
0.001608	0.344	0.581088633515
0.001609	0.34	0.569561234636
0.00161	0.328	0.5625086666
0.001611	0.33	0.563116329012
0.001612	0.332	0.567253029961
0.001613	0.328	0.5625086666
0.001614	0.328	0.566053001052
0.001615	0.328	0.5625086666
0.001616	0.322	0.553458218839
0.001617	0.326	0.558322487457
0.001618	0.322	0.553458218839
0.001619	0.324	0.554097464351
0.00162	0.32	0.54918120871
0.001621	0.32	0.54918120871
0.001622	0.316	0.54419114289
0.001623	0.314	0.54351080946
0.001624	0.316	0.540503468999
0.001625	0.31	0.534696175412
0.001626	0.314	0.547178215941
0.001627	0.314	0.547178215941
0.001628	0.314	0.550821205111
0.001629	0.312	0.550141799903
0.00163	0.308	0.541420354254
0.001631	0.31	0.542125446737
0.001632	0.322	0.546183119476
0.001633	0.32	0.545527267879
0.001634	0.322	0.546183119476
0.001635	0.32	0.545527267879
0.001636	0.316	0.540503468999
0.001637	0.32	0.541848687366
0.001638	0.318	0.548521649527
0.001639	0.314	0.547178215941
0.00164	0.314	0.550821205111
0.001641	0.312	0.550141799903
0.001642	0.31	0.549454274713
0.001643	0.31	0.542125446737
0.001644	0.314	0.54351080946
0.001645	0.312	0.539125217366
0.001646	0.308	0.537713678457
0.001647	0.3	0.531036721894
0.001648	0.306	0.536995344486
0.001649	0.306	0.536995344486
0.00165	0.302	0.539255041701
0.001651	0.294	0.528738120434
0.001652	0.294	0.528738120434
0.001653	0.294	0.532507276946
0.001654	0.294	0.532507276946
0.001655	0.288	0.522547605487
0.001656	0.29	0.523354564325
0.001657	0.286	0.525551139281
0.001658	0.288	0.526361092787
0.001659	0.288	0.526361092787
0.00166	0.292	0.527954543498
0.001661	0.29	0.527162214124
0.001662	0.292	0.527954543498
0.001663	0.29	0.523354564325
0.001664	0.29	0.523354564325
0.001665	0.29	0.523354564325
0.001666	0.29	0.523354564325
0.001667	0.296	0.525722360186
0.001668	0.294	0.524941901547
0.001669	0.294	0.524941901547
0.00167	0.294	0.536249941725
0.001671	0.296	0.537013966299
0.001672	0.298	0.537769467337
0.001673	0.294	0.536249941725
0.001674	0.294	0.532507276946
0.001675	0.294	0.532507276946
0.001676	0.292	0.531729254414
0.001677	0.288	0.530147149384
0.001678	0.28	0.523067873225
0.001679	0.284	0.524732312708
0.00168	0.278	0.514505587919
0.001681	0.278	0.514505587919
0.001682	0.276	0.513638004824
0.001683	0.278	0.514505587919
0.001684	0.274	0.50884575266
0.001685	0.272	0.507952753708
0.001686	0.27	0.507050293363
0.001687	0.268	0.506138321015
0.001688	0.264	0.50030390764
0.001689	0.274	0.516646881342
0.00169	0.27	0.514878626474
0.001691	0.266	0.509160092702
0.001692	0.27	0.510979451642
0.001693	0.272	0.511874984737
0.001694	0.27	0.510979451642
0.001695	0.27	0.507050293363
0.001696	0.272	0.507952753708
0.001697	0.274	0.50884575266
0.001698	0.274	0.50884575266
0.001699	0.276	0.509729339944
0.0017	0.276	0.505790470452
0.001701	0.266	0.501242456302
0.001702	0.268	0.502171285519
0.001703	0.266	0.501242456302
0.001704	0.264	0.496290237663
0.001705	0.254	0.491410215604
0.001706	0.254	0.495463419437
0.001707	0.256	0.500463784904
0.001708	0.256	0.496451407491
0.001709	0.258	0.497429391974
0.00171	0.256	0.492406336271
0.001711	0.254	0.491410215604
0.001712	0.252	0.494465367847
0.001713	0.248	0.488360522565
0.001714	0.248	0.488360522565
0.001715	0.25	0.48938737213
0.001716	0.246	0.48732330131
0.001717	0.248	0.492438828688
0.001718	0.252	0.498493731154
0.001719	0.256	0.504444248654
0.00172	0.26	0.506359556047
0.001721	0.258	0.501433943805
0.001722	0.252	0.490403915156
0.001723	0.254	0.48732330131
0.001724	0.254	0.483201821189
0.001725	0.254	0.483201821189
0.001726	0.248	0.480099989586
0.001727	0.25	0.485283422342
0.001728	0.244	0.486275641997
0.001729	0.246	0.483201821189
0.00173	0.244	0.482145206343
0.001731	0.24	0.48
0.001732	0.234	0.476701164253
0.001733	0.23	0.474447046571
0.001734	0.232	0.475579646326
0.001735	0.23	0.474447046571
0.001736	0.236	0.477811678384
0.001737	0.238	0.478911265267
0.001738	0.236	0.477811678384
0.001739	0.24	0.48
0.00174	0.242	0.481077956261
0.001741	0.242	0.485217477014
0.001742	0.236	0.477811678384
0.001743	0.234	0.476701164253
0.001744	0.234	0.476701164253
0.001745	0.232	0.475579646326
0.001746	0.238	0.483069353199
0.001747	0.24	0.484148737476
0.001748	0.238	0.478911265267
0.001749	0.238	0.483069353199
0.00175	0.24	0.488262224629
0.001751	0.246	0.491410215604
0.001752	0.246	0.491410215604
0.001753	0.248	0.492438828688
0.001754	0.248	0.492438828688
0.001755	0.25	0.48938737213
0.001756	0.244	0.47797907904
0.001757	0.24	0.471593044902
0.001758	0.236	0.473607432374
0.001759	0.236	0.473607432374
0.00176	0.238	0.474716757657
0.001761	0.23	0.461627555503
0.001762	0.232	0.462791529741
0.001763	0.234	0.468234983742
0.001764	0.234	0.468234983742
0.001765	0.234	0.463943962133
0.001766	0.23	0.461627555503
0.001767	0.236	0.465084938479
0.001768	0.23	0.457274534607
0.001769	0.226	0.454888997449
0.00177	0.226	0.454888997449
0.001771	0.224	0.449248260987
0.001772	0.216	0.444234172481
0.001773	0.212	0.437099531
0.001774	0.21	0.43577517139
0.001775	0.21	0.440340777126
0.001776	0.206	0.428443695251
0.001777	0.2	0.424264068712
0.001778	0.198	0.422842760373
0.001779	0.204	0.43633015023
0.00178	0.204	0.43633015023
0.001781	0.204	0.43633015023
0.001782	0.204	0.440890008959
0.001783	0.208	0.448035712862
0.001784	0.21	0.449332838773
0.001785	0.208	0.448035712862
0.001786	0.204	0.445403188134
0.001787	0.208	0.448035712862
0.001788	0.204	0.445403188134
0.001789	0.206	0.446725866724
0.00179	0.202	0.439540669336
0.001791	0.206	0.44222618647
0.001792	0.204	0.431722132859
0.001793	0.204	0.427064397954
0.001794	0.204	0.427064397954
0.001795	0.202	0.42567123464
0.001796	0.202	0.42567123464
0.001797	0.202	0.42567123464
0.001798	0.204	0.427064397954
0.001799	0.204	0.427064397954
0.0018	0.202	0.42567123464
0.001801	0.198	0.422842760373
0.001802	0.198	0.422842760373
0.001803	0.2	0.428952211791
0.001804	0.202	0.434966665389
0.001805	0.2	0.428952211791
0.001806	0.202	0.434966665389
0.001807	0.202	0.434966665389
0.001808	0.2	0.428952211791
0.001809	0.2	0.428952211791
0.00181	0.196	0.430794614637
0.001811	0.194	0.429376291847
0.001812	0.198	0.4275464887
0.001813	0.196	0.42612674171
0.001814	0.196	0.42612674171
0.001815	0.196	0.42612674171
0.001816	0.196	0.42612674171
0.001817	0.192	0.418492532789
0.001818	0.188	0.415518952636
0.001819	0.188	0.420304651414
0.00182	0.19	0.431161222746
0.001821	0.19	0.431161222746
0.001822	0.188	0.429716185406
0.001823	0.188	0.429716185406
0.001824	0.19	0.431161222746
0.001825	0.192	0.43719103376
0.001826	0.192	0.43719103376
0.001827	0.19	0.431161222746
0.001828	0.192	0.43719103376
0.001829	0.192	0.43719103376
0.00183	0.192	0.432592186707
0.001831	0.192	0.432592186707
0.001832	0.19	0.431161222746
0.001833	0.19	0.43577517139
0.001834	0.188	0.434345484609
0.001835	0.188	0.434345484609
0.001836	0.188	0.434345484609
0.001837	0.19	0.43577517139
0.001838	0.184	0.43144408676
0.001839	0.176	0.415961536683
0.00184	0.18	0.419046536795
0.001841	0.18	0.419046536795
0.001842	0.18	0.419046536795
0.001843	0.182	0.420566284906
0.001844	0.18	0.419046536795
0.001845	0.18	0.419046536795
0.001846	0.176	0.415961536683
0.001847	0.172	0.417631416443
0.001848	0.172	0.417631416443
0.001849	0.176	0.425469152818
0.00185	0.174	0.42393867481
0.001851	0.172	0.417631416443
0.001852	0.172	0.417631416443
0.001853	0.174	0.419194465612
0.001854	0.172	0.412814728419
0.001855	0.17	0.411217703899
0.001856	0.17	0.411217703899
0.001857	0.168	0.409604687473
0.001858	0.166	0.40797548946
0.001859	0.166	0.40797548946
0.00186	0.17	0.416052881254
0.001861	0.17	0.416052881254
0.001862	0.172	0.417631416443
0.001863	0.174	0.419194465612
0.001864	0.174	0.419194465612
0.001865	0.174	0.419194465612
0.001866	0.174	0.419194465612
0.001867	0.168	0.414458683104
0.001868	0.168	0.414458683104
0.001869	0.17	0.416052881254
0.00187	0.166	0.40797548946
0.001871	0.16	0.402988833592
0.001872	0.16	0.392937654088
0.001873	0.16	0.392937654088
0.001874	0.16	0.392937654088
0.001875	0.16	0.392937654088
0.001876	0.16	0.392937654088
0.001877	0.162	0.39969488363
0.001878	0.16	0.397994974843
0.001879	0.158	0.396277680421
0.00188	0.154	0.39279002024
0.001881	0.154	0.39279002024
0.001882	0.156	0.394542773347
0.001883	0.154	0.39279002024
0.001884	0.16	0.397994974843
0.001885	0.156	0.389440624486
0.001886	0.156	0.389440624486
0.001887	0.158	0.391198159505
0.001888	0.156	0.389440624486
0.001889	0.152	0.38587044458
0.00189	0.154	0.387664803664
0.001891	0.154	0.387664803664
0.001892	0.152	0.380652072108
0.001893	0.15	0.378813938498
0.001894	0.146	0.375078658417
0.001895	0.146	0.375078658417
0.001896	0.144	0.37318092127
0.001897	0.146	0.369707992881
0.001898	0.144	0.367782544447
0.001899	0.148	0.371612701613
0.0019	0.15	0.378813938498
0.001901	0.148	0.376956230881
0.001902	0.146	0.375078658417
0.001903	0.144	0.367782544447
0.001904	0.144	0.367782544447
0.001905	0.148	0.371612701613
0.001906	0.146	0.369707992881
0.001907	0.148	0.371612701613
0.001908	0.146	0.369707992881
0.001909	0.146	0.369707992881
0.00191	0.144	0.367782544447
0.001911	0.142	0.365836028844
0.001912	0.14	0.363868107973
0.001913	0.14	0.363868107973
0.001914	0.138	0.361878432626
0.001915	0.14	0.363868107973
0.001916	0.14	0.363868107973
0.001917	0.138	0.367363580122
0.001918	0.132	0.361353012994
0.001919	0.128	0.357233816988
0.00192	0.128	0.357233816988
0.001921	0.128	0.357233816988
0.001922	0.126	0.355139409247
0.001923	0.126	0.355139409247
0.001924	0.124	0.347309660102
0.001925	0.124	0.347309660102
0.001926	0.122	0.34513185886
0.001927	0.122	0.34513185886
0.001928	0.12	0.34292856399
0.001929	0.122	0.34513185886
0.00193	0.12	0.34292856399
0.001931	0.122	0.34513185886
0.001932	0.126	0.349462444334
0.001933	0.128	0.351590671094
0.001934	0.124	0.341502562216
0.001935	0.122	0.34513185886
0.001936	0.12	0.34292856399
0.001937	0.12	0.34292856399
0.001938	0.12	0.34292856399
0.001939	0.12	0.34292856399
0.00194	0.118	0.340699280892
0.001941	0.12	0.34292856399
0.001942	0.118	0.340699280892
0.001943	0.12	0.34292856399
0.001944	0.118	0.346519840702
0.001945	0.118	0.346519840702
0.001946	0.116	0.344302192848
0.001947	0.118	0.346519840702
0.001948	0.114	0.336160675868
0.001949	0.114	0.330157538154
0.00195	0.116	0.332481578437
0.001951	0.112	0.327804819977
0.001952	0.118	0.340699280892
0.001953	0.122	0.350878896487
0.001954	0.12	0.34292856399
0.001955	0.122	0.350878896487
0.001956	0.122	0.350878896487
0.001957	0.12	0.348711915483
0.001958	0.12	0.348711915483
0.001959	0.116	0.344302192848
0.00196	0.116	0.344302192848
0.001961	0.116	0.344302192848
0.001962	0.112	0.333850265838
0.001963	0.112	0.333850265838
0.001964	0.112	0.333850265838
0.001965	0.112	0.333850265838
0.001966	0.112	0.333850265838
0.001967	0.114	0.342058474533
0.001968	0.112	0.333850265838
0.001969	0.112	0.333850265838
0.00197	0.114	0.342058474533
0.001971	0.112	0.333850265838
0.001972	0.11	0.331511689085
0.001973	0.108	0.329144345235
0.001974	0.108	0.329144345235
0.001975	0.108	0.329144345235
0.001976	0.108	0.329144345235
0.001977	0.104	0.32432082881
0.001978	0.106	0.32674760902
0.001979	0.106	0.32674760902
0.00198	0.106	0.32674760902
0.001981	0.106	0.32674760902
0.001982	0.102	0.315588339455
0.001983	0.102	0.315588339455
0.001984	0.102	0.315588339455
0.001985	0.1	0.31304951685
0.001986	0.104	0.318094325633
0.001987	0.104	0.318094325633
0.001988	0.104	0.318094325633
0.001989	0.104	0.318094325633
0.00199	0.106	0.320568245464
0.001991	0.106	0.320568245464
0.001992	0.104	0.318094325633
0.001993	0.104	0.318094325633
0.001994	0.102	0.315588339455
0.001995	0.1	0.31304951685
0.001996	0.096	0.307870102478
0.001997	0.096	0.307870102478
0.001998	0.092	0.302549169558
[truncated: 8,002 more rows]
