# Supplementary material for: The Influence of Synaptic Size on AMPA Receptor Activation: A Monte Carlo Model
Source: PLoS One. 2015 Jun 24;10(6):e0130924. doi: 10.1371/journal.pone.0130924 (PMC4479604; doi:10.1371/journal.pone.0130924)
Supplement: S1 Dataset — This package contains the experimental data used as basis for the analysis presented in the paper. (ZIP) [file pone.0130924.s001.zip › S1 Simulation data/training/1331_10420_174_316.csv]

time	AMPA.O.mean	AMPA.O.stdev
0.0	0.0	0.0
1e-06	0.0	0.0
2e-06	0.036	0.186290096355
3e-06	0.21	0.48774993593
4e-06	0.412	0.662009063382
5e-06	0.708	0.840675918532
6e-06	1.094	1.01644675217
7e-06	1.538	1.18175970485
8e-06	2.08	1.34223693885
9e-06	2.648	1.54922432204
1e-05	3.276	1.77308319038
1.1e-05	3.9	1.94164878389
1.2e-05	4.482	2.0663194332
1.3e-05	5.078	2.06976230519
1.4e-05	5.75	2.19168884653
1.5e-05	6.384	2.3221851778
1.6e-05	6.954	2.49316746329
1.7e-05	7.58	2.56429327496
1.8e-05	8.228	2.72470475465
1.9e-05	8.84	2.85489054081
2e-05	9.394	3.01840421415
2.1e-05	9.936	3.12920181516
2.2e-05	10.46	3.20381023158
2.3e-05	10.896	3.30835064647
2.4e-05	11.426	3.39124225027
2.5e-05	11.874	3.52507077943
2.6e-05	12.274	3.61813819526
2.7e-05	12.636	3.65834716778
2.8e-05	13.04	3.71838674696
2.9e-05	13.444	3.73990160298
3e-05	13.78	3.70615703931
3.1e-05	14.1	3.79183332967
3.2e-05	14.458	3.7947642878
3.3e-05	14.762	3.83319135969
3.4e-05	14.964	3.87539726996
3.5e-05	15.172	3.93984974333
3.6e-05	15.464	3.92844803962
3.7e-05	15.676	3.89910553845
3.8e-05	15.912	3.90797338783
3.9e-05	16.124	3.867896586
4e-05	16.358	3.89587422795
4.1e-05	16.536	3.88029689586
4.2e-05	16.764	3.88951205166
4.3e-05	16.986	3.95446633568
4.4e-05	17.044	4.02418488641
4.5e-05	17.12	4.05137013861
4.6e-05	17.272	4.08778864424
4.7e-05	17.346	4.06328487803
4.8e-05	17.478	4.05826514659
4.9e-05	17.598	4.0244746241
5e-05	17.702	4.03499640644
5.1e-05	17.84	4.05245604541
5.2e-05	17.962	4.06405659409
5.3e-05	17.996	4.04870152024
5.4e-05	18.104	4.06856043337
5.5e-05	18.232	4.02668300217
5.6e-05	18.31	4.07748697116
5.7e-05	18.348	4.19081090005
5.8e-05	18.452	4.19710566939
5.9e-05	18.552	4.18082479901
6e-05	18.588	4.18787010305
6.1e-05	18.648	4.18378966967
6.2e-05	18.724	4.17753803095
6.3e-05	18.746	4.17150860002
6.4e-05	18.768	4.1735088355
6.5e-05	18.746	4.11843222598
6.6e-05	18.774	4.15101481568
6.7e-05	18.732	4.13136490763
6.8e-05	18.7	4.11703777005
6.9e-05	18.746	4.14843151082
7e-05	18.772	4.13182961895
7.1e-05	18.78	4.1288739385
7.2e-05	18.758	4.15155826167
7.3e-05	18.792	4.160376906
7.4e-05	18.82	4.13129519642
7.5e-05	18.85	4.13031475798
7.6e-05	18.826	4.17081814516
7.7e-05	18.784	4.15804569479
7.8e-05	18.764	4.18094534765
7.9e-05	18.738	4.14069511073
8e-05	18.754	4.10237540944
8.1e-05	18.754	4.03998564354
8.2e-05	18.72	4.04741893063
8.3e-05	18.736	4.04107708414
8.4e-05	18.706	4.03578542542
8.5e-05	18.674	4.05360629563
8.6e-05	18.62	4.00044997469
8.7e-05	18.564	4.03508413791
8.8e-05	18.564	4.02118191581
8.9e-05	18.546	4.02888123429
9e-05	18.5	4.04499690976
9.1e-05	18.442	4.09275408497
9.2e-05	18.392	4.1466053586
9.3e-05	18.402	4.19003532205
9.4e-05	18.352	4.18426767786
9.5e-05	18.32	4.19447255325
9.6e-05	18.258	4.18705576748
9.7e-05	18.214	4.22471348141
9.8e-05	18.158	4.19964712803
9.9e-05	18.102	4.17942531935
0.0001	18.08	4.13008474489
0.000101	17.98	4.11868911184
0.000102	17.908	4.10798442061
0.000103	17.89	4.12672994028
0.000104	17.856	4.17268067314
0.000105	17.84	4.16634132063
0.000106	17.836	4.17098357705
0.000107	17.81	4.16676133226
0.000108	17.794	4.1453062613
0.000109	17.706	4.13467822206
0.00011	17.694	4.088075831
0.000111	17.674	4.05409965344
0.000112	17.612	4.03948709615
0.000113	17.588	3.99678070452
0.000114	17.552	3.97080545985
0.000115	17.518	3.95495587839
0.000116	17.452	3.92169555167
0.000117	17.394	3.94496692001
0.000118	17.346	3.94034059442
0.000119	17.334	3.93731431308
0.00012	17.318	3.94371347844
0.000121	17.24	3.95706962284
0.000122	17.2	3.90742882213
0.000123	17.15	3.88580750939
0.000124	17.174	3.9053455673
0.000125	17.122	3.92671822264
0.000126	17.08	3.93059791889
0.000127	17.018	3.95596713839
0.000128	16.99	3.94891124236
0.000129	16.98	3.93136108746
0.00013	16.884	3.93631096333
0.000131	16.818	3.93406608994
0.000132	16.76	3.951506042
0.000133	16.714	3.93092915225
0.000134	16.69	3.88817437881
0.000135	16.64	3.89132368224
0.000136	16.588	3.88513268757
0.000137	16.55	3.89506097513
0.000138	16.528	3.88602830664
0.000139	16.53	3.93511118013
0.00014	16.496	3.91892638359
0.000141	16.42	3.9283075236
0.000142	16.362	3.94499125474
0.000143	16.298	3.96247346994
0.000144	16.24	3.94542773347
0.000145	16.222	3.90444823247
0.000146	16.176	3.94677387242
0.000147	16.146	3.96997279588
0.000148	16.07	3.92697084277
0.000149	16.032	3.94296538154
0.00015	15.976	3.94302219116
0.000151	15.9	3.93166631341
0.000152	15.868	3.89648251632
0.000153	15.834	3.89903116171
0.000154	15.786	3.92430936599
0.000155	15.712	3.91625535429
0.000156	15.672	3.8823209553
0.000157	15.658	3.8720841933
0.000158	15.65	3.86723415376
0.000159	15.63	3.88395417069
0.00016	15.54	3.90440776559
0.000161	15.516	3.91736442012
0.000162	15.488	3.92401019367
0.000163	15.446	3.95260471082
0.000164	15.414	3.93072563276
0.000165	15.348	3.86612157077
0.000166	15.324	3.86665540228
0.000167	15.294	3.81307802176
0.000168	15.274	3.82294703076
0.000169	15.258	3.84648358894
0.00017	15.264	3.83227138914
0.000171	15.226	3.85420860878
0.000172	15.178	3.85257264695
0.000173	15.12	3.79705148767
0.000174	15.124	3.85235304716
0.000175	15.072	3.90420491266
0.000176	15.054	3.88369463269
0.000177	15.024	3.87961647589
0.000178	14.954	3.84446147074
0.000179	14.93	3.87209245757
0.00018	14.916	3.8854786063
0.000181	14.834	3.82967935995
0.000182	14.78	3.78993403637
0.000183	14.766	3.80568574635
0.000184	14.738	3.79912568889
0.000185	14.76	3.78132251997
0.000186	14.728	3.76908689207
0.000187	14.628	3.74774812387
0.000188	14.616	3.75133896096
0.000189	14.602	3.78518110531
0.00019	14.584	3.81666660844
0.000191	14.522	3.8096608773
0.000192	14.492	3.77490874062
0.000193	14.442	3.74147511017
0.000194	14.468	3.72679164966
0.000195	14.436	3.73495702787
0.000196	14.414	3.76757269339
0.000197	14.38	3.723922663
0.000198	14.31	3.73549193548
0.000199	14.236	3.73474282917
0.0002	14.188	3.71815222927
0.000201	14.174	3.72662367298
0.000202	14.138	3.70822814832
0.000203	14.088	3.65243151887
0.000204	13.994	3.64499163236
0.000205	13.93	3.64761565958
0.000206	13.93	3.62561718884
0.000207	13.89	3.57741526804
0.000208	13.838	3.5921798396
0.000209	13.806	3.58613496679
0.00021	13.782	3.61752346226
0.000211	13.74	3.64587438072
0.000212	13.696	3.62099212924
0.000213	13.68	3.61629644803
0.000214	13.648	3.61387548208
0.000215	13.664	3.6004310853
0.000216	13.596	3.58452005156
0.000217	13.532	3.57057082271
0.000218	13.478	3.53518259783
0.000219	13.41	3.56341128696
0.00022	13.37	3.54077675094
0.000221	13.364	3.53998644065
0.000222	13.292	3.53478938552
0.000223	13.282	3.53701512578
0.000224	13.21	3.54314831753
0.000225	13.158	3.53681155845
0.000226	13.142	3.54877950851
0.000227	13.12	3.53745671352
0.000228	13.072	3.54101906236
0.000229	12.99	3.52560633083
0.00023	12.958	3.50545802999
0.000231	12.916	3.49870604653
0.000232	12.888	3.48130090627
0.000233	12.86	3.475111509
0.000234	12.83	3.47693830834
0.000235	12.802	3.44830335092
0.000236	12.778	3.41536469502
0.000237	12.746	3.40139441994
0.000238	12.7	3.41496705694
0.000239	12.698	3.44888329753
0.00024	12.65	3.47958330839
0.000241	12.602	3.47326877739
0.000242	12.616	3.4751322277
0.000243	12.576	3.5145730893
0.000244	12.57	3.51014244725
0.000245	12.524	3.48158354776
0.000246	12.488	3.46379214157
0.000247	12.472	3.43412521612
0.000248	12.414	3.4209068973
0.000249	12.366	3.4275419764
0.00025	12.334	3.42789206364
0.000251	12.362	3.47144868895
0.000252	12.362	3.48295219605
0.000253	12.352	3.51113884659
0.000254	12.318	3.48093033541
0.000255	12.304	3.44028836001
0.000256	12.284	3.48243363182
0.000257	12.266	3.46976137508
0.000258	12.242	3.46055429086
0.000259	12.186	3.44026219931
0.00026	12.152	3.4218264129
0.000261	12.15	3.41401523137
0.000262	12.084	3.41832473589
0.000263	12.02	3.38165639887
0.000264	11.96	3.38147896637
0.000265	11.934	3.37663204984
0.000266	11.928	3.40452874859
0.000267	11.91	3.3772622048
0.000268	11.872	3.35791840282
0.000269	11.824	3.35336010592
0.00027	11.79	3.30301377533
0.000271	11.758	3.29354459511
0.000272	11.702	3.27554514547
0.000273	11.684	3.26314939897
0.000274	11.632	3.29432481701
0.000275	11.58	3.31173670451
0.000276	11.554	3.32612146501
0.000277	11.506	3.31269739035
0.000278	11.5	3.2939338184
0.000279	11.484	3.32170799439
0.00028	11.442	3.28186471385
0.000281	11.462	3.26627555482
0.000282	11.43	3.27064213879
0.000283	11.426	3.30522676983
0.000284	11.384	3.34074003778
0.000285	11.336	3.33752962534
0.000286	11.3	3.3552943239
0.000287	11.258	3.33997544901
0.000288	11.236	3.31787642928
0.000289	11.254	3.34387260523
0.00029	11.222	3.35629498108
0.000291	11.172	3.32662231099
0.000292	11.148	3.26834759473
0.000293	11.12	3.29387310017
0.000294	11.082	3.30685288454
0.000295	11.034	3.29436549278
0.000296	10.978	3.31081802581
0.000297	10.958	3.33949636921
0.000298	10.916	3.31435423574
0.000299	10.898	3.33760333173
0.0003	10.878	3.32251651614
0.000301	10.862	3.31948128478
0.000302	10.832	3.26860459524
0.000303	10.8	3.24899984611
0.000304	10.758	3.21736476017
0.000305	10.72	3.1989998437
0.000306	10.69	3.21028036159
0.000307	10.664	3.17853802872
0.000308	10.652	3.20544786262
0.000309	10.612	3.18205216802
0.00031	10.566	3.18522275516
0.000311	10.53	3.18827539588
0.000312	10.442	3.20852551805
0.000313	10.414	3.21847852253
0.000314	10.394	3.23770968433
0.000315	10.358	3.24497087814
0.000316	10.328	3.24043453876
0.000317	10.3	3.19718626295
0.000318	10.266	3.18421795736
0.000319	10.278	3.15922712067
0.00032	10.262	3.1542599766
0.000321	10.236	3.17998490562
0.000322	10.246	3.20834599132
0.000323	10.19	3.19341509986
0.000324	10.14	3.16170839895
0.000325	10.152	3.18949776611
0.000326	10.106	3.18916352669
0.000327	10.088	3.15218273582
0.000328	10.044	3.11224420636
0.000329	10.04	3.11679322381
0.00033	10.01	3.12696338322
0.000331	9.994	3.08382295212
0.000332	10.0	3.09257174533
0.000333	9.962	3.06733695573
0.000334	9.92	3.07597139128
0.000335	9.946	3.08011103696
0.000336	9.918	3.08921931886
0.000337	9.866	3.07051200942
0.000338	9.838	3.0678585365
0.000339	9.794	3.04492430119
0.00034	9.76	2.99573029494
0.000341	9.724	2.97520150578
0.000342	9.706	3.01190371692
0.000343	9.666	3.02298594109
0.000344	9.674	2.99795330184
0.000345	9.664	3.03102358948
0.000346	9.642	3.0642839294
0.000347	9.616	3.05819293047
0.000348	9.59	3.07146544828
0.000349	9.574	3.0699387616
0.00035	9.53	3.04977048317
0.000351	9.518	3.07598374508
0.000352	9.462	3.0692924266
0.000353	9.456	3.09387523989
0.000354	9.448	3.08339034182
0.000355	9.396	3.08726156974
0.000356	9.376	3.07158330507
0.000357	9.336	3.05403077915
0.000358	9.326	3.04692041248
0.000359	9.332	3.08119716993
0.00036	9.274	3.07098095077
0.000361	9.27	3.04780248704
0.000362	9.198	3.03229220228
0.000363	9.19	3.03412260794
0.000364	9.188	3.0034406936
0.000365	9.172	3.03288905171
0.000366	9.178	3.04011776088
0.000367	9.156	3.05084643992
0.000368	9.116	3.05982744612
0.000369	9.112	3.03371982886
0.00037	9.052	3.0247803226
0.000371	9.046	3.03247159921
0.000372	9.022	3.0254778135
0.000373	9.016	3.01193359821
0.000374	8.96	2.99506260369
0.000375	8.948	2.96871958932
0.000376	8.926	2.96116936361
0.000377	8.888	2.93384662176
0.000378	8.9	2.93359847287
0.000379	8.866	2.92985392127
0.00038	8.82	2.9277294957
0.000381	8.786	2.8823955315
0.000382	8.776	2.88614344758
0.000383	8.756	2.90937519066
0.000384	8.732	2.89416240042
0.000385	8.704	2.8941983346
0.000386	8.69	2.87574338215
0.000387	8.69	2.89446022602
0.000388	8.656	2.86943618155
0.000389	8.62	2.85510069875
0.00039	8.622	2.8710827226
0.000391	8.578	2.88165160975
0.000392	8.596	2.86858571425
0.000393	8.572	2.8873544985
0.000394	8.532	2.88668945334
0.000395	8.516	2.88266265803
0.000396	8.496	2.87297476494
0.000397	8.482	2.87222492155
0.000398	8.454	2.88025762737
0.000399	8.452	2.8920055325
0.0004	8.428	2.89496390306
0.000401	8.406	2.8693490551
0.000402	8.366	2.83972604312
0.000403	8.316	2.83198587567
0.000404	8.284	2.84523180075
0.000405	8.272	2.83513950274
0.000406	8.244	2.84753647913
0.000407	8.218	2.82036806109
0.000408	8.186	2.82053257382
0.000409	8.176	2.80874064306
0.00041	8.16	2.78897830755
0.000411	8.14	2.75760765882
0.000412	8.112	2.73266463365
0.000413	8.094	2.733708836
0.000414	8.086	2.71930211635
0.000415	8.05	2.68542361649
0.000416	8.058	2.70825331164
0.000417	8.016	2.72318636894
0.000418	7.956	2.71404937317
0.000419	7.928	2.71566124544
0.00042	7.928	2.73912686818
0.000421	7.918	2.73701954688
0.000422	7.904	2.74349849645
0.000423	7.91	2.74916350914
0.000424	7.902	2.77279570109
0.000425	7.848	2.75116266331
0.000426	7.822	2.78034458296
0.000427	7.804	2.7621701613
0.000428	7.784	2.77945030537
0.000429	7.718	2.76522621136
0.00043	7.714	2.75249050861
0.000431	7.714	2.73280149297
0.000432	7.71	2.75497731388
0.000433	7.66	2.74961815531
0.000434	7.608	2.74122892149
0.000435	7.582	2.73701954688
0.000436	7.536	2.71748118669
0.000437	7.524	2.72129087016
0.000438	7.502	2.70517947649
0.000439	7.486	2.70736107677
0.00044	7.478	2.7323096457
0.000441	7.44	2.71852901401
0.000442	7.416	2.71421148771
0.000443	7.418	2.72823679324
0.000444	7.392	2.73245969778
0.000445	7.374	2.70076359573
0.000446	7.366	2.67582585383
0.000447	7.396	2.6704276811
0.000448	7.376	2.65605421631
0.000449	7.362	2.64328507732
0.00045	7.324	2.64329794007
0.000451	7.296	2.66690532265
0.000452	7.268	2.66386486144
0.000453	7.238	2.6429824063
0.000454	7.26	2.62533807347
0.000455	7.23	2.6330780467
0.000456	7.22	2.62747026624
0.000457	7.212	2.60903353754
0.000458	7.202	2.60714326419
0.000459	7.186	2.60833356763
0.00046	7.15	2.61906471856
0.000461	7.104	2.58711886082
0.000462	7.084	2.5801054242
0.000463	7.064	2.57912853499
0.000464	7.04	2.57262511843
0.000465	7.002	2.55225312224
0.000466	6.986	2.55143175492
0.000467	6.974	2.53561116893
0.000468	6.94	2.52436130536
0.000469	6.91	2.52148765613
0.00047	6.898	2.5265779228
0.000471	6.9	2.5333771926
0.000472	6.864	2.53958736806
0.000473	6.844	2.51707449234
0.000474	6.856	2.53362664969
0.000475	6.83	2.5347780968
0.000476	6.804	2.559996875
0.000477	6.808	2.57121294334
0.000478	6.788	2.54853997418
0.000479	6.754	2.56621978794
0.00048	6.75	2.59528418482
0.000481	6.758	2.60373500956
0.000482	6.736	2.60582117575
0.000483	6.728	2.64688798403
0.000484	6.728	2.67095788061
0.000485	6.708	2.6379416218
0.000486	6.688	2.6318540993
0.000487	6.666	2.63029351974
0.000488	6.644	2.60331788301
0.000489	6.632	2.59549147562
0.00049	6.61	2.5802906813
0.000491	6.536	2.54807849173
0.000492	6.51	2.53887770481
0.000493	6.508	2.50238606134
0.000494	6.512	2.53492721789
0.000495	6.47	2.51179218886
0.000496	6.446	2.49541259114
0.000497	6.402	2.50287754395
0.000498	6.398	2.53763590769
0.000499	6.368	2.53782899345
0.0005	6.368	2.53704079589
0.000501	6.352	2.54874400441
0.000502	6.334	2.54449287678
0.000503	6.32	2.53013833614
0.000504	6.304	2.52973990758
0.000505	6.298	2.52214115386
0.000506	6.304	2.52261451673
0.000507	6.294	2.51784908205
0.000508	6.274	2.53039996838
0.000509	6.244	2.5243739818
0.00051	6.206	2.54392688574
0.000511	6.168	2.54003464543
0.000512	6.16	2.54605577315
0.000513	6.142	2.5262296016
0.000514	6.14	2.51642603706
0.000515	6.114	2.49018151949
0.000516	6.094	2.46356733214
0.000517	6.084	2.44068514971
0.000518	6.07	2.44562875351
0.000519	6.054	2.45745478087
0.00052	6.044	2.42941639082
0.000521	6.038	2.44224405005
0.000522	6.058	2.45247548408
0.000523	6.032	2.40893669489
0.000524	5.992	2.40830562845
0.000525	5.974	2.39360063503
0.000526	5.954	2.40746422611
0.000527	5.926	2.40177517682
0.000528	5.92	2.43425553301
0.000529	5.922	2.42567846179
0.00053	5.916	2.41432060837
0.000531	5.896	2.3835234423
0.000532	5.89	2.38199496221
0.000533	5.87	2.38098719022
0.000534	5.866	2.39333324048
0.000535	5.884	2.39802919081
0.000536	5.882	2.41414084096
0.000537	5.876	2.42994320921
0.000538	5.85	2.40738447283
0.000539	5.816	2.4079335539
0.00054	5.796	2.41627481881
0.000541	5.754	2.39613939494
0.000542	5.744	2.38798324952
0.000543	5.758	2.37474967102
0.000544	5.754	2.36505475624
0.000545	5.724	2.35623088852
0.000546	5.688	2.32865970034
0.000547	5.678	2.32256668365
0.000548	5.652	2.30193310068
0.000549	5.626	2.30523838247
0.00055	5.604	2.29590592142
0.000551	5.558	2.29926857935
0.000552	5.55	2.28899541284
0.000553	5.5	2.27376340018
0.000554	5.486	2.31036880173
0.000555	5.486	2.29821757021
0.000556	5.464	2.30406249915
0.000557	5.45	2.29074223779
0.000558	5.446	2.27048100631
0.000559	5.396	2.2607927813
0.00056	5.398	2.24044549141
0.000561	5.374	2.26674303793
0.000562	5.34	2.23168098079
0.000563	5.338	2.23511878879
0.000564	5.35	2.2679285703
0.000565	5.354	2.26730765447
0.000566	5.314	2.26702536378
0.000567	5.31	2.24897754546
0.000568	5.32	2.27191549139
0.000569	5.288	2.2300349773
0.00057	5.258	2.22338390747
0.000571	5.236	2.24862268956
0.000572	5.254	2.24354273416
0.000573	5.25	2.259977876
0.000574	5.236	2.26634154531
0.000575	5.19	2.2266342313
0.000576	5.164	2.23720897549
0.000577	5.198	2.25184280091
0.000578	5.182	2.24340723009
0.000579	5.174	2.25471151148
0.00058	5.16	2.26061938415
0.000581	5.152	2.26293968103
0.000582	5.148	2.25878197266
0.000583	5.114	2.24610863495
0.000584	5.108	2.23614310812
0.000585	5.096	2.20879695762
0.000586	5.078	2.22977936128
0.000587	5.042	2.22266416717
0.000588	5.028	2.22423380066
0.000589	5.012	2.22167864463
0.00059	5.01	2.23380840718
0.000591	4.994	2.23650709813
0.000592	4.984	2.22704827069
0.000593	4.964	2.19788625729
0.000594	4.93	2.20479023946
0.000595	4.912	2.20005818105
0.000596	4.91	2.20224885061
0.000597	4.91	2.22842994056
0.000598	4.928	2.20427221549
0.000599	4.908	2.19989454293
0.0006	4.888	2.19350313426
0.000601	4.872	2.18073748993
0.000602	4.86	2.17632718129
0.000603	4.842	2.16449439824
0.000604	4.824	2.15801390172
0.000605	4.814	2.15856526424
0.000606	4.804	2.17015759796
0.000607	4.782	2.15649623232
0.000608	4.77	2.15432123881
0.000609	4.748	2.14394402912
0.00061	4.738	2.15809082293
0.000611	4.746	2.16921276043
0.000612	4.712	2.14034015988
0.000613	4.718	2.13786716145
0.000614	4.704	2.10817077107
0.000615	4.682	2.1006846503
0.000616	4.662	2.08704480067
0.000617	4.656	2.08750185629
0.000618	4.65	2.0898564544
0.000619	4.646	2.09109636315
0.00062	4.632	2.08244471715
0.000621	4.618	2.05914448255
0.000622	4.604	2.06183995499
0.000623	4.594	2.04967412044
0.000624	4.568	2.04581915134
0.000625	4.556	2.05885016453
0.000626	4.542	2.05821184527
0.000627	4.526	2.06138885221
0.000628	4.538	2.05439918224
0.000629	4.508	2.04693331596
0.00063	4.504	2.04694504079
0.000631	4.478	2.04585336718
0.000632	4.464	2.02501950608
0.000633	4.458	2.01896904384
0.000634	4.438	1.99152102675
0.000635	4.43	2.00825795156
0.000636	4.392	1.98754521961
0.000637	4.388	1.99134527393
0.000638	4.386	2.03101058589
0.000639	4.38	2.05416649763
0.00064	4.346	2.0499473164
0.000641	4.328	2.04656199515
0.000642	4.316	2.05137612348
0.000643	4.326	2.04541536124
0.000644	4.308	2.04086648265
0.000645	4.306	2.03282168426
0.000646	4.296	2.04068223886
0.000647	4.296	2.04948383746
0.000648	4.258	2.04827634854
0.000649	4.236	2.06308119084
0.00065	4.216	2.06623909556
0.000651	4.204	2.05970483322
0.000652	4.196	2.07595375671
0.000653	4.198	2.07238895963
0.000654	4.198	2.06949172504
0.000655	4.18	2.07161772535
0.000656	4.174	2.06584704177
0.000657	4.166	2.04705740027
0.000658	4.158	2.03495356212
0.000659	4.152	2.01913248699
0.00066	4.154	2.01153772025
0.000661	4.148	1.99652097409
0.000662	4.162	2.00093877967
0.000663	4.154	1.99656805544
0.000664	4.134	2.00300873688
0.000665	4.118	1.98798289731
0.000666	4.092	1.99186746547
0.000667	4.066	1.97627022444
0.000668	4.074	1.97091958233
0.000669	4.068	1.97569633294
0.00067	4.046	1.98491410393
0.000671	4.018	1.9914005122
0.000672	4.022	1.99837834256
0.000673	4.014	2.00942877455
0.000674	3.996	2.01196023818
0.000675	3.984	2.02280597191
0.000676	3.968	2.01568251468
0.000677	3.94	2.00907939116
0.000678	3.942	2.01361267378
0.000679	3.928	2.01762632814
0.00068	3.916	2.0032333863
0.000681	3.92	2.0083824337
0.000682	3.896	1.99228110466
0.000683	3.898	2.00089879804
0.000684	3.89	2.00546752654
0.000685	3.878	1.99977898779
0.000686	3.878	1.99176203398
0.000687	3.876	1.99013165394
0.000688	3.87	1.98522039079
0.000689	3.874	1.98144492732
0.00069	3.866	1.9768773356
0.000691	3.846	1.97541995535
0.000692	3.854	1.97805055547
0.000693	3.836	1.95680964838
0.000694	3.862	1.97153645668
0.000695	3.882	1.97384801847
0.000696	3.874	1.96624616974
0.000697	3.85	1.96557879516
0.000698	3.842	1.96393380744
0.000699	3.836	1.97613359872
0.0007	3.788	1.94603597089
0.000701	3.782	1.95306835518
0.000702	3.758	1.93376213635
0.000703	3.746	1.91140890445
0.000704	3.742	1.91296523753
0.000705	3.722	1.92268458152
0.000706	3.726	1.910739124
0.000707	3.708	1.92840244762
0.000708	3.692	1.93626857641
0.000709	3.698	1.94905002501
0.00071	3.684	1.95962853623
0.000711	3.658	1.95269966969
0.000712	3.642	1.92609345568
0.000713	3.626	1.94476836667
0.000714	3.628	1.95796220597
0.000715	3.61	1.95803472901
0.000716	3.592	1.95282769337
0.000717	3.598	1.94946043817
0.000718	3.572	1.92790456195
0.000719	3.572	1.9330845817
0.00072	3.564	1.92611110791
0.000721	3.558	1.91589039352
0.000722	3.556	1.91281572557
0.000723	3.548	1.89517703659
0.000724	3.552	1.90769389578
0.000725	3.554	1.91600730688
0.000726	3.526	1.90717697134
0.000727	3.512	1.89680151835
0.000728	3.51	1.90522964495
0.000729	3.502	1.89578374294
0.00073	3.49	1.91465401574
0.000731	3.472	1.91133879781
0.000732	3.464	1.92372139355
0.000733	3.44	1.93349424618
0.000734	3.442	1.92526257949
0.000735	3.418	1.92335020212
0.000736	3.41	1.93336494227
0.000737	3.382	1.90370060671
0.000738	3.38	1.92135368946
0.000739	3.344	1.87980424513
0.00074	3.334	1.87788285045
0.000741	3.316	1.86765735616
0.000742	3.3	1.8692244381
0.000743	3.288	1.84960968856
0.000744	3.244	1.84728557619
0.000745	3.222	1.85922456955
0.000746	3.232	1.8596171649
0.000747	3.238	1.87972231992
0.000748	3.24	1.84997297278
0.000749	3.21	1.82589703981
0.00075	3.21	1.84550806013
0.000751	3.23	1.82238854255
0.000752	3.228	1.82209110639
0.000753	3.218	1.83370553797
0.000754	3.216	1.85939344949
0.000755	3.216	1.85508598183
0.000756	3.206	1.84053361827
0.000757	3.21	1.84875633873
0.000758	3.198	1.8195592873
0.000759	3.174	1.78765880413
0.00076	3.144	1.78864865192
0.000761	3.124	1.78230861525
0.000762	3.12	1.7870646323
0.000763	3.128	1.79766960257
0.000764	3.108	1.80453207231
0.000765	3.112	1.7864646652
0.000766	3.104	1.79253563423
0.000767	3.084	1.78015280243
0.000768	3.084	1.77790438438
0.000769	3.074	1.78340236627
0.00077	3.064	1.77310574981
0.000771	3.06	1.78896618191
0.000772	3.034	1.77337080161
0.000773	3.004	1.76067714247
0.000774	3.006	1.76123933638
0.000775	3.002	1.74985599407
0.000776	3.014	1.74980113156
0.000777	2.994	1.72799421295
0.000778	2.978	1.7080737689
0.000779	2.97	1.70326157709
0.00078	2.992	1.71695544497
0.000781	2.976	1.70628954167
0.000782	2.946	1.70384388956
0.000783	2.928	1.70493870858
0.000784	2.914	1.69782331236
0.000785	2.916	1.69615565323
0.000786	2.916	1.70204112759
0.000787	2.916	1.70086566195
0.000788	2.888	1.68862547653
0.000789	2.874	1.69296308288
0.00079	2.872	1.69812131487
0.000791	2.876	1.71832010987
0.000792	2.858	1.71401166857
0.000793	2.86	1.7089177862
0.000794	2.838	1.73659321662
0.000795	2.832	1.73429409271
0.000796	2.822	1.70244412537
0.000797	2.81	1.70467005605
0.000798	2.822	1.71298452999
0.000799	2.818	1.7207196169
0.0008	2.796	1.71183644079
0.000801	2.786	1.69593749885
0.000802	2.778	1.68662858982
0.000803	2.778	1.69608844109
0.000804	2.756	1.68892391777
0.000805	2.738	1.69037155679
0.000806	2.714	1.67934630139
0.000807	2.726	1.70497038097
0.000808	2.722	1.70079863594
0.000809	2.712	1.70793910898
0.00081	2.71	1.7011466721
0.000811	2.694	1.71358221279
0.000812	2.696	1.71101841019
0.000813	2.692	1.72079516503
0.000814	2.7	1.73147336104
0.000815	2.694	1.72057083551
0.000816	2.676	1.70617232424
0.000817	2.678	1.69301978724
0.000818	2.666	1.71418902108
0.000819	2.674	1.71456233482
0.00082	2.676	1.7248257883
0.000821	2.656	1.7069458105
0.000822	2.642	1.68577459941
0.000823	2.618	1.70178612052
0.000824	2.616	1.69839453603
0.000825	2.594	1.69975409986
0.000826	2.596	1.69846518952
0.000827	2.61	1.70701493842
0.000828	2.602	1.70282001398
0.000829	2.598	1.70891661587
0.00083	2.582	1.69684295089
0.000831	2.582	1.68738732957
0.000832	2.564	1.68698073492
0.000833	2.574	1.70661184808
0.000834	2.56	1.69422548676
0.000835	2.552	1.68264553605
0.000836	2.542	1.6650033033
0.000837	2.544	1.66735239227
0.000838	2.526	1.66653052777
0.000839	2.518	1.66903445141
0.00084	2.504	1.66672853219
0.000841	2.5	1.66793285237
0.000842	2.486	1.67505343198
0.000843	2.48	1.65336021484
0.000844	2.48	1.67020956769
0.000845	2.476	1.6545162435
0.000846	2.45	1.6417977951
0.000847	2.444	1.64160409356
0.000848	2.44	1.63291151016
0.000849	2.426	1.60764548331
0.00085	2.436	1.62293068244
0.000851	2.422	1.6272418382
0.000852	2.42	1.63327891066
0.000853	2.418	1.62458487005
0.000854	2.392	1.62183106395
0.000855	2.39	1.61922821122
0.000856	2.38	1.61480648995
0.000857	2.382	1.60999254657
0.000858	2.378	1.61093637367
0.000859	2.372	1.61171213311
0.00086	2.368	1.61634649751
0.000861	2.368	1.62005432008
0.000862	2.362	1.64892571088
0.000863	2.37	1.6616558007
0.000864	2.37	1.65683433089
0.000865	2.362	1.64892571088
0.000866	2.348	1.61458849246
0.000867	2.342	1.62019628441
0.000868	2.336	1.60969065351
0.000869	2.33	1.6078246173
0.00087	2.328	1.59261294733
0.000871	2.314	1.57588197528
0.000872	2.31	1.57031843904
0.000873	2.296	1.56345258962
0.000874	2.276	1.55557834904
0.000875	2.262	1.5496309238
0.000876	2.248	1.55515143957
0.000877	2.254	1.56124437549
0.000878	2.244	1.5609176788
0.000879	2.252	1.56348840738
0.00088	2.228	1.56077416688
0.000881	2.218	1.57558750947
0.000882	2.202	1.60162292691
0.000883	2.192	1.61342368893
0.000884	2.158	1.60282126265
0.000885	2.168	1.59867945505
0.000886	2.178	1.59446417332
0.000887	2.18	1.60486759578
0.000888	2.176	1.61772185496
0.000889	2.176	1.60406483659
0.00089	2.176	1.62635297522
0.000891	2.152	1.60776117629
0.000892	2.148	1.60315189549
0.000893	2.15	1.59106882315
0.000894	2.144	1.5872189515
0.000895	2.14	1.58505520409
0.000896	2.126	1.56400895138
0.000897	2.138	1.57065464059
0.000898	2.13	1.57515078643
0.000899	2.11	1.58173954872
0.0009	2.1	1.56780100778
0.000901	2.092	1.5541994724
0.000902	2.074	1.54029997078
0.000903	2.054	1.53201958212
0.000904	2.048	1.53026010861
0.000905	2.04	1.5252540772
0.000906	2.054	1.5411307537
0.000907	2.036	1.52009999671
0.000908	2.038	1.52988757757
0.000909	2.03	1.51561868555
0.00091	2.03	1.51825557796
0.000911	2.02	1.5203946856
0.000912	2.018	1.51580869505
0.000913	2.02	1.52302330908
0.000914	2.018	1.51580869505
0.000915	2.014	1.51453095049
0.000916	2.016	1.51649068576
0.000917	2.016	1.50457435842
0.000918	2.004	1.49665760948
0.000919	2.002	1.50797745341
0.00092	1.996	1.49799332442
0.000921	1.99	1.47847894811
0.000922	1.982	1.47975538519
0.000923	1.962	1.45758567501
0.000924	1.956	1.44984964738
0.000925	1.944	1.45631864645
0.000926	1.94	1.45203305747
0.000927	1.94	1.46164291125
0.000928	1.954	1.47101461583
0.000929	1.928	1.46246914497
0.00093	1.91	1.48118196046
0.000931	1.908	1.4749698302
0.000932	1.888	1.46131995128
0.000933	1.878	1.44330038454
0.000934	1.886	1.4370121781
0.000935	1.882	1.43111005866
0.000936	1.868	1.4263856421
0.000937	1.852	1.41777854406
0.000938	1.862	1.42792016584
0.000939	1.858	1.42752793318
0.00094	1.854	1.43271909319
0.000941	1.848	1.43418827216
0.000942	1.842	1.44534978465
0.000943	1.85	1.45034478659
0.000944	1.85	1.44343340685
0.000945	1.856	1.4516418291
0.000946	1.848	1.45907367874
0.000947	1.852	1.45948484062
0.000948	1.854	1.45488281315
0.000949	1.84	1.45684590812
0.00095	1.846	1.46091888892
0.000951	1.828	1.4472097291
0.000952	1.82	1.43513065607
0.000953	1.822	1.42489157482
0.000954	1.808	1.4167342729
0.000955	1.806	1.4185781614
0.000956	1.814	1.42105735282
0.000957	1.816	1.42202109689
0.000958	1.826	1.43517385706
0.000959	1.816	1.42483121807
0.00096	1.806	1.41434224995
0.000961	1.794	1.39268230404
0.000962	1.786	1.37702723285
0.000963	1.776	1.38629866912
0.000964	1.772	1.39284457137
0.000965	1.768	1.39791845256
0.000966	1.756	1.40016570448
0.000967	1.758	1.40122660551
0.000968	1.752	1.4094310909
0.000969	1.75	1.38112273169
0.00097	1.748	1.39014243875
0.000971	1.74	1.39441744108
0.000972	1.734	1.41111445319
0.000973	1.73	1.41035456535
0.000974	1.728	1.41916031512
0.000975	1.716	1.4097318894
0.000976	1.708	1.40525300213
0.000977	1.704	1.42280849028
0.000978	1.714	1.41852176578
0.000979	1.726	1.42930892392
0.00098	1.736	1.41926177994
0.000981	1.728	1.41775033063
0.000982	1.73	1.42446481178
0.000983	1.72	1.40342438343
0.000984	1.714	1.40861776221
0.000985	1.692	1.40040565552
0.000986	1.674	1.39704115902
0.000987	1.672	1.39585672617
0.000988	1.672	1.39871941432
0.000989	1.676	1.40393162227
0.00099	1.668	1.38483789665
0.000991	1.662	1.38555259734
0.000992	1.662	1.40419229452
0.000993	1.658	1.39894102806
0.000994	1.66	1.40299679258
0.000995	1.654	1.40651484173
0.000996	1.656	1.40913590544
0.000997	1.64	1.41364776377
0.000998	1.636	1.40552623597
0.000999	1.63	1.39466841937
0.001	1.622	1.40253912601
0.001001	1.62	1.40413674548
0.001002	1.61	1.38632607997
0.001003	1.624	1.38658717721
0.001004	1.614	1.37586481894
0.001005	1.612	1.39622920754
0.001006	1.614	1.40605974269
0.001007	1.606	1.39955850181
0.001008	1.6	1.39140217047
0.001009	1.61	1.399249799
0.00101	1.602	1.38115748559
0.001011	1.604	1.38534616613
0.001012	1.61	1.3761903938
0.001013	1.608	1.38504007162
0.001014	1.6	1.39140217047
0.001015	1.612	1.39048768423
0.001016	1.602	1.39125698561
0.001017	1.598	1.38144706739
0.001018	1.61	1.38343774706
0.001019	1.602	1.35926303562
0.00102	1.598	1.34922051571
0.001021	1.594	1.34950509447
0.001022	1.588	1.3499096266
0.001023	1.582	1.33987909902
0.001024	1.574	1.32835386852
0.001025	1.58	1.34298175714
0.001026	1.57	1.32253544376
0.001027	1.57	1.32102233138
0.001028	1.548	1.30984579245
0.001029	1.546	1.31904662541
0.00103	1.562	1.3424440398
0.001031	1.566	1.34374253486
0.001032	1.556	1.33224021858
0.001033	1.548	1.32351652804
0.001034	1.536	1.32992631375
0.001035	1.544	1.32968567714
0.001036	1.548	1.33405247273
0.001037	1.546	1.328112947
0.001038	1.536	1.32087243896
0.001039	1.53	1.3119070089
0.00104	1.53	1.30579477714
0.001041	1.514	1.2999246132
0.001042	1.524	1.298238807
0.001043	1.526	1.28426009827
0.001044	1.524	1.29515404489
0.001045	1.522	1.29209751954
0.001046	1.512	1.28912993915
0.001047	1.51	1.30610106806
0.001048	1.514	1.31369859557
0.001049	1.502	1.31224845209
0.00105	1.496	1.30460108846
0.001051	1.472	1.28732901777
0.001052	1.474	1.29820029271
0.001053	1.47	1.29965380006
0.001054	1.474	1.27957961847
0.001055	1.472	1.28577447478
0.001056	1.46	1.2916655914
0.001057	1.444	1.27705285717
0.001058	1.438	1.27363888132
0.001059	1.424	1.27130798786
0.00106	1.432	1.27803599323
0.001061	1.42	1.26791166885
0.001062	1.422	1.26171153597
0.001063	1.402	1.25554609633
0.001064	1.4	1.2441864812
0.001065	1.398	1.23919167202
0.001066	1.402	1.24595184498
0.001067	1.408	1.24480359897
0.001068	1.394	1.24529675178
0.001069	1.39	1.24655525349
0.00107	1.386	1.24619581126
0.001071	1.376	1.23394651424
0.001072	1.382	1.24260854657
0.001073	1.374	1.24824837272
0.001074	1.368	1.24602407681
0.001075	1.372	1.24644133436
0.001076	1.396	1.24063854527
0.001077	1.38	1.23434192994
0.001078	1.372	1.23029102248
0.001079	1.354	1.21683359585
0.00108	1.346	1.21913247845
0.001081	1.352	1.2264159164
0.001082	1.348	1.22592658834
0.001083	1.342	1.22189852279
0.001084	1.322	1.20926258521
0.001085	1.326	1.19487405194
0.001086	1.32	1.19063008529
0.001087	1.306	1.19179025
0.001088	1.296	1.19011932175
0.001089	1.298	1.18709561536
0.00109	1.296	1.17659848717
0.001091	1.296	1.17489744233
0.001092	1.306	1.17318540734
0.001093	1.298	1.17353994393
0.001094	1.308	1.17691800904
0.001095	1.308	1.16152313795
0.001096	1.3	1.16017240098
0.001097	1.286	1.15767180151
0.001098	1.274	1.15365679472
0.001099	1.268	1.14550250982
0.0011	1.256	1.14125544906
0.001101	1.256	1.12537282711
0.001102	1.252	1.11377556087
0.001103	1.24	1.10562199689
0.001104	1.236	1.11189208109
0.001105	1.246	1.11601254473
0.001106	1.248	1.12538704453
0.001107	1.246	1.13025837754
0.001108	1.24	1.13066352201
0.001109	1.252	1.15086749889
0.00111	1.25	1.14869491163
0.001111	1.252	1.14214534977
0.001112	1.24	1.1341957503
0.001113	1.232	1.1055206918
0.001114	1.238	1.10514976361
0.001115	1.234	1.09692479232
0.001116	1.232	1.09643786874
0.001117	1.226	1.09129464399
0.001118	1.214	1.09918333321
0.001119	1.21	1.09265731133
0.00112	1.198	1.08756425098
0.001121	1.198	1.08940167064
0.001122	1.2	1.10272390017
0.001123	1.198	1.1058010671
0.001124	1.198	1.0948954288
0.001125	1.206	1.09889216941
0.001126	1.192	1.08772055235
0.001127	1.204	1.10199092555
0.001128	1.196	1.09434181132
0.001129	1.194	1.09743519171
0.00113	1.192	1.09869741057
0.001131	1.196	1.10344188791
0.001132	1.176	1.09408591984
0.001133	1.158	1.08491289973
0.001134	1.154	1.06314815524
0.001135	1.148	1.07055873263
0.001136	1.136	1.07028220578
0.001137	1.128	1.05622724828
0.001138	1.124	1.04528656358
0.001139	1.126	1.05172429847
0.00114	1.124	1.04910628632
0.001141	1.124	1.03953066333
0.001142	1.12	1.04192130221
0.001143	1.118	1.04118970414
0.001144	1.11	1.04206525707
0.001145	1.108	1.04323343505
0.001146	1.104	1.0436397846
0.001147	1.096	1.0386452715
0.001148	1.1	1.04785495179
0.001149	1.09	1.03629146479
0.00115	1.09	1.03629146479
0.001151	1.092	1.02544429395
0.001152	1.086	1.02107982058
0.001153	1.08	1.01666120217
0.001154	1.09	1.01483988885
0.001155	1.092	1.03127881778
0.001156	1.09	1.03435970532
0.001157	1.1	1.04211323761
0.001158	1.094	1.04363020271
0.001159	1.092	1.04476600251
0.00116	1.088	1.03742758783
0.001161	1.082	1.04272527542
0.001162	1.086	1.03082685258
0.001163	1.086	1.02107982058
0.001164	1.078	1.02757773429
0.001165	1.074	1.02201956928
0.001166	1.068	1.01753427461
0.001167	1.058	1.00927498731
0.001168	1.06	1.01607086367
0.001169	1.058	1.01125466624
0.00117	1.04	1.00119928086
0.001171	1.034	1.00441226595
0.001172	1.056	1.01037814703
0.001173	1.048	0.998847335682
0.001174	1.042	0.988046557607
0.001175	1.044	0.988971182593
0.001176	1.038	0.973938396409
0.001177	1.038	0.982118119169
0.001178	1.04	0.98711701434
0.001179	1.036	0.983211065845
0.00118	1.032	0.981313405595
0.001181	1.028	0.969131570015
0.001182	1.012	0.971522516466
0.001183	1.01	0.960156237286
0.001184	1.002	0.962286859517
0.001185	1.004	0.95497853379
0.001186	1.01	0.960156237286
0.001187	1.01	0.962236977049
0.001188	1.008	0.950755489072
0.001189	1.012	0.952814777383
0.00119	1.016	0.954852868247
0.001191	1.016	0.954852868247
0.001192	1.016	0.961116017971
0.001193	1.022	0.964114101131
0.001194	1.014	0.966335345519
0.001195	1.02	0.963119930227
0.001196	1.008	0.959132941776
0.001197	1.002	0.949734699798
0.001198	1.0	0.95078914592
0.001199	0.996	0.946564313716
0.0012	0.992	0.952856757336
0.001201	0.984	0.952756002343
0.001202	0.982	0.943226377918
0.001203	0.988	0.961174281803
0.001204	0.984	0.963194684371
0.001205	0.98	0.954777460982
0.001206	0.98	0.94847245611
0.001207	0.968	0.937537199262
0.001208	0.958	0.948807672819
0.001209	0.958	0.946697417341
0.00121	0.952	0.932574929965
0.001211	0.958	0.950913245254
0.001212	0.962	0.948976290536
0.001213	0.954	0.946511489629
0.001214	0.96	0.947839648886
0.001215	0.946	0.935459245505
0.001216	0.942	0.93307877481
0.001217	0.944	0.947029038626
0.001218	0.94	0.950999474237
0.001219	0.932	0.952562858818
0.00122	0.934	0.953752588463
0.001221	0.934	0.960022916393
0.001222	0.938	0.96444595494
0.001223	0.926	0.955261220819
0.001224	0.926	0.953165253248
0.001225	0.926	0.951064666571
0.001226	0.926	0.955261220819
0.001227	0.92	0.938935567544
0.001228	0.918	0.937697179264
0.001229	0.918	0.939827643773
0.00123	0.914	0.945835080762
0.001231	0.91	0.936963179639
0.001232	0.9	0.934879671402
0.001233	0.89	0.928385695711
0.001234	0.874	0.922021691719
0.001235	0.872	0.924995135122
0.001236	0.866	0.918718672935
0.001237	0.87	0.906145683651
0.001238	0.88	0.899777750336
0.001239	0.878	0.902837748435
0.00124	0.884	0.906942115022
0.001241	0.884	0.904734215115
0.001242	0.876	0.897008361165
0.001243	0.87	0.888313007898
0.001244	0.874	0.895613756035
0.001245	0.864	0.897498746517
0.001246	0.872	0.907532919513
0.001247	0.87	0.910549284773
0.001248	0.874	0.908913637262
0.001249	0.874	0.900068886253
0.00125	0.874	0.900068886253
0.001251	0.866	0.896685006008
0.001252	0.874	0.902288202295
0.001253	0.876	0.91467152574
0.001254	0.86	0.901332347139
0.001255	0.864	0.895267557773
0.001256	0.858	0.904342855338
0.001257	0.858	0.910953346775
0.001258	0.858	0.910953346775
0.001259	0.856	0.913927787082
0.00126	0.854	0.908121137294
0.001261	0.854	0.910320822568
0.001262	0.852	0.91328856338
0.001263	0.848	0.901607453385
0.001264	0.844	0.905352969841
0.001265	0.844	0.90755936445
0.001266	0.832	0.885311244704
0.001267	0.822	0.882222194235
0.001268	0.826	0.876198607623
0.001269	0.82	0.87840765024
0.00127	0.82	0.885211839053
0.001271	0.828	0.891300173903
0.001272	0.814	0.885101124166
0.001273	0.818	0.879133664467
0.001274	0.808	0.871284109806
0.001275	0.81	0.875157128749
0.001276	0.816	0.879854533432
0.001277	0.82	0.876127844552
0.001278	0.818	0.883671884808
0.001279	0.806	0.876563745543
0.00128	0.806	0.876563745543
0.001281	0.798	0.886112859629
0.001282	0.798	0.890615517493
0.001283	0.798	0.888367041262
0.001284	0.798	0.888367041262
0.001285	0.796	0.879990909044
0.001286	0.796	0.882260732437
0.001287	0.79	0.884251095561
0.001288	0.784	0.879399795315
0.001289	0.788	0.887161766534
0.00129	0.778	0.892589491312
0.001291	0.78	0.885211839053
0.001292	0.778	0.894827357651
0.001293	0.776	0.890968012894
0.001294	0.768	0.877596718317
0.001295	0.77	0.874699948554
0.001296	0.774	0.866558711225
0.001297	0.772	0.86718856081
0.001298	0.764	0.865045663535
0.001299	0.756	0.869749389192
0.0013	0.752	0.849997647056
0.001301	0.75	0.84823345843
0.001302	0.742	0.841092147152
0.001303	0.748	0.844094781408
0.001304	0.746	0.839930949543
0.001305	0.726	0.843163092171
0.001306	0.72	0.825590697622
0.001307	0.72	0.825590697622
0.001308	0.722	0.829889149224
0.001309	0.716	0.826646236307
0.00131	0.71	0.828190799273
0.001311	0.708	0.823854356061
0.001312	0.712	0.830093970584
0.001313	0.712	0.83249984985
0.001314	0.712	0.827681098008
0.001315	0.7	0.820975030071
0.001316	0.7	0.833066623986
0.001317	0.7	0.835463942968
0.001318	0.702	0.827765667324
0.001319	0.704	0.834496255234
0.00132	0.704	0.839275878362
0.001321	0.702	0.827765667324
0.001322	0.694	0.827262956985
0.001323	0.682	0.829985542043
0.001324	0.676	0.828869109088
0.001325	0.672	0.824873323608
0.001326	0.678	0.82844191106
0.001327	0.668	0.837720717184
0.001328	0.666	0.833333066667
0.001329	0.676	0.840847191825
0.00133	0.676	0.836076551519
0.001331	0.682	0.846685301632
0.001332	0.676	0.843222390595
0.001333	0.67	0.834925146345
0.001334	0.666	0.826101688656
0.001335	0.668	0.82569728109
0.001336	0.668	0.832932170108
0.001337	0.658	0.820387713219
0.001338	0.652	0.828791891852
0.001339	0.652	0.828791891852
0.00134	0.65	0.817006731918
0.001341	0.644	0.803283262617
0.001342	0.638	0.791805531681
0.001343	0.634	0.795011949596
0.001344	0.636	0.799689939914
0.001345	0.632	0.792827850167
0.001346	0.624	0.783979591571
0.001347	0.622	0.789376969515
0.001348	0.618	0.779792280034
0.001349	0.616	0.785203158425
0.00135	0.602	0.77174866375
0.001351	0.594	0.76757019223
0.001352	0.598	0.769672657693
0.001353	0.602	0.763934552171
0.001354	0.602	0.763934552171
0.001355	0.62	0.776916983982
0.001356	0.61	0.773239936889
0.001357	0.606	0.778950576096
0.001358	0.61	0.786066154977
0.001359	0.608	0.783795891798
0.00136	0.612	0.785783685247
0.001361	0.604	0.774069764298
0.001362	0.598	0.774852243979
0.001363	0.6	0.774596669241
0.001364	0.588	0.760431456477
0.001365	0.584	0.750295941612
0.001366	0.576	0.751148454036
0.001367	0.562	0.730859767671
0.001368	0.558	0.725696906429
0.001369	0.564	0.719655473126
0.00137	0.552	0.709433576877
0.001371	0.562	0.722603625787
0.001372	0.568	0.72482825552
0.001373	0.564	0.719655473126
0.001374	0.57	0.727392603757
0.001375	0.572	0.724441854119
0.001376	0.57	0.72463784058
0.001377	0.566	0.730509411301
0.001378	0.568	0.730325954626
0.001379	0.572	0.729942463486
0.00138	0.574	0.735203373224
0.001381	0.572	0.729942463486
0.001382	0.554	0.714901391802
0.001383	0.56	0.711617874986
0.001384	0.556	0.709129043264
0.001385	0.556	0.706303051105
0.001386	0.556	0.706303051105
0.001387	0.558	0.711783675002
0.001388	0.566	0.719474808454
0.001389	0.564	0.714075626247
0.00139	0.56	0.71442284398
0.001391	0.562	0.717046720932
0.001392	0.562	0.719830535612
0.001393	0.554	0.71209830782
0.001394	0.55	0.712390342439
0.001395	0.552	0.706608802662
0.001396	0.56	0.717216843082
0.001397	0.562	0.722603625787
0.001398	0.558	0.717381349075
0.001399	0.562	0.725366114455
0.0014	0.56	0.7310266753
0.001401	0.546	0.729303777585
0.001402	0.54	0.718609768929
0.001403	0.534	0.716131272882
0.001404	0.52	0.716658914687
0.001405	0.532	0.74092914641
0.001406	0.538	0.743341106088
0.001407	0.536	0.740745570355
0.001408	0.538	0.732499829352
0.001409	0.54	0.737834669828
0.00141	0.536	0.735325778142
0.001411	0.532	0.732786462757
0.001412	0.526	0.730290353216
0.001413	0.52	0.719444229944
0.001414	0.524	0.71653611214
0.001415	0.524	0.713739448258
0.001416	0.52	0.713862731903
0.001417	0.52	0.713862731903
0.001418	0.52	0.719444229944
0.001419	0.516	0.716759373849
0.00142	0.524	0.7220969464
0.001421	0.524	0.7220969464
0.001422	0.522	0.71938584918
0.001423	0.518	0.713915961441
0.001424	0.518	0.713915961441
0.001425	0.516	0.716759373849
0.001426	0.512	0.714042015571
0.001427	0.512	0.711235544669
0.001428	0.506	0.705665643205
0.001429	0.506	0.702825725198
0.00143	0.514	0.705552265959
0.001431	0.498	0.691372547907
0.001432	0.492	0.697091098781
0.001433	0.494	0.699974285242
0.001434	0.492	0.697091098781
0.001435	0.494	0.699974285242
0.001436	0.496	0.699988571335
0.001437	0.496	0.702839953332
0.001438	0.498	0.699997142851
0.001439	0.498	0.699997142851
0.00144	0.504	0.697125526717
0.001441	0.508	0.697091098781
0.001442	0.496	0.688464959166
0.001443	0.494	0.685539203839
0.001444	0.5	0.68556546004
0.001445	0.502	0.682638996835
0.001446	0.504	0.685553790741
0.001447	0.504	0.679694048819
0.001448	0.502	0.682638996835
0.001449	0.498	0.682638996835
0.00145	0.506	0.69423627102
0.001451	0.512	0.69703371511
0.001452	0.508	0.697091098781
0.001453	0.51	0.694190175672
0.001454	0.504	0.688464959166
0.001455	0.494	0.691349405149
0.001456	0.488	0.69127129262
0.001457	0.482	0.691141085452
0.001458	0.482	0.694028817845
0.001459	0.484	0.696953370033
0.00146	0.47	0.687822651561
0.001461	0.468	0.681891486968
0.001462	0.468	0.678952133806
0.001463	0.468	0.678952133806
0.001464	0.466	0.675902359812
0.001465	0.468	0.676
0.001466	0.464	0.678751795578
0.001467	0.462	0.678642763168
0.001468	0.46	0.672606868832
0.001469	0.456	0.672357048004
0.00147	0.454	0.669241361543
0.001471	0.452	0.663095769855
0.001472	0.452	0.663095769855
0.001473	0.46	0.669626761711
0.001474	0.456	0.663373198132
0.001475	0.452	0.657035767672
0.001476	0.45	0.653834841531
0.001477	0.45	0.662947961759
0.001478	0.45	0.659924238076
0.001479	0.444	0.656402315657
0.00148	0.444	0.65944218852
0.001481	0.444	0.65944218852
0.001482	0.44	0.652993108693
0.001483	0.436	0.643353712976
0.001484	0.436	0.643353712976
0.001485	0.438	0.646649827959
0.001486	0.438	0.65280624997
0.001487	0.432	0.646046437959
0.001488	0.436	0.65567064903
0.001489	0.436	0.64645494816
0.00149	0.446	0.656569874423
0.001491	0.442	0.643922355568
0.001492	0.444	0.647197033368
0.001493	0.444	0.647197033368
0.001494	0.446	0.650449075639
0.001495	0.434	0.643151615096
0.001496	0.43	0.639609255718
0.001497	0.436	0.643353712976
0.001498	0.442	0.650104606967
0.001499	0.44	0.649923072371
0.0015	0.438	0.646649827959
0.001501	0.436	0.64645494816
0.001502	0.436	0.640237455949
0.001503	0.434	0.640034374077
0.001504	0.43	0.642728558569
0.001505	0.436	0.64645494816
0.001506	0.434	0.643151615096
0.001507	0.434	0.649341204607
0.001508	0.432	0.652208555602
0.001509	0.426	0.648478218601
0.00151	0.416	0.641049140082
0.001511	0.408	0.627324477444
0.001512	0.412	0.631075272848
0.001513	0.416	0.63792162528
0.001514	0.41	0.637102817448
0.001515	0.412	0.637382145969
0.001516	0.414	0.637655079177
0.001517	0.414	0.631350932525
0.001518	0.416	0.634778701596
0.001519	0.416	0.628445701712
0.00152	0.412	0.627898080902
0.001521	0.406	0.623830105077
0.001522	0.406	0.620615823195
0.001523	0.404	0.623525460587
0.001524	0.404	0.626724819997
0.001525	0.404	0.626724819997
0.001526	0.398	0.625776317864
0.001527	0.396	0.625447040124
0.001528	0.394	0.631477632225
0.001529	0.392	0.627961782277
0.00153	0.396	0.631810098052
0.001531	0.394	0.634636904064
0.001532	0.396	0.634967715715
0.001533	0.396	0.634967715715
0.001534	0.402	0.632768520077
0.001535	0.396	0.634967715715
0.001536	0.396	0.634967715715
0.001537	0.396	0.634967715715
0.001538	0.386	0.623701851849
0.001539	0.384	0.626533319146
0.00154	0.386	0.626900311054
0.001541	0.388	0.624064099272
0.001542	0.386	0.620486905583
0.001543	0.38	0.619354502688
0.001544	0.372	0.611241359857
0.001545	0.372	0.611241359857
0.001546	0.376	0.618566083778
0.001547	0.374	0.618161791119
0.001548	0.376	0.618566083778
0.001549	0.378	0.618963649983
0.00155	0.382	0.622957462432
0.001551	0.382	0.622957462432
0.001552	0.38	0.619354502688
0.001553	0.378	0.618963649983
0.001554	0.376	0.618566083778
0.001555	0.374	0.621388767198
0.001556	0.37	0.620564259364
0.001557	0.37	0.620564259364
0.001558	0.372	0.624192278068
0.001559	0.37	0.620564259364
0.00156	0.37	0.617332973362
0.001561	0.366	0.609954096634
0.001562	0.362	0.605768932845
0.001563	0.36	0.605309838017
0.001564	0.362	0.602458297312
0.001565	0.36	0.595315042645
0.001566	0.358	0.594841155268
0.001567	0.354	0.597230273848
0.001568	0.354	0.590494707851
0.001569	0.356	0.59771565146
0.00157	0.356	0.594360160172
0.001571	0.346	0.585050425177
0.001572	0.346	0.585050425177
0.001573	0.348	0.585573223432
0.001574	0.352	0.586596965556
0.001575	0.356	0.590985617422
0.001576	0.35	0.586088730484
0.001577	0.348	0.585573223432
0.001578	0.35	0.586088730484
0.001579	0.348	0.582147747569
0.00158	0.346	0.58162187029
0.001581	0.344	0.581088633515
0.001582	0.342	0.580548016963
0.001583	0.348	0.585573223432
0.001584	0.346	0.588459004519
0.001585	0.344	0.587931968854
0.001586	0.34	0.583438085833
0.001587	0.34	0.586856030045
0.001588	0.336	0.582326368972
0.001589	0.342	0.594168326318
0.00159	0.34	0.596992462264
0.001591	0.334	0.591983107867
0.001592	0.328	0.590267735862
0.001593	0.32	0.581033561853
0.001594	0.316	0.579779268343
0.001595	0.328	0.58686966185
0.001596	0.324	0.582257674917
0.001597	0.328	0.583451797495
0.001598	0.326	0.57941694832
0.001599	0.338	0.589708402518
0.0016	0.332	0.588027210255
0.001601	0.328	0.580013792939
0.001602	0.324	0.575346851908
0.001603	0.318	0.56997894698
0.001604	0.318	0.56997894698
0.001605	0.322	0.574731241538
0.001606	0.328	0.580013792939
0.001607	0.324	0.575346851908
0.001608	0.32	0.570613704707
0.001609	0.324	0.568352003603
0.00161	0.328	0.566053001052
0.001611	0.326	0.565441420485
0.001612	0.316	0.555107196855
0.001613	0.31	0.553082272361
0.001614	0.31	0.553082272361
0.001615	0.312	0.553765293243
0.001616	0.314	0.550821205111
0.001617	0.314	0.550821205111
0.001618	0.318	0.555766137867
0.001619	0.32	0.563560112144
0.00162	0.322	0.567728808499
0.001621	0.32	0.563560112144
0.001622	0.308	0.552391165751
0.001623	0.302	0.546622355928
0.001624	0.302	0.546622355928
0.001625	0.3	0.542217668469
0.001626	0.296	0.540725438647
0.001627	0.296	0.540725438647
0.001628	0.29	0.538423625039
0.001629	0.288	0.537639284279
0.00163	0.284	0.536044774249
0.001631	0.286	0.540558969956
0.001632	0.286	0.536846346732
0.001633	0.282	0.531484712856
0.001634	0.286	0.536846346732
0.001635	0.29	0.538423625039
0.001636	0.29	0.538423625039
0.001637	0.298	0.54147576123
0.001638	0.296	0.540725438647
0.001639	0.294	0.539966665638
0.00164	0.3	0.542217668469
0.001641	0.298	0.537769467337
0.001642	0.298	0.54147576123
0.001643	0.298	0.54147576123
0.001644	0.302	0.54295119486
0.001645	0.3	0.542217668469
0.001646	0.296	0.529512983788
0.001647	0.298	0.53403745187
0.001648	0.298	0.537769467337
0.001649	0.298	0.537769467337
0.00165	0.298	0.54147576123
0.001651	0.304	0.543676374326
0.001652	0.302	0.546622355928
0.001653	0.298	0.545156858161
0.001654	0.298	0.54147576123
0.001655	0.298	0.54147576123
0.001656	0.296	0.54807298784
0.001657	0.296	0.54807298784
0.001658	0.292	0.546567470675
0.001659	0.29	0.54580216196
0.00166	0.296	0.54807298784
0.001661	0.294	0.543657980719
0.001662	0.294	0.543657980719
0.001663	0.292	0.542895938463
0.001664	0.282	0.535234528034
0.001665	0.284	0.536044774249
0.001666	0.284	0.536044774249
0.001667	0.284	0.532300666917
0.001668	0.286	0.53310786901
0.001669	0.288	0.533906358831
0.00167	0.282	0.531484712856
0.001671	0.284	0.536044774249
0.001672	0.28	0.530659966457
0.001673	0.276	0.528983931703
0.001674	0.268	0.525524499905
0.001675	0.268	0.525524499905
0.001676	0.27	0.522589705218
0.001677	0.268	0.517857123153
0.001678	0.27	0.518748493974
0.001679	0.27	0.514878626474
0.00168	0.27	0.507050293363
0.001681	0.27	0.507050293363
0.001682	0.27	0.510979451642
0.001683	0.268	0.510074504362
0.001684	0.266	0.505216785153
0.001685	0.262	0.503344812231
0.001686	0.256	0.500463784904
0.001687	0.254	0.499483733469
0.001688	0.252	0.498493731154
0.001689	0.254	0.495463419437
0.00169	0.248	0.484247870413
0.001691	0.246	0.48732330131
0.001692	0.246	0.48732330131
0.001693	0.246	0.491410215604
0.001694	0.236	0.486111098413
0.001695	0.224	0.479399624531
0.001696	0.23	0.486929152958
0.001697	0.228	0.481680391961
0.001698	0.23	0.482804308183
0.001699	0.228	0.481680391961
0.0017	0.228	0.477510209315
0.001701	0.224	0.479399624531
0.001702	0.23	0.482804308183
0.001703	0.234	0.489125750702
0.001704	0.234	0.489125750702
0.001705	0.23	0.474447046571
0.001706	0.222	0.46552765761
0.001707	0.23	0.482804308183
0.001708	0.23	0.486929152958
0.001709	0.228	0.48581477952
0.00171	0.236	0.494271180629
0.001711	0.234	0.489125750702
0.001712	0.24	0.492341345004
0.001713	0.244	0.494433008607
0.001714	0.238	0.491279960918
0.001715	0.238	0.487191953957
0.001716	0.24	0.488262224629
0.001717	0.242	0.489321979886
0.001718	0.242	0.489321979886
0.001719	0.238	0.487191953957
0.00172	0.234	0.485019587233
0.001721	0.232	0.479766609926
0.001722	0.234	0.485019587233
0.001723	0.234	0.480878362998
0.001724	0.238	0.487191953957
0.001725	0.236	0.481979252666
0.001726	0.236	0.481979252666
0.001727	0.238	0.483069353199
0.001728	0.236	0.477811678384
0.001729	0.23	0.47021271782
0.00173	0.228	0.46905863173
0.001731	0.228	0.46905863173
0.001732	0.228	0.464775214485
0.001733	0.228	0.464775214485
0.001734	0.228	0.460451951891
0.001735	0.232	0.462791529741
0.001736	0.228	0.456087710863
0.001737	0.228	0.460451951891
0.001738	0.232	0.462791529741
0.001739	0.228	0.460451951891
0.00174	0.228	0.464775214485
0.001741	0.222	0.461211448253
0.001742	0.222	0.46552765761
0.001743	0.222	0.46552765761
0.001744	0.222	0.46552765761
0.001745	0.222	0.461211448253
0.001746	0.222	0.461211448253
0.001747	0.218	0.458776634104
0.001748	0.214	0.451889366992
0.001749	0.216	0.457541254971
0.00175	0.212	0.450617354304
0.001751	0.21	0.444859528391
0.001752	0.206	0.44222618647
0.001753	0.204	0.440890008959
0.001754	0.202	0.439540669336
0.001755	0.206	0.44222618647
0.001756	0.208	0.448035712862
0.001757	0.204	0.445403188134
0.001758	0.206	0.446725866724
0.001759	0.21	0.449332838773
0.00176	0.206	0.446725866724
0.001761	0.204	0.445403188134
0.001762	0.208	0.448035712862
0.001763	0.21	0.449332838773
0.001764	0.208	0.448035712862
0.001765	0.206	0.437680248583
0.001766	0.206	0.44222618647
0.001767	0.206	0.44222618647
0.001768	0.208	0.44354932082
0.001769	0.208	0.44354932082
0.00177	0.204	0.445403188134
0.001771	0.2	0.442718872424
0.001772	0.2	0.442718872424
0.001773	0.198	0.436802014647
0.001774	0.198	0.432199028227
0.001775	0.2	0.438178046004
0.001776	0.202	0.439540669336
0.001777	0.2	0.438178046004
0.001778	0.2	0.438178046004
0.001779	0.2	0.438178046004
0.00178	0.196	0.435412448145
0.001781	0.192	0.42794392156
0.001782	0.194	0.429376291847
0.001783	0.196	0.435412448145
0.001784	0.188	0.429716185406
0.001785	0.19	0.431161222746
0.001786	0.19	0.431161222746
0.001787	0.188	0.429716185406
0.001788	0.188	0.429716185406
0.001789	0.188	0.429716185406
0.00179	0.188	0.434345484609
0.001791	0.188	0.429716185406
0.001792	0.184	0.42207108406
0.001793	0.18	0.414246303544
0.001794	0.18	0.414246303544
0.001795	0.18	0.414246303544
0.001796	0.184	0.417305643384
0.001797	0.18	0.414246303544
0.001798	0.18	0.419046536795
0.001799	0.182	0.420566284906
0.0018	0.18	0.419046536795
0.001801	0.174	0.414395945926
0.001802	0.17	0.411217703899
0.001803	0.172	0.412814728419
0.001804	0.174	0.419194465612
0.001805	0.172	0.417631416443
0.001806	0.176	0.420742201354
0.001807	0.174	0.419194465612
0.001808	0.178	0.422274792049
0.001809	0.178	0.422274792049
0.00181	0.18	0.423792402008
0.001811	0.186	0.428256932226
0.001812	0.19	0.431161222746
0.001813	0.188	0.434345484609
0.001814	0.188	0.434345484609
0.001815	0.188	0.434345484609
0.001816	0.188	0.434345484609
0.001817	0.186	0.432901836448
0.001818	0.184	0.43144408676
0.001819	0.186	0.432901836448
0.00182	0.184	0.43144408676
0.001821	0.182	0.429972092118
0.001822	0.186	0.437497428564
0.001823	0.178	0.417511676483
0.001824	0.178	0.417511676483
0.001825	0.176	0.415961536683
0.001826	0.174	0.414395945926
0.001827	0.174	0.414395945926
0.001828	0.176	0.415961536683
0.001829	0.176	0.420742201354
0.00183	0.176	0.420742201354
0.001831	0.176	0.420742201354
0.001832	0.176	0.420742201354
0.001833	0.18	0.428485705713
0.001834	0.176	0.425469152818
0.001835	0.172	0.422393181763
0.001836	0.174	0.42393867481
0.001837	0.172	0.422393181763
0.001838	0.168	0.414458683104
0.001839	0.162	0.409580272962
0.00184	0.164	0.406329915217
0.001841	0.164	0.406329915217
0.001842	0.164	0.406329915217
0.001843	0.162	0.404667764963
0.001844	0.156	0.389440624486
0.001845	0.154	0.387664803664
0.001846	0.156	0.389440624486
0.001847	0.156	0.389440624486
0.001848	0.16	0.392937654088
0.001849	0.164	0.396363469558
0.00185	0.166	0.398050248084
0.001851	0.164	0.391285062327
0.001852	0.164	0.391285062327
0.001853	0.166	0.398050248084
0.001854	0.166	0.398050248084
0.001855	0.166	0.398050248084
0.001856	0.162	0.389558724713
0.001857	0.158	0.386051809994
0.001858	0.16	0.387814388593
0.001859	0.164	0.396363469558
0.00186	0.164	0.396363469558
0.001861	0.164	0.396363469558
0.001862	0.156	0.384270737892
0.001863	0.158	0.391198159505
0.001864	0.154	0.387664803664
0.001865	0.158	0.396277680421
0.001866	0.158	0.396277680421
0.001867	0.158	0.396277680421
0.001868	0.158	0.396277680421
0.001869	0.16	0.402988833592
0.00187	0.158	0.401292910478
0.001871	0.162	0.404667764963
0.001872	0.16	0.402988833592
0.001873	0.158	0.401292910478
0.001874	0.158	0.401292910478
0.001875	0.158	0.396277680421
0.001876	0.158	0.396277680421
0.001877	0.158	0.396277680421
0.001878	0.158	0.396277680421
0.001879	0.158	0.401292910478
0.00188	0.158	0.401292910478
0.001881	0.16	0.402988833592
0.001882	0.156	0.394542773347
0.001883	0.156	0.394542773347
0.001884	0.156	0.394542773347
0.001885	0.152	0.391019181115
0.001886	0.154	0.39279002024
0.001887	0.154	0.387664803664
0.001888	0.154	0.387664803664
0.001889	0.15	0.384057287393
0.00189	0.15	0.384057287393
0.001891	0.15	0.384057287393
0.001892	0.148	0.382225064589
0.001893	0.146	0.380373500654
0.001894	0.144	0.37850231175
0.001895	0.144	0.37850231175
0.001896	0.138	0.37276802438
0.001897	0.138	0.37276802438
0.001898	0.13	0.364828726939
0.001899	0.13	0.364828726939
0.0019	0.134	0.368841429343
0.001901	0.136	0.370815317914
0.001902	0.138	0.37276802438
0.001903	0.14	0.38
0.001904	0.14	0.38
0.001905	0.14	0.38
0.001906	0.138	0.378095226101
0.001907	0.136	0.370815317914
0.001908	0.132	0.366846016743
0.001909	0.132	0.366846016743
0.00191	0.138	0.37276802438
0.001911	0.138	0.37276802438
0.001912	0.136	0.365381991893
0.001913	0.134	0.363378590454
0.001914	0.128	0.357233816988
0.001915	0.124	0.347309660102
0.001916	0.12	0.34292856399
0.001917	0.118	0.340699280892
0.001918	0.12	0.34292856399
0.001919	0.118	0.340699280892
0.00192	0.118	0.340699280892
0.001921	0.118	0.346519840702
0.001922	0.124	0.35302124582
0.001923	0.13	0.359304884464
0.001924	0.13	0.359304884464
0.001925	0.132	0.361353012994
0.001926	0.132	0.361353012994
0.001927	0.132	0.361353012994
0.001928	0.13	0.359304884464
0.001929	0.126	0.355139409247
0.00193	0.13	0.359304884464
0.001931	0.13	0.359304884464
0.001932	0.128	0.357233816988
0.001933	0.13	0.359304884464
0.001934	0.13	0.359304884464
0.001935	0.122	0.350878896487
0.001936	0.124	0.35302124582
0.001937	0.12	0.348711915483
0.001938	0.122	0.350878896487
0.001939	0.118	0.346519840702
0.00194	0.116	0.344302192848
0.001941	0.116	0.344302192848
0.001942	0.11	0.337490740614
0.001943	0.11	0.331511689085
0.001944	0.116	0.338443496023
0.001945	0.12	0.34292856399
0.001946	0.12	0.34292856399
0.001947	0.118	0.340699280892
0.001948	0.12	0.34292856399
0.001949	0.12	0.34292856399
0.00195	0.12	0.348711915483
0.001951	0.118	0.346519840702
0.001952	0.116	0.344302192848
0.001953	0.12	0.348711915483
0.001954	0.118	0.346519840702
0.001955	0.12	0.348711915483
0.001956	0.124	0.35302124582
0.001957	0.124	0.35302124582
0.001958	0.124	0.35302124582
0.001959	0.126	0.355139409247
0.00196	0.126	0.355139409247
0.001961	0.126	0.355139409247
0.001962	0.126	0.355139409247
0.001963	0.126	0.355139409247
0.001964	0.126	0.355139409247
0.001965	0.126	0.355139409247
0.001966	0.124	0.35302124582
0.001967	0.126	0.355139409247
0.001968	0.128	0.357233816988
0.001969	0.126	0.355139409247
0.00197	0.126	0.355139409247
0.001971	0.124	0.35302124582
0.001972	0.126	0.355139409247
0.001973	0.122	0.350878896487
0.001974	0.126	0.355139409247
0.001975	0.124	0.347309660102
0.001976	0.124	0.347309660102
0.001977	0.12	0.337045990927
0.001978	0.118	0.334777538076
0.001979	0.112	0.327804819977
0.00198	0.11	0.325422801905
0.001981	0.11	0.325422801905
0.001982	0.108	0.323010835732
0.001983	0.112	0.333850265838
0.001984	0.114	0.336160675868
0.001985	0.114	0.336160675868
0.001986	0.114	0.336160675868
0.001987	0.112	0.333850265838
0.001988	0.116	0.338443496023
0.001989	0.114	0.336160675868
0.00199	0.114	0.336160675868
0.001991	0.116	0.338443496023
0.001992	0.114	0.336160675868
0.001993	0.114	0.336160675868
0.001994	0.112	0.333850265838
0.001995	0.112	0.333850265838
0.001996	0.114	0.336160675868
0.001997	0.112	0.327804819977
0.001998	0.106	0.320568245464
[truncated: 8,002 more rows]
