# Supplementary material for: The Influence of Synaptic Size on AMPA Receptor Activation: A Monte Carlo Model
Source: PLoS One. 2015 Jun 24;10(6):e0130924. doi: 10.1371/journal.pone.0130924 (PMC4479604; doi:10.1371/journal.pone.0130924)
Supplement: S1 Dataset — This package contains the experimental data used as basis for the analysis presented in the paper. (ZIP) [file pone.0130924.s001.zip › S1 Simulation data/training/1332_11590_281_382.csv]

time	AMPA.O.mean	AMPA.O.stdev
0.0	0.0	0.0
1e-06	0.0	0.0
2e-06	0.032	0.176
3e-06	0.21	0.491833305094
4e-06	0.448	0.662794085671
5e-06	0.798	0.881587204989
6e-06	1.174	1.07504604553
7e-06	1.654	1.30164664944
8e-06	2.242	1.50181090687
9e-06	2.888	1.69217493186
1e-05	3.514	1.86810171029
1.1e-05	4.294	2.06290183964
1.2e-05	5.026	2.25506629614
1.3e-05	5.844	2.44206142429
1.4e-05	6.688	2.56410920204
1.5e-05	7.548	2.66902529025
1.6e-05	8.448	2.81696574349
1.7e-05	9.326	2.87884073891
1.8e-05	10.278	3.04642675934
1.9e-05	11.202	3.18075399866
2e-05	11.994	3.2945354756
2.1e-05	12.88	3.42776895371
2.2e-05	13.8	3.5105555116
2.3e-05	14.79	3.68807537884
2.4e-05	15.742	3.71583584137
2.5e-05	16.588	3.90310850477
2.6e-05	17.394	3.98882990362
2.7e-05	18.186	4.05553991473
2.8e-05	19.066	4.23292381221
2.9e-05	19.808	4.29314989256
3e-05	20.576	4.34559823269
3.1e-05	21.41	4.46115455908
3.2e-05	22.128	4.54968306588
3.3e-05	22.752	4.56929928983
3.4e-05	23.404	4.72364096857
3.5e-05	24.004	4.79249246217
3.6e-05	24.6	4.93153120238
3.7e-05	25.198	4.93627349323
3.8e-05	25.76	5.10552641752
3.9e-05	26.252	5.02677789444
4e-05	26.706	5.09426775896
4.1e-05	27.22	5.05367193237
4.2e-05	27.708	5.10007215635
4.3e-05	28.304	5.21570551316
4.4e-05	28.878	5.23938126118
4.5e-05	29.262	5.29011871322
4.6e-05	29.698	5.34703618839
4.7e-05	30.056	5.32962137492
4.8e-05	30.426	5.35093674042
4.9e-05	30.868	5.36419388166
5e-05	31.212	5.41433800201
5.1e-05	31.474	5.51990253537
5.2e-05	31.698	5.62803660258
5.3e-05	32.072	5.65674959672
5.4e-05	32.376	5.67649751167
5.5e-05	32.59	5.60302596817
5.6e-05	32.724	5.59712640558
5.7e-05	32.94	5.58394126044
5.8e-05	33.172	5.59485620905
5.9e-05	33.354	5.64027339763
6e-05	33.55	5.6790404119
6.1e-05	33.77	5.72023600912
6.2e-05	33.904	5.79368483782
6.3e-05	34.1	5.80258563056
6.4e-05	34.292	5.7878092574
6.5e-05	34.51	5.78670026872
6.6e-05	34.676	5.75699782873
6.7e-05	34.772	5.81205781114
6.8e-05	34.816	5.83525012317
6.9e-05	34.894	5.79402830507
7e-05	34.986	5.84754683607
7.1e-05	35.084	5.84473643546
7.2e-05	35.092	5.85828780447
7.3e-05	35.208	5.8635088471
7.4e-05	35.3	5.91354377679
7.5e-05	35.358	5.98179203918
7.6e-05	35.448	5.97321487978
7.7e-05	35.53	5.99508965738
7.8e-05	35.546	6.03422604814
7.9e-05	35.696	6.04612140136
8e-05	35.8	5.97963209571
8.1e-05	35.908	5.98861720266
8.2e-05	35.916	5.99407574193
8.3e-05	35.986	5.93648077568
8.4e-05	35.964	5.90412601492
8.5e-05	36.022	5.83279658483
8.6e-05	36.022	5.83348232191
8.7e-05	36.012	5.83196844985
8.8e-05	35.956	5.79845358695
8.9e-05	35.906	5.81181245396
9e-05	35.93	5.79768057071
9.1e-05	35.918	5.87973434774
9.2e-05	35.932	5.83398457317
9.3e-05	35.986	5.77666028082
9.4e-05	35.926	5.77793423292
9.5e-05	35.872	5.71835780622
9.6e-05	35.804	5.72027831491
9.7e-05	35.792	5.80626695907
9.8e-05	35.844	5.79824663153
9.9e-05	35.822	5.75241827408
0.0001	35.806	5.7661394364
0.000101	35.758	5.76085375617
0.000102	35.708	5.782623626
0.000103	35.722	5.82346254388
0.000104	35.652	5.79714550447
0.000105	35.57	5.84748663957
0.000106	35.554	5.92782287185
0.000107	35.532	5.79870468294
0.000108	35.46	5.91983107867
0.000109	35.384	5.94411843758
0.00011	35.352	5.90830737183
0.000111	35.332	5.92939929504
0.000112	35.308	5.89450048774
0.000113	35.256	5.86911100594
0.000114	35.18	5.86307086773
0.000115	35.142	5.88980780671
0.000116	35.126	5.91963884033
0.000117	35.046	5.94305342396
0.000118	34.918	5.90112497749
0.000119	34.88	5.87244412489
0.00012	34.842	5.81592950439
0.000121	34.746	5.77143690947
0.000122	34.682	5.74846727398
0.000123	34.666	5.70950470707
0.000124	34.58	5.72744271032
0.000125	34.568	5.73283315648
0.000126	34.468	5.68972547668
0.000127	34.414	5.63192720123
0.000128	34.356	5.66085364587
0.000129	34.314	5.66704543832
0.00013	34.292	5.67051461509
0.000131	34.244	5.70337303707
0.000132	34.12	5.7199300695
0.000133	34.044	5.77737518255
0.000134	33.918	5.74032020013
0.000135	33.822	5.73326399183
0.000136	33.816	5.739524719
0.000137	33.742	5.68325927615
0.000138	33.608	5.72314039667
0.000139	33.558	5.70251137658
0.00014	33.492	5.71681169884
0.000141	33.416	5.7207468044
0.000142	33.472	5.74327572035
0.000143	33.366	5.79827939996
0.000144	33.25	5.7826896856
0.000145	33.094	5.77348802718
0.000146	32.97	5.76377480476
0.000147	32.89	5.74681651003
0.000148	32.832	5.73374014061
0.000149	32.722	5.70409642275
0.00015	32.658	5.71743264062
0.000151	32.57	5.69219641263
0.000152	32.576	5.66994038769
0.000153	32.536	5.70058803984
0.000154	32.454	5.68153887604
0.000155	32.328	5.73902570128
0.000156	32.212	5.76047359164
0.000157	32.162	5.70716707308
0.000158	32.172	5.69652666105
0.000159	32.086	5.70706614645
0.00016	32.028	5.68218408713
0.000161	31.916	5.63142468652
0.000162	31.874	5.67046065148
0.000163	31.796	5.6514054889
0.000164	31.652	5.70533925372
0.000165	31.594	5.66155137749
0.000166	31.46	5.64237538631
0.000167	31.448	5.59886559939
0.000168	31.376	5.6761451708
0.000169	31.258	5.68818389295
0.00017	31.18	5.70434921792
0.000171	31.088	5.67769812512
0.000172	30.98	5.70399859748
0.000173	30.87	5.6378275958
0.000174	30.788	5.59169527067
0.000175	30.796	5.60378300793
0.000176	30.748	5.60147266351
0.000177	30.694	5.49330173939
0.000178	30.592	5.51665985901
0.000179	30.55	5.52553164863
0.00018	30.474	5.57972436595
0.000181	30.36	5.56043163792
0.000182	30.286	5.5339139856
0.000183	30.228	5.54545002682
0.000184	30.118	5.56669345303
0.000185	30.066	5.60478759633
0.000186	30.03	5.55995503579
0.000187	29.936	5.52303394884
0.000188	29.948	5.52243569451
0.000189	29.848	5.57394797249
0.00019	29.752	5.5116690757
0.000191	29.674	5.44644140701
0.000192	29.59	5.32521361074
0.000193	29.498	5.30791823599
0.000194	29.394	5.327172233
0.000195	29.336	5.25196191913
0.000196	29.246	5.20321861928
0.000197	29.152	5.18120603721
0.000198	29.102	5.17296781355
0.000199	29.048	5.17626274449
0.0002	29.002	5.21708692663
0.000201	28.962	5.21694891675
0.000202	28.94	5.2203831277
0.000203	28.912	5.18191624788
0.000204	28.83	5.21585084143
0.000205	28.682	5.20046882502
0.000206	28.602	5.2310224622
0.000207	28.572	5.2414517073
0.000208	28.47	5.19471847168
0.000209	28.458	5.17534887713
0.00021	28.376	5.17635238368
0.000211	28.252	5.11356001236
0.000212	28.154	5.1755467344
0.000213	28.066	5.14875169337
0.000214	27.966	5.15488544975
0.000215	27.912	5.20617479538
0.000216	27.866	5.21152990973
0.000217	27.832	5.19920917063
0.000218	27.766	5.19761907031
0.000219	27.734	5.14735310621
0.00022	27.626	5.09294845841
0.000221	27.558	5.10711621172
0.000222	27.552	5.14308234428
0.000223	27.45	5.12674360584
0.000224	27.42	5.13260167946
0.000225	27.32	5.12772854196
0.000226	27.232	5.13869399751
0.000227	27.114	5.12884041475
0.000228	26.97	5.09363328087
0.000229	26.938	5.08430486891
0.00023	26.862	5.00788937577
0.000231	26.804	5.06138162956
0.000232	26.692	5.01130082913
0.000233	26.614	5.01647326316
0.000234	26.552	5.01789756771
0.000235	26.5	4.98297100132
0.000236	26.45	4.99794957958
0.000237	26.366	4.98718798523
0.000238	26.268	4.99841734952
0.000239	26.194	4.99483373097
0.00024	26.124	4.99205608943
0.000241	26.038	5.05811783176
0.000242	25.966	4.98606498153
0.000243	25.904	5.00067835398
0.000244	25.8	4.99559806229
0.000245	25.736	4.94472486596
0.000246	25.692	4.8966453823
0.000247	25.628	4.8991444151
0.000248	25.582	4.86613563313
0.000249	25.51	4.82803272566
0.00025	25.5	4.84004132214
0.000251	25.422	4.8862988038
0.000252	25.348	4.87184728825
0.000253	25.26	4.83656903187
0.000254	25.174	4.82200414765
0.000255	25.124	4.79756438206
0.000256	25.098	4.78041797336
0.000257	25.038	4.82250515811
0.000258	25.01	4.78517502292
0.000259	24.944	4.77795604835
0.00026	24.874	4.76341516142
0.000261	24.874	4.76635332303
0.000262	24.812	4.74938480227
0.000263	24.718	4.7229732161
0.000264	24.636	4.66685161538
0.000265	24.558	4.62067484249
0.000266	24.492	4.61886739364
0.000267	24.406	4.60534081258
0.000268	24.35	4.62206663734
0.000269	24.286	4.63424254868
0.00027	24.188	4.61092788926
0.000271	24.158	4.58443409812
0.000272	24.148	4.6145526327
0.000273	24.092	4.60081905752
0.000274	23.982	4.57402186265
0.000275	23.91	4.59629198376
0.000276	23.808	4.61249780488
0.000277	23.766	4.60773740571
0.000278	23.712	4.60836804086
0.000279	23.682	4.59356898283
0.00028	23.65	4.6384803546
0.000281	23.634	4.6273149882
0.000282	23.548	4.56855513264
0.000283	23.502	4.5574111072
0.000284	23.408	4.62185417338
0.000285	23.32	4.60234722723
0.000286	23.264	4.58195416826
0.000287	23.238	4.61360553147
0.000288	23.22	4.57379492326
0.000289	23.15	4.57859148647
0.00029	23.044	4.58934243656
0.000291	22.986	4.56878583433
0.000292	22.94	4.61263482188
0.000293	22.836	4.62267281992
0.000294	22.832	4.60953099567
0.000295	22.764	4.6204224915
0.000296	22.692	4.63088933144
0.000297	22.634	4.57996113521
0.000298	22.554	4.52626601074
0.000299	22.508	4.54554023192
0.0003	22.46	4.57344509096
0.000301	22.388	4.56086132216
0.000302	22.358	4.51949510454
0.000303	22.348	4.46574696999
0.000304	22.296	4.47307321648
0.000305	22.268	4.44029008061
0.000306	22.168	4.45149143546
0.000307	22.07	4.51232755903
0.000308	21.986	4.53671731542
0.000309	21.93	4.51764319087
0.00031	21.866	4.46721882159
0.000311	21.822	4.51910566373
0.000312	21.788	4.54918190447
0.000313	21.762	4.52563321536
0.000314	21.696	4.50328591142
0.000315	21.652	4.52712889147
0.000316	21.624	4.49651242631
0.000317	21.55	4.47789012817
0.000318	21.51	4.48841842969
0.000319	21.408	4.49327675533
0.00032	21.326	4.50907130128
0.000321	21.196	4.48793761097
0.000322	21.132	4.43018916075
0.000323	21.04	4.42339236333
0.000324	21.022	4.407438712
0.000325	20.974	4.39013940553
0.000326	20.934	4.38288078779
0.000327	20.868	4.39346969945
0.000328	20.792	4.36265240421
0.000329	20.762	4.35584159492
0.00033	20.7	4.36966817962
0.000331	20.636	4.41174613957
0.000332	20.582	4.41715700423
0.000333	20.56	4.38752777769
0.000334	20.494	4.41519693785
0.000335	20.416	4.41711942333
0.000336	20.316	4.3859028717
0.000337	20.286	4.43533583847
0.000338	20.252	4.40959136429
0.000339	20.248	4.38708285766
0.00034	20.194	4.37862581183
0.000341	20.142	4.41337014083
0.000342	20.074	4.37590264974
0.000343	20.024	4.34734677706
0.000344	19.982	4.34300310845
0.000345	19.884	4.29820241496
0.000346	19.844	4.33170451439
0.000347	19.8	4.34741302386
0.000348	19.742	4.34964780183
0.000349	19.682	4.38188041827
0.00035	19.654	4.3545704725
0.000351	19.598	4.33040367633
0.000352	19.534	4.30915815444
0.000353	19.526	4.33789395905
0.000354	19.488	4.30184332583
0.000355	19.46	4.2960912467
0.000356	19.402	4.26712971446
0.000357	19.352	4.29372751814
0.000358	19.316	4.26663145819
0.000359	19.26	4.23561093586
0.00036	19.246	4.24470069616
0.000361	19.19	4.2320089792
0.000362	19.128	4.19280526617
0.000363	19.078	4.12939656609
0.000364	19.078	4.12358048303
0.000365	19.054	4.12493442372
0.000366	18.996	4.121648214
0.000367	18.918	4.10161870485
0.000368	18.86	4.05911320364
0.000369	18.78	4.07622374263
0.00037	18.744	4.09273307217
0.000371	18.692	4.14211733296
0.000372	18.642	4.12672218595
0.000373	18.586	4.18313327543
0.000374	18.464	4.13626691595
0.000375	18.396	4.12349172426
0.000376	18.364	4.13757223502
0.000377	18.31	4.07552450612
0.000378	18.262	4.05972363591
0.000379	18.21	4.05584763027
0.00038	18.13	4.09647409366
0.000381	18.112	4.1317618518
0.000382	18.05	4.12353004112
0.000383	17.948	4.13440394737
0.000384	17.9	4.11217703899
0.000385	17.886	4.13388485568
0.000386	17.798	4.09697400529
0.000387	17.736	4.14322386554
0.000388	17.656	4.16433235945
0.000389	17.66	4.18669320586
0.00039	17.672	4.1689826097
0.000391	17.674	4.1823108445
0.000392	17.61	4.20688721028
0.000393	17.558	4.21267563432
0.000394	17.468	4.24039809452
0.000395	17.47	4.27517251114
0.000396	17.484	4.25837339838
0.000397	17.41	4.23814818051
0.000398	17.418	4.25855327547
0.000399	17.384	4.21764673722
0.0004	17.366	4.23934476069
0.000401	17.306	4.21240596334
0.000402	17.254	4.17438426597
0.000403	17.18	4.20423595913
0.000404	17.126	4.19358128573
0.000405	17.03	4.1729006698
0.000406	17.006	4.17060715004
0.000407	16.99	4.14510554751
0.000408	17.012	4.1293893011
0.000409	17.016	4.11092982183
0.00041	16.95	4.09676701803
0.000411	16.818	4.05473500984
0.000412	16.746	4.05480998322
0.000413	16.704	4.07141056638
0.000414	16.666	4.0494992283
0.000415	16.636	4.06097328235
0.000416	16.61	4.07748697116
0.000417	16.532	4.05770575572
0.000418	16.464	4.03939401396
0.000419	16.48	4.05383768792
0.00042	16.396	4.03524274363
0.000421	16.348	4.04065539238
0.000422	16.322	4.04058362121
0.000423	16.246	4.04344951743
0.000424	16.224	4.04744660249
0.000425	16.194	4.03687552446
0.000426	16.116	4.05444743461
0.000427	16.088	4.01051817101
0.000428	16.044	4.01672304248
0.000429	15.968	4.00985984792
0.00043	15.956	3.9610685427
0.000431	15.892	3.9517510043
0.000432	15.824	3.95790651734
0.000433	15.764	3.9451621006
0.000434	15.73	3.97355005002
0.000435	15.694	3.94415567644
0.000436	15.634	3.91306069465
0.000437	15.604	3.89193833456
0.000438	15.532	3.9096004911
0.000439	15.488	3.90254481076
0.00044	15.446	3.92467629238
0.000441	15.452	3.96278891691
0.000442	15.342	3.977063741
0.000443	15.344	3.96757659031
0.000444	15.298	3.90194771877
0.000445	15.224	3.91686405176
0.000446	15.22	3.95519911003
0.000447	15.18	3.96126242504
0.000448	15.156	3.96127050326
0.000449	15.102	3.94304400178
0.00045	15.092	3.95013113706
0.000451	15.06	3.94060908998
0.000452	14.974	3.9162895705
0.000453	14.924	3.86603466099
0.000454	14.86	3.85284310607
0.000455	14.8	3.79894722259
0.000456	14.724	3.78996358822
0.000457	14.702	3.79963103472
0.000458	14.636	3.81359462974
0.000459	14.586	3.84221342458
0.00046	14.572	3.87928034563
0.000461	14.542	3.90131208698
0.000462	14.524	3.93515234775
0.000463	14.506	3.87478567149
0.000464	14.51	3.85770657256
0.000465	14.458	3.84554755529
0.000466	14.484	3.82383890874
0.000467	14.438	3.80501721415
0.000468	14.414	3.81452539643
0.000469	14.366	3.81104237709
0.00047	14.3	3.78549864615
0.000471	14.32	3.82329700651
0.000472	14.25	3.7909761276
0.000473	14.172	3.77603177953
0.000474	14.128	3.80047575969
0.000475	14.084	3.78535916394
0.000476	14.024	3.75491997252
0.000477	13.968	3.74419230275
0.000478	13.93	3.72036288553
0.000479	13.948	3.73166129224
0.00048	13.884	3.70601457094
0.000481	13.846	3.63734573556
0.000482	13.85	3.66490109007
0.000483	13.828	3.65163196393
0.000484	13.814	3.66707022022
0.000485	13.76	3.6598360619
0.000486	13.722	3.63548016086
0.000487	13.668	3.61521451646
0.000488	13.604	3.60432850889
0.000489	13.6	3.61220154476
0.00049	13.556	3.63412492906
0.000491	13.522	3.62070656088
0.000492	13.472	3.61347699591
0.000493	13.42	3.58044689948
0.000494	13.454	3.62434600997
0.000495	13.384	3.65411329874
0.000496	13.338	3.6408455062
0.000497	13.282	3.62911504364
0.000498	13.19	3.61744384891
0.000499	13.156	3.61492240581
0.0005	13.132	3.62526909346
0.000501	13.09	3.62296839622
0.000502	13.036	3.63135016213
0.000503	12.986	3.65920811105
0.000504	12.968	3.66810250675
0.000505	12.91	3.62903568459
0.000506	12.81	3.63784276736
0.000507	12.754	3.6344853831
0.000508	12.758	3.59324866938
0.000509	12.756	3.58782162321
0.00051	12.78	3.56140421744
0.000511	12.746	3.56447527695
0.000512	12.668	3.51934312053
0.000513	12.594	3.51015156368
0.000514	12.572	3.49010257729
0.000515	12.55	3.47325495753
0.000516	12.53	3.48670331402
0.000517	12.486	3.51479786048
0.000518	12.436	3.51594994276
0.000519	12.428	3.51238038942
0.00052	12.378	3.48469740437
0.000521	12.374	3.47132885218
0.000522	12.348	3.44889779495
0.000523	12.338	3.44786252626
0.000524	12.31	3.42197311503
0.000525	12.288	3.44456905868
0.000526	12.234	3.46803171842
0.000527	12.21	3.45454772727
0.000528	12.15	3.48245602987
0.000529	12.1	3.44586708972
0.00053	12.054	3.38098861282
0.000531	12.016	3.36982848228
0.000532	12.002	3.34095734783
0.000533	11.994	3.3713445389
0.000534	11.996	3.37045753571
0.000535	11.946	3.37980531984
0.000536	11.924	3.35413535803
0.000537	11.868	3.41270801564
0.000538	11.84	3.37970412906
0.000539	11.808	3.36617527767
0.00054	11.81	3.37133504713
0.000541	11.808	3.38277046221
0.000542	11.746	3.43416423603
0.000543	11.748	3.44506835926
0.000544	11.708	3.45061385843
0.000545	11.732	3.44792343302
0.000546	11.706	3.43970405704
0.000547	11.686	3.4622830618
0.000548	11.668	3.50282400357
0.000549	11.616	3.51234166903
0.00055	11.592	3.51362149356
0.000551	11.606	3.51037946667
0.000552	11.566	3.5010918297
0.000553	11.582	3.50874279479
0.000554	11.564	3.50626639034
0.000555	11.526	3.48042008959
0.000556	11.504	3.46900331507
0.000557	11.486	3.45395483468
0.000558	11.466	3.46999193083
0.000559	11.398	3.44145260028
0.00056	11.332	3.42954457618
0.000561	11.298	3.39723358043
0.000562	11.256	3.38326233095
0.000563	11.204	3.36249669145
0.000564	11.176	3.33362025432
0.000565	11.154	3.31515972466
0.000566	11.13	3.31256698045
0.000567	11.078	3.29725886154
0.000568	11.046	3.29846691661
0.000569	11.014	3.3108615193
0.00057	10.998	3.3229498943
0.000571	10.94	3.33832293225
0.000572	10.91	3.34273839838
0.000573	10.85	3.33459142925
0.000574	10.824	3.32340548233
0.000575	10.802	3.32005963802
0.000576	10.78	3.31777033563
0.000577	10.74	3.33532607102
0.000578	10.714	3.29972786757
0.000579	10.716	3.32495774409
0.00058	10.69	3.29452576253
0.000581	10.708	3.29586650215
0.000582	10.7	3.28481354113
0.000583	10.674	3.31235928003
0.000584	10.634	3.33167285309
0.000585	10.626	3.35352411651
0.000586	10.604	3.32974233237
0.000587	10.548	3.31235505343
0.000588	10.528	3.28591174562
0.000589	10.492	3.27565810182
0.00059	10.45	3.27650728673
0.000591	10.41	3.26035274165
0.000592	10.398	3.24154222555
0.000593	10.39	3.21774765947
0.000594	10.342	3.17128302111
0.000595	10.294	3.18489623065
0.000596	10.242	3.17229191595
0.000597	10.208	3.13763222829
0.000598	10.176	3.11400449582
0.000599	10.132	3.12962873197
0.0006	10.1	3.12569992162
0.000601	10.08	3.12307540735
0.000602	10.056	3.12423814713
0.000603	10.028	3.12717380393
0.000604	10.01	3.12696338322
0.000605	9.998	3.08447661687
0.000606	9.976	3.09312528036
0.000607	9.946	3.12907078859
0.000608	9.928	3.15005015833
0.000609	9.894	3.11749322373
0.00061	9.866	3.09581071773
0.000611	9.842	3.08496936776
0.000612	9.79	3.06820794602
0.000613	9.756	3.095232463
0.000614	9.704	3.12863932085
0.000615	9.684	3.07703493643
0.000616	9.668	3.07665012635
0.000617	9.658	3.05892726295
0.000618	9.664	3.02706194188
0.000619	9.628	3.05509672515
0.00062	9.592	3.07075495603
0.000621	9.578	3.05809025374
0.000622	9.578	3.08154441798
0.000623	9.58	3.03835481799
0.000624	9.56	3.03156725144
0.000625	9.518	3.02484313643
0.000626	9.466	3.05103982275
0.000627	9.422	3.01063382031
0.000628	9.358	2.974867392
0.000629	9.364	2.95558860466
0.00063	9.344	2.93217734798
0.000631	9.3	2.92335423786
0.000632	9.284	2.95894305454
0.000633	9.262	2.94301817867
0.000634	9.238	2.91570849023
0.000635	9.216	2.88467398505
0.000636	9.222	2.95782284797
0.000637	9.196	2.93897669266
0.000638	9.176	2.93479539321
0.000639	9.154	2.96888598636
0.00064	9.104	2.96128080398
0.000641	9.076	3.00103715405
0.000642	9.05	3.01122898498
0.000643	9.02	3.00393075819
0.000644	8.984	2.9671103788
0.000645	8.988	2.96915072032
0.000646	8.95	2.90094812087
0.000647	8.914	2.90768017498
0.000648	8.846	2.88206245595
0.000649	8.814	2.90712985606
0.00065	8.82	2.91540734718
0.000651	8.8	2.89274955708
0.000652	8.772	2.90241554571
0.000653	8.738	2.88398266292
0.000654	8.708	2.85424876281
0.000655	8.65	2.85157851023
0.000656	8.654	2.84715366638
0.000657	8.664	2.84659515913
0.000658	8.634	2.80927819911
0.000659	8.638	2.8507816472
0.00066	8.608	2.85977901244
0.000661	8.576	2.84046193426
0.000662	8.554	2.8472941541
0.000663	8.542	2.82988268308
0.000664	8.534	2.81795031894
0.000665	8.522	2.83081543023
0.000666	8.498	2.79606795339
0.000667	8.474	2.7830422203
0.000668	8.464	2.78508599508
0.000669	8.448	2.76320393746
0.00067	8.442	2.76453178676
0.000671	8.404	2.78006906389
0.000672	8.402	2.77351690098
0.000673	8.362	2.77325729062
0.000674	8.342	2.78514559763
0.000675	8.292	2.76527322339
0.000676	8.278	2.75040287958
0.000677	8.242	2.7370487756
0.000678	8.234	2.70762700533
0.000679	8.17	2.72270086495
0.00068	8.158	2.7278262408
0.000681	8.108	2.71888506561
0.000682	8.09	2.73018314404
0.000683	8.064	2.72174649811
0.000684	8.05	2.68914484549
0.000685	8.048	2.69029663792
0.000686	8.036	2.69642429896
0.000687	8.002	2.70296059905
0.000688	7.96	2.70673234731
0.000689	7.978	2.72938014941
0.00069	7.98	2.75310733536
0.000691	7.976	2.75815590567
0.000692	7.956	2.75863444479
0.000693	7.914	2.72738042818
0.000694	7.888	2.69507996171
0.000695	7.882	2.68329573473
0.000696	7.864	2.68579671606
0.000697	7.838	2.69439343823
0.000698	7.814	2.66672158277
0.000699	7.782	2.69341344765
0.0007	7.764	2.71151323065
0.000701	7.75	2.68020521602
0.000702	7.746	2.69619806394
0.000703	7.706	2.67648351387
0.000704	7.69	2.68884733669
0.000705	7.676	2.73551165232
0.000706	7.638	2.71863127327
0.000707	7.616	2.69898944051
0.000708	7.596	2.67072724178
0.000709	7.564	2.66644032373
0.00071	7.524	2.65356816381
0.000711	7.504	2.6438577874
0.000712	7.498	2.6514139624
0.000713	7.446	2.6470897227
0.000714	7.484	2.64078473186
0.000715	7.466	2.63682460547
0.000716	7.414	2.66432055129
0.000717	7.398	2.65699002633
0.000718	7.388	2.66485571842
0.000719	7.382	2.64727709165
0.00072	7.376	2.60741711278
0.000721	7.332	2.64608692223
0.000722	7.306	2.59622109998
0.000723	7.278	2.5676284778
0.000724	7.252	2.59470537827
0.000725	7.236	2.60390168785
0.000726	7.222	2.61700515857
0.000727	7.202	2.60330482272
0.000728	7.182	2.60016845608
0.000729	7.164	2.58168627064
0.00073	7.146	2.556693959
0.000731	7.12	2.57713018686
0.000732	7.09	2.54517189989
0.000733	7.058	2.55551090782
0.000734	7.046	2.5447758251
0.000735	7.024	2.55331627496
0.000736	7.0	2.56124969497
0.000737	6.996	2.5612465715
0.000738	6.994	2.58494951595
0.000739	6.964	2.59281777223
0.00074	6.962	2.57148906278
0.000741	6.956	2.57333713299
0.000742	6.932	2.55643814711
0.000743	6.906	2.53163267478
0.000744	6.882	2.50041516553
0.000745	6.882	2.48356115286
0.000746	6.868	2.4776149822
0.000747	6.88	2.49671784549
0.000748	6.87	2.49661771203
0.000749	6.832	2.49635253921
0.00075	6.826	2.50274329487
0.000751	6.814	2.50427714121
0.000752	6.79	2.46209260589
0.000753	6.776	2.46694629046
0.000754	6.774	2.47607027364
0.000755	6.762	2.48864541468
0.000756	6.716	2.45506496859
0.000757	6.68	2.46365582012
0.000758	6.678	2.47190533799
0.000759	6.664	2.47933539482
0.00076	6.648	2.45766067633
0.000761	6.628	2.45878343902
0.000762	6.602	2.41072520209
0.000763	6.602	2.40491080916
0.000764	6.566	2.38110142581
0.000765	6.55	2.37812951708
0.000766	6.536	2.39514174946
0.000767	6.508	2.3803226672
0.000768	6.484	2.38531842738
0.000769	6.448	2.3923411128
0.00077	6.442	2.41715452547
0.000771	6.452	2.44370538322
0.000772	6.412	2.46053977818
0.000773	6.418	2.43870375405
0.000774	6.386	2.41018754457
0.000775	6.368	2.37330486874
0.000776	6.334	2.37116933179
0.000777	6.314	2.34422780463
0.000778	6.256	2.32173728057
0.000779	6.24	2.34657196779
0.00078	6.23	2.32660697154
0.000781	6.2	2.31257432313
0.000782	6.162	2.32459802977
0.000783	6.164	2.33347466239
0.000784	6.17	2.31454099121
0.000785	6.15	2.31505939449
0.000786	6.148	2.32939820555
0.000787	6.108	2.32386230229
0.000788	6.092	2.31333871277
0.000789	6.06	2.30399652778
0.00079	6.044	2.30435761114
0.000791	6.016	2.32803436401
0.000792	6.002	2.31732518219
0.000793	6.008	2.32721636295
0.000794	6.012	2.35028849293
0.000795	5.996	2.35965760228
0.000796	5.974	2.36332900799
0.000797	5.948	2.33950764051
0.000798	5.94	2.3444402317
0.000799	5.924	2.32856694128
0.0008	5.912	2.31003376599
0.000801	5.882	2.29348555696
0.000802	5.854	2.28137765396
0.000803	5.854	2.29100065474
0.000804	5.842	2.28320739312
0.000805	5.812	2.27170772768
0.000806	5.788	2.28014385511
0.000807	5.754	2.27540853475
0.000808	5.738	2.27362178033
0.000809	5.692	2.27093284797
0.00081	5.664	2.26519403142
0.000811	5.654	2.25084073182
0.000812	5.64	2.24552889093
0.000813	5.648	2.25035463872
0.000814	5.644	2.23724473404
0.000815	5.654	2.2231248278
0.000816	5.646	2.23084826916
0.000817	5.656	2.25691470818
0.000818	5.65	2.27848633966
0.000819	5.646	2.27083332722
0.00082	5.608	2.26855372429
0.000821	5.604	2.26697684152
0.000822	5.596	2.27964558649
0.000823	5.574	2.27431835942
0.000824	5.548	2.26444165304
0.000825	5.536	2.23801340479
0.000826	5.506	2.24632232772
0.000827	5.498	2.23651425213
0.000828	5.48	2.24979999111
0.000829	5.472	2.22737872846
0.00083	5.464	2.23979999107
0.000831	5.464	2.23801340479
0.000832	5.46	2.26548008157
0.000833	5.452	2.24403565034
0.000834	5.42	2.23508389104
0.000835	5.396	2.24748392653
0.000836	5.37	2.24523940817
0.000837	5.364	2.24844479585
0.000838	5.362	2.22597304566
0.000839	5.338	2.21082699459
0.00084	5.32	2.21214827713
0.000841	5.304	2.18896870695
0.000842	5.286	2.20004636315
0.000843	5.27	2.22735268873
0.000844	5.258	2.24397771825
0.000845	5.244	2.23795978516
0.000846	5.252	2.24510489733
0.000847	5.232	2.24369694923
0.000848	5.222	2.26731471128
0.000849	5.21	2.26050879229
0.00085	5.18	2.23955352693
0.000851	5.146	2.22546264853
0.000852	5.104	2.22107721613
0.000853	5.094	2.19571491774
0.000854	5.07	2.21022623276
0.000855	5.07	2.22465727698
0.000856	5.068	2.2403963935
0.000857	5.068	2.21616244892
0.000858	5.052	2.24528305565
0.000859	5.046	2.23425244769
0.00086	5.022	2.23372245366
0.000861	4.994	2.18677022113
0.000862	4.988	2.14565980528
0.000863	4.972	2.14923614338
0.000864	4.962	2.15140791111
0.000865	4.946	2.14174788432
0.000866	4.938	2.14339823645
0.000867	4.938	2.15827616398
0.000868	4.93	2.14408488638
0.000869	4.872	2.12499788235
0.00087	4.884	2.14535405003
0.000871	4.872	2.12969857022
0.000872	4.878	2.15107322051
0.000873	4.848	2.13656172389
0.000874	4.854	2.16348884906
0.000875	4.84	2.18686990925
0.000876	4.842	2.16726463543
0.000877	4.816	2.14432833307
0.000878	4.804	2.13109924687
0.000879	4.81	2.12741627332
0.00088	4.792	2.12902231083
0.000881	4.8	2.12602916255
0.000882	4.766	2.10124820048
0.000883	4.742	2.08984114229
0.000884	4.72	2.08461027533
0.000885	4.69	2.0459472134
0.000886	4.664	2.03447880304
0.000887	4.676	2.06858018941
0.000888	4.686	2.09270255889
0.000889	4.672	2.09198852769
0.00089	4.668	2.10375283719
0.000891	4.654	2.097208621
0.000892	4.63	2.08544959181
0.000893	4.6	2.09380037253
0.000894	4.612	2.07592292728
0.000895	4.592	2.07979229732
0.000896	4.574	2.07184072747
0.000897	4.572	2.0690132914
0.000898	4.532	2.04572138865
0.000899	4.526	2.03010443081
0.0009	4.526	2.01328686481
0.000901	4.512	2.01043676847
0.000902	4.488	2.015404674
0.000903	4.49	2.01938109331
0.000904	4.482	2.02624677668
0.000905	4.46	2.01900965822
0.000906	4.472	2.02712012471
0.000907	4.47	2.01223756053
0.000908	4.444	2.00271415834
0.000909	4.434	2.02919787108
0.00091	4.428	2.02504715994
0.000911	4.418	2.02466688618
0.000912	4.394	2.04908857788
0.000913	4.38	2.04342849153
0.000914	4.368	2.0485546124
0.000915	4.35	2.05997572801
0.000916	4.344	2.03412487326
0.000917	4.334	2.00859254206
0.000918	4.344	1.98636955273
0.000919	4.322	1.99757753291
0.00092	4.306	2.02888245101
0.000921	4.266	2.00779580635
0.000922	4.24	2.00059991003
0.000923	4.238	1.99031555287
0.000924	4.22	2.00289790054
0.000925	4.208	2.0161190441
0.000926	4.196	1.98735603252
0.000927	4.186	1.97367778525
0.000928	4.19	1.97835790493
0.000929	4.174	1.9666529943
0.00093	4.154	1.95097001515
0.000931	4.144	1.95531685412
0.000932	4.14	1.92260240299
0.000933	4.132	1.937672831
0.000934	4.118	1.94218330752
0.000935	4.092	1.94410287794
0.000936	4.088	1.94839831657
0.000937	4.096	1.95417092395
0.000938	4.076	1.94273621472
0.000939	4.06	1.92156186473
0.00094	4.046	1.92350825317
0.000941	4.026	1.92699870265
0.000942	4.002	1.93235503984
0.000943	3.986	1.90625391803
0.000944	3.978	1.89776605513
0.000945	3.976	1.9035293536
0.000946	3.956	1.8841613519
0.000947	3.948	1.87437883044
0.000948	3.938	1.87247323078
0.000949	3.938	1.87780616678
0.00095	3.938	1.8681959212
0.000951	3.916	1.84308003082
0.000952	3.904	1.84791341789
0.000953	3.892	1.86342051078
0.000954	3.892	1.88476417623
0.000955	3.876	1.8911964467
0.000956	3.856	1.8770359613
0.000957	3.846	1.89374866337
0.000958	3.842	1.90814988929
0.000959	3.814	1.91086472572
0.00096	3.808	1.89924616625
0.000961	3.802	1.90020946214
0.000962	3.78	1.88562986824
0.000963	3.746	1.86158104846
0.000964	3.726	1.85874258573
0.000965	3.704	1.85698249857
0.000966	3.704	1.8483462879
0.000967	3.7	1.85310550158
0.000968	3.682	1.84523060889
0.000969	3.64	1.85321342538
0.00097	3.638	1.85875119368
0.000971	3.622	1.87166129414
0.000972	3.61	1.85846711028
0.000973	3.59	1.85846711028
0.000974	3.566	1.83347866091
0.000975	3.562	1.85745955541
0.000976	3.564	1.86384119495
0.000977	3.566	1.86162402219
0.000978	3.564	1.83790750583
0.000979	3.568	1.8344961161
0.00098	3.56	1.82712889529
0.000981	3.544	1.81219866461
0.000982	3.518	1.80157597675
0.000983	3.526	1.7959187064
0.000984	3.526	1.79145862358
0.000985	3.526	1.79257468464
0.000986	3.536	1.79240174068
0.000987	3.524	1.77803936964
0.000988	3.526	1.7903418668
0.000989	3.514	1.76799434388
0.00099	3.502	1.75897583838
0.000991	3.51	1.75439448244
0.000992	3.478	1.74169917035
0.000993	3.46	1.71475945835
0.000994	3.45	1.71449701079
0.000995	3.434	1.69163944149
0.000996	3.424	1.69003668599
0.000997	3.408	1.67974283746
0.000998	3.404	1.6842755119
0.000999	3.4	1.6935170504
0.001	3.378	1.70854206855
0.001001	3.366	1.70647121277
0.001002	3.366	1.72280120734
0.001003	3.38	1.72615178939
0.001004	3.366	1.73321781666
0.001005	3.372	1.73827960927
0.001006	3.336	1.72832404369
0.001007	3.318	1.73576380882
0.001008	3.304	1.73308511043
0.001009	3.302	1.72475969341
0.00101	3.304	1.73769502503
0.001011	3.298	1.74848391471
0.001012	3.294	1.73998965514
0.001013	3.28	1.72788888532
0.001014	3.272	1.75784413416
0.001015	3.268	1.76753387521
0.001016	3.26	1.77324561187
0.001017	3.222	1.76768662381
0.001018	3.194	1.77097826074
0.001019	3.186	1.77296474866
0.00102	3.188	1.76880072365
0.001021	3.188	1.77669806101
0.001022	3.18	1.78874257511
0.001023	3.176	1.77792688264
0.001024	3.17	1.76666352201
0.001025	3.174	1.77418262871
0.001026	3.174	1.76400793649
0.001027	3.148	1.75786688916
0.001028	3.152	1.75410832049
0.001029	3.138	1.74669860022
0.00103	3.134	1.73552412833
0.001031	3.122	1.73295008584
0.001032	3.092	1.73307126224
0.001033	3.112	1.72379117065
0.001034	3.098	1.72058013472
0.001035	3.09	1.70701493842
0.001036	3.09	1.73490633753
0.001037	3.086	1.71656750523
0.001038	3.074	1.71362889798
0.001039	3.046	1.72043134126
0.00104	3.028	1.70388262507
0.001041	3.032	1.6896674229
0.001042	3.022	1.6939645805
0.001043	3.026	1.69272679426
0.001044	3.036	1.69903031168
0.001045	3.024	1.70041877195
0.001046	3.012	1.70054579474
0.001047	2.994	1.69173402165
0.001048	2.992	1.68758288685
0.001049	2.976	1.67911405211
0.00105	2.95	1.67794517193
0.001051	2.956	1.67274146239
0.001052	2.95	1.66478226805
0.001053	2.93	1.6628589838
0.001054	2.948	1.65326827829
0.001055	2.92	1.66180624623
0.001056	2.932	1.6587272229
0.001057	2.934	1.66542607161
0.001058	2.926	1.6433271129
0.001059	2.92	1.64972725018
0.00106	2.906	1.64352182827
0.001061	2.916	1.65799396863
0.001062	2.906	1.64230447847
0.001063	2.908	1.63570657515
0.001064	2.902	1.62738932035
0.001065	2.912	1.63225488206
0.001066	2.898	1.63694715859
0.001067	2.898	1.63450175895
0.001068	2.894	1.64886749013
0.001069	2.884	1.6451577432
0.00107	2.872	1.63083291603
0.001071	2.882	1.62606149945
0.001072	2.864	1.61910592612
0.001073	2.854	1.6262484435
0.001074	2.856	1.63806715369
0.001075	2.826	1.64064743318
0.001076	2.812	1.61760811076
0.001077	2.81	1.61799258342
0.001078	2.806	1.60635114468
0.001079	2.782	1.59325955199
0.00108	2.776	1.60306706036
0.001081	2.76	1.6094719631
0.001082	2.77	1.59659011647
0.001083	2.772	1.58240829118
0.001084	2.766	1.59726140628
0.001085	2.748	1.59890462505
0.001086	2.752	1.61322534074
0.001087	2.732	1.62239822485
0.001088	2.724	1.61735092049
0.001089	2.746	1.61042975631
0.00109	2.748	1.60015499249
0.001091	2.744	1.58696691837
0.001092	2.728	1.56652992311
0.001093	2.718	1.55899839641
0.001094	2.714	1.55441435917
0.001095	2.686	1.53603515585
0.001096	2.668	1.53550512861
0.001097	2.658	1.54565067205
0.001098	2.644	1.54442999194
0.001099	2.65	1.55161206492
0.0011	2.638	1.5501470898
0.001101	2.632	1.54291153343
0.001102	2.636	1.53346144392
0.001103	2.65	1.55290051195
0.001104	2.642	1.55107575573
0.001105	2.638	1.54497766974
0.001106	2.63	1.55727325797
0.001107	2.624	1.54227883342
0.001108	2.62	1.53740040328
0.001109	2.594	1.52222337388
0.00111	2.592	1.52628175643
0.001111	2.582	1.49642106374
0.001112	2.566	1.47568424807
0.001113	2.558	1.47737469858
0.001114	2.564	1.46898059892
0.001115	2.554	1.46665742421
0.001116	2.546	1.46556610223
0.001117	2.552	1.48030267175
0.001118	2.532	1.48221995669
0.001119	2.516	1.48786558533
0.00112	2.472	1.47824761119
0.001121	2.482	1.49320996514
0.001122	2.468	1.47545789503
0.001123	2.45	1.46679923643
0.001124	2.452	1.4831372155
0.001125	2.464	1.4807781738
0.001126	2.47	1.47414381931
0.001127	2.47	1.47685476605
0.001128	2.47	1.47006802564
0.001129	2.46	1.46710599481
0.00113	2.47	1.46734454032
0.001131	2.476	1.48641313234
0.001132	2.456	1.48864502149
0.001133	2.448	1.47759805089
0.001134	2.45	1.48576579581
0.001135	2.418	1.48972346427
0.001136	2.404	1.47810148501
0.001137	2.4	1.47241298554
0.001138	2.41	1.48522725534
0.001139	2.392	1.48537402697
0.00114	2.394	1.48282298337
0.001141	2.396	1.48026484117
0.001142	2.396	1.47891311442
0.001143	2.412	1.49608021175
0.001144	2.402	1.4820242913
0.001145	2.37	1.47278647468
0.001146	2.362	1.46388387518
0.001147	2.362	1.48018782592
0.001148	2.356	1.47555548862
0.001149	2.352	1.47922141683
0.00115	2.348	1.49093795981
0.001151	2.34	1.47390637423
0.001152	2.34	1.47390637423
0.001153	2.338	1.4641570954
0.001154	2.334	1.46643922479
0.001155	2.35	1.47901994577
0.001156	2.34	1.46982992213
0.001157	2.334	1.47324268198
0.001158	2.338	1.48988455929
0.001159	2.34	1.49412181565
0.00116	2.344	1.49855396967
0.001161	2.338	1.48988455929
0.001162	2.33	1.48899294827
0.001163	2.334	1.48675620059
0.001164	2.32	1.47566933966
0.001165	2.318	1.47406784104
0.001166	2.302	1.48148439074
0.001167	2.284	1.47896720721
0.001168	2.284	1.4721902051
0.001169	2.28	1.4620533506
0.00117	2.27	1.45502577297
0.001171	2.242	1.44063735895
0.001172	2.242	1.44894306306
0.001173	2.218	1.43194832309
0.001174	2.194	1.41716759771
0.001175	2.184	1.43183239243
0.001176	2.19	1.42193530092
0.001177	2.19	1.43871470417
0.001178	2.166	1.43751313037
0.001179	2.15	1.40836784968
0.00118	2.154	1.41077425551
0.001181	2.14	1.40442158912
0.001182	2.134	1.38997985597
0.001183	2.152	1.39316043584
0.001184	2.15	1.39839193362
0.001185	2.152	1.37582557034
0.001186	2.166	1.38218812034
0.001187	2.164	1.38892188405
0.001188	2.156	1.3811821024
0.001189	2.144	1.37813787409
0.00119	2.134	1.4014435415
0.001191	2.124	1.39018847643
0.001192	2.118	1.39286610986
0.001193	2.114	1.39176291084
0.001194	2.09	1.399249799
0.001195	2.086	1.40235658803
0.001196	2.076	1.39650420694
0.001197	2.062	1.38208393378
0.001198	2.07	1.3903596657
0.001199	2.062	1.38930054344
0.0012	2.066	1.40201426526
0.001201	2.064	1.39853637779
0.001202	2.046	1.39136048528
0.001203	2.04	1.39082709206
0.001204	2.032	1.38093301793
0.001205	2.022	1.371683637
0.001206	2.014	1.36301283926
0.001207	2.01	1.35569170537
0.001208	2.008	1.36964813
0.001209	2.0	1.37113092008
0.00121	1.992	1.36964813
0.001211	1.974	1.38467469104
0.001212	1.97	1.39610171549
0.001213	1.944	1.40030853743
0.001214	1.942	1.4137312333
0.001215	1.92	1.40484874631
0.001216	1.922	1.41982956724
0.001217	1.924	1.40649351225
0.001218	1.914	1.40378203436
0.001219	1.908	1.38691600322
0.00122	1.894	1.38519457117
0.001221	1.904	1.37651153282
0.001222	1.898	1.36806286405
0.001223	1.882	1.37261647957
0.001224	1.886	1.35388478092
0.001225	1.886	1.35683602547
0.001226	1.894	1.35009777424
0.001227	1.884	1.34407737872
0.001228	1.882	1.35058357757
0.001229	1.868	1.34260046179
0.00123	1.86	1.34327956882
0.001231	1.854	1.34040441658
0.001232	1.852	1.34242169232
0.001233	1.852	1.33943868841
0.001234	1.86	1.33431630433
0.001235	1.866	1.33418289601
0.001236	1.882	1.33868442883
0.001237	1.874	1.32745018739
0.001238	1.87	1.33307914244
0.001239	1.862	1.31261418551
0.00124	1.868	1.31094469754
0.001241	1.858	1.29376813997
0.001242	1.85	1.29595524614
0.001243	1.842	1.2950042471
0.001244	1.838	1.28986665978
0.001245	1.84	1.30629246342
0.001246	1.844	1.29910122777
0.001247	1.83	1.28417288556
0.001248	1.836	1.29657394698
0.001249	1.838	1.30221196431
0.00125	1.828	1.312408473
0.001251	1.808	1.31115826657
0.001252	1.814	1.30667670064
0.001253	1.806	1.30857326887
0.001254	1.798	1.31194359635
0.001255	1.798	1.31041825384
0.001256	1.778	1.31328443225
0.001257	1.764	1.2978073817
0.001258	1.768	1.30006769055
0.001259	1.758	1.28508209854
0.00126	1.744	1.28781365112
0.001261	1.736	1.28152409263
0.001262	1.718	1.27219338153
0.001263	1.73	1.28417288556
0.001264	1.742	1.29284028403
0.001265	1.74	1.29938446966
0.001266	1.73	1.29038753869
0.001267	1.724	1.28367597158
0.001268	1.714	1.26814983342
0.001269	1.706	1.24882504779
0.00127	1.704	1.25872316257
0.001271	1.682	1.25095003897
0.001272	1.676	1.23734554592
0.001273	1.646	1.23639961178
0.001274	1.636	1.22943238936
0.001275	1.636	1.22290800962
0.001276	1.624	1.2060779411
0.001277	1.634	1.21492551212
0.001278	1.626	1.22397875799
0.001279	1.626	1.22724243734
0.00128	1.622	1.22764652893
0.001281	1.62	1.23109707172
0.001282	1.638	1.22595105938
0.001283	1.636	1.2196327316
0.001284	1.624	1.21763048582
0.001285	1.628	1.21885848235
0.001286	1.614	1.20041826044
0.001287	1.61	1.19075606234
0.001288	1.604	1.20962142838
0.001289	1.594	1.19881775095
0.00129	1.592	1.2089400316
0.001291	1.582	1.20800496688
0.001292	1.576	1.19675561415
0.001293	1.578	1.21651798178
0.001294	1.576	1.2133523808
0.001295	1.568	1.20887385612
0.001296	1.562	1.20089799733
0.001297	1.566	1.20401162785
0.001298	1.562	1.21249989691
0.001299	1.552	1.22282296347
0.0013	1.54	1.21507201433
0.001301	1.536	1.21519710335
0.001302	1.526	1.20719675281
0.001303	1.532	1.21036192934
0.001304	1.532	1.22187397059
0.001305	1.52	1.21227059686
0.001306	1.534	1.1986842787
0.001307	1.53	1.19879105769
0.001308	1.522	1.19562368662
0.001309	1.52	1.19899958299
0.00131	1.522	1.19729528522
0.001311	1.514	1.19407034969
0.001312	1.52	1.19063008529
0.001313	1.52	1.19733036377
0.001314	1.526	1.19219293741
0.001315	1.508	1.19412562153
0.001316	1.49	1.18570654042
0.001317	1.5	1.18406080925
0.001318	1.496	1.19246970611
0.001319	1.492	1.18572172115
0.00132	1.494	1.18910218232
0.001321	1.494	1.18573352824
0.001322	1.488	1.17892154107
0.001323	1.484	1.19404522527
0.001324	1.486	1.1772017669
0.001325	1.478	1.1685529513
0.001326	1.468	1.16660876047
0.001327	1.454	1.16956573137
0.001328	1.462	1.16985298222
0.001329	1.47	1.1802965729
0.00133	1.466	1.18863114548
0.001331	1.466	1.21030739897
0.001332	1.462	1.19689431447
0.001333	1.454	1.18990924024
0.001334	1.446	1.18620571572
0.001335	1.448	1.18966213691
0.001336	1.434	1.18896761941
0.001337	1.432	1.19389111731
0.001338	1.44	1.20266371027
0.001339	1.43	1.19544970618
0.00134	1.422	1.20329381283
0.001341	1.41	1.19578426148
0.001342	1.408	1.20063982942
0.001343	1.392	1.19429309635
0.001344	1.388	1.19559859485
0.001345	1.39	1.19075606234
0.001346	1.382	1.17986270388
0.001347	1.376	1.17414820189
0.001348	1.364	1.17962027789
0.001349	1.356	1.1786704374
0.00135	1.368	1.18007457391
0.001351	1.364	1.17962027789
0.001352	1.358	1.17721535838
0.001353	1.356	1.17015554522
0.001354	1.35	1.16940155635
0.001355	1.344	1.16002758588
0.001356	1.342	1.16148009023
0.001357	1.32	1.14262854857
0.001358	1.308	1.14242548991
0.001359	1.308	1.12655936373
0.00136	1.296	1.1226682502
0.001361	1.296	1.12622555467
0.001362	1.288	1.112230192
0.001363	1.29	1.10720368496
0.001364	1.296	1.1190996381
0.001365	1.284	1.11146030069
0.001366	1.282	1.12003392806
0.001367	1.28	1.11247471881
0.001368	1.276	1.10445642739
0.001369	1.268	1.11183452006
0.00137	1.274	1.12023390415
0.001371	1.278	1.11387431966
0.001372	1.268	1.10823102285
0.001373	1.256	1.10202722289
0.001374	1.264	1.114586919
0.001375	1.258	1.10609041222
0.001376	1.254	1.09246693314
0.001377	1.258	1.09518765515
0.001378	1.24	1.09288608739
0.001379	1.234	1.0840867124
0.00138	1.23	1.08124927746
0.001381	1.232	1.08727917298
0.001382	1.224	1.0797333004
0.001383	1.228	1.08444271402
0.001384	1.228	1.09179485252
0.001385	1.244	1.082803768
0.001386	1.234	1.0896072687
0.001387	1.224	1.0760223046
0.001388	1.212	1.08030366101
0.001389	1.206	1.08607734531
0.00139	1.208	1.07922935468
0.001391	1.198	1.07461434943
0.001392	1.206	1.07868623798
0.001393	1.19	1.07419737479
0.001394	1.188	1.07547942798
0.001395	1.172	1.05755188998
0.001396	1.154	1.05748947985
0.001397	1.168	1.05440789071
0.001398	1.17	1.04933312156
0.001399	1.166	1.04997333299
0.0014	1.164	1.05314006666
0.001401	1.17	1.05692951515
0.001402	1.176	1.05689356134
0.001403	1.16	1.05565145763
0.001404	1.154	1.0537001471
0.001405	1.156	1.06191525086
0.001406	1.154	1.07809276039
0.001407	1.146	1.0736312216
0.001408	1.128	1.06377441218
0.001409	1.124	1.06612569615
0.00141	1.13	1.066348911
0.001411	1.136	1.07214924334
0.001412	1.144	1.07483207991
0.001413	1.144	1.07854717097
0.001414	1.134	1.06209415778
0.001415	1.136	1.05901085925
0.001416	1.13	1.06070731118
0.001417	1.12	1.05337552658
0.001418	1.11	1.04971424683
0.001419	1.114	1.04163525286
0.00142	1.112	1.03511158819
0.001421	1.116	1.04811449756
0.001422	1.11	1.05161780129
0.001423	1.094	1.05316855251
0.001424	1.102	1.06376501164
0.001425	1.096	1.07088001195
0.001426	1.086	1.06892656436
0.001427	1.068	1.04851132564
0.001428	1.07	1.05503554442
0.001429	1.058	1.03664651642
0.00143	1.058	1.03664651642
0.001431	1.054	1.0310596491
0.001432	1.054	1.0310596491
0.001433	1.042	1.02187866207
0.001434	1.034	1.01234579073
0.001435	1.042	1.02578555264
0.001436	1.054	1.0310596491
0.001437	1.036	1.017204011
0.001438	1.044	1.01885425847
0.001439	1.044	1.0109718097
0.00144	1.048	1.0206350964
0.001441	1.058	1.02695472149
0.001442	1.06	1.02975725295
0.001443	1.058	1.02695472149
0.001444	1.048	1.02844348411
0.001445	1.042	1.02578555264
0.001446	1.038	1.02007646772
0.001447	1.036	1.02698782855
0.001448	1.038	1.02203522444
0.001449	1.032	1.02321845175
0.00145	1.026	1.01455606055
0.001451	1.028	1.02528825215
0.001452	1.028	1.02528825215
0.001453	1.03	1.01838106817
0.001454	1.026	1.01258283612
0.001455	1.024	1.01952145637
0.001456	1.014	1.02068800326
0.001457	1.02	1.02352332655
0.001458	1.008	1.01584250748
0.001459	1.01	1.02073502928
0.00146	1.01	1.02464628043
0.001461	1.004	1.02761082127
0.001462	1.008	1.0236874523
0.001463	1.0	1.01192885125
0.001464	0.996	1.00597415474
0.001465	0.998	1.01291460647
0.001466	0.996	1.00796031668
0.001467	0.996	0.999991999968
0.001468	0.994	0.996977432041
0.001469	0.996	0.989941412408
0.00147	0.996	0.989941412408
0.001471	0.988	0.977678883888
0.001472	0.982	0.968336718296
0.001473	0.992	0.975672076058
0.001474	1.0	0.973652915571
0.001475	1.004	0.969527720078
0.001476	1.0	0.971596624119
0.001477	0.998	0.97056478403
0.001478	0.99	0.972573904647
0.001479	0.992	0.979763236706
0.00148	0.996	0.9919596766
0.001481	0.992	0.987894731234
0.001482	0.986	0.976628895743
0.001483	0.98	0.977547952788
0.001484	0.974	0.974332592085
0.001485	0.974	0.976383121526
0.001486	0.97	0.972162537851
0.001487	0.97	0.974217634823
0.001488	0.974	0.982509033037
0.001489	0.97	0.978314877736
0.00149	0.968	0.971069513475
0.001491	0.954	0.967410977817
0.001492	0.952	0.974523473293
0.001493	0.952	0.970410222535
0.001494	0.942	0.966765742049
0.001495	0.94	0.946784030284
0.001496	0.924	0.93499946524
0.001497	0.928	0.945947144401
0.001498	0.916	0.942838268209
0.001499	0.924	0.951957982266
0.0015	0.928	0.964788059628
0.001501	0.914	0.952157549988
0.001502	0.922	0.959122515636
0.001503	0.918	0.956700580119
0.001504	0.916	0.953385546356
0.001505	0.906	0.951401072104
0.001506	0.896	0.938714013957
0.001507	0.882	0.931705962201
0.001508	0.89	0.936963179639
0.001509	0.884	0.935170572676
0.00151	0.876	0.940544523135
0.001511	0.874	0.937082707129
0.001512	0.886	0.951316981873
0.001513	0.892	0.950965824833
0.001514	0.884	0.950023157612
0.001515	0.888	0.956794648814
0.001516	0.88	0.949526197638
0.001517	0.884	0.950023157612
0.001518	0.896	0.963941906963
0.001519	0.89	0.960156237286
0.00152	0.89	0.955981171363
0.001521	0.896	0.961864855372
0.001522	0.892	0.965575476076
0.001523	0.886	0.965921321848
0.001524	0.884	0.974958460654
0.001525	0.888	0.985624675016
0.001526	0.892	0.979967346395
0.001527	0.89	0.984835011563
0.001528	0.882	0.967510206665
0.001529	0.88	0.968297474953
0.00153	0.876	0.957404825557
0.001531	0.874	0.95190545749
0.001532	0.868	0.950039999158
0.001533	0.862	0.948132902076
0.001534	0.86	0.953100204596
0.001535	0.854	0.949043729235
0.001536	0.844	0.94639526626
0.001537	0.848	0.949155414039
0.001538	0.836	0.947155742209
0.001539	0.834	0.949970525859
0.00154	0.828	0.952058821712
0.001541	0.828	0.962505064922
0.001542	0.824	0.95969995311
0.001543	0.814	0.935630268856
0.001544	0.808	0.937622525327
0.001545	0.802	0.93530529775
0.001546	0.804	0.932514879238
0.001547	0.798	0.93230681645
0.001548	0.802	0.93530529775
0.001549	0.798	0.93230681645
0.00155	0.796	0.937221425278
0.001551	0.794	0.924967026439
0.001552	0.796	0.919991304307
0.001553	0.79	0.924067097131
0.001554	0.782	0.926539799469
0.001555	0.774	0.920284738546
0.001556	0.782	0.926539799469
0.001557	0.782	0.928695859795
0.001558	0.78	0.92714615892
0.001559	0.782	0.926539799469
0.00156	0.778	0.932049354916
0.001561	0.778	0.936331138006
0.001562	0.768	0.928534328929
0.001563	0.76	0.915641851381
0.001564	0.756	0.912394651453
0.001565	0.744	0.902476592494
0.001566	0.74	0.903548559846
0.001567	0.738	0.904077430312
0.001568	0.742	0.905227043343
0.001569	0.734	0.907327945122
0.00157	0.734	0.909529548723
0.001571	0.732	0.910041757284
0.001572	0.732	0.914426596289
0.001573	0.736	0.906809792625
0.001574	0.742	0.905227043343
0.001575	0.744	0.909100654493
0.001576	0.734	0.902908633251
0.001577	0.73	0.897273648337
0.001578	0.722	0.88358134883
0.001579	0.718	0.880043180759
0.00158	0.72	0.881816307402
0.001581	0.716	0.885067229085
0.001582	0.7	0.875214259482
0.001583	0.692	0.874720526797
0.001584	0.684	0.869565408696
0.001585	0.684	0.867262359382
0.001586	0.682	0.865376218763
0.001587	0.684	0.864953177924
0.001588	0.686	0.862208791419
0.001589	0.688	0.85945098755
0.00159	0.692	0.849197268013
0.001591	0.698	0.854866071382
0.001592	0.706	0.862301571377
0.001593	0.706	0.862301571377
0.001594	0.708	0.87105453331
0.001595	0.698	0.866484852724
0.001596	0.702	0.870170098314
0.001597	0.698	0.86878996311
0.001598	0.692	0.870135621613
0.001599	0.692	0.865526429406
0.0016	0.686	0.869139804634
0.001601	0.69	0.877439456601
0.001602	0.698	0.880224971243
0.001603	0.694	0.871988532035
0.001604	0.688	0.87100861075
0.001605	0.68	0.861162005664
0.001606	0.686	0.859886038961
0.001607	0.68	0.856504524215
0.001608	0.686	0.869139804634
0.001609	0.68	0.865794432877
0.00161	0.678	0.868513672892
0.001611	0.678	0.861577622736
0.001612	0.674	0.853067406481
0.001613	0.672	0.8511263126
0.001614	0.674	0.846004728119
0.001615	0.672	0.832115376616
0.001616	0.672	0.827294385331
0.001617	0.672	0.829708382506
0.001618	0.654	0.816262212772
0.001619	0.656	0.820770369836
0.00162	0.654	0.808878235583
0.001621	0.646	0.810360413643
0.001622	0.65	0.814555093287
0.001623	0.652	0.816637006264
0.001624	0.65	0.814555093287
0.001625	0.658	0.822821973455
0.001626	0.65	0.819451035755
0.001627	0.65	0.824317899842
0.001628	0.642	0.818435092112
0.001629	0.64	0.818779579618
0.00163	0.642	0.823307961822
0.001631	0.644	0.830219248151
0.001632	0.644	0.825387181873
0.001633	0.642	0.820875142759
0.001634	0.638	0.814221100193
0.001635	0.638	0.809293519065
0.001636	0.642	0.811070897024
0.001637	0.644	0.805769197724
0.001638	0.634	0.79752366736
0.001639	0.64	0.80399004969
0.00164	0.644	0.813181406575
0.001641	0.624	0.799139537252
0.001642	0.618	0.80004749859
0.001643	0.622	0.809392364679
0.001644	0.62	0.804735981549
0.001645	0.614	0.800627254095
0.001646	0.61	0.808640834982
0.001647	0.612	0.803402763251
0.001648	0.626	0.811248420646
0.001649	0.626	0.796319031545
0.00165	0.622	0.79442809618
0.001651	0.614	0.793097724117
0.001652	0.612	0.79085776218
0.001653	0.614	0.79057194486
0.001654	0.602	0.7769144097
0.001655	0.6	0.774596669241
0.001656	0.598	0.774852243979
0.001657	0.608	0.781240039937
0.001658	0.608	0.786343436419
0.001659	0.6	0.777174369109
0.00166	0.596	0.777678596851
0.001661	0.59	0.780960946527
0.001662	0.598	0.787652207513
0.001663	0.588	0.778624428078
0.001664	0.592	0.775587519239
0.001665	0.598	0.777429096445
0.001666	0.602	0.779484445002
0.001667	0.596	0.76992467164
0.001668	0.59	0.76544104933
0.001669	0.594	0.76757019223
0.00167	0.596	0.76992467164
0.001671	0.592	0.765203240976
0.001672	0.592	0.77041287632
0.001673	0.588	0.763057009666
0.001674	0.588	0.76828119852
0.001675	0.588	0.773470102848
0.001676	0.584	0.768728820846
0.001677	0.588	0.77605154468
0.001678	0.574	0.761921255774
0.001679	0.568	0.757215953345
0.00168	0.566	0.752093079346
0.001681	0.566	0.749429116061
0.001682	0.57	0.754387168502
0.001683	0.568	0.754570076269
0.001684	0.566	0.754747639943
0.001685	0.56	0.744580418759
0.001686	0.556	0.742202128803
0.001687	0.554	0.736942331529
0.001688	0.554	0.736942331529
0.001689	0.552	0.734367755283
0.00169	0.546	0.729303777585
0.001691	0.538	0.735225135588
0.001692	0.534	0.729961642828
0.001693	0.526	0.730290353216
0.001694	0.524	0.730358815925
0.001695	0.518	0.725035171561
0.001696	0.516	0.719544300235
0.001697	0.508	0.7168932975
0.001698	0.514	0.727876363128
0.001699	0.51	0.725189630373
0.0017	0.512	0.727912082603
0.001701	0.516	0.72783514617
0.001702	0.508	0.714098032486
0.001703	0.508	0.719677705643
0.001704	0.506	0.714117637368
0.001705	0.51	0.722426466846
0.001706	0.51	0.714072825418
0.001707	0.508	0.711291782604
0.001708	0.502	0.708516760564
0.001709	0.496	0.70567981408
0.00171	0.502	0.702848490074
0.001711	0.494	0.702825725198
0.001712	0.498	0.697134133435
0.001713	0.496	0.68263020736
0.001714	0.494	0.676730374669
0.001715	0.5	0.679705818719
0.001716	0.506	0.685539203839
0.001717	0.5	0.679705818719
0.001718	0.496	0.673783347969
0.001719	0.498	0.691372547907
0.00172	0.492	0.676709686646
0.001721	0.492	0.679658737897
0.001722	0.482	0.676517553357
0.001723	0.486	0.688334221146
0.001724	0.476	0.673367655891
0.001725	0.468	0.670056714018
0.001726	0.464	0.66686130492
0.001727	0.48	0.673498329619
0.001728	0.48	0.673498329619
0.001729	0.482	0.670578854424
0.00173	0.48	0.679411510059
0.001731	0.47	0.673127031102
0.001732	0.468	0.670056714018
0.001733	0.472	0.673213190602
0.001734	0.476	0.679281973852
0.001735	0.474	0.679208362728
0.001736	0.464	0.672832817273
0.001737	0.456	0.669375828664
0.001738	0.452	0.666105096813
0.001739	0.45	0.665957956631
0.00174	0.456	0.669375828664
0.001741	0.452	0.672083328167
0.001742	0.452	0.672083328167
0.001743	0.454	0.669241361543
0.001744	0.46	0.669626761711
0.001745	0.46	0.6666333325
0.001746	0.46	0.675573830162
0.001747	0.464	0.675798786622
0.001748	0.462	0.669743234382
0.001749	0.466	0.669958207652
0.00175	0.476	0.679281973852
0.001751	0.474	0.685072258963
0.001752	0.474	0.690886387187
0.001753	0.47	0.699356847396
0.001754	0.472	0.696574475559
0.001755	0.466	0.684721841334
0.001756	0.466	0.681794690504
0.001757	0.466	0.675902359812
0.001758	0.468	0.678952133806
0.001759	0.468	0.678952133806
0.00176	0.462	0.678642763168
0.001761	0.46	0.678527818147
0.001762	0.466	0.678854918226
0.001763	0.46	0.669626761711
0.001764	0.464	0.669853715374
0.001765	0.462	0.672722825538
0.001766	0.458	0.669504294236
0.001767	0.452	0.660072723266
0.001768	0.45	0.656886595997
0.001769	0.448	0.656731299696
0.00177	0.448	0.659769656774
0.001771	0.452	0.663095769855
0.001772	0.454	0.669241361543
0.001773	0.452	0.663095769855
0.001774	0.446	0.662634137364
0.001775	0.442	0.653173790044
0.001776	0.438	0.649735330731
0.001777	0.43	0.651996932508
0.001778	0.424	0.642046727271
0.001779	0.422	0.64180682452
0.00178	0.424	0.648246866556
0.001781	0.438	0.658905152507
0.001782	0.438	0.658905152507
0.001783	0.44	0.656048778674
0.001784	0.438	0.658905152507
0.001785	0.434	0.658516514599
0.001786	0.436	0.673723979089
0.001787	0.436	0.673723979089
0.001788	0.436	0.670748835258
0.001789	0.43	0.673127031102
0.00179	0.422	0.666270215453
0.001791	0.414	0.659245022734
0.001792	0.414	0.6562042365
0.001793	0.41	0.655667598711
0.001794	0.408	0.652331204221
0.001795	0.406	0.645882342227
0.001796	0.408	0.649258038071
0.001797	0.406	0.645882342227
0.001798	0.408	0.649258038071
0.001799	0.404	0.648678656964
0.0018	0.406	0.652046010646
0.001801	0.4	0.638748776907
0.001802	0.396	0.638109708436
0.001803	0.394	0.637780526514
0.001804	0.402	0.642180659939
0.001805	0.396	0.634967715715
0.001806	0.394	0.625111190109
0.001807	0.388	0.624064099272
0.001808	0.386	0.620486905583
0.001809	0.386	0.623701851849
0.00181	0.384	0.620116118159
0.001811	0.382	0.613250356706
0.001812	0.386	0.620486905583
0.001813	0.384	0.620116118159
0.001814	0.382	0.619738654596
0.001815	0.382	0.622957462432
0.001816	0.386	0.61725521464
0.001817	0.388	0.627260711347
0.001818	0.378	0.615723964127
0.001819	0.372	0.611241359857
0.00182	0.372	0.60134515879
0.001821	0.374	0.60508181265
0.001822	0.374	0.611656766496
0.001823	0.38	0.612862137842
0.001824	0.378	0.612467141976
0.001825	0.378	0.615723964127
0.001826	0.378	0.612467141976
0.001827	0.374	0.608378171864
0.001828	0.374	0.608378171864
0.001829	0.376	0.608788961792
0.00183	0.376	0.605494838954
0.001831	0.378	0.615723964127
0.001832	0.372	0.614504678583
0.001833	0.368	0.607104603837
0.001834	0.362	0.602458297312
0.001835	0.362	0.609061573242
0.001836	0.362	0.612336508792
0.001837	0.36	0.608604962188
0.001838	0.366	0.606666300366
0.001839	0.366	0.606666300366
0.00184	0.366	0.606666300366
0.001841	0.368	0.613657885144
0.001842	0.37	0.614084684714
0.001843	0.366	0.606666300366
0.001844	0.364	0.606221081785
0.001845	0.364	0.606221081785
0.001846	0.36	0.601996677732
0.001847	0.356	0.60105241036
0.001848	0.354	0.600569729507
0.001849	0.352	0.596737798367
0.00185	0.354	0.597230273848
0.001851	0.354	0.597230273848
0.001852	0.356	0.604370747141
0.001853	0.358	0.608141430919
0.001854	0.348	0.605719406986
0.001855	0.346	0.605214011735
0.001856	0.344	0.604701579293
0.001857	0.342	0.597524894879
0.001858	0.338	0.589708402518
0.001859	0.328	0.580013792939
0.00186	0.328	0.583451797495
0.001861	0.332	0.594790719497
0.001862	0.336	0.599252868162
0.001863	0.34	0.603655530911
0.001864	0.338	0.593090212362
0.001865	0.336	0.592540293989
0.001866	0.33	0.584037670018
0.001867	0.326	0.575954859342
0.001868	0.336	0.585750800256
0.001869	0.338	0.593090212362
0.00187	0.34	0.593632883186
0.001871	0.336	0.589155327567
0.001872	0.34	0.590254182535
0.001873	0.34	0.590254182535
0.001874	0.338	0.586307086773
0.001875	0.334	0.58175940044
0.001876	0.328	0.583451797495
0.001877	0.328	0.593646359376
0.001878	0.332	0.59814379542
0.001879	0.332	0.59814379542
0.00188	0.324	0.582257674917
0.001881	0.326	0.582858473388
0.001882	0.322	0.578200657212
0.001883	0.32	0.570613704707
0.001884	0.32	0.570613704707
0.001885	0.32	0.570613704707
0.001886	0.324	0.57881257761
0.001887	0.324	0.582257674917
0.001888	0.32	0.574108003776
0.001889	0.316	0.572838546189
0.00189	0.31	0.5673623181
0.001891	0.306	0.558895339039
0.001892	0.308	0.559585560929
0.001893	0.308	0.559585560929
0.001894	0.314	0.561608404496
0.001895	0.316	0.565812689854
0.001896	0.314	0.56515838488
0.001897	0.314	0.568686205213
0.001898	0.312	0.564496235594
0.001899	0.31	0.56382621436
0.0019	0.31	0.56382621436
0.001901	0.31	0.56382621436
0.001902	0.314	0.56515838488
0.001903	0.314	0.56515838488
0.001904	0.31	0.56382621436
0.001905	0.31	0.5673623181
0.001906	0.314	0.572192275376
0.001907	0.31	0.5673623181
0.001908	0.31	0.570876519048
0.001909	0.302	0.561066840938
0.00191	0.302	0.561066840938
0.001911	0.304	0.56176863565
0.001912	0.306	0.562462443191
0.001913	0.304	0.56176863565
0.001914	0.302	0.557490807099
0.001915	0.298	0.552445472422
0.001916	0.298	0.552445472422
0.001917	0.3	0.553172667438
0.001918	0.298	0.552445472422
0.001919	0.294	0.554584529175
0.00192	0.294	0.547324401064
0.001921	0.292	0.546567470675
0.001922	0.292	0.546567470675
0.001923	0.29	0.542125446737
0.001924	0.29	0.542125446737
0.001925	0.292	0.539199406528
0.001926	0.292	0.542895938463
0.001927	0.294	0.543657980719
0.001928	0.286	0.536846346732
0.001929	0.28	0.534415568635
0.00193	0.28	0.534415568635
0.001931	0.278	0.529826386659
0.001932	0.278	0.529826386659
0.001933	0.278	0.529826386659
0.001934	0.272	0.515767389431
0.001935	0.278	0.529826386659
0.001936	0.272	0.523465376123
0.001937	0.268	0.517857123153
0.001938	0.27	0.522589705218
0.001939	0.272	0.527272225705
0.00194	0.266	0.524637017375
0.001941	0.266	0.524637017375
0.001942	0.264	0.519907684113
0.001943	0.264	0.519907684113
0.001944	0.264	0.519907684113
0.001945	0.266	0.520810906184
0.001946	0.266	0.516956477859
0.001947	0.262	0.515127168765
0.001948	0.266	0.520810906184
0.001949	0.266	0.524637017375
0.00195	0.262	0.522834581871
0.001951	0.26	0.521919534028
0.001952	0.26	0.525737577124
0.001953	0.26	0.525737577124
0.001954	0.256	0.51620151104
0.001955	0.258	0.517142146803
0.001956	0.258	0.517142146803
0.001957	0.252	0.510388087635
0.001958	0.252	0.510388087635
0.001959	0.254	0.515251394952
0.00196	0.256	0.520061534821
0.001961	0.26	0.521919534028
0.001962	0.26	0.521919534028
0.001963	0.26	0.521919534028
0.001964	0.26	0.525737577124
0.001965	0.26	0.525737577124
0.001966	0.252	0.518165996569
0.001967	0.25	0.517204021639
0.001968	0.242	0.513260167946
0.001969	0.234	0.501242456302
0.00197	0.234	0.501242456302
0.001971	0.234	0.505216785153
0.001972	0.238	0.507302670996
0.001973	0.24	0.508330601086
0.001974	0.24	0.508330601086
0.001975	0.24	0.500399840128
0.001976	0.238	0.503344812231
0.001977	0.234	0.497236362307
0.001978	0.232	0.492113807975
0.001979	0.228	0.48581477952
0.00198	0.23	0.486929152958
0.001981	0.228	0.481680391961
0.001982	0.23	0.482804308183
0.001983	0.23	0.482804308183
0.001984	0.232	0.483917348315
0.001985	0.228	0.48581477952
0.001986	0.228	0.489914278216
0.001987	0.226	0.488798527003
0.001988	0.226	0.488798527003
0.001989	0.228	0.489914278216
0.00199	0.228	0.489914278216
0.001991	0.23	0.495075751779
0.001992	0.226	0.488798527003
0.001993	0.222	0.482406467618
0.001994	0.22	0.481248376621
0.001995	0.22	0.48538644398
0.001996	0.218	0.484227219392
0.001997	0.22	0.48538644398
0.001998	0.218	0.484227219392
[truncated: 8,002 more rows]
