# Supplementary material for: The Influence of Synaptic Size on AMPA Receptor Activation: A Monte Carlo Model
Source: PLoS One. 2015 Jun 24;10(6):e0130924. doi: 10.1371/journal.pone.0130924 (PMC4479604; doi:10.1371/journal.pone.0130924)
Supplement: S1 Dataset — This package contains the experimental data used as basis for the analysis presented in the paper. (ZIP) [file pone.0130924.s001.zip › S1 Simulation data/training/1357_10164_188_344.csv]

time	AMPA.O.mean	AMPA.O.stdev
0.0	0.0	0.0
1e-06	0.0	0.0
2e-06	0.052	0.230859264488
3e-06	0.238	0.503344812231
4e-06	0.47	0.690724257573
5e-06	0.766	0.941936303579
6e-06	1.188	1.15613840002
7e-06	1.674	1.31442915366
8e-06	2.178	1.51073359663
9e-06	2.696	1.64668879877
1e-05	3.29	1.80274790251
1.1e-05	3.93	1.93625928016
1.2e-05	4.518	2.04784667395
1.3e-05	5.168	2.2890557005
1.4e-05	5.89	2.41948341594
1.5e-05	6.554	2.48818889958
1.6e-05	7.28	2.6977027264
1.7e-05	7.972	2.81482077582
1.8e-05	8.678	2.889691333
1.9e-05	9.41	3.02554127389
2e-05	10.032	3.10402577309
2.1e-05	10.652	3.13287344143
2.2e-05	11.224	3.15813615919
2.3e-05	11.852	3.19219297662
2.4e-05	12.31	3.31208393613
2.5e-05	12.892	3.38826445249
2.6e-05	13.416	3.46798846596
2.7e-05	13.892	3.53558142319
2.8e-05	14.356	3.6118228085
2.9e-05	14.788	3.68280545237
3e-05	15.246	3.74986453089
3.1e-05	15.674	3.79891089656
3.2e-05	16.082	3.8501007779
3.3e-05	16.428	3.88906364052
3.4e-05	16.686	3.86928985733
3.5e-05	17.022	3.9437946194
3.6e-05	17.368	3.97650298629
3.7e-05	17.724	3.96885676234
3.8e-05	18.08	3.99669863763
3.9e-05	18.414	4.05593441762
4e-05	18.632	4.04135818754
4.1e-05	18.82	4.04470023611
4.2e-05	19.108	4.12654043964
4.3e-05	19.28	4.16048074145
4.4e-05	19.468	4.2034481084
4.5e-05	19.692	4.22008720289
4.6e-05	19.904	4.25285598157
4.7e-05	20.006	4.22918006238
4.8e-05	20.136	4.19970284663
4.9e-05	20.354	4.26012722815
5e-05	20.494	4.27152946847
5.1e-05	20.628	4.27008383993
5.2e-05	20.83	4.27797849457
5.3e-05	20.91	4.27900689413
5.4e-05	20.996	4.22089848255
5.5e-05	21.092	4.21800142247
5.6e-05	21.186	4.19087150841
5.7e-05	21.26	4.14733649467
5.8e-05	21.4	4.21710801379
5.9e-05	21.506	4.25134849195
6e-05	21.558	4.2575387256
6.1e-05	21.622	4.27868157263
6.2e-05	21.68	4.28784328072
6.3e-05	21.656	4.32685382235
6.4e-05	21.684	4.32714039523
6.5e-05	21.81	4.34210778309
6.6e-05	21.808	4.31684329111
6.7e-05	21.852	4.30744657541
6.8e-05	21.888	4.30435314536
6.9e-05	21.948	4.31663016716
7e-05	21.986	4.3609407242
7.1e-05	21.972	4.42845526115
7.2e-05	22.03	4.48387109538
7.3e-05	21.974	4.54503289317
7.4e-05	21.968	4.52404420845
7.5e-05	22.006	4.52570038779
7.6e-05	22.028	4.48232261222
7.7e-05	21.992	4.45240788787
7.8e-05	22.034	4.45206064649
7.9e-05	21.974	4.43275580198
8e-05	21.926	4.43807661042
8.1e-05	21.982	4.44451077173
8.2e-05	21.964	4.4509217023
8.3e-05	21.9	4.40885472657
8.4e-05	21.904	4.4030425844
8.5e-05	21.896	4.43634804766
8.6e-05	21.842	4.45657222538
8.7e-05	21.77	4.48297892032
8.8e-05	21.772	4.4922172699
8.9e-05	21.746	4.4548270449
9e-05	21.782	4.44370070999
9.1e-05	21.758	4.42124824003
9.2e-05	21.742	4.39447789845
9.3e-05	21.738	4.41150269183
9.4e-05	21.702	4.43409472159
9.5e-05	21.704	4.37405807003
9.6e-05	21.656	4.36871422732
9.7e-05	21.648	4.32204766286
9.8e-05	21.67	4.36636004012
9.9e-05	21.628	4.35265620053
0.0001	21.618	4.40000863636
0.000101	21.582	4.44334063515
0.000102	21.588	4.39343328161
0.000103	21.498	4.37241306374
0.000104	21.5	4.37058348507
0.000105	21.43	4.34891940601
0.000106	21.394	4.35875716231
0.000107	21.322	4.36970433782
0.000108	21.25	4.33168558416
0.000109	21.192	4.34915348085
0.00011	21.164	4.29244732059
0.000111	21.096	4.24013962034
0.000112	21.082	4.26559210427
0.000113	21.0	4.25252865952
0.000114	20.936	4.27035174195
0.000115	20.864	4.2423465205
0.000116	20.816	4.24524958041
0.000117	20.772	4.24405655005
0.000118	20.778	4.27372390311
0.000119	20.73	4.24371299689
0.00012	20.67	4.22907791368
0.000121	20.606	4.17070305824
0.000122	20.56	4.11757210016
0.000123	20.456	4.13957292483
0.000124	20.44	4.16153817716
0.000125	20.388	4.17629692431
0.000126	20.37	4.1757753771
0.000127	20.33	4.17146257325
0.000128	20.296	4.1492630671
0.000129	20.272	4.14608441786
0.00013	20.168	4.15015373209
0.000131	20.076	4.1005150896
0.000132	20.084	4.09205865061
0.000133	20.022	4.1169789895
0.000134	19.954	4.06692562017
0.000135	19.924	4.05440797158
0.000136	19.906	4.08817367537
0.000137	19.878	4.12348347881
0.000138	19.796	4.11611272926
0.000139	19.744	4.12194905354
0.00014	19.67	4.13099261679
0.000141	19.638	4.14137127049
0.000142	19.574	4.13769549387
0.000143	19.52	4.15759545892
0.000144	19.47	4.17002398075
0.000145	19.386	4.1541550284
0.000146	19.314	4.13030313657
0.000147	19.266	4.13754081551
0.000148	19.224	4.13881915527
0.000149	19.216	4.14455594726
0.00015	19.138	4.14860892348
0.000151	19.056	4.19724481059
0.000152	19.032	4.19749639666
0.000153	18.948	4.17771420755
0.000154	18.922	4.181855569
0.000155	18.872	4.18421031976
0.000156	18.81	4.21638470731
0.000157	18.77	4.22529288926
0.000158	18.772	4.17085315014
0.000159	18.728	4.16245312286
0.00016	18.666	4.1749783233
0.000161	18.644	4.18775166408
0.000162	18.568	4.21869363666
0.000163	18.54	4.22047390704
0.000164	18.49	4.19403147342
0.000165	18.432	4.17437132991
0.000166	18.334	4.15913981491
0.000167	18.282	4.18024831798
0.000168	18.248	4.14421234977
0.000169	18.25	4.16167033774
0.00017	18.222	4.18625321738
0.000171	18.222	4.21861541267
0.000172	18.128	4.17751313583
0.000173	18.082	4.18369167124
0.000174	18.08	4.17727183698
0.000175	18.004	4.12698243272
0.000176	17.938	4.10440689991
0.000177	17.864	4.13442910206
0.000178	17.822	4.10637504376
0.000179	17.758	4.13369519921
0.00018	17.734	4.14816152048
0.000181	17.69	4.10827214288
0.000182	17.66	4.10175572164
0.000183	17.672	4.11684539423
0.000184	17.656	4.15230827372
0.000185	17.656	4.15327148162
0.000186	17.614	4.13727011446
0.000187	17.546	4.13713475729
0.000188	17.522	4.10579054507
0.000189	17.478	4.0784207728
0.00019	17.38	4.08993887485
0.000191	17.316	4.09244963317
0.000192	17.284	4.06636742068
0.000193	17.214	4.05218508955
0.000194	17.186	4.04714763753
0.000195	17.18	4.04914805854
0.000196	17.136	4.04048313943
0.000197	17.082	4.05798915721
0.000198	17.078	4.06200886262
0.000199	17.02	4.08700379251
0.0002	17.02	4.08700379251
0.000201	16.972	4.12979612088
0.000202	16.928	4.14425095765
0.000203	16.938	4.09367267866
0.000204	16.888	4.06145983607
0.000205	16.85	4.04518231975
0.000206	16.808	4.05747902028
0.000207	16.742	4.0894297891
0.000208	16.654	4.0598379278
0.000209	16.638	4.08594615726
0.00021	16.582	4.07569331525
0.000211	16.506	4.02715333704
0.000212	16.464	4.00608337407
0.000213	16.414	3.96920697369
0.000214	16.356	3.94731098344
0.000215	16.326	3.94306023286
0.000216	16.286	3.95173430281
0.000217	16.214	3.9278752526
0.000218	16.15	3.91145752885
0.000219	16.088	3.89875056909
0.00022	16.04	3.92
0.000221	16.01	3.91074161765
0.000222	15.95	3.90378021922
0.000223	15.844	3.88840121387
0.000224	15.828	3.90005333297
0.000225	15.794	3.9099314572
0.000226	15.788	3.90781985255
0.000227	15.76	3.97673232692
0.000228	15.724	3.94915484629
0.000229	15.698	3.96318003628
0.00023	15.62	3.94405882309
0.000231	15.604	3.95008658133
0.000232	15.57	3.94272748234
0.000233	15.55	3.9713347882
0.000234	15.476	3.95391249271
0.000235	15.464	3.96392532725
0.000236	15.45	3.97032744242
0.000237	15.376	3.9041803237
0.000238	15.376	3.86763803891
0.000239	15.384	3.86064036139
0.00024	15.334	3.85622146667
0.000241	15.286	3.83095340614
0.000242	15.272	3.82073500782
0.000243	15.202	3.84567237294
0.000244	15.166	3.84687457555
0.000245	15.156	3.83453569549
0.000246	15.112	3.79149785705
0.000247	15.084	3.79643833086
0.000248	15.05	3.73945183149
0.000249	15.074	3.70682127975
0.00025	15.046	3.68997073159
0.000251	14.99	3.71293684299
0.000252	14.956	3.7221047809
0.000253	14.96	3.72322440903
0.000254	14.93	3.68796691959
0.000255	14.876	3.65193428199
0.000256	14.824	3.65198904708
0.000257	14.762	3.62234123186
0.000258	14.74	3.63763659537
0.000259	14.67	3.60403940045
0.00026	14.642	3.56788957228
0.000261	14.6	3.54118624193
0.000262	14.574	3.5917299453
0.000263	14.538	3.61172479572
0.000264	14.512	3.61301203984
0.000265	14.524	3.59686307774
0.000266	14.476	3.62400662251
0.000267	14.454	3.6132926812
0.000268	14.388	3.59241645693
0.000269	14.342	3.55935893104
0.00027	14.274	3.56636004913
0.000271	14.23	3.55992977459
0.000272	14.174	3.56478947485
0.000273	14.144	3.57425013115
0.000274	14.112	3.58600836586
0.000275	14.084	3.54244887048
0.000276	14.048	3.53067925476
0.000277	14.01	3.55554496526
0.000278	13.932	3.56305711433
0.000279	13.908	3.55464991244
0.00028	13.892	3.54462071314
0.000281	13.85	3.55745695687
0.000282	13.798	3.59126662892
0.000283	13.74	3.61170319932
0.000284	13.708	3.61036507849
0.000285	13.686	3.61820452711
0.000286	13.626	3.62851539889
0.000287	13.612	3.61295668394
0.000288	13.572	3.61950493852
0.000289	13.56	3.60144415478
0.00029	13.512	3.5785270713
0.000291	13.51	3.5639725027
0.000292	13.474	3.54927091105
0.000293	13.496	3.56454541281
0.000294	13.466	3.5435637429
0.000295	13.428	3.53847650833
0.000296	13.404	3.54186165738
0.000297	13.4	3.55865142997
0.000298	13.364	3.55295707827
0.000299	13.292	3.53422353566
0.0003	13.192	3.53031669967
0.000301	13.142	3.52502992895
0.000302	13.142	3.55215934327
0.000303	13.144	3.55404895858
0.000304	13.076	3.47825013477
0.000305	13.04	3.47482373654
0.000306	12.984	3.46521918499
0.000307	12.924	3.47307126331
0.000308	12.888	3.45303576582
0.000309	12.872	3.4228082038
0.00031	12.804	3.42075781078
0.000311	12.788	3.42914799914
0.000312	12.77	3.37002967346
0.000313	12.778	3.35808219077
0.000314	12.708	3.34943816184
0.000315	12.67	3.37002967346
0.000316	12.652	3.33809766184
0.000317	12.642	3.33374204161
0.000318	12.608	3.32721144504
0.000319	12.606	3.32246354382
0.00032	12.546	3.32503894714
0.000321	12.498	3.34155592501
0.000322	12.426	3.32934287811
0.000323	12.366	3.34485336001
0.000324	12.378	3.32552492097
0.000325	12.318	3.2834244319
0.000326	12.288	3.22320585753
0.000327	12.25	3.2211022958
0.000328	12.218	3.2184586373
0.000329	12.168	3.191202908
0.00033	12.14	3.20817705247
0.000331	12.126	3.26590324413
0.000332	12.096	3.25496297982
0.000333	12.05	3.22172314143
0.000334	12.004	3.20748873731
0.000335	11.97	3.18450938136
0.000336	11.95	3.19992187405
0.000337	11.93	3.20516770232
0.000338	11.934	3.22577804568
0.000339	11.9	3.26343377442
0.00034	11.788	3.23651911782
0.000341	11.756	3.2274547247
0.000342	11.708	3.23708757991
0.000343	11.676	3.23898502621
0.000344	11.63	3.22010869382
0.000345	11.606	3.23152657424
0.000346	11.63	3.24300786308
0.000347	11.572	3.22998699688
0.000348	11.55	3.26059810464
0.000349	11.542	3.266838839
0.00035	11.52	3.29022795563
0.000351	11.478	3.28656598899
0.000352	11.432	3.30777508304
0.000353	11.402	3.30399697336
0.000354	11.382	3.30818318719
0.000355	11.354	3.28643941067
0.000356	11.326	3.29358831671
0.000357	11.33	3.3053139034
0.000358	11.284	3.28501811258
0.000359	11.268	3.26866578285
0.00036	11.238	3.2847155128
0.000361	11.19	3.26648128726
0.000362	11.176	3.2638970572
0.000363	11.142	3.22270631613
0.000364	11.088	3.2205987021
0.000365	11.068	3.21175590604
0.000366	11.036	3.23584672072
0.000367	10.992	3.25882432788
0.000368	10.954	3.25328818275
0.000369	10.916	3.26694719884
0.00037	10.868	3.23520880315
0.000371	10.838	3.2341546036
0.000372	10.812	3.21755435075
0.000373	10.794	3.19555378612
0.000374	10.766	3.18233310639
0.000375	10.732	3.22802973964
0.000376	10.71	3.2307739011
0.000377	10.68	3.19336812785
0.000378	10.644	3.16816413716
0.000379	10.608	3.13533666454
0.00038	10.576	3.11901009937
0.000381	10.558	3.16142942354
0.000382	10.512	3.14672146845
0.000383	10.534	3.15988037748
0.000384	10.52	3.15049202507
0.000385	10.468	3.16116687317
0.000386	10.448	3.15836919944
0.000387	10.43	3.14087567408
0.000388	10.396	3.17666239944
0.000389	10.36	3.17023658423
0.00039	10.362	3.15894855925
0.000391	10.338	3.14638777013
0.000392	10.302	3.13987197191
0.000393	10.328	3.16992365839
0.000394	10.27	3.16813825456
0.000395	10.244	3.15411857735
0.000396	10.208	3.13699474019
0.000397	10.166	3.0871417201
0.000398	10.128	3.10992218552
0.000399	10.078	3.11575287852
0.0004	10.048	3.11860481626
0.000401	10.03	3.08757186151
0.000402	9.982	3.0746830731
0.000403	9.962	3.07645185238
0.000404	9.962	3.06538023743
0.000405	9.974	3.03204947189
0.000406	9.984	3.05871607051
0.000407	9.96	3.07024428995
0.000408	9.932	3.05079923954
0.000409	9.942	3.0487105471
0.00041	9.874	3.02623925029
0.000411	9.87	3.00617697417
0.000412	9.836	3.00351527381
0.000413	9.818	3.01543960311
0.000414	9.83	3.00950161987
0.000415	9.802	2.99245651597
0.000416	9.818	3.05038948333
0.000417	9.808	3.02904869555
0.000418	9.766	3.05339876204
0.000419	9.758	3.06584996371
0.00042	9.74	3.01668692443
0.000421	9.678	2.99905251705
0.000422	9.62	2.95018643479
0.000423	9.576	2.94418477681
0.000424	9.544	2.92917462777
0.000425	9.508	2.91580794978
0.000426	9.498	2.93155180749
0.000427	9.476	2.9457467644
0.000428	9.442	2.9207252524
0.000429	9.44	2.90764509526
0.00043	9.454	2.90308181077
0.000431	9.416	2.85218232236
0.000432	9.354	2.85318839196
0.000433	9.354	2.85949016435
0.000434	9.332	2.84495623868
0.000435	9.348	2.90015447864
0.000436	9.314	2.91262836627
0.000437	9.244	2.93333666666
0.000438	9.202	2.93141535781
0.000439	9.222	2.91765590843
0.00044	9.18	2.91609327697
0.000441	9.166	2.91658087493
0.000442	9.15	2.90094812087
0.000443	9.126	2.8958805224
0.000444	9.072	2.87937771055
0.000445	9.036	2.88906628515
0.000446	9.002	2.87506452102
0.000447	9.028	2.92150919903
0.000448	9.0	2.91890390387
0.000449	8.962	2.91762848903
0.00045	8.896	2.89847960145
0.000451	8.9	2.91444677426
0.000452	8.87	2.91223282036
0.000453	8.848	2.91700119986
0.000454	8.806	2.86153175764
0.000455	8.79	2.86738556877
0.000456	8.784	2.86030487885
0.000457	8.762	2.86449925816
0.000458	8.772	2.8227674364
0.000459	8.752	2.77028807166
0.00046	8.7	2.75499546279
0.000461	8.67	2.7758061892
0.000462	8.656	2.80029712709
0.000463	8.592	2.78667113237
0.000464	8.578	2.7928329703
0.000465	8.552	2.80558300537
0.000466	8.558	2.79975641798
0.000467	8.53	2.80519161556
0.000468	8.55	2.83187217226
0.000469	8.514	2.83510211456
0.00047	8.49	2.84919286816
0.000471	8.46	2.83061830701
0.000472	8.47	2.8518590428
0.000473	8.444	2.85497180371
0.000474	8.398	2.84457307869
0.000475	8.354	2.80012214019
0.000476	8.314	2.78557067762
0.000477	8.246	2.78019495719
0.000478	8.232	2.77744054842
0.000479	8.194	2.78717850164
0.00048	8.184	2.79537904407
0.000481	8.136	2.75708251599
0.000482	8.148	2.75501288563
0.000483	8.106	2.76310767072
0.000484	8.102	2.76325822174
0.000485	8.09	2.73968976346
0.000486	8.074	2.75980506558
0.000487	8.058	2.75873811733
0.000488	8.01	2.75425125942
0.000489	7.988	2.74806404583
0.00049	7.976	2.74142736544
0.000491	7.964	2.72666536267
0.000492	7.958	2.7115006915
0.000493	7.9	2.74772633281
0.000494	7.914	2.75074608061
0.000495	7.94	2.74816302282
0.000496	7.892	2.76049560768
0.000497	7.86	2.75833282981
0.000498	7.83	2.75700924917
0.000499	7.794	2.72608950697
0.0005	7.778	2.75112994968
0.000501	7.776	2.74113553113
0.000502	7.78	2.74947267671
0.000503	7.752	2.73541514217
0.000504	7.732	2.72326568663
0.000505	7.684	2.68405365073
0.000506	7.694	2.68558448015
0.000507	7.694	2.67663295952
0.000508	7.69	2.67916031622
0.000509	7.68	2.65510828404
0.00051	7.63	2.6542607257
0.000511	7.614	2.63912940191
0.000512	7.594	2.63157063367
0.000513	7.578	2.63133350224
0.000514	7.57	2.65350711324
0.000515	7.536	2.66921411655
0.000516	7.518	2.67986492197
0.000517	7.492	2.68811011679
0.000518	7.468	2.66251309856
0.000519	7.42	2.64340689263
0.00052	7.408	2.63998787876
0.000521	7.356	2.63538687862
0.000522	7.332	2.63092683289
0.000523	7.302	2.61893031599
0.000524	7.288	2.61324625705
0.000525	7.264	2.64164797049
0.000526	7.256	2.62573113627
0.000527	7.252	2.64584504459
0.000528	7.188	2.6519155341
0.000529	7.172	2.66278350603
0.00053	7.176	2.65575300056
0.000531	7.194	2.67064861036
0.000532	7.188	2.67145203962
0.000533	7.152	2.70349699463
0.000534	7.164	2.70501460255
0.000535	7.134	2.64273419019
0.000536	7.128	2.64567874089
0.000537	7.116	2.63866329796
0.000538	7.09	2.62638534873
0.000539	7.096	2.62655363547
0.00054	7.106	2.63035434875
0.000541	7.056	2.63455195432
0.000542	7.054	2.62356322584
0.000543	7.036	2.61203062769
0.000544	7.002	2.62183065815
0.000545	6.976	2.60142730054
0.000546	6.976	2.59372781918
0.000547	7.0	2.61916017074
0.000548	6.968	2.60057224472
0.000549	6.954	2.59843876203
0.00055	6.926	2.58930956048
0.000551	6.928	2.61281763619
0.000552	6.896	2.60867475934
0.000553	6.886	2.6117051901
0.000554	6.862	2.60441087388
0.000555	6.856	2.60139654801
0.000556	6.824	2.58476768782
0.000557	6.822	2.57416316499
0.000558	6.798	2.57316847486
0.000559	6.768	2.57724193664
0.00056	6.752	2.5648578908
0.000561	6.718	2.52556449136
0.000562	6.68	2.49831943514
0.000563	6.674	2.49794395454
0.000564	6.682	2.48694109299
0.000565	6.652	2.46959429867
0.000566	6.628	2.52460214687
0.000567	6.6	2.50039996801
0.000568	6.59	2.47909257592
0.000569	6.564	2.47101274784
0.00057	6.56	2.46868385987
0.000571	6.542	2.4714845741
0.000572	6.546	2.47383993015
0.000573	6.53	2.48135043877
0.000574	6.51	2.48714695987
0.000575	6.482	2.49272461375
0.000576	6.468	2.52922438704
0.000577	6.446	2.55011450723
0.000578	6.43	2.56458573653
0.000579	6.394	2.52720477999
0.00058	6.356	2.5078405053
0.000581	6.338	2.49394386464
0.000582	6.336	2.48979999197
0.000583	6.286	2.49002088345
0.000584	6.284	2.48824114587
0.000585	6.276	2.45271767637
0.000586	6.294	2.45917953798
0.000587	6.278	2.47319954715
0.000588	6.26	2.48120938254
0.000589	6.248	2.48646254748
0.00059	6.224	2.50874948929
0.000591	6.196	2.48386473062
0.000592	6.154	2.47513312773
0.000593	6.112	2.45345796785
0.000594	6.098	2.45772170923
0.000595	6.084	2.45783319206
0.000596	6.072	2.43614777877
0.000597	6.066	2.44573996983
0.000598	6.026	2.44975998824
0.000599	6.024	2.46158973024
0.0006	6.006	2.42114931386
0.000601	5.996	2.42321769554
0.000602	6.004	2.40582293613
0.000603	5.978	2.4044783218
0.000604	5.978	2.4160951968
0.000605	5.98	2.45104059534
0.000606	5.956	2.45968778507
0.000607	5.922	2.4265028333
0.000608	5.948	2.41604966836
0.000609	5.926	2.41588989815
0.00061	5.926	2.43074556464
0.000611	5.934	2.41032031066
0.000612	5.908	2.41899483257
0.000613	5.882	2.40999502074
0.000614	5.884	2.43033824806
0.000615	5.87	2.40355985987
0.000616	5.87	2.41683677562
0.000617	5.838	2.41986693849
0.000618	5.802	2.4204949907
0.000619	5.8	2.41743665894
0.00062	5.796	2.41792969294
0.000621	5.734	2.42058753198
0.000622	5.726	2.41969502211
0.000623	5.714	2.40087567358
0.000624	5.688	2.4022189742
0.000625	5.676	2.39979665805
0.000626	5.654	2.3929655242
0.000627	5.656	2.40700311591
0.000628	5.64	2.40964727709
0.000629	5.606	2.39640647637
0.00063	5.584	2.39727845692
0.000631	5.546	2.36387055483
0.000632	5.546	2.34603580535
0.000633	5.526	2.37346244967
0.000634	5.52	2.35745625622
0.000635	5.496	2.36008135453
0.000636	5.484	2.3591829094
0.000637	5.466	2.3445349219
0.000638	5.442	2.33037250241
0.000639	5.426	2.34702449923
0.00064	5.434	2.34299893299
0.000641	5.442	2.34917772848
0.000642	5.44	2.34997872331
0.000643	5.448	2.33908016109
0.000644	5.428	2.32826458977
0.000645	5.382	2.33068144541
0.000646	5.354	2.31531509735
0.000647	5.372	2.31119363101
0.000648	5.348	2.29845513335
0.000649	5.354	2.28663158379
0.00065	5.342	2.28933090662
0.000651	5.346	2.30353727992
0.000652	5.344	2.32242631745
0.000653	5.312	2.31487710257
0.000654	5.278	2.30232838666
0.000655	5.252	2.30314914845
0.000656	5.242	2.31331709889
0.000657	5.238	2.29985999574
0.000658	5.212	2.27399560246
0.000659	5.188	2.28575064257
0.00066	5.16	2.28175371151
0.000661	5.138	2.27924461171
0.000662	5.102	2.2511321596
0.000663	5.112	2.26703683252
0.000664	5.108	2.30224586002
0.000665	5.1	2.27815714998
0.000666	5.084	2.26560014124
0.000667	5.098	2.28043767729
0.000668	5.056	2.25762352929
0.000669	5.026	2.24884948362
0.00067	5.014	2.25339832253
0.000671	5.012	2.24852307082
0.000672	4.996	2.22979460938
0.000673	4.986	2.24717689557
0.000674	4.972	2.2358926629
0.000675	4.982	2.26311201667
0.000676	4.954	2.24852929712
0.000677	4.944	2.25585105891
0.000678	4.93	2.24702024913
0.000679	4.922	2.25386689935
0.00068	4.902	2.26900771264
0.000681	4.882	2.27861273585
0.000682	4.87	2.25590336672
0.000683	4.858	2.2364784819
0.000684	4.824	2.21292205014
0.000685	4.786	2.21002352929
0.000686	4.802	2.18970226287
0.000687	4.782	2.19419142283
0.000688	4.766	2.22244100034
0.000689	4.772	2.22171465315
0.00069	4.764	2.21185532981
0.000691	4.778	2.20288810428
0.000692	4.744	2.22765886078
0.000693	4.736	2.19961451168
0.000694	4.704	2.18915143378
0.000695	4.684	2.17166848299
0.000696	4.698	2.17319948463
0.000697	4.69	2.19679311725
0.000698	4.678	2.16016573438
0.000699	4.67	2.13192401366
0.0007	4.642	2.12834113807
0.000701	4.614	2.11967072915
0.000702	4.614	2.0988101391
0.000703	4.586	2.08868475362
0.000704	4.548	2.093727776
0.000705	4.54	2.10817456583
0.000706	4.54	2.10722566423
0.000707	4.544	2.10619657202
0.000708	4.538	2.0766694489
0.000709	4.532	2.08637868087
0.00071	4.508	2.08756700491
0.000711	4.486	2.08081810834
0.000712	4.49	2.08947361792
0.000713	4.47	2.07776322039
0.000714	4.464	2.06026794374
0.000715	4.436	2.03320043282
0.000716	4.422	2.01888979392
0.000717	4.432	2.0350371004
0.000718	4.408	2.00138352147
0.000719	4.39	2.00047494361
0.00072	4.384	1.99713394643
0.000721	4.374	2.01844593685
0.000722	4.358	2.02529899027
0.000723	4.358	2.02035541428
0.000724	4.354	2.03486707183
0.000725	4.336	2.02561200628
0.000726	4.312	2.00166330835
0.000727	4.294	1.98986532208
0.000728	4.286	2.01002587048
0.000729	4.254	2.01431973629
0.00073	4.254	2.01133885758
0.000731	4.234	2.0097870534
0.000732	4.206	2.01781168596
0.000733	4.214	2.04063813549
0.000734	4.222	2.02798323464
0.000735	4.19	2.01839044786
0.000736	4.188	2.04368686447
0.000737	4.188	2.02500765431
0.000738	4.176	2.03101550954
0.000739	4.168	2.03759073418
0.00074	4.144	2.05116162211
0.000741	4.124	2.04074104188
0.000742	4.11	2.02630205053
0.000743	4.102	2.02178040351
0.000744	4.072	2.02059793131
0.000745	4.06	2.01405064484
0.000746	4.046	2.01491538284
0.000747	4.036	2.02650043178
0.000748	4.02	2.00589132308
0.000749	4.022	1.99336800416
0.00075	3.996	1.98594662567
0.000751	4.006	2.00448596902
0.000752	3.986	1.99744937358
0.000753	3.976	1.98781890523
0.000754	3.956	1.99450846075
0.000755	3.95	1.98783802157
0.000756	3.94	1.96784145703
0.000757	3.926	1.95972549098
0.000758	3.918	1.97465845148
0.000759	3.918	1.96857207132
0.00076	3.902	1.97088710991
0.000761	3.884	1.96329926399
0.000762	3.848	1.94136446861
0.000763	3.856	1.9491700798
0.000764	3.862	1.94498226213
0.000765	3.864	1.95281950011
0.000766	3.834	1.94485063694
0.000767	3.822	1.94892688421
0.000768	3.82	1.94514780929
0.000769	3.81	1.94265282539
0.00077	3.806	1.94739929136
0.000771	3.814	1.94098016476
0.000772	3.814	1.91713431976
0.000773	3.808	1.91497676226
0.000774	3.802	1.92114445058
0.000775	3.8	1.9287301522
0.000776	3.784	1.9228478879
0.000777	3.766	1.91186924239
0.000778	3.752	1.89274826641
0.000779	3.734	1.89294585237
0.00078	3.73	1.8785898967
0.000781	3.712	1.88283190965
0.000782	3.696	1.89620252083
0.000783	3.678	1.88846922135
0.000784	3.664	1.89290887261
0.000785	3.638	1.89603691947
0.000786	3.604	1.86525708684
0.000787	3.61	1.88199362379
0.000788	3.614	1.90499448818
0.000789	3.594	1.89028146052
0.00079	3.562	1.87993510526
0.000791	3.57	1.87112265766
0.000792	3.566	1.87447165889
0.000793	3.552	1.84805194732
0.000794	3.548	1.86432186062
0.000795	3.536	1.86566449288
0.000796	3.516	1.85519379042
0.000797	3.522	1.86051498247
0.000798	3.53	1.85825186667
0.000799	3.514	1.84222799892
0.0008	3.508	1.84334912591
0.000801	3.496	1.8531011845
0.000802	3.484	1.85627153186
0.000803	3.482	1.85948272377
0.000804	3.482	1.87341292832
0.000805	3.476	1.87654576283
0.000806	3.478	1.87976487891
0.000807	3.474	1.87225105154
0.000808	3.464	1.86673618918
0.000809	3.46	1.85051344226
0.00081	3.434	1.83347866091
0.000811	3.42	1.8340119956
0.000812	3.394	1.82284502907
0.000813	3.396	1.82076467453
0.000814	3.398	1.82307322947
0.000815	3.39	1.81049716929
0.000816	3.372	1.79377144586
0.000817	3.356	1.82900628758
0.000818	3.348	1.80966737275
0.000819	3.342	1.79583852281
0.00082	3.34	1.79231693626
0.000821	3.34	1.80344115513
0.000822	3.336	1.80086201581
0.000823	3.346	1.7950721434
0.000824	3.342	1.78802572688
0.000825	3.344	1.79266951779
0.000826	3.338	1.79659566959
0.000827	3.324	1.77848924652
0.000828	3.332	1.78375334618
0.000829	3.326	1.78429930225
0.00083	3.322	1.79396655487
0.000831	3.322	1.80618825154
0.000832	3.312	1.81070593968
0.000833	3.294	1.81647020344
0.000834	3.292	1.81514076589
0.000835	3.3	1.81714061096
0.000836	3.31	1.78938536934
0.000837	3.296	1.77999550561
0.000838	3.264	1.77941113855
0.000839	3.26	1.74939989711
0.00084	3.262	1.75537916132
0.000841	3.25	1.76053968998
0.000842	3.248	1.74542143908
0.000843	3.232	1.7407400725
0.000844	3.226	1.75126354384
0.000845	3.202	1.75533358653
0.000846	3.172	1.73505504235
0.000847	3.164	1.74502263596
0.000848	3.166	1.72349760661
0.000849	3.15	1.72843860174
0.00085	3.126	1.74072513626
0.000851	3.12	1.73366663462
0.000852	3.102	1.73769847787
0.000853	3.11	1.7509711591
0.000854	3.112	1.74569642263
0.000855	3.116	1.74543518929
0.000856	3.128	1.76057263412
0.000857	3.132	1.76708120923
0.000858	3.126	1.7793605593
0.000859	3.102	1.77527350006
0.00086	3.11	1.77704811415
0.000861	3.1	1.77595044976
0.000862	3.086	1.76822057448
0.000863	3.062	1.75446744056
0.000864	3.042	1.75277950695
0.000865	3.036	1.74548102253
0.000866	3.028	1.74448158488
0.000867	3.024	1.7295733578
0.000868	3.026	1.73704461658
0.000869	3.002	1.72336763344
0.00087	2.966	1.69730492252
0.000871	2.946	1.70031879364
0.000872	2.92	1.6916264363
0.000873	2.906	1.67963210257
0.000874	2.902	1.67821214392
0.000875	2.902	1.69127052833
0.000876	2.876	1.69015502248
0.000877	2.874	1.69178130974
0.000878	2.872	1.68036186579
0.000879	2.89	1.68223066195
0.00088	2.906	1.68676139391
0.000881	2.908	1.68152787666
0.000882	2.888	1.68269307956
0.000883	2.878	1.66946578282
0.000884	2.88	1.65939748102
0.000885	2.88	1.66421152502
0.000886	2.868	1.67289449757
0.000887	2.874	1.67395459915
0.000888	2.862	1.67420309401
0.000889	2.856	1.67787484635
0.00089	2.844	1.68750229629
0.000891	2.828	1.68119481322
0.000892	2.804	1.6654080581
0.000893	2.798	1.66769181805
0.000894	2.784	1.65207263763
0.000895	2.792	1.66755389718
0.000896	2.79	1.66309951596
0.000897	2.792	1.67473460584
0.000898	2.796	1.67283711102
0.000899	2.784	1.67730259643
0.0009	2.774	1.65979637305
0.000901	2.766	1.65385730944
0.000902	2.754	1.63752374029
0.000903	2.756	1.63476726172
0.000904	2.74	1.62861904692
0.000905	2.744	1.61569304015
0.000906	2.746	1.60794402888
0.000907	2.722	1.60147307189
0.000908	2.712	1.60781093416
0.000909	2.722	1.59521659971
0.00091	2.726	1.58206320986
0.000911	2.704	1.56983566019
0.000912	2.696	1.57339886869
0.000913	2.696	1.58100727386
0.000914	2.696	1.57593908512
0.000915	2.688	1.59080357053
0.000916	2.688	1.61079359323
0.000917	2.71	1.61304060705
0.000918	2.7	1.60810447422
0.000919	2.7	1.60062487798
0.00092	2.68	1.59549365401
0.000921	2.678	1.58060621282
0.000922	2.678	1.58313486475
0.000923	2.68	1.58669467762
0.000924	2.658	1.57386022251
0.000925	2.652	1.59715246611
0.000926	2.618	1.58242724951
0.000927	2.614	1.56109064439
0.000928	2.598	1.56473512135
0.000929	2.572	1.55461120541
0.00093	2.574	1.55451728842
0.000931	2.562	1.55246771303
0.000932	2.558	1.54746114652
0.000933	2.54	1.54932243255
0.000934	2.54	1.55319026523
0.000935	2.554	1.5706953874
0.000936	2.542	1.55827982083
0.000937	2.532	1.56492044526
0.000938	2.528	1.56627456086
0.000939	2.504	1.54854254058
0.00094	2.502	1.55112733198
0.000941	2.5	1.53948043183
0.000942	2.486	1.53160177592
0.000943	2.478	1.52365219128
0.000944	2.476	1.51572556883
0.000945	2.464	1.5009010627
0.000946	2.444	1.49761944432
0.000947	2.444	1.50162045804
0.000948	2.422	1.49797062722
0.000949	2.43	1.49301707961
0.00095	2.422	1.4993051724
0.000951	2.422	1.50596015884
0.000952	2.41	1.5066187308
0.000953	2.39	1.49328496945
0.000954	2.394	1.50955755107
0.000955	2.39	1.52377819908
0.000956	2.386	1.53655588899
0.000957	2.374	1.53301141548
0.000958	2.37	1.51693770472
0.000959	2.362	1.51754934022
0.00096	2.364	1.52167802113
0.000961	2.354	1.52600262123
0.000962	2.348	1.51092554416
0.000963	2.35	1.49382060503
0.000964	2.34	1.50346266997
0.000965	2.328	1.50346799101
0.000966	2.318	1.49026037993
0.000967	2.318	1.49829102647
0.000968	2.302	1.48283377356
0.000969	2.296	1.47118455674
0.00097	2.278	1.45764055926
0.000971	2.286	1.46294360794
0.000972	2.28	1.46478667389
0.000973	2.268	1.46839231815
0.000974	2.266	1.47622626992
0.000975	2.264	1.49208042679
0.000976	2.256	1.47324946971
0.000977	2.256	1.47596205913
0.000978	2.25	1.47631297495
0.000979	2.25	1.47495762651
0.00098	2.238	1.46470338294
0.000981	2.214	1.46840185236
0.000982	2.21	1.47847894811
0.000983	2.198	1.48148439074
0.000984	2.2	1.48862352527
0.000985	2.198	1.47742884769
0.000986	2.192	1.4693998775
0.000987	2.192	1.46121045712
0.000988	2.172	1.46096406527
0.000989	2.172	1.45410316003
0.00099	2.154	1.45954924549
0.000991	2.142	1.46350128117
0.000992	2.118	1.45879265148
0.000993	2.1	1.46355731012
0.000994	2.116	1.46647332059
0.000995	2.116	1.44032774048
0.000996	2.11	1.43174718439
0.000997	2.1	1.42197046383
0.000998	2.094	1.43009230471
0.000999	2.096	1.44457052441
0.001	2.108	1.44510760845
0.001001	2.108	1.4478729226
0.001002	2.118	1.43808066533
0.001003	2.106	1.42364461858
0.001004	2.098	1.43401394693
0.001005	2.088	1.42276350811
0.001006	2.062	1.41356145958
0.001007	2.06	1.40157054764
0.001008	2.044	1.39787839242
0.001009	2.042	1.3857258026
0.00101	2.042	1.39722439143
0.001011	2.04	1.40228385144
0.001012	2.026	1.40047277731
0.001013	2.01	1.40067840706
0.001014	2.0	1.40285423334
0.001015	2.014	1.40634419685
0.001016	2.016	1.40561161065
0.001017	2.026	1.41326713681
0.001018	2.014	1.39635382336
0.001019	2.0	1.40285423334
0.00102	1.994	1.39784262347
0.001021	1.976	1.38831696669
0.001022	1.976	1.38398843926
0.001023	1.978	1.39194683807
0.001024	1.98	1.39413055343
0.001025	1.972	1.42660996772
0.001026	1.964	1.42643051005
0.001027	1.958	1.43813629396
0.001028	1.948	1.43013845484
0.001029	1.944	1.42297716074
0.00103	1.938	1.4206181753
0.001031	1.944	1.43138534295
0.001032	1.942	1.43618800998
0.001033	1.93	1.43704558035
0.001034	1.924	1.43604456755
0.001035	1.912	1.43396513207
0.001036	1.892	1.42419661564
0.001037	1.896	1.42870010849
0.001038	1.894	1.41519044655
0.001039	1.898	1.41548436939
0.00104	1.874	1.41637706844
0.001041	1.86	1.4185908501
0.001042	1.862	1.41384440445
0.001043	1.846	1.3879063369
0.001044	1.846	1.38646456861
0.001045	1.844	1.37828298981
0.001046	1.826	1.37394468593
0.001047	1.828	1.37346860175
0.001048	1.822	1.37197521844
0.001049	1.824	1.37441769488
0.00105	1.822	1.37488763177
0.001051	1.81	1.39495519641
0.001052	1.812	1.39594269223
0.001053	1.81	1.3761903938
0.001054	1.794	1.36805116863
0.001055	1.804	1.3789793327
0.001056	1.798	1.37883864176
0.001057	1.796	1.37054149882
0.001058	1.796	1.37636623033
0.001059	1.798	1.36572178719
0.00106	1.78	1.36660162447
0.001061	1.758	1.351826912
0.001062	1.748	1.33585029101
0.001063	1.74	1.32075735849
0.001064	1.75	1.32646145817
0.001065	1.732	1.3221860686
0.001066	1.722	1.31480644963
0.001067	1.712	1.30730868581
0.001068	1.704	1.32075130134
0.001069	1.698	1.3277032801
0.00107	1.692	1.32858420885
0.001071	1.682	1.32848635672
0.001072	1.674	1.33855295002
0.001073	1.682	1.34196721271
0.001074	1.706	1.35335287342
0.001075	1.69	1.33936552143
0.001076	1.708	1.33519137205
0.001077	1.71	1.33037588673
0.001078	1.702	1.32710059905
0.001079	1.698	1.32166410256
0.00108	1.694	1.31922856246
0.001081	1.7	1.32287565553
0.001082	1.696	1.328
0.001083	1.714	1.32370842711
0.001084	1.702	1.31954386058
0.001085	1.694	1.31922856246
0.001086	1.68	1.32725280184
0.001087	1.674	1.33705796434
0.001088	1.67	1.33757242795
0.001089	1.664	1.34279708072
0.00109	1.652	1.31411415029
0.001091	1.642	1.3121874866
0.001092	1.662	1.31291888554
0.001093	1.664	1.31419328868
0.001094	1.656	1.31516690956
0.001095	1.656	1.31212194555
0.001096	1.648	1.32969771001
0.001097	1.622	1.30809632673
0.001098	1.622	1.30962437363
0.001099	1.62	1.31133519742
0.0011	1.61	1.30149913561
0.001101	1.616	1.30097809359
0.001102	1.62	1.30368707902
0.001103	1.6	1.30384048104
0.001104	1.604	1.28809316433
0.001105	1.596	1.29181422813
0.001106	1.596	1.28404984327
0.001107	1.6	1.28685663537
0.001108	1.594	1.28730882076
0.001109	1.592	1.27966245549
0.00111	1.594	1.27951709641
0.001111	1.596	1.29645053897
0.001112	1.596	1.29953222353
0.001113	1.572	1.28094340234
0.001114	1.574	1.27926697761
0.001115	1.558	1.26910834841
0.001116	1.548	1.25685957847
0.001117	1.532	1.24457864356
0.001118	1.544	1.24742294351
0.001119	1.538	1.2266034404
0.00112	1.526	1.22691646007
0.001121	1.516	1.23521010359
0.001122	1.53	1.23818415432
0.001123	1.526	1.23827460605
0.001124	1.514	1.24491124182
0.001125	1.512	1.22386927406
0.001126	1.508	1.21075843999
0.001127	1.496	1.21077826211
0.001128	1.502	1.21572858813
0.001129	1.494	1.22064081531
0.00113	1.478	1.20229613657
0.001131	1.452	1.19486233517
0.001132	1.45	1.19979164858
0.001133	1.448	1.19803839671
0.001134	1.454	1.19494100273
0.001135	1.464	1.20362120287
0.001136	1.462	1.2233380563
0.001137	1.478	1.24960633801
0.001138	1.486	1.24491124182
0.001139	1.472	1.23823099622
0.00114	1.476	1.24475861114
0.001141	1.47	1.26059509756
0.001142	1.472	1.26539163898
0.001143	1.462	1.26354897016
0.001144	1.444	1.25493585493
0.001145	1.442	1.26120418648
0.001146	1.442	1.25802861653
0.001147	1.428	1.24612037942
0.001148	1.418	1.23583008541
0.001149	1.414	1.23879134643
0.00115	1.408	1.23025850942
0.001151	1.408	1.22700285248
0.001152	1.414	1.23555817346
0.001153	1.412	1.2256655335
0.001154	1.406	1.23335477459
0.001155	1.394	1.23400324149
0.001156	1.406	1.24626000497
0.001157	1.41	1.24334226985
0.001158	1.42	1.24883946126
0.001159	1.41	1.24012096184
0.00116	1.394	1.24046926604
0.001161	1.396	1.23417340759
0.001162	1.386	1.22678604492
0.001163	1.386	1.24137182182
0.001164	1.384	1.24440507874
0.001165	1.386	1.24458989229
0.001166	1.388	1.24155386512
0.001167	1.38	1.24080618954
0.001168	1.37	1.23656783073
0.001169	1.368	1.23149340234
0.00117	1.386	1.236529013
0.001171	1.37	1.23818415432
0.001172	1.362	1.23731806743
0.001173	1.356	1.24469433999
0.001174	1.348	1.21280501318
0.001175	1.344	1.20235768389
0.001176	1.336	1.1946145822
0.001177	1.326	1.19821700873
0.001178	1.322	1.19929812807
0.001179	1.318	1.20036494451
0.00118	1.312	1.21764362603
0.001181	1.304	1.2014924053
0.001182	1.298	1.18540963384
0.001183	1.312	1.19610033024
0.001184	1.306	1.20181695778
0.001185	1.308	1.20380064795
0.001186	1.3	1.19247641486
0.001187	1.306	1.18842921539
0.001188	1.29	1.18570654042
0.001189	1.294	1.1897747686
0.00119	1.278	1.16649732104
0.001191	1.27	1.16837493982
0.001192	1.264	1.175714251
0.001193	1.254	1.17366264318
0.001194	1.252	1.17153574423
0.001195	1.258	1.17449393357
0.001196	1.262	1.18884649976
0.001197	1.25	1.17622276802
0.001198	1.256	1.19434668334
0.001199	1.266	1.18289644517
0.0012	1.262	1.18209813467
0.001201	1.25	1.18469405333
0.001202	1.248	1.18595784073
0.001203	1.24	1.1689311357
0.001204	1.228	1.16619723889
0.001205	1.214	1.1611218713
0.001206	1.216	1.15988964992
0.001207	1.21	1.16012930314
0.001208	1.206	1.16084624305
0.001209	1.2	1.1610340219
0.00121	1.196	1.15307588649
0.001211	1.196	1.14786061872
0.001212	1.192	1.13979647306
0.001213	1.194	1.14732907224
0.001214	1.192	1.14504847059
0.001215	1.19	1.14625477098
0.001216	1.186	1.14865312432
0.001217	1.18	1.13824426201
0.001218	1.174	1.13829873056
0.001219	1.168	1.13832157144
0.00122	1.154	1.12884188441
0.001221	1.146	1.1192336664
0.001222	1.142	1.11078170673
0.001223	1.134	1.10997477449
0.001224	1.122	1.10775267998
0.001225	1.126	1.10549717322
0.001226	1.122	1.09686644584
0.001227	1.12	1.10163514831
0.001228	1.116	1.10387680472
0.001229	1.116	1.10568711668
0.00123	1.128	1.10436225941
0.001231	1.134	1.11894771996
0.001232	1.12	1.11606451426
0.001233	1.118	1.12253106861
0.001234	1.112	1.10790613321
0.001235	1.098	1.10652428803
0.001236	1.11	1.11619890701
0.001237	1.104	1.10326062197
0.001238	1.104	1.10326062197
0.001239	1.09	1.09448618082
0.00124	1.09	1.09631199939
0.001241	1.078	1.09905231905
0.001242	1.074	1.09202747218
0.001243	1.082	1.09693937845
0.001244	1.09	1.09995454452
0.001245	1.09	1.11619890701
0.001246	1.082	1.10601808303
0.001247	1.072	1.09855177393
0.001248	1.054	1.08585634409
0.001249	1.066	1.10346907524
0.00125	1.062	1.08726997567
0.001251	1.07	1.08494239478
0.001252	1.066	1.09619523808
0.001253	1.05	1.06934559428
0.001254	1.042	1.06594371334
0.001255	1.032	1.06910055654
0.001256	1.032	1.0709696541
0.001257	1.024	1.07117878993
0.001258	1.032	1.08026663375
0.001259	1.026	1.06457691127
0.00126	1.024	1.05802835501
0.001261	1.006	1.06111450843
0.001262	1.004	1.06394736712
0.001263	1.0	1.06207344379
0.001264	1.002	1.05924312601
0.001265	0.992	1.06015847872
0.001266	0.998	1.06864212906
0.001267	0.994	1.05733816729
0.001268	0.992	1.06204331362
0.001269	1.0	1.05830052443
0.00127	0.996	1.05450651966
0.001271	0.992	1.06767785404
0.001272	0.994	1.06111450843
0.001273	0.998	1.06676895343
0.001274	1.002	1.07051202702
0.001275	0.996	1.06206591133
0.001276	0.994	1.06487745774
0.001277	0.996	1.05450651966
0.001278	0.99	1.04780723418
0.001279	0.992	1.050683587
0.00128	0.99	1.05730790217
0.001281	0.998	1.06112958681
0.001282	1.002	1.04975997257
0.001283	1.002	1.05166344426
0.001284	0.998	1.04402873524
0.001285	0.998	1.03826586191
0.001286	0.994	1.03245532591
0.001287	0.98	1.02547549946
0.001288	0.974	1.01258283612
0.001289	0.976	1.01164420623
0.00129	0.972	1.01154139807
0.001291	0.966	1.00241907404
0.001292	0.968	1.01339824354
0.001293	0.964	0.991314279126
0.001294	0.968	0.9833493784
0.001295	0.972	0.995598312574
0.001296	0.954	0.981775941852
0.001297	0.962	0.975989754045
0.001298	0.95	0.977496803064
0.001299	0.952	0.976573601937
0.0013	0.946	0.975235356209
0.001301	0.946	0.979328341263
0.001302	0.938	0.96236999122
0.001303	0.926	0.938362403339
0.001304	0.924	0.941394709992
0.001305	0.922	0.94441304523
0.001306	0.92	0.941063228481
0.001307	0.918	0.956700580119
0.001308	0.914	0.960522774327
0.001309	0.91	0.958070978581
0.00131	0.912	0.953024658653
0.001311	0.902	0.973856252226
0.001312	0.894	0.966831939894
0.001313	0.894	0.966831939894
0.001314	0.888	0.958882683127
0.001315	0.884	0.956317938763
0.001316	0.894	0.970960349345
0.001317	0.886	0.970053606766
0.001318	0.876	0.961573710123
0.001319	0.874	0.954004192863
0.00132	0.868	0.954241059691
0.001321	0.866	0.955009947592
0.001322	0.864	0.955774031872
0.001323	0.864	0.951579739171
0.001324	0.86	0.953100204596
0.001325	0.86	0.948894093142
0.001326	0.862	0.948132902076
0.001327	0.854	0.944819559493
0.001328	0.86	0.948894093142
0.001329	0.854	0.951148779109
0.00133	0.85	0.950526170076
0.001331	0.844	0.94639526626
0.001332	0.848	0.942812812811
0.001333	0.842	0.942887055803
0.001334	0.85	0.954725091322
0.001335	0.842	0.949229160951
0.001336	0.834	0.943633403394
0.001337	0.838	0.937953090511
0.001338	0.84	0.943610088967
0.001339	0.832	0.942218658274
0.00134	0.836	0.942923114575
0.001341	0.832	0.94433892221
0.001342	0.826	0.931517042249
0.001343	0.82	0.931450481776
0.001344	0.82	0.924986486388
0.001345	0.818	0.921344669491
0.001346	0.808	0.913857756984
0.001347	0.796	0.915633114299
0.001348	0.802	0.922386036321
0.001349	0.802	0.920215192224
0.00135	0.798	0.925848799751
0.001351	0.796	0.930797507517
0.001352	0.794	0.931431156876
0.001353	0.792	0.938475359293
0.001354	0.798	0.940848553169
0.001355	0.798	0.94509047186
0.001356	0.792	0.944847077574
0.001357	0.786	0.940321221711
0.001358	0.786	0.938191878029
0.001359	0.784	0.925928722959
0.00136	0.784	0.928086202893
0.001361	0.784	0.932386186084
0.001362	0.772	0.933817969414
0.001363	0.772	0.925211327211
0.001364	0.766	0.909529548723
0.001365	0.762	0.89964215108
0.001366	0.766	0.898467584279
0.001367	0.764	0.907911889998
0.001368	0.762	0.908491056643
0.001369	0.766	0.911725835984
0.00137	0.748	0.903601682159
0.001371	0.75	0.900832947888
0.001372	0.744	0.889080423809
0.001373	0.73	0.886058688801
0.001374	0.742	0.887375906817
0.001375	0.744	0.893568128348
0.001376	0.748	0.89246624586
0.001377	0.726	0.868863625663
0.001378	0.726	0.864247649693
0.001379	0.718	0.859346263156
0.00138	0.714	0.858023309707
0.001381	0.706	0.843542530048
0.001382	0.704	0.841655511477
0.001383	0.71	0.847289796941
0.001384	0.706	0.841168235254
0.001385	0.716	0.845780113268
0.001386	0.714	0.848648337063
0.001387	0.714	0.836781930971
0.001388	0.704	0.827275044952
0.001389	0.704	0.824853926462
0.00139	0.702	0.815595487972
0.001391	0.706	0.826779293403
0.001392	0.702	0.832583929703
0.001393	0.704	0.834496255234
0.001394	0.7	0.837854402626
0.001395	0.706	0.838787219741
0.001396	0.702	0.83498263455
0.001397	0.694	0.844016587515
0.001398	0.692	0.846838827641
0.001399	0.7	0.842614977318
0.0014	0.696	0.843554384732
0.001401	0.7	0.833066623986
0.001402	0.706	0.834004796149
0.001403	0.7	0.835463942968
0.001404	0.698	0.838329290911
0.001405	0.698	0.838329290911
0.001406	0.692	0.822882737697
0.001407	0.686	0.824259667823
0.001408	0.678	0.821167461606
0.001409	0.678	0.816281814081
0.00141	0.67	0.813080561814
0.001411	0.672	0.810195038247
0.001412	0.666	0.806501084934
0.001413	0.656	0.80601736954
0.001414	0.656	0.810964857438
0.001415	0.654	0.803917906257
0.001416	0.65	0.807155499269
0.001417	0.646	0.795414357426
0.001418	0.652	0.79680361445
0.001419	0.642	0.786025444881
0.00142	0.636	0.789622694709
0.001421	0.638	0.794327388424
0.001422	0.648	0.802555917055
0.001423	0.642	0.798646354778
0.001424	0.646	0.792895957866
0.001425	0.644	0.790736365674
0.001426	0.644	0.790736365674
0.001427	0.64	0.801498596381
0.001428	0.632	0.802854905945
0.001429	0.634	0.802523519905
0.00143	0.634	0.805011801156
0.001431	0.638	0.811761048585
0.001432	0.636	0.809632015177
0.001433	0.626	0.806302672698
0.001434	0.628	0.801009363241
0.001435	0.624	0.796632914208
0.001436	0.622	0.791906560145
0.001437	0.614	0.785496021632
0.001438	0.614	0.795615485018
0.001439	0.616	0.795326348111
0.00144	0.616	0.792807668984
0.001441	0.608	0.79393702521
0.001442	0.606	0.786615535061
0.001443	0.61	0.79868642157
0.001444	0.608	0.801458670176
0.001445	0.606	0.79420652226
0.001446	0.614	0.803121410498
0.001447	0.61	0.801186619958
0.001448	0.592	0.793433046955
0.001449	0.59	0.786066154977
0.00145	0.59	0.783517708798
0.001451	0.582	0.781841416145
0.001452	0.582	0.781841416145
0.001453	0.58	0.789683480896
0.001454	0.58	0.787146746166
0.001455	0.578	0.789883535719
0.001456	0.578	0.784803160034
0.001457	0.582	0.792007575721
0.001458	0.574	0.787733457459
0.001459	0.58	0.792212092814
0.00146	0.58	0.789683480896
0.001461	0.578	0.784803160034
0.001462	0.586	0.796620361276
0.001463	0.59	0.79868642157
0.001464	0.588	0.796401908586
0.001465	0.582	0.786940912648
0.001466	0.586	0.781411543298
0.001467	0.578	0.771955957293
0.001468	0.57	0.762299153876
0.001469	0.562	0.755086749983
0.00147	0.564	0.760199973691
0.001471	0.566	0.762655885705
0.001472	0.566	0.762655885705
0.001473	0.562	0.762991480949
0.001474	0.556	0.752903712303
0.001475	0.56	0.75524830354
0.001476	0.56	0.752595508889
0.001477	0.564	0.738853165385
0.001478	0.56	0.74188947964
0.001479	0.56	0.744580418759
0.00148	0.56	0.739188744503
0.001481	0.556	0.731343968321
0.001482	0.552	0.728900541912
0.001483	0.554	0.734223399246
0.001484	0.556	0.734073565796
0.001485	0.562	0.733591166795
0.001486	0.556	0.731343968321
0.001487	0.558	0.728447664558
0.001488	0.562	0.741725016431
0.001489	0.562	0.747098387095
0.00149	0.564	0.749602561362
0.001491	0.566	0.749429116061
0.001492	0.562	0.757730822918
0.001493	0.55	0.747997326198
0.001494	0.54	0.732393336944
0.001495	0.548	0.734640047915
0.001496	0.544	0.7266801222
0.001497	0.542	0.724041435278
0.001498	0.54	0.715821206727
0.001499	0.544	0.712786082917
0.0015	0.54	0.704556598152
0.001501	0.542	0.715706643814
0.001502	0.538	0.721495668733
0.001503	0.538	0.724262383394
0.001504	0.53	0.72463784058
0.001505	0.518	0.716711936555
0.001506	0.514	0.722360021042
0.001507	0.512	0.711235544669
0.001508	0.516	0.713963584506
0.001509	0.508	0.714098032486
0.00151	0.504	0.711325523231
0.001511	0.496	0.70567981408
0.001512	0.502	0.719719389762
0.001513	0.498	0.71693514351
0.001514	0.496	0.716926774504
0.001515	0.498	0.71693514351
0.001516	0.492	0.711291782604
0.001517	0.492	0.719677705643
0.001518	0.49	0.716868188721
0.001519	0.49	0.719652694013
0.00152	0.488	0.722396013278
0.001521	0.49	0.725189630373
0.001522	0.488	0.722396013278
0.001523	0.496	0.719711053132
0.001524	0.49	0.714072825418
0.001525	0.49	0.719652694013
0.001526	0.494	0.719697158533
0.001527	0.5	0.716937933157
0.001528	0.498	0.702848490074
0.001529	0.496	0.697125526717
0.00153	0.49	0.691303117308
0.001531	0.488	0.676650574521
0.001532	0.478	0.682287329503
0.001533	0.464	0.678751795578
0.001534	0.464	0.675798786622
0.001535	0.466	0.675902359812
0.001536	0.464	0.66686130492
0.001537	0.468	0.670056714018
0.001538	0.47	0.673127031102
0.001539	0.47	0.673127031102
0.00154	0.472	0.673213190602
0.001541	0.474	0.676257347465
0.001542	0.476	0.673367655891
0.001543	0.472	0.670235779409
0.001544	0.478	0.670459543895
0.001545	0.476	0.667400928977
0.001546	0.472	0.673213190602
0.001547	0.476	0.682219905895
0.001548	0.476	0.682219905895
0.001549	0.468	0.676
0.00155	0.46	0.669626761711
0.001551	0.458	0.663502825917
0.001552	0.456	0.663373198132
0.001553	0.456	0.666381272246
0.001554	0.45	0.662947961759
0.001555	0.448	0.662794085671
0.001556	0.45	0.665957956631
0.001557	0.444	0.66246811244
0.001558	0.442	0.656228618699
0.001559	0.452	0.660072723266
0.00156	0.456	0.663373198132
0.001561	0.452	0.666105096813
0.001562	0.454	0.660215116458
0.001563	0.444	0.65944218852
0.001564	0.444	0.656402315657
0.001565	0.446	0.656569874423
0.001566	0.448	0.656731299696
0.001567	0.45	0.662947961759
0.001568	0.446	0.662634137364
0.001569	0.442	0.656228618699
0.00157	0.436	0.65567064903
0.001571	0.436	0.65567064903
0.001572	0.438	0.655862790529
0.001573	0.438	0.661933531406
0.001574	0.442	0.668308312084
0.001575	0.438	0.661933531406
0.001576	0.436	0.66174315259
0.001577	0.432	0.652208555602
0.001578	0.428	0.64870332202
0.001579	0.428	0.645612887108
0.00158	0.428	0.64870332202
0.001581	0.43	0.648922183316
0.001582	0.438	0.655862790529
0.001583	0.432	0.655267884151
0.001584	0.428	0.645612887108
0.001585	0.422	0.644915498341
0.001586	0.418	0.644419118276
0.001587	0.418	0.644419118276
0.001588	0.42	0.650845603811
0.001589	0.428	0.657887528382
0.00159	0.426	0.657665568507
0.001591	0.428	0.657887528382
0.001592	0.428	0.651779103685
0.001593	0.424	0.654388263953
0.001594	0.422	0.654152887328
0.001595	0.418	0.641308038309
0.001596	0.422	0.638683019972
0.001597	0.418	0.635040156211
0.001598	0.418	0.635040156211
0.001599	0.43	0.651996932508
0.0016	0.43	0.655057249406
0.001601	0.432	0.655267884151
0.001602	0.428	0.657887528382
0.001603	0.424	0.657437449496
0.001604	0.424	0.660472558098
0.001605	0.424	0.660472558098
0.001606	0.422	0.660239350539
0.001607	0.416	0.650341448779
0.001608	0.418	0.647515250786
0.001609	0.416	0.647258835397
0.00161	0.414	0.646996136001
0.001611	0.406	0.639659284307
0.001612	0.4	0.638748776907
0.001613	0.396	0.634967715715
0.001614	0.4	0.641872261435
0.001615	0.398	0.63529205882
0.001616	0.398	0.63529205882
0.001617	0.394	0.637780526514
0.001618	0.392	0.63744489958
0.001619	0.392	0.634299613747
0.00162	0.392	0.631138653546
0.001621	0.39	0.630793151516
0.001622	0.388	0.63044111541
0.001623	0.392	0.634299613747
0.001624	0.398	0.641557479888
0.001625	0.398	0.641557479888
0.001626	0.392	0.634299613747
0.001627	0.388	0.633605555531
0.001628	0.386	0.633248766284
0.001629	0.39	0.6402343321
0.00163	0.376	0.634526595187
0.001631	0.374	0.627792959502
0.001632	0.374	0.624599071405
0.001633	0.376	0.624999199999
0.001634	0.376	0.624999199999
0.001635	0.378	0.625392676644
0.001636	0.382	0.626159724032
0.001637	0.376	0.624999199999
0.001638	0.372	0.620979870849
0.001639	0.378	0.625392676644
0.00164	0.372	0.624192278068
0.001641	0.372	0.617750758802
0.001642	0.366	0.609954096634
0.001643	0.366	0.606666300366
0.001644	0.368	0.613657885144
0.001645	0.364	0.606221081785
0.001646	0.366	0.606666300366
0.001647	0.368	0.603801291817
0.001648	0.366	0.603360588703
0.001649	0.364	0.602912929037
0.00165	0.362	0.605768932845
0.001651	0.358	0.601528054209
0.001652	0.354	0.600569729507
0.001653	0.356	0.60105241036
0.001654	0.354	0.603890718591
0.001655	0.354	0.603890718591
0.001656	0.344	0.601385067989
0.001657	0.346	0.601900323974
0.001658	0.346	0.595217607266
0.001659	0.344	0.594696561281
0.00166	0.344	0.591323938294
0.001661	0.342	0.580548016963
0.001662	0.344	0.587931968854
0.001663	0.344	0.584520316157
0.001664	0.342	0.587397650659
0.001665	0.338	0.582885923659
0.001666	0.34	0.583438085833
0.001667	0.342	0.587397650659
0.001668	0.338	0.586307086773
0.001669	0.342	0.590792687836
0.00167	0.34	0.586856030045
0.001671	0.334	0.578311334836
0.001672	0.336	0.595906032861
0.001673	0.338	0.593090212362
0.001674	0.34	0.593632883186
0.001675	0.342	0.597524894879
0.001676	0.342	0.590792687836
0.001677	0.344	0.591323938294
0.001678	0.342	0.594168326318
0.001679	0.342	0.594168326318
0.00168	0.338	0.593090212362
0.001681	0.332	0.594790719497
0.001682	0.338	0.60312187823
0.001683	0.342	0.607483333105
0.001684	0.338	0.606428891132
0.001685	0.344	0.604701579293
0.001686	0.344	0.604701579293
0.001687	0.344	0.604701579293
0.001688	0.338	0.599796632201
0.001689	0.336	0.599252868162
0.00169	0.33	0.597578446733
0.001691	0.33	0.597578446733
0.001692	0.328	0.603668783357
0.001693	0.326	0.5997699559
0.001694	0.322	0.595244487585
0.001695	0.326	0.596426022236
0.001696	0.334	0.605346181949
0.001697	0.334	0.605346181949
0.001698	0.332	0.604794179866
0.001699	0.33	0.600915967503
0.0017	0.326	0.586279796684
0.001701	0.32	0.584465567848
0.001702	0.32	0.591269819964
0.001703	0.32	0.594642749893
0.001704	0.322	0.595244487585
0.001705	0.318	0.590657261024
0.001706	0.312	0.581941577824
0.001707	0.31	0.574369219231
0.001708	0.312	0.578494598073
0.001709	0.306	0.569529630485
0.00171	0.304	0.56176863565
0.001711	0.31	0.56382621436
0.001712	0.31	0.56382621436
0.001713	0.31	0.560267793113
0.001714	0.308	0.559585560929
0.001715	0.306	0.558895339039
0.001716	0.304	0.56176863565
0.001717	0.302	0.561066840938
0.001718	0.3	0.560357029045
0.001719	0.3	0.560357029045
0.00172	0.3	0.560357029045
0.001721	0.302	0.561066840938
0.001722	0.298	0.559639169465
0.001723	0.296	0.562480221875
0.001724	0.292	0.561013368825
0.001725	0.288	0.555928052899
0.001726	0.288	0.555928052899
0.001727	0.284	0.54712338645
0.001728	0.284	0.54712338645
0.001729	0.28	0.541848687366
0.00173	0.28	0.541848687366
0.001731	0.28	0.541848687366
0.001732	0.272	0.534804637227
0.001733	0.272	0.534804637227
0.001734	0.27	0.533947562968
0.001735	0.27	0.530188645672
0.001736	0.27	0.52640288753
0.001737	0.268	0.525524499905
0.001738	0.262	0.518995183022
0.001739	0.256	0.512312404691
0.00174	0.254	0.511355062554
0.001741	0.254	0.511355062554
0.001742	0.248	0.504475965731
0.001743	0.256	0.512312404691
0.001744	0.256	0.512312404691
0.001745	0.254	0.511355062554
0.001746	0.256	0.520061534821
0.001747	0.256	0.51620151104
0.001748	0.256	0.512312404691
0.001749	0.256	0.508393548346
0.00175	0.254	0.507428812741
0.001751	0.256	0.508393548346
0.001752	0.256	0.508393548346
0.001753	0.254	0.499483733469
0.001754	0.254	0.495463419437
0.001755	0.258	0.497429391974
0.001756	0.26	0.498397431775
0.001757	0.258	0.497429391974
0.001758	0.258	0.497429391974
0.001759	0.262	0.499355584729
0.00176	0.266	0.509160092702
0.001761	0.26	0.498397431775
0.001762	0.264	0.504285633347
0.001763	0.268	0.510074504362
0.001764	0.27	0.514878626474
0.001765	0.266	0.509160092702
0.001766	0.258	0.505406766872
0.001767	0.254	0.503471945594
0.001768	0.246	0.48732330131
0.001769	0.246	0.48732330131
0.00177	0.244	0.486275641997
0.001771	0.242	0.485217477014
0.001772	0.244	0.482145206343
0.001773	0.244	0.486275641997
0.001774	0.248	0.484247870413
0.001775	0.25	0.485283422342
0.001776	0.248	0.484247870413
0.001777	0.248	0.480099989586
0.001778	0.252	0.486308544034
0.001779	0.25	0.485283422342
0.00178	0.25	0.485283422342
0.001781	0.25	0.485283422342
0.001782	0.252	0.494465367847
0.001783	0.25	0.493457191659
0.001784	0.248	0.492438828688
0.001785	0.242	0.489321979886
0.001786	0.24	0.484148737476
0.001787	0.242	0.489321979886
0.001788	0.244	0.494433008607
0.001789	0.242	0.493392338814
0.00179	0.244	0.498461633428
0.001791	0.244	0.50245795844
0.001792	0.238	0.503344812231
0.001793	0.238	0.503344812231
0.001794	0.236	0.502298715905
0.001795	0.234	0.501242456302
0.001796	0.23	0.499099188539
0.001797	0.222	0.4865346853
0.001798	0.22	0.48538644398
0.001799	0.218	0.480079160139
0.0018	0.224	0.483553513068
0.001801	0.226	0.484689591388
0.001802	0.23	0.491019347888
0.001803	0.23	0.491019347888
0.001804	0.228	0.477510209315
0.001805	0.234	0.489125750702
0.001806	0.234	0.489125750702
0.001807	0.234	0.485019587233
0.001808	0.238	0.491279960918
0.001809	0.236	0.490208119068
0.00181	0.236	0.486111098413
0.001811	0.236	0.486111098413
0.001812	0.234	0.480878362998
0.001813	0.228	0.477510209315
0.001814	0.228	0.477510209315
0.001815	0.224	0.475209427516
0.001816	0.22	0.468614980554
0.001817	0.22	0.468614980554
0.001818	0.222	0.474042192215
0.001819	0.22	0.472863616701
0.00182	0.222	0.474042192215
0.001821	0.222	0.46552765761
0.001822	0.216	0.457541254971
0.001823	0.222	0.46552765761
0.001824	0.222	0.46552765761
0.001825	0.22	0.46
0.001826	0.22	0.46
0.001827	0.218	0.458776634104
0.001828	0.218	0.467414163243
0.001829	0.222	0.46980421454
0.00183	0.216	0.461891762213
0.001831	0.216	0.461891762213
0.001832	0.216	0.461891762213
0.001833	0.21	0.458148447558
0.001834	0.21	0.458148447558
0.001835	0.208	0.456876350887
0.001836	0.208	0.456876350887
0.001837	0.208	0.456876350887
0.001838	0.21	0.458148447558
0.001839	0.21	0.458148447558
0.00184	0.21	0.458148447558
0.001841	0.212	0.463741307196
0.001842	0.212	0.463741307196
0.001843	0.21	0.458148447558
0.001844	0.212	0.459408315118
0.001845	0.214	0.464977418807
0.001846	0.212	0.463741307196
0.001847	0.212	0.463741307196
0.001848	0.208	0.461233129773
0.001849	0.208	0.461233129773
0.00185	0.212	0.4722880477
0.001851	0.212	0.468034186786
0.001852	0.212	0.468034186786
0.001853	0.212	0.463741307196
0.001854	0.208	0.461233129773
0.001855	0.208	0.456876350887
0.001856	0.21	0.458148447558
0.001857	0.212	0.455034064659
0.001858	0.212	0.455034064659
0.001859	0.21	0.458148447558
0.00186	0.21	0.458148447558
0.001861	0.206	0.455591922668
0.001862	0.208	0.456876350887
0.001863	0.204	0.454295058305
0.001864	0.204	0.458676356487
0.001865	0.208	0.461233129773
0.001866	0.21	0.462493243194
0.001867	0.212	0.468034186786
0.001868	0.21	0.466797600679
0.001869	0.212	0.4722880477
0.00187	0.212	0.468034186786
0.001871	0.21	0.462493243194
0.001872	0.208	0.465549138115
0.001873	0.206	0.459960867901
0.001874	0.206	0.459960867901
0.001875	0.208	0.461233129773
0.001876	0.21	0.462493243194
0.001877	0.208	0.461233129773
0.001878	0.208	0.465549138115
0.001879	0.21	0.466797600679
0.00188	0.21	0.466797600679
0.001881	0.21	0.466797600679
0.001882	0.204	0.463016198421
0.001883	0.2	0.451663591625
0.001884	0.2	0.451663591625
0.001885	0.198	0.445865450557
0.001886	0.198	0.445865450557
0.001887	0.202	0.452985650987
0.001888	0.202	0.452985650987
0.001889	0.202	0.452985650987
0.00189	0.198	0.445865450557
0.001891	0.192	0.441742006153
0.001892	0.186	0.437497428564
0.001893	0.182	0.434598665437
0.001894	0.182	0.434598665437
0.001895	0.186	0.437497428564
0.001896	0.188	0.443459130022
0.001897	0.184	0.445133687784
0.001898	0.186	0.446546750072
0.001899	0.188	0.447946425368
0.0019	0.192	0.446246568614
0.001901	0.188	0.438925961866
0.001902	0.188	0.438925961866
0.001903	0.184	0.43144408676
0.001904	0.184	0.436055042397
0.001905	0.182	0.425295191602
0.001906	0.18	0.423792402008
0.001907	0.182	0.420566284906
0.001908	0.186	0.423561093586
0.001909	0.188	0.429716185406
0.00191	0.188	0.434345484609
0.001911	0.19	0.43577517139
0.001912	0.186	0.432901836448
0.001913	0.182	0.429972092118
0.001914	0.182	0.429972092118
0.001915	0.18	0.428485705713
0.001916	0.174	0.414395945926
0.001917	0.174	0.414395945926
0.001918	0.178	0.417511676483
0.001919	0.178	0.417511676483
0.00192	0.178	0.422274792049
0.001921	0.174	0.419194465612
0.001922	0.176	0.420742201354
0.001923	0.18	0.428485705713
0.001924	0.18	0.428485705713
0.001925	0.18	0.428485705713
0.001926	0.178	0.426984777246
0.001927	0.176	0.425469152818
0.001928	0.176	0.425469152818
0.001929	0.174	0.42393867481
0.00193	0.174	0.42393867481
0.001931	0.174	0.42393867481
0.001932	0.174	0.42393867481
0.001933	0.176	0.430144161881
0.001934	0.172	0.422393181763
0.001935	0.172	0.422393181763
0.001936	0.17	0.416052881254
0.001937	0.172	0.417631416443
0.001938	0.168	0.414458683104
0.001939	0.166	0.412848640545
0.00194	0.162	0.414434554544
0.001941	0.162	0.414434554544
0.001942	0.162	0.414434554544
0.001943	0.156	0.409467947464
0.001944	0.154	0.407779352101
0.001945	0.154	0.407779352101
0.001946	0.156	0.409467947464
0.001947	0.152	0.406073884903
0.001948	0.154	0.412654819431
0.001949	0.156	0.414323545071
0.00195	0.154	0.412654819431
0.001951	0.148	0.407548770088
0.001952	0.148	0.407548770088
0.001953	0.148	0.402611475246
0.001954	0.154	0.402844883299
0.001955	0.152	0.401118436375
0.001956	0.146	0.390748000635
0.001957	0.148	0.392550633677
0.001958	0.15	0.394334883063
0.001959	0.146	0.385595643129
0.00196	0.15	0.389230009121
0.001961	0.144	0.383749918567
0.001962	0.138	0.378095226101
0.001963	0.138	0.378095226101
0.001964	0.14	0.385227205685
0.001965	0.142	0.376611205356
0.001966	0.14	0.374699879904
0.001967	0.138	0.37276802438
0.001968	0.138	0.378095226101
0.001969	0.136	0.376170174256
0.00197	0.136	0.365381991893
0.001971	0.136	0.365381991893
0.001972	0.138	0.367363580122
0.001973	0.136	0.365381991893
0.001974	0.136	0.365381991893
0.001975	0.138	0.367363580122
0.001976	0.138	0.367363580122
0.001977	0.138	0.367363580122
0.001978	0.138	0.367363580122
0.001979	0.138	0.367363580122
0.00198	0.136	0.365381991893
0.001981	0.138	0.367363580122
0.001982	0.136	0.370815317914
0.001983	0.136	0.370815317914
0.001984	0.132	0.361353012994
0.001985	0.132	0.361353012994
0.001986	0.132	0.361353012994
0.001987	0.128	0.351590671094
0.001988	0.126	0.349462444334
0.001989	0.122	0.350878896487
0.00199	0.122	0.350878896487
0.001991	0.126	0.355139409247
0.001992	0.126	0.355139409247
0.001993	0.124	0.35302124582
0.001994	0.124	0.35302124582
0.001995	0.128	0.362789194988
0.001996	0.128	0.357233816988
0.001997	0.13	0.364828726939
0.001998	0.128	0.362789194988
[truncated: 8,002 more rows]
