# Supplementary material for: The Influence of Synaptic Size on AMPA Receptor Activation: A Monte Carlo Model
Source: PLoS One. 2015 Jun 24;10(6):e0130924. doi: 10.1371/journal.pone.0130924 (PMC4479604; doi:10.1371/journal.pone.0130924)
Supplement: S1 Dataset — This package contains the experimental data used as basis for the analysis presented in the paper. (ZIP) [file pone.0130924.s001.zip › S1 Simulation data/training/1359_8416_368_452.csv]

time	AMPA.O.mean	AMPA.O.stdev
0.0	0.0	0.0
1e-06	0.0	0.0
2e-06	0.054	0.234699808266
3e-06	0.18	0.404474968323
4e-06	0.472	0.66724508241
5e-06	0.83	0.876983466207
6e-06	1.256	1.11465869216
7e-06	1.714	1.33124152579
8e-06	2.32	1.47972970505
9e-06	2.954	1.63825639019
1e-05	3.702	1.82241488141
1.1e-05	4.432	1.96300178298
1.2e-05	5.21	2.15357841743
1.3e-05	6.026	2.28764595163
1.4e-05	6.942	2.5421715127
1.5e-05	7.832	2.80923049962
1.6e-05	8.712	3.06154470815
1.7e-05	9.684	3.14326963527
1.8e-05	10.71	3.20654019155
1.9e-05	11.758	3.31050388914
2e-05	12.718	3.40212815749
2.1e-05	13.774	3.57308326239
2.2e-05	14.794	3.77830173491
2.3e-05	15.864	3.82746704754
2.4e-05	16.808	3.87803249084
2.5e-05	17.88	4.01865649191
2.6e-05	18.884	4.20981519784
2.7e-05	19.856	4.2618381011
2.8e-05	20.856	4.42439419582
2.9e-05	21.83	4.55204349716
3e-05	22.822	4.67400427899
3.1e-05	23.872	4.78911432313
3.2e-05	24.82	4.88749424552
3.3e-05	25.808	4.93266013425
3.4e-05	26.76	5.0575092684
3.5e-05	27.71	5.14916498085
3.6e-05	28.52	5.21934861836
3.7e-05	29.422	5.23716679131
3.8e-05	30.248	5.21176515204
3.9e-05	31.07	5.26660232028
4e-05	31.98	5.30957625428
4.1e-05	32.752	5.36045669696
4.2e-05	33.522	5.40347258714
4.3e-05	34.312	5.40061626113
4.4e-05	35.06	5.54981080759
4.5e-05	35.85	5.57776837095
4.6e-05	36.608	5.6393559916
4.7e-05	37.29	5.65808271414
4.8e-05	37.984	5.77648197435
4.9e-05	38.678	5.76145085894
5e-05	39.162	5.79445907743
5.1e-05	39.712	5.89720747473
5.2e-05	40.362	5.96749160033
5.3e-05	40.952	6.10620143788
5.4e-05	41.478	6.09110137824
5.5e-05	42.004	6.19838559627
5.6e-05	42.482	6.16552317326
5.7e-05	42.932	6.18250564092
5.8e-05	43.506	6.21787455647
5.9e-05	43.988	6.25554601933
6e-05	44.41	6.37102032645
6.1e-05	44.824	6.29420558927
6.2e-05	45.22	6.2356715757
6.3e-05	45.752	6.35440760418
6.4e-05	46.164	6.39758579466
6.5e-05	46.58	6.36989795837
6.6e-05	46.848	6.38787100684
6.7e-05	47.178	6.44378118809
6.8e-05	47.382	6.35390242292
6.9e-05	47.674	6.38934456732
7e-05	48.014	6.43784156375
7.1e-05	48.334	6.40768632191
7.2e-05	48.588	6.49386294897
7.3e-05	48.804	6.45364889036
7.4e-05	49.14	6.46130017876
7.5e-05	49.366	6.5035408817
7.6e-05	49.682	6.53856834483
7.7e-05	49.854	6.52109530677
7.8e-05	50.054	6.44415114658
7.9e-05	50.23	6.50331453953
8e-05	50.384	6.57879502645
8.1e-05	50.566	6.5825256551
8.2e-05	50.776	6.41637156031
8.3e-05	51.002	6.51076001708
8.4e-05	51.132	6.57803739728
8.5e-05	51.292	6.62863002437
8.6e-05	51.456	6.67113663479
8.7e-05	51.57	6.70351400386
8.8e-05	51.642	6.64393226937
8.9e-05	51.642	6.649950075
9e-05	51.712	6.59795847213
9.1e-05	51.844	6.58966342084
9.2e-05	51.888	6.65307868584
9.3e-05	51.938	6.60016333131
9.4e-05	51.956	6.5992472298
9.5e-05	51.952	6.60043150105
9.6e-05	52.038	6.58912406925
9.7e-05	52.024	6.49025608123
9.8e-05	52.01	6.53803487296
9.9e-05	52.054	6.52281258354
0.0001	52.106	6.53289859098
0.000101	52.212	6.52526290658
0.000102	52.2	6.63445551647
0.000103	52.234	6.66837641409
0.000104	52.264	6.70539364989
0.000105	52.39	6.73749953618
0.000106	52.442	6.75534129412
0.000107	52.338	6.71086849819
0.000108	52.382	6.74003531148
0.000109	52.348	6.70633252978
0.00011	52.33	6.65650809359
0.000111	52.336	6.65966245391
0.000112	52.3	6.66798320334
0.000113	52.304	6.65218640749
0.000114	52.32	6.63427464008
0.000115	52.256	6.60170159883
0.000116	52.194	6.58910949977
0.000117	52.122	6.62684811958
0.000118	52.114	6.71811015093
0.000119	52.012	6.7195130776
0.00012	51.994	6.7155017683
0.000121	51.968	6.73936020702
0.000122	51.97	6.75345096969
0.000123	51.816	6.65929005225
0.000124	51.796	6.73248720756
0.000125	51.808	6.69620310325
0.000126	51.81	6.7050652495
0.000127	51.68	6.62944944924
0.000128	51.678	6.55303868446
0.000129	51.628	6.58981152993
0.00013	51.502	6.58923333932
0.000131	51.416	6.56010243822
0.000132	51.42	6.5808510088
0.000133	51.35	6.58661521572
0.000134	51.344	6.5465765099
0.000135	51.33	6.64207046033
0.000136	51.228	6.66063180186
0.000137	51.204	6.81574530041
0.000138	51.11	6.85083206625
0.000139	51.012	6.83343661711
0.00014	51.034	6.84111423673
0.000141	50.888	6.76427793634
0.000142	50.768	6.66439614669
0.000143	50.712	6.6384528318
0.000144	50.576	6.5705573584
0.000145	50.558	6.64700203099
0.000146	50.342	6.71126187837
0.000147	50.304	6.67978921823
0.000148	50.198	6.65032299967
0.000149	50.116	6.66412364831
0.00015	49.986	6.67995538907
0.000151	49.89	6.68684529506
0.000152	49.778	6.70557350269
0.000153	49.638	6.6991757702
0.000154	49.53	6.71484177029
0.000155	49.47	6.6118908037
0.000156	49.284	6.60025332847
0.000157	49.304	6.57263904379
0.000158	49.174	6.56534264148
0.000159	49.04	6.56402315657
0.00016	48.966	6.52662577447
0.000161	48.812	6.54374938395
0.000162	48.67	6.51836635976
0.000163	48.656	6.61193345399
0.000164	48.542	6.5915275923
0.000165	48.506	6.61770080919
0.000166	48.334	6.67880558184
0.000167	48.214	6.62360958994
0.000168	48.066	6.56548886222
0.000169	47.958	6.5842414901
0.00017	47.886	6.59097898646
0.000171	47.708	6.50221008581
0.000172	47.668	6.45954921028
0.000173	47.538	6.45139953808
0.000174	47.474	6.45393864241
0.000175	47.404	6.41847209233
0.000176	47.292	6.40458710613
0.000177	47.154	6.43228450863
0.000178	47.154	6.44470976848
0.000179	47.054	6.44104680933
0.00018	46.958	6.44299899115
0.000181	46.906	6.43219744722
0.000182	46.692	6.35776187034
0.000183	46.492	6.31268057167
0.000184	46.336	6.34878760079
0.000185	46.216	6.37881995357
0.000186	46.126	6.42200311429
0.000187	46.066	6.42819134749
0.000188	45.948	6.44277083249
0.000189	45.814	6.42739480661
0.00019	45.734	6.43018226802
0.000191	45.576	6.43461141018
0.000192	45.49	6.40483411183
0.000193	45.386	6.36183967104
0.000194	45.342	6.45298659537
0.000195	45.304	6.53326748266
0.000196	45.228	6.62480309141
0.000197	45.086	6.53013047343
0.000198	44.982	6.48148717502
0.000199	44.882	6.41623534481
0.0002	44.738	6.40323012237
0.000201	44.584	6.33868629923
0.000202	44.506	6.35625392822
0.000203	44.368	6.39441756535
0.000204	44.262	6.32181587837
0.000205	44.192	6.358233717
0.000206	44.09	6.34270447049
0.000207	44.048	6.29425897148
0.000208	43.932	6.33145923149
0.000209	43.874	6.31332907427
0.00021	43.786	6.30715498462
0.000211	43.66	6.34668417365
0.000212	43.542	6.28301169822
0.000213	43.44	6.26724819997
0.000214	43.368	6.31384003598
0.000215	43.272	6.2185220109
0.000216	43.154	6.21629182069
0.000217	43.076	6.26882955583
0.000218	42.998	6.2537985257
0.000219	42.836	6.20395873616
0.00022	42.75	6.18251566921
0.000221	42.594	6.1820032352
0.000222	42.49	6.19402131091
0.000223	42.326	6.17476509675
0.000224	42.282	6.10397214935
0.000225	42.144	6.09419920908
0.000226	42.06	6.04420383508
0.000227	41.928	6.07641473239
0.000228	41.802	6.05035503091
0.000229	41.59	6.071400168
0.00023	41.568	6.0495765141
0.000231	41.492	6.06250245361
0.000232	41.388	6.0670796929
0.000233	41.33	6.07726089616
0.000234	41.192	5.98290364288
0.000235	41.072	6.02451790602
0.000236	40.986	6.08027992777
0.000237	40.838	6.03056846408
0.000238	40.778	5.93672603377
0.000239	40.68	5.98511486941
0.00024	40.58	6.02790179084
0.000241	40.402	6.00236586689
0.000242	40.304	5.95748134701
0.000243	40.244	5.95956911194
0.000244	40.136	6.03502311512
0.000245	40.092	6.02291756543
0.000246	40.016	6.06825708091
0.000247	40.002	6.0413571323
0.000248	39.83	5.9790551093
0.000249	39.768	5.97111178927
0.00025	39.622	5.96180476031
0.000251	39.536	5.97935648711
0.000252	39.46	5.99302928409
0.000253	39.354	5.8385515327
0.000254	39.284	5.88925665938
0.000255	39.166	5.85546274858
0.000256	39.084	5.87068513889
0.000257	39.018	5.84958767778
0.000258	39.014	5.90438853735
0.000259	38.868	5.77741949316
0.00026	38.774	5.7210946505
0.000261	38.688	5.76043887217
0.000262	38.538	5.72123727877
0.000263	38.434	5.68697142599
0.000264	38.27	5.62930723979
0.000265	38.168	5.55155617823
0.000266	38.11	5.59409510109
0.000267	38.07	5.58973165724
0.000268	37.95	5.61885219596
0.000269	37.908	5.58959175611
0.00027	37.792	5.57680338545
0.000271	37.688	5.54496672668
0.000272	37.674	5.62420874435
0.000273	37.586	5.60808380822
0.000274	37.486	5.57510573891
0.000275	37.386	5.6168500069
0.000276	37.306	5.59324270884
0.000277	37.186	5.6224019778
0.000278	37.114	5.61613781882
0.000279	37.022	5.59906385032
0.00028	36.922	5.56955258526
0.000281	36.822	5.60127806844
0.000282	36.682	5.51333619508
0.000283	36.588	5.56149764002
0.000284	36.456	5.5400418771
0.000285	36.35	5.52951173251
0.000286	36.254	5.5340296349
0.000287	36.174	5.5450630294
0.000288	36.086	5.60237485358
0.000289	35.946	5.58668810656
0.00029	35.87	5.55635672001
0.000291	35.812	5.6214460773
0.000292	35.74	5.55665366925
0.000293	35.706	5.62277191428
0.000294	35.61	5.59588241478
0.000295	35.47	5.58579448243
0.000296	35.412	5.5762223772
0.000297	35.252	5.54260732869
0.000298	35.18	5.60496208729
0.000299	35.066	5.54523615367
0.0003	35.0	5.56524932056
0.000301	34.834	5.54747185662
0.000302	34.798	5.56715331206
0.000303	34.748	5.59253931591
0.000304	34.636	5.59352339764
0.000305	34.602	5.6384036748
0.000306	34.53	5.65801201837
0.000307	34.444	5.61274121976
0.000308	34.338	5.54578722996
0.000309	34.3	5.55679763893
0.00031	34.186	5.56986570754
0.000311	34.102	5.61387531034
0.000312	33.994	5.59052448345
0.000313	34.008	5.54255681071
0.000314	33.92	5.55388152556
0.000315	33.848	5.4904367768
0.000316	33.724	5.48195439602
0.000317	33.636	5.48484311535
0.000318	33.496	5.44077053367
0.000319	33.398	5.51430829751
0.00032	33.274	5.50626225311
0.000321	33.146	5.42924340954
0.000322	33.078	5.43543153761
0.000323	33.038	5.47800657174
0.000324	32.968	5.44049409521
0.000325	32.852	5.47595617221
0.000326	32.782	5.42830323398
0.000327	32.688	5.41208425655
0.000328	32.612	5.37265818753
0.000329	32.586	5.42573534187
0.00033	32.536	5.39784253198
0.000331	32.46	5.36697307614
0.000332	32.33	5.37932151856
0.000333	32.24	5.41538548951
0.000334	32.164	5.41046245713
0.000335	32.092	5.45816232811
0.000336	31.96	5.43823500779
0.000337	31.834	5.45329661764
0.000338	31.768	5.50909938193
0.000339	31.686	5.47863158097
0.00034	31.652	5.4825993835
0.000341	31.564	5.51560549713
0.000342	31.392	5.47305545377
0.000343	31.34	5.48419547427
0.000344	31.246	5.4230511707
0.000345	31.248	5.3913352706
0.000346	31.274	5.38097797803
0.000347	31.252	5.40115691311
0.000348	31.136	5.40273116118
0.000349	31.06	5.39818488012
0.00035	30.966	5.44544249809
0.000351	30.898	5.44385855805
0.000352	30.822	5.40946540797
0.000353	30.676	5.41802768542
0.000354	30.446	5.4658104614
0.000355	30.356	5.47770608923
0.000356	30.232	5.47486766963
0.000357	30.148	5.41055413059
0.000358	30.072	5.37985278609
0.000359	30.014	5.39460879026
0.00036	29.932	5.37097533042
0.000361	29.884	5.40097620806
0.000362	29.768	5.3905636069
0.000363	29.71	5.28827949337
0.000364	29.68	5.2476280356
0.000365	29.59	5.1479996115
0.000366	29.484	5.17433512637
0.000367	29.45	5.18994219621
0.000368	29.408	5.19706994373
0.000369	29.356	5.22773985581
0.00037	29.304	5.19765177749
0.000371	29.226	5.25765384939
0.000372	29.156	5.26494672338
0.000373	29.122	5.34145261142
0.000374	29.006	5.31657446106
0.000375	28.932	5.27895595738
0.000376	28.838	5.25545012344
0.000377	28.732	5.23795532627
0.000378	28.622	5.24319711626
0.000379	28.526	5.2418817232
0.00038	28.43	5.23498806111
0.000381	28.338	5.1803239281
0.000382	28.304	5.19072095185
0.000383	28.196	5.16813157727
0.000384	28.104	5.11558246928
0.000385	27.986	5.13749004865
0.000386	27.902	5.1509606871
0.000387	27.806	5.12838805084
0.000388	27.704	5.11706791043
0.000389	27.638	5.099309365
0.00039	27.562	5.06617765184
0.000391	27.512	5.10194629529
0.000392	27.438	5.07327862432
0.000393	27.366	5.01518135265
0.000394	27.268	4.99561567777
0.000395	27.24	5.01541623397
0.000396	27.146	5.0168400413
0.000397	27.042	5.02157704312
0.000398	26.952	5.03166930551
0.000399	26.85	5.0615709024
0.0004	26.78	5.016732004
0.000401	26.668	5.02491552168
0.000402	26.626	4.99941236547
0.000403	26.59	4.97532913484
0.000404	26.56	4.96572250534
0.000405	26.446	4.95893980605
0.000406	26.374	4.97695931267
0.000407	26.236	4.88674779378
0.000408	26.164	4.89173834133
0.000409	26.11	4.89754019892
0.00041	26.028	4.92861197499
0.000411	25.898	4.90138715059
0.000412	25.87	4.87289441708
0.000413	25.84	4.8730278062
0.000414	25.818	4.85683806607
0.000415	25.786	4.86869633475
0.000416	25.682	4.85230625579
0.000417	25.566	4.83587055244
0.000418	25.558	4.84382452201
0.000419	25.516	4.80476263722
0.00042	25.494	4.7960362801
0.000421	25.418	4.82071322524
0.000422	25.372	4.84082802834
0.000423	25.322	4.84585554882
0.000424	25.26	4.79545618268
0.000425	25.238	4.8374948062
0.000426	25.148	4.86642538215
0.000427	25.042	4.86746710312
0.000428	24.98	4.89076681104
0.000429	24.924	4.8532694135
0.00043	24.84	4.84462588855
0.000431	24.804	4.84619273244
0.000432	24.72	4.85732436636
0.000433	24.628	4.86473185284
0.000434	24.618	4.88713372029
0.000435	24.514	4.85899207655
0.000436	24.412	4.87793562893
0.000437	24.358	4.84126388457
0.000438	24.252	4.80130149022
0.000439	24.226	4.82026181862
0.00044	24.17	4.90643455067
0.000441	24.114	4.89050140579
0.000442	24.032	4.93426549752
0.000443	24.01	4.89794855016
0.000444	23.942	4.90251323303
0.000445	23.91	4.87625881184
0.000446	23.796	4.84049418965
0.000447	23.678	4.79940788015
0.000448	23.576	4.74639062868
0.000449	23.566	4.7721739281
0.00045	23.512	4.7583459311
0.000451	23.5	4.79270278653
0.000452	23.442	4.7428510413
0.000453	23.356	4.73215215309
0.000454	23.272	4.72504137548
0.000455	23.154	4.64782572823
0.000456	23.136	4.58535756512
0.000457	23.068	4.63199481865
0.000458	22.972	4.6073002941
0.000459	22.854	4.53571207199
0.00046	22.786	4.53610008708
0.000461	22.756	4.57738615369
0.000462	22.712	4.58530871371
0.000463	22.628	4.61189939179
0.000464	22.646	4.6087616558
0.000465	22.584	4.57722011706
0.000466	22.51	4.59193858844
0.000467	22.47	4.61704450921
0.000468	22.392	4.58195766021
0.000469	22.328	4.545373032
0.00047	22.258	4.53425142664
0.000471	22.19	4.56923407148
0.000472	22.126	4.57538238839
0.000473	22.018	4.53538046916
0.000474	21.946	4.57155159656
0.000475	21.922	4.52944985622
0.000476	21.86	4.50781543544
0.000477	21.796	4.54514950249
0.000478	21.714	4.51798671977
0.000479	21.662	4.50863127789
0.00048	21.592	4.48034998633
0.000481	21.586	4.47376843388
0.000482	21.528	4.46779766776
0.000483	21.554	4.48765907796
0.000484	21.5	4.48397145397
0.000485	21.492	4.4687734335
0.000486	21.446	4.4671113709
0.000487	21.452	4.41811000316
0.000488	21.38	4.42398010845
0.000489	21.364	4.41446531304
0.00049	21.346	4.42563938883
0.000491	21.264	4.42744892687
0.000492	21.188	4.44799460431
0.000493	21.138	4.46799239032
0.000494	21.112	4.44920846893
0.000495	21.076	4.43691604608
0.000496	21.02	4.40177237031
0.000497	20.95	4.39084274371
0.000498	20.838	4.39815370354
0.000499	20.788	4.38760253441
0.0005	20.73	4.38646782731
0.000501	20.662	4.40496946641
0.000502	20.614	4.45207861566
0.000503	20.536	4.43899808515
0.000504	20.482	4.4745587492
0.000505	20.43	4.44669540221
0.000506	20.386	4.41825802778
0.000507	20.328	4.41275605489
0.000508	20.276	4.38358574685
0.000509	20.274	4.3720617562
0.00051	20.21	4.32271905171
0.000511	20.19	4.31206447076
0.000512	20.128	4.3080872786
0.000513	20.032	4.34361324245
0.000514	20.014	4.34946019639
0.000515	19.956	4.34488941171
0.000516	19.924	4.33153829488
0.000517	19.856	4.28663784335
0.000518	19.79	4.30231333122
0.000519	19.722	4.31007146112
0.00052	19.62	4.32245300726
0.000521	19.562	4.2851086334
0.000522	19.566	4.23528558659
0.000523	19.514	4.20307078218
0.000524	19.448	4.23028320565
0.000525	19.372	4.20685345597
0.000526	19.3	4.21212535426
0.000527	19.238	4.27145829899
0.000528	19.224	4.26307682314
0.000529	19.168	4.25344284081
0.00053	19.122	4.28055089913
0.000531	19.086	4.25048279611
0.000532	19.102	4.24777541779
0.000533	18.998	4.26497315349
0.000534	18.928	4.29823405598
0.000535	18.846	4.28792304035
0.000536	18.796	4.25797886326
0.000537	18.786	4.26429407992
0.000538	18.714	4.25443345229
0.000539	18.692	4.23239128626
0.00054	18.68	4.2272449657
0.000541	18.662	4.25202963301
0.000542	18.61	4.22586085904
0.000543	18.574	4.22048859731
0.000544	18.52	4.17631416443
0.000545	18.504	4.18210282035
0.000546	18.424	4.14055841645
0.000547	18.356	4.09014229581
0.000548	18.318	4.12127116312
0.000549	18.306	4.14057532234
0.00055	18.22	4.13710043388
0.000551	18.136	4.09163830269
0.000552	18.114	4.10329184924
0.000553	18.066	4.07892681964
0.000554	18.036	4.08003725473
0.000555	17.92	4.11941743454
0.000556	17.85	4.12595443504
0.000557	17.798	4.13148835167
0.000558	17.798	4.08377227573
0.000559	17.75	4.05949504249
0.00056	17.712	4.06067186559
0.000561	17.63	4.08914416474
0.000562	17.52	4.13347311592
0.000563	17.458	4.15791245699
0.000564	17.452	4.15351610085
0.000565	17.408	4.09506239269
0.000566	17.336	4.06387795092
0.000567	17.348	4.06827924312
0.000568	17.316	4.08413320057
0.000569	17.29	4.07208791654
0.00057	17.178	4.04948342385
0.000571	17.112	4.01689631432
0.000572	17.092	4.01491419585
0.000573	17.098	4.02298347001
0.000574	17.008	4.02193187411
0.000575	16.952	4.01717512688
0.000576	16.89	4.01321566826
0.000577	16.86	3.98853356511
0.000578	16.8	4.03484820037
0.000579	16.736	4.03116658053
0.00058	16.636	4.00243725747
0.000581	16.55	3.99593543491
0.000582	16.524	4.00367631059
0.000583	16.5	3.98020099995
0.000584	16.446	4.00288445999
0.000585	16.376	3.98630455435
0.000586	16.354	4.00857630587
0.000587	16.324	4.00487502926
0.000588	16.286	3.98800752256
0.000589	16.234	3.97180613827
0.00059	16.158	3.96900944821
0.000591	16.132	3.97524540123
0.000592	16.114	3.96093473816
0.000593	16.088	3.938560143
0.000594	16.058	3.98379668156
0.000595	16.034	4.02254198238
0.000596	15.962	3.99756876113
0.000597	15.956	4.02468185078
0.000598	15.894	4.00933460814
0.000599	15.84	4.02919346768
0.0006	15.788	3.98384939474
0.000601	15.75	3.96780795906
0.000602	15.718	3.94188736521
0.000603	15.618	3.90282923019
0.000604	15.572	3.87205578472
0.000605	15.544	3.90436473706
0.000606	15.498	3.88818672391
0.000607	15.486	3.93316717163
0.000608	15.46	3.87664803664
0.000609	15.356	3.85035894431
0.00061	15.314	3.84595943816
0.000611	15.262	3.86799120992
0.000612	15.264	3.85205192073
0.000613	15.278	3.86480478162
0.000614	15.246	3.86024403374
0.000615	15.228	3.85227413355
0.000616	15.226	3.90729113325
0.000617	15.186	3.88682441075
0.000618	15.144	3.86099261849
0.000619	15.07	3.8284592201
0.00062	15.038	3.83830118672
0.000621	14.938	3.79396309945
0.000622	14.884	3.78821118735
0.000623	14.872	3.80100197316
0.000624	14.858	3.83116640202
0.000625	14.808	3.80356885044
0.000626	14.754	3.80229983037
0.000627	14.73	3.77373819972
0.000628	14.666	3.77656510602
0.000629	14.688	3.79033718817
0.00063	14.63	3.80960627887
0.000631	14.56	3.79135859554
0.000632	14.506	3.78549389116
0.000633	14.47	3.77373819972
0.000634	14.464	3.74549115604
0.000635	14.456	3.69703448726
0.000636	14.408	3.71234912151
0.000637	14.352	3.70838185736
0.000638	14.352	3.72560008589
0.000639	14.32	3.68477950494
0.00064	14.256	3.66148385221
0.000641	14.206	3.6855886911
0.000642	14.14	3.67537753163
0.000643	14.098	3.68949806884
0.000644	14.064	3.70565837605
0.000645	14.036	3.68112808796
0.000646	13.976	3.65669577624
0.000647	13.93	3.69176109736
0.000648	13.902	3.694914884
0.000649	13.904	3.75802927077
0.00065	13.896	3.75888068446
0.000651	13.892	3.7459759743
0.000652	13.888	3.76237371881
0.000653	13.852	3.78181120629
0.000654	13.828	3.77444247539
0.000655	13.76	3.76489043665
0.000656	13.718	3.73503360092
0.000657	13.648	3.69974269376
0.000658	13.638	3.68659137958
0.000659	13.562	3.70542251302
0.00066	13.522	3.67498517004
0.000661	13.482	3.69021354396
0.000662	13.458	3.69543448054
0.000663	13.446	3.68117970222
0.000664	13.418	3.63363124161
0.000665	13.356	3.6079445672
0.000666	13.356	3.6079445672
0.000667	13.284	3.58933754334
0.000668	13.254	3.59130672597
0.000669	13.244	3.590607748
0.00067	13.19	3.57685616149
0.000671	13.174	3.63754367671
0.000672	13.162	3.6193585067
0.000673	13.078	3.59776541759
0.000674	13.042	3.58165269115
0.000675	13.01	3.59080770858
0.000676	12.978	3.55717809506
0.000677	12.95	3.54111564341
0.000678	12.896	3.54417606786
0.000679	12.874	3.51825581787
0.00068	12.822	3.53699250777
0.000681	12.764	3.53727352632
0.000682	12.792	3.55819279972
0.000683	12.758	3.55744796167
0.000684	12.722	3.53054046854
0.000685	12.66	3.50205653866
0.000686	12.66	3.51459812781
0.000687	12.636	3.50991509869
0.000688	12.614	3.50214277265
0.000689	12.564	3.51196583127
0.00069	12.542	3.53500155587
0.000691	12.514	3.53578902086
0.000692	12.474	3.53854828991
0.000693	12.46	3.54350109355
0.000694	12.44	3.5302124582
0.000695	12.432	3.54645964308
0.000696	12.398	3.53773882586
0.000697	12.37	3.53342609941
0.000698	12.302	3.51835131844
0.000699	12.252	3.50606560121
0.0007	12.234	3.46572416675
0.000701	12.166	3.43313908836
0.000702	12.14	3.44621531539
0.000703	12.178	3.49718686947
0.000704	12.138	3.48754297465
0.000705	12.106	3.4817759836
0.000706	12.056	3.49812292523
0.000707	12.08	3.48849537767
0.000708	12.07	3.49243468085
0.000709	12.048	3.50623672903
0.00071	11.954	3.50369576305
0.000711	11.934	3.52500269503
0.000712	11.878	3.52123785053
0.000713	11.846	3.53359363821
0.000714	11.83	3.54754844928
0.000715	11.806	3.52255078033
0.000716	11.776	3.52502822684
0.000717	11.776	3.50625498217
0.000718	11.75	3.51845136388
0.000719	11.674	3.52870004393
0.00072	11.632	3.5440902923
0.000721	11.602	3.49736986892
0.000722	11.51	3.48624439763
0.000723	11.488	3.47704702298
0.000724	11.476	3.47985976729
0.000725	11.41	3.4776285023
0.000726	11.398	3.46173309196
0.000727	11.356	3.51415196029
0.000728	11.326	3.54791826287
0.000729	11.3	3.57631094845
0.00073	11.264	3.5063234306
0.000731	11.22	3.48763530203
0.000732	11.168	3.45076455297
0.000733	11.178	3.44184775956
0.000734	11.132	3.4407231798
0.000735	11.11	3.42606187918
0.000736	11.082	3.40870591281
0.000737	11.05	3.42045318635
0.000738	10.988	3.39762505289
0.000739	10.914	3.43083138612
0.00074	10.922	3.41349029587
0.000741	10.886	3.41774838161
0.000742	10.876	3.44798839905
0.000743	10.85	3.4466650548
0.000744	10.87	3.39191686219
0.000745	10.83	3.42010233765
0.000746	10.78	3.41754297705
0.000747	10.73	3.37655149524
0.000748	10.682	3.41363091151
0.000749	10.658	3.44630758929
0.00075	10.652	3.40982345584
0.000751	10.62	3.37455182209
0.000752	10.598	3.3758548547
0.000753	10.562	3.37907620512
0.000754	10.514	3.40790316764
0.000755	10.462	3.40184596947
0.000756	10.454	3.41231358465
0.000757	10.41	3.38258776678
0.000758	10.386	3.37772171737
0.000759	10.384	3.35090196813
0.00076	10.394	3.36017320982
0.000761	10.326	3.37041896505
0.000762	10.314	3.3578868355
0.000763	10.284	3.34773714619
0.000764	10.248	3.33023963102
0.000765	10.208	3.31854425916
0.000766	10.194	3.28395554172
0.000767	10.16	3.2555183919
0.000768	10.142	3.24003641955
0.000769	10.126	3.25178781596
0.00077	10.064	3.20498112319
0.000771	10.036	3.21725100047
0.000772	10.016	3.22982104767
0.000773	10.024	3.2254339243
0.000774	9.97	3.22259212436
0.000775	9.954	3.25205842506
0.000776	9.9	3.24807635378
0.000777	9.868	3.24508489874
0.000778	9.84	3.2302321898
0.000779	9.896	3.24487041344
0.00078	9.852	3.21964221615
0.000781	9.842	3.21574812446
0.000782	9.828	3.22527766247
0.000783	9.806	3.21315483598
0.000784	9.768	3.21405911582
0.000785	9.762	3.19270355655
0.000786	9.74	3.22930333044
0.000787	9.704	3.20817455884
0.000788	9.66	3.21066971207
0.000789	9.588	3.2040998736
0.00079	9.588	3.20659570261
0.000791	9.558	3.19290400733
0.000792	9.544	3.21310815255
0.000793	9.5	3.20093736271
0.000794	9.506	3.20842079534
0.000795	9.48	3.18270325353
0.000796	9.44	3.15569326773
0.000797	9.422	3.17110643152
0.000798	9.394	3.14305011096
0.000799	9.416	3.12649068446
0.0008	9.404	3.1306203858
0.000801	9.41	3.12504399969
0.000802	9.38	3.11441808369
0.000803	9.386	3.12873840389
0.000804	9.358	3.13525692727
0.000805	9.298	3.1101762008
0.000806	9.266	3.11564503755
0.000807	9.238	3.11020192271
0.000808	9.196	3.09153424694
0.000809	9.154	3.08063045496
0.00081	9.13	3.09662719745
0.000811	9.114	3.08949898851
0.000812	9.084	3.08300891987
0.000813	9.066	3.08182478412
0.000814	9.044	3.05451534617
0.000815	9.038	3.05164807932
0.000816	9.012	3.03048774952
0.000817	8.99	3.02024833416
0.000818	8.996	3.03578391853
0.000819	9.006	3.04794422521
0.00082	8.968	3.03166225032
0.000821	8.916	3.00015732921
0.000822	8.894	3.04084922349
0.000823	8.868	3.05917897482
0.000824	8.806	3.05030555846
0.000825	8.78	3.03901299767
0.000826	8.772	3.0430274399
0.000827	8.738	3.04587524367
0.000828	8.706	3.02845901409
0.000829	8.69	3.00098317223
0.00083	8.646	3.00743811241
0.000831	8.632	3.024
0.000832	8.602	3.00592681215
0.000833	8.552	3.01252319493
0.000834	8.528	3.01814777637
0.000835	8.516	3.00827924236
0.000836	8.508	2.97757216537
0.000837	8.474	2.96400472334
0.000838	8.408	2.96066479021
0.000839	8.37	2.95315085968
0.00084	8.354	2.96592043049
0.000841	8.316	2.93941218614
0.000842	8.28	2.96067559858
0.000843	8.256	2.97093655267
0.000844	8.224	2.94581465812
0.000845	8.196	2.93625339506
0.000846	8.192	2.92969896064
0.000847	8.176	2.89569059121
0.000848	8.18	2.88852903742
0.000849	8.19	2.87435210091
0.00085	8.156	2.86350554391
0.000851	8.134	2.87263711596
0.000852	8.122	2.87317176653
0.000853	8.106	2.88976884889
0.000854	8.106	2.89530032984
0.000855	8.098	2.90867598746
0.000856	8.064	2.89894877499
0.000857	8.044	2.94041901776
0.000858	8.006	2.94855286539
0.000859	7.968	2.92830599494
0.00086	7.952	2.90889944824
0.000861	7.922	2.93869290672
0.000862	7.91	2.92948800987
0.000863	7.892	2.91827620351
0.000864	7.854	2.88109076566
0.000865	7.846	2.88691600155
0.000866	7.824	2.91221977193
0.000867	7.776	2.87642555961
0.000868	7.748	2.88105813895
0.000869	7.75	2.88989619191
0.00087	7.76	2.88901367252
0.000871	7.772	2.92984914287
0.000872	7.73	2.86445457286
0.000873	7.71	2.89238655784
0.000874	7.716	2.88779223629
0.000875	7.678	2.88276187015
0.000876	7.644	2.88673933704
0.000877	7.634	2.87681142934
0.000878	7.628	2.85194950867
0.000879	7.594	2.85957409416
0.00088	7.594	2.87283205217
0.000881	7.584	2.85077954251
0.000882	7.576	2.86290481854
0.000883	7.552	2.84733138219
0.000884	7.526	2.84135953374
0.000885	7.492	2.83794573592
0.000886	7.468	2.82718517257
0.000887	7.446	2.79769262071
0.000888	7.426	2.77930279027
0.000889	7.384	2.78649313654
0.00089	7.382	2.77057322589
0.000891	7.344	2.76869355473
0.000892	7.31	2.74187891782
0.000893	7.284	2.68688369678
0.000894	7.248	2.6949018535
0.000895	7.23	2.71902556075
0.000896	7.196	2.69399034891
0.000897	7.186	2.69877824209
0.000898	7.154	2.6792319795
0.000899	7.158	2.69463095803
0.0009	7.16	2.69636792742
0.000901	7.118	2.71736563605
0.000902	7.116	2.710450885
0.000903	7.104	2.70428992529
0.000904	7.096	2.75150576957
0.000905	7.076	2.75648762014
0.000906	7.05	2.73779108042
0.000907	7.04	2.73685951411
0.000908	7.03	2.73442864233
0.000909	7.036	2.74275481952
0.00091	7.004	2.73276124094
0.000911	6.98	2.69510667692
0.000912	6.926	2.68933523384
0.000913	6.906	2.68871047158
0.000914	6.914	2.66356978508
0.000915	6.902	2.66840701543
0.000916	6.892	2.68706829091
0.000917	6.878	2.70464711192
0.000918	6.88	2.70510628257
0.000919	6.848	2.68195749407
0.00092	6.828	2.69340230935
0.000921	6.806	2.69079244833
0.000922	6.79	2.66418843177
0.000923	6.754	2.67459978315
0.000924	6.706	2.67349284645
0.000925	6.678	2.66576743172
0.000926	6.628	2.67611957879
0.000927	6.604	2.69799629355
0.000928	6.578	2.66531724191
0.000929	6.574	2.67067856546
0.00093	6.568	2.67008913709
0.000931	6.536	2.65117030762
0.000932	6.506	2.63627843749
0.000933	6.5	2.61189586316
0.000934	6.472	2.61327687014
0.000935	6.424	2.5985041851
0.000936	6.44	2.60814110048
0.000937	6.418	2.63425055756
0.000938	6.422	2.6298129211
0.000939	6.394	2.6204511062
0.00094	6.346	2.59427909061
0.000941	6.356	2.61328605399
0.000942	6.378	2.63270127436
0.000943	6.346	2.61577598429
0.000944	6.312	2.61890358738
0.000945	6.274	2.61589831607
0.000946	6.252	2.6062417386
0.000947	6.21	2.58184042884
0.000948	6.19	2.55145056781
0.000949	6.152	2.55360451127
0.00095	6.14	2.56288899486
0.000951	6.142	2.56862531328
0.000952	6.136	2.51346454123
0.000953	6.138	2.53829785486
0.000954	6.136	2.54430815744
0.000955	6.122	2.54619637892
0.000956	6.118	2.52350470576
0.000957	6.092	2.52339770944
0.000958	6.072	2.51292976424
0.000959	6.06	2.47959674141
0.00096	6.042	2.42574442182
0.000961	5.998	2.42940239565
0.000962	5.98	2.43220064962
0.000963	5.966	2.41181342562
0.000964	5.962	2.44060566254
0.000965	5.958	2.44953791561
0.000966	5.946	2.45745478087
0.000967	5.922	2.45762405587
0.000968	5.906	2.43745030719
0.000969	5.894	2.42214037578
0.00097	5.874	2.43518459259
0.000971	5.87	2.44317416489
0.000972	5.872	2.43713274156
0.000973	5.87	2.44808088102
0.000974	5.866	2.44295804303
0.000975	5.86	2.45690862671
0.000976	5.834	2.45813831995
0.000977	5.812	2.44962364456
0.000978	5.788	2.43701784975
0.000979	5.764	2.44873518372
0.00098	5.746	2.42682591053
0.000981	5.752	2.4393638515
0.000982	5.712	2.41765506225
0.000983	5.712	2.39605008295
0.000984	5.68	2.38528824254
0.000985	5.65	2.36378933071
0.000986	5.652	2.35263596844
0.000987	5.638	2.36958983793
0.000988	5.65	2.38065117142
0.000989	5.616	2.38758120281
0.00099	5.584	2.3619788314
0.000991	5.606	2.36194072745
0.000992	5.608	2.3550660288
0.000993	5.586	2.31227247529
0.000994	5.558	2.32005086151
0.000995	5.54	2.31438976838
0.000996	5.508	2.31212802414
0.000997	5.474	2.32837368135
0.000998	5.452	2.3081802356
0.000999	5.412	2.29570381365
0.001	5.424	2.30742800538
0.001001	5.42	2.30382290986
0.001002	5.4	2.28122773962
0.001003	5.386	2.28495164063
0.001004	5.376	2.30621421381
0.001005	5.39	2.29910852288
0.001006	5.376	2.2914240114
0.001007	5.366	2.29609320368
0.001008	5.37	2.27971489446
0.001009	5.372	2.31032811523
0.00101	5.37	2.2937087871
0.001011	5.362	2.2827518481
0.001012	5.34	2.29355619072
0.001013	5.314	2.28810052227
0.001014	5.28	2.28595712996
0.001015	5.254	2.30249516829
0.001016	5.224	2.30343743132
0.001017	5.24	2.30356245845
0.001018	5.22	2.32112041911
0.001019	5.192	2.34075543362
0.00102	5.17	2.33946575098
0.001021	5.136	2.31030387612
0.001022	5.114	2.32400602409
0.001023	5.084	2.32054821109
0.001024	5.076	2.31132516103
0.001025	5.084	2.33258311749
0.001026	5.052	2.32750853919
0.001027	5.012	2.31772647221
0.001028	4.994	2.28516170106
0.001029	4.992	2.2565318522
0.00103	4.994	2.26229175837
0.001031	4.97	2.26121648676
0.001032	4.974	2.27097424028
0.001033	4.97	2.2954520252
0.001034	4.926	2.27167867446
0.001035	4.93	2.26828128767
0.001036	4.892	2.22897644671
0.001037	4.882	2.21270784334
0.001038	4.896	2.22647344471
0.001039	4.868	2.24200267618
0.00104	4.886	2.26119525915
0.001041	4.852	2.25789636609
0.001042	4.816	2.23207168344
0.001043	4.816	2.21949183373
0.001044	4.8	2.23874965103
0.001045	4.792	2.22277664195
0.001046	4.798	2.24347854904
0.001047	4.76	2.25973449768
0.001048	4.744	2.25620566438
0.001049	4.75	2.26439837484
0.00105	4.76	2.27736690061
0.001051	4.718	2.2808936845
0.001052	4.68	2.26750964717
0.001053	4.662	2.25383140452
0.001054	4.638	2.25187832709
0.001055	4.66	2.2716513817
0.001056	4.644	2.25505299273
0.001057	4.618	2.2476823619
0.001058	4.612	2.26129520408
0.001059	4.6	2.27859605898
0.00106	4.568	2.26392932752
0.001061	4.58	2.26530351167
0.001062	4.61	2.25519400496
0.001063	4.598	2.24062402022
0.001064	4.588	2.21139232159
0.001065	4.57	2.21384281285
0.001066	4.554	2.20886486685
0.001067	4.55	2.21438479041
0.001068	4.55	2.21528779169
0.001069	4.522	2.19488405161
0.00107	4.53	2.21293922194
0.001071	4.532	2.19111295921
0.001072	4.514	2.18856208502
0.001073	4.514	2.19586065132
0.001074	4.508	2.17392180172
0.001075	4.484	2.20039632794
0.001076	4.464	2.19378759227
0.001077	4.458	2.18728964703
0.001078	4.472	2.17467606783
0.001079	4.46	2.18458233995
0.00108	4.452	2.16880059019
0.001081	4.438	2.13123344568
0.001082	4.424	2.13640445609
0.001083	4.418	2.10885656222
0.001084	4.386	2.11778280284
0.001085	4.36	2.11243934824
0.001086	4.36	2.08480214889
0.001087	4.342	2.0863930598
0.001088	4.318	2.06321981379
0.001089	4.296	2.07662803602
0.00109	4.28	2.07692079772
0.001091	4.268	2.0659564371
0.001092	4.24	2.05095099893
0.001093	4.212	2.04427395424
0.001094	4.23	2.03693397046
0.001095	4.218	2.03137293474
0.001096	4.22	2.05026827513
0.001097	4.226	2.06468496386
0.001098	4.216	2.06623909556
0.001099	4.198	2.05688988524
0.0011	4.192	2.05210526046
0.001101	4.18	2.03950974501
0.001102	4.146	2.02994679733
0.001103	4.126	2.03914786124
0.001104	4.094	2.05940865299
0.001105	4.09	2.06734128774
0.001106	4.106	2.07238123906
0.001107	4.068	2.04630789472
0.001108	4.078	2.0435058111
0.001109	4.05	2.01283382325
0.00111	4.034	2.01416086746
0.001111	4.028	2.01375668838
0.001112	4.03	2.02807790777
0.001113	4.022	2.02620729443
0.001114	4.006	2.03910862879
0.001115	3.998	2.01841422904
0.001116	4.014	2.01836666639
0.001117	4.018	2.03511080779
0.001118	3.998	2.00149843867
0.001119	3.978	2.01234092539
0.00112	3.98	2.03361746649
0.001121	3.962	2.02399505928
0.001122	3.952	2.03019604965
0.001123	3.946	2.02856698189
0.001124	3.94	2.02691884396
0.001125	3.956	2.03618859637
0.001126	3.956	2.03913314916
0.001127	3.942	1.99965897092
0.001128	3.924	1.96932069506
0.001129	3.908	1.96863810793
0.00113	3.89	1.95905589507
0.001131	3.88	1.97423402868
0.001132	3.846	1.99155316274
0.001133	3.832	2.00892409015
0.001134	3.834	1.98555886339
0.001135	3.802	1.97757326034
0.001136	3.79	1.9570130301
0.001137	3.798	1.94452976321
0.001138	3.802	1.93463071412
0.001139	3.778	1.89966207521
0.00114	3.764	1.91110020669
0.001141	3.738	1.90298607457
0.001142	3.722	1.88061585657
0.001143	3.72	1.88722017793
0.001144	3.714	1.8740875113
0.001145	3.704	1.9100743441
0.001146	3.698	1.93979277244
0.001147	3.662	1.92659180939
0.001148	3.666	1.91584028562
0.001149	3.662	1.92243491437
0.00115	3.672	1.9194832638
0.001151	3.664	1.92330548796
0.001152	3.646	1.91329140488
0.001153	3.64	1.93245957267
0.001154	3.628	1.9569404692
0.001155	3.644	1.95173358838
0.001156	3.656	1.93743748286
0.001157	3.646	1.92994404064
0.001158	3.636	1.92548799009
0.001159	3.642	1.92609345568
0.00116	3.616	1.93301422654
0.001161	3.576	1.91839099247
0.001162	3.588	1.91579122036
0.001163	3.574	1.89855840047
0.001164	3.572	1.90074090817
0.001165	3.584	1.90550360797
0.001166	3.578	1.89839827223
0.001167	3.558	1.88431313746
0.001168	3.566	1.89779977869
0.001169	3.552	1.88554925685
0.00117	3.548	1.90044626338
0.001171	3.538	1.88800317796
0.001172	3.53	1.90081561441
0.001173	3.518	1.89147455706
0.001174	3.504	1.90630113046
0.001175	3.494	1.89472003209
0.001176	3.468	1.8806849816
0.001177	3.462	1.87418142131
0.001178	3.464	1.89015978161
0.001179	3.448	1.89084531361
0.00118	3.428	1.85386515151
0.001181	3.436	1.84334044604
0.001182	3.424	1.84505392875
0.001183	3.424	1.85693941743
0.001184	3.414	1.86831581913
0.001185	3.408	1.87017004574
0.001186	3.422	1.86973687988
0.001187	3.402	1.87307127467
0.001188	3.38	1.87179058658
0.001189	3.368	1.86026234709
0.00119	3.374	1.85529620277
0.001191	3.36	1.84021737846
0.001192	3.348	1.83491035203
0.001193	3.33	1.83877676731
0.001194	3.318	1.85388133385
0.001195	3.302	1.85007999827
0.001196	3.286	1.84287926897
0.001197	3.268	1.8199384605
0.001198	3.284	1.82957481399
0.001199	3.29	1.81821340882
0.0012	3.296	1.82657712676
0.001201	3.308	1.8387865564
0.001202	3.294	1.83835905089
0.001203	3.272	1.84878771091
0.001204	3.246	1.84864382724
0.001205	3.228	1.84499756097
0.001206	3.212	1.82621356911
0.001207	3.212	1.81302399322
0.001208	3.204	1.8106308293
0.001209	3.204	1.81834650163
0.00121	3.19	1.81821340882
0.001211	3.178	1.8039722836
0.001212	3.152	1.80357866477
0.001213	3.136	1.78479802779
0.001214	3.12	1.7769637025
0.001215	3.132	1.76934338103
0.001216	3.138	1.76152093374
0.001217	3.114	1.75641794571
0.001218	3.11	1.75667299177
0.001219	3.122	1.76836534687
0.00122	3.1	1.74298594372
0.001221	3.068	1.75253416514
0.001222	3.074	1.74026549699
0.001223	3.086	1.74545237689
0.001224	3.078	1.75496894559
0.001225	3.072	1.75237438922
0.001226	3.058	1.75118131557
0.001227	3.028	1.73873977351
0.001228	3.028	1.71907416943
0.001229	3.022	1.7174155001
0.00123	3.008	1.72393039303
0.001231	3.0	1.71697408251
0.001232	2.992	1.73434022037
0.001233	3.002	1.72800347222
0.001234	2.998	1.73031673401
0.001235	2.972	1.71324720925
0.001236	2.956	1.71641020738
0.001237	2.948	1.70683801223
0.001238	2.934	1.69518258604
0.001239	2.906	1.68676139391
0.00124	2.904	1.6824933878
0.001241	2.92	1.69870538941
0.001242	2.928	1.69552823627
0.001243	2.902	1.69481444412
0.001244	2.88	1.6916264363
0.001245	2.856	1.71092489607
0.001246	2.828	1.70129832775
0.001247	2.824	1.71959995348
0.001248	2.83	1.74157974265
0.001249	2.826	1.74920667733
0.00125	2.822	1.73502622459
0.001251	2.826	1.74118465419
0.001252	2.804	1.71043386309
0.001253	2.782	1.69896321326
0.001254	2.768	1.69651878858
0.001255	2.758	1.69216902229
0.001256	2.744	1.69306349556
0.001257	2.764	1.71122879826
0.001258	2.746	1.70454803394
0.001259	2.752	1.68597034375
0.00126	2.746	1.69749344623
0.001261	2.752	1.70953092982
0.001262	2.756	1.71827355214
0.001263	2.726	1.70731485087
0.001264	2.73	1.72194657292
0.001265	2.73	1.71146136386
0.001266	2.736	1.70713326955
0.001267	2.712	1.71495072816
0.001268	2.692	1.70679114129
0.001269	2.674	1.69697495562
0.00127	2.656	1.68572358351
0.001271	2.666	1.67763047183
0.001272	2.654	1.67161119881
0.001273	2.646	1.65791555877
0.001274	2.62	1.64790776441
0.001275	2.614	1.65075861349
0.001276	2.624	1.65729418028
0.001277	2.612	1.66055894204
0.001278	2.586	1.64395985352
0.001279	2.594	1.62516583769
0.00128	2.58	1.63816971038
0.001281	2.582	1.647809455
0.001282	2.556	1.63305358148
0.001283	2.54	1.63719271926
0.001284	2.546	1.64677988815
0.001285	2.512	1.62291589431
0.001286	2.514	1.61548878052
0.001287	2.514	1.62043327539
0.001288	2.526	1.61781457528
0.001289	2.51	1.60682917574
0.00129	2.496	1.59436005971
0.001291	2.49	1.61551849262
0.001292	2.48	1.61789987329
0.001293	2.482	1.62655341136
0.001294	2.488	1.64129704807
0.001295	2.488	1.63029322516
0.001296	2.486	1.61177045512
0.001297	2.472	1.58531258747
0.001298	2.472	1.58278741466
0.001299	2.472	1.59912976334
0.0013	2.444	1.5958897205
0.001301	2.448	1.60601867984
0.001302	2.434	1.60051366755
0.001303	2.422	1.60371942683
0.001304	2.418	1.59852306834
0.001305	2.396	1.56817856126
0.001306	2.402	1.57238544893
0.001307	2.406	1.55729380658
0.001308	2.406	1.54050770852
0.001309	2.41	1.54204409794
0.00131	2.404	1.55073659917
0.001311	2.388	1.55481703104
0.001312	2.384	1.55323662074
0.001313	2.376	1.55003999948
0.001314	2.38	1.53609895515
0.001315	2.394	1.53060902911
0.001316	2.396	1.53726510401
0.001317	2.366	1.52054069331
0.001318	2.346	1.52652677671
0.001319	2.324	1.52676913775
0.00132	2.31	1.52115088009
0.001321	2.298	1.51696934709
0.001322	2.3	1.50399468084
0.001323	2.314	1.50976951883
0.001324	2.312	1.52402624649
0.001325	2.298	1.54181581261
0.001326	2.3	1.54596248337
0.001327	2.3	1.56524758425
0.001328	2.302	1.57441925801
0.001329	2.298	1.57518125941
0.00133	2.306	1.5736467202
0.001331	2.284	1.57966578744
0.001332	2.272	1.59812890594
0.001333	2.272	1.59185929026
0.001334	2.256	1.58318160677
0.001335	2.252	1.58886626247
0.001336	2.236	1.57235619374
0.001337	2.236	1.56981017961
0.001338	2.246	1.57780987448
0.001339	2.246	1.56508274542
0.00134	2.256	1.5819178234
0.001341	2.262	1.5815675768
0.001342	2.228	1.56971844609
0.001343	2.214	1.55955249992
0.001344	2.196	1.57784156366
0.001345	2.204	1.57174552648
0.001346	2.206	1.58226546445
0.001347	2.208	1.56739784356
0.001348	2.21	1.56137759687
0.001349	2.214	1.56467376791
0.00135	2.2	1.58113883008
0.001351	2.188	1.57754746363
0.001352	2.168	1.56709157358
0.001353	2.166	1.57176461342
0.001354	2.15	1.55547420422
0.001355	2.138	1.5552993281
0.001356	2.148	1.56910675226
0.001357	2.144	1.55796790724
0.001358	2.144	1.53989090523
0.001359	2.124	1.5455173891
0.00136	2.114	1.5417535471
0.001361	2.116	1.53184333403
0.001362	2.1	1.51062900806
0.001363	2.1	1.49197855212
0.001364	2.108	1.49007919253
0.001365	2.114	1.49164472982
0.001366	2.104	1.490363714
0.001367	2.088	1.48602018829
0.001368	2.086	1.49218095417
0.001369	2.078	1.48321138075
0.00137	2.064	1.47780377588
0.001371	2.062	1.47450194981
0.001372	2.034	1.44528336322
0.001373	2.036	1.44177113302
0.001374	2.022	1.4482803596
0.001375	2.022	1.43719031447
0.001376	2.026	1.43433747772
0.001377	2.032	1.42792716901
0.001378	2.04	1.44027775099
0.001379	2.038	1.44794889413
0.00138	2.036	1.44869044312
0.001381	2.026	1.44544941108
0.001382	2.034	1.43834766312
0.001383	2.02	1.42814565084
0.001384	1.994	1.42617109773
0.001385	1.996	1.43943877952
0.001386	2.006	1.4470535581
0.001387	2.008	1.47374896098
0.001388	2.01	1.46215594244
0.001389	1.986	1.44561543987
0.00139	1.966	1.43973747607
0.001391	1.968	1.44463697862
0.001392	1.964	1.43760356149
0.001393	1.94	1.44512975196
0.001394	1.936	1.43662938853
0.001395	1.928	1.43485748421
0.001396	1.928	1.4362506745
0.001397	1.934	1.4400152777
0.001398	1.91	1.43593175325
0.001399	1.9	1.43596657343
0.0014	1.908	1.41263441838
0.001401	1.906	1.40184307253
0.001402	1.904	1.3967046932
0.001403	1.894	1.41236114362
0.001404	1.884	1.39947990339
0.001405	1.89	1.37764291455
0.001406	1.888	1.37384715307
0.001407	1.874	1.37917511578
0.001408	1.882	1.39286610986
0.001409	1.884	1.40233519531
0.00141	1.896	1.40185020598
0.001411	1.892	1.40154771592
0.001412	1.878	1.40965102064
0.001413	1.87	1.40039280204
0.001414	1.86	1.38866842695
0.001415	1.86	1.38144851515
0.001416	1.856	1.39113766393
0.001417	1.864	1.39767807452
0.001418	1.86	1.40442158912
0.001419	1.862	1.40817470507
0.00142	1.87	1.41883755236
0.001421	1.862	1.40390740435
0.001422	1.864	1.39910828745
0.001423	1.856	1.39401004301
0.001424	1.846	1.39222268334
0.001425	1.858	1.39062432022
0.001426	1.856	1.40401709391
0.001427	1.848	1.39172411059
0.001428	1.834	1.38796397648
0.001429	1.832	1.38700252343
0.00143	1.834	1.38507905912
0.001431	1.824	1.38889308444
0.001432	1.818	1.39027910867
0.001433	1.822	1.38214181617
0.001434	1.812	1.38298806936
0.001435	1.818	1.35973379748
0.001436	1.824	1.37296176203
0.001437	1.822	1.37343219709
0.001438	1.812	1.36552407522
0.001439	1.816	1.37627904147
0.00144	1.828	1.3749239979
0.001441	1.83	1.37298943914
0.001442	1.816	1.36460397185
0.001443	1.818	1.36120387892
0.001444	1.81	1.36304805491
0.001445	1.794	1.35187425451
0.001446	1.778	1.3329351072
0.001447	1.76	1.31848397791
0.001448	1.748	1.31776173871
0.001449	1.75	1.30977097235
0.00145	1.756	1.31926646285
0.001451	1.752	1.30785931965
0.001452	1.728	1.30614547429
0.001453	1.726	1.30496130211
0.001454	1.734	1.31119945088
0.001455	1.71	1.31373513312
0.001456	1.7	1.30307329034
0.001457	1.68	1.2967652062
0.001458	1.68	1.31057239403
0.001459	1.68	1.31514257782
0.00146	1.694	1.33280306122
0.001461	1.678	1.32601508287
0.001462	1.658	1.30730103649
0.001463	1.64	1.29243955371
0.001464	1.644	1.29663564659
0.001465	1.634	1.28687373118
0.001466	1.63	1.27479410102
0.001467	1.622	1.26929744347
0.001468	1.626	1.26575037033
0.001469	1.638	1.26923441491
0.00147	1.638	1.28021716908
0.001471	1.636	1.27886824966
0.001472	1.626	1.28768163767
0.001473	1.61	1.27510783858
0.001474	1.606	1.27073364636
0.001475	1.602	1.28046710227
0.001476	1.604	1.27404238548
0.001477	1.6	1.27436258577
0.001478	1.594	1.28575425335
0.001479	1.598	1.28856354131
0.00148	1.588	1.28306508019
0.001481	1.582	1.286575299
0.001482	1.568	1.28116197259
0.001483	1.568	1.28583669259
0.001484	1.58	1.28825463322
0.001485	1.58	1.29290370871
0.001486	1.576	1.29159746051
0.001487	1.568	1.28894375362
0.001488	1.574	1.29016433062
0.001489	1.558	1.28009218418
0.00149	1.572	1.27938110038
0.001491	1.566	1.27657510551
0.001492	1.566	1.2592235703
0.001493	1.556	1.26129457305
0.001494	1.564	1.2640822758
0.001495	1.566	1.25444968014
0.001496	1.56	1.24675579004
0.001497	1.554	1.24220932214
0.001498	1.554	1.23898506851
0.001499	1.552	1.23421878125
0.0015	1.544	1.21163690931
0.001501	1.522	1.20395847104
0.001502	1.522	1.20561851346
0.001503	1.532	1.22350970572
0.001504	1.532	1.23003089392
0.001505	1.536	1.23963865703
0.001506	1.534	1.23969512381
0.001507	1.532	1.24778844361
0.001508	1.524	1.25913621185
0.001509	1.512	1.25930774634
0.00151	1.51	1.25455171276
0.001511	1.498	1.24498835336
0.001512	1.482	1.23841673115
0.001513	1.478	1.24157802816
0.001514	1.478	1.24157802816
0.001515	1.474	1.23179706121
0.001516	1.468	1.23003089392
0.001517	1.452	1.21478228502
0.001518	1.444	1.20783442574
0.001519	1.422	1.20495477094
0.00152	1.414	1.19440529135
0.001521	1.42	1.18304691369
0.001522	1.414	1.17413968505
0.001523	1.41	1.17213480453
0.001524	1.406	1.17011281507
0.001525	1.402	1.16807362782
0.001526	1.402	1.16807362782
0.001527	1.412	1.17057934374
0.001528	1.412	1.17057934374
0.001529	1.41	1.17894020205
0.00153	1.404	1.17846680055
0.001531	1.398	1.1762635759
0.001532	1.39	1.18570654042
0.001533	1.388	1.18044737282
0.001534	1.396	1.17778775677
0.001535	1.4	1.17473401245
0.001536	1.396	1.17438664843
0.001537	1.39	1.16528966356
0.001538	1.402	1.15948091834
0.001539	1.406	1.17352630989
0.00154	1.404	1.17165865336
0.001541	1.386	1.16146631462
0.001542	1.39	1.16528966356
0.001543	1.374	1.13759571026
0.001544	1.372	1.1391294922
0.001545	1.368	1.13691512436
0.001546	1.366	1.14019472021
0.001547	1.37	1.13538539712
0.001548	1.358	1.14448066825
0.001549	1.348	1.15190971868
0.00155	1.35	1.15909447415
0.001551	1.338	1.15747829353
0.001552	1.344	1.15830220582
0.001553	1.336	1.15546700515
0.001554	1.332	1.1409539868
0.001555	1.342	1.14238172254
0.001556	1.34	1.1385956262
0.001557	1.344	1.1373935115
0.001558	1.346	1.13590668631
0.001559	1.336	1.13450605992
0.00156	1.338	1.13655444216
0.001561	1.328	1.13860265238
0.001562	1.312	1.15700302506
0.001563	1.31	1.15321290315
0.001564	1.31	1.15147731198
0.001565	1.306	1.15254674526
0.001566	1.302	1.15706352462
0.001567	1.292	1.16221168468
0.001568	1.29	1.16528966356
0.001569	1.276	1.15923423
0.00157	1.272	1.15152768095
0.001571	1.276	1.15231245763
0.001572	1.268	1.13673919612
0.001573	1.266	1.1310366926
0.001574	1.26	1.12445542375
0.001575	1.258	1.12402669007
0.001576	1.252	1.11736117706
0.001577	1.252	1.12627527719
0.001578	1.252	1.12627527719
0.001579	1.256	1.12359423281
0.00158	1.26	1.1385956262
0.001581	1.26	1.13331372532
0.001582	1.264	1.12707763708
0.001583	1.268	1.12967960059
0.001584	1.286	1.14725934296
0.001585	1.294	1.13822844807
0.001586	1.286	1.12792020994
0.001587	1.292	1.13962098963
0.001588	1.294	1.14348764751
0.001589	1.296	1.1473377881
0.00159	1.28	1.12676528168
0.001591	1.282	1.12892692412
0.001592	1.28	1.13030969208
0.001593	1.274	1.1166575124
0.001594	1.272	1.11086272779
0.001595	1.258	1.11150168691
0.001596	1.252	1.11736117706
0.001597	1.254	1.13025837754
0.001598	1.248	1.12716280989
0.001599	1.246	1.13025837754
0.0016	1.242	1.12935202661
0.001601	1.232	1.11811269557
0.001602	1.226	1.12023390415
0.001603	1.232	1.11632253404
0.001604	1.224	1.10173681068
0.001605	1.228	1.10635256587
0.001606	1.23	1.10503393613
0.001607	1.22	1.10797111876
0.001608	1.21	1.09813478226
0.001609	1.208	1.09760466471
0.00161	1.198	1.10217784409
0.001611	1.198	1.10399094199
0.001612	1.192	1.11136672615
0.001613	1.198	1.10760823399
0.001614	1.178	1.08550264855
0.001615	1.176	1.08306232508
0.001616	1.17	1.09045861911
0.001617	1.158	1.08491289973
0.001618	1.174	1.09896496759
0.001619	1.158	1.09042927327
0.00162	1.154	1.08916665391
0.001621	1.162	1.08432283016
0.001622	1.15	1.07494185889
0.001623	1.142	1.07416758469
0.001624	1.132	1.06891346703
0.001625	1.132	1.06704076773
0.001626	1.14	1.07907367682
0.001627	1.134	1.06772842989
0.001628	1.132	1.06328547437
0.001629	1.134	1.06397556363
0.00163	1.132	1.07264905724
0.001631	1.128	1.07499581395
0.001632	1.12	1.06658333008
0.001633	1.106	1.0671288582
0.001634	1.11	1.06108435103
0.001635	1.106	1.05392789127
0.001636	1.106	1.0671288582
0.001637	1.098	1.06225985521
0.001638	1.102	1.05810963515
0.001639	1.096	1.0671382291
0.00164	1.102	1.0693904806
0.001641	1.088	1.06595309465
0.001642	1.088	1.06782770146
0.001643	1.08	1.04383906806
0.001644	1.078	1.04303211839
0.001645	1.07	1.0397595876
0.001646	1.072	1.03673333119
0.001647	1.066	1.02841820287
0.001648	1.06	1.0278132126
0.001649	1.058	1.01913492728
0.00165	1.066	1.0264716265
0.001651	1.072	1.03092967752
0.001652	1.064	1.03725792357
0.001653	1.05	1.02151847756
0.001654	1.04	1.01508620324
0.001655	1.05	1.02347447452
0.001656	1.046	1.01974702745
0.001657	1.052	1.036
0.001658	1.058	1.05196768011
0.001659	1.062	1.04410535867
0.00166	1.052	1.04942651005
0.001661	1.028	1.03885321389
0.001662	1.024	1.03316213636
0.001663	1.02	1.02742396312
0.001664	1.004	1.01783299219
0.001665	1.002	1.02273945851
0.001666	0.992	1.01189722798
0.001667	0.99	1.02073502928
0.001668	0.984	1.02554570839
0.001669	0.98	1.02156742313
0.00167	0.986	1.02068800326
0.001671	0.978	1.01267763874
0.001672	0.978	1.00673531775
0.001673	0.966	1.00640151033
0.001674	0.96	0.991160935469
0.001675	0.964	0.997348484733
0.001676	0.954	0.98989090308
0.001677	0.956	0.990991422768
0.001678	0.962	0.992247952883
0.001679	0.962	0.99426153501
0.00168	0.952	0.988785113157
0.001681	0.958	0.994100598531
0.001682	0.954	0.993923538307
0.001683	0.952	0.996843016728
0.001684	0.956	1.00700744784
0.001685	0.944	1.00641144668
0.001686	0.94	1.00219758531
0.001687	0.942	1.00131713258
0.001688	0.944	0.99038578342
0.001689	0.94	0.994183081731
0.00169	0.952	1.00682471166
0.001691	0.958	1.01401972367
0.001692	0.95	1.00772019926
0.001693	0.942	1.00331251363
0.001694	0.938	1.00506517202
0.001695	0.93	0.992522040058
0.001696	0.928	0.999407824664
0.001697	0.93	1.00054984883
0.001698	0.93	0.994535067255
0.001699	0.938	1.00307327748
0.0017	0.944	1.00641144668
0.001701	0.936	0.989901005152
0.001702	0.924	0.984999492386
0.001703	0.926	0.978020449684
0.001704	0.926	0.975973360292
0.001705	0.926	0.978020449684
0.001706	0.916	0.976188506386
0.001707	0.9	0.95812316536
0.001708	0.89	0.939095309327
0.001709	0.892	0.929696724744
0.00171	0.888	0.933518076954
0.001711	0.89	0.941222609163
0.001712	0.878	0.931190635692
0.001713	0.886	0.951316981873
0.001714	0.886	0.944988888824
0.001715	0.892	0.944635379392
0.001716	0.894	0.94168147481
0.001717	0.892	0.944635379392
0.001718	0.878	0.933335952377
0.001719	0.87	0.927954740276
0.00172	0.862	0.920302124305
0.001721	0.862	0.924638307664
0.001722	0.86	0.923255111007
0.001723	0.864	0.923852802128
0.001724	0.862	0.922472763826
0.001725	0.868	0.933046622629
0.001726	0.85	0.920597631976
0.001727	0.85	0.93354164342
0.001728	0.842	0.925762388521
0.001729	0.842	0.927920255194
0.00173	0.836	0.930109670953
0.001731	0.832	0.929395502464
0.001732	0.826	0.927213028381
0.001733	0.83	0.936536171218
0.001734	0.83	0.934398202053
0.001735	0.836	0.942923114575
0.001736	0.828	0.941496680823
0.001737	0.822	0.941443572393
0.001738	0.828	0.93937000165
0.001739	0.828	0.935102133459
0.00174	0.818	0.93427833112
0.001741	0.808	0.926895894909
0.001742	0.804	0.921728810443
0.001743	0.806	0.916713695763
0.001744	0.808	0.913857756984
0.001745	0.814	0.920545490457
0.001746	0.814	0.920545490457
0.001747	0.81	0.917551088496
0.001748	0.804	0.923896098054
0.001749	0.802	0.931018796803
0.00175	0.798	0.923686093865
0.001751	0.8	0.918694726228
0.001752	0.8	0.89888820217
0.001753	0.8	0.885437744847
0.001754	0.796	0.895758896132
0.001755	0.796	0.891282222419
0.001756	0.798	0.895095525628
0.001757	0.798	0.899553222439
0.001758	0.8	0.894427191
0.001759	0.796	0.886782949768
0.00176	0.792	0.890357231677
0.001761	0.798	0.899553222439
0.001762	0.798	0.901773807559
0.001763	0.788	0.907224338298
0.001764	0.786	0.905651146966
0.001765	0.776	0.904336220661
0.001766	0.768	0.900097772467
0.001767	0.772	0.912149110617
0.001768	0.778	0.912532739139
0.001769	0.77	0.903935838431
0.00177	0.764	0.90127909107
0.001771	0.766	0.88951897113
0.001772	0.768	0.89787304225
0.001773	0.762	0.895184897102
0.001774	0.752	0.880054543764
0.001775	0.742	0.8668540823
0.001776	0.742	0.8668540823
0.001777	0.73	0.853873526935
0.001778	0.726	0.861930391621
0.001779	0.726	0.864247649693
0.00178	0.722	0.860648592632
0.001781	0.722	0.860648592632
0.001782	0.718	0.857015752481
0.001783	0.71	0.847289796941
0.001784	0.714	0.85100176263
0.001785	0.712	0.842054630057
0.001786	0.72	0.856504524215
0.001787	0.726	0.859606886897
0.001788	0.726	0.857277084728
0.001789	0.724	0.850778467052
0.00179	0.72	0.851821577562
0.001791	0.714	0.853348697778
0.001792	0.698	0.847818376777
0.001793	0.702	0.85860118798
0.001794	0.702	0.860927406928
0.001795	0.706	0.864617834653
0.001796	0.714	0.869599908004
0.001797	0.704	0.860455693223
0.001798	0.704	0.858128195551
0.001799	0.7	0.859069263797
0.0018	0.698	0.852523313464
0.001801	0.702	0.853929739499
0.001802	0.7	0.852056336166
0.001803	0.702	0.865561089698
0.001804	0.704	0.865091902632
0.001805	0.7	0.861394218694
0.001806	0.69	0.856679636737
0.001807	0.69	0.861336171306
0.001808	0.694	0.860444071396
0.001809	0.688	0.85945098755
0.00181	0.686	0.85755699519
0.001811	0.688	0.850091759753
0.001812	0.69	0.849646985518
0.001813	0.694	0.846382892077
0.001814	0.69	0.851997652579
0.001815	0.69	0.851997652579
0.001816	0.694	0.853442440941
0.001817	0.688	0.852441200318
0.001818	0.69	0.854341851954
0.001819	0.692	0.85389460708
0.00182	0.696	0.850637408065
0.001821	0.704	0.853454158113
0.001822	0.702	0.853929739499
0.001823	0.694	0.851095764294
0.001824	0.692	0.85389460708
0.001825	0.682	0.851396499875
0.001826	0.674	0.848365487275
0.001827	0.67	0.846817571854
0.001828	0.666	0.849967058185
0.001829	0.656	0.842415574405
0.00183	0.658	0.834886818677
0.001831	0.652	0.831201539941
0.001832	0.65	0.824317899842
0.001833	0.648	0.822250570082
0.001834	0.646	0.815281546461
0.001835	0.65	0.804673846972
0.001836	0.646	0.802922163102
0.001837	0.626	0.786208623713
0.001838	0.626	0.783660640839
0.001839	0.632	0.800359919036
0.00184	0.628	0.798508609847
0.001841	0.632	0.800359919036
0.001842	0.63	0.795675813381
0.001843	0.636	0.804676332447
0.001844	0.638	0.809293519065
0.001845	0.63	0.793158243984
0.001846	0.62	0.771751255263
0.001847	0.622	0.776605433924
0.001848	0.622	0.774025839362
0.001849	0.62	0.774338427304
0.00185	0.614	0.767465960157
0.001851	0.61	0.76544104933
0.001852	0.612	0.770360954358
0.001853	0.618	0.76946474903
0.001854	0.622	0.766234950913
0.001855	0.618	0.766861134756
0.001856	0.62	0.763937170191
0.001857	0.616	0.761934380377
0.001858	0.616	0.7645547724
0.001859	0.618	0.764248650637
0.00186	0.626	0.76297051057
0.001861	0.628	0.770464794783
0.001862	0.62	0.769155380921
0.001863	0.61	0.770649077077
0.001864	0.604	0.774069764298
0.001865	0.6	0.784856674814
0.001866	0.6	0.797496081495
0.001867	0.598	0.790187319564
0.001868	0.6	0.787400787401
0.001869	0.602	0.784599260769
0.00187	0.618	0.777223262647
0.001871	0.614	0.777820030598
0.001872	0.618	0.795032074825
0.001873	0.622	0.799447309083
0.001874	0.622	0.796941654075
0.001875	0.62	0.79724525712
0.001876	0.622	0.809392364679
0.001877	0.618	0.805031676395
0.001878	0.612	0.805888329733
0.001879	0.606	0.799227126667
0.00188	0.6	0.80249610591
0.001881	0.596	0.802984433224
0.001882	0.59	0.793662396741
0.001883	0.586	0.789052596473
0.001884	0.592	0.788375545029
0.001885	0.59	0.783517708798
0.001886	0.584	0.779066107593
0.001887	0.588	0.788832048031
0.001888	0.59	0.791138420253
0.001889	0.588	0.786292566415
0.00189	0.578	0.779689681861
0.001891	0.58	0.776916983982
0.001892	0.574	0.772349661747
0.001893	0.58	0.779487010796
0.001894	0.584	0.779066107593
0.001895	0.576	0.779887171327
0.001896	0.574	0.782639125012
0.001897	0.582	0.789478308758
0.001898	0.58	0.789683480896
0.001899	0.576	0.790078477115
0.0019	0.578	0.784803160034
0.001901	0.566	0.778231328077
0.001902	0.566	0.778231328077
0.001903	0.562	0.773405456407
0.001904	0.552	0.763738175031
0.001905	0.566	0.778231328077
0.001906	0.566	0.778231328077
0.001907	0.56	0.773563184233
0.001908	0.552	0.76895773616
0.001909	0.558	0.771126448775
0.00191	0.558	0.773715710064
0.001911	0.558	0.773715710064
0.001912	0.556	0.773863036977
0.001913	0.55	0.771686464829
0.001914	0.544	0.766853310614
0.001915	0.54	0.769675256196
0.001916	0.54	0.772269383052
0.001917	0.542	0.772163195186
0.001918	0.542	0.764353321442
0.001919	0.542	0.761732236419
0.00192	0.53	0.757033684852
0.001921	0.524	0.743924727375
0.001922	0.522	0.743986559018
0.001923	0.516	0.738744881539
0.001924	0.518	0.73326393611
0.001925	0.516	0.725082064321
0.001926	0.516	0.72783514617
0.001927	0.508	0.725214451042
0.001928	0.51	0.722426466846
0.001929	0.514	0.733351211903
0.00193	0.504	0.733473925917
0.001931	0.502	0.733482106121
0.001932	0.502	0.73075029935
0.001933	0.512	0.736108687627
0.001934	0.51	0.738850458483
0.001935	0.518	0.744094080073
0.001936	0.516	0.736032607973
0.001937	0.512	0.738820681898
0.001938	0.516	0.746822602765
0.001939	0.51	0.744244583454
0.00194	0.506	0.736182042704
0.001941	0.504	0.741609061433
0.001942	0.498	0.736203776138
0.001943	0.502	0.741617151905
0.001944	0.498	0.738915421412
0.001945	0.496	0.741609061433
0.001946	0.5	0.74161984871
0.001947	0.498	0.738915421412
0.001948	0.498	0.738915421412
0.001949	0.502	0.741617151905
0.00195	0.506	0.74428757883
0.001951	0.506	0.741595577117
0.001952	0.502	0.733482106121
0.001953	0.498	0.733482106121
0.001954	0.5	0.736206492772
0.001955	0.494	0.73346029204
0.001956	0.484	0.72783514617
0.001957	0.484	0.725082064321
0.001958	0.486	0.725123437768
0.001959	0.478	0.71938584918
0.00196	0.476	0.708112985335
0.001961	0.478	0.705348140991
0.001962	0.474	0.705212024855
0.001963	0.476	0.71653611214
0.001964	0.48	0.722218803411
0.001965	0.48	0.722218803411
0.001966	0.478	0.71938584918
0.001967	0.476	0.71653611214
0.001968	0.47	0.719096655534
0.001969	0.468	0.716223428827
0.00197	0.472	0.721952907051
0.001971	0.474	0.724792384066
0.001972	0.476	0.724861366056
0.001973	0.472	0.721952907051
0.001974	0.464	0.713234884172
0.001975	0.46	0.710211236183
0.001976	0.458	0.7072736387
0.001977	0.454	0.701344423233
0.001978	0.454	0.69273660218
0.001979	0.456	0.695747080483
0.00198	0.45	0.689565080322
0.001981	0.448	0.686510014494
0.001982	0.456	0.698615774228
0.001983	0.444	0.686195307474
0.001984	0.446	0.692158941284
0.001985	0.448	0.692312068362
0.001986	0.446	0.692158941284
0.001987	0.44	0.688767014309
0.001988	0.438	0.685679225294
0.001989	0.43	0.687822651561
0.00199	0.43	0.690724257573
0.001991	0.438	0.694374538704
0.001992	0.434	0.691117934943
0.001993	0.434	0.688217988722
0.001994	0.436	0.691306010389
0.001995	0.432	0.688023255421
0.001996	0.43	0.684908753047
0.001997	0.422	0.669265268784
0.001998	0.42	0.653911308971
[truncated: 8,002 more rows]
