# Supplementary material for: The Influence of Synaptic Size on AMPA Receptor Activation: A Monte Carlo Model
Source: PLoS One. 2015 Jun 24;10(6):e0130924. doi: 10.1371/journal.pone.0130924 (PMC4479604; doi:10.1371/journal.pone.0130924)
Supplement: S1 Dataset — This package contains the experimental data used as basis for the analysis presented in the paper. (ZIP) [file pone.0130924.s001.zip › S1 Simulation data/training/1363_8017_166_275.csv]

time	AMPA.O.mean	AMPA.O.stdev
0.0	0.0	0.0
1e-06	0.0	0.0
2e-06	0.03	0.170587221092
3e-06	0.182	0.429972092118
4e-06	0.446	0.656569874423
5e-06	0.87	0.901720577563
6e-06	1.314	1.10426627224
7e-06	1.78	1.25841169734
8e-06	2.302	1.47742884769
9e-06	2.872	1.5998799955
1e-05	3.482	1.79378817033
1.1e-05	4.084	1.90497874004
1.2e-05	4.7	2.08662406772
1.3e-05	5.298	2.23544089611
1.4e-05	5.92	2.42602555634
1.5e-05	6.614	2.57468522348
1.6e-05	7.238	2.71391893763
1.7e-05	7.82	2.84246372009
1.8e-05	8.452	2.99126996441
1.9e-05	8.992	3.10418040713
2e-05	9.542	3.21251241243
2.1e-05	9.976	3.28381241852
2.2e-05	10.422	3.34184320398
2.3e-05	10.886	3.36110160513
2.4e-05	11.326	3.42691172924
2.5e-05	11.778	3.48550082485
2.6e-05	12.118	3.54796786908
2.7e-05	12.496	3.59971998911
2.8e-05	12.872	3.68125196095
2.9e-05	13.25	3.72605689704
3e-05	13.568	3.75038344706
3.1e-05	13.882	3.82309769689
3.2e-05	14.214	3.89309696771
3.3e-05	14.472	3.94831812295
3.4e-05	14.79	3.99122788124
3.5e-05	15.004	4.00799001995
3.6e-05	15.212	4.06091812279
3.7e-05	15.424	4.01400348779
3.8e-05	15.646	4.05717685096
3.9e-05	15.802	4.08690543076
4e-05	15.964	4.06727230463
4.1e-05	16.178	4.07263010842
4.2e-05	16.274	4.16592414717
4.3e-05	16.424	4.14345556269
4.4e-05	16.558	4.13117852434
4.5e-05	16.732	4.20858360972
4.6e-05	16.852	4.24618605339
4.7e-05	16.984	4.23411667293
4.8e-05	17.148	4.27201310859
4.9e-05	17.236	4.25538529395
5e-05	17.314	4.19707088337
5.1e-05	17.388	4.25128874578
5.2e-05	17.562	4.28230732199
5.3e-05	17.658	4.32585667816
5.4e-05	17.772	4.32435151208
5.5e-05	17.802	4.39668011117
5.6e-05	17.872	4.39813778775
5.7e-05	17.898	4.34690648623
5.8e-05	17.908	4.29273059951
5.9e-05	17.982	4.25413634008
6e-05	18.046	4.29835829125
6.1e-05	18.018	4.292047996
6.2e-05	17.986	4.26448168011
6.3e-05	17.998	4.25041127422
6.4e-05	17.988	4.28624031058
6.5e-05	17.988	4.26659770778
6.6e-05	18.01	4.23153636402
6.7e-05	18.002	4.26309699632
6.8e-05	17.986	4.28879983212
6.9e-05	18.026	4.33328097404
7e-05	17.974	4.32866307305
7.1e-05	17.982	4.30600464468
7.2e-05	17.954	4.32341115324
7.3e-05	17.942	4.35231386736
7.4e-05	17.9	4.33981566429
7.5e-05	17.832	4.28623097838
7.6e-05	17.82	4.28994172455
7.7e-05	17.814	4.30016325271
7.8e-05	17.862	4.3495926246
7.9e-05	17.908	4.34091418943
8e-05	17.884	4.32787985046
8.1e-05	17.882	4.31973101014
8.2e-05	17.86	4.30771401093
8.3e-05	17.818	4.34060779154
8.4e-05	17.694	4.30073993634
8.5e-05	17.674	4.28108911377
8.6e-05	17.62	4.2890092096
8.7e-05	17.544	4.28206305418
8.8e-05	17.538	4.2881879623
8.9e-05	17.514	4.29346060888
9e-05	17.474	4.26207977401
9.1e-05	17.474	4.25362480715
9.2e-05	17.466	4.24226873265
9.3e-05	17.478	4.26772960718
9.4e-05	17.49	4.27807199565
9.5e-05	17.492	4.26355907664
9.6e-05	17.452	4.30484564183
9.7e-05	17.404	4.34243986717
9.8e-05	17.342	4.32539431728
9.9e-05	17.26	4.36077974679
0.0001	17.242	4.38855739395
0.000101	17.194	4.38410355717
0.000102	17.146	4.33597555344
0.000103	17.12	4.29948834165
0.000104	17.11	4.28834466898
0.000105	17.076	4.29816518994
0.000106	16.994	4.2766767472
0.000107	16.932	4.2179824561
0.000108	16.928	4.19985904525
0.000109	16.88	4.24424315986
0.00011	16.834	4.26924396117
0.000111	16.758	4.28619131631
0.000112	16.688	4.31725097718
0.000113	16.626	4.33060319124
0.000114	16.63	4.30500871079
0.000115	16.612	4.26772257768
0.000116	16.592	4.2409357458
0.000117	16.568	4.21584819461
0.000118	16.53	4.15657310774
0.000119	16.5	4.17204985589
0.00012	16.462	4.18193208936
0.000121	16.426	4.23090108606
0.000122	16.366	4.22895306193
0.000123	16.326	4.25766649704
0.000124	16.288	4.21675894497
0.000125	16.26	4.23749926254
0.000126	16.2	4.24829377515
0.000127	16.184	4.18212194944
0.000128	16.118	4.16510215961
0.000129	16.022	4.15517941851
0.00013	15.95	4.21040378111
0.000131	15.918	4.18608122234
0.000132	15.88	4.1978089523
0.000133	15.822	4.18501087215
0.000134	15.768	4.17686198
0.000135	15.718	4.1446925097
0.000136	15.652	4.14908375428
0.000137	15.578	4.13568809269
0.000138	15.556	4.149079898
0.000139	15.516	4.1145770135
0.00014	15.46	4.14299408641
0.000141	15.442	4.1331145641
0.000142	15.406	4.09355151427
0.000143	15.374	4.04797776674
0.000144	15.286	3.97243049027
0.000145	15.254	3.95796462844
0.000146	15.248	4.00281101228
0.000147	15.238	3.93666813435
0.000148	15.174	3.96481071427
0.000149	15.172	3.95100189825
0.00015	15.122	3.9353673272
0.000151	15.08	4.00419779731
0.000152	15.046	4.00847651858
0.000153	15.016	3.98744830687
0.000154	14.936	4.0298764249
0.000155	14.924	4.03066049178
0.000156	14.93	4.05426935464
0.000157	14.924	4.04304637619
0.000158	14.882	4.03683985315
0.000159	14.806	4.04726623785
0.00016	14.762	4.02409691732
0.000161	14.69	4.00223687455
0.000162	14.696	3.982409321
0.000163	14.66	4.00454741513
0.000164	14.618	3.99350422561
0.000165	14.548	3.97085582715
0.000166	14.51	3.98018843775
0.000167	14.498	4.01372594979
0.000168	14.446	4.02331753656
0.000169	14.42	3.95823192853
0.00017	14.39	3.96054289208
0.000171	14.322	3.97017833353
0.000172	14.304	3.96781854424
0.000173	14.268	3.94311754834
0.000174	14.226	3.94954731583
0.000175	14.16	3.94796149931
0.000176	14.15	3.95366918191
0.000177	14.108	3.89208632998
0.000178	14.018	3.8701002571
0.000179	14.028	3.81984502303
0.00018	14.008	3.84914743807
0.000181	13.932	3.81095473602
0.000182	13.928	3.82136310758
0.000183	13.908	3.79730641376
0.000184	13.854	3.76944080733
0.000185	13.808	3.76339421268
0.000186	13.804	3.74667639382
0.000187	13.794	3.74052990898
0.000188	13.76	3.759574444
0.000189	13.73	3.73484939455
0.00019	13.706	3.76345107581
0.000191	13.656	3.76744794257
0.000192	13.64	3.74625145979
0.000193	13.622	3.77612446829
0.000194	13.574	3.77789941634
0.000195	13.538	3.79533345044
0.000196	13.49	3.74351439158
0.000197	13.428	3.7374879264
0.000198	13.404	3.7219328312
0.000199	13.39	3.73442097252
0.0002	13.318	3.7294605508
0.000201	13.274	3.73080741931
0.000202	13.252	3.76569993494
0.000203	13.204	3.7606361164
0.000204	13.214	3.79106897853
0.000205	13.194	3.7699289118
0.000206	13.18	3.77300940895
0.000207	13.126	3.78604331724
0.000208	13.092	3.77776865358
0.000209	13.062	3.80711912081
0.00021	13.036	3.74575813421
0.000211	13.03	3.73431385933
0.000212	12.98	3.75973403315
0.000213	12.922	3.72825911117
0.000214	12.88	3.73973261076
0.000215	12.832	3.72287200962
0.000216	12.786	3.70677811583
0.000217	12.754	3.71987687968
0.000218	12.694	3.69274477862
0.000219	12.672	3.69275181944
0.00022	12.648	3.70298474207
0.000221	12.616	3.69493491147
0.000222	12.594	3.67058088046
0.000223	12.562	3.64940488299
0.000224	12.512	3.61799060253
0.000225	12.438	3.62189950164
0.000226	12.446	3.6280964706
0.000227	12.432	3.66679369477
0.000228	12.422	3.68997506767
0.000229	12.358	3.67666098519
0.00023	12.342	3.6727422997
0.000231	12.304	3.65124417151
0.000232	12.24	3.66202129977
0.000233	12.212	3.68768979173
0.000234	12.154	3.64503552795
0.000235	12.136	3.64437978262
0.000236	12.08	3.60688231025
0.000237	12.03	3.59681803821
0.000238	11.988	3.59497649506
0.000239	11.99	3.60193003819
0.00024	11.958	3.59892150512
0.000241	11.964	3.59815285945
0.000242	11.96	3.538135102
0.000243	11.914	3.52967477255
0.000244	11.87	3.52832821603
0.000245	11.824	3.51070135443
0.000246	11.77	3.52435809758
0.000247	11.72	3.51306134305
0.000248	11.668	3.51934312053
0.000249	11.65	3.47670821324
0.00025	11.622	3.49272329279
0.000251	11.598	3.47798734903
0.000252	11.574	3.46013352344
0.000253	11.54	3.43691722333
0.000254	11.528	3.42654578256
0.000255	11.506	3.43365170045
0.000256	11.502	3.38909958544
0.000257	11.48	3.37069725725
0.000258	11.47	3.34919393287
0.000259	11.406	3.36053031529
0.00026	11.336	3.3453107479
0.000261	11.31	3.30785428941
0.000262	11.276	3.29906410971
0.000263	11.26	3.24659821968
0.000264	11.198	3.26294284351
0.000265	11.132	3.23397217057
0.000266	11.082	3.25073468619
0.000267	11.06	3.25828175577
0.000268	11.008	3.26434311922
0.000269	10.982	3.2288815401
0.00027	10.97	3.19829642153
0.000271	10.956	3.20968285038
0.000272	10.924	3.21468878743
0.000273	10.93	3.22693352891
0.000274	10.912	3.24040985062
0.000275	10.892	3.24720433604
0.000276	10.838	3.26615308888
0.000277	10.796	3.25059748354
0.000278	10.76	3.25306009782
0.000279	10.714	3.25395205865
0.00028	10.694	3.2625701525
0.000281	10.68	3.24678302324
0.000282	10.662	3.27104815006
0.000283	10.632	3.24477672575
0.000284	10.584	3.25068362041
0.000285	10.568	3.27312938944
0.000286	10.564	3.25667069259
0.000287	10.568	3.27068433206
0.000288	10.492	3.24190314476
0.000289	10.528	3.25164819745
0.00029	10.51	3.2578980954
0.000291	10.506	3.24683907824
0.000292	10.458	3.26071096542
0.000293	10.376	3.30675429991
0.000294	10.35	3.29233959366
0.000295	10.322	3.30973050262
0.000296	10.294	3.30568661552
0.000297	10.226	3.32429300754
0.000298	10.18	3.3081112436
0.000299	10.13	3.259002915
0.0003	10.118	3.28817213661
0.000301	10.122	3.29653090384
0.000302	10.13	3.28345854245
0.000303	10.084	3.28465279748
0.000304	10.04	3.31698658424
0.000305	10.038	3.30825573377
0.000306	9.998	3.32535652224
0.000307	9.968	3.35663164497
0.000308	9.926	3.35805360291
0.000309	9.916	3.35990237953
0.00031	9.87	3.33902680432
0.000311	9.838	3.3298282238
0.000312	9.842	3.29621540558
0.000313	9.828	3.28609433827
0.000314	9.808	3.26789473515
0.000315	9.78	3.26367890577
0.000316	9.742	3.2673285724
0.000317	9.702	3.2865173056
0.000318	9.696	3.29113718948
0.000319	9.644	3.23871332476
0.00032	9.68	3.23258410563
0.000321	9.63	3.23621692722
0.000322	9.604	3.22601673895
0.000323	9.612	3.20522323716
0.000324	9.598	3.20630566228
0.000325	9.564	3.19341572615
0.000326	9.522	3.14157858409
0.000327	9.514	3.14671320587
0.000328	9.47	3.12299535703
0.000329	9.472	3.15867313915
0.00033	9.462	3.19195175402
0.000331	9.452	3.14256201212
0.000332	9.406	3.11980191679
0.000333	9.388	3.13008881663
0.000334	9.358	3.18022577815
0.000335	9.356	3.15678063856
0.000336	9.296	3.14330781184
0.000337	9.258	3.16913805316
0.000338	9.234	3.1494831322
0.000339	9.172	3.1778004972
0.00034	9.166	3.12832926656
0.000341	9.172	3.12192504715
0.000342	9.078	3.10675328921
0.000343	9.042	3.08613609551
0.000344	9.002	3.10322348535
0.000345	8.992	3.11318743413
0.000346	8.972	3.13930183321
0.000347	8.94	3.12480399385
0.000348	8.944	3.10947969924
0.000349	8.916	3.11013568836
0.00035	8.886	3.09208732089
0.000351	8.848	3.07520665972
0.000352	8.818	3.06934455544
0.000353	8.814	3.03634714748
0.000354	8.812	3.0477296468
0.000355	8.81	3.02818427445
0.000356	8.81	3.06364162395
0.000357	8.804	3.08635448385
0.000358	8.78	3.1054146261
0.000359	8.74	3.07967530756
0.00036	8.704	3.07837359656
0.000361	8.716	3.02842269177
0.000362	8.708	3.01574800008
0.000363	8.658	3.00550095658
0.000364	8.602	3.01190902917
0.000365	8.59	3.00896992341
0.000366	8.564	3.02421956875
0.000367	8.538	3.00408987882
0.000368	8.506	3.01495671611
0.000369	8.49	3.03148478472
0.00037	8.448	3.02775428329
0.000371	8.434	3.03934927246
0.000372	8.406	3.03861218322
0.000373	8.418	3.01251987545
0.000374	8.396	2.97576611984
0.000375	8.372	2.96675175908
0.000376	8.358	2.96544027085
0.000377	8.316	2.97592741847
0.000378	8.336	2.98983344018
0.000379	8.296	2.98066838142
0.00038	8.284	2.92495196542
0.000381	8.232	2.91173075678
0.000382	8.232	2.90966939703
0.000383	8.158	2.91290851212
0.000384	8.16	2.93025596152
0.000385	8.18	2.91815009895
0.000386	8.174	2.92843371105
0.000387	8.182	2.95175812017
0.000388	8.126	2.9267941506
0.000389	8.118	2.94958912393
0.00039	8.134	2.93190108974
0.000391	8.106	2.91389155598
0.000392	8.056	2.86301659094
0.000393	8.072	2.85426277697
0.000394	8.058	2.79045444328
0.000395	8.064	2.78637829449
0.000396	8.042	2.77637101267
0.000397	8.032	2.796243194
0.000398	8.0	2.79714139793
0.000399	8.0	2.80285568662
0.0004	7.958	2.77492990902
0.000401	7.952	2.8188110969
0.000402	7.956	2.82737758356
0.000403	7.912	2.82210134474
0.000404	7.874	2.85904249706
0.000405	7.834	2.84788412686
0.000406	7.814	2.8487548157
0.000407	7.792	2.8349137553
0.000408	7.766	2.83817617494
0.000409	7.736	2.83095460931
0.00041	7.748	2.84121382511
0.000411	7.712	2.84764042674
0.000412	7.684	2.85028840646
0.000413	7.664	2.83180225298
0.000414	7.672	2.80221626574
0.000415	7.656	2.80743014161
0.000416	7.622	2.80626370821
0.000417	7.566	2.76724483919
0.000418	7.51	2.74770813588
0.000419	7.474	2.7359320167
0.00042	7.472	2.75122081993
0.000421	7.462	2.74236321446
0.000422	7.43	2.73662200532
0.000423	7.424	2.70780796956
0.000424	7.41	2.70663998345
0.000425	7.39	2.7125449305
0.000426	7.356	2.71463883417
0.000427	7.36	2.71852901401
0.000428	7.33	2.71608173662
0.000429	7.282	2.71043834093
0.00043	7.296	2.68707722256
0.000431	7.292	2.66434532296
0.000432	7.226	2.6493251971
0.000433	7.21	2.67916031622
0.000434	7.218	2.66129216735
0.000435	7.198	2.67334921026
0.000436	7.202	2.68573937678
0.000437	7.15	2.66598949735
0.000438	7.168	2.67951040304
0.000439	7.116	2.63487077482
0.00044	7.084	2.63987575465
0.000441	7.056	2.59554695585
0.000442	7.04	2.60583959598
0.000443	7.014	2.60111591437
0.000444	6.98	2.59530345047
0.000445	6.962	2.62536778376
0.000446	6.94	2.61235525915
0.000447	6.942	2.62576388885
0.000448	6.928	2.64325859499
0.000449	6.864	2.62478646751
0.00045	6.852	2.61191424055
0.000451	6.842	2.61171131636
0.000452	6.822	2.608124997
0.000453	6.786	2.59233562642
0.000454	6.75	2.5860201082
0.000455	6.734	2.57667304872
0.000456	6.724	2.57756163845
0.000457	6.712	2.57003035002
0.000458	6.688	2.57345215615
0.000459	6.67	2.56926059402
0.00046	6.654	2.58036509045
0.000461	6.63	2.58013565535
0.000462	6.606	2.60053148414
0.000463	6.56	2.59121593079
0.000464	6.564	2.58106644626
0.000465	6.558	2.56332518421
0.000466	6.524	2.55449094733
0.000467	6.498	2.52863520501
0.000468	6.486	2.53491696116
0.000469	6.478	2.5599835937
0.00047	6.49	2.57175037669
0.000471	6.514	2.57561720758
0.000472	6.482	2.55532307155
0.000473	6.45	2.55098020376
0.000474	6.434	2.52381536567
0.000475	6.41	2.49116438639
0.000476	6.398	2.50830540405
0.000477	6.4	2.5179356624
0.000478	6.388	2.53721422036
0.000479	6.356	2.54504695438
0.00048	6.36	2.5578115646
0.000481	6.34	2.53858228151
0.000482	6.316	2.52668636756
0.000483	6.282	2.49208266316
0.000484	6.276	2.49636215321
0.000485	6.236	2.49645829126
0.000486	6.198	2.50255789144
0.000487	6.168	2.51391646639
0.000488	6.17	2.50381708597
0.000489	6.174	2.49473926493
0.00049	6.182	2.50377235387
0.000491	6.142	2.49115154095
0.000492	6.12	2.48789067284
0.000493	6.092	2.48908336542
0.000494	6.07	2.50061992314
0.000495	6.072	2.52166928839
0.000496	6.052	2.44975427339
0.000497	6.022	2.44653142224
0.000498	6.028	2.45829534434
0.000499	6.024	2.46808103595
0.0005	6.004	2.47305155628
0.000501	5.992	2.48272753237
0.000502	5.994	2.50159229292
0.000503	5.976	2.48584472564
0.000504	5.938	2.47914420718
0.000505	5.914	2.47196359196
0.000506	5.918	2.47129035121
0.000507	5.926	2.48204028976
0.000508	5.892	2.45770950277
0.000509	5.87	2.47489393712
0.00051	5.854	2.47238427434
0.000511	5.808	2.4279901153
0.000512	5.828	2.43113471449
0.000513	5.814	2.43380442928
0.000514	5.778	2.41675733163
0.000515	5.758	2.41897416274
0.000516	5.734	2.42883593518
0.000517	5.718	2.42125504646
0.000518	5.726	2.43206167685
0.000519	5.69	2.43513859975
0.00052	5.662	2.43551965708
0.000521	5.642	2.44577922143
0.000522	5.646	2.42583676285
0.000523	5.664	2.39814595052
0.000524	5.65	2.42724123235
0.000525	5.606	2.39890891865
0.000526	5.592	2.41195688187
0.000527	5.56	2.37789823163
0.000528	5.53	2.36158844848
0.000529	5.526	2.35909389385
0.00053	5.55	2.33055787313
0.000531	5.526	2.31545330335
0.000532	5.496	2.33109073182
0.000533	5.478	2.32497655902
0.000534	5.486	2.33533809116
0.000535	5.464	2.32995793953
0.000536	5.416	2.31061550241
0.000537	5.396	2.28104888155
0.000538	5.382	2.27421986624
0.000539	5.348	2.27923144941
0.00054	5.332	2.27107375486
0.000541	5.32	2.26132704402
0.000542	5.322	2.29658790383
0.000543	5.314	2.29508256932
0.000544	5.316	2.2943722453
0.000545	5.294	2.30120924733
0.000546	5.26	2.29093867225
0.000547	5.252	2.30575280548
0.000548	5.238	2.33095602704
0.000549	5.228	2.32637400261
0.00055	5.204	2.32172005203
0.000551	5.2	2.31603108787
0.000552	5.19	2.3112550703
0.000553	5.184	2.31044238188
0.000554	5.132	2.31140130657
0.000555	5.118	2.29958170109
0.000556	5.096	2.28446580189
0.000557	5.096	2.29494749395
0.000558	5.08	2.3198275798
0.000559	5.078	2.31082582641
0.00056	5.07	2.31540493219
0.000561	5.06	2.33160888658
0.000562	5.024	2.30725464568
0.000563	5.056	2.33342323636
0.000564	5.07	2.3309011133
0.000565	5.046	2.31686943957
0.000566	5.03	2.30067381434
0.000567	5.024	2.30204778404
0.000568	4.998	2.28866686086
0.000569	5.004	2.26891692223
0.00057	4.982	2.26752640558
0.000571	4.984	2.26621799481
0.000572	4.984	2.28555113703
0.000573	4.98	2.28551963457
0.000574	4.95	2.29335998047
0.000575	4.958	2.28653362101
0.000576	4.942	2.29752823704
0.000577	4.908	2.27234152363
0.000578	4.894	2.2783248232
0.000579	4.864	2.25421915527
0.00058	4.844	2.24046066692
0.000581	4.83	2.21745349444
0.000582	4.83	2.22555611028
0.000583	4.796	2.24106760273
0.000584	4.8	2.22261107709
0.000585	4.78	2.20807608565
0.000586	4.772	2.22890466373
0.000587	4.75	2.22789137976
0.000588	4.748	2.21912054652
0.000589	4.722	2.21013936212
0.00059	4.716	2.22426257443
0.000591	4.68	2.22656686403
0.000592	4.672	2.23078820151
0.000593	4.664	2.22959727305
0.000594	4.66	2.207351354
0.000595	4.64	2.20780433916
0.000596	4.638	2.20793025252
0.000597	4.628	2.18486063629
0.000598	4.632	2.18370694004
0.000599	4.636	2.19168975907
0.0006	4.636	2.19260210709
0.000601	4.652	2.19883969402
0.000602	4.646	2.19378303394
0.000603	4.632	2.21010768968
0.000604	4.616	2.19830480143
0.000605	4.61	2.20043177581
0.000606	4.584	2.18424907005
0.000607	4.552	2.17331451935
0.000608	4.514	2.17205064398
0.000609	4.51	2.16746395587
0.00061	4.488	2.13022440132
0.000611	4.462	2.12427775962
0.000612	4.452	2.12313353325
0.000613	4.452	2.12971735214
0.000614	4.452	2.10895613989
0.000615	4.442	2.10205518481
0.000616	4.434	2.09705603168
0.000617	4.438	2.09622422465
0.000618	4.428	2.07384088107
0.000619	4.416	2.08205283314
0.00062	4.406	2.09884825559
0.000621	4.402	2.09580438018
0.000622	4.358	2.07890259512
0.000623	4.35	2.07159358949
0.000624	4.336	2.08497098301
0.000625	4.334	2.07423335235
0.000626	4.332	2.09708750414
0.000627	4.314	2.0869604692
0.000628	4.3	2.04694894905
0.000629	4.29	2.04887774159
0.00063	4.298	2.0710374212
0.000631	4.3	2.0933227176
0.000632	4.278	2.06802224359
0.000633	4.276	2.09375834327
0.000634	4.266	2.08883795446
0.000635	4.26	2.07374058165
0.000636	4.248	2.05681695831
0.000637	4.232	2.0635348313
0.000638	4.244	2.03481301352
0.000639	4.232	2.04503691898
0.00064	4.214	2.06402616262
0.000641	4.218	2.07134642202
0.000642	4.178	2.04017548265
0.000643	4.16	2.02148460296
0.000644	4.152	2.01218687005
0.000645	4.158	2.02904805266
0.000646	4.164	2.04183838734
0.000647	4.142	2.02825935225
0.000648	4.134	2.02485653813
0.000649	4.11	2.02531479035
0.00065	4.128	2.02475084887
0.000651	4.112	2.02964430381
0.000652	4.1	2.01345474248
0.000653	4.1	2.00648947169
0.000654	4.088	2.02589634483
0.000655	4.094	2.0132471284
0.000656	4.094	2.00628113683
0.000657	4.07	2.02215231869
0.000658	4.054	1.99476414646
0.000659	4.016	2.00792031714
0.00066	3.992	2.01194830948
0.000661	3.964	2.02551326829
0.000662	3.948	2.02318956106
0.000663	3.934	2.01435945154
0.000664	3.92	2.03705670024
0.000665	3.93	2.0191830031
0.000666	3.946	2.02165377847
0.000667	3.942	2.03338043661
0.000668	3.93	2.02906382354
0.000669	3.932	1.98680044292
0.00067	3.95	2.00686322404
0.000671	3.928	2.01465034187
0.000672	3.922	2.03860638673
0.000673	3.902	2.06504140394
0.000674	3.91	2.05958733731
0.000675	3.91	2.06734128774
0.000676	3.9	2.07509035948
0.000677	3.868	2.07040479134
0.000678	3.874	2.06449122062
0.000679	3.862	2.06372381873
0.00068	3.84	2.03921553544
0.000681	3.844	2.04148573348
0.000682	3.84	2.00957706993
0.000683	3.834	2.01058300003
0.000684	3.826	1.99893071416
0.000685	3.824	2.00225472905
0.000686	3.82	2.00289790054
0.000687	3.81	1.97532275844
0.000688	3.772	1.98595468226
0.000689	3.748	1.96684925706
0.00069	3.75	1.95639975465
0.000691	3.75	1.96354271662
0.000692	3.718	1.96328194613
0.000693	3.694	1.95866383027
0.000694	3.678	1.95097821618
0.000695	3.668	1.9415911001
0.000696	3.662	1.94107083848
0.000697	3.656	1.93019791731
0.000698	3.646	1.94439810738
0.000699	3.648	1.95245896244
0.0007	3.648	1.94012783084
0.000701	3.664	1.93780907212
0.000702	3.654	1.93346424844
0.000703	3.63	1.94141700827
0.000704	3.616	1.93197929596
0.000705	3.622	1.95220798072
0.000706	3.588	1.94788500687
0.000707	3.592	1.92912830055
0.000708	3.576	1.91630477743
0.000709	3.592	1.91351404489
0.00071	3.572	1.89336103266
0.000711	3.588	1.91474698067
0.000712	3.578	1.90575864159
0.000713	3.568	1.91138065283
0.000714	3.56	1.90536085821
0.000715	3.538	1.90172448057
0.000716	3.534	1.90285154439
0.000717	3.504	1.90839828128
0.000718	3.476	1.9019526808
0.000719	3.454	1.89100079323
0.00072	3.44	1.90115754213
0.000721	3.432	1.89245237721
0.000722	3.438	1.92513791714
0.000723	3.436	1.91882880946
0.000724	3.428	1.91750254237
0.000725	3.438	1.91785192338
0.000726	3.432	1.92285620887
0.000727	3.41	1.90312900246
0.000728	3.38	1.89831504235
0.000729	3.362	1.90235538215
0.00073	3.362	1.91388505402
0.000731	3.346	1.90007473537
0.000732	3.35	1.89618037117
0.000733	3.328	1.87627716503
0.000734	3.312	1.86939990371
0.000735	3.306	1.86235442384
0.000736	3.278	1.86137476076
0.000737	3.286	1.87302002125
0.000738	3.296	1.87413553405
0.000739	3.302	1.87691129252
0.00074	3.296	1.87093131889
0.000741	3.268	1.85692649289
0.000742	3.256	1.87575691389
0.000743	3.248	1.8863976251
0.000744	3.24	1.85967739138
0.000745	3.23	1.87539329209
0.000746	3.222	1.8838035991
0.000747	3.21	1.86169277809
0.000748	3.204	1.84563918467
0.000749	3.198	1.85763182574
0.00075	3.192	1.85017188391
0.000751	3.168	1.84709934763
0.000752	3.176	1.86038275632
0.000753	3.158	1.85392448606
0.000754	3.144	1.85344651933
0.000755	3.138	1.87054965184
0.000756	3.132	1.87044807466
0.000757	3.094	1.8539590071
0.000758	3.082	1.857761018
0.000759	3.06	1.84618525614
0.00076	3.026	1.8636855958
0.000761	3.02	1.85461586319
0.000762	3.016	1.86433473389
0.000763	3.024	1.86746459136
0.000764	3.022	1.84323519932
0.000765	2.996	1.79777195439
0.000766	2.978	1.8137022909
0.000767	2.964	1.79741592293
0.000768	2.96	1.81173949562
0.000769	2.974	1.80923298665
0.00077	2.964	1.81182339095
0.000771	2.962	1.80902072957
0.000772	2.936	1.79997333314
0.000773	2.93	1.78131973548
0.000774	2.926	1.77102343293
0.000775	2.916	1.7541220026
0.000776	2.91	1.74868522039
0.000777	2.912	1.76642463751
0.000778	2.926	1.76763231471
0.000779	2.912	1.76981806975
0.00078	2.902	1.75396579214
0.000781	2.892	1.74823797007
0.000782	2.888	1.75711581861
0.000783	2.906	1.76894431795
0.000784	2.892	1.75052449283
0.000785	2.872	1.73885479555
0.000786	2.874	1.74072513626
0.000787	2.852	1.75445034128
0.000788	2.834	1.73044618524
0.000789	2.848	1.73576956996
0.00079	2.85	1.73767085491
0.000791	2.846	1.75450391849
0.000792	2.85	1.76394444357
0.000793	2.806	1.72984507977
0.000794	2.818	1.71955691967
0.000795	2.804	1.71976277434
0.000796	2.808	1.71439085392
0.000797	2.814	1.70158866945
0.000798	2.804	1.71510466153
0.000799	2.834	1.70482961025
0.0008	2.836	1.7219477344
0.000801	2.826	1.72734594103
0.000802	2.814	1.71096580913
0.000803	2.778	1.70079863594
0.000804	2.77	1.71729438362
0.000805	2.778	1.71251744517
0.000806	2.776	1.71866925265
0.000807	2.764	1.70537503207
0.000808	2.758	1.68506261011
0.000809	2.744	1.68477416884
0.00081	2.74	1.69008875507
0.000811	2.748	1.70190951581
0.000812	2.738	1.70451048691
0.000813	2.73	1.71496355646
0.000814	2.728	1.71872510891
0.000815	2.726	1.72131461389
0.000816	2.71	1.71403033812
0.000817	2.692	1.70561894924
0.000818	2.696	1.70164156038
0.000819	2.678	1.70126893818
0.00082	2.684	1.69237820832
0.000821	2.676	1.7003011498
0.000822	2.672	1.69482034446
0.000823	2.672	1.68535337541
0.000824	2.654	1.68946263646
0.000825	2.638	1.66341696517
0.000826	2.63	1.67005987917
0.000827	2.63	1.65199878935
0.000828	2.61	1.64496200564
0.000829	2.6	1.64681510802
0.00083	2.592	1.64728139673
0.000831	2.588	1.63653780891
0.000832	2.58	1.63205392068
0.000833	2.57	1.64106672625
0.000834	2.558	1.63420806509
0.000835	2.544	1.63097026337
0.000836	2.534	1.62013703124
0.000837	2.544	1.61989629298
0.000838	2.538	1.6274384781
0.000839	2.52	1.61418710192
0.00084	2.508	1.61800370828
0.000841	2.5	1.62542302186
0.000842	2.5	1.62542302186
0.000843	2.51	1.62416132204
0.000844	2.502	1.60436778826
0.000845	2.494	1.60435781545
0.000846	2.48	1.62529997231
0.000847	2.47	1.61279260911
0.000848	2.488	1.61426639685
0.000849	2.464	1.61762294741
0.00085	2.452	1.61607425572
0.000851	2.444	1.61952585654
0.000852	2.438	1.62670095592
0.000853	2.438	1.6081529778
0.000854	2.436	1.60683042042
0.000855	2.414	1.58827075777
0.000856	2.408	1.58541351073
0.000857	2.388	1.57017706008
0.000858	2.396	1.54763820061
0.000859	2.402	1.53765926004
0.00086	2.392	1.5304692091
0.000861	2.376	1.53838356725
0.000862	2.378	1.53724298665
0.000863	2.39	1.54463587942
0.000864	2.406	1.5366079526
0.000865	2.402	1.54025841988
0.000866	2.412	1.54215952482
0.000867	2.406	1.55729380658
0.000868	2.39	1.55624548192
0.000869	2.376	1.5616094262
0.00087	2.376	1.57436463375
0.000871	2.364	1.5516133539
0.000872	2.372	1.57022800892
0.000873	2.362	1.57192747924
0.000874	2.352	1.55951787422
0.000875	2.34	1.54544491976
0.000876	2.338	1.54394170874
0.000877	2.322	1.52784685096
0.000878	2.312	1.51481219958
0.000879	2.302	1.5122155931
0.00088	2.296	1.53244379995
0.000881	2.29	1.52509016127
0.000882	2.284	1.5057702348
0.000883	2.294	1.52432411252
0.000884	2.308	1.52746063779
0.000885	2.278	1.49690213441
0.000886	2.278	1.50622574669
0.000887	2.27	1.48764915219
0.000888	2.26	1.47118999453
0.000889	2.244	1.46029586043
0.00089	2.248	1.47326033002
0.000891	2.24	1.46642422239
0.000892	2.24	1.45684590812
0.000893	2.22	1.46683332386
0.000894	2.212	1.46801089914
0.000895	2.202	1.45368359694
0.000896	2.19	1.46215594244
0.000897	2.178	1.45818928812
0.000898	2.17	1.46461599063
0.000899	2.164	1.44398891963
0.0009	2.164	1.43565455455
0.000901	2.172	1.4444431453
0.000902	2.162	1.44213591592
0.000903	2.146	1.41728049447
0.000904	2.136	1.41615818325
0.000905	2.144	1.41819039624
0.000906	2.134	1.41987464235
0.000907	2.132	1.42357858933
0.000908	2.152	1.42439320414
0.000909	2.13	1.4258681566
0.00091	2.116	1.43197206677
0.000911	2.122	1.42376823957
0.000912	2.112	1.41825808653
0.000913	2.094	1.4103772545
0.000914	2.098	1.42702347563
0.000915	2.088	1.42276350811
0.000916	2.092	1.42531961328
0.000917	2.088	1.42416852935
0.000918	2.074	1.41722404721
0.000919	2.082	1.42803221252
0.00092	2.074	1.43126657196
0.000921	2.064	1.43104996419
0.000922	2.048	1.42186356589
0.000923	2.04	1.41647449677
0.000924	2.038	1.42567738286
0.000925	2.03	1.4258681566
0.000926	2.024	1.43646232112
0.000927	2.016	1.43239100807
0.000928	2.008	1.41983661032
0.000929	2.004	1.4380486779
0.00093	1.996	1.42547676235
0.000931	1.996	1.41420790551
0.000932	1.99	1.40779970166
0.000933	2.004	1.40569698015
0.000934	2.002	1.42196905733
0.000935	2.004	1.41562141832
0.000936	1.996	1.3999942857
0.000937	1.996	1.39713420973
0.000938	1.99	1.41063815346
0.000939	1.988	1.4127476774
0.00094	1.974	1.4019001391
0.000941	1.968	1.39963423794
0.000942	1.958	1.40293834505
0.000943	1.97	1.40039280204
0.000944	1.96	1.38794812583
0.000945	1.938	1.3704583175
0.000946	1.934	1.38334522083
0.000947	1.934	1.38479023682
0.000948	1.926	1.38871307332
0.000949	1.92	1.38477434985
0.00095	1.898	1.34744053672
0.000951	1.878	1.33683058014
0.000952	1.88	1.33476589708
0.000953	1.88	1.33925352342
0.000954	1.874	1.3468942052
0.000955	1.858	1.34530145321
0.000956	1.86	1.33731073427
0.000957	1.858	1.33185434639
0.000958	1.852	1.33495168452
0.000959	1.854	1.34338527608
0.00096	1.828	1.31849004547
0.000961	1.83	1.31799089526
0.000962	1.818	1.31334534681
0.000963	1.812	1.31173777867
0.000964	1.788	1.3096014661
0.000965	1.772	1.29769642059
0.000966	1.78	1.28670120852
0.000967	1.772	1.30077515351
0.000968	1.772	1.30077515351
0.000969	1.77	1.29811401656
0.00097	1.764	1.29626540492
0.000971	1.738	1.29203560322
0.000972	1.746	1.28898564771
0.000973	1.746	1.30287528183
0.000974	1.744	1.30631696001
0.000975	1.752	1.30938764314
0.000976	1.75	1.32344248081
0.000977	1.742	1.3219061994
0.000978	1.734	1.33687845371
0.000979	1.718	1.33359514096
0.00098	1.716	1.33242035409
0.000981	1.716	1.3443749477
0.000982	1.706	1.32195461344
0.000983	1.694	1.32829364223
0.000984	1.694	1.32074372987
0.000985	1.704	1.33130913014
0.000986	1.696	1.33999402984
0.000987	1.68	1.32121156519
0.000988	1.69	1.34234868793
0.000989	1.686	1.35033477331
0.00099	1.67	1.33307914244
0.000991	1.652	1.32623376522
0.000992	1.642	1.33335516649
0.000993	1.632	1.32384893398
0.000994	1.632	1.31930891
0.000995	1.64	1.32
0.000996	1.634	1.31607142663
0.000997	1.624	1.31401065445
0.000998	1.622	1.31875547392
0.000999	1.618	1.30693381623
0.001	1.616	1.29172133218
0.001001	1.608	1.27684611446
0.001002	1.59	1.28136645812
0.001003	1.568	1.25274738076
0.001004	1.56	1.23709336754
0.001005	1.546	1.23283575548
0.001006	1.566	1.23678777484
0.001007	1.56	1.2451505933
0.001008	1.558	1.24845344326
0.001009	1.55	1.24879942345
0.00101	1.554	1.24542522859
0.001011	1.56	1.24675579004
0.001012	1.548	1.25844984008
0.001013	1.534	1.25093724863
0.001014	1.528	1.2510859283
0.001015	1.504	1.23854107724
0.001016	1.496	1.22555456835
0.001017	1.488	1.21237617924
0.001018	1.49	1.21074357318
0.001019	1.482	1.21230194259
0.00102	1.504	1.23206493335
0.001021	1.514	1.24812018652
0.001022	1.522	1.2512058184
0.001023	1.52	1.23190908755
0.001024	1.51	1.24173266044
0.001025	1.512	1.24332457548
0.001026	1.506	1.23043244431
0.001027	1.498	1.2173725806
0.001028	1.498	1.2074750515
0.001029	1.496	1.21077826211
0.00103	1.502	1.20415779697
0.001031	1.498	1.19916470929
0.001032	1.482	1.20236267407
0.001033	1.48	1.20066648158
0.001034	1.47	1.19209898918
0.001035	1.484	1.19571903054
0.001036	1.484	1.19571903054
0.001037	1.476	1.19223487619
0.001038	1.476	1.21219800363
0.001039	1.464	1.21024956104
0.00104	1.468	1.20539454122
0.001041	1.464	1.20029329749
0.001042	1.46	1.19180535324
0.001043	1.46	1.18
0.001044	1.456	1.17476125234
0.001045	1.446	1.1811367406
0.001046	1.44	1.16550418275
0.001047	1.418	1.15033734183
0.001048	1.412	1.13413226742
0.001049	1.42	1.12231902773
0.00105	1.416	1.12202673765
0.001051	1.396	1.11856336432
0.001052	1.404	1.12462616011
0.001053	1.39	1.10900856624
0.001054	1.386	1.11937661223
0.001055	1.382	1.12431134478
0.001056	1.386	1.12294434412
0.001057	1.388	1.11240999636
0.001058	1.394	1.11479325437
0.001059	1.38	1.10797111876
0.00106	1.38	1.10616454472
0.001061	1.372	1.11068267295
0.001062	1.378	1.12743780316
0.001063	1.364	1.13115162556
0.001064	1.354	1.12280185251
0.001065	1.358	1.11258078358
0.001066	1.362	1.11487936567
0.001067	1.342	1.09774131743
0.001068	1.346	1.10194555219
0.001069	1.346	1.10918168034
0.00107	1.348	1.10584628227
0.001071	1.34	1.11552678139
0.001072	1.34	1.13154761279
0.001073	1.332	1.13744274581
0.001074	1.332	1.12861685261
0.001075	1.332	1.12861685261
0.001076	1.334	1.13421514714
0.001077	1.33	1.13362251213
0.001078	1.326	1.12593250242
0.001079	1.346	1.14292781924
0.00108	1.338	1.140068419
0.001081	1.328	1.13684475633
0.001082	1.33	1.12298708808
0.001083	1.328	1.11732537786
0.001084	1.316	1.11182012934
0.001085	1.306	1.1119190618
0.001086	1.304	1.10796389833
0.001087	1.3	1.10905365064
0.001088	1.298	1.10507737286
0.001089	1.292	1.09851536175
0.00109	1.278	1.10304850301
0.001091	1.282	1.11106975479
0.001092	1.266	1.1078104531
0.001093	1.262	1.10876327501
0.001094	1.276	1.11884940899
0.001095	1.266	1.10600361663
0.001096	1.27	1.09594707901
0.001097	1.272	1.1000072727
0.001098	1.26	1.09013760599
0.001099	1.256	1.10021088888
0.0011	1.258	1.10065253373
0.001101	1.254	1.10339657422
0.001102	1.242	1.09335995903
0.001103	1.242	1.09518765515
0.001104	1.238	1.09240834856
0.001105	1.234	1.0840867124
0.001106	1.228	1.07889573176
0.001107	1.228	1.07704038921
0.001108	1.226	1.08393911268
0.001109	1.224	1.08711728898
0.00111	1.212	1.07287277904
0.001111	1.216	1.07393854573
0.001112	1.228	1.07518184508
0.001113	1.238	1.09606386675
0.001114	1.234	1.10419382357
0.001115	1.23	1.09777046781
0.001116	1.224	1.10716936374
0.001117	1.218	1.10384600375
0.001118	1.218	1.10746376916
0.001119	1.208	1.09942530442
0.00112	1.21	1.09995454452
0.001121	1.206	1.09524609107
0.001122	1.21	1.09082537558
0.001123	1.204	1.09653271725
0.001124	1.198	1.08940167064
0.001125	1.194	1.08644558078
0.001126	1.198	1.08756425098
0.001127	1.204	1.09287876729
0.001128	1.2	1.09726933795
0.001129	1.19	1.09082537558
0.00113	1.182	1.07743955747
0.001131	1.176	1.0681872495
0.001132	1.162	1.07319895639
0.001133	1.156	1.07315609303
0.001134	1.152	1.0793034791
0.001135	1.142	1.06293743936
0.001136	1.142	1.06293743936
0.001137	1.134	1.06585364849
0.001138	1.13	1.06259117256
0.001139	1.134	1.06397556363
0.00114	1.128	1.06377441218
0.001141	1.12	1.05905618359
0.001142	1.114	1.05119170469
0.001143	1.122	1.05788279124
0.001144	1.122	1.06353937398
0.001145	1.122	1.05788279124
0.001146	1.116	1.0595017697
0.001147	1.124	1.0510109419
0.001148	1.126	1.05362422144
0.001149	1.112	1.03896871945
0.00115	1.11	1.02854265833
0.001151	1.108	1.02583429461
0.001152	1.114	1.03778803231
0.001153	1.108	1.03553657589
0.001154	1.11	1.02659631794
0.001155	1.102	1.0332453726
0.001156	1.092	1.02153609824
0.001157	1.092	1.01564560748
0.001158	1.09	1.01286721736
0.001159	1.09	1.01483988885
0.00116	1.092	1.02153609824
0.001161	1.086	1.02693914133
0.001162	1.09	1.01483988885
0.001163	1.088	1.0041195148
0.001164	1.082	1.00760905117
0.001165	1.082	1.01354624956
0.001166	1.076	1.01105093838
0.001167	1.07	1.01247222184
0.001168	1.076	1.01893277502
0.001169	1.064	1.01188141598
0.00117	1.06	1.01014850393
0.001171	1.064	1.01188141598
0.001172	1.066	1.01471375274
0.001173	1.062	1.01496600928
0.001174	1.062	1.0070531267
0.001175	1.06	1.02
0.001176	1.054	1.01935469784
0.001177	1.046	1.01384614217
0.001178	1.048	1.01670841444
0.001179	1.044	1.02472630492
0.00118	1.05	1.02151847756
0.001181	1.05	1.02932016399
0.001182	1.046	1.02366205361
0.001183	1.038	1.02203522444
0.001184	1.032	1.01733770204
0.001185	1.024	1.01559046864
0.001186	1.018	1.01077989691
0.001187	1.026	1.00862480636
0.001188	1.032	1.00944341099
0.001189	1.034	1.0143194763
0.00119	1.022	1.01070074701
0.001191	1.008	1.00595029698
0.001192	1.0	1.00399203184
0.001193	0.978	0.988694088179
0.001194	0.98	1.00179838291
0.001195	0.97	0.994535067255
0.001196	0.968	0.995477774739
0.001197	0.972	0.997605132304
0.001198	0.978	1.00871998097
0.001199	0.97	1.00254675701
0.0012	0.978	1.01070074701
0.001201	0.976	0.999711958516
0.001202	0.974	0.994647676316
0.001203	0.978	0.994744188221
0.001204	0.978	0.998757227759
0.001205	0.978	0.988694088179
0.001206	0.98	0.991766101457
0.001207	0.972	0.989553434636
0.001208	0.97	0.988483687271
0.001209	0.978	1.00075771294
0.00121	0.974	0.994647676316
0.001211	0.976	0.989658526968
0.001212	0.976	0.993692105232
0.001213	0.974	0.996656410204
0.001214	0.964	0.989294698257
0.001215	0.948	0.964
0.001216	0.946	0.96492694024
0.001217	0.936	0.954936647113
0.001218	0.934	0.94744076332
0.001219	0.928	0.952268869595
0.00122	0.926	0.95735259962
0.001221	0.928	0.956460140309
0.001222	0.936	0.957028735201
0.001223	0.944	0.967917351844
0.001224	0.948	0.959841653608
0.001225	0.948	0.964
0.001226	0.944	0.965848849458
0.001227	0.944	0.967917351844
0.001228	0.942	0.968832286828
0.001229	0.926	0.959439419661
0.00123	0.928	0.962712833611
0.001231	0.924	0.951957982266
0.001232	0.912	0.963460429909
0.001233	0.918	0.975333789018
0.001234	0.93	0.976268405716
0.001235	0.93	0.986458311334
0.001236	0.924	0.987027861815
0.001237	0.92	0.988736567545
0.001238	0.908	0.977515217273
0.001239	0.896	0.9680826411
0.00124	0.896	0.963941906963
0.001241	0.9	0.968504001024
0.001242	0.896	0.963941906963
0.001243	0.896	0.9680826411
0.001244	0.888	0.960966180466
0.001245	0.886	0.95760325814
0.001246	0.886	0.947102951109
0.001247	0.886	0.942870086491
0.001248	0.872	0.9400085106
0.001249	0.872	0.933603770344
0.00125	0.852	0.922006507569
0.001251	0.852	0.915475832559
0.001252	0.856	0.913927787082
0.001253	0.848	0.910437257586
0.001254	0.836	0.89504413299
0.001255	0.836	0.890563866323
0.001256	0.832	0.887567462225
0.001257	0.828	0.884542819766
0.001258	0.826	0.892033631653
0.001259	0.822	0.886744608103
0.00126	0.802	0.866484852724
0.001261	0.82	0.87840765024
0.001262	0.82	0.87840765024
0.001263	0.814	0.878296077641
0.001264	0.824	0.890518949826
0.001265	0.798	0.881587204989
0.001266	0.788	0.866634871212
0.001267	0.788	0.878097944423
0.001268	0.778	0.879042661081
0.001269	0.772	0.87636522067
0.00127	0.766	0.875924654294
0.001271	0.778	0.890346000159
0.001272	0.78	0.887468309293
0.001273	0.776	0.872825297525
0.001274	0.784	0.874839413835
0.001275	0.782	0.880043180759
0.001276	0.786	0.892302639243
0.001277	0.782	0.891333831962
0.001278	0.78	0.896437393241
0.001279	0.78	0.896437393241
0.00128	0.778	0.897059641273
0.001281	0.774	0.887087368865
0.001282	0.774	0.887087368865
0.001283	0.764	0.887864854581
0.001284	0.764	0.896829972737
0.001285	0.75	0.896381615162
0.001286	0.75	0.894147638816
0.001287	0.754	0.899713287664
0.001288	0.76	0.895767827062
0.001289	0.764	0.90127909107
0.00129	0.746	0.893019596649
0.001291	0.746	0.893019596649
0.001292	0.742	0.894111849826
0.001293	0.734	0.88951897113
0.001294	0.726	0.88256671136
0.001295	0.73	0.879261053385
0.001296	0.73	0.888313007898
0.001297	0.734	0.900690845962
0.001298	0.73	0.899499861034
0.001299	0.722	0.892589491312
0.0013	0.726	0.893825486323
0.001301	0.72	0.901997782702
0.001302	0.728	0.90222835247
0.001303	0.73	0.895041898461
0.001304	0.73	0.899499861034
0.001305	0.738	0.904077430312
0.001306	0.732	0.89452557258
0.001307	0.73	0.888313007898
0.001308	0.72	0.87040220588
0.001309	0.72	0.863481325797
0.00131	0.718	0.861670470656
0.001311	0.714	0.869599908004
0.001312	0.716	0.869105287063
0.001313	0.722	0.88358134883
0.001314	0.724	0.887594502011
0.001315	0.72	0.884081444212
0.001316	0.712	0.883773726697
0.001317	0.702	0.874754822793
0.001318	0.698	0.864173593672
0.001319	0.696	0.864629400379
0.00132	0.694	0.860444071396
0.001321	0.694	0.858116542202
0.001322	0.7	0.856737999624
0.001323	0.704	0.858128195551
0.001324	0.696	0.855326838115
0.001325	0.698	0.850174099817
0.001326	0.688	0.840628336425
0.001327	0.688	0.847735807902
0.001328	0.686	0.845815582737
0.001329	0.684	0.843886248259
0.00133	0.68	0.844748483278
0.001331	0.678	0.830852574167
0.001332	0.674	0.836495068724
0.001333	0.674	0.838882590116
0.001334	0.67	0.842080756222
0.001335	0.674	0.841263335704
0.001336	0.67	0.842080756222
0.001337	0.674	0.841263335704
0.001338	0.666	0.835729621349
0.001339	0.668	0.832932170108
0.00134	0.664	0.826501058681
0.001341	0.662	0.824473165118
0.001342	0.658	0.822821973455
0.001343	0.654	0.811347028096
0.001344	0.646	0.790369533826
0.001345	0.646	0.792895957866
0.001346	0.642	0.793622076306
0.001347	0.638	0.789275617259
0.001348	0.64	0.793977329651
0.001349	0.636	0.792151500661
0.00135	0.65	0.819451035755
0.001351	0.646	0.817731007117
0.001352	0.64	0.811418511004
0.001353	0.632	0.805342163307
0.001354	0.628	0.805987592957
0.001355	0.624	0.814017198836
0.001356	0.622	0.819216699049
0.001357	0.622	0.83133386795
0.001358	0.62	0.819512049942
0.001359	0.62	0.804735981549
0.00136	0.624	0.806612670369
0.001361	0.612	0.793382631522
0.001362	0.606	0.786615535061
0.001363	0.606	0.784068874526
0.001364	0.612	0.793382631522
0.001365	0.604	0.78433666241
0.001366	0.61	0.788606365686
0.001367	0.61	0.788606365686
0.001368	0.608	0.773521816111
0.001369	0.608	0.773521816111
0.00137	0.62	0.789683480896
0.001371	0.614	0.785496021632
0.001372	0.606	0.781513915423
0.001373	0.606	0.786615535061
0.001374	0.61	0.793662396741
0.001375	0.614	0.788038070146
0.001376	0.616	0.782651902189
0.001377	0.614	0.777820030598
0.001378	0.614	0.777820030598
0.001379	0.606	0.763389808682
0.00138	0.606	0.768611735534
0.001381	0.608	0.765725799487
0.001382	0.608	0.760484056375
0.001383	0.594	0.757075953917
0.001384	0.594	0.757075953917
0.001385	0.596	0.764711710385
0.001386	0.588	0.749837315689
0.001387	0.584	0.747625574736
0.001388	0.576	0.751148454036
0.001389	0.572	0.746201045295
0.00139	0.574	0.754005305021
0.001391	0.572	0.751542413973
0.001392	0.576	0.759094197053
0.001393	0.582	0.761101832871
0.001394	0.584	0.7582506182
0.001395	0.586	0.760660239529
0.001396	0.596	0.772517960956
0.001397	0.596	0.772517960956
0.001398	0.592	0.77041287632
0.001399	0.594	0.777922875355
0.0014	0.578	0.777120325304
0.001401	0.574	0.764541692781
0.001402	0.576	0.764345471629
0.001403	0.576	0.769560913768
0.001404	0.576	0.764345471629
0.001405	0.572	0.746201045295
0.001406	0.57	0.743706931526
0.001407	0.564	0.746929715569
0.001408	0.566	0.74675564946
0.001409	0.564	0.752265910433
0.00141	0.562	0.747098387095
0.001411	0.564	0.757564518705
0.001412	0.558	0.752752283291
0.001413	0.562	0.755086749983
0.001414	0.556	0.755555424837
0.001415	0.548	0.745450199544
0.001416	0.534	0.732696390055
0.001417	0.54	0.732393336944
0.001418	0.53	0.719096655534
0.001419	0.518	0.716711936555
0.00142	0.516	0.716759373849
0.001421	0.514	0.714005602219
0.001422	0.514	0.705552265959
0.001423	0.51	0.708449010162
0.001424	0.516	0.711156804088
0.001425	0.52	0.711055553385
0.001426	0.518	0.70829090069
0.001427	0.514	0.711198987626
0.001428	0.512	0.702748888295
0.001429	0.518	0.705461551043
0.00143	0.52	0.713862731903
0.001431	0.522	0.713803894638
0.001432	0.52	0.705407683542
0.001433	0.522	0.710996483817
0.001434	0.52	0.711055553385
0.001435	0.516	0.705509744794
0.001436	0.52	0.711055553385
0.001437	0.518	0.711108993052
0.001438	0.522	0.722160646948
0.001439	0.522	0.722160646948
0.00144	0.526	0.724792384066
0.001441	0.526	0.727546562084
0.001442	0.524	0.7220969464
0.001443	0.512	0.711235544669
0.001444	0.514	0.711198987626
0.001445	0.516	0.708338901939
0.001446	0.506	0.705665643205
0.001447	0.51	0.708449010162
0.001448	0.514	0.711198987626
0.001449	0.514	0.711198987626
0.00145	0.518	0.711108993052
0.001451	0.514	0.708381253281
0.001452	0.508	0.705645803502
0.001453	0.5	0.697137002317
0.001454	0.502	0.697134133435
0.001455	0.506	0.702825725198
0.001456	0.506	0.716912825942
0.001457	0.508	0.725214451042
0.001458	0.502	0.719719389762
0.001459	0.504	0.719711053132
0.00146	0.5	0.714142842854
0.001461	0.498	0.708516760564
0.001462	0.506	0.716912825942
0.001463	0.5	0.711336769751
0.001464	0.502	0.714140042289
0.001465	0.496	0.70567981408
0.001466	0.494	0.691349405149
0.001467	0.492	0.694216104682
0.001468	0.496	0.697125526717
0.001469	0.49	0.697065276714
0.00147	0.49	0.697065276714
0.001471	0.486	0.691233679735
0.001472	0.496	0.697125526717
0.001473	0.484	0.68537872742
0.001474	0.484	0.688290636287
0.001475	0.482	0.685329118016
0.001476	0.48	0.676461381012
0.001477	0.482	0.679467438513
0.001478	0.482	0.685329118016
0.001479	0.484	0.691190277709
0.00148	0.48	0.691086101727
0.001481	0.48	0.679411510059
0.001482	0.476	0.688058137079
0.001483	0.476	0.690958754196
0.001484	0.478	0.696789781785
0.001485	0.48	0.696850055607
0.001486	0.474	0.696651993466
0.001487	0.462	0.693221465334
0.001488	0.466	0.696307403379
0.001489	0.464	0.699073672799
0.00149	0.462	0.698967810418
0.001491	0.452	0.692600895177
0.001492	0.458	0.698738863954
0.001493	0.464	0.704772303656
0.001494	0.464	0.707604409257
0.001495	0.468	0.710616633636
0.001496	0.468	0.702122496435
0.001497	0.462	0.693221465334
0.001498	0.462	0.687427087043
0.001499	0.462	0.696100567447
0.0015	0.462	0.696100567447
0.001501	0.464	0.690437542432
0.001502	0.464	0.687534726396
0.001503	0.458	0.687194295669
0.001504	0.454	0.686938134041
0.001505	0.456	0.684152029888
0.001506	0.452	0.680952274392
0.001507	0.442	0.668308312084
0.001508	0.442	0.671294272283
0.001509	0.444	0.67146407201
0.00151	0.448	0.671785680109
0.001511	0.448	0.662794085671
0.001512	0.45	0.665957956631
0.001513	0.45	0.665957956631
0.001514	0.45	0.665957956631
0.001515	0.446	0.662634137364
0.001516	0.442	0.665308950789
0.001517	0.442	0.671294272283
0.001518	0.44	0.66813172354
0.001519	0.444	0.67146407201
0.00152	0.432	0.664361347461
0.001521	0.432	0.661344085934
0.001522	0.434	0.670554994016
0.001523	0.434	0.661546672579
0.001524	0.44	0.66211781429
0.001525	0.442	0.665308950789
0.001526	0.442	0.662296006329
0.001527	0.444	0.665480277694
0.001528	0.446	0.665645551326
0.001529	0.438	0.655862790529
0.00153	0.434	0.661546672579
0.001531	0.434	0.664563014318
0.001532	0.43	0.664153596693
0.001533	0.428	0.660920570114
0.001534	0.426	0.660699629181
0.001535	0.424	0.660472558098
0.001536	0.42	0.656962708226
0.001537	0.42	0.656962708226
0.001538	0.422	0.654152887328
0.001539	0.422	0.651088319662
0.00154	0.416	0.653409519367
0.001541	0.416	0.653409519367
0.001542	0.416	0.653409519367
0.001543	0.412	0.643627221301
0.001544	0.414	0.643897507372
0.001545	0.408	0.636817085198
0.001546	0.406	0.642778344377
0.001547	0.404	0.64558810398
0.001548	0.4	0.644980619864
0.001549	0.4	0.641872261435
0.00155	0.4	0.638748776907
0.001551	0.406	0.645882342227
0.001552	0.398	0.641557479888
0.001553	0.396	0.644347732207
0.001554	0.396	0.641236305897
0.001555	0.396	0.644347732207
0.001556	0.392	0.634299613747
0.001557	0.396	0.638109708436
0.001558	0.394	0.628302474927
0.001559	0.402	0.632768520077
0.00156	0.4	0.632455532034
0.001561	0.394	0.625111190109
0.001562	0.39	0.627614531381
0.001563	0.394	0.628302474927
0.001564	0.394	0.628302474927
0.001565	0.402	0.635921378788
0.001566	0.402	0.635921378788
0.001567	0.4	0.632455532034
0.001568	0.394	0.628302474927
0.001569	0.39	0.627614531381
0.00157	0.386	0.623701851849
0.001571	0.386	0.620486905583
0.001572	0.388	0.624064099272
0.001573	0.382	0.619738654596
0.001574	0.382	0.616503041355
0.001575	0.382	0.616503041355
0.001576	0.386	0.620486905583
0.001577	0.38	0.61611687203
0.001578	0.374	0.614917880696
0.001579	0.366	0.603360588703
0.00158	0.362	0.599129368334
0.001581	0.372	0.611241359857
0.001582	0.372	0.611241359857
0.001583	0.378	0.612467141976
0.001584	0.38	0.609590026165
0.001585	0.362	0.605768932845
0.001586	0.362	0.605768932845
0.001587	0.352	0.60340367914
0.001588	0.35	0.599583188557
0.001589	0.348	0.599079293583
0.00159	0.34	0.596992462264
0.001591	0.352	0.616519261662
0.001592	0.342	0.607483333105
0.001593	0.348	0.612287514163
0.001594	0.344	0.611280622955
0.001595	0.348	0.612287514163
0.001596	0.342	0.607483333105
0.001597	0.348	0.615545286717
0.001598	0.348	0.618785908049
0.001599	0.35	0.619273768216
0.0016	0.348	0.618785908049
0.001601	0.35	0.619273768216
0.001602	0.35	0.622494979899
0.001603	0.346	0.621517497742
0.001604	0.342	0.620512691248
0.001605	0.344	0.621018518242
0.001606	0.342	0.620512691248
0.001607	0.346	0.624727140438
0.001608	0.348	0.625216762411
0.001609	0.346	0.621517497742
0.00161	0.344	0.621018518242
0.001611	0.344	0.621018518242
0.001612	0.342	0.617281135302
0.001613	0.334	0.615178023014
0.001614	0.338	0.616243458383
0.001615	0.338	0.609717967588
0.001616	0.336	0.60589107932
0.001617	0.324	0.60251473011
0.001618	0.322	0.598595021697
0.001619	0.32	0.597996655509
0.00162	0.312	0.588774999469
0.001621	0.308	0.584068489135
0.001622	0.306	0.579968964687
0.001623	0.306	0.579968964687
0.001624	0.304	0.586160387607
0.001625	0.304	0.586160387607
0.001626	0.304	0.589562549693
0.001627	0.302	0.588893878386
0.001628	0.306	0.593602560641
0.001629	0.312	0.598878952711
0.00163	0.314	0.602829992618
0.001631	0.31	0.601581249708
0.001632	0.31	0.601581249708
0.001633	0.304	0.592945191396
0.001634	0.304	0.592945191396
0.001635	0.298	0.590928083611
0.001636	0.292	0.588842933217
0.001637	0.292	0.585436589222
0.001638	0.298	0.590928083611
0.001639	0.3	0.59160797831
0.00164	0.304	0.596308644915
0.001641	0.296	0.590240628896
0.001642	0.288	0.584
0.001643	0.284	0.582532402532
0.001644	0.276	0.579503235539
0.001645	0.276	0.572559167248
0.001646	0.278	0.569838573633
0.001647	0.276	0.561982206124
0.001648	0.278	0.562775265981
0.001649	0.274	0.557605595381
0.00165	0.272	0.549559823859
0.001651	0.264	0.531322877354
0.001652	0.266	0.532206726752
0.001653	0.268	0.529316540456
0.001654	0.266	0.528435426519
0.001655	0.268	0.536820267874
0.001656	0.27	0.537680202351
0.001657	0.272	0.538531336136
0.001658	0.276	0.54756186865
0.001659	0.272	0.545908417228
0.00166	0.27	0.533947562968
0.001661	0.27	0.533947562968
0.001662	0.268	0.533081607261
0.001663	0.27	0.533947562968
0.001664	0.27	0.533947562968
0.001665	0.268	0.525524499905
0.001666	0.27	0.537680202351
0.001667	0.262	0.534187233093
0.001668	0.26	0.537028863284
0.001669	0.256	0.527696882689
0.00167	0.252	0.5258288695
0.001671	0.25	0.509411425078
0.001672	0.252	0.514291745996
0.001673	0.256	0.508393548346
0.001674	0.254	0.507428812741
0.001675	0.258	0.513260167946
0.001676	0.256	0.512312404691
0.001677	0.252	0.510388087635
0.001678	0.252	0.510388087635
0.001679	0.25	0.501497756725
0.00168	0.254	0.511355062554
0.001681	0.242	0.501433943805
0.001682	0.244	0.50245795844
0.001683	0.246	0.507428812741
0.001684	0.248	0.512343634683
0.001685	0.248	0.512343634683
0.001686	0.248	0.516232505757
0.001687	0.244	0.510356737978
0.001688	0.248	0.520092299501
0.001689	0.256	0.535223317878
0.00169	0.254	0.538037173437
0.001691	0.252	0.529618730787
0.001692	0.258	0.536130581109
0.001693	0.256	0.535223317878
0.001694	0.258	0.5435402469
0.001695	0.254	0.534307027841
0.001696	0.252	0.533381664477
0.001697	0.25	0.532447180479
0.001698	0.246	0.522956977198
0.001699	0.244	0.518135117513
0.0017	0.252	0.522011494126
0.001701	0.25	0.521056618805
0.001702	0.252	0.5258288695
0.001703	0.246	0.515251394952
0.001704	0.248	0.520092299501
0.001705	0.244	0.518135117513
0.001706	0.242	0.517142146803
0.001707	0.24	0.512249938995
0.001708	0.238	0.51122988958
0.001709	0.234	0.505216785153
0.00171	0.236	0.506264752871
0.001711	0.238	0.499355584729
0.001712	0.24	0.500399840128
0.001713	0.242	0.501433943805
0.001714	0.238	0.495334230596
0.001715	0.238	0.491279960918
0.001716	0.242	0.493392338814
0.001717	0.24	0.492341345004
0.001718	0.236	0.490208119068
0.001719	0.236	0.490208119068
0.00172	0.232	0.483917348315
0.001721	0.226	0.472148281793
0.001722	0.226	0.472148281793
0.001723	0.226	0.480545523338
0.001724	0.226	0.484689591388
0.001725	0.226	0.484689591388
0.001726	0.234	0.493197729111
0.001727	0.232	0.492113807975
0.001728	0.234	0.497236362307
0.001729	0.23	0.495075751779
0.00173	0.23	0.495075751779
0.001731	0.232	0.500175969035
0.001732	0.232	0.504158705171
0.001733	0.23	0.503090449124
0.001734	0.228	0.498012048047
0.001735	0.226	0.492873208848
0.001736	0.226	0.492873208848
0.001737	0.228	0.49397975667
0.001738	0.226	0.488798527003
0.001739	0.224	0.483553513068
0.00174	0.22	0.481248376621
0.001741	0.222	0.482406467618
0.001742	0.21	0.458148447558
0.001743	0.208	0.461233129773
0.001744	0.208	0.465549138115
0.001745	0.198	0.459125255241
0.001746	0.2	0.460434577329
0.001747	0.2	0.460434577329
0.001748	0.2	0.45607017004
0.001749	0.2	0.460434577329
0.00175	0.196	0.453413718363
0.001751	0.198	0.45474828202
0.001752	0.198	0.45032876879
0.001753	0.196	0.457803451276
0.001754	0.196	0.457803451276
0.001755	0.202	0.461731523723
0.001756	0.202	0.461731523723
0.001757	0.206	0.468576567916
0.001758	0.198	0.472012711693
0.001759	0.198	0.463460893712
0.00176	0.2	0.464758001545
0.001761	0.198	0.459125255241
0.001762	0.198	0.459125255241
0.001763	0.198	0.459125255241
0.001764	0.192	0.450706112672
0.001765	0.19	0.449332838773
0.001766	0.19	0.449332838773
0.001767	0.19	0.453762052182
0.001768	0.186	0.446546750072
0.001769	0.186	0.446546750072
0.00177	0.184	0.445133687784
0.001771	0.18	0.44226688775
0.001772	0.176	0.439344966968
0.001773	0.17	0.430232495286
0.001774	0.174	0.433271277608
0.001775	0.172	0.431759192143
0.001776	0.176	0.434768904132
0.001777	0.18	0.437721372565
0.001778	0.178	0.431643371315
0.001779	0.178	0.426984777246
0.00178	0.178	0.422274792049
0.001781	0.182	0.429972092118
0.001782	0.178	0.426984777246
0.001783	0.176	0.425469152818
0.001784	0.182	0.434598665437
0.001785	0.186	0.437497428564
0.001786	0.19	0.440340777126
0.001787	0.198	0.459125255241
0.001788	0.198	0.459125255241
0.001789	0.198	0.459125255241
0.00179	0.196	0.453413718363
0.001791	0.198	0.459125255241
0.001792	0.198	0.459125255241
0.001793	0.194	0.452066366809
0.001794	0.188	0.447946425368
0.001795	0.19	0.449332838773
0.001796	0.186	0.446546750072
0.001797	0.182	0.439176502104
0.001798	0.176	0.425469152818
0.001799	0.174	0.414395945926
0.0018	0.174	0.414395945926
0.001801	0.176	0.415961536683
0.001802	0.176	0.415961536683
0.001803	0.174	0.404628224423
0.001804	0.174	0.404628224423
0.001805	0.174	0.404628224423
0.001806	0.176	0.406231461115
0.001807	0.174	0.404628224423
0.001808	0.174	0.404628224423
0.001809	0.176	0.406231461115
0.00181	0.172	0.40300868477
0.001811	0.17	0.401372644808
0.001812	0.176	0.411125285041
0.001813	0.176	0.411125285041
0.001814	0.174	0.404628224423
0.001815	0.172	0.40300868477
0.001816	0.172	0.40300868477
0.001817	0.168	0.399719901931
0.001818	0.164	0.396363469558
0.001819	0.168	0.409604687473
0.00182	0.164	0.401377627677
0.001821	0.164	0.401377627677
0.001822	0.162	0.39969488363
0.001823	0.162	0.409580272962
0.001824	0.158	0.406246230752
0.001825	0.164	0.411222567474
0.001826	0.164	0.411222567474
0.001827	0.164	0.411222567474
0.001828	0.162	0.409580272962
0.001829	0.162	0.409580272962
0.00183	0.158	0.406246230752
0.001831	0.15	0.399374510954
0.001832	0.152	0.401118436375
0.001833	0.158	0.406246230752
0.001834	0.156	0.404554075495
0.001835	0.15	0.394334883063
0.001836	0.15	0.394334883063
0.001837	0.148	0.392550633677
0.001838	0.148	0.392550633677
0.001839	0.152	0.396100997222
0.00184	0.158	0.401292910478
0.001841	0.16	0.397994974843
0.001842	0.16	0.387814388593
0.001843	0.16	0.387814388593
0.001844	0.16	0.387814388593
0.001845	0.16	0.387814388593
0.001846	0.16	0.387814388593
0.001847	0.16	0.387814388593
0.001848	0.154	0.382470913927
0.001849	0.158	0.396277680421
0.00185	0.16	0.397994974843
0.001851	0.16	0.397994974843
0.001852	0.154	0.39279002024
0.001853	0.154	0.39279002024
0.001854	0.156	0.389440624486
0.001855	0.158	0.391198159505
0.001856	0.156	0.389440624486
0.001857	0.162	0.39969488363
0.001858	0.16	0.397994974843
0.001859	0.158	0.396277680421
0.00186	0.156	0.394542773347
0.001861	0.156	0.394542773347
0.001862	0.154	0.39279002024
0.001863	0.154	0.402844883299
0.001864	0.15	0.399374510954
0.001865	0.152	0.401118436375
0.001866	0.148	0.387422250264
0.001867	0.144	0.383749918567
0.001868	0.146	0.385595643129
0.001869	0.14	0.38
0.00187	0.136	0.370815317914
0.001871	0.136	0.370815317914
0.001872	0.138	0.37276802438
0.001873	0.138	0.37276802438
0.001874	0.142	0.376611205356
0.001875	0.142	0.376611205356
0.001876	0.14	0.374699879904
0.001877	0.142	0.376611205356
0.001878	0.142	0.376611205356
0.001879	0.142	0.376611205356
0.00188	0.142	0.376611205356
0.001881	0.144	0.37850231175
0.001882	0.144	0.37850231175
0.001883	0.146	0.385595643129
0.001884	0.146	0.385595643129
0.001885	0.142	0.381884799383
0.001886	0.14	0.38
0.001887	0.142	0.381884799383
0.001888	0.14	0.38
0.001889	0.142	0.381884799383
0.00189	0.144	0.383749918567
0.001891	0.142	0.381884799383
0.001892	0.138	0.378095226101
0.001893	0.138	0.378095226101
0.001894	0.14	0.38
0.001895	0.14	0.38
0.001896	0.142	0.381884799383
0.001897	0.144	0.383749918567
0.001898	0.144	0.383749918567
0.001899	0.146	0.385595643129
0.0019	0.146	0.385595643129
0.001901	0.144	0.37850231175
0.001902	0.144	0.37850231175
0.001903	0.144	0.37850231175
0.001904	0.142	0.376611205356
0.001905	0.14	0.374699879904
0.001906	0.142	0.376611205356
0.001907	0.144	0.37850231175
0.001908	0.142	0.376611205356
0.001909	0.14	0.374699879904
0.00191	0.14	0.369323706252
0.001911	0.14	0.369323706252
0.001912	0.14	0.369323706252
0.001913	0.14	0.374699879904
0.001914	0.134	0.368841429343
0.001915	0.134	0.368841429343
0.001916	0.136	0.376170174256
0.001917	0.136	0.376170174256
0.001918	0.134	0.374224531532
0.001919	0.132	0.372257975066
0.00192	0.132	0.372257975066
0.001921	0.134	0.374224531532
0.001922	0.136	0.376170174256
0.001923	0.138	0.378095226101
0.001924	0.138	0.378095226101
0.001925	0.138	0.378095226101
0.001926	0.138	0.378095226101
0.001927	0.136	0.376170174256
0.001928	0.136	0.376170174256
0.001929	0.136	0.376170174256
0.00193	0.136	0.376170174256
0.001931	0.13	0.370270171631
0.001932	0.126	0.366229436283
0.001933	0.124	0.364175781732
0.001934	0.122	0.362099433858
0.001935	0.124	0.364175781732
0.001936	0.124	0.364175781732
0.001937	0.122	0.362099433858
0.001938	0.126	0.366229436283
0.001939	0.126	0.366229436283
0.00194	0.126	0.366229436283
0.001941	0.124	0.364175781732
0.001942	0.122	0.362099433858
0.001943	0.126	0.366229436283
0.001944	0.126	0.376993368642
0.001945	0.126	0.376993368642
0.001946	0.126	0.376993368642
0.001947	0.126	0.376993368642
0.001948	0.128	0.378967017034
0.001949	0.13	0.380919939095
0.00195	0.132	0.382852451997
0.001951	0.13	0.380919939095
0.001952	0.13	0.380919939095
0.001953	0.13	0.380919939095
0.001954	0.132	0.382852451997
0.001955	0.132	0.382852451997
0.001956	0.132	0.382852451997
0.001957	0.126	0.376993368642
0.001958	0.126	0.376993368642
0.001959	0.126	0.376993368642
0.00196	0.126	0.376993368642
0.001961	0.126	0.376993368642
0.001962	0.124	0.364175781732
0.001963	0.116	0.3500628515
0.001964	0.114	0.347856292167
0.001965	0.114	0.347856292167
0.001966	0.118	0.352244233452
0.001967	0.116	0.344302192848
0.001968	0.118	0.352244233452
0.001969	0.118	0.352244233452
0.00197	0.118	0.352244233452
0.001971	0.116	0.3500628515
0.001972	0.116	0.3500628515
0.001973	0.118	0.352244233452
0.001974	0.118	0.352244233452
0.001975	0.112	0.333850265838
0.001976	0.112	0.333850265838
0.001977	0.112	0.339788169306
0.001978	0.11	0.337490740614
0.001979	0.112	0.339788169306
0.00198	0.112	0.339788169306
0.001981	0.106	0.32674760902
0.001982	0.106	0.32674760902
0.001983	0.102	0.321863325031
0.001984	0.106	0.32674760902
0.001985	0.106	0.32674760902
0.001986	0.106	0.32674760902
0.001987	0.106	0.32674760902
0.001988	0.104	0.32432082881
0.001989	0.102	0.321863325031
0.00199	0.102	0.321863325031
0.001991	0.098	0.316853278348
0.001992	0.098	0.316853278348
0.001993	0.1	0.331662479036
0.001994	0.1	0.331662479036
0.001995	0.098	0.32923547804
0.001996	0.094	0.318062886864
0.001997	0.096	0.320599438552
0.001998	0.098	0.323103698524
[truncated: 8,002 more rows]
