# Supplementary material for: The Influence of Synaptic Size on AMPA Receptor Activation: A Monte Carlo Model
Source: PLoS One. 2015 Jun 24;10(6):e0130924. doi: 10.1371/journal.pone.0130924 (PMC4479604; doi:10.1371/journal.pone.0130924)
Supplement: S1 Dataset — This package contains the experimental data used as basis for the analysis presented in the paper. (ZIP) [file pone.0130924.s001.zip › S1 Simulation data/training/1372_11594_403_624.csv]

time	AMPA.O.mean	AMPA.O.stdev
0.0	0.0	0.0
1e-06	0.0	0.0
2e-06	0.04	0.195959179423
3e-06	0.21	0.466797600679
4e-06	0.444	0.711943818008
5e-06	0.8	0.944457516249
6e-06	1.182	1.15623354042
7e-06	1.69	1.38343774706
8e-06	2.256	1.60326666528
9e-06	2.87	1.79919426411
1e-05	3.59	1.98542186953
1.1e-05	4.362	2.15660752108
1.2e-05	5.178	2.34399573378
1.3e-05	6.002	2.51435796974
1.4e-05	6.882	2.62451443128
1.5e-05	7.776	2.79746742608
1.6e-05	8.742	2.92565138046
1.7e-05	9.744	3.00773403079
1.8e-05	10.782	3.23581149018
1.9e-05	11.742	3.36503135201
2e-05	12.752	3.50806157301
2.1e-05	13.834	3.60089488877
2.2e-05	14.864	3.71180602941
2.3e-05	15.932	3.79675861756
2.4e-05	17.086	3.99432146929
2.5e-05	18.132	4.17882471516
2.6e-05	19.144	4.36706583417
2.7e-05	20.188	4.38732902801
2.8e-05	21.25	4.51525193096
2.9e-05	22.224	4.70168310289
3e-05	23.308	4.7456438973
3.1e-05	24.336	4.81446819493
3.2e-05	25.372	4.97610450051
3.3e-05	26.4	5.04539393903
3.4e-05	27.372	5.22164878175
3.5e-05	28.274	5.45957177808
3.6e-05	29.09	5.44223299758
3.7e-05	30.076	5.37793863855
3.8e-05	31.09	5.34882230028
3.9e-05	32.166	5.41612813733
4e-05	33.024	5.50993865665
4.1e-05	33.9	5.65384824699
4.2e-05	34.84	5.78363207682
4.3e-05	35.68	5.85334092634
4.4e-05	36.436	5.93648919817
4.5e-05	37.246	5.9539469262
4.6e-05	38.028	6.03516495218
4.7e-05	38.754	6.13624347626
4.8e-05	39.478	6.19915445847
4.9e-05	40.192	6.30072503764
5e-05	40.926	6.2501619179
5.1e-05	41.618	6.29952982372
5.2e-05	42.316	6.31760587565
5.3e-05	42.916	6.29483470792
5.4e-05	43.568	6.3656402663
5.5e-05	44.112	6.37302565506
5.6e-05	44.706	6.52284937738
5.7e-05	45.3	6.5193557964
5.8e-05	45.95	6.55373939061
5.9e-05	46.416	6.60779418566
6e-05	46.944	6.62999728507
6.1e-05	47.54	6.69808927979
6.2e-05	47.934	6.71934848032
6.3e-05	48.406	6.79390638734
6.4e-05	48.862	6.84039150926
6.5e-05	49.262	6.88021482223
6.6e-05	49.672	6.90944397184
6.7e-05	50.1	6.8962308546
6.8e-05	50.366	6.9007277877
6.9e-05	50.714	6.95903757714
7e-05	51.102	6.94518509473
7.1e-05	51.472	6.86040931723
7.2e-05	51.802	6.95951118973
7.3e-05	52.068	6.95207709969
7.4e-05	52.41	6.97724157529
7.5e-05	52.722	6.99747926042
7.6e-05	52.916	7.07650648272
7.7e-05	53.144	7.05033786424
7.8e-05	53.42	7.08206184667
7.9e-05	53.74	7.16131272882
8e-05	53.968	7.20520478543
8.1e-05	54.176	7.25320784205
8.2e-05	54.422	7.24430231285
8.3e-05	54.576	7.26499993118
8.4e-05	54.768	7.2400397789
8.5e-05	54.964	7.31072527182
8.6e-05	55.164	7.40142580859
8.7e-05	55.366	7.4822485925
8.8e-05	55.54	7.44609965015
8.9e-05	55.76	7.40529540262
9e-05	55.922	7.39539829894
9.1e-05	56.078	7.38944625801
9.2e-05	56.216	7.34175346903
9.3e-05	56.28	7.28379022213
9.4e-05	56.356	7.2153491946
9.5e-05	56.45	7.23736830623
9.6e-05	56.466	7.36945343971
9.7e-05	56.582	7.3931911919
9.8e-05	56.706	7.49076524796
9.9e-05	56.842	7.51911138367
0.0001	56.992	7.43074262776
0.000101	57.07	7.52097733011
0.000102	57.15	7.57782950455
0.000103	57.238	7.48928274269
0.000104	57.384	7.51748255735
0.000105	57.412	7.54998384104
0.000106	57.494	7.48291146547
0.000107	57.484	7.41685539835
0.000108	57.54	7.48601362542
0.000109	57.614	7.56287009012
0.00011	57.606	7.49578308117
0.000111	57.618	7.46887381069
0.000112	57.604	7.48887067588
0.000113	57.59	7.56451584703
0.000114	57.576	7.56757715521
0.000115	57.51	7.52023270917
0.000116	57.504	7.43679931153
0.000117	57.418	7.33779776227
0.000118	57.44	7.3093364952
0.000119	57.408	7.32103380678
0.00012	57.31	7.37576436717
0.000121	57.238	7.37410035191
0.000122	57.26	7.47505183929
0.000123	57.292	7.47922028022
0.000124	57.198	7.57540731578
0.000125	57.194	7.53766303306
0.000126	57.174	7.49184383179
0.000127	57.076	7.39393156582
0.000128	57.082	7.41668901869
0.000129	57.08	7.4665654755
0.00013	57.108	7.39786023117
0.000131	57.052	7.42571855109
0.000132	56.934	7.41819681594
0.000133	56.94	7.49989333257
0.000134	56.968	7.53332436578
0.000135	56.89	7.44566316724
0.000136	56.898	7.36801167209
0.000137	56.86	7.38054198552
0.000138	56.806	7.36562040836
0.000139	56.738	7.31172729251
0.00014	56.64	7.28247210774
0.000141	56.546	7.28504522978
0.000142	56.498	7.32079203365
0.000143	56.336	7.26795046764
0.000144	56.204	7.23120902754
0.000145	56.126	7.22288889573
0.000146	56.034	7.24519454535
0.000147	56.02	7.3350937281
0.000148	55.928	7.3739281255
0.000149	55.85	7.35197252443
0.00015	55.762	7.42437579868
0.000151	55.71	7.42656717468
0.000152	55.58	7.43529421072
0.000153	55.448	7.43204520977
0.000154	55.342	7.39087518498
0.000155	55.226	7.34621834688
0.000156	55.134	7.30123578581
0.000157	54.994	7.21622920922
0.000158	54.884	7.24972716728
0.000159	54.918	7.19494794978
0.00016	54.87	7.25459164943
0.000161	54.758	7.27787304094
0.000162	54.584	7.33641220216
0.000163	54.572	7.28840284287
0.000164	54.466	7.23967153951
0.000165	54.38	7.196638104
0.000166	54.3	7.22979944397
0.000167	54.164	7.17029315998
0.000168	54.01	7.18455983342
0.000169	53.92	7.25848469035
0.00017	53.856	7.20661251907
0.000171	53.786	7.1119760967
0.000172	53.582	7.06479129203
0.000173	53.476	7.07399632457
0.000174	53.442	7.05057699766
0.000175	53.362	6.99963970501
0.000176	53.248	6.98645088725
0.000177	53.082	6.98421620513
0.000178	53.012	7.01967634582
0.000179	52.894	7.00590922008
0.00018	52.766	7.03045119462
0.000181	52.638	7.1475139734
0.000182	52.478	7.10306384598
0.000183	52.346	7.2098740627
0.000184	52.288	7.12580213029
0.000185	52.186	7.08204800887
0.000186	52.132	7.04887054783
0.000187	52.05	6.98566389114
0.000188	51.92	6.8915600556
0.000189	51.862	6.94542698471
0.00019	51.83	6.87263413838
0.000191	51.726	6.91020433851
0.000192	51.642	6.87385161318
0.000193	51.536	6.94382488258
0.000194	51.416	6.93966454521
0.000195	51.288	6.86913793718
0.000196	51.262	6.90661682736
0.000197	51.24	6.94164245694
0.000198	51.162	6.89258703246
0.000199	50.958	6.9143500056
0.0002	50.842	6.88890673474
0.000201	50.688	6.85963964068
0.000202	50.642	6.79572188954
0.000203	50.454	6.69297273265
0.000204	50.338	6.70967629622
0.000205	50.238	6.74546929427
0.000206	50.098	6.67505775256
0.000207	49.924	6.65749382275
0.000208	49.858	6.62675154205
0.000209	49.696	6.63140890008
0.00021	49.66	6.70435679241
0.000211	49.544	6.78027020111
0.000212	49.47	6.69963431838
0.000213	49.286	6.74568039563
0.000214	49.086	6.77839243479
0.000215	49.014	6.89563659135
0.000216	48.96	6.88261578181
0.000217	48.838	6.82112571355
0.000218	48.65	6.82286596673
0.000219	48.55	6.77462176066
0.00022	48.478	6.81832208098
0.000221	48.304	6.8354651634
0.000222	48.21	6.81776356293
0.000223	47.984	6.81907207764
0.000224	47.892	6.77881523572
0.000225	47.838	6.73110362422
0.000226	47.734	6.77696421711
0.000227	47.752	6.74436772426
0.000228	47.67	6.68528982169
0.000229	47.496	6.71728992973
0.00023	47.328	6.69121932087
0.000231	47.136	6.78833587855
0.000232	47.014	6.74075693079
0.000233	46.914	6.72001517855
0.000234	46.804	6.63999879518
0.000235	46.734	6.70755126704
0.000236	46.636	6.66779603767
0.000237	46.554	6.69410815568
0.000238	46.554	6.78285220243
0.000239	46.436	6.72264114764
0.00024	46.31	6.70566178688
0.000241	46.154	6.65028450519
0.000242	46.108	6.62150556898
0.000243	45.994	6.65026044603
0.000244	45.848	6.63633151673
0.000245	45.734	6.60630335362
0.000246	45.636	6.58965128061
0.000247	45.506	6.58528389669
0.000248	45.39	6.63670852155
0.000249	45.268	6.63989277022
0.00025	45.176	6.6031071474
0.000251	45.03	6.60765465199
0.000252	44.914	6.59837889182
0.000253	44.738	6.51163236063
0.000254	44.648	6.45694169092
0.000255	44.494	6.46234972746
0.000256	44.364	6.46154037363
0.000257	44.232	6.50585705346
0.000258	44.104	6.54164994478
0.000259	44.02	6.52407847899
0.00026	43.95	6.54304974763
0.000261	43.854	6.58488299061
0.000262	43.72	6.63548038954
0.000263	43.698	6.68302296869
0.000264	43.602	6.71711217712
0.000265	43.518	6.71577813809
0.000266	43.388	6.68651299258
0.000267	43.31	6.63218666806
0.000268	43.198	6.66474275573
0.000269	43.12	6.66675333277
0.00027	43.044	6.65327468244
0.000271	42.954	6.58451850935
0.000272	42.776	6.65566104906
0.000273	42.68	6.6451185091
0.000274	42.474	6.58553900603
0.000275	42.424	6.56324797642
0.000276	42.32	6.53831782647
0.000277	42.19	6.52394819109
0.000278	42.122	6.51913460515
0.000279	41.984	6.57112958326
0.00028	41.872	6.60148589334
0.000281	41.77	6.55935210215
0.000282	41.636	6.53876930316
0.000283	41.588	6.53469632041
0.000284	41.53	6.44616940516
0.000285	41.408	6.41198378039
0.000286	41.282	6.44193107694
0.000287	41.176	6.44647376478
0.000288	41.128	6.49242758912
0.000289	40.96	6.41828637566
0.00029	40.922	6.38246942805
0.000291	40.856	6.40899867374
0.000292	40.778	6.42843029051
0.000293	40.718	6.35062800044
0.000294	40.642	6.38136631138
0.000295	40.49	6.36756625407
0.000296	40.374	6.39578955251
0.000297	40.282	6.37639992472
0.000298	40.224	6.32469951855
0.000299	40.112	6.30677857547
0.0003	39.996	6.37620451366
0.000301	39.906	6.41881328596
0.000302	39.89	6.39671009191
0.000303	39.796	6.3301172185
0.000304	39.66	6.2667695027
0.000305	39.522	6.24511937436
0.000306	39.504	6.28283248225
0.000307	39.392	6.25094680828
0.000308	39.298	6.19493309084
0.000309	39.194	6.14006221467
0.00031	39.108	6.18614063856
0.000311	38.992	6.14621314307
0.000312	38.926	6.16575413068
0.000313	38.732	6.16896879551
0.000314	38.674	6.19804194887
0.000315	38.542	6.17189079618
0.000316	38.412	6.17788442754
0.000317	38.286	6.20743135282
0.000318	38.206	6.17378036538
0.000319	38.048	6.18236977218
0.00032	37.982	6.17751373936
0.000321	37.88	6.17135317414
0.000322	37.768	6.13792929252
0.000323	37.672	6.13908918326
0.000324	37.528	6.19622594811
0.000325	37.448	6.19348819326
0.000326	37.348	6.1850542439
0.000327	37.246	6.17361190876
0.000328	37.162	6.13577672345
0.000329	37.044	6.08128802146
0.00033	36.97	6.03565240881
0.000331	36.838	6.04580482649
0.000332	36.742	6.02025215419
0.000333	36.672	6.09855851821
0.000334	36.572	6.08545939104
0.000335	36.472	6.06046334862
0.000336	36.366	6.09557577264
0.000337	36.254	6.08025361313
0.000338	36.082	6.02389209731
0.000339	35.994	6.07074657682
0.00034	35.94	6.06798154249
0.000341	35.812	6.04422501236
0.000342	35.756	6.0725994434
0.000343	35.6	6.14719448204
0.000344	35.5	6.09901631413
0.000345	35.44	6.07967104373
0.000346	35.336	6.01357663957
0.000347	35.194	5.99436101682
0.000348	35.056	5.93875946642
0.000349	34.91	5.89863543542
0.00035	34.902	5.867571559
0.000351	34.832	5.80893931798
0.000352	34.76	5.89460770535
0.000353	34.664	5.86473392406
0.000354	34.578	5.84943723789
0.000355	34.532	5.84884398835
0.000356	34.484	5.9081083267
0.000357	34.396	5.89161981122
0.000358	34.292	5.88070880082
0.000359	34.232	5.8530484365
0.00036	34.172	5.86399317871
0.000361	34.088	5.84741447137
0.000362	33.962	5.85461834794
0.000363	33.932	5.80167010438
0.000364	33.818	5.73627718996
0.000365	33.722	5.76721041752
0.000366	33.624	5.77880818162
0.000367	33.546	5.78030137623
0.000368	33.488	5.83145402108
0.000369	33.382	5.83473015657
0.00037	33.28	5.82250805066
0.000371	33.164	5.82177842244
0.000372	33.166	5.76909386299
0.000373	33.08	5.76416516071
0.000374	33.058	5.82843340873
0.000375	33.06	5.74459746196
0.000376	32.986	5.71295055116
0.000377	32.9	5.73811815842
0.000378	32.82	5.82267979542
0.000379	32.688	5.76876555253
0.00038	32.582	5.83466160116
0.000381	32.436	5.77147329544
0.000382	32.37	5.79284903998
0.000383	32.292	5.78850032392
0.000384	32.162	5.72011853024
0.000385	32.098	5.71492747111
0.000386	31.996	5.68225166637
0.000387	31.88	5.6598233188
0.000388	31.796	5.63119738599
0.000389	31.776	5.6350531497
0.00039	31.672	5.64131332227
0.000391	31.574	5.57355577706
0.000392	31.524	5.6403389969
0.000393	31.434	5.69400070249
0.000394	31.304	5.6444294663
0.000395	31.256	5.60021999568
0.000396	31.148	5.58373495073
0.000397	31.084	5.54985981805
0.000398	30.972	5.5543870949
0.000399	30.832	5.50997059883
0.0004	30.768	5.49528670772
0.000401	30.636	5.45192663193
0.000402	30.656	5.50977894293
0.000403	30.612	5.50649216834
0.000404	30.484	5.47738477743
0.000405	30.446	5.47896742097
0.000406	30.338	5.459647974
0.000407	30.224	5.40313094418
0.000408	30.174	5.40774666566
0.000409	30.096	5.43238290256
0.00041	30.01	5.42419579293
0.000411	29.922	5.40850404456
0.000412	29.854	5.45056730992
0.000413	29.772	5.44352973722
0.000414	29.676	5.40324198977
0.000415	29.592	5.39606671567
0.000416	29.444	5.36608460612
0.000417	29.366	5.34303696412
0.000418	29.29	5.3630122133
0.000419	29.22	5.39848126791
0.00042	29.228	5.42586546092
0.000421	29.124	5.36326616904
0.000422	29.02	5.31522341958
0.000423	28.93	5.38192344799
0.000424	28.906	5.40195927419
0.000425	28.8	5.40925133452
0.000426	28.738	5.36668948235
0.000427	28.644	5.36183401459
0.000428	28.518	5.35067061218
0.000429	28.45	5.36017723588
0.00043	28.37	5.30632641288
0.000431	28.282	5.26787205615
0.000432	28.258	5.3369875398
0.000433	28.146	5.35431452195
0.000434	28.076	5.34698270055
0.000435	28.01	5.33271975637
0.000436	27.944	5.32098336776
0.000437	27.874	5.29963432701
0.000438	27.778	5.34309984934
0.000439	27.652	5.29026426561
0.00044	27.596	5.29119872997
0.000441	27.564	5.26743808696
0.000442	27.482	5.28750186761
0.000443	27.404	5.29611027076
0.000444	27.342	5.30254995262
0.000445	27.304	5.24324174533
0.000446	27.184	5.19751325155
0.000447	27.12	5.24076330318
0.000448	27.066	5.22471472905
0.000449	27.002	5.16739741069
0.00045	26.936	5.1369158062
0.000451	26.938	5.09255888528
0.000452	26.812	5.09790702151
0.000453	26.75	5.10406700583
0.000454	26.71	5.130877118
0.000455	26.626	5.14296840356
0.000456	26.5	5.11761663277
0.000457	26.492	5.13321887318
0.000458	26.428	5.18004015428
0.000459	26.392	5.22133469527
0.00046	26.3	5.16275120454
0.000461	26.218	5.13015360394
0.000462	26.162	5.09624920898
0.000463	26.066	5.07401655496
0.000464	25.988	5.11701631813
0.000465	25.958	5.10335536682
0.000466	25.846	5.08353066284
0.000467	25.87	5.0696252327
0.000468	25.828	5.03134335938
0.000469	25.76	5.06935893383
0.00047	25.72	5.01573524022
0.000471	25.632	5.00725234036
0.000472	25.592	5.07282327703
0.000473	25.496	5.04519414889
0.000474	25.448	5.06076041717
0.000475	25.406	5.01808369799
0.000476	25.4	5.05094050648
0.000477	25.318	5.06526169117
0.000478	25.188	5.07510157534
0.000479	25.098	5.04027737332
0.00048	25.006	5.01856194542
0.000481	24.896	4.96560006444
0.000482	24.846	5.0233737667
0.000483	24.84	5.05236578248
0.000484	24.754	5.03442985848
0.000485	24.712	5.02126039954
0.000486	24.624	4.98303361418
0.000487	24.526	4.94543466239
0.000488	24.496	4.92361493214
0.000489	24.468	4.89540355844
0.00049	24.394	4.86155983199
0.000491	24.36	4.86357892914
0.000492	24.252	4.85556340706
0.000493	24.188	4.83618196515
0.000494	24.088	4.84233993024
0.000495	24.046	4.7928993313
0.000496	23.992	4.84148076522
0.000497	23.894	4.81983028747
0.000498	23.858	4.84043758352
0.000499	23.83	4.84738073603
0.0005	23.772	4.84603095326
0.000501	23.73	4.78592728737
0.000502	23.658	4.75531660355
0.000503	23.63	4.79594620487
0.000504	23.56	4.78982254369
0.000505	23.51	4.77806446168
0.000506	23.44	4.74493414074
0.000507	23.334	4.70387542352
0.000508	23.298	4.64426485033
0.000509	23.308	4.66788346041
0.00051	23.212	4.70988917067
0.000511	23.15	4.68652323157
0.000512	23.112	4.74462390501
0.000513	23.1	4.73138457536
0.000514	23.068	4.67967691192
0.000515	23.004	4.67845957554
0.000516	22.94	4.64460977909
0.000517	22.834	4.55921528336
0.000518	22.746	4.57312628297
0.000519	22.688	4.58417451675
0.00052	22.584	4.5815874978
0.000521	22.5	4.55697267931
0.000522	22.454	4.5641958766
0.000523	22.374	4.57363356643
0.000524	22.398	4.59908643102
0.000525	22.342	4.62742217655
0.000526	22.272	4.65381735783
0.000527	22.206	4.6954833617
0.000528	22.068	4.68565641079
0.000529	22.0	4.64413608758
0.00053	21.914	4.64570812686
0.000531	21.822	4.55700735132
0.000532	21.796	4.56271673458
0.000533	21.768	4.53631744921
0.000534	21.736	4.52087425173
0.000535	21.66	4.51313638172
0.000536	21.588	4.516
0.000537	21.518	4.54419145723
0.000538	21.464	4.55990175333
0.000539	21.408	4.53360077642
0.00054	21.396	4.53290017538
0.000541	21.37	4.53355269077
0.000542	21.306	4.53391265906
0.000543	21.248	4.53326548969
0.000544	21.262	4.55470701582
0.000545	21.232	4.56532320871
0.000546	21.148	4.57406777387
0.000547	21.154	4.57714802033
0.000548	21.046	4.58125354024
0.000549	20.998	4.56135900802
0.00055	20.924	4.53058759986
0.000551	20.89	4.53187599124
0.000552	20.812	4.54671925678
0.000553	20.754	4.56393295306
0.000554	20.668	4.47278168481
0.000555	20.638	4.48541592274
0.000556	20.57	4.4892204223
0.000557	20.534	4.48830079206
0.000558	20.46	4.45290916144
0.000559	20.39	4.37194464741
0.00056	20.348	4.38940724928
0.000561	20.284	4.41082123873
0.000562	20.188	4.40461757704
0.000563	20.136	4.44539132136
0.000564	20.072	4.42389149957
0.000565	19.976	4.41717375705
0.000566	19.948	4.39650952461
0.000567	19.896	4.39422166032
0.000568	19.826	4.41177107294
0.000569	19.76	4.42610438196
0.00057	19.772	4.43260826151
0.000571	19.756	4.44842264179
0.000572	19.67	4.3910249373
0.000573	19.664	4.39944360118
0.000574	19.578	4.40089945352
0.000575	19.546	4.44115795711
0.000576	19.492	4.44093863952
0.000577	19.456	4.45960356983
0.000578	19.426	4.41231503862
0.000579	19.35	4.37395701854
0.00058	19.278	4.29938553749
0.000581	19.238	4.27052174798
0.000582	19.16	4.24480859404
0.000583	19.094	4.26487561366
0.000584	19.022	4.31294748403
0.000585	18.93	4.29011654853
0.000586	18.9	4.31485805097
0.000587	18.872	4.30018790287
0.000588	18.806	4.34699482401
0.000589	18.752	4.31352477679
0.00059	18.666	4.29958649175
0.000591	18.574	4.31515051881
0.000592	18.584	4.34268856816
0.000593	18.542	4.34698010117
0.000594	18.506	4.34119384502
0.000595	18.472	4.34110769274
0.000596	18.45	4.32105311238
0.000597	18.386	4.31288812746
0.000598	18.354	4.3244287484
0.000599	18.344	4.29297845324
0.0006	18.32	4.28970861481
0.000601	18.314	4.22177735083
0.000602	18.222	4.25167214164
0.000603	18.148	4.27294933272
0.000604	18.08	4.22108990665
0.000605	18.032	4.21888326456
0.000606	17.96	4.17353567135
0.000607	17.908	4.21183285518
0.000608	17.844	4.20043616783
0.000609	17.778	4.18911876174
0.00061	17.732	4.17997320566
0.000611	17.634	4.16461810974
0.000612	17.554	4.14476585587
0.000613	17.498	4.19308907609
0.000614	17.5	4.18879457601
0.000615	17.41	4.19641513676
0.000616	17.348	4.16063648977
0.000617	17.318	4.20866677227
0.000618	17.288	4.21011353766
0.000619	17.228	4.22753072135
0.00062	17.188	4.20483721445
0.000621	17.13	4.24701071343
0.000622	17.074	4.24081643083
0.000623	17.038	4.24412016795
0.000624	17.006	4.23673978432
0.000625	16.942	4.21836887908
0.000626	16.928	4.23211720065
0.000627	16.888	4.20707214105
0.000628	16.826	4.16794001876
0.000629	16.818	4.15269502853
0.00063	16.796	4.17113701525
0.000631	16.796	4.17975884472
0.000632	16.812	4.18242226467
0.000633	16.75	4.2085032969
0.000634	16.68	4.18635879972
0.000635	16.584	4.18508590115
0.000636	16.512	4.14654747953
0.000637	16.458	4.1593552385
0.000638	16.462	4.19387124266
0.000639	16.426	4.1289858319
0.00064	16.386	4.13194917684
0.000641	16.368	4.15554761734
0.000642	16.32	4.12620891376
0.000643	16.252	4.11588338027
0.000644	16.19	4.16147810279
0.000645	16.096	4.09423790222
0.000646	16.05	4.09871931218
0.000647	16.024	4.0570215676
0.000648	16.06	4.12266903838
0.000649	16.006	4.11022675773
0.00065	15.98	4.08896074816
0.000651	15.958	4.08903851779
0.000652	15.964	4.0966698671
0.000653	15.94	4.12072809101
0.000654	15.854	4.07341183776
0.000655	15.838	4.03977177573
0.000656	15.786	4.0363602416
0.000657	15.742	4.04764573549
0.000658	15.69	4.01570666259
0.000659	15.678	4.01426406705
0.00066	15.662	4.05509013463
0.000661	15.606	4.04706856873
0.000662	15.508	4.01919593949
0.000663	15.446	3.99788494082
0.000664	15.41	3.9816956187
0.000665	15.33	3.9558943363
0.000666	15.32	3.94177624936
0.000667	15.246	3.9518962537
0.000668	15.186	3.89453514556
0.000669	15.176	3.91062961683
0.00067	15.15	3.89762748348
0.000671	15.1	3.91994897926
0.000672	15.068	3.90171449494
0.000673	15.042	3.90131208698
0.000674	14.99	3.8551134873
0.000675	14.93	3.87054259762
0.000676	14.862	3.89447762864
0.000677	14.814	3.92930070114
0.000678	14.81	3.90869543454
0.000679	14.77	3.92748010816
0.00068	14.726	3.90011845974
0.000681	14.73	3.89321204149
0.000682	14.728	3.93776789565
0.000683	14.712	3.90192977897
0.000684	14.638	3.8990968185
0.000685	14.616	3.85753081647
0.000686	14.57	3.86278397014
0.000687	14.504	3.86652091679
0.000688	14.468	3.90089425645
0.000689	14.406	3.88293239704
0.00069	14.392	3.85672607272
0.000691	14.362	3.7924867831
0.000692	14.324	3.78510554675
0.000693	14.27	3.78009259146
0.000694	14.238	3.75251329112
0.000695	14.212	3.76444630723
0.000696	14.194	3.75238111071
0.000697	14.202	3.74662461424
0.000698	14.15	3.76450527958
0.000699	14.136	3.81333240093
0.0007	14.03	3.80277530233
0.000701	13.982	3.84313361725
0.000702	13.98	3.84078117054
0.000703	13.972	3.83812662636
0.000704	13.918	3.79305628748
0.000705	13.908	3.80677501305
0.000706	13.866	3.80211046657
0.000707	13.86	3.81213850745
0.000708	13.808	3.81039840437
0.000709	13.76	3.78290893361
0.00071	13.706	3.77512436881
0.000711	13.662	3.77885644078
0.000712	13.642	3.77489549524
0.000713	13.608	3.74303833804
0.000714	13.586	3.73879713277
0.000715	13.524	3.71179525297
0.000716	13.51	3.70916432637
0.000717	13.464	3.70576631751
0.000718	13.44	3.72483556684
0.000719	13.418	3.72387916023
0.00072	13.352	3.73685643289
0.000721	13.286	3.67426237495
0.000722	13.242	3.63034929449
0.000723	13.204	3.61197785154
0.000724	13.198	3.62640262519
0.000725	13.17	3.59013927306
0.000726	13.148	3.58916369089
0.000727	13.144	3.56248003503
0.000728	13.072	3.5674663278
0.000729	13.028	3.57032435501
0.00073	12.978	3.58964009338
0.000731	12.982	3.61354064596
0.000732	12.97	3.62120145808
0.000733	12.944	3.61895896633
0.000734	12.904	3.57921555652
0.000735	12.884	3.55563552688
0.000736	12.886	3.55091593818
0.000737	12.818	3.56663370701
0.000738	12.808	3.56919262579
0.000739	12.772	3.56033930967
0.00074	12.736	3.59531695404
0.000741	12.688	3.57192609106
0.000742	12.662	3.5765564444
0.000743	12.62	3.5507182372
0.000744	12.622	3.58149633533
0.000745	12.618	3.54796786908
0.000746	12.59	3.54991549195
0.000747	12.544	3.55359873931
0.000748	12.49	3.52674070496
0.000749	12.448	3.54052199541
0.00075	12.454	3.52418557968
0.000751	12.414	3.56575433815
0.000752	12.34	3.57720561332
0.000753	12.314	3.59157402819
0.000754	12.294	3.59326648052
0.000755	12.258	3.58154100912
0.000756	12.212	3.56693930422
0.000757	12.166	3.59199721603
0.000758	12.2	3.57099425931
0.000759	12.168	3.56816143133
0.00076	12.144	3.56360267145
0.000761	12.114	3.61732000243
0.000762	12.052	3.60628562374
0.000763	12.012	3.56649071217
0.000764	11.978	3.54704327574
0.000765	11.944	3.58453121063
0.000766	11.94	3.5961646236
0.000767	11.88	3.57905015332
0.000768	11.822	3.58138464843
0.000769	11.812	3.58896308145
0.00077	11.776	3.55946962341
0.000771	11.746	3.55267279664
0.000772	11.738	3.60240974904
0.000773	11.716	3.60767847791
0.000774	11.678	3.63844966985
0.000775	11.61	3.61412506701
0.000776	11.568	3.58962059276
0.000777	11.552	3.56023819428
0.000778	11.518	3.553262726
0.000779	11.514	3.52218738854
0.00078	11.502	3.50114209937
0.000781	11.5	3.47649248525
0.000782	11.47	3.4711813551
0.000783	11.424	3.44967012916
0.000784	11.408	3.45507395
0.000785	11.378	3.44370672387
0.000786	11.314	3.40461510306
0.000787	11.298	3.41309185344
0.000788	11.274	3.40571930728
0.000789	11.242	3.44084815126
0.00079	11.208	3.42589200063
0.000791	11.188	3.36699509949
0.000792	11.132	3.36668620456
0.000793	11.122	3.36141577315
0.000794	11.1	3.34693889995
0.000795	11.024	3.30082171588
0.000796	10.982	3.29691916795
0.000797	10.97	3.26819522061
0.000798	10.976	3.29293546854
0.000799	10.936	3.28814598216
0.0008	10.926	3.28458886316
0.000801	10.86	3.27298029325
0.000802	10.812	3.28765204972
0.000803	10.772	3.29302535672
0.000804	10.672	3.25152518059
0.000805	10.628	3.25293959366
0.000806	10.604	3.27034921683
0.000807	10.58	3.2458589002
0.000808	10.582	3.22850987299
0.000809	10.54	3.23425416441
0.00081	10.498	3.24499553158
0.000811	10.456	3.22987058564
0.000812	10.412	3.21966706353
0.000813	10.404	3.22812391336
0.000814	10.374	3.17271555611
0.000815	10.336	3.14564842282
0.000816	10.306	3.17873622687
0.000817	10.282	3.13854679748
0.000818	10.27	3.13450155527
0.000819	10.178	3.0974692896
0.00082	10.19	3.06625178353
0.000821	10.19	3.0649469816
0.000822	10.198	3.0585610996
0.000823	10.188	3.08036621199
0.000824	10.166	3.08260344514
0.000825	10.134	3.11962241305
0.000826	10.094	3.16499036333
0.000827	10.08	3.18081750498
0.000828	10.058	3.15889790908
0.000829	10.03	3.15865477696
0.00083	9.992	3.16921693798
0.000831	9.974	3.12623159731
0.000832	9.918	3.13676202476
0.000833	9.91	3.1070725772
0.000834	9.882	3.13497623595
0.000835	9.854	3.13315878946
0.000836	9.8	3.05221231241
0.000837	9.73	3.00484608591
0.000838	9.71	3.02223427285
0.000839	9.688	3.03754111083
0.00084	9.684	3.05747346677
0.000841	9.668	3.03937098756
0.000842	9.616	3.03785187262
0.000843	9.572	3.00679497139
0.000844	9.568	3.00156225989
0.000845	9.536	2.97736527823
0.000846	9.508	2.98227027615
0.000847	9.472	2.99953596411
0.000848	9.434	3.01556694504
0.000849	9.404	2.97132697629
0.00085	9.362	2.96428001376
0.000851	9.352	3.01331976398
0.000852	9.354	3.0120896401
0.000853	9.346	2.97157937804
0.000854	9.326	2.95224050511
0.000855	9.28	2.94577663783
0.000856	9.264	2.94657496087
0.000857	9.194	2.95370343806
0.000858	9.176	2.9497498199
0.000859	9.192	2.90157474486
0.00086	9.162	2.90650236539
0.000861	9.182	2.92863039662
0.000862	9.166	2.91108983029
0.000863	9.146	2.94901407253
0.000864	9.134	2.94279526981
0.000865	9.09	2.93971087014
0.000866	9.078	2.95091782332
0.000867	9.046	2.93936795927
0.000868	9.032	2.94397282596
0.000869	9.028	2.90847313895
0.00087	9.006	2.90963296654
0.000871	8.99	2.92880521715
0.000872	8.956	2.90758731597
0.000873	8.902	2.9141715804
0.000874	8.904	2.91732480194
0.000875	8.866	2.92233536748
0.000876	8.796	2.9186270745
0.000877	8.762	2.93825730664
0.000878	8.742	2.97110013295
0.000879	8.718	2.98905938382
0.00088	8.71	2.95464041805
0.000881	8.682	2.96730113066
0.000882	8.674	2.97720069864
0.000883	8.654	2.94385529536
0.000884	8.608	2.91313164824
0.000885	8.56	2.90833285578
0.000886	8.554	2.94127251373
0.000887	8.542	2.95368177027
0.000888	8.518	2.93354325006
0.000889	8.522	2.91161741992
0.00089	8.528	2.89710476165
0.000891	8.498	2.951270235
0.000892	8.47	2.94025509097
0.000893	8.416	2.90773864025
0.000894	8.436	2.8965331001
0.000895	8.432	2.91845438546
0.000896	8.41	2.94514855313
0.000897	8.36	2.94523343727
0.000898	8.362	2.95820148063
0.000899	8.352	2.93395569155
0.0009	8.358	2.90617205272
0.000901	8.334	2.912463562
0.000902	8.274	2.89601864635
0.000903	8.238	2.89919919978
0.000904	8.222	2.87901302533
0.000905	8.204	2.83661488398
0.000906	8.174	2.83473526101
0.000907	8.174	2.84459557758
0.000908	8.162	2.8283839909
0.000909	8.166	2.84718176448
0.00091	8.126	2.84431432862
0.000911	8.078	2.85235271311
0.000912	8.056	2.86441337799
0.000913	8.03	2.86585065905
0.000914	7.992	2.89273849492
0.000915	7.994	2.90275110886
0.000916	7.97	2.88878867348
0.000917	7.942	2.89182226286
0.000918	7.882	2.91068308134
0.000919	7.848	2.90738645522
0.00092	7.826	2.88924280738
0.000921	7.78	2.88575813262
0.000922	7.768	2.87231196077
0.000923	7.766	2.87110501375
0.000924	7.752	2.84578565602
0.000925	7.708	2.83667692908
0.000926	7.68	2.80599358517
0.000927	7.658	2.78370903652
0.000928	7.642	2.78528921299
0.000929	7.62	2.78345109531
0.00093	7.604	2.80342362122
0.000931	7.59	2.78242699814
0.000932	7.586	2.76886330468
0.000933	7.568	2.74761278203
0.000934	7.544	2.7371634953
0.000935	7.522	2.74982108509
0.000936	7.534	2.721184301
0.000937	7.518	2.69697534286
0.000938	7.496	2.66044808256
0.000939	7.492	2.67244008352
0.00094	7.466	2.66173702683
0.000941	7.428	2.63454284459
0.000942	7.404	2.62845658134
0.000943	7.382	2.62222729755
0.000944	7.38	2.59067558756
0.000945	7.358	2.5608272101
0.000946	7.336	2.5805239778
0.000947	7.288	2.58477387792
0.000948	7.288	2.58322589024
0.000949	7.264	2.56637955104
0.00095	7.256	2.59122828018
0.000951	7.226	2.58900057937
0.000952	7.202	2.60407296365
0.000953	7.184	2.62643179999
0.000954	7.156	2.64568781227
0.000955	7.148	2.66272341786
0.000956	7.124	2.67144605036
0.000957	7.116	2.67255383482
0.000958	7.074	2.68337921286
0.000959	7.032	2.68830355429
0.00096	7.008	2.69961775072
0.000961	7.014	2.67615470405
0.000962	6.978	2.64603779263
0.000963	6.948	2.66031877789
0.000964	6.954	2.68623975103
0.000965	6.934	2.68209694083
0.000966	6.918	2.68090954715
0.000967	6.918	2.68016342785
0.000968	6.89	2.60804524501
0.000969	6.87	2.60712485317
0.00097	6.852	2.61191424055
0.000971	6.844	2.59145982026
0.000972	6.812	2.59242280502
0.000973	6.792	2.6062877815
0.000974	6.772	2.63287219591
0.000975	6.752	2.61963661602
0.000976	6.73	2.59559241793
0.000977	6.706	2.59529651485
0.000978	6.69	2.58648410009
0.000979	6.682	2.5955492675
0.00098	6.672	2.59468996221
0.000981	6.654	2.58578498719
0.000982	6.63	2.54894095655
0.000983	6.638	2.54537934304
0.000984	6.632	2.55197492151
0.000985	6.616	2.54804709533
0.000986	6.592	2.50789473463
0.000987	6.578	2.49397594215
0.000988	6.534	2.49976878931
0.000989	6.506	2.49839228305
0.00099	6.508	2.49918706783
0.000991	6.502	2.51912603893
0.000992	6.452	2.51628615225
0.000993	6.424	2.50044476044
0.000994	6.422	2.50437936423
0.000995	6.404	2.48853049007
0.000996	6.364	2.44857182864
0.000997	6.354	2.4820725211
0.000998	6.346	2.49204414086
0.000999	6.296	2.49567305551
0.001	6.284	2.50106857163
0.001001	6.292	2.52165342583
0.001002	6.3	2.50718966175
0.001003	6.282	2.50169462565
0.001004	6.256	2.49929269995
0.001005	6.224	2.50076468305
0.001006	6.214	2.49242933701
0.001007	6.208	2.48127709053
0.001008	6.206	2.4906954852
0.001009	6.216	2.49586538099
0.00101	6.182	2.4570054945
0.001011	6.176	2.45947636703
0.001012	6.146	2.45126171593
0.001013	6.134	2.46415178104
0.001014	6.106	2.45331693835
0.001015	6.104	2.47086705429
0.001016	6.1	2.46617112139
0.001017	6.098	2.46665684683
0.001018	6.098	2.44957057461
0.001019	6.108	2.46177496941
0.00102	6.118	2.45276904742
0.001021	6.124	2.45124947731
0.001022	6.122	2.44522309821
0.001023	6.092	2.43218749277
0.001024	6.054	2.45826849632
0.001025	6.052	2.43172695836
0.001026	6.024	2.41068952792
0.001027	6.0	2.4149534157
0.001028	5.988	2.42154000586
0.001029	5.936	2.40247871999
0.00103	5.946	2.41144852734
0.001031	5.93	2.42674679355
0.001032	5.904	2.40640478723
0.001033	5.91	2.38870257671
0.001034	5.9	2.37528945605
0.001035	5.88	2.35915239016
0.001036	5.856	2.38479852398
0.001037	5.854	2.4076303703
0.001038	5.854	2.41426676239
0.001039	5.862	2.42630500968
0.00104	5.848	2.43821574107
0.001041	5.824	2.41847555291
0.001042	5.782	2.41546600059
0.001043	5.748	2.41671181567
0.001044	5.748	2.42167214957
0.001045	5.71	2.40954352523
0.001046	5.716	2.43297020121
0.001047	5.656	2.43509014207
0.001048	5.64	2.42866218318
0.001049	5.646	2.41343821135
0.00105	5.634	2.41661829837
0.001051	5.616	2.42168206006
0.001052	5.586	2.39970914904
0.001053	5.56	2.39215384121
0.001054	5.538	2.38758371581
0.001055	5.512	2.37694257398
0.001056	5.496	2.36262227197
0.001057	5.5	2.38033611072
0.001058	5.506	2.39874217039
0.001059	5.526	2.40443839597
0.00106	5.502	2.41702213478
0.001061	5.486	2.40952360437
0.001062	5.428	2.39349451639
0.001063	5.406	2.38100062999
0.001064	5.404	2.35218706739
0.001065	5.388	2.36589433407
0.001066	5.346	2.36099216432
0.001067	5.346	2.38039576541
0.001068	5.342	2.39354047386
0.001069	5.334	2.4154593766
0.00107	5.342	2.42425988706
0.001071	5.33	2.39188210412
0.001072	5.33	2.39438927495
0.001073	5.312	2.38299307594
0.001074	5.268	2.37406318366
0.001075	5.252	2.36822634053
0.001076	5.23	2.37341526076
0.001077	5.208	2.36912135611
0.001078	5.204	2.35847069094
0.001079	5.208	2.34962465088
0.00108	5.184	2.34054352662
0.001081	5.166	2.36779306528
0.001082	5.152	2.37589898775
0.001083	5.156	2.38907178628
0.001084	5.138	2.37127729294
0.001085	5.114	2.35648127512
0.001086	5.09	2.35582257396
0.001087	5.094	2.3624487296
0.001088	5.078	2.36387732338
0.001089	5.076	2.34226898541
0.00109	5.062	2.34651997648
0.001091	5.03	2.33261655657
0.001092	5.018	2.31466541859
0.001093	5.004	2.29782157706
0.001094	4.97	2.28759699248
0.001095	4.968	2.30542317157
0.001096	4.99	2.30865761862
0.001097	4.966	2.2840411555
0.001098	4.948	2.29026112048
0.001099	4.922	2.3090941947
0.0011	4.95	2.32196037865
0.001101	4.95	2.2977162575
0.001102	4.934	2.29469910882
0.001103	4.928	2.3062558401
0.001104	4.896	2.30329850432
0.001105	4.882	2.29697104901
0.001106	4.858	2.28775785432
0.001107	4.86	2.27780596189
0.001108	4.848	2.29104692226
0.001109	4.842	2.2761889201
0.00111	4.834	2.2800096491
0.001111	4.822	2.28611373295
0.001112	4.808	2.27928409813
0.001113	4.796	2.27824142707
0.001114	4.78	2.27675207258
0.001115	4.772	2.26274523533
0.001116	4.758	2.24486881577
0.001117	4.746	2.21573554379
0.001118	4.742	2.21527334656
0.001119	4.722	2.20288810428
0.00112	4.726	2.20882864885
0.001121	4.712	2.2038729546
0.001122	4.698	2.21151441325
0.001123	4.69	2.21311996964
0.001124	4.69	2.23738686865
0.001125	4.664	2.21970808892
0.001126	4.674	2.2333212935
0.001127	4.638	2.21787195302
0.001128	4.632	2.20829708146
0.001129	4.612	2.20759054174
0.00113	4.614	2.19567848284
0.001131	4.594	2.15526425294
0.001132	4.594	2.14503240069
0.001133	4.602	2.15304342734
0.001134	4.558	2.13322197626
0.001135	4.564	2.1217690732
0.001136	4.548	2.12783833972
0.001137	4.524	2.12542325197
0.001138	4.506	2.1161200344
0.001139	4.516	2.11984527737
0.00114	4.508	2.11138248548
0.001141	4.496	2.09522886578
0.001142	4.516	2.10849330091
0.001143	4.498	2.11423650522
0.001144	4.462	2.1346090977
0.001145	4.448	2.10316333175
0.001146	4.434	2.09514772749
0.001147	4.416	2.09927225485
0.001148	4.418	2.08692980237
0.001149	4.406	2.08834001063
0.00115	4.386	2.09117287664
0.001151	4.39	2.09043057766
0.001152	4.384	2.0901062174
0.001153	4.356	2.07491301022
0.001154	4.344	2.08654355334
0.001155	4.328	2.07567242117
0.001156	4.31	2.05082910063
0.001157	4.284	2.06478667179
0.001158	4.274	2.04326307655
0.001159	4.276	2.03956465943
0.00116	4.252	2.04853508635
0.001161	4.25	2.03654118544
0.001162	4.244	2.02001584152
0.001163	4.248	2.02743581896
0.001164	4.222	2.01015322799
0.001165	4.222	2.01015322799
0.001166	4.204	1.98755729477
0.001167	4.2	2.00299775337
0.001168	4.198	2.02454834469
0.001169	4.182	2.0141688112
0.00117	4.146	2.00316849017
0.001171	4.134	2.01892149426
0.001172	4.112	2.01580157754
0.001173	4.102	2.02079093426
0.001174	4.102	2.02967879232
0.001175	4.12	2.02721483815
0.001176	4.116	2.04023135943
0.001177	4.1	2.04107814647
0.001178	4.064	2.01293417677
0.001179	4.04	2.02839838296
0.00118	4.016	2.0346360854
0.001181	3.998	2.03322305712
0.001182	3.98	2.00589132308
0.001183	3.982	1.99340813684
0.001184	3.976	1.99183935095
0.001185	3.954	1.99997099979
0.001186	3.93	1.98421269021
0.001187	3.934	1.99340011036
0.001188	3.944	1.97910686927
0.001189	3.926	1.97598684206
0.00119	3.922	1.96059072731
0.001191	3.938	1.9601418316
0.001192	3.928	1.95008102396
0.001193	3.93	1.94141700827
0.001194	3.912	1.93604132187
0.001195	3.91	1.93129490239
0.001196	3.896	1.9670241483
0.001197	3.89	1.96109663199
0.001198	3.874	1.95809192838
0.001199	3.856	1.9491700798
0.0012	3.838	1.94004020577
0.001201	3.848	1.94342378292
0.001202	3.816	1.927211457
0.001203	3.808	1.92539242753
0.001204	3.788	1.93159416027
0.001205	3.784	1.94456781831
0.001206	3.774	1.9387944708
0.001207	3.766	1.93164282413
0.001208	3.756	1.92053742479
0.001209	3.76	1.923122461
0.00121	3.77	1.9259023859
0.001211	3.754	1.90616998193
0.001212	3.738	1.90718536068
0.001213	3.726	1.89497335074
0.001214	3.716	1.90455874155
0.001215	3.698	1.90965860823
0.001216	3.682	1.88065839535
0.001217	3.668	1.87770498215
0.001218	3.662	1.87396798265
0.001219	3.668	1.87130328915
0.00122	3.654	1.88421973241
0.001221	3.642	1.88410084656
0.001222	3.616	1.888
0.001223	3.624	1.9127529898
0.001224	3.612	1.90825994036
0.001225	3.582	1.89401055963
0.001226	3.584	1.89286660914
0.001227	3.588	1.88633401072
0.001228	3.59	1.92091124209
0.001229	3.588	1.92620248157
0.00123	3.578	1.92559497299
0.001231	3.568	1.9342636842
0.001232	3.554	1.89607067379
0.001233	3.526	1.91659176665
0.001234	3.516	1.91356839439
0.001235	3.49	1.91047114608
0.001236	3.47	1.90501968494
0.001237	3.478	1.8840159235
0.001238	3.458	1.88367619298
0.001239	3.45	1.87496666637
0.00124	3.45	1.871763874
0.001241	3.438	1.87247323078
0.001242	3.428	1.87318338664
0.001243	3.422	1.88783367911
0.001244	3.4	1.89103146457
0.001245	3.392	1.8682440954
0.001246	3.386	1.84634882945
0.001247	3.406	1.83988151792
0.001248	3.39	1.83136561069
0.001249	3.394	1.83487438262
0.00125	3.392	1.84128650677
0.001251	3.384	1.82333321146
0.001252	3.386	1.8179669964
0.001253	3.364	1.81975382951
0.001254	3.348	1.8338200566
0.001255	3.304	1.80875205598
0.001256	3.294	1.80874652729
0.001257	3.294	1.82416117709
0.001258	3.272	1.8335801046
0.001259	3.26	1.82658150653
0.00126	3.244	1.83097351155
0.001261	3.248	1.8380685515
0.001262	3.264	1.84994702627
0.001263	3.272	1.86387124019
0.001264	3.254	1.83996847799
0.001265	3.24	1.8095303258
0.001266	3.242	1.80981656529
0.001267	3.258	1.81863575243
0.001268	3.23	1.81358760472
0.001269	3.21	1.82041204127
0.00127	3.204	1.84347063985
0.001271	3.19	1.83354847223
0.001272	3.204	1.84672250216
0.001273	3.19	1.85739064281
0.001274	3.186	1.87173822956
0.001275	3.158	1.84635749518
0.001276	3.152	1.85388672793
0.001277	3.128	1.84813852295
0.001278	3.134	1.83631260955
0.001279	3.108	1.81227371001
0.00128	3.082	1.80645398502
0.001281	3.068	1.79537628368
0.001282	3.04	1.78840711249
0.001283	3.02	1.78650496781
0.001284	3.032	1.81079430085
0.001285	3.024	1.81753239311
0.001286	3.01	1.82041204127
0.001287	3.0	1.80997237548
0.001288	2.996	1.81327990117
0.001289	2.988	1.81544925569
0.00129	2.982	1.80822454358
0.001291	2.988	1.80107079261
0.001292	2.972	1.79755834398
0.001293	2.964	1.77502225338
0.001294	2.964	1.79963996399
0.001295	2.938	1.79057420958
0.001296	2.938	1.78610078103
0.001297	2.952	1.78373092141
0.001298	2.946	1.77850611469
0.001299	2.956	1.7635373543
0.0013	2.958	1.75847547609
0.001301	2.946	1.76722494324
0.001302	2.93	1.7632640188
0.001303	2.908	1.77300197405
0.001304	2.902	1.74711075779
0.001305	2.898	1.74688179337
0.001306	2.874	1.7430215145
0.001307	2.888	1.75597722081
0.001308	2.872	1.7400045977
0.001309	2.858	1.73949302959
0.00131	2.85	1.73190646399
0.001311	2.85	1.73536739626
0.001312	2.858	1.74523236275
0.001313	2.866	1.7274385662
0.001314	2.856	1.7399034456
0.001315	2.836	1.72774535161
0.001316	2.844	1.75489714798
0.001317	2.834	1.7670438591
0.001318	2.836	1.74845760601
0.001319	2.814	1.75140058239
0.00132	2.796	1.74194833448
0.001321	2.798	1.74619471996
0.001322	2.794	1.76055786613
0.001323	2.766	1.74448961017
0.001324	2.776	1.74178758751
0.001325	2.786	1.74017355456
0.001326	2.784	1.73359280109
0.001327	2.778	1.7253162029
0.001328	2.774	1.70848587937
0.001329	2.77	1.69147864308
0.00133	2.75	1.68270615379
0.001331	2.734	1.68500563797
0.001332	2.738	1.67968925698
0.001333	2.716	1.66713646712
0.001334	2.71	1.66189650701
0.001335	2.702	1.6520278448
0.001336	2.69	1.63153302142
0.001337	2.694	1.64084246654
0.001338	2.668	1.64249079145
0.001339	2.662	1.635773823
0.00134	2.652	1.64039507436
0.001341	2.642	1.66067335741
0.001342	2.63	1.65078769077
0.001343	2.618	1.62851957311
0.001344	2.608	1.63411627493
0.001345	2.608	1.63656225057
0.001346	2.606	1.6231956136
0.001347	2.602	1.62345187794
0.001348	2.598	1.65662186391
0.001349	2.58	1.63816971038
0.00135	2.564	1.62539349082
0.001351	2.566	1.62777271141
0.001352	2.57	1.6189811611
0.001353	2.55	1.60109337642
0.001354	2.55	1.59483541471
0.001355	2.544	1.60501214949
0.001356	2.556	1.6021435641
0.001357	2.548	1.59990499718
0.001358	2.556	1.59212562318
0.001359	2.554	1.58464002221
0.00136	2.536	1.58641230454
0.001361	2.536	1.58893171659
0.001362	2.526	1.57649104025
0.001363	2.528	1.57645678659
0.001364	2.514	1.58297315201
0.001365	2.494	1.57161191138
0.001366	2.492	1.5779531045
0.001367	2.488	1.55623134527
0.001368	2.486	1.55621463815
0.001369	2.468	1.55466266437
0.00137	2.462	1.55838249477
0.001371	2.462	1.56606385566
0.001372	2.46	1.58
0.001373	2.448	1.57076287198
0.001374	2.448	1.55926136359
0.001375	2.428	1.55846591236
0.001376	2.42	1.57340395322
0.001377	2.408	1.57147573955
0.001378	2.406	1.54827775286
0.001379	2.402	1.55576219262
0.00138	2.39	1.5639373389
0.001381	2.392	1.54994709587
0.001382	2.374	1.55374515285
0.001383	2.372	1.54065440641
0.001384	2.382	1.55308596027
0.001385	2.364	1.53606770684
0.001386	2.362	1.51623085314
0.001387	2.334	1.50812598943
0.001388	2.316	1.51662256346
0.001389	2.304	1.50452118629
0.00139	2.29	1.49328496945
0.001391	2.272	1.47581028591
0.001392	2.264	1.48401617242
0.001393	2.256	1.48945090554
0.001394	2.25	1.48845557542
0.001395	2.246	1.48239131136
0.001396	2.24	1.48539557021
0.001397	2.23	1.46598090028
0.001398	2.216	1.45785595996
0.001399	2.194	1.4588913599
0.0014	2.21	1.46625372975
0.001401	2.202	1.44402077547
0.001402	2.21	1.44564864334
0.001403	2.226	1.45427782765
0.001404	2.228	1.45052266442
0.001405	2.214	1.44506193639
0.001406	2.216	1.45098035824
0.001407	2.226	1.46387294531
0.001408	2.22	1.46683332386
0.001409	2.214	1.46294360794
0.00141	2.214	1.46567527099
0.001411	2.198	1.45835386652
0.001412	2.208	1.47266289422
0.001413	2.21	1.48522725534
0.001414	2.2	1.48593404968
0.001415	2.188	1.47670443895
0.001416	2.186	1.47221058276
0.001417	2.18	1.46
0.001418	2.154	1.46091888892
0.001419	2.144	1.45988492697
0.00142	2.138	1.46114886305
0.001421	2.128	1.48041075381
0.001422	2.126	1.48260716307
0.001423	2.108	1.46844679849
0.001424	2.106	1.45697083018
0.001425	2.082	1.45302305556
0.001426	2.09	1.4594176921
0.001427	2.076	1.45128356981
0.001428	2.07	1.45639967042
0.001429	2.066	1.45246135921
0.00143	2.066	1.45658642037
0.001431	2.052	1.44958476813
0.001432	2.066	1.45246135921
0.001433	2.046	1.45460785093
0.001434	2.034	1.43137835669
0.001435	2.038	1.43824754476
0.001436	2.03	1.4272701216
0.001437	2.036	1.44454283426
0.001438	1.998	1.42056186067
0.001439	1.978	1.39481755079
0.00144	1.976	1.38975681326
0.001441	1.964	1.37648247355
0.001442	1.958	1.39579224815
0.001443	1.948	1.38466458032
0.001444	1.952	1.37611627416
0.001445	1.954	1.3667055279
0.001446	1.942	1.35153098374
0.001447	1.936	1.34903817589
0.001448	1.922	1.33712976184
0.001449	1.922	1.34309940064
0.00145	1.92	1.333266665
0.001451	1.92	1.34372616258
0.001452	1.93	1.34651401775
0.001453	1.934	1.34968292573
0.001454	1.928	1.36044698537
0.001455	1.92	1.35114766032
0.001456	1.912	1.32825298795
0.001457	1.924	1.332
0.001458	1.898	1.33251491549
0.001459	1.89	1.31373513312
0.00146	1.878	1.342801549
0.001461	1.876	1.35226624597
0.001462	1.886	1.36857736354
0.001463	1.874	1.36166221949
0.001464	1.878	1.34429014725
0.001465	1.868	1.34557645639
0.001466	1.852	1.3616519379
0.001467	1.854	1.3508086467
0.001468	1.858	1.35123499067
0.001469	1.86	1.3654303351
0.00147	1.846	1.36465526782
0.001471	1.848	1.35088711594
0.001472	1.836	1.35392171118
0.001473	1.83	1.34799851632
0.001474	1.816	1.33496966258
0.001475	1.802	1.32619606394
0.001476	1.804	1.32875279868
0.001477	1.802	1.31559720279
0.001478	1.816	1.31838689314
0.001479	1.814	1.31278482624
0.00148	1.81	1.30303491895
0.001481	1.798	1.31194359635
0.001482	1.802	1.31863414183
0.001483	1.804	1.32875279868
0.001484	1.794	1.32799246986
0.001485	1.782	1.33059234929
0.001486	1.774	1.32775148277
0.001487	1.754	1.3421937267
0.001488	1.746	1.3421937267
0.001489	1.75	1.33996268605
0.00149	1.748	1.33285258
0.001491	1.744	1.33658669752
0.001492	1.74	1.32830719339
0.001493	1.732	1.31002900731
0.001494	1.718	1.29864390808
0.001495	1.712	1.2872668721
0.001496	1.704	1.2776478388
0.001497	1.684	1.26496798378
0.001498	1.676	1.27240873936
0.001499	1.678	1.2752709516
0.0015	1.696	1.27889952694
0.001501	1.696	1.28979998449
0.001502	1.682	1.27156439082
0.001503	1.67	1.26692541217
0.001504	1.67	1.26376421852
0.001505	1.656	1.26398734171
0.001506	1.656	1.26714797873
0.001507	1.646	1.25087329494
0.001508	1.63	1.25103956772
0.001509	1.626	1.24664509785
0.00151	1.636	1.25519082215
0.001511	1.624	1.24363338649
0.001512	1.632	1.24923016294
0.001513	1.624	1.23556626694
0.001514	1.61	1.23689126442
0.001515	1.608	1.25949831282
0.001516	1.616	1.25401116422
0.001517	1.618	1.25382454913
0.001518	1.61	1.24173266044
0.001519	1.614	1.23491052307
0.00152	1.622	1.24704290223
0.001521	1.616	1.24921735499
0.001522	1.606	1.24208051269
0.001523	1.592	1.2415860824
0.001524	1.598	1.25075817007
0.001525	1.59	1.24655525349
0.001526	1.582	1.23258914485
0.001527	1.568	1.2187600256
0.001528	1.562	1.21414826113
0.001529	1.55	1.20644104705
0.00153	1.546	1.21650482942
0.001531	1.552	1.22608971939
0.001532	1.532	1.21859591334
0.001533	1.518	1.21724114291
0.001534	1.508	1.21075843999
0.001535	1.5	1.20083304418
0.001536	1.506	1.2041445096
0.001537	1.498	1.19415074425
0.001538	1.494	1.18910218232
0.001539	1.504	1.20249074841
0.00154	1.51	1.2007914057
0.001541	1.496	1.20747008245
0.001542	1.496	1.19581938436
0.001543	1.498	1.19582440182
0.001544	1.504	1.20581258909
0.001545	1.492	1.18740725954
0.001546	1.484	1.19069055594
0.001547	1.474	1.18546362239
0.001548	1.462	1.17156135136
0.001549	1.452	1.17290067781
0.00155	1.454	1.16442432128
0.001551	1.452	1.16606003276
0.001552	1.46	1.16292734081
0.001553	1.458	1.16800513698
0.001554	1.45	1.16769002736
0.001555	1.45	1.17281712129
0.001556	1.454	1.16785444299
0.001557	1.452	1.1694853569
0.001558	1.444	1.16570322124
0.001559	1.426	1.15608131202
0.00156	1.414	1.15698055299
0.001561	1.412	1.14989390815
0.001562	1.404	1.14751209144
0.001563	1.392	1.13768888542
0.001564	1.396	1.14157084756
0.001565	1.388	1.13905926097
0.001566	1.382	1.13845333677
0.001567	1.388	1.14256553423
0.001568	1.396	1.14855735599
0.001569	1.4	1.14717043198
0.00157	1.402	1.14908485326
0.001571	1.398	1.14873669742
0.001572	1.394	1.15011477688
0.001573	1.374	1.13407407165
0.001574	1.366	1.12962117544
0.001575	1.36	1.14122740941
0.001576	1.362	1.13971750886
0.001577	1.362	1.14322176326
0.001578	1.358	1.1497112681
0.001579	1.362	1.13796133502
0.00158	1.352	1.13317959742
0.001581	1.348	1.12911292615
0.001582	1.34	1.12267537605
0.001583	1.324	1.10951520945
0.001584	1.32	1.11247471881
0.001585	1.32	1.11067547015
0.001586	1.316	1.10460128553
0.001587	1.316	1.10097411414
0.001588	1.322	1.09832417801
0.001589	1.324	1.09499954338
0.00159	1.314	1.09334532514
0.001591	1.324	1.10228127082
0.001592	1.32	1.0979981785
0.001593	1.314	1.09334532514
0.001594	1.316	1.09551083975
0.001595	1.312	1.09300320219
0.001596	1.292	1.07830236947
0.001597	1.29	1.08346665846
0.001598	1.29	1.08346665846
0.001599	1.28	1.08701425934
0.0016	1.286	1.09371111359
0.001601	1.282	1.09839701383
0.001602	1.272	1.1000072727
0.001603	1.27	1.10684235553
0.001604	1.248	1.11107875508
0.001605	1.242	1.10609041222
0.001606	1.25	1.10972969682
0.001607	1.268	1.11003423371
0.001608	1.258	1.10609041222
0.001609	1.25	1.10068160701
0.00161	1.238	1.09606386675
0.001611	1.232	1.09095187795
0.001612	1.236	1.09009357397
0.001613	1.238	1.09788706159
0.001614	1.234	1.09144124899
0.001615	1.23	1.09045861911
0.001616	1.244	1.092
0.001617	1.24	1.0818502669
0.001618	1.242	1.08969537028
0.001619	1.232	1.07989629132
0.00162	1.238	1.0869020195
0.001621	1.226	1.07653332508
0.001622	1.22	1.07870292481
0.001623	1.22	1.07312627402
0.001624	1.222	1.07178169419
0.001625	1.228	1.0658405134
0.001626	1.228	1.06771531786
0.001627	1.228	1.06396240535
0.001628	1.236	1.06785017676
0.001629	1.22	1.05621967412
0.00163	1.212	1.05406641157
0.001631	1.192	1.04265814148
0.001632	1.186	1.04278665124
0.001633	1.178	1.05371533158
0.001634	1.198	1.05773153494
0.001635	1.198	1.05394307247
0.001636	1.192	1.05410435916
0.001637	1.18	1.03130984675
0.001638	1.184	1.04409961211
0.001639	1.194	1.05278867775
0.00164	1.182	1.04922638167
0.001641	1.184	1.06496197115
0.001642	1.19	1.06672395679
0.001643	1.188	1.06426312536
0.001644	1.182	1.05682354251
0.001645	1.176	1.05878420842
0.001646	1.176	1.05120121766
0.001647	1.168	1.05250938238
0.001648	1.17	1.04742541501
0.001649	1.172	1.04805343375
0.00165	1.17	1.04742541501
0.001651	1.168	1.03333247312
0.001652	1.168	1.03526614935
0.001653	1.174	1.04102065301
0.001654	1.168	1.02945422433
0.001655	1.15	1.01759520439
0.001656	1.146	1.02795136072
0.001657	1.144	1.02920551883
0.001658	1.132	1.02887122615
0.001659	1.14	1.0278132126
0.00166	1.146	1.02600389863
0.001661	1.148	1.03058041899
0.001662	1.144	1.03114693424
0.001663	1.128	1.02353114266
0.001664	1.122	1.00951275376
0.001665	1.112	1.0136350428
0.001666	1.118	1.02570756066
0.001667	1.122	1.03301306865
0.001668	1.122	1.03494734166
0.001669	1.116	1.03467096219
0.00167	1.114	1.04355354439
0.001671	1.114	1.03585906377
0.001672	1.118	1.03734083116
0.001673	1.106	1.02506780264
0.001674	1.096	1.02312462584
0.001675	1.084	1.01436876924
0.001676	1.078	1.00195608686
0.001677	1.076	0.991072146718
0.001678	1.056	0.986338684226
0.001679	1.056	0.992403143889
0.00168	1.052	0.996642363137
0.001681	1.042	1.00011799304
0.001682	1.034	1.01234579073
0.001683	1.034	1.01234579073
0.001684	1.032	1.01142276027
0.001685	1.028	1.02137945936
0.001686	1.044	1.03056489364
0.001687	1.04	1.03460137251
0.001688	1.044	1.03637059009
0.001689	1.036	1.02893342836
0.00169	1.042	1.03548829061
0.001691	1.042	1.02967761945
0.001692	1.04	1.03460137251
0.001693	1.034	1.03191278701
0.001694	1.032	1.02321845175
0.001695	1.034	1.00838683054
0.001696	1.034	1.0143194763
0.001697	1.02	1.00379280731
0.001698	1.036	1.01326403272
0.001699	1.03	0.998548947223
0.0017	1.024	0.989658526968
0.001701	1.016	0.983739802997
0.001702	1.01	0.968452373635
0.001703	1.016	0.967338617031
0.001704	1.002	0.956031380238
0.001705	0.988	0.963252822472
0.001706	0.982	0.960039582517
0.001707	0.98	0.956869897112
0.001708	0.97	0.955562661472
0.001709	0.964	0.958490479869
0.00171	0.97	0.961821189203
0.001711	0.976	0.9651031033
0.001712	0.98	0.969329665284
0.001713	0.972	0.969131570015
0.001714	0.98	0.965194280961
0.001715	0.976	0.967173200621
0.001716	0.974	0.980471315236
0.001717	0.968	0.979273199878
0.001718	0.966	0.974086238482
0.001719	0.968	0.971069513475
0.00172	0.966	0.969971133591
0.001721	0.962	0.969822664202
0.001722	0.958	0.969657671552
0.001723	0.952	0.976573601937
0.001724	0.952	0.974523473293
0.001725	0.952	0.968347045227
0.001726	0.936	0.954936647113
0.001727	0.936	0.950738660201
0.001728	0.93	0.947153630622
0.001729	0.914	0.930915678244
0.00173	0.914	0.935202651835
0.001731	0.926	0.948959430113
0.001732	0.922	0.942292948079
0.001733	0.932	0.946243097729
0.001734	0.934	0.93895899804
0.001735	0.928	0.931029537662
0.001736	0.922	0.940168070081
0.001737	0.922	0.94441304523
0.001738	0.922	0.946528393658
0.001739	0.92	0.93680307429
0.00174	0.902	0.929728992772
0.001741	0.896	0.93015267564
0.001742	0.894	0.926695203398
0.001743	0.898	0.929298660281
0.001744	0.894	0.913654201545
0.001745	0.888	0.916218314595
0.001746	0.876	0.919034275748
0.001747	0.878	0.922559483177
0.001748	0.88	0.921737489744
0.001749	0.868	0.930900639166
0.00175	0.868	0.928749697174
0.001751	0.862	0.922472763826
0.001752	0.852	0.908898234127
0.001753	0.842	0.901685089153
0.001754	0.842	0.897237984038
0.001755	0.83	0.883798619596
0.001756	0.824	0.876940134787
0.001757	0.832	0.898763595168
0.001758	0.826	0.900957268687
0.001759	0.812	0.888063060824
0.00176	0.82	0.885211839053
0.001761	0.816	0.877578486518
0.001762	0.816	0.882124707737
0.001763	0.81	0.877439456601
0.001764	0.804	0.879536241436
0.001765	0.79	0.856679636737
0.001766	0.786	0.858023309707
0.001767	0.794	0.857650278377
0.001768	0.79	0.849646985518
0.001769	0.794	0.841168235254
0.00177	0.788	0.843241365209
0.001771	0.78	0.848292402418
0.001772	0.778	0.84659081025
0.001773	0.782	0.849985882236
0.001774	0.778	0.84659081025
0.001775	0.786	0.843921797325
0.001776	0.78	0.836420946653
0.001777	0.778	0.825055149672
0.001778	0.774	0.83362101701
0.001779	0.772	0.841436866319
0.00178	0.768	0.830768319088
0.001781	0.75	0.817006731918
0.001782	0.746	0.820660709429
0.001783	0.742	0.819411984291
0.001784	0.746	0.823094162293
0.001785	0.744	0.828531230552
0.001786	0.742	0.841092147152
0.001787	0.738	0.827862307392
0.001788	0.732	0.822299215614
0.001789	0.724	0.817204992643
0.00179	0.72	0.815843122175
0.001791	0.718	0.813926286589
0.001792	0.714	0.814987116463
0.001793	0.71	0.811110350076
0.001794	0.714	0.807591480886
0.001795	0.71	0.806163755077
0.001796	0.71	0.811110350076
0.001797	0.722	0.825055149672
0.001798	0.718	0.828538472251
0.001799	0.72	0.837615663655
0.0018	0.724	0.834160655989
0.001801	0.718	0.835748766077
0.001802	0.71	0.818474190186
0.001803	0.708	0.816539037646
0.001804	0.704	0.81264014176
0.001805	0.7	0.811171991627
0.001806	0.702	0.803240935212
0.001807	0.702	0.803240935212
0.001808	0.702	0.798245576248
0.001809	0.706	0.799727453574
0.00181	0.708	0.801708176334
0.001811	0.716	0.807058857829
0.001812	0.704	0.800239964011
0.001813	0.7	0.80124902496
0.001814	0.7	0.80622577483
0.001815	0.69	0.803679040414
0.001816	0.698	0.806719282031
0.001817	0.692	0.808168299304
0.001818	0.688	0.806632506164
0.001819	0.686	0.814496163281
0.00182	0.682	0.810478870792
0.001821	0.676	0.806860582753
0.001822	0.678	0.813827991654
0.001823	0.682	0.817848396709
0.001824	0.68	0.810925397309
0.001825	0.688	0.806632506164
0.001826	0.688	0.799159558536
0.001827	0.682	0.787956851611
0.001828	0.686	0.789559370789
0.001829	0.684	0.787492222184
0.00183	0.684	0.784948405948
0.001831	0.678	0.786330719227
0.001832	0.674	0.784680826833
0.001833	0.668	0.775742225227
0.001834	0.664	0.774018087644
0.001835	0.666	0.788951202547
0.001836	0.674	0.794810669279
0.001837	0.666	0.776172661204
0.001838	0.672	0.780010256343
0.001839	0.68	0.780768851838
0.00184	0.682	0.787956851611
0.001841	0.68	0.780768851838
0.001842	0.678	0.776090200943
0.001843	0.68	0.767854152818
0.001844	0.678	0.768320245731
0.001845	0.678	0.757836393953
0.001846	0.668	0.754835081326
0.001847	0.664	0.747732572515
0.001848	0.656	0.741393282948
0.001849	0.65	0.737224524823
0.00185	0.646	0.7298520398
0.001851	0.644	0.730249272509
0.001852	0.636	0.737227237695
0.001853	0.63	0.721872564931
0.001854	0.632	0.724276190414
0.001855	0.634	0.726666360856
0.001856	0.628	0.724993793077
0.001857	0.626	0.722581483294
0.001858	0.608	0.717172224783
0.001859	0.608	0.717172224783
0.00186	0.61	0.716868188721
0.001861	0.618	0.718384298269
0.001862	0.61	0.711266476083
0.001863	0.596	0.710481526853
0.001864	0.592	0.71381790395
0.001865	0.592	0.71661426165
0.001866	0.592	0.719399749791
0.001867	0.594	0.724681999224
0.001868	0.594	0.724681999224
0.001869	0.59	0.719652694013
0.00187	0.59	0.725189630373
0.001871	0.592	0.722174494149
0.001872	0.594	0.721916892724
0.001873	0.59	0.714072825418
0.001874	0.586	0.711761195908
0.001875	0.582	0.712233107908
0.001876	0.57	0.707884171316
0.001877	0.568	0.702407289256
0.001878	0.574	0.701800541465
0.001879	0.574	0.701800541465
0.00188	0.562	0.691488250081
0.001881	0.554	0.692158941284
0.001882	0.548	0.69548256628
0.001883	0.55	0.689565080322
0.001884	0.552	0.689417145131
0.001885	0.55	0.683739716559
0.001886	0.552	0.680658504685
0.001887	0.55	0.677864293203
0.001888	0.546	0.678147476586
0.001889	0.546	0.675191824595
0.00189	0.538	0.663743926526
0.001891	0.536	0.663855405943
0.001892	0.534	0.663960842219
0.001893	0.542	0.666510314999
0.001894	0.538	0.669743234382
0.001895	0.53	0.670149237111
0.001896	0.532	0.676
0.001897	0.54	0.684397545291
0.001898	0.544	0.684152029888
0.001899	0.54	0.681469001496
0.0019	0.536	0.684619602407
0.001901	0.536	0.687534726396
0.001902	0.54	0.690217357069
0.001903	0.54	0.698856208386
0.001904	0.534	0.693429160044
0.001905	0.53	0.693613725354
0.001906	0.532	0.69640218265
0.001907	0.534	0.704871619517
0.001908	0.53	0.702210794562
0.001909	0.532	0.707796580947
0.00191	0.53	0.705053189483
0.001911	0.532	0.702122496435
0.001912	0.524	0.699588450448
0.001913	0.53	0.707884171316
0.001914	0.524	0.705282921954
0.001915	0.526	0.705212024855
0.001916	0.522	0.702506939468
0.001917	0.522	0.702506939468
0.001918	0.522	0.702506939468
0.001919	0.518	0.702620808118
0.00192	0.516	0.705509744794
0.001921	0.524	0.710931782944
0.001922	0.514	0.708381253281
0.001923	0.518	0.711108993052
0.001924	0.508	0.702805805326
0.001925	0.508	0.697091098781
0.001926	0.5	0.688476579122
0.001927	0.494	0.685539203839
0.001928	0.49	0.679632253502
0.001929	0.486	0.679561623401
0.00193	0.49	0.682568677863
0.001931	0.49	0.685492523665
0.001932	0.492	0.682595048327
0.001933	0.496	0.685553790741
0.001934	0.494	0.682615557983
0.001935	0.49	0.682568677863
0.001936	0.484	0.676567808871
0.001937	0.486	0.679561623401
0.001938	0.49	0.682568677863
0.001939	0.488	0.679599882284
0.00194	0.49	0.676683086829
0.001941	0.49	0.673721010508
0.001942	0.494	0.670793559898
0.001943	0.498	0.673792252849
0.001944	0.5	0.676756972628
0.001945	0.502	0.667829319512
0.001946	0.492	0.664782671254
0.001947	0.486	0.658637988579
0.001948	0.482	0.655496758192
0.001949	0.476	0.655304509369
0.00195	0.466	0.648724903175
0.001951	0.476	0.655304509369
0.001952	0.478	0.655374701984
0.001953	0.476	0.655304509369
0.001954	0.47	0.655057249406
0.001955	0.472	0.652085883914
0.001956	0.478	0.655374701984
0.001957	0.478	0.652315874404
0.001958	0.472	0.652085883914
0.001959	0.468	0.648826633239
0.00196	0.474	0.652168689834
0.001961	0.476	0.655304509369
0.001962	0.476	0.658349451279
0.001963	0.476	0.655304509369
0.001964	0.476	0.664397471398
0.001965	0.472	0.658191461506
0.001966	0.468	0.658009118478
0.001967	0.47	0.655057249406
0.001968	0.472	0.661223109094
0.001969	0.474	0.661304770889
0.00197	0.47	0.658103335351
0.001971	0.47	0.658103335351
0.001972	0.468	0.654962594352
0.001973	0.468	0.651901833101
0.001974	0.464	0.651693179341
0.001975	0.464	0.651693179341
0.001976	0.466	0.654861817485
0.001977	0.472	0.658191461506
0.001978	0.468	0.651901833101
0.001979	0.472	0.652085883914
0.00198	0.472	0.652085883914
0.001981	0.472	0.655145785303
0.001982	0.472	0.652085883914
0.001983	0.47	0.648922183316
0.001984	0.466	0.64252937676
0.001985	0.466	0.639409102219
0.001986	0.468	0.64263208759
0.001987	0.466	0.64252937676
0.001988	0.46	0.645290632196
0.001989	0.46	0.648382603098
0.00199	0.46	0.645290632196
0.001991	0.46	0.648382603098
0.001992	0.462	0.65157961908
0.001993	0.464	0.65475491598
0.001994	0.464	0.651693179341
0.001995	0.46	0.64218377432
0.001996	0.456	0.638798872886
0.001997	0.448	0.635055903051
0.001998	0.442	0.628200604903
[truncated: 8,002 more rows]
