# Supplementary material for: The Influence of Synaptic Size on AMPA Receptor Activation: A Monte Carlo Model
Source: PLoS One. 2015 Jun 24;10(6):e0130924. doi: 10.1371/journal.pone.0130924 (PMC4479604; doi:10.1371/journal.pone.0130924)
Supplement: S1 Dataset — This package contains the experimental data used as basis for the analysis presented in the paper. (ZIP) [file pone.0130924.s001.zip › S1 Simulation data/training/1374_7526_301_484.csv]

time	AMPA.O.mean	AMPA.O.stdev
0.0	0.0	0.0
1e-06	0.0	0.0
2e-06	0.052	0.222027025382
3e-06	0.228	0.473303285431
4e-06	0.474	0.661304770889
5e-06	0.842	0.890525687445
6e-06	1.316	1.11182012934
7e-06	1.802	1.32619606394
8e-06	2.376	1.53838356725
9e-06	3.104	1.74275184694
1e-05	3.842	1.92068633566
1.1e-05	4.63	2.04672909785
1.2e-05	5.396	2.26697684152
1.3e-05	6.252	2.4916853734
1.4e-05	7.076	2.64314660963
1.5e-05	7.968	2.8521879321
1.6e-05	8.918	2.97174628796
1.7e-05	9.786	2.97324805558
1.8e-05	10.73	3.12747501988
1.9e-05	11.654	3.14933072255
2e-05	12.642	3.31569540217
2.1e-05	13.534	3.50040626214
2.2e-05	14.466	3.73427958246
2.3e-05	15.456	3.89359268543
2.4e-05	16.38	3.99544740924
2.5e-05	17.356	4.15177841413
2.6e-05	18.3	4.2869569627
2.7e-05	19.164	4.38190643442
2.8e-05	20.112	4.47296948346
2.9e-05	20.96	4.53810533152
3e-05	21.814	4.64105634527
3.1e-05	22.604	4.73066422398
3.2e-05	23.318	4.79633985451
3.3e-05	24.156	4.97108277944
3.4e-05	24.826	5.04021070988
3.5e-05	25.708	5.04843896665
3.6e-05	26.436	5.14411352907
3.7e-05	27.176	5.23612681283
3.8e-05	27.858	5.31355210758
3.9e-05	28.484	5.37380163385
4e-05	29.102	5.39255004613
4.1e-05	29.66	5.51111603942
4.2e-05	30.31	5.46460428576
4.3e-05	30.84	5.47342671459
4.4e-05	31.368	5.61930387148
4.5e-05	31.828	5.58734427076
4.6e-05	32.344	5.57150464417
4.7e-05	32.882	5.639864892
4.8e-05	33.454	5.76991195773
4.9e-05	33.932	5.83501293915
5e-05	34.38	5.81511822752
5.1e-05	34.76	5.81810965864
5.2e-05	35.268	5.9093295728
5.3e-05	35.78	5.96050333445
5.4e-05	36.224	6.03107154658
5.5e-05	36.62	6.04082775785
5.6e-05	37.044	6.06350261812
5.7e-05	37.338	6.15107762916
5.8e-05	37.688	6.22146735104
5.9e-05	37.952	6.15708502459
6e-05	38.276	6.17704006786
6.1e-05	38.572	6.21037969854
6.2e-05	38.842	6.25915617316
6.3e-05	39.064	6.38998466352
6.4e-05	39.364	6.37240174503
6.5e-05	39.524	6.39510938139
6.6e-05	39.728	6.34681148294
6.7e-05	39.942	6.36416813103
6.8e-05	40.158	6.3753459514
6.9e-05	40.384	6.41440129708
7e-05	40.574	6.4548062713
7.1e-05	40.656	6.48549643435
7.2e-05	40.826	6.60694513372
7.3e-05	41.054	6.61536726116
7.4e-05	41.192	6.61658038567
7.5e-05	41.32	6.61041602322
7.6e-05	41.502	6.64424532961
7.7e-05	41.694	6.61244009425
7.8e-05	41.778	6.55413731928
7.9e-05	41.968	6.54362101592
8e-05	42.036	6.50036183608
8.1e-05	42.238	6.60252648613
8.2e-05	42.224	6.70655082736
8.3e-05	42.274	6.69648594414
8.4e-05	42.21	6.6505563677
8.5e-05	42.282	6.58046168593
8.6e-05	42.276	6.51243610333
8.7e-05	42.332	6.55696393158
8.8e-05	42.412	6.50647800273
8.9e-05	42.524	6.55052852829
9e-05	42.558	6.50742929274
9.1e-05	42.6	6.50907059418
9.2e-05	42.614	6.51129818085
9.3e-05	42.856	6.48130110395
9.4e-05	42.946	6.49207855775
9.5e-05	42.958	6.52565981338
9.6e-05	43.042	6.58150712223
9.7e-05	43.026	6.57277140938
9.8e-05	43.024	6.56775639012
9.9e-05	43.12	6.62129896622
0.0001	43.066	6.60406268898
0.000101	43.09	6.62464338663
0.000102	43.138	6.63467828911
0.000103	43.068	6.66028347745
0.000104	43.09	6.68863962252
0.000105	43.058	6.60474344695
0.000106	43.002	6.59075079183
0.000107	43.06	6.58486142603
0.000108	43.126	6.59712998205
0.000109	43.072	6.52616395749
0.00011	43.078	6.49553046333
0.000111	43.054	6.42207785689
0.000112	43.086	6.46456525994
0.000113	42.99	6.47254972943
0.000114	43.002	6.4070270797
0.000115	42.946	6.40711198591
0.000116	42.932	6.40557382285
0.000117	42.85	6.39808565119
0.000118	42.764	6.42435241873
0.000119	42.748	6.47738342234
0.00012	42.71	6.40296025288
0.000121	42.782	6.39612976729
0.000122	42.848	6.36120240206
0.000123	42.874	6.35783957017
0.000124	42.69	6.39107972099
0.000125	42.574	6.46842515609
0.000126	42.528	6.55936094448
0.000127	42.526	6.54043760004
0.000128	42.572	6.4706117176
0.000129	42.436	6.44436994593
0.00013	42.418	6.5016364094
0.000131	42.4	6.53421762723
0.000132	42.34	6.46965223177
0.000133	42.268	6.42216287554
0.000134	42.238	6.40260540718
0.000135	42.124	6.50450797524
0.000136	42.0	6.49553692931
0.000137	41.882	6.44888176353
0.000138	41.816	6.48830825408
0.000139	41.846	6.5493727944
0.00014	41.842	6.4842143703
0.000141	41.84	6.49140970822
0.000142	41.778	6.5358026286
0.000143	41.712	6.53031821583
0.000144	41.602	6.5295938618
0.000145	41.498	6.4598758502
0.000146	41.42	6.4292767867
0.000147	41.398	6.38369767455
0.000148	41.28	6.3524483469
0.000149	41.156	6.41838484356
0.00015	41.182	6.44956401627
0.000151	41.122	6.36860392865
0.000152	41.154	6.37544382769
0.000153	41.074	6.43308044408
0.000154	41.016	6.39466527662
0.000155	40.932	6.3140617672
0.000156	40.876	6.33913432576
0.000157	40.834	6.31525486422
0.000158	40.692	6.32116571528
0.000159	40.566	6.25888520425
0.00016	40.5	6.23586401391
0.000161	40.43	6.19104999172
0.000162	40.33	6.18361544729
0.000163	40.224	6.16293955836
0.000164	40.11	6.13562547749
0.000165	40.066	6.14993040611
0.000166	40.014	6.13268326265
0.000167	40.008	6.11554870801
0.000168	39.862	6.14808555568
0.000169	39.772	6.15402437434
0.00017	39.624	6.13796578681
0.000171	39.526	6.17392290201
0.000172	39.424	6.2395692159
0.000173	39.316	6.24340804369
0.000174	39.166	6.23622032965
0.000175	39.072	6.19151160865
0.000176	38.996	6.20966859019
0.000177	38.926	6.12376714123
0.000178	38.794	6.074830368
0.000179	38.69	6.06216957862
0.00018	38.636	6.08041972235
0.000181	38.548	6.11912542771
0.000182	38.378	6.09779599528
0.000183	38.336	6.10238510748
0.000184	38.274	6.09253018048
0.000185	38.168	6.03719935069
0.000186	38.002	6.00816078347
0.000187	37.902	5.99569812449
0.000188	37.792	5.99072082474
0.000189	37.69	6.03339871051
0.00019	37.654	5.9794886069
0.000191	37.52	5.98645136955
0.000192	37.422	5.95112728817
0.000193	37.36	5.93417222534
0.000194	37.322	5.9284328452
0.000195	37.256	5.89597014918
0.000196	37.152	5.8938014897
0.000197	37.108	5.85903882902
0.000198	36.992	5.77615235256
0.000199	36.93	5.84919652602
0.0002	36.866	5.87435477308
0.000201	36.812	5.85906613719
0.000202	36.722	5.97400334784
0.000203	36.644	5.97270993771
0.000204	36.568	5.92801619431
0.000205	36.512	5.87110347379
0.000206	36.394	5.88309136424
0.000207	36.306	5.92151703536
0.000208	36.276	5.89404988102
0.000209	36.194	5.84810772815
0.00021	36.056	5.89447741534
0.000211	35.95	5.88451357378
0.000212	35.834	5.8721754061
0.000213	35.732	5.85970784255
0.000214	35.676	5.84012191654
0.000215	35.526	5.84237314796
0.000216	35.436	5.81566023767
0.000217	35.428	5.7679126207
0.000218	35.322	5.73431042062
0.000219	35.254	5.68484687569
0.00022	35.224	5.66620013766
0.000221	35.106	5.68882799881
0.000222	34.962	5.67983767374
0.000223	34.874	5.65916283561
0.000224	34.776	5.67572233288
0.000225	34.764	5.68051969453
0.000226	34.68	5.6675920813
0.000227	34.578	5.71523542822
0.000228	34.48	5.70452452006
0.000229	34.376	5.69654491775
0.00023	34.272	5.68454184609
0.000231	34.184	5.67363587129
0.000232	34.07	5.61151494696
0.000233	34.03	5.58221282289
0.000234	33.894	5.56082403965
0.000235	33.872	5.60246517169
0.000236	33.74	5.66430931359
0.000237	33.648	5.62281922171
0.000238	33.608	5.63190340826
0.000239	33.528	5.62363014431
0.00024	33.462	5.62748220788
0.000241	33.4	5.56524932056
0.000242	33.312	5.59487765729
0.000243	33.216	5.54593039985
0.000244	33.236	5.62212628816
0.000245	33.176	5.58829347833
0.000246	33.13	5.60116952073
0.000247	33.012	5.54904099823
0.000248	32.878	5.56265368327
0.000249	32.772	5.55229826288
0.00025	32.694	5.57066997766
0.000251	32.65	5.58063616445
0.000252	32.652	5.57412737565
0.000253	32.576	5.58571606869
0.000254	32.51	5.59373756982
0.000255	32.438	5.65209306364
0.000256	32.328	5.67066274786
0.000257	32.302	5.71478748511
0.000258	32.146	5.72054927433
0.000259	32.012	5.70892774521
0.00026	31.93	5.67142839151
0.000261	31.886	5.75508505584
0.000262	31.808	5.74170148998
0.000263	31.68	5.70347262639
0.000264	31.61	5.64002659568
0.000265	31.524	5.60191253056
0.000266	31.422	5.54111144086
0.000267	31.302	5.47455897767
0.000268	31.208	5.5104206736
0.000269	31.168	5.49979781447
0.00027	30.97	5.44252698661
0.000271	30.872	5.38141394059
0.000272	30.782	5.42572354622
0.000273	30.736	5.40835501793
0.000274	30.704	5.32732428148
0.000275	30.632	5.25095953136
0.000276	30.566	5.23121821376
0.000277	30.572	5.2188903035
0.000278	30.494	5.201342519
0.000279	30.506	5.19941958299
0.00028	30.466	5.24488741538
0.000281	30.386	5.29310910524
0.000282	30.326	5.34637484657
0.000283	30.246	5.30372359762
0.000284	30.2	5.366563146
0.000285	30.128	5.37137003008
0.000286	30.068	5.3257277437
0.000287	30.05	5.28653951087
0.000288	29.978	5.30824980573
0.000289	29.92	5.32818918583
0.00029	29.838	5.26419566506
0.000291	29.746	5.25256927608
0.000292	29.612	5.24799542683
0.000293	29.514	5.25221895964
0.000294	29.378	5.23441649088
0.000295	29.362	5.20835444262
0.000296	29.238	5.14716970771
0.000297	29.178	5.07841668239
0.000298	29.148	5.06538211787
0.000299	29.09	5.08073813535
0.0003	28.99	5.08978388539
0.000301	28.948	5.072011041
0.000302	28.84	5.0953311963
0.000303	28.802	5.10908954707
0.000304	28.714	5.11861348414
0.000305	28.658	5.12767354655
0.000306	28.556	5.17289706064
0.000307	28.504	5.14256589652
0.000308	28.448	5.12750387616
0.000309	28.404	5.166505976
0.00031	28.308	5.12573272811
0.000311	28.278	5.09202474464
0.000312	28.17	5.11440123573
0.000313	28.072	5.12784711161
0.000314	28.008	5.10175812833
0.000315	27.972	5.15123441517
0.000316	27.878	5.11264276084
0.000317	27.798	5.05818109601
0.000318	27.708	5.08632834174
0.000319	27.646	5.03474766001
0.00032	27.574	4.98643399635
0.000321	27.598	4.99843935644
0.000322	27.504	5.01417829759
0.000323	27.462	5.021210611
0.000324	27.35	4.99114215386
0.000325	27.286	4.99481771439
0.000326	27.2	5.0043980657
0.000327	27.062	4.96166867092
0.000328	26.954	4.98837488567
0.000329	26.912	4.95784792022
0.00033	26.85	4.92742326171
0.000331	26.702	4.90481355405
0.000332	26.56	4.92852919237
0.000333	26.566	4.92723492438
0.000334	26.516	4.95557706024
0.000335	26.406	4.952692601
0.000336	26.326	4.96424455481
0.000337	26.308	4.97806548772
0.000338	26.22	4.98393418897
0.000339	26.158	5.03875341727
0.00034	26.158	5.03954720188
0.000341	26.088	5.00362428645
0.000342	26.048	4.96766504507
0.000343	25.912	4.94249491654
0.000344	25.838	4.96465064229
0.000345	25.766	4.94239253803
0.000346	25.698	4.90416109034
0.000347	25.642	4.92278742178
0.000348	25.546	4.93354679718
0.000349	25.502	4.93213908969
0.00035	25.466	4.94336363218
0.000351	25.404	4.90314021827
0.000352	25.326	4.81702439271
0.000353	25.216	4.75029935899
0.000354	25.188	4.68109559825
0.000355	25.048	4.68248822743
0.000356	24.986	4.63225690134
0.000357	24.906	4.60707759865
0.000358	24.856	4.56105952603
0.000359	24.754	4.61318588396
0.00036	24.694	4.66179836544
0.000361	24.572	4.6265339078
0.000362	24.458	4.65620403333
0.000363	24.398	4.63719699819
0.000364	24.34	4.6415945536
0.000365	24.254	4.66834917289
0.000366	24.162	4.66516409143
0.000367	24.13	4.60359642019
0.000368	24.086	4.57368604082
0.000369	23.996	4.57777063646
0.00037	23.968	4.57197725279
0.000371	23.868	4.5754317829
0.000372	23.786	4.56554531245
0.000373	23.734	4.58641951854
0.000374	23.658	4.57045249401
0.000375	23.592	4.57881382019
0.000376	23.588	4.59415454681
0.000377	23.482	4.55254610081
0.000378	23.41	4.45532265947
0.000379	23.39	4.43868223688
0.00038	23.376	4.45046334666
0.000381	23.282	4.43333689223
0.000382	23.208	4.42636826303
0.000383	23.146	4.4967414869
0.000384	23.094	4.51587909493
0.000385	23.07	4.51454316626
0.000386	23.012	4.50642385934
0.000387	23.002	4.47638202123
0.000388	22.914	4.44416516345
0.000389	22.87	4.4776221368
0.00039	22.774	4.49743526913
0.000391	22.73	4.50167746512
0.000392	22.708	4.51472435482
0.000393	22.688	4.54429928592
0.000394	22.602	4.51304730753
0.000395	22.562	4.51554603564
0.000396	22.524	4.52917475927
0.000397	22.462	4.52245022084
0.000398	22.402	4.52022079107
0.000399	22.262	4.48568344848
0.0004	22.166	4.47464456689
0.000401	22.112	4.43885751067
0.000402	22.094	4.43904989835
0.000403	22.004	4.40272461097
0.000404	21.986	4.38745985737
0.000405	21.954	4.39179735416
0.000406	21.896	4.40558554565
0.000407	21.814	4.38673044533
0.000408	21.726	4.42571169418
0.000409	21.678	4.43647562824
0.00041	21.594	4.42099129155
0.000411	21.576	4.45109245017
0.000412	21.538	4.46503706592
0.000413	21.504	4.47459316586
0.000414	21.414	4.47332136114
0.000415	21.364	4.47833719141
0.000416	21.274	4.41575859847
0.000417	21.244	4.40868052823
0.000418	21.18	4.43075614314
0.000419	21.134	4.39591219203
0.00042	21.116	4.36331800354
0.000421	21.036	4.41346847729
0.000422	20.97	4.35029884031
0.000423	20.908	4.3551734753
0.000424	20.846	4.31535444662
0.000425	20.782	4.3135224585
0.000426	20.706	4.31179359432
0.000427	20.644	4.28687112006
0.000428	20.552	4.31269011175
0.000429	20.478	4.35264471327
0.00043	20.426	4.33318866425
0.000431	20.31	4.31252826078
0.000432	20.298	4.30223151399
0.000433	20.236	4.33869842234
0.000434	20.198	4.33575783457
0.000435	20.176	4.35304766801
0.000436	20.134	4.33359481262
0.000437	20.03	4.29710367573
0.000438	19.968	4.31126153231
0.000439	19.94	4.30957074429
0.00044	19.916	4.29662006698
0.000441	19.89	4.30695948437
0.000442	19.866	4.29930738608
0.000443	19.802	4.32975703706
0.000444	19.706	4.26609470125
0.000445	19.602	4.22132633185
0.000446	19.548	4.22133817646
0.000447	19.522	4.20351234089
0.000448	19.474	4.15996682679
0.000449	19.458	4.15743141856
0.00045	19.398	4.1424142719
0.000451	19.362	4.11666807018
0.000452	19.308	4.18582560554
0.000453	19.276	4.18232279959
0.000454	19.252	4.18670467074
0.000455	19.218	4.12776888888
0.000456	19.166	4.11612001769
0.000457	19.138	4.10693998008
0.000458	19.036	4.13263886639
0.000459	19.022	4.11940723891
0.00046	18.984	4.12792247989
0.000461	18.88	4.11115555532
0.000462	18.808	4.08694702682
0.000463	18.752	4.13164567697
0.000464	18.742	4.11283794964
0.000465	18.646	4.13771482826
0.000466	18.586	4.10884460646
0.000467	18.532	4.09841139955
0.000468	18.46	4.13864712195
0.000469	18.346	4.14273870767
0.00047	18.372	4.10385379857
0.000471	18.366	4.11825739846
0.000472	18.352	4.1255419038
0.000473	18.322	4.1058879673
0.000474	18.318	4.05276152765
0.000475	18.266	4.0278088336
0.000476	18.23	4.04241264593
0.000477	18.226	4.0687742626
0.000478	18.188	4.0561873724
0.000479	18.142	4.06814896482
0.00048	18.096	4.06974004084
0.000481	18.086	4.02375496272
0.000482	18.028	3.98637880789
0.000483	17.99	3.98571198157
0.000484	17.926	3.98604114379
0.000485	17.87	3.98259965349
0.000486	17.776	3.96154313368
0.000487	17.734	3.9287713092
0.000488	17.696	3.9227011102
0.000489	17.65	3.89762748348
0.00049	17.622	3.95513792427
0.000491	17.558	3.8995686941
0.000492	17.466	3.91316291509
0.000493	17.446	3.88781223826
0.000494	17.416	3.88367660858
0.000495	17.306	3.88179906744
0.000496	17.242	3.89761927335
0.000497	17.192	3.92468291713
0.000498	17.098	3.89312162666
0.000499	16.992	3.85122525958
0.0005	17.014	3.86235731128
0.000501	16.972	3.83864767855
0.000502	16.946	3.83080722564
0.000503	16.94	3.81895273603
0.000504	16.902	3.82104645353
0.000505	16.838	3.83246082824
0.000506	16.798	3.81381646124
0.000507	16.72	3.81229589618
0.000508	16.714	3.79686765637
0.000509	16.686	3.77457335337
0.00051	16.676	3.79829224784
0.000511	16.614	3.8164124515
0.000512	16.568	3.75784193388
0.000513	16.546	3.77516675128
0.000514	16.47	3.75940154812
0.000515	16.438	3.7419454833
0.000516	16.424	3.71378836231
0.000517	16.386	3.69878412455
0.000518	16.318	3.71710586344
0.000519	16.276	3.71642624036
0.00052	16.242	3.71314368157
0.000521	16.158	3.72572623793
0.000522	16.038	3.73156213937
0.000523	16.05	3.77776388886
0.000524	16.006	3.77808999363
0.000525	15.91	3.75950794653
0.000526	15.878	3.79830435853
0.000527	15.87	3.79909199678
0.000528	15.84	3.77708882607
0.000529	15.804	3.77962749487
0.00053	15.758	3.78145950659
0.000531	15.708	3.7601510608
0.000532	15.672	3.79636879136
0.000533	15.624	3.80980629429
0.000534	15.572	3.79009445793
0.000535	15.516	3.79865028661
0.000536	15.5	3.76855409939
0.000537	15.488	3.7215394664
0.000538	15.418	3.66650732987
0.000539	15.394	3.70226471231
0.00054	15.346	3.71083332959
0.000541	15.288	3.69283847467
0.000542	15.222	3.65796610154
0.000543	15.216	3.63666660556
0.000544	15.168	3.66930184095
0.000545	15.1	3.62574130351
0.000546	15.066	3.61408965024
0.000547	14.968	3.63854036669
0.000548	14.936	3.64690334393
0.000549	14.912	3.62053255751
0.00055	14.89	3.63013773843
0.000551	14.846	3.64887434697
0.000552	14.806	3.66992697475
0.000553	14.778	3.67433204814
0.000554	14.756	3.62938892928
0.000555	14.722	3.63713018739
0.000556	14.646	3.61229622263
0.000557	14.64	3.61696004954
0.000558	14.6	3.64417343166
0.000559	14.562	3.60917663741
0.00056	14.55	3.60880866769
0.000561	14.498	3.61635119976
0.000562	14.472	3.62508151632
0.000563	14.428	3.61231449351
0.000564	14.416	3.60040886567
0.000565	14.412	3.57075006126
0.000566	14.358	3.5278656437
0.000567	14.3	3.52391827374
0.000568	14.298	3.54868933552
0.000569	14.224	3.55722138754
0.00057	14.18	3.57149828503
0.000571	14.128	3.58324099106
0.000572	14.09	3.59136464314
0.000573	14.048	3.59912433795
0.000574	14.05	3.55914315531
0.000575	13.992	3.53382738684
0.000576	13.948	3.52438590396
0.000577	13.94	3.5163048787
0.000578	13.928	3.4616204298
0.000579	13.866	3.46122001612
0.00058	13.822	3.46616733583
0.000581	13.754	3.48216656695
0.000582	13.72	3.49994285668
0.000583	13.67	3.47002881832
0.000584	13.574	3.45145244788
0.000585	13.564	3.40439480672
0.000586	13.51	3.3819964518
0.000587	13.444	3.37918096586
0.000588	13.422	3.37163402522
0.000589	13.37	3.40779987675
0.00059	13.294	3.3715818246
0.000591	13.248	3.36964330457
0.000592	13.234	3.376868964
0.000593	13.156	3.37278282728
0.000594	13.122	3.37566526777
0.000595	13.078	3.36153476852
0.000596	13.042	3.39178949819
0.000597	13.058	3.43724249945
0.000598	13.042	3.44909205444
0.000599	13.05	3.45130410135
0.0006	13.028	3.45300101361
0.000601	13.024	3.448394409
0.000602	13.036	3.4639145486
0.000603	12.976	3.44897434029
0.000604	12.93	3.41600644027
0.000605	12.906	3.42653819474
0.000606	12.886	3.43584109062
0.000607	12.896	3.45212745999
0.000608	12.894	3.44597794537
0.000609	12.858	3.417870097
0.00061	12.732	3.41001114368
0.000611	12.714	3.39473180089
0.000612	12.648	3.35023820049
0.000613	12.632	3.35150354319
0.000614	12.62	3.33160621923
0.000615	12.58	3.35255126732
0.000616	12.55	3.33818813131
0.000617	12.512	3.31207729378
0.000618	12.45	3.29901500451
0.000619	12.422	3.29179525487
0.00062	12.41	3.27565260673
0.000621	12.406	3.27370798942
0.000622	12.356	3.22075519095
0.000623	12.284	3.2161069634
0.000624	12.266	3.19550371616
0.000625	12.186	3.14823823749
0.000626	12.142	3.18462493867
0.000627	12.074	3.14841610973
0.000628	12.038	3.13887814354
0.000629	12.066	3.17641999742
0.00063	12.066	3.18898792723
0.000631	12.058	3.17090460279
0.000632	12.032	3.20733160119
0.000633	12.0	3.18935730203
0.000634	11.996	3.17615868621
0.000635	11.966	3.19637982724
0.000636	11.894	3.20355490042
0.000637	11.832	3.16982270798
0.000638	11.78	3.15461566597
0.000639	11.75	3.1786003209
0.00064	11.71	3.18589077026
0.000641	11.732	3.18499230768
0.000642	11.694	3.17432890545
0.000643	11.642	3.19403130855
0.000644	11.636	3.14444017275
0.000645	11.63	3.14214894618
0.000646	11.59	3.11671301213
0.000647	11.578	3.13813893893
0.000648	11.584	3.1621106875
0.000649	11.552	3.15329922462
0.00065	11.534	3.14592498321
0.000651	11.46	3.15727730806
0.000652	11.424	3.19440510894
0.000653	11.396	3.19674584539
0.000654	11.42	3.1980619131
0.000655	11.37	3.19391609157
0.000656	11.368	3.14461062772
0.000657	11.33	3.12491599887
0.000658	11.282	3.13790949519
0.000659	11.252	3.17371958434
0.00066	11.196	3.13330241119
0.000661	11.18	3.11826875044
0.000662	11.14	3.09457589986
0.000663	11.102	3.12147337006
0.000664	11.032	3.12905353102
0.000665	11.01	3.11478731216
0.000666	11.004	3.07180468129
0.000667	10.986	3.04397831793
0.000668	10.94	3.02991749063
0.000669	10.928	3.05398362798
0.00067	10.872	3.04427594019
0.000671	10.81	3.01029898847
0.000672	10.804	2.98690207406
0.000673	10.81	3.03148478472
0.000674	10.8	3.04499589491
0.000675	10.762	3.03469207664
0.000676	10.716	3.00122375041
0.000677	10.686	2.99055245732
0.000678	10.672	3.0173524819
0.000679	10.622	3.0362997217
0.00068	10.588	3.01832006255
0.000681	10.544	2.99467260314
0.000682	10.538	3.00275806551
0.000683	10.514	3.01094735922
0.000684	10.5	3.02291250287
0.000685	10.444	2.98376674692
0.000686	10.44	2.96620970263
0.000687	10.392	2.97696758464
0.000688	10.346	2.97964494529
0.000689	10.324	2.99449895642
0.00069	10.27	2.98078848629
0.000691	10.22	2.97852312397
0.000692	10.2	2.97523108346
0.000693	10.154	2.95741170621
0.000694	10.126	2.93020886628
0.000695	10.068	2.92837429302
0.000696	10.004	2.94142550475
0.000697	9.984	2.96171301783
0.000698	9.966	2.95175269967
0.000699	9.95	2.965046374
0.0007	9.952	3.04790026084
0.000701	9.938	3.04994360604
0.000702	9.944	3.03856281818
0.000703	9.948	3.04389487335
0.000704	9.902	3.04703068577
0.000705	9.848	3.02074427915
0.000706	9.822	3.02494892519
0.000707	9.782	3.01570489272
0.000708	9.72	2.97885884191
0.000709	9.684	2.98465140343
0.00071	9.66	3.00273208928
0.000711	9.636	3.02580633881
0.000712	9.61	3.00697522437
0.000713	9.57	2.97407128361
0.000714	9.546	2.98594775574
0.000715	9.518	2.97820012759
0.000716	9.496	2.94652066003
0.000717	9.468	2.95651416367
0.000718	9.454	2.94208837393
0.000719	9.408	2.92942588232
0.00072	9.392	2.8938445017
0.000721	9.362	2.92488563879
0.000722	9.344	2.93354120476
0.000723	9.318	2.91288104803
0.000724	9.312	2.94391847713
0.000725	9.296	2.91416952149
0.000726	9.264	2.89867279975
0.000727	9.248	2.85070096643
0.000728	9.228	2.87123945362
0.000729	9.22	2.9078514405
0.00073	9.256	2.88833239084
0.000731	9.22	2.89060547291
0.000732	9.172	2.89524023183
0.000733	9.142	2.88267861545
0.000734	9.126	2.85694312159
0.000735	9.106	2.85004631541
0.000736	9.082	2.85504395763
0.000737	9.064	2.84251719432
0.000738	9.04	2.8210636292
0.000739	9.036	2.81615056416
0.00074	9.03	2.81373417366
0.000741	9.002	2.81886431032
0.000742	8.934	2.79815010319
0.000743	8.928	2.80905962913
0.000744	8.91	2.80462118654
0.000745	8.888	2.79918845382
0.000746	8.872	2.80848998574
0.000747	8.836	2.78874595473
0.000748	8.804	2.79384752626
0.000749	8.804	2.8095522775
0.00075	8.77	2.80019642168
0.000751	8.746	2.76866104823
0.000752	8.742	2.77766736669
0.000753	8.704	2.76195293226
0.000754	8.698	2.76889797573
0.000755	8.71	2.77595028774
0.000756	8.728	2.74408746216
0.000757	8.75	2.74945449135
0.000758	8.71	2.74989090693
0.000759	8.714	2.7240051395
0.00076	8.662	2.70402588745
0.000761	8.642	2.68585852196
0.000762	8.62	2.68320703637
0.000763	8.576	2.70633035677
0.000764	8.558	2.69492782835
0.000765	8.53	2.65124499057
0.000766	8.482	2.65135361655
0.000767	8.452	2.65022565077
0.000768	8.416	2.65761998788
0.000769	8.38	2.64794259757
0.00077	8.35	2.64338797758
0.000771	8.326	2.62825493436
0.000772	8.33	2.61401989281
0.000773	8.32	2.64907531037
0.000774	8.276	2.63663118392
0.000775	8.264	2.6537339731
0.000776	8.234	2.6067688812
0.000777	8.224	2.58646940829
0.000778	8.216	2.57552790705
0.000779	8.19	2.61570258248
0.00078	8.138	2.63798332064
0.000781	8.122	2.65162516205
0.000782	8.06	2.61694478352
0.000783	8.04	2.63256528884
0.000784	8.012	2.60304744482
0.000785	8.028	2.6059961627
0.000786	8.032	2.63950298352
0.000787	8.024	2.61216844786
0.000788	8.02	2.62137368568
0.000789	7.99	2.64308531834
0.00079	7.986	2.63245208883
0.000791	7.98	2.65473162485
0.000792	7.976	2.66222162864
0.000793	7.96	2.66353149033
0.000794	7.926	2.65866959211
0.000795	7.934	2.65812791265
0.000796	7.87	2.68348653807
0.000797	7.878	2.69798369157
0.000798	7.888	2.69804670086
0.000799	7.856	2.68463479825
0.0008	7.828	2.67552163138
0.000801	7.772	2.6675861748
0.000802	7.736	2.63558418572
0.000803	7.736	2.61195405779
0.000804	7.698	2.59514855066
0.000805	7.688	2.61661154931
0.000806	7.682	2.60477945324
0.000807	7.664	2.58439625445
0.000808	7.624	2.55863713723
0.000809	7.578	2.56747268729
0.00081	7.552	2.55798670833
0.000811	7.562	2.57257769562
0.000812	7.546	2.57679723688
0.000813	7.532	2.54577610956
0.000814	7.524	2.52693965104
0.000815	7.514	2.52384706351
0.000816	7.49	2.56083970603
0.000817	7.484	2.55141999679
0.000818	7.466	2.57387723095
0.000819	7.48	2.5810075552
0.00082	7.484	2.56549098615
0.000821	7.456	2.60078142103
0.000822	7.444	2.60362516503
0.000823	7.422	2.5822308185
0.000824	7.394	2.57890752064
0.000825	7.354	2.58083009902
0.000826	7.336	2.54933403068
0.000827	7.298	2.5403141538
0.000828	7.284	2.53837428288
0.000829	7.256	2.54449680684
0.00083	7.272	2.56632344025
0.000831	7.268	2.57219283881
0.000832	7.242	2.57438070223
0.000833	7.23	2.57858488323
0.000834	7.212	2.5610654033
0.000835	7.216	2.56073114559
0.000836	7.22	2.53763669583
0.000837	7.198	2.53747827577
0.000838	7.186	2.52574820598
0.000839	7.172	2.5160317963
0.00084	7.152	2.51175158007
0.000841	7.128	2.52341356103
0.000842	7.104	2.51419649192
0.000843	7.082	2.51063258961
0.000844	7.06	2.47232683923
0.000845	7.024	2.4461038408
0.000846	7.0	2.46900789792
0.000847	6.992	2.49237557362
0.000848	6.926	2.48123437023
0.000849	6.932	2.5050700589
0.00085	6.906	2.53715667628
0.000851	6.86	2.5084656665
0.000852	6.83	2.53162003468
0.000853	6.812	2.5441415055
0.000854	6.804	2.53723944475
0.000855	6.79	2.50796730441
0.000856	6.772	2.47305802601
0.000857	6.772	2.47063068871
0.000858	6.752	2.47275069508
0.000859	6.762	2.48381883397
0.00086	6.748	2.50928196901
0.000861	6.72	2.4862823653
0.000862	6.692	2.47409296511
0.000863	6.656	2.45635176634
0.000864	6.602	2.41900723438
0.000865	6.568	2.42102788088
0.000866	6.568	2.42020164449
0.000867	6.542	2.37407582019
0.000868	6.552	2.38060832562
0.000869	6.548	2.39576626573
0.00087	6.56	2.38042013099
0.000871	6.558	2.39136697309
0.000872	6.552	2.40900311332
0.000873	6.504	2.40207909945
0.000874	6.528	2.41106117716
0.000875	6.522	2.43670186933
0.000876	6.49	2.44824426886
0.000877	6.476	2.41442001317
0.000878	6.454	2.40164193834
0.000879	6.43	2.40605486222
0.00088	6.404	2.38427850722
0.000881	6.376	2.38885411861
0.000882	6.356	2.37850036788
0.000883	6.33	2.38182702982
0.000884	6.312	2.33380718998
0.000885	6.302	2.33469398423
0.000886	6.28	2.34980850284
0.000887	6.254	2.37265336701
0.000888	6.26	2.37747765499
0.000889	6.25	2.36970462294
0.00089	6.222	2.35642016627
0.000891	6.214	2.35546258726
0.000892	6.204	2.372
0.000893	6.202	2.37259267469
0.000894	6.188	2.35979999152
0.000895	6.186	2.36968436717
0.000896	6.164	2.37425862113
0.000897	6.128	2.35788379697
0.000898	6.116	2.3551101885
0.000899	6.08	2.33871759732
0.0009	6.062	2.34992680737
0.000901	6.052	2.35654323109
0.000902	6.052	2.37345655111
0.000903	6.078	2.37063620153
0.000904	6.038	2.38003277288
0.000905	6.03	2.37425777876
0.000906	6.016	2.36468687145
0.000907	5.996	2.35116651899
0.000908	5.962	2.34020426459
0.000909	5.936	2.31601036267
0.00091	5.936	2.30735866306
0.000911	5.924	2.3208239916
0.000912	5.934	2.32586414049
0.000913	5.9	2.30867927612
0.000914	5.856	2.31327992253
0.000915	5.856	2.32018619942
0.000916	5.848	2.32053786868
0.000917	5.816	2.31044238188
0.000918	5.792	2.26555423683
0.000919	5.77	2.26563456895
0.00092	5.77	2.27004405244
0.000921	5.752	2.27650960903
0.000922	5.722	2.27436056948
0.000923	5.708	2.3079722702
0.000924	5.686	2.28897444285
0.000925	5.672	2.27693126818
0.000926	5.648	2.26629565591
0.000927	5.63	2.2937087871
0.000928	5.634	2.29609320368
0.000929	5.636	2.29684653384
0.00093	5.62	2.31594473164
0.000931	5.626	2.30437062991
0.000932	5.618	2.32294554392
0.000933	5.572	2.28052976302
0.000934	5.544	2.30565912485
0.000935	5.532	2.30412152457
0.000936	5.508	2.28690533254
0.000937	5.48	2.2894540834
0.000938	5.476	2.28854189387
0.000939	5.458	2.27161528433
0.00094	5.428	2.24517616235
0.000941	5.446	2.26959996475
0.000942	5.46	2.27517032329
0.000943	5.438	2.260565416
0.000944	5.432	2.27626360512
0.000945	5.404	2.28227605692
0.000946	5.362	2.28537874323
0.000947	5.34	2.27604920861
0.000948	5.354	2.29274595191
0.000949	5.354	2.29623256662
0.00095	5.326	2.27677930419
0.000951	5.304	2.2582258523
0.000952	5.292	2.24114613535
0.000953	5.286	2.25570476792
0.000954	5.264	2.27383024872
0.000955	5.264	2.26678274213
0.000956	5.26	2.25840651788
0.000957	5.224	2.21490947896
0.000958	5.182	2.21650084593
0.000959	5.16	2.22045040476
0.00096	5.154	2.21591606339
0.000961	5.15	2.23327114341
0.000962	5.132	2.24378608606
0.000963	5.13	2.26210079351
0.000964	5.106	2.26423585344
0.000965	5.09	2.26139337578
0.000966	5.056	2.24251287622
0.000967	5.044	2.24099620705
0.000968	5.058	2.24112382523
0.000969	5.052	2.23814566103
0.00097	5.048	2.23734127929
0.000971	5.04	2.20327029663
0.000972	5.002	2.17301541642
0.000973	4.986	2.14704541172
0.000974	4.98	2.11933951976
0.000975	4.954	2.11089649201
0.000976	4.96	2.12565284089
0.000977	4.944	2.15054969717
0.000978	4.936	2.14380596137
0.000979	4.936	2.15682729953
0.00098	4.92	2.1460661686
0.000981	4.89	2.14427143804
0.000982	4.876	2.13087399909
0.000983	4.864	2.13670400383
0.000984	4.842	2.14033548772
0.000985	4.856	2.15389507637
0.000986	4.854	2.14118752098
0.000987	4.854	2.1837316685
0.000988	4.836	2.17373043407
0.000989	4.834	2.15184664881
0.00099	4.838	2.1549375861
0.000991	4.826	2.16972901534
0.000992	4.808	2.15757641811
0.000993	4.792	2.14865911675
0.000994	4.774	2.1379719362
0.000995	4.762	2.16271958423
0.000996	4.748	2.15603710543
0.000997	4.732	2.14106889193
0.000998	4.694	2.14391324451
0.000999	4.684	2.15224162212
0.001	4.666	2.17587775392
0.001001	4.654	2.1712401986
0.001002	4.612	2.16828411422
0.001003	4.61	2.16192044257
0.001004	4.602	2.19171074734
0.001005	4.594	2.15711937546
0.001006	4.564	2.13960370162
0.001007	4.556	2.14636064071
0.001008	4.528	2.14783984505
0.001009	4.518	2.1525975007
0.00101	4.478	2.14138179688
0.001011	4.478	2.15441778678
0.001012	4.48	2.16831731995
0.001013	4.466	2.15611780754
0.001014	4.474	2.13385191614
0.001015	4.452	2.11558408011
0.001016	4.418	2.13337197882
0.001017	4.424	2.13640445609
0.001018	4.422	2.10900829776
0.001019	4.412	2.09815538033
0.00102	4.402	2.10057039873
0.001021	4.4	2.09761769634
0.001022	4.384	2.10441060632
0.001023	4.378	2.06473145954
0.001024	4.37	2.05647757099
0.001025	4.372	2.0419637607
0.001026	4.356	2.03795583858
0.001027	4.35	2.03064029311
0.001028	4.326	2.01785133248
0.001029	4.324	2.01271557852
0.00103	4.304	2.02869021785
0.001031	4.314	2.03160133885
0.001032	4.288	2.00126360083
0.001033	4.28	2.01136769388
0.001034	4.276	2.02480221256
0.001035	4.274	2.0126907363
0.001036	4.266	2.01177632952
0.001037	4.244	2.00510947332
0.001038	4.234	2.01177632952
0.001039	4.224	2.00744215359
0.00104	4.204	1.99759455346
0.001041	4.176	1.98822131565
0.001042	4.16	1.99258625911
0.001043	4.178	1.97340213844
0.001044	4.158	1.95474704246
0.001045	4.156	1.96256566769
0.001046	4.134	1.9380515989
0.001047	4.126	1.9365236895
0.001048	4.128	1.92343858753
0.001049	4.12	1.94463364159
0.00105	4.12	1.94257560985
0.001051	4.14	1.9494614641
0.001052	4.102	1.94205973132
0.001053	4.07	1.94244691047
0.001054	4.036	1.93150304168
0.001055	4.026	1.92284268727
0.001056	4.036	1.94594552853
0.001057	4.026	1.92180227911
0.001058	4.028	1.91290773431
0.001059	4.008	1.92144112582
0.00106	3.972	1.92229446235
0.001061	3.948	1.92595327046
0.001062	3.95	1.94100489438
0.001063	3.938	1.94683229889
0.001064	3.918	1.93888524673
0.001065	3.934	1.94155710707
0.001066	3.934	1.9630700446
0.001067	3.932	1.98075137259
0.001068	3.896	1.96193373996
0.001069	3.886	1.95780591479
0.00107	3.858	1.93644932802
0.001071	3.854	1.91433643856
0.001072	3.858	1.942636353
0.001073	3.866	1.96368123686
0.001074	3.834	1.94895972252
0.001075	3.824	1.92692085982
0.001076	3.804	1.88827540364
0.001077	3.816	1.88312081397
0.001078	3.79	1.87133642085
0.001079	3.774	1.85766627789
0.00108	3.756	1.84294980941
0.001081	3.746	1.83779324191
0.001082	3.726	1.83382769092
0.001083	3.718	1.84783007877
0.001084	3.71	1.86919768885
0.001085	3.706	1.87818103494
0.001086	3.696	1.88350311919
0.001087	3.682	1.87639974419
0.001088	3.67	1.85717527444
0.001089	3.666	1.86183887595
0.00109	3.648	1.84935015614
0.001091	3.638	1.85767489082
0.001092	3.642	1.86167558935
0.001093	3.618	1.83849830024
0.001094	3.612	1.85295871514
0.001095	3.606	1.8370530749
0.001096	3.6	1.83303027798
0.001097	3.57	1.83768876581
0.001098	3.564	1.8659860664
0.001099	3.56	1.87253838412
0.0011	3.542	1.8666108325
0.001101	3.546	1.86972832251
0.001102	3.534	1.84955237828
0.001103	3.506	1.81823100843
0.001104	3.494	1.8313830839
0.001105	3.49	1.83245736649
0.001106	3.48	1.81262240966
0.001107	3.482	1.79601670371
0.001108	3.47	1.80585159966
0.001109	3.46	1.79343246318
0.00111	3.462	1.79012736977
0.001111	3.458	1.79672925061
0.001112	3.466	1.80356424892
0.001113	3.44	1.79287478648
0.001114	3.442	1.80295202377
0.001115	3.444	1.80965853133
0.001116	3.456	1.81219866461
0.001117	3.424	1.80782300019
0.001118	3.414	1.81620593546
0.001119	3.386	1.80914454923
0.00112	3.378	1.81634688317
0.001121	3.358	1.80937447755
0.001122	3.37	1.81579183829
0.001123	3.36	1.81284307098
0.001124	3.358	1.82697454826
0.001125	3.33	1.81909318068
0.001126	3.322	1.82601095287
0.001127	3.306	1.81779096708
0.001128	3.288	1.82237647044
0.001129	3.288	1.81247234462
0.00113	3.284	1.812
0.001131	3.282	1.81396692362
0.001132	3.272	1.8105292044
0.001133	3.252	1.79122751207
0.001134	3.24	1.78728844902
0.001135	3.248	1.79401672233
0.001136	3.246	1.80595791756
0.001137	3.228	1.80776547151
0.001138	3.22	1.80099972238
0.001139	3.198	1.77730019974
0.00114	3.204	1.78504453726
0.001141	3.202	1.82241488141
0.001142	3.202	1.81911956726
0.001143	3.212	1.77737334289
0.001144	3.202	1.75647260155
0.001145	3.21	1.74982856303
0.001146	3.202	1.75191209825
0.001147	3.186	1.7491152049
0.001148	3.17	1.75416646873
0.001149	3.164	1.76439904783
0.00115	3.154	1.76359972783
0.001151	3.168	1.77194130828
0.001152	3.158	1.77229681487
0.001153	3.142	1.77477773256
0.001154	3.138	1.78520475016
0.001155	3.11	1.77929761423
0.001156	3.114	1.79805561649
0.001157	3.11	1.80939216313
0.001158	3.088	1.81225163816
0.001159	3.084	1.80802212376
0.00116	3.076	1.77375984846
0.001161	3.09	1.77704811415
0.001162	3.096	1.78179235603
0.001163	3.068	1.74567350899
0.001164	3.054	1.72252256879
0.001165	3.038	1.73105632491
0.001166	3.024	1.72725910042
0.001167	2.996	1.72278379375
0.001168	2.978	1.73017802552
0.001169	2.984	1.73313127027
0.00117	2.964	1.74662646264
0.001171	2.954	1.75609908604
0.001172	2.94	1.75168490317
0.001173	2.932	1.75253416514
0.001174	2.934	1.75887577731
0.001175	2.918	1.74679019919
0.001176	2.924	1.73615206707
0.001177	2.918	1.72025463231
0.001178	2.924	1.73153804463
0.001179	2.896	1.69975998306
0.00118	2.892	1.70655676729
0.001181	2.892	1.69479674298
0.001182	2.878	1.69679580386
0.001183	2.854	1.67829794733
0.001184	2.856	1.69801766775
0.001185	2.854	1.71017075171
0.001186	2.848	1.71606992865
0.001187	2.864	1.73248492057
0.001188	2.866	1.72280120734
0.001189	2.864	1.72786110553
0.00119	2.862	1.72596523719
0.001191	2.864	1.71157938758
0.001192	2.85	1.69218793283
0.001193	2.846	1.67280722141
0.001194	2.852	1.63159308653
0.001195	2.84	1.6193825984
0.001196	2.832	1.60616811075
0.001197	2.822	1.59069670271
0.001198	2.8	1.57733953225
0.001199	2.78	1.56575860208
0.0012	2.784	1.57395806806
0.001201	2.776	1.57918459972
0.001202	2.748	1.57241724743
0.001203	2.758	1.59230524712
0.001204	2.75	1.58477127687
0.001205	2.732	1.58876555854
0.001206	2.722	1.59270712939
0.001207	2.712	1.56877531852
0.001208	2.722	1.58136523296
0.001209	2.736	1.59821900877
0.00121	2.712	1.60407481122
0.001211	2.704	1.60511183411
0.001212	2.702	1.60287117386
0.001213	2.706	1.60734688229
0.001214	2.716	1.61596534616
0.001215	2.716	1.62337426369
0.001216	2.7	1.63401346384
0.001217	2.682	1.63244479233
0.001218	2.684	1.63955603747
0.001219	2.656	1.61048564104
0.00122	2.654	1.61439895937
0.001221	2.644	1.61655930915
0.001222	2.626	1.60938621841
0.001223	2.612	1.60170409252
0.001224	2.594	1.5941028825
0.001225	2.58	1.60735808083
0.001226	2.568	1.57269704648
0.001227	2.538	1.58510441296
0.001228	2.55	1.60857079421
0.001229	2.544	1.60625776263
0.00123	2.536	1.59771837318
0.001231	2.538	1.59140064094
0.001232	2.51	1.61551849262
0.001233	2.498	1.60810323052
0.001234	2.504	1.61058498689
0.001235	2.472	1.60412468343
0.001236	2.472	1.61654446274
0.001237	2.456	1.6037655689
0.001238	2.452	1.58861449068
0.001239	2.436	1.59182411089
0.00124	2.426	1.56605363893
0.001241	2.406	1.54956897233
0.001242	2.42	1.57340395322
0.001243	2.414	1.55775607847
0.001244	2.4	1.56460857725
0.001245	2.406	1.55986025015
0.001246	2.414	1.55389961066
0.001247	2.424	1.56212163419
0.001248	2.428	1.57379032911
0.001249	2.42	1.56831119361
0.00125	2.424	1.58499968454
0.001251	2.41	1.59684063075
0.001252	2.398	1.57847901475
0.001253	2.398	1.5822755765
0.001254	2.382	1.60252176272
0.001255	2.392	1.61317574988
0.001256	2.388	1.59419446743
0.001257	2.376	1.58827705392
0.001258	2.372	1.58795969722
0.001259	2.348	1.60962604353
0.00126	2.32	1.59298462014
0.001261	2.304	1.59235171994
0.001262	2.306	1.56855474881
0.001263	2.312	1.56545712174
0.001264	2.312	1.55134006588
0.001265	2.302	1.54621990674
0.001266	2.304	1.5555012054
0.001267	2.304	1.55292755787
0.001268	2.298	1.52748027811
0.001269	2.286	1.51796047379
0.00127	2.268	1.51134906623
0.001271	2.266	1.51896148733
0.001272	2.276	1.51519767687
0.001273	2.258	1.50047859032
0.001274	2.264	1.50010132991
0.001275	2.27	1.50502491674
0.001276	2.258	1.50047859032
0.001277	2.228	1.49666829992
0.001278	2.236	1.51139141191
0.001279	2.238	1.5037805691
0.00128	2.248	1.51079316917
0.001281	2.24	1.50279739153
0.001282	2.242	1.50181090687
0.001283	2.236	1.49275048149
0.001284	2.24	1.49479095528
0.001285	2.216	1.47693737173
0.001286	2.206	1.47362274684
0.001287	2.2	1.46833238744
0.001288	2.194	1.47660556683
0.001289	2.18	1.47363496158
0.00129	2.18	1.47770091697
0.001291	2.17	1.45914358444
0.001292	2.166	1.46916438835
0.001293	2.168	1.4764064481
0.001294	2.16	1.47458468729
0.001295	2.146	1.45762958258
0.001296	2.16	1.47051011557
0.001297	2.146	1.47264523902
0.001298	2.152	1.47407462498
0.001299	2.14	1.46164291125
0.0013	2.126	1.44295668681
0.001301	2.122	1.44330038454
0.001302	2.13	1.45089627472
0.001303	2.12	1.45657131648
0.001304	2.1	1.46082168659
0.001305	2.082	1.44750682209
0.001306	2.076	1.44299133747
0.001307	2.082	1.45026756152
0.001308	2.078	1.45048819368
0.001309	2.078	1.44357750052
0.00131	2.074	1.44240216306
0.001311	2.076	1.43465117712
0.001312	2.078	1.44634574013
0.001313	2.064	1.44634159174
0.001314	2.062	1.4457371822
0.001315	2.054	1.41671592071
0.001316	2.06	1.43958327303
0.001317	2.052	1.43013845484
0.001318	2.052	1.43153623775
0.001319	2.036	1.41658180138
0.00132	2.056	1.4257853976
0.001321	2.052	1.41325723066
0.001322	2.04	1.42211110677
0.001323	2.028	1.40968648997
0.001324	2.046	1.42263277061
0.001325	2.046	1.41840896782
0.001326	2.032	1.41385147735
0.001327	2.022	1.41050203828
0.001328	2.024	1.41824680504
0.001329	2.014	1.4120212463
0.00133	2.014	1.40207132486
0.001331	2.02	1.40698258696
0.001332	2.02	1.40698258696
0.001333	2.016	1.40276298782
0.001334	2.014	1.42611500238
0.001335	2.026	1.42594670307
0.001336	2.012	1.41698835563
0.001337	1.996	1.42266791628
0.001338	1.986	1.42891707247
0.001339	1.99	1.42052807082
0.00134	1.984	1.41694883464
0.001341	1.976	1.41965629643
0.001342	1.964	1.40666413902
0.001343	1.958	1.4072085844
0.001344	1.94	1.40014284985
0.001345	1.948	1.41608474323
0.001346	1.928	1.41096279186
0.001347	1.942	1.41089900418
0.001348	1.936	1.40993049474
0.001349	1.926	1.40018713035
0.00135	1.916	1.40746012377
0.001351	1.916	1.40033710227
0.001352	1.892	1.38576188431
0.001353	1.886	1.39892959079
0.001354	1.888	1.39837620117
0.001355	1.876	1.37427217101
0.001356	1.87	1.38025359989
0.001357	1.88	1.38043471414
0.001358	1.862	1.36049843807
0.001359	1.856	1.36061162717
0.00136	1.858	1.36008676194
0.001361	1.854	1.34487322823
0.001362	1.844	1.33254043091
0.001363	1.834	1.30783943969
0.001364	1.822	1.32148250083
0.001365	1.818	1.32848635672
0.001366	1.812	1.33740644533
0.001367	1.812	1.34039397194
0.001368	1.804	1.35409896241
0.001369	1.806	1.35660016217
0.00137	1.784	1.33616765415
0.001371	1.762	1.3196044862
0.001372	1.762	1.31047930163
0.001373	1.752	1.30938764314
0.001374	1.742	1.31279701401
0.001375	1.73	1.29038753869
0.001376	1.73	1.27792801049
0.001377	1.72	1.27027556066
0.001378	1.716	1.28504630267
0.001379	1.716	1.28504630267
0.00138	1.72	1.28592379245
0.001381	1.72	1.2936769303
0.001382	1.698	1.28483306309
0.001383	1.694	1.2776400119
0.001384	1.676	1.2802437268
0.001385	1.676	1.27711549987
0.001386	1.666	1.27688840546
0.001387	1.662	1.27112391213
0.001388	1.682	1.28096682237
0.001389	1.68	1.28436754864
0.00139	1.662	1.30067520927
0.001391	1.66	1.2916655914
0.001392	1.674	1.29140388725
0.001393	1.664	1.29580245408
0.001394	1.66	1.29938446966
0.001395	1.656	1.29987076281
0.001396	1.646	1.30256823238
0.001397	1.636	1.28199219966
0.001398	1.62	1.2694880858
0.001399	1.63	1.27636201761
0.0014	1.62	1.2694880858
0.001401	1.612	1.26548646773
0.001402	1.618	1.25222841367
0.001403	1.618	1.25541865527
0.001404	1.61	1.25773606134
0.001405	1.61	1.26249752475
0.001406	1.592	1.24961434051
0.001407	1.58	1.25043992259
0.001408	1.586	1.25004159931
0.001409	1.584	1.24697393718
0.00141	1.582	1.23258914485
0.001411	1.592	1.23674411258
0.001412	1.572	1.22017047989
0.001413	1.57	1.22028685152
0.001414	1.562	1.22725547463
0.001415	1.558	1.22582054151
0.001416	1.552	1.23421878125
0.001417	1.536	1.23154537066
0.001418	1.526	1.23665840069
0.001419	1.514	1.23523439071
0.00142	1.51	1.23203084377
0.001421	1.506	1.23043244431
0.001422	1.498	1.22719028679
0.001423	1.484	1.20737069701
0.001424	1.48	1.20399335546
0.001425	1.482	1.20236267407
0.001426	1.478	1.19896455327
0.001427	1.468	1.18531683528
0.001428	1.472	1.1887876177
0.001429	1.476	1.19223487619
0.00143	1.476	1.1702239102
0.001431	1.476	1.17533995082
0.001432	1.458	1.16800513698
0.001433	1.468	1.18362832004
0.001434	1.466	1.1986842787
0.001435	1.466	1.1986842787
0.001436	1.462	1.18850999154
0.001437	1.446	1.17434407224
0.001438	1.438	1.17565130885
0.001439	1.454	1.17127451949
0.00144	1.444	1.17254594793
0.001441	1.446	1.17774530354
0.001442	1.436	1.1738415566
0.001443	1.444	1.17254594793
0.001444	1.438	1.1722440019
0.001445	1.432	1.18210659418
0.001446	1.432	1.18379727994
0.001447	1.434	1.19400335008
0.001448	1.43	1.20045824584
0.001449	1.428	1.1919798656
0.00145	1.418	1.18459951038
0.001451	1.416	1.1878316379
0.001452	1.412	1.18078617878
0.001453	1.41	1.18570654042
0.001454	1.4	1.1882760622
0.001455	1.404	1.18354721072
0.001456	1.4	1.18659175794
0.001457	1.39	1.16357208629
0.001458	1.392	1.17402555338
0.001459	1.39	1.17042727241
0.00146	1.388	1.15993792937
0.001461	1.392	1.17061351436
0.001462	1.382	1.16793664212
0.001463	1.368	1.16128205015
0.001464	1.352	1.13670400721
0.001465	1.35	1.13468057179
0.001466	1.354	1.13520218463
0.001467	1.358	1.13570946989
0.001468	1.358	1.14273181456
0.001469	1.35	1.13291659005
0.00147	1.34	1.11731821788
0.001471	1.334	1.10201814867
0.001472	1.33	1.09959083299
0.001473	1.34	1.10109036868
0.001474	1.35	1.1133283433
0.001475	1.35	1.11870460802
0.001476	1.344	1.11788371488
0.001477	1.344	1.1267936812
0.001478	1.336	1.13274180641
0.001479	1.332	1.12684337865
0.00148	1.328	1.12978582041
0.001481	1.332	1.14445445519
0.001482	1.332	1.13568305438
0.001483	1.328	1.14211032742
0.001484	1.31	1.13044239128
0.001485	1.32	1.13384302264
0.001486	1.312	1.1307767242
0.001487	1.306	1.12443941589
0.001488	1.306	1.1155106454
0.001489	1.3	1.10181668167
0.00149	1.304	1.10434777131
0.001491	1.294	1.0915878343
0.001492	1.286	1.09371111359
0.001493	1.28	1.09068785635
0.001494	1.268	1.09003486183
0.001495	1.26	1.09197069558
0.001496	1.254	1.09976542953
0.001497	1.244	1.09016695969
0.001498	1.24	1.09836241742
0.001499	1.234	1.08777019632
0.0015	1.238	1.08874055679
0.001501	1.232	1.08174673561
0.001502	1.226	1.07838954001
0.001503	1.22	1.06752049161
0.001504	1.228	1.06396240535
0.001505	1.226	1.0596810841
0.001506	1.204	1.05374759786
0.001507	1.194	1.05847248429
0.001508	1.202	1.05886543054
0.001509	1.204	1.06882365243
0.00151	1.216	1.06646331395
0.001511	1.212	1.06162893706
0.001512	1.204	1.05564387935
0.001513	1.202	1.05318374465
0.001514	1.202	1.05128302564
0.001515	1.206	1.05998301873
0.001516	1.208	1.05864819463
0.001517	1.21	1.05541461047
0.001518	1.2	1.0564090117
0.001519	1.2	1.0564090117
0.00152	1.192	1.05220530316
0.001521	1.192	1.05789224404
0.001522	1.184	1.06496197115
0.001523	1.174	1.06194350132
0.001524	1.17	1.06259117256
0.001525	1.18	1.07312627402
0.001526	1.186	1.07675623982
0.001527	1.18	1.06752049161
0.001528	1.182	1.06998878499
0.001529	1.176	1.06255541032
0.00153	1.164	1.05882198693
0.001531	1.156	1.05055413949
0.001532	1.15	1.04857045543
0.001533	1.144	1.0465486133
0.001534	1.148	1.05171098692
0.001535	1.146	1.03183525817
0.001536	1.138	1.0251614507
0.001537	1.132	1.01714109149
0.001538	1.142	1.01677726174
0.001539	1.14	1.02
0.00154	1.12	1.00079968026
0.001541	1.11	0.99894944817
0.001542	1.114	0.994486802326
0.001543	1.106	0.989325022427
0.001544	1.114	0.98640965121
0.001545	1.104	0.978357807757
0.001546	1.1	0.968504001024
0.001547	1.1	0.960208310733
0.001548	1.106	0.981205381151
0.001549	1.1	0.986914383318
0.00155	1.102	0.97754590685
0.001551	1.096	0.981215572644
0.001552	1.086	0.979083244673
0.001553	1.08	0.982649479723
0.001554	1.078	0.983827220603
0.001555	1.072	0.975097943798
0.001556	1.072	0.985299954329
0.001557	1.07	0.988483687271
0.001558	1.076	0.984999492386
0.001559	1.078	0.993939635994
0.00156	1.068	0.997685321131
0.001561	1.06	0.988129546163
0.001562	1.062	0.976809090867
0.001563	1.062	0.974759457507
0.001564	1.046	0.967410977817
0.001565	1.046	0.969476147205
0.001566	1.048	0.976573601937
0.001567	1.038	0.965689391057
0.001568	1.036	0.97298715305
0.001569	1.056	0.969981443121
0.00157	1.06	0.969742233792
0.001571	1.06	0.969742233792
0.001572	1.064	0.963277737727
0.001573	1.052	0.961923073847
0.001574	1.056	0.967917351844
0.001575	1.056	0.974096504459
0.001576	1.05	0.977496803064
0.001577	1.046	0.975645427397
0.001578	1.048	0.968347045227
0.001579	1.046	0.977693203413
0.00158	1.046	0.981775941852
0.001581	1.054	0.981368432343
0.001582	1.058	0.987236547135
0.001583	1.054	0.971125120672
0.001584	1.042	0.950913245254
0.001585	1.04	0.945727233403
0.001586	1.038	0.942632484057
0.001587	1.036	0.950107362354
0.001588	1.036	0.943771158703
0.001589	1.03	0.947153630622
0.00159	1.034	0.95542869959
0.001591	1.026	0.964014522712
0.001592	1.028	0.9711930807
0.001593	1.028	0.969131570015
0.001594	1.036	0.962654662898
0.001595	1.03	0.953467356547
0.001596	1.034	0.963765531652
0.001597	1.028	0.964995336776
0.001598	1.022	0.97031747382
0.001599	1.016	0.967338617031
0.0016	1.006	0.966418128969
0.001601	1.002	0.964363002194
0.001602	0.984	0.954852868247
0.001603	0.98	0.952680429105
0.001604	0.976	0.954685288459
0.001605	0.968	0.969007739907
0.001606	0.96	0.962496753241
0.001607	0.952	0.953779848812
0.001608	0.956	0.953972745942
0.001609	0.942	0.95427249777
0.00161	0.924	0.949854725734
0.001611	0.92	0.941063228481
0.001612	0.928	0.937451865431
0.001613	0.92	0.938935567544
0.001614	0.918	0.929126471477
0.001615	0.912	0.92534101822
0.001616	0.92	0.92822411087
0.001617	0.922	0.92299295772
0.001618	0.92	0.92822411087
0.001619	0.924	0.928560175756
0.00162	0.916	0.917029988605
0.001621	0.918	0.91174338495
0.001622	0.918	0.913934352128
0.001623	0.92	0.915204895092
0.001624	0.922	0.920823544443
0.001625	0.922	0.927316558679
0.001626	0.928	0.926723259663
0.001627	0.924	0.919904342853
0.001628	0.928	0.922396877705
0.001629	0.934	0.919589038647
0.00163	0.928	0.913682658257
0.001631	0.922	0.898841476569
0.001632	0.916	0.899413141999
0.001633	0.914	0.9025541535
0.001634	0.904	0.895982142679
0.001635	0.9	0.904433524368
0.001636	0.894	0.900424344407
0.001637	0.894	0.904855789615
0.001638	0.882	0.901152595291
0.001639	0.878	0.909459179953
0.00164	0.874	0.908913637262
0.001641	0.874	0.917673144426
0.001642	0.884	0.926576494414
0.001643	0.884	0.926576494414
0.001644	0.874	0.922021691719
0.001645	0.872	0.918485710286
0.001646	0.874	0.92634982593
0.001647	0.868	0.920095647202
0.001648	0.864	0.906368578449
0.001649	0.86	0.901332347139
0.00165	0.856	0.902919708501
0.001651	0.852	0.895598124161
0.001652	0.846	0.895703075801
0.001653	0.844	0.892
0.001654	0.84	0.895767827062
0.001655	0.842	0.897237984038
0.001656	0.842	0.89500614523
0.001657	0.84	0.8777243303
0.001658	0.856	0.87821637425
0.001659	0.858	0.884214906004
0.00166	0.854	0.885823910267
0.001661	0.852	0.891120642786
0.001662	0.84	0.886791971096
0.001663	0.834	0.880024999645
0.001664	0.832	0.876228280758
0.001665	0.832	0.885311244704
0.001666	0.83	0.883798619596
0.001667	0.818	0.883671884808
0.001668	0.812	0.881280885984
0.001669	0.806	0.87884242046
0.00167	0.806	0.87884242046
0.001671	0.8	0.87863530546
0.001672	0.81	0.879715863219
0.001673	0.806	0.87884242046
0.001674	0.804	0.877259368716
0.001675	0.8	0.880908621822
0.001676	0.804	0.884072395226
0.001677	0.8	0.885437744847
0.001678	0.802	0.882494192615
0.001679	0.804	0.881807235171
0.00168	0.802	0.875668887194
0.001681	0.802	0.884757593921
0.001682	0.802	0.880224971243
0.001683	0.8	0.867179335547
0.001684	0.796	0.859292732426
0.001685	0.792	0.865295325308
0.001686	0.784	0.874839413835
0.001687	0.766	0.862116001475
0.001688	0.76	0.863944442658
0.001689	0.768	0.861496372598
0.00169	0.76	0.854634424769
0.001691	0.758	0.855240317104
0.001692	0.764	0.869657403809
0.001693	0.766	0.855128060585
0.001694	0.77	0.863191751582
0.001695	0.772	0.862563620842
0.001696	0.766	0.859792998343
0.001697	0.762	0.861020324963
0.001698	0.758	0.859904645877
0.001699	0.762	0.865653510361
0.0017	0.768	0.866127011471
0.001701	0.76	0.861626369142
0.001702	0.764	0.860409204972
0.001703	0.766	0.859792998343
0.001704	0.766	0.862116001475
0.001705	0.764	0.860409204972
0.001706	0.76	0.856971411425
0.001707	0.754	0.858768886255
0.001708	0.75	0.84823345843
0.001709	0.75	0.84823345843
0.00171	0.752	0.847641433626
0.001711	0.74	0.84403791384
0.001712	0.738	0.844604049244
0.001713	0.742	0.848195732128
0.001714	0.736	0.847528170623
0.001715	0.728	0.844994674539
0.001716	0.718	0.830948855225
0.001717	0.71	0.82091412462
0.001718	0.71	0.82091412462
0.001719	0.704	0.827275044952
0.00172	0.706	0.826779293403
0.001721	0.716	0.824223270722
0.001722	0.712	0.825261170782
0.001723	0.716	0.821793161325
0.001724	0.708	0.804198980352
0.001725	0.7	0.798749021909
0.001726	0.696	0.79472259311
0.001727	0.704	0.802735323752
0.001728	0.708	0.806682093516
0.001729	0.71	0.811110350076
0.00173	0.712	0.810589908647
0.001731	0.718	0.813926286589
0.001732	0.702	0.800747151103
0.001733	0.702	0.793218759234
0.001734	0.702	0.788159882257
0.001735	0.7	0.773304597167
0.001736	0.692	0.77274575379
0.001737	0.696	0.774328095835
0.001738	0.694	0.779976922736
0.001739	0.688	0.786546883536
0.00174	0.682	0.787956851611
0.001741	0.676	0.789318693558
0.001742	0.676	0.79437019078
0.001743	0.674	0.797323021115
0.001744	0.668	0.796100496169
0.001745	0.662	0.792310545178
0.001746	0.66	0.795235814083
0.001747	0.662	0.799847485462
0.001748	0.66	0.792716847304
0.001749	0.664	0.789369368547
0.00175	0.658	0.78296615508
0.001751	0.66	0.785111457056
0.001752	0.662	0.789782248471
0.001753	0.662	0.792310545178
0.001754	0.66	0.802745289616
0.001755	0.656	0.796030150183
0.001756	0.648	0.795044652834
0.001757	0.646	0.787835008108
0.001758	0.65	0.78962016185
0.001759	0.646	0.790369533826
0.00176	0.638	0.791805531681
0.001761	0.636	0.787085764069
0.001762	0.638	0.781636744274
0.001763	0.634	0.782332410168
0.001764	0.63	0.777881739084
0.001765	0.632	0.790301208401
0.001766	0.624	0.783979591571
0.001767	0.622	0.779176488352
0.001768	0.616	0.790280962696
0.001769	0.598	0.772266793278
0.00177	0.59	0.7601973428
0.001771	0.59	0.7601973428
0.001772	0.602	0.769152780662
0.001773	0.602	0.769152780662
0.001774	0.604	0.779220122943
0.001775	0.602	0.77433584445
0.001776	0.606	0.776378773538
0.001777	0.606	0.784068874526
0.001778	0.608	0.783795891798
0.001779	0.608	0.776103085936
0.00178	0.604	0.774069764298
0.001781	0.598	0.772266793278
0.001782	0.588	0.752499833887
0.001783	0.592	0.752021276295
0.001784	0.598	0.756568569265
0.001785	0.594	0.751773902181
0.001786	0.594	0.759713103744
0.001787	0.596	0.764711710385
0.001788	0.608	0.776103085936
0.001789	0.61	0.780960946527
0.00179	0.604	0.774069764298
0.001791	0.606	0.773798423364
0.001792	0.6	0.774596669241
0.001793	0.596	0.775102573857
0.001794	0.598	0.76706974911
0.001795	0.602	0.779484445002
0.001796	0.604	0.776649212966
0.001797	0.598	0.769672657693
0.001798	0.592	0.77041287632
0.001799	0.59	0.770649077077
0.0018	0.584	0.7582506182
0.001801	0.586	0.750069330129
0.001802	0.58	0.750732975165
0.001803	0.574	0.748681507719
0.001804	0.574	0.748681507719
0.001805	0.576	0.745804263866
0.001806	0.568	0.735782576581
0.001807	0.572	0.740821166004
0.001808	0.56	0.736478105581
0.001809	0.556	0.739502535493
0.00181	0.55	0.729040465269
0.001811	0.556	0.739502535493
0.001812	0.552	0.739794566079
0.001813	0.556	0.747572070104
0.001814	0.556	0.750242627421
0.001815	0.554	0.742350321614
0.001816	0.556	0.744891938472
0.001817	0.552	0.739794566079
0.001818	0.546	0.7374849151
0.001819	0.548	0.740064862022
0.00182	0.55	0.739932429347
0.001821	0.554	0.745039596263
0.001822	0.544	0.734890468029
0.001823	0.546	0.729303777585
0.001824	0.544	0.729427172513
0.001825	0.534	0.724461179084
0.001826	0.528	0.724717876142
0.001827	0.526	0.719252389638
0.001828	0.522	0.71938584918
0.001829	0.522	0.724924823689
0.00183	0.524	0.724861366056
0.001831	0.52	0.722218803411
0.001832	0.522	0.722160646948
0.001833	0.516	0.722318489311
0.001834	0.512	0.716837499019
0.001835	0.514	0.719585992082
0.001836	0.516	0.716759373849
0.001837	0.51	0.727942305406
0.001838	0.512	0.727912082603
0.001839	0.514	0.736073365909
0.00184	0.508	0.730709244502
0.001841	0.512	0.733386664727
0.001842	0.508	0.727967032221
0.001843	0.502	0.73075029935
0.001844	0.496	0.730742088565
0.001845	0.496	0.728
0.001846	0.5	0.716937933157
0.001847	0.504	0.719711053132
0.001848	0.502	0.71693514351
0.001849	0.5	0.714142842854
0.00185	0.502	0.719719389762
0.001851	0.498	0.72249290654
0.001852	0.5	0.725258574579
0.001853	0.494	0.716912825942
0.001854	0.492	0.7168932975
0.001855	0.492	0.7168932975
0.001856	0.492	0.722451382447
0.001857	0.488	0.719622123062
0.001858	0.484	0.716759373849
0.001859	0.484	0.719544300235
0.00186	0.482	0.725035171561
0.001861	0.48	0.713862731903
0.001862	0.48	0.711055553385
0.001863	0.482	0.711108993052
0.001864	0.476	0.699588450448
0.001865	0.478	0.696789781785
0.001866	0.474	0.687985464963
0.001867	0.466	0.684721841334
0.001868	0.46	0.678527818147
0.001869	0.462	0.681583450503
0.00187	0.462	0.681583450503
0.001871	0.468	0.681891486968
0.001872	0.466	0.681794690504
0.001873	0.462	0.681583450503
0.001874	0.46	0.678527818147
0.001875	0.456	0.678280178098
0.001876	0.458	0.684277721397
0.001877	0.458	0.684277721397
0.001878	0.45	0.674907401056
0.001879	0.44	0.674091981854
0.00188	0.438	0.670936658709
0.001881	0.434	0.670554994016
0.001882	0.436	0.664758602803
0.001883	0.432	0.664361347461
0.001884	0.432	0.667364967615
0.001885	0.438	0.673910973349
0.001886	0.432	0.676295793274
0.001887	0.436	0.682571607965
0.001888	0.432	0.682184725716
0.001889	0.428	0.6699373105
0.00189	0.424	0.666501312827
0.001891	0.418	0.659754499795
0.001892	0.424	0.660472558098
0.001893	0.428	0.657887528382
0.001894	0.428	0.657887528382
0.001895	0.428	0.657887528382
0.001896	0.426	0.654617445536
0.001897	0.422	0.654152887328
0.001898	0.424	0.654388263953
0.001899	0.414	0.640783894929
0.0019	0.418	0.647515250786
0.001901	0.418	0.647515250786
0.001902	0.416	0.647258835397
0.001903	0.418	0.647515250786
0.001904	0.418	0.647515250786
0.001905	0.41	0.646451854356
0.001906	0.41	0.643350604259
0.001907	0.408	0.643067648074
0.001908	0.41	0.643350604259
0.001909	0.414	0.640783894929
0.00191	0.416	0.64416147044
0.001911	0.414	0.637655079177
0.001912	0.414	0.637655079177
0.001913	0.408	0.633668683146
0.001914	0.41	0.637102817448
0.001915	0.406	0.63020948898
0.001916	0.408	0.633668683146
0.001917	0.406	0.636524940595
0.001918	0.408	0.633668683146
0.001919	0.408	0.627324477444
0.00192	0.402	0.623214248874
0.001921	0.398	0.616113625884
0.001922	0.392	0.615090237282
0.001923	0.39	0.608194047981
0.001924	0.39	0.608194047981
0.001925	0.392	0.61183004176
0.001926	0.39	0.608194047981
0.001927	0.386	0.607456994363
0.001928	0.384	0.613631811431
0.001929	0.386	0.61725521464
0.00193	0.378	0.615723964127
0.001931	0.382	0.616503041355
0.001932	0.384	0.623332976827
0.001933	0.388	0.627260711347
0.001934	0.388	0.624064099272
0.001935	0.384	0.620116118159
0.001936	0.382	0.619738654596
0.001937	0.386	0.630082534276
0.001938	0.382	0.629345691969
0.001939	0.384	0.629717396933
0.00194	0.382	0.622957462432
0.001941	0.374	0.614917880696
0.001942	0.376	0.618566083778
0.001943	0.376	0.618566083778
0.001944	0.378	0.618963649983
0.001945	0.376	0.615324304737
0.001946	0.376	0.608788961792
0.001947	0.374	0.608378171864
0.001948	0.37	0.607536007163
0.001949	0.372	0.607960525034
0.00195	0.374	0.608378171864
0.001951	0.37	0.610819122163
0.001952	0.366	0.609954096634
0.001953	0.374	0.614917880696
0.001954	0.366	0.603360588703
0.001955	0.366	0.606666300366
0.001956	0.366	0.606666300366
0.001957	0.368	0.603801291817
0.001958	0.364	0.599586524198
0.001959	0.362	0.599129368334
0.00196	0.358	0.594841155268
0.001961	0.358	0.601528054209
0.001962	0.348	0.588978777207
0.001963	0.35	0.589491306128
0.001964	0.348	0.588978777207
0.001965	0.352	0.58999661016
0.001966	0.356	0.59771565146
0.001967	0.356	0.59771565146
0.001968	0.352	0.596737798367
0.001969	0.356	0.604370747141
0.00197	0.358	0.601528054209
0.001971	0.36	0.605309838017
0.001972	0.36	0.598665181884
0.001973	0.362	0.599129368334
0.001974	0.356	0.59771565146
0.001975	0.352	0.586596965556
0.001976	0.354	0.587097947535
0.001977	0.354	0.583681419954
0.001978	0.35	0.572276157113
0.001979	0.344	0.570669781923
0.00198	0.344	0.563616891159
0.001981	0.34	0.562494444417
0.001982	0.334	0.564308426306
0.001983	0.334	0.564308426306
0.001984	0.338	0.56899560631
0.001985	0.342	0.570119285764
0.001986	0.344	0.567154299993
0.001987	0.336	0.564892910205
0.001988	0.332	0.563716240674
0.001989	0.328	0.558941857441
0.00199	0.33	0.555967624957
0.001991	0.332	0.563716240674
0.001992	0.334	0.564308426306
0.001993	0.332	0.560157120815
0.001994	0.322	0.553458218839
0.001995	0.322	0.55706014038
0.001996	0.32	0.552810998443
0.001997	0.318	0.552155775121
0.001998	0.316	0.547853995148
[truncated: 8,002 more rows]
