# Supplementary material for: The Influence of Synaptic Size on AMPA Receptor Activation: A Monte Carlo Model
Source: PLoS One. 2015 Jun 24;10(6):e0130924. doi: 10.1371/journal.pone.0130924 (PMC4479604; doi:10.1371/journal.pone.0130924)
Supplement: S1 Dataset — This package contains the experimental data used as basis for the analysis presented in the paper. (ZIP) [file pone.0130924.s001.zip › S1 Simulation data/training/1375_8607_217_394.csv]

time	AMPA.O.mean	AMPA.O.stdev
0.0	0.0	0.0
1e-06	0.0	0.0
2e-06	0.04	0.195959179423
3e-06	0.192	0.441742006153
4e-06	0.426	0.636022012198
5e-06	0.812	0.903690212407
6e-06	1.216	1.11415618295
7e-06	1.744	1.27846157549
8e-06	2.358	1.46895745343
9e-06	2.988	1.67924268645
1e-05	3.6	1.8547236991
1.1e-05	4.364	2.0404666133
1.2e-05	5.038	2.14582291907
1.3e-05	5.822	2.29745859593
1.4e-05	6.6	2.44867311007
1.5e-05	7.358	2.58879045116
1.6e-05	8.206	2.76252855189
1.7e-05	8.992	2.9393768047
1.8e-05	9.74	3.05686113522
1.9e-05	10.492	3.20654580507
2e-05	11.27	3.3288286228
2.1e-05	12.076	3.39031325986
2.2e-05	12.816	3.54600394811
2.3e-05	13.556	3.73133541778
2.4e-05	14.234	3.8198486881
2.5e-05	14.886	3.87466179169
2.6e-05	15.566	3.9295857288
2.7e-05	16.144	4.04366962053
2.8e-05	16.726	4.16736415495
2.9e-05	17.324	4.19988380792
3e-05	17.862	4.27585734093
3.1e-05	18.368	4.3336561931
3.2e-05	18.912	4.37952691509
3.3e-05	19.46	4.44616688846
3.4e-05	19.94	4.48423906588
3.5e-05	20.358	4.54508921805
3.6e-05	20.784	4.58577627016
3.7e-05	21.25	4.70398767005
3.8e-05	21.694	4.77455380114
3.9e-05	22.028	4.77275769341
4e-05	22.366	4.7787073566
4.1e-05	22.696	4.8422705418
4.2e-05	23.05	4.86081268925
4.3e-05	23.346	4.94431835545
4.4e-05	23.698	4.95608676276
4.5e-05	23.884	5.05198416466
4.6e-05	24.22	5.08051178524
4.7e-05	24.472	5.15375746422
4.8e-05	24.736	5.14181913334
4.9e-05	24.93	5.15840091501
5e-05	25.164	5.1014805694
5.1e-05	25.326	5.08799803459
5.2e-05	25.582	5.10443689353
5.3e-05	25.746	5.09720354704
5.4e-05	25.922	5.06871936489
5.5e-05	26.15	5.01033930987
5.6e-05	26.32	5.02131456892
5.7e-05	26.414	4.99185376388
5.8e-05	26.556	4.94073516797
5.9e-05	26.69	5.01935254789
6e-05	26.842	5.04945898092
6.1e-05	26.96	5.04880183806
6.2e-05	27.132	5.10867654094
6.3e-05	27.228	5.10294189659
6.4e-05	27.28	5.08346338631
6.5e-05	27.284	5.12321617736
6.6e-05	27.368	5.14631674113
6.7e-05	27.366	5.16449842676
6.8e-05	27.422	5.13769559238
6.9e-05	27.478	5.14252039374
7e-05	27.57	5.1436465664
7.1e-05	27.578	5.1787948405
7.2e-05	27.556	5.21448597658
7.3e-05	27.542	5.18924233391
7.4e-05	27.586	5.19024122753
7.5e-05	27.582	5.16016240055
7.6e-05	27.656	5.17625965346
7.7e-05	27.614	5.16149241983
7.8e-05	27.654	5.1340319438
7.9e-05	27.684	5.16992688536
8e-05	27.64	5.14299523624
8.1e-05	27.684	5.20385856841
8.2e-05	27.666	5.22823526632
8.3e-05	27.632	5.27224582128
8.4e-05	27.646	5.27035900105
8.5e-05	27.634	5.21536614247
8.6e-05	27.632	5.23188073259
8.7e-05	27.624	5.26902495724
8.8e-05	27.576	5.20809216508
8.9e-05	27.622	5.18142026861
9e-05	27.556	5.18988092349
9.1e-05	27.54	5.18540258803
9.2e-05	27.502	5.13205572846
9.3e-05	27.532	5.13974474074
9.4e-05	27.498	5.16197597825
9.5e-05	27.472	5.18779490728
9.6e-05	27.474	5.23768307556
9.7e-05	27.374	5.21978198778
9.8e-05	27.362	5.21411123779
9.9e-05	27.342	5.2146942384
0.0001	27.312	5.18793369271
0.000101	27.29	5.18593289583
0.000102	27.278	5.10183457199
0.000103	27.29	5.11252383858
0.000104	27.222	5.12803237119
0.000105	27.256	5.12898274515
0.000106	27.202	5.07436656145
0.000107	27.14	5.06126466409
0.000108	27.076	5.0693415746
0.000109	27.082	5.06036322807
0.00011	27.034	5.11672199753
0.000111	27.012	5.06871344623
0.000112	26.954	5.11115290321
0.000113	26.914	5.143015069
0.000114	26.908	5.13610124511
0.000115	26.844	5.06948360289
0.000116	26.706	4.99475364758
0.000117	26.648	5.04302448933
0.000118	26.586	5.03970276901
0.000119	26.514	4.99017073856
0.00012	26.528	5.02087801087
0.000121	26.482	5.04635274233
0.000122	26.418	5.03857876787
0.000123	26.302	4.99387584948
0.000124	26.248	4.96653762696
0.000125	26.22	4.98794546883
0.000126	26.21	4.97452510296
0.000127	26.21	4.93780315525
0.000128	26.124	4.87858832041
0.000129	26.07	4.88150591519
0.00013	25.972	4.80366693267
0.000131	25.976	4.80909804433
0.000132	25.936	4.84189053986
0.000133	25.914	4.85372063473
0.000134	25.848	4.89621241369
0.000135	25.806	4.91247025436
0.000136	25.74	4.87446407311
0.000137	25.726	4.84178933866
0.000138	25.664	4.83353948986
0.000139	25.626	4.78645213075
0.00014	25.516	4.78975406467
0.000141	25.448	4.75218854845
0.000142	25.354	4.73378115252
0.000143	25.304	4.78493301938
0.000144	25.286	4.75901292287
0.000145	25.224	4.77931208439
0.000146	25.146	4.80631709316
0.000147	25.066	4.80849706249
0.000148	25.086	4.82313217733
0.000149	25.022	4.84618571662
0.00015	24.948	4.78845444794
0.000151	24.818	4.78757516912
0.000152	24.76	4.74830496072
0.000153	24.67	4.78926925532
0.000154	24.636	4.81492512922
0.000155	24.618	4.84190830149
0.000156	24.528	4.83044677023
0.000157	24.474	4.78427883803
0.000158	24.424	4.78458190441
0.000159	24.392	4.80898492408
0.00016	24.364	4.78617843378
0.000161	24.268	4.76027058054
0.000162	24.226	4.73570733893
0.000163	24.124	4.74348226517
0.000164	24.02	4.72732482489
0.000165	23.938	4.74280043856
0.000166	23.852	4.72166241911
0.000167	23.806	4.72105539048
0.000168	23.712	4.70287741707
0.000169	23.626	4.72674560348
0.00017	23.592	4.70675429569
0.000171	23.512	4.67523860354
0.000172	23.406	4.69181883708
0.000173	23.304	4.68482486332
0.000174	23.184	4.68637855919
0.000175	23.162	4.70656520193
0.000176	23.108	4.69258308397
0.000177	23.042	4.67292585004
0.000178	22.986	4.68548866182
0.000179	22.914	4.68386635164
0.00018	22.808	4.72261961204
0.000181	22.698	4.70986156909
0.000182	22.628	4.75495699244
0.000183	22.54	4.75693178425
0.000184	22.476	4.71862522352
0.000185	22.438	4.69277700301
0.000186	22.396	4.72897282716
0.000187	22.29	4.71188921771
0.000188	22.234	4.69672694544
0.000189	22.278	4.70241597479
0.00019	22.21	4.66667976189
0.000191	22.196	4.64559834682
0.000192	22.184	4.62927035287
0.000193	22.16	4.64267164465
0.000194	22.094	4.66274211168
0.000195	22.038	4.65194110023
0.000196	21.958	4.66264259836
0.000197	21.89	4.62405666055
0.000198	21.792	4.6148386754
0.000199	21.736	4.65255886583
0.0002	21.714	4.64975311173
0.000201	21.682	4.6399219821
0.000202	21.626	4.66541788053
0.000203	21.62	4.6138487188
0.000204	21.576	4.61694964235
0.000205	21.544	4.68914320532
0.000206	21.514	4.74655706802
0.000207	21.474	4.73469365429
0.000208	21.434	4.74401138279
0.000209	21.414	4.71493414588
0.00021	21.352	4.70660132155
0.000211	21.334	4.72169927039
0.000212	21.302	4.65561982984
0.000213	21.266	4.63759032257
0.000214	21.218	4.70940293456
0.000215	21.122	4.69586158229
0.000216	21.05	4.66556534624
0.000217	20.938	4.63919777548
0.000218	20.902	4.60612592099
0.000219	20.8	4.61779168001
0.00022	20.774	4.60031781511
0.000221	20.72	4.54154158849
0.000222	20.694	4.54316673698
0.000223	20.604	4.55315099684
0.000224	20.59	4.51773173174
0.000225	20.55	4.5263119645
0.000226	20.468	4.5207273751
0.000227	20.468	4.54191325324
0.000228	20.442	4.52842533338
0.000229	20.384	4.58263504984
0.00023	20.324	4.58334201211
0.000231	20.286	4.57910515276
0.000232	20.206	4.57728784325
0.000233	20.112	4.56239586183
0.000234	20.034	4.57830143175
0.000235	19.962	4.61438576627
0.000236	19.904	4.5894208785
0.000237	19.85	4.55142834723
0.000238	19.794	4.55407114569
0.000239	19.718	4.54735923367
0.00024	19.672	4.54097082131
0.000241	19.604	4.520971577
0.000242	19.566	4.46560678968
0.000243	19.514	4.45800448631
0.000244	19.514	4.45800448631
0.000245	19.516	4.43866466406
0.000246	19.516	4.48260460001
0.000247	19.456	4.47437861608
0.000248	19.376	4.46705988319
0.000249	19.306	4.49715065347
0.00025	19.198	4.45407633522
0.000251	19.144	4.41307874392
0.000252	19.094	4.39785902457
0.000253	19.06	4.39458758019
0.000254	18.994	4.37469587514
0.000255	18.984	4.33863388637
0.000256	18.98	4.33907824313
0.000257	18.918	4.32472843078
0.000258	18.87	4.30407946023
0.000259	18.808	4.26651333058
0.00026	18.766	4.21322251964
0.000261	18.718	4.22640225251
0.000262	18.63	4.23285955354
0.000263	18.528	4.21488030672
0.000264	18.452	4.15688537249
0.000265	18.45	4.17989234311
0.000266	18.392	4.17065174763
0.000267	18.368	4.12317547529
0.000268	18.316	4.11584061888
0.000269	18.284	4.14238385474
0.00027	18.262	4.13005520544
0.000271	18.202	4.08377227573
0.000272	18.124	4.09543941476
0.000273	18.106	4.09374693893
0.000274	18.004	4.15114249334
0.000275	17.992	4.12988329133
0.000276	17.97	4.15127691199
0.000277	17.922	4.12648954924
0.000278	17.85	4.10749315276
0.000279	17.83	4.11498481164
0.00028	17.758	4.10310077868
0.000281	17.722	4.08224399075
0.000282	17.658	4.05820600759
0.000283	17.638	4.06877819499
0.000284	17.612	4.07105096996
0.000285	17.528	4.06856436596
0.000286	17.508	4.05683817769
0.000287	17.454	4.08263199419
0.000288	17.422	4.08410528758
0.000289	17.428	4.08323597163
0.00029	17.42	4.06
0.000291	17.382	4.04673646288
0.000292	17.354	4.07144740848
0.000293	17.242	4.05751598888
0.000294	17.156	4.06394685005
0.000295	17.112	3.98991929743
0.000296	17.054	3.98234654444
0.000297	17.002	3.99424536052
0.000298	16.962	4.02449450242
0.000299	16.91	4.00373575552
0.0003	16.862	3.95966614754
0.000301	16.84	3.98477100973
0.000302	16.8	3.96232255123
0.000303	16.754	3.99718450913
0.000304	16.736	4.01525889576
0.000305	16.726	4.02727252616
0.000306	16.708	4.00334060504
0.000307	16.638	3.99736863449
0.000308	16.582	4.0133870982
0.000309	16.52	4.02313310742
0.00031	16.474	4.02011492373
0.000311	16.426	3.99005313248
0.000312	16.332	3.96002222216
0.000313	16.3	3.93370054783
0.000314	16.236	3.94617587038
0.000315	16.174	3.94863571376
0.000316	16.12	3.91683545736
0.000317	16.106	3.91953619705
0.000318	16.098	3.92688120523
0.000319	16.028	3.88680022641
0.00032	16.024	3.91502541499
0.000321	16.006	3.91483894943
0.000322	15.926	3.87872711079
0.000323	15.902	3.87716339609
0.000324	15.834	3.87742749771
0.000325	15.79	3.86392287708
0.000326	15.778	3.8523649879
0.000327	15.722	3.82893144363
0.000328	15.738	3.86592239964
0.000329	15.66	3.85232397391
0.00033	15.646	3.87462049755
0.000331	15.628	3.8222527389
0.000332	15.588	3.8374804234
0.000333	15.55	3.80782089915
0.000334	15.492	3.82124796369
0.000335	15.482	3.83479803901
0.000336	15.42	3.82094229216
0.000337	15.428	3.78956672985
0.000338	15.334	3.83489817335
0.000339	15.342	3.93815134295
0.00034	15.308	3.92697542646
0.000341	15.304	3.94304248012
0.000342	15.222	3.89624383221
0.000343	15.174	3.90841707089
0.000344	15.13	3.86744101442
0.000345	15.112	3.81411274086
0.000346	15.058	3.74521508061
0.000347	15.056	3.690645472
0.000348	14.988	3.68345707183
0.000349	14.95	3.69208613117
0.00035	14.93	3.70689897354
0.000351	14.856	3.71042639059
0.000352	14.814	3.69044766932
0.000353	14.726	3.67898409891
0.000354	14.692	3.70690382934
0.000355	14.708	3.67406260154
0.000356	14.686	3.68502428757
0.000357	14.678	3.70598381
0.000358	14.696	3.69155576959
0.000359	14.664	3.75114702458
0.00036	14.57	3.7305629602
0.000361	14.512	3.71400807754
0.000362	14.428	3.69659519017
0.000363	14.37	3.7139062993
0.000364	14.33	3.6819967409
0.000365	14.282	3.6794668092
0.000366	14.25	3.68014945349
0.000367	14.242	3.66925551032
0.000368	14.198	3.68168385389
0.000369	14.182	3.68033639767
0.00037	14.118	3.68240084727
0.000371	14.068	3.70666642686
0.000372	13.972	3.70772383006
0.000373	13.88	3.69074518221
0.000374	13.868	3.6973742034
0.000375	13.832	3.73734879293
0.000376	13.784	3.71501601612
0.000377	13.744	3.7103185847
0.000378	13.75	3.64520232635
0.000379	13.732	3.66772081816
0.00038	13.684	3.65570020653
0.000381	13.682	3.6305476171
0.000382	13.64	3.61640705673
0.000383	13.588	3.62798235938
0.000384	13.538	3.66722729047
0.000385	13.498	3.61911536152
0.000386	13.49	3.60248525327
0.000387	13.464	3.60398446168
0.000388	13.438	3.58917204937
0.000389	13.382	3.59500709318
0.00039	13.37	3.58735278444
0.000391	13.278	3.62170070547
0.000392	13.262	3.55490590593
0.000393	13.242	3.55069514321
0.000394	13.236	3.58556885306
0.000395	13.236	3.57327636771
0.000396	13.16	3.54039545814
0.000397	13.112	3.5201499968
0.000398	13.08	3.50508202472
0.000399	13.062	3.48800172018
0.0004	13.04	3.48746326146
0.000401	13.026	3.4677548933
0.000402	13.008	3.4738934929
0.000403	12.97	3.44863741208
0.000404	12.944	3.48150312365
0.000405	12.924	3.45980115036
0.000406	12.89	3.44875339797
0.000407	12.852	3.42550667785
0.000408	12.81	3.45396873176
0.000409	12.758	3.47612370321
0.00041	12.726	3.42971194126
0.000411	12.666	3.43080806808
0.000412	12.612	3.39786050332
0.000413	12.56	3.45172420683
0.000414	12.538	3.47052676117
0.000415	12.558	3.4725546792
0.000416	12.508	3.43189976544
0.000417	12.474	3.43181060083
0.000418	12.466	3.43057487894
0.000419	12.434	3.40082989872
0.00042	12.382	3.41761261702
0.000421	12.33	3.40192592512
0.000422	12.278	3.39775160952
0.000423	12.246	3.40550789164
0.000424	12.224	3.38494076758
0.000425	12.182	3.36465094772
0.000426	12.118	3.38172677785
0.000427	12.11	3.39615959578
0.000428	12.088	3.42407009274
0.000429	12.018	3.3600113095
0.00043	11.98	3.29478375618
0.000431	11.956	3.29090625816
0.000432	11.966	3.29072089366
0.000433	11.928	3.26355879371
0.000434	11.888	3.24768471376
0.000435	11.898	3.25754447399
0.000436	11.87	3.2816306922
0.000437	11.852	3.31633773913
0.000438	11.82	3.32439468174
0.000439	11.756	3.29248599086
0.00044	11.71	3.249907691
0.000441	11.686	3.26732367543
0.000442	11.61	3.26648128726
0.000443	11.566	3.30055207503
0.000444	11.548	3.30873027006
0.000445	11.548	3.2984384184
0.000446	11.516	3.34630303469
0.000447	11.5	3.32054212441
0.000448	11.44	3.34400956936
0.000449	11.396	3.33694231296
0.00045	11.368	3.31429871919
0.000451	11.326	3.33222508243
0.000452	11.27	3.31739355519
0.000453	11.274	3.28251793598
0.000454	11.24	3.28487442682
0.000455	11.194	3.25459121857
0.000456	11.18	3.23845642243
0.000457	11.134	3.29667165487
0.000458	11.128	3.26674394466
0.000459	11.082	3.24457639762
0.00046	11.06	3.26318862464
0.000461	11.028	3.25932753801
0.000462	10.994	3.2529930833
0.000463	10.998	3.28785583626
0.000464	10.954	3.29664738788
0.000465	10.972	3.2831716373
0.000466	10.938	3.28301020407
0.000467	10.906	3.24979445504
0.000468	10.868	3.22220049035
0.000469	10.832	3.23786596387
0.00047	10.794	3.22607563458
0.000471	10.716	3.18423365977
0.000472	10.664	3.16150343982
0.000473	10.678	3.18093005267
0.000474	10.648	3.15596197696
0.000475	10.596	3.14782210425
0.000476	10.614	3.12362033544
0.000477	10.592	3.13074048749
0.000478	10.558	3.16522289894
0.000479	10.536	3.16491769245
0.00048	10.51	3.17394076819
0.000481	10.454	3.17740208346
0.000482	10.43	3.177593429
0.000483	10.404	3.19949746054
0.000484	10.336	3.19360360721
0.000485	10.332	3.20901480208
0.000486	10.28	3.20711708548
0.000487	10.25	3.2148872453
0.000488	10.23	3.21077872174
0.000489	10.162	3.21554909774
0.00049	10.144	3.21049279706
0.000491	10.138	3.22350058167
0.000492	10.094	3.20704911094
0.000493	10.048	3.21273964087
0.000494	10.048	3.22640605008
0.000495	9.976	3.19865971932
0.000496	9.934	3.16506619204
0.000497	9.89	3.14863462472
0.000498	9.884	3.11681632439
0.000499	9.838	3.10608370782
0.0005	9.798	3.11338979249
0.000501	9.776	3.08509708113
0.000502	9.746	3.09927152731
0.000503	9.7	3.10451284423
0.000504	9.652	3.08980517185
0.000505	9.62	3.09509289037
0.000506	9.61	3.05186828025
0.000507	9.59	3.04267973997
0.000508	9.592	3.02085021145
0.000509	9.59	3.01229148656
0.00051	9.588	3.01168657068
0.000511	9.562	3.03020725364
0.000512	9.512	3.03675089528
0.000513	9.51	3.05776061849
0.000514	9.504	3.07147912251
0.000515	9.478	3.05900572082
0.000516	9.434	3.06359984332
0.000517	9.41	3.1102893756
0.000518	9.384	3.09395281153
0.000519	9.376	3.06962929358
0.00052	9.342	3.05303717632
0.000521	9.336	3.04944322787
0.000522	9.306	3.05358215871
0.000523	9.304	2.9952602558
0.000524	9.296	2.97798321016
0.000525	9.268	2.98733593692
0.000526	9.226	2.98042345985
0.000527	9.198	2.9763729605
0.000528	9.144	2.9791381304
0.000529	9.084	2.95447863421
0.00053	9.048	2.93763442246
0.000531	9.012	2.94955183036
0.000532	9.004	2.93120862444
0.000533	9.012	2.94819538023
0.000534	9.0	2.95634909982
0.000535	8.958	2.94961624623
0.000536	8.932	2.9297399202
0.000537	8.93	2.93003412949
0.000538	8.896	2.96600472016
0.000539	8.872	2.96169140864
0.00054	8.83	2.93276320217
0.000541	8.8	2.94278779391
0.000542	8.764	2.96315777508
0.000543	8.79	2.96275209898
0.000544	8.76	2.93502981246
0.000545	8.75	2.93589849961
0.000546	8.752	2.92138597245
0.000547	8.716	2.92700256235
0.000548	8.66	2.89696392798
0.000549	8.642	2.90754810794
0.00055	8.64	2.90075852149
0.000551	8.624	2.89665738395
0.000552	8.598	2.89350928804
0.000553	8.594	2.87213579066
0.000554	8.564	2.84427565471
0.000555	8.568	2.83996056311
0.000556	8.524	2.85471960094
0.000557	8.496	2.82311600895
0.000558	8.446	2.81408670797
0.000559	8.434	2.78381824119
0.00056	8.444	2.78547374786
0.000561	8.408	2.76071295139
0.000562	8.428	2.78438790401
0.000563	8.418	2.81412082186
0.000564	8.382	2.83620803186
0.000565	8.352	2.79286519546
0.000566	8.35	2.78558790922
0.000567	8.3	2.7520901148
0.000568	8.28	2.78811764458
0.000569	8.232	2.7731166582
0.00057	8.21	2.75787962029
0.000571	8.206	2.76469962202
0.000572	8.2	2.7408028021
0.000573	8.168	2.73272318393
0.000574	8.134	2.73642905992
0.000575	8.084	2.73951528559
0.000576	8.094	2.7417447
0.000577	8.088	2.745952658
0.000578	8.064	2.71365141461
0.000579	8.032	2.69795774615
0.00058	8.024	2.71798160406
0.000581	7.978	2.71615831645
0.000582	7.97	2.70649219471
0.000583	7.962	2.72333545492
0.000584	7.968	2.7142173826
0.000585	7.958	2.73134325928
0.000586	7.922	2.74078747808
0.000587	7.898	2.76108601822
0.000588	7.872	2.7552887326
0.000589	7.854	2.77356882013
0.00059	7.822	2.76736625693
0.000591	7.784	2.73666658546
0.000592	7.738	2.75995579675
0.000593	7.72	2.74765354439
0.000594	7.694	2.74597232324
0.000595	7.684	2.75175289588
0.000596	7.668	2.75568067816
0.000597	7.646	2.76562542655
0.000598	7.6	2.78711320186
0.000599	7.582	2.77691843596
0.0006	7.566	2.77806479406
0.000601	7.558	2.77680319792
0.000602	7.55	2.77695876815
0.000603	7.516	2.78455454247
0.000604	7.478	2.79383535664
0.000605	7.476	2.78952038888
0.000606	7.458	2.77420907648
0.000607	7.462	2.77786896739
0.000608	7.456	2.77489891708
0.000609	7.43	2.76425396807
0.00061	7.414	2.74127780424
0.000611	7.368	2.72260463527
0.000612	7.326	2.74002262764
0.000613	7.306	2.74013941251
0.000614	7.292	2.75658049039
0.000615	7.282	2.77172798088
0.000616	7.286	2.77924522128
0.000617	7.264	2.77962299602
0.000618	7.238	2.75415250122
0.000619	7.19	2.73091559738
0.00062	7.174	2.7253851104
0.000621	7.152	2.70053624305
0.000622	7.104	2.68871419084
0.000623	7.118	2.68553086
0.000624	7.114	2.66927031228
0.000625	7.106	2.66810119748
0.000626	7.058	2.66807721028
0.000627	7.044	2.65142678571
0.000628	6.996	2.65405048935
0.000629	6.96	2.64242313039
0.00063	6.952	2.67089797634
0.000631	6.934	2.67537735656
0.000632	6.93	2.64293397572
0.000633	6.892	2.62837135885
0.000634	6.88	2.59953842057
0.000635	6.884	2.59201543205
0.000636	6.88	2.5623426781
0.000637	6.868	2.56643254343
0.000638	6.812	2.52520415016
0.000639	6.798	2.53795114216
0.00064	6.75	2.54784222431
0.000641	6.718	2.55782642101
0.000642	6.726	2.54772918498
0.000643	6.734	2.54386399007
0.000644	6.724	2.58376159891
0.000645	6.7	2.58495647932
0.000646	6.678	2.58501760149
0.000647	6.644	2.55132592979
0.000648	6.618	2.54088094959
0.000649	6.61	2.52307352251
0.00065	6.598	2.52515266865
0.000651	6.536	2.51489641934
0.000652	6.514	2.50235968638
0.000653	6.484	2.53095713121
0.000654	6.474	2.53561116893
0.000655	6.416	2.52803164537
0.000656	6.39	2.52069434879
0.000657	6.398	2.52974227936
0.000658	6.372	2.54118397602
0.000659	6.372	2.52539422665
0.00066	6.38	2.52420284446
0.000661	6.346	2.52790110566
0.000662	6.324	2.53436856041
0.000663	6.318	2.52128459322
0.000664	6.31	2.53966533228
0.000665	6.274	2.50976572612
0.000666	6.254	2.52536809198
0.000667	6.238	2.51899900754
0.000668	6.214	2.5211513243
0.000669	6.172	2.48885837283
0.00067	6.136	2.48304329402
0.000671	6.132	2.49370728034
0.000672	6.106	2.49133779323
0.000673	6.13	2.52608392576
0.000674	6.144	2.49865243681
0.000675	6.132	2.4840644114
0.000676	6.122	2.45990162405
0.000677	6.11	2.47747855692
0.000678	6.114	2.45295821408
0.000679	6.1	2.4474476501
0.00068	6.088	2.46094615951
0.000681	6.06	2.45038772442
0.000682	6.036	2.47198381872
0.000683	6.026	2.490245771
0.000684	5.99	2.50077987836
0.000685	6.002	2.51117422733
0.000686	5.986	2.49836026225
0.000687	5.992	2.48433814124
0.000688	6.006	2.47991209522
0.000689	5.964	2.48086759018
0.00069	5.936	2.45924866575
0.000691	5.904	2.45657973614
0.000692	5.876	2.46020812128
0.000693	5.86	2.47556054258
0.000694	5.846	2.48320035438
0.000695	5.82	2.51069711435
0.000696	5.836	2.49501583161
0.000697	5.824	2.47649429638
0.000698	5.824	2.46028941387
0.000699	5.818	2.45619136062
0.0007	5.784	2.4546576136
0.000701	5.774	2.4631126649
0.000702	5.756	2.47314860047
0.000703	5.762	2.47656132571
0.000704	5.768	2.4863981982
0.000705	5.756	2.469101861
0.000706	5.73	2.49020079512
0.000707	5.716	2.47453914901
0.000708	5.686	2.45181646948
0.000709	5.656	2.44982938181
0.00071	5.654	2.46054546798
0.000711	5.638	2.46393100553
0.000712	5.614	2.44233576725
0.000713	5.614	2.46434656654
0.000714	5.612	2.44815358995
0.000715	5.604	2.44523700283
0.000716	5.576	2.44299488333
0.000717	5.556	2.42298658684
0.000718	5.532	2.42754526219
0.000719	5.53	2.41683677562
0.00072	5.528	2.42924185704
0.000721	5.5	2.42033055594
0.000722	5.49	2.41534676599
0.000723	5.492	2.40955099552
0.000724	5.468	2.41846562928
0.000725	5.444	2.40226226711
0.000726	5.446	2.40480435795
0.000727	5.434	2.4028408187
0.000728	5.428	2.41014854314
0.000729	5.436	2.40788371812
0.00073	5.428	2.4068269568
0.000731	5.412	2.4228611186
0.000732	5.396	2.37132536781
0.000733	5.386	2.37507978813
0.000734	5.37	2.34032049087
0.000735	5.366	2.34351104115
0.000736	5.342	2.35053951254
0.000737	5.318	2.34283503474
0.000738	5.318	2.35899894023
0.000739	5.278	2.34450762421
0.00074	5.28	2.36423349101
0.000741	5.29	2.33450208824
0.000742	5.258	2.34081951461
0.000743	5.254	2.31807765185
0.000744	5.236	2.31264004981
0.000745	5.206	2.33314465904
0.000746	5.19	2.31989223888
0.000747	5.18	2.30382290986
0.000748	5.174	2.31942320416
0.000749	5.15	2.3331309436
0.00075	5.152	2.31276803852
0.000751	5.13	2.31367672764
0.000752	5.122	2.32446036748
0.000753	5.106	2.30797833612
0.000754	5.126	2.3104380537
0.000755	5.082	2.31068734363
0.000756	5.066	2.30860217448
0.000757	5.046	2.31168423449
0.000758	5.034	2.31621328897
0.000759	5.036	2.28182032597
0.00076	5.006	2.24988088574
0.000761	4.998	2.27024139686
0.000762	4.966	2.29016243965
0.000763	4.942	2.30100760538
0.000764	4.934	2.30860217448
0.000765	4.926	2.26550744867
0.000766	4.908	2.2705805425
0.000767	4.906	2.2858617631
0.000768	4.902	2.27956048395
0.000769	4.924	2.28346753864
0.00077	4.902	2.2830672351
0.000771	4.9	2.27991227901
0.000772	4.91	2.25873858603
0.000773	4.916	2.25054304558
0.000774	4.908	2.23059095309
0.000775	4.866	2.21179655484
0.000776	4.852	2.20138501857
0.000777	4.804	2.22026665065
0.000778	4.774	2.1933818637
0.000779	4.76	2.18229237271
0.00078	4.764	2.1707841901
0.000781	4.752	2.19419598031
0.000782	4.742	2.18984839658
0.000783	4.714	2.18728233203
0.000784	4.71	2.19497152601
0.000785	4.692	2.18108596804
0.000786	4.662	2.15864679834
0.000787	4.65	2.16875540345
0.000788	4.646	2.150507847
0.000789	4.632	2.15234198026
0.00079	4.582	2.13243428973
0.000791	4.564	2.12082625408
0.000792	4.558	2.13134605355
0.000793	4.576	2.12137314021
0.000794	4.57	2.12628784505
0.000795	4.54	2.09675940441
0.000796	4.546	2.11657364625
0.000797	4.54	2.10627633515
0.000798	4.528	2.10931647697
0.000799	4.528	2.11783285459
0.0008	4.506	2.1161200344
0.000801	4.47	2.11874963127
0.000802	4.47	2.11023695352
0.000803	4.454	2.09854330429
0.000804	4.43	2.07680042373
0.000805	4.418	2.08117178532
0.000806	4.426	2.09297013834
0.000807	4.446	2.10975922797
0.000808	4.444	2.11727749716
0.000809	4.428	2.07865725891
0.00081	4.422	2.07072837427
0.000811	4.398	2.06484769414
0.000812	4.37	2.06618005024
0.000813	4.362	2.0501112165
0.000814	4.36	2.05192592459
0.000815	4.354	2.03781353416
0.000816	4.334	2.03136505828
0.000817	4.334	2.00958801748
0.000818	4.316	1.99803503473
0.000819	4.31	2.01144226862
0.00082	4.296	1.98604733076
0.000821	4.284	1.96655638109
0.000822	4.282	1.97344267715
0.000823	4.276	1.99795495445
0.000824	4.238	2.00133855207
0.000825	4.244	2.02100569024
0.000826	4.212	2.00376046473
0.000827	4.196	2.00837845039
0.000828	4.176	1.98520124924
0.000829	4.178	1.9895517083
0.00083	4.188	1.9961603142
0.000831	4.178	1.98250245901
0.000832	4.186	2.01280997613
0.000833	4.168	1.98891327111
0.000834	4.148	1.98647829085
0.000835	4.13	1.98723425896
0.000836	4.116	1.98255996126
0.000837	4.106	1.96742572922
0.000838	4.108	1.97695118807
0.000839	4.094	1.99728916284
0.00084	4.074	1.99412236335
0.000841	4.05	1.98380946666
0.000842	4.056	1.99019195054
0.000843	4.02	1.96662146841
0.000844	4.026	1.9792230799
0.000845	4.02	1.97372743812
0.000846	4.008	1.96772355782
0.000847	4.006	1.96111294932
0.000848	3.99	1.94368207277
0.000849	3.976	1.94613051978
0.00085	3.956	1.93444152147
0.000851	3.922	1.92143592139
0.000852	3.932	1.93167699163
0.000853	3.924	1.94376541795
0.000854	3.928	1.94700179764
0.000855	3.924	1.94787679282
0.000856	3.918	1.93991649305
0.000857	3.918	1.93682110687
0.000858	3.906	1.9362758068
0.000859	3.9	1.93855616375
0.00086	3.904	1.95826045254
0.000861	3.912	1.95557050499
0.000862	3.926	1.93300905326
0.000863	3.926	1.93093863186
0.000864	3.906	1.9342088822
0.000865	3.902	1.9142612152
0.000866	3.9	1.9021040981
0.000867	3.898	1.91196129668
0.000868	3.89	1.91778518088
0.000869	3.862	1.89603691947
0.00087	3.848	1.90286520805
0.000871	3.848	1.90811320419
0.000872	3.842	1.93107120532
0.000873	3.826	1.94415122869
0.000874	3.824	1.95064707213
0.000875	3.808	1.94091112625
0.000876	3.788	1.94911672303
0.000877	3.76	1.94483932498
0.000878	3.746	1.94768683314
0.000879	3.732	1.94426747131
0.00088	3.704	1.94534932596
0.000881	3.704	1.93813931388
0.000882	3.662	1.92659180939
0.000883	3.658	1.9175599078
0.000884	3.646	1.9070091767
0.000885	3.612	1.884
0.000886	3.588	1.88421230226
0.000887	3.582	1.89189746022
0.000888	3.57	1.89343603008
0.000889	3.566	1.88298805094
0.00089	3.56	1.88531164533
0.000891	3.53	1.88178107122
0.000892	3.526	1.88396496783
0.000893	3.522	1.87976487891
0.000894	3.53	1.89660222503
0.000895	3.524	1.88399150741
0.000896	3.518	1.89147455706
0.000897	3.502	1.88095613984
0.000898	3.49	1.8788028103
0.000899	3.466	1.88595970264
0.0009	3.454	1.90154779062
0.000901	3.454	1.8941710588
0.000902	3.45	1.89089925697
0.000903	3.46	1.89325117193
0.000904	3.448	1.88766946259
0.000905	3.44	1.86290096355
0.000906	3.422	1.86866690451
0.000907	3.428	1.84846314543
0.000908	3.43	1.84529130492
0.000909	3.402	1.86558194674
0.00091	3.378	1.850166479
0.000911	3.356	1.8103215184
0.000912	3.366	1.83740142593
0.000913	3.356	1.83555550175
0.000914	3.338	1.84275771603
0.000915	3.304	1.83182531918
0.000916	3.294	1.84487506352
0.000917	3.286	1.84937935535
0.000918	3.28	1.83673623583
0.000919	3.276	1.83842976477
0.00092	3.268	1.81663865422
0.000921	3.24	1.82931681236
0.000922	3.228	1.81659461631
0.000923	3.236	1.82655522774
0.000924	3.218	1.80955132561
0.000925	3.222	1.81348173412
0.000926	3.188	1.78231759235
0.000927	3.16	1.77042367811
0.000928	3.16	1.78504901893
0.000929	3.146	1.78007977349
0.00093	3.134	1.78550945111
0.000931	3.146	1.79016312106
0.000932	3.136	1.78479802779
0.000933	3.112	1.77185100954
0.000934	3.112	1.76846147823
0.000935	3.1	1.76124955642
0.000936	3.1	1.77369670463
0.000937	3.092	1.76395464794
0.000938	3.086	1.7794954341
0.000939	3.092	1.78312534613
0.00094	3.096	1.7739176982
0.000941	3.086	1.77612049141
0.000942	3.096	1.78179235603
0.000943	3.066	1.79154793405
0.000944	3.05	1.79652442232
0.000945	3.044	1.76693633162
0.000946	3.032	1.75925438752
0.000947	3.054	1.76496005621
0.000948	3.056	1.76092702858
0.000949	3.042	1.73673141274
0.00095	3.046	1.73663006999
0.000951	3.038	1.74027469096
0.000952	3.038	1.74371901406
0.000953	3.024	1.73764898642
0.000954	3.01	1.73951142566
0.000955	2.996	1.73665886115
0.000956	2.992	1.72856472254
0.000957	2.998	1.72684567927
0.000958	2.99	1.73490633753
0.000959	2.992	1.72044645369
0.00096	2.98	1.72034880184
0.000961	2.978	1.69868066452
0.000962	2.972	1.69918097918
0.000963	2.96	1.69658480484
0.000964	2.95	1.68626806884
0.000965	2.934	1.69636198967
0.000966	2.912	1.70887565376
0.000967	2.932	1.73187066492
0.000968	2.914	1.72470403258
0.000969	2.912	1.73443247202
0.00097	2.896	1.70563302032
0.000971	2.884	1.67646771517
0.000972	2.89	1.7011466721
0.000973	2.902	1.68771917095
0.000974	2.898	1.69929279408
0.000975	2.89	1.6905324605
0.000976	2.874	1.68823102684
0.000977	2.852	1.70120427933
0.000978	2.834	1.71302189128
0.000979	2.822	1.7106478305
0.00098	2.808	1.71905090093
0.000981	2.81	1.71286310019
0.000982	2.832	1.71690885023
0.000983	2.838	1.73428832666
0.000984	2.824	1.72076262163
0.000985	2.814	1.70745541669
0.000986	2.776	1.69877132069
0.000987	2.776	1.69994823451
0.000988	2.796	1.70128892314
0.000989	2.77	1.69502212375
0.00099	2.748	1.69838040497
0.000991	2.732	1.69828619496
0.000992	2.748	1.71362072817
0.000993	2.726	1.72247612465
0.000994	2.72	1.73366663462
0.000995	2.716	1.71094827508
0.000996	2.702	1.70446355197
0.000997	2.694	1.69598466974
0.000998	2.676	1.69794699564
0.000999	2.692	1.70561894924
0.001	2.68	1.68451773514
0.001001	2.68	1.6916264363
0.001002	2.652	1.69319107014
0.001003	2.646	1.69017277223
0.001004	2.636	1.66958198361
0.001005	2.636	1.67317183816
0.001006	2.636	1.67077945882
0.001007	2.638	1.69084475928
0.001008	2.636	1.67913787403
0.001009	2.62	1.6803571049
0.00101	2.596	1.66876720965
0.001011	2.58	1.65758861
0.001012	2.584	1.6658163164
0.001013	2.56	1.66805275696
0.001014	2.56	1.66565302509
0.001015	2.546	1.64556494858
0.001016	2.536	1.66033249682
0.001017	2.524	1.65209684946
0.001018	2.52	1.6436544649
0.001019	2.542	1.65415718721
0.00102	2.524	1.65209684946
0.001021	2.532	1.64589671608
0.001022	2.518	1.63513791467
0.001023	2.522	1.64848900512
0.001024	2.528	1.64718426413
0.001025	2.51	1.63520640899
0.001026	2.504	1.63278412535
0.001027	2.498	1.61802224954
0.001028	2.48	1.61418710192
0.001029	2.458	1.59381178312
0.00103	2.444	1.5845706043
0.001031	2.466	1.59901344585
0.001032	2.464	1.60770146482
0.001033	2.464	1.61514829041
0.001034	2.456	1.60998881984
0.001035	2.446	1.60346000886
0.001036	2.436	1.59934486587
0.001037	2.44	1.61567323429
0.001038	2.422	1.60621169215
0.001039	2.402	1.60636110511
0.00104	2.39	1.60309076474
0.001041	2.39	1.61551849262
0.001042	2.386	1.62018640903
0.001043	2.374	1.62423027924
0.001044	2.384	1.6064071713
0.001045	2.372	1.59800375469
0.001046	2.35	1.57082780724
0.001047	2.346	1.56661546016
0.001048	2.35	1.58224524016
0.001049	2.346	1.59319929701
0.00105	2.328	1.57873873709
0.001051	2.33	1.57768818212
0.001052	2.33	1.57515078643
0.001053	2.318	1.56360992578
0.001054	2.308	1.56624902235
0.001055	2.296	1.557043352
0.001056	2.29	1.55109638643
0.001057	2.278	1.55200386597
0.001058	2.266	1.54118266276
0.001059	2.252	1.54935341352
0.00106	2.236	1.53372226951
0.001061	2.23	1.52613891897
0.001062	2.216	1.52096811275
0.001063	2.208	1.52339620585
0.001064	2.196	1.52367450592
0.001065	2.188	1.52992025936
0.001066	2.184	1.51859935467
0.001067	2.192	1.53464523588
0.001068	2.202	1.54051809467
0.001069	2.198	1.5280039267
0.00107	2.202	1.53661836511
0.001071	2.202	1.54699579831
0.001072	2.21	1.53554550568
0.001073	2.206	1.52694597154
0.001074	2.202	1.53921928262
0.001075	2.194	1.52720790988
0.001076	2.184	1.51859935467
0.001077	2.166	1.50547135476
0.001078	2.148	1.50269624342
0.001079	2.138	1.48153838965
0.00108	2.144	1.49507993097
0.001081	2.15	1.48576579581
0.001082	2.144	1.48971943667
0.001083	2.14	1.50346266997
0.001084	2.126	1.48799327955
0.001085	2.126	1.50137403734
0.001086	2.126	1.505365072
0.001087	2.122	1.51364328691
0.001088	2.116	1.5081591428
0.001089	2.14	1.5074481749
0.00109	2.132	1.50019198771
0.001091	2.144	1.49908772258
0.001092	2.13	1.49969996999
0.001093	2.118	1.49133363135
0.001094	2.092	1.49115257435
0.001095	2.098	1.50479101539
0.001096	2.092	1.51246024741
0.001097	2.082	1.52028813059
0.001098	2.084	1.51688628447
0.001099	2.062	1.51200396825
0.0011	2.048	1.50655102801
0.001101	2.05	1.51772856598
0.001102	2.042	1.51665289371
0.001103	2.04	1.51208465371
0.001104	2.028	1.50439888328
0.001105	2.016	1.51912606455
0.001106	2.012	1.51124319684
0.001107	2.014	1.49191286609
0.001108	2.008	1.48860202875
0.001109	2.004	1.48727401645
0.00111	1.994	1.47579266837
0.001111	2.0	1.48458748479
0.001112	1.974	1.4944309954
0.001113	1.982	1.49989199611
0.001114	1.982	1.47569509046
0.001115	1.958	1.46705010139
0.001116	1.96	1.47322774886
0.001117	1.958	1.46432100306
0.001118	1.946	1.45295698491
0.001119	1.94	1.44374512986
0.00112	1.936	1.45186225242
0.001121	1.934	1.45108373294
0.001122	1.926	1.46031640407
0.001123	1.912	1.4478452956
0.001124	1.904	1.43484633324
0.001125	1.918	1.42663099644
0.001126	1.92	1.41760361173
0.001127	1.906	1.40753827657
0.001128	1.898	1.4027102338
0.001129	1.906	1.39469136371
0.00113	1.896	1.39326379412
0.001131	1.904	1.41095145204
0.001132	1.892	1.38576188431
0.001133	1.882	1.38855176353
0.001134	1.872	1.39413629176
0.001135	1.856	1.38825934177
0.001136	1.864	1.39910828745
0.001137	1.854	1.38155130198
0.001138	1.852	1.37916496475
0.001139	1.83	1.36861243601
0.00114	1.834	1.39228014422
0.001141	1.828	1.39370585132
0.001142	1.824	1.39464117249
0.001143	1.824	1.38456635811
0.001144	1.828	1.38939411255
0.001145	1.84	1.40797727254
0.001146	1.85	1.41686273153
0.001147	1.84	1.42492105044
0.001148	1.838	1.42399297751
0.001149	1.822	1.41361805308
0.00115	1.824	1.41032762151
0.001151	1.828	1.4037150708
0.001152	1.806	1.40725406377
0.001153	1.808	1.39969139456
0.001154	1.818	1.40601422468
0.001155	1.826	1.3999014251
0.001156	1.824	1.41457555472
0.001157	1.824	1.42443813484
0.001158	1.82	1.41689802032
0.001159	1.812	1.40593598716
0.00116	1.808	1.40397150968
0.001161	1.8	1.4
0.001162	1.798	1.40185448603
0.001163	1.778	1.38589898622
0.001164	1.76	1.38650640099
0.001165	1.76	1.39513440213
0.001166	1.764	1.39724872517
0.001167	1.76	1.38938835464
0.001168	1.76	1.39656722001
0.001169	1.756	1.39013092909
0.00117	1.746	1.38039269775
0.001171	1.732	1.37846871564
0.001172	1.74	1.38289551305
0.001173	1.708	1.36335468606
0.001174	1.712	1.36567053128
0.001175	1.694	1.34475425264
0.001176	1.692	1.35393352865
0.001177	1.692	1.35393352865
0.001178	1.684	1.33721501637
0.001179	1.682	1.33898319631
0.00118	1.682	1.32848635672
0.001181	1.666	1.32001666656
0.001182	1.668	1.32430208034
0.001183	1.67	1.31799089526
0.001184	1.664	1.32026663974
0.001185	1.668	1.31520948902
0.001186	1.658	1.31796661566
0.001187	1.666	1.32455426465
0.001188	1.656	1.32727691157
0.001189	1.66	1.33431630433
0.00119	1.65	1.32041660093
0.001191	1.636	1.3204181156
0.001192	1.642	1.31523229887
0.001193	1.61	1.28759465671
0.001194	1.588	1.28928507321
0.001195	1.592	1.29674052917
0.001196	1.596	1.30567377243
0.001197	1.594	1.3088789096
0.001198	1.596	1.31331032129
0.001199	1.588	1.30623734444
0.0012	1.604	1.32181087906
0.001201	1.606	1.32316438888
0.001202	1.6	1.32664991614
0.001203	1.592	1.32572093594
0.001204	1.59	1.3348782716
0.001205	1.592	1.33474192262
0.001206	1.582	1.33838559466
0.001207	1.58	1.34744202102
0.001208	1.572	1.3434344048
0.001209	1.558	1.33065247153
0.00121	1.544	1.33419039121
0.001211	1.536	1.33742439039
0.001212	1.544	1.33568858646
0.001213	1.534	1.32243865642
0.001214	1.532	1.324
0.001215	1.536	1.32087243896
0.001216	1.542	1.33425484822
0.001217	1.528	1.32106623604
0.001218	1.534	1.31941047442
0.001219	1.528	1.32861431574
0.00122	1.524	1.31811380389
0.001221	1.536	1.33891896693
0.001222	1.54	1.34773884711
0.001223	1.532	1.34200447093
0.001224	1.524	1.33320066007
0.001225	1.514	1.33033980621
0.001226	1.506	1.31983483815
0.001227	1.502	1.31224845209
0.001228	1.508	1.31679003641
0.001229	1.508	1.32436248814
0.00123	1.494	1.31375949093
0.001231	1.49	1.30610106806
0.001232	1.486	1.30912337081
0.001233	1.49	1.30763144655
0.001234	1.486	1.29684386107
0.001235	1.476	1.30131625672
0.001236	1.458	1.30239625307
0.001237	1.444	1.30033226523
0.001238	1.442	1.30791284113
0.001239	1.444	1.29570984406
0.00124	1.45	1.28976742089
0.001241	1.452	1.28518325542
0.001242	1.438	1.27206760827
0.001243	1.43	1.25263721803
0.001244	1.436	1.24495140467
0.001245	1.438	1.24183573793
0.001246	1.424	1.24105761349
0.001247	1.412	1.24187600025
0.001248	1.416	1.24215296965
0.001249	1.404	1.24289339849
0.00125	1.392	1.23868317176
0.001251	1.374	1.21578123032
0.001252	1.376	1.21269287126
0.001253	1.394	1.21604440708
0.001254	1.386	1.21367376177
0.001255	1.386	1.21532053385
0.001256	1.386	1.22024751588
0.001257	1.402	1.23628313909
0.001258	1.398	1.25043832315
0.001259	1.396	1.25027357006
0.00126	1.412	1.2515014982
0.001261	1.416	1.25973965564
0.001262	1.406	1.23982418108
0.001263	1.4	1.23612297123
0.001264	1.396	1.22604404489
0.001265	1.386	1.23166716283
0.001266	1.388	1.2318506403
0.001267	1.396	1.24385851285
0.001268	1.396	1.23092810513
0.001269	1.39	1.22877988265
0.00127	1.368	1.22007212902
0.001271	1.356	1.21213200601
0.001272	1.346	1.20924935394
0.001273	1.346	1.21090214303
0.001274	1.35	1.20478213798
0.001275	1.35	1.19812353286
0.001276	1.352	1.19167780881
0.001277	1.35	1.19645309143
0.001278	1.342	1.19207214547
0.001279	1.328	1.18508058798
0.00128	1.338	1.18985545341
0.001281	1.33	1.19377552329
0.001282	1.34	1.20349491067
0.001283	1.328	1.20350155795
0.001284	1.314	1.19975164097
0.001285	1.308	1.19713658369
0.001286	1.296	1.18843762983
0.001287	1.296	1.19515019977
0.001288	1.292	1.18437156332
0.001289	1.294	1.18303169865
0.00129	1.286	1.18330215921
0.001291	1.286	1.18330215921
0.001292	1.28	1.18726576637
0.001293	1.278	1.19025879539
0.001294	1.268	1.17820881002
0.001295	1.262	1.17531102267
0.001296	1.27	1.18198984767
0.001297	1.268	1.16283102814
0.001298	1.252	1.16982733769
0.001299	1.26	1.19012604374
0.0013	1.254	1.18721691363
0.001301	1.25	1.19645309143
0.001302	1.246	1.18721691363
0.001303	1.238	1.18378883252
0.001304	1.224	1.17721026159
0.001305	1.224	1.18567449159
0.001306	1.21	1.18570654042
0.001307	1.206	1.17624997343
0.001308	1.204	1.16033788183
0.001309	1.198	1.15706352462
0.00131	1.194	1.15774090366
0.001311	1.186	1.15732622886
0.001312	1.174	1.1540034662
0.001313	1.162	1.13655444216
0.001314	1.168	1.13480218541
0.001315	1.166	1.11644256458
0.001316	1.16	1.12178429299
0.001317	1.144	1.10601265816
0.001318	1.14	1.11013512691
0.001319	1.14	1.11013512691
0.00132	1.144	1.1185991239
0.001321	1.148	1.12164878639
0.001322	1.154	1.14117658581
0.001323	1.158	1.14062965068
0.001324	1.16	1.14995652092
0.001325	1.152	1.14056827941
0.001326	1.146	1.1404753395
0.001327	1.13	1.13362251213
0.001328	1.12	1.12676528168
0.001329	1.114	1.13004601676
0.00133	1.102	1.1223172457
0.001331	1.094	1.1194480783
0.001332	1.09	1.1144056712
0.001333	1.086	1.10932592145
0.001334	1.094	1.1194480783
0.001335	1.106	1.11837560775
0.001336	1.104	1.11048818094
0.001337	1.11	1.1215614116
0.001338	1.102	1.11874751396
0.001339	1.1	1.13225438838
0.00134	1.104	1.13189398797
0.001341	1.106	1.12728168618
0.001342	1.098	1.12445364511
0.001343	1.096	1.12373662395
0.001344	1.096	1.11480222461
0.001345	1.082	1.10782489591
0.001346	1.082	1.11142970988
0.001347	1.054	1.10593128177
0.001348	1.054	1.09867374593
0.001349	1.042	1.10101589453
0.00135	1.038	1.09569886374
0.001351	1.042	1.09555282848
0.001352	1.042	1.09006238354
0.001353	1.052	1.0850327184
0.001354	1.05	1.09155851882
0.001355	1.044	1.09273235515
0.001356	1.046	1.09721647818
0.001357	1.044	1.09090054542
0.001358	1.038	1.08469166126
0.001359	1.026	1.07764743771
0.00136	1.028	1.08407379823
0.001361	1.034	1.09034123099
0.001362	1.034	1.08297922418
0.001363	1.026	1.08135285638
0.001364	1.032	1.08580661262
0.001365	1.028	1.08775732588
0.001366	1.024	1.08047397007
0.001367	1.024	1.09152370565
0.001368	1.026	1.07578994232
0.001369	1.02	1.07312627402
0.00137	1.016	1.07319336561
0.001371	1.01	1.07791465339
0.001372	1.002	1.07424205838
0.001373	0.992	1.07141775233
0.001374	0.99	1.07976849371
0.001375	0.994	1.09085471077
0.001376	0.996	1.08994678769
0.001377	0.998	1.0871963944
0.001378	0.996	1.06770033249
0.001379	0.988	1.06012074784
0.00138	0.992	1.06015847872
0.001381	0.99	1.06296754419
0.001382	0.978	1.05333565401
0.001383	0.982	1.06474222232
0.001384	0.976	1.06368416365
0.001385	0.972	1.06170429028
0.001386	0.976	1.05991697788
0.001387	0.976	1.05234214968
0.001388	0.98	1.05621967412
0.001389	0.966	1.03771094241
0.00139	0.97	1.0397595876
0.001391	0.986	1.05536912974
0.001392	0.986	1.05157215634
0.001393	0.976	1.04279624088
0.001394	0.958	1.04318550603
0.001395	0.948	1.03792870661
0.001396	0.952	1.02844348411
0.001397	0.964	1.03474827857
0.001398	0.96	1.02683981224
0.001399	0.954	1.02756216357
0.0014	0.948	1.02239718309
0.001401	0.944	1.02414061535
0.001402	0.94	1.02586548826
0.001403	0.934	1.02256735719
0.001404	0.934	1.03036110175
0.001405	0.934	1.02841820287
0.001406	0.918	1.01944887071
0.001407	0.906	1.00854548732
0.001408	0.906	1.01447720526
0.001409	0.908	1.01169956015
0.00141	0.9	0.992975326985
0.001411	0.896	0.99859100737
0.001412	0.894	0.993359954901
0.001413	0.89	0.990908673895
0.001414	0.88	0.976524449259
0.001415	0.87	0.970103087306
0.001416	0.866	0.97367551063
0.001417	0.878	0.989502905504
0.001418	0.874	0.980879197455
0.001419	0.87	0.974217634823
0.00142	0.872	0.967272453862
0.001421	0.882	0.975743818838
0.001422	0.886	0.984380007924
0.001423	0.878	0.977300363246
0.001424	0.874	0.976792710866
0.001425	0.874	0.974743043063
0.001426	0.866	0.97367551063
0.001427	0.866	0.97367551063
0.001428	0.868	0.979068945478
0.001429	0.866	0.977775025249
0.00143	0.864	0.959949998698
0.001431	0.852	0.94767927064
0.001432	0.848	0.944931743567
0.001433	0.846	0.939299739167
0.001434	0.85	0.948419738302
0.001435	0.838	0.937953090511
0.001436	0.834	0.926522530757
0.001437	0.83	0.923634126697
0.001438	0.834	0.920023912733
0.001439	0.83	0.908350152749
0.00144	0.826	0.900957268687
0.001441	0.83	0.912743118298
0.001442	0.83	0.895041898461
0.001443	0.834	0.906886983036
0.001444	0.836	0.901722795542
0.001445	0.824	0.906103746819
0.001446	0.83	0.901720577563
0.001447	0.818	0.885932277321
0.001448	0.8	0.871779788708
0.001449	0.79	0.875157128749
0.00145	0.792	0.881326273295
0.001451	0.776	0.875113706898
0.001452	0.766	0.875924654294
0.001453	0.762	0.865653510361
0.001454	0.77	0.872410453858
0.001455	0.772	0.871788965289
0.001456	0.768	0.870733024526
0.001457	0.78	0.87840765024
0.001458	0.782	0.863988425848
0.001459	0.786	0.881024403748
0.00146	0.782	0.882312869678
0.001461	0.778	0.874480417162
0.001462	0.786	0.896774219076
0.001463	0.78	0.90310575239
0.001464	0.784	0.908484452261
0.001465	0.774	0.893825486323
0.001466	0.776	0.906545089888
0.001467	0.774	0.88256671136
0.001468	0.772	0.880917703307
0.001469	0.764	0.878808283985
0.00147	0.762	0.883943437104
0.001471	0.764	0.894597116025
0.001472	0.768	0.902317017461
0.001473	0.756	0.890204470894
0.001474	0.75	0.889662857492
0.001475	0.758	0.903014950042
0.001476	0.754	0.899713287664
0.001477	0.754	0.890777188751
0.001478	0.758	0.891872188153
0.001479	0.768	0.89340696214
0.00148	0.768	0.89787304225
0.001481	0.756	0.892448317831
0.001482	0.758	0.891872188153
0.001483	0.756	0.892448317831
0.001484	0.75	0.896381615162
0.001485	0.75	0.896381615162
0.001486	0.744	0.902476592494
0.001487	0.742	0.903014950042
0.001488	0.74	0.903548559846
0.001489	0.732	0.901208078082
0.00149	0.724	0.89208968159
0.001491	0.72	0.888594395661
0.001492	0.71	0.881986394453
0.001493	0.71	0.881986394453
0.001494	0.71	0.886510011224
0.001495	0.718	0.893574842976
0.001496	0.712	0.883773726697
0.001497	0.706	0.871529689684
0.001498	0.704	0.872
0.001499	0.7	0.868331733844
0.0015	0.694	0.858116542202
0.001501	0.684	0.848612985995
0.001502	0.678	0.845172171809
0.001503	0.682	0.856081771795
0.001504	0.672	0.834515428258
0.001505	0.674	0.826876048752
0.001506	0.678	0.833256263103
0.001507	0.664	0.814311979526
0.001508	0.662	0.817163386356
0.001509	0.666	0.818806448436
0.00151	0.652	0.801807957057
0.001511	0.65	0.802184517427
0.001512	0.662	0.812253654963
0.001513	0.666	0.818806448436
0.001514	0.658	0.822821973455
0.001515	0.652	0.819082413436
0.001516	0.656	0.820770369836
0.001517	0.658	0.815497394233
0.001518	0.648	0.812462922231
0.001519	0.65	0.817006731918
0.00152	0.654	0.826004842601
0.001521	0.658	0.827669015972
0.001522	0.65	0.831564790019
0.001523	0.654	0.830833316617
0.001524	0.658	0.827669015972
0.001525	0.65	0.821888070238
0.001526	0.65	0.819451035755
0.001527	0.648	0.81981461319
0.001528	0.65	0.819451035755
0.001529	0.642	0.815987745006
0.00153	0.642	0.820875142759
0.001531	0.644	0.822960509381
0.001532	0.644	0.813181406575
0.001533	0.646	0.817731007117
0.001534	0.652	0.823951454881
0.001535	0.658	0.825249053317
0.001536	0.648	0.814920855053
0.001537	0.642	0.813533035592
0.001538	0.642	0.813533035592
0.001539	0.63	0.808146026409
0.00154	0.624	0.801638322437
0.001541	0.632	0.805342163307
0.001542	0.634	0.807492414825
0.001543	0.632	0.807821762519
0.001544	0.63	0.805667425182
0.001545	0.616	0.795326348111
0.001546	0.612	0.793382631522
0.001547	0.608	0.78888275428
0.001548	0.606	0.784068874526
0.001549	0.606	0.784068874526
0.00155	0.602	0.78714420534
0.001551	0.6	0.782304288624
0.001552	0.594	0.772763870791
0.001553	0.592	0.77041287632
0.001554	0.586	0.763285005748
0.001555	0.588	0.765673559685
0.001556	0.582	0.768944731434
0.001557	0.58	0.766550715869
0.001558	0.572	0.756846087392
0.001559	0.58	0.771751255263
0.00156	0.58	0.774338427304
0.001561	0.576	0.761724359595
0.001562	0.572	0.769945452613
0.001563	0.578	0.774542445577
0.001564	0.58	0.779487010796
0.001565	0.578	0.76936077363
0.001566	0.578	0.76936077363
0.001567	0.578	0.76936077363
0.001568	0.572	0.769945452613
0.001569	0.576	0.769560913768
0.00157	0.572	0.769945452613
0.001571	0.576	0.777318467554
0.001572	0.584	0.784183651959
0.001573	0.578	0.782250599233
0.001574	0.578	0.782250599233
0.001575	0.56	0.776144316477
0.001576	0.566	0.78590330194
0.001577	0.566	0.790976611538
0.001578	0.566	0.790976611538
0.001579	0.568	0.790807182567
0.00158	0.572	0.79549732872
0.001581	0.572	0.800509837541
0.001582	0.57	0.793158243984
0.001583	0.562	0.775987113295
0.001584	0.562	0.786228974282
0.001585	0.556	0.779014762376
0.001586	0.552	0.781854206358
0.001587	0.546	0.774521787944
0.001588	0.542	0.772163195186
0.001589	0.542	0.764353321442
0.00159	0.542	0.764353321442
0.001591	0.54	0.769675256196
0.001592	0.534	0.754217475268
0.001593	0.532	0.75695178182
0.001594	0.534	0.756864584982
0.001595	0.53	0.751731334986
0.001596	0.532	0.751648854187
0.001597	0.53	0.754387168502
0.001598	0.538	0.772370377474
0.001599	0.54	0.767072356431
0.0016	0.546	0.769339976863
0.001601	0.542	0.764353321442
0.001602	0.548	0.769217784506
0.001603	0.55	0.774273853362
0.001604	0.552	0.779291986357
0.001605	0.55	0.781984654581
0.001606	0.546	0.777099736199
0.001607	0.546	0.784782772492
0.001608	0.538	0.777531992911
0.001609	0.53	0.751731334986
0.00161	0.524	0.751946806629
0.001611	0.522	0.749343712858
0.001612	0.52	0.749399759808
0.001613	0.524	0.759884201704
0.001614	0.52	0.75736384915
0.001615	0.514	0.74953585638
0.001616	0.514	0.74953585638
0.001617	0.512	0.741522757574
0.001618	0.512	0.741522757574
0.001619	0.508	0.736163025423
0.00162	0.498	0.725255816936
0.001621	0.496	0.714131640526
0.001622	0.5	0.716937933157
0.001623	0.498	0.714140042289
0.001624	0.498	0.725255816936
0.001625	0.49	0.711266476083
0.001626	0.488	0.714042015571
0.001627	0.49	0.722426466846
0.001628	0.488	0.722396013278
0.001629	0.49	0.722426466846
0.00163	0.49	0.725189630373
0.001631	0.488	0.716837499019
0.001632	0.494	0.719697158533
0.001633	0.496	0.730742088565
0.001634	0.498	0.725255816936
0.001635	0.496	0.714131640526
0.001636	0.496	0.714131640526
0.001637	0.494	0.719697158533
0.001638	0.484	0.719544300235
0.001639	0.482	0.711108993052
0.00164	0.476	0.710931782944
0.001641	0.474	0.713669391245
0.001642	0.478	0.713803894638
0.001643	0.474	0.710861449229
0.001644	0.476	0.710931782944
0.001645	0.478	0.716600307005
0.001646	0.478	0.722160646948
0.001647	0.476	0.71653611214
0.001648	0.472	0.696574475559
0.001649	0.476	0.708112985335
0.00165	0.47	0.699356847396
0.001651	0.462	0.696100567447
0.001652	0.464	0.699073672799
0.001653	0.466	0.693429160044
0.001654	0.464	0.693328205109
0.001655	0.46	0.695988505652
0.001656	0.454	0.69273660218
0.001657	0.454	0.695617711103
0.001658	0.454	0.69848693617
0.001659	0.45	0.698212002188
0.00166	0.456	0.704318109947
0.001661	0.45	0.692459385091
0.001662	0.454	0.701344423233
0.001663	0.454	0.701344423233
0.001664	0.456	0.704318109947
0.001665	0.454	0.704190315185
0.001666	0.456	0.707152034572
0.001667	0.454	0.707024752042
0.001668	0.456	0.712786082917
0.001669	0.452	0.706891788041
0.00167	0.448	0.700925102989
0.001671	0.444	0.689103765771
0.001672	0.45	0.689565080322
0.001673	0.444	0.686195307474
0.001674	0.446	0.680502755321
0.001675	0.448	0.677713803903
0.001676	0.448	0.686510014494
0.001677	0.446	0.677557377644
0.001678	0.446	0.674599140231
0.001679	0.444	0.677395010315
0.00168	0.448	0.689417145131
0.001681	0.448	0.689417145131
0.001682	0.444	0.694884163008
0.001683	0.438	0.691488250081
0.001684	0.44	0.697423830967
0.001685	0.436	0.688406856445
0.001686	0.434	0.685305771171
0.001687	0.434	0.682381125179
0.001688	0.428	0.681774156154
0.001689	0.432	0.685110210112
0.00169	0.434	0.682381125179
0.001691	0.436	0.682571607965
0.001692	0.438	0.682756179027
0.001693	0.44	0.685857127979
0.001694	0.436	0.679635196263
0.001695	0.436	0.679635196263
0.001696	0.44	0.685857127979
0.001697	0.436	0.682571607965
0.001698	0.438	0.682756179027
0.001699	0.44	0.685857127979
0.0017	0.432	0.6733320132
0.001701	0.428	0.675881646444
0.001702	0.432	0.679246641508
0.001703	0.428	0.675881646444
0.001704	0.426	0.672699041177
0.001705	0.42	0.66302337817
0.001706	0.418	0.659754499795
0.001707	0.42	0.653911308971
0.001708	0.418	0.650596649238
0.001709	0.41	0.637102817448
0.00171	0.41	0.6402343321
0.001711	0.404	0.636226374807
0.001712	0.404	0.633075035047
0.001713	0.41	0.637102817448
0.001714	0.41	0.6402343321
0.001715	0.416	0.647258835397
0.001716	0.414	0.646996136001
0.001717	0.41	0.643350604259
0.001718	0.406	0.642778344377
0.001719	0.406	0.642778344377
0.00172	0.402	0.639058682751
0.001721	0.398	0.638432455315
0.001722	0.4	0.644980619864
0.001723	0.402	0.64528753281
0.001724	0.408	0.655389960253
0.001725	0.404	0.657863207666
0.001726	0.402	0.657568247409
0.001727	0.4	0.657267069006
0.001728	0.402	0.651456828961
0.001729	0.404	0.64558810398
0.00173	0.406	0.642778344377
0.001731	0.41	0.658710862215
0.001732	0.404	0.657863207666
0.001733	0.402	0.660602755065
0.001734	0.396	0.66572066214
0.001735	0.394	0.665405139746
0.001736	0.388	0.652269882794
0.001737	0.386	0.648848210293
0.001738	0.382	0.648132702461
0.001739	0.382	0.645039533672
0.00174	0.376	0.643913037607
0.001741	0.376	0.643913037607
0.001742	0.368	0.639199499374
0.001743	0.372	0.640012499878
0.001744	0.37	0.636474665639
0.001745	0.378	0.644294963507
0.001746	0.38	0.644670458451
0.001747	0.38	0.641560597294
0.001748	0.382	0.641931460516
0.001749	0.384	0.645402200182
0.00175	0.384	0.639174467575
0.001751	0.384	0.642295881973
0.001752	0.382	0.638808265444
0.001753	0.386	0.648848210293
0.001754	0.38	0.644670458451
0.001755	0.384	0.648493639136
0.001756	0.38	0.647765389628
0.001757	0.382	0.645039533672
0.001758	0.376	0.640799500624
0.001759	0.376	0.634526595187
0.00176	0.37	0.630158710168
0.001761	0.36	0.624819974073
0.001762	0.362	0.625264743929
0.001763	0.366	0.632490316131
0.001764	0.364	0.63206328797
0.001765	0.364	0.62889108755
0.001766	0.36	0.61838499335
0.001767	0.364	0.622498192768
0.001768	0.364	0.622498192768
0.001769	0.362	0.622057875121
0.00177	0.354	0.616995948123
0.001771	0.352	0.613266663043
0.001772	0.344	0.611280622955
0.001773	0.346	0.611787544823
0.001774	0.346	0.608509654812
0.001775	0.34	0.603655530911
0.001776	0.34	0.60695963622
0.001777	0.338	0.606428891132
0.001778	0.34	0.610245852096
0.001779	0.342	0.610766731249
0.00178	0.344	0.611280622955
0.001781	0.344	0.608
0.001782	0.346	0.611787544823
0.001783	0.346	0.611787544823
0.001784	0.344	0.611280622955
0.001785	0.34	0.610245852096
0.001786	0.332	0.591418633457
0.001787	0.33	0.57714816122
0.001788	0.324	0.575346851908
0.001789	0.32	0.584465567848
0.00179	0.32	0.591269819964
0.001791	0.318	0.583845870072
0.001792	0.314	0.575676992766
0.001793	0.312	0.57502695589
0.001794	0.312	0.57502695589
0.001795	0.304	0.572349543548
0.001796	0.304	0.572349543548
0.001797	0.31	0.574369219231
0.001798	0.31	0.574369219231
0.001799	0.312	0.57502695589
0.0018	0.314	0.579140742825
0.001801	0.314	0.579140742825
0.001802	0.312	0.557365230347
0.001803	0.312	0.557365230347
0.001804	0.314	0.568686205213
0.001805	0.318	0.573477113754
0.001806	0.316	0.579779268343
0.001807	0.318	0.580410199773
0.001808	0.31	0.577840808528
0.001809	0.308	0.573703756306
0.00181	0.306	0.573030540198
0.001811	0.3	0.570964096945
0.001812	0.3	0.567450438364
0.001813	0.302	0.564620226347
0.001814	0.306	0.576510190717
0.001815	0.302	0.57166073855
0.001816	0.3	0.570964096945
0.001817	0.294	0.568826862938
0.001818	0.292	0.568098582994
0.001819	0.286	0.56586570845
0.00182	0.286	0.56586570845
0.001821	0.284	0.565105299922
0.001822	0.286	0.56586570845
0.001823	0.284	0.565105299922
0.001824	0.284	0.57562487785
0.001825	0.282	0.574870420182
0.001826	0.28	0.570613704707
0.001827	0.272	0.560371305475
0.001828	0.276	0.561982206124
0.001829	0.276	0.565529840062
0.00183	0.276	0.572559167248
0.001831	0.274	0.568264023144
0.001832	0.276	0.572559167248
0.001833	0.278	0.576815395079
0.001834	0.276	0.579503235539
0.001835	0.272	0.577941173477
0.001836	0.272	0.577941173477
0.001837	0.276	0.586365073994
0.001838	0.276	0.586365073994
0.001839	0.27	0.573672380371
0.00184	0.266	0.572052445148
0.001841	0.266	0.572052445148
0.001842	0.26	0.562494444417
0.001843	0.258	0.554469115461
0.001844	0.256	0.549967271754
0.001845	0.254	0.545420938359
0.001846	0.258	0.54720745609
0.001847	0.264	0.54982178931
0.001848	0.264	0.546172134038
0.001849	0.26	0.537028863284
0.00185	0.258	0.536130581109
0.001851	0.258	0.532387077229
0.001852	0.258	0.536130581109
0.001853	0.258	0.539848126791
0.001854	0.264	0.546172134038
0.001855	0.26	0.544426303553
0.001856	0.258	0.5435402469
0.001857	0.258	0.539848126791
0.001858	0.264	0.553447377806
0.001859	0.262	0.55619780654
0.00186	0.266	0.554295949832
0.001861	0.268	0.547883199231
0.001862	0.27	0.552358579186
0.001863	0.264	0.546172134038
0.001864	0.262	0.545303585171
0.001865	0.26	0.540740233384
0.001866	0.258	0.550850251883
0.001867	0.256	0.546318588371
0.001868	0.252	0.544514462618
0.001869	0.256	0.549967271754
0.00187	0.258	0.550850251883
0.001871	0.262	0.56334358965
0.001872	0.264	0.560628219054
0.001873	0.26	0.558927544499
0.001874	0.264	0.564184367029
0.001875	0.26	0.555337735077
0.001876	0.262	0.55619780654
0.001877	0.264	0.553447377806
0.001878	0.264	0.553447377806
0.001879	0.264	0.553447377806
0.00188	0.268	0.555136019368
0.001881	0.266	0.543363598339
0.001882	0.264	0.538798663695
0.001883	0.262	0.537918209396
0.001884	0.26	0.537028863284
0.001885	0.258	0.536130581109
0.001886	0.252	0.529618730787
0.001887	0.256	0.53894712171
0.001888	0.26	0.544426303553
0.001889	0.264	0.546172134038
0.00189	0.258	0.5435402469
0.001891	0.252	0.537118236518
0.001892	0.252	0.537118236518
0.001893	0.248	0.53150352774
0.001894	0.254	0.534307027841
0.001895	0.246	0.530550657336
0.001896	0.244	0.525798440469
0.001897	0.246	0.530550657336
0.001898	0.248	0.535253211107
0.001899	0.244	0.529588519513
0.0019	0.242	0.528617063667
0.001901	0.244	0.533351666352
0.001902	0.248	0.535253211107
0.001903	0.248	0.535253211107
0.001904	0.246	0.526767500896
0.001905	0.246	0.526767500896
0.001906	0.246	0.526767500896
0.001907	0.244	0.518135117513
0.001908	0.242	0.509348603611
0.001909	0.244	0.514260634309
0.00191	0.248	0.516232505757
0.001911	0.248	0.516232505757
0.001912	0.25	0.52488093888
0.001913	0.248	0.523923658561
0.001914	0.248	0.535253211107
0.001915	0.25	0.536190264738
0.001916	0.248	0.523923658561
0.001917	0.25	0.52488093888
0.001918	0.244	0.518135117513
0.001919	0.244	0.518135117513
0.00192	0.242	0.509348603611
0.001921	0.24	0.508330601086
0.001922	0.24	0.508330601086
0.001923	0.236	0.514105047631
0.001924	0.236	0.514105047631
0.001925	0.232	0.512031249046
0.001926	0.234	0.513073094208
0.001927	0.234	0.513073094208
0.001928	0.232	0.508110224262
0.001929	0.226	0.504899990097
0.00193	0.226	0.504899990097
0.001931	0.224	0.499823969013
0.001932	0.226	0.504899990097
0.001933	0.222	0.502708663144
0.001934	0.228	0.502011952049
0.001935	0.23	0.503090449124
0.001936	0.234	0.505216785153
0.001937	0.234	0.509160092702
0.001938	0.232	0.508110224262
0.001939	0.232	0.508110224262
0.00194	0.222	0.498714347097
0.001941	0.222	0.498714347097
0.001942	0.226	0.500923147798
0.001943	0.22	0.489489530021
0.001944	0.22	0.489489530021
0.001945	0.218	0.48834004546
0.001946	0.218	0.48834004546
0.001947	0.218	0.48834004546
0.001948	0.218	0.48834004546
0.001949	0.216	0.487179638327
0.00195	0.216	0.487179638327
0.001951	0.212	0.480682847624
0.001952	0.214	0.477707023185
0.001953	0.216	0.478898736687
0.001954	0.216	0.478898736687
0.001955	0.208	0.474063286914
0.001956	0.21	0.475289385533
0.001957	0.214	0.481875502594
0.001958	0.206	0.459960867901
0.001959	0.204	0.458676356487
0.00196	0.198	0.45032876879
0.001961	0.196	0.448981068643
0.001962	0.198	0.45032876879
0.001963	0.194	0.44312977783
0.001964	0.192	0.441742006153
0.001965	0.188	0.438925961866
0.001966	0.188	0.438925961866
0.001967	0.19	0.440340777126
0.001968	0.188	0.434345484609
0.001969	0.19	0.43577517139
0.00197	0.19	0.43577517139
0.001971	0.19	0.43577517139
0.001972	0.184	0.43144408676
0.001973	0.182	0.420566284906
0.001974	0.182	0.425295191602
0.001975	0.178	0.426984777246
0.001976	0.174	0.42393867481
0.001977	0.172	0.422393181763
0.001978	0.172	0.422393181763
0.001979	0.172	0.422393181763
0.00198	0.176	0.434768904132
0.001981	0.176	0.434768904132
0.001982	0.176	0.434768904132
0.001983	0.178	0.436252220625
0.001984	0.18	0.437721372565
0.001985	0.18	0.437721372565
0.001986	0.18	0.428485705713
0.001987	0.18	0.428485705713
0.001988	0.186	0.446546750072
0.001989	0.186	0.446546750072
0.00199	0.186	0.45100332593
0.001991	0.18	0.446766158074
0.001992	0.182	0.448191923176
0.001993	0.182	0.448191923176
0.001994	0.176	0.434768904132
0.001995	0.17	0.425558456619
0.001996	0.168	0.424
0.001997	0.166	0.422426324937
0.001998	0.168	0.424
[truncated: 8,002 more rows]
