# Supplementary material for: The Influence of Synaptic Size on AMPA Receptor Activation: A Monte Carlo Model
Source: PLoS One. 2015 Jun 24;10(6):e0130924. doi: 10.1371/journal.pone.0130924 (PMC4479604; doi:10.1371/journal.pone.0130924)
Supplement: S1 Dataset — This package contains the experimental data used as basis for the analysis presented in the paper. (ZIP) [file pone.0130924.s001.zip › S1 Simulation data/training/1379_11483_206_323.csv]

time	AMPA.O.mean	AMPA.O.stdev
0.0	0.0	0.0
1e-06	0.0	0.0
2e-06	0.036	0.186290096355
3e-06	0.198	0.432199028227
4e-06	0.458	0.675452440961
5e-06	0.814	0.929195350828
6e-06	1.256	1.16724633219
7e-06	1.714	1.37557406198
8e-06	2.34	1.63474768695
9e-06	3.016	1.88672838533
1e-05	3.74	2.07470479828
1.1e-05	4.4	2.1890637268
1.2e-05	5.05	2.29858652219
1.3e-05	5.738	2.39444273266
1.4e-05	6.434	2.53251732472
1.5e-05	7.254	2.68132131607
1.6e-05	8.008	2.82558595693
1.7e-05	8.724	2.97788918531
1.8e-05	9.408	3.09863453799
1.9e-05	10.122	3.19109949704
2e-05	10.812	3.17185371668
2.1e-05	11.478	3.23380828127
2.2e-05	12.13	3.37180960317
2.3e-05	12.7	3.42023391013
2.4e-05	13.314	3.49505421989
2.5e-05	13.904	3.57586129485
2.6e-05	14.558	3.63739412217
2.7e-05	15.108	3.72187264693
2.8e-05	15.65	3.74052135404
2.9e-05	16.19	3.74511682061
3e-05	16.692	3.85241949948
3.1e-05	17.134	3.90128747979
3.2e-05	17.63	3.98510978519
3.3e-05	18.044	4.02418488641
3.4e-05	18.438	4.06523750844
3.5e-05	18.778	4.0793033719
3.6e-05	19.084	4.06607230629
3.7e-05	19.408	4.06171589356
3.8e-05	19.792	4.16181883315
3.9e-05	20.104	4.22956073369
4e-05	20.414	4.23587110285
4.1e-05	20.69	4.28881102405
4.2e-05	20.954	4.33818902308
4.3e-05	21.182	4.36908182574
4.4e-05	21.39	4.34210778309
4.5e-05	21.612	4.40879303211
4.6e-05	21.818	4.37685686309
4.7e-05	22.036	4.34726396714
4.8e-05	22.288	4.35580715827
4.9e-05	22.412	4.3692397508
5e-05	22.614	4.46419130414
5.1e-05	22.764	4.45963047797
5.2e-05	22.858	4.44452877142
5.3e-05	22.98	4.43571865654
5.4e-05	23.092	4.47878733588
5.5e-05	23.21	4.48440631522
5.6e-05	23.356	4.48031963145
5.7e-05	23.496	4.5039964476
5.8e-05	23.548	4.54529382989
5.9e-05	23.688	4.5614313543
6e-05	23.786	4.57560968615
6.1e-05	23.914	4.55089046232
6.2e-05	24.004	4.56069994628
6.3e-05	23.982	4.57839229424
6.4e-05	24.04	4.58240111732
6.5e-05	24.032	4.48630984218
6.6e-05	24.12	4.49328387708
6.7e-05	24.172	4.58327568449
6.8e-05	24.208	4.60355688571
6.9e-05	24.194	4.62302541633
7e-05	24.244	4.64849050768
7.1e-05	24.26	4.67422720885
7.2e-05	24.278	4.68537255723
7.3e-05	24.34	4.71766891589
7.4e-05	24.33	4.65156962756
7.5e-05	24.306	4.63986680843
7.6e-05	24.228	4.65274284697
7.7e-05	24.172	4.68768770291
7.8e-05	24.172	4.69536111497
7.9e-05	24.12	4.74400674536
8e-05	24.134	4.73455847994
8.1e-05	24.078	4.7087064041
8.2e-05	24.032	4.6150813644
8.3e-05	23.986	4.6615237852
8.4e-05	23.94	4.62302930988
8.5e-05	23.928	4.60421719731
8.6e-05	23.932	4.59035684887
8.7e-05	23.94	4.59482317396
8.8e-05	23.914	4.58852961198
8.9e-05	23.9	4.55433859084
9e-05	23.868	4.56668107054
9.1e-05	23.836	4.5419273442
9.2e-05	23.846	4.59372223801
9.3e-05	23.884	4.60201521075
9.4e-05	23.888	4.60602388183
9.5e-05	23.872	4.5951731197
9.6e-05	23.896	4.62354669058
9.7e-05	23.836	4.62656503251
9.8e-05	23.78	4.6775634683
9.9e-05	23.748	4.74515500274
0.0001	23.646	4.69858319071
0.000101	23.558	4.69112310646
0.000102	23.49	4.61453139549
0.000103	23.426	4.64074606071
0.000104	23.396	4.57549822424
0.000105	23.388	4.57530938845
0.000106	23.362	4.55576074877
0.000107	23.31	4.52569331705
0.000108	23.284	4.56501303394
0.000109	23.22	4.55802588847
0.00011	23.12	4.58667635658
0.000111	23.13	4.58269571322
0.000112	23.09	4.51108634366
0.000113	23.022	4.48703866709
0.000114	22.94	4.48646854441
0.000115	22.916	4.5167404176
0.000116	22.92	4.48660227789
0.000117	22.88	4.45977577912
0.000118	22.816	4.43149455602
0.000119	22.766	4.42077414035
0.00012	22.742	4.4298347599
0.000121	22.706	4.38902768276
0.000122	22.622	4.3454707455
0.000123	22.592	4.31573122425
0.000124	22.538	4.32395143358
0.000125	22.504	4.35820880638
0.000126	22.44	4.32971130677
0.000127	22.35	4.30575196685
0.000128	22.282	4.25845934582
0.000129	22.234	4.25854951832
0.00013	22.21	4.24851738845
0.000131	22.12	4.24424315986
0.000132	22.078	4.24451599125
0.000133	21.99	4.21496144704
0.000134	21.962	4.23940514695
0.000135	21.932	4.23832230959
0.000136	21.904	4.2575561065
0.000137	21.854	4.26903783071
0.000138	21.804	4.2517742179
0.000139	21.774	4.20891007269
0.00014	21.684	4.1780550499
0.000141	21.642	4.16675365243
0.000142	21.584	4.16640660522
0.000143	21.516	4.19067345423
0.000144	21.468	4.15896333237
0.000145	21.366	4.14825794762
0.000146	21.328	4.08514577463
0.000147	21.264	4.08439763001
0.000148	21.252	4.07535225471
0.000149	21.21	4.11508201619
0.00015	21.14	4.17281679444
0.000151	21.104	4.16475497479
0.000152	21.0	4.18903330137
0.000153	20.904	4.18363287108
0.000154	20.912	4.13524557916
0.000155	20.786	4.14200482858
0.000156	20.712	4.19679115516
0.000157	20.644	4.24231823417
0.000158	20.612	4.18251790193
0.000159	20.592	4.21349451169
0.00016	20.478	4.25364737608
0.000161	20.422	4.22183798836
0.000162	20.398	4.18516379608
0.000163	20.316	4.16559047435
0.000164	20.302	4.13264999728
0.000165	20.258	4.12012572624
0.000166	20.198	4.07367107165
0.000167	20.134	4.10609839142
0.000168	20.114	4.11448708833
0.000169	20.086	4.12245121257
0.00017	20.098	4.14154512229
0.000171	20.064	4.16460130145
0.000172	20.028	4.16211676915
0.000173	19.962	4.10469925817
0.000174	19.934	4.09556394163
0.000175	19.832	4.12307846154
0.000176	19.75	4.10262111339
0.000177	19.708	4.14134470915
0.000178	19.646	4.11542027015
0.000179	19.642	4.0926563501
0.00018	19.612	4.14649924635
0.000181	19.55	4.16839297572
0.000182	19.548	4.13614506515
0.000183	19.442	4.1025158135
0.000184	19.406	4.0700324323
0.000185	19.37	4.0670751161
0.000186	19.308	4.09257083018
0.000187	19.31	4.12285095535
0.000188	19.26	4.08905857136
0.000189	19.236	4.09540034673
0.00019	19.176	4.10767866319
0.000191	19.09	4.0449845488
0.000192	19.022	4.06466677601
0.000193	18.958	4.04626197867
0.000194	18.932	4.05257646442
0.000195	18.936	4.00448548505
0.000196	18.898	3.98642646991
0.000197	18.898	3.9959474471
0.000198	18.854	4.00757832113
0.000199	18.764	4.03091850575
0.0002	18.694	4.04874844859
0.000201	18.678	4.07900919342
0.000202	18.656	4.08333980952
0.000203	18.626	4.10147827009
0.000204	18.604	4.08254626428
0.000205	18.58	4.11577453221
0.000206	18.546	4.09339516783
0.000207	18.492	4.04350540991
0.000208	18.468	4.03050567547
0.000209	18.378	4.03325129393
0.00021	18.318	4.02950071349
0.000211	18.248	4.02622602446
0.000212	18.234	4.02681561535
0.000213	18.16	4.0167648674
0.000214	18.142	3.99372457738
0.000215	18.096	4.00684214813
0.000216	17.992	3.98094662109
0.000217	17.934	3.97613430357
0.000218	17.886	3.94727804949
0.000219	17.856	3.99690680402
0.00022	17.814	3.99041401361
0.000221	17.79	3.98571198157
0.000222	17.722	3.95432876731
0.000223	17.644	3.94477679977
0.000224	17.58	3.91606945802
0.000225	17.576	3.94007918702
0.000226	17.532	3.9193081022
0.000227	17.514	3.90612390996
0.000228	17.454	3.8579637116
0.000229	17.398	3.869314668
0.00023	17.364	3.86102369845
0.000231	17.322	3.79556530704
0.000232	17.274	3.82085383128
0.000233	17.242	3.82353710587
0.000234	17.21	3.8306526859
0.000235	17.164	3.80224986028
0.000236	17.124	3.77897128859
0.000237	17.018	3.75521983378
0.000238	16.964	3.76705508322
0.000239	16.91	3.72959783355
0.00024	16.838	3.73948606094
0.000241	16.79	3.76482403307
0.000242	16.68	3.77486423597
0.000243	16.628	3.79441905962
0.000244	16.604	3.81250363934
0.000245	16.616	3.80059784771
0.000246	16.584	3.79880823417
0.000247	16.548	3.7814938847
0.000248	16.53	3.76896537527
0.000249	16.496	3.77597457619
0.00025	16.45	3.74372808842
0.000251	16.388	3.760512731
0.000252	16.368	3.77472859952
0.000253	16.294	3.77194432621
0.000254	16.268	3.73847241531
0.000255	16.232	3.72104501451
0.000256	16.222	3.69441686874
0.000257	16.152	3.74177711789
0.000258	16.098	3.75345121188
0.000259	16.058	3.72164426027
0.00026	16.006	3.7215539765
0.000261	15.96	3.69843210023
0.000262	15.916	3.70363929129
0.000263	15.906	3.7166065167
0.000264	15.842	3.69770685696
0.000265	15.834	3.69356792275
0.000266	15.77	3.649260199
0.000267	15.704	3.63158147368
0.000268	15.666	3.66639386864
0.000269	15.624	3.68654635126
0.00027	15.608	3.66637914024
0.000271	15.558	3.67296011413
0.000272	15.484	3.6488003508
0.000273	15.452	3.68289234162
0.000274	15.396	3.70556122605
0.000275	15.352	3.67152502375
0.000276	15.29	3.66522850584
0.000277	15.254	3.68204888615
0.000278	15.236	3.6921950111
0.000279	15.17	3.65583095889
0.00028	15.166	3.64615468679
0.000281	15.106	3.64180779284
0.000282	15.076	3.61693571964
0.000283	15.05	3.6550649789
0.000284	15.046	3.64415751581
0.000285	14.934	3.64878664764
0.000286	14.924	3.631834798
0.000287	14.916	3.66400655021
0.000288	14.864	3.64547719784
0.000289	14.814	3.65778676251
0.00029	14.77	3.6651193705
0.000291	14.76	3.67347247165
0.000292	14.732	3.65461023914
0.000293	14.698	3.68331318245
0.000294	14.646	3.66833531728
0.000295	14.612	3.67769710553
0.000296	14.566	3.69616612181
0.000297	14.582	3.72334204714
0.000298	14.596	3.73320023572
0.000299	14.54	3.74224531532
0.0003	14.5	3.69188298839
0.000301	14.448	3.66705549454
0.000302	14.434	3.65645237901
0.000303	14.374	3.63071948793
0.000304	14.346	3.57523202044
0.000305	14.282	3.55450080883
0.000306	14.244	3.52653711167
0.000307	14.21	3.52220101641
0.000308	14.148	3.53526462942
0.000309	14.126	3.54769277137
0.00031	14.106	3.52005170417
0.000311	14.062	3.50059366394
0.000312	14.046	3.53438594384
0.000313	14.008	3.49226803095
0.000314	13.936	3.4848104683
0.000315	13.888	3.48704115261
0.000316	13.852	3.52449939708
0.000317	13.792	3.53789994206
0.000318	13.734	3.52749826364
0.000319	13.688	3.50979429597
0.00032	13.646	3.52032441687
0.000321	13.636	3.52526651475
0.000322	13.572	3.52828797011
0.000323	13.5	3.50399771689
0.000324	13.462	3.47513395425
0.000325	13.42	3.46923622718
0.000326	13.412	3.50859744057
0.000327	13.356	3.53231708656
0.000328	13.302	3.52119241167
0.000329	13.288	3.55035998175
0.00033	13.288	3.52491928986
0.000331	13.276	3.55412774109
0.000332	13.238	3.5901749261
0.000333	13.196	3.53971524278
0.000334	13.16	3.60810199412
0.000335	13.136	3.59631811719
0.000336	13.128	3.58100767941
0.000337	13.096	3.57697973156
0.000338	13.002	3.53638176672
0.000339	12.944	3.51010883022
0.00034	12.868	3.56743269033
0.000341	12.88	3.56785649936
0.000342	12.862	3.56524276873
0.000343	12.836	3.54134211846
0.000344	12.802	3.51948803095
0.000345	12.74	3.54632203839
0.000346	12.708	3.56352858835
0.000347	12.67	3.56386026662
0.000348	12.654	3.53415958893
0.000349	12.602	3.54056436179
0.00035	12.606	3.52402667413
0.000351	12.57	3.49300730031
0.000352	12.53	3.43061219027
0.000353	12.522	3.4562285804
0.000354	12.502	3.44180127259
0.000355	12.432	3.45273456843
0.000356	12.418	3.4303463382
0.000357	12.394	3.39922991279
0.000358	12.378	3.38985486415
0.000359	12.358	3.40966801903
0.00036	12.302	3.36612477487
0.000361	12.264	3.38028164507
0.000362	12.27	3.35277497008
0.000363	12.216	3.37303187059
0.000364	12.182	3.36227244583
0.000365	12.15	3.35372926755
0.000366	12.092	3.38164693604
0.000367	12.052	3.36768407069
0.000368	12.04	3.39741077881
0.000369	12.038	3.37469346756
0.00037	12.026	3.37539982817
0.000371	12.018	3.37426673516
0.000372	11.97	3.35158171615
0.000373	11.962	3.36460339416
0.000374	11.892	3.34011017782
0.000375	11.838	3.31839660077
0.000376	11.818	3.32398495785
0.000377	11.754	3.34447066066
0.000378	11.714	3.3496572959
0.000379	11.714	3.35681456146
0.00038	11.724	3.32683393033
0.000381	11.694	3.30399213074
0.000382	11.672	3.29065586168
0.000383	11.658	3.31014138671
0.000384	11.598	3.30157477577
0.000385	11.596	3.28584600978
0.000386	11.606	3.28005548734
0.000387	11.536	3.27608058509
0.000388	11.518	3.26522219765
0.000389	11.472	3.23128705008
0.00039	11.486	3.24619839197
0.000391	11.444	3.2259671418
0.000392	11.434	3.19838146568
0.000393	11.374	3.20470341841
0.000394	11.336	3.18419597387
0.000395	11.308	3.18639859402
0.000396	11.302	3.19230261723
0.000397	11.236	3.18124252455
0.000398	11.172	3.16012911129
0.000399	11.148	3.1645056486
0.0004	11.11	3.15244349672
0.000401	11.074	3.1534939353
0.000402	11.028	3.10470868199
0.000403	11.002	3.06626743778
0.000404	10.998	3.06039147823
0.000405	10.988	3.09707216577
0.000406	10.968	3.12137405641
0.000407	10.946	3.12970989071
0.000408	10.906	3.13004217224
0.000409	10.866	3.10934784159
0.00041	10.848	3.13893230255
0.000411	10.812	3.13443072981
0.000412	10.814	3.11951983485
0.000413	10.83	3.15041267138
0.000414	10.794	3.16852710261
0.000415	10.774	3.14879723069
0.000416	10.716	3.14949900778
0.000417	10.688	3.12836315028
0.000418	10.636	3.14825411935
0.000419	10.636	3.1666234383
0.00042	10.618	3.19563389643
0.000421	10.588	3.19159145255
0.000422	10.536	3.23368273026
0.000423	10.484	3.24680519896
0.000424	10.46	3.22248351431
0.000425	10.432	3.18518068561
0.000426	10.36	3.2009998438
0.000427	10.316	3.17429425227
0.000428	10.298	3.18829045101
0.000429	10.27	3.20953267626
0.00043	10.234	3.23036282792
0.000431	10.176	3.23187623525
0.000432	10.156	3.2124233843
0.000433	10.11	3.21277138931
0.000434	10.128	3.2248435621
0.000435	10.104	3.25840206236
0.000436	10.106	3.25987177662
0.000437	10.092	3.27284830079
0.000438	10.074	3.21131188146
0.000439	10.032	3.22846341159
0.00044	9.99	3.2109032997
0.000441	9.964	3.18224826184
0.000442	9.934	3.16696131962
0.000443	9.894	3.11749322373
0.000444	9.872	3.10863571362
0.000445	9.854	3.09009449694
0.000446	9.822	3.11292723975
0.000447	9.828	3.09231563719
0.000448	9.8	3.10419071579
0.000449	9.778	3.09656519389
0.00045	9.796	3.10328600036
0.000451	9.802	3.16082204498
0.000452	9.788	3.11946405653
0.000453	9.75	3.14571136629
0.000454	9.746	3.10700563244
0.000455	9.722	3.11074203366
0.000456	9.69	3.14036622068
0.000457	9.676	3.15389029613
0.000458	9.6	3.11319771296
0.000459	9.56	3.08843002187
0.00046	9.514	3.10061348768
0.000461	9.486	3.10448127712
0.000462	9.488	3.07210937305
0.000463	9.51	3.11799615138
0.000464	9.478	3.09022911772
0.000465	9.46	3.08940123649
0.000466	9.398	3.06783245957
0.000467	9.372	3.05444201124
0.000468	9.362	3.03561460004
0.000469	9.296	3.03519093304
0.00047	9.344	3.03869445651
0.000471	9.328	3.04965834152
0.000472	9.334	3.05784957119
0.000473	9.288	3.03200527704
0.000474	9.238	3.02809445031
0.000475	9.266	3.02245661673
0.000476	9.216	2.99421842891
0.000477	9.166	2.99707257169
0.000478	9.14	3.0040639141
0.000479	9.096	2.99445888267
0.00048	9.06	2.99472870224
0.000481	9.016	2.98391420788
0.000482	9.0	3.01529434716
0.000483	8.998	3.02952075418
0.000484	8.968	3.03759378456
0.000485	8.924	3.02757724922
0.000486	8.888	3.02315332062
0.000487	8.89	3.02355750731
0.000488	8.864	3.03075964075
0.000489	8.854	3.0047768636
0.00049	8.844	3.01059196837
0.000491	8.85	2.9939104863
0.000492	8.808	3.00784574073
0.000493	8.788	3.0151378078
0.000494	8.764	3.02263196569
0.000495	8.762	3.02082041836
0.000496	8.734	3.04158577061
0.000497	8.712	3.06611415313
0.000498	8.702	3.06613698324
0.000499	8.672	3.04900245982
0.0005	8.658	3.04385216461
0.000501	8.588	3.0057039109
0.000502	8.58	2.97785157454
0.000503	8.572	2.94428531226
0.000504	8.57	2.9087970022
0.000505	8.576	2.9312495629
0.000506	8.544	2.93667567157
0.000507	8.47	2.92456834422
0.000508	8.448	2.94945689916
0.000509	8.388	2.92120796932
0.00051	8.358	2.92264195549
0.000511	8.334	2.93844244456
0.000512	8.35	2.94134323057
0.000513	8.296	2.91691343718
0.000514	8.282	2.93299778384
0.000515	8.296	2.92786338479
0.000516	8.294	2.93863301554
0.000517	8.268	2.93805650048
0.000518	8.234	2.9235669994
0.000519	8.204	2.9103924134
0.00052	8.19	2.91099639299
0.000521	8.178	2.9240923378
0.000522	8.172	2.95201897013
0.000523	8.194	2.97932274183
0.000524	8.142	2.9267449496
0.000525	8.108	2.92580518832
0.000526	8.122	2.91463822798
0.000527	8.086	2.91180425166
0.000528	8.078	2.92094436784
0.000529	8.03	2.90673356192
0.00053	7.984	2.89270530818
0.000531	7.954	2.88719310057
0.000532	7.93	2.89984482343
0.000533	7.924	2.91859966422
0.000534	7.902	2.95235431478
0.000535	7.892	2.94963319753
0.000536	7.86	2.91828716887
0.000537	7.78	2.89544469814
0.000538	7.756	2.89835539574
0.000539	7.762	2.89229251633
0.00054	7.74	2.87130632291
0.000541	7.73	2.85606372478
0.000542	7.682	2.87834605286
0.000543	7.668	2.85898163688
0.000544	7.676	2.84728361777
0.000545	7.632	2.85387035445
0.000546	7.646	2.86508010359
0.000547	7.626	2.81888701441
0.000548	7.612	2.82797736907
0.000549	7.604	2.82898992575
0.00055	7.594	2.80377673862
0.000551	7.564	2.77306761548
0.000552	7.548	2.77483260756
0.000553	7.536	2.76852018234
0.000554	7.548	2.76906049049
0.000555	7.538	2.80224124586
0.000556	7.518	2.80885670692
0.000557	7.47	2.78515708713
0.000558	7.464	2.81792547808
0.000559	7.456	2.80785754624
0.00056	7.46	2.81360978105
0.000561	7.462	2.80794515616
0.000562	7.438	2.79251786028
0.000563	7.424	2.77348589324
0.000564	7.38	2.75746260174
0.000565	7.392	2.76736987047
0.000566	7.368	2.78506301545
0.000567	7.352	2.78569488638
0.000568	7.332	2.79888835076
0.000569	7.298	2.78086245615
0.00057	7.288	2.78011798311
0.000571	7.26	2.77784088817
0.000572	7.21	2.74406632573
0.000573	7.184	2.74411078494
0.000574	7.162	2.76328717292
0.000575	7.142	2.75206031911
0.000576	7.144	2.76175016973
0.000577	7.13	2.76280654408
0.000578	7.102	2.7458324785
0.000579	7.106	2.73400146306
0.00058	7.056	2.69830761775
0.000581	7.022	2.6820730788
0.000582	6.996	2.67656197388
0.000583	6.986	2.67540725872
0.000584	6.974	2.66032404041
0.000585	6.934	2.64983848564
0.000586	6.914	2.65529734681
0.000587	6.898	2.64113536192
0.000588	6.87	2.65652028037
0.000589	6.864	2.67161075009
0.00059	6.844	2.67051755284
0.000591	6.836	2.68572224923
0.000592	6.806	2.67064861036
0.000593	6.796	2.65450258994
0.000594	6.77	2.62013358438
0.000595	6.732	2.60924816758
0.000596	6.72	2.60107670014
0.000597	6.74	2.61082362484
0.000598	6.722	2.59474777194
0.000599	6.69	2.57563584383
0.0006	6.65	2.55489725821
0.000601	6.636	2.55333194082
0.000602	6.604	2.53597791788
0.000603	6.586	2.51606915644
0.000604	6.566	2.50632080947
0.000605	6.568	2.4982746046
0.000606	6.568	2.51979681721
0.000607	6.564	2.51115590914
0.000608	6.53	2.52291498073
0.000609	6.512	2.50396805091
0.00061	6.516	2.50154832054
0.000611	6.504	2.52546708551
0.000612	6.442	2.50492235409
0.000613	6.448	2.53047347348
0.000614	6.45	2.52972330503
0.000615	6.422	2.53848695092
0.000616	6.434	2.53488540175
0.000617	6.416	2.52882265096
0.000618	6.396	2.53991810892
0.000619	6.388	2.55057954199
0.00062	6.392	2.53975116891
0.000621	6.416	2.53987086286
0.000622	6.41	2.51910698463
0.000623	6.412	2.56714939184
0.000624	6.382	2.56126453144
0.000625	6.376	2.55472581699
0.000626	6.352	2.57295472172
0.000627	6.32	2.56780061531
0.000628	6.292	2.53904233915
0.000629	6.276	2.53057779963
0.00063	6.258	2.51225715244
0.000631	6.232	2.50243401511
0.000632	6.216	2.49185553353
0.000633	6.224	2.47665580976
0.000634	6.218	2.47840190445
0.000635	6.21	2.50876463623
0.000636	6.194	2.49326372452
0.000637	6.154	2.45077212323
0.000638	6.146	2.44227025532
0.000639	6.136	2.44816339324
0.00064	6.112	2.42558364111
0.000641	6.078	2.40913179382
0.000642	6.058	2.41384257979
0.000643	6.028	2.42058174826
0.000644	6.032	2.398953105
0.000645	6.014	2.41780975265
0.000646	6.01	2.45150973892
0.000647	5.964	2.44186486113
0.000648	5.948	2.43008148012
0.000649	5.902	2.42577740116
0.00065	5.89	2.44824426886
0.000651	5.858	2.46289179624
0.000652	5.83	2.45705107802
0.000653	5.824	2.46272694386
0.000654	5.802	2.48732707942
0.000655	5.786	2.47390460608
0.000656	5.804	2.46689764684
0.000657	5.79	2.45802766461
0.000658	5.794	2.43465890835
0.000659	5.768	2.41540389997
0.00066	5.754	2.43094302689
0.000661	5.742	2.44283360055
0.000662	5.724	2.43635465399
0.000663	5.69	2.44006147464
0.000664	5.664	2.44030817726
0.000665	5.656	2.46448047264
0.000666	5.664	2.45827256422
0.000667	5.656	2.44492617475
0.000668	5.65	2.42888863475
0.000669	5.652	2.44517811212
0.00067	5.638	2.39644653602
0.000671	5.634	2.4050039501
0.000672	5.598	2.39924904918
0.000673	5.596	2.40682030904
0.000674	5.604	2.40731884054
0.000675	5.57	2.40522348234
0.000676	5.57	2.40605486222
0.000677	5.552	2.37640400606
0.000678	5.514	2.37861388208
0.000679	5.506	2.38955309629
0.00068	5.472	2.37849027747
0.000681	5.482	2.38446555857
0.000682	5.458	2.39002845171
0.000683	5.444	2.37125789403
0.000684	5.388	2.35657717888
0.000685	5.388	2.35742571463
0.000686	5.352	2.32639119668
0.000687	5.348	2.31579273684
0.000688	5.276	2.30300325662
0.000689	5.278	2.29536838002
0.00069	5.28	2.29120055866
0.000691	5.294	2.28900939273
0.000692	5.282	2.30271057669
0.000693	5.256	2.28352008969
0.000694	5.232	2.2860831131
0.000695	5.232	2.3156372773
0.000696	5.198	2.30017303697
0.000697	5.194	2.28130751982
0.000698	5.202	2.29547293602
0.000699	5.182	2.3058352066
0.0007	5.152	2.30583954342
0.000701	5.122	2.28453846542
0.000702	5.106	2.287960664
0.000703	5.086	2.27213643957
0.000704	5.088	2.2680952361
0.000705	5.086	2.26684891424
0.000706	5.068	2.25995044193
0.000707	5.062	2.25702370391
0.000708	5.048	2.26841266087
0.000709	5.04	2.25530485744
0.00071	5.012	2.25651412581
0.000711	5.004	2.25742862567
0.000712	5.0	2.26185764362
0.000713	4.966	2.25850481514
0.000714	4.968	2.25543255275
0.000715	4.948	2.25506008789
0.000716	4.942	2.24201605703
0.000717	4.924	2.27117238447
0.000718	4.902	2.24062402022
0.000719	4.89	2.23917395483
0.00072	4.902	2.24686359177
0.000721	4.862	2.23225356983
0.000722	4.856	2.23679771101
0.000723	4.862	2.25187832709
0.000724	4.848	2.26028670748
0.000725	4.844	2.25912903571
0.000726	4.818	2.23357919045
0.000727	4.788	2.20885852874
0.000728	4.768	2.1868186939
0.000729	4.732	2.16706621957
0.00073	4.716	2.16871943783
0.000731	4.726	2.1970261719
0.000732	4.698	2.19426434141
0.000733	4.694	2.21548279163
0.000734	4.708	2.21601805047
0.000735	4.702	2.20118059232
0.000736	4.688	2.20967327902
0.000737	4.67	2.18931496135
0.000738	4.66	2.18366664123
0.000739	4.658	2.19203923323
0.00074	4.64	2.20508503237
0.000741	4.61	2.20043177581
0.000742	4.614	2.20113697893
0.000743	4.584	2.17047091664
0.000744	4.576	2.17260764981
0.000745	4.548	2.17708428868
0.000746	4.558	2.1759218736
0.000747	4.574	2.19009680151
0.000748	4.578	2.19360798686
0.000749	4.584	2.19156200004
0.00075	4.552	2.21524174753
0.000751	4.556	2.20881506695
0.000752	4.528	2.21567506643
0.000753	4.528	2.20934741496
0.000754	4.51	2.20043177581
0.000755	4.52	2.18119233448
0.000756	4.51	2.18584079933
0.000757	4.498	2.18403205105
0.000758	4.466	2.18834275195
0.000759	4.466	2.17459053617
0.00076	4.48	2.17660285767
0.000761	4.464	2.17087632075
0.000762	4.418	2.16593536376
0.000763	4.41	2.14986046059
0.000764	4.416	2.14358204881
0.000765	4.4	2.1400934559
0.000766	4.376	2.12382296814
0.000767	4.36	2.12565284089
0.000768	4.354	2.10919036599
0.000769	4.32	2.13672646822
0.00077	4.328	2.15323384703
0.000771	4.306	2.12987417469
0.000772	4.276	2.14005233581
0.000773	4.24	2.12377023239
0.000774	4.246	2.13107578467
0.000775	4.25	2.12402919001
0.000776	4.244	2.09772829508
0.000777	4.242	2.08792624391
0.000778	4.252	2.10059420165
0.000779	4.256	2.0915219339
0.00078	4.234	2.08020287472
0.000781	4.236	2.05433784953
0.000782	4.214	2.05917556318
0.000783	4.196	2.07499012046
0.000784	4.164	2.06618101821
0.000785	4.152	2.07289555936
0.000786	4.14	2.08528175554
0.000787	4.146	2.0815100288
0.000788	4.136	2.06821275501
0.000789	4.114	2.04279318581
0.00079	4.11	2.04301248161
0.000791	4.11	2.04399119372
0.000792	4.086	2.03632119274
0.000793	4.072	2.03145662026
0.000794	4.064	2.02482196748
0.000795	4.038	2.04170419013
0.000796	4.03	2.04183740783
0.000797	4.006	2.03321518782
0.000798	4.014	2.03710677187
0.000799	4.0	2.03273215156
0.0008	3.98	2.01881153157
0.000801	3.996	2.00199500499
0.000802	3.978	2.0033761504
0.000803	3.98	2.02770806577
0.000804	3.958	2.01301664176
0.000805	3.97	2.00726181651
0.000806	3.954	1.99997099979
0.000807	3.938	1.98850597183
0.000808	3.94	1.98705812698
0.000809	3.926	1.98809557114
0.00081	3.908	1.9564089552
0.000811	3.88	1.95386795869
0.000812	3.85	1.94100489438
0.000813	3.862	1.94806468065
0.000814	3.848	1.93930296756
0.000815	3.826	1.93796904
0.000816	3.808	1.94194129674
0.000817	3.822	1.94892688421
0.000818	3.808	1.95630672442
0.000819	3.8	1.98393548282
0.00082	3.784	1.97619432243
0.000821	3.788	2.00874488176
0.000822	3.786	2.00204994943
0.000823	3.766	1.99981099107
0.000824	3.752	1.98758546986
0.000825	3.748	2.00112368433
0.000826	3.742	2.01182404797
0.000827	3.728	2.0203999604
0.000828	3.708	2.00368061327
0.000829	3.708	1.99467691619
0.00083	3.696	1.97574897191
0.000831	3.702	1.95989693607
0.000832	3.702	1.94761289788
0.000833	3.674	1.90675745705
0.000834	3.674	1.89623943636
0.000835	3.656	1.91668046372
0.000836	3.65	1.90774736273
0.000837	3.636	1.90039574826
0.000838	3.612	1.89141640048
0.000839	3.602	1.88986666196
0.00084	3.594	1.88604453818
0.000841	3.608	1.87891883806
0.000842	3.622	1.87166129414
0.000843	3.612	1.8797489194
0.000844	3.602	1.88456785497
0.000845	3.582	1.87170403643
0.000846	3.56	1.84889155983
0.000847	3.55	1.84268825361
0.000848	3.542	1.85586529684
0.000849	3.526	1.8647584294
0.00085	3.512	1.86168096085
0.000851	3.508	1.87561616542
0.000852	3.5	1.88838555385
0.000853	3.498	1.89578374294
0.000854	3.484	1.87769646109
0.000855	3.474	1.89243863837
0.000856	3.47	1.89871008845
0.000857	3.478	1.92393243125
0.000858	3.446	1.92849267564
0.000859	3.46	1.93711125132
0.00086	3.428	1.92790456195
0.000861	3.394	1.90755445532
0.000862	3.378	1.8950240104
0.000863	3.358	1.88834213002
0.000864	3.364	1.9108908917
0.000865	3.35	1.91298196541
0.000866	3.37	1.90816665939
0.000867	3.344	1.89780504794
0.000868	3.338	1.91513863728
0.000869	3.336	1.91705607638
0.00087	3.332	1.90729546741
0.000871	3.328	1.9090353585
0.000872	3.328	1.91531094081
0.000873	3.316	1.90476875237
0.000874	3.308	1.89450151755
0.000875	3.294	1.87498373326
0.000876	3.278	1.86566770889
0.000877	3.298	1.84531731689
0.000878	3.266	1.83282405048
0.000879	3.25	1.83507493035
0.00088	3.232	1.82816191843
0.000881	3.238	1.82245877868
0.000882	3.232	1.83144096274
0.000883	3.218	1.82933758503
0.000884	3.214	1.83744496516
0.000885	3.214	1.84287926897
0.000886	3.22	1.84054339802
0.000887	3.224	1.85413699602
0.000888	3.24	1.86826122371
0.000889	3.224	1.86059775341
0.00089	3.216	1.85831751862
0.000891	3.21	1.84875633873
0.000892	3.206	1.84379066057
0.000893	3.216	1.83339684738
0.000894	3.214	1.8363561746
0.000895	3.198	1.83161022054
0.000896	3.198	1.80299639489
0.000897	3.188	1.79350383328
0.000898	3.152	1.76773753708
0.000899	3.134	1.76069418128
0.0009	3.114	1.7586938335
0.000901	3.102	1.74114789722
0.000902	3.092	1.72149237582
0.000903	3.1	1.72220788524
0.000904	3.098	1.71359154993
0.000905	3.084	1.70086566195
0.000906	3.084	1.70907694385
0.000907	3.072	1.70845427214
0.000908	3.05	1.69218793283
0.000909	3.048	1.68335854767
0.00091	3.036	1.67889963964
0.000911	3.02	1.69221748011
0.000912	3.006	1.69055138934
0.000913	2.996	1.68641157491
0.000914	2.976	1.70746127335
0.000915	2.972	1.70153342606
0.000916	2.956	1.69766427777
0.000917	2.95	1.68270615379
0.000918	2.936	1.69466928927
0.000919	2.932	1.69569336851
0.00092	2.926	1.70778335863
0.000921	2.9	1.70704422907
0.000922	2.878	1.70619928496
0.000923	2.858	1.69287802278
0.000924	2.868	1.71422752282
0.000925	2.852	1.70472754421
0.000926	2.854	1.69725778832
0.000927	2.834	1.70600234466
0.000928	2.844	1.70401408445
0.000929	2.834	1.70013058322
0.00093	2.828	1.71534719518
0.000931	2.828	1.72000465116
0.000932	2.842	1.71494489707
0.000933	2.848	1.71256999857
0.000934	2.858	1.68814572831
0.000935	2.836	1.66646452107
0.000936	2.818	1.6591793152
0.000937	2.812	1.65065320404
0.000938	2.8	1.63951212255
0.000939	2.8	1.62603812993
0.00094	2.792	1.62994969248
0.000941	2.79	1.638871563
0.000942	2.794	1.63571513412
0.000943	2.788	1.64044384238
0.000944	2.788	1.65138002895
0.000945	2.792	1.65309890811
0.000946	2.8	1.66252819525
0.000947	2.784	1.67013292884
0.000948	2.778	1.64824634081
0.000949	2.766	1.63071885989
0.00095	2.746	1.63385556277
0.000951	2.756	1.64330885715
0.000952	2.746	1.63752374029
0.000953	2.746	1.62403325089
0.000954	2.744	1.62433494083
0.000955	2.742	1.64421288159
0.000956	2.73	1.63496177325
0.000957	2.718	1.64148591221
0.000958	2.698	1.62812653071
0.000959	2.682	1.626307474
0.00096	2.68	1.63878003405
0.000961	2.674	1.63086602761
0.000962	2.656	1.61172702403
0.000963	2.646	1.61142297365
0.000964	2.62	1.60237323992
0.000965	2.604	1.59473634184
0.000966	2.604	1.57581217155
0.000967	2.584	1.56299200254
0.000968	2.58	1.5670354176
0.000969	2.576	1.57233075401
0.00097	2.574	1.57877294124
0.000971	2.56	1.57936696179
0.000972	2.554	1.62082818337
0.000973	2.558	1.61945546404
0.000974	2.542	1.61252472849
0.000975	2.556	1.60089474982
0.000976	2.552	1.59602506246
0.000977	2.526	1.59916353135
0.000978	2.52	1.6004999219
0.000979	2.514	1.61548878052
0.00098	2.524	1.60543576639
0.000981	2.524	1.5904162977
0.000982	2.528	1.59411919253
0.000983	2.526	1.59791238809
0.000984	2.526	1.58912680425
0.000985	2.506	1.57669400963
0.000986	2.516	1.58042525923
0.000987	2.504	1.577968314
0.000988	2.498	1.56907488668
0.000989	2.484	1.55233501539
0.00099	2.476	1.56122515993
0.000991	2.484	1.56771936264
0.000992	2.484	1.57789226502
0.000993	2.456	1.55050443405
0.000994	2.456	1.56335024866
0.000995	2.446	1.55662583815
0.000996	2.446	1.5706953874
0.000997	2.452	1.57597461908
0.000998	2.45	1.57337217466
0.000999	2.444	1.57824712894
0.001	2.436	1.57540597942
0.001001	2.428	1.57632991471
0.001002	2.41	1.56009615088
0.001003	2.398	1.56192061258
0.001004	2.404	1.56485909909
0.001005	2.394	1.56165425111
0.001006	2.404	1.56230086731
0.001007	2.4	1.55820409446
0.001008	2.378	1.55148831771
0.001009	2.36	1.54220621189
0.00101	2.356	1.55089135661
0.001011	2.34	1.53635933297
0.001012	2.352	1.54664022966
0.001013	2.35	1.53606640481
0.001014	2.352	1.52973723234
0.001015	2.332	1.51584168039
0.001016	2.316	1.4993812057
0.001017	2.292	1.50423934266
0.001018	2.28	1.49452333538
0.001019	2.27	1.49836577644
0.00102	2.258	1.48170037457
0.001021	2.258	1.49647452367
0.001022	2.252	1.50482424223
0.001023	2.238	1.48907890993
0.001024	2.252	1.4861009387
0.001025	2.266	1.49507324235
0.001026	2.28	1.49986666074
0.001027	2.266	1.50440818929
0.001028	2.268	1.50604648003
0.001029	2.258	1.49647452367
0.00103	2.236	1.49275048149
0.001031	2.226	1.45976847479
0.001032	2.218	1.44307865344
0.001033	2.22	1.42253295217
0.001034	2.206	1.40269882726
0.001035	2.208	1.3945379163
0.001036	2.204	1.40655039014
0.001037	2.224	1.42612201442
0.001038	2.216	1.42875610235
0.001039	2.212	1.42655388962
0.00104	2.204	1.43610027505
0.001041	2.204	1.42210548132
0.001042	2.202	1.42449850825
0.001043	2.214	1.43951519617
0.001044	2.202	1.43010349276
0.001045	2.18	1.42954538228
0.001046	2.164	1.43286566014
0.001047	2.15	1.44343340685
0.001048	2.13	1.44537192445
0.001049	2.11	1.43034960761
0.00105	2.112	1.42529154912
0.001051	2.11	1.41770942016
0.001052	2.108	1.41997746461
0.001053	2.118	1.42831229078
0.001054	2.09	1.43871470417
0.001055	2.096	1.43345177805
0.001056	2.094	1.43984860315
0.001057	2.098	1.42842430671
0.001058	2.102	1.43233934527
0.001059	2.08	1.41477913471
0.00106	2.08	1.42464030548
0.001061	2.076	1.41216996144
0.001062	2.066	1.41902924565
0.001063	2.066	1.41902924565
0.001064	2.062	1.41072888962
0.001065	2.046	1.41134120609
0.001066	2.058	1.41089900418
0.001067	2.078	1.40282429406
0.001068	2.066	1.40486440627
0.001069	2.058	1.40948075546
0.00107	2.056	1.41734399494
0.001071	2.052	1.41890662131
0.001072	2.056	1.42016337088
0.001073	2.052	1.42453360789
0.001074	2.05	1.41120515872
0.001075	2.032	1.41243619325
0.001076	2.03	1.4131878856
0.001077	2.02	1.40271165961
0.001078	2.016	1.41270803778
0.001079	2.014	1.4106041259
0.00108	2.006	1.39784262347
0.001081	2.0	1.38852439662
0.001082	2.016	1.38554826693
0.001083	2.006	1.39641111425
0.001084	1.996	1.39713420973
0.001085	1.988	1.37835263993
0.001086	2.0	1.37695315824
0.001087	1.986	1.37470142213
0.001088	1.98	1.37971011448
0.001089	1.992	1.38272773893
0.00109	1.986	1.3644793879
0.001091	1.994	1.37766614243
0.001092	1.986	1.36594436197
0.001093	1.982	1.37319918439
0.001094	1.964	1.39524334795
0.001095	1.968	1.39534081858
0.001096	1.95	1.38834433769
0.001097	1.956	1.40216404176
0.001098	1.93	1.38603751753
0.001099	1.918	1.39114197694
0.0011	1.896	1.39038987338
0.001101	1.892	1.38142535086
0.001102	1.882	1.366775768
0.001103	1.884	1.37351519831
0.001104	1.886	1.38166710897
0.001105	1.868	1.3778882393
0.001106	1.882	1.39142948079
0.001107	1.856	1.37523234401
0.001108	1.856	1.36794151922
0.001109	1.864	1.3629027845
0.00111	1.842	1.32099810749
0.001111	1.836	1.32253695601
0.001112	1.84	1.32604675634
0.001113	1.842	1.33005112684
0.001114	1.834	1.32304346112
0.001115	1.838	1.31596200553
0.001116	1.834	1.32757071375
0.001117	1.834	1.32907637102
0.001118	1.838	1.33706993086
0.001119	1.818	1.32245075523
0.00112	1.804	1.31665637127
0.001121	1.802	1.33071259106
0.001122	1.788	1.31569601352
0.001123	1.79	1.31677636674
0.001124	1.79	1.32283785855
0.001125	1.78	1.30828131531
0.001126	1.766	1.30814525187
0.001127	1.752	1.30479730227
0.001128	1.752	1.30632920812
0.001129	1.748	1.31167678946
0.00113	1.736	1.30472372554
0.001131	1.728	1.31225607257
0.001132	1.732	1.29929827215
0.001133	1.736	1.31844757196
0.001134	1.732	1.32067255594
0.001135	1.72	1.30904545376
0.001136	1.706	1.31132147088
0.001137	1.688	1.30178953752
0.001138	1.68	1.30751673029
0.001139	1.69	1.32283785855
0.00114	1.684	1.30848920515
0.001141	1.678	1.28930834171
0.001142	1.678	1.27996718708
0.001143	1.676	1.27554850947
0.001144	1.672	1.27452579417
0.001145	1.668	1.28287801447
0.001146	1.648	1.27909968337
0.001147	1.648	1.28999844961
0.001148	1.65	1.29286503549
0.001149	1.66	1.29784436663
0.00115	1.662	1.28831517883
0.001151	1.662	1.29141627681
0.001152	1.656	1.28127436562
0.001153	1.646	1.28401090338
0.001154	1.646	1.27776523665
0.001155	1.644	1.27799217525
0.001156	1.652	1.29417773123
0.001157	1.65	1.29131715701
0.001158	1.634	1.28531863754
0.001159	1.644	1.28734766089
0.00116	1.636	1.28355132348
0.001161	1.632	1.28084971796
0.001162	1.626	1.27048179837
0.001163	1.612	1.25914891891
0.001164	1.594	1.26378953944
0.001165	1.582	1.25987142201
0.001166	1.574	1.26669806979
0.001167	1.57	1.26692541217
0.001168	1.558	1.25961740223
0.001169	1.554	1.26612953524
0.00117	1.57	1.28105425334
0.001171	1.564	1.26566346238
0.001172	1.558	1.26437178077
0.001173	1.548	1.25526730221
0.001174	1.544	1.2522236222
0.001175	1.538	1.255609812
0.001176	1.54	1.24112851873
0.001177	1.518	1.2319399336
0.001178	1.526	1.23988870468
0.001179	1.528	1.23337585512
0.00118	1.532	1.23003089392
0.001181	1.53	1.22845431335
0.001182	1.522	1.22373036246
0.001183	1.52	1.23028451994
0.001184	1.512	1.23363527835
0.001185	1.5	1.22882057274
0.001186	1.492	1.22553498522
0.001187	1.496	1.24015482904
0.001188	1.502	1.25618310767
0.001189	1.516	1.2608505066
0.00119	1.506	1.24175843061
0.001191	1.486	1.24972156899
0.001192	1.494	1.26252287108
0.001193	1.5	1.25936491931
0.001194	1.488	1.26564449985
0.001195	1.472	1.26222660406
0.001196	1.478	1.26708957852
0.001197	1.458	1.25069420723
0.001198	1.464	1.2604380191
0.001199	1.466	1.25253502945
0.0012	1.452	1.23113606072
0.001201	1.444	1.21608552331
0.001202	1.442	1.21104748049
0.001203	1.448	1.22282296347
0.001204	1.438	1.23213473289
0.001205	1.424	1.2394450371
0.001206	1.41	1.2336531117
0.001207	1.41	1.2336531117
0.001208	1.424	1.22972517255
0.001209	1.408	1.20728455635
0.00121	1.416	1.19622071542
0.001211	1.42	1.21144541767
0.001212	1.428	1.21524318554
0.001213	1.42	1.19983332176
0.001214	1.41	1.2007914057
0.001215	1.42	1.19649488089
0.001216	1.426	1.20188352181
0.001217	1.428	1.19365656702
0.001218	1.424	1.19675561415
0.001219	1.438	1.21084928872
0.00122	1.434	1.21722799836
0.001221	1.42	1.20316249942
0.001222	1.42	1.19314709906
0.001223	1.4	1.1798304963
0.001224	1.392	1.17232077521
0.001225	1.382	1.17816637195
0.001226	1.386	1.17516126553
0.001227	1.378	1.16581130549
0.001228	1.372	1.15828148565
0.001229	1.368	1.16472142592
0.00123	1.37	1.17520211028
0.001231	1.366	1.17815279145
0.001232	1.366	1.17134281916
0.001233	1.37	1.17179349717
0.001234	1.356	1.15120111188
0.001235	1.358	1.14448066825
0.001236	1.36	1.13947356266
0.001237	1.348	1.12200534758
0.001238	1.354	1.12635873504
0.001239	1.35	1.13114985745
0.00124	1.342	1.12651497993
0.001241	1.356	1.135457617
0.001242	1.356	1.12127784246
0.001243	1.344	1.12856723327
0.001244	1.342	1.12828897008
0.001245	1.336	1.11315048399
0.001246	1.342	1.10681344408
0.001247	1.334	1.10564189501
0.001248	1.328	1.11373964642
0.001249	1.326	1.11522374437
0.00125	1.322	1.12174685201
0.001251	1.328	1.13508413785
0.001252	1.33	1.13538539712
0.001253	1.338	1.13479337326
0.001254	1.32	1.12676528168
0.001255	1.308	1.13010441995
0.001256	1.322	1.13415871905
0.001257	1.316	1.12611899904
0.001258	1.298	1.11408976299
0.001259	1.292	1.10577393711
0.00126	1.306	1.11011891255
0.001261	1.31	1.09631199939
0.001262	1.302	1.08940167064
0.001263	1.298	1.09963448473
0.001264	1.29	1.10720368496
0.001265	1.288	1.11043054713
0.001266	1.276	1.09536477942
0.001267	1.274	1.09129464399
0.001268	1.268	1.09186812391
0.001269	1.268	1.09186812391
0.00127	1.266	1.1078104531
0.001271	1.244	1.09930159647
0.001272	1.24	1.09654001295
0.001273	1.23	1.09594707901
0.001274	1.222	1.09211537852
0.001275	1.22	1.09160432392
0.001276	1.216	1.08321004427
0.001277	1.218	1.0837324393
0.001278	1.214	1.0752692686
0.001279	1.216	1.09240285609
0.00128	1.22	1.10435501538
0.001281	1.224	1.11795527639
0.001282	1.224	1.11974282762
0.001283	1.216	1.11235965407
0.001284	1.212	1.12029281886
0.001285	1.212	1.13095357995
0.001286	1.206	1.13646997321
0.001287	1.2	1.13666177907
0.001288	1.178	1.12885605814
0.001289	1.19	1.12512221558
0.00129	1.184	1.11451514122
0.001291	1.182	1.11034949453
0.001292	1.164	1.08862482059
0.001293	1.17	1.09045861911
0.001294	1.18	1.09160432392
0.001295	1.174	1.08982750929
0.001296	1.164	1.08678608751
0.001297	1.15	1.0952168735
0.001298	1.148	1.09640138635
0.001299	1.142	1.08343712323
0.0013	1.152	1.09585400487
0.001301	1.146	1.090267857
0.001302	1.138	1.08579740283
0.001303	1.134	1.09180767537
0.001304	1.138	1.08579740283
0.001305	1.132	1.08746310282
0.001306	1.132	1.07451198225
0.001307	1.124	1.07173877414
0.001308	1.102	1.0543225313
0.001309	1.112	1.04854947427
0.00131	1.1	1.03440804328
0.001311	1.092	1.03321633746
0.001312	1.082	1.01551760201
0.001313	1.088	1.016
0.001314	1.084	1.00843641346
0.001315	1.08	1.00876161703
0.001316	1.074	1.01218772962
0.001317	1.062	1.0070531267
0.001318	1.066	0.998821305339
0.001319	1.068	0.995678663023
0.00132	1.06	0.9759098319
0.001321	1.062	0.974759457507
0.001322	1.05	0.971339281611
0.001323	1.056	0.980236706107
0.001324	1.058	0.983176484666
0.001325	1.046	0.981775941852
0.001326	1.056	0.988364305304
0.001327	1.06	0.992169340385
0.001328	1.058	0.993295525008
0.001329	1.052	0.984528313458
0.00133	1.046	0.98989090308
0.001331	1.044	0.984918270721
0.001332	1.048	1.00284395596
0.001333	1.044	0.995019597797
0.001334	1.042	0.990068684486
0.001335	1.032	0.979273199878
0.001336	1.034	0.986328545668
0.001337	1.038	0.990230276249
0.001338	1.036	0.989294698257
0.001339	1.032	0.997484836977
0.00134	1.032	0.997484836977
0.001341	1.038	1.00027796137
0.001342	1.03	1.00054984883
0.001343	1.026	0.998661103678
0.001344	1.026	0.992634877485
0.001345	1.016	0.993853107859
0.001346	1.01	0.976678043165
0.001347	0.998	0.962286859517
0.001348	0.994	0.962270232315
0.001349	1.0	0.979795897113
0.00135	1.006	0.980797634581
0.001351	1.002	0.98285095513
0.001352	0.996	0.969527720078
0.001353	0.99	0.953886785735
0.001354	0.988	0.950713416335
0.001355	0.986	0.947525197554
0.001356	0.986	0.953836463971
0.001357	0.99	0.949684158023
0.001358	0.992	0.954953402005
0.001359	0.994	0.953920332103
0.00136	0.986	0.945412079466
0.001361	0.986	0.949633613558
0.001362	0.986	0.949633613558
0.001363	0.972	0.937665185447
0.001364	0.964	0.930969387252
0.001365	0.966	0.936399487398
0.001366	0.968	0.939668026486
0.001367	0.97	0.932255329832
0.001368	0.972	0.929094182524
0.001369	0.964	0.930969387252
0.00137	0.966	0.942785235353
0.001371	0.97	0.947153630622
0.001372	0.972	0.952478871157
0.001373	0.97	0.949262871917
0.001374	0.96	0.945727233403
0.001375	0.954	0.938021321719
0.001376	0.956	0.941309725861
0.001377	0.948	0.936640806286
0.001378	0.944	0.934271909029
0.001379	0.94	0.934023554307
0.00138	0.936	0.931613653829
0.001381	0.932	0.927025350247
0.001382	0.93	0.930107520666
0.001383	0.934	0.934689253175
0.001384	0.93	0.934398202053
0.001385	0.932	0.942006369405
0.001386	0.924	0.941394709992
0.001387	0.926	0.942615510163
0.001388	0.936	0.952839965577
0.001389	0.94	0.959374796417
0.00139	0.92	0.945304183848
0.001391	0.924	0.943516825499
0.001392	0.918	0.935561863267
0.001393	0.918	0.933421662487
0.001394	0.91	0.928385695711
0.001395	0.916	0.927870680645
0.001396	0.918	0.918300604377
0.001397	0.916	0.914846435201
0.001398	0.916	0.917029988605
0.001399	0.904	0.913665146539
0.0014	0.902	0.912357386116
0.001401	0.89	0.908790404879
0.001402	0.884	0.913533797952
0.001403	0.876	0.901456599066
0.001404	0.876	0.901456599066
0.001405	0.88	0.904212364437
0.001406	0.882	0.892230911816
0.001407	0.886	0.89498826808
0.001408	0.874	0.882113371398
0.001409	0.866	0.880933595681
0.00141	0.864	0.868046081726
0.001411	0.872	0.871559521777
0.001412	0.872	0.873851245922
0.001413	0.882	0.880951758044
0.001414	0.882	0.887736447376
0.001415	0.878	0.891692772204
0.001416	0.876	0.892537954375
0.001417	0.866	0.892212979058
0.001418	0.864	0.890788414833
0.001419	0.852	0.891120642786
0.00142	0.838	0.878496442793
0.001421	0.836	0.87926332802
0.001422	0.838	0.88303793803
0.001423	0.824	0.881489648266
0.001424	0.824	0.881489648266
0.001425	0.824	0.879217834214
0.001426	0.822	0.884486291584
0.001427	0.824	0.88375562233
0.001428	0.808	0.880418082504
0.001429	0.798	0.881587204989
0.00143	0.796	0.877715215773
0.001431	0.79	0.877439456601
0.001432	0.78	0.866948672068
0.001433	0.786	0.864987861187
0.001434	0.794	0.864617834653
0.001435	0.792	0.856
0.001436	0.782	0.847629636103
0.001437	0.776	0.844881056717
0.001438	0.792	0.862980880437
0.001439	0.79	0.863655023722
0.00144	0.778	0.851302531419
0.001441	0.778	0.848949939631
0.001442	0.776	0.844881056717
0.001443	0.766	0.848082543152
0.001444	0.772	0.855579335889
0.001445	0.768	0.849809390393
0.001446	0.772	0.857913748578
0.001447	0.774	0.864247649693
0.001448	0.772	0.853238536401
0.001449	0.77	0.853873526935
0.00145	0.764	0.843981042441
0.001451	0.766	0.84097800209
0.001452	0.754	0.832756867279
0.001453	0.748	0.829756590814
0.001454	0.74	0.82
0.001455	0.75	0.819451035755
0.001456	0.748	0.815166240714
0.001457	0.752	0.811477664511
0.001458	0.748	0.81270905003
0.001459	0.762	0.813237972552
0.00146	0.756	0.810224660202
0.001461	0.758	0.81451580709
0.001462	0.754	0.808383572322
0.001463	0.748	0.805292493446
0.001464	0.744	0.799039423308
0.001465	0.742	0.784497291264
0.001466	0.744	0.783877541457
0.001467	0.738	0.785720051927
0.001468	0.742	0.792108578416
0.001469	0.74	0.795235814083
0.00147	0.74	0.795235814083
0.001471	0.742	0.802144625364
0.001472	0.742	0.807115852898
0.001473	0.736	0.811359353185
0.001474	0.736	0.813820619056
0.001475	0.736	0.813820619056
0.001476	0.74	0.817557337439
0.001477	0.738	0.813237972552
0.001478	0.738	0.815693569915
0.001479	0.732	0.827149321465
0.00148	0.73	0.837317144217
0.001481	0.722	0.827475679401
0.001482	0.72	0.825590697622
0.001483	0.716	0.821793161325
0.001484	0.718	0.823696546065
0.001485	0.718	0.823696546065
0.001486	0.706	0.817045898344
0.001487	0.718	0.816379813567
0.001488	0.716	0.814459329862
0.001489	0.714	0.817437459381
0.00149	0.716	0.819355844551
0.001491	0.712	0.817958434152
0.001492	0.702	0.813139594412
0.001493	0.702	0.803240935212
0.001494	0.704	0.805222950493
0.001495	0.712	0.808118803147
0.001496	0.716	0.814459329862
0.001497	0.716	0.821793161325
0.001498	0.71	0.816026960339
0.001499	0.704	0.815097540175
0.0015	0.7	0.818535277187
0.001501	0.698	0.82145967643
0.001502	0.696	0.826791388441
0.001503	0.696	0.821939170499
0.001504	0.694	0.82241352129
0.001505	0.69	0.825772365728
0.001506	0.692	0.83254789652
0.001507	0.682	0.827572353332
0.001508	0.686	0.82182966605
0.001509	0.678	0.816281814081
0.00151	0.68	0.813387976307
0.001511	0.686	0.81694797876
0.001512	0.682	0.817848396709
0.001513	0.682	0.820290192554
0.001514	0.686	0.819392457861
0.001515	0.684	0.807554332537
0.001516	0.684	0.805073909651
0.001517	0.692	0.808168299304
0.001518	0.69	0.813572369246
0.001519	0.682	0.808007425708
0.00152	0.68	0.805977667184
0.001521	0.66	0.797746827007
0.001522	0.648	0.792525078468
0.001523	0.64	0.786384130054
0.001524	0.632	0.782672345238
0.001525	0.64	0.781280999385
0.001526	0.644	0.780553649662
0.001527	0.632	0.777544854012
0.001528	0.632	0.777544854012
0.001529	0.628	0.778213338359
0.00153	0.636	0.787085764069
0.001531	0.64	0.778716893357
0.001532	0.64	0.778716893357
0.001533	0.632	0.777544854012
0.001534	0.624	0.768520656847
0.001535	0.628	0.765255512884
0.001536	0.632	0.764575699326
0.001537	0.634	0.764227714755
0.001538	0.634	0.7668402702
0.001539	0.634	0.764227714755
0.00154	0.63	0.762299153876
0.001541	0.624	0.758039576803
0.001542	0.618	0.764248650637
0.001543	0.62	0.771751255263
0.001544	0.618	0.772059583193
0.001545	0.62	0.776916983982
0.001546	0.622	0.774025839362
0.001547	0.628	0.778213338359
0.001548	0.626	0.773384768404
0.001549	0.618	0.772059583193
0.00155	0.616	0.7645547724
0.001551	0.612	0.767760379285
0.001552	0.612	0.759905257253
0.001553	0.614	0.764855541916
0.001554	0.608	0.765725799487
0.001555	0.61	0.762823701782
0.001556	0.606	0.763389808682
0.001557	0.606	0.76076540405
0.001558	0.612	0.762532622253
0.001559	0.61	0.768049477573
0.00156	0.608	0.770931903608
0.001561	0.604	0.768884906862
0.001562	0.602	0.766548106775
0.001563	0.598	0.761837252962
0.001564	0.59	0.752263251794
0.001565	0.592	0.757321596153
0.001566	0.586	0.752731027659
0.001567	0.584	0.755608364168
0.001568	0.582	0.758469511582
0.001569	0.582	0.766339350419
0.00157	0.584	0.766122705577
0.001571	0.584	0.768728820846
0.001572	0.59	0.76544104933
0.001573	0.58	0.761314652427
0.001574	0.576	0.753806341178
0.001575	0.576	0.748481128687
0.001576	0.568	0.749250291959
0.001577	0.556	0.734073565796
0.001578	0.55	0.734506637138
0.001579	0.558	0.733918251578
0.00158	0.56	0.733757453114
0.001581	0.556	0.734073565796
0.001582	0.552	0.731639255371
0.001583	0.554	0.736942331529
0.001584	0.546	0.729303777585
0.001585	0.542	0.721273873088
0.001586	0.54	0.724154679609
0.001587	0.54	0.721387551875
0.001588	0.534	0.716131272882
0.001589	0.536	0.718821257337
0.00159	0.54	0.724154679609
0.001591	0.532	0.719010431079
0.001592	0.532	0.710616633636
0.001593	0.526	0.708042371613
0.001594	0.534	0.710523750483
0.001595	0.528	0.702293385986
0.001596	0.524	0.702441456635
0.001597	0.516	0.696953370033
0.001598	0.512	0.694158483345
0.001599	0.516	0.705509744794
0.0016	0.514	0.702711889753
0.001601	0.51	0.699928567784
0.001602	0.514	0.702711889753
0.001603	0.51	0.694190175672
0.001604	0.514	0.694121026911
0.001605	0.51	0.691303117308
0.001606	0.504	0.685553790741
0.001607	0.5	0.688476579122
0.001608	0.502	0.691372547907
0.001609	0.498	0.685562542734
0.00161	0.498	0.679702876263
0.001611	0.498	0.682638996835
0.001612	0.494	0.685539203839
0.001613	0.49	0.685492523665
0.001614	0.488	0.685460429201
0.001615	0.494	0.688450433946
0.001616	0.49	0.685492523665
0.001617	0.492	0.694216104682
0.001618	0.488	0.694158483345
0.001619	0.478	0.682287329503
0.00162	0.482	0.679467438513
0.001621	0.486	0.685422497442
0.001622	0.482	0.682404572083
0.001623	0.482	0.688241236777
0.001624	0.486	0.691233679735
0.001625	0.486	0.694121026911
0.001626	0.49	0.694190175672
0.001627	0.486	0.685422497442
0.001628	0.49	0.699928567784
0.001629	0.494	0.702825725198
0.00163	0.496	0.702839953332
0.001631	0.486	0.69699641319
0.001632	0.482	0.682404572083
0.001633	0.474	0.673293398156
0.001634	0.468	0.673034917371
0.001635	0.47	0.670149237111
0.001636	0.466	0.666966266014
0.001637	0.464	0.669853715374
0.001638	0.466	0.672936846963
0.001639	0.472	0.682067445345
0.00164	0.472	0.682067445345
0.001641	0.48	0.682348884369
0.001642	0.478	0.685212375837
0.001643	0.47	0.684908753047
0.001644	0.474	0.676257347465
0.001645	0.478	0.682287329503
0.001646	0.48	0.691086101727
0.001647	0.478	0.691025325151
0.001648	0.482	0.685329118016
0.001649	0.488	0.685460429201
0.00165	0.49	0.691303117308
0.001651	0.488	0.69127129262
0.001652	0.484	0.691190277709
0.001653	0.484	0.696953370033
0.001654	0.48	0.688186021363
0.001655	0.486	0.702711889753
0.001656	0.482	0.696904584574
0.001657	0.48	0.696850055607
0.001658	0.478	0.693913539283
0.001659	0.482	0.694028817845
0.00166	0.486	0.69699641319
0.001661	0.48	0.688186021363
0.001662	0.472	0.684993430625
0.001663	0.474	0.687985464963
0.001664	0.474	0.690886387187
0.001665	0.464	0.687534726396
0.001666	0.464	0.687534726396
0.001667	0.456	0.687069137715
0.001668	0.454	0.686938134041
0.001669	0.448	0.683590520707
0.00167	0.448	0.686510014494
0.001671	0.45	0.686658576004
0.001672	0.446	0.683435439526
0.001673	0.452	0.683883030934
0.001674	0.45	0.677864293203
0.001675	0.454	0.68402046753
0.001676	0.454	0.68402046753
0.001677	0.454	0.681090302383
0.001678	0.444	0.67146407201
0.001679	0.43	0.664153596693
0.00168	0.432	0.664361347461
0.001681	0.436	0.664758602803
0.001682	0.436	0.667760436085
0.001683	0.44	0.665131565933
0.001684	0.44	0.66813172354
0.001685	0.438	0.661933531406
0.001686	0.434	0.667565727101
0.001687	0.43	0.667158152165
0.001688	0.432	0.667364967615
0.001689	0.434	0.664563014318
0.00169	0.426	0.657665568507
0.001691	0.422	0.657203164935
0.001692	0.416	0.653409519367
0.001693	0.418	0.653663522005
0.001694	0.416	0.653409519367
0.001695	0.418	0.653663522005
0.001696	0.424	0.654388263953
0.001697	0.42	0.647765389628
0.001698	0.418	0.647515250786
0.001699	0.414	0.643897507372
0.0017	0.41	0.630793151516
0.001701	0.414	0.637655079177
0.001702	0.416	0.641049140082
0.001703	0.42	0.641560597294
0.001704	0.412	0.637382145969
0.001705	0.414	0.640783894929
0.001706	0.412	0.631075272848
0.001707	0.416	0.641049140082
0.001708	0.416	0.641049140082
0.001709	0.404	0.633075035047
0.00171	0.404	0.626724819997
0.001711	0.4	0.6260990337
0.001712	0.4	0.6260990337
0.001713	0.4	0.6260990337
0.001714	0.4	0.622896460096
0.001715	0.4	0.622896460096
0.001716	0.398	0.632136061303
0.001717	0.396	0.634967715715
0.001718	0.396	0.634967715715
0.001719	0.402	0.642180659939
0.00172	0.394	0.637780526514
0.001721	0.392	0.63744489958
0.001722	0.384	0.632885455671
0.001723	0.38	0.628967407741
0.001724	0.376	0.628191053741
0.001725	0.376	0.615324304737
0.001726	0.382	0.616503041355
0.001727	0.384	0.616882484757
0.001728	0.384	0.613631811431
0.001729	0.376	0.605494838954
0.00173	0.372	0.60134515879
0.001731	0.376	0.605494838954
0.001732	0.378	0.599262880546
0.001733	0.384	0.603774792452
0.001734	0.382	0.600063329991
0.001735	0.38	0.599666574023
0.001736	0.382	0.596721040353
0.001737	0.38	0.589576118919
0.001738	0.382	0.593359924498
0.001739	0.382	0.596721040353
0.00174	0.376	0.598852235531
0.001741	0.366	0.589952540464
0.001742	0.364	0.589494698874
0.001743	0.366	0.589952540464
0.001744	0.366	0.589952540464
0.001745	0.368	0.587005962491
0.001746	0.37	0.584037670018
0.001747	0.372	0.587891146387
0.001748	0.37	0.584037670018
0.001749	0.374	0.595083187462
0.00175	0.372	0.591283350011
0.001751	0.372	0.587891146387
0.001752	0.372	0.584479255406
0.001753	0.374	0.581484307613
0.001754	0.37	0.57714816122
0.001755	0.364	0.575763840476
0.001756	0.362	0.578753833681
0.001757	0.36	0.578273291792
0.001758	0.36	0.578273291792
0.001759	0.354	0.576787655901
0.00176	0.354	0.583681419954
0.001761	0.358	0.581236612749
0.001762	0.362	0.578753833681
0.001763	0.362	0.575287754085
0.001764	0.352	0.555063960278
0.001765	0.348	0.553981949164
0.001766	0.35	0.55452682532
0.001767	0.348	0.546713819105
0.001768	0.356	0.563261928413
0.001769	0.358	0.5777854273
0.00177	0.35	0.575760366819
0.001771	0.346	0.574703401765
0.001772	0.344	0.574163739712
0.001773	0.344	0.574163739712
0.001774	0.332	0.567253029961
0.001775	0.328	0.551739068763
0.001776	0.33	0.552358579186
0.001777	0.32	0.545527267879
0.001778	0.32	0.545527267879
0.001779	0.32	0.545527267879
0.00178	0.316	0.547853995148
0.001781	0.314	0.547178215941
0.001782	0.316	0.540503468999
0.001783	0.312	0.539125217366
0.001784	0.314	0.539818488012
0.001785	0.316	0.540503468999
0.001786	0.314	0.539818488012
0.001787	0.318	0.544863285605
0.001788	0.318	0.552155775121
0.001789	0.314	0.550821205111
0.00179	0.314	0.547178215941
0.001791	0.32	0.54918120871
0.001792	0.318	0.541180191803
0.001793	0.314	0.539818488012
0.001794	0.314	0.54351080946
0.001795	0.32	0.552810998443
0.001796	0.32	0.552810998443
0.001797	0.316	0.547853995148
0.001798	0.318	0.544863285605
0.001799	0.312	0.535402652216
0.0018	0.314	0.536100736802
0.001801	0.312	0.539125217366
0.001802	0.316	0.54419114289
0.001803	0.318	0.544863285605
0.001804	0.322	0.549832701828
0.001805	0.32	0.545527267879
0.001806	0.316	0.540503468999
0.001807	0.31	0.542125446737
0.001808	0.306	0.533257911334
0.001809	0.312	0.539125217366
0.00181	0.31	0.538423625039
0.001811	0.308	0.53398127308
0.001812	0.312	0.535402652216
0.001813	0.312	0.539125217366
0.001814	0.31	0.538423625039
0.001815	0.318	0.555766137867
0.001816	0.314	0.550821205111
0.001817	0.312	0.546494281763
0.001818	0.312	0.546494281763
0.001819	0.312	0.546494281763
0.00182	0.314	0.547178215941
0.001821	0.32	0.54918120871
0.001822	0.32	0.54918120871
0.001823	0.308	0.537713678457
0.001824	0.31	0.54580216196
0.001825	0.312	0.550141799903
0.001826	0.308	0.548758599021
0.001827	0.304	0.543676374326
0.001828	0.302	0.539255041701
0.001829	0.3	0.542217668469
0.00183	0.294	0.539966665638
0.001831	0.29	0.538423625039
0.001832	0.288	0.537639284279
0.001833	0.29	0.538423625039
0.001834	0.288	0.537639284279
0.001835	0.294	0.539966665638
0.001836	0.296	0.540725438647
0.001837	0.294	0.543657980719
0.001838	0.294	0.543657980719
0.001839	0.298	0.545156858161
0.00184	0.294	0.543657980719
0.001841	0.288	0.541346469463
0.001842	0.284	0.539762910916
0.001843	0.278	0.529826386659
0.001844	0.28	0.530659966457
0.001845	0.276	0.528983931703
0.001846	0.272	0.523465376123
0.001847	0.268	0.525524499905
0.001848	0.272	0.527272225705
0.001849	0.27	0.530188645672
0.00185	0.27	0.530188645672
0.001851	0.27	0.530188645672
0.001852	0.272	0.538531336136
0.001853	0.274	0.539373710891
0.001854	0.272	0.534804637227
0.001855	0.272	0.527272225705
0.001856	0.264	0.523740393707
0.001857	0.264	0.523740393707
0.001858	0.262	0.518995183022
0.001859	0.26	0.514198405287
0.00186	0.26	0.514198405287
0.001861	0.262	0.518995183022
0.001862	0.258	0.513260167946
0.001863	0.258	0.513260167946
0.001864	0.258	0.513260167946
0.001865	0.258	0.513260167946
0.001866	0.254	0.507428812741
0.001867	0.254	0.503471945594
0.001868	0.244	0.490371287903
0.001869	0.246	0.495463419437
0.00187	0.25	0.493457191659
0.001871	0.248	0.492438828688
0.001872	0.248	0.496483635178
0.001873	0.252	0.494465367847
0.001874	0.25	0.493457191659
0.001875	0.252	0.498493731154
0.001876	0.256	0.504444248654
0.001877	0.26	0.506359556047
0.001878	0.258	0.505406766872
0.001879	0.256	0.504444248654
0.00188	0.258	0.505406766872
0.001881	0.254	0.503471945594
0.001882	0.256	0.508393548346
0.001883	0.252	0.502489800892
0.001884	0.25	0.501497756725
0.001885	0.25	0.501497756725
0.001886	0.25	0.501497756725
0.001887	0.244	0.490371287903
0.001888	0.24	0.484148737476
0.001889	0.242	0.489321979886
0.00189	0.25	0.493457191659
0.001891	0.246	0.483201821189
0.001892	0.24	0.48
0.001893	0.246	0.483201821189
0.001894	0.244	0.482145206343
0.001895	0.246	0.483201821189
0.001896	0.25	0.48938737213
0.001897	0.252	0.486308544034
0.001898	0.252	0.486308544034
0.001899	0.244	0.482145206343
0.0019	0.242	0.481077956261
0.001901	0.244	0.482145206343
0.001902	0.242	0.489321979886
0.001903	0.25	0.501497756725
0.001904	0.244	0.498461633428
0.001905	0.242	0.493392338814
0.001906	0.244	0.50245795844
0.001907	0.242	0.505406766872
0.001908	0.24	0.504380808517
0.001909	0.24	0.504380808517
0.00191	0.244	0.510356737978
0.001911	0.242	0.509348603611
0.001912	0.238	0.499355584729
0.001913	0.238	0.499355584729
0.001914	0.232	0.496161264107
0.001915	0.232	0.496161264107
0.001916	0.232	0.496161264107
0.001917	0.232	0.496161264107
0.001918	0.23	0.495075751779
0.001919	0.234	0.501242456302
0.00192	0.234	0.501242456302
0.001921	0.234	0.501242456302
0.001922	0.232	0.500175969035
0.001923	0.228	0.498012048047
0.001924	0.226	0.488798527003
0.001925	0.222	0.46980421454
0.001926	0.226	0.472148281793
0.001927	0.228	0.481680391961
0.001928	0.228	0.473303285431
0.001929	0.228	0.473303285431
0.00193	0.234	0.476701164253
0.001931	0.23	0.47021271782
0.001932	0.23	0.474447046571
0.001933	0.222	0.46552765761
0.001934	0.22	0.46
0.001935	0.218	0.458776634104
0.001936	0.222	0.461211448253
0.001937	0.222	0.46552765761
0.001938	0.222	0.46552765761
0.001939	0.222	0.46552765761
0.00194	0.224	0.466716187849
0.001941	0.224	0.466716187849
0.001942	0.222	0.46552765761
0.001943	0.222	0.461211448253
0.001944	0.222	0.456854462603
0.001945	0.222	0.452455522676
0.001946	0.22	0.451220566907
0.001947	0.22	0.46
0.001948	0.214	0.451889366992
0.001949	0.214	0.456293765024
0.00195	0.212	0.455034064659
0.001951	0.212	0.455034064659
0.001952	0.208	0.452477623756
0.001953	0.21	0.449332838773
0.001954	0.208	0.44354932082
0.001955	0.206	0.44222618647
0.001956	0.204	0.440890008959
0.001957	0.208	0.44354932082
0.001958	0.208	0.44354932082
0.001959	0.208	0.44354932082
0.00196	0.208	0.44354932082
0.001961	0.206	0.44222618647
0.001962	0.206	0.451180673345
0.001963	0.206	0.451180673345
0.001964	0.206	0.451180673345
0.001965	0.208	0.452477623756
0.001966	0.204	0.449871092648
0.001967	0.202	0.448548771038
0.001968	0.202	0.448548771038
0.001969	0.202	0.452985650987
0.00197	0.202	0.452985650987
0.001971	0.202	0.452985650987
0.001972	0.204	0.449871092648
0.001973	0.202	0.448548771038
0.001974	0.198	0.441356998358
0.001975	0.198	0.445865450557
0.001976	0.198	0.445865450557
0.001977	0.196	0.444504218203
0.001978	0.198	0.45032876879
0.001979	0.198	0.45032876879
0.00198	0.194	0.447620374871
0.001981	0.192	0.446246568614
0.001982	0.194	0.447620374871
0.001983	0.194	0.447620374871
0.001984	0.194	0.447620374871
0.001985	0.194	0.447620374871
0.001986	0.192	0.446246568614
0.001987	0.198	0.45032876879
0.001988	0.194	0.447620374871
0.001989	0.192	0.43719103376
0.00199	0.192	0.432592186707
0.001991	0.19	0.431161222746
0.001992	0.194	0.434009216492
0.001993	0.194	0.434009216492
0.001994	0.194	0.434009216492
0.001995	0.194	0.434009216492
0.001996	0.192	0.432592186707
0.001997	0.192	0.432592186707
0.001998	0.194	0.438593205602
[truncated: 8,002 more rows]
